# Supplementary material for: ECE vs DISP Mechanisms in Anodic Electrolysis of Benzyl Alcohols: Computational Prediction of Microscopic Rate Constants
Source: J Phys Chem C Nanomater Interfaces. 2025 Aug 28;129(36):16076–96. doi: 10.1021/acs.jpcc.5c04347 (PMC12434723; doi:10.1021/acs.jpcc.5c04347)
Supplement: Supplementary file 2 [file jp5c04347_si_002.zip › example_simulation_inputs/QMMM_simulation_bulk_H2O_base_OAc/start_13_-0.233_coords.pdb]

TITLE     MDANALYSIS FRAME 0: Created by PDBWriter
CRYST1   39.149   39.149   39.149  90.00  90.00  90.00 P 1           1
ATOM      1  C00 2ag A   1      18.135  22.453  22.992  1.00  0.00      A    C  
ATOM      2  O01 2ag A   1      17.519  21.244  22.524  1.00  0.00      A    O  
ATOM      3  C02 2ag A   1      16.156  21.178  22.760  1.00  0.00      A    C  
ATOM      4  C03 2ag A   1      15.483  20.218  22.046  1.00  0.00      A    C  
ATOM      5  C04 2ag A   1      14.107  20.087  22.150  1.00  0.00      A    C  
ATOM      6  C05 2ag A   1      13.392  20.963  22.967  1.00  0.00      A    C  
ATOM      7  C06 2ag A   1      11.948  20.991  22.852  1.00  0.00      A    C  
ATOM      8  O07 2ag A   1      11.154  21.351  23.925  1.00  0.00      A    O  
ATOM      9  C08 2ag A   1      14.105  21.916  23.718  1.00  0.00      A    C  
ATOM     10  C09 2ag A   1      15.480  22.066  23.598  1.00  0.00      A    C  
ATOM     11  H0A 2ag A   1      17.552  23.358  22.641  1.00  0.00      A    H  
ATOM     12  H0B 2ag A   1      18.317  22.444  24.112  1.00  0.00      A    H  
ATOM     13  H0C 2ag A   1      19.114  22.592  22.395  1.00  0.00      A    H  
ATOM     14  H0D 2ag A   1      16.131  19.569  21.466  1.00  0.00      A    H  
ATOM     15  H0E 2ag A   1      13.569  19.478  21.372  1.00  0.00      A    H  
ATOM     16  H0F 2ag A   1      11.597  20.281  22.131  1.00  0.00      A    H  
ATOM     17  H0G 2ag A   1      11.695  21.821  22.008  1.00  0.00      A    H  
ATOM     18  H0H 2ag A   1      10.288  21.660  23.459  1.00  0.00      A    H  
ATOM     19  H0I 2ag A   1      13.602  22.747  24.367  1.00  0.00      A    H  
ATOM     20  H0J 2ag A   1      15.882  22.879  24.159  1.00  0.00      A    H  
ATOM     21  C00 ACA B   2       9.846  22.680  21.255  1.00  0.00      B    C  
ATOM     22  C01 ACA B   2       9.098  23.594  20.310  1.00  0.00      B    C  
ATOM     23  O02 ACA B   2       9.298  22.168  22.228  1.00  0.00      B    O  
ATOM     24  O03 ACA B   2      11.134  22.514  20.977  1.00  0.00      B    O  
ATOM     25  H04 ACA B   2       9.831  24.005  19.552  1.00  0.00      B    H  
ATOM     26  H05 ACA B   2       8.732  24.483  20.908  1.00  0.00      B    H  
ATOM     27  H06 ACA B   2       8.244  23.168  19.846  1.00  0.00      B    H  
ATOM     28  O   HOH B   1      12.301  24.734  16.764  1.00  0.00      B    O  
ATOM     29  H1  HOH B   1      13.295  24.882  16.739  1.00  0.00      B    H  
ATOM     30  H2  HOH B   1      12.102  23.768  16.528  1.00  0.00      B    H  
ATOM     31  O   HOH B   2      11.408  34.745  15.275  1.00  0.00      B    O  
ATOM     32  H1  HOH B   2      12.070  35.510  15.481  1.00  0.00      B    H  
ATOM     33  H2  HOH B   2      11.891  33.902  15.555  1.00  0.00      B    H  
ATOM     34  O   HOH B   4       4.817  21.914  15.179  1.00  0.00      B    O  
ATOM     35  H1  HOH B   4       5.203  21.162  14.638  1.00  0.00      B    H  
ATOM     36  H2  HOH B   4       4.967  21.670  16.170  1.00  0.00      B    H  
ATOM     37  O   HOH B   5      17.025  27.155  24.674  1.00  0.00      B    O  
ATOM     38  H1  HOH B   5      17.035  28.178  24.707  1.00  0.00      B    H  
ATOM     39  H2  HOH B   5      16.028  26.890  24.586  1.00  0.00      B    H  
ATOM     40  O   HOH B   7      19.883  23.141  19.402  1.00  0.00      B    O  
ATOM     41  H1  HOH B   7      20.807  23.529  19.250  1.00  0.00      B    H  
ATOM     42  H2  HOH B   7      20.011  22.132  19.544  1.00  0.00      B    H  
ATOM     43  O   HOH B   8       3.726  13.322  19.358  1.00  0.00      B    O  
ATOM     44  H1  HOH B   8       2.877  13.354  18.701  1.00  0.00      B    H  
ATOM     45  H2  HOH B   8       3.468  13.909  20.162  1.00  0.00      B    H  
ATOM     46  O   HOH B   9      13.351  22.731  14.461  1.00  0.00      B    O  
ATOM     47  H1  HOH B   9      12.619  22.194  13.931  1.00  0.00      B    H  
ATOM     48  H2  HOH B   9      13.828  22.176  15.145  1.00  0.00      B    H  
ATOM     49  O   HOH B  10      11.023  15.819   9.575  1.00  0.00      B    O  
ATOM     50  H1  HOH B  10      11.165  14.782   9.551  1.00  0.00      B    H  
ATOM     51  H2  HOH B  10      10.332  16.004   8.823  1.00  0.00      B    H  
ATOM     52  O   HOH B  11      14.378  20.925  18.618  1.00  0.00      B    O  
ATOM     53  H1  HOH B  11      14.524  20.927  17.609  1.00  0.00      B    H  
ATOM     54  H2  HOH B  11      14.131  19.953  18.868  1.00  0.00      B    H  
ATOM     55  O   HOH B  12      17.436  16.688  12.666  1.00  0.00      B    O  
ATOM     56  H1  HOH B  12      16.746  17.133  13.163  1.00  0.00      B    H  
ATOM     57  H2  HOH B  12      17.259  15.688  12.506  1.00  0.00      B    H  
ATOM     58  O   HOH B  13       3.045  19.607  32.366  1.00  0.00      B    O  
ATOM     59  H1  HOH B  13       2.335  19.622  31.700  1.00  0.00      B    H  
ATOM     60  H2  HOH B  13       2.709  19.263  33.312  1.00  0.00      B    H  
ATOM     61  O   HOH B  14      30.380   4.722  23.816  1.00  0.00      B    O  
ATOM     62  H1  HOH B  14      29.608   4.894  24.453  1.00  0.00      B    H  
ATOM     63  H2  HOH B  14      30.117   5.051  22.931  1.00  0.00      B    H  
ATOM     64  O   HOH B  15      13.943  12.217   8.838  1.00  0.00      B    O  
ATOM     65  H1  HOH B  15      13.223  12.480   8.207  1.00  0.00      B    H  
ATOM     66  H2  HOH B  15      14.026  11.239   8.853  1.00  0.00      B    H  
ATOM     67  O   HOH B  16      28.538  23.287  19.344  1.00  0.00      B    O  
ATOM     68  H1  HOH B  16      29.388  23.903  19.361  1.00  0.00      B    H  
ATOM     69  H2  HOH B  16      27.947  23.560  20.131  1.00  0.00      B    H  
ATOM     70  O   HOH B  17       8.438  19.052  21.377  1.00  0.00      B    O  
ATOM     71  H1  HOH B  17       8.797  18.897  22.375  1.00  0.00      B    H  
ATOM     72  H2  HOH B  17       9.211  19.089  20.720  1.00  0.00      B    H  
ATOM     73  O   HOH B  18      10.212   4.450   7.942  1.00  0.00      B    O  
ATOM     74  H1  HOH B  18       9.593   3.659   7.985  1.00  0.00      B    H  
ATOM     75  H2  HOH B  18       9.883   5.139   8.577  1.00  0.00      B    H  
ATOM     76  O   HOH B  19      13.533  38.515  29.849  1.00  0.00      B    O  
ATOM     77  H1  HOH B  19      13.042  39.410  29.882  1.00  0.00      B    H  
ATOM     78  H2  HOH B  19      13.852  38.268  30.832  1.00  0.00      B    H  
ATOM     79  O   HOH B  20       3.921  31.219  21.923  1.00  0.00      B    O  
ATOM     80  H1  HOH B  20       4.351  31.179  21.047  1.00  0.00      B    H  
ATOM     81  H2  HOH B  20       4.391  30.600  22.521  1.00  0.00      B    H  
ATOM     82  O   HOH B  21      14.887  27.344  31.402  1.00  0.00      B    O  
ATOM     83  H1  HOH B  21      15.226  27.015  32.292  1.00  0.00      B    H  
ATOM     84  H2  HOH B  21      14.732  26.500  30.838  1.00  0.00      B    H  
ATOM     85  O   HOH B  22      27.344   4.856   3.233  1.00  0.00      B    O  
ATOM     86  H1  HOH B  22      26.725   4.203   3.742  1.00  0.00      B    H  
ATOM     87  H2  HOH B  22      28.078   4.363   2.769  1.00  0.00      B    H  
ATOM     88  O   HOH B  23      20.440  20.612  34.109  1.00  0.00      B    O  
ATOM     89  H1  HOH B  23      19.649  20.025  34.495  1.00  0.00      B    H  
ATOM     90  H2  HOH B  23      20.815  20.275  33.234  1.00  0.00      B    H  
ATOM     91  O   HOH B  24      36.466  24.469  26.121  1.00  0.00      B    O  
ATOM     92  H1  HOH B  24      36.341  24.084  25.208  1.00  0.00      B    H  
ATOM     93  H2  HOH B  24      37.327  24.149  26.495  1.00  0.00      B    H  
ATOM     94  O   HOH B  25      15.143  23.428  20.573  1.00  0.00      B    O  
ATOM     95  H1  HOH B  25      15.968  23.601  19.967  1.00  0.00      B    H  
ATOM     96  H2  HOH B  25      14.704  22.593  20.252  1.00  0.00      B    H  
ATOM     97  O   HOH B  26      13.563   2.330  16.494  1.00  0.00      B    O  
ATOM     98  H1  HOH B  26      14.404   2.887  16.517  1.00  0.00      B    H  
ATOM     99  H2  HOH B  26      13.467   1.921  17.406  1.00  0.00      B    H  
ATOM    100  O   HOH B  27       8.912   8.283  11.777  1.00  0.00      B    O  
ATOM    101  H1  HOH B  27       8.313   9.075  11.610  1.00  0.00      B    H  
ATOM    102  H2  HOH B  27       8.856   8.106  12.756  1.00  0.00      B    H  
ATOM    103  O   HOH B  28      27.929  18.924  21.715  1.00  0.00      B    O  
ATOM    104  H1  HOH B  28      28.373  18.652  22.605  1.00  0.00      B    H  
ATOM    105  H2  HOH B  28      27.349  18.115  21.440  1.00  0.00      B    H  
ATOM    106  O   HOH B  29      27.292  29.423  35.154  1.00  0.00      B    O  
ATOM    107  H1  HOH B  29      27.712  29.839  35.973  1.00  0.00      B    H  
ATOM    108  H2  HOH B  29      26.902  28.523  35.453  1.00  0.00      B    H  
ATOM    109  O   HOH B  30      37.725  25.045   3.223  1.00  0.00      B    O  
ATOM    110  H1  HOH B  30      38.010  25.986   3.540  1.00  0.00      B    H  
ATOM    111  H2  HOH B  30      36.975  25.203   2.671  1.00  0.00      B    H  
ATOM    112  O   HOH B  31      32.638  23.895  33.107  1.00  0.00      B    O  
ATOM    113  H1  HOH B  31      32.031  24.291  32.420  1.00  0.00      B    H  
ATOM    114  H2  HOH B  31      33.260  24.549  33.441  1.00  0.00      B    H  
ATOM    115  O   HOH B  32      37.016  35.103   8.147  1.00  0.00      B    O  
ATOM    116  H1  HOH B  32      37.275  34.297   7.548  1.00  0.00      B    H  
ATOM    117  H2  HOH B  32      36.888  34.686   9.096  1.00  0.00      B    H  
ATOM    118  O   HOH B  33      16.277  23.487  10.947  1.00  0.00      B    O  
ATOM    119  H1  HOH B  33      15.737  23.862  11.747  1.00  0.00      B    H  
ATOM    120  H2  HOH B  33      15.732  23.399  10.098  1.00  0.00      B    H  
ATOM    121  O   HOH B  34      28.070   0.724  38.273  1.00  0.00      B    O  
ATOM    122  H1  HOH B  34      27.907   1.653  37.855  1.00  0.00      B    H  
ATOM    123  H2  HOH B  34      27.665   0.699  39.191  1.00  0.00      B    H  
ATOM    124  O   HOH B  35      26.619   9.247   1.722  1.00  0.00      B    O  
ATOM    125  H1  HOH B  35      27.022  10.053   1.150  1.00  0.00      B    H  
ATOM    126  H2  HOH B  35      27.079   9.267   2.618  1.00  0.00      B    H  
ATOM    127  O   HOH B  36      21.555  15.371  30.246  1.00  0.00      B    O  
ATOM    128  H1  HOH B  36      21.740  14.434  30.575  1.00  0.00      B    H  
ATOM    129  H2  HOH B  36      22.344  15.649  29.632  1.00  0.00      B    H  
ATOM    130  O   HOH B  37      27.417  21.230   7.256  1.00  0.00      B    O  
ATOM    131  H1  HOH B  37      27.991  21.988   7.515  1.00  0.00      B    H  
ATOM    132  H2  HOH B  37      27.775  20.741   6.471  1.00  0.00      B    H  
ATOM    133  O   HOH B  38       4.996  19.252  30.678  1.00  0.00      B    O  
ATOM    134  H1  HOH B  38       5.071  18.224  30.534  1.00  0.00      B    H  
ATOM    135  H2  HOH B  38       4.484  19.343  31.554  1.00  0.00      B    H  
ATOM    136  O   HOH B  39      19.921  28.062  24.635  1.00  0.00      B    O  
ATOM    137  H1  HOH B  39      18.957  28.245  24.345  1.00  0.00      B    H  
ATOM    138  H2  HOH B  39      19.880  27.376  25.394  1.00  0.00      B    H  
ATOM    139  O   HOH B  40      39.235   5.611  21.994  1.00  0.00      B    O  
ATOM    140  H1  HOH B  40      39.746   4.774  21.657  1.00  0.00      B    H  
ATOM    141  H2  HOH B  40      38.361   5.631  21.552  1.00  0.00      B    H  
ATOM    142  O   HOH B  41      15.002  25.599  17.280  1.00  0.00      B    O  
ATOM    143  H1  HOH B  41      15.291  26.247  16.557  1.00  0.00      B    H  
ATOM    144  H2  HOH B  41      15.807  25.055  17.501  1.00  0.00      B    H  
ATOM    145  O   HOH B  42      32.655  33.669  20.462  1.00  0.00      B    O  
ATOM    146  H1  HOH B  42      32.388  32.695  20.276  1.00  0.00      B    H  
ATOM    147  H2  HOH B  42      33.681  33.705  20.470  1.00  0.00      B    H  
ATOM    148  O   HOH B  43      31.095   2.637  25.552  1.00  0.00      B    O  
ATOM    149  H1  HOH B  43      32.067   2.436  25.615  1.00  0.00      B    H  
ATOM    150  H2  HOH B  43      30.940   3.305  24.785  1.00  0.00      B    H  
ATOM    151  O   HOH B  44      26.091  29.853  12.710  1.00  0.00      B    O  
ATOM    152  H1  HOH B  44      26.019  29.731  11.691  1.00  0.00      B    H  
ATOM    153  H2  HOH B  44      26.285  28.953  13.055  1.00  0.00      B    H  
ATOM    154  O   HOH B  45       2.689  29.230  25.082  1.00  0.00      B    O  
ATOM    155  H1  HOH B  45       2.844  28.453  25.705  1.00  0.00      B    H  
ATOM    156  H2  HOH B  45       3.620  29.425  24.676  1.00  0.00      B    H  
ATOM    157  O   HOH B  46      23.605  30.232  33.690  1.00  0.00      B    O  
ATOM    158  H1  HOH B  46      24.163  29.517  33.251  1.00  0.00      B    H  
ATOM    159  H2  HOH B  46      22.879  30.502  33.056  1.00  0.00      B    H  
ATOM    160  O   HOH B  47      38.170   5.359  34.818  1.00  0.00      B    O  
ATOM    161  H1  HOH B  47      37.212   5.321  35.121  1.00  0.00      B    H  
ATOM    162  H2  HOH B  47      38.298   5.865  33.918  1.00  0.00      B    H  
ATOM    163  O   HOH B  48      20.435   0.284  20.324  1.00  0.00      B    O  
ATOM    164  H1  HOH B  48      21.267   0.604  20.891  1.00  0.00      B    H  
ATOM    165  H2  HOH B  48      20.029  -0.528  20.787  1.00  0.00      B    H  
ATOM    166  O   HOH B  49      23.945  23.723  21.331  1.00  0.00      B    O  
ATOM    167  H1  HOH B  49      23.338  22.966  21.585  1.00  0.00      B    H  
ATOM    168  H2  HOH B  49      24.907  23.344  21.201  1.00  0.00      B    H  
ATOM    169  O   HOH B  50      28.592  34.698  20.073  1.00  0.00      B    O  
ATOM    170  H1  HOH B  50      28.560  33.719  20.327  1.00  0.00      B    H  
ATOM    171  H2  HOH B  50      29.461  35.048  20.450  1.00  0.00      B    H  
ATOM    172  O   HOH B  51       9.229   0.291  32.098  1.00  0.00      B    O  
ATOM    173  H1  HOH B  51       9.561   0.083  31.115  1.00  0.00      B    H  
ATOM    174  H2  HOH B  51       9.371   1.334  32.272  1.00  0.00      B    H  
ATOM    175  O   HOH B  52      22.693  28.612   6.747  1.00  0.00      B    O  
ATOM    176  H1  HOH B  52      22.012  29.257   7.160  1.00  0.00      B    H  
ATOM    177  H2  HOH B  52      22.219  27.801   6.427  1.00  0.00      B    H  
ATOM    178  O   HOH B  53      27.287   7.520  12.061  1.00  0.00      B    O  
ATOM    179  H1  HOH B  53      26.938   6.922  11.324  1.00  0.00      B    H  
ATOM    180  H2  HOH B  53      28.204   7.898  11.785  1.00  0.00      B    H  
ATOM    181  O   HOH B  54      26.521  30.070  26.500  1.00  0.00      B    O  
ATOM    182  H1  HOH B  54      26.531  30.963  26.074  1.00  0.00      B    H  
ATOM    183  H2  HOH B  54      25.705  30.061  27.130  1.00  0.00      B    H  
ATOM    184  O   HOH B  55       6.428  39.354  20.598  1.00  0.00      B    O  
ATOM    185  H1  HOH B  55       6.446  38.952  19.690  1.00  0.00      B    H  
ATOM    186  H2  HOH B  55       6.755  38.551  21.231  1.00  0.00      B    H  
ATOM    187  O   HOH B  56      24.715  36.671  15.322  1.00  0.00      B    O  
ATOM    188  H1  HOH B  56      24.154  36.774  14.472  1.00  0.00      B    H  
ATOM    189  H2  HOH B  56      25.195  37.529  15.535  1.00  0.00      B    H  
ATOM    190  O   HOH B  57      23.570  23.325  36.515  1.00  0.00      B    O  
ATOM    191  H1  HOH B  57      22.548  23.303  36.808  1.00  0.00      B    H  
ATOM    192  H2  HOH B  57      23.805  22.392  36.136  1.00  0.00      B    H  
ATOM    193  O   HOH B  58      31.334  25.216  31.160  1.00  0.00      B    O  
ATOM    194  H1  HOH B  58      32.099  25.730  30.753  1.00  0.00      B    H  
ATOM    195  H2  HOH B  58      30.498  25.500  30.579  1.00  0.00      B    H  
ATOM    196  O   HOH B  59       3.306  38.554  15.992  1.00  0.00      B    O  
ATOM    197  H1  HOH B  59       3.698  38.987  16.846  1.00  0.00      B    H  
ATOM    198  H2  HOH B  59       3.528  39.161  15.171  1.00  0.00      B    H  
ATOM    199  O   HOH B  60      35.809  38.797  30.333  1.00  0.00      B    O  
ATOM    200  H1  HOH B  60      35.084  38.055  30.362  1.00  0.00      B    H  
ATOM    201  H2  HOH B  60      36.719  38.377  30.408  1.00  0.00      B    H  
ATOM    202  O   HOH B  61      29.178   5.151  21.338  1.00  0.00      B    O  
ATOM    203  H1  HOH B  61      28.816   4.256  21.293  1.00  0.00      B    H  
ATOM    204  H2  HOH B  61      29.744   5.374  20.560  1.00  0.00      B    H  
ATOM    205  O   HOH B  62      34.417   0.453  28.147  1.00  0.00      B    O  
ATOM    206  H1  HOH B  62      33.410   0.326  28.406  1.00  0.00      B    H  
ATOM    207  H2  HOH B  62      34.946   0.348  29.035  1.00  0.00      B    H  
ATOM    208  O   HOH B  63      23.997  36.197  25.683  1.00  0.00      B    O  
ATOM    209  H1  HOH B  63      24.778  35.903  26.288  1.00  0.00      B    H  
ATOM    210  H2  HOH B  63      23.124  35.890  26.166  1.00  0.00      B    H  
ATOM    211  O   HOH B  64       0.790  12.249  24.602  1.00  0.00      B    O  
ATOM    212  H1  HOH B  64       1.742  11.839  24.470  1.00  0.00      B    H  
ATOM    213  H2  HOH B  64       0.140  11.539  24.988  1.00  0.00      B    H  
ATOM    214  O   HOH B  65      17.569  12.643  22.343  1.00  0.00      B    O  
ATOM    215  H1  HOH B  65      17.760  13.384  22.978  1.00  0.00      B    H  
ATOM    216  H2  HOH B  65      18.081  11.826  22.710  1.00  0.00      B    H  
ATOM    217  O   HOH B  66      13.213   6.840   7.692  1.00  0.00      B    O  
ATOM    218  H1  HOH B  66      12.694   7.571   7.158  1.00  0.00      B    H  
ATOM    219  H2  HOH B  66      13.246   5.989   7.161  1.00  0.00      B    H  
ATOM    220  O   HOH B  67      31.990  28.828  36.888  1.00  0.00      B    O  
ATOM    221  H1  HOH B  67      31.695  29.672  36.380  1.00  0.00      B    H  
ATOM    222  H2  HOH B  67      32.189  28.098  36.260  1.00  0.00      B    H  
ATOM    223  O   HOH B  68      13.628   9.108  29.067  1.00  0.00      B    O  
ATOM    224  H1  HOH B  68      12.920   9.638  28.460  1.00  0.00      B    H  
ATOM    225  H2  HOH B  68      13.122   8.977  29.887  1.00  0.00      B    H  
ATOM    226  O   HOH B  69      20.218  14.565  16.081  1.00  0.00      B    O  
ATOM    227  H1  HOH B  69      21.185  14.813  16.310  1.00  0.00      B    H  
ATOM    228  H2  HOH B  69      19.793  15.339  15.552  1.00  0.00      B    H  
ATOM    229  O   HOH B  70      10.118  36.125  29.529  1.00  0.00      B    O  
ATOM    230  H1  HOH B  70      10.169  35.833  28.559  1.00  0.00      B    H  
ATOM    231  H2  HOH B  70      10.998  35.794  30.014  1.00  0.00      B    H  
ATOM    232  O   HOH B  71       0.415  24.262  13.522  1.00  0.00      B    O  
ATOM    233  H1  HOH B  71       0.209  23.311  13.114  1.00  0.00      B    H  
ATOM    234  H2  HOH B  71       1.124  24.045  14.185  1.00  0.00      B    H  
ATOM    235  O   HOH B  72      25.688  29.760   3.008  1.00  0.00      B    O  
ATOM    236  H1  HOH B  72      24.824  29.796   3.605  1.00  0.00      B    H  
ATOM    237  H2  HOH B  72      25.996  30.748   2.857  1.00  0.00      B    H  
ATOM    238  O   HOH B  73       9.914  35.549  39.000  1.00  0.00      B    O  
ATOM    239  H1  HOH B  73       9.012  35.650  38.441  1.00  0.00      B    H  
ATOM    240  H2  HOH B  73      10.719  35.688  38.390  1.00  0.00      B    H  
ATOM    241  O   HOH B  74      33.886  10.580  20.465  1.00  0.00      B    O  
ATOM    242  H1  HOH B  74      32.890  10.724  20.388  1.00  0.00      B    H  
ATOM    243  H2  HOH B  74      33.991   9.724  19.959  1.00  0.00      B    H  
ATOM    244  O   HOH B  75      34.398   7.936   0.122  1.00  0.00      B    O  
ATOM    245  H1  HOH B  75      34.003   7.450   0.924  1.00  0.00      B    H  
ATOM    246  H2  HOH B  75      33.773   7.832  -0.634  1.00  0.00      B    H  
ATOM    247  O   HOH B  76      29.434  21.685   9.386  1.00  0.00      B    O  
ATOM    248  H1  HOH B  76      28.829  21.591  10.202  1.00  0.00      B    H  
ATOM    249  H2  HOH B  76      29.863  20.766   9.183  1.00  0.00      B    H  
ATOM    250  O   HOH B  77      23.562   0.065  21.447  1.00  0.00      B    O  
ATOM    251  H1  HOH B  77      24.444   0.103  21.944  1.00  0.00      B    H  
ATOM    252  H2  HOH B  77      22.974   0.836  21.794  1.00  0.00      B    H  
ATOM    253  O   HOH B  78       1.482  17.924   6.370  1.00  0.00      B    O  
ATOM    254  H1  HOH B  78       0.986  18.311   7.172  1.00  0.00      B    H  
ATOM    255  H2  HOH B  78       1.371  18.549   5.521  1.00  0.00      B    H  
ATOM    256  O   HOH B  79      20.122  20.641  12.008  1.00  0.00      B    O  
ATOM    257  H1  HOH B  79      19.752  20.639  12.943  1.00  0.00      B    H  
ATOM    258  H2  HOH B  79      19.738  19.776  11.459  1.00  0.00      B    H  
ATOM    259  O   HOH B  80      13.253  25.234  21.836  1.00  0.00      B    O  
ATOM    260  H1  HOH B  80      13.150  25.696  20.957  1.00  0.00      B    H  
ATOM    261  H2  HOH B  80      13.535  24.285  21.733  1.00  0.00      B    H  
ATOM    262  O   HOH B  81      22.871  38.956   7.229  1.00  0.00      B    O  
ATOM    263  H1  HOH B  81      22.954  38.000   7.641  1.00  0.00      B    H  
ATOM    264  H2  HOH B  81      23.570  39.110   6.559  1.00  0.00      B    H  
ATOM    265  O   HOH B  82      29.500  11.007  14.777  1.00  0.00      B    O  
ATOM    266  H1  HOH B  82      29.765  11.766  15.411  1.00  0.00      B    H  
ATOM    267  H2  HOH B  82      28.476  10.814  14.885  1.00  0.00      B    H  
ATOM    268  O   HOH B  83      25.571  27.804  22.117  1.00  0.00      B    O  
ATOM    269  H1  HOH B  83      25.276  28.624  22.582  1.00  0.00      B    H  
ATOM    270  H2  HOH B  83      26.306  27.403  22.710  1.00  0.00      B    H  
ATOM    271  O   HOH B  84       5.093   8.096  13.136  1.00  0.00      B    O  
ATOM    272  H1  HOH B  84       6.104   7.956  13.062  1.00  0.00      B    H  
ATOM    273  H2  HOH B  84       4.606   7.229  13.003  1.00  0.00      B    H  
ATOM    274  O   HOH B  85      32.529   7.109  33.494  1.00  0.00      B    O  
ATOM    275  H1  HOH B  85      32.283   6.260  34.013  1.00  0.00      B    H  
ATOM    276  H2  HOH B  85      32.046   6.997  32.594  1.00  0.00      B    H  
ATOM    277  O   HOH B  86      28.253  21.178  15.281  1.00  0.00      B    O  
ATOM    278  H1  HOH B  86      28.495  20.697  14.413  1.00  0.00      B    H  
ATOM    279  H2  HOH B  86      28.879  20.801  15.958  1.00  0.00      B    H  
ATOM    280  O   HOH B  87      36.276   3.000  34.062  1.00  0.00      B    O  
ATOM    281  H1  HOH B  87      35.716   3.890  34.252  1.00  0.00      B    H  
ATOM    282  H2  HOH B  87      36.383   3.011  33.050  1.00  0.00      B    H  
ATOM    283  O   HOH B  88      33.647  29.089  16.203  1.00  0.00      B    O  
ATOM    284  H1  HOH B  88      34.669  29.088  16.064  1.00  0.00      B    H  
ATOM    285  H2  HOH B  88      33.258  29.968  15.880  1.00  0.00      B    H  
ATOM    286  O   HOH B  89      33.711   2.462  13.499  1.00  0.00      B    O  
ATOM    287  H1  HOH B  89      34.625   2.158  13.868  1.00  0.00      B    H  
ATOM    288  H2  HOH B  89      33.855   3.182  12.726  1.00  0.00      B    H  
ATOM    289  O   HOH B  90      35.587  18.068   1.346  1.00  0.00      B    O  
ATOM    290  H1  HOH B  90      36.363  17.554   1.711  1.00  0.00      B    H  
ATOM    291  H2  HOH B  90      35.831  18.269   0.374  1.00  0.00      B    H  
ATOM    292  O   HOH B  91      31.434  14.865  28.258  1.00  0.00      B    O  
ATOM    293  H1  HOH B  91      32.413  14.592  28.064  1.00  0.00      B    H  
ATOM    294  H2  HOH B  91      31.517  15.867  28.589  1.00  0.00      B    H  
ATOM    295  O   HOH B  92      36.485   2.002   7.372  1.00  0.00      B    O  
ATOM    296  H1  HOH B  92      35.957   2.800   7.006  1.00  0.00      B    H  
ATOM    297  H2  HOH B  92      36.277   1.167   6.811  1.00  0.00      B    H  
ATOM    298  O   HOH B  93      18.307  37.827   1.053  1.00  0.00      B    O  
ATOM    299  H1  HOH B  93      17.758  37.755   1.861  1.00  0.00      B    H  
ATOM    300  H2  HOH B  93      18.785  36.921   0.910  1.00  0.00      B    H  
ATOM    301  O   HOH B  94      36.819   9.805  18.589  1.00  0.00      B    O  
ATOM    302  H1  HOH B  94      36.608  10.211  19.522  1.00  0.00      B    H  
ATOM    303  H2  HOH B  94      36.833   8.804  18.606  1.00  0.00      B    H  
ATOM    304  O   HOH B  95      32.267   8.054  25.608  1.00  0.00      B    O  
ATOM    305  H1  HOH B  95      32.114   8.907  26.100  1.00  0.00      B    H  
ATOM    306  H2  HOH B  95      31.514   7.405  25.919  1.00  0.00      B    H  
ATOM    307  O   HOH B  96      21.385  27.373  22.172  1.00  0.00      B    O  
ATOM    308  H1  HOH B  96      22.129  26.724  22.547  1.00  0.00      B    H  
ATOM    309  H2  HOH B  96      20.641  27.410  22.911  1.00  0.00      B    H  
ATOM    310  O   HOH B  97      15.124  21.059  15.911  1.00  0.00      B    O  
ATOM    311  H1  HOH B  97      15.396  20.152  15.742  1.00  0.00      B    H  
ATOM    312  H2  HOH B  97      15.907  21.727  15.870  1.00  0.00      B    H  
ATOM    313  O   HOH B  98       5.890  33.218  27.621  1.00  0.00      B    O  
ATOM    314  H1  HOH B  98       5.685  34.192  27.754  1.00  0.00      B    H  
ATOM    315  H2  HOH B  98       6.667  32.972  28.218  1.00  0.00      B    H  
ATOM    316  O   HOH B  99       4.126  24.236  16.823  1.00  0.00      B    O  
ATOM    317  H1  HOH B  99       4.156  23.214  17.060  1.00  0.00      B    H  
ATOM    318  H2  HOH B  99       5.121  24.536  16.912  1.00  0.00      B    H  
ATOM    319  O   HOH B 100      11.902   7.579  38.961  1.00  0.00      B    O  
ATOM    320  H1  HOH B 100      12.178   7.410  39.877  1.00  0.00      B    H  
ATOM    321  H2  HOH B 100      11.893   6.629  38.560  1.00  0.00      B    H  
ATOM    322  O   HOH B 101      18.791  34.243  10.490  1.00  0.00      B    O  
ATOM    323  H1  HOH B 101      18.634  35.188  10.581  1.00  0.00      B    H  
ATOM    324  H2  HOH B 101      17.915  33.862  10.153  1.00  0.00      B    H  
ATOM    325  O   HOH B 102       5.440  38.378  24.742  1.00  0.00      B    O  
ATOM    326  H1  HOH B 102       6.434  38.332  24.440  1.00  0.00      B    H  
ATOM    327  H2  HOH B 102       4.848  38.095  23.972  1.00  0.00      B    H  
ATOM    328  O   HOH B 103      18.320  18.305   8.026  1.00  0.00      B    O  
ATOM    329  H1  HOH B 103      17.611  18.563   7.308  1.00  0.00      B    H  
ATOM    330  H2  HOH B 103      17.841  17.643   8.664  1.00  0.00      B    H  
ATOM    331  O   HOH B 104      24.762   3.191  19.242  1.00  0.00      B    O  
ATOM    332  H1  HOH B 104      24.275   3.205  20.086  1.00  0.00      B    H  
ATOM    333  H2  HOH B 104      24.572   2.353  18.667  1.00  0.00      B    H  
ATOM    334  O   HOH B 105      12.895   2.820  28.952  1.00  0.00      B    O  
ATOM    335  H1  HOH B 105      12.806   3.855  29.093  1.00  0.00      B    H  
ATOM    336  H2  HOH B 105      12.450   2.362  29.752  1.00  0.00      B    H  
ATOM    337  O   HOH B 106      29.357  28.798  28.719  1.00  0.00      B    O  
ATOM    338  H1  HOH B 106      29.193  28.791  27.685  1.00  0.00      B    H  
ATOM    339  H2  HOH B 106      30.011  29.553  28.848  1.00  0.00      B    H  
ATOM    340  O   HOH B 107      14.237  37.716  32.244  1.00  0.00      B    O  
ATOM    341  H1  HOH B 107      14.812  37.666  33.042  1.00  0.00      B    H  
ATOM    342  H2  HOH B 107      13.270  37.873  32.560  1.00  0.00      B    H  
ATOM    343  O   HOH B 108      14.461  16.447  13.626  1.00  0.00      B    O  
ATOM    344  H1  HOH B 108      13.655  16.472  13.005  1.00  0.00      B    H  
ATOM    345  H2  HOH B 108      14.231  15.754  14.323  1.00  0.00      B    H  
ATOM    346  O   HOH B 109      11.720  27.059  23.059  1.00  0.00      B    O  
ATOM    347  H1  HOH B 109      12.283  26.379  22.672  1.00  0.00      B    H  
ATOM    348  H2  HOH B 109      11.609  26.993  24.060  1.00  0.00      B    H  
ATOM    349  O   HOH B 110      36.422  34.934   2.363  1.00  0.00      B    O  
ATOM    350  H1  HOH B 110      37.207  34.451   2.792  1.00  0.00      B    H  
ATOM    351  H2  HOH B 110      36.693  35.606   1.723  1.00  0.00      B    H  
ATOM    352  O   HOH B 111      17.160  27.124  27.794  1.00  0.00      B    O  
ATOM    353  H1  HOH B 111      18.064  26.978  27.369  1.00  0.00      B    H  
ATOM    354  H2  HOH B 111      16.466  26.516  27.335  1.00  0.00      B    H  
ATOM    355  O   HOH B 112      10.836  26.251  31.764  1.00  0.00      B    O  
ATOM    356  H1  HOH B 112      11.144  25.952  30.821  1.00  0.00      B    H  
ATOM    357  H2  HOH B 112      10.936  25.456  32.412  1.00  0.00      B    H  
ATOM    358  O   HOH B 113      36.249  21.022   8.068  1.00  0.00      B    O  
ATOM    359  H1  HOH B 113      35.535  21.531   8.443  1.00  0.00      B    H  
ATOM    360  H2  HOH B 113      35.901  20.154   7.755  1.00  0.00      B    H  
ATOM    361  O   HOH B 114      17.366  26.944   8.107  1.00  0.00      B    O  
ATOM    362  H1  HOH B 114      17.553  26.928   9.044  1.00  0.00      B    H  
ATOM    363  H2  HOH B 114      18.132  27.445   7.661  1.00  0.00      B    H  
ATOM    364  O   HOH B 115      11.484   9.121  33.968  1.00  0.00      B    O  
ATOM    365  H1  HOH B 115      11.677   9.212  34.944  1.00  0.00      B    H  
ATOM    366  H2  HOH B 115      10.506   8.948  33.842  1.00  0.00      B    H  
ATOM    367  O   HOH B 116       2.392  31.472   6.941  1.00  0.00      B    O  
ATOM    368  H1  HOH B 116       2.373  31.128   7.890  1.00  0.00      B    H  
ATOM    369  H2  HOH B 116       3.261  31.206   6.561  1.00  0.00      B    H  
ATOM    370  O   HOH B 117      19.877  11.666  31.498  1.00  0.00      B    O  
ATOM    371  H1  HOH B 117      19.421  10.897  30.999  1.00  0.00      B    H  
ATOM    372  H2  HOH B 117      19.721  11.493  32.515  1.00  0.00      B    H  
ATOM    373  O   HOH B 118      23.163   9.073  26.951  1.00  0.00      B    O  
ATOM    374  H1  HOH B 118      24.110   8.885  27.276  1.00  0.00      B    H  
ATOM    375  H2  HOH B 118      22.880   8.289  26.428  1.00  0.00      B    H  
ATOM    376  O   HOH B 119      33.071   2.703  32.709  1.00  0.00      B    O  
ATOM    377  H1  HOH B 119      32.244   2.179  32.591  1.00  0.00      B    H  
ATOM    378  H2  HOH B 119      33.510   2.928  31.786  1.00  0.00      B    H  
ATOM    379  O   HOH B 120      14.636  36.047  35.146  1.00  0.00      B    O  
ATOM    380  H1  HOH B 120      15.581  35.731  34.964  1.00  0.00      B    H  
ATOM    381  H2  HOH B 120      14.367  35.714  36.089  1.00  0.00      B    H  
ATOM    382  O   HOH B 121      26.400  25.300  30.626  1.00  0.00      B    O  
ATOM    383  H1  HOH B 121      25.842  25.940  31.279  1.00  0.00      B    H  
ATOM    384  H2  HOH B 121      26.688  24.442  31.137  1.00  0.00      B    H  
ATOM    385  O   HOH B 122      26.437  16.153  35.075  1.00  0.00      B    O  
ATOM    386  H1  HOH B 122      27.310  16.220  35.573  1.00  0.00      B    H  
ATOM    387  H2  HOH B 122      26.559  15.621  34.230  1.00  0.00      B    H  
ATOM    388  O   HOH B 123       5.448  13.560  17.228  1.00  0.00      B    O  
ATOM    389  H1  HOH B 123       6.453  13.813  17.366  1.00  0.00      B    H  
ATOM    390  H2  HOH B 123       5.005  13.516  18.128  1.00  0.00      B    H  
ATOM    391  O   HOH B 124       2.401   4.130  26.042  1.00  0.00      B    O  
ATOM    392  H1  HOH B 124       2.273   3.375  25.359  1.00  0.00      B    H  
ATOM    393  H2  HOH B 124       3.360   4.433  26.075  1.00  0.00      B    H  
ATOM    394  O   HOH B 125      26.384   2.211  34.520  1.00  0.00      B    O  
ATOM    395  H1  HOH B 125      27.120   2.645  35.026  1.00  0.00      B    H  
ATOM    396  H2  HOH B 125      26.054   1.434  35.085  1.00  0.00      B    H  
ATOM    397  O   HOH B 126      18.571  11.309  28.593  1.00  0.00      B    O  
ATOM    398  H1  HOH B 126      19.579  11.156  28.697  1.00  0.00      B    H  
ATOM    399  H2  HOH B 126      18.194  10.415  28.367  1.00  0.00      B    H  
ATOM    400  O   HOH B 127      19.906   5.731   1.377  1.00  0.00      B    O  
ATOM    401  H1  HOH B 127      19.687   6.679   1.105  1.00  0.00      B    H  
ATOM    402  H2  HOH B 127      19.473   5.062   0.707  1.00  0.00      B    H  
ATOM    403  O   HOH B 128      26.292  17.014  10.642  1.00  0.00      B    O  
ATOM    404  H1  HOH B 128      26.827  16.098  10.553  1.00  0.00      B    H  
ATOM    405  H2  HOH B 128      26.587  17.587   9.823  1.00  0.00      B    H  
ATOM    406  O   HOH B 129      31.426  32.651   8.633  1.00  0.00      B    O  
ATOM    407  H1  HOH B 129      31.766  32.977   9.482  1.00  0.00      B    H  
ATOM    408  H2  HOH B 129      31.074  31.697   8.783  1.00  0.00      B    H  
ATOM    409  O   HOH B 130       9.741  29.533   2.515  1.00  0.00      B    O  
ATOM    410  H1  HOH B 130      10.157  30.431   2.161  1.00  0.00      B    H  
ATOM    411  H2  HOH B 130      10.094  29.294   3.427  1.00  0.00      B    H  
ATOM    412  O   HOH B 131       9.591   4.737  23.041  1.00  0.00      B    O  
ATOM    413  H1  HOH B 131       9.315   3.743  22.885  1.00  0.00      B    H  
ATOM    414  H2  HOH B 131       9.421   4.994  24.023  1.00  0.00      B    H  
ATOM    415  O   HOH B 132      14.659  12.114  22.883  1.00  0.00      B    O  
ATOM    416  H1  HOH B 132      14.419  11.309  23.478  1.00  0.00      B    H  
ATOM    417  H2  HOH B 132      15.422  11.793  22.266  1.00  0.00      B    H  
ATOM    418  O   HOH B 133       5.004  22.734  26.658  1.00  0.00      B    O  
ATOM    419  H1  HOH B 133       4.840  23.617  26.179  1.00  0.00      B    H  
ATOM    420  H2  HOH B 133       4.421  21.987  26.244  1.00  0.00      B    H  
ATOM    421  O   HOH B 134      16.778   6.448   2.519  1.00  0.00      B    O  
ATOM    422  H1  HOH B 134      16.935   5.493   2.801  1.00  0.00      B    H  
ATOM    423  H2  HOH B 134      17.462   7.047   2.905  1.00  0.00      B    H  
ATOM    424  O   HOH B 135      21.261   4.151  26.504  1.00  0.00      B    O  
ATOM    425  H1  HOH B 135      20.760   4.113  27.367  1.00  0.00      B    H  
ATOM    426  H2  HOH B 135      21.521   3.222  26.334  1.00  0.00      B    H  
ATOM    427  O   HOH B 136       0.333   7.505  13.078  1.00  0.00      B    O  
ATOM    428  H1  HOH B 136       0.134   6.605  12.651  1.00  0.00      B    H  
ATOM    429  H2  HOH B 136       1.153   7.432  13.760  1.00  0.00      B    H  
ATOM    430  O   HOH B 137       2.727  14.650  25.621  1.00  0.00      B    O  
ATOM    431  H1  HOH B 137       2.025  15.394  25.564  1.00  0.00      B    H  
ATOM    432  H2  HOH B 137       2.812  14.159  24.725  1.00  0.00      B    H  
ATOM    433  O   HOH B 138       4.963  10.685  17.319  1.00  0.00      B    O  
ATOM    434  H1  HOH B 138       4.589  11.615  17.391  1.00  0.00      B    H  
ATOM    435  H2  HOH B 138       5.959  10.763  17.463  1.00  0.00      B    H  
ATOM    436  O   HOH B 139       1.613   2.647   1.890  1.00  0.00      B    O  
ATOM    437  H1  HOH B 139       0.791   2.666   2.497  1.00  0.00      B    H  
ATOM    438  H2  HOH B 139       2.134   1.743   2.117  1.00  0.00      B    H  
ATOM    439  O   HOH B 140      19.880  16.989  31.765  1.00  0.00      B    O  
ATOM    440  H1  HOH B 140      19.344  16.295  32.256  1.00  0.00      B    H  
ATOM    441  H2  HOH B 140      20.625  16.496  31.250  1.00  0.00      B    H  
ATOM    442  O   HOH B 141       0.533   2.602  27.736  1.00  0.00      B    O  
ATOM    443  H1  HOH B 141       0.763   2.332  28.660  1.00  0.00      B    H  
ATOM    444  H2  HOH B 141       1.277   3.164  27.347  1.00  0.00      B    H  
ATOM    445  O   HOH B 142      29.748  33.226   6.797  1.00  0.00      B    O  
ATOM    446  H1  HOH B 142      29.710  32.471   6.145  1.00  0.00      B    H  
ATOM    447  H2  HOH B 142      30.508  33.060   7.494  1.00  0.00      B    H  
ATOM    448  O   HOH B 143      15.017  11.850  36.860  1.00  0.00      B    O  
ATOM    449  H1  HOH B 143      15.242  10.926  37.280  1.00  0.00      B    H  
ATOM    450  H2  HOH B 143      14.384  11.638  36.023  1.00  0.00      B    H  
ATOM    451  O   HOH B 144      19.520  37.558  22.146  1.00  0.00      B    O  
ATOM    452  H1  HOH B 144      19.435  37.324  23.096  1.00  0.00      B    H  
ATOM    453  H2  HOH B 144      19.643  36.714  21.637  1.00  0.00      B    H  
ATOM    454  O   HOH B 145      33.310  26.487  25.656  1.00  0.00      B    O  
ATOM    455  H1  HOH B 145      34.331  26.594  25.794  1.00  0.00      B    H  
ATOM    456  H2  HOH B 145      32.875  27.361  25.307  1.00  0.00      B    H  
ATOM    457  O   HOH B 146      33.240  11.013  14.120  1.00  0.00      B    O  
ATOM    458  H1  HOH B 146      34.155  10.715  13.799  1.00  0.00      B    H  
ATOM    459  H2  HOH B 146      32.641  11.248  13.342  1.00  0.00      B    H  
ATOM    460  O   HOH B 147       8.097  33.494   9.696  1.00  0.00      B    O  
ATOM    461  H1  HOH B 147       8.201  33.287  10.720  1.00  0.00      B    H  
ATOM    462  H2  HOH B 147       7.209  33.121   9.437  1.00  0.00      B    H  
ATOM    463  O   HOH B 148      37.784  19.196  11.479  1.00  0.00      B    O  
ATOM    464  H1  HOH B 148      37.548  18.782  10.594  1.00  0.00      B    H  
ATOM    465  H2  HOH B 148      38.692  18.841  11.703  1.00  0.00      B    H  
ATOM    466  O   HOH B 149      28.915  16.418  22.895  1.00  0.00      B    O  
ATOM    467  H1  HOH B 149      29.616  17.034  23.283  1.00  0.00      B    H  
ATOM    468  H2  HOH B 149      28.083  16.500  23.460  1.00  0.00      B    H  
ATOM    469  O   HOH B 150      11.615  20.508  13.592  1.00  0.00      B    O  
ATOM    470  H1  HOH B 150      11.608  19.495  13.814  1.00  0.00      B    H  
ATOM    471  H2  HOH B 150      10.698  20.779  13.167  1.00  0.00      B    H  
ATOM    472  O   HOH B 151      22.805  14.414  22.618  1.00  0.00      B    O  
ATOM    473  H1  HOH B 151      22.551  13.445  22.341  1.00  0.00      B    H  
ATOM    474  H2  HOH B 151      23.720  14.383  23.179  1.00  0.00      B    H  
ATOM    475  O   HOH B 152       6.351  13.581   7.852  1.00  0.00      B    O  
ATOM    476  H1  HOH B 152       6.789  13.993   7.068  1.00  0.00      B    H  
ATOM    477  H2  HOH B 152       6.895  13.926   8.644  1.00  0.00      B    H  
ATOM    478  O   HOH B 153      26.736   8.654  16.911  1.00  0.00      B    O  
ATOM    479  H1  HOH B 153      26.869   7.994  16.121  1.00  0.00      B    H  
ATOM    480  H2  HOH B 153      27.626   9.013  17.178  1.00  0.00      B    H  
ATOM    481  O   HOH B 154      31.974   4.995  26.886  1.00  0.00      B    O  
ATOM    482  H1  HOH B 154      32.604   5.032  26.140  1.00  0.00      B    H  
ATOM    483  H2  HOH B 154      31.366   4.206  26.711  1.00  0.00      B    H  
ATOM    484  O   HOH B 155      22.238  18.242  28.649  1.00  0.00      B    O  
ATOM    485  H1  HOH B 155      22.139  19.094  29.174  1.00  0.00      B    H  
ATOM    486  H2  HOH B 155      23.193  17.899  28.854  1.00  0.00      B    H  
ATOM    487  O   HOH B 156      33.785   8.315   4.075  1.00  0.00      B    O  
ATOM    488  H1  HOH B 156      33.124   8.693   3.413  1.00  0.00      B    H  
ATOM    489  H2  HOH B 156      34.209   9.118   4.550  1.00  0.00      B    H  
ATOM    490  O   HOH B 157      34.992  24.018  30.674  1.00  0.00      B    O  
ATOM    491  H1  HOH B 157      35.703  24.631  30.273  1.00  0.00      B    H  
ATOM    492  H2  HOH B 157      34.688  24.507  31.503  1.00  0.00      B    H  
ATOM    493  O   HOH B 158      24.094   9.713   2.170  1.00  0.00      B    O  
ATOM    494  H1  HOH B 158      25.093   9.545   2.163  1.00  0.00      B    H  
ATOM    495  H2  HOH B 158      23.743   9.393   1.258  1.00  0.00      B    H  
ATOM    496  O   HOH B 159      39.171  18.290  27.445  1.00  0.00      B    O  
ATOM    497  H1  HOH B 159      38.266  18.729  27.439  1.00  0.00      B    H  
ATOM    498  H2  HOH B 159      39.121  17.419  26.957  1.00  0.00      B    H  
ATOM    499  O   HOH B 160      21.137   8.265  19.419  1.00  0.00      B    O  
ATOM    500  H1  HOH B 160      21.586   8.915  18.784  1.00  0.00      B    H  
ATOM    501  H2  HOH B 160      20.214   8.076  19.072  1.00  0.00      B    H  
ATOM    502  O   HOH B 161      19.912   7.900   5.345  1.00  0.00      B    O  
ATOM    503  H1  HOH B 161      20.005   7.018   4.791  1.00  0.00      B    H  
ATOM    504  H2  HOH B 161      20.749   8.089   5.859  1.00  0.00      B    H  
ATOM    505  O   HOH B 162       1.013  34.389  16.888  1.00  0.00      B    O  
ATOM    506  H1  HOH B 162       1.514  34.129  17.803  1.00  0.00      B    H  
ATOM    507  H2  HOH B 162       1.345  33.702  16.205  1.00  0.00      B    H  
ATOM    508  O   HOH B 163      22.119  22.937  15.327  1.00  0.00      B    O  
ATOM    509  H1  HOH B 163      22.626  23.799  15.520  1.00  0.00      B    H  
ATOM    510  H2  HOH B 163      22.104  22.405  16.138  1.00  0.00      B    H  
ATOM    511  O   HOH B 164       9.981   3.062  32.114  1.00  0.00      B    O  
ATOM    512  H1  HOH B 164       9.635   3.716  31.408  1.00  0.00      B    H  
ATOM    513  H2  HOH B 164      10.318   3.599  32.951  1.00  0.00      B    H  
ATOM    514  O   HOH B 165      -0.125  11.788  29.516  1.00  0.00      B    O  
ATOM    515  H1  HOH B 165       0.502  12.581  29.895  1.00  0.00      B    H  
ATOM    516  H2  HOH B 165       0.505  10.953  29.355  1.00  0.00      B    H  
ATOM    517  O   HOH B 166      25.202  31.796  39.418  1.00  0.00      B    O  
ATOM    518  H1  HOH B 166      26.133  32.177  39.087  1.00  0.00      B    H  
ATOM    519  H2  HOH B 166      25.095  30.947  38.838  1.00  0.00      B    H  
ATOM    520  O   HOH B 167      22.473  19.676   9.285  1.00  0.00      B    O  
ATOM    521  H1  HOH B 167      21.605  20.105   8.830  1.00  0.00      B    H  
ATOM    522  H2  HOH B 167      23.100  19.432   8.517  1.00  0.00      B    H  
ATOM    523  O   HOH B 168      38.207   4.071  30.301  1.00  0.00      B    O  
ATOM    524  H1  HOH B 168      38.081   4.619  29.413  1.00  0.00      B    H  
ATOM    525  H2  HOH B 168      37.308   3.577  30.503  1.00  0.00      B    H  
ATOM    526  O   HOH B 169       5.792  31.864  31.698  1.00  0.00      B    O  
ATOM    527  H1  HOH B 169       6.240  32.704  31.368  1.00  0.00      B    H  
ATOM    528  H2  HOH B 169       6.167  31.027  31.265  1.00  0.00      B    H  
ATOM    529  O   HOH B 170      34.927  30.998   9.023  1.00  0.00      B    O  
ATOM    530  H1  HOH B 170      34.282  30.473   9.605  1.00  0.00      B    H  
ATOM    531  H2  HOH B 170      35.374  31.627   9.681  1.00  0.00      B    H  
ATOM    532  O   HOH B 171       3.587  25.233   6.080  1.00  0.00      B    O  
ATOM    533  H1  HOH B 171       3.207  25.597   6.933  1.00  0.00      B    H  
ATOM    534  H2  HOH B 171       3.426  24.262   6.252  1.00  0.00      B    H  
ATOM    535  O   HOH B 172      33.730   5.841  36.508  1.00  0.00      B    O  
ATOM    536  H1  HOH B 172      33.947   5.210  37.294  1.00  0.00      B    H  
ATOM    537  H2  HOH B 172      32.784   6.076  36.560  1.00  0.00      B    H  
ATOM    538  O   HOH B 173      37.135  36.682  39.468  1.00  0.00      B    O  
ATOM    539  H1  HOH B 173      37.159  36.056  38.704  1.00  0.00      B    H  
ATOM    540  H2  HOH B 173      37.383  37.632  39.089  1.00  0.00      B    H  
ATOM    541  O   HOH B 174      37.874  16.166   7.438  1.00  0.00      B    O  
ATOM    542  H1  HOH B 174      37.463  15.231   7.450  1.00  0.00      B    H  
ATOM    543  H2  HOH B 174      37.382  16.676   8.149  1.00  0.00      B    H  
ATOM    544  O   HOH B 175       0.873  29.364   9.424  1.00  0.00      B    O  
ATOM    545  H1  HOH B 175       1.498  28.935  10.081  1.00  0.00      B    H  
ATOM    546  H2  HOH B 175      -0.082  29.027   9.578  1.00  0.00      B    H  
ATOM    547  O   HOH B 176       4.092   1.411  14.294  1.00  0.00      B    O  
ATOM    548  H1  HOH B 176       4.656   2.178  14.671  1.00  0.00      B    H  
ATOM    549  H2  HOH B 176       3.676   1.743  13.406  1.00  0.00      B    H  
ATOM    550  O   HOH B 177      18.624  33.902  29.183  1.00  0.00      B    O  
ATOM    551  H1  HOH B 177      17.914  33.223  29.328  1.00  0.00      B    H  
ATOM    552  H2  HOH B 177      19.445  33.709  29.778  1.00  0.00      B    H  
ATOM    553  O   HOH B 178      28.191  25.004  16.427  1.00  0.00      B    O  
ATOM    554  H1  HOH B 178      27.281  25.300  16.714  1.00  0.00      B    H  
ATOM    555  H2  HOH B 178      28.509  24.435  17.183  1.00  0.00      B    H  
ATOM    556  O   HOH B 179      37.035  28.400  22.237  1.00  0.00      B    O  
ATOM    557  H1  HOH B 179      37.893  28.760  21.926  1.00  0.00      B    H  
ATOM    558  H2  HOH B 179      36.470  29.207  22.474  1.00  0.00      B    H  
ATOM    559  O   HOH B 180      29.378  23.830  33.567  1.00  0.00      B    O  
ATOM    560  H1  HOH B 180      29.914  24.048  32.701  1.00  0.00      B    H  
ATOM    561  H2  HOH B 180      29.422  22.799  33.661  1.00  0.00      B    H  
ATOM    562  O   HOH B 181       8.711  21.582  27.868  1.00  0.00      B    O  
ATOM    563  H1  HOH B 181       8.294  22.568  27.927  1.00  0.00      B    H  
ATOM    564  H2  HOH B 181       7.944  20.952  28.267  1.00  0.00      B    H  
ATOM    565  O   HOH B 182      16.447  28.060   3.788  1.00  0.00      B    O  
ATOM    566  H1  HOH B 182      15.701  28.312   3.153  1.00  0.00      B    H  
ATOM    567  H2  HOH B 182      16.650  28.894   4.256  1.00  0.00      B    H  
ATOM    568  O   HOH B 183       5.291   2.948  18.032  1.00  0.00      B    O  
ATOM    569  H1  HOH B 183       4.289   2.986  18.242  1.00  0.00      B    H  
ATOM    570  H2  HOH B 183       5.499   2.035  17.742  1.00  0.00      B    H  
ATOM    571  O   HOH B 184      37.719  12.534  15.594  1.00  0.00      B    O  
ATOM    572  H1  HOH B 184      37.331  12.674  14.689  1.00  0.00      B    H  
ATOM    573  H2  HOH B 184      38.289  11.682  15.650  1.00  0.00      B    H  
ATOM    574  O   HOH B 185       4.842   6.153   2.754  1.00  0.00      B    O  
ATOM    575  H1  HOH B 185       5.524   6.615   3.324  1.00  0.00      B    H  
ATOM    576  H2  HOH B 185       4.848   6.508   1.809  1.00  0.00      B    H  
ATOM    577  O   HOH B 186      34.780  31.190  34.949  1.00  0.00      B    O  
ATOM    578  H1  HOH B 186      34.754  32.138  35.306  1.00  0.00      B    H  
ATOM    579  H2  HOH B 186      33.790  30.926  34.824  1.00  0.00      B    H  
ATOM    580  O   HOH B 187      14.322  14.157  19.612  1.00  0.00      B    O  
ATOM    581  H1  HOH B 187      13.765  14.032  20.395  1.00  0.00      B    H  
ATOM    582  H2  HOH B 187      14.555  13.254  19.159  1.00  0.00      B    H  
ATOM    583  O   HOH B 188      27.080   8.075  19.868  1.00  0.00      B    O  
ATOM    584  H1  HOH B 188      26.760   7.151  20.106  1.00  0.00      B    H  
ATOM    585  H2  HOH B 188      26.267   8.599  19.629  1.00  0.00      B    H  
ATOM    586  O   HOH B 189      15.955   7.674  26.214  1.00  0.00      B    O  
ATOM    587  H1  HOH B 189      15.668   7.485  25.260  1.00  0.00      B    H  
ATOM    588  H2  HOH B 189      15.165   7.378  26.849  1.00  0.00      B    H  
ATOM    589  O   HOH B 190      17.990   0.527  24.904  1.00  0.00      B    O  
ATOM    590  H1  HOH B 190      17.513   0.591  25.770  1.00  0.00      B    H  
ATOM    591  H2  HOH B 190      18.196  -0.398  24.731  1.00  0.00      B    H  
ATOM    592  O   HOH B 191      37.406  36.142  21.487  1.00  0.00      B    O  
ATOM    593  H1  HOH B 191      37.773  36.842  20.812  1.00  0.00      B    H  
ATOM    594  H2  HOH B 191      38.043  35.331  21.296  1.00  0.00      B    H  
ATOM    595  O   HOH B 192      20.558  14.989  19.137  1.00  0.00      B    O  
ATOM    596  H1  HOH B 192      20.208  14.068  19.367  1.00  0.00      B    H  
ATOM    597  H2  HOH B 192      21.551  14.847  18.770  1.00  0.00      B    H  
ATOM    598  O   HOH B 193       4.114  18.804  15.849  1.00  0.00      B    O  
ATOM    599  H1  HOH B 193       3.850  17.801  16.061  1.00  0.00      B    H  
ATOM    600  H2  HOH B 193       5.090  18.812  15.443  1.00  0.00      B    H  
ATOM    601  O   HOH B 194      22.499  38.083  32.289  1.00  0.00      B    O  
ATOM    602  H1  HOH B 194      23.440  38.445  32.398  1.00  0.00      B    H  
ATOM    603  H2  HOH B 194      22.102  38.535  31.481  1.00  0.00      B    H  
ATOM    604  O   HOH B 195       9.058  22.913   7.039  1.00  0.00      B    O  
ATOM    605  H1  HOH B 195       8.457  22.328   7.612  1.00  0.00      B    H  
ATOM    606  H2  HOH B 195       9.094  23.833   7.451  1.00  0.00      B    H  
ATOM    607  O   HOH B 196      31.011  29.711   8.692  1.00  0.00      B    O  
ATOM    608  H1  HOH B 196      30.543  28.814   8.518  1.00  0.00      B    H  
ATOM    609  H2  HOH B 196      31.115  29.772   9.673  1.00  0.00      B    H  
ATOM    610  O   HOH B 197      11.216  32.517  29.821  1.00  0.00      B    O  
ATOM    611  H1  HOH B 197      10.853  32.200  30.707  1.00  0.00      B    H  
ATOM    612  H2  HOH B 197      11.823  33.361  30.024  1.00  0.00      B    H  
ATOM    613  O   HOH B 198       4.832  12.801  38.439  1.00  0.00      B    O  
ATOM    614  H1  HOH B 198       3.965  12.223  38.456  1.00  0.00      B    H  
ATOM    615  H2  HOH B 198       4.752  13.436  39.245  1.00  0.00      B    H  
ATOM    616  O   HOH B 199      32.011  20.302  22.814  1.00  0.00      B    O  
ATOM    617  H1  HOH B 199      32.097  19.682  21.986  1.00  0.00      B    H  
ATOM    618  H2  HOH B 199      32.604  21.067  22.700  1.00  0.00      B    H  
ATOM    619  O   HOH B 200      16.430   9.052  22.385  1.00  0.00      B    O  
ATOM    620  H1  HOH B 200      16.303   9.241  21.389  1.00  0.00      B    H  
ATOM    621  H2  HOH B 200      17.263   9.543  22.671  1.00  0.00      B    H  
ATOM    622  O   HOH B 201      11.888  26.321   3.888  1.00  0.00      B    O  
ATOM    623  H1  HOH B 201      10.923  26.011   4.116  1.00  0.00      B    H  
ATOM    624  H2  HOH B 201      11.921  27.314   4.032  1.00  0.00      B    H  
ATOM    625  O   HOH B 202      37.507  35.830  27.269  1.00  0.00      B    O  
ATOM    626  H1  HOH B 202      37.551  36.551  26.543  1.00  0.00      B    H  
ATOM    627  H2  HOH B 202      37.172  34.964  26.863  1.00  0.00      B    H  
ATOM    628  O   HOH B 203      33.807  37.211  19.818  1.00  0.00      B    O  
ATOM    629  H1  HOH B 203      32.979  36.766  20.254  1.00  0.00      B    H  
ATOM    630  H2  HOH B 203      34.477  36.478  19.492  1.00  0.00      B    H  
ATOM    631  O   HOH B 204       0.729  39.141  12.904  1.00  0.00      B    O  
ATOM    632  H1  HOH B 204       1.584  38.676  12.558  1.00  0.00      B    H  
ATOM    633  H2  HOH B 204       0.010  38.539  12.472  1.00  0.00      B    H  
ATOM    634  O   HOH B 205      25.554  29.377   9.651  1.00  0.00      B    O  
ATOM    635  H1  HOH B 205      26.015  28.591   9.242  1.00  0.00      B    H  
ATOM    636  H2  HOH B 205      25.543  30.146   8.973  1.00  0.00      B    H  
ATOM    637  O   HOH B 206      32.471   4.092  18.222  1.00  0.00      B    O  
ATOM    638  H1  HOH B 206      32.664   4.053  17.238  1.00  0.00      B    H  
ATOM    639  H2  HOH B 206      32.826   3.193  18.691  1.00  0.00      B    H  
ATOM    640  O   HOH B 207      11.774  33.473  27.513  1.00  0.00      B    O  
ATOM    641  H1  HOH B 207      11.383  32.971  28.273  1.00  0.00      B    H  
ATOM    642  H2  HOH B 207      12.662  32.995  27.353  1.00  0.00      B    H  
ATOM    643  O   HOH B 208      17.568  14.432  11.376  1.00  0.00      B    O  
ATOM    644  H1  HOH B 208      17.107  13.604  10.952  1.00  0.00      B    H  
ATOM    645  H2  HOH B 208      18.564  14.322  11.626  1.00  0.00      B    H  
ATOM    646  O   HOH B 209      33.281  30.685  32.393  1.00  0.00      B    O  
ATOM    647  H1  HOH B 209      32.241  30.751  32.456  1.00  0.00      B    H  
ATOM    648  H2  HOH B 209      33.629  31.600  32.586  1.00  0.00      B    H  
ATOM    649  O   HOH B 210       7.039  37.409  32.842  1.00  0.00      B    O  
ATOM    650  H1  HOH B 210       7.591  38.225  32.722  1.00  0.00      B    H  
ATOM    651  H2  HOH B 210       6.933  36.986  31.916  1.00  0.00      B    H  
ATOM    652  O   HOH B 211      23.346  35.251  36.775  1.00  0.00      B    O  
ATOM    653  H1  HOH B 211      22.725  34.863  36.081  1.00  0.00      B    H  
ATOM    654  H2  HOH B 211      23.048  36.192  37.034  1.00  0.00      B    H  
ATOM    655  O   HOH B 212       5.924  27.372  16.043  1.00  0.00      B    O  
ATOM    656  H1  HOH B 212       6.350  27.318  16.919  1.00  0.00      B    H  
ATOM    657  H2  HOH B 212       5.921  26.511  15.550  1.00  0.00      B    H  
ATOM    658  O   HOH B 213      31.799  33.933  29.434  1.00  0.00      B    O  
ATOM    659  H1  HOH B 213      31.486  34.877  29.360  1.00  0.00      B    H  
ATOM    660  H2  HOH B 213      32.633  33.840  28.923  1.00  0.00      B    H  
ATOM    661  O   HOH B 214       4.556  13.093  13.848  1.00  0.00      B    O  
ATOM    662  H1  HOH B 214       5.538  13.316  14.062  1.00  0.00      B    H  
ATOM    663  H2  HOH B 214       4.246  12.268  14.424  1.00  0.00      B    H  
ATOM    664  O   HOH B 215      26.322  18.451  14.989  1.00  0.00      B    O  
ATOM    665  H1  HOH B 215      27.004  18.052  14.336  1.00  0.00      B    H  
ATOM    666  H2  HOH B 215      25.994  19.321  14.572  1.00  0.00      B    H  
ATOM    667  O   HOH B 216      38.232  28.483  25.223  1.00  0.00      B    O  
ATOM    668  H1  HOH B 216      38.337  27.631  24.617  1.00  0.00      B    H  
ATOM    669  H2  HOH B 216      38.781  29.251  24.804  1.00  0.00      B    H  
ATOM    670  O   HOH B 217      27.281   9.620  24.027  1.00  0.00      B    O  
ATOM    671  H1  HOH B 217      27.497   9.438  23.083  1.00  0.00      B    H  
ATOM    672  H2  HOH B 217      27.655  10.540  24.123  1.00  0.00      B    H  
ATOM    673  O   HOH B 218      14.824  15.503   8.175  1.00  0.00      B    O  
ATOM    674  H1  HOH B 218      14.567  14.982   9.034  1.00  0.00      B    H  
ATOM    675  H2  HOH B 218      14.006  15.408   7.610  1.00  0.00      B    H  
ATOM    676  O   HOH B 219      10.428  22.182  37.650  1.00  0.00      B    O  
ATOM    677  H1  HOH B 219      10.902  21.596  36.938  1.00  0.00      B    H  
ATOM    678  H2  HOH B 219      10.270  21.551  38.435  1.00  0.00      B    H  
ATOM    679  O   HOH B 220      12.320   5.058  37.992  1.00  0.00      B    O  
ATOM    680  H1  HOH B 220      12.980   4.609  38.614  1.00  0.00      B    H  
ATOM    681  H2  HOH B 220      12.835   5.545  37.251  1.00  0.00      B    H  
ATOM    682  O   HOH B 221      15.977   1.033   9.711  1.00  0.00      B    O  
ATOM    683  H1  HOH B 221      16.352   1.906   9.375  1.00  0.00      B    H  
ATOM    684  H2  HOH B 221      14.921   1.080   9.704  1.00  0.00      B    H  
ATOM    685  O   HOH B 222       8.366  17.121   5.076  1.00  0.00      B    O  
ATOM    686  H1  HOH B 222       9.049  17.204   4.331  1.00  0.00      B    H  
ATOM    687  H2  HOH B 222       7.614  17.757   4.861  1.00  0.00      B    H  
ATOM    688  O   HOH B 223      15.701  30.245  36.001  1.00  0.00      B    O  
ATOM    689  H1  HOH B 223      14.990  29.826  36.608  1.00  0.00      B    H  
ATOM    690  H2  HOH B 223      15.734  29.646  35.195  1.00  0.00      B    H  
ATOM    691  O   HOH B 224      21.011  38.706  -0.313  1.00  0.00      B    O  
ATOM    692  H1  HOH B 224      21.486  38.415   0.522  1.00  0.00      B    H  
ATOM    693  H2  HOH B 224      20.055  38.698  -0.118  1.00  0.00      B    H  
ATOM    694  O   HOH B 225       2.278  32.535  18.435  1.00  0.00      B    O  
ATOM    695  H1  HOH B 225       2.232  31.625  18.924  1.00  0.00      B    H  
ATOM    696  H2  HOH B 225       3.223  32.544  18.005  1.00  0.00      B    H  
ATOM    697  O   HOH B 226      13.287   5.916  10.262  1.00  0.00      B    O  
ATOM    698  H1  HOH B 226      12.954   6.202   9.335  1.00  0.00      B    H  
ATOM    699  H2  HOH B 226      12.495   5.532  10.727  1.00  0.00      B    H  
ATOM    700  O   HOH B 227       7.888  37.276   1.432  1.00  0.00      B    O  
ATOM    701  H1  HOH B 227       7.718  37.442   0.383  1.00  0.00      B    H  
ATOM    702  H2  HOH B 227       8.847  37.258   1.519  1.00  0.00      B    H  
ATOM    703  O   HOH B 228      23.293  33.252  15.468  1.00  0.00      B    O  
ATOM    704  H1  HOH B 228      23.119  32.228  15.418  1.00  0.00      B    H  
ATOM    705  H2  HOH B 228      24.261  33.352  15.756  1.00  0.00      B    H  
ATOM    706  O   HOH B 229      28.827  38.381  11.858  1.00  0.00      B    O  
ATOM    707  H1  HOH B 229      29.573  38.842  11.444  1.00  0.00      B    H  
ATOM    708  H2  HOH B 229      29.042  37.387  11.801  1.00  0.00      B    H  
ATOM    709  O   HOH B 230      13.285  31.746  15.871  1.00  0.00      B    O  
ATOM    710  H1  HOH B 230      13.607  31.818  14.886  1.00  0.00      B    H  
ATOM    711  H2  HOH B 230      13.357  30.799  16.135  1.00  0.00      B    H  
ATOM    712  O   HOH B 231      23.195  19.677  37.411  1.00  0.00      B    O  
ATOM    713  H1  HOH B 231      23.343  20.254  38.207  1.00  0.00      B    H  
ATOM    714  H2  HOH B 231      22.347  19.161  37.569  1.00  0.00      B    H  
ATOM    715  O   HOH B 232      35.001  26.116  21.539  1.00  0.00      B    O  
ATOM    716  H1  HOH B 232      35.616  26.889  21.313  1.00  0.00      B    H  
ATOM    717  H2  HOH B 232      34.592  25.768  20.629  1.00  0.00      B    H  
ATOM    718  O   HOH B 233      21.367  11.973  36.070  1.00  0.00      B    O  
ATOM    719  H1  HOH B 233      20.701  11.511  36.684  1.00  0.00      B    H  
ATOM    720  H2  HOH B 233      22.234  11.826  36.515  1.00  0.00      B    H  
ATOM    721  O   HOH B 234      28.688   2.559  21.098  1.00  0.00      B    O  
ATOM    722  H1  HOH B 234      28.930   2.198  20.224  1.00  0.00      B    H  
ATOM    723  H2  HOH B 234      28.269   1.844  21.642  1.00  0.00      B    H  
ATOM    724  O   HOH B 235      27.373   1.058  29.734  1.00  0.00      B    O  
ATOM    725  H1  HOH B 235      27.052   0.156  29.448  1.00  0.00      B    H  
ATOM    726  H2  HOH B 235      27.327   1.674  28.943  1.00  0.00      B    H  
ATOM    727  O   HOH B 236      18.282   7.718  19.288  1.00  0.00      B    O  
ATOM    728  H1  HOH B 236      18.778   7.106  19.950  1.00  0.00      B    H  
ATOM    729  H2  HOH B 236      17.575   7.152  18.798  1.00  0.00      B    H  
ATOM    730  O   HOH B 237       8.173  32.323  29.184  1.00  0.00      B    O  
ATOM    731  H1  HOH B 237       9.193  32.439  29.220  1.00  0.00      B    H  
ATOM    732  H2  HOH B 237       7.925  31.362  29.148  1.00  0.00      B    H  
ATOM    733  O   HOH B 238       3.140   7.882  37.287  1.00  0.00      B    O  
ATOM    734  H1  HOH B 238       2.199   7.808  37.648  1.00  0.00      B    H  
ATOM    735  H2  HOH B 238       3.095   8.256  36.387  1.00  0.00      B    H  
ATOM    736  O   HOH B 239       1.871  13.073  17.686  1.00  0.00      B    O  
ATOM    737  H1  HOH B 239       1.432  13.710  16.978  1.00  0.00      B    H  
ATOM    738  H2  HOH B 239       1.122  12.397  17.872  1.00  0.00      B    H  
ATOM    739  O   HOH B 240       3.877  36.822  22.914  1.00  0.00      B    O  
ATOM    740  H1  HOH B 240       3.324  36.696  22.065  1.00  0.00      B    H  
ATOM    741  H2  HOH B 240       3.439  36.261  23.659  1.00  0.00      B    H  
ATOM    742  O   HOH B 241       1.794  14.046  12.901  1.00  0.00      B    O  
ATOM    743  H1  HOH B 241       1.278  13.236  12.556  1.00  0.00      B    H  
ATOM    744  H2  HOH B 241       2.749  13.773  13.168  1.00  0.00      B    H  
ATOM    745  O   HOH B 242      24.400   2.615   7.475  1.00  0.00      B    O  
ATOM    746  H1  HOH B 242      23.911   1.764   7.355  1.00  0.00      B    H  
ATOM    747  H2  HOH B 242      25.152   2.328   8.122  1.00  0.00      B    H  
ATOM    748  O   HOH B 243       5.883  11.457  36.362  1.00  0.00      B    O  
ATOM    749  H1  HOH B 243       5.668  11.826  37.284  1.00  0.00      B    H  
ATOM    750  H2  HOH B 243       5.438  12.036  35.695  1.00  0.00      B    H  
ATOM    751  O   HOH B 244      37.154   4.807   0.837  1.00  0.00      B    O  
ATOM    752  H1  HOH B 244      37.034   3.877   1.289  1.00  0.00      B    H  
ATOM    753  H2  HOH B 244      37.228   5.511   1.589  1.00  0.00      B    H  
ATOM    754  O   HOH B 245       1.410   3.331  21.536  1.00  0.00      B    O  
ATOM    755  H1  HOH B 245       0.541   2.781  21.418  1.00  0.00      B    H  
ATOM    756  H2  HOH B 245       1.760   3.200  22.496  1.00  0.00      B    H  
ATOM    757  O   HOH B 246       5.208   0.869   8.730  1.00  0.00      B    O  
ATOM    758  H1  HOH B 246       5.664   0.108   9.189  1.00  0.00      B    H  
ATOM    759  H2  HOH B 246       5.930   1.490   8.406  1.00  0.00      B    H  
ATOM    760  O   HOH B 247       8.939  18.697  30.553  1.00  0.00      B    O  
ATOM    761  H1  HOH B 247       9.697  19.179  30.085  1.00  0.00      B    H  
ATOM    762  H2  HOH B 247       9.165  17.725  30.557  1.00  0.00      B    H  
ATOM    763  O   HOH B 248       0.610  15.591   2.670  1.00  0.00      B    O  
ATOM    764  H1  HOH B 248       0.296  16.118   3.457  1.00  0.00      B    H  
ATOM    765  H2  HOH B 248       1.395  16.090   2.275  1.00  0.00      B    H  
ATOM    766  O   HOH B 249      16.158  36.794  18.460  1.00  0.00      B    O  
ATOM    767  H1  HOH B 249      15.984  37.621  17.884  1.00  0.00      B    H  
ATOM    768  H2  HOH B 249      16.779  37.084  19.186  1.00  0.00      B    H  
ATOM    769  O   HOH B 250       7.251   2.890  19.785  1.00  0.00      B    O  
ATOM    770  H1  HOH B 250       6.959   1.925  20.069  1.00  0.00      B    H  
ATOM    771  H2  HOH B 250       6.603   3.157  19.055  1.00  0.00      B    H  
ATOM    772  O   HOH B 251      25.689  19.543  11.783  1.00  0.00      B    O  
ATOM    773  H1  HOH B 251      26.131  18.683  11.444  1.00  0.00      B    H  
ATOM    774  H2  HOH B 251      24.851  19.333  12.357  1.00  0.00      B    H  
ATOM    775  O   HOH B 252       4.634  34.432  19.782  1.00  0.00      B    O  
ATOM    776  H1  HOH B 252       5.437  34.411  20.369  1.00  0.00      B    H  
ATOM    777  H2  HOH B 252       4.932  34.294  18.837  1.00  0.00      B    H  
ATOM    778  O   HOH B 253       4.337  29.929   3.948  1.00  0.00      B    O  
ATOM    779  H1  HOH B 253       4.011  28.952   4.100  1.00  0.00      B    H  
ATOM    780  H2  HOH B 253       5.134  29.872   3.311  1.00  0.00      B    H  
ATOM    781  O   HOH B 254      12.610  14.018  37.883  1.00  0.00      B    O  
ATOM    782  H1  HOH B 254      12.120  13.440  38.566  1.00  0.00      B    H  
ATOM    783  H2  HOH B 254      13.605  14.015  38.049  1.00  0.00      B    H  
ATOM    784  O   HOH B 255       3.542  22.371   2.313  1.00  0.00      B    O  
ATOM    785  H1  HOH B 255       3.708  22.344   1.298  1.00  0.00      B    H  
ATOM    786  H2  HOH B 255       4.322  22.952   2.695  1.00  0.00      B    H  
ATOM    787  O   HOH B 256      28.197  16.185  19.249  1.00  0.00      B    O  
ATOM    788  H1  HOH B 256      27.663  16.234  18.393  1.00  0.00      B    H  
ATOM    789  H2  HOH B 256      27.571  16.297  20.073  1.00  0.00      B    H  
ATOM    790  O   HOH B 257      32.176  20.816   7.307  1.00  0.00      B    O  
ATOM    791  H1  HOH B 257      31.870  20.942   6.347  1.00  0.00      B    H  
ATOM    792  H2  HOH B 257      31.497  20.262   7.764  1.00  0.00      B    H  
ATOM    793  O   HOH B 258      19.771  11.384   3.488  1.00  0.00      B    O  
ATOM    794  H1  HOH B 258      20.410  12.166   3.238  1.00  0.00      B    H  
ATOM    795  H2  HOH B 258      20.262  10.522   3.291  1.00  0.00      B    H  
ATOM    796  O   HOH B 259      18.057  36.207  15.675  1.00  0.00      B    O  
ATOM    797  H1  HOH B 259      18.324  35.844  16.635  1.00  0.00      B    H  
ATOM    798  H2  HOH B 259      18.554  35.655  14.997  1.00  0.00      B    H  
ATOM    799  O   HOH B 260      33.548   0.912   2.679  1.00  0.00      B    O  
ATOM    800  H1  HOH B 260      33.990   0.786   1.767  1.00  0.00      B    H  
ATOM    801  H2  HOH B 260      34.327   1.072   3.312  1.00  0.00      B    H  
ATOM    802  O   HOH B 261       8.626   2.623  36.583  1.00  0.00      B    O  
ATOM    803  H1  HOH B 261       8.878   2.703  37.559  1.00  0.00      B    H  
ATOM    804  H2  HOH B 261       7.825   1.985  36.500  1.00  0.00      B    H  
ATOM    805  O   HOH B 262      33.082  10.309  27.307  1.00  0.00      B    O  
ATOM    806  H1  HOH B 262      33.933  10.128  26.857  1.00  0.00      B    H  
ATOM    807  H2  HOH B 262      33.261  10.459  28.317  1.00  0.00      B    H  
ATOM    808  O   HOH B 263      15.017  32.335   5.865  1.00  0.00      B    O  
ATOM    809  H1  HOH B 263      15.127  31.522   6.361  1.00  0.00      B    H  
ATOM    810  H2  HOH B 263      14.293  32.854   6.313  1.00  0.00      B    H  
ATOM    811  O   HOH B 264      22.151  21.556  21.824  1.00  0.00      B    O  
ATOM    812  H1  HOH B 264      23.026  21.142  22.136  1.00  0.00      B    H  
ATOM    813  H2  HOH B 264      21.625  21.675  22.664  1.00  0.00      B    H  
ATOM    814  O   HOH B 265      24.578   6.828  24.820  1.00  0.00      B    O  
ATOM    815  H1  HOH B 265      24.443   7.475  24.008  1.00  0.00      B    H  
ATOM    816  H2  HOH B 265      25.162   7.230  25.518  1.00  0.00      B    H  
ATOM    817  O   HOH B 266      22.888  38.408  36.968  1.00  0.00      B    O  
ATOM    818  H1  HOH B 266      22.176  38.355  37.671  1.00  0.00      B    H  
ATOM    819  H2  HOH B 266      22.516  38.744  36.065  1.00  0.00      B    H  
ATOM    820  O   HOH B 267       7.993   1.327  28.716  1.00  0.00      B    O  
ATOM    821  H1  HOH B 267       7.477   1.425  27.849  1.00  0.00      B    H  
ATOM    822  H2  HOH B 267       8.475   0.440  28.691  1.00  0.00      B    H  
ATOM    823  O   HOH B 268      34.557  38.793   8.539  1.00  0.00      B    O  
ATOM    824  H1  HOH B 268      35.281  38.401   7.947  1.00  0.00      B    H  
ATOM    825  H2  HOH B 268      34.873  38.876   9.448  1.00  0.00      B    H  
ATOM    826  O   HOH B 269      31.378   6.744  30.763  1.00  0.00      B    O  
ATOM    827  H1  HOH B 269      32.185   6.389  30.236  1.00  0.00      B    H  
ATOM    828  H2  HOH B 269      30.636   6.072  30.602  1.00  0.00      B    H  
ATOM    829  O   HOH B 270      13.633   1.564  33.652  1.00  0.00      B    O  
ATOM    830  H1  HOH B 270      14.540   1.162  33.403  1.00  0.00      B    H  
ATOM    831  H2  HOH B 270      13.713   1.869  34.606  1.00  0.00      B    H  
ATOM    832  O   HOH B 271      33.977  34.013   2.203  1.00  0.00      B    O  
ATOM    833  H1  HOH B 271      33.379  33.915   2.982  1.00  0.00      B    H  
ATOM    834  H2  HOH B 271      34.930  34.184   2.388  1.00  0.00      B    H  
ATOM    835  O   HOH B 272       3.095  16.414  37.992  1.00  0.00      B    O  
ATOM    836  H1  HOH B 272       3.628  16.506  38.894  1.00  0.00      B    H  
ATOM    837  H2  HOH B 272       2.110  16.463  38.246  1.00  0.00      B    H  
ATOM    838  O   HOH B 273       1.209  29.155  14.295  1.00  0.00      B    O  
ATOM    839  H1  HOH B 273       2.274  29.011  14.202  1.00  0.00      B    H  
ATOM    840  H2  HOH B 273       0.912  28.311  13.827  1.00  0.00      B    H  
ATOM    841  O   HOH B 274      31.924  23.885   9.649  1.00  0.00      B    O  
ATOM    842  H1  HOH B 274      31.302  24.146  10.443  1.00  0.00      B    H  
ATOM    843  H2  HOH B 274      32.538  24.655   9.391  1.00  0.00      B    H  
ATOM    844  O   HOH B 275      23.318  12.100   3.132  1.00  0.00      B    O  
ATOM    845  H1  HOH B 275      24.234  11.993   3.636  1.00  0.00      B    H  
ATOM    846  H2  HOH B 275      23.279  11.260   2.497  1.00  0.00      B    H  
ATOM    847  O   HOH B 276      13.826  34.753   9.253  1.00  0.00      B    O  
ATOM    848  H1  HOH B 276      13.785  35.767   9.210  1.00  0.00      B    H  
ATOM    849  H2  HOH B 276      13.822  34.400  10.272  1.00  0.00      B    H  
ATOM    850  O   HOH B 277      21.668  34.020  38.592  1.00  0.00      B    O  
ATOM    851  H1  HOH B 277      22.255  33.329  39.074  1.00  0.00      B    H  
ATOM    852  H2  HOH B 277      22.231  34.449  37.885  1.00  0.00      B    H  
ATOM    853  O   HOH B 278      35.114  25.363  35.491  1.00  0.00      B    O  
ATOM    854  H1  HOH B 278      34.340  24.902  35.971  1.00  0.00      B    H  
ATOM    855  H2  HOH B 278      35.548  25.994  36.158  1.00  0.00      B    H  
ATOM    856  O   HOH B 279       8.372  25.847  12.023  1.00  0.00      B    O  
ATOM    857  H1  HOH B 279       8.075  25.282  11.271  1.00  0.00      B    H  
ATOM    858  H2  HOH B 279       8.865  25.188  12.649  1.00  0.00      B    H  
ATOM    859  O   HOH B 280      30.988  17.938  24.129  1.00  0.00      B    O  
ATOM    860  H1  HOH B 280      31.506  18.744  23.917  1.00  0.00      B    H  
ATOM    861  H2  HOH B 280      31.552  17.140  24.055  1.00  0.00      B    H  
ATOM    862  O   HOH B 281      21.450  23.597   3.919  1.00  0.00      B    O  
ATOM    863  H1  HOH B 281      21.556  23.876   4.888  1.00  0.00      B    H  
ATOM    864  H2  HOH B 281      22.375  23.608   3.534  1.00  0.00      B    H  
ATOM    865  O   HOH B 282      33.255  38.629  16.897  1.00  0.00      B    O  
ATOM    866  H1  HOH B 282      32.269  38.438  16.591  1.00  0.00      B    H  
ATOM    867  H2  HOH B 282      33.506  37.849  17.583  1.00  0.00      B    H  
ATOM    868  O   HOH B 283      38.496  22.360  11.883  1.00  0.00      B    O  
ATOM    869  H1  HOH B 283      37.611  22.136  12.419  1.00  0.00      B    H  
ATOM    870  H2  HOH B 283      38.456  21.782  11.053  1.00  0.00      B    H  
ATOM    871  O   HOH B 284      12.420  15.570   2.181  1.00  0.00      B    O  
ATOM    872  H1  HOH B 284      12.484  14.583   2.019  1.00  0.00      B    H  
ATOM    873  H2  HOH B 284      13.154  16.039   1.775  1.00  0.00      B    H  
ATOM    874  O   HOH B 285       7.188   8.635   8.200  1.00  0.00      B    O  
ATOM    875  H1  HOH B 285       7.843   8.624   8.983  1.00  0.00      B    H  
ATOM    876  H2  HOH B 285       6.371   8.017   8.404  1.00  0.00      B    H  
ATOM    877  O   HOH B 286      14.580  15.067  16.446  1.00  0.00      B    O  
ATOM    878  H1  HOH B 286      15.389  15.535  16.816  1.00  0.00      B    H  
ATOM    879  H2  HOH B 286      14.527  14.212  16.955  1.00  0.00      B    H  
ATOM    880  O   HOH B 287       4.097   3.663  34.231  1.00  0.00      B    O  
ATOM    881  H1  HOH B 287       4.900   4.271  34.079  1.00  0.00      B    H  
ATOM    882  H2  HOH B 287       3.949   3.643  35.230  1.00  0.00      B    H  
ATOM    883  O   HOH B 288      38.586  33.639  37.879  1.00  0.00      B    O  
ATOM    884  H1  HOH B 288      39.447  34.056  38.176  1.00  0.00      B    H  
ATOM    885  H2  HOH B 288      38.905  32.731  37.540  1.00  0.00      B    H  
ATOM    886  O   HOH B 289       7.223  29.674  29.295  1.00  0.00      B    O  
ATOM    887  H1  HOH B 289       6.449  29.557  28.639  1.00  0.00      B    H  
ATOM    888  H2  HOH B 289       7.035  28.993  29.988  1.00  0.00      B    H  
ATOM    889  O   HOH B 290      17.631  33.314  38.161  1.00  0.00      B    O  
ATOM    890  H1  HOH B 290      17.020  33.268  37.403  1.00  0.00      B    H  
ATOM    891  H2  HOH B 290      17.327  32.700  38.879  1.00  0.00      B    H  
ATOM    892  O   HOH B 291      38.959   6.758  17.037  1.00  0.00      B    O  
ATOM    893  H1  HOH B 291      39.119   5.944  16.451  1.00  0.00      B    H  
ATOM    894  H2  HOH B 291      38.439   7.415  16.466  1.00  0.00      B    H  
ATOM    895  O   HOH B 292      37.968  25.314  11.162  1.00  0.00      B    O  
ATOM    896  H1  HOH B 292      37.039  24.914  11.240  1.00  0.00      B    H  
ATOM    897  H2  HOH B 292      38.657  24.730  11.637  1.00  0.00      B    H  
ATOM    898  O   HOH B 293       0.279  35.325  33.583  1.00  0.00      B    O  
ATOM    899  H1  HOH B 293       1.223  35.409  33.216  1.00  0.00      B    H  
ATOM    900  H2  HOH B 293       0.301  35.771  34.471  1.00  0.00      B    H  
ATOM    901  O   HOH B 294       7.510  12.508   0.350  1.00  0.00      B    O  
ATOM    902  H1  HOH B 294       7.439  11.636   0.922  1.00  0.00      B    H  
ATOM    903  H2  HOH B 294       6.637  12.568  -0.218  1.00  0.00      B    H  
ATOM    904  O   HOH B 295      20.925  13.810  24.621  1.00  0.00      B    O  
ATOM    905  H1  HOH B 295      21.114  12.840  24.897  1.00  0.00      B    H  
ATOM    906  H2  HOH B 295      21.427  13.933  23.754  1.00  0.00      B    H  
ATOM    907  O   HOH B 296       8.359  11.382  35.560  1.00  0.00      B    O  
ATOM    908  H1  HOH B 296       7.493  11.253  36.118  1.00  0.00      B    H  
ATOM    909  H2  HOH B 296       8.998  10.669  35.894  1.00  0.00      B    H  
ATOM    910  O   HOH B 297      26.284  18.539  17.613  1.00  0.00      B    O  
ATOM    911  H1  HOH B 297      26.667  19.418  17.849  1.00  0.00      B    H  
ATOM    912  H2  HOH B 297      26.179  18.516  16.584  1.00  0.00      B    H  
ATOM    913  O   HOH B 298      12.739  12.935   1.867  1.00  0.00      B    O  
ATOM    914  H1  HOH B 298      13.699  13.083   2.142  1.00  0.00      B    H  
ATOM    915  H2  HOH B 298      12.652  11.925   1.672  1.00  0.00      B    H  
ATOM    916  O   HOH B 299      36.636  34.956  13.230  1.00  0.00      B    O  
ATOM    917  H1  HOH B 299      36.327  35.756  13.771  1.00  0.00      B    H  
ATOM    918  H2  HOH B 299      37.452  34.592  13.698  1.00  0.00      B    H  
ATOM    919  O   HOH B 300       3.137   5.494  16.662  1.00  0.00      B    O  
ATOM    920  H1  HOH B 300       2.618   4.788  17.079  1.00  0.00      B    H  
ATOM    921  H2  HOH B 300       3.264   6.270  17.292  1.00  0.00      B    H  
ATOM    922  O   HOH B 301       1.354  24.714   2.051  1.00  0.00      B    O  
ATOM    923  H1  HOH B 301       0.392  24.728   2.434  1.00  0.00      B    H  
ATOM    924  H2  HOH B 301       1.782  23.790   2.049  1.00  0.00      B    H  
ATOM    925  O   HOH B 302      16.102  13.686  24.649  1.00  0.00      B    O  
ATOM    926  H1  HOH B 302      16.513  12.989  25.290  1.00  0.00      B    H  
ATOM    927  H2  HOH B 302      15.481  13.179  23.989  1.00  0.00      B    H  
ATOM    928  O   HOH B 303      29.311   3.596  33.206  1.00  0.00      B    O  
ATOM    929  H1  HOH B 303      29.236   2.622  33.503  1.00  0.00      B    H  
ATOM    930  H2  HOH B 303      28.640   4.138  33.719  1.00  0.00      B    H  
ATOM    931  O   HOH B 304      13.178  16.294  21.637  1.00  0.00      B    O  
ATOM    932  H1  HOH B 304      14.138  16.640  21.863  1.00  0.00      B    H  
ATOM    933  H2  HOH B 304      13.041  15.388  22.077  1.00  0.00      B    H  
ATOM    934  O   HOH B 305       5.997  26.083   6.929  1.00  0.00      B    O  
ATOM    935  H1  HOH B 305       5.415  25.754   6.225  1.00  0.00      B    H  
ATOM    936  H2  HOH B 305       6.878  26.402   6.505  1.00  0.00      B    H  
ATOM    937  O   HOH B 306      36.681  31.208  13.907  1.00  0.00      B    O  
ATOM    938  H1  HOH B 306      36.660  30.284  14.378  1.00  0.00      B    H  
ATOM    939  H2  HOH B 306      37.596  31.270  13.503  1.00  0.00      B    H  
ATOM    940  O   HOH B 307       2.322  18.326  34.786  1.00  0.00      B    O  
ATOM    941  H1  HOH B 307       1.705  17.731  35.322  1.00  0.00      B    H  
ATOM    942  H2  HOH B 307       2.442  19.124  35.338  1.00  0.00      B    H  
ATOM    943  O   HOH B 308      12.700   9.154  11.341  1.00  0.00      B    O  
ATOM    944  H1  HOH B 308      13.217   9.641  12.025  1.00  0.00      B    H  
ATOM    945  H2  HOH B 308      13.155   9.452  10.469  1.00  0.00      B    H  
ATOM    946  O   HOH B 309      31.490  32.534  37.598  1.00  0.00      B    O  
ATOM    947  H1  HOH B 309      32.438  32.588  38.018  1.00  0.00      B    H  
ATOM    948  H2  HOH B 309      30.817  32.473  38.392  1.00  0.00      B    H  
ATOM    949  O   HOH B 310      34.733  33.914  31.509  1.00  0.00      B    O  
ATOM    950  H1  HOH B 310      35.209  34.000  32.401  1.00  0.00      B    H  
ATOM    951  H2  HOH B 310      33.757  33.933  31.660  1.00  0.00      B    H  
ATOM    952  O   HOH B 311      25.700  38.976  36.039  1.00  0.00      B    O  
ATOM    953  H1  HOH B 311      26.620  38.745  36.318  1.00  0.00      B    H  
ATOM    954  H2  HOH B 311      25.186  38.123  35.749  1.00  0.00      B    H  
ATOM    955  O   HOH B 312       4.535   3.873   4.262  1.00  0.00      B    O  
ATOM    956  H1  HOH B 312       4.564   4.433   3.407  1.00  0.00      B    H  
ATOM    957  H2  HOH B 312       3.724   4.186   4.768  1.00  0.00      B    H  
ATOM    958  O   HOH B 313      13.715   9.548   8.911  1.00  0.00      B    O  
ATOM    959  H1  HOH B 313      13.082   8.989   8.339  1.00  0.00      B    H  
ATOM    960  H2  HOH B 313      14.518   9.037   9.242  1.00  0.00      B    H  
ATOM    961  O   HOH B 314       3.807  12.598  27.116  1.00  0.00      B    O  
ATOM    962  H1  HOH B 314       3.297  13.337  26.662  1.00  0.00      B    H  
ATOM    963  H2  HOH B 314       3.920  12.759  28.074  1.00  0.00      B    H  
ATOM    964  O   HOH B 315      17.415  12.607  14.102  1.00  0.00      B    O  
ATOM    965  H1  HOH B 315      18.318  12.714  13.675  1.00  0.00      B    H  
ATOM    966  H2  HOH B 315      17.505  12.837  15.111  1.00  0.00      B    H  
ATOM    967  O   HOH B 316       1.766  38.908  33.630  1.00  0.00      B    O  
ATOM    968  H1  HOH B 316       1.167  39.723  33.811  1.00  0.00      B    H  
ATOM    969  H2  HOH B 316       1.344  38.325  32.998  1.00  0.00      B    H  
ATOM    970  O   HOH B 317      25.744  -0.021  16.274  1.00  0.00      B    O  
ATOM    971  H1  HOH B 317      25.410   0.836  16.012  1.00  0.00      B    H  
ATOM    972  H2  HOH B 317      25.363  -0.206  17.189  1.00  0.00      B    H  
ATOM    973  O   HOH B 318       1.083  36.889  15.709  1.00  0.00      B    O  
ATOM    974  H1  HOH B 318       1.735  37.425  16.280  1.00  0.00      B    H  
ATOM    975  H2  HOH B 318       1.047  35.987  16.102  1.00  0.00      B    H  
ATOM    976  O   HOH B 319       6.395  24.910  18.441  1.00  0.00      B    O  
ATOM    977  H1  HOH B 319       5.826  24.439  19.193  1.00  0.00      B    H  
ATOM    978  H2  HOH B 319       6.699  25.848  18.711  1.00  0.00      B    H  
ATOM    979  O   HOH B 320      11.058   3.651  35.497  1.00  0.00      B    O  
ATOM    980  H1  HOH B 320      10.143   3.434  35.961  1.00  0.00      B    H  
ATOM    981  H2  HOH B 320      10.955   4.377  34.784  1.00  0.00      B    H  
ATOM    982  O   HOH B 321       0.172  32.915  25.456  1.00  0.00      B    O  
ATOM    983  H1  HOH B 321       0.682  32.689  26.307  1.00  0.00      B    H  
ATOM    984  H2  HOH B 321      -0.768  33.089  25.658  1.00  0.00      B    H  
ATOM    985  O   HOH B 322       9.435  27.087  28.422  1.00  0.00      B    O  
ATOM    986  H1  HOH B 322       9.737  26.273  28.932  1.00  0.00      B    H  
ATOM    987  H2  HOH B 322       9.559  27.884  28.983  1.00  0.00      B    H  
ATOM    988  O   HOH B 323      11.560   4.945  12.260  1.00  0.00      B    O  
ATOM    989  H1  HOH B 323      12.179   4.128  12.289  1.00  0.00      B    H  
ATOM    990  H2  HOH B 323      10.626   4.589  12.075  1.00  0.00      B    H  
ATOM    991  O   HOH B 324      27.010  37.768   8.619  1.00  0.00      B    O  
ATOM    992  H1  HOH B 324      27.797  37.205   9.041  1.00  0.00      B    H  
ATOM    993  H2  HOH B 324      26.836  37.381   7.710  1.00  0.00      B    H  
ATOM    994  O   HOH B 325      21.263  13.684   2.909  1.00  0.00      B    O  
ATOM    995  H1  HOH B 325      22.095  13.049   3.082  1.00  0.00      B    H  
ATOM    996  H2  HOH B 325      21.144  14.346   3.690  1.00  0.00      B    H  
ATOM    997  O   HOH B 326      29.312   4.716  30.816  1.00  0.00      B    O  
ATOM    998  H1  HOH B 326      28.362   5.001  30.775  1.00  0.00      B    H  
ATOM    999  H2  HOH B 326      29.435   4.282  31.719  1.00  0.00      B    H  
ATOM   1000  O   HOH B 327       9.613  30.440  22.985  1.00  0.00      B    O  
ATOM   1001  H1  HOH B 327      10.237  30.576  23.776  1.00  0.00      B    H  
ATOM   1002  H2  HOH B 327       9.744  29.581  22.561  1.00  0.00      B    H  
ATOM   1003  O   HOH B 328       0.564  33.003  28.539  1.00  0.00      B    O  
ATOM   1004  H1  HOH B 328       0.055  32.980  29.405  1.00  0.00      B    H  
ATOM   1005  H2  HOH B 328       0.871  32.040  28.308  1.00  0.00      B    H  
ATOM   1006  O   HOH B 329      38.645   2.324  12.335  1.00  0.00      B    O  
ATOM   1007  H1  HOH B 329      39.230   1.450  12.363  1.00  0.00      B    H  
ATOM   1008  H2  HOH B 329      37.681   1.948  12.278  1.00  0.00      B    H  
ATOM   1009  O   HOH B 330      28.237  33.041  36.002  1.00  0.00      B    O  
ATOM   1010  H1  HOH B 330      28.727  33.028  35.142  1.00  0.00      B    H  
ATOM   1011  H2  HOH B 330      27.318  32.710  35.761  1.00  0.00      B    H  
ATOM   1012  O   HOH B 331       1.912  38.503  27.540  1.00  0.00      B    O  
ATOM   1013  H1  HOH B 331       1.718  37.524  27.683  1.00  0.00      B    H  
ATOM   1014  H2  HOH B 331       1.625  38.635  26.582  1.00  0.00      B    H  
ATOM   1015  O   HOH B 332      12.089  28.539  10.278  1.00  0.00      B    O  
ATOM   1016  H1  HOH B 332      12.635  27.862  10.770  1.00  0.00      B    H  
ATOM   1017  H2  HOH B 332      12.284  29.460  10.651  1.00  0.00      B    H  
ATOM   1018  O   HOH B 333       5.350  32.779   8.369  1.00  0.00      B    O  
ATOM   1019  H1  HOH B 333       4.941  31.995   8.821  1.00  0.00      B    H  
ATOM   1020  H2  HOH B 333       5.117  32.691   7.362  1.00  0.00      B    H  
ATOM   1021  O   HOH B 334      16.031  32.111  17.150  1.00  0.00      B    O  
ATOM   1022  H1  HOH B 334      15.248  32.219  16.526  1.00  0.00      B    H  
ATOM   1023  H2  HOH B 334      16.170  32.920  17.705  1.00  0.00      B    H  
ATOM   1024  O   HOH B 335      27.363   7.174   4.418  1.00  0.00      B    O  
ATOM   1025  H1  HOH B 335      26.676   7.138   5.154  1.00  0.00      B    H  
ATOM   1026  H2  HOH B 335      27.228   6.321   3.907  1.00  0.00      B    H  
ATOM   1027  O   HOH B 336       8.642   8.373  34.005  1.00  0.00      B    O  
ATOM   1028  H1  HOH B 336       7.791   8.203  33.427  1.00  0.00      B    H  
ATOM   1029  H2  HOH B 336       8.325   8.156  34.930  1.00  0.00      B    H  
ATOM   1030  O   HOH B 337      35.294  21.598   3.042  1.00  0.00      B    O  
ATOM   1031  H1  HOH B 337      34.970  22.514   3.293  1.00  0.00      B    H  
ATOM   1032  H2  HOH B 337      35.396  21.544   2.045  1.00  0.00      B    H  
ATOM   1033  O   HOH B 338      17.342  34.009   3.504  1.00  0.00      B    O  
ATOM   1034  H1  HOH B 338      16.413  33.650   3.268  1.00  0.00      B    H  
ATOM   1035  H2  HOH B 338      18.059  33.481   3.039  1.00  0.00      B    H  
ATOM   1036  O   HOH B 339      22.787  16.404   7.836  1.00  0.00      B    O  
ATOM   1037  H1  HOH B 339      22.140  17.035   7.356  1.00  0.00      B    H  
ATOM   1038  H2  HOH B 339      23.532  16.993   8.189  1.00  0.00      B    H  
ATOM   1039  O   HOH B 340      22.082  18.007  11.658  1.00  0.00      B    O  
ATOM   1040  H1  HOH B 340      21.495  17.415  11.033  1.00  0.00      B    H  
ATOM   1041  H2  HOH B 340      22.251  18.844  11.119  1.00  0.00      B    H  
ATOM   1042  O   HOH B 341       9.465  15.103  26.775  1.00  0.00      B    O  
ATOM   1043  H1  HOH B 341       8.829  15.262  27.493  1.00  0.00      B    H  
ATOM   1044  H2  HOH B 341       8.922  14.807  25.935  1.00  0.00      B    H  
ATOM   1045  O   HOH B 342      18.781   6.551  16.148  1.00  0.00      B    O  
ATOM   1046  H1  HOH B 342      19.819   6.656  16.078  1.00  0.00      B    H  
ATOM   1047  H2  HOH B 342      18.379   7.080  15.387  1.00  0.00      B    H  
ATOM   1048  O   HOH B 343      23.747  17.153  24.989  1.00  0.00      B    O  
ATOM   1049  H1  HOH B 343      23.872  17.802  25.821  1.00  0.00      B    H  
ATOM   1050  H2  HOH B 343      23.058  16.510  25.242  1.00  0.00      B    H  
ATOM   1051  O   HOH B 344      15.267   9.422  38.172  1.00  0.00      B    O  
ATOM   1052  H1  HOH B 344      14.636   8.723  37.790  1.00  0.00      B    H  
ATOM   1053  H2  HOH B 344      15.128   9.510  39.133  1.00  0.00      B    H  
ATOM   1054  O   HOH B 345      32.333  21.958  36.743  1.00  0.00      B    O  
ATOM   1055  H1  HOH B 345      32.629  22.945  36.748  1.00  0.00      B    H  
ATOM   1056  H2  HOH B 345      31.734  21.813  37.566  1.00  0.00      B    H  
ATOM   1057  O   HOH B 346      16.648  24.533   1.279  1.00  0.00      B    O  
ATOM   1058  H1  HOH B 346      17.691  24.449   1.412  1.00  0.00      B    H  
ATOM   1059  H2  HOH B 346      16.296  24.310   2.222  1.00  0.00      B    H  
ATOM   1060  O   HOH B 347       5.705  34.239  37.206  1.00  0.00      B    O  
ATOM   1061  H1  HOH B 347       6.565  34.636  36.828  1.00  0.00      B    H  
ATOM   1062  H2  HOH B 347       5.039  34.929  37.083  1.00  0.00      B    H  
ATOM   1063  O   HOH B 348      25.731  23.867  24.349  1.00  0.00      B    O  
ATOM   1064  H1  HOH B 348      25.334  24.811  24.576  1.00  0.00      B    H  
ATOM   1065  H2  HOH B 348      25.128  23.206  24.843  1.00  0.00      B    H  
ATOM   1066  O   HOH B 349      10.193  12.244  14.604  1.00  0.00      B    O  
ATOM   1067  H1  HOH B 349      10.777  11.449  14.602  1.00  0.00      B    H  
ATOM   1068  H2  HOH B 349       9.210  12.014  14.607  1.00  0.00      B    H  
ATOM   1069  O   HOH B 350       9.464  27.684  10.022  1.00  0.00      B    O  
ATOM   1070  H1  HOH B 350      10.436  27.840  10.250  1.00  0.00      B    H  
ATOM   1071  H2  HOH B 350       8.960  27.214  10.729  1.00  0.00      B    H  
ATOM   1072  O   HOH B 351       6.967   0.569  36.802  1.00  0.00      B    O  
ATOM   1073  H1  HOH B 351       6.138   0.753  37.289  1.00  0.00      B    H  
ATOM   1074  H2  HOH B 351       6.896  -0.260  36.308  1.00  0.00      B    H  
ATOM   1075  O   HOH B 352       4.329   3.367  37.146  1.00  0.00      B    O  
ATOM   1076  H1  HOH B 352       3.752   4.008  37.757  1.00  0.00      B    H  
ATOM   1077  H2  HOH B 352       4.412   2.552  37.681  1.00  0.00      B    H  
ATOM   1078  O   HOH B 353      10.708  36.527   2.287  1.00  0.00      B    O  
ATOM   1079  H1  HOH B 353       9.980  36.345   2.966  1.00  0.00      B    H  
ATOM   1080  H2  HOH B 353      10.460  36.087   1.354  1.00  0.00      B    H  
ATOM   1081  O   HOH B 354      20.992   4.289  18.801  1.00  0.00      B    O  
ATOM   1082  H1  HOH B 354      21.613   4.938  18.362  1.00  0.00      B    H  
ATOM   1083  H2  HOH B 354      20.120   4.057  18.259  1.00  0.00      B    H  
ATOM   1084  O   HOH B 355      35.134  17.669  32.313  1.00  0.00      B    O  
ATOM   1085  H1  HOH B 355      35.932  18.186  32.640  1.00  0.00      B    H  
ATOM   1086  H2  HOH B 355      34.414  18.409  32.068  1.00  0.00      B    H  
ATOM   1087  O   HOH B 356       8.991  20.025  15.384  1.00  0.00      B    O  
ATOM   1088  H1  HOH B 356       9.811  19.471  15.217  1.00  0.00      B    H  
ATOM   1089  H2  HOH B 356       9.247  21.025  15.537  1.00  0.00      B    H  
ATOM   1090  O   HOH B 357      25.002  11.038  22.211  1.00  0.00      B    O  
ATOM   1091  H1  HOH B 357      25.886  11.296  21.766  1.00  0.00      B    H  
ATOM   1092  H2  HOH B 357      25.035  10.077  22.498  1.00  0.00      B    H  
ATOM   1093  O   HOH B 358      18.941   3.830  24.684  1.00  0.00      B    O  
ATOM   1094  H1  HOH B 358      19.809   3.426  24.892  1.00  0.00      B    H  
ATOM   1095  H2  HOH B 358      18.433   4.044  25.611  1.00  0.00      B    H  
ATOM   1096  O   HOH B 359       1.474  18.699  11.649  1.00  0.00      B    O  
ATOM   1097  H1  HOH B 359       2.231  19.095  12.137  1.00  0.00      B    H  
ATOM   1098  H2  HOH B 359       1.844  18.074  10.922  1.00  0.00      B    H  
ATOM   1099  O   HOH B 360      30.078   3.991  38.545  1.00  0.00      B    O  
ATOM   1100  H1  HOH B 360      30.992   3.952  38.160  1.00  0.00      B    H  
ATOM   1101  H2  HOH B 360      29.882   4.978  38.674  1.00  0.00      B    H  
ATOM   1102  O   HOH B 361      12.526  13.788  23.067  1.00  0.00      B    O  
ATOM   1103  H1  HOH B 361      12.797  14.465  23.806  1.00  0.00      B    H  
ATOM   1104  H2  HOH B 361      13.342  13.155  22.906  1.00  0.00      B    H  
ATOM   1105  O   HOH B 362      13.879  31.832  26.958  1.00  0.00      B    O  
ATOM   1106  H1  HOH B 362      13.695  30.841  27.209  1.00  0.00      B    H  
ATOM   1107  H2  HOH B 362      13.868  31.927  25.962  1.00  0.00      B    H  
ATOM   1108  O   HOH B 363      12.458   6.705   2.535  1.00  0.00      B    O  
ATOM   1109  H1  HOH B 363      11.612   7.149   2.929  1.00  0.00      B    H  
ATOM   1110  H2  HOH B 363      13.229   7.232   2.938  1.00  0.00      B    H  
ATOM   1111  O   HOH B 364      32.518  16.955   8.192  1.00  0.00      B    O  
ATOM   1112  H1  HOH B 364      32.287  16.771   7.243  1.00  0.00      B    H  
ATOM   1113  H2  HOH B 364      33.351  17.554   8.199  1.00  0.00      B    H  
ATOM   1114  O   HOH B 365      15.944  30.847  30.692  1.00  0.00      B    O  
ATOM   1115  H1  HOH B 365      15.544  29.962  30.352  1.00  0.00      B    H  
ATOM   1116  H2  HOH B 365      15.822  31.662  30.066  1.00  0.00      B    H  
ATOM   1117  O   HOH B 366      32.828  25.257  22.799  1.00  0.00      B    O  
ATOM   1118  H1  HOH B 366      33.704  25.696  22.465  1.00  0.00      B    H  
ATOM   1119  H2  HOH B 366      32.971  25.059  23.808  1.00  0.00      B    H  
ATOM   1120  O   HOH B 367      36.112   5.816  11.094  1.00  0.00      B    O  
ATOM   1121  H1  HOH B 367      37.051   5.455  11.076  1.00  0.00      B    H  
ATOM   1122  H2  HOH B 367      36.202   6.760  10.656  1.00  0.00      B    H  
ATOM   1123  O   HOH B 368      36.364   9.125   5.683  1.00  0.00      B    O  
ATOM   1124  H1  HOH B 368      37.244   9.652   5.404  1.00  0.00      B    H  
ATOM   1125  H2  HOH B 368      36.550   8.172   5.463  1.00  0.00      B    H  
ATOM   1126  O   HOH B 369       4.414   5.255  11.284  1.00  0.00      B    O  
ATOM   1127  H1  HOH B 369       3.881   5.033  12.109  1.00  0.00      B    H  
ATOM   1128  H2  HOH B 369       3.916   4.759  10.569  1.00  0.00      B    H  
ATOM   1129  O   HOH B 370      36.510  21.244  13.231  1.00  0.00      B    O  
ATOM   1130  H1  HOH B 370      36.780  20.862  14.118  1.00  0.00      B    H  
ATOM   1131  H2  HOH B 370      36.556  20.437  12.591  1.00  0.00      B    H  
ATOM   1132  O   HOH B 371      29.416  34.885  14.925  1.00  0.00      B    O  
ATOM   1133  H1  HOH B 371      28.925  34.077  15.264  1.00  0.00      B    H  
ATOM   1134  H2  HOH B 371      28.702  35.338  14.321  1.00  0.00      B    H  
ATOM   1135  O   HOH B 372      26.615  27.161   8.510  1.00  0.00      B    O  
ATOM   1136  H1  HOH B 372      26.636  26.949   7.482  1.00  0.00      B    H  
ATOM   1137  H2  HOH B 372      27.360  26.687   9.010  1.00  0.00      B    H  
ATOM   1138  O   HOH B 373      22.418  13.830  33.934  1.00  0.00      B    O  
ATOM   1139  H1  HOH B 373      23.156  14.102  34.624  1.00  0.00      B    H  
ATOM   1140  H2  HOH B 373      21.528  13.786  34.485  1.00  0.00      B    H  
ATOM   1141  O   HOH B 374      29.989  15.784   8.791  1.00  0.00      B    O  
ATOM   1142  H1  HOH B 374      30.702  16.273   8.226  1.00  0.00      B    H  
ATOM   1143  H2  HOH B 374      29.099  15.900   8.345  1.00  0.00      B    H  
ATOM   1144  O   HOH B 375      28.292  28.998  32.559  1.00  0.00      B    O  
ATOM   1145  H1  HOH B 375      27.674  28.916  31.760  1.00  0.00      B    H  
ATOM   1146  H2  HOH B 375      27.745  29.146  33.417  1.00  0.00      B    H  
ATOM   1147  O   HOH B 376      25.759  27.182  35.769  1.00  0.00      B    O  
ATOM   1148  H1  HOH B 376      26.339  26.532  35.290  1.00  0.00      B    H  
ATOM   1149  H2  HOH B 376      24.848  27.056  35.474  1.00  0.00      B    H  
ATOM   1150  O   HOH B 377      14.504  18.784  36.994  1.00  0.00      B    O  
ATOM   1151  H1  HOH B 377      14.646  19.793  37.183  1.00  0.00      B    H  
ATOM   1152  H2  HOH B 377      13.775  18.451  37.636  1.00  0.00      B    H  
ATOM   1153  O   HOH B 378       1.401   7.437   0.963  1.00  0.00      B    O  
ATOM   1154  H1  HOH B 378       1.801   6.577   1.235  1.00  0.00      B    H  
ATOM   1155  H2  HOH B 378       2.104   8.125   1.033  1.00  0.00      B    H  
ATOM   1156  O   HOH B 379      12.193  10.378   1.520  1.00  0.00      B    O  
ATOM   1157  H1  HOH B 379      11.394   9.865   1.242  1.00  0.00      B    H  
ATOM   1158  H2  HOH B 379      12.979   9.803   1.286  1.00  0.00      B    H  
ATOM   1159  O   HOH B 380      33.728  32.987  -0.125  1.00  0.00      B    O  
ATOM   1160  H1  HOH B 380      33.711  33.480   0.771  1.00  0.00      B    H  
ATOM   1161  H2  HOH B 380      34.690  32.703  -0.337  1.00  0.00      B    H  
ATOM   1162  O   HOH B 381      25.620  25.092   1.133  1.00  0.00      B    O  
ATOM   1163  H1  HOH B 381      26.559  25.197   1.437  1.00  0.00      B    H  
ATOM   1164  H2  HOH B 381      25.664  24.828   0.157  1.00  0.00      B    H  
ATOM   1165  O   HOH B 382      16.583  31.809   0.963  1.00  0.00      B    O  
ATOM   1166  H1  HOH B 382      15.789  32.064   1.536  1.00  0.00      B    H  
ATOM   1167  H2  HOH B 382      16.809  30.812   1.063  1.00  0.00      B    H  
ATOM   1168  O   HOH B 383      12.081  12.893  10.902  1.00  0.00      B    O  
ATOM   1169  H1  HOH B 383      11.260  12.479  10.557  1.00  0.00      B    H  
ATOM   1170  H2  HOH B 383      12.838  12.693  10.320  1.00  0.00      B    H  
ATOM   1171  O   HOH B 384       5.744  15.987  12.359  1.00  0.00      B    O  
ATOM   1172  H1  HOH B 384       5.465  15.723  13.311  1.00  0.00      B    H  
ATOM   1173  H2  HOH B 384       6.748  16.294  12.453  1.00  0.00      B    H  
ATOM   1174  O   HOH B 385      18.973  28.244  17.931  1.00  0.00      B    O  
ATOM   1175  H1  HOH B 385      19.606  27.521  18.216  1.00  0.00      B    H  
ATOM   1176  H2  HOH B 385      18.199  28.300  18.604  1.00  0.00      B    H  
ATOM   1177  O   HOH B 386       5.826  27.754  34.181  1.00  0.00      B    O  
ATOM   1178  H1  HOH B 386       6.683  28.183  34.249  1.00  0.00      B    H  
ATOM   1179  H2  HOH B 386       5.932  26.920  34.715  1.00  0.00      B    H  
ATOM   1180  O   HOH B 387      30.849  26.909  21.047  1.00  0.00      B    O  
ATOM   1181  H1  HOH B 387      31.282  27.801  21.098  1.00  0.00      B    H  
ATOM   1182  H2  HOH B 387      31.424  26.312  21.664  1.00  0.00      B    H  
ATOM   1183  O   HOH B 388      23.706  22.243   0.184  1.00  0.00      B    O  
ATOM   1184  H1  HOH B 388      24.092  22.842  -0.514  1.00  0.00      B    H  
ATOM   1185  H2  HOH B 388      22.960  22.806   0.623  1.00  0.00      B    H  
ATOM   1186  O   HOH B 389      32.697  24.778  36.385  1.00  0.00      B    O  
ATOM   1187  H1  HOH B 389      32.697  25.665  35.871  1.00  0.00      B    H  
ATOM   1188  H2  HOH B 389      31.976  24.802  37.023  1.00  0.00      B    H  
ATOM   1189  O   HOH B 390      36.941   8.633  38.892  1.00  0.00      B    O  
ATOM   1190  H1  HOH B 390      36.614   9.381  38.270  1.00  0.00      B    H  
ATOM   1191  H2  HOH B 390      36.092   8.107  39.166  1.00  0.00      B    H  
ATOM   1192  O   HOH B 391       8.196  16.632  12.880  1.00  0.00      B    O  
ATOM   1193  H1  HOH B 391       7.992  17.597  12.693  1.00  0.00      B    H  
ATOM   1194  H2  HOH B 391       8.716  16.567  13.707  1.00  0.00      B    H  
ATOM   1195  O   HOH B 392       7.642  11.140  17.742  1.00  0.00      B    O  
ATOM   1196  H1  HOH B 392       7.923  10.467  18.472  1.00  0.00      B    H  
ATOM   1197  H2  HOH B 392       7.706  12.086  18.170  1.00  0.00      B    H  
ATOM   1198  O   HOH B 393      14.435   7.528  31.872  1.00  0.00      B    O  
ATOM   1199  H1  HOH B 393      15.254   7.442  31.303  1.00  0.00      B    H  
ATOM   1200  H2  HOH B 393      14.597   8.372  32.317  1.00  0.00      B    H  
ATOM   1201  O   HOH B 394      31.705  35.162  23.250  1.00  0.00      B    O  
ATOM   1202  H1  HOH B 394      32.169  35.694  23.951  1.00  0.00      B    H  
ATOM   1203  H2  HOH B 394      32.180  34.309  23.126  1.00  0.00      B    H  
ATOM   1204  O   HOH B 395       7.933  31.412  17.165  1.00  0.00      B    O  
ATOM   1205  H1  HOH B 395       8.754  31.646  16.602  1.00  0.00      B    H  
ATOM   1206  H2  HOH B 395       8.092  30.601  17.799  1.00  0.00      B    H  
ATOM   1207  O   HOH B 396      29.481   8.638  10.787  1.00  0.00      B    O  
ATOM   1208  H1  HOH B 396      29.447   9.326  11.519  1.00  0.00      B    H  
ATOM   1209  H2  HOH B 396      30.004   9.036  10.013  1.00  0.00      B    H  
ATOM   1210  O   HOH B 397      25.410  18.744  34.943  1.00  0.00      B    O  
ATOM   1211  H1  HOH B 397      26.078  17.979  34.977  1.00  0.00      B    H  
ATOM   1212  H2  HOH B 397      25.102  18.978  35.830  1.00  0.00      B    H  
ATOM   1213  O   HOH B 398       3.398   0.323   6.925  1.00  0.00      B    O  
ATOM   1214  H1  HOH B 398       3.429  -0.669   6.754  1.00  0.00      B    H  
ATOM   1215  H2  HOH B 398       4.141   0.448   7.623  1.00  0.00      B    H  
ATOM   1216  O   HOH B 399      36.401  11.075  21.086  1.00  0.00      B    O  
ATOM   1217  H1  HOH B 399      36.672  11.976  20.773  1.00  0.00      B    H  
ATOM   1218  H2  HOH B 399      35.407  11.057  21.131  1.00  0.00      B    H  
ATOM   1219  O   HOH B 400      18.895  38.202  35.095  1.00  0.00      B    O  
ATOM   1220  H1  HOH B 400      18.377  37.926  34.259  1.00  0.00      B    H  
ATOM   1221  H2  HOH B 400      18.292  38.867  35.688  1.00  0.00      B    H  
ATOM   1222  O   HOH B 401      32.926  15.656  24.040  1.00  0.00      B    O  
ATOM   1223  H1  HOH B 401      33.317  15.231  23.230  1.00  0.00      B    H  
ATOM   1224  H2  HOH B 401      32.918  14.960  24.745  1.00  0.00      B    H  
ATOM   1225  O   HOH B 402      13.619  23.025  32.035  1.00  0.00      B    O  
ATOM   1226  H1  HOH B 402      14.113  22.817  32.857  1.00  0.00      B    H  
ATOM   1227  H2  HOH B 402      12.677  22.867  32.246  1.00  0.00      B    H  
ATOM   1228  O   HOH B 403      20.304   8.141  27.480  1.00  0.00      B    O  
ATOM   1229  H1  HOH B 403      20.471   8.968  28.095  1.00  0.00      B    H  
ATOM   1230  H2  HOH B 403      21.187   7.761  27.140  1.00  0.00      B    H  
ATOM   1231  O   HOH B 404       1.449  30.876  27.299  1.00  0.00      B    O  
ATOM   1232  H1  HOH B 404       1.404  29.959  26.817  1.00  0.00      B    H  
ATOM   1233  H2  HOH B 404       2.371  31.256  27.149  1.00  0.00      B    H  
ATOM   1234  O   HOH B 405      26.925  17.042  29.259  1.00  0.00      B    O  
ATOM   1235  H1  HOH B 405      27.449  16.522  28.551  1.00  0.00      B    H  
ATOM   1236  H2  HOH B 405      27.657  17.501  29.804  1.00  0.00      B    H  
ATOM   1237  O   HOH B 406       1.939  26.015   8.591  1.00  0.00      B    O  
ATOM   1238  H1  HOH B 406       0.919  25.871   8.477  1.00  0.00      B    H  
ATOM   1239  H2  HOH B 406       2.109  26.606   9.423  1.00  0.00      B    H  
ATOM   1240  O   HOH B 407      34.294  31.705  12.729  1.00  0.00      B    O  
ATOM   1241  H1  HOH B 407      35.251  31.602  13.046  1.00  0.00      B    H  
ATOM   1242  H2  HOH B 407      34.020  30.809  12.361  1.00  0.00      B    H  
ATOM   1243  O   HOH B 408      24.097   4.487  35.465  1.00  0.00      B    O  
ATOM   1244  H1  HOH B 408      23.818   4.334  36.379  1.00  0.00      B    H  
ATOM   1245  H2  HOH B 408      23.694   3.686  34.978  1.00  0.00      B    H  
ATOM   1246  O   HOH B 409      38.905  27.902  18.407  1.00  0.00      B    O  
ATOM   1247  H1  HOH B 409      38.263  28.411  17.859  1.00  0.00      B    H  
ATOM   1248  H2  HOH B 409      39.714  27.666  17.767  1.00  0.00      B    H  
ATOM   1249  O   HOH B 410       7.299  16.499  23.386  1.00  0.00      B    O  
ATOM   1250  H1  HOH B 410       7.883  17.304  23.680  1.00  0.00      B    H  
ATOM   1251  H2  HOH B 410       6.760  16.856  22.554  1.00  0.00      B    H  
ATOM   1252  O   HOH B 411      29.243   0.563  26.091  1.00  0.00      B    O  
ATOM   1253  H1  HOH B 411      29.899   1.334  25.784  1.00  0.00      B    H  
ATOM   1254  H2  HOH B 411      29.759  -0.323  26.173  1.00  0.00      B    H  
ATOM   1255  O   HOH B 412      22.975  20.949  35.068  1.00  0.00      B    O  
ATOM   1256  H1  HOH B 412      23.154  20.236  35.804  1.00  0.00      B    H  
ATOM   1257  H2  HOH B 412      21.994  20.881  34.772  1.00  0.00      B    H  
ATOM   1258  O   HOH B 413      35.246  12.170  10.572  1.00  0.00      B    O  
ATOM   1259  H1  HOH B 413      35.065  12.016  11.501  1.00  0.00      B    H  
ATOM   1260  H2  HOH B 413      36.221  12.229  10.476  1.00  0.00      B    H  
ATOM   1261  O   HOH B 414       8.877  19.435   8.383  1.00  0.00      B    O  
ATOM   1262  H1  HOH B 414       9.620  19.874   8.976  1.00  0.00      B    H  
ATOM   1263  H2  HOH B 414       8.115  20.075   8.399  1.00  0.00      B    H  
ATOM   1264  O   HOH B 415      26.556   1.477   8.483  1.00  0.00      B    O  
ATOM   1265  H1  HOH B 415      26.863   1.864   9.353  1.00  0.00      B    H  
ATOM   1266  H2  HOH B 415      26.448   0.475   8.533  1.00  0.00      B    H  
ATOM   1267  O   HOH B 416      35.662  12.048  17.558  1.00  0.00      B    O  
ATOM   1268  H1  HOH B 416      36.178  11.351  18.117  1.00  0.00      B    H  
ATOM   1269  H2  HOH B 416      36.252  12.538  16.922  1.00  0.00      B    H  
ATOM   1270  O   HOH B 417      10.896  33.457  10.665  1.00  0.00      B    O  
ATOM   1271  H1  HOH B 417      11.629  34.044  11.061  1.00  0.00      B    H  
ATOM   1272  H2  HOH B 417      10.306  34.053  10.076  1.00  0.00      B    H  
ATOM   1273  O   HOH B 418      33.233  20.170  18.251  1.00  0.00      B    O  
ATOM   1274  H1  HOH B 418      34.205  20.314  18.065  1.00  0.00      B    H  
ATOM   1275  H2  HOH B 418      32.739  20.978  17.874  1.00  0.00      B    H  
ATOM   1276  O   HOH B 419      17.620  27.629   0.289  1.00  0.00      B    O  
ATOM   1277  H1  HOH B 419      16.820  28.222   0.442  1.00  0.00      B    H  
ATOM   1278  H2  HOH B 419      18.101  27.581   1.181  1.00  0.00      B    H  
ATOM   1279  O   HOH B 420      32.525   9.909   1.832  1.00  0.00      B    O  
ATOM   1280  H1  HOH B 420      32.839  10.150   0.848  1.00  0.00      B    H  
ATOM   1281  H2  HOH B 420      32.070   8.991   1.796  1.00  0.00      B    H  
ATOM   1282  O   HOH B 421       8.154   9.159  19.564  1.00  0.00      B    O  
ATOM   1283  H1  HOH B 421       7.559   9.524  20.360  1.00  0.00      B    H  
ATOM   1284  H2  HOH B 421       8.093   8.170  19.449  1.00  0.00      B    H  
ATOM   1285  O   HOH B 422      25.544  13.120  13.030  1.00  0.00      B    O  
ATOM   1286  H1  HOH B 422      25.711  13.607  13.862  1.00  0.00      B    H  
ATOM   1287  H2  HOH B 422      24.577  12.885  12.983  1.00  0.00      B    H  
ATOM   1288  O   HOH B 423      28.815  19.417  31.925  1.00  0.00      B    O  
ATOM   1289  H1  HOH B 423      27.946  19.820  31.541  1.00  0.00      B    H  
ATOM   1290  H2  HOH B 423      29.527  19.451  31.287  1.00  0.00      B    H  
ATOM   1291  O   HOH B 424      35.158  33.870  36.208  1.00  0.00      B    O  
ATOM   1292  H1  HOH B 424      35.644  33.384  36.948  1.00  0.00      B    H  
ATOM   1293  H2  HOH B 424      34.519  34.499  36.702  1.00  0.00      B    H  
ATOM   1294  O   HOH B 425      11.004  18.057  14.433  1.00  0.00      B    O  
ATOM   1295  H1  HOH B 425      11.040  17.582  13.527  1.00  0.00      B    H  
ATOM   1296  H2  HOH B 425      11.294  17.305  14.995  1.00  0.00      B    H  
ATOM   1297  O   HOH B 426      16.238   2.628  20.824  1.00  0.00      B    O  
ATOM   1298  H1  HOH B 426      17.219   2.559  20.391  1.00  0.00      B    H  
ATOM   1299  H2  HOH B 426      16.421   2.722  21.808  1.00  0.00      B    H  
ATOM   1300  O   HOH B 427       9.120  18.527  24.002  1.00  0.00      B    O  
ATOM   1301  H1  HOH B 427       8.867  19.148  24.728  1.00  0.00      B    H  
ATOM   1302  H2  HOH B 427       9.777  17.830  24.403  1.00  0.00      B    H  
ATOM   1303  O   HOH B 428       1.087   1.884  14.868  1.00  0.00      B    O  
ATOM   1304  H1  HOH B 428       0.745   1.144  14.233  1.00  0.00      B    H  
ATOM   1305  H2  HOH B 428       2.120   1.866  14.856  1.00  0.00      B    H  
ATOM   1306  O   HOH B 429      32.660  38.121   5.238  1.00  0.00      B    O  
ATOM   1307  H1  HOH B 429      33.300  38.740   4.807  1.00  0.00      B    H  
ATOM   1308  H2  HOH B 429      33.104  37.200   5.101  1.00  0.00      B    H  
ATOM   1309  O   HOH B 430      35.019   4.307   3.714  1.00  0.00      B    O  
ATOM   1310  H1  HOH B 430      35.100   3.811   4.582  1.00  0.00      B    H  
ATOM   1311  H2  HOH B 430      35.558   5.111   3.744  1.00  0.00      B    H  
ATOM   1312  O   HOH B 431       9.657  36.801  22.904  1.00  0.00      B    O  
ATOM   1313  H1  HOH B 431       9.699  35.788  22.872  1.00  0.00      B    H  
ATOM   1314  H2  HOH B 431       9.746  37.163  23.835  1.00  0.00      B    H  
ATOM   1315  O   HOH B 432      34.475  20.323   5.685  1.00  0.00      B    O  
ATOM   1316  H1  HOH B 432      34.577  20.774   4.795  1.00  0.00      B    H  
ATOM   1317  H2  HOH B 432      34.000  21.016   6.238  1.00  0.00      B    H  
ATOM   1318  O   HOH B 433       9.585  17.154   1.302  1.00  0.00      B    O  
ATOM   1319  H1  HOH B 433      10.168  17.618   1.940  1.00  0.00      B    H  
ATOM   1320  H2  HOH B 433      10.093  16.876   0.478  1.00  0.00      B    H  
ATOM   1321  O   HOH B 434       3.280  10.156  23.867  1.00  0.00      B    O  
ATOM   1322  H1  HOH B 434       3.589   9.176  24.046  1.00  0.00      B    H  
ATOM   1323  H2  HOH B 434       4.016  10.613  23.387  1.00  0.00      B    H  
ATOM   1324  O   HOH B 435       4.135  13.153   5.576  1.00  0.00      B    O  
ATOM   1325  H1  HOH B 435       3.490  13.891   5.715  1.00  0.00      B    H  
ATOM   1326  H2  HOH B 435       4.574  12.963   6.473  1.00  0.00      B    H  
ATOM   1327  O   HOH B 436       6.834  20.912  20.696  1.00  0.00      B    O  
ATOM   1328  H1  HOH B 436       6.973  21.221  19.761  1.00  0.00      B    H  
ATOM   1329  H2  HOH B 436       7.677  20.347  20.912  1.00  0.00      B    H  
ATOM   1330  O   HOH B 437      22.816  32.476   1.623  1.00  0.00      B    O  
ATOM   1331  H1  HOH B 437      22.176  31.710   1.835  1.00  0.00      B    H  
ATOM   1332  H2  HOH B 437      23.621  32.037   1.126  1.00  0.00      B    H  
ATOM   1333  O   HOH B 438       2.156  21.260  29.195  1.00  0.00      B    O  
ATOM   1334  H1  HOH B 438       2.526  20.502  28.626  1.00  0.00      B    H  
ATOM   1335  H2  HOH B 438       2.926  21.709  29.699  1.00  0.00      B    H  
ATOM   1336  O   HOH B 439      39.040  22.426  29.715  1.00  0.00      B    O  
ATOM   1337  H1  HOH B 439      38.493  21.858  30.333  1.00  0.00      B    H  
ATOM   1338  H2  HOH B 439      39.891  21.926  29.537  1.00  0.00      B    H  
ATOM   1339  O   HOH B 440      27.874   2.607  27.400  1.00  0.00      B    O  
ATOM   1340  H1  HOH B 440      28.309   1.811  26.883  1.00  0.00      B    H  
ATOM   1341  H2  HOH B 440      26.907   2.766  27.076  1.00  0.00      B    H  
ATOM   1342  O   HOH B 441      24.380  22.956  13.093  1.00  0.00      B    O  
ATOM   1343  H1  HOH B 441      23.788  23.546  13.627  1.00  0.00      B    H  
ATOM   1344  H2  HOH B 441      25.365  23.138  13.309  1.00  0.00      B    H  
ATOM   1345  O   HOH B 442      36.097   6.753   3.492  1.00  0.00      B    O  
ATOM   1346  H1  HOH B 442      35.281   7.298   3.664  1.00  0.00      B    H  
ATOM   1347  H2  HOH B 442      36.843   7.435   3.155  1.00  0.00      B    H  
ATOM   1348  O   HOH B 443      21.162   2.366  36.396  1.00  0.00      B    O  
ATOM   1349  H1  HOH B 443      21.841   1.907  37.043  1.00  0.00      B    H  
ATOM   1350  H2  HOH B 443      21.167   1.872  35.497  1.00  0.00      B    H  
ATOM   1351  O   HOH B 444      25.239  39.248   5.469  1.00  0.00      B    O  
ATOM   1352  H1  HOH B 444      26.121  39.501   4.909  1.00  0.00      B    H  
ATOM   1353  H2  HOH B 444      25.620  38.422   5.913  1.00  0.00      B    H  
ATOM   1354  O   HOH B 445      36.795  19.548  27.535  1.00  0.00      B    O  
ATOM   1355  H1  HOH B 445      36.542  20.164  28.254  1.00  0.00      B    H  
ATOM   1356  H2  HOH B 445      36.040  18.909  27.411  1.00  0.00      B    H  
ATOM   1357  O   HOH B 446      22.687  36.635  20.683  1.00  0.00      B    O  
ATOM   1358  H1  HOH B 446      23.130  37.542  20.587  1.00  0.00      B    H  
ATOM   1359  H2  HOH B 446      23.029  36.335  21.561  1.00  0.00      B    H  
ATOM   1360  O   HOH B 447      33.047  26.452   2.407  1.00  0.00      B    O  
ATOM   1361  H1  HOH B 447      33.145  27.026   1.574  1.00  0.00      B    H  
ATOM   1362  H2  HOH B 447      32.628  27.047   3.079  1.00  0.00      B    H  
ATOM   1363  O   HOH B 448      24.814  17.873   5.004  1.00  0.00      B    O  
ATOM   1364  H1  HOH B 448      25.805  17.654   4.866  1.00  0.00      B    H  
ATOM   1365  H2  HOH B 448      24.763  18.483   5.831  1.00  0.00      B    H  
ATOM   1366  O   HOH B 449      14.818  13.460  13.124  1.00  0.00      B    O  
ATOM   1367  H1  HOH B 449      14.495  13.663  14.011  1.00  0.00      B    H  
ATOM   1368  H2  HOH B 449      15.850  13.282  13.040  1.00  0.00      B    H  
ATOM   1369  O   HOH B 450      12.704  35.069  11.946  1.00  0.00      B    O  
ATOM   1370  H1  HOH B 450      13.637  35.047  12.350  1.00  0.00      B    H  
ATOM   1371  H2  HOH B 450      12.180  35.763  12.501  1.00  0.00      B    H  
ATOM   1372  O   HOH B 451       9.282  33.368   6.481  1.00  0.00      B    O  
ATOM   1373  H1  HOH B 451       8.469  33.289   5.909  1.00  0.00      B    H  
ATOM   1374  H2  HOH B 451       9.292  34.323   6.755  1.00  0.00      B    H  
ATOM   1375  O   HOH B 452      17.530  31.588  26.455  1.00  0.00      B    O  
ATOM   1376  H1  HOH B 452      16.951  31.939  27.155  1.00  0.00      B    H  
ATOM   1377  H2  HOH B 452      18.492  31.897  26.663  1.00  0.00      B    H  
ATOM   1378  O   HOH B 453      34.068   4.035  11.071  1.00  0.00      B    O  
ATOM   1379  H1  HOH B 453      34.872   4.668  10.986  1.00  0.00      B    H  
ATOM   1380  H2  HOH B 453      33.273   4.664  11.217  1.00  0.00      B    H  
ATOM   1381  O   HOH B 454      30.728  10.867  25.502  1.00  0.00      B    O  
ATOM   1382  H1  HOH B 454      30.934  10.468  26.365  1.00  0.00      B    H  
ATOM   1383  H2  HOH B 454      29.787  11.217  25.546  1.00  0.00      B    H  
ATOM   1384  O   HOH B 455       9.280   6.000  10.137  1.00  0.00      B    O  
ATOM   1385  H1  HOH B 455       8.515   5.505  10.620  1.00  0.00      B    H  
ATOM   1386  H2  HOH B 455       9.650   6.650  10.858  1.00  0.00      B    H  
ATOM   1387  O   HOH B 456       1.790   6.633  18.840  1.00  0.00      B    O  
ATOM   1388  H1  HOH B 456       1.075   6.647  18.109  1.00  0.00      B    H  
ATOM   1389  H2  HOH B 456       1.465   6.502  19.794  1.00  0.00      B    H  
ATOM   1390  O   HOH B 457       6.410  19.997  14.322  1.00  0.00      B    O  
ATOM   1391  H1  HOH B 457       7.367  20.073  14.571  1.00  0.00      B    H  
ATOM   1392  H2  HOH B 457       6.290  20.010  13.335  1.00  0.00      B    H  
ATOM   1393  O   HOH B 458       5.389  16.417  30.214  1.00  0.00      B    O  
ATOM   1394  H1  HOH B 458       5.771  16.375  31.170  1.00  0.00      B    H  
ATOM   1395  H2  HOH B 458       6.141  16.118  29.574  1.00  0.00      B    H  
ATOM   1396  O   HOH B 459      34.959   1.582  17.422  1.00  0.00      B    O  
ATOM   1397  H1  HOH B 459      34.885   2.113  18.300  1.00  0.00      B    H  
ATOM   1398  H2  HOH B 459      34.133   0.975  17.380  1.00  0.00      B    H  
ATOM   1399  O   HOH B 460      23.540  30.129   4.660  1.00  0.00      B    O  
ATOM   1400  H1  HOH B 460      23.313  29.398   5.310  1.00  0.00      B    H  
ATOM   1401  H2  HOH B 460      22.708  30.223   4.017  1.00  0.00      B    H  
ATOM   1402  O   HOH B 461      10.673  20.052  28.935  1.00  0.00      B    O  
ATOM   1403  H1  HOH B 461      10.929  19.380  28.183  1.00  0.00      B    H  
ATOM   1404  H2  HOH B 461       9.868  20.613  28.621  1.00  0.00      B    H  
ATOM   1405  O   HOH B 462      23.330  26.056  35.281  1.00  0.00      B    O  
ATOM   1406  H1  HOH B 462      22.565  26.576  35.788  1.00  0.00      B    H  
ATOM   1407  H2  HOH B 462      23.386  25.106  35.686  1.00  0.00      B    H  
ATOM   1408  O   HOH B 463      33.211  16.101   0.907  1.00  0.00      B    O  
ATOM   1409  H1  HOH B 463      33.718  16.865   1.308  1.00  0.00      B    H  
ATOM   1410  H2  HOH B 463      32.460  16.531   0.449  1.00  0.00      B    H  
ATOM   1411  O   HOH B 464      21.086   9.985  29.433  1.00  0.00      B    O  
ATOM   1412  H1  HOH B 464      20.670   9.319  30.102  1.00  0.00      B    H  
ATOM   1413  H2  HOH B 464      22.060  10.204  29.836  1.00  0.00      B    H  
ATOM   1414  O   HOH B 465       6.741  20.072  37.185  1.00  0.00      B    O  
ATOM   1415  H1  HOH B 465       6.134  19.301  37.527  1.00  0.00      B    H  
ATOM   1416  H2  HOH B 465       7.221  20.504  37.951  1.00  0.00      B    H  
ATOM   1417  O   HOH B 466      24.408  11.931  18.952  1.00  0.00      B    O  
ATOM   1418  H1  HOH B 466      25.366  12.140  19.157  1.00  0.00      B    H  
ATOM   1419  H2  HOH B 466      23.888  12.755  18.783  1.00  0.00      B    H  
ATOM   1420  O   HOH B 467       0.212  22.217  21.740  1.00  0.00      B    O  
ATOM   1421  H1  HOH B 467      -0.607  21.606  21.873  1.00  0.00      B    H  
ATOM   1422  H2  HOH B 467       0.973  21.574  21.664  1.00  0.00      B    H  
ATOM   1423  O   HOH B 468      35.928  30.872  24.050  1.00  0.00      B    O  
ATOM   1424  H1  HOH B 468      36.826  31.238  23.827  1.00  0.00      B    H  
ATOM   1425  H2  HOH B 468      35.804  30.893  25.039  1.00  0.00      B    H  
ATOM   1426  O   HOH B 469      29.550  31.133   4.878  1.00  0.00      B    O  
ATOM   1427  H1  HOH B 469      29.539  30.648   3.977  1.00  0.00      B    H  
ATOM   1428  H2  HOH B 469      28.550  31.286   5.017  1.00  0.00      B    H  
ATOM   1429  O   HOH B 470      27.313  26.163  25.963  1.00  0.00      B    O  
ATOM   1430  H1  HOH B 470      28.027  25.529  26.302  1.00  0.00      B    H  
ATOM   1431  H2  HOH B 470      26.464  25.868  26.329  1.00  0.00      B    H  
ATOM   1432  O   HOH B 471      25.586  29.901  37.477  1.00  0.00      B    O  
ATOM   1433  H1  HOH B 471      25.495  29.254  36.743  1.00  0.00      B    H  
ATOM   1434  H2  HOH B 471      26.225  29.536  38.161  1.00  0.00      B    H  
ATOM   1435  O   HOH B 472       9.694  23.727  12.988  1.00  0.00      B    O  
ATOM   1436  H1  HOH B 472       9.438  22.851  12.571  1.00  0.00      B    H  
ATOM   1437  H2  HOH B 472       9.851  23.514  13.966  1.00  0.00      B    H  
ATOM   1438  O   HOH B 473      12.305  38.180  25.431  1.00  0.00      B    O  
ATOM   1439  H1  HOH B 473      12.071  39.152  25.304  1.00  0.00      B    H  
ATOM   1440  H2  HOH B 473      12.438  37.765  24.513  1.00  0.00      B    H  
ATOM   1441  O   HOH B 474      33.384  33.393  25.355  1.00  0.00      B    O  
ATOM   1442  H1  HOH B 474      34.099  33.741  24.741  1.00  0.00      B    H  
ATOM   1443  H2  HOH B 474      33.624  33.660  26.306  1.00  0.00      B    H  
ATOM   1444  O   HOH B 475       7.910  36.616  37.711  1.00  0.00      B    O  
ATOM   1445  H1  HOH B 475       7.200  36.722  37.006  1.00  0.00      B    H  
ATOM   1446  H2  HOH B 475       8.666  37.293  37.536  1.00  0.00      B    H  
ATOM   1447  O   HOH B 476       6.764  27.525  18.701  1.00  0.00      B    O  
ATOM   1448  H1  HOH B 476       7.527  28.152  18.796  1.00  0.00      B    H  
ATOM   1449  H2  HOH B 476       6.058  27.777  19.411  1.00  0.00      B    H  
ATOM   1450  O   HOH B 477      15.764  18.064   2.813  1.00  0.00      B    O  
ATOM   1451  H1  HOH B 477      16.212  17.894   1.911  1.00  0.00      B    H  
ATOM   1452  H2  HOH B 477      15.079  18.832   2.678  1.00  0.00      B    H  
ATOM   1453  O   HOH B 478      20.787   5.257  37.184  1.00  0.00      B    O  
ATOM   1454  H1  HOH B 478      21.599   5.780  36.879  1.00  0.00      B    H  
ATOM   1455  H2  HOH B 478      21.090   4.318  37.298  1.00  0.00      B    H  
ATOM   1456  O   HOH B 479      28.745  13.073  18.960  1.00  0.00      B    O  
ATOM   1457  H1  HOH B 479      29.506  12.999  18.221  1.00  0.00      B    H  
ATOM   1458  H2  HOH B 479      28.663  14.046  19.180  1.00  0.00      B    H  
ATOM   1459  O   HOH B 480      11.959   3.470  25.317  1.00  0.00      B    O  
ATOM   1460  H1  HOH B 480      12.855   3.237  24.877  1.00  0.00      B    H  
ATOM   1461  H2  HOH B 480      11.266   2.850  24.933  1.00  0.00      B    H  
ATOM   1462  O   HOH B 481      10.871   7.173  16.082  1.00  0.00      B    O  
ATOM   1463  H1  HOH B 481      11.560   7.155  15.371  1.00  0.00      B    H  
ATOM   1464  H2  HOH B 481      10.588   6.238  16.243  1.00  0.00      B    H  
ATOM   1465  O   HOH B 482       2.817  21.275  36.469  1.00  0.00      B    O  
ATOM   1466  H1  HOH B 482       3.190  21.286  35.504  1.00  0.00      B    H  
ATOM   1467  H2  HOH B 482       1.827  21.216  36.465  1.00  0.00      B    H  
ATOM   1468  O   HOH B 483      25.296  28.442  17.146  1.00  0.00      B    O  
ATOM   1469  H1  HOH B 483      24.615  29.024  17.714  1.00  0.00      B    H  
ATOM   1470  H2  HOH B 483      26.225  28.521  17.608  1.00  0.00      B    H  
ATOM   1471  O   HOH B 484      16.424   3.191  16.115  1.00  0.00      B    O  
ATOM   1472  H1  HOH B 484      17.076   3.076  16.911  1.00  0.00      B    H  
ATOM   1473  H2  HOH B 484      16.519   2.391  15.474  1.00  0.00      B    H  
ATOM   1474  O   HOH B 485      13.933  20.664  12.186  1.00  0.00      B    O  
ATOM   1475  H1  HOH B 485      12.987  20.412  12.503  1.00  0.00      B    H  
ATOM   1476  H2  HOH B 485      14.377  20.919  13.051  1.00  0.00      B    H  
ATOM   1477  O   HOH B 486      33.087  18.765  34.684  1.00  0.00      B    O  
ATOM   1478  H1  HOH B 486      33.315  17.760  34.697  1.00  0.00      B    H  
ATOM   1479  H2  HOH B 486      32.824  18.995  33.765  1.00  0.00      B    H  
ATOM   1480  O   HOH B 487      19.279  29.163  27.636  1.00  0.00      B    O  
ATOM   1481  H1  HOH B 487      18.480  28.983  28.225  1.00  0.00      B    H  
ATOM   1482  H2  HOH B 487      19.570  28.309  27.133  1.00  0.00      B    H  
ATOM   1483  O   HOH B 488      33.155  10.594  38.447  1.00  0.00      B    O  
ATOM   1484  H1  HOH B 488      32.381  11.209  38.600  1.00  0.00      B    H  
ATOM   1485  H2  HOH B 488      32.901  10.016  37.655  1.00  0.00      B    H  
ATOM   1486  O   HOH B 489      36.867  12.993  13.061  1.00  0.00      B    O  
ATOM   1487  H1  HOH B 489      37.005  14.008  13.115  1.00  0.00      B    H  
ATOM   1488  H2  HOH B 489      37.012  12.686  12.040  1.00  0.00      B    H  
ATOM   1489  O   HOH B 490      22.216  37.242   2.067  1.00  0.00      B    O  
ATOM   1490  H1  HOH B 490      21.642  36.466   2.434  1.00  0.00      B    H  
ATOM   1491  H2  HOH B 490      22.304  37.875   2.863  1.00  0.00      B    H  
ATOM   1492  O   HOH B 491      36.753  19.329  20.236  1.00  0.00      B    O  
ATOM   1493  H1  HOH B 491      35.781  18.938  20.400  1.00  0.00      B    H  
ATOM   1494  H2  HOH B 491      36.946  20.024  20.971  1.00  0.00      B    H  
ATOM   1495  O   HOH B 492      12.070  21.373  26.399  1.00  0.00      B    O  
ATOM   1496  H1  HOH B 492      12.072  20.376  26.663  1.00  0.00      B    H  
ATOM   1497  H2  HOH B 492      11.687  21.436  25.461  1.00  0.00      B    H  
ATOM   1498  O   HOH B 493      12.520  34.545  24.113  1.00  0.00      B    O  
ATOM   1499  H1  HOH B 493      12.940  35.316  23.553  1.00  0.00      B    H  
ATOM   1500  H2  HOH B 493      13.028  34.528  25.005  1.00  0.00      B    H  
ATOM   1501  O   HOH B 494      23.391  20.489  16.804  1.00  0.00      B    O  
ATOM   1502  H1  HOH B 494      23.295  19.523  17.137  1.00  0.00      B    H  
ATOM   1503  H2  HOH B 494      23.877  20.417  15.942  1.00  0.00      B    H  
ATOM   1504  O   HOH B 495      19.600  25.756  -0.127  1.00  0.00      B    O  
ATOM   1505  H1  HOH B 495      18.691  26.215  -0.161  1.00  0.00      B    H  
ATOM   1506  H2  HOH B 495      20.279  26.245   0.402  1.00  0.00      B    H  
ATOM   1507  O   HOH B 496      13.939  38.255  14.303  1.00  0.00      B    O  
ATOM   1508  H1  HOH B 496      14.305  38.678  15.160  1.00  0.00      B    H  
ATOM   1509  H2  HOH B 496      14.296  37.302  14.411  1.00  0.00      B    H  
ATOM   1510  O   HOH B 497       3.022  24.442  31.418  1.00  0.00      B    O  
ATOM   1511  H1  HOH B 497       2.179  24.928  31.051  1.00  0.00      B    H  
ATOM   1512  H2  HOH B 497       3.309  23.900  30.576  1.00  0.00      B    H  
ATOM   1513  O   HOH B 498      31.589   0.707  13.489  1.00  0.00      B    O  
ATOM   1514  H1  HOH B 498      32.431   1.308  13.468  1.00  0.00      B    H  
ATOM   1515  H2  HOH B 498      31.731   0.040  12.752  1.00  0.00      B    H  
ATOM   1516  O   HOH B 499       8.989   0.653  18.446  1.00  0.00      B    O  
ATOM   1517  H1  HOH B 499       8.641   1.364  18.957  1.00  0.00      B    H  
ATOM   1518  H2  HOH B 499       9.576   0.085  19.123  1.00  0.00      B    H  
ATOM   1519  O   HOH B 500      23.023  36.466   8.651  1.00  0.00      B    O  
ATOM   1520  H1  HOH B 500      22.312  35.793   9.015  1.00  0.00      B    H  
ATOM   1521  H2  HOH B 500      23.974  36.071   8.646  1.00  0.00      B    H  
ATOM   1522  O   HOH B 501      13.698  22.252  34.883  1.00  0.00      B    O  
ATOM   1523  H1  HOH B 501      13.484  23.200  34.921  1.00  0.00      B    H  
ATOM   1524  H2  HOH B 501      12.853  21.781  35.223  1.00  0.00      B    H  
ATOM   1525  O   HOH B 502       3.131  22.763   7.176  1.00  0.00      B    O  
ATOM   1526  H1  HOH B 502       3.894  22.174   6.807  1.00  0.00      B    H  
ATOM   1527  H2  HOH B 502       2.315  22.181   7.197  1.00  0.00      B    H  
ATOM   1528  O   HOH B 503      12.085  10.102  14.698  1.00  0.00      B    O  
ATOM   1529  H1  HOH B 503      12.025  10.228  15.742  1.00  0.00      B    H  
ATOM   1530  H2  HOH B 503      11.996   9.151  14.438  1.00  0.00      B    H  
ATOM   1531  O   HOH B 504       1.115  19.783   4.320  1.00  0.00      B    O  
ATOM   1532  H1  HOH B 504       1.466  20.711   4.125  1.00  0.00      B    H  
ATOM   1533  H2  HOH B 504       0.135  19.847   4.422  1.00  0.00      B    H  
ATOM   1534  O   HOH B 505      26.554  14.217  33.089  1.00  0.00      B    O  
ATOM   1535  H1  HOH B 505      26.548  13.288  33.621  1.00  0.00      B    H  
ATOM   1536  H2  HOH B 505      27.206  14.070  32.296  1.00  0.00      B    H  
ATOM   1537  O   HOH B 506      35.010  22.187  22.869  1.00  0.00      B    O  
ATOM   1538  H1  HOH B 506      35.599  22.971  23.079  1.00  0.00      B    H  
ATOM   1539  H2  HOH B 506      34.858  22.218  21.894  1.00  0.00      B    H  
ATOM   1540  O   HOH B 507      17.940   4.640  34.133  1.00  0.00      B    O  
ATOM   1541  H1  HOH B 507      17.091   5.220  34.140  1.00  0.00      B    H  
ATOM   1542  H2  HOH B 507      18.040   4.205  35.020  1.00  0.00      B    H  
ATOM   1543  O   HOH B 508      26.456  17.801  37.539  1.00  0.00      B    O  
ATOM   1544  H1  HOH B 508      25.636  17.661  38.167  1.00  0.00      B    H  
ATOM   1545  H2  HOH B 508      26.369  17.230  36.739  1.00  0.00      B    H  
ATOM   1546  O   HOH B 509      17.424  34.848  34.315  1.00  0.00      B    O  
ATOM   1547  H1  HOH B 509      17.073  34.092  34.966  1.00  0.00      B    H  
ATOM   1548  H2  HOH B 509      18.378  34.600  34.066  1.00  0.00      B    H  
ATOM   1549  O   HOH B 510      27.516  19.057  26.139  1.00  0.00      B    O  
ATOM   1550  H1  HOH B 510      28.360  18.465  26.399  1.00  0.00      B    H  
ATOM   1551  H2  HOH B 510      27.723  20.015  26.344  1.00  0.00      B    H  
ATOM   1552  O   HOH B 511      23.291  31.303  12.568  1.00  0.00      B    O  
ATOM   1553  H1  HOH B 511      23.246  30.463  11.978  1.00  0.00      B    H  
ATOM   1554  H2  HOH B 511      23.631  31.001  13.428  1.00  0.00      B    H  
ATOM   1555  O   HOH B 512       1.064  26.452  16.390  1.00  0.00      B    O  
ATOM   1556  H1  HOH B 512       1.677  26.356  15.661  1.00  0.00      B    H  
ATOM   1557  H2  HOH B 512       0.143  26.280  15.951  1.00  0.00      B    H  
ATOM   1558  O   HOH B 513      18.770  33.801  14.215  1.00  0.00      B    O  
ATOM   1559  H1  HOH B 513      19.553  33.599  13.645  1.00  0.00      B    H  
ATOM   1560  H2  HOH B 513      18.347  32.977  14.499  1.00  0.00      B    H  
ATOM   1561  O   HOH B 514       2.110   4.697  38.206  1.00  0.00      B    O  
ATOM   1562  H1  HOH B 514       2.342   5.215  39.034  1.00  0.00      B    H  
ATOM   1563  H2  HOH B 514       1.078   4.698  38.105  1.00  0.00      B    H  
ATOM   1564  O   HOH B 515       3.385  27.411   4.436  1.00  0.00      B    O  
ATOM   1565  H1  HOH B 515       3.490  26.508   4.830  1.00  0.00      B    H  
ATOM   1566  H2  HOH B 515       2.467  27.563   4.715  1.00  0.00      B    H  
ATOM   1567  O   HOH B 516      14.902   9.353   1.588  1.00  0.00      B    O  
ATOM   1568  H1  HOH B 516      15.590  10.069   1.898  1.00  0.00      B    H  
ATOM   1569  H2  HOH B 516      14.807   8.641   2.323  1.00  0.00      B    H  
ATOM   1570  O   HOH B 517       6.774   6.701   5.390  1.00  0.00      B    O  
ATOM   1571  H1  HOH B 517       7.815   6.692   5.365  1.00  0.00      B    H  
ATOM   1572  H2  HOH B 517       6.391   5.906   5.975  1.00  0.00      B    H  
ATOM   1573  O   HOH B 518      30.671  25.167  19.067  1.00  0.00      B    O  
ATOM   1574  H1  HOH B 518      31.625  25.170  18.664  1.00  0.00      B    H  
ATOM   1575  H2  HOH B 518      30.609  26.077  19.610  1.00  0.00      B    H  
ATOM   1576  O   HOH B 519       3.157  25.742  14.562  1.00  0.00      B    O  
ATOM   1577  H1  HOH B 519       3.421  24.966  15.145  1.00  0.00      B    H  
ATOM   1578  H2  HOH B 519       3.660  25.568  13.664  1.00  0.00      B    H  
ATOM   1579  O   HOH B 520       1.498  28.598   6.677  1.00  0.00      B    O  
ATOM   1580  H1  HOH B 520       0.693  28.014   6.636  1.00  0.00      B    H  
ATOM   1581  H2  HOH B 520       1.369  29.305   7.355  1.00  0.00      B    H  
ATOM   1582  O   HOH B 521      37.929  39.000  18.337  1.00  0.00      B    O  
ATOM   1583  H1  HOH B 521      37.014  39.002  18.689  1.00  0.00      B    H  
ATOM   1584  H2  HOH B 521      38.401  38.198  18.695  1.00  0.00      B    H  
ATOM   1585  O   HOH B 522      10.962  14.291  13.048  1.00  0.00      B    O  
ATOM   1586  H1  HOH B 522      10.706  13.511  13.707  1.00  0.00      B    H  
ATOM   1587  H2  HOH B 522      11.111  13.894  12.141  1.00  0.00      B    H  
ATOM   1588  O   HOH B 523      19.301  35.933  17.945  1.00  0.00      B    O  
ATOM   1589  H1  HOH B 523      19.945  36.749  17.986  1.00  0.00      B    H  
ATOM   1590  H2  HOH B 523      19.822  35.142  17.613  1.00  0.00      B    H  
ATOM   1591  O   HOH B 524      27.022  28.975  30.215  1.00  0.00      B    O  
ATOM   1592  H1  HOH B 524      27.871  28.697  29.792  1.00  0.00      B    H  
ATOM   1593  H2  HOH B 524      26.772  29.861  29.813  1.00  0.00      B    H  
ATOM   1594  O   HOH B 525      18.176   6.089  12.112  1.00  0.00      B    O  
ATOM   1595  H1  HOH B 525      17.230   5.842  12.060  1.00  0.00      B    H  
ATOM   1596  H2  HOH B 525      18.677   5.210  12.298  1.00  0.00      B    H  
ATOM   1597  O   HOH B 526      18.441  20.257  14.339  1.00  0.00      B    O  
ATOM   1598  H1  HOH B 526      18.906  20.109  15.244  1.00  0.00      B    H  
ATOM   1599  H2  HOH B 526      17.571  19.779  14.415  1.00  0.00      B    H  
ATOM   1600  O   HOH B 527      10.052  20.554   0.696  1.00  0.00      B    O  
ATOM   1601  H1  HOH B 527      10.665  20.801   1.503  1.00  0.00      B    H  
ATOM   1602  H2  HOH B 527       9.082  20.374   1.039  1.00  0.00      B    H  
ATOM   1603  O   HOH B 528      11.297   8.808   7.036  1.00  0.00      B    O  
ATOM   1604  H1  HOH B 528      11.491   9.714   6.593  1.00  0.00      B    H  
ATOM   1605  H2  HOH B 528      11.061   9.031   8.026  1.00  0.00      B    H  
ATOM   1606  O   HOH B 529       8.619  15.201  15.376  1.00  0.00      B    O  
ATOM   1607  H1  HOH B 529       8.016  14.477  15.125  1.00  0.00      B    H  
ATOM   1608  H2  HOH B 529       9.589  14.819  15.312  1.00  0.00      B    H  
ATOM   1609  O   HOH B 530      14.998  23.313   8.562  1.00  0.00      B    O  
ATOM   1610  H1  HOH B 530      14.261  23.889   8.203  1.00  0.00      B    H  
ATOM   1611  H2  HOH B 530      15.524  22.914   7.796  1.00  0.00      B    H  
ATOM   1612  O   HOH B 531       0.378  29.382  30.465  1.00  0.00      B    O  
ATOM   1613  H1  HOH B 531       0.688  29.907  29.759  1.00  0.00      B    H  
ATOM   1614  H2  HOH B 531      -0.500  28.938  30.254  1.00  0.00      B    H  
ATOM   1615  O   HOH B 532      10.472   6.080  20.797  1.00  0.00      B    O  
ATOM   1616  H1  HOH B 532      10.106   5.472  21.522  1.00  0.00      B    H  
ATOM   1617  H2  HOH B 532       9.785   6.077  20.049  1.00  0.00      B    H  
ATOM   1618  O   HOH B 533      26.351   2.936  31.573  1.00  0.00      B    O  
ATOM   1619  H1  HOH B 533      26.771   2.136  31.030  1.00  0.00      B    H  
ATOM   1620  H2  HOH B 533      26.649   2.791  32.569  1.00  0.00      B    H  
ATOM   1621  O   HOH B 534      25.532  31.920  35.503  1.00  0.00      B    O  
ATOM   1622  H1  HOH B 534      25.663  31.481  36.440  1.00  0.00      B    H  
ATOM   1623  H2  HOH B 534      24.934  31.310  34.958  1.00  0.00      B    H  
ATOM   1624  O   HOH B 535      16.120   3.170   7.662  1.00  0.00      B    O  
ATOM   1625  H1  HOH B 535      16.090   3.760   8.512  1.00  0.00      B    H  
ATOM   1626  H2  HOH B 535      17.072   3.223   7.303  1.00  0.00      B    H  
ATOM   1627  O   HOH B 536       5.900  21.688  31.525  1.00  0.00      B    O  
ATOM   1628  H1  HOH B 536       5.504  20.961  30.839  1.00  0.00      B    H  
ATOM   1629  H2  HOH B 536       6.889  21.394  31.736  1.00  0.00      B    H  
ATOM   1630  O   HOH B 537      18.176  21.353   2.944  1.00  0.00      B    O  
ATOM   1631  H1  HOH B 537      18.427  22.318   2.921  1.00  0.00      B    H  
ATOM   1632  H2  HOH B 537      17.421  21.256   3.657  1.00  0.00      B    H  
ATOM   1633  O   HOH B 538       3.718   7.125  24.655  1.00  0.00      B    O  
ATOM   1634  H1  HOH B 538       2.647   7.179  24.611  1.00  0.00      B    H  
ATOM   1635  H2  HOH B 538       3.988   6.689  25.555  1.00  0.00      B    H  
ATOM   1636  O   HOH B 539      31.487   9.857  23.073  1.00  0.00      B    O  
ATOM   1637  H1  HOH B 539      31.518  10.396  22.246  1.00  0.00      B    H  
ATOM   1638  H2  HOH B 539      31.183  10.390  23.883  1.00  0.00      B    H  
ATOM   1639  O   HOH B 540       3.214  36.566  13.374  1.00  0.00      B    O  
ATOM   1640  H1  HOH B 540       3.007  36.876  14.349  1.00  0.00      B    H  
ATOM   1641  H2  HOH B 540       2.939  35.568  13.180  1.00  0.00      B    H  
ATOM   1642  O   HOH B 541      19.906  34.301  25.688  1.00  0.00      B    O  
ATOM   1643  H1  HOH B 541      19.752  33.380  26.112  1.00  0.00      B    H  
ATOM   1644  H2  HOH B 541      20.846  34.587  25.912  1.00  0.00      B    H  
ATOM   1645  O   HOH B 542       0.915  15.847  19.459  1.00  0.00      B    O  
ATOM   1646  H1  HOH B 542       0.891  15.875  20.458  1.00  0.00      B    H  
ATOM   1647  H2  HOH B 542       1.069  14.912  19.211  1.00  0.00      B    H  
ATOM   1648  O   HOH B 543      27.439  21.456  11.367  1.00  0.00      B    O  
ATOM   1649  H1  HOH B 543      26.835  20.677  11.488  1.00  0.00      B    H  
ATOM   1650  H2  HOH B 543      27.290  22.121  12.057  1.00  0.00      B    H  
ATOM   1651  O   HOH B 544      14.723   3.768  38.688  1.00  0.00      B    O  
ATOM   1652  H1  HOH B 544      15.237   4.695  38.772  1.00  0.00      B    H  
ATOM   1653  H2  HOH B 544      15.041   3.163  39.380  1.00  0.00      B    H  
ATOM   1654  O   HOH B 545      36.147  33.084  29.285  1.00  0.00      B    O  
ATOM   1655  H1  HOH B 545      35.935  33.567  30.158  1.00  0.00      B    H  
ATOM   1656  H2  HOH B 545      36.815  32.357  29.510  1.00  0.00      B    H  
ATOM   1657  O   HOH B 546       1.586   9.763   6.870  1.00  0.00      B    O  
ATOM   1658  H1  HOH B 546       2.607   9.829   7.042  1.00  0.00      B    H  
ATOM   1659  H2  HOH B 546       1.435   9.541   5.880  1.00  0.00      B    H  
ATOM   1660  O   HOH B 547      29.539  33.027  33.794  1.00  0.00      B    O  
ATOM   1661  H1  HOH B 547      28.883  33.636  33.274  1.00  0.00      B    H  
ATOM   1662  H2  HOH B 547      30.485  33.331  33.571  1.00  0.00      B    H  
ATOM   1663  O   HOH B 548       7.788  10.770  26.038  1.00  0.00      B    O  
ATOM   1664  H1  HOH B 548       6.806  10.832  26.060  1.00  0.00      B    H  
ATOM   1665  H2  HOH B 548       8.088   9.823  25.749  1.00  0.00      B    H  
ATOM   1666  O   HOH B 549      12.682  32.095   1.074  1.00  0.00      B    O  
ATOM   1667  H1  HOH B 549      11.698  32.398   1.085  1.00  0.00      B    H  
ATOM   1668  H2  HOH B 549      13.051  32.151   1.976  1.00  0.00      B    H  
ATOM   1669  O   HOH B 550      23.825   1.896  37.639  1.00  0.00      B    O  
ATOM   1670  H1  HOH B 550      24.394   2.147  38.475  1.00  0.00      B    H  
ATOM   1671  H2  HOH B 550      24.102   1.032  37.136  1.00  0.00      B    H  
ATOM   1672  O   HOH B 551       5.187  29.995  24.217  1.00  0.00      B    O  
ATOM   1673  H1  HOH B 551       5.316  29.021  23.910  1.00  0.00      B    H  
ATOM   1674  H2  HOH B 551       6.043  30.342  24.698  1.00  0.00      B    H  
ATOM   1675  O   HOH B 552      26.918   6.268  22.579  1.00  0.00      B    O  
ATOM   1676  H1  HOH B 552      27.543   5.630  22.165  1.00  0.00      B    H  
ATOM   1677  H2  HOH B 552      27.402   6.651  23.403  1.00  0.00      B    H  
ATOM   1678  O   HOH B 553      33.649   5.508   1.714  1.00  0.00      B    O  
ATOM   1679  H1  HOH B 553      34.138   5.032   0.895  1.00  0.00      B    H  
ATOM   1680  H2  HOH B 553      34.274   5.392   2.507  1.00  0.00      B    H  
ATOM   1681  O   HOH B 554      18.718   3.368   0.663  1.00  0.00      B    O  
ATOM   1682  H1  HOH B 554      17.751   3.111   0.481  1.00  0.00      B    H  
ATOM   1683  H2  HOH B 554      19.035   2.772   1.366  1.00  0.00      B    H  
ATOM   1684  O   HOH B 555       9.277  16.488  35.005  1.00  0.00      B    O  
ATOM   1685  H1  HOH B 555       8.421  16.887  35.265  1.00  0.00      B    H  
ATOM   1686  H2  HOH B 555       9.426  15.661  35.604  1.00  0.00      B    H  
ATOM   1687  O   HOH B 556      26.498  39.135  26.188  1.00  0.00      B    O  
ATOM   1688  H1  HOH B 556      26.222  38.505  26.912  1.00  0.00      B    H  
ATOM   1689  H2  HOH B 556      27.498  39.158  26.090  1.00  0.00      B    H  
ATOM   1690  O   HOH B 557      24.272   7.044  35.289  1.00  0.00      B    O  
ATOM   1691  H1  HOH B 557      24.161   6.017  35.300  1.00  0.00      B    H  
ATOM   1692  H2  HOH B 557      24.717   7.383  36.172  1.00  0.00      B    H  
ATOM   1693  O   HOH B 558      26.254  35.127  27.229  1.00  0.00      B    O  
ATOM   1694  H1  HOH B 558      27.248  35.285  27.333  1.00  0.00      B    H  
ATOM   1695  H2  HOH B 558      26.140  34.387  26.496  1.00  0.00      B    H  
ATOM   1696  O   HOH B 559      16.694   9.240  28.149  1.00  0.00      B    O  
ATOM   1697  H1  HOH B 559      16.181   8.942  28.919  1.00  0.00      B    H  
ATOM   1698  H2  HOH B 559      16.510   8.563  27.383  1.00  0.00      B    H  
ATOM   1699  O   HOH B 560      21.061  21.867  24.252  1.00  0.00      B    O  
ATOM   1700  H1  HOH B 560      20.510  22.630  24.603  1.00  0.00      B    H  
ATOM   1701  H2  HOH B 560      20.607  20.994  24.442  1.00  0.00      B    H  
ATOM   1702  O   HOH B 561       4.080  13.886  29.607  1.00  0.00      B    O  
ATOM   1703  H1  HOH B 561       4.575  13.225  30.217  1.00  0.00      B    H  
ATOM   1704  H2  HOH B 561       4.520  14.815  29.613  1.00  0.00      B    H  
ATOM   1705  O   HOH B 562      36.072   3.684  19.812  1.00  0.00      B    O  
ATOM   1706  H1  HOH B 562      36.914   3.557  19.307  1.00  0.00      B    H  
ATOM   1707  H2  HOH B 562      36.252   3.676  20.788  1.00  0.00      B    H  
ATOM   1708  O   HOH B 563      36.396   1.061  35.875  1.00  0.00      B    O  
ATOM   1709  H1  HOH B 563      35.996   0.270  35.365  1.00  0.00      B    H  
ATOM   1710  H2  HOH B 563      36.425   1.822  35.187  1.00  0.00      B    H  
ATOM   1711  O   HOH B 564      37.959  31.108   2.598  1.00  0.00      B    O  
ATOM   1712  H1  HOH B 564      38.753  30.941   3.209  1.00  0.00      B    H  
ATOM   1713  H2  HOH B 564      37.115  31.169   3.203  1.00  0.00      B    H  
ATOM   1714  O   HOH B 565      20.603  24.570   6.400  1.00  0.00      B    O  
ATOM   1715  H1  HOH B 565      20.654  24.845   7.370  1.00  0.00      B    H  
ATOM   1716  H2  HOH B 565      20.021  23.780   6.335  1.00  0.00      B    H  
ATOM   1717  O   HOH B 566      24.502  26.144  19.928  1.00  0.00      B    O  
ATOM   1718  H1  HOH B 566      25.061  26.613  20.563  1.00  0.00      B    H  
ATOM   1719  H2  HOH B 566      24.421  25.217  20.307  1.00  0.00      B    H  
ATOM   1720  O   HOH B 567      29.541  24.788  26.731  1.00  0.00      B    O  
ATOM   1721  H1  HOH B 567      29.594  24.174  27.570  1.00  0.00      B    H  
ATOM   1722  H2  HOH B 567      30.118  25.576  26.889  1.00  0.00      B    H  
ATOM   1723  O   HOH B 568      11.762  -0.120  16.508  1.00  0.00      B    O  
ATOM   1724  H1  HOH B 568      11.822   0.805  16.161  1.00  0.00      B    H  
ATOM   1725  H2  HOH B 568      10.955  -0.588  16.162  1.00  0.00      B    H  
ATOM   1726  O   HOH B 569      36.738  29.766  31.764  1.00  0.00      B    O  
ATOM   1727  H1  HOH B 569      36.343  30.646  31.978  1.00  0.00      B    H  
ATOM   1728  H2  HOH B 569      36.611  29.106  32.519  1.00  0.00      B    H  
ATOM   1729  O   HOH B 570       3.122  38.607  20.320  1.00  0.00      B    O  
ATOM   1730  H1  HOH B 570       2.194  38.647  20.692  1.00  0.00      B    H  
ATOM   1731  H2  HOH B 570       3.635  39.272  20.804  1.00  0.00      B    H  
ATOM   1732  O   HOH B 571      37.578   0.373  38.756  1.00  0.00      B    O  
ATOM   1733  H1  HOH B 571      38.542   0.781  38.872  1.00  0.00      B    H  
ATOM   1734  H2  HOH B 571      37.342   0.515  37.813  1.00  0.00      B    H  
ATOM   1735  O   HOH B 572      21.918  16.568  21.135  1.00  0.00      B    O  
ATOM   1736  H1  HOH B 572      21.294  16.276  20.411  1.00  0.00      B    H  
ATOM   1737  H2  HOH B 572      22.227  15.673  21.569  1.00  0.00      B    H  
ATOM   1738  O   HOH B 573      21.028   1.411   8.449  1.00  0.00      B    O  
ATOM   1739  H1  HOH B 573      21.346   1.056   7.545  1.00  0.00      B    H  
ATOM   1740  H2  HOH B 573      21.152   0.680   9.141  1.00  0.00      B    H  
ATOM   1741  O   HOH B 574      29.237   1.191  34.251  1.00  0.00      B    O  
ATOM   1742  H1  HOH B 574      29.902   1.348  35.036  1.00  0.00      B    H  
ATOM   1743  H2  HOH B 574      28.318   0.959  34.647  1.00  0.00      B    H  
ATOM   1744  O   HOH B 575      16.873  20.481  10.256  1.00  0.00      B    O  
ATOM   1745  H1  HOH B 575      16.531  20.962  11.056  1.00  0.00      B    H  
ATOM   1746  H2  HOH B 575      17.422  19.742  10.575  1.00  0.00      B    H  
ATOM   1747  O   HOH B 576       2.448  19.271  27.442  1.00  0.00      B    O  
ATOM   1748  H1  HOH B 576       1.536  18.845  27.452  1.00  0.00      B    H  
ATOM   1749  H2  HOH B 576       2.464  19.823  26.607  1.00  0.00      B    H  
ATOM   1750  O   HOH B 577       9.990  34.070  22.945  1.00  0.00      B    O  
ATOM   1751  H1  HOH B 577       9.782  33.502  22.201  1.00  0.00      B    H  
ATOM   1752  H2  HOH B 577      10.938  33.842  23.295  1.00  0.00      B    H  
ATOM   1753  O   HOH B 578       2.470  36.040  19.966  1.00  0.00      B    O  
ATOM   1754  H1  HOH B 578       2.931  36.976  20.085  1.00  0.00      B    H  
ATOM   1755  H2  HOH B 578       3.333  35.453  19.851  1.00  0.00      B    H  
ATOM   1756  O   HOH B 579      35.399  39.195  20.593  1.00  0.00      B    O  
ATOM   1757  H1  HOH B 579      34.871  38.559  20.066  1.00  0.00      B    H  
ATOM   1758  H2  HOH B 579      34.739  39.677  21.124  1.00  0.00      B    H  
ATOM   1759  O   HOH B 580      10.593   9.047  17.989  1.00  0.00      B    O  
ATOM   1760  H1  HOH B 580      10.966   8.254  17.453  1.00  0.00      B    H  
ATOM   1761  H2  HOH B 580       9.659   8.843  18.286  1.00  0.00      B    H  
ATOM   1762  O   HOH B 581       1.519   9.689  28.977  1.00  0.00      B    O  
ATOM   1763  H1  HOH B 581       1.764   9.710  28.037  1.00  0.00      B    H  
ATOM   1764  H2  HOH B 581       2.375   9.716  29.520  1.00  0.00      B    H  
ATOM   1765  O   HOH B 582      20.025  17.388  22.730  1.00  0.00      B    O  
ATOM   1766  H1  HOH B 582      20.830  16.951  22.272  1.00  0.00      B    H  
ATOM   1767  H2  HOH B 582      19.415  16.630  23.040  1.00  0.00      B    H  
ATOM   1768  O   HOH B 583      11.385  36.128   5.973  1.00  0.00      B    O  
ATOM   1769  H1  HOH B 583      10.687  36.057   5.301  1.00  0.00      B    H  
ATOM   1770  H2  HOH B 583      10.997  36.282   6.900  1.00  0.00      B    H  
ATOM   1771  O   HOH B 584       6.256  19.319  34.229  1.00  0.00      B    O  
ATOM   1772  H1  HOH B 584       5.525  19.991  34.343  1.00  0.00      B    H  
ATOM   1773  H2  HOH B 584       6.648  19.078  35.185  1.00  0.00      B    H  
ATOM   1774  O   HOH B 585       8.667  29.331  19.062  1.00  0.00      B    O  
ATOM   1775  H1  HOH B 585       8.886  29.237  20.066  1.00  0.00      B    H  
ATOM   1776  H2  HOH B 585       9.504  29.104  18.531  1.00  0.00      B    H  
ATOM   1777  O   HOH B 586      26.915  21.953   4.216  1.00  0.00      B    O  
ATOM   1778  H1  HOH B 586      26.476  21.786   3.308  1.00  0.00      B    H  
ATOM   1779  H2  HOH B 586      26.644  22.807   4.546  1.00  0.00      B    H  
ATOM   1780  O   HOH B 587      20.650  30.200   9.881  1.00  0.00      B    O  
ATOM   1781  H1  HOH B 587      21.475  29.899  10.509  1.00  0.00      B    H  
ATOM   1782  H2  HOH B 587      20.047  30.802  10.466  1.00  0.00      B    H  
ATOM   1783  O   HOH B 588       4.530   0.451  18.153  1.00  0.00      B    O  
ATOM   1784  H1  HOH B 588       3.987   0.021  18.826  1.00  0.00      B    H  
ATOM   1785  H2  HOH B 588       5.342  -0.130  18.008  1.00  0.00      B    H  
ATOM   1786  O   HOH B 589       4.121   9.821  30.404  1.00  0.00      B    O  
ATOM   1787  H1  HOH B 589       4.516  10.787  30.449  1.00  0.00      B    H  
ATOM   1788  H2  HOH B 589       3.896   9.566  31.323  1.00  0.00      B    H  
ATOM   1789  O   HOH B 590      10.999   1.208  27.140  1.00  0.00      B    O  
ATOM   1790  H1  HOH B 590      10.948   1.408  26.130  1.00  0.00      B    H  
ATOM   1791  H2  HOH B 590      11.640   1.936  27.508  1.00  0.00      B    H  
ATOM   1792  O   HOH B 591      13.787  29.159  17.273  1.00  0.00      B    O  
ATOM   1793  H1  HOH B 591      14.298  28.441  16.737  1.00  0.00      B    H  
ATOM   1794  H2  HOH B 591      14.343  29.489  18.013  1.00  0.00      B    H  
ATOM   1795  O   HOH B 592      20.955   8.550  37.543  1.00  0.00      B    O  
ATOM   1796  H1  HOH B 592      20.918   8.491  36.513  1.00  0.00      B    H  
ATOM   1797  H2  HOH B 592      20.565   9.452  37.773  1.00  0.00      B    H  
ATOM   1798  O   HOH B 593      14.653  22.003  27.329  1.00  0.00      B    O  
ATOM   1799  H1  HOH B 593      13.807  21.940  26.809  1.00  0.00      B    H  
ATOM   1800  H2  HOH B 593      14.771  21.199  27.989  1.00  0.00      B    H  
ATOM   1801  O   HOH B 594      38.054   3.791  17.878  1.00  0.00      B    O  
ATOM   1802  H1  HOH B 594      38.952   3.292  17.878  1.00  0.00      B    H  
ATOM   1803  H2  HOH B 594      37.870   4.149  16.989  1.00  0.00      B    H  
ATOM   1804  O   HOH B 595      28.049  14.317   2.786  1.00  0.00      B    O  
ATOM   1805  H1  HOH B 595      27.170  14.716   2.925  1.00  0.00      B    H  
ATOM   1806  H2  HOH B 595      28.547  14.782   2.123  1.00  0.00      B    H  
ATOM   1807  O   HOH B 596      20.952  -0.063  30.383  1.00  0.00      B    O  
ATOM   1808  H1  HOH B 596      20.478   0.199  29.518  1.00  0.00      B    H  
ATOM   1809  H2  HOH B 596      20.663   0.702  30.953  1.00  0.00      B    H  
ATOM   1810  O   HOH B 597       2.667  36.156   8.932  1.00  0.00      B    O  
ATOM   1811  H1  HOH B 597       3.257  36.774   8.333  1.00  0.00      B    H  
ATOM   1812  H2  HOH B 597       1.861  35.834   8.329  1.00  0.00      B    H  
ATOM   1813  O   HOH B 598      13.820  34.343  38.577  1.00  0.00      B    O  
ATOM   1814  H1  HOH B 598      14.317  34.750  39.373  1.00  0.00      B    H  
ATOM   1815  H2  HOH B 598      13.472  33.468  38.931  1.00  0.00      B    H  
ATOM   1816  O   HOH B 599      12.071   4.338  18.776  1.00  0.00      B    O  
ATOM   1817  H1  HOH B 599      13.079   4.133  18.747  1.00  0.00      B    H  
ATOM   1818  H2  HOH B 599      11.924   4.897  19.642  1.00  0.00      B    H  
ATOM   1819  O   HOH B 600       3.239   0.321   1.949  1.00  0.00      B    O  
ATOM   1820  H1  HOH B 600       3.180  -0.683   1.888  1.00  0.00      B    H  
ATOM   1821  H2  HOH B 600       3.676   0.511   2.809  1.00  0.00      B    H  
ATOM   1822  O   HOH B 601      35.147  12.827  24.835  1.00  0.00      B    O  
ATOM   1823  H1  HOH B 601      34.158  12.891  25.144  1.00  0.00      B    H  
ATOM   1824  H2  HOH B 601      35.737  13.460  25.411  1.00  0.00      B    H  
ATOM   1825  O   HOH B 602      14.034   4.590   6.594  1.00  0.00      B    O  
ATOM   1826  H1  HOH B 602      14.729   4.052   7.092  1.00  0.00      B    H  
ATOM   1827  H2  HOH B 602      13.889   4.189   5.668  1.00  0.00      B    H  
ATOM   1828  O   HOH B 603       6.430   7.768  16.409  1.00  0.00      B    O  
ATOM   1829  H1  HOH B 603       6.596   7.075  17.102  1.00  0.00      B    H  
ATOM   1830  H2  HOH B 603       5.561   8.233  16.716  1.00  0.00      B    H  
ATOM   1831  O   HOH B 604      38.015   9.387  11.791  1.00  0.00      B    O  
ATOM   1832  H1  HOH B 604      38.554   8.689  12.346  1.00  0.00      B    H  
ATOM   1833  H2  HOH B 604      38.581   9.715  11.004  1.00  0.00      B    H  
ATOM   1834  O   HOH B 605      38.061  30.341  16.673  1.00  0.00      B    O  
ATOM   1835  H1  HOH B 605      39.028  30.129  16.816  1.00  0.00      B    H  
ATOM   1836  H2  HOH B 605      37.913  31.134  17.264  1.00  0.00      B    H  
ATOM   1837  O   HOH B 606      10.091  39.012  21.199  1.00  0.00      B    O  
ATOM   1838  H1  HOH B 606      10.054  38.134  21.769  1.00  0.00      B    H  
ATOM   1839  H2  HOH B 606      10.579  38.676  20.380  1.00  0.00      B    H  
ATOM   1840  O   HOH B 607      36.972  12.415  38.402  1.00  0.00      B    O  
ATOM   1841  H1  HOH B 607      36.419  13.097  38.923  1.00  0.00      B    H  
ATOM   1842  H2  HOH B 607      36.316  11.670  38.046  1.00  0.00      B    H  
ATOM   1843  O   HOH B 608      10.655   9.517   9.882  1.00  0.00      B    O  
ATOM   1844  H1  HOH B 608       9.952   8.977  10.389  1.00  0.00      B    H  
ATOM   1845  H2  HOH B 608      11.412   9.484  10.570  1.00  0.00      B    H  
ATOM   1846  O   HOH B 609      19.472  37.091  10.474  1.00  0.00      B    O  
ATOM   1847  H1  HOH B 609      20.330  37.560  10.405  1.00  0.00      B    H  
ATOM   1848  H2  HOH B 609      18.866  37.525   9.768  1.00  0.00      B    H  
ATOM   1849  O   HOH B 610      38.315  37.043  30.161  1.00  0.00      B    O  
ATOM   1850  H1  HOH B 610      38.016  36.521  29.354  1.00  0.00      B    H  
ATOM   1851  H2  HOH B 610      37.915  36.619  30.986  1.00  0.00      B    H  
ATOM   1852  O   HOH B 611      36.104  39.273   4.424  1.00  0.00      B    O  
ATOM   1853  H1  HOH B 611      35.815  38.345   4.636  1.00  0.00      B    H  
ATOM   1854  H2  HOH B 611      37.115  39.275   4.345  1.00  0.00      B    H  
ATOM   1855  O   HOH B 612      19.812   4.709  28.934  1.00  0.00      B    O  
ATOM   1856  H1  HOH B 612      19.356   4.193  29.756  1.00  0.00      B    H  
ATOM   1857  H2  HOH B 612      19.039   5.214  28.528  1.00  0.00      B    H  
ATOM   1858  O   HOH B 613      37.420  16.622  22.999  1.00  0.00      B    O  
ATOM   1859  H1  HOH B 613      37.354  16.626  21.996  1.00  0.00      B    H  
ATOM   1860  H2  HOH B 613      37.622  15.666  23.286  1.00  0.00      B    H  
ATOM   1861  O   HOH B 614      10.202  12.495   3.353  1.00  0.00      B    O  
ATOM   1862  H1  HOH B 614      10.898  12.798   2.655  1.00  0.00      B    H  
ATOM   1863  H2  HOH B 614       9.534  13.223   3.360  1.00  0.00      B    H  
ATOM   1864  O   HOH B 615       9.454  35.633   8.405  1.00  0.00      B    O  
ATOM   1865  H1  HOH B 615       9.343  36.185   9.249  1.00  0.00      B    H  
ATOM   1866  H2  HOH B 615       8.799  34.854   8.439  1.00  0.00      B    H  
ATOM   1867  O   HOH B 616       0.220  18.225  32.426  1.00  0.00      B    O  
ATOM   1868  H1  HOH B 616      -0.135  17.297  32.265  1.00  0.00      B    H  
ATOM   1869  H2  HOH B 616       0.561  18.252  33.391  1.00  0.00      B    H  
ATOM   1870  O   HOH B 617      12.425   2.876   7.745  1.00  0.00      B    O  
ATOM   1871  H1  HOH B 617      13.061   3.688   7.570  1.00  0.00      B    H  
ATOM   1872  H2  HOH B 617      11.509   3.300   7.929  1.00  0.00      B    H  
ATOM   1873  O   HOH B 618      11.653  10.213  27.683  1.00  0.00      B    O  
ATOM   1874  H1  HOH B 618      11.306  11.031  28.219  1.00  0.00      B    H  
ATOM   1875  H2  HOH B 618      11.267  10.392  26.754  1.00  0.00      B    H  
ATOM   1876  O   HOH B 619      13.156  38.472   6.363  1.00  0.00      B    O  
ATOM   1877  H1  HOH B 619      13.233  39.343   5.934  1.00  0.00      B    H  
ATOM   1878  H2  HOH B 619      12.562  37.956   5.788  1.00  0.00      B    H  
ATOM   1879  O   HOH B 620      15.845  26.302  34.045  1.00  0.00      B    O  
ATOM   1880  H1  HOH B 620      16.792  25.965  33.952  1.00  0.00      B    H  
ATOM   1881  H2  HOH B 620      15.698  26.431  35.030  1.00  0.00      B    H  
ATOM   1882  O   HOH B 621      11.447  29.715  29.177  1.00  0.00      B    O  
ATOM   1883  H1  HOH B 621      11.826  29.241  30.028  1.00  0.00      B    H  
ATOM   1884  H2  HOH B 621      11.199  30.697  29.342  1.00  0.00      B    H  
ATOM   1885  O   HOH B 622      21.540  29.792  39.147  1.00  0.00      B    O  
ATOM   1886  H1  HOH B 622      21.930  29.888  38.215  1.00  0.00      B    H  
ATOM   1887  H2  HOH B 622      20.752  30.367  39.264  1.00  0.00      B    H  
ATOM   1888  O   HOH B 623      14.094  10.793  13.053  1.00  0.00      B    O  
ATOM   1889  H1  HOH B 623      14.118  11.779  12.742  1.00  0.00      B    H  
ATOM   1890  H2  HOH B 623      13.341  10.740  13.720  1.00  0.00      B    H  
ATOM   1891  O   HOH B 624      32.650  18.521  37.338  1.00  0.00      B    O  
ATOM   1892  H1  HOH B 624      33.395  19.079  37.701  1.00  0.00      B    H  
ATOM   1893  H2  HOH B 624      32.599  18.785  36.396  1.00  0.00      B    H  
ATOM   1894  O   HOH B 625      17.026  11.373  26.043  1.00  0.00      B    O  
ATOM   1895  H1  HOH B 625      17.718  11.439  26.761  1.00  0.00      B    H  
ATOM   1896  H2  HOH B 625      16.263  10.782  26.383  1.00  0.00      B    H  
ATOM   1897  O   HOH B 626      37.402  19.721   3.718  1.00  0.00      B    O  
ATOM   1898  H1  HOH B 626      37.088  19.553   2.718  1.00  0.00      B    H  
ATOM   1899  H2  HOH B 626      37.293  20.713   3.973  1.00  0.00      B    H  
ATOM   1900  O   HOH B 627      13.238  26.731  19.372  1.00  0.00      B    O  
ATOM   1901  H1  HOH B 627      12.563  27.298  18.903  1.00  0.00      B    H  
ATOM   1902  H2  HOH B 627      13.996  26.513  18.738  1.00  0.00      B    H  
ATOM   1903  O   HOH B 628      21.972   5.966  30.074  1.00  0.00      B    O  
ATOM   1904  H1  HOH B 628      22.842   5.674  29.638  1.00  0.00      B    H  
ATOM   1905  H2  HOH B 628      21.221   5.365  29.768  1.00  0.00      B    H  
ATOM   1906  O   HOH B 629       1.194   2.376  30.440  1.00  0.00      B    O  
ATOM   1907  H1  HOH B 629       0.337   2.935  30.208  1.00  0.00      B    H  
ATOM   1908  H2  HOH B 629       1.483   2.647  31.378  1.00  0.00      B    H  
ATOM   1909  O   HOH B 630      16.109  32.863  35.684  1.00  0.00      B    O  
ATOM   1910  H1  HOH B 630      15.993  31.865  35.851  1.00  0.00      B    H  
ATOM   1911  H2  HOH B 630      15.294  33.142  35.114  1.00  0.00      B    H  
ATOM   1912  O   HOH B 631      30.172  19.680  35.814  1.00  0.00      B    O  
ATOM   1913  H1  HOH B 631      31.040  20.055  35.610  1.00  0.00      B    H  
ATOM   1914  H2  HOH B 631      29.884  19.852  36.772  1.00  0.00      B    H  
ATOM   1915  O   HOH B 632      -0.041  15.801  11.392  1.00  0.00      B    O  
ATOM   1916  H1  HOH B 632       0.715  15.311  11.914  1.00  0.00      B    H  
ATOM   1917  H2  HOH B 632       0.354  16.232  10.536  1.00  0.00      B    H  
ATOM   1918  O   HOH B 633      11.475  25.507  29.168  1.00  0.00      B    O  
ATOM   1919  H1  HOH B 633      11.295  24.556  28.857  1.00  0.00      B    H  
ATOM   1920  H2  HOH B 633      12.365  25.726  28.841  1.00  0.00      B    H  
ATOM   1921  O   HOH B 634       4.738  23.705  23.102  1.00  0.00      B    O  
ATOM   1922  H1  HOH B 634       4.953  22.756  23.423  1.00  0.00      B    H  
ATOM   1923  H2  HOH B 634       4.187  24.152  23.846  1.00  0.00      B    H  
ATOM   1924  O   HOH B 635      24.921  10.334   6.182  1.00  0.00      B    O  
ATOM   1925  H1  HOH B 635      25.442  10.738   5.420  1.00  0.00      B    H  
ATOM   1926  H2  HOH B 635      25.541   9.955   6.912  1.00  0.00      B    H  
ATOM   1927  O   HOH B 636      22.762  35.196  12.310  1.00  0.00      B    O  
ATOM   1928  H1  HOH B 636      23.742  35.129  12.567  1.00  0.00      B    H  
ATOM   1929  H2  HOH B 636      22.693  34.875  11.405  1.00  0.00      B    H  
ATOM   1930  O   HOH B 637      13.745  10.424  24.857  1.00  0.00      B    O  
ATOM   1931  H1  HOH B 637      13.818   9.456  24.576  1.00  0.00      B    H  
ATOM   1932  H2  HOH B 637      12.863  10.726  25.171  1.00  0.00      B    H  
ATOM   1933  O   HOH B 638      17.846   9.169  38.087  1.00  0.00      B    O  
ATOM   1934  H1  HOH B 638      18.035   8.781  38.969  1.00  0.00      B    H  
ATOM   1935  H2  HOH B 638      16.806   9.269  38.026  1.00  0.00      B    H  
ATOM   1936  O   HOH B 639       8.133  23.409  34.351  1.00  0.00      B    O  
ATOM   1937  H1  HOH B 639       8.446  22.451  34.203  1.00  0.00      B    H  
ATOM   1938  H2  HOH B 639       8.910  24.038  34.122  1.00  0.00      B    H  
ATOM   1939  O   HOH B 640      32.477  15.650  15.425  1.00  0.00      B    O  
ATOM   1940  H1  HOH B 640      33.187  14.948  15.158  1.00  0.00      B    H  
ATOM   1941  H2  HOH B 640      32.801  16.152  16.262  1.00  0.00      B    H  
ATOM   1942  O   HOH B 641      12.810  38.362   2.273  1.00  0.00      B    O  
ATOM   1943  H1  HOH B 641      12.417  39.198   2.500  1.00  0.00      B    H  
ATOM   1944  H2  HOH B 641      12.110  37.648   2.187  1.00  0.00      B    H  
ATOM   1945  O   HOH B 642       0.705  10.089   9.347  1.00  0.00      B    O  
ATOM   1946  H1  HOH B 642       1.281   9.490  10.001  1.00  0.00      B    H  
ATOM   1947  H2  HOH B 642       1.083  10.009   8.367  1.00  0.00      B    H  
ATOM   1948  O   HOH B 643      33.883  24.039   3.275  1.00  0.00      B    O  
ATOM   1949  H1  HOH B 643      33.555  24.929   2.957  1.00  0.00      B    H  
ATOM   1950  H2  HOH B 643      33.740  23.913   4.279  1.00  0.00      B    H  
ATOM   1951  O   HOH B 644      36.881  19.560  15.657  1.00  0.00      B    O  
ATOM   1952  H1  HOH B 644      36.338  20.073  16.348  1.00  0.00      B    H  
ATOM   1953  H2  HOH B 644      37.807  19.971  15.711  1.00  0.00      B    H  
ATOM   1954  O   HOH B 645       7.367   5.438  32.044  1.00  0.00      B    O  
ATOM   1955  H1  HOH B 645       7.189   4.519  31.649  1.00  0.00      B    H  
ATOM   1956  H2  HOH B 645       7.509   6.045  31.196  1.00  0.00      B    H  
ATOM   1957  O   HOH B 646      16.057  31.972  12.191  1.00  0.00      B    O  
ATOM   1958  H1  HOH B 646      16.908  31.478  12.491  1.00  0.00      B    H  
ATOM   1959  H2  HOH B 646      15.315  31.549  12.796  1.00  0.00      B    H  
ATOM   1960  O   HOH B 647       5.711  18.172  21.326  1.00  0.00      B    O  
ATOM   1961  H1  HOH B 647       6.712  18.413  21.186  1.00  0.00      B    H  
ATOM   1962  H2  HOH B 647       5.163  18.610  20.593  1.00  0.00      B    H  
ATOM   1963  O   HOH B 648      27.652  21.468  30.117  1.00  0.00      B    O  
ATOM   1964  H1  HOH B 648      28.495  21.989  29.813  1.00  0.00      B    H  
ATOM   1965  H2  HOH B 648      27.200  22.051  30.905  1.00  0.00      B    H  
ATOM   1966  O   HOH B 649       8.164  14.908  31.947  1.00  0.00      B    O  
ATOM   1967  H1  HOH B 649       9.049  15.416  31.806  1.00  0.00      B    H  
ATOM   1968  H2  HOH B 649       7.427  15.486  32.405  1.00  0.00      B    H  
ATOM   1969  O   HOH B 650      27.276  32.587  12.628  1.00  0.00      B    O  
ATOM   1970  H1  HOH B 650      27.399  32.992  13.581  1.00  0.00      B    H  
ATOM   1971  H2  HOH B 650      26.875  31.654  12.798  1.00  0.00      B    H  
ATOM   1972  O   HOH B 651       4.309  23.079  29.694  1.00  0.00      B    O  
ATOM   1973  H1  HOH B 651       4.684  22.986  28.784  1.00  0.00      B    H  
ATOM   1974  H2  HOH B 651       4.979  22.703  30.415  1.00  0.00      B    H  
ATOM   1975  O   HOH B 652      34.714  20.728  36.494  1.00  0.00      B    O  
ATOM   1976  H1  HOH B 652      34.880  20.380  35.535  1.00  0.00      B    H  
ATOM   1977  H2  HOH B 652      33.790  21.167  36.523  1.00  0.00      B    H  
ATOM   1978  O   HOH B 653      37.337  21.915  32.591  1.00  0.00      B    O  
ATOM   1979  H1  HOH B 653      38.239  21.938  33.077  1.00  0.00      B    H  
ATOM   1980  H2  HOH B 653      36.679  22.339  33.225  1.00  0.00      B    H  
ATOM   1981  O   HOH B 654       0.778   0.337  25.275  1.00  0.00      B    O  
ATOM   1982  H1  HOH B 654      -0.180  -0.092  25.465  1.00  0.00      B    H  
ATOM   1983  H2  HOH B 654       0.820   1.248  25.738  1.00  0.00      B    H  
ATOM   1984  O   HOH B 655       1.539  31.159  34.301  1.00  0.00      B    O  
ATOM   1985  H1  HOH B 655       2.169  31.715  34.878  1.00  0.00      B    H  
ATOM   1986  H2  HOH B 655       2.054  30.894  33.524  1.00  0.00      B    H  
ATOM   1987  O   HOH B 656      20.224  17.175  26.800  1.00  0.00      B    O  
ATOM   1988  H1  HOH B 656      20.626  16.283  26.649  1.00  0.00      B    H  
ATOM   1989  H2  HOH B 656      20.941  17.544  27.413  1.00  0.00      B    H  
ATOM   1990  O   HOH B 657      20.933   1.579  24.588  1.00  0.00      B    O  
ATOM   1991  H1  HOH B 657      21.533   0.868  24.950  1.00  0.00      B    H  
ATOM   1992  H2  HOH B 657      19.935   1.318  24.812  1.00  0.00      B    H  
ATOM   1993  O   HOH B 658      26.857  17.761   1.845  1.00  0.00      B    O  
ATOM   1994  H1  HOH B 658      26.915  18.756   1.584  1.00  0.00      B    H  
ATOM   1995  H2  HOH B 658      25.845  17.479   1.669  1.00  0.00      B    H  
ATOM   1996  O   HOH B 659      18.048  21.825  16.729  1.00  0.00      B    O  
ATOM   1997  H1  HOH B 659      19.035  22.054  16.622  1.00  0.00      B    H  
ATOM   1998  H2  HOH B 659      17.856  21.313  17.608  1.00  0.00      B    H  
ATOM   1999  O   HOH B 660       7.833  34.663  33.328  1.00  0.00      B    O  
ATOM   2000  H1  HOH B 660       8.057  35.639  33.377  1.00  0.00      B    H  
ATOM   2001  H2  HOH B 660       7.535  34.462  32.380  1.00  0.00      B    H  
ATOM   2002  O   HOH B 661      27.956  32.305  28.697  1.00  0.00      B    O  
ATOM   2003  H1  HOH B 661      28.811  31.815  28.817  1.00  0.00      B    H  
ATOM   2004  H2  HOH B 661      28.209  33.265  28.420  1.00  0.00      B    H  
ATOM   2005  O   HOH B 662      12.204  31.343   7.626  1.00  0.00      B    O  
ATOM   2006  H1  HOH B 662      12.375  32.237   7.170  1.00  0.00      B    H  
ATOM   2007  H2  HOH B 662      11.434  31.502   8.274  1.00  0.00      B    H  
ATOM   2008  O   HOH B 663      36.383  33.591  25.850  1.00  0.00      B    O  
ATOM   2009  H1  HOH B 663      36.088  32.625  26.170  1.00  0.00      B    H  
ATOM   2010  H2  HOH B 663      35.940  33.713  24.961  1.00  0.00      B    H  
ATOM   2011  O   HOH B 664      37.678  33.992  17.907  1.00  0.00      B    O  
ATOM   2012  H1  HOH B 664      38.643  34.056  17.670  1.00  0.00      B    H  
ATOM   2013  H2  HOH B 664      37.176  33.609  17.070  1.00  0.00      B    H  
ATOM   2014  O   HOH B 665      11.949  11.605  31.167  1.00  0.00      B    O  
ATOM   2015  H1  HOH B 665      11.845  10.645  30.935  1.00  0.00      B    H  
ATOM   2016  H2  HOH B 665      12.910  11.795  31.383  1.00  0.00      B    H  
ATOM   2017  O   HOH B 666      13.857  34.317  21.472  1.00  0.00      B    O  
ATOM   2018  H1  HOH B 666      13.570  35.109  20.907  1.00  0.00      B    H  
ATOM   2019  H2  HOH B 666      14.859  34.298  21.394  1.00  0.00      B    H  
ATOM   2020  O   HOH B 667      16.850  18.277  26.442  1.00  0.00      B    O  
ATOM   2021  H1  HOH B 667      17.305  18.611  27.343  1.00  0.00      B    H  
ATOM   2022  H2  HOH B 667      17.637  17.904  25.919  1.00  0.00      B    H  
ATOM   2023  O   HOH B 668       5.095  25.722  12.328  1.00  0.00      B    O  
ATOM   2024  H1  HOH B 668       5.695  26.479  12.653  1.00  0.00      B    H  
ATOM   2025  H2  HOH B 668       5.318  25.556  11.311  1.00  0.00      B    H  
ATOM   2026  O   HOH B 669      36.892   5.344  24.313  1.00  0.00      B    O  
ATOM   2027  H1  HOH B 669      37.615   5.225  25.034  1.00  0.00      B    H  
ATOM   2028  H2  HOH B 669      36.963   6.316  23.982  1.00  0.00      B    H  
ATOM   2029  O   HOH B 670      26.267  37.058  11.461  1.00  0.00      B    O  
ATOM   2030  H1  HOH B 670      26.109  36.700  10.506  1.00  0.00      B    H  
ATOM   2031  H2  HOH B 670      27.224  37.533  11.380  1.00  0.00      B    H  
ATOM   2032  O   HOH B 671      34.471  22.700  20.297  1.00  0.00      B    O  
ATOM   2033  H1  HOH B 671      34.559  22.861  19.300  1.00  0.00      B    H  
ATOM   2034  H2  HOH B 671      33.633  22.119  20.315  1.00  0.00      B    H  
ATOM   2035  O   HOH B 672      29.947  22.657  28.710  1.00  0.00      B    O  
ATOM   2036  H1  HOH B 672      30.856  22.851  29.014  1.00  0.00      B    H  
ATOM   2037  H2  HOH B 672      30.009  22.081  27.842  1.00  0.00      B    H  
ATOM   2038  O   HOH B 673      32.880  19.993  14.360  1.00  0.00      B    O  
ATOM   2039  H1  HOH B 673      32.176  19.316  14.606  1.00  0.00      B    H  
ATOM   2040  H2  HOH B 673      33.540  19.440  13.847  1.00  0.00      B    H  
ATOM   2041  O   HOH B 674      31.316  31.399  13.462  1.00  0.00      B    O  
ATOM   2042  H1  HOH B 674      30.417  31.177  13.843  1.00  0.00      B    H  
ATOM   2043  H2  HOH B 674      31.879  31.733  14.213  1.00  0.00      B    H  
ATOM   2044  O   HOH B 675      10.735  11.690  22.488  1.00  0.00      B    O  
ATOM   2045  H1  HOH B 675      11.053  11.038  21.742  1.00  0.00      B    H  
ATOM   2046  H2  HOH B 675      11.428  12.428  22.795  1.00  0.00      B    H  
ATOM   2047  O   HOH B 676      39.295  25.005  30.092  1.00  0.00      B    O  
ATOM   2048  H1  HOH B 676      38.618  25.263  30.740  1.00  0.00      B    H  
ATOM   2049  H2  HOH B 676      39.262  24.036  29.893  1.00  0.00      B    H  
ATOM   2050  O   HOH B 677      19.864  26.372  26.757  1.00  0.00      B    O  
ATOM   2051  H1  HOH B 677      20.273  25.761  26.094  1.00  0.00      B    H  
ATOM   2052  H2  HOH B 677      20.184  26.037  27.664  1.00  0.00      B    H  
ATOM   2053  O   HOH B 678      29.142  26.295  30.015  1.00  0.00      B    O  
ATOM   2054  H1  HOH B 678      28.259  26.072  30.445  1.00  0.00      B    H  
ATOM   2055  H2  HOH B 678      29.048  27.199  29.564  1.00  0.00      B    H  
ATOM   2056  O   HOH B 679      39.271  21.141  36.345  1.00  0.00      B    O  
ATOM   2057  H1  HOH B 679      38.444  21.696  36.550  1.00  0.00      B    H  
ATOM   2058  H2  HOH B 679      39.411  20.371  37.041  1.00  0.00      B    H  
ATOM   2059  O   HOH B 680       2.831  14.550  36.144  1.00  0.00      B    O  
ATOM   2060  H1  HOH B 680       3.156  14.990  37.005  1.00  0.00      B    H  
ATOM   2061  H2  HOH B 680       1.952  14.955  35.930  1.00  0.00      B    H  
ATOM   2062  O   HOH B 681      33.313  11.699  32.310  1.00  0.00      B    O  
ATOM   2063  H1  HOH B 681      33.671  11.143  33.144  1.00  0.00      B    H  
ATOM   2064  H2  HOH B 681      33.975  12.408  32.063  1.00  0.00      B    H  
ATOM   2065  O   HOH B 682      32.783   1.988   9.797  1.00  0.00      B    O  
ATOM   2066  H1  HOH B 682      33.374   2.620  10.302  1.00  0.00      B    H  
ATOM   2067  H2  HOH B 682      33.421   1.560   9.141  1.00  0.00      B    H  
ATOM   2068  O   HOH B 683      20.604  12.384  19.425  1.00  0.00      B    O  
ATOM   2069  H1  HOH B 683      20.787  11.838  18.573  1.00  0.00      B    H  
ATOM   2070  H2  HOH B 683      21.471  12.520  19.923  1.00  0.00      B    H  
ATOM   2071  O   HOH B 684      32.450  27.266  14.494  1.00  0.00      B    O  
ATOM   2072  H1  HOH B 684      33.059  27.898  15.066  1.00  0.00      B    H  
ATOM   2073  H2  HOH B 684      31.710  27.011  15.090  1.00  0.00      B    H  
ATOM   2074  O   HOH B 685      20.012  12.000   6.240  1.00  0.00      B    O  
ATOM   2075  H1  HOH B 685      20.943  11.636   6.434  1.00  0.00      B    H  
ATOM   2076  H2  HOH B 685      19.844  11.807   5.234  1.00  0.00      B    H  
ATOM   2077  O   HOH B 686       7.114  23.992  27.970  1.00  0.00      B    O  
ATOM   2078  H1  HOH B 686       7.291  24.714  27.271  1.00  0.00      B    H  
ATOM   2079  H2  HOH B 686       6.398  23.385  27.571  1.00  0.00      B    H  
ATOM   2080  O   HOH B 687       2.386   5.177   1.849  1.00  0.00      B    O  
ATOM   2081  H1  HOH B 687       3.317   5.344   2.284  1.00  0.00      B    H  
ATOM   2082  H2  HOH B 687       2.180   4.137   1.945  1.00  0.00      B    H  
ATOM   2083  O   HOH B 688      20.366  16.767   3.037  1.00  0.00      B    O  
ATOM   2084  H1  HOH B 688      20.637  16.117   3.815  1.00  0.00      B    H  
ATOM   2085  H2  HOH B 688      19.454  17.134   3.275  1.00  0.00      B    H  
ATOM   2086  O   HOH B 689      19.928  25.488  14.283  1.00  0.00      B    O  
ATOM   2087  H1  HOH B 689      20.930  25.463  14.223  1.00  0.00      B    H  
ATOM   2088  H2  HOH B 689      19.578  24.609  13.933  1.00  0.00      B    H  
ATOM   2089  O   HOH B 690       7.017  33.637   5.184  1.00  0.00      B    O  
ATOM   2090  H1  HOH B 690       6.247  33.030   5.308  1.00  0.00      B    H  
ATOM   2091  H2  HOH B 690       7.461  33.386   4.287  1.00  0.00      B    H  
ATOM   2092  O   HOH B 691      35.587  32.402   4.191  1.00  0.00      B    O  
ATOM   2093  H1  HOH B 691      34.771  32.976   4.532  1.00  0.00      B    H  
ATOM   2094  H2  HOH B 691      35.315  31.991   3.341  1.00  0.00      B    H  
ATOM   2095  O   HOH B 692      19.917  19.455   4.568  1.00  0.00      B    O  
ATOM   2096  H1  HOH B 692      19.175  18.760   4.297  1.00  0.00      B    H  
ATOM   2097  H2  HOH B 692      19.913  20.179   3.876  1.00  0.00      B    H  
ATOM   2098  O   HOH B 693      32.981   6.658  14.094  1.00  0.00      B    O  
ATOM   2099  H1  HOH B 693      32.692   6.519  13.108  1.00  0.00      B    H  
ATOM   2100  H2  HOH B 693      32.456   7.425  14.431  1.00  0.00      B    H  
ATOM   2101  O   HOH B 694       1.786  23.877  26.853  1.00  0.00      B    O  
ATOM   2102  H1  HOH B 694       2.338  23.192  27.370  1.00  0.00      B    H  
ATOM   2103  H2  HOH B 694       0.827  23.628  26.832  1.00  0.00      B    H  
ATOM   2104  O   HOH B 695      26.892  11.816  34.568  1.00  0.00      B    O  
ATOM   2105  H1  HOH B 695      26.843  10.805  34.560  1.00  0.00      B    H  
ATOM   2106  H2  HOH B 695      26.260  12.062  35.323  1.00  0.00      B    H  
ATOM   2107  O   HOH B 696      18.601   7.684   9.293  1.00  0.00      B    O  
ATOM   2108  H1  HOH B 696      18.730   8.512   8.692  1.00  0.00      B    H  
ATOM   2109  H2  HOH B 696      17.568   7.461   9.416  1.00  0.00      B    H  
ATOM   2110  O   HOH B 697      28.652  35.970   9.632  1.00  0.00      B    O  
ATOM   2111  H1  HOH B 697      29.507  35.775   9.163  1.00  0.00      B    H  
ATOM   2112  H2  HOH B 697      28.353  35.143  10.111  1.00  0.00      B    H  
ATOM   2113  O   HOH B 698      35.432  10.212  37.267  1.00  0.00      B    O  
ATOM   2114  H1  HOH B 698      34.523  10.226  37.825  1.00  0.00      B    H  
ATOM   2115  H2  HOH B 698      35.300   9.499  36.521  1.00  0.00      B    H  
ATOM   2116  O   HOH B 699      28.140  25.826  34.954  1.00  0.00      B    O  
ATOM   2117  H1  HOH B 699      28.416  24.891  34.714  1.00  0.00      B    H  
ATOM   2118  H2  HOH B 699      28.695  26.389  34.282  1.00  0.00      B    H  
ATOM   2119  O   HOH B 700      35.716  27.537  12.782  1.00  0.00      B    O  
ATOM   2120  H1  HOH B 700      35.428  26.566  12.985  1.00  0.00      B    H  
ATOM   2121  H2  HOH B 700      35.961  28.012  13.675  1.00  0.00      B    H  
ATOM   2122  O   HOH B 701       1.408  32.211  21.793  1.00  0.00      B    O  
ATOM   2123  H1  HOH B 701       0.941  31.663  22.459  1.00  0.00      B    H  
ATOM   2124  H2  HOH B 701       2.388  32.120  21.925  1.00  0.00      B    H  
ATOM   2125  O   HOH B 702      36.113  33.846  33.792  1.00  0.00      B    O  
ATOM   2126  H1  HOH B 702      36.952  33.248  33.903  1.00  0.00      B    H  
ATOM   2127  H2  HOH B 702      35.756  34.133  34.709  1.00  0.00      B    H  
ATOM   2128  O   HOH B 703      25.313   8.036   8.734  1.00  0.00      B    O  
ATOM   2129  H1  HOH B 703      25.080   7.459   9.561  1.00  0.00      B    H  
ATOM   2130  H2  HOH B 703      25.785   8.838   9.017  1.00  0.00      B    H  
ATOM   2131  O   HOH B 704       3.676  18.001  23.350  1.00  0.00      B    O  
ATOM   2132  H1  HOH B 704       4.464  18.292  22.758  1.00  0.00      B    H  
ATOM   2133  H2  HOH B 704       4.093  17.502  24.191  1.00  0.00      B    H  
ATOM   2134  O   HOH B 705      29.180   7.517  18.086  1.00  0.00      B    O  
ATOM   2135  H1  HOH B 705      28.403   7.764  18.612  1.00  0.00      B    H  
ATOM   2136  H2  HOH B 705      29.860   7.187  18.706  1.00  0.00      B    H  
ATOM   2137  O   HOH B 706      22.263  36.834  28.927  1.00  0.00      B    O  
ATOM   2138  H1  HOH B 706      21.903  37.547  29.532  1.00  0.00      B    H  
ATOM   2139  H2  HOH B 706      23.264  36.735  29.104  1.00  0.00      B    H  
ATOM   2140  O   HOH B 707      11.379  24.281  10.423  1.00  0.00      B    O  
ATOM   2141  H1  HOH B 707      11.291  24.637  11.391  1.00  0.00      B    H  
ATOM   2142  H2  HOH B 707      11.740  23.300  10.343  1.00  0.00      B    H  
ATOM   2143  O   HOH B 708      23.684  26.265   8.794  1.00  0.00      B    O  
ATOM   2144  H1  HOH B 708      23.943  27.031   8.171  1.00  0.00      B    H  
ATOM   2145  H2  HOH B 708      23.998  25.424   8.380  1.00  0.00      B    H  
ATOM   2146  O   HOH B 709       9.945  14.737  21.880  1.00  0.00      B    O  
ATOM   2147  H1  HOH B 709      10.144  14.251  22.704  1.00  0.00      B    H  
ATOM   2148  H2  HOH B 709      10.185  14.102  21.153  1.00  0.00      B    H  
ATOM   2149  O   HOH B 710      14.922  17.972  10.743  1.00  0.00      B    O  
ATOM   2150  H1  HOH B 710      15.696  17.615  10.211  1.00  0.00      B    H  
ATOM   2151  H2  HOH B 710      15.339  18.638  11.362  1.00  0.00      B    H  
ATOM   2152  O   HOH B 711      17.685  16.136  33.799  1.00  0.00      B    O  
ATOM   2153  H1  HOH B 711      16.813  16.316  33.355  1.00  0.00      B    H  
ATOM   2154  H2  HOH B 711      18.068  15.321  33.392  1.00  0.00      B    H  
ATOM   2155  O   HOH B 712      30.278  31.760   0.846  1.00  0.00      B    O  
ATOM   2156  H1  HOH B 712      30.324  32.583   1.416  1.00  0.00      B    H  
ATOM   2157  H2  HOH B 712      30.735  31.072   1.426  1.00  0.00      B    H  
ATOM   2158  O   HOH B 713      29.911  28.325  38.934  1.00  0.00      B    O  
ATOM   2159  H1  HOH B 713      30.422  29.051  39.461  1.00  0.00      B    H  
ATOM   2160  H2  HOH B 713      30.148  28.386  37.962  1.00  0.00      B    H  
ATOM   2161  O   HOH B 714       4.857  36.592  26.799  1.00  0.00      B    O  
ATOM   2162  H1  HOH B 714       4.887  37.507  26.404  1.00  0.00      B    H  
ATOM   2163  H2  HOH B 714       4.607  36.015  25.987  1.00  0.00      B    H  
ATOM   2164  O   HOH B 715      12.052   6.307  31.255  1.00  0.00      B    O  
ATOM   2165  H1  HOH B 715      12.043   5.939  30.251  1.00  0.00      B    H  
ATOM   2166  H2  HOH B 715      12.948   6.518  31.614  1.00  0.00      B    H  
ATOM   2167  O   HOH B 716      19.660  11.447  33.988  1.00  0.00      B    O  
ATOM   2168  H1  HOH B 716      20.341  11.687  34.677  1.00  0.00      B    H  
ATOM   2169  H2  HOH B 716      18.839  12.007  34.234  1.00  0.00      B    H  
ATOM   2170  O   HOH B 717      20.830  35.264   3.149  1.00  0.00      B    O  
ATOM   2171  H1  HOH B 717      20.474  34.555   2.514  1.00  0.00      B    H  
ATOM   2172  H2  HOH B 717      20.333  35.223   4.035  1.00  0.00      B    H  
ATOM   2173  O   HOH B 718      24.811   8.340  22.252  1.00  0.00      B    O  
ATOM   2174  H1  HOH B 718      25.573   7.657  22.368  1.00  0.00      B    H  
ATOM   2175  H2  HOH B 718      24.748   8.617  21.312  1.00  0.00      B    H  
ATOM   2176  O   HOH B 719      34.485   5.773  19.327  1.00  0.00      B    O  
ATOM   2177  H1  HOH B 719      33.731   5.273  18.878  1.00  0.00      B    H  
ATOM   2178  H2  HOH B 719      35.227   5.101  19.473  1.00  0.00      B    H  
ATOM   2179  O   HOH B 720      20.114  16.195   0.498  1.00  0.00      B    O  
ATOM   2180  H1  HOH B 720      20.232  16.356   1.509  1.00  0.00      B    H  
ATOM   2181  H2  HOH B 720      20.467  15.247   0.306  1.00  0.00      B    H  
ATOM   2182  O   HOH B 721      23.348   8.767  38.973  1.00  0.00      B    O  
ATOM   2183  H1  HOH B 721      23.499   7.827  39.290  1.00  0.00      B    H  
ATOM   2184  H2  HOH B 721      22.383   8.744  38.539  1.00  0.00      B    H  
ATOM   2185  O   HOH B 722       3.719  26.633  32.723  1.00  0.00      B    O  
ATOM   2186  H1  HOH B 722       4.683  26.748  33.025  1.00  0.00      B    H  
ATOM   2187  H2  HOH B 722       3.663  25.745  32.271  1.00  0.00      B    H  
ATOM   2188  O   HOH B 723       5.439  35.170   1.489  1.00  0.00      B    O  
ATOM   2189  H1  HOH B 723       5.737  34.261   1.027  1.00  0.00      B    H  
ATOM   2190  H2  HOH B 723       6.247  35.785   1.492  1.00  0.00      B    H  
ATOM   2191  O   HOH B 724      32.068  30.288   6.140  1.00  0.00      B    O  
ATOM   2192  H1  HOH B 724      31.678  30.186   7.091  1.00  0.00      B    H  
ATOM   2193  H2  HOH B 724      31.449  30.746   5.517  1.00  0.00      B    H  
ATOM   2194  O   HOH B 725      37.319  20.832  22.587  1.00  0.00      B    O  
ATOM   2195  H1  HOH B 725      36.516  21.367  22.581  1.00  0.00      B    H  
ATOM   2196  H2  HOH B 725      37.469  20.279  23.450  1.00  0.00      B    H  
ATOM   2197  O   HOH B 726      12.348   1.863  31.290  1.00  0.00      B    O  
ATOM   2198  H1  HOH B 726      13.059   1.933  32.001  1.00  0.00      B    H  
ATOM   2199  H2  HOH B 726      11.453   1.843  31.647  1.00  0.00      B    H  
ATOM   2200  O   HOH B 727      37.834  26.248  32.228  1.00  0.00      B    O  
ATOM   2201  H1  HOH B 727      38.144  26.903  32.967  1.00  0.00      B    H  
ATOM   2202  H2  HOH B 727      36.885  26.017  32.487  1.00  0.00      B    H  
ATOM   2203  O   HOH B 728       6.510  37.099  35.328  1.00  0.00      B    O  
ATOM   2204  H1  HOH B 728       6.848  37.069  34.349  1.00  0.00      B    H  
ATOM   2205  H2  HOH B 728       5.545  37.179  35.323  1.00  0.00      B    H  
ATOM   2206  O   HOH B 729      16.054  12.848  32.578  1.00  0.00      B    O  
ATOM   2207  H1  HOH B 729      15.411  13.629  32.645  1.00  0.00      B    H  
ATOM   2208  H2  HOH B 729      15.645  12.248  31.900  1.00  0.00      B    H  
ATOM   2209  O   HOH B 730      35.048   5.561  34.324  1.00  0.00      B    O  
ATOM   2210  H1  HOH B 730      34.743   6.060  35.221  1.00  0.00      B    H  
ATOM   2211  H2  HOH B 730      34.866   6.231  33.594  1.00  0.00      B    H  
ATOM   2212  O   HOH B 731      30.440  26.667  24.126  1.00  0.00      B    O  
ATOM   2213  H1  HOH B 731      30.642  25.725  24.104  1.00  0.00      B    H  
ATOM   2214  H2  HOH B 731      31.206  27.175  23.756  1.00  0.00      B    H  
ATOM   2215  O   HOH B 732      15.105  18.065   6.969  1.00  0.00      B    O  
ATOM   2216  H1  HOH B 732      14.440  18.058   6.198  1.00  0.00      B    H  
ATOM   2217  H2  HOH B 732      14.923  17.277   7.539  1.00  0.00      B    H  
ATOM   2218  O   HOH B 733      12.950   0.899  22.327  1.00  0.00      B    O  
ATOM   2219  H1  HOH B 733      13.648   0.163  22.064  1.00  0.00      B    H  
ATOM   2220  H2  HOH B 733      12.486   1.266  21.494  1.00  0.00      B    H  
ATOM   2221  O   HOH B 734       4.373  23.762  20.277  1.00  0.00      B    O  
ATOM   2222  H1  HOH B 734       4.553  23.539  21.239  1.00  0.00      B    H  
ATOM   2223  H2  HOH B 734       3.361  23.775  20.157  1.00  0.00      B    H  
ATOM   2224  O   HOH B 735      21.389   6.317  15.690  1.00  0.00      B    O  
ATOM   2225  H1  HOH B 735      22.145   5.778  16.115  1.00  0.00      B    H  
ATOM   2226  H2  HOH B 735      21.803   6.865  14.893  1.00  0.00      B    H  
ATOM   2227  O   HOH B 736      23.352  21.894   5.474  1.00  0.00      B    O  
ATOM   2228  H1  HOH B 736      22.386  21.631   5.278  1.00  0.00      B    H  
ATOM   2229  H2  HOH B 736      23.752  22.156   4.548  1.00  0.00      B    H  
ATOM   2230  O   HOH B 737       9.644  12.041   9.597  1.00  0.00      B    O  
ATOM   2231  H1  HOH B 737       9.235  12.347   8.720  1.00  0.00      B    H  
ATOM   2232  H2  HOH B 737      10.132  11.178   9.439  1.00  0.00      B    H  
ATOM   2233  O   HOH B 738       1.643  18.070  18.233  1.00  0.00      B    O  
ATOM   2234  H1  HOH B 738       1.162  17.276  18.719  1.00  0.00      B    H  
ATOM   2235  H2  HOH B 738       2.052  17.522  17.445  1.00  0.00      B    H  
ATOM   2236  O   HOH B 739       4.721  20.713   6.205  1.00  0.00      B    O  
ATOM   2237  H1  HOH B 739       4.496  20.560   5.206  1.00  0.00      B    H  
ATOM   2238  H2  HOH B 739       4.785  19.799   6.602  1.00  0.00      B    H  
ATOM   2239  O   HOH B 740       6.838  19.939  28.444  1.00  0.00      B    O  
ATOM   2240  H1  HOH B 740       6.864  19.224  29.111  1.00  0.00      B    H  
ATOM   2241  H2  HOH B 740       5.946  19.669  27.946  1.00  0.00      B    H  
ATOM   2242  O   HOH B 741      26.164  23.539  37.783  1.00  0.00      B    O  
ATOM   2243  H1  HOH B 741      26.854  24.262  37.693  1.00  0.00      B    H  
ATOM   2244  H2  HOH B 741      25.337  23.774  37.220  1.00  0.00      B    H  
ATOM   2245  O   HOH B 742      23.125  11.741  13.221  1.00  0.00      B    O  
ATOM   2246  H1  HOH B 742      23.567  10.862  12.895  1.00  0.00      B    H  
ATOM   2247  H2  HOH B 742      22.152  11.637  13.078  1.00  0.00      B    H  
ATOM   2248  O   HOH B 743       5.971  22.704  10.241  1.00  0.00      B    O  
ATOM   2249  H1  HOH B 743       5.325  22.598  11.002  1.00  0.00      B    H  
ATOM   2250  H2  HOH B 743       6.115  23.740   9.985  1.00  0.00      B    H  
ATOM   2251  O   HOH B 744      12.782  34.800  33.281  1.00  0.00      B    O  
ATOM   2252  H1  HOH B 744      13.496  35.255  33.858  1.00  0.00      B    H  
ATOM   2253  H2  HOH B 744      11.940  34.871  33.834  1.00  0.00      B    H  
ATOM   2254  O   HOH B 745      36.457   2.394  31.255  1.00  0.00      B    O  
ATOM   2255  H1  HOH B 745      36.331   1.408  31.295  1.00  0.00      B    H  
ATOM   2256  H2  HOH B 745      35.519   2.795  31.045  1.00  0.00      B    H  
ATOM   2257  O   HOH B 746       0.132  36.332  13.053  1.00  0.00      B    O  
ATOM   2258  H1  HOH B 746       0.378  36.792  13.888  1.00  0.00      B    H  
ATOM   2259  H2  HOH B 746       0.796  35.579  12.825  1.00  0.00      B    H  
ATOM   2260  O   HOH B 747      28.163  25.391  37.802  1.00  0.00      B    O  
ATOM   2261  H1  HOH B 747      29.085  25.146  38.028  1.00  0.00      B    H  
ATOM   2262  H2  HOH B 747      28.148  25.959  36.931  1.00  0.00      B    H  
ATOM   2263  O   HOH B 748       6.264   1.512  26.808  1.00  0.00      B    O  
ATOM   2264  H1  HOH B 748       6.377   0.787  26.099  1.00  0.00      B    H  
ATOM   2265  H2  HOH B 748       5.288   1.385  27.241  1.00  0.00      B    H  
ATOM   2266  O   HOH B 749      34.755  13.763   0.259  1.00  0.00      B    O  
ATOM   2267  H1  HOH B 749      34.367  14.687   0.322  1.00  0.00      B    H  
ATOM   2268  H2  HOH B 749      34.233  13.247   0.920  1.00  0.00      B    H  
ATOM   2269  O   HOH B 750      26.633   5.360  30.623  1.00  0.00      B    O  
ATOM   2270  H1  HOH B 750      26.099   6.004  31.166  1.00  0.00      B    H  
ATOM   2271  H2  HOH B 750      26.436   4.427  30.938  1.00  0.00      B    H  
ATOM   2272  O   HOH B 751      21.018  12.126   9.537  1.00  0.00      B    O  
ATOM   2273  H1  HOH B 751      21.202  11.108   9.453  1.00  0.00      B    H  
ATOM   2274  H2  HOH B 751      20.050  12.214   9.339  1.00  0.00      B    H  
ATOM   2275  O   HOH B 752       9.825  31.347   8.733  1.00  0.00      B    O  
ATOM   2276  H1  HOH B 752       9.453  31.786   7.890  1.00  0.00      B    H  
ATOM   2277  H2  HOH B 752       9.445  30.421   8.856  1.00  0.00      B    H  
ATOM   2278  O   HOH B 753      12.165  16.176  16.120  1.00  0.00      B    O  
ATOM   2279  H1  HOH B 753      13.082  15.807  16.387  1.00  0.00      B    H  
ATOM   2280  H2  HOH B 753      11.474  15.722  16.702  1.00  0.00      B    H  
ATOM   2281  O   HOH B 754      36.215  36.913  36.607  1.00  0.00      B    O  
ATOM   2282  H1  HOH B 754      35.455  36.483  37.135  1.00  0.00      B    H  
ATOM   2283  H2  HOH B 754      35.803  37.384  35.803  1.00  0.00      B    H  
ATOM   2284  O   HOH B 755      25.450   5.803  19.917  1.00  0.00      B    O  
ATOM   2285  H1  HOH B 755      25.159   4.901  19.531  1.00  0.00      B    H  
ATOM   2286  H2  HOH B 755      25.301   5.793  20.942  1.00  0.00      B    H  
ATOM   2287  O   HOH B 756      31.744  34.729  35.594  1.00  0.00      B    O  
ATOM   2288  H1  HOH B 756      30.819  35.200  35.591  1.00  0.00      B    H  
ATOM   2289  H2  HOH B 756      31.787  34.119  36.379  1.00  0.00      B    H  
ATOM   2290  O   HOH B 757      36.309  13.763  19.677  1.00  0.00      B    O  
ATOM   2291  H1  HOH B 757      35.567  13.256  19.150  1.00  0.00      B    H  
ATOM   2292  H2  HOH B 757      36.997  14.135  19.004  1.00  0.00      B    H  
ATOM   2293  O   HOH B 758       1.274  20.830   7.759  1.00  0.00      B    O  
ATOM   2294  H1  HOH B 758       1.430  20.173   8.545  1.00  0.00      B    H  
ATOM   2295  H2  HOH B 758       0.555  21.454   8.036  1.00  0.00      B    H  
ATOM   2296  O   HOH B 759       2.513  15.445   5.871  1.00  0.00      B    O  
ATOM   2297  H1  HOH B 759       2.967  15.542   6.796  1.00  0.00      B    H  
ATOM   2298  H2  HOH B 759       2.070  16.292   5.682  1.00  0.00      B    H  
ATOM   2299  O   HOH B 760      24.528  26.246  25.424  1.00  0.00      B    O  
ATOM   2300  H1  HOH B 760      24.110  27.196  25.406  1.00  0.00      B    H  
ATOM   2301  H2  HOH B 760      24.377  25.984  26.359  1.00  0.00      B    H  
ATOM   2302  O   HOH B 761      13.514   4.637  33.758  1.00  0.00      B    O  
ATOM   2303  H1  HOH B 761      12.727   4.825  33.172  1.00  0.00      B    H  
ATOM   2304  H2  HOH B 761      13.699   3.629  33.705  1.00  0.00      B    H  
ATOM   2305  O   HOH B 762      29.860   2.126  30.180  1.00  0.00      B    O  
ATOM   2306  H1  HOH B 762      29.611   3.106  30.358  1.00  0.00      B    H  
ATOM   2307  H2  HOH B 762      28.962   1.721  30.071  1.00  0.00      B    H  
ATOM   2308  O   HOH B 763      18.107  38.921   6.124  1.00  0.00      B    O  
ATOM   2309  H1  HOH B 763      17.994  38.713   7.076  1.00  0.00      B    H  
ATOM   2310  H2  HOH B 763      19.049  38.683   5.797  1.00  0.00      B    H  
ATOM   2311  O   HOH B 764      14.784  24.897  30.203  1.00  0.00      B    O  
ATOM   2312  H1  HOH B 764      15.746  24.872  30.552  1.00  0.00      B    H  
ATOM   2313  H2  HOH B 764      14.277  24.133  30.634  1.00  0.00      B    H  
ATOM   2314  O   HOH B 765      29.581   7.922  35.022  1.00  0.00      B    O  
ATOM   2315  H1  HOH B 765      29.636   7.196  34.347  1.00  0.00      B    H  
ATOM   2316  H2  HOH B 765      30.014   8.805  34.682  1.00  0.00      B    H  
ATOM   2317  O   HOH B 766      30.761   9.962   8.838  1.00  0.00      B    O  
ATOM   2318  H1  HOH B 766      31.399  10.718   9.092  1.00  0.00      B    H  
ATOM   2319  H2  HOH B 766      31.397   9.210   8.556  1.00  0.00      B    H  
ATOM   2320  O   HOH B 767      21.134  37.954  17.911  1.00  0.00      B    O  
ATOM   2321  H1  HOH B 767      21.964  37.365  17.885  1.00  0.00      B    H  
ATOM   2322  H2  HOH B 767      20.971  38.241  18.890  1.00  0.00      B    H  
ATOM   2323  O   HOH B 768       1.996   9.749  26.222  1.00  0.00      B    O  
ATOM   2324  H1  HOH B 768       2.642  10.002  25.481  1.00  0.00      B    H  
ATOM   2325  H2  HOH B 768       1.026   9.750  25.931  1.00  0.00      B    H  
ATOM   2326  O   HOH B 769      32.028  21.453  32.375  1.00  0.00      B    O  
ATOM   2327  H1  HOH B 769      32.365  22.381  32.526  1.00  0.00      B    H  
ATOM   2328  H2  HOH B 769      31.107  21.365  32.881  1.00  0.00      B    H  
ATOM   2329  O   HOH B 770      26.739  36.529   6.369  1.00  0.00      B    O  
ATOM   2330  H1  HOH B 770      27.594  36.232   5.935  1.00  0.00      B    H  
ATOM   2331  H2  HOH B 770      25.962  36.058   5.878  1.00  0.00      B    H  
ATOM   2332  O   HOH B 771      13.209   0.971   9.467  1.00  0.00      B    O  
ATOM   2333  H1  HOH B 771      12.790   1.816   8.940  1.00  0.00      B    H  
ATOM   2334  H2  HOH B 771      12.500   0.244   9.574  1.00  0.00      B    H  
ATOM   2335  O   HOH B 772      10.141  12.512  38.845  1.00  0.00      B    O  
ATOM   2336  H1  HOH B 772      10.107  11.612  38.493  1.00  0.00      B    H  
ATOM   2337  H2  HOH B 772       9.252  12.569  39.335  1.00  0.00      B    H  
ATOM   2338  O   HOH B 773      28.953  24.114   5.041  1.00  0.00      B    O  
ATOM   2339  H1  HOH B 773      29.686  23.982   5.742  1.00  0.00      B    H  
ATOM   2340  H2  HOH B 773      28.052  24.148   5.539  1.00  0.00      B    H  
ATOM   2341  O   HOH B 774      29.085  30.635  14.653  1.00  0.00      B    O  
ATOM   2342  H1  HOH B 774      28.130  30.775  14.988  1.00  0.00      B    H  
ATOM   2343  H2  HOH B 774      29.070  29.920  13.927  1.00  0.00      B    H  
ATOM   2344  O   HOH B 775      23.717  30.143  18.570  1.00  0.00      B    O  
ATOM   2345  H1  HOH B 775      23.010  30.637  18.046  1.00  0.00      B    H  
ATOM   2346  H2  HOH B 775      23.427  29.803  19.476  1.00  0.00      B    H  
ATOM   2347  O   HOH B 776      25.863  11.805   4.123  1.00  0.00      B    O  
ATOM   2348  H1  HOH B 776      26.457  12.456   4.599  1.00  0.00      B    H  
ATOM   2349  H2  HOH B 776      26.461  11.160   3.636  1.00  0.00      B    H  
ATOM   2350  O   HOH B 777      13.967   4.275   3.359  1.00  0.00      B    O  
ATOM   2351  H1  HOH B 777      13.263   4.756   2.831  1.00  0.00      B    H  
ATOM   2352  H2  HOH B 777      14.878   4.431   2.931  1.00  0.00      B    H  
ATOM   2353  O   HOH B 778      33.723  11.953   3.743  1.00  0.00      B    O  
ATOM   2354  H1  HOH B 778      32.969  11.887   4.450  1.00  0.00      B    H  
ATOM   2355  H2  HOH B 778      33.430  11.340   3.036  1.00  0.00      B    H  
ATOM   2356  O   HOH B 779      20.526  36.010  32.318  1.00  0.00      B    O  
ATOM   2357  H1  HOH B 779      19.841  36.342  31.600  1.00  0.00      B    H  
ATOM   2358  H2  HOH B 779      21.282  36.616  32.228  1.00  0.00      B    H  
ATOM   2359  O   HOH B 780      13.971  25.669  27.734  1.00  0.00      B    O  
ATOM   2360  H1  HOH B 780      14.446  25.274  26.982  1.00  0.00      B    H  
ATOM   2361  H2  HOH B 780      14.267  25.262  28.584  1.00  0.00      B    H  
ATOM   2362  O   HOH B 781      16.322  26.068  36.898  1.00  0.00      B    O  
ATOM   2363  H1  HOH B 781      16.068  26.525  37.774  1.00  0.00      B    H  
ATOM   2364  H2  HOH B 781      17.320  26.294  36.701  1.00  0.00      B    H  
ATOM   2365  O   HOH B 782       3.214  32.514  36.143  1.00  0.00      B    O  
ATOM   2366  H1  HOH B 782       3.164  33.519  36.254  1.00  0.00      B    H  
ATOM   2367  H2  HOH B 782       4.121  32.282  35.712  1.00  0.00      B    H  
ATOM   2368  O   HOH B 783      23.692  10.247  30.955  1.00  0.00      B    O  
ATOM   2369  H1  HOH B 783      23.123  10.984  31.241  1.00  0.00      B    H  
ATOM   2370  H2  HOH B 783      24.453  10.077  31.635  1.00  0.00      B    H  
ATOM   2371  O   HOH B 784      28.516   6.557  25.366  1.00  0.00      B    O  
ATOM   2372  H1  HOH B 784      28.176   7.547  25.476  1.00  0.00      B    H  
ATOM   2373  H2  HOH B 784      28.156   6.058  26.206  1.00  0.00      B    H  
ATOM   2374  O   HOH B 785      24.340   5.816  28.634  1.00  0.00      B    O  
ATOM   2375  H1  HOH B 785      24.346   5.658  27.635  1.00  0.00      B    H  
ATOM   2376  H2  HOH B 785      25.253   5.412  28.940  1.00  0.00      B    H  
ATOM   2377  O   HOH B 786      11.501  23.981  24.326  1.00  0.00      B    O  
ATOM   2378  H1  HOH B 786      11.542  23.954  25.389  1.00  0.00      B    H  
ATOM   2379  H2  HOH B 786      11.383  23.036  24.048  1.00  0.00      B    H  
ATOM   2380  O   HOH B 787      14.668   5.044  14.809  1.00  0.00      B    O  
ATOM   2381  H1  HOH B 787      15.421   4.547  15.291  1.00  0.00      B    H  
ATOM   2382  H2  HOH B 787      14.265   5.813  15.354  1.00  0.00      B    H  
ATOM   2383  O   HOH B 788       3.582  19.796  13.117  1.00  0.00      B    O  
ATOM   2384  H1  HOH B 788       3.568  19.566  14.119  1.00  0.00      B    H  
ATOM   2385  H2  HOH B 788       4.537  19.735  12.758  1.00  0.00      B    H  
ATOM   2386  O   HOH B 789      19.902  19.209  24.764  1.00  0.00      B    O  
ATOM   2387  H1  HOH B 789      19.637  18.628  23.966  1.00  0.00      B    H  
ATOM   2388  H2  HOH B 789      20.100  18.513  25.489  1.00  0.00      B    H  
ATOM   2389  O   HOH B 790      29.567  17.442  26.496  1.00  0.00      B    O  
ATOM   2390  H1  HOH B 790      29.436  16.474  26.846  1.00  0.00      B    H  
ATOM   2391  H2  HOH B 790      30.066  17.367  25.576  1.00  0.00      B    H  
ATOM   2392  O   HOH B 791       4.549  36.742   3.639  1.00  0.00      B    O  
ATOM   2393  H1  HOH B 791       4.623  36.052   2.904  1.00  0.00      B    H  
ATOM   2394  H2  HOH B 791       5.033  37.587   3.312  1.00  0.00      B    H  
ATOM   2395  O   HOH B 792      27.244  28.084  38.803  1.00  0.00      B    O  
ATOM   2396  H1  HOH B 792      27.157  27.239  38.280  1.00  0.00      B    H  
ATOM   2397  H2  HOH B 792      28.136  28.016  39.145  1.00  0.00      B    H  
ATOM   2398  O   HOH B 793       4.758  11.602  21.429  1.00  0.00      B    O  
ATOM   2399  H1  HOH B 793       5.412  12.252  20.981  1.00  0.00      B    H  
ATOM   2400  H2  HOH B 793       3.906  11.772  20.983  1.00  0.00      B    H  
ATOM   2401  O   HOH B 794       2.163  22.481  15.200  1.00  0.00      B    O  
ATOM   2402  H1  HOH B 794       3.072  22.312  14.806  1.00  0.00      B    H  
ATOM   2403  H2  HOH B 794       2.291  22.956  16.085  1.00  0.00      B    H  
ATOM   2404  O   HOH B 795      20.140  13.481  11.794  1.00  0.00      B    O  
ATOM   2405  H1  HOH B 795      20.621  13.104  10.967  1.00  0.00      B    H  
ATOM   2406  H2  HOH B 795      20.729  14.137  12.302  1.00  0.00      B    H  
ATOM   2407  O   HOH B 796      37.821  28.138  28.034  1.00  0.00      B    O  
ATOM   2408  H1  HOH B 796      38.708  27.658  27.901  1.00  0.00      B    H  
ATOM   2409  H2  HOH B 796      37.238  28.019  27.198  1.00  0.00      B    H  
ATOM   2410  O   HOH B 797      21.623  32.404  18.346  1.00  0.00      B    O  
ATOM   2411  H1  HOH B 797      22.388  32.897  18.834  1.00  0.00      B    H  
ATOM   2412  H2  HOH B 797      21.312  33.047  17.596  1.00  0.00      B    H  
ATOM   2413  O   HOH B 798      38.108  23.026   5.192  1.00  0.00      B    O  
ATOM   2414  H1  HOH B 798      38.956  22.698   4.816  1.00  0.00      B    H  
ATOM   2415  H2  HOH B 798      37.834  23.700   4.477  1.00  0.00      B    H  
ATOM   2416  O   HOH B 799      38.157  19.121  24.715  1.00  0.00      B    O  
ATOM   2417  H1  HOH B 799      37.951  19.211  25.706  1.00  0.00      B    H  
ATOM   2418  H2  HOH B 799      37.767  18.241  24.362  1.00  0.00      B    H  
ATOM   2419  O   HOH B 800      30.505  30.688  32.411  1.00  0.00      B    O  
ATOM   2420  H1  HOH B 800      30.030  31.571  32.525  1.00  0.00      B    H  
ATOM   2421  H2  HOH B 800      29.806  29.912  32.419  1.00  0.00      B    H  
ATOM   2422  O   HOH B 801      22.961  13.875   8.516  1.00  0.00      B    O  
ATOM   2423  H1  HOH B 801      22.453  14.687   8.073  1.00  0.00      B    H  
ATOM   2424  H2  HOH B 801      22.274  13.247   8.857  1.00  0.00      B    H  
ATOM   2425  O   HOH B 802      11.830  28.233   7.485  1.00  0.00      B    O  
ATOM   2426  H1  HOH B 802      11.963  29.228   7.703  1.00  0.00      B    H  
ATOM   2427  H2  HOH B 802      11.701  27.844   8.389  1.00  0.00      B    H  
ATOM   2428  O   HOH B 803      23.356  17.768  32.963  1.00  0.00      B    O  
ATOM   2429  H1  HOH B 803      23.512  16.821  32.658  1.00  0.00      B    H  
ATOM   2430  H2  HOH B 803      24.159  17.943  33.568  1.00  0.00      B    H  
ATOM   2431  O   HOH B 804      15.888  26.341  21.529  1.00  0.00      B    O  
ATOM   2432  H1  HOH B 804      15.960  26.362  22.549  1.00  0.00      B    H  
ATOM   2433  H2  HOH B 804      15.077  25.824  21.215  1.00  0.00      B    H  
ATOM   2434  O   HOH B 805       0.732   1.802  38.649  1.00  0.00      B    O  
ATOM   2435  H1  HOH B 805       1.254   2.073  39.498  1.00  0.00      B    H  
ATOM   2436  H2  HOH B 805       0.124   2.565  38.439  1.00  0.00      B    H  
ATOM   2437  O   HOH B 806      17.454  20.769  18.968  1.00  0.00      B    O  
ATOM   2438  H1  HOH B 806      16.456  20.813  19.164  1.00  0.00      B    H  
ATOM   2439  H2  HOH B 806      17.743  19.998  19.509  1.00  0.00      B    H  
ATOM   2440  O   HOH B 807      32.755  13.313  17.821  1.00  0.00      B    O  
ATOM   2441  H1  HOH B 807      33.346  13.939  17.328  1.00  0.00      B    H  
ATOM   2442  H2  HOH B 807      32.591  13.691  18.743  1.00  0.00      B    H  
ATOM   2443  O   HOH B 808      37.429  29.646  10.548  1.00  0.00      B    O  
ATOM   2444  H1  HOH B 808      38.000  30.160  11.215  1.00  0.00      B    H  
ATOM   2445  H2  HOH B 808      36.532  29.585  10.927  1.00  0.00      B    H  
ATOM   2446  O   HOH B 809      34.842  21.866  33.788  1.00  0.00      B    O  
ATOM   2447  H1  HOH B 809      34.340  21.264  33.172  1.00  0.00      B    H  
ATOM   2448  H2  HOH B 809      34.184  22.509  34.120  1.00  0.00      B    H  
ATOM   2449  O   HOH B 810      34.416  14.086  22.101  1.00  0.00      B    O  
ATOM   2450  H1  HOH B 810      35.159  14.161  21.440  1.00  0.00      B    H  
ATOM   2451  H2  HOH B 810      34.794  13.609  22.945  1.00  0.00      B    H  
ATOM   2452  O   HOH B 811      30.155  24.958  11.834  1.00  0.00      B    O  
ATOM   2453  H1  HOH B 811      30.906  25.678  11.875  1.00  0.00      B    H  
ATOM   2454  H2  HOH B 811      29.998  24.675  12.833  1.00  0.00      B    H  
ATOM   2455  O   HOH B 812      31.699  29.238  25.519  1.00  0.00      B    O  
ATOM   2456  H1  HOH B 812      32.080  29.852  26.249  1.00  0.00      B    H  
ATOM   2457  H2  HOH B 812      30.731  29.084  25.707  1.00  0.00      B    H  
ATOM   2458  O   HOH B 813      17.032  21.925  35.805  1.00  0.00      B    O  
ATOM   2459  H1  HOH B 813      16.563  22.466  36.460  1.00  0.00      B    H  
ATOM   2460  H2  HOH B 813      17.204  21.033  36.209  1.00  0.00      B    H  
ATOM   2461  O   HOH B 814      32.770   8.194   8.085  1.00  0.00      B    O  
ATOM   2462  H1  HOH B 814      32.598   7.230   7.710  1.00  0.00      B    H  
ATOM   2463  H2  HOH B 814      32.856   8.185   9.106  1.00  0.00      B    H  
ATOM   2464  O   HOH B 815      26.073   6.605   1.281  1.00  0.00      B    O  
ATOM   2465  H1  HOH B 815      26.631   7.427   1.491  1.00  0.00      B    H  
ATOM   2466  H2  HOH B 815      26.459   5.883   1.888  1.00  0.00      B    H  
ATOM   2467  O   HOH B 816      26.687  13.793   0.114  1.00  0.00      B    O  
ATOM   2468  H1  HOH B 816      27.345  14.509  -0.059  1.00  0.00      B    H  
ATOM   2469  H2  HOH B 816      25.953  14.037   0.757  1.00  0.00      B    H  
ATOM   2470  O   HOH B 817      25.887  26.868   5.855  1.00  0.00      B    O  
ATOM   2471  H1  HOH B 817      24.901  27.036   5.773  1.00  0.00      B    H  
ATOM   2472  H2  HOH B 817      26.336  27.586   5.318  1.00  0.00      B    H  
ATOM   2473  O   HOH B 818      11.366  18.624   6.795  1.00  0.00      B    O  
ATOM   2474  H1  HOH B 818      11.878  18.694   7.675  1.00  0.00      B    H  
ATOM   2475  H2  HOH B 818      10.716  19.331   6.853  1.00  0.00      B    H  
ATOM   2476  O   HOH B 819       9.309  21.153  12.034  1.00  0.00      B    O  
ATOM   2477  H1  HOH B 819       9.910  20.707  11.290  1.00  0.00      B    H  
ATOM   2478  H2  HOH B 819       8.372  20.854  11.845  1.00  0.00      B    H  
ATOM   2479  O   HOH B 820      32.800  34.213   4.590  1.00  0.00      B    O  
ATOM   2480  H1  HOH B 820      31.835  34.025   4.316  1.00  0.00      B    H  
ATOM   2481  H2  HOH B 820      32.986  34.077   5.578  1.00  0.00      B    H  
ATOM   2482  O   HOH B 821      31.965  11.669  11.896  1.00  0.00      B    O  
ATOM   2483  H1  HOH B 821      32.167  11.823  10.945  1.00  0.00      B    H  
ATOM   2484  H2  HOH B 821      31.016  11.314  11.981  1.00  0.00      B    H  
ATOM   2485  O   HOH B 822       6.672  38.404   3.517  1.00  0.00      B    O  
ATOM   2486  H1  HOH B 822       7.142  39.320   3.646  1.00  0.00      B    H  
ATOM   2487  H2  HOH B 822       7.092  37.969   2.671  1.00  0.00      B    H  
ATOM   2488  O   HOH B 823      23.761   6.624  11.294  1.00  0.00      B    O  
ATOM   2489  H1  HOH B 823      23.236   6.017  11.908  1.00  0.00      B    H  
ATOM   2490  H2  HOH B 823      24.229   6.024  10.555  1.00  0.00      B    H  
ATOM   2491  O   HOH B 824      11.879  13.498   7.075  1.00  0.00      B    O  
ATOM   2492  H1  HOH B 824      10.859  13.431   7.114  1.00  0.00      B    H  
ATOM   2493  H2  HOH B 824      12.132  14.489   6.864  1.00  0.00      B    H  
ATOM   2494  O   HOH B 825      22.018  39.393  15.749  1.00  0.00      B    O  
ATOM   2495  H1  HOH B 825      22.485  38.756  15.071  1.00  0.00      B    H  
ATOM   2496  H2  HOH B 825      21.739  38.837  16.560  1.00  0.00      B    H  
ATOM   2497  O   HOH B 826      14.421  21.362  37.436  1.00  0.00      B    O  
ATOM   2498  H1  HOH B 826      14.219  21.646  36.462  1.00  0.00      B    H  
ATOM   2499  H2  HOH B 826      14.757  22.161  37.974  1.00  0.00      B    H  
ATOM   2500  O   HOH B 827       0.468  30.657  23.876  1.00  0.00      B    O  
ATOM   2501  H1  HOH B 827       1.335  30.416  24.430  1.00  0.00      B    H  
ATOM   2502  H2  HOH B 827       0.081  31.502  24.288  1.00  0.00      B    H  
ATOM   2503  O   HOH B 828       7.108  36.039  13.447  1.00  0.00      B    O  
ATOM   2504  H1  HOH B 828       6.754  36.662  14.132  1.00  0.00      B    H  
ATOM   2505  H2  HOH B 828       7.597  35.307  13.931  1.00  0.00      B    H  
ATOM   2506  O   HOH B 829      21.150  34.232   9.680  1.00  0.00      B    O  
ATOM   2507  H1  HOH B 829      20.229  34.176  10.170  1.00  0.00      B    H  
ATOM   2508  H2  HOH B 829      20.996  34.232   8.678  1.00  0.00      B    H  
ATOM   2509  O   HOH B 830       3.639  30.375  11.706  1.00  0.00      B    O  
ATOM   2510  H1  HOH B 830       4.654  30.471  11.580  1.00  0.00      B    H  
ATOM   2511  H2  HOH B 830       3.533  29.752  12.506  1.00  0.00      B    H  
ATOM   2512  O   HOH B 831       1.274  15.823  22.117  1.00  0.00      B    O  
ATOM   2513  H1  HOH B 831       2.228  15.645  22.439  1.00  0.00      B    H  
ATOM   2514  H2  HOH B 831       1.089  16.894  22.191  1.00  0.00      B    H  
ATOM   2515  O   HOH B 832       8.027  11.661  29.124  1.00  0.00      B    O  
ATOM   2516  H1  HOH B 832       8.967  11.957  28.922  1.00  0.00      B    H  
ATOM   2517  H2  HOH B 832       7.551  11.468  28.228  1.00  0.00      B    H  
ATOM   2518  O   HOH B 833      17.457   0.834  36.375  1.00  0.00      B    O  
ATOM   2519  H1  HOH B 833      17.187   0.317  37.194  1.00  0.00      B    H  
ATOM   2520  H2  HOH B 833      17.671   1.794  36.599  1.00  0.00      B    H  
ATOM   2521  O   HOH B 834      29.986   6.475  15.448  1.00  0.00      B    O  
ATOM   2522  H1  HOH B 834      29.693   6.350  16.401  1.00  0.00      B    H  
ATOM   2523  H2  HOH B 834      30.540   7.349  15.363  1.00  0.00      B    H  
ATOM   2524  O   HOH B 835       6.986   4.248   0.098  1.00  0.00      B    O  
ATOM   2525  H1  HOH B 835       6.446   3.704   0.749  1.00  0.00      B    H  
ATOM   2526  H2  HOH B 835       7.860   4.425   0.590  1.00  0.00      B    H  
ATOM   2527  O   HOH B 836      34.420  17.855  13.183  1.00  0.00      B    O  
ATOM   2528  H1  HOH B 836      33.540  17.704  12.648  1.00  0.00      B    H  
ATOM   2529  H2  HOH B 836      34.334  17.608  14.218  1.00  0.00      B    H  
ATOM   2530  O   HOH B 837      31.105   6.107  19.741  1.00  0.00      B    O  
ATOM   2531  H1  HOH B 837      31.457   5.543  18.987  1.00  0.00      B    H  
ATOM   2532  H2  HOH B 837      31.780   6.799  20.036  1.00  0.00      B    H  
ATOM   2533  O   HOH B 838      12.478  16.200   6.619  1.00  0.00      B    O  
ATOM   2534  H1  HOH B 838      13.076  16.530   5.830  1.00  0.00      B    H  
ATOM   2535  H2  HOH B 838      11.749  16.913   6.667  1.00  0.00      B    H  
ATOM   2536  O   HOH B 839      34.182  24.120  27.199  1.00  0.00      B    O  
ATOM   2537  H1  HOH B 839      35.123  24.354  26.854  1.00  0.00      B    H  
ATOM   2538  H2  HOH B 839      33.649  24.891  26.932  1.00  0.00      B    H  
ATOM   2539  O   HOH B 840      14.633  23.314   3.413  1.00  0.00      B    O  
ATOM   2540  H1  HOH B 840      15.240  22.824   4.012  1.00  0.00      B    H  
ATOM   2541  H2  HOH B 840      14.035  23.863   4.006  1.00  0.00      B    H  
ATOM   2542  O   HOH B 841      27.292   3.520  14.925  1.00  0.00      B    O  
ATOM   2543  H1  HOH B 841      27.131   3.439  15.914  1.00  0.00      B    H  
ATOM   2544  H2  HOH B 841      28.212   3.111  14.773  1.00  0.00      B    H  
ATOM   2545  O   HOH B 842       7.526  12.227  32.772  1.00  0.00      B    O  
ATOM   2546  H1  HOH B 842       7.633  11.859  33.702  1.00  0.00      B    H  
ATOM   2547  H2  HOH B 842       7.991  13.137  32.712  1.00  0.00      B    H  
ATOM   2548  O   HOH B 843      30.569  31.423  29.194  1.00  0.00      B    O  
ATOM   2549  H1  HOH B 843      30.632  31.218  30.199  1.00  0.00      B    H  
ATOM   2550  H2  HOH B 843      31.038  32.351  28.999  1.00  0.00      B    H  
ATOM   2551  O   HOH B 844      25.492   2.726   0.584  1.00  0.00      B    O  
ATOM   2552  H1  HOH B 844      25.565   2.100   1.364  1.00  0.00      B    H  
ATOM   2553  H2  HOH B 844      26.405   2.944   0.233  1.00  0.00      B    H  
ATOM   2554  O   HOH B 845       7.762   5.022  16.893  1.00  0.00      B    O  
ATOM   2555  H1  HOH B 845       8.733   5.273  16.652  1.00  0.00      B    H  
ATOM   2556  H2  HOH B 845       7.548   4.075  16.742  1.00  0.00      B    H  
ATOM   2557  O   HOH B 846      23.920  13.360   0.783  1.00  0.00      B    O  
ATOM   2558  H1  HOH B 846      23.126  13.856   0.523  1.00  0.00      B    H  
ATOM   2559  H2  HOH B 846      23.802  13.126   1.786  1.00  0.00      B    H  
ATOM   2560  O   HOH B 847      38.388   6.917   5.182  1.00  0.00      B    O  
ATOM   2561  H1  HOH B 847      37.985   6.311   4.531  1.00  0.00      B    H  
ATOM   2562  H2  HOH B 847      39.303   7.117   4.907  1.00  0.00      B    H  
ATOM   2563  O   HOH B 848      22.999  20.771  29.553  1.00  0.00      B    O  
ATOM   2564  H1  HOH B 848      22.392  20.701  30.362  1.00  0.00      B    H  
ATOM   2565  H2  HOH B 848      23.944  20.625  29.866  1.00  0.00      B    H  
ATOM   2566  O   HOH B 849      15.179  12.486  17.467  1.00  0.00      B    O  
ATOM   2567  H1  HOH B 849      16.107  12.796  17.416  1.00  0.00      B    H  
ATOM   2568  H2  HOH B 849      15.144  11.531  17.112  1.00  0.00      B    H  
ATOM   2569  O   HOH B 850      16.980   8.767  35.365  1.00  0.00      B    O  
ATOM   2570  H1  HOH B 850      17.007   8.542  36.318  1.00  0.00      B    H  
ATOM   2571  H2  HOH B 850      17.944   8.720  35.060  1.00  0.00      B    H  
ATOM   2572  O   HOH B 851      10.375   1.097   4.039  1.00  0.00      B    O  
ATOM   2573  H1  HOH B 851       9.880   1.461   3.198  1.00  0.00      B    H  
ATOM   2574  H2  HOH B 851       9.845   0.371   4.506  1.00  0.00      B    H  
ATOM   2575  O   HOH B 852       3.800  10.374  14.639  1.00  0.00      B    O  
ATOM   2576  H1  HOH B 852       4.471   9.954  14.012  1.00  0.00      B    H  
ATOM   2577  H2  HOH B 852       3.981  10.083  15.590  1.00  0.00      B    H  
ATOM   2578  O   HOH B 853       0.678   1.732  17.647  1.00  0.00      B    O  
ATOM   2579  H1  HOH B 853      -0.104   1.220  18.051  1.00  0.00      B    H  
ATOM   2580  H2  HOH B 853       0.672   1.665  16.635  1.00  0.00      B    H  
ATOM   2581  O   HOH B 854      -0.061   9.745   4.548  1.00  0.00      B    O  
ATOM   2582  H1  HOH B 854      -0.199   9.356   3.615  1.00  0.00      B    H  
ATOM   2583  H2  HOH B 854       0.668  10.428   4.447  1.00  0.00      B    H  
ATOM   2584  O   HOH B 855       0.232  10.846  18.265  1.00  0.00      B    O  
ATOM   2585  H1  HOH B 855       0.700   9.960  18.263  1.00  0.00      B    H  
ATOM   2586  H2  HOH B 855      -0.753  10.610  18.298  1.00  0.00      B    H  
ATOM   2587  O   HOH B 856      31.837   9.121  36.600  1.00  0.00      B    O  
ATOM   2588  H1  HOH B 856      31.434   8.164  36.863  1.00  0.00      B    H  
ATOM   2589  H2  HOH B 856      31.737   9.310  35.634  1.00  0.00      B    H  
ATOM   2590  O   HOH B 857      37.236  16.986  29.696  1.00  0.00      B    O  
ATOM   2591  H1  HOH B 857      36.773  16.828  28.769  1.00  0.00      B    H  
ATOM   2592  H2  HOH B 857      36.891  17.840  30.107  1.00  0.00      B    H  
ATOM   2593  O   HOH B 858      13.979  12.333   5.211  1.00  0.00      B    O  
ATOM   2594  H1  HOH B 858      13.596  13.022   5.821  1.00  0.00      B    H  
ATOM   2595  H2  HOH B 858      13.299  11.524   5.196  1.00  0.00      B    H  
ATOM   2596  O   HOH B 859       7.015  31.404  25.719  1.00  0.00      B    O  
ATOM   2597  H1  HOH B 859       6.707  32.239  26.213  1.00  0.00      B    H  
ATOM   2598  H2  HOH B 859       7.902  31.061  26.081  1.00  0.00      B    H  
ATOM   2599  O   HOH B 860      25.646  32.498   2.750  1.00  0.00      B    O  
ATOM   2600  H1  HOH B 860      25.132  33.374   2.892  1.00  0.00      B    H  
ATOM   2601  H2  HOH B 860      25.603  32.147   1.804  1.00  0.00      B    H  
ATOM   2602  O   HOH B 861      20.220  28.672  30.666  1.00  0.00      B    O  
ATOM   2603  H1  HOH B 861      21.060  28.588  30.157  1.00  0.00      B    H  
ATOM   2604  H2  HOH B 861      19.719  29.442  30.330  1.00  0.00      B    H  
ATOM   2605  O   HOH B 862      26.515  22.854  32.165  1.00  0.00      B    O  
ATOM   2606  H1  HOH B 862      26.939  23.184  32.992  1.00  0.00      B    H  
ATOM   2607  H2  HOH B 862      25.791  22.209  32.507  1.00  0.00      B    H  
ATOM   2608  O   HOH B 863      30.543  34.078  26.215  1.00  0.00      B    O  
ATOM   2609  H1  HOH B 863      30.233  34.437  25.290  1.00  0.00      B    H  
ATOM   2610  H2  HOH B 863      31.540  33.903  26.239  1.00  0.00      B    H  
ATOM   2611  O   HOH B 864      15.282   9.882  16.574  1.00  0.00      B    O  
ATOM   2612  H1  HOH B 864      16.276   9.751  16.678  1.00  0.00      B    H  
ATOM   2613  H2  HOH B 864      15.054   9.568  15.671  1.00  0.00      B    H  
ATOM   2614  O   HOH B 865      38.322  27.579   3.995  1.00  0.00      B    O  
ATOM   2615  H1  HOH B 865      39.032  28.379   3.974  1.00  0.00      B    H  
ATOM   2616  H2  HOH B 865      38.183  27.403   5.000  1.00  0.00      B    H  
ATOM   2617  O   HOH B 866       1.752  13.099   2.265  1.00  0.00      B    O  
ATOM   2618  H1  HOH B 866       1.492  12.899   1.308  1.00  0.00      B    H  
ATOM   2619  H2  HOH B 866       1.350  13.999   2.531  1.00  0.00      B    H  
ATOM   2620  O   HOH B 867      16.476  34.679  21.728  1.00  0.00      B    O  
ATOM   2621  H1  HOH B 867      16.537  34.599  22.740  1.00  0.00      B    H  
ATOM   2622  H2  HOH B 867      17.241  35.153  21.369  1.00  0.00      B    H  
ATOM   2623  O   HOH B 868      38.258  17.062   4.454  1.00  0.00      B    O  
ATOM   2624  H1  HOH B 868      37.766  17.940   4.341  1.00  0.00      B    H  
ATOM   2625  H2  HOH B 868      38.193  16.832   5.424  1.00  0.00      B    H  
ATOM   2626  O   HOH B 869       0.503  22.007  33.776  1.00  0.00      B    O  
ATOM   2627  H1  HOH B 869       0.278  21.554  34.611  1.00  0.00      B    H  
ATOM   2628  H2  HOH B 869       1.123  22.824  33.980  1.00  0.00      B    H  
ATOM   2629  O   HOH B 870      18.636  19.085  35.060  1.00  0.00      B    O  
ATOM   2630  H1  HOH B 870      17.992  18.365  34.729  1.00  0.00      B    H  
ATOM   2631  H2  HOH B 870      18.320  19.309  36.012  1.00  0.00      B    H  
ATOM   2632  O   HOH B 871      30.201  19.806  12.577  1.00  0.00      B    O  
ATOM   2633  H1  HOH B 871      30.758  20.635  12.368  1.00  0.00      B    H  
ATOM   2634  H2  HOH B 871      30.780  19.020  12.277  1.00  0.00      B    H  
ATOM   2635  O   HOH B 872       4.083  34.089  10.414  1.00  0.00      B    O  
ATOM   2636  H1  HOH B 872       4.740  33.755   9.709  1.00  0.00      B    H  
ATOM   2637  H2  HOH B 872       3.579  34.837  10.000  1.00  0.00      B    H  
ATOM   2638  O   HOH B 873      25.099   3.908  24.230  1.00  0.00      B    O  
ATOM   2639  H1  HOH B 873      24.403   3.844  23.523  1.00  0.00      B    H  
ATOM   2640  H2  HOH B 873      25.491   4.778  24.090  1.00  0.00      B    H  
ATOM   2641  O   HOH B 874       6.704   9.585  21.772  1.00  0.00      B    O  
ATOM   2642  H1  HOH B 874       5.796  10.112  21.609  1.00  0.00      B    H  
ATOM   2643  H2  HOH B 874       6.521   8.765  22.317  1.00  0.00      B    H  
ATOM   2644  O   HOH B 875      18.772   2.405  20.122  1.00  0.00      B    O  
ATOM   2645  H1  HOH B 875      19.610   1.812  19.834  1.00  0.00      B    H  
ATOM   2646  H2  HOH B 875      19.071   3.134  20.802  1.00  0.00      B    H  
ATOM   2647  O   HOH B 876      18.902   1.285   2.774  1.00  0.00      B    O  
ATOM   2648  H1  HOH B 876      17.975   1.136   3.140  1.00  0.00      B    H  
ATOM   2649  H2  HOH B 876      18.947   0.621   1.926  1.00  0.00      B    H  
ATOM   2650  O   HOH B 877      17.585  38.058   8.628  1.00  0.00      B    O  
ATOM   2651  H1  HOH B 877      17.055  37.195   8.621  1.00  0.00      B    H  
ATOM   2652  H2  HOH B 877      17.062  38.872   9.043  1.00  0.00      B    H  
ATOM   2653  O   HOH B 878       3.880  28.733  14.197  1.00  0.00      B    O  
ATOM   2654  H1  HOH B 878       4.829  28.943  14.441  1.00  0.00      B    H  
ATOM   2655  H2  HOH B 878       3.730  27.767  14.527  1.00  0.00      B    H  
ATOM   2656  O   HOH B 879      36.721  29.645  36.030  1.00  0.00      B    O  
ATOM   2657  H1  HOH B 879      36.068  30.259  35.541  1.00  0.00      B    H  
ATOM   2658  H2  HOH B 879      37.457  30.247  36.237  1.00  0.00      B    H  
ATOM   2659  O   HOH B 880      28.660  15.116  27.981  1.00  0.00      B    O  
ATOM   2660  H1  HOH B 880      29.613  14.786  28.268  1.00  0.00      B    H  
ATOM   2661  H2  HOH B 880      27.963  14.400  28.243  1.00  0.00      B    H  
ATOM   2662  O   HOH B 881      32.042   5.449  11.290  1.00  0.00      B    O  
ATOM   2663  H1  HOH B 881      31.322   5.913  10.707  1.00  0.00      B    H  
ATOM   2664  H2  HOH B 881      31.562   5.201  12.158  1.00  0.00      B    H  
ATOM   2665  O   HOH B 882      15.217  20.119  29.543  1.00  0.00      B    O  
ATOM   2666  H1  HOH B 882      14.291  20.389  29.929  1.00  0.00      B    H  
ATOM   2667  H2  HOH B 882      15.284  19.113  29.410  1.00  0.00      B    H  
ATOM   2668  O   HOH B 883      38.403  22.799  26.923  1.00  0.00      B    O  
ATOM   2669  H1  HOH B 883      38.571  22.419  27.843  1.00  0.00      B    H  
ATOM   2670  H2  HOH B 883      37.489  22.486  26.603  1.00  0.00      B    H  
ATOM   2671  O   HOH B 884       6.763  36.093   6.052  1.00  0.00      B    O  
ATOM   2672  H1  HOH B 884       6.937  35.132   5.817  1.00  0.00      B    H  
ATOM   2673  H2  HOH B 884       5.960  36.380   5.477  1.00  0.00      B    H  
ATOM   2674  O   HOH B 885      16.761  13.217   1.309  1.00  0.00      B    O  
ATOM   2675  H1  HOH B 885      16.395  13.487   0.414  1.00  0.00      B    H  
ATOM   2676  H2  HOH B 885      16.142  13.662   2.014  1.00  0.00      B    H  
ATOM   2677  O   HOH B 886      29.295  26.873   5.496  1.00  0.00      B    O  
ATOM   2678  H1  HOH B 886      29.208  25.928   5.115  1.00  0.00      B    H  
ATOM   2679  H2  HOH B 886      28.544  27.400   5.055  1.00  0.00      B    H  
ATOM   2680  O   HOH B 887      26.315  30.602  15.272  1.00  0.00      B    O  
ATOM   2681  H1  HOH B 887      25.822  29.893  15.818  1.00  0.00      B    H  
ATOM   2682  H2  HOH B 887      25.988  30.551  14.312  1.00  0.00      B    H  
ATOM   2683  O   HOH B 888      32.714  12.011   9.243  1.00  0.00      B    O  
ATOM   2684  H1  HOH B 888      33.674  11.958   9.634  1.00  0.00      B    H  
ATOM   2685  H2  HOH B 888      32.683  12.851   8.651  1.00  0.00      B    H  
ATOM   2686  O   HOH B 889      13.153  25.483   8.098  1.00  0.00      B    O  
ATOM   2687  H1  HOH B 889      12.769  25.165   9.014  1.00  0.00      B    H  
ATOM   2688  H2  HOH B 889      13.683  26.330   8.238  1.00  0.00      B    H  
ATOM   2689  O   HOH B 890       6.080   7.298  23.057  1.00  0.00      B    O  
ATOM   2690  H1  HOH B 890       5.241   7.057  23.578  1.00  0.00      B    H  
ATOM   2691  H2  HOH B 890       6.296   6.405  22.603  1.00  0.00      B    H  
ATOM   2692  O   HOH B 891      13.132   6.488  35.837  1.00  0.00      B    O  
ATOM   2693  H1  HOH B 891      12.630   6.220  34.973  1.00  0.00      B    H  
ATOM   2694  H2  HOH B 891      14.088   6.091  35.645  1.00  0.00      B    H  
ATOM   2695  O   HOH B 892       5.191  23.910  33.894  1.00  0.00      B    O  
ATOM   2696  H1  HOH B 892       5.358  24.483  34.682  1.00  0.00      B    H  
ATOM   2697  H2  HOH B 892       6.075  23.667  33.467  1.00  0.00      B    H  
ATOM   2698  O   HOH B 893      33.465   7.834  23.122  1.00  0.00      B    O  
ATOM   2699  H1  HOH B 893      32.905   8.706  23.017  1.00  0.00      B    H  
ATOM   2700  H2  HOH B 893      33.180   7.392  23.983  1.00  0.00      B    H  
ATOM   2701  O   HOH B 894      27.294   5.481  37.845  1.00  0.00      B    O  
ATOM   2702  H1  HOH B 894      26.516   6.036  37.375  1.00  0.00      B    H  
ATOM   2703  H2  HOH B 894      27.719   5.982  38.637  1.00  0.00      B    H  
ATOM   2704  O   HOH B 895      27.211  38.643  19.600  1.00  0.00      B    O  
ATOM   2705  H1  HOH B 895      27.768  38.993  18.862  1.00  0.00      B    H  
ATOM   2706  H2  HOH B 895      27.356  39.112  20.457  1.00  0.00      B    H  
ATOM   2707  O   HOH B 896       2.910  27.349  22.188  1.00  0.00      B    O  
ATOM   2708  H1  HOH B 896       2.538  26.449  22.466  1.00  0.00      B    H  
ATOM   2709  H2  HOH B 896       2.213  28.067  22.488  1.00  0.00      B    H  
ATOM   2710  O   HOH B 897      37.452  38.181  11.626  1.00  0.00      B    O  
ATOM   2711  H1  HOH B 897      36.461  38.241  11.634  1.00  0.00      B    H  
ATOM   2712  H2  HOH B 897      37.782  37.259  11.874  1.00  0.00      B    H  
ATOM   2713  O   HOH B 898      34.221  15.225  32.283  1.00  0.00      B    O  
ATOM   2714  H1  HOH B 898      33.318  15.356  31.879  1.00  0.00      B    H  
ATOM   2715  H2  HOH B 898      34.611  16.167  32.214  1.00  0.00      B    H  
ATOM   2716  O   HOH B 899       8.744  33.249  19.632  1.00  0.00      B    O  
ATOM   2717  H1  HOH B 899       9.255  34.110  19.625  1.00  0.00      B    H  
ATOM   2718  H2  HOH B 899       8.893  32.691  18.858  1.00  0.00      B    H  
ATOM   2719  O   HOH B 900       3.728  15.594  10.393  1.00  0.00      B    O  
ATOM   2720  H1  HOH B 900       4.545  15.486  11.012  1.00  0.00      B    H  
ATOM   2721  H2  HOH B 900       2.807  15.328  10.855  1.00  0.00      B    H  
ATOM   2722  O   HOH B 901      25.410  35.257   9.356  1.00  0.00      B    O  
ATOM   2723  H1  HOH B 901      24.978  34.479   9.832  1.00  0.00      B    H  
ATOM   2724  H2  HOH B 901      26.410  35.014   9.176  1.00  0.00      B    H  
ATOM   2725  O   HOH B 902      34.024  34.313  16.709  1.00  0.00      B    O  
ATOM   2726  H1  HOH B 902      33.003  34.360  16.940  1.00  0.00      B    H  
ATOM   2727  H2  HOH B 902      34.293  35.188  16.283  1.00  0.00      B    H  
ATOM   2728  O   HOH B 903      34.866   4.562  38.495  1.00  0.00      B    O  
ATOM   2729  H1  HOH B 903      35.805   4.840  38.797  1.00  0.00      B    H  
ATOM   2730  H2  HOH B 903      34.871   3.507  38.481  1.00  0.00      B    H  
ATOM   2731  O   HOH B 904      22.055   6.705  25.629  1.00  0.00      B    O  
ATOM   2732  H1  HOH B 904      21.794   5.863  26.103  1.00  0.00      B    H  
ATOM   2733  H2  HOH B 904      23.053   6.699  25.412  1.00  0.00      B    H  
ATOM   2734  O   HOH B 905       9.797   7.845  27.970  1.00  0.00      B    O  
ATOM   2735  H1  HOH B 905      10.122   8.812  28.088  1.00  0.00      B    H  
ATOM   2736  H2  HOH B 905      10.505   7.302  27.447  1.00  0.00      B    H  
ATOM   2737  O   HOH B 906       7.131  37.178  22.028  1.00  0.00      B    O  
ATOM   2738  H1  HOH B 906       8.048  37.015  22.371  1.00  0.00      B    H  
ATOM   2739  H2  HOH B 906       6.733  36.270  21.732  1.00  0.00      B    H  
ATOM   2740  O   HOH B 907      16.633  16.386  22.061  1.00  0.00      B    O  
ATOM   2741  H1  HOH B 907      15.975  16.674  22.751  1.00  0.00      B    H  
ATOM   2742  H2  HOH B 907      17.529  16.257  22.546  1.00  0.00      B    H  
ATOM   2743  O   HOH B 908      27.472  36.823  37.160  1.00  0.00      B    O  
ATOM   2744  H1  HOH B 908      27.511  37.610  37.759  1.00  0.00      B    H  
ATOM   2745  H2  HOH B 908      26.933  36.120  37.595  1.00  0.00      B    H  
ATOM   2746  O   HOH B 909      27.980  32.093  20.854  1.00  0.00      B    O  
ATOM   2747  H1  HOH B 909      28.604  31.319  20.712  1.00  0.00      B    H  
ATOM   2748  H2  HOH B 909      27.090  31.821  20.468  1.00  0.00      B    H  
ATOM   2749  O   HOH B 910      33.967   9.314  34.317  1.00  0.00      B    O  
ATOM   2750  H1  HOH B 910      34.881   8.905  34.540  1.00  0.00      B    H  
ATOM   2751  H2  HOH B 910      33.442   8.546  33.929  1.00  0.00      B    H  
ATOM   2752  O   HOH B 911       8.318  27.447   5.714  1.00  0.00      B    O  
ATOM   2753  H1  HOH B 911       8.622  28.057   6.482  1.00  0.00      B    H  
ATOM   2754  H2  HOH B 911       7.940  28.057   4.980  1.00  0.00      B    H  
ATOM   2755  O   HOH B 912      35.301   9.549  30.748  1.00  0.00      B    O  
ATOM   2756  H1  HOH B 912      34.436  10.071  30.575  1.00  0.00      B    H  
ATOM   2757  H2  HOH B 912      35.950  10.045  31.375  1.00  0.00      B    H  
ATOM   2758  O   HOH B 913      20.682  20.483  19.283  1.00  0.00      B    O  
ATOM   2759  H1  HOH B 913      21.049  20.909  20.092  1.00  0.00      B    H  
ATOM   2760  H2  HOH B 913      21.416  20.457  18.574  1.00  0.00      B    H  
ATOM   2761  O   HOH B 914       8.539  16.536  18.005  1.00  0.00      B    O  
ATOM   2762  H1  HOH B 914       9.225  16.285  18.760  1.00  0.00      B    H  
ATOM   2763  H2  HOH B 914       8.487  15.808  17.283  1.00  0.00      B    H  
ATOM   2764  O   HOH B 915      33.217   7.835  20.466  1.00  0.00      B    O  
ATOM   2765  H1  HOH B 915      33.757   7.121  19.953  1.00  0.00      B    H  
ATOM   2766  H2  HOH B 915      33.335   7.551  21.463  1.00  0.00      B    H  
ATOM   2767  O   HOH B 916      11.941   1.914  20.090  1.00  0.00      B    O  
ATOM   2768  H1  HOH B 916      11.872   2.849  19.768  1.00  0.00      B    H  
ATOM   2769  H2  HOH B 916      11.098   1.374  19.987  1.00  0.00      B    H  
ATOM   2770  O   HOH B 917      16.159  18.235  14.672  1.00  0.00      B    O  
ATOM   2771  H1  HOH B 917      16.300  17.966  15.650  1.00  0.00      B    H  
ATOM   2772  H2  HOH B 917      15.440  17.638  14.384  1.00  0.00      B    H  
ATOM   2773  O   HOH B 918      12.847  20.805  30.123  1.00  0.00      B    O  
ATOM   2774  H1  HOH B 918      12.896  21.852  30.215  1.00  0.00      B    H  
ATOM   2775  H2  HOH B 918      11.935  20.510  29.701  1.00  0.00      B    H  
ATOM   2776  O   HOH B 919      37.277  31.753  19.785  1.00  0.00      B    O  
ATOM   2777  H1  HOH B 919      38.030  31.414  20.362  1.00  0.00      B    H  
ATOM   2778  H2  HOH B 919      37.587  32.532  19.181  1.00  0.00      B    H  
ATOM   2779  O   HOH B 920      36.252   7.810  23.735  1.00  0.00      B    O  
ATOM   2780  H1  HOH B 920      35.326   7.850  23.284  1.00  0.00      B    H  
ATOM   2781  H2  HOH B 920      36.697   8.687  23.569  1.00  0.00      B    H  
ATOM   2782  O   HOH B 921      14.609  31.522  21.283  1.00  0.00      B    O  
ATOM   2783  H1  HOH B 921      14.134  32.435  21.147  1.00  0.00      B    H  
ATOM   2784  H2  HOH B 921      13.855  30.851  21.404  1.00  0.00      B    H  
ATOM   2785  O   HOH B 922       9.862  33.137   0.679  1.00  0.00      B    O  
ATOM   2786  H1  HOH B 922       9.725  32.620  -0.177  1.00  0.00      B    H  
ATOM   2787  H2  HOH B 922       9.966  34.087   0.350  1.00  0.00      B    H  
ATOM   2788  O   HOH B 923      21.419  33.201   6.800  1.00  0.00      B    O  
ATOM   2789  H1  HOH B 923      22.304  33.114   6.277  1.00  0.00      B    H  
ATOM   2790  H2  HOH B 923      20.930  34.029   6.412  1.00  0.00      B    H  
ATOM   2791  O   HOH B 924      11.777  38.282  33.333  1.00  0.00      B    O  
ATOM   2792  H1  HOH B 924      10.944  38.358  32.811  1.00  0.00      B    H  
ATOM   2793  H2  HOH B 924      12.135  39.206  33.463  1.00  0.00      B    H  
ATOM   2794  O   HOH B 925       8.601   2.314  15.467  1.00  0.00      B    O  
ATOM   2795  H1  HOH B 925       8.782   1.825  16.350  1.00  0.00      B    H  
ATOM   2796  H2  HOH B 925       9.386   2.086  14.840  1.00  0.00      B    H  
ATOM   2797  O   HOH B 926       8.613  20.463   3.380  1.00  0.00      B    O  
ATOM   2798  H1  HOH B 926       8.290  21.318   3.908  1.00  0.00      B    H  
ATOM   2799  H2  HOH B 926       9.608  20.367   3.536  1.00  0.00      B    H  
ATOM   2800  O   HOH B 927      23.691  15.447   4.925  1.00  0.00      B    O  
ATOM   2801  H1  HOH B 927      24.219  15.118   5.745  1.00  0.00      B    H  
ATOM   2802  H2  HOH B 927      24.090  16.440   4.784  1.00  0.00      B    H  
ATOM   2803  O   HOH B 928      29.264   1.744  18.269  1.00  0.00      B    O  
ATOM   2804  H1  HOH B 928      28.333   2.197  18.269  1.00  0.00      B    H  
ATOM   2805  H2  HOH B 928      29.608   1.809  17.321  1.00  0.00      B    H  
ATOM   2806  O   HOH B 929      17.101  13.769  28.956  1.00  0.00      B    O  
ATOM   2807  H1  HOH B 929      17.655  14.593  28.947  1.00  0.00      B    H  
ATOM   2808  H2  HOH B 929      17.673  13.022  28.792  1.00  0.00      B    H  
ATOM   2809  O   HOH B 930      29.218  17.051  35.702  1.00  0.00      B    O  
ATOM   2810  H1  HOH B 930      29.448  18.035  35.618  1.00  0.00      B    H  
ATOM   2811  H2  HOH B 930      29.506  16.718  36.595  1.00  0.00      B    H  
ATOM   2812  O   HOH B 931      17.282  37.235  32.972  1.00  0.00      B    O  
ATOM   2813  H1  HOH B 931      17.178  36.471  33.625  1.00  0.00      B    H  
ATOM   2814  H2  HOH B 931      17.491  36.859  32.059  1.00  0.00      B    H  
ATOM   2815  O   HOH B 932      17.912   0.711  17.734  1.00  0.00      B    O  
ATOM   2816  H1  HOH B 932      18.477   1.123  18.483  1.00  0.00      B    H  
ATOM   2817  H2  HOH B 932      18.599   0.357  17.103  1.00  0.00      B    H  
ATOM   2818  O   HOH B 933      14.598   7.680  23.725  1.00  0.00      B    O  
ATOM   2819  H1  HOH B 933      15.331   8.047  23.082  1.00  0.00      B    H  
ATOM   2820  H2  HOH B 933      13.696   7.628  23.219  1.00  0.00      B    H  
ATOM   2821  O   HOH B 934       6.980   3.594  13.658  1.00  0.00      B    O  
ATOM   2822  H1  HOH B 934       6.141   3.809  14.236  1.00  0.00      B    H  
ATOM   2823  H2  HOH B 934       7.710   3.094  14.176  1.00  0.00      B    H  
ATOM   2824  O   HOH B 935       9.153   9.893   3.793  1.00  0.00      B    O  
ATOM   2825  H1  HOH B 935       9.534  10.787   3.611  1.00  0.00      B    H  
ATOM   2826  H2  HOH B 935       9.024   9.782   4.860  1.00  0.00      B    H  
ATOM   2827  O   HOH B 936      24.374  16.616  18.530  1.00  0.00      B    O  
ATOM   2828  H1  HOH B 936      23.522  16.904  18.071  1.00  0.00      B    H  
ATOM   2829  H2  HOH B 936      25.110  17.180  18.118  1.00  0.00      B    H  
ATOM   2830  O   HOH B 937      28.192  17.900  13.056  1.00  0.00      B    O  
ATOM   2831  H1  HOH B 937      28.353  17.291  12.270  1.00  0.00      B    H  
ATOM   2832  H2  HOH B 937      28.947  18.591  13.132  1.00  0.00      B    H  
ATOM   2833  O   HOH B 938      37.777  13.494  10.357  1.00  0.00      B    O  
ATOM   2834  H1  HOH B 938      37.622  13.543   9.303  1.00  0.00      B    H  
ATOM   2835  H2  HOH B 938      38.154  14.392  10.648  1.00  0.00      B    H  
ATOM   2836  O   HOH B 939       0.524  12.986  38.904  1.00  0.00      B    O  
ATOM   2837  H1  HOH B 939       0.477  13.994  38.882  1.00  0.00      B    H  
ATOM   2838  H2  HOH B 939      -0.363  12.620  38.666  1.00  0.00      B    H  
ATOM   2839  O   HOH B 940      22.172  27.125   0.176  1.00  0.00      B    O  
ATOM   2840  H1  HOH B 940      22.901  27.104   0.857  1.00  0.00      B    H  
ATOM   2841  H2  HOH B 940      21.928  28.110   0.128  1.00  0.00      B    H  
ATOM   2842  O   HOH B 941      27.392  33.196   8.159  1.00  0.00      B    O  
ATOM   2843  H1  HOH B 941      27.762  33.201   9.089  1.00  0.00      B    H  
ATOM   2844  H2  HOH B 941      28.137  33.288   7.430  1.00  0.00      B    H  
ATOM   2845  O   HOH B 942       2.850  33.684   4.270  1.00  0.00      B    O  
ATOM   2846  H1  HOH B 942       2.703  34.011   3.346  1.00  0.00      B    H  
ATOM   2847  H2  HOH B 942       1.980  33.386   4.724  1.00  0.00      B    H  
ATOM   2848  O   HOH B 943      22.970  14.229  17.867  1.00  0.00      B    O  
ATOM   2849  H1  HOH B 943      23.058  13.852  16.904  1.00  0.00      B    H  
ATOM   2850  H2  HOH B 943      23.500  15.104  17.943  1.00  0.00      B    H  
ATOM   2851  O   HOH B 944      24.153  17.907  22.479  1.00  0.00      B    O  
ATOM   2852  H1  HOH B 944      23.311  17.764  21.953  1.00  0.00      B    H  
ATOM   2853  H2  HOH B 944      23.980  17.551  23.423  1.00  0.00      B    H  
ATOM   2854  O   HOH B 945      35.200  36.931  22.994  1.00  0.00      B    O  
ATOM   2855  H1  HOH B 945      35.952  36.812  22.294  1.00  0.00      B    H  
ATOM   2856  H2  HOH B 945      34.921  37.901  22.902  1.00  0.00      B    H  
ATOM   2857  O   HOH B 946      38.957   8.383  30.530  1.00  0.00      B    O  
ATOM   2858  H1  HOH B 946      38.136   8.371  30.040  1.00  0.00      B    H  
ATOM   2859  H2  HOH B 946      39.688   8.778  29.963  1.00  0.00      B    H  
ATOM   2860  O   HOH B 947       3.145  16.369  16.554  1.00  0.00      B    O  
ATOM   2861  H1  HOH B 947       2.412  15.883  16.122  1.00  0.00      B    H  
ATOM   2862  H2  HOH B 947       3.982  15.828  16.364  1.00  0.00      B    H  
ATOM   2863  O   HOH B 948      16.261  35.423  27.795  1.00  0.00      B    O  
ATOM   2864  H1  HOH B 948      17.208  35.659  27.914  1.00  0.00      B    H  
ATOM   2865  H2  HOH B 948      15.807  35.614  28.678  1.00  0.00      B    H  
ATOM   2866  O   HOH B 949      12.886  33.925   6.757  1.00  0.00      B    O  
ATOM   2867  H1  HOH B 949      13.153  34.126   7.717  1.00  0.00      B    H  
ATOM   2868  H2  HOH B 949      12.756  34.864   6.373  1.00  0.00      B    H  
ATOM   2869  O   HOH B 950       2.495   1.917  23.928  1.00  0.00      B    O  
ATOM   2870  H1  HOH B 950       2.044   1.008  24.192  1.00  0.00      B    H  
ATOM   2871  H2  HOH B 950       3.315   1.673  23.340  1.00  0.00      B    H  
ATOM   2872  O   HOH B 951       7.453  20.918   1.071  1.00  0.00      B    O  
ATOM   2873  H1  HOH B 951       7.200  21.963   1.190  1.00  0.00      B    H  
ATOM   2874  H2  HOH B 951       7.757  20.548   1.957  1.00  0.00      B    H  
ATOM   2875  O   HOH B 952      15.660  20.522  33.901  1.00  0.00      B    O  
ATOM   2876  H1  HOH B 952      14.924  21.169  34.138  1.00  0.00      B    H  
ATOM   2877  H2  HOH B 952      16.412  20.806  34.480  1.00  0.00      B    H  
ATOM   2878  O   HOH B 953       7.253  13.136  14.319  1.00  0.00      B    O  
ATOM   2879  H1  HOH B 953       7.468  13.100  13.340  1.00  0.00      B    H  
ATOM   2880  H2  HOH B 953       7.267  12.132  14.668  1.00  0.00      B    H  
ATOM   2881  O   HOH B 954      20.674  26.889   4.748  1.00  0.00      B    O  
ATOM   2882  H1  HOH B 954      20.660  25.923   4.976  1.00  0.00      B    H  
ATOM   2883  H2  HOH B 954      20.100  27.326   5.443  1.00  0.00      B    H  
ATOM   2884  O   HOH B 955      17.583   3.810  26.943  1.00  0.00      B    O  
ATOM   2885  H1  HOH B 955      17.700   4.738  27.269  1.00  0.00      B    H  
ATOM   2886  H2  HOH B 955      16.731   3.401  27.308  1.00  0.00      B    H  
ATOM   2887  O   HOH B 956      12.626  35.241  30.678  1.00  0.00      B    O  
ATOM   2888  H1  HOH B 956      13.334  35.844  30.401  1.00  0.00      B    H  
ATOM   2889  H2  HOH B 956      12.527  35.295  31.695  1.00  0.00      B    H  
ATOM   2890  O   HOH B 957      22.356   9.196  34.847  1.00  0.00      B    O  
ATOM   2891  H1  HOH B 957      23.048   8.473  35.084  1.00  0.00      B    H  
ATOM   2892  H2  HOH B 957      22.837  10.064  34.601  1.00  0.00      B    H  
ATOM   2893  O   HOH B 958      23.728   2.478  16.559  1.00  0.00      B    O  
ATOM   2894  H1  HOH B 958      23.074   1.915  16.951  1.00  0.00      B    H  
ATOM   2895  H2  HOH B 958      23.729   2.272  15.578  1.00  0.00      B    H  
ATOM   2896  O   HOH B 959       8.532  24.046  37.117  1.00  0.00      B    O  
ATOM   2897  H1  HOH B 959       8.102  23.840  36.164  1.00  0.00      B    H  
ATOM   2898  H2  HOH B 959       9.178  23.291  37.326  1.00  0.00      B    H  
ATOM   2899  O   HOH B 960      37.647  20.269   0.956  1.00  0.00      B    O  
ATOM   2900  H1  HOH B 960      37.578  21.303   1.161  1.00  0.00      B    H  
ATOM   2901  H2  HOH B 960      37.199  20.129   0.046  1.00  0.00      B    H  
ATOM   2902  O   HOH B 961      21.836   6.216  21.125  1.00  0.00      B    O  
ATOM   2903  H1  HOH B 961      21.694   6.886  20.396  1.00  0.00      B    H  
ATOM   2904  H2  HOH B 961      22.186   6.756  21.850  1.00  0.00      B    H  
ATOM   2905  O   HOH B 962      17.180  16.265   9.411  1.00  0.00      B    O  
ATOM   2906  H1  HOH B 962      16.448  15.922   8.795  1.00  0.00      B    H  
ATOM   2907  H2  HOH B 962      17.175  15.733  10.266  1.00  0.00      B    H  
ATOM   2908  O   HOH B 963       5.294  18.230   6.905  1.00  0.00      B    O  
ATOM   2909  H1  HOH B 963       5.602  18.141   5.957  1.00  0.00      B    H  
ATOM   2910  H2  HOH B 963       5.054  17.370   7.294  1.00  0.00      B    H  
ATOM   2911  O   HOH B 964       5.157  32.499  34.301  1.00  0.00      B    O  
ATOM   2912  H1  HOH B 964       5.621  33.410  34.361  1.00  0.00      B    H  
ATOM   2913  H2  HOH B 964       5.103  32.232  33.344  1.00  0.00      B    H  
ATOM   2914  O   HOH B 965      32.705  31.739  16.128  1.00  0.00      B    O  
ATOM   2915  H1  HOH B 965      31.962  31.870  16.878  1.00  0.00      B    H  
ATOM   2916  H2  HOH B 965      33.456  32.399  16.365  1.00  0.00      B    H  
ATOM   2917  O   HOH B 966      23.609  33.045  10.428  1.00  0.00      B    O  
ATOM   2918  H1  HOH B 966      22.634  33.163  10.100  1.00  0.00      B    H  
ATOM   2919  H2  HOH B 966      23.555  32.373  11.206  1.00  0.00      B    H  
ATOM   2920  O   HOH B 967       8.384  38.462   5.452  1.00  0.00      B    O  
ATOM   2921  H1  HOH B 967       7.602  38.279   4.776  1.00  0.00      B    H  
ATOM   2922  H2  HOH B 967       8.428  37.727   6.126  1.00  0.00      B    H  
ATOM   2923  O   HOH B 968      15.612  16.650  19.647  1.00  0.00      B    O  
ATOM   2924  H1  HOH B 968      16.307  16.564  20.430  1.00  0.00      B    H  
ATOM   2925  H2  HOH B 968      15.076  15.791  19.669  1.00  0.00      B    H  
ATOM   2926  O   HOH B 969      35.152  16.761  27.841  1.00  0.00      B    O  
ATOM   2927  H1  HOH B 969      34.452  16.645  28.524  1.00  0.00      B    H  
ATOM   2928  H2  HOH B 969      34.689  17.353  27.162  1.00  0.00      B    H  
ATOM   2929  O   HOH B 970      21.009   3.534   9.984  1.00  0.00      B    O  
ATOM   2930  H1  HOH B 970      21.156   2.607   9.547  1.00  0.00      B    H  
ATOM   2931  H2  HOH B 970      20.664   4.154   9.301  1.00  0.00      B    H  
ATOM   2932  O   HOH B 971      19.423  12.908   0.818  1.00  0.00      B    O  
ATOM   2933  H1  HOH B 971      19.969  13.234   1.608  1.00  0.00      B    H  
ATOM   2934  H2  HOH B 971      18.458  13.130   1.102  1.00  0.00      B    H  
ATOM   2935  O   HOH B 972      15.390   7.707   6.350  1.00  0.00      B    O  
ATOM   2936  H1  HOH B 972      15.870   8.483   6.787  1.00  0.00      B    H  
ATOM   2937  H2  HOH B 972      14.965   7.164   7.163  1.00  0.00      B    H  
ATOM   2938  O   HOH B 973      16.383  12.097  10.579  1.00  0.00      B    O  
ATOM   2939  H1  HOH B 973      15.420  12.201  10.244  1.00  0.00      B    H  
ATOM   2940  H2  HOH B 973      16.973  12.028   9.756  1.00  0.00      B    H  
ATOM   2941  O   HOH B 974       8.993  16.879   7.890  1.00  0.00      B    O  
ATOM   2942  H1  HOH B 974       9.021  17.839   8.175  1.00  0.00      B    H  
ATOM   2943  H2  HOH B 974       8.950  16.906   6.910  1.00  0.00      B    H  
ATOM   2944  O   HOH B 975       2.617  30.042  36.975  1.00  0.00      B    O  
ATOM   2945  H1  HOH B 975       2.750  31.002  36.620  1.00  0.00      B    H  
ATOM   2946  H2  HOH B 975       3.054  29.391  36.315  1.00  0.00      B    H  
ATOM   2947  O   HOH B 976      11.999  26.723  25.917  1.00  0.00      B    O  
ATOM   2948  H1  HOH B 976      11.219  27.141  26.456  1.00  0.00      B    H  
ATOM   2949  H2  HOH B 976      12.633  26.376  26.609  1.00  0.00      B    H  
ATOM   2950  O   HOH B 977      19.933  35.341   5.653  1.00  0.00      B    O  
ATOM   2951  H1  HOH B 977      18.926  35.152   5.838  1.00  0.00      B    H  
ATOM   2952  H2  HOH B 977      20.047  36.337   5.707  1.00  0.00      B    H  
ATOM   2953  O   HOH B 978      18.277  19.641  28.486  1.00  0.00      B    O  
ATOM   2954  H1  HOH B 978      17.924  19.029  29.154  1.00  0.00      B    H  
ATOM   2955  H2  HOH B 978      19.153  20.046  28.850  1.00  0.00      B    H  
ATOM   2956  O   HOH B 979      33.936   5.221  24.811  1.00  0.00      B    O  
ATOM   2957  H1  HOH B 979      33.508   4.891  23.936  1.00  0.00      B    H  
ATOM   2958  H2  HOH B 979      34.884   5.548  24.548  1.00  0.00      B    H  
ATOM   2959  O   HOH B 980      11.219  23.233  27.889  1.00  0.00      B    O  
ATOM   2960  H1  HOH B 980      11.546  22.334  27.446  1.00  0.00      B    H  
ATOM   2961  H2  HOH B 980      10.214  23.141  28.075  1.00  0.00      B    H  
ATOM   2962  O   HOH B 981      14.518  26.857  24.458  1.00  0.00      B    O  
ATOM   2963  H1  HOH B 981      14.054  26.914  25.335  1.00  0.00      B    H  
ATOM   2964  H2  HOH B 981      13.873  26.442  23.780  1.00  0.00      B    H  
ATOM   2965  O   HOH B 982       6.678  25.296   9.752  1.00  0.00      B    O  
ATOM   2966  H1  HOH B 982       7.660  25.142   9.479  1.00  0.00      B    H  
ATOM   2967  H2  HOH B 982       6.247  25.581   8.844  1.00  0.00      B    H  
ATOM   2968  O   HOH B 983       6.875  17.160  36.212  1.00  0.00      B    O  
ATOM   2969  H1  HOH B 983       6.055  16.861  35.645  1.00  0.00      B    H  
ATOM   2970  H2  HOH B 983       6.603  17.494  37.089  1.00  0.00      B    H  
ATOM   2971  O   HOH B 984      11.516  37.262  13.129  1.00  0.00      B    O  
ATOM   2972  H1  HOH B 984      12.380  37.513  13.526  1.00  0.00      B    H  
ATOM   2973  H2  HOH B 984      10.764  37.510  13.793  1.00  0.00      B    H  
ATOM   2974  O   HOH B 985       4.882  32.043   5.441  1.00  0.00      B    O  
ATOM   2975  H1  HOH B 985       4.163  32.662   5.187  1.00  0.00      B    H  
ATOM   2976  H2  HOH B 985       4.720  31.227   4.853  1.00  0.00      B    H  
ATOM   2977  O   HOH B 986      10.659   4.504  16.415  1.00  0.00      B    O  
ATOM   2978  H1  HOH B 986      11.236   4.445  17.277  1.00  0.00      B    H  
ATOM   2979  H2  HOH B 986      10.932   3.720  15.802  1.00  0.00      B    H  
ATOM   2980  O   HOH B 987      11.897  23.395   0.992  1.00  0.00      B    O  
ATOM   2981  H1  HOH B 987      12.215  24.427   1.010  1.00  0.00      B    H  
ATOM   2982  H2  HOH B 987      12.010  23.038   0.071  1.00  0.00      B    H  
ATOM   2983  O   HOH B 988       6.553  18.671  18.057  1.00  0.00      B    O  
ATOM   2984  H1  HOH B 988       7.194  19.444  18.073  1.00  0.00      B    H  
ATOM   2985  H2  HOH B 988       7.107  17.825  18.102  1.00  0.00      B    H  
ATOM   2986  O   HOH B 989      -0.339  14.432  23.703  1.00  0.00      B    O  
ATOM   2987  H1  HOH B 989       0.258  14.944  23.069  1.00  0.00      B    H  
ATOM   2988  H2  HOH B 989       0.185  13.615  23.964  1.00  0.00      B    H  
ATOM   2989  O   HOH B 990       6.974   4.552  27.424  1.00  0.00      B    O  
ATOM   2990  H1  HOH B 990       6.244   5.064  26.985  1.00  0.00      B    H  
ATOM   2991  H2  HOH B 990       6.605   3.616  27.653  1.00  0.00      B    H  
ATOM   2992  O   HOH B 991      17.046  24.447  14.692  1.00  0.00      B    O  
ATOM   2993  H1  HOH B 991      17.570  25.153  15.203  1.00  0.00      B    H  
ATOM   2994  H2  HOH B 991      17.681  23.666  14.528  1.00  0.00      B    H  
ATOM   2995  O   HOH B 992      27.713  10.333   7.385  1.00  0.00      B    O  
ATOM   2996  H1  HOH B 992      28.639  10.502   7.703  1.00  0.00      B    H  
ATOM   2997  H2  HOH B 992      27.110  10.587   8.139  1.00  0.00      B    H  
ATOM   2998  O   HOH B 993      26.120  30.583  19.659  1.00  0.00      B    O  
ATOM   2999  H1  HOH B 993      25.171  30.727  19.383  1.00  0.00      B    H  
ATOM   3000  H2  HOH B 993      26.709  30.067  18.944  1.00  0.00      B    H  
ATOM   3001  O   HOH B 994      33.038  14.100   7.291  1.00  0.00      B    O  
ATOM   3002  H1  HOH B 994      33.515  14.830   6.704  1.00  0.00      B    H  
ATOM   3003  H2  HOH B 994      32.880  13.309   6.654  1.00  0.00      B    H  
ATOM   3004  O   HOH B 995      29.468   6.816   0.048  1.00  0.00      B    O  
ATOM   3005  H1  HOH B 995      29.174   7.668  -0.418  1.00  0.00      B    H  
ATOM   3006  H2  HOH B 995      30.190   6.985   0.702  1.00  0.00      B    H  
ATOM   3007  O   HOH B 996      33.911  34.281  12.598  1.00  0.00      B    O  
ATOM   3008  H1  HOH B 996      34.018  33.229  12.650  1.00  0.00      B    H  
ATOM   3009  H2  HOH B 996      34.797  34.689  12.858  1.00  0.00      B    H  
ATOM   3010  O   HOH B 997      19.378  21.499  30.825  1.00  0.00      B    O  
ATOM   3011  H1  HOH B 997      18.521  21.326  31.269  1.00  0.00      B    H  
ATOM   3012  H2  HOH B 997      20.136  21.169  31.396  1.00  0.00      B    H  
ATOM   3013  O   HOH B 998       1.969  29.058   0.494  1.00  0.00      B    O  
ATOM   3014  H1  HOH B 998       2.544  28.297   0.825  1.00  0.00      B    H  
ATOM   3015  H2  HOH B 998       2.474  29.378  -0.343  1.00  0.00      B    H  
ATOM   3016  O   HOH B 999      30.244  23.400   7.344  1.00  0.00      B    O  
ATOM   3017  H1  HOH B 999      29.712  22.704   7.895  1.00  0.00      B    H  
ATOM   3018  H2  HOH B 999      30.989  23.639   8.003  1.00  0.00      B    H  
ATOM   3019  O   HOH B1000      16.520  34.020   8.929  1.00  0.00      B    O  
ATOM   3020  H1  HOH B1000      15.530  34.185   9.082  1.00  0.00      B    H  
ATOM   3021  H2  HOH B1000      16.736  34.524   8.066  1.00  0.00      B    H  
ATOM   3022  O   HOH B1001      19.857  20.658   8.728  1.00  0.00      B    O  
ATOM   3023  H1  HOH B1001      19.265  21.311   9.230  1.00  0.00      B    H  
ATOM   3024  H2  HOH B1001      19.251  19.944   8.355  1.00  0.00      B    H  
ATOM   3025  O   HOH B1002      36.251  24.550  23.341  1.00  0.00      B    O  
ATOM   3026  H1  HOH B1002      35.750  25.231  22.826  1.00  0.00      B    H  
ATOM   3027  H2  HOH B1002      37.152  24.988  23.561  1.00  0.00      B    H  
ATOM   3028  O   HOH B1003       4.012  29.695  31.058  1.00  0.00      B    O  
ATOM   3029  H1  HOH B1003       4.470  30.444  31.548  1.00  0.00      B    H  
ATOM   3030  H2  HOH B1003       3.262  29.342  31.586  1.00  0.00      B    H  
ATOM   3031  O   HOH B1004      28.818  15.202  11.300  1.00  0.00      B    O  
ATOM   3032  H1  HOH B1004      29.377  15.261  12.159  1.00  0.00      B    H  
ATOM   3033  H2  HOH B1004      29.283  15.590  10.476  1.00  0.00      B    H  
ATOM   3034  O   HOH B1005       5.585  33.518  12.577  1.00  0.00      B    O  
ATOM   3035  H1  HOH B1005       5.014  33.779  11.762  1.00  0.00      B    H  
ATOM   3036  H2  HOH B1005       6.185  34.342  12.749  1.00  0.00      B    H  
ATOM   3037  O   HOH B1006       4.038  12.615  34.511  1.00  0.00      B    O  
ATOM   3038  H1  HOH B1006       3.989  13.088  33.574  1.00  0.00      B    H  
ATOM   3039  H2  HOH B1006       3.631  13.207  35.204  1.00  0.00      B    H  
ATOM   3040  O   HOH B1007      16.854   2.750  23.562  1.00  0.00      B    O  
ATOM   3041  H1  HOH B1007      17.072   1.794  23.953  1.00  0.00      B    H  
ATOM   3042  H2  HOH B1007      17.673   3.307  23.854  1.00  0.00      B    H  
ATOM   3043  O   HOH B1008      12.211   7.888  21.965  1.00  0.00      B    O  
ATOM   3044  H1  HOH B1008      11.880   7.103  21.447  1.00  0.00      B    H  
ATOM   3045  H2  HOH B1008      11.493   8.182  22.668  1.00  0.00      B    H  
ATOM   3046  O   HOH B1009      10.585   8.541  24.163  1.00  0.00      B    O  
ATOM   3047  H1  HOH B1009      10.653   9.508  24.373  1.00  0.00      B    H  
ATOM   3048  H2  HOH B1009       9.552   8.302  24.293  1.00  0.00      B    H  
ATOM   3049  O   HOH B1010       6.789  30.937  11.992  1.00  0.00      B    O  
ATOM   3050  H1  HOH B1010       7.660  31.275  12.396  1.00  0.00      B    H  
ATOM   3051  H2  HOH B1010       6.057  31.501  12.407  1.00  0.00      B    H  
ATOM   3052  O   HOH B1011      22.915  25.523  23.227  1.00  0.00      B    O  
ATOM   3053  H1  HOH B1011      23.684  25.830  23.867  1.00  0.00      B    H  
ATOM   3054  H2  HOH B1011      23.335  24.886  22.531  1.00  0.00      B    H  
ATOM   3055  O   HOH B1012      34.115  29.056  11.328  1.00  0.00      B    O  
ATOM   3056  H1  HOH B1012      34.678  28.428  11.903  1.00  0.00      B    H  
ATOM   3057  H2  HOH B1012      33.258  28.562  11.106  1.00  0.00      B    H  
ATOM   3058  O   HOH B1013       8.219  13.266  11.776  1.00  0.00      B    O  
ATOM   3059  H1  HOH B1013       7.774  14.071  11.381  1.00  0.00      B    H  
ATOM   3060  H2  HOH B1013       8.862  12.852  11.107  1.00  0.00      B    H  
ATOM   3061  O   HOH B1014       5.037   6.834  18.671  1.00  0.00      B    O  
ATOM   3062  H1  HOH B1014       5.274   5.862  18.855  1.00  0.00      B    H  
ATOM   3063  H2  HOH B1014       4.356   7.191  19.321  1.00  0.00      B    H  
ATOM   3064  O   HOH B1015      15.824  18.016  32.813  1.00  0.00      B    O  
ATOM   3065  H1  HOH B1015      15.547  18.795  33.398  1.00  0.00      B    H  
ATOM   3066  H2  HOH B1015      15.059  17.812  32.175  1.00  0.00      B    H  
ATOM   3067  O   HOH B1016       4.192  38.708  30.523  1.00  0.00      B    O  
ATOM   3068  H1  HOH B1016       4.266  39.434  31.284  1.00  0.00      B    H  
ATOM   3069  H2  HOH B1016       3.218  38.425  30.520  1.00  0.00      B    H  
ATOM   3070  O   HOH B1017       7.478  24.157  23.067  1.00  0.00      B    O  
ATOM   3071  H1  HOH B1017       6.438  24.168  22.880  1.00  0.00      B    H  
ATOM   3072  H2  HOH B1017       7.846  23.207  23.016  1.00  0.00      B    H  
ATOM   3073  O   HOH B1018      36.247  10.604  23.973  1.00  0.00      B    O  
ATOM   3074  H1  HOH B1018      35.874  11.449  24.348  1.00  0.00      B    H  
ATOM   3075  H2  HOH B1018      36.371  10.741  22.995  1.00  0.00      B    H  
ATOM   3076  O   HOH B1019      34.004  19.535  11.012  1.00  0.00      B    O  
ATOM   3077  H1  HOH B1019      34.123  20.312  10.354  1.00  0.00      B    H  
ATOM   3078  H2  HOH B1019      34.824  19.326  11.521  1.00  0.00      B    H  
ATOM   3079  O   HOH B1020      -0.073   5.704  26.217  1.00  0.00      B    O  
ATOM   3080  H1  HOH B1020       0.834   5.233  26.338  1.00  0.00      B    H  
ATOM   3081  H2  HOH B1020       0.039   6.389  25.522  1.00  0.00      B    H  
ATOM   3082  O   HOH B1021       9.964   7.360   3.387  1.00  0.00      B    O  
ATOM   3083  H1  HOH B1021      10.299   6.955   4.301  1.00  0.00      B    H  
ATOM   3084  H2  HOH B1021       9.531   8.278   3.529  1.00  0.00      B    H  
ATOM   3085  O   HOH B1022      33.715  19.588  31.236  1.00  0.00      B    O  
ATOM   3086  H1  HOH B1022      32.847  20.165  31.327  1.00  0.00      B    H  
ATOM   3087  H2  HOH B1022      33.844  19.406  30.222  1.00  0.00      B    H  
ATOM   3088  O   HOH B1023      31.856  18.163  11.416  1.00  0.00      B    O  
ATOM   3089  H1  HOH B1023      31.964  17.192  11.198  1.00  0.00      B    H  
ATOM   3090  H2  HOH B1023      32.711  18.646  11.049  1.00  0.00      B    H  
ATOM   3091  O   HOH B1024      25.106   8.411  29.243  1.00  0.00      B    O  
ATOM   3092  H1  HOH B1024      24.859   7.416  29.070  1.00  0.00      B    H  
ATOM   3093  H2  HOH B1024      24.405   8.803  29.870  1.00  0.00      B    H  
ATOM   3094  O   HOH B1025      33.370  16.069  35.042  1.00  0.00      B    O  
ATOM   3095  H1  HOH B1025      33.301  15.606  35.892  1.00  0.00      B    H  
ATOM   3096  H2  HOH B1025      33.977  15.518  34.470  1.00  0.00      B    H  
ATOM   3097  O   HOH B1026      21.592  11.114  25.309  1.00  0.00      B    O  
ATOM   3098  H1  HOH B1026      22.258  10.500  25.692  1.00  0.00      B    H  
ATOM   3099  H2  HOH B1026      20.827  10.504  25.041  1.00  0.00      B    H  
ATOM   3100  O   HOH B1027       0.620  16.299  30.025  1.00  0.00      B    O  
ATOM   3101  H1  HOH B1027      -0.392  16.416  30.061  1.00  0.00      B    H  
ATOM   3102  H2  HOH B1027       0.939  16.978  29.420  1.00  0.00      B    H  
ATOM   3103  O   HOH B1028      12.255  28.573  13.930  1.00  0.00      B    O  
ATOM   3104  H1  HOH B1028      11.473  28.073  14.261  1.00  0.00      B    H  
ATOM   3105  H2  HOH B1028      12.866  27.918  13.469  1.00  0.00      B    H  
ATOM   3106  O   HOH B1029       3.744   9.254   0.962  1.00  0.00      B    O  
ATOM   3107  H1  HOH B1029       3.325   9.711   0.098  1.00  0.00      B    H  
ATOM   3108  H2  HOH B1029       4.211   8.411   0.654  1.00  0.00      B    H  
ATOM   3109  O   HOH B1030      22.400   8.138  13.787  1.00  0.00      B    O  
ATOM   3110  H1  HOH B1030      23.119   8.370  13.079  1.00  0.00      B    H  
ATOM   3111  H2  HOH B1030      21.518   7.922  13.354  1.00  0.00      B    H  
ATOM   3112  O   HOH B1031      36.386  19.164  37.939  1.00  0.00      B    O  
ATOM   3113  H1  HOH B1031      36.842  18.736  37.169  1.00  0.00      B    H  
ATOM   3114  H2  HOH B1031      35.758  19.873  37.608  1.00  0.00      B    H  
ATOM   3115  O   HOH B1032      24.488  22.541  18.036  1.00  0.00      B    O  
ATOM   3116  H1  HOH B1032      23.922  21.842  17.509  1.00  0.00      B    H  
ATOM   3117  H2  HOH B1032      25.324  22.157  18.481  1.00  0.00      B    H  
ATOM   3118  O   HOH B1033      15.150  17.809  24.091  1.00  0.00      B    O  
ATOM   3119  H1  HOH B1033      15.661  18.026  24.906  1.00  0.00      B    H  
ATOM   3120  H2  HOH B1033      15.212  18.599  23.370  1.00  0.00      B    H  
ATOM   3121  O   HOH B1034       2.074   7.734  10.748  1.00  0.00      B    O  
ATOM   3122  H1  HOH B1034       1.752   7.228  11.596  1.00  0.00      B    H  
ATOM   3123  H2  HOH B1034       2.999   8.153  10.991  1.00  0.00      B    H  
ATOM   3124  O   HOH B1035      33.177   8.766  10.763  1.00  0.00      B    O  
ATOM   3125  H1  HOH B1035      32.603   9.475  11.177  1.00  0.00      B    H  
ATOM   3126  H2  HOH B1035      34.009   8.641  11.369  1.00  0.00      B    H  
ATOM   3127  O   HOH B1036      11.088  22.291   5.100  1.00  0.00      B    O  
ATOM   3128  H1  HOH B1036      11.805  23.034   5.275  1.00  0.00      B    H  
ATOM   3129  H2  HOH B1036      10.445  22.166   5.873  1.00  0.00      B    H  
ATOM   3130  O   HOH B1037      18.200   9.353   7.002  1.00  0.00      B    O  
ATOM   3131  H1  HOH B1037      17.619  10.081   6.506  1.00  0.00      B    H  
ATOM   3132  H2  HOH B1037      18.780   8.918   6.258  1.00  0.00      B    H  
ATOM   3133  O   HOH B1038      31.565  29.738   2.138  1.00  0.00      B    O  
ATOM   3134  H1  HOH B1038      31.522  29.100   2.916  1.00  0.00      B    H  
ATOM   3135  H2  HOH B1038      32.561  29.925   2.001  1.00  0.00      B    H  
ATOM   3136  O   HOH B1039      18.621  37.495  27.831  1.00  0.00      B    O  
ATOM   3137  H1  HOH B1039      19.002  37.211  26.927  1.00  0.00      B    H  
ATOM   3138  H2  HOH B1039      17.737  38.022  27.715  1.00  0.00      B    H  
ATOM   3139  O   HOH B1040      30.603  38.047  15.293  1.00  0.00      B    O  
ATOM   3140  H1  HOH B1040      30.465  37.220  14.781  1.00  0.00      B    H  
ATOM   3141  H2  HOH B1040      30.917  38.653  14.578  1.00  0.00      B    H  
ATOM   3142  O   HOH B1041      37.780   0.083   8.927  1.00  0.00      B    O  
ATOM   3143  H1  HOH B1041      37.474   1.067   8.859  1.00  0.00      B    H  
ATOM   3144  H2  HOH B1041      37.878  -0.140   9.881  1.00  0.00      B    H  
ATOM   3145  O   HOH B1042      10.534  35.702  26.973  1.00  0.00      B    O  
ATOM   3146  H1  HOH B1042      11.223  36.274  26.490  1.00  0.00      B    H  
ATOM   3147  H2  HOH B1042      10.969  34.727  27.183  1.00  0.00      B    H  
ATOM   3148  O   HOH B1043      36.362  32.378  38.404  1.00  0.00      B    O  
ATOM   3149  H1  HOH B1043      37.255  32.958  38.468  1.00  0.00      B    H  
ATOM   3150  H2  HOH B1043      36.571  31.491  38.922  1.00  0.00      B    H  
ATOM   3151  O   HOH B1044      27.267  21.051   0.198  1.00  0.00      B    O  
ATOM   3152  H1  HOH B1044      26.557  20.988   0.966  1.00  0.00      B    H  
ATOM   3153  H2  HOH B1044      26.964  21.839  -0.419  1.00  0.00      B    H  
ATOM   3154  O   HOH B1045      36.681  34.124  10.616  1.00  0.00      B    O  
ATOM   3155  H1  HOH B1045      36.712  34.570  11.528  1.00  0.00      B    H  
ATOM   3156  H2  HOH B1045      37.334  33.396  10.503  1.00  0.00      B    H  
ATOM   3157  O   HOH B1046      17.384  24.525  31.083  1.00  0.00      B    O  
ATOM   3158  H1  HOH B1046      17.922  24.497  30.274  1.00  0.00      B    H  
ATOM   3159  H2  HOH B1046      17.086  23.609  31.272  1.00  0.00      B    H  
ATOM   3160  O   HOH B1047       3.393  28.098  35.287  1.00  0.00      B    O  
ATOM   3161  H1  HOH B1047       4.206  27.913  34.810  1.00  0.00      B    H  
ATOM   3162  H2  HOH B1047       2.625  28.031  34.648  1.00  0.00      B    H  
ATOM   3163  O   HOH B1048      14.507  37.944  27.024  1.00  0.00      B    O  
ATOM   3164  H1  HOH B1048      14.244  38.061  27.976  1.00  0.00      B    H  
ATOM   3165  H2  HOH B1048      13.595  38.135  26.491  1.00  0.00      B    H  
ATOM   3166  O   HOH B1049      -0.127  30.852  37.103  1.00  0.00      B    O  
ATOM   3167  H1  HOH B1049       0.809  30.619  36.733  1.00  0.00      B    H  
ATOM   3168  H2  HOH B1049      -0.306  30.401  38.002  1.00  0.00      B    H  
ATOM   3169  O   HOH B1050       1.584  10.364  21.763  1.00  0.00      B    O  
ATOM   3170  H1  HOH B1050       2.092  10.452  22.651  1.00  0.00      B    H  
ATOM   3171  H2  HOH B1050       1.431   9.441  21.539  1.00  0.00      B    H  
ATOM   3172  O   HOH B1051      13.731  32.082  33.424  1.00  0.00      B    O  
ATOM   3173  H1  HOH B1051      12.876  31.689  33.816  1.00  0.00      B    H  
ATOM   3174  H2  HOH B1051      13.377  32.878  32.885  1.00  0.00      B    H  
ATOM   3175  O   HOH B1052      10.252  13.052  19.390  1.00  0.00      B    O  
ATOM   3176  H1  HOH B1052      10.371  12.115  19.392  1.00  0.00      B    H  
ATOM   3177  H2  HOH B1052      10.687  13.353  18.548  1.00  0.00      B    H  
ATOM   3178  O   HOH B1053      10.867  16.250  38.252  1.00  0.00      B    O  
ATOM   3179  H1  HOH B1053      11.513  15.529  38.561  1.00  0.00      B    H  
ATOM   3180  H2  HOH B1053      10.228  15.861  37.572  1.00  0.00      B    H  
ATOM   3181  O   HOH B1054      35.643   3.670  22.509  1.00  0.00      B    O  
ATOM   3182  H1  HOH B1054      35.935   4.509  23.046  1.00  0.00      B    H  
ATOM   3183  H2  HOH B1054      34.653   3.715  22.440  1.00  0.00      B    H  
ATOM   3184  O   HOH B1055      11.996  10.721   5.070  1.00  0.00      B    O  
ATOM   3185  H1  HOH B1055      11.390  11.592   4.953  1.00  0.00      B    H  
ATOM   3186  H2  HOH B1055      12.059  10.252   4.191  1.00  0.00      B    H  
ATOM   3187  O   HOH B1056      33.180  10.163  16.588  1.00  0.00      B    O  
ATOM   3188  H1  HOH B1056      33.571  10.656  17.409  1.00  0.00      B    H  
ATOM   3189  H2  HOH B1056      33.312  10.690  15.652  1.00  0.00      B    H  
ATOM   3190  O   HOH B1057      16.985  13.661   7.410  1.00  0.00      B    O  
ATOM   3191  H1  HOH B1057      17.476  12.834   7.768  1.00  0.00      B    H  
ATOM   3192  H2  HOH B1057      16.013  13.556   7.616  1.00  0.00      B    H  
ATOM   3193  O   HOH B1058      10.864   1.380  24.232  1.00  0.00      B    O  
ATOM   3194  H1  HOH B1058      11.454   1.082  23.397  1.00  0.00      B    H  
ATOM   3195  H2  HOH B1058       9.970   1.596  23.786  1.00  0.00      B    H  
ATOM   3196  O   HOH B1059      22.621   5.555  32.831  1.00  0.00      B    O  
ATOM   3197  H1  HOH B1059      22.537   5.777  31.828  1.00  0.00      B    H  
ATOM   3198  H2  HOH B1059      21.666   5.846  33.249  1.00  0.00      B    H  
ATOM   3199  O   HOH B1060      14.667   7.729   3.642  1.00  0.00      B    O  
ATOM   3200  H1  HOH B1060      15.398   7.115   3.336  1.00  0.00      B    H  
ATOM   3201  H2  HOH B1060      14.776   7.894   4.594  1.00  0.00      B    H  
ATOM   3202  O   HOH B1061       3.435   2.978   6.853  1.00  0.00      B    O  
ATOM   3203  H1  HOH B1061       3.331   1.987   6.830  1.00  0.00      B    H  
ATOM   3204  H2  HOH B1061       2.666   3.409   6.389  1.00  0.00      B    H  
ATOM   3205  O   HOH B1062       2.654   3.117  18.884  1.00  0.00      B    O  
ATOM   3206  H1  HOH B1062       1.971   2.569  18.447  1.00  0.00      B    H  
ATOM   3207  H2  HOH B1062       2.377   3.263  19.874  1.00  0.00      B    H  
ATOM   3208  O   HOH B1063       6.596   1.513  23.704  1.00  0.00      B    O  
ATOM   3209  H1  HOH B1063       6.427   1.928  24.659  1.00  0.00      B    H  
ATOM   3210  H2  HOH B1063       5.667   1.422  23.246  1.00  0.00      B    H  
ATOM   3211  O   HOH B1064       9.411  26.631  37.665  1.00  0.00      B    O  
ATOM   3212  H1  HOH B1064       9.139  25.636  37.653  1.00  0.00      B    H  
ATOM   3213  H2  HOH B1064      10.218  26.741  37.046  1.00  0.00      B    H  
ATOM   3214  O   HOH B1065      20.936  24.555  24.982  1.00  0.00      B    O  
ATOM   3215  H1  HOH B1065      21.713  24.814  24.385  1.00  0.00      B    H  
ATOM   3216  H2  HOH B1065      20.114  24.864  24.502  1.00  0.00      B    H  
ATOM   3217  O   HOH B1066      31.426  13.094  38.395  1.00  0.00      B    O  
ATOM   3218  H1  HOH B1066      32.177  13.330  37.785  1.00  0.00      B    H  
ATOM   3219  H2  HOH B1066      30.826  13.889  38.563  1.00  0.00      B    H  
ATOM   3220  O   HOH B1067       7.108  10.214  11.034  1.00  0.00      B    O  
ATOM   3221  H1  HOH B1067       7.734  11.014  10.770  1.00  0.00      B    H  
ATOM   3222  H2  HOH B1067       6.133  10.453  10.768  1.00  0.00      B    H  
ATOM   3223  O   HOH B1068      28.035   5.256  27.960  1.00  0.00      B    O  
ATOM   3224  H1  HOH B1068      28.124   4.210  27.978  1.00  0.00      B    H  
ATOM   3225  H2  HOH B1068      27.415   5.500  28.681  1.00  0.00      B    H  
ATOM   3226  O   HOH B1069       8.996   5.890   1.249  1.00  0.00      B    O  
ATOM   3227  H1  HOH B1069       9.472   6.500   1.893  1.00  0.00      B    H  
ATOM   3228  H2  HOH B1069       8.666   6.427   0.513  1.00  0.00      B    H  
ATOM   3229  O   HOH B1070      15.110  29.913   7.049  1.00  0.00      B    O  
ATOM   3230  H1  HOH B1070      14.594  29.124   6.747  1.00  0.00      B    H  
ATOM   3231  H2  HOH B1070      15.035  30.011   8.053  1.00  0.00      B    H  
ATOM   3232  O   HOH B1071      25.060  31.804   8.573  1.00  0.00      B    O  
ATOM   3233  H1  HOH B1071      24.644  32.219   9.341  1.00  0.00      B    H  
ATOM   3234  H2  HOH B1071      25.958  32.222   8.417  1.00  0.00      B    H  
ATOM   3235  O   HOH B1072      -0.250  21.400  15.942  1.00  0.00      B    O  
ATOM   3236  H1  HOH B1072      -0.130  21.230  16.927  1.00  0.00      B    H  
ATOM   3237  H2  HOH B1072       0.656  21.620  15.539  1.00  0.00      B    H  
ATOM   3238  O   HOH B1073       6.574  28.252  12.854  1.00  0.00      B    O  
ATOM   3239  H1  HOH B1073       7.406  27.805  12.560  1.00  0.00      B    H  
ATOM   3240  H2  HOH B1073       6.659  29.260  12.607  1.00  0.00      B    H  
ATOM   3241  O   HOH B1074      14.911  27.446   9.162  1.00  0.00      B    O  
ATOM   3242  H1  HOH B1074      15.767  27.382   8.638  1.00  0.00      B    H  
ATOM   3243  H2  HOH B1074      15.251  27.636  10.081  1.00  0.00      B    H  
ATOM   3244  O   HOH B1075       4.098  19.902   3.558  1.00  0.00      B    O  
ATOM   3245  H1  HOH B1075       3.251  19.440   3.897  1.00  0.00      B    H  
ATOM   3246  H2  HOH B1075       3.887  20.738   3.071  1.00  0.00      B    H  
ATOM   3247  O   HOH B1076      17.053  34.787   6.302  1.00  0.00      B    O  
ATOM   3248  H1  HOH B1076      16.491  35.548   6.026  1.00  0.00      B    H  
ATOM   3249  H2  HOH B1076      16.683  33.949   5.863  1.00  0.00      B    H  
ATOM   3250  O   HOH B1077      23.521  16.555  37.941  1.00  0.00      B    O  
ATOM   3251  H1  HOH B1077      22.759  17.129  37.591  1.00  0.00      B    H  
ATOM   3252  H2  HOH B1077      23.615  15.679  37.358  1.00  0.00      B    H  
ATOM   3253  O   HOH B1078      22.032   9.397   9.608  1.00  0.00      B    O  
ATOM   3254  H1  HOH B1078      22.552   9.561  10.429  1.00  0.00      B    H  
ATOM   3255  H2  HOH B1078      22.314   8.440   9.325  1.00  0.00      B    H  
ATOM   3256  O   HOH B1079      31.634  15.692  31.437  1.00  0.00      B    O  
ATOM   3257  H1  HOH B1079      31.054  15.715  32.271  1.00  0.00      B    H  
ATOM   3258  H2  HOH B1079      31.634  14.728  31.131  1.00  0.00      B    H  
ATOM   3259  O   HOH B1080      11.651  21.395   2.782  1.00  0.00      B    O  
ATOM   3260  H1  HOH B1080      11.841  22.165   2.130  1.00  0.00      B    H  
ATOM   3261  H2  HOH B1080      11.600  21.779   3.706  1.00  0.00      B    H  
ATOM   3262  O   HOH B1081      11.698  28.918   4.769  1.00  0.00      B    O  
ATOM   3263  H1  HOH B1081      11.604  28.615   5.753  1.00  0.00      B    H  
ATOM   3264  H2  HOH B1081      12.138  29.838   4.750  1.00  0.00      B    H  
ATOM   3265  O   HOH B1082      27.564  32.980  15.777  1.00  0.00      B    O  
ATOM   3266  H1  HOH B1082      27.731  33.305  16.765  1.00  0.00      B    H  
ATOM   3267  H2  HOH B1082      26.806  32.295  15.769  1.00  0.00      B    H  
ATOM   3268  O   HOH B1083      38.143  25.658   8.526  1.00  0.00      B    O  
ATOM   3269  H1  HOH B1083      37.882  25.521   9.522  1.00  0.00      B    H  
ATOM   3270  H2  HOH B1083      38.105  24.736   8.096  1.00  0.00      B    H  
ATOM   3271  O   HOH B1084      21.098  24.332  37.403  1.00  0.00      B    O  
ATOM   3272  H1  HOH B1084      20.383  24.893  37.909  1.00  0.00      B    H  
ATOM   3273  H2  HOH B1084      20.594  24.081  36.534  1.00  0.00      B    H  
ATOM   3274  O   HOH B1085      16.133  24.323  26.377  1.00  0.00      B    O  
ATOM   3275  H1  HOH B1085      17.127  24.346  26.565  1.00  0.00      B    H  
ATOM   3276  H2  HOH B1085      15.635  23.592  26.921  1.00  0.00      B    H  
ATOM   3277  O   HOH B1086      18.984  27.831   2.518  1.00  0.00      B    O  
ATOM   3278  H1  HOH B1086      19.787  27.595   3.081  1.00  0.00      B    H  
ATOM   3279  H2  HOH B1086      18.122  27.631   3.025  1.00  0.00      B    H  
ATOM   3280  O   HOH B1087       6.412  18.810   4.368  1.00  0.00      B    O  
ATOM   3281  H1  HOH B1087       7.018  19.611   4.026  1.00  0.00      B    H  
ATOM   3282  H2  HOH B1087       5.549  18.877   3.798  1.00  0.00      B    H  
ATOM   3283  O   HOH B1088      21.153  23.172   0.935  1.00  0.00      B    O  
ATOM   3284  H1  HOH B1088      20.468  23.515   1.613  1.00  0.00      B    H  
ATOM   3285  H2  HOH B1088      21.208  23.734   0.091  1.00  0.00      B    H  
ATOM   3286  O   HOH B1089      31.027   1.299  36.172  1.00  0.00      B    O  
ATOM   3287  H1  HOH B1089      31.942   1.741  35.991  1.00  0.00      B    H  
ATOM   3288  H2  HOH B1089      31.150   0.678  37.003  1.00  0.00      B    H  
ATOM   3289  O   HOH B1090       6.256  24.391  14.685  1.00  0.00      B    O  
ATOM   3290  H1  HOH B1090       5.536  23.706  14.980  1.00  0.00      B    H  
ATOM   3291  H2  HOH B1090       5.906  24.811  13.788  1.00  0.00      B    H  
ATOM   3292  O   HOH B1091      37.527   7.211  19.611  1.00  0.00      B    O  
ATOM   3293  H1  HOH B1091      36.788   6.470  19.525  1.00  0.00      B    H  
ATOM   3294  H2  HOH B1091      38.162   6.975  18.878  1.00  0.00      B    H  
ATOM   3295  O   HOH B1092      21.216  30.857  24.767  1.00  0.00      B    O  
ATOM   3296  H1  HOH B1092      20.801  31.403  25.552  1.00  0.00      B    H  
ATOM   3297  H2  HOH B1092      20.522  30.170  24.448  1.00  0.00      B    H  
ATOM   3298  O   HOH B1093      18.914   3.127  30.915  1.00  0.00      B    O  
ATOM   3299  H1  HOH B1093      19.569   2.783  31.602  1.00  0.00      B    H  
ATOM   3300  H2  HOH B1093      18.594   2.322  30.386  1.00  0.00      B    H  
ATOM   3301  O   HOH B1094      18.077  27.345  15.514  1.00  0.00      B    O  
ATOM   3302  H1  HOH B1094      18.556  27.772  16.276  1.00  0.00      B    H  
ATOM   3303  H2  HOH B1094      18.821  26.904  14.951  1.00  0.00      B    H  
ATOM   3304  O   HOH B1095      25.673  25.079  17.602  1.00  0.00      B    O  
ATOM   3305  H1  HOH B1095      25.622  25.475  18.523  1.00  0.00      B    H  
ATOM   3306  H2  HOH B1095      25.257  24.158  17.653  1.00  0.00      B    H  
ATOM   3307  O   HOH B1096      22.778  27.858  29.304  1.00  0.00      B    O  
ATOM   3308  H1  HOH B1096      21.966  27.331  29.031  1.00  0.00      B    H  
ATOM   3309  H2  HOH B1096      23.165  27.387  30.125  1.00  0.00      B    H  
ATOM   3310  O   HOH B1097       4.359  26.408  38.332  1.00  0.00      B    O  
ATOM   3311  H1  HOH B1097       4.199  26.165  39.326  1.00  0.00      B    H  
ATOM   3312  H2  HOH B1097       3.392  26.411  37.953  1.00  0.00      B    H  
ATOM   3313  O   HOH B1098      12.322  28.592  31.485  1.00  0.00      B    O  
ATOM   3314  H1  HOH B1098      11.626  27.868  31.729  1.00  0.00      B    H  
ATOM   3315  H2  HOH B1098      13.240  28.245  31.658  1.00  0.00      B    H  
ATOM   3316  O   HOH B1099       8.063  12.223  22.877  1.00  0.00      B    O  
ATOM   3317  H1  HOH B1099       9.036  11.964  22.689  1.00  0.00      B    H  
ATOM   3318  H2  HOH B1099       7.572  11.346  23.053  1.00  0.00      B    H  
ATOM   3319  O   HOH B1100      22.344   1.789  18.894  1.00  0.00      B    O  
ATOM   3320  H1  HOH B1100      21.927   2.695  19.027  1.00  0.00      B    H  
ATOM   3321  H2  HOH B1100      21.887   1.312  18.119  1.00  0.00      B    H  
ATOM   3322  O   HOH B1101      19.699  10.952  38.041  1.00  0.00      B    O  
ATOM   3323  H1  HOH B1101      18.857  10.348  38.039  1.00  0.00      B    H  
ATOM   3324  H2  HOH B1101      19.559  11.544  38.847  1.00  0.00      B    H  
ATOM   3325  O   HOH B1102      32.406  27.130  34.834  1.00  0.00      B    O  
ATOM   3326  H1  HOH B1102      31.484  27.157  34.488  1.00  0.00      B    H  
ATOM   3327  H2  HOH B1102      33.063  27.426  34.109  1.00  0.00      B    H  
ATOM   3328  O   HOH B1103      16.101   2.080   1.231  1.00  0.00      B    O  
ATOM   3329  H1  HOH B1103      15.319   1.651   1.772  1.00  0.00      B    H  
ATOM   3330  H2  HOH B1103      16.398   1.335   0.557  1.00  0.00      B    H  
ATOM   3331  O   HOH B1104      16.175  28.118  11.590  1.00  0.00      B    O  
ATOM   3332  H1  HOH B1104      16.813  27.376  11.347  1.00  0.00      B    H  
ATOM   3333  H2  HOH B1104      16.722  28.894  11.994  1.00  0.00      B    H  
ATOM   3334  O   HOH B1105      24.369   3.737  10.639  1.00  0.00      B    O  
ATOM   3335  H1  HOH B1105      24.493   3.472  11.578  1.00  0.00      B    H  
ATOM   3336  H2  HOH B1105      23.407   3.559  10.338  1.00  0.00      B    H  
ATOM   3337  O   HOH B1106      19.634  23.062  35.475  1.00  0.00      B    O  
ATOM   3338  H1  HOH B1106      18.740  22.634  35.553  1.00  0.00      B    H  
ATOM   3339  H2  HOH B1106      20.213  22.399  34.987  1.00  0.00      B    H  
ATOM   3340  O   HOH B1107      22.025  18.600  14.314  1.00  0.00      B    O  
ATOM   3341  H1  HOH B1107      21.219  18.126  14.642  1.00  0.00      B    H  
ATOM   3342  H2  HOH B1107      22.055  18.520  13.316  1.00  0.00      B    H  
ATOM   3343  O   HOH B1108      27.594  32.274  38.568  1.00  0.00      B    O  
ATOM   3344  H1  HOH B1108      27.898  32.662  37.685  1.00  0.00      B    H  
ATOM   3345  H2  HOH B1108      28.413  32.092  39.126  1.00  0.00      B    H  
ATOM   3346  O   HOH B1109      10.612   5.571  33.385  1.00  0.00      B    O  
ATOM   3347  H1  HOH B1109      11.078   5.944  32.555  1.00  0.00      B    H  
ATOM   3348  H2  HOH B1109       9.707   6.025  33.401  1.00  0.00      B    H  
ATOM   3349  O   HOH B1110      37.092  10.367   8.699  1.00  0.00      B    O  
ATOM   3350  H1  HOH B1110      38.029  10.423   9.042  1.00  0.00      B    H  
ATOM   3351  H2  HOH B1110      37.145  10.144   7.692  1.00  0.00      B    H  
ATOM   3352  O   HOH B1111      34.477  35.426   9.416  1.00  0.00      B    O  
ATOM   3353  H1  HOH B1111      34.932  34.759  10.005  1.00  0.00      B    H  
ATOM   3354  H2  HOH B1111      34.920  35.400   8.444  1.00  0.00      B    H  
ATOM   3355  O   HOH B1112      22.341   4.635  12.715  1.00  0.00      B    O  
ATOM   3356  H1  HOH B1112      22.012   3.944  13.305  1.00  0.00      B    H  
ATOM   3357  H2  HOH B1112      21.601   4.813  11.978  1.00  0.00      B    H  
ATOM   3358  O   HOH B1113       4.312   9.521  10.854  1.00  0.00      B    O  
ATOM   3359  H1  HOH B1113       4.061  10.467  11.136  1.00  0.00      B    H  
ATOM   3360  H2  HOH B1113       4.691   9.051  11.675  1.00  0.00      B    H  
ATOM   3361  O   HOH B1114      32.095  12.042   5.804  1.00  0.00      B    O  
ATOM   3362  H1  HOH B1114      32.709  11.249   6.103  1.00  0.00      B    H  
ATOM   3363  H2  HOH B1114      31.269  11.656   5.233  1.00  0.00      B    H  
ATOM   3364  O   HOH B1115      13.240   2.533  36.481  1.00  0.00      B    O  
ATOM   3365  H1  HOH B1115      12.511   3.220  36.218  1.00  0.00      B    H  
ATOM   3366  H2  HOH B1115      13.766   2.913  37.236  1.00  0.00      B    H  
ATOM   3367  O   HOH B1116      10.792  16.919  20.460  1.00  0.00      B    O  
ATOM   3368  H1  HOH B1116      11.744  16.800  20.896  1.00  0.00      B    H  
ATOM   3369  H2  HOH B1116      10.128  16.525  21.107  1.00  0.00      B    H  
ATOM   3370  O   HOH B1117       3.878   1.108  28.180  1.00  0.00      B    O  
ATOM   3371  H1  HOH B1117       3.163   0.420  28.012  1.00  0.00      B    H  
ATOM   3372  H2  HOH B1117       4.445   0.652  28.908  1.00  0.00      B    H  
ATOM   3373  O   HOH B1118      33.585  26.089   9.396  1.00  0.00      B    O  
ATOM   3374  H1  HOH B1118      33.123  26.541  10.154  1.00  0.00      B    H  
ATOM   3375  H2  HOH B1118      34.271  26.690   9.063  1.00  0.00      B    H  
ATOM   3376  O   HOH B1119      24.277  27.508   1.829  1.00  0.00      B    O  
ATOM   3377  H1  HOH B1119      24.803  26.688   1.576  1.00  0.00      B    H  
ATOM   3378  H2  HOH B1119      24.882  28.269   1.917  1.00  0.00      B    H  
ATOM   3379  O   HOH B1120       0.643  20.638  18.490  1.00  0.00      B    O  
ATOM   3380  H1  HOH B1120       0.756  19.668  18.304  1.00  0.00      B    H  
ATOM   3381  H2  HOH B1120       1.040  20.861  19.396  1.00  0.00      B    H  
ATOM   3382  O   HOH B1121      30.613  23.337  22.199  1.00  0.00      B    O  
ATOM   3383  H1  HOH B1121      29.932  23.657  22.947  1.00  0.00      B    H  
ATOM   3384  H2  HOH B1121      31.453  23.882  22.376  1.00  0.00      B    H  
ATOM   3385  O   HOH B1122       2.527  35.861  31.424  1.00  0.00      B    O  
ATOM   3386  H1  HOH B1122       3.047  35.428  30.647  1.00  0.00      B    H  
ATOM   3387  H2  HOH B1122       1.981  36.612  30.964  1.00  0.00      B    H  
ATOM   3388  O   HOH B1123      30.776  37.493  26.116  1.00  0.00      B    O  
ATOM   3389  H1  HOH B1123      31.719  37.717  25.720  1.00  0.00      B    H  
ATOM   3390  H2  HOH B1123      30.214  37.117  25.360  1.00  0.00      B    H  
ATOM   3391  O   HOH B1124      37.740  14.527  17.466  1.00  0.00      B    O  
ATOM   3392  H1  HOH B1124      38.129  15.370  17.001  1.00  0.00      B    H  
ATOM   3393  H2  HOH B1124      37.868  13.757  16.878  1.00  0.00      B    H  
ATOM   3394  O   HOH B1125      35.527  36.842  15.854  1.00  0.00      B    O  
ATOM   3395  H1  HOH B1125      36.424  37.315  15.741  1.00  0.00      B    H  
ATOM   3396  H2  HOH B1125      34.811  37.474  15.812  1.00  0.00      B    H  
ATOM   3397  O   HOH B1126      14.992  35.648  15.123  1.00  0.00      B    O  
ATOM   3398  H1  HOH B1126      15.116  34.958  14.361  1.00  0.00      B    H  
ATOM   3399  H2  HOH B1126      15.969  35.972  15.261  1.00  0.00      B    H  
ATOM   3400  O   HOH B1127      38.248  27.966  34.355  1.00  0.00      B    O  
ATOM   3401  H1  HOH B1127      39.154  28.434  34.290  1.00  0.00      B    H  
ATOM   3402  H2  HOH B1127      37.678  28.409  35.034  1.00  0.00      B    H  
ATOM   3403  O   HOH B1128      33.460  25.458  17.978  1.00  0.00      B    O  
ATOM   3404  H1  HOH B1128      34.216  24.774  18.063  1.00  0.00      B    H  
ATOM   3405  H2  HOH B1128      32.921  25.287  17.146  1.00  0.00      B    H  
ATOM   3406  O   HOH B1129      30.532  16.001  20.770  1.00  0.00      B    O  
ATOM   3407  H1  HOH B1129      29.896  16.147  20.030  1.00  0.00      B    H  
ATOM   3408  H2  HOH B1129      30.004  15.976  21.660  1.00  0.00      B    H  
ATOM   3409  O   HOH B1130      19.631  32.599  33.590  1.00  0.00      B    O  
ATOM   3410  H1  HOH B1130      20.112  32.573  34.520  1.00  0.00      B    H  
ATOM   3411  H2  HOH B1130      19.177  31.662  33.508  1.00  0.00      B    H  
ATOM   3412  O   HOH B1131       2.957  23.508  10.080  1.00  0.00      B    O  
ATOM   3413  H1  HOH B1131       3.085  22.861   9.336  1.00  0.00      B    H  
ATOM   3414  H2  HOH B1131       2.454  24.311   9.666  1.00  0.00      B    H  
ATOM   3415  O   HOH B1132      39.028  35.970  24.079  1.00  0.00      B    O  
ATOM   3416  H1  HOH B1132      38.446  35.660  23.313  1.00  0.00      B    H  
ATOM   3417  H2  HOH B1132      39.770  35.289  24.166  1.00  0.00      B    H  
ATOM   3418  O   HOH B1133      20.287  15.066  36.020  1.00  0.00      B    O  
ATOM   3419  H1  HOH B1133      19.388  15.320  36.236  1.00  0.00      B    H  
ATOM   3420  H2  HOH B1133      20.656  15.894  35.453  1.00  0.00      B    H  
ATOM   3421  O   HOH B1134       0.473  24.812  21.195  1.00  0.00      B    O  
ATOM   3422  H1  HOH B1134       1.017  24.960  20.396  1.00  0.00      B    H  
ATOM   3423  H2  HOH B1134       0.522  23.763  21.401  1.00  0.00      B    H  
ATOM   3424  O   HOH B1135      11.384  21.787  17.872  1.00  0.00      B    O  
ATOM   3425  H1  HOH B1135      11.017  21.986  18.746  1.00  0.00      B    H  
ATOM   3426  H2  HOH B1135      12.365  21.612  17.963  1.00  0.00      B    H  
ATOM   3427  O   HOH B1136      31.993  15.516  10.986  1.00  0.00      B    O  
ATOM   3428  H1  HOH B1136      33.017  15.363  10.853  1.00  0.00      B    H  
ATOM   3429  H2  HOH B1136      31.580  15.189  10.106  1.00  0.00      B    H  
ATOM   3430  O   HOH B1137      18.432  14.238  31.953  1.00  0.00      B    O  
ATOM   3431  H1  HOH B1137      17.596  13.721  31.853  1.00  0.00      B    H  
ATOM   3432  H2  HOH B1137      19.129  13.659  31.522  1.00  0.00      B    H  
ATOM   3433  O   HOH B1138      29.220  20.901  24.046  1.00  0.00      B    O  
ATOM   3434  H1  HOH B1138      28.758  21.792  23.952  1.00  0.00      B    H  
ATOM   3435  H2  HOH B1138      30.158  20.950  23.630  1.00  0.00      B    H  
ATOM   3436  O   HOH B1139       7.375  10.597  14.930  1.00  0.00      B    O  
ATOM   3437  H1  HOH B1139       7.600   9.746  14.381  1.00  0.00      B    H  
ATOM   3438  H2  HOH B1139       7.477  10.386  15.975  1.00  0.00      B    H  
ATOM   3439  O   HOH B1140      29.349  10.961  12.108  1.00  0.00      B    O  
ATOM   3440  H1  HOH B1140      28.566  11.556  11.842  1.00  0.00      B    H  
ATOM   3441  H2  HOH B1140      29.394  10.914  13.166  1.00  0.00      B    H  
ATOM   3442  O   HOH B1141      15.080  28.681   1.562  1.00  0.00      B    O  
ATOM   3443  H1  HOH B1141      14.903  27.814   0.977  1.00  0.00      B    H  
ATOM   3444  H2  HOH B1141      14.399  29.415   1.213  1.00  0.00      B    H  
ATOM   3445  O   HOH B1142      24.373  16.646  29.586  1.00  0.00      B    O  
ATOM   3446  H1  HOH B1142      25.331  16.772  29.346  1.00  0.00      B    H  
ATOM   3447  H2  HOH B1142      24.263  16.303  30.591  1.00  0.00      B    H  
ATOM   3448  O   HOH B1143      16.926  34.849  24.802  1.00  0.00      B    O  
ATOM   3449  H1  HOH B1143      16.479  34.466  25.567  1.00  0.00      B    H  
ATOM   3450  H2  HOH B1143      17.914  34.791  24.993  1.00  0.00      B    H  
ATOM   3451  O   HOH B1144      23.407  13.410  15.458  1.00  0.00      B    O  
ATOM   3452  H1  HOH B1144      23.177  12.783  14.700  1.00  0.00      B    H  
ATOM   3453  H2  HOH B1144      24.410  13.279  15.657  1.00  0.00      B    H  
ATOM   3454  O   HOH B1145       8.695  34.284  25.303  1.00  0.00      B    O  
ATOM   3455  H1  HOH B1145       9.253  34.241  24.405  1.00  0.00      B    H  
ATOM   3456  H2  HOH B1145       9.062  34.968  25.969  1.00  0.00      B    H  
ATOM   3457  O   HOH B1146      11.380  38.188  19.121  1.00  0.00      B    O  
ATOM   3458  H1  HOH B1146      11.598  38.608  18.245  1.00  0.00      B    H  
ATOM   3459  H2  HOH B1146      12.165  37.580  19.284  1.00  0.00      B    H  
ATOM   3460  O   HOH B1147      30.684   0.298  10.496  1.00  0.00      B    O  
ATOM   3461  H1  HOH B1147      31.529   0.795  10.744  1.00  0.00      B    H  
ATOM   3462  H2  HOH B1147      30.719   0.201   9.448  1.00  0.00      B    H  
ATOM   3463  O   HOH B1148      28.305  10.745  31.568  1.00  0.00      B    O  
ATOM   3464  H1  HOH B1148      28.534  10.004  30.965  1.00  0.00      B    H  
ATOM   3465  H2  HOH B1148      29.044  10.760  32.260  1.00  0.00      B    H  
ATOM   3466  O   HOH B1149      19.053  23.859   2.965  1.00  0.00      B    O  
ATOM   3467  H1  HOH B1149      19.981  23.620   3.443  1.00  0.00      B    H  
ATOM   3468  H2  HOH B1149      18.521  24.433   3.573  1.00  0.00      B    H  
ATOM   3469  O   HOH B1150      32.135  38.036   8.002  1.00  0.00      B    O  
ATOM   3470  H1  HOH B1150      31.982  38.173   7.004  1.00  0.00      B    H  
ATOM   3471  H2  HOH B1150      33.066  38.412   8.192  1.00  0.00      B    H  
ATOM   3472  O   HOH B1151      38.029  16.996  15.778  1.00  0.00      B    O  
ATOM   3473  H1  HOH B1151      37.498  16.532  15.075  1.00  0.00      B    H  
ATOM   3474  H2  HOH B1151      37.789  17.980  15.713  1.00  0.00      B    H  
ATOM   3475  O   HOH B1152      35.430  36.763   4.807  1.00  0.00      B    O  
ATOM   3476  H1  HOH B1152      36.131  36.235   4.289  1.00  0.00      B    H  
ATOM   3477  H2  HOH B1152      35.790  36.884   5.767  1.00  0.00      B    H  
ATOM   3478  O   HOH B1153      25.407  12.689  37.029  1.00  0.00      B    O  
ATOM   3479  H1  HOH B1153      24.669  12.088  37.437  1.00  0.00      B    H  
ATOM   3480  H2  HOH B1153      25.837  13.192  37.829  1.00  0.00      B    H  
ATOM   3481  O   HOH B1154      29.969  27.421   8.247  1.00  0.00      B    O  
ATOM   3482  H1  HOH B1154      29.678  26.548   8.768  1.00  0.00      B    H  
ATOM   3483  H2  HOH B1154      29.541  27.292   7.350  1.00  0.00      B    H  
ATOM   3484  O   HOH B1155      33.746  21.920   9.194  1.00  0.00      B    O  
ATOM   3485  H1  HOH B1155      33.137  22.649   9.568  1.00  0.00      B    H  
ATOM   3486  H2  HOH B1155      33.211  21.387   8.525  1.00  0.00      B    H  
ATOM   3487  O   HOH B1157      14.268   6.725  27.948  1.00  0.00      B    O  
ATOM   3488  H1  HOH B1157      13.711   5.948  28.237  1.00  0.00      B    H  
ATOM   3489  H2  HOH B1157      14.198   7.469  28.636  1.00  0.00      B    H  
ATOM   3490  O   HOH B1158      30.859  13.186  30.251  1.00  0.00      B    O  
ATOM   3491  H1  HOH B1158      29.923  13.254  30.568  1.00  0.00      B    H  
ATOM   3492  H2  HOH B1158      31.038  13.779  29.471  1.00  0.00      B    H  
ATOM   3493  O   HOH B1159      31.235  31.979  23.589  1.00  0.00      B    O  
ATOM   3494  H1  HOH B1159      31.737  32.237  24.454  1.00  0.00      B    H  
ATOM   3495  H2  HOH B1159      30.517  31.240  23.784  1.00  0.00      B    H  
ATOM   3496  O   HOH B1160      12.964   4.438  21.749  1.00  0.00      B    O  
ATOM   3497  H1  HOH B1160      12.239   4.637  22.400  1.00  0.00      B    H  
ATOM   3498  H2  HOH B1160      13.822   4.091  22.233  1.00  0.00      B    H  
ATOM   3499  O   HOH B1161      10.647  31.251  14.431  1.00  0.00      B    O  
ATOM   3500  H1  HOH B1161      11.303  30.666  14.071  1.00  0.00      B    H  
ATOM   3501  H2  HOH B1161      11.049  31.583  15.283  1.00  0.00      B    H  
ATOM   3502  O   HOH B1162      23.587   5.110  17.084  1.00  0.00      B    O  
ATOM   3503  H1  HOH B1162      24.520   5.486  17.120  1.00  0.00      B    H  
ATOM   3504  H2  HOH B1162      23.688   4.113  16.792  1.00  0.00      B    H  
ATOM   3505  O   HOH B1163       7.190  10.220   1.752  1.00  0.00      B    O  
ATOM   3506  H1  HOH B1163       6.328  10.266   2.221  1.00  0.00      B    H  
ATOM   3507  H2  HOH B1163       7.893  10.251   2.473  1.00  0.00      B    H  
ATOM   3508  O   HOH B1164      17.088  12.339  34.846  1.00  0.00      B    O  
ATOM   3509  H1  HOH B1164      16.489  11.921  35.559  1.00  0.00      B    H  
ATOM   3510  H2  HOH B1164      16.517  12.590  34.030  1.00  0.00      B    H  
ATOM   3511  O   HOH B1165       8.051   6.293  19.234  1.00  0.00      B    O  
ATOM   3512  H1  HOH B1165       7.674   5.761  20.008  1.00  0.00      B    H  
ATOM   3513  H2  HOH B1165       7.877   5.818  18.313  1.00  0.00      B    H  
ATOM   3514  O   HOH B1166      14.538  15.123  10.865  1.00  0.00      B    O  
ATOM   3515  H1  HOH B1166      14.530  14.560  11.708  1.00  0.00      B    H  
ATOM   3516  H2  HOH B1166      14.502  16.092  11.115  1.00  0.00      B    H  
ATOM   3517  O   HOH B1167      28.901  14.013  15.542  1.00  0.00      B    O  
ATOM   3518  H1  HOH B1167      29.410  13.551  16.269  1.00  0.00      B    H  
ATOM   3519  H2  HOH B1167      29.481  14.302  14.845  1.00  0.00      B    H  
ATOM   3520  O   HOH B1168       9.503  22.672  15.982  1.00  0.00      B    O  
ATOM   3521  H1  HOH B1168      10.172  22.432  16.652  1.00  0.00      B    H  
ATOM   3522  H2  HOH B1168       9.151  23.592  16.360  1.00  0.00      B    H  
ATOM   3523  O   HOH B1169       0.548  19.502  38.501  1.00  0.00      B    O  
ATOM   3524  H1  HOH B1169       1.489  19.567  38.879  1.00  0.00      B    H  
ATOM   3525  H2  HOH B1169      -0.171  19.835  39.151  1.00  0.00      B    H  
ATOM   3526  O   HOH B1170      29.181  33.521  23.035  1.00  0.00      B    O  
ATOM   3527  H1  HOH B1170      28.764  32.669  22.694  1.00  0.00      B    H  
ATOM   3528  H2  HOH B1170      30.126  33.278  23.213  1.00  0.00      B    H  
ATOM   3529  O   HOH B1171      17.780  12.801  19.626  1.00  0.00      B    O  
ATOM   3530  H1  HOH B1171      18.608  12.256  19.607  1.00  0.00      B    H  
ATOM   3531  H2  HOH B1171      17.608  12.924  20.624  1.00  0.00      B    H  
ATOM   3532  O   HOH B1172      14.720  24.661  13.322  1.00  0.00      B    O  
ATOM   3533  H1  HOH B1172      14.186  23.910  13.749  1.00  0.00      B    H  
ATOM   3534  H2  HOH B1172      15.601  24.645  13.872  1.00  0.00      B    H  
ATOM   3535  O   HOH B1173      30.755  33.899   2.566  1.00  0.00      B    O  
ATOM   3536  H1  HOH B1173      31.276  34.426   1.873  1.00  0.00      B    H  
ATOM   3537  H2  HOH B1173      29.782  34.262   2.597  1.00  0.00      B    H  
ATOM   3538  O   HOH B1174       1.993  32.936  38.728  1.00  0.00      B    O  
ATOM   3539  H1  HOH B1174       2.412  32.729  37.839  1.00  0.00      B    H  
ATOM   3540  H2  HOH B1174       2.382  32.281  39.381  1.00  0.00      B    H  
ATOM   3541  O   HOH B1175      32.405  24.149  15.502  1.00  0.00      B    O  
ATOM   3542  H1  HOH B1175      32.156  23.405  16.183  1.00  0.00      B    H  
ATOM   3543  H2  HOH B1175      33.037  23.742  14.822  1.00  0.00      B    H  
ATOM   3544  O   HOH B1176      29.879   2.466  14.861  1.00  0.00      B    O  
ATOM   3545  H1  HOH B1176      30.221   3.272  14.396  1.00  0.00      B    H  
ATOM   3546  H2  HOH B1176      30.375   1.635  14.386  1.00  0.00      B    H  
ATOM   3547  O   HOH B1177      24.475  28.525  31.562  1.00  0.00      B    O  
ATOM   3548  H1  HOH B1177      23.882  29.201  31.083  1.00  0.00      B    H  
ATOM   3549  H2  HOH B1177      25.397  28.580  31.192  1.00  0.00      B    H  
ATOM   3550  O   HOH B1178      38.569  26.269  23.424  1.00  0.00      B    O  
ATOM   3551  H1  HOH B1178      37.966  26.837  22.881  1.00  0.00      B    H  
ATOM   3552  H2  HOH B1178      39.027  25.595  22.798  1.00  0.00      B    H  
ATOM   3553  O   HOH B1179      16.086  33.324  31.914  1.00  0.00      B    O  
ATOM   3554  H1  HOH B1179      16.865  33.630  32.496  1.00  0.00      B    H  
ATOM   3555  H2  HOH B1179      16.017  32.336  31.906  1.00  0.00      B    H  
ATOM   3556  O   HOH B1180      12.614  18.309   9.324  1.00  0.00      B    O  
ATOM   3557  H1  HOH B1180      12.103  17.425   9.323  1.00  0.00      B    H  
ATOM   3558  H2  HOH B1180      13.485  18.184   9.862  1.00  0.00      B    H  
ATOM   3559  O   HOH B1181      15.956  32.757  28.528  1.00  0.00      B    O  
ATOM   3560  H1  HOH B1181      15.165  32.437  27.972  1.00  0.00      B    H  
ATOM   3561  H2  HOH B1181      15.996  33.749  28.339  1.00  0.00      B    H  
ATOM   3562  O   HOH B1182       6.848  34.072  30.797  1.00  0.00      B    O  
ATOM   3563  H1  HOH B1182       6.530  34.956  30.363  1.00  0.00      B    H  
ATOM   3564  H2  HOH B1182       7.402  33.585  30.088  1.00  0.00      B    H  
ATOM   3565  O   HOH B1183       2.308  24.034  34.311  1.00  0.00      B    O  
ATOM   3566  H1  HOH B1183       2.969  24.511  34.919  1.00  0.00      B    H  
ATOM   3567  H2  HOH B1183       2.762  23.851  33.463  1.00  0.00      B    H  
ATOM   3568  O   HOH B1184      27.165  32.391   5.187  1.00  0.00      B    O  
ATOM   3569  H1  HOH B1184      26.378  32.510   4.573  1.00  0.00      B    H  
ATOM   3570  H2  HOH B1184      26.812  32.718   6.111  1.00  0.00      B    H  
ATOM   3571  O   HOH B1185       3.071   8.663  17.143  1.00  0.00      B    O  
ATOM   3572  H1  HOH B1185       3.723   9.361  17.534  1.00  0.00      B    H  
ATOM   3573  H2  HOH B1185       2.747   8.067  17.866  1.00  0.00      B    H  
ATOM   3574  O   HOH B1186       8.078   8.070  24.941  1.00  0.00      B    O  
ATOM   3575  H1  HOH B1186       8.293   7.135  25.223  1.00  0.00      B    H  
ATOM   3576  H2  HOH B1186       7.327   8.024  24.268  1.00  0.00      B    H  
ATOM   3577  O   HOH B1187      21.045  25.231  28.841  1.00  0.00      B    O  
ATOM   3578  H1  HOH B1187      21.672  24.584  28.339  1.00  0.00      B    H  
ATOM   3579  H2  HOH B1187      20.496  24.608  29.376  1.00  0.00      B    H  
ATOM   3580  O   HOH B1188       8.498  35.877  17.166  1.00  0.00      B    O  
ATOM   3581  H1  HOH B1188       9.246  35.797  17.869  1.00  0.00      B    H  
ATOM   3582  H2  HOH B1188       8.582  35.078  16.503  1.00  0.00      B    H  
ATOM   3583  O   HOH B1189       1.958  32.338  15.301  1.00  0.00      B    O  
ATOM   3584  H1  HOH B1189       2.930  32.329  15.049  1.00  0.00      B    H  
ATOM   3585  H2  HOH B1189       1.820  31.629  16.108  1.00  0.00      B    H  
ATOM   3586  O   HOH B1190      14.154   2.905  23.699  1.00  0.00      B    O  
ATOM   3587  H1  HOH B1190      13.689   2.078  23.448  1.00  0.00      B    H  
ATOM   3588  H2  HOH B1190      15.156   2.648  23.871  1.00  0.00      B    H  
ATOM   3589  O   HOH B1191       1.225   6.189   8.529  1.00  0.00      B    O  
ATOM   3590  H1  HOH B1191       1.597   6.986   9.019  1.00  0.00      B    H  
ATOM   3591  H2  HOH B1191       0.252   6.287   8.383  1.00  0.00      B    H  
ATOM   3592  O   HOH B1192       3.368  21.124  25.065  1.00  0.00      B    O  
ATOM   3593  H1  HOH B1192       2.350  21.363  24.807  1.00  0.00      B    H  
ATOM   3594  H2  HOH B1192       3.856  20.835  24.218  1.00  0.00      B    H  
ATOM   3595  O   HOH B1193      34.586  37.016  27.235  1.00  0.00      B    O  
ATOM   3596  H1  HOH B1193      34.544  37.953  27.667  1.00  0.00      B    H  
ATOM   3597  H2  HOH B1193      35.505  36.838  26.871  1.00  0.00      B    H  
ATOM   3598  O   HOH B1194       1.447  13.812  30.375  1.00  0.00      B    O  
ATOM   3599  H1  HOH B1194       2.484  13.808  30.137  1.00  0.00      B    H  
ATOM   3600  H2  HOH B1194       1.144  14.760  30.315  1.00  0.00      B    H  
ATOM   3601  O   HOH B1195      17.029   1.232  14.372  1.00  0.00      B    O  
ATOM   3602  H1  HOH B1195      17.634   0.547  14.837  1.00  0.00      B    H  
ATOM   3603  H2  HOH B1195      16.808   0.950  13.441  1.00  0.00      B    H  
ATOM   3604  O   HOH B1196      16.873   3.924   3.328  1.00  0.00      B    O  
ATOM   3605  H1  HOH B1196      16.812   2.930   3.199  1.00  0.00      B    H  
ATOM   3606  H2  HOH B1196      17.071   4.174   4.327  1.00  0.00      B    H  
ATOM   3607  O   HOH B1197      20.943  17.475  34.900  1.00  0.00      B    O  
ATOM   3608  H1  HOH B1197      20.547  18.297  35.278  1.00  0.00      B    H  
ATOM   3609  H2  HOH B1197      21.564  17.721  34.147  1.00  0.00      B    H  
ATOM   3610  O   HOH B1198      20.793  34.023  16.298  1.00  0.00      B    O  
ATOM   3611  H1  HOH B1198      20.277  33.482  15.627  1.00  0.00      B    H  
ATOM   3612  H2  HOH B1198      21.693  34.095  15.896  1.00  0.00      B    H  
ATOM   3613  O   HOH B1199      29.471  36.638  23.923  1.00  0.00      B    O  
ATOM   3614  H1  HOH B1199      28.591  36.711  23.440  1.00  0.00      B    H  
ATOM   3615  H2  HOH B1199      29.834  35.731  23.684  1.00  0.00      B    H  
ATOM   3616  O   HOH B1200      11.805  18.746  26.735  1.00  0.00      B    O  
ATOM   3617  H1  HOH B1200      12.731  18.425  27.127  1.00  0.00      B    H  
ATOM   3618  H2  HOH B1200      11.374  17.911  26.340  1.00  0.00      B    H  
ATOM   3619  O   HOH B1201      34.218  13.704  14.756  1.00  0.00      B    O  
ATOM   3620  H1  HOH B1201      33.716  12.997  14.244  1.00  0.00      B    H  
ATOM   3621  H2  HOH B1201      35.067  13.332  15.170  1.00  0.00      B    H  
ATOM   3622  O   HOH B1202      27.454  15.834   7.568  1.00  0.00      B    O  
ATOM   3623  H1  HOH B1202      26.727  15.133   7.370  1.00  0.00      B    H  
ATOM   3624  H2  HOH B1202      27.114  16.774   7.478  1.00  0.00      B    H  
ATOM   3625  O   HOH B1203      28.756   2.347   6.485  1.00  0.00      B    O  
ATOM   3626  H1  HOH B1203      27.825   2.023   6.717  1.00  0.00      B    H  
ATOM   3627  H2  HOH B1203      29.205   2.415   7.395  1.00  0.00      B    H  
ATOM   3628  O   HOH B1204      18.701   6.468  37.634  1.00  0.00      B    O  
ATOM   3629  H1  HOH B1204      18.868   7.459  37.834  1.00  0.00      B    H  
ATOM   3630  H2  HOH B1204      19.610   5.980  37.579  1.00  0.00      B    H  
ATOM   3631  O   HOH B1205      25.129  24.958  28.049  1.00  0.00      B    O  
ATOM   3632  H1  HOH B1205      25.468  25.254  28.965  1.00  0.00      B    H  
ATOM   3633  H2  HOH B1205      24.476  24.217  28.159  1.00  0.00      B    H  
ATOM   3634  O   HOH B1206       2.740  35.433  36.235  1.00  0.00      B    O  
ATOM   3635  H1  HOH B1206       3.023  36.418  36.091  1.00  0.00      B    H  
ATOM   3636  H2  HOH B1206       1.853  35.463  36.594  1.00  0.00      B    H  
ATOM   3637  O   HOH B1207      30.472  18.889  29.336  1.00  0.00      B    O  
ATOM   3638  H1  HOH B1207      29.986  18.620  28.476  1.00  0.00      B    H  
ATOM   3639  H2  HOH B1207      31.172  19.587  29.058  1.00  0.00      B    H  
ATOM   3640  O   HOH B1208      30.440  11.188   3.860  1.00  0.00      B    O  
ATOM   3641  H1  HOH B1208      30.508  11.048   2.865  1.00  0.00      B    H  
ATOM   3642  H2  HOH B1208      29.638  10.632   4.131  1.00  0.00      B    H  
ATOM   3643  O   HOH B1209      24.144  14.890  35.906  1.00  0.00      B    O  
ATOM   3644  H1  HOH B1209      24.550  14.133  36.451  1.00  0.00      B    H  
ATOM   3645  H2  HOH B1209      24.888  15.427  35.540  1.00  0.00      B    H  
ATOM   3646  O   HOH B1210      15.373   6.110  12.152  1.00  0.00      B    O  
ATOM   3647  H1  HOH B1210      15.356   6.204  13.172  1.00  0.00      B    H  
ATOM   3648  H2  HOH B1210      14.421   6.073  11.803  1.00  0.00      B    H  
ATOM   3649  O   HOH B1211      11.818  16.568  12.239  1.00  0.00      B    O  
ATOM   3650  H1  HOH B1211      11.877  16.460  11.244  1.00  0.00      B    H  
ATOM   3651  H2  HOH B1211      11.526  15.626  12.646  1.00  0.00      B    H  
ATOM   3652  O   HOH B1212      10.939  35.123  18.560  1.00  0.00      B    O  
ATOM   3653  H1  HOH B1212      11.144  34.151  18.622  1.00  0.00      B    H  
ATOM   3654  H2  HOH B1212      11.500  35.529  17.898  1.00  0.00      B    H  
ATOM   3655  O   HOH B1213      11.056  28.508  17.661  1.00  0.00      B    O  
ATOM   3656  H1  HOH B1213      12.022  28.784  17.438  1.00  0.00      B    H  
ATOM   3657  H2  HOH B1213      10.652  28.143  16.809  1.00  0.00      B    H  
ATOM   3658  O   HOH B1214       6.977  21.412   8.194  1.00  0.00      B    O  
ATOM   3659  H1  HOH B1214       6.080  21.114   7.850  1.00  0.00      B    H  
ATOM   3660  H2  HOH B1214       6.766  22.019   8.980  1.00  0.00      B    H  
ATOM   3661  O   HOH B1215      11.385  13.644  17.213  1.00  0.00      B    O  
ATOM   3662  H1  HOH B1215      10.913  13.286  16.410  1.00  0.00      B    H  
ATOM   3663  H2  HOH B1215      12.331  13.193  17.161  1.00  0.00      B    H  
ATOM   3664  O   HOH B1216      11.817  30.395  34.475  1.00  0.00      B    O  
ATOM   3665  H1  HOH B1216      10.909  30.717  34.217  1.00  0.00      B    H  
ATOM   3666  H2  HOH B1216      12.040  29.672  33.869  1.00  0.00      B    H  
ATOM   3667  O   HOH B1217       5.767   4.676   7.189  1.00  0.00      B    O  
ATOM   3668  H1  HOH B1217       6.406   3.987   7.596  1.00  0.00      B    H  
ATOM   3669  H2  HOH B1217       4.901   4.191   6.963  1.00  0.00      B    H  
ATOM   3670  O   HOH B1218      20.245   6.409  33.397  1.00  0.00      B    O  
ATOM   3671  H1  HOH B1218      19.999   7.169  34.025  1.00  0.00      B    H  
ATOM   3672  H2  HOH B1218      19.572   5.654  33.489  1.00  0.00      B    H  
ATOM   3673  O   HOH B1219      36.124  27.227  37.129  1.00  0.00      B    O  
ATOM   3674  H1  HOH B1219      35.893  28.182  36.790  1.00  0.00      B    H  
ATOM   3675  H2  HOH B1219      36.916  27.242  37.694  1.00  0.00      B    H  
ATOM   3676  O   HOH B1220       4.950  18.464  10.933  1.00  0.00      B    O  
ATOM   3677  H1  HOH B1220       4.880  17.661  11.530  1.00  0.00      B    H  
ATOM   3678  H2  HOH B1220       4.252  18.396  10.245  1.00  0.00      B    H  
ATOM   3679  O   HOH B1221       5.500  23.947   3.262  1.00  0.00      B    O  
ATOM   3680  H1  HOH B1221       5.933  23.593   4.065  1.00  0.00      B    H  
ATOM   3681  H2  HOH B1221       6.199  23.966   2.552  1.00  0.00      B    H  
ATOM   3682  O   HOH B1222       6.136  12.836   3.849  1.00  0.00      B    O  
ATOM   3683  H1  HOH B1222       5.629  12.022   3.456  1.00  0.00      B    H  
ATOM   3684  H2  HOH B1222       5.708  13.119   4.721  1.00  0.00      B    H  
ATOM   3685  O   HOH B1223      31.615  18.527  20.513  1.00  0.00      B    O  
ATOM   3686  H1  HOH B1223      31.252  17.569  20.602  1.00  0.00      B    H  
ATOM   3687  H2  HOH B1223      30.980  19.044  19.959  1.00  0.00      B    H  
ATOM   3688  O   HOH B1224      30.878  21.366  26.279  1.00  0.00      B    O  
ATOM   3689  H1  HOH B1224      31.841  21.530  25.908  1.00  0.00      B    H  
ATOM   3690  H2  HOH B1224      30.231  21.432  25.510  1.00  0.00      B    H  
ATOM   3691  O   HOH B1225       3.748  25.062  25.342  1.00  0.00      B    O  
ATOM   3692  H1  HOH B1225       2.980  24.732  25.909  1.00  0.00      B    H  
ATOM   3693  H2  HOH B1225       4.155  25.867  25.822  1.00  0.00      B    H  
ATOM   3694  O   HOH B1226       8.708   1.153  10.657  1.00  0.00      B    O  
ATOM   3695  H1  HOH B1226       8.067   0.477  11.011  1.00  0.00      B    H  
ATOM   3696  H2  HOH B1226       9.590   0.766  10.388  1.00  0.00      B    H  
ATOM   3697  O   HOH B1227      18.892   3.394   7.016  1.00  0.00      B    O  
ATOM   3698  H1  HOH B1227      19.273   4.287   7.241  1.00  0.00      B    H  
ATOM   3699  H2  HOH B1227      19.091   2.728   7.738  1.00  0.00      B    H  
ATOM   3700  O   HOH B1228      16.522   9.834  12.381  1.00  0.00      B    O  
ATOM   3701  H1  HOH B1228      15.593   9.901  12.669  1.00  0.00      B    H  
ATOM   3702  H2  HOH B1228      16.949  10.746  12.172  1.00  0.00      B    H  
ATOM   3703  O   HOH B1229      17.786  13.191  16.763  1.00  0.00      B    O  
ATOM   3704  H1  HOH B1229      18.559  13.867  16.730  1.00  0.00      B    H  
ATOM   3705  H2  HOH B1229      17.688  12.912  17.715  1.00  0.00      B    H  
ATOM   3706  O   HOH B1230       7.921   7.533  30.195  1.00  0.00      B    O  
ATOM   3707  H1  HOH B1230       8.568   7.404  29.412  1.00  0.00      B    H  
ATOM   3708  H2  HOH B1230       8.181   8.429  30.630  1.00  0.00      B    H  
ATOM   3709  O   HOH B1231      25.077  26.364  15.153  1.00  0.00      B    O  
ATOM   3710  H1  HOH B1231      25.650  25.647  15.596  1.00  0.00      B    H  
ATOM   3711  H2  HOH B1231      25.080  27.227  15.716  1.00  0.00      B    H  
ATOM   3712  O   HOH B1232       5.672  27.395  23.476  1.00  0.00      B    O  
ATOM   3713  H1  HOH B1232       5.228  26.957  24.260  1.00  0.00      B    H  
ATOM   3714  H2  HOH B1232       6.519  26.957  23.341  1.00  0.00      B    H  
ATOM   3715  O   HOH B1233      13.086  26.356  37.050  1.00  0.00      B    O  
ATOM   3716  H1  HOH B1233      13.765  26.172  37.764  1.00  0.00      B    H  
ATOM   3717  H2  HOH B1233      13.097  27.336  36.784  1.00  0.00      B    H  
ATOM   3718  O   HOH B1234      38.692  32.029  31.130  1.00  0.00      B    O  
ATOM   3719  H1  HOH B1234      38.825  30.998  31.158  1.00  0.00      B    H  
ATOM   3720  H2  HOH B1234      38.507  32.359  32.039  1.00  0.00      B    H  
ATOM   3721  O   HOH B1235      24.253  29.657  27.782  1.00  0.00      B    O  
ATOM   3722  H1  HOH B1235      23.836  29.186  28.552  1.00  0.00      B    H  
ATOM   3723  H2  HOH B1235      23.711  29.286  26.967  1.00  0.00      B    H  
ATOM   3724  O   HOH B1236      15.413  30.378  18.996  1.00  0.00      B    O  
ATOM   3725  H1  HOH B1236      15.286  30.889  19.844  1.00  0.00      B    H  
ATOM   3726  H2  HOH B1236      15.720  31.071  18.301  1.00  0.00      B    H  
ATOM   3727  O   HOH B1237      24.972  21.088  33.300  1.00  0.00      B    O  
ATOM   3728  H1  HOH B1237      25.463  20.249  33.647  1.00  0.00      B    H  
ATOM   3729  H2  HOH B1237      24.158  21.189  33.905  1.00  0.00      B    H  
ATOM   3730  O   HOH B1238      22.848   3.192   4.098  1.00  0.00      B    O  
ATOM   3731  H1  HOH B1238      22.738   3.671   3.258  1.00  0.00      B    H  
ATOM   3732  H2  HOH B1238      21.847   2.989   4.440  1.00  0.00      B    H  
ATOM   3733  O   HOH B1239      38.184   8.498  21.753  1.00  0.00      B    O  
ATOM   3734  H1  HOH B1239      37.744   9.433  21.829  1.00  0.00      B    H  
ATOM   3735  H2  HOH B1239      37.935   8.057  20.924  1.00  0.00      B    H  
ATOM   3736  O   HOH B1240      26.329  18.278   8.237  1.00  0.00      B    O  
ATOM   3737  H1  HOH B1240      27.198  18.706   7.886  1.00  0.00      B    H  
ATOM   3738  H2  HOH B1240      25.527  18.788   7.854  1.00  0.00      B    H  
ATOM   3739  O   HOH B1241      31.502  22.626  17.466  1.00  0.00      B    O  
ATOM   3740  H1  HOH B1241      31.365  22.880  18.401  1.00  0.00      B    H  
ATOM   3741  H2  HOH B1241      30.916  21.715  17.335  1.00  0.00      B    H  
ATOM   3742  O   HOH B1242      34.587  13.585  34.645  1.00  0.00      B    O  
ATOM   3743  H1  HOH B1242      35.376  12.939  34.841  1.00  0.00      B    H  
ATOM   3744  H2  HOH B1242      34.687  14.048  33.733  1.00  0.00      B    H  
ATOM   3745  O   HOH B1243      18.735  25.346  20.797  1.00  0.00      B    O  
ATOM   3746  H1  HOH B1243      19.221  24.590  20.382  1.00  0.00      B    H  
ATOM   3747  H2  HOH B1243      17.788  25.231  20.443  1.00  0.00      B    H  
ATOM   3748  O   HOH B1244      17.462  17.528   0.709  1.00  0.00      B    O  
ATOM   3749  H1  HOH B1244      18.266  16.887   0.847  1.00  0.00      B    H  
ATOM   3750  H2  HOH B1244      17.882  18.509   0.773  1.00  0.00      B    H  
ATOM   3751  O   HOH B1245       0.298  23.675  37.844  1.00  0.00      B    O  
ATOM   3752  H1  HOH B1245      -0.140  23.843  36.883  1.00  0.00      B    H  
ATOM   3753  H2  HOH B1245       1.232  23.558  37.678  1.00  0.00      B    H  
ATOM   3754  O   HOH B1246       5.590   7.931  28.493  1.00  0.00      B    O  
ATOM   3755  H1  HOH B1246       6.432   7.648  28.895  1.00  0.00      B    H  
ATOM   3756  H2  HOH B1246       5.169   8.511  29.182  1.00  0.00      B    H  
ATOM   3757  O   HOH B1247      19.949  19.179  16.740  1.00  0.00      B    O  
ATOM   3758  H1  HOH B1247      19.665  18.216  16.919  1.00  0.00      B    H  
ATOM   3759  H2  HOH B1247      19.538  19.683  17.447  1.00  0.00      B    H  
ATOM   3760  O   HOH B1248      18.893  25.361  23.631  1.00  0.00      B    O  
ATOM   3761  H1  HOH B1248      17.991  25.815  23.931  1.00  0.00      B    H  
ATOM   3762  H2  HOH B1248      19.059  25.416  22.581  1.00  0.00      B    H  
ATOM   3763  O   HOH B1249      35.425  31.341  26.734  1.00  0.00      B    O  
ATOM   3764  H1  HOH B1249      35.705  31.422  27.667  1.00  0.00      B    H  
ATOM   3765  H2  HOH B1249      34.487  30.916  26.747  1.00  0.00      B    H  
ATOM   3766  O   HOH B1250      24.375  20.569  23.261  1.00  0.00      B    O  
ATOM   3767  H1  HOH B1250      24.156  20.754  24.254  1.00  0.00      B    H  
ATOM   3768  H2  HOH B1250      24.277  19.560  23.109  1.00  0.00      B    H  
ATOM   3769  O   HOH B1251       6.470  30.485  37.893  1.00  0.00      B    O  
ATOM   3770  H1  HOH B1251       6.689  29.523  38.278  1.00  0.00      B    H  
ATOM   3771  H2  HOH B1251       5.810  30.367  37.098  1.00  0.00      B    H  
ATOM   3772  O   HOH B1252      19.499  14.859   7.454  1.00  0.00      B    O  
ATOM   3773  H1  HOH B1252      19.596  14.142   6.765  1.00  0.00      B    H  
ATOM   3774  H2  HOH B1252      18.557  14.917   7.697  1.00  0.00      B    H  
ATOM   3775  O   HOH B1253      25.382   6.915   6.429  1.00  0.00      B    O  
ATOM   3776  H1  HOH B1253      24.606   6.268   6.445  1.00  0.00      B    H  
ATOM   3777  H2  HOH B1253      25.393   7.447   7.288  1.00  0.00      B    H  
ATOM   3778  O   HOH B1254      21.919  15.070  27.142  1.00  0.00      B    O  
ATOM   3779  H1  HOH B1254      21.775  14.631  26.209  1.00  0.00      B    H  
ATOM   3780  H2  HOH B1254      22.051  14.319  27.805  1.00  0.00      B    H  
ATOM   3781  O   HOH B1255      11.619   6.206  26.395  1.00  0.00      B    O  
ATOM   3782  H1  HOH B1255      11.934   5.375  25.874  1.00  0.00      B    H  
ATOM   3783  H2  HOH B1255      11.427   6.840  25.620  1.00  0.00      B    H  
ATOM   3784  O   HOH B1256      17.892  24.143  18.138  1.00  0.00      B    O  
ATOM   3785  H1  HOH B1256      18.685  23.768  18.668  1.00  0.00      B    H  
ATOM   3786  H2  HOH B1256      17.858  23.470  17.310  1.00  0.00      B    H  
ATOM   3787  O   HOH B1257       4.747   3.910  14.979  1.00  0.00      B    O  
ATOM   3788  H1  HOH B1257       4.817   4.574  15.790  1.00  0.00      B    H  
ATOM   3789  H2  HOH B1257       3.865   4.074  14.481  1.00  0.00      B    H  
ATOM   3790  O   HOH B1258      18.699  31.004  30.938  1.00  0.00      B    O  
ATOM   3791  H1  HOH B1258      18.710  31.197  31.927  1.00  0.00      B    H  
ATOM   3792  H2  HOH B1258      17.694  30.804  30.779  1.00  0.00      B    H  
ATOM   3793  O   HOH B1259      34.220  29.811   1.763  1.00  0.00      B    O  
ATOM   3794  H1  HOH B1259      34.922  29.396   2.385  1.00  0.00      B    H  
ATOM   3795  H2  HOH B1259      34.074  29.137   1.022  1.00  0.00      B    H  
ATOM   3796  O   HOH B1260      18.266  25.176  33.730  1.00  0.00      B    O  
ATOM   3797  H1  HOH B1260      18.286  24.847  32.737  1.00  0.00      B    H  
ATOM   3798  H2  HOH B1260      18.928  24.664  34.293  1.00  0.00      B    H  
ATOM   3799  O   HOH B1261      33.056   4.408  15.523  1.00  0.00      B    O  
ATOM   3800  H1  HOH B1261      32.860   3.664  14.893  1.00  0.00      B    H  
ATOM   3801  H2  HOH B1261      32.886   5.315  15.105  1.00  0.00      B    H  
ATOM   3802  O   HOH B1262      35.636  37.944  34.259  1.00  0.00      B    O  
ATOM   3803  H1  HOH B1262      36.086  37.385  33.508  1.00  0.00      B    H  
ATOM   3804  H2  HOH B1262      34.665  38.007  33.970  1.00  0.00      B    H  
ATOM   3805  O   HOH B1263      28.026  13.888  22.872  1.00  0.00      B    O  
ATOM   3806  H1  HOH B1263      27.743  13.316  22.107  1.00  0.00      B    H  
ATOM   3807  H2  HOH B1263      28.293  14.850  22.598  1.00  0.00      B    H  
ATOM   3808  O   HOH B1264      22.040   7.185   7.446  1.00  0.00      B    O  
ATOM   3809  H1  HOH B1264      22.360   7.858   6.749  1.00  0.00      B    H  
ATOM   3810  H2  HOH B1264      22.425   6.307   7.081  1.00  0.00      B    H  
ATOM   3811  O   HOH B1265      19.105  23.183  28.603  1.00  0.00      B    O  
ATOM   3812  H1  HOH B1265      18.796  22.823  27.759  1.00  0.00      B    H  
ATOM   3813  H2  HOH B1265      19.125  22.482  29.372  1.00  0.00      B    H  
ATOM   3814  O   HOH B1266      25.687  19.567  29.342  1.00  0.00      B    O  
ATOM   3815  H1  HOH B1266      26.117  18.692  29.164  1.00  0.00      B    H  
ATOM   3816  H2  HOH B1266      26.454  20.237  29.465  1.00  0.00      B    H  
ATOM   3817  O   HOH B1267      13.597  16.512  35.970  1.00  0.00      B    O  
ATOM   3818  H1  HOH B1267      13.891  17.436  36.247  1.00  0.00      B    H  
ATOM   3819  H2  HOH B1267      13.520  15.921  36.812  1.00  0.00      B    H  
ATOM   3820  O   HOH B1268      16.608  17.204  17.008  1.00  0.00      B    O  
ATOM   3821  H1  HOH B1268      17.534  16.845  17.223  1.00  0.00      B    H  
ATOM   3822  H2  HOH B1268      16.084  17.179  17.885  1.00  0.00      B    H  
ATOM   3823  O   HOH B1269       4.831  10.411   2.965  1.00  0.00      B    O  
ATOM   3824  H1  HOH B1269       4.581   9.999   3.861  1.00  0.00      B    H  
ATOM   3825  H2  HOH B1269       4.281   9.931   2.211  1.00  0.00      B    H  
ATOM   3826  O   HOH B1270      26.082  16.655  20.741  1.00  0.00      B    O  
ATOM   3827  H1  HOH B1270      25.435  17.075  21.371  1.00  0.00      B    H  
ATOM   3828  H2  HOH B1270      25.554  16.379  19.940  1.00  0.00      B    H  
ATOM   3829  O   HOH B1271      32.762  38.111  34.059  1.00  0.00      B    O  
ATOM   3830  H1  HOH B1271      32.458  38.156  35.046  1.00  0.00      B    H  
ATOM   3831  H2  HOH B1271      32.257  38.797  33.515  1.00  0.00      B    H  
ATOM   3832  O   HOH B1272      21.938  15.038  13.529  1.00  0.00      B    O  
ATOM   3833  H1  HOH B1272      22.640  14.698  14.204  1.00  0.00      B    H  
ATOM   3834  H2  HOH B1272      22.440  15.425  12.690  1.00  0.00      B    H  
ATOM   3835  O   HOH B1273      23.347  26.696   4.091  1.00  0.00      B    O  
ATOM   3836  H1  HOH B1273      23.777  27.222   3.300  1.00  0.00      B    H  
ATOM   3837  H2  HOH B1273      22.384  27.057   4.177  1.00  0.00      B    H  
ATOM   3838  O   HOH B1274       0.800  14.153  33.138  1.00  0.00      B    O  
ATOM   3839  H1  HOH B1274       0.692  14.071  32.115  1.00  0.00      B    H  
ATOM   3840  H2  HOH B1274       0.294  13.406  33.569  1.00  0.00      B    H  
ATOM   3841  O   HOH B1275      27.673   5.305   7.745  1.00  0.00      B    O  
ATOM   3842  H1  HOH B1275      28.203   5.159   6.973  1.00  0.00      B    H  
ATOM   3843  H2  HOH B1275      26.824   5.707   7.472  1.00  0.00      B    H  
ATOM   3844  O   HOH B1276      18.013   9.683  17.560  1.00  0.00      B    O  
ATOM   3845  H1  HOH B1276      18.253   8.740  17.924  1.00  0.00      B    H  
ATOM   3846  H2  HOH B1276      18.699   9.937  16.909  1.00  0.00      B    H  
ATOM   3847  O   HOH B1277       1.578   3.519  32.797  1.00  0.00      B    O  
ATOM   3848  H1  HOH B1277       1.014   4.310  33.076  1.00  0.00      B    H  
ATOM   3849  H2  HOH B1277       2.535   3.714  32.973  1.00  0.00      B    H  
ATOM   3850  O   HOH B1278      26.364  13.260  15.724  1.00  0.00      B    O  
ATOM   3851  H1  HOH B1278      27.234  13.842  15.730  1.00  0.00      B    H  
ATOM   3852  H2  HOH B1278      26.640  12.274  15.667  1.00  0.00      B    H  
ATOM   3853  O   HOH B1279      35.248  17.987   7.132  1.00  0.00      B    O  
ATOM   3854  H1  HOH B1279      35.127  17.256   6.530  1.00  0.00      B    H  
ATOM   3855  H2  HOH B1279      34.902  18.825   6.599  1.00  0.00      B    H  
ATOM   3856  O   HOH B1280      21.203  18.066  38.157  1.00  0.00      B    O  
ATOM   3857  H1  HOH B1280      20.905  17.216  38.653  1.00  0.00      B    H  
ATOM   3858  H2  HOH B1280      20.999  18.812  38.786  1.00  0.00      B    H  
ATOM   3859  O   HOH B1281      27.832  34.644   2.582  1.00  0.00      B    O  
ATOM   3860  H1  HOH B1281      27.582  35.281   1.883  1.00  0.00      B    H  
ATOM   3861  H2  HOH B1281      27.083  33.971   2.716  1.00  0.00      B    H  
ATOM   3862  O   HOH B1282      22.828  30.394  15.206  1.00  0.00      B    O  
ATOM   3863  H1  HOH B1282      21.944  30.711  15.562  1.00  0.00      B    H  
ATOM   3864  H2  HOH B1282      22.879  29.404  15.379  1.00  0.00      B    H  
ATOM   3865  O   HOH B1283      29.982  37.652   4.275  1.00  0.00      B    O  
ATOM   3866  H1  HOH B1283      30.864  37.956   4.638  1.00  0.00      B    H  
ATOM   3867  H2  HOH B1283      29.799  36.664   4.527  1.00  0.00      B    H  
ATOM   3868  O   HOH B1284      27.630  29.048  18.220  1.00  0.00      B    O  
ATOM   3869  H1  HOH B1284      28.523  29.382  17.826  1.00  0.00      B    H  
ATOM   3870  H2  HOH B1284      27.808  28.453  19.016  1.00  0.00      B    H  
ATOM   3871  O   HOH B1285      26.599  21.549  22.308  1.00  0.00      B    O  
ATOM   3872  H1  HOH B1285      25.713  21.299  22.780  1.00  0.00      B    H  
ATOM   3873  H2  HOH B1285      26.973  20.670  22.051  1.00  0.00      B    H  
ATOM   3874  O   HOH B1286      31.035  37.517  18.244  1.00  0.00      B    O  
ATOM   3875  H1  HOH B1286      30.069  37.914  18.089  1.00  0.00      B    H  
ATOM   3876  H2  HOH B1286      31.107  37.342  19.248  1.00  0.00      B    H  
ATOM   3877  O   HOH B1287      25.878   8.114  37.426  1.00  0.00      B    O  
ATOM   3878  H1  HOH B1287      26.796   8.578  37.234  1.00  0.00      B    H  
ATOM   3879  H2  HOH B1287      25.606   8.211  38.407  1.00  0.00      B    H  
ATOM   3880  O   HOH B1288      28.691  25.628   9.702  1.00  0.00      B    O  
ATOM   3881  H1  HOH B1288      29.030  25.450  10.644  1.00  0.00      B    H  
ATOM   3882  H2  HOH B1288      27.988  24.934   9.549  1.00  0.00      B    H  
ATOM   3883  O   HOH B1289      11.790   5.347  28.920  1.00  0.00      B    O  
ATOM   3884  H1  HOH B1289      11.787   5.775  28.039  1.00  0.00      B    H  
ATOM   3885  H2  HOH B1289      11.030   4.634  28.908  1.00  0.00      B    H  
ATOM   3886  O   HOH B1290      26.163  31.906  22.966  1.00  0.00      B    O  
ATOM   3887  H1  HOH B1290      25.441  32.325  22.385  1.00  0.00      B    H  
ATOM   3888  H2  HOH B1290      27.089  31.998  22.470  1.00  0.00      B    H  
ATOM   3889  O   HOH B1291      33.825  36.020  37.237  1.00  0.00      B    O  
ATOM   3890  H1  HOH B1291      33.234  36.620  36.651  1.00  0.00      B    H  
ATOM   3891  H2  HOH B1291      33.262  35.893  38.129  1.00  0.00      B    H  
ATOM   3892  O   HOH B1292      37.684   8.039  15.237  1.00  0.00      B    O  
ATOM   3893  H1  HOH B1292      36.742   7.978  14.946  1.00  0.00      B    H  
ATOM   3894  H2  HOH B1292      38.213   8.090  14.404  1.00  0.00      B    H  
ATOM   3895  O   HOH B1293      38.759  25.102  35.497  1.00  0.00      B    O  
ATOM   3896  H1  HOH B1293      39.545  24.868  34.862  1.00  0.00      B    H  
ATOM   3897  H2  HOH B1293      38.515  26.035  35.233  1.00  0.00      B    H  
ATOM   3898  O   HOH B1294      36.031  27.149  25.862  1.00  0.00      B    O  
ATOM   3899  H1  HOH B1294      36.278  26.163  26.064  1.00  0.00      B    H  
ATOM   3900  H2  HOH B1294      36.860  27.521  25.414  1.00  0.00      B    H  
ATOM   3901  O   HOH B1295      17.821  21.595  26.557  1.00  0.00      B    O  
ATOM   3902  H1  HOH B1295      16.930  21.573  26.137  1.00  0.00      B    H  
ATOM   3903  H2  HOH B1295      17.849  20.713  27.087  1.00  0.00      B    H  
ATOM   3904  O   HOH B1296      35.667   1.267  14.818  1.00  0.00      B    O  
ATOM   3905  H1  HOH B1296      35.265   1.377  15.736  1.00  0.00      B    H  
ATOM   3906  H2  HOH B1296      36.421   0.653  15.030  1.00  0.00      B    H  
ATOM   3907  O   HOH B1297      17.557  25.422   4.614  1.00  0.00      B    O  
ATOM   3908  H1  HOH B1297      17.415  25.143   5.517  1.00  0.00      B    H  
ATOM   3909  H2  HOH B1297      17.144  26.357   4.458  1.00  0.00      B    H  
ATOM   3910  O   HOH B1298       1.990   4.556   5.369  1.00  0.00      B    O  
ATOM   3911  H1  HOH B1298       1.185   4.379   4.800  1.00  0.00      B    H  
ATOM   3912  H2  HOH B1298       1.906   5.572   5.591  1.00  0.00      B    H  
ATOM   3913  O   HOH B1299       0.311   1.805  34.453  1.00  0.00      B    O  
ATOM   3914  H1  HOH B1299      -0.686   1.950  34.364  1.00  0.00      B    H  
ATOM   3915  H2  HOH B1299       0.802   2.580  33.957  1.00  0.00      B    H  
ATOM   3916  O   HOH B1300      23.999  32.689   5.991  1.00  0.00      B    O  
ATOM   3917  H1  HOH B1300      23.955  31.962   5.340  1.00  0.00      B    H  
ATOM   3918  H2  HOH B1300      24.053  32.193   6.916  1.00  0.00      B    H  
ATOM   3919  O   HOH B1301       4.039  19.111  19.289  1.00  0.00      B    O  
ATOM   3920  H1  HOH B1301       4.753  18.981  18.580  1.00  0.00      B    H  
ATOM   3921  H2  HOH B1301       3.131  18.761  18.828  1.00  0.00      B    H  
ATOM   3922  O   HOH B1302      14.343  17.854  27.510  1.00  0.00      B    O  
ATOM   3923  H1  HOH B1302      15.148  18.181  27.034  1.00  0.00      B    H  
ATOM   3924  H2  HOH B1302      14.608  16.909  27.729  1.00  0.00      B    H  
ATOM   3925  O   HOH B1303      32.163  28.947  19.056  1.00  0.00      B    O  
ATOM   3926  H1  HOH B1303      32.381  28.170  18.445  1.00  0.00      B    H  
ATOM   3927  H2  HOH B1303      32.923  29.620  18.783  1.00  0.00      B    H  
ATOM   3928  O   HOH B1304      14.920  12.166  29.710  1.00  0.00      B    O  
ATOM   3929  H1  HOH B1304      14.462  11.603  29.028  1.00  0.00      B    H  
ATOM   3930  H2  HOH B1304      15.741  12.596  29.282  1.00  0.00      B    H  
ATOM   3931  O   HOH B1305      22.315   4.709   2.005  1.00  0.00      B    O  
ATOM   3932  H1  HOH B1305      22.733   4.565   1.108  1.00  0.00      B    H  
ATOM   3933  H2  HOH B1305      21.345   5.014   1.848  1.00  0.00      B    H  
ATOM   3934  O   HOH B1306      31.772  35.593  13.920  1.00  0.00      B    O  
ATOM   3935  H1  HOH B1306      30.926  35.121  14.253  1.00  0.00      B    H  
ATOM   3936  H2  HOH B1306      32.312  34.888  13.440  1.00  0.00      B    H  
ATOM   3937  O   HOH B1307      36.289  17.292   9.540  1.00  0.00      B    O  
ATOM   3938  H1  HOH B1307      35.821  17.050  10.407  1.00  0.00      B    H  
ATOM   3939  H2  HOH B1307      35.617  17.507   8.826  1.00  0.00      B    H  
ATOM   3940  O   HOH B1308       5.548  12.728  24.865  1.00  0.00      B    O  
ATOM   3941  H1  HOH B1308       6.335  13.322  25.048  1.00  0.00      B    H  
ATOM   3942  H2  HOH B1308       4.971  12.594  25.697  1.00  0.00      B    H  
ATOM   3943  O   HOH B1309      -0.090   4.789  11.195  1.00  0.00      B    O  
ATOM   3944  H1  HOH B1309       0.610   4.608  10.456  1.00  0.00      B    H  
ATOM   3945  H2  HOH B1309      -0.355   3.860  11.617  1.00  0.00      B    H  
ATOM   3946  O   HOH B1310      20.745  38.010   5.544  1.00  0.00      B    O  
ATOM   3947  H1  HOH B1310      21.432  38.381   6.180  1.00  0.00      B    H  
ATOM   3948  H2  HOH B1310      20.801  38.620   4.669  1.00  0.00      B    H  
ATOM   3949  O   HOH B1311      18.433  11.677   8.507  1.00  0.00      B    O  
ATOM   3950  H1  HOH B1311      18.145  10.753   8.348  1.00  0.00      B    H  
ATOM   3951  H2  HOH B1311      19.052  11.852   7.702  1.00  0.00      B    H  
ATOM   3952  O   HOH B1312      38.260  27.085  38.776  1.00  0.00      B    O  
ATOM   3953  H1  HOH B1312      39.138  26.777  38.398  1.00  0.00      B    H  
ATOM   3954  H2  HOH B1312      38.265  28.074  38.933  1.00  0.00      B    H  
ATOM   3955  O   HOH B1313      31.029  22.281  11.831  1.00  0.00      B    O  
ATOM   3956  H1  HOH B1313      30.463  22.101  10.987  1.00  0.00      B    H  
ATOM   3957  H2  HOH B1313      30.464  22.712  12.556  1.00  0.00      B    H  
ATOM   3958  O   HOH B1314       6.551   3.040  30.642  1.00  0.00      B    O  
ATOM   3959  H1  HOH B1314       7.376   2.528  30.300  1.00  0.00      B    H  
ATOM   3960  H2  HOH B1314       5.873   3.129  29.912  1.00  0.00      B    H  
ATOM   3961  O   HOH B1315      34.438  18.142  20.620  1.00  0.00      B    O  
ATOM   3962  H1  HOH B1315      33.461  18.363  20.383  1.00  0.00      B    H  
ATOM   3963  H2  HOH B1315      34.594  18.263  21.604  1.00  0.00      B    H  
ATOM   3964  O   HOH B1316      33.515  14.003  36.967  1.00  0.00      B    O  
ATOM   3965  H1  HOH B1316      33.814  13.831  35.960  1.00  0.00      B    H  
ATOM   3966  H2  HOH B1316      34.260  13.803  37.650  1.00  0.00      B    H  
ATOM   3967  O   HOH B1317      32.145  37.463  12.029  1.00  0.00      B    O  
ATOM   3968  H1  HOH B1317      31.844  36.861  12.800  1.00  0.00      B    H  
ATOM   3969  H2  HOH B1317      31.955  37.008  11.174  1.00  0.00      B    H  
ATOM   3970  O   HOH B1318      38.567  32.327   9.422  1.00  0.00      B    O  
ATOM   3971  H1  HOH B1318      38.456  31.470   8.923  1.00  0.00      B    H  
ATOM   3972  H2  HOH B1318      39.390  32.292  10.007  1.00  0.00      B    H  
ATOM   3973  O   HOH B1319      32.297  13.369  25.470  1.00  0.00      B    O  
ATOM   3974  H1  HOH B1319      32.135  13.741  26.378  1.00  0.00      B    H  
ATOM   3975  H2  HOH B1319      31.612  12.669  25.150  1.00  0.00      B    H  
ATOM   3976  O   HOH B1320       0.484  34.541  21.474  1.00  0.00      B    O  
ATOM   3977  H1  HOH B1320       0.816  33.609  21.640  1.00  0.00      B    H  
ATOM   3978  H2  HOH B1320       1.171  34.971  20.895  1.00  0.00      B    H  
ATOM   3979  O   HOH B1321       1.976  32.435  11.090  1.00  0.00      B    O  
ATOM   3980  H1  HOH B1321       2.645  31.757  11.306  1.00  0.00      B    H  
ATOM   3981  H2  HOH B1321       2.516  33.117  10.501  1.00  0.00      B    H  
ATOM   3982  O   HOH B1322       8.456  20.649  18.295  1.00  0.00      B    O  
ATOM   3983  H1  HOH B1322       9.208  20.310  18.893  1.00  0.00      B    H  
ATOM   3984  H2  HOH B1322       8.594  20.603  17.306  1.00  0.00      B    H  
ATOM   3985  O   HOH B1323      14.250  20.421   2.304  1.00  0.00      B    O  
ATOM   3986  H1  HOH B1323      13.256  20.571   2.364  1.00  0.00      B    H  
ATOM   3987  H2  HOH B1323      14.690  21.252   2.532  1.00  0.00      B    H  
ATOM   3988  O   HOH B1324      29.212   3.223   1.822  1.00  0.00      B    O  
ATOM   3989  H1  HOH B1324      30.030   3.168   2.428  1.00  0.00      B    H  
ATOM   3990  H2  HOH B1324      29.545   3.384   0.881  1.00  0.00      B    H  
ATOM   3991  O   HOH B1325      15.522   2.499  28.672  1.00  0.00      B    O  
ATOM   3992  H1  HOH B1325      14.488   2.593  28.539  1.00  0.00      B    H  
ATOM   3993  H2  HOH B1325      15.788   3.099  29.417  1.00  0.00      B    H  
ATOM   3994  O   HOH B1326      19.032  18.512  10.968  1.00  0.00      B    O  
ATOM   3995  H1  HOH B1326      19.727  18.077  10.351  1.00  0.00      B    H  
ATOM   3996  H2  HOH B1326      18.427  17.835  11.491  1.00  0.00      B    H  
ATOM   3997  O   HOH B1327       8.000  20.468  32.532  1.00  0.00      B    O  
ATOM   3998  H1  HOH B1327       8.172  19.926  31.688  1.00  0.00      B    H  
ATOM   3999  H2  HOH B1327       7.351  19.882  33.053  1.00  0.00      B    H  
ATOM   4000  O   HOH B1328      35.100  30.324  19.455  1.00  0.00      B    O  
ATOM   4001  H1  HOH B1328      35.962  30.837  19.566  1.00  0.00      B    H  
ATOM   4002  H2  HOH B1328      34.593  30.333  20.370  1.00  0.00      B    H  
ATOM   4003  O   HOH B1329       2.479   6.996  14.538  1.00  0.00      B    O  
ATOM   4004  H1  HOH B1329       2.540   6.234  15.180  1.00  0.00      B    H  
ATOM   4005  H2  HOH B1329       2.936   7.815  14.964  1.00  0.00      B    H  
ATOM   4006  O   HOH B1330      27.470   0.462  22.217  1.00  0.00      B    O  
ATOM   4007  H1  HOH B1330      26.777   0.736  22.948  1.00  0.00      B    H  
ATOM   4008  H2  HOH B1330      27.368  -0.587  22.245  1.00  0.00      B    H  
ATOM   4009  O   HOH B1331      28.765  35.317   5.052  1.00  0.00      B    O  
ATOM   4010  H1  HOH B1331      29.037  34.623   5.775  1.00  0.00      B    H  
ATOM   4011  H2  HOH B1331      28.328  34.994   4.195  1.00  0.00      B    H  
ATOM   4012  O   HOH B1332      10.908  17.513   3.567  1.00  0.00      B    O  
ATOM   4013  H1  HOH B1332      11.640  18.110   3.817  1.00  0.00      B    H  
ATOM   4014  H2  HOH B1332      11.238  16.553   3.470  1.00  0.00      B    H  
ATOM   4015  O   HOH B1333      31.378   5.083  34.454  1.00  0.00      B    O  
ATOM   4016  H1  HOH B1333      32.045   4.479  34.883  1.00  0.00      B    H  
ATOM   4017  H2  HOH B1333      30.817   4.482  33.914  1.00  0.00      B    H  
ATOM   4018  O   HOH B1334       4.305  21.307  34.004  1.00  0.00      B    O  
ATOM   4019  H1  HOH B1334       4.545  22.284  33.769  1.00  0.00      B    H  
ATOM   4020  H2  HOH B1334       3.955  20.818  33.161  1.00  0.00      B    H  
ATOM   4021  O   HOH B1335       3.515  11.966  11.543  1.00  0.00      B    O  
ATOM   4022  H1  HOH B1335       2.569  11.792  11.770  1.00  0.00      B    H  
ATOM   4023  H2  HOH B1335       4.010  12.235  12.434  1.00  0.00      B    H  
ATOM   4024  O   HOH B1336       8.918  33.954  15.243  1.00  0.00      B    O  
ATOM   4025  H1  HOH B1336       8.761  33.199  14.563  1.00  0.00      B    H  
ATOM   4026  H2  HOH B1336       9.849  34.274  15.101  1.00  0.00      B    H  
ATOM   4027  O   HOH B1337       1.065  15.098  15.439  1.00  0.00      B    O  
ATOM   4028  H1  HOH B1337       1.236  14.537  14.579  1.00  0.00      B    H  
ATOM   4029  H2  HOH B1337       0.352  15.761  15.269  1.00  0.00      B    H  
ATOM   4030  O   HOH B1338      32.543  20.527  28.409  1.00  0.00      B    O  
ATOM   4031  H1  HOH B1338      32.062  20.966  27.636  1.00  0.00      B    H  
ATOM   4032  H2  HOH B1338      32.875  21.267  28.933  1.00  0.00      B    H  
ATOM   4033  O   HOH B1339       3.417  14.446  32.508  1.00  0.00      B    O  
ATOM   4034  H1  HOH B1339       2.501  14.418  32.928  1.00  0.00      B    H  
ATOM   4035  H2  HOH B1339       3.766  15.350  32.533  1.00  0.00      B    H  
ATOM   4036  O   HOH B1340      12.836  24.315   5.585  1.00  0.00      B    O  
ATOM   4037  H1  HOH B1340      12.416  24.978   4.966  1.00  0.00      B    H  
ATOM   4038  H2  HOH B1340      13.106  24.811   6.438  1.00  0.00      B    H  
ATOM   4039  O   HOH B1341      10.184   3.650   0.134  1.00  0.00      B    O  
ATOM   4040  H1  HOH B1341      11.129   3.868  -0.243  1.00  0.00      B    H  
ATOM   4041  H2  HOH B1341       9.814   4.518   0.395  1.00  0.00      B    H  
ATOM   4042  O   HOH B1342      18.952  18.563  20.196  1.00  0.00      B    O  
ATOM   4043  H1  HOH B1342      19.111  18.243  21.135  1.00  0.00      B    H  
ATOM   4044  H2  HOH B1342      19.681  19.250  19.952  1.00  0.00      B    H  
ATOM   4045  O   HOH B1343       5.763  15.768  15.218  1.00  0.00      B    O  
ATOM   4046  H1  HOH B1343       5.816  14.845  15.611  1.00  0.00      B    H  
ATOM   4047  H2  HOH B1343       6.382  16.364  15.741  1.00  0.00      B    H  
ATOM   4048  O   HOH B1344      30.437  12.337  16.999  1.00  0.00      B    O  
ATOM   4049  H1  HOH B1344      31.409  12.642  17.185  1.00  0.00      B    H  
ATOM   4050  H2  HOH B1344      30.257  11.491  17.471  1.00  0.00      B    H  
ATOM   4051  O   HOH B1345      16.212   5.909  38.905  1.00  0.00      B    O  
ATOM   4052  H1  HOH B1345      16.988   6.076  38.237  1.00  0.00      B    H  
ATOM   4053  H2  HOH B1345      16.391   6.388  39.764  1.00  0.00      B    H  
ATOM   4054  O   HOH B1346      18.125   6.511  27.391  1.00  0.00      B    O  
ATOM   4055  H1  HOH B1346      17.403   6.824  26.735  1.00  0.00      B    H  
ATOM   4056  H2  HOH B1346      18.907   7.218  27.410  1.00  0.00      B    H  
ATOM   4057  O   HOH B1347       1.597  22.638   4.102  1.00  0.00      B    O  
ATOM   4058  H1  HOH B1347       1.881  22.927   5.042  1.00  0.00      B    H  
ATOM   4059  H2  HOH B1347       2.390  22.752   3.552  1.00  0.00      B    H  
ATOM   4060  O   HOH B1348      33.227  22.875  13.217  1.00  0.00      B    O  
ATOM   4061  H1  HOH B1348      32.556  22.694  12.509  1.00  0.00      B    H  
ATOM   4062  H2  HOH B1348      33.418  21.978  13.610  1.00  0.00      B    H  
ATOM   4063  O   HOH B1349      25.198   6.841  32.326  1.00  0.00      B    O  
ATOM   4064  H1  HOH B1349      25.072   7.828  32.312  1.00  0.00      B    H  
ATOM   4065  H2  HOH B1349      24.316   6.479  32.678  1.00  0.00      B    H  
ATOM   4066  O   HOH B1350      23.483   3.898  22.301  1.00  0.00      B    O  
ATOM   4067  H1  HOH B1350      22.897   4.590  21.833  1.00  0.00      B    H  
ATOM   4068  H2  HOH B1350      23.060   2.960  22.221  1.00  0.00      B    H  
ATOM   4069  O   HOH B1351       4.269  15.419  21.523  1.00  0.00      B    O  
ATOM   4070  H1  HOH B1351       4.122  16.378  21.299  1.00  0.00      B    H  
ATOM   4071  H2  HOH B1351       5.243  15.143  21.303  1.00  0.00      B    H  
ATOM   4072  O   HOH B1352      13.766  10.982  34.743  1.00  0.00      B    O  
ATOM   4073  H1  HOH B1352      13.202  10.178  35.079  1.00  0.00      B    H  
ATOM   4074  H2  HOH B1352      13.171  11.673  34.323  1.00  0.00      B    H  
ATOM   4075  O   HOH B1353      15.417  30.689   9.619  1.00  0.00      B    O  
ATOM   4076  H1  HOH B1353      16.190  31.242   9.355  1.00  0.00      B    H  
ATOM   4077  H2  HOH B1353      15.247  30.896  10.601  1.00  0.00      B    H  
ATOM   4078  O   HOH B1354       5.884  36.693  30.197  1.00  0.00      B    O  
ATOM   4079  H1  HOH B1354       5.401  37.590  30.394  1.00  0.00      B    H  
ATOM   4080  H2  HOH B1354       5.173  36.069  29.702  1.00  0.00      B    H  
ATOM   4081  O   HOH B1355      35.998   8.088   9.615  1.00  0.00      B    O  
ATOM   4082  H1  HOH B1355      36.128   9.105   9.402  1.00  0.00      B    H  
ATOM   4083  H2  HOH B1355      34.996   7.966   9.589  1.00  0.00      B    H  
ATOM   4084  O   HOH B1356      18.425   3.246  36.743  1.00  0.00      B    O  
ATOM   4085  H1  HOH B1356      18.423   3.812  37.557  1.00  0.00      B    H  
ATOM   4086  H2  HOH B1356      19.413   2.976  36.609  1.00  0.00      B    H  
ATOM   4087  O   HOH B1357      25.558   3.657   4.840  1.00  0.00      B    O  
ATOM   4088  H1  HOH B1357      24.703   3.632   4.326  1.00  0.00      B    H  
ATOM   4089  H2  HOH B1357      25.326   3.257   5.747  1.00  0.00      B    H  
ATOM   4090  O   HOH B1358      14.678   4.193  19.046  1.00  0.00      B    O  
ATOM   4091  H1  HOH B1358      15.180   3.568  19.687  1.00  0.00      B    H  
ATOM   4092  H2  HOH B1358      15.187   5.063  19.013  1.00  0.00      B    H  
ATOM   4093  O   HOH B1359      22.772   8.707   5.232  1.00  0.00      B    O  
ATOM   4094  H1  HOH B1359      23.439   9.291   5.623  1.00  0.00      B    H  
ATOM   4095  H2  HOH B1359      23.189   7.994   4.586  1.00  0.00      B    H  
ATOM   4096  O   HOH B1360      21.694   2.010  22.051  1.00  0.00      B    O  
ATOM   4097  H1  HOH B1360      21.129   2.730  21.728  1.00  0.00      B    H  
ATOM   4098  H2  HOH B1360      21.372   1.765  23.007  1.00  0.00      B    H  
ATOM   4099  O   HOH B1361      27.596  12.731  11.218  1.00  0.00      B    O  
ATOM   4100  H1  HOH B1361      28.310  13.415  11.147  1.00  0.00      B    H  
ATOM   4101  H2  HOH B1361      26.812  13.164  11.804  1.00  0.00      B    H  
ATOM   4102  O   HOH B1362      24.639  25.874  11.456  1.00  0.00      B    O  
ATOM   4103  H1  HOH B1362      24.861  24.922  11.315  1.00  0.00      B    H  
ATOM   4104  H2  HOH B1362      24.437  26.285  10.492  1.00  0.00      B    H  
ATOM   4105  O   HOH B1363      32.331  28.429  23.095  1.00  0.00      B    O  
ATOM   4106  H1  HOH B1363      32.131  29.007  23.909  1.00  0.00      B    H  
ATOM   4107  H2  HOH B1363      33.243  28.704  22.813  1.00  0.00      B    H  
ATOM   4108  O   HOH B1364      13.254  28.951  36.598  1.00  0.00      B    O  
ATOM   4109  H1  HOH B1364      12.739  29.476  35.863  1.00  0.00      B    H  
ATOM   4110  H2  HOH B1364      13.010  29.485  37.452  1.00  0.00      B    H  
ATOM   4111  O   HOH B1365      12.613   9.020  36.323  1.00  0.00      B    O  
ATOM   4112  H1  HOH B1365      12.411   9.288  37.266  1.00  0.00      B    H  
ATOM   4113  H2  HOH B1365      12.708   7.954  36.193  1.00  0.00      B    H  
ATOM   4114  O   HOH B1366      17.817  26.114  10.885  1.00  0.00      B    O  
ATOM   4115  H1  HOH B1366      17.344  25.286  11.311  1.00  0.00      B    H  
ATOM   4116  H2  HOH B1366      18.785  26.086  11.207  1.00  0.00      B    H  
ATOM   4117  O   HOH B1367      37.051  36.125  32.361  1.00  0.00      B    O  
ATOM   4118  H1  HOH B1367      37.975  36.077  32.853  1.00  0.00      B    H  
ATOM   4119  H2  HOH B1367      36.511  35.316  32.690  1.00  0.00      B    H  
ATOM   4120  O   HOH B1368      19.040  15.523  28.783  1.00  0.00      B    O  
ATOM   4121  H1  HOH B1368      19.776  15.653  29.484  1.00  0.00      B    H  
ATOM   4122  H2  HOH B1368      19.380  16.015  27.950  1.00  0.00      B    H  
ATOM   4123  O   HOH B1369       1.906  28.671  32.700  1.00  0.00      B    O  
ATOM   4124  H1  HOH B1369       1.365  28.814  31.871  1.00  0.00      B    H  
ATOM   4125  H2  HOH B1369       2.729  28.120  32.518  1.00  0.00      B    H  
ATOM   4126  O   HOH B1370       5.104  18.892  26.502  1.00  0.00      B    O  
ATOM   4127  H1  HOH B1370       5.069  17.888  26.341  1.00  0.00      B    H  
ATOM   4128  H2  HOH B1370       4.130  19.180  26.615  1.00  0.00      B    H  
ATOM   4129  O   HOH B1371      23.266  15.318  11.229  1.00  0.00      B    O  
ATOM   4130  H1  HOH B1371      23.886  16.114  11.046  1.00  0.00      B    H  
ATOM   4131  H2  HOH B1371      23.272  14.754  10.390  1.00  0.00      B    H  
ATOM   4132  O   HOH B1372       7.181   5.497  36.044  1.00  0.00      B    O  
ATOM   4133  H1  HOH B1372       6.970   5.088  36.924  1.00  0.00      B    H  
ATOM   4134  H2  HOH B1372       7.993   4.998  35.720  1.00  0.00      B    H  
ATOM   4135  O   HOH B1373      26.970  12.016  27.013  1.00  0.00      B    O  
ATOM   4136  H1  HOH B1373      27.152  11.138  27.441  1.00  0.00      B    H  
ATOM   4137  H2  HOH B1373      26.306  12.465  27.620  1.00  0.00      B    H  
ATOM   4138  O   HOH B1374      26.181   8.530  26.155  1.00  0.00      B    O  
ATOM   4139  H1  HOH B1374      26.652   8.894  26.969  1.00  0.00      B    H  
ATOM   4140  H2  HOH B1374      26.517   9.113  25.356  1.00  0.00      B    H  
ATOM   4141  O   HOH B1375      15.379   9.396  33.366  1.00  0.00      B    O  
ATOM   4142  H1  HOH B1375      15.955   9.181  34.118  1.00  0.00      B    H  
ATOM   4143  H2  HOH B1375      14.804  10.246  33.605  1.00  0.00      B    H  
ATOM   4144  O   HOH B1376       6.530  30.145  15.394  1.00  0.00      B    O  
ATOM   4145  H1  HOH B1376       7.067  30.634  16.111  1.00  0.00      B    H  
ATOM   4146  H2  HOH B1376       6.724  29.133  15.369  1.00  0.00      B    H  
ATOM   4147  O   HOH B1377       2.159  20.426  21.058  1.00  0.00      B    O  
ATOM   4148  H1  HOH B1377       1.763  19.617  21.444  1.00  0.00      B    H  
ATOM   4149  H2  HOH B1377       2.903  20.035  20.431  1.00  0.00      B    H  
ATOM   4150  O   HOH B1378      38.744  11.650  33.533  1.00  0.00      B    O  
ATOM   4151  H1  HOH B1378      38.163  11.468  32.699  1.00  0.00      B    H  
ATOM   4152  H2  HOH B1378      39.548  11.129  33.344  1.00  0.00      B    H  
ATOM   4153  O   HOH B1379      23.299  11.241  37.883  1.00  0.00      B    O  
ATOM   4154  H1  HOH B1379      23.366  10.330  38.244  1.00  0.00      B    H  
ATOM   4155  H2  HOH B1379      23.476  11.868  38.638  1.00  0.00      B    H  
ATOM   4156  O   HOH B1380      36.148  28.957   7.607  1.00  0.00      B    O  
ATOM   4157  H1  HOH B1380      36.080  29.728   8.235  1.00  0.00      B    H  
ATOM   4158  H2  HOH B1380      35.318  28.440   7.707  1.00  0.00      B    H  
ATOM   4159  O   HOH B1381      26.025  36.288   1.078  1.00  0.00      B    O  
ATOM   4160  H1  HOH B1381      25.319  35.758   1.556  1.00  0.00      B    H  
ATOM   4161  H2  HOH B1381      25.610  37.097   0.544  1.00  0.00      B    H  
ATOM   4162  O   HOH B1382      38.774  39.087   4.129  1.00  0.00      B    O  
ATOM   4163  H1  HOH B1382      39.092  38.522   3.372  1.00  0.00      B    H  
ATOM   4164  H2  HOH B1382      39.080  38.659   4.962  1.00  0.00      B    H  
ATOM   4165  O   HOH B1383       1.098   7.208  24.132  1.00  0.00      B    O  
ATOM   4166  H1  HOH B1383       0.910   6.453  23.447  1.00  0.00      B    H  
ATOM   4167  H2  HOH B1383       0.496   7.960  23.851  1.00  0.00      B    H  
ATOM   4168  O   HOH B1384       8.148  14.229  24.473  1.00  0.00      B    O  
ATOM   4169  H1  HOH B1384       7.812  14.953  23.860  1.00  0.00      B    H  
ATOM   4170  H2  HOH B1384       8.102  13.346  23.855  1.00  0.00      B    H  
ATOM   4171  O   HOH B1385      21.971   9.254  21.891  1.00  0.00      B    O  
ATOM   4172  H1  HOH B1385      22.933   9.014  21.845  1.00  0.00      B    H  
ATOM   4173  H2  HOH B1385      21.528   9.153  21.010  1.00  0.00      B    H  
ATOM   4174  O   HOH B1386      13.390  18.195  18.168  1.00  0.00      B    O  
ATOM   4175  H1  HOH B1386      12.715  17.439  17.992  1.00  0.00      B    H  
ATOM   4176  H2  HOH B1386      14.236  17.788  18.453  1.00  0.00      B    H  
ATOM   4177  O   HOH B1387       1.636   5.224  35.264  1.00  0.00      B    O  
ATOM   4178  H1  HOH B1387       1.793   4.541  36.029  1.00  0.00      B    H  
ATOM   4179  H2  HOH B1387       0.624   5.433  35.173  1.00  0.00      B    H  
ATOM   4180  O   HOH B1388       7.023   5.084  21.639  1.00  0.00      B    O  
ATOM   4181  H1  HOH B1388       7.161   4.258  21.019  1.00  0.00      B    H  
ATOM   4182  H2  HOH B1388       7.790   5.269  22.294  1.00  0.00      B    H  
ATOM   4183  O   HOH B1389      16.910   7.697  14.148  1.00  0.00      B    O  
ATOM   4184  H1  HOH B1389      16.684   8.503  13.549  1.00  0.00      B    H  
ATOM   4185  H2  HOH B1389      17.483   7.137  13.620  1.00  0.00      B    H  
ATOM   4186  O   HOH B1390      28.449  19.995   5.012  1.00  0.00      B    O  
ATOM   4187  H1  HOH B1390      27.912  20.699   4.500  1.00  0.00      B    H  
ATOM   4188  H2  HOH B1390      28.094  19.049   4.776  1.00  0.00      B    H  
ATOM   4189  O   HOH B1391      35.381  35.276  19.010  1.00  0.00      B    O  
ATOM   4190  H1  HOH B1391      36.364  35.077  18.734  1.00  0.00      B    H  
ATOM   4191  H2  HOH B1391      34.733  35.148  18.236  1.00  0.00      B    H  
ATOM   4192  O   HOH B1392       7.080   4.711  11.212  1.00  0.00      B    O  
ATOM   4193  H1  HOH B1392       7.037   4.116  12.100  1.00  0.00      B    H  
ATOM   4194  H2  HOH B1392       6.118   5.090  11.248  1.00  0.00      B    H  
ATOM   4195  O   HOH B1393      21.234  19.488  31.959  1.00  0.00      B    O  
ATOM   4196  H1  HOH B1393      20.721  18.598  31.791  1.00  0.00      B    H  
ATOM   4197  H2  HOH B1393      22.223  19.284  32.130  1.00  0.00      B    H  
ATOM   4198  O   HOH B1394      14.753  26.419   0.076  1.00  0.00      B    O  
ATOM   4199  H1  HOH B1394      13.840  26.220   0.531  1.00  0.00      B    H  
ATOM   4200  H2  HOH B1394      15.448  25.778   0.471  1.00  0.00      B    H  
ATOM   4201  O   HOH B1395      11.344  18.824  37.805  1.00  0.00      B    O  
ATOM   4202  H1  HOH B1395      11.047  19.333  38.621  1.00  0.00      B    H  
ATOM   4203  H2  HOH B1395      10.984  17.897  37.907  1.00  0.00      B    H  
ATOM   4204  O   HOH B1396      19.075  16.801  17.930  1.00  0.00      B    O  
ATOM   4205  H1  HOH B1396      18.878  17.276  18.888  1.00  0.00      B    H  
ATOM   4206  H2  HOH B1396      19.363  15.848  18.156  1.00  0.00      B    H  
ATOM   4207  O   HOH B1397      19.809  16.847  14.470  1.00  0.00      B    O  
ATOM   4208  H1  HOH B1397      18.929  17.155  14.131  1.00  0.00      B    H  
ATOM   4209  H2  HOH B1397      20.493  16.752  13.733  1.00  0.00      B    H  
ATOM   4210  O   HOH B1398      17.685  18.182  30.762  1.00  0.00      B    O  
ATOM   4211  H1  HOH B1398      17.013  18.096  31.545  1.00  0.00      B    H  
ATOM   4212  H2  HOH B1398      18.576  17.766  31.159  1.00  0.00      B    H  
ATOM   4213  O   HOH B1399      26.507  27.089  13.081  1.00  0.00      B    O  
ATOM   4214  H1  HOH B1399      26.071  26.798  12.221  1.00  0.00      B    H  
ATOM   4215  H2  HOH B1399      25.924  26.820  13.806  1.00  0.00      B    H  
ATOM   4216  O   HOH B1400       6.906  38.037  17.784  1.00  0.00      B    O  
ATOM   4217  H1  HOH B1400       7.168  37.043  17.626  1.00  0.00      B    H  
ATOM   4218  H2  HOH B1400       7.698  38.549  18.070  1.00  0.00      B    H  
ATOM   4219  O   HOH B1401      34.412  15.088   9.711  1.00  0.00      B    O  
ATOM   4220  H1  HOH B1401      33.973  14.847   8.811  1.00  0.00      B    H  
ATOM   4221  H2  HOH B1401      34.785  14.249  10.094  1.00  0.00      B    H  
ATOM   4222  O   HOH B1402      18.715  19.832   0.642  1.00  0.00      B    O  
ATOM   4223  H1  HOH B1402      19.712  19.855   0.512  1.00  0.00      B    H  
ATOM   4224  H2  HOH B1402      18.526  20.601   1.288  1.00  0.00      B    H  
ATOM   4225  O   HOH B1403      13.604  36.787  19.840  1.00  0.00      B    O  
ATOM   4226  H1  HOH B1403      13.821  37.450  20.587  1.00  0.00      B    H  
ATOM   4227  H2  HOH B1403      14.464  36.586  19.333  1.00  0.00      B    H  
ATOM   4228  O   HOH B1404      33.012   2.906  35.578  1.00  0.00      B    O  
ATOM   4229  H1  HOH B1404      33.656   2.826  36.361  1.00  0.00      B    H  
ATOM   4230  H2  HOH B1404      33.532   2.786  34.720  1.00  0.00      B    H  
ATOM   4231  O   HOH B1405       1.155  18.438  22.781  1.00  0.00      B    O  
ATOM   4232  H1  HOH B1405       0.647  18.911  23.501  1.00  0.00      B    H  
ATOM   4233  H2  HOH B1405       2.163  18.408  23.046  1.00  0.00      B    H  
ATOM   4234  O   HOH B1406      20.150   8.044  11.804  1.00  0.00      B    O  
ATOM   4235  H1  HOH B1406      20.466   8.132  10.844  1.00  0.00      B    H  
ATOM   4236  H2  HOH B1406      19.216   7.595  11.817  1.00  0.00      B    H  
ATOM   4237  O   HOH B1407      28.257   3.101  36.945  1.00  0.00      B    O  
ATOM   4238  H1  HOH B1407      27.726   3.979  37.078  1.00  0.00      B    H  
ATOM   4239  H2  HOH B1407      29.235   3.314  37.071  1.00  0.00      B    H  
ATOM   4240  O   HOH B1408      36.442  28.695  15.335  1.00  0.00      B    O  
ATOM   4241  H1  HOH B1408      36.610  27.664  15.530  1.00  0.00      B    H  
ATOM   4242  H2  HOH B1408      37.074  29.327  15.916  1.00  0.00      B    H  
ATOM   4243  O   HOH B1409      23.723   0.974  28.331  1.00  0.00      B    O  
ATOM   4244  H1  HOH B1409      23.408   0.689  29.257  1.00  0.00      B    H  
ATOM   4245  H2  HOH B1409      24.397   0.293  27.999  1.00  0.00      B    H  
ATOM   4246  O   HOH B1410       6.931  13.923  21.317  1.00  0.00      B    O  
ATOM   4247  H1  HOH B1410       7.754  14.484  21.306  1.00  0.00      B    H  
ATOM   4248  H2  HOH B1410       7.118  13.148  21.924  1.00  0.00      B    H  
ATOM   4249  O   HOH B1411      10.887  35.989  34.831  1.00  0.00      B    O  
ATOM   4250  H1  HOH B1411      11.347  35.805  35.669  1.00  0.00      B    H  
ATOM   4251  H2  HOH B1411      10.994  36.917  34.494  1.00  0.00      B    H  
ATOM   4252  O   HOH B1412      20.357  25.520  11.394  1.00  0.00      B    O  
ATOM   4253  H1  HOH B1412      20.512  25.724  12.375  1.00  0.00      B    H  
ATOM   4254  H2  HOH B1412      20.889  24.679  11.270  1.00  0.00      B    H  
ATOM   4255  O   HOH B1413      26.890  24.034  21.259  1.00  0.00      B    O  
ATOM   4256  H1  HOH B1413      26.815  23.280  21.889  1.00  0.00      B    H  
ATOM   4257  H2  HOH B1413      27.307  24.807  21.733  1.00  0.00      B    H  
ATOM   4258  O   HOH B1414      22.444  12.557  31.604  1.00  0.00      B    O  
ATOM   4259  H1  HOH B1414      22.515  13.112  32.495  1.00  0.00      B    H  
ATOM   4260  H2  HOH B1414      21.447  12.292  31.480  1.00  0.00      B    H  
ATOM   4261  O   HOH B1415       2.803  38.302  11.380  1.00  0.00      B    O  
ATOM   4262  H1  HOH B1415       3.281  37.677  12.020  1.00  0.00      B    H  
ATOM   4263  H2  HOH B1415       2.725  37.838  10.472  1.00  0.00      B    H  
ATOM   4264  O   HOH B1416      24.530  29.884  23.282  1.00  0.00      B    O  
ATOM   4265  H1  HOH B1416      24.073  29.976  22.381  1.00  0.00      B    H  
ATOM   4266  H2  HOH B1416      25.166  30.676  23.345  1.00  0.00      B    H  
ATOM   4267  O   HOH B1417      28.460  12.047  24.761  1.00  0.00      B    O  
ATOM   4268  H1  HOH B1417      27.926  12.224  25.638  1.00  0.00      B    H  
ATOM   4269  H2  HOH B1417      28.459  12.896  24.186  1.00  0.00      B    H  
ATOM   4270  O   HOH B1418      15.357  14.480  37.980  1.00  0.00      B    O  
ATOM   4271  H1  HOH B1418      16.142  14.811  37.425  1.00  0.00      B    H  
ATOM   4272  H2  HOH B1418      15.293  13.491  37.826  1.00  0.00      B    H  
ATOM   4273  O   HOH B1419      38.493   6.188  32.306  1.00  0.00      B    O  
ATOM   4274  H1  HOH B1419      38.339   5.544  31.563  1.00  0.00      B    H  
ATOM   4275  H2  HOH B1419      38.839   6.955  31.751  1.00  0.00      B    H  
ATOM   4276  O   HOH B1420      20.262   3.003   4.602  1.00  0.00      B    O  
ATOM   4277  H1  HOH B1420      19.567   2.985   5.380  1.00  0.00      B    H  
ATOM   4278  H2  HOH B1420      19.752   2.722   3.768  1.00  0.00      B    H  
ATOM   4279  O   HOH B1421      26.525  23.889   9.640  1.00  0.00      B    O  
ATOM   4280  H1  HOH B1421      25.770  24.025   9.017  1.00  0.00      B    H  
ATOM   4281  H2  HOH B1421      26.686  22.887   9.689  1.00  0.00      B    H  
ATOM   4282  O   HOH B1422      24.182  39.051  11.488  1.00  0.00      B    O  
ATOM   4283  H1  HOH B1422      24.747  38.258  11.354  1.00  0.00      B    H  
ATOM   4284  H2  HOH B1422      24.678  39.905  11.410  1.00  0.00      B    H  
ATOM   4285  O   HOH B1423       9.107  32.993   3.299  1.00  0.00      B    O  
ATOM   4286  H1  HOH B1423       9.424  33.148   2.325  1.00  0.00      B    H  
ATOM   4287  H2  HOH B1423       9.952  32.712   3.724  1.00  0.00      B    H  
ATOM   4288  O   HOH B1424      36.575  23.080  15.478  1.00  0.00      B    O  
ATOM   4289  H1  HOH B1424      36.124  22.972  14.617  1.00  0.00      B    H  
ATOM   4290  H2  HOH B1424      37.423  22.499  15.402  1.00  0.00      B    H  
ATOM   4291  O   HOH B1425      33.709  10.146   6.356  1.00  0.00      B    O  
ATOM   4292  H1  HOH B1425      34.680  10.398   6.607  1.00  0.00      B    H  
ATOM   4293  H2  HOH B1425      33.396   9.645   7.193  1.00  0.00      B    H  
ATOM   4294  O   HOH B1426       5.662  25.554  35.919  1.00  0.00      B    O  
ATOM   4295  H1  HOH B1426       5.829  24.679  36.348  1.00  0.00      B    H  
ATOM   4296  H2  HOH B1426       5.187  26.164  36.637  1.00  0.00      B    H  
ATOM   4297  O   HOH B1427       5.563   2.279   2.120  1.00  0.00      B    O  
ATOM   4298  H1  HOH B1427       4.847   1.716   1.653  1.00  0.00      B    H  
ATOM   4299  H2  HOH B1427       5.282   2.357   3.089  1.00  0.00      B    H  
ATOM   4300  O   HOH B1428      17.146  28.344  19.848  1.00  0.00      B    O  
ATOM   4301  H1  HOH B1428      16.573  27.885  20.559  1.00  0.00      B    H  
ATOM   4302  H2  HOH B1428      16.512  28.973  19.382  1.00  0.00      B    H  
ATOM   4303  O   HOH B1429      28.740  28.652  26.124  1.00  0.00      B    O  
ATOM   4304  H1  HOH B1429      27.874  29.281  26.250  1.00  0.00      B    H  
ATOM   4305  H2  HOH B1429      28.363  27.679  26.087  1.00  0.00      B    H  
ATOM   4306  O   HOH B1430      13.700  35.158  26.469  1.00  0.00      B    O  
ATOM   4307  H1  HOH B1430      13.185  34.735  27.200  1.00  0.00      B    H  
ATOM   4308  H2  HOH B1430      14.647  35.363  26.813  1.00  0.00      B    H  
ATOM   4309  O   HOH B1431       5.823  11.985  30.596  1.00  0.00      B    O  
ATOM   4310  H1  HOH B1431       6.471  12.143  31.379  1.00  0.00      B    H  
ATOM   4311  H2  HOH B1431       6.481  11.983  29.834  1.00  0.00      B    H  
ATOM   4312  O   HOH B1432      21.446  27.540  36.705  1.00  0.00      B    O  
ATOM   4313  H1  HOH B1432      21.801  27.291  37.686  1.00  0.00      B    H  
ATOM   4314  H2  HOH B1432      21.956  28.353  36.373  1.00  0.00      B    H  
ATOM   4315  O   HOH B1433      30.893  10.480  34.139  1.00  0.00      B    O  
ATOM   4316  H1  HOH B1433      30.395  11.338  34.394  1.00  0.00      B    H  
ATOM   4317  H2  HOH B1433      31.747  10.795  33.604  1.00  0.00      B    H  
ATOM   4318  O   HOH B1434      26.886  10.452  14.665  1.00  0.00      B    O  
ATOM   4319  H1  HOH B1434      26.205  10.662  13.952  1.00  0.00      B    H  
ATOM   4320  H2  HOH B1434      26.678   9.506  15.065  1.00  0.00      B    H  
ATOM   4321  O   HOH B1435       1.204   9.689  33.051  1.00  0.00      B    O  
ATOM   4322  H1  HOH B1435       1.063   9.096  32.229  1.00  0.00      B    H  
ATOM   4323  H2  HOH B1435       0.816   9.141  33.880  1.00  0.00      B    H  
ATOM   4324  O   HOH B1436      33.940  33.097   7.030  1.00  0.00      B    O  
ATOM   4325  H1  HOH B1436      34.366  32.310   7.484  1.00  0.00      B    H  
ATOM   4326  H2  HOH B1436      33.054  33.241   7.509  1.00  0.00      B    H  
ATOM   4327  O   HOH B1437      11.482  20.608  35.730  1.00  0.00      B    O  
ATOM   4328  H1  HOH B1437      11.308  19.917  36.451  1.00  0.00      B    H  
ATOM   4329  H2  HOH B1437      11.766  20.117  34.882  1.00  0.00      B    H  
ATOM   4330  O   HOH B1438      36.815  37.386   7.281  1.00  0.00      B    O  
ATOM   4331  H1  HOH B1438      37.234  38.119   7.807  1.00  0.00      B    H  
ATOM   4332  H2  HOH B1438      36.754  36.482   7.798  1.00  0.00      B    H  
ATOM   4333  O   HOH B1439      31.343  35.011  17.006  1.00  0.00      B    O  
ATOM   4334  H1  HOH B1439      31.374  35.989  17.314  1.00  0.00      B    H  
ATOM   4335  H2  HOH B1439      30.595  34.933  16.278  1.00  0.00      B    H  
ATOM   4336  O   HOH B1440       0.870  11.508  12.770  1.00  0.00      B    O  
ATOM   4337  H1  HOH B1440       0.965  11.271  13.755  1.00  0.00      B    H  
ATOM   4338  H2  HOH B1440      -0.049  11.102  12.528  1.00  0.00      B    H  
ATOM   4339  O   HOH B1441      38.180  27.349   6.670  1.00  0.00      B    O  
ATOM   4340  H1  HOH B1441      38.187  26.634   7.434  1.00  0.00      B    H  
ATOM   4341  H2  HOH B1441      37.557  28.068   7.039  1.00  0.00      B    H  
ATOM   4342  O   HOH B1442      39.091  15.839  25.897  1.00  0.00      B    O  
ATOM   4343  H1  HOH B1442      38.760  15.099  26.529  1.00  0.00      B    H  
ATOM   4344  H2  HOH B1442      38.921  15.524  24.919  1.00  0.00      B    H  
ATOM   4345  O   HOH B1443      14.239  15.169  33.066  1.00  0.00      B    O  
ATOM   4346  H1  HOH B1443      14.224  15.935  33.713  1.00  0.00      B    H  
ATOM   4347  H2  HOH B1443      13.497  14.553  33.452  1.00  0.00      B    H  
ATOM   4348  O   HOH B1444       5.927   7.012  34.017  1.00  0.00      B    O  
ATOM   4349  H1  HOH B1444       6.184   6.465  34.853  1.00  0.00      B    H  
ATOM   4350  H2  HOH B1444       6.274   6.453  33.212  1.00  0.00      B    H  
ATOM   4351  O   HOH B1445       6.478  27.917  31.120  1.00  0.00      B    O  
ATOM   4352  H1  HOH B1445       5.504  28.189  31.318  1.00  0.00      B    H  
ATOM   4353  H2  HOH B1445       6.466  26.939  30.846  1.00  0.00      B    H  
ATOM   4354  O   HOH B1446      37.807  13.631   3.784  1.00  0.00      B    O  
ATOM   4355  H1  HOH B1446      38.386  13.642   4.613  1.00  0.00      B    H  
ATOM   4356  H2  HOH B1446      38.401  13.908   3.046  1.00  0.00      B    H  
ATOM   4357  O   HOH B1447       2.677  34.824  24.738  1.00  0.00      B    O  
ATOM   4358  H1  HOH B1447       2.006  34.679  25.510  1.00  0.00      B    H  
ATOM   4359  H2  HOH B1447       3.091  33.922  24.410  1.00  0.00      B    H  
ATOM   4360  O   HOH B1448       5.420   9.305   5.528  1.00  0.00      B    O  
ATOM   4361  H1  HOH B1448       4.987   9.489   6.432  1.00  0.00      B    H  
ATOM   4362  H2  HOH B1448       6.119   8.578   5.708  1.00  0.00      B    H  
ATOM   4363  O   HOH B1449       7.552  32.101  23.033  1.00  0.00      B    O  
ATOM   4364  H1  HOH B1449       7.193  32.007  23.997  1.00  0.00      B    H  
ATOM   4365  H2  HOH B1449       8.394  31.495  23.027  1.00  0.00      B    H  
ATOM   4366  O   HOH B1450       8.670  32.275  37.682  1.00  0.00      B    O  
ATOM   4367  H1  HOH B1450       8.565  33.084  37.070  1.00  0.00      B    H  
ATOM   4368  H2  HOH B1450       7.810  31.730  37.626  1.00  0.00      B    H  
ATOM   4369  O   HOH B1451       0.377  16.148  35.495  1.00  0.00      B    O  
ATOM   4370  H1  HOH B1451       0.254  15.636  34.603  1.00  0.00      B    H  
ATOM   4371  H2  HOH B1451      -0.268  15.772  36.166  1.00  0.00      B    H  
ATOM   4372  O   HOH B1452      10.774  27.669   0.443  1.00  0.00      B    O  
ATOM   4373  H1  HOH B1452      10.306  28.330   1.003  1.00  0.00      B    H  
ATOM   4374  H2  HOH B1452      10.127  27.106  -0.080  1.00  0.00      B    H  
ATOM   4375  O   HOH B1453      22.761   0.313   3.815  1.00  0.00      B    O  
ATOM   4376  H1  HOH B1453      23.587   0.411   4.392  1.00  0.00      B    H  
ATOM   4377  H2  HOH B1453      22.712   1.171   3.331  1.00  0.00      B    H  
ATOM   4378  O   HOH B1454      13.877   6.600  16.700  1.00  0.00      B    O  
ATOM   4379  H1  HOH B1454      13.815   7.312  17.411  1.00  0.00      B    H  
ATOM   4380  H2  HOH B1454      13.268   5.874  16.950  1.00  0.00      B    H  
ATOM   4381  O   HOH B1455       9.075  30.353  33.047  1.00  0.00      B    O  
ATOM   4382  H1  HOH B1455       8.992  29.303  32.947  1.00  0.00      B    H  
ATOM   4383  H2  HOH B1455       8.187  30.736  32.879  1.00  0.00      B    H  
ATOM   4384  O   HOH B1456      34.121   3.127  30.097  1.00  0.00      B    O  
ATOM   4385  H1  HOH B1456      34.038   2.606  29.247  1.00  0.00      B    H  
ATOM   4386  H2  HOH B1456      33.854   4.072  29.897  1.00  0.00      B    H  
ATOM   4387  O   HOH B1457       0.720  -0.310   6.782  1.00  0.00      B    O  
ATOM   4388  H1  HOH B1457       1.588   0.243   6.808  1.00  0.00      B    H  
ATOM   4389  H2  HOH B1457       0.054   0.111   7.463  1.00  0.00      B    H  
ATOM   4390  O   HOH B1458       0.844  26.429  27.770  1.00  0.00      B    O  
ATOM   4391  H1  HOH B1458       0.601  25.954  28.631  1.00  0.00      B    H  
ATOM   4392  H2  HOH B1458       1.158  25.680  27.120  1.00  0.00      B    H  
ATOM   4393  O   HOH B1459      31.794   1.063  28.702  1.00  0.00      B    O  
ATOM   4394  H1  HOH B1459      31.353   1.431  27.867  1.00  0.00      B    H  
ATOM   4395  H2  HOH B1459      31.167   1.502  29.398  1.00  0.00      B    H  
ATOM   4396  O   HOH B1460      24.886  19.345  26.473  1.00  0.00      B    O  
ATOM   4397  H1  HOH B1460      25.836  19.127  26.260  1.00  0.00      B    H  
ATOM   4398  H2  HOH B1460      24.824  19.427  27.459  1.00  0.00      B    H  
ATOM   4399  O   HOH B1461      16.801  36.804   3.116  1.00  0.00      B    O  
ATOM   4400  H1  HOH B1461      16.359  36.968   3.993  1.00  0.00      B    H  
ATOM   4401  H2  HOH B1461      17.202  35.888   3.196  1.00  0.00      B    H  
ATOM   4402  O   HOH B1462      29.579   6.026  10.030  1.00  0.00      B    O  
ATOM   4403  H1  HOH B1462      29.565   7.014  10.267  1.00  0.00      B    H  
ATOM   4404  H2  HOH B1462      29.031   5.878   9.184  1.00  0.00      B    H  
ATOM   4405  O   HOH B1463      30.757  15.095  34.242  1.00  0.00      B    O  
ATOM   4406  H1  HOH B1463      30.212  15.945  34.395  1.00  0.00      B    H  
ATOM   4407  H2  HOH B1463      31.562  15.126  34.890  1.00  0.00      B    H  
ATOM   4408  O   HOH B1464      -0.004  29.313  20.765  1.00  0.00      B    O  
ATOM   4409  H1  HOH B1464      -0.124  28.703  19.968  1.00  0.00      B    H  
ATOM   4410  H2  HOH B1464       0.920  29.785  20.554  1.00  0.00      B    H  
ATOM   4411  O   HOH B1465      15.441  27.796  15.708  1.00  0.00      B    O  
ATOM   4412  H1  HOH B1465      16.421  27.556  15.877  1.00  0.00      B    H  
ATOM   4413  H2  HOH B1465      15.404  27.930  14.767  1.00  0.00      B    H  
ATOM   4414  O   HOH B1466      37.299  14.748  36.648  1.00  0.00      B    O  
ATOM   4415  H1  HOH B1466      36.358  14.775  36.507  1.00  0.00      B    H  
ATOM   4416  H2  HOH B1466      37.538  13.855  36.963  1.00  0.00      B    H  
ATOM   4417  O   HOH B1467      20.043   5.563   8.295  1.00  0.00      B    O  
ATOM   4418  H1  HOH B1467      19.509   6.307   8.683  1.00  0.00      B    H  
ATOM   4419  H2  HOH B1467      20.878   6.051   8.054  1.00  0.00      B    H  
ATOM   4420  O   HOH B1468      14.810  32.998   3.331  1.00  0.00      B    O  
ATOM   4421  H1  HOH B1468      14.916  32.733   4.379  1.00  0.00      B    H  
ATOM   4422  H2  HOH B1468      13.955  33.625   3.351  1.00  0.00      B    H  
ATOM   4423  O   HOH B1469      34.576  25.222  13.431  1.00  0.00      B    O  
ATOM   4424  H1  HOH B1469      34.213  24.312  13.126  1.00  0.00      B    H  
ATOM   4425  H2  HOH B1469      33.753  25.605  13.909  1.00  0.00      B    H  
ATOM   4426  O   HOH B1470      33.891  28.064  32.712  1.00  0.00      B    O  
ATOM   4427  H1  HOH B1470      34.200  27.916  31.769  1.00  0.00      B    H  
ATOM   4428  H2  HOH B1470      33.753  29.064  32.858  1.00  0.00      B    H  
ATOM   4429  O   HOH B1471      15.163  14.182   3.402  1.00  0.00      B    O  
ATOM   4430  H1  HOH B1471      15.535  14.998   3.923  1.00  0.00      B    H  
ATOM   4431  H2  HOH B1471      14.755  13.541   4.072  1.00  0.00      B    H  
ATOM   4432  O   HOH B1472       7.246  20.108  25.519  1.00  0.00      B    O  
ATOM   4433  H1  HOH B1472       6.422  19.786  26.022  1.00  0.00      B    H  
ATOM   4434  H2  HOH B1472       7.719  20.657  26.226  1.00  0.00      B    H  
ATOM   4435  O   HOH B1473      26.382   5.581  10.268  1.00  0.00      B    O  
ATOM   4436  H1  HOH B1473      27.039   5.330   9.608  1.00  0.00      B    H  
ATOM   4437  H2  HOH B1473      25.753   4.853  10.483  1.00  0.00      B    H  
ATOM   4438  O   HOH B1474      18.613  36.514  30.467  1.00  0.00      B    O  
ATOM   4439  H1  HOH B1474      18.421  35.580  30.112  1.00  0.00      B    H  
ATOM   4440  H2  HOH B1474      18.526  37.070  29.610  1.00  0.00      B    H  
ATOM   4441  O   HOH B1475      33.964   0.414  23.739  1.00  0.00      B    O  
ATOM   4442  H1  HOH B1475      34.144   1.025  24.555  1.00  0.00      B    H  
ATOM   4443  H2  HOH B1475      33.629   0.946  22.920  1.00  0.00      B    H  
ATOM   4444  O   HOH B1476      39.103   4.503  15.296  1.00  0.00      B    O  
ATOM   4445  H1  HOH B1476      38.098   4.419  15.210  1.00  0.00      B    H  
ATOM   4446  H2  HOH B1476      39.518   3.599  15.194  1.00  0.00      B    H  
ATOM   4447  O   HOH B1477      15.048  -0.325  16.799  1.00  0.00      B    O  
ATOM   4448  H1  HOH B1477      14.634   0.100  17.660  1.00  0.00      B    H  
ATOM   4449  H2  HOH B1477      15.751   0.359  16.490  1.00  0.00      B    H  
ATOM   4450  O   HOH B1478      31.017  20.833  38.851  1.00  0.00      B    O  
ATOM   4451  H1  HOH B1478      30.977  19.964  38.361  1.00  0.00      B    H  
ATOM   4452  H2  HOH B1478      31.394  20.635  39.730  1.00  0.00      B    H  
ATOM   4453  O   HOH B1479      36.551  11.937  35.012  1.00  0.00      B    O  
ATOM   4454  H1  HOH B1479      36.339  11.139  35.612  1.00  0.00      B    H  
ATOM   4455  H2  HOH B1479      37.470  11.852  34.544  1.00  0.00      B    H  
ATOM   4456  O   HOH B1480       9.573   3.615  28.675  1.00  0.00      B    O  
ATOM   4457  H1  HOH B1480       9.634   2.611  28.619  1.00  0.00      B    H  
ATOM   4458  H2  HOH B1480       8.703   3.996  28.311  1.00  0.00      B    H  
ATOM   4459  O   HOH B1481       3.732  35.473  29.040  1.00  0.00      B    O  
ATOM   4460  H1  HOH B1481       4.254  36.054  28.365  1.00  0.00      B    H  
ATOM   4461  H2  HOH B1481       2.915  35.138  28.589  1.00  0.00      B    H  
ATOM   4462  O   HOH B1482      15.607   4.731   9.707  1.00  0.00      B    O  
ATOM   4463  H1  HOH B1482      14.798   5.391   9.659  1.00  0.00      B    H  
ATOM   4464  H2  HOH B1482      15.833   4.717  10.684  1.00  0.00      B    H  
ATOM   4465  O   HOH B1483      37.706  25.804  15.279  1.00  0.00      B    O  
ATOM   4466  H1  HOH B1483      38.285  25.300  14.558  1.00  0.00      B    H  
ATOM   4467  H2  HOH B1483      36.891  25.246  15.495  1.00  0.00      B    H  
ATOM   4468  O   HOH B1484      35.579  27.687  18.344  1.00  0.00      B    O  
ATOM   4469  H1  HOH B1484      34.739  27.339  17.825  1.00  0.00      B    H  
ATOM   4470  H2  HOH B1484      35.380  28.669  18.648  1.00  0.00      B    H  
ATOM   4471  O   HOH B1485      30.102  16.722   5.469  1.00  0.00      B    O  
ATOM   4472  H1  HOH B1485      30.998  17.108   5.128  1.00  0.00      B    H  
ATOM   4473  H2  HOH B1485      30.183  15.685   5.495  1.00  0.00      B    H  
ATOM   4474  O   HOH B1486       4.524  29.256  28.270  1.00  0.00      B    O  
ATOM   4475  H1  HOH B1486       4.214  29.356  29.223  1.00  0.00      B    H  
ATOM   4476  H2  HOH B1486       4.259  30.051  27.778  1.00  0.00      B    H  
ATOM   4477  O   HOH B1487      21.872   9.997  17.604  1.00  0.00      B    O  
ATOM   4478  H1  HOH B1487      21.508  10.484  16.798  1.00  0.00      B    H  
ATOM   4479  H2  HOH B1487      22.620   9.351  17.282  1.00  0.00      B    H  
ATOM   4480  O   HOH B1488       7.769  13.680  18.776  1.00  0.00      B    O  
ATOM   4481  H1  HOH B1488       7.279  13.871  19.624  1.00  0.00      B    H  
ATOM   4482  H2  HOH B1488       8.700  13.361  18.962  1.00  0.00      B    H  
ATOM   4483  O   HOH B1489      21.656  31.239  22.186  1.00  0.00      B    O  
ATOM   4484  H1  HOH B1489      21.744  31.108  23.229  1.00  0.00      B    H  
ATOM   4485  H2  HOH B1489      21.384  30.337  21.765  1.00  0.00      B    H  
ATOM   4486  O   HOH B1490      18.682   1.319  28.849  1.00  0.00      B    O  
ATOM   4487  H1  HOH B1490      18.458   1.687  27.977  1.00  0.00      B    H  
ATOM   4488  H2  HOH B1490      17.773   1.086  29.296  1.00  0.00      B    H  
ATOM   4489  O   HOH B1491      25.197  38.546  32.830  1.00  0.00      B    O  
ATOM   4490  H1  HOH B1491      25.199  37.656  33.340  1.00  0.00      B    H  
ATOM   4491  H2  HOH B1491      25.256  39.320  33.489  1.00  0.00      B    H  
ATOM   4492  O   HOH B1492      17.858  31.227  15.270  1.00  0.00      B    O  
ATOM   4493  H1  HOH B1492      17.197  31.597  15.918  1.00  0.00      B    H  
ATOM   4494  H2  HOH B1492      18.677  31.003  15.813  1.00  0.00      B    H  
ATOM   4495  O   HOH B1493      25.374   1.272  23.841  1.00  0.00      B    O  
ATOM   4496  H1  HOH B1493      25.137   2.231  24.165  1.00  0.00      B    H  
ATOM   4497  H2  HOH B1493      25.244   0.573  24.567  1.00  0.00      B    H  
ATOM   4498  O   HOH B1494      18.752  30.313   3.495  1.00  0.00      B    O  
ATOM   4499  H1  HOH B1494      18.772  29.428   2.997  1.00  0.00      B    H  
ATOM   4500  H2  HOH B1494      18.276  30.205   4.428  1.00  0.00      B    H  
ATOM   4501  O   HOH B1495      36.965   2.229   1.708  1.00  0.00      B    O  
ATOM   4502  H1  HOH B1495      37.140   1.769   0.897  1.00  0.00      B    H  
ATOM   4503  H2  HOH B1495      37.513   1.835   2.453  1.00  0.00      B    H  
ATOM   4504  O   HOH B1496       9.640  30.793  26.577  1.00  0.00      B    O  
ATOM   4505  H1  HOH B1496      10.408  30.586  25.916  1.00  0.00      B    H  
ATOM   4506  H2  HOH B1496       9.843  31.646  27.018  1.00  0.00      B    H  
ATOM   4507  O   HOH B1497      21.340  39.299  34.623  1.00  0.00      B    O  
ATOM   4508  H1  HOH B1497      22.013  38.871  34.029  1.00  0.00      B    H  
ATOM   4509  H2  HOH B1497      20.441  38.833  34.687  1.00  0.00      B    H  
ATOM   4510  O   HOH B1498      34.112  29.551  29.839  1.00  0.00      B    O  
ATOM   4511  H1  HOH B1498      33.683  30.137  30.545  1.00  0.00      B    H  
ATOM   4512  H2  HOH B1498      35.093  29.912  29.681  1.00  0.00      B    H  
ATOM   4513  O   HOH B1499      15.530  35.456  30.317  1.00  0.00      B    O  
ATOM   4514  H1  HOH B1499      15.125  36.142  30.935  1.00  0.00      B    H  
ATOM   4515  H2  HOH B1499      15.652  34.601  30.879  1.00  0.00      B    H  
ATOM   4516  O   HOH B1500      33.722  13.205  27.940  1.00  0.00      B    O  
ATOM   4517  H1  HOH B1500      33.485  12.259  27.586  1.00  0.00      B    H  
ATOM   4518  H2  HOH B1500      34.646  13.387  27.630  1.00  0.00      B    H  
ATOM   4519  O   HOH B1501      17.249  19.566  37.181  1.00  0.00      B    O  
ATOM   4520  H1  HOH B1501      17.408  19.628  38.190  1.00  0.00      B    H  
ATOM   4521  H2  HOH B1501      16.453  18.909  37.127  1.00  0.00      B    H  
ATOM   4522  O   HOH B1502      20.906   8.900   2.843  1.00  0.00      B    O  
ATOM   4523  H1  HOH B1502      21.907   8.951   2.575  1.00  0.00      B    H  
ATOM   4524  H2  HOH B1502      20.878   8.537   3.713  1.00  0.00      B    H  
ATOM   4525  O   HOH B1503       2.698  11.178  38.223  1.00  0.00      B    O  
ATOM   4526  H1  HOH B1503       2.752  10.626  37.339  1.00  0.00      B    H  
ATOM   4527  H2  HOH B1503       1.814  11.758  38.164  1.00  0.00      B    H  
ATOM   4528  O   HOH B1504       3.630  36.745   6.083  1.00  0.00      B    O  
ATOM   4529  H1  HOH B1504       2.852  36.152   6.227  1.00  0.00      B    H  
ATOM   4530  H2  HOH B1504       3.947  36.600   5.122  1.00  0.00      B    H  
ATOM   4531  O   HOH B1505       4.231  16.491  34.850  1.00  0.00      B    O  
ATOM   4532  H1  HOH B1505       3.641  17.307  34.740  1.00  0.00      B    H  
ATOM   4533  H2  HOH B1505       3.691  15.710  35.187  1.00  0.00      B    H  
ATOM   4534  O   HOH B1506       6.289  38.626  14.858  1.00  0.00      B    O  
ATOM   4535  H1  HOH B1506       5.899  38.600  15.859  1.00  0.00      B    H  
ATOM   4536  H2  HOH B1506       5.651  39.162  14.337  1.00  0.00      B    H  
ATOM   4537  O   HOH B1507       1.269  29.554   3.301  1.00  0.00      B    O  
ATOM   4538  H1  HOH B1507       1.558  29.532   2.334  1.00  0.00      B    H  
ATOM   4539  H2  HOH B1507       2.104  29.806   3.843  1.00  0.00      B    H  
ATOM   4540  O   HOH B1508      20.627  11.502  15.672  1.00  0.00      B    O  
ATOM   4541  H1  HOH B1508      20.442  12.461  15.932  1.00  0.00      B    H  
ATOM   4542  H2  HOH B1508      20.433  11.378  14.704  1.00  0.00      B    H  
ATOM   4543  O   HOH B1509       8.638   9.938  31.226  1.00  0.00      B    O  
ATOM   4544  H1  HOH B1509       8.555  10.372  32.122  1.00  0.00      B    H  
ATOM   4545  H2  HOH B1509       8.317  10.545  30.493  1.00  0.00      B    H  
ATOM   4546  O   HOH B1510      36.479  15.849   2.589  1.00  0.00      B    O  
ATOM   4547  H1  HOH B1510      36.572  14.868   2.496  1.00  0.00      B    H  
ATOM   4548  H2  HOH B1510      37.082  16.196   3.322  1.00  0.00      B    H  
ATOM   4549  O   HOH B1511      35.000  17.892  23.722  1.00  0.00      B    O  
ATOM   4550  H1  HOH B1511      34.321  17.159  23.901  1.00  0.00      B    H  
ATOM   4551  H2  HOH B1511      35.863  17.513  23.331  1.00  0.00      B    H  
ATOM   4552  O   HOH B1512      16.603   5.086  30.187  1.00  0.00      B    O  
ATOM   4553  H1  HOH B1512      16.717   6.132  30.290  1.00  0.00      B    H  
ATOM   4554  H2  HOH B1512      17.462   4.626  30.493  1.00  0.00      B    H  
ATOM   4555  O   HOH B1513      25.192  32.603  29.011  1.00  0.00      B    O  
ATOM   4556  H1  HOH B1513      25.538  33.570  28.829  1.00  0.00      B    H  
ATOM   4557  H2  HOH B1513      25.968  31.994  28.738  1.00  0.00      B    H  
ATOM   4558  O   HOH B1514      26.290  24.208   5.524  1.00  0.00      B    O  
ATOM   4559  H1  HOH B1514      25.747  24.126   6.355  1.00  0.00      B    H  
ATOM   4560  H2  HOH B1514      26.012  25.100   5.064  1.00  0.00      B    H  
ATOM   4561  O   HOH B1515      34.221  34.254  27.761  1.00  0.00      B    O  
ATOM   4562  H1  HOH B1515      34.507  35.158  27.465  1.00  0.00      B    H  
ATOM   4563  H2  HOH B1515      35.023  33.873  28.288  1.00  0.00      B    H  
ATOM   4564  O   HOH B1516      26.972  23.454  13.976  1.00  0.00      B    O  
ATOM   4565  H1  HOH B1516      27.670  24.220  14.119  1.00  0.00      B    H  
ATOM   4566  H2  HOH B1516      27.398  22.668  14.444  1.00  0.00      B    H  
ATOM   4567  O   HOH B1517      37.606   5.621  28.347  1.00  0.00      B    O  
ATOM   4568  H1  HOH B1517      37.526   6.593  28.620  1.00  0.00      B    H  
ATOM   4569  H2  HOH B1517      38.078   5.726  27.462  1.00  0.00      B    H  
ATOM   4570  O   HOH B1518      32.688  17.366  17.627  1.00  0.00      B    O  
ATOM   4571  H1  HOH B1518      32.889  18.402  17.926  1.00  0.00      B    H  
ATOM   4572  H2  HOH B1518      33.345  16.751  18.134  1.00  0.00      B    H  
ATOM   4573  O   HOH B1519       3.995  21.982  38.822  1.00  0.00      B    O  
ATOM   4574  H1  HOH B1519       4.696  22.701  38.631  1.00  0.00      B    H  
ATOM   4575  H2  HOH B1519       3.500  21.796  37.957  1.00  0.00      B    H  
ATOM   4576  O   HOH B1520       2.501   4.319  13.296  1.00  0.00      B    O  
ATOM   4577  H1  HOH B1520       2.259   3.450  12.767  1.00  0.00      B    H  
ATOM   4578  H2  HOH B1520       1.707   4.516  13.908  1.00  0.00      B    H  
ATOM   4579  O   HOH B1521       4.836  27.087  26.676  1.00  0.00      B    O  
ATOM   4580  H1  HOH B1521       4.508  27.852  27.243  1.00  0.00      B    H  
ATOM   4581  H2  HOH B1521       5.890  27.203  26.714  1.00  0.00      B    H  
ATOM   4582  O   HOH B1522      14.912  38.378  21.842  1.00  0.00      B    O  
ATOM   4583  H1  HOH B1522      15.785  38.421  21.304  1.00  0.00      B    H  
ATOM   4584  H2  HOH B1522      15.137  38.062  22.784  1.00  0.00      B    H  
ATOM   4585  O   HOH B1523      20.799  36.180  36.346  1.00  0.00      B    O  
ATOM   4586  H1  HOH B1523      20.483  36.159  37.264  1.00  0.00      B    H  
ATOM   4587  H2  HOH B1523      20.357  36.999  35.882  1.00  0.00      B    H  
ATOM   4588  O   HOH B1524       0.543  26.899  13.014  1.00  0.00      B    O  
ATOM   4589  H1  HOH B1524      -0.286  27.085  12.469  1.00  0.00      B    H  
ATOM   4590  H2  HOH B1524       0.608  25.899  13.200  1.00  0.00      B    H  
ATOM   4591  O   HOH B1525      36.000  29.326   3.974  1.00  0.00      B    O  
ATOM   4592  H1  HOH B1525      35.448  28.904   4.678  1.00  0.00      B    H  
ATOM   4593  H2  HOH B1525      36.725  28.574   3.762  1.00  0.00      B    H  
ATOM   4594  O   HOH B1526       5.620  31.058  19.330  1.00  0.00      B    O  
ATOM   4595  H1  HOH B1526       5.962  31.877  18.791  1.00  0.00      B    H  
ATOM   4596  H2  HOH B1526       6.262  30.951  20.104  1.00  0.00      B    H  
ATOM   4597  O   HOH B1527       8.807   5.512  25.847  1.00  0.00      B    O  
ATOM   4598  H1  HOH B1527       8.249   4.827  26.320  1.00  0.00      B    H  
ATOM   4599  H2  HOH B1527       9.587   5.829  26.409  1.00  0.00      B    H  
ATOM   4600  O   HOH B1528      20.155  30.546  16.801  1.00  0.00      B    O  
ATOM   4601  H1  HOH B1528      20.703  30.915  17.537  1.00  0.00      B    H  
ATOM   4602  H2  HOH B1528      19.696  29.684  17.173  1.00  0.00      B    H  
ATOM   4603  O   HOH B1529      31.647   7.407   1.568  1.00  0.00      B    O  
ATOM   4604  H1  HOH B1529      31.236   7.165   2.457  1.00  0.00      B    H  
ATOM   4605  H2  HOH B1529      32.289   6.547   1.462  1.00  0.00      B    H  
ATOM   4606  O   HOH B1530      30.895  36.426  28.705  1.00  0.00      B    O  
ATOM   4607  H1  HOH B1530      30.702  36.972  27.912  1.00  0.00      B    H  
ATOM   4608  H2  HOH B1530      31.495  36.926  29.348  1.00  0.00      B    H  
ATOM   4609  O   HOH B1531       5.055   6.872   8.985  1.00  0.00      B    O  
ATOM   4610  H1  HOH B1531       5.587   6.291   8.387  1.00  0.00      B    H  
ATOM   4611  H2  HOH B1531       4.580   6.326   9.727  1.00  0.00      B    H  
ATOM   4612  O   HOH B1532       2.724  10.252  35.740  1.00  0.00      B    O  
ATOM   4613  H1  HOH B1532       2.208   9.899  34.930  1.00  0.00      B    H  
ATOM   4614  H2  HOH B1532       3.333  10.966  35.376  1.00  0.00      B    H  
ATOM   4615  O   HOH B1533      30.856  18.097  15.212  1.00  0.00      B    O  
ATOM   4616  H1  HOH B1533      31.527  17.401  15.557  1.00  0.00      B    H  
ATOM   4617  H2  HOH B1533      30.007  17.599  15.140  1.00  0.00      B    H  
ATOM   4618  O   HOH B1534       5.217  16.481  25.431  1.00  0.00      B    O  
ATOM   4619  H1  HOH B1534       6.095  16.343  24.979  1.00  0.00      B    H  
ATOM   4620  H2  HOH B1534       4.644  15.699  25.202  1.00  0.00      B    H  
ATOM   4621  O   HOH B1535      18.112  30.474  33.601  1.00  0.00      B    O  
ATOM   4622  H1  HOH B1535      18.491  29.536  33.392  1.00  0.00      B    H  
ATOM   4623  H2  HOH B1535      17.109  30.296  33.861  1.00  0.00      B    H  
ATOM   4624  O   HOH B1536      10.593  24.491  33.847  1.00  0.00      B    O  
ATOM   4625  H1  HOH B1536      10.615  23.538  33.515  1.00  0.00      B    H  
ATOM   4626  H2  HOH B1536      11.515  24.730  34.218  1.00  0.00      B    H  
ATOM   4627  O   HOH B1537      16.410  38.991  38.771  1.00  0.00      B    O  
ATOM   4628  H1  HOH B1537      17.081  38.385  39.312  1.00  0.00      B    H  
ATOM   4629  H2  HOH B1537      15.566  38.514  38.506  1.00  0.00      B    H  
ATOM   4630  O   HOH B1538      25.123  34.869   4.956  1.00  0.00      B    O  
ATOM   4631  H1  HOH B1538      24.434  34.987   4.247  1.00  0.00      B    H  
ATOM   4632  H2  HOH B1538      24.785  34.096   5.489  1.00  0.00      B    H  
ATOM   4633  O   HOH B1539       3.937   3.772  28.678  1.00  0.00      B    O  
ATOM   4634  H1  HOH B1539       3.897   2.772  28.459  1.00  0.00      B    H  
ATOM   4635  H2  HOH B1539       3.718   3.901  29.652  1.00  0.00      B    H  
ATOM   4636  O   HOH B1540      25.321  20.884   1.958  1.00  0.00      B    O  
ATOM   4637  H1  HOH B1540      24.696  20.094   2.160  1.00  0.00      B    H  
ATOM   4638  H2  HOH B1540      24.898  21.515   1.285  1.00  0.00      B    H  
ATOM   4639  O   HOH B1541      27.992   0.409   4.471  1.00  0.00      B    O  
ATOM   4640  H1  HOH B1541      28.754  -0.250   4.520  1.00  0.00      B    H  
ATOM   4641  H2  HOH B1541      28.228   1.200   5.077  1.00  0.00      B    H  
ATOM   4642  O   HOH B1542      37.658  16.689  20.247  1.00  0.00      B    O  
ATOM   4643  H1  HOH B1542      38.351  16.197  19.706  1.00  0.00      B    H  
ATOM   4644  H2  HOH B1542      37.371  17.502  19.750  1.00  0.00      B    H  
ATOM   4645  O   HOH B1543       3.231  26.542   1.526  1.00  0.00      B    O  
ATOM   4646  H1  HOH B1543       2.431  25.930   1.597  1.00  0.00      B    H  
ATOM   4647  H2  HOH B1543       3.529  26.956   2.429  1.00  0.00      B    H  
ATOM   4648  O   HOH B1544      10.970  20.439   9.998  1.00  0.00      B    O  
ATOM   4649  H1  HOH B1544      11.655  21.185  10.055  1.00  0.00      B    H  
ATOM   4650  H2  HOH B1544      11.489  19.581   9.941  1.00  0.00      B    H  
ATOM   4651  O   HOH B1545      33.394  28.333   7.463  1.00  0.00      B    O  
ATOM   4652  H1  HOH B1545      33.131  29.144   6.921  1.00  0.00      B    H  
ATOM   4653  H2  HOH B1545      32.757  28.236   8.272  1.00  0.00      B    H  
ATOM   4654  O   HOH B1546      28.775   8.783  37.466  1.00  0.00      B    O  
ATOM   4655  H1  HOH B1546      29.345   8.554  36.660  1.00  0.00      B    H  
ATOM   4656  H2  HOH B1546      28.714   9.808  37.535  1.00  0.00      B    H  
ATOM   4657  O   HOH B1547      16.829  21.498  31.545  1.00  0.00      B    O  
ATOM   4658  H1  HOH B1547      16.214  21.214  32.346  1.00  0.00      B    H  
ATOM   4659  H2  HOH B1547      16.767  20.810  30.786  1.00  0.00      B    H  
ATOM   4660  O   HOH B1548      20.782  33.547  31.141  1.00  0.00      B    O  
ATOM   4661  H1  HOH B1548      20.765  34.345  31.755  1.00  0.00      B    H  
ATOM   4662  H2  HOH B1548      20.397  32.817  31.651  1.00  0.00      B    H  
ATOM   4663  O   HOH B1549       3.281  36.793   0.706  1.00  0.00      B    O  
ATOM   4664  H1  HOH B1549       2.465  36.212   0.895  1.00  0.00      B    H  
ATOM   4665  H2  HOH B1549       4.120  36.269   0.762  1.00  0.00      B    H  
ATOM   4666  O   HOH B1550      30.829  25.366  38.652  1.00  0.00      B    O  
ATOM   4667  H1  HOH B1550      30.640  26.295  38.929  1.00  0.00      B    H  
ATOM   4668  H2  HOH B1550      30.448  24.762  39.388  1.00  0.00      B    H  
ATOM   4669  O   HOH B1551      25.468   2.453  12.900  1.00  0.00      B    O  
ATOM   4670  H1  HOH B1551      26.256   2.036  12.355  1.00  0.00      B    H  
ATOM   4671  H2  HOH B1551      25.839   2.917  13.754  1.00  0.00      B    H  
ATOM   4672  O   HOH B1552      25.115  36.894  30.562  1.00  0.00      B    O  
ATOM   4673  H1  HOH B1552      25.164  35.934  30.990  1.00  0.00      B    H  
ATOM   4674  H2  HOH B1552      25.276  37.640  31.264  1.00  0.00      B    H  
ATOM   4675  O   HOH B1553      32.461   1.458  18.822  1.00  0.00      B    O  
ATOM   4676  H1  HOH B1553      31.502   1.670  18.867  1.00  0.00      B    H  
ATOM   4677  H2  HOH B1553      32.538   0.797  18.055  1.00  0.00      B    H  
ATOM   4678  O   HOH B1554      20.130  32.961  20.789  1.00  0.00      B    O  
ATOM   4679  H1  HOH B1554      20.559  32.793  19.881  1.00  0.00      B    H  
ATOM   4680  H2  HOH B1554      20.455  32.282  21.419  1.00  0.00      B    H  
ATOM   4681  O   HOH B1555      28.867  33.479  10.558  1.00  0.00      B    O  
ATOM   4682  H1  HOH B1555      29.876  33.488  10.969  1.00  0.00      B    H  
ATOM   4683  H2  HOH B1555      28.241  33.269  11.317  1.00  0.00      B    H  
ATOM   4684  O   HOH B1556      22.789  25.799  13.665  1.00  0.00      B    O  
ATOM   4685  H1  HOH B1556      23.489  26.215  14.277  1.00  0.00      B    H  
ATOM   4686  H2  HOH B1556      23.213  25.456  12.757  1.00  0.00      B    H  
ATOM   4687  O   HOH B1557      36.061  21.211  29.702  1.00  0.00      B    O  
ATOM   4688  H1  HOH B1557      35.694  21.923  30.299  1.00  0.00      B    H  
ATOM   4689  H2  HOH B1557      36.706  20.621  30.207  1.00  0.00      B    H  
ATOM   4690  O   HOH B1558      32.900  15.531   3.522  1.00  0.00      B    O  
ATOM   4691  H1  HOH B1558      32.207  14.810   3.788  1.00  0.00      B    H  
ATOM   4692  H2  HOH B1558      32.903  15.617   2.475  1.00  0.00      B    H  
ATOM   4693  O   HOH B1559      36.203  32.707  16.158  1.00  0.00      B    O  
ATOM   4694  H1  HOH B1559      36.064  32.115  15.304  1.00  0.00      B    H  
ATOM   4695  H2  HOH B1559      35.286  33.170  16.332  1.00  0.00      B    H  
ATOM   4696  O   HOH B1560      28.446  37.879  16.948  1.00  0.00      B    O  
ATOM   4697  H1  HOH B1560      29.334  38.155  16.478  1.00  0.00      B    H  
ATOM   4698  H2  HOH B1560      27.697  38.515  16.700  1.00  0.00      B    H  
ATOM   4699  O   HOH B1561      23.692  33.009  21.894  1.00  0.00      B    O  
ATOM   4700  H1  HOH B1561      22.898  32.479  22.214  1.00  0.00      B    H  
ATOM   4701  H2  HOH B1561      23.628  33.262  20.869  1.00  0.00      B    H  
ATOM   4702  O   HOH B1562       3.567  37.990  35.764  1.00  0.00      B    O  
ATOM   4703  H1  HOH B1562       2.622  38.439  35.654  1.00  0.00      B    H  
ATOM   4704  H2  HOH B1562       3.891  37.642  34.857  1.00  0.00      B    H  
ATOM   4705  O   HOH B1563      28.456  34.742  31.661  1.00  0.00      B    O  
ATOM   4706  H1  HOH B1563      27.370  34.805  31.642  1.00  0.00      B    H  
ATOM   4707  H2  HOH B1563      28.683  34.313  30.810  1.00  0.00      B    H  
ATOM   4708  O   HOH B1564      25.910  32.539  25.574  1.00  0.00      B    O  
ATOM   4709  H1  HOH B1564      24.891  32.506  25.849  1.00  0.00      B    H  
ATOM   4710  H2  HOH B1564      25.974  32.403  24.571  1.00  0.00      B    H  
ATOM   4711  O   HOH B1565      35.084  16.382  18.396  1.00  0.00      B    O  
ATOM   4712  H1  HOH B1565      34.812  16.839  19.230  1.00  0.00      B    H  
ATOM   4713  H2  HOH B1565      35.753  15.665  18.591  1.00  0.00      B    H  
ATOM   4714  O   HOH B1566      23.325  21.990  25.671  1.00  0.00      B    O  
ATOM   4715  H1  HOH B1566      23.277  21.071  26.047  1.00  0.00      B    H  
ATOM   4716  H2  HOH B1566      22.581  22.141  24.980  1.00  0.00      B    H  
ATOM   4717  O   HOH B1567      35.637  13.510  30.794  1.00  0.00      B    O  
ATOM   4718  H1  HOH B1567      35.394  14.350  31.323  1.00  0.00      B    H  
ATOM   4719  H2  HOH B1567      35.694  13.714  29.830  1.00  0.00      B    H  
ATOM   4720  O   HOH B1568      10.365   0.419   7.120  1.00  0.00      B    O  
ATOM   4721  H1  HOH B1568       9.595   0.133   6.473  1.00  0.00      B    H  
ATOM   4722  H2  HOH B1568      10.954   1.081   6.636  1.00  0.00      B    H  
ATOM   4723  O   HOH B1569      30.459  20.236  16.842  1.00  0.00      B    O  
ATOM   4724  H1  HOH B1569      30.145  19.589  17.547  1.00  0.00      B    H  
ATOM   4725  H2  HOH B1569      31.033  19.666  16.234  1.00  0.00      B    H  
ATOM   4726  O   HOH B1570      38.464  29.640   0.319  1.00  0.00      B    O  
ATOM   4727  H1  HOH B1570      38.224  30.207   1.115  1.00  0.00      B    H  
ATOM   4728  H2  HOH B1570      39.372  29.231   0.572  1.00  0.00      B    H  
ATOM   4729  O   HOH B1571      29.233  27.881  13.493  1.00  0.00      B    O  
ATOM   4730  H1  HOH B1571      29.652  27.737  14.395  1.00  0.00      B    H  
ATOM   4731  H2  HOH B1571      28.344  27.409  13.529  1.00  0.00      B    H  
ATOM   4732  O   HOH B1572      14.511  37.460   8.810  1.00  0.00      B    O  
ATOM   4733  H1  HOH B1572      14.370  38.406   9.082  1.00  0.00      B    H  
ATOM   4734  H2  HOH B1572      14.003  37.338   7.937  1.00  0.00      B    H  
ATOM   4735  O   HOH B1573      28.813   4.006  11.587  1.00  0.00      B    O  
ATOM   4736  H1  HOH B1573      28.017   4.356  12.002  1.00  0.00      B    H  
ATOM   4737  H2  HOH B1573      29.161   4.702  10.876  1.00  0.00      B    H  
ATOM   4738  O   HOH B1574      13.646   8.506  18.835  1.00  0.00      B    O  
ATOM   4739  H1  HOH B1574      14.469   9.105  18.725  1.00  0.00      B    H  
ATOM   4740  H2  HOH B1574      13.955   7.717  19.408  1.00  0.00      B    H  
ATOM   4741  O   HOH B1575      19.101  35.400  20.635  1.00  0.00      B    O  
ATOM   4742  H1  HOH B1575      19.255  35.439  19.655  1.00  0.00      B    H  
ATOM   4743  H2  HOH B1575      19.383  34.436  20.889  1.00  0.00      B    H  
ATOM   4744  O   HOH B1576      31.724  38.120   1.865  1.00  0.00      B    O  
ATOM   4745  H1  HOH B1576      32.513  38.583   2.294  1.00  0.00      B    H  
ATOM   4746  H2  HOH B1576      31.036  38.141   2.615  1.00  0.00      B    H  
ATOM   4747  O   HOH B1577      24.241  15.281  32.092  1.00  0.00      B    O  
ATOM   4748  H1  HOH B1577      23.523  14.723  32.547  1.00  0.00      B    H  
ATOM   4749  H2  HOH B1577      25.146  14.882  32.446  1.00  0.00      B    H  
ATOM   4750  O   HOH B1578      32.515  17.587   5.292  1.00  0.00      B    O  
ATOM   4751  H1  HOH B1578      32.636  18.549   5.012  1.00  0.00      B    H  
ATOM   4752  H2  HOH B1578      33.016  16.987   4.701  1.00  0.00      B    H  
ATOM   4753  O   HOH B1579      11.169  32.455  17.718  1.00  0.00      B    O  
ATOM   4754  H1  HOH B1579      12.043  32.379  17.160  1.00  0.00      B    H  
ATOM   4755  H2  HOH B1579      11.248  31.896  18.582  1.00  0.00      B    H  
ATOM   4756  O   HOH B1580      35.904  20.479  18.014  1.00  0.00      B    O  
ATOM   4757  H1  HOH B1580      35.867  21.464  18.159  1.00  0.00      B    H  
ATOM   4758  H2  HOH B1580      36.367  19.961  18.794  1.00  0.00      B    H  
ATOM   4759  O   HOH B1581      17.345  14.989  36.087  1.00  0.00      B    O  
ATOM   4760  H1  HOH B1581      17.391  13.993  35.849  1.00  0.00      B    H  
ATOM   4761  H2  HOH B1581      17.638  15.470  35.214  1.00  0.00      B    H  
ATOM   4762  O   HOH B1582      20.826  17.783   6.751  1.00  0.00      B    O  
ATOM   4763  H1  HOH B1582      20.692  18.380   5.915  1.00  0.00      B    H  
ATOM   4764  H2  HOH B1582      19.921  17.729   7.203  1.00  0.00      B    H  
ATOM   4765  O   HOH B1583      24.002   8.518  16.802  1.00  0.00      B    O  
ATOM   4766  H1  HOH B1583      24.974   8.800  16.982  1.00  0.00      B    H  
ATOM   4767  H2  HOH B1583      23.900   8.260  15.840  1.00  0.00      B    H  
ATOM   4768  O   HOH B1584      35.355  23.361  17.884  1.00  0.00      B    O  
ATOM   4769  H1  HOH B1584      35.685  23.151  16.914  1.00  0.00      B    H  
ATOM   4770  H2  HOH B1584      35.963  24.150  18.264  1.00  0.00      B    H  
ATOM   4771  O   HOH B1585      23.889  34.890   2.478  1.00  0.00      B    O  
ATOM   4772  H1  HOH B1585      23.401  34.051   2.029  1.00  0.00      B    H  
ATOM   4773  H2  HOH B1585      23.316  35.687   2.344  1.00  0.00      B    H  
ATOM   4774  O   HOH B1586      12.028  36.073  37.477  1.00  0.00      B    O  
ATOM   4775  H1  HOH B1586      12.685  35.345  37.647  1.00  0.00      B    H  
ATOM   4776  H2  HOH B1586      12.507  36.947  37.863  1.00  0.00      B    H  
ATOM   4777  O   HOH B1587       8.845  27.781  32.704  1.00  0.00      B    O  
ATOM   4778  H1  HOH B1587       9.591  27.180  32.375  1.00  0.00      B    H  
ATOM   4779  H2  HOH B1587       8.066  27.647  32.085  1.00  0.00      B    H  
ATOM   4780  O   HOH B1588      30.176  27.195  15.906  1.00  0.00      B    O  
ATOM   4781  H1  HOH B1588      29.520  26.474  16.288  1.00  0.00      B    H  
ATOM   4782  H2  HOH B1588      30.138  28.053  16.505  1.00  0.00      B    H  
ATOM   4783  O   HOH B1589       6.794  20.267  11.355  1.00  0.00      B    O  
ATOM   4784  H1  HOH B1589       6.504  21.136  10.935  1.00  0.00      B    H  
ATOM   4785  H2  HOH B1589       6.111  19.529  11.062  1.00  0.00      B    H  
ATOM   4786  O   HOH B1590       5.526  21.120  23.228  1.00  0.00      B    O  
ATOM   4787  H1  HOH B1590       5.770  20.892  22.278  1.00  0.00      B    H  
ATOM   4788  H2  HOH B1590       6.253  20.769  23.858  1.00  0.00      B    H  
ATOM   4789  O   HOH B1591       7.563  14.650   5.328  1.00  0.00      B    O  
ATOM   4790  H1  HOH B1591       7.381  14.129   4.490  1.00  0.00      B    H  
ATOM   4791  H2  HOH B1591       7.807  15.588   5.101  1.00  0.00      B    H  
ATOM   4792  O   HOH B1592      27.800  13.150  30.486  1.00  0.00      B    O  
ATOM   4793  H1  HOH B1592      26.848  13.061  30.081  1.00  0.00      B    H  
ATOM   4794  H2  HOH B1592      28.093  12.245  30.800  1.00  0.00      B    H  
ATOM   4795  O   HOH B1593      32.543  23.246  29.341  1.00  0.00      B    O  
ATOM   4796  H1  HOH B1593      33.358  23.626  28.737  1.00  0.00      B    H  
ATOM   4797  H2  HOH B1593      32.970  23.272  30.250  1.00  0.00      B    H  
ATOM   4798  O   HOH B1594       2.133  18.028   2.259  1.00  0.00      B    O  
ATOM   4799  H1  HOH B1594       1.287  18.512   2.606  1.00  0.00      B    H  
ATOM   4800  H2  HOH B1594       2.570  18.679   1.619  1.00  0.00      B    H  
ATOM   4801  O   HOH B1595      18.717  28.040  32.978  1.00  0.00      B    O  
ATOM   4802  H1  HOH B1595      18.668  26.993  32.952  1.00  0.00      B    H  
ATOM   4803  H2  HOH B1595      18.995  28.210  32.035  1.00  0.00      B    H  
ATOM   4804  O   HOH B1596      37.050   8.638  28.567  1.00  0.00      B    O  
ATOM   4805  H1  HOH B1596      36.322   8.516  27.892  1.00  0.00      B    H  
ATOM   4806  H2  HOH B1596      36.603   9.092  29.394  1.00  0.00      B    H  
ATOM   4807  O   HOH B1597      25.380  37.420  28.049  1.00  0.00      B    O  
ATOM   4808  H1  HOH B1597      25.393  37.220  29.067  1.00  0.00      B    H  
ATOM   4809  H2  HOH B1597      25.655  36.505  27.595  1.00  0.00      B    H  
ATOM   4810  O   HOH B1598      17.628  29.697  24.360  1.00  0.00      B    O  
ATOM   4811  H1  HOH B1598      17.416  30.166  25.235  1.00  0.00      B    H  
ATOM   4812  H2  HOH B1598      17.433  30.326  23.647  1.00  0.00      B    H  
ATOM   4813  O   HOH B1599      21.587  14.133  38.410  1.00  0.00      B    O  
ATOM   4814  H1  HOH B1599      21.149  13.234  38.572  1.00  0.00      B    H  
ATOM   4815  H2  HOH B1599      21.265  14.466  37.506  1.00  0.00      B    H  
ATOM   4816  O   HOH B1600       5.141  32.448  15.108  1.00  0.00      B    O  
ATOM   4817  H1  HOH B1600       5.497  31.469  15.166  1.00  0.00      B    H  
ATOM   4818  H2  HOH B1600       5.315  32.763  14.150  1.00  0.00      B    H  
ATOM   4819  O   HOH B1601      17.508  24.173   6.973  1.00  0.00      B    O  
ATOM   4820  H1  HOH B1601      18.024  23.726   7.705  1.00  0.00      B    H  
ATOM   4821  H2  HOH B1601      17.254  25.161   7.273  1.00  0.00      B    H  
ATOM   4822  O   HOH B1602      31.635  33.170  11.330  1.00  0.00      B    O  
ATOM   4823  H1  HOH B1602      32.370  33.844  11.588  1.00  0.00      B    H  
ATOM   4824  H2  HOH B1602      31.437  32.521  12.128  1.00  0.00      B    H  
ATOM   4825  O   HOH B1603       7.789  15.305   9.710  1.00  0.00      B    O  
ATOM   4826  H1  HOH B1603       8.192  15.850   8.971  1.00  0.00      B    H  
ATOM   4827  H2  HOH B1603       8.250  15.520  10.546  1.00  0.00      B    H  
ATOM   4828  O   HOH B1604      38.904   5.187   3.006  1.00  0.00      B    O  
ATOM   4829  H1  HOH B1604      38.795   4.209   3.328  1.00  0.00      B    H  
ATOM   4830  H2  HOH B1604      39.688   5.202   2.389  1.00  0.00      B    H  
ATOM   4831  O   HOH B1605       1.411  13.430   9.079  1.00  0.00      B    O  
ATOM   4832  H1  HOH B1605       2.371  13.088   8.995  1.00  0.00      B    H  
ATOM   4833  H2  HOH B1605       0.810  12.620   9.209  1.00  0.00      B    H  
ATOM   4834  O   HOH B1606       9.362  23.700   2.231  1.00  0.00      B    O  
ATOM   4835  H1  HOH B1606       9.354  24.210   3.133  1.00  0.00      B    H  
ATOM   4836  H2  HOH B1606      10.310  23.580   1.870  1.00  0.00      B    H  
ATOM   4837  O   HOH B1607      30.150   2.998   8.913  1.00  0.00      B    O  
ATOM   4838  H1  HOH B1607      31.080   2.567   8.845  1.00  0.00      B    H  
ATOM   4839  H2  HOH B1607      30.081   3.450   9.777  1.00  0.00      B    H  
ATOM   4840  O   HOH B1608      25.195  14.388   7.017  1.00  0.00      B    O  
ATOM   4841  H1  HOH B1608      25.525  13.449   6.841  1.00  0.00      B    H  
ATOM   4842  H2  HOH B1608      24.412  14.367   7.717  1.00  0.00      B    H  
ATOM   4843  O   HOH B1609      19.526   3.743  12.407  1.00  0.00      B    O  
ATOM   4844  H1  HOH B1609      19.896   3.096  13.123  1.00  0.00      B    H  
ATOM   4845  H2  HOH B1609      19.927   3.548  11.499  1.00  0.00      B    H  
ATOM   4846  O   HOH B1610      21.565  29.855   2.940  1.00  0.00      B    O  
ATOM   4847  H1  HOH B1610      21.834  29.616   1.986  1.00  0.00      B    H  
ATOM   4848  H2  HOH B1610      20.623  30.156   2.970  1.00  0.00      B    H  
ATOM   4849  O   HOH B1611      29.142  30.207  23.889  1.00  0.00      B    O  
ATOM   4850  H1  HOH B1611      29.078  29.624  23.117  1.00  0.00      B    H  
ATOM   4851  H2  HOH B1611      28.685  29.888  24.724  1.00  0.00      B    H  
ATOM   4852  O   HOH B1612       5.792  32.531  39.484  1.00  0.00      B    O  
ATOM   4853  H1  HOH B1612       5.739  33.081  38.633  1.00  0.00      B    H  
ATOM   4854  H2  HOH B1612       6.333  31.731  39.206  1.00  0.00      B    H  
ATOM   4855  O   HOH B1613       5.872  18.000  38.603  1.00  0.00      B    O  
ATOM   4856  H1  HOH B1613       6.566  18.509  39.102  1.00  0.00      B    H  
ATOM   4857  H2  HOH B1613       5.368  17.452  39.300  1.00  0.00      B    H  
ATOM   4858  O   HOH B1614      22.265  11.942  21.840  1.00  0.00      B    O  
ATOM   4859  H1  HOH B1614      23.250  11.748  21.861  1.00  0.00      B    H  
ATOM   4860  H2  HOH B1614      21.803  11.033  21.831  1.00  0.00      B    H  
ATOM   4861  O   HOH B1615       7.796  10.541   6.185  1.00  0.00      B    O  
ATOM   4862  H1  HOH B1615       7.767   9.898   6.974  1.00  0.00      B    H  
ATOM   4863  H2  HOH B1615       6.874  10.384   5.677  1.00  0.00      B    H  
ATOM   4864  O   HOH B1616      20.442  31.695  36.566  1.00  0.00      B    O  
ATOM   4865  H1  HOH B1616      19.623  31.178  36.790  1.00  0.00      B    H  
ATOM   4866  H2  HOH B1616      20.638  32.405  37.321  1.00  0.00      B    H  
ATOM   4867  O   HOH B1617      32.482  17.176  29.322  1.00  0.00      B    O  
ATOM   4868  H1  HOH B1617      32.275  16.962  30.298  1.00  0.00      B    H  
ATOM   4869  H2  HOH B1617      31.907  18.029  29.148  1.00  0.00      B    H  
ATOM   4870  O   HOH B1618       4.071  12.701   8.885  1.00  0.00      B    O  
ATOM   4871  H1  HOH B1618       4.807  13.400   8.922  1.00  0.00      B    H  
ATOM   4872  H2  HOH B1618       3.957  12.418   9.848  1.00  0.00      B    H  
ATOM   4873  O   HOH B1619      12.722  34.656   3.441  1.00  0.00      B    O  
ATOM   4874  H1  HOH B1619      13.513  35.057   3.002  1.00  0.00      B    H  
ATOM   4875  H2  HOH B1619      11.946  35.128   3.059  1.00  0.00      B    H  
ATOM   4876  O   HOH B1620       8.216   8.493  38.982  1.00  0.00      B    O  
ATOM   4877  H1  HOH B1620       7.778   8.850  39.832  1.00  0.00      B    H  
ATOM   4878  H2  HOH B1620       7.501   8.563  38.253  1.00  0.00      B    H  
ATOM   4879  O   HOH B1621      25.230  34.598  17.261  1.00  0.00      B    O  
ATOM   4880  H1  HOH B1621      25.105  35.470  16.702  1.00  0.00      B    H  
ATOM   4881  H2  HOH B1621      26.207  34.428  17.276  1.00  0.00      B    H  
ATOM   4882  O   HOH B1622      22.581  11.556   6.752  1.00  0.00      B    O  
ATOM   4883  H1  HOH B1622      23.386  11.095   6.387  1.00  0.00      B    H  
ATOM   4884  H2  HOH B1622      22.877  12.292   7.378  1.00  0.00      B    H  
ATOM   4885  O   HOH B1623      31.951  36.044   9.713  1.00  0.00      B    O  
ATOM   4886  H1  HOH B1623      31.764  36.809   9.044  1.00  0.00      B    H  
ATOM   4887  H2  HOH B1623      32.856  35.642   9.488  1.00  0.00      B    H  
ATOM   4888  O   HOH B1624       3.908  30.573   9.090  1.00  0.00      B    O  
ATOM   4889  H1  HOH B1624       3.693  30.453  10.074  1.00  0.00      B    H  
ATOM   4890  H2  HOH B1624       4.279  29.700   8.777  1.00  0.00      B    H  
ATOM   4891  O   HOH B1625      35.546  33.508  20.924  1.00  0.00      B    O  
ATOM   4892  H1  HOH B1625      35.589  34.260  20.232  1.00  0.00      B    H  
ATOM   4893  H2  HOH B1625      36.259  32.785  20.656  1.00  0.00      B    H  
ATOM   4894  O   HOH B1626       7.293   3.211   8.981  1.00  0.00      B    O  
ATOM   4895  H1  HOH B1626       7.821   2.452   9.316  1.00  0.00      B    H  
ATOM   4896  H2  HOH B1626       7.142   3.855   9.771  1.00  0.00      B    H  
ATOM   4897  O   HOH B1627      23.156   4.950   6.693  1.00  0.00      B    O  
ATOM   4898  H1  HOH B1627      23.483   4.154   7.215  1.00  0.00      B    H  
ATOM   4899  H2  HOH B1627      22.927   4.592   5.786  1.00  0.00      B    H  
ATOM   4900  O   HOH B1628      12.993  24.899  34.831  1.00  0.00      B    O  
ATOM   4901  H1  HOH B1628      13.630  25.456  34.262  1.00  0.00      B    H  
ATOM   4902  H2  HOH B1628      12.959  25.395  35.732  1.00  0.00      B    H  
ATOM   4903  O   HOH B1629      22.048  35.014  26.867  1.00  0.00      B    O  
ATOM   4904  H1  HOH B1629      21.922  35.741  27.572  1.00  0.00      B    H  
ATOM   4905  H2  HOH B1629      22.040  34.121  27.412  1.00  0.00      B    H  
ATOM   4906  O   HOH B1630      29.286  19.782  19.295  1.00  0.00      B    O  
ATOM   4907  H1  HOH B1630      28.825  20.630  18.953  1.00  0.00      B    H  
ATOM   4908  H2  HOH B1630      28.741  19.370  20.023  1.00  0.00      B    H  
ATOM   4909  O   HOH B1631      32.124  34.114  32.980  1.00  0.00      B    O  
ATOM   4910  H1  HOH B1631      31.691  34.910  32.519  1.00  0.00      B    H  
ATOM   4911  H2  HOH B1631      32.110  34.344  34.026  1.00  0.00      B    H  
ATOM   4912  O   HOH B1632       4.904   6.924  39.090  1.00  0.00      B    O  
ATOM   4913  H1  HOH B1632       4.243   7.168  38.350  1.00  0.00      B    H  
ATOM   4914  H2  HOH B1632       5.647   6.311  38.763  1.00  0.00      B    H  
ATOM   4915  O   HOH B1633      17.220  36.640  12.439  1.00  0.00      B    O  
ATOM   4916  H1  HOH B1633      16.747  37.534  12.616  1.00  0.00      B    H  
ATOM   4917  H2  HOH B1633      18.104  36.818  11.974  1.00  0.00      B    H  
ATOM   4918  O   HOH B1634       6.311   8.921  37.037  1.00  0.00      B    O  
ATOM   4919  H1  HOH B1634       6.104   9.813  36.664  1.00  0.00      B    H  
ATOM   4920  H2  HOH B1634       5.609   8.244  36.753  1.00  0.00      B    H  
ATOM   4921  O   HOH B1635      16.366  10.999   5.391  1.00  0.00      B    O  
ATOM   4922  H1  HOH B1635      15.476  11.600   5.403  1.00  0.00      B    H  
ATOM   4923  H2  HOH B1635      16.666  10.962   4.462  1.00  0.00      B    H  
ATOM   4924  O   HOH B1636       5.345   9.871  26.680  1.00  0.00      B    O  
ATOM   4925  H1  HOH B1636       5.428   9.006  27.204  1.00  0.00      B    H  
ATOM   4926  H2  HOH B1636       4.428  10.195  26.840  1.00  0.00      B    H  
ATOM   4927  O   HOH B1637      10.288   6.630   5.948  1.00  0.00      B    O  
ATOM   4928  H1  HOH B1637      10.164   5.852   6.583  1.00  0.00      B    H  
ATOM   4929  H2  HOH B1637      10.564   7.496   6.488  1.00  0.00      B    H  
ATOM   4930  O   HOH B1638       1.595  29.993  16.988  1.00  0.00      B    O  
ATOM   4931  H1  HOH B1638       1.600  29.516  16.074  1.00  0.00      B    H  
ATOM   4932  H2  HOH B1638       2.422  29.700  17.550  1.00  0.00      B    H  
ATOM   4933  O   HOH B1639      13.674  38.214  38.553  1.00  0.00      B    O  
ATOM   4934  H1  HOH B1639      13.216  38.490  39.426  1.00  0.00      B    H  
ATOM   4935  H2  HOH B1639      13.234  38.640  37.767  1.00  0.00      B    H  
ATOM   4936  O   HOH B1640      35.173   8.245  26.606  1.00  0.00      B    O
[truncated: 87,647 more chars]
