# Supplementary material for: ECE vs DISP Mechanisms in Anodic Electrolysis of Benzyl Alcohols: Computational Prediction of Microscopic Rate Constants
Source: J Phys Chem C Nanomater Interfaces. 2025 Aug 28;129(36):16076–96. doi: 10.1021/acs.jpcc.5c04347 (PMC12434723; doi:10.1021/acs.jpcc.5c04347)
Supplement: Supplementary file 2 [file jp5c04347_si_002.zip › example_simulation_inputs/QMMM_simulation_bulk_H2O_base_OAc/start_17_0.388_coords.pdb]

TITLE     MDANALYSIS FRAME 0: Created by PDBWriter
CRYST1   39.149   39.149   39.149  90.00  90.00  90.00 P 1           1
ATOM      1  C00 2ag A   1      13.779  19.954  27.172  1.00  0.00      A    C  
ATOM      2  O01 2ag A   1      14.348  19.374  26.020  1.00  0.00      A    O  
ATOM      3  C02 2ag A   1      14.102  19.909  24.811  1.00  0.00      A    C  
ATOM      4  C03 2ag A   1      15.134  20.669  24.208  1.00  0.00      A    C  
ATOM      5  C04 2ag A   1      15.030  20.995  22.845  1.00  0.00      A    C  
ATOM      6  C05 2ag A   1      13.747  20.746  22.166  1.00  0.00      A    C  
ATOM      7  C06 2ag A   1      13.526  21.198  20.818  1.00  0.00      A    C  
ATOM      8  O07 2ag A   1      12.611  20.645  20.081  1.00  0.00      A    O  
ATOM      9  C08 2ag A   1      12.711  20.096  22.848  1.00  0.00      A    C  
ATOM     10  C09 2ag A   1      12.911  19.628  24.157  1.00  0.00      A    C  
ATOM     11  H0A 2ag A   1      12.718  19.956  27.016  1.00  0.00      A    H  
ATOM     12  H0B 2ag A   1      14.081  19.433  28.060  1.00  0.00      A    H  
ATOM     13  H0C 2ag A   1      14.160  20.939  27.418  1.00  0.00      A    H  
ATOM     14  H0D 2ag A   1      16.066  21.012  24.734  1.00  0.00      A    H  
ATOM     15  H0E 2ag A   1      15.826  21.428  22.293  1.00  0.00      A    H  
ATOM     16  H0F 2ag A   1      14.252  21.873  20.386  1.00  0.00      A    H  
ATOM     17  H0G 2ag A   1      12.879  22.611  21.200  1.00  0.00      A    H  
ATOM     18  H0H 2ag A   1      12.136  21.370  19.568  1.00  0.00      A    H  
ATOM     19  H0I 2ag A   1      11.770  19.916  22.348  1.00  0.00      A    H  
ATOM     20  H0J 2ag A   1      12.186  18.996  24.616  1.00  0.00      A    H  
ATOM     21  C00 ACA B   2      11.453  23.680  20.486  1.00  0.00      B    C  
ATOM     22  C01 ACA B   2      10.581  24.979  20.561  1.00  0.00      B    C  
ATOM     23  O02 ACA B   2      11.350  22.869  19.627  1.00  0.00      B    O  
ATOM     24  O03 ACA B   2      12.332  23.468  21.416  1.00  0.00      B    O  
ATOM     25  H04 ACA B   2      10.556  25.510  19.544  1.00  0.00      B    H  
ATOM     26  H05 ACA B   2      11.070  25.651  21.285  1.00  0.00      B    H  
ATOM     27  H06 ACA B   2       9.516  24.673  20.739  1.00  0.00      B    H  
ATOM     28  O   HOH B   1      15.003  17.873  10.390  1.00  0.00      B    O  
ATOM     29  H1  HOH B   1      14.426  17.249  10.948  1.00  0.00      B    H  
ATOM     30  H2  HOH B   1      15.605  18.420  11.019  1.00  0.00      B    H  
ATOM     31  O   HOH B   2      13.338  19.936   7.874  1.00  0.00      B    O  
ATOM     32  H1  HOH B   2      13.053  20.920   7.943  1.00  0.00      B    H  
ATOM     33  H2  HOH B   2      13.446  19.655   8.815  1.00  0.00      B    H  
ATOM     34  O   HOH B   4       6.966  24.351  12.929  1.00  0.00      B    O  
ATOM     35  H1  HOH B   4       7.176  23.505  12.464  1.00  0.00      B    H  
ATOM     36  H2  HOH B   4       7.596  24.456  13.728  1.00  0.00      B    H  
ATOM     37  O   HOH B   5       5.395  26.305  28.939  1.00  0.00      B    O  
ATOM     38  H1  HOH B   5       6.206  26.032  28.375  1.00  0.00      B    H  
ATOM     39  H2  HOH B   5       5.307  25.581  29.637  1.00  0.00      B    H  
ATOM     40  O   HOH B   7      10.234  18.671  17.788  1.00  0.00      B    O  
ATOM     41  H1  HOH B   7      10.629  17.795  18.135  1.00  0.00      B    H  
ATOM     42  H2  HOH B   7      10.922  19.096  17.165  1.00  0.00      B    H  
ATOM     43  O   HOH B   8       2.966  20.536  20.223  1.00  0.00      B    O  
ATOM     44  H1  HOH B   8       3.074  20.652  21.209  1.00  0.00      B    H  
ATOM     45  H2  HOH B   8       3.844  20.194  19.884  1.00  0.00      B    H  
ATOM     46  O   HOH B   9      13.328  22.773  14.486  1.00  0.00      B    O  
ATOM     47  H1  HOH B   9      14.024  22.326  15.131  1.00  0.00      B    H  
ATOM     48  H2  HOH B   9      13.049  22.075  13.810  1.00  0.00      B    H  
ATOM     49  O   HOH B  10      12.954  17.395   7.475  1.00  0.00      B    O  
ATOM     50  H1  HOH B  10      13.941  17.201   7.569  1.00  0.00      B    H  
ATOM     51  H2  HOH B  10      12.830  18.343   7.571  1.00  0.00      B    H  
ATOM     52  O   HOH B  11      11.901  19.920  15.962  1.00  0.00      B    O  
ATOM     53  H1  HOH B  11      12.422  20.616  16.512  1.00  0.00      B    H  
ATOM     54  H2  HOH B  11      12.619  19.410  15.412  1.00  0.00      B    H  
ATOM     55  O   HOH B  12      13.945  18.609  14.399  1.00  0.00      B    O  
ATOM     56  H1  HOH B  12      13.890  19.143  13.540  1.00  0.00      B    H  
ATOM     57  H2  HOH B  12      14.915  18.383  14.499  1.00  0.00      B    H  
ATOM     58  O   HOH B  13       1.330  22.203  35.281  1.00  0.00      B    O  
ATOM     59  H1  HOH B  13       1.281  21.265  35.595  1.00  0.00      B    H  
ATOM     60  H2  HOH B  13       0.903  22.787  35.983  1.00  0.00      B    H  
ATOM     61  O   HOH B  14      27.200   3.571  27.028  1.00  0.00      B    O  
ATOM     62  H1  HOH B  14      28.061   3.854  27.471  1.00  0.00      B    H  
ATOM     63  H2  HOH B  14      26.440   3.900  27.635  1.00  0.00      B    H  
ATOM     64  O   HOH B  15      23.246  15.634  19.409  1.00  0.00      B    O  
ATOM     65  H1  HOH B  15      22.840  15.936  18.518  1.00  0.00      B    H  
ATOM     66  H2  HOH B  15      23.486  14.660  19.361  1.00  0.00      B    H  
ATOM     67  O   HOH B  16       1.658  21.942  13.135  1.00  0.00      B    O  
ATOM     68  H1  HOH B  16       2.410  22.487  12.671  1.00  0.00      B    H  
ATOM     69  H2  HOH B  16       0.969  22.597  13.373  1.00  0.00      B    H  
ATOM     70  O   HOH B  17       6.425  19.996  21.342  1.00  0.00      B    O  
ATOM     71  H1  HOH B  17       6.324  19.059  21.023  1.00  0.00      B    H  
ATOM     72  H2  HOH B  17       7.389  20.087  21.675  1.00  0.00      B    H  
ATOM     73  O   HOH B  18      10.593   7.189  17.032  1.00  0.00      B    O  
ATOM     74  H1  HOH B  18      10.142   7.676  17.797  1.00  0.00      B    H  
ATOM     75  H2  HOH B  18      11.571   7.315  17.121  1.00  0.00      B    H  
ATOM     76  O   HOH B  19      14.499   2.625  32.806  1.00  0.00      B    O  
ATOM     77  H1  HOH B  19      14.834   3.250  33.502  1.00  0.00      B    H  
ATOM     78  H2  HOH B  19      13.500   2.833  32.553  1.00  0.00      B    H  
ATOM     79  O   HOH B  20       3.876  34.281  21.231  1.00  0.00      B    O  
ATOM     80  H1  HOH B  20       4.392  33.470  21.083  1.00  0.00      B    H  
ATOM     81  H2  HOH B  20       2.953  34.067  21.569  1.00  0.00      B    H  
ATOM     82  O   HOH B  21       9.619  24.801  33.203  1.00  0.00      B    O  
ATOM     83  H1  HOH B  21      10.457  24.163  33.343  1.00  0.00      B    H  
ATOM     84  H2  HOH B  21       8.775  24.325  33.456  1.00  0.00      B    H  
ATOM     85  O   HOH B  22      18.435  32.980   8.186  1.00  0.00      B    O  
ATOM     86  H1  HOH B  22      19.256  32.425   7.891  1.00  0.00      B    H  
ATOM     87  H2  HOH B  22      18.145  33.559   7.493  1.00  0.00      B    H  
ATOM     88  O   HOH B  23      16.361  20.919  30.283  1.00  0.00      B    O  
ATOM     89  H1  HOH B  23      16.999  21.297  30.953  1.00  0.00      B    H  
ATOM     90  H2  HOH B  23      16.599  19.893  30.246  1.00  0.00      B    H  
ATOM     91  O   HOH B  24      36.575  17.464  16.755  1.00  0.00      B    O  
ATOM     92  H1  HOH B  24      36.857  17.813  17.683  1.00  0.00      B    H  
ATOM     93  H2  HOH B  24      36.204  16.511  16.856  1.00  0.00      B    H  
ATOM     94  O   HOH B  25      15.408  17.098  25.347  1.00  0.00      B    O  
ATOM     95  H1  HOH B  25      16.413  17.067  25.149  1.00  0.00      B    H  
ATOM     96  H2  HOH B  25      15.142  18.049  25.551  1.00  0.00      B    H  
ATOM     97  O   HOH B  26      12.380  38.689  13.771  1.00  0.00      B    O  
ATOM     98  H1  HOH B  26      13.135  39.250  13.448  1.00  0.00      B    H  
ATOM     99  H2  HOH B  26      12.831  37.800  13.987  1.00  0.00      B    H  
ATOM    100  O   HOH B  27       5.224   7.692  14.111  1.00  0.00      B    O  
ATOM    101  H1  HOH B  27       5.433   6.881  14.731  1.00  0.00      B    H  
ATOM    102  H2  HOH B  27       4.372   7.411  13.612  1.00  0.00      B    H  
ATOM    103  O   HOH B  28      32.343  19.940  24.148  1.00  0.00      B    O  
ATOM    104  H1  HOH B  28      31.887  20.056  25.041  1.00  0.00      B    H  
ATOM    105  H2  HOH B  28      31.761  20.535  23.515  1.00  0.00      B    H  
ATOM    106  O   HOH B  29       1.636   1.348  28.633  1.00  0.00      B    O  
ATOM    107  H1  HOH B  29       1.273   1.399  27.691  1.00  0.00      B    H  
ATOM    108  H2  HOH B  29       2.578   1.102  28.586  1.00  0.00      B    H  
ATOM    109  O   HOH B  30      32.133  22.611   0.899  1.00  0.00      B    O  
ATOM    110  H1  HOH B  30      31.698  22.423   1.811  1.00  0.00      B    H  
ATOM    111  H2  HOH B  30      32.634  23.455   0.988  1.00  0.00      B    H  
ATOM    112  O   HOH B  31      31.122  20.733  34.909  1.00  0.00      B    O  
ATOM    113  H1  HOH B  31      30.838  20.540  35.837  1.00  0.00      B    H  
ATOM    114  H2  HOH B  31      31.945  20.274  34.739  1.00  0.00      B    H  
ATOM    115  O   HOH B  32      38.266  36.479   6.255  1.00  0.00      B    O  
ATOM    116  H1  HOH B  32      38.271  37.472   6.392  1.00  0.00      B    H  
ATOM    117  H2  HOH B  32      38.979  36.194   6.887  1.00  0.00      B    H  
ATOM    118  O   HOH B  33      15.878  23.324   4.293  1.00  0.00      B    O  
ATOM    119  H1  HOH B  33      16.104  24.145   3.767  1.00  0.00      B    H  
ATOM    120  H2  HOH B  33      16.716  22.957   4.715  1.00  0.00      B    H  
ATOM    121  O   HOH B  34      30.077   0.398   2.873  1.00  0.00      B    O  
ATOM    122  H1  HOH B  34      30.760   0.435   2.206  1.00  0.00      B    H  
ATOM    123  H2  HOH B  34      29.962  -0.520   3.208  1.00  0.00      B    H  
ATOM    124  O   HOH B  35      27.835  12.249  33.042  1.00  0.00      B    O  
ATOM    125  H1  HOH B  35      27.915  12.943  32.355  1.00  0.00      B    H  
ATOM    126  H2  HOH B  35      26.846  12.020  33.153  1.00  0.00      B    H  
ATOM    127  O   HOH B  36      15.807  11.071  28.466  1.00  0.00      B    O  
ATOM    128  H1  HOH B  36      16.212  10.953  29.389  1.00  0.00      B    H  
ATOM    129  H2  HOH B  36      16.503  11.609  27.910  1.00  0.00      B    H  
ATOM    130  O   HOH B  37      22.062  24.275   8.368  1.00  0.00      B    O  
ATOM    131  H1  HOH B  37      22.522  23.578   7.786  1.00  0.00      B    H  
ATOM    132  H2  HOH B  37      22.616  25.144   8.339  1.00  0.00      B    H  
ATOM    133  O   HOH B  38       6.450  22.393  30.275  1.00  0.00      B    O  
ATOM    134  H1  HOH B  38       6.419  21.506  30.757  1.00  0.00      B    H  
ATOM    135  H2  HOH B  38       5.732  23.074  30.602  1.00  0.00      B    H  
ATOM    136  O   HOH B  39      16.374  29.434  16.971  1.00  0.00      B    O  
ATOM    137  H1  HOH B  39      16.119  28.489  16.629  1.00  0.00      B    H  
ATOM    138  H2  HOH B  39      16.498  29.533  17.991  1.00  0.00      B    H  
ATOM    139  O   HOH B  40      28.714   0.090  13.103  1.00  0.00      B    O  
ATOM    140  H1  HOH B  40      29.103   0.473  12.233  1.00  0.00      B    H  
ATOM    141  H2  HOH B  40      27.747  -0.196  12.947  1.00  0.00      B    H  
ATOM    142  O   HOH B  41       9.036  19.376  26.601  1.00  0.00      B    O  
ATOM    143  H1  HOH B  41       8.846  18.650  27.197  1.00  0.00      B    H  
ATOM    144  H2  HOH B  41       9.480  20.158  27.175  1.00  0.00      B    H  
ATOM    145  O   HOH B  42      35.144  29.532  15.985  1.00  0.00      B    O  
ATOM    146  H1  HOH B  42      34.193  29.243  15.661  1.00  0.00      B    H  
ATOM    147  H2  HOH B  42      35.765  29.521  15.150  1.00  0.00      B    H  
ATOM    148  O   HOH B  43      27.927  33.304  23.645  1.00  0.00      B    O  
ATOM    149  H1  HOH B  43      27.480  33.465  24.561  1.00  0.00      B    H  
ATOM    150  H2  HOH B  43      28.638  32.595  23.798  1.00  0.00      B    H  
ATOM    151  O   HOH B  44      27.695  24.379   7.945  1.00  0.00      B    O  
ATOM    152  H1  HOH B  44      28.145  23.641   8.538  1.00  0.00      B    H  
ATOM    153  H2  HOH B  44      28.454  24.856   7.417  1.00  0.00      B    H  
ATOM    154  O   HOH B  45       5.360  25.391  24.728  1.00  0.00      B    O  
ATOM    155  H1  HOH B  45       4.550  25.317  25.290  1.00  0.00      B    H  
ATOM    156  H2  HOH B  45       5.727  26.340  24.894  1.00  0.00      B    H  
ATOM    157  O   HOH B  46      23.432  29.714  32.200  1.00  0.00      B    O  
ATOM    158  H1  HOH B  46      23.848  30.421  32.794  1.00  0.00      B    H  
ATOM    159  H2  HOH B  46      22.860  30.141  31.456  1.00  0.00      B    H  
ATOM    160  O   HOH B  47      38.147   3.943  27.947  1.00  0.00      B    O  
ATOM    161  H1  HOH B  47      37.657   4.793  27.816  1.00  0.00      B    H  
ATOM    162  H2  HOH B  47      37.615   3.230  27.532  1.00  0.00      B    H  
ATOM    163  O   HOH B  48      20.947  33.118  16.120  1.00  0.00      B    O  
ATOM    164  H1  HOH B  48      20.849  34.066  15.784  1.00  0.00      B    H  
ATOM    165  H2  HOH B  48      20.524  33.059  17.032  1.00  0.00      B    H  
ATOM    166  O   HOH B  49      21.842  24.369  22.551  1.00  0.00      B    O  
ATOM    167  H1  HOH B  49      20.924  23.901  22.573  1.00  0.00      B    H  
ATOM    168  H2  HOH B  49      22.177  24.484  23.508  1.00  0.00      B    H  
ATOM    169  O   HOH B  50      20.289  38.345  15.848  1.00  0.00      B    O  
ATOM    170  H1  HOH B  50      19.440  37.859  15.791  1.00  0.00      B    H  
ATOM    171  H2  HOH B  50      20.008  39.287  16.053  1.00  0.00      B    H  
ATOM    172  O   HOH B  51      18.779  36.704  34.779  1.00  0.00      B    O  
ATOM    173  H1  HOH B  51      18.241  36.534  35.599  1.00  0.00      B    H  
ATOM    174  H2  HOH B  51      19.585  36.080  34.774  1.00  0.00      B    H  
ATOM    175  O   HOH B  52      19.844  34.990   9.672  1.00  0.00      B    O  
ATOM    176  H1  HOH B  52      19.055  34.395   9.985  1.00  0.00      B    H  
ATOM    177  H2  HOH B  52      20.628  34.494   9.409  1.00  0.00      B    H  
ATOM    178  O   HOH B  53      26.014  38.426  12.663  1.00  0.00      B    O  
ATOM    179  H1  HOH B  53      25.622  39.245  13.037  1.00  0.00      B    H  
ATOM    180  H2  HOH B  53      25.477  37.600  13.050  1.00  0.00      B    H  
ATOM    181  O   HOH B  54      27.859  33.770  20.861  1.00  0.00      B    O  
ATOM    182  H1  HOH B  54      28.158  32.940  20.412  1.00  0.00      B    H  
ATOM    183  H2  HOH B  54      27.855  33.621  21.863  1.00  0.00      B    H  
ATOM    184  O   HOH B  55      11.542  36.018  28.204  1.00  0.00      B    O  
ATOM    185  H1  HOH B  55      12.507  35.787  28.031  1.00  0.00      B    H  
ATOM    186  H2  HOH B  55      11.508  36.833  28.773  1.00  0.00      B    H  
ATOM    187  O   HOH B  56      35.380  38.266  20.289  1.00  0.00      B    O  
ATOM    188  H1  HOH B  56      36.392  38.107  20.514  1.00  0.00      B    H  
ATOM    189  H2  HOH B  56      34.880  38.369  21.153  1.00  0.00      B    H  
ATOM    190  O   HOH B  57      23.748  24.813  30.727  1.00  0.00      B    O  
ATOM    191  H1  HOH B  57      24.405  24.562  31.457  1.00  0.00      B    H  
ATOM    192  H2  HOH B  57      23.181  24.004  30.581  1.00  0.00      B    H  
ATOM    193  O   HOH B  58      32.714  36.153  32.031  1.00  0.00      B    O  
ATOM    194  H1  HOH B  58      32.420  36.592  31.151  1.00  0.00      B    H  
ATOM    195  H2  HOH B  58      33.448  36.785  32.320  1.00  0.00      B    H  
ATOM    196  O   HOH B  59       4.705   0.702  16.193  1.00  0.00      B    O  
ATOM    197  H1  HOH B  59       4.867  -0.131  16.676  1.00  0.00      B    H  
ATOM    198  H2  HOH B  59       5.397   1.376  16.533  1.00  0.00      B    H  
ATOM    199  O   HOH B  60      36.007   3.841  36.965  1.00  0.00      B    O  
ATOM    200  H1  HOH B  60      35.574   3.870  37.893  1.00  0.00      B    H  
ATOM    201  H2  HOH B  60      35.319   3.415  36.363  1.00  0.00      B    H  
ATOM    202  O   HOH B  61      28.162   5.954  17.555  1.00  0.00      B    O  
ATOM    203  H1  HOH B  61      28.755   5.266  17.078  1.00  0.00      B    H  
ATOM    204  H2  HOH B  61      28.701   6.370  18.247  1.00  0.00      B    H  
ATOM    205  O   HOH B  62      34.753  38.274  36.774  1.00  0.00      B    O  
ATOM    206  H1  HOH B  62      34.730  39.289  36.587  1.00  0.00      B    H  
ATOM    207  H2  HOH B  62      35.745  38.054  37.149  1.00  0.00      B    H  
ATOM    208  O   HOH B  63      24.762  39.168  17.217  1.00  0.00      B    O  
ATOM    209  H1  HOH B  63      25.257  38.289  17.051  1.00  0.00      B    H  
ATOM    210  H2  HOH B  63      23.899  39.075  16.652  1.00  0.00      B    H  
ATOM    211  O   HOH B  64       6.012  11.246  26.438  1.00  0.00      B    O  
ATOM    212  H1  HOH B  64       5.734  10.392  25.919  1.00  0.00      B    H  
ATOM    213  H2  HOH B  64       6.892  10.973  26.884  1.00  0.00      B    H  
ATOM    214  O   HOH B  65      18.860  16.489  21.663  1.00  0.00      B    O  
ATOM    215  H1  HOH B  65      18.101  16.997  21.314  1.00  0.00      B    H  
ATOM    216  H2  HOH B  65      18.843  16.563  22.630  1.00  0.00      B    H  
ATOM    217  O   HOH B  66      13.665   4.728   3.401  1.00  0.00      B    O  
ATOM    218  H1  HOH B  66      13.313   5.282   2.604  1.00  0.00      B    H  
ATOM    219  H2  HOH B  66      13.674   5.391   4.242  1.00  0.00      B    H  
ATOM    220  O   HOH B  67      32.791  32.176  38.966  1.00  0.00      B    O  
ATOM    221  H1  HOH B  67      32.865  33.126  39.436  1.00  0.00      B    H  
ATOM    222  H2  HOH B  67      33.330  32.231  38.105  1.00  0.00      B    H  
ATOM    223  O   HOH B  68      15.253  14.681  29.424  1.00  0.00      B    O  
ATOM    224  H1  HOH B  68      16.234  14.357  29.366  1.00  0.00      B    H  
ATOM    225  H2  HOH B  68      15.307  15.428  30.057  1.00  0.00      B    H  
ATOM    226  O   HOH B  69      25.654  10.371  17.666  1.00  0.00      B    O  
ATOM    227  H1  HOH B  69      25.202  11.110  17.130  1.00  0.00      B    H  
ATOM    228  H2  HOH B  69      25.718   9.617  17.081  1.00  0.00      B    H  
ATOM    229  O   HOH B  70       5.122  34.469  34.098  1.00  0.00      B    O  
ATOM    230  H1  HOH B  70       4.147  34.427  34.478  1.00  0.00      B    H  
ATOM    231  H2  HOH B  70       5.595  35.086  34.740  1.00  0.00      B    H  
ATOM    232  O   HOH B  71      37.258  26.397  16.405  1.00  0.00      B    O  
ATOM    233  H1  HOH B  71      37.572  25.517  16.849  1.00  0.00      B    H  
ATOM    234  H2  HOH B  71      36.657  26.892  17.077  1.00  0.00      B    H  
ATOM    235  O   HOH B  72      18.119  33.773  38.044  1.00  0.00      B    O  
ATOM    236  H1  HOH B  72      18.148  34.723  38.178  1.00  0.00      B    H  
ATOM    237  H2  HOH B  72      18.011  33.541  37.031  1.00  0.00      B    H  
ATOM    238  O   HOH B  73      10.436  35.291  36.294  1.00  0.00      B    O  
ATOM    239  H1  HOH B  73      10.431  34.772  37.204  1.00  0.00      B    H  
ATOM    240  H2  HOH B  73       9.978  34.703  35.632  1.00  0.00      B    H  
ATOM    241  O   HOH B  74      29.453  10.082  14.385  1.00  0.00      B    O  
ATOM    242  H1  HOH B  74      29.679   9.328  13.686  1.00  0.00      B    H  
ATOM    243  H2  HOH B  74      30.243  10.136  15.022  1.00  0.00      B    H  
ATOM    244  O   HOH B  75      39.175  10.509   5.211  1.00  0.00      B    O  
ATOM    245  H1  HOH B  75      39.462  11.418   4.847  1.00  0.00      B    H  
ATOM    246  H2  HOH B  75      38.191  10.700   5.539  1.00  0.00      B    H  
ATOM    247  O   HOH B  76      25.922  16.006  10.962  1.00  0.00      B    O  
ATOM    248  H1  HOH B  76      26.410  15.083  10.888  1.00  0.00      B    H  
ATOM    249  H2  HOH B  76      24.996  15.861  11.368  1.00  0.00      B    H  
ATOM    250  O   HOH B  77      26.943  28.366  14.670  1.00  0.00      B    O  
ATOM    251  H1  HOH B  77      27.363  29.267  14.883  1.00  0.00      B    H  
ATOM    252  H2  HOH B  77      26.548  28.416  13.746  1.00  0.00      B    H  
ATOM    253  O   HOH B  78       1.344  19.783   2.471  1.00  0.00      B    O  
ATOM    254  H1  HOH B  78       2.328  19.487   2.431  1.00  0.00      B    H  
ATOM    255  H2  HOH B  78       0.726  19.054   2.207  1.00  0.00      B    H  
ATOM    256  O   HOH B  79      18.273  21.710  10.585  1.00  0.00      B    O  
ATOM    257  H1  HOH B  79      19.093  21.373  11.046  1.00  0.00      B    H  
ATOM    258  H2  HOH B  79      18.455  22.644  10.359  1.00  0.00      B    H  
ATOM    259  O   HOH B  80      16.071  17.777  21.145  1.00  0.00      B    O  
ATOM    260  H1  HOH B  80      15.521  17.404  21.950  1.00  0.00      B    H  
ATOM    261  H2  HOH B  80      16.018  17.126  20.424  1.00  0.00      B    H  
ATOM    262  O   HOH B  81      27.954  31.530  11.631  1.00  0.00      B    O  
ATOM    263  H1  HOH B  81      28.826  32.028  11.671  1.00  0.00      B    H  
ATOM    264  H2  HOH B  81      27.669  31.677  10.662  1.00  0.00      B    H  
ATOM    265  O   HOH B  82      25.978   8.984  13.624  1.00  0.00      B    O  
ATOM    266  H1  HOH B  82      25.051   8.654  13.522  1.00  0.00      B    H  
ATOM    267  H2  HOH B  82      26.242   8.918  14.645  1.00  0.00      B    H  
ATOM    268  O   HOH B  83      31.174  23.626  25.731  1.00  0.00      B    O  
ATOM    269  H1  HOH B  83      31.112  24.371  26.440  1.00  0.00      B    H  
ATOM    270  H2  HOH B  83      32.059  23.145  25.867  1.00  0.00      B    H  
ATOM    271  O   HOH B  84       9.506   4.341   8.225  1.00  0.00      B    O  
ATOM    272  H1  HOH B  84       9.621   3.348   7.982  1.00  0.00      B    H  
ATOM    273  H2  HOH B  84      10.361   4.863   8.193  1.00  0.00      B    H  
ATOM    274  O   HOH B  85      34.275   8.304  31.031  1.00  0.00      B    O  
ATOM    275  H1  HOH B  85      33.597   7.502  30.934  1.00  0.00      B    H  
ATOM    276  H2  HOH B  85      35.031   7.948  31.669  1.00  0.00      B    H  
ATOM    277  O   HOH B  86      27.764  18.552  14.446  1.00  0.00      B    O  
ATOM    278  H1  HOH B  86      28.379  18.882  15.191  1.00  0.00      B    H  
ATOM    279  H2  HOH B  86      28.276  18.490  13.548  1.00  0.00      B    H  
ATOM    280  O   HOH B  87      30.135   1.130  31.423  1.00  0.00      B    O  
ATOM    281  H1  HOH B  87      30.887   1.776  31.656  1.00  0.00      B    H  
ATOM    282  H2  HOH B  87      30.407   0.191  31.723  1.00  0.00      B    H  
ATOM    283  O   HOH B  88      33.972  26.729  21.463  1.00  0.00      B    O  
ATOM    284  H1  HOH B  88      34.436  27.557  21.186  1.00  0.00      B    H  
ATOM    285  H2  HOH B  88      34.645  26.039  21.315  1.00  0.00      B    H  
ATOM    286  O   HOH B  89      35.197  39.186  12.569  1.00  0.00      B    O  
ATOM    287  H1  HOH B  89      35.596  38.884  11.681  1.00  0.00      B    H  
ATOM    288  H2  HOH B  89      34.713  38.367  12.962  1.00  0.00      B    H  
ATOM    289  O   HOH B  90      33.034   9.814  33.776  1.00  0.00      B    O  
ATOM    290  H1  HOH B  90      33.548   9.170  33.234  1.00  0.00      B    H  
ATOM    291  H2  HOH B  90      32.207   9.940  33.252  1.00  0.00      B    H  
ATOM    292  O   HOH B  91      29.029   6.364  25.959  1.00  0.00      B    O  
ATOM    293  H1  HOH B  91      29.052   5.615  26.667  1.00  0.00      B    H  
ATOM    294  H2  HOH B  91      28.178   6.910  25.996  1.00  0.00      B    H  
ATOM    295  O   HOH B  92      34.586  36.592  13.720  1.00  0.00      B    O  
ATOM    296  H1  HOH B  92      34.841  35.992  12.932  1.00  0.00      B    H  
ATOM    297  H2  HOH B  92      33.551  36.584  13.728  1.00  0.00      B    H  
ATOM    298  O   HOH B  93      18.051  38.086   8.252  1.00  0.00      B    O  
ATOM    299  H1  HOH B  93      17.535  38.730   7.645  1.00  0.00      B    H  
ATOM    300  H2  HOH B  93      17.418  37.325   8.441  1.00  0.00      B    H  
ATOM    301  O   HOH B  94      38.425  10.179  19.449  1.00  0.00      B    O  
ATOM    302  H1  HOH B  94      39.369  10.242  19.261  1.00  0.00      B    H  
ATOM    303  H2  HOH B  94      38.397   9.635  20.289  1.00  0.00      B    H  
ATOM    304  O   HOH B  95      23.975  36.574  30.978  1.00  0.00      B    O  
ATOM    305  H1  HOH B  95      24.092  36.998  31.898  1.00  0.00      B    H  
ATOM    306  H2  HOH B  95      23.301  37.106  30.397  1.00  0.00      B    H  
ATOM    307  O   HOH B  96      31.921  22.440  17.756  1.00  0.00      B    O  
ATOM    308  H1  HOH B  96      32.230  23.299  18.269  1.00  0.00      B    H  
ATOM    309  H2  HOH B  96      32.309  22.550  16.821  1.00  0.00      B    H  
ATOM    310  O   HOH B  97      13.186  18.373  18.274  1.00  0.00      B    O  
ATOM    311  H1  HOH B  97      14.167  18.624  18.256  1.00  0.00      B    H  
ATOM    312  H2  HOH B  97      12.785  19.142  18.675  1.00  0.00      B    H  
ATOM    313  O   HOH B  98      14.242  36.153  28.001  1.00  0.00      B    O  
ATOM    314  H1  HOH B  98      14.595  36.774  27.293  1.00  0.00      B    H  
ATOM    315  H2  HOH B  98      15.075  35.957  28.550  1.00  0.00      B    H  
ATOM    316  O   HOH B  99      39.169  33.158   9.965  1.00  0.00      B    O  
ATOM    317  H1  HOH B  99      39.485  33.214  10.947  1.00  0.00      B    H  
ATOM    318  H2  HOH B  99      38.192  33.237   9.924  1.00  0.00      B    H  
ATOM    319  O   HOH B 100      10.165  38.505   1.914  1.00  0.00      B    O  
ATOM    320  H1  HOH B 100      10.157  38.530   2.920  1.00  0.00      B    H  
ATOM    321  H2  HOH B 100       9.975  37.542   1.645  1.00  0.00      B    H  
ATOM    322  O   HOH B 101      21.346  25.164  12.563  1.00  0.00      B    O  
ATOM    323  H1  HOH B 101      21.572  25.092  11.553  1.00  0.00      B    H  
ATOM    324  H2  HOH B 101      20.702  25.934  12.737  1.00  0.00      B    H  
ATOM    325  O   HOH B 102      11.910  38.767  28.937  1.00  0.00      B    O  
ATOM    326  H1  HOH B 102      12.817  38.988  29.335  1.00  0.00      B    H  
ATOM    327  H2  HOH B 102      11.991  39.058  27.942  1.00  0.00      B    H  
ATOM    328  O   HOH B 103      25.732  19.014   0.923  1.00  0.00      B    O  
ATOM    329  H1  HOH B 103      24.894  18.430   1.127  1.00  0.00      B    H  
ATOM    330  H2  HOH B 103      25.550  19.659   0.132  1.00  0.00      B    H  
ATOM    331  O   HOH B 104      26.137  36.741  17.203  1.00  0.00      B    O  
ATOM    332  H1  HOH B 104      25.800  36.113  16.512  1.00  0.00      B    H  
ATOM    333  H2  HOH B 104      25.699  36.436  18.093  1.00  0.00      B    H  
ATOM    334  O   HOH B 105      24.311   7.485  27.977  1.00  0.00      B    O  
ATOM    335  H1  HOH B 105      24.557   7.855  28.906  1.00  0.00      B    H  
ATOM    336  H2  HOH B 105      23.377   7.057  27.981  1.00  0.00      B    H  
ATOM    337  O   HOH B 106      23.953  29.304  27.406  1.00  0.00      B    O  
ATOM    338  H1  HOH B 106      24.888  29.087  27.105  1.00  0.00      B    H  
ATOM    339  H2  HOH B 106      23.610  28.670  28.084  1.00  0.00      B    H  
ATOM    340  O   HOH B 107      19.696  37.346  27.789  1.00  0.00      B    O  
ATOM    341  H1  HOH B 107      18.999  37.900  27.283  1.00  0.00      B    H  
ATOM    342  H2  HOH B 107      20.582  37.810  27.837  1.00  0.00      B    H  
ATOM    343  O   HOH B 108      16.140  19.957   6.566  1.00  0.00      B    O  
ATOM    344  H1  HOH B 108      15.379  20.295   7.192  1.00  0.00      B    H  
ATOM    345  H2  HOH B 108      15.951  18.954   6.304  1.00  0.00      B    H  
ATOM    346  O   HOH B 109      14.776  34.677  20.866  1.00  0.00      B    O  
ATOM    347  H1  HOH B 109      14.603  33.741  20.462  1.00  0.00      B    H  
ATOM    348  H2  HOH B 109      13.997  35.139  21.273  1.00  0.00      B    H  
ATOM    349  O   HOH B 110       0.203  33.646   0.226  1.00  0.00      B    O  
ATOM    350  H1  HOH B 110      -0.203  34.096   1.031  1.00  0.00      B    H  
ATOM    351  H2  HOH B 110       0.545  32.756   0.625  1.00  0.00      B    H  
ATOM    352  O   HOH B 111      19.628  34.436  23.004  1.00  0.00      B    O  
ATOM    353  H1  HOH B 111      20.417  33.802  23.214  1.00  0.00      B    H  
ATOM    354  H2  HOH B 111      19.261  34.865  23.869  1.00  0.00      B    H  
ATOM    355  O   HOH B 112      11.374  18.948  37.118  1.00  0.00      B    O  
ATOM    356  H1  HOH B 112      11.102  18.554  36.216  1.00  0.00      B    H  
ATOM    357  H2  HOH B 112      12.079  18.383  37.536  1.00  0.00      B    H  
ATOM    358  O   HOH B 113      34.445  20.030   8.264  1.00  0.00      B    O  
ATOM    359  H1  HOH B 113      33.995  19.367   8.884  1.00  0.00      B    H  
ATOM    360  H2  HOH B 113      33.977  20.897   8.455  1.00  0.00      B    H  
ATOM    361  O   HOH B 114      14.112  34.502   7.757  1.00  0.00      B    O  
ATOM    362  H1  HOH B 114      13.578  33.648   7.970  1.00  0.00      B    H  
ATOM    363  H2  HOH B 114      13.964  34.698   6.735  1.00  0.00      B    H  
ATOM    364  O   HOH B 115      13.706   9.620   4.626  1.00  0.00      B    O  
ATOM    365  H1  HOH B 115      13.831   9.119   3.726  1.00  0.00      B    H  
ATOM    366  H2  HOH B 115      14.139  10.492   4.513  1.00  0.00      B    H  
ATOM    367  O   HOH B 116       3.019  34.516   3.570  1.00  0.00      B    O  
ATOM    368  H1  HOH B 116       2.267  33.953   3.978  1.00  0.00      B    H  
ATOM    369  H2  HOH B 116       3.424  33.932   2.859  1.00  0.00      B    H  
ATOM    370  O   HOH B 117      22.373  18.061  29.489  1.00  0.00      B    O  
ATOM    371  H1  HOH B 117      22.963  17.341  29.818  1.00  0.00      B    H  
ATOM    372  H2  HOH B 117      21.765  17.665  28.774  1.00  0.00      B    H  
ATOM    373  O   HOH B 118      30.876   4.371  22.933  1.00  0.00      B    O  
ATOM    374  H1  HOH B 118      30.490   4.339  22.003  1.00  0.00      B    H  
ATOM    375  H2  HOH B 118      30.513   5.282  23.323  1.00  0.00      B    H  
ATOM    376  O   HOH B 119      29.369   5.250  31.606  1.00  0.00      B    O  
ATOM    377  H1  HOH B 119      29.207   5.028  32.553  1.00  0.00      B    H  
ATOM    378  H2  HOH B 119      28.749   4.649  31.050  1.00  0.00      B    H  
ATOM    379  O   HOH B 120      19.509  38.541   2.602  1.00  0.00      B    O  
ATOM    380  H1  HOH B 120      18.572  38.528   2.148  1.00  0.00      B    H  
ATOM    381  H2  HOH B 120      20.009  37.721   2.237  1.00  0.00      B    H  
ATOM    382  O   HOH B 121      27.071  30.087  26.173  1.00  0.00      B    O  
ATOM    383  H1  HOH B 121      27.247  30.807  26.883  1.00  0.00      B    H  
ATOM    384  H2  HOH B 121      27.721  29.304  26.371  1.00  0.00      B    H  
ATOM    385  O   HOH B 122      35.097  21.186  24.373  1.00  0.00      B    O  
ATOM    386  H1  HOH B 122      34.153  20.863  24.140  1.00  0.00      B    H  
ATOM    387  H2  HOH B 122      35.119  22.170  24.268  1.00  0.00      B    H  
ATOM    388  O   HOH B 123      29.878   8.094  12.400  1.00  0.00      B    O  
ATOM    389  H1  HOH B 123      29.642   7.132  12.598  1.00  0.00      B    H  
ATOM    390  H2  HOH B 123      30.671   8.161  11.709  1.00  0.00      B    H  
ATOM    391  O   HOH B 124      36.207   6.622  22.257  1.00  0.00      B    O  
ATOM    392  H1  HOH B 124      36.466   5.678  22.133  1.00  0.00      B    H  
ATOM    393  H2  HOH B 124      36.027   6.699  23.242  1.00  0.00      B    H  
ATOM    394  O   HOH B 125      25.086   8.572  30.432  1.00  0.00      B    O  
ATOM    395  H1  HOH B 125      24.505   8.179  31.135  1.00  0.00      B    H  
ATOM    396  H2  HOH B 125      26.045   8.579  30.840  1.00  0.00      B    H  
ATOM    397  O   HOH B 126      19.806   8.931  28.389  1.00  0.00      B    O  
ATOM    398  H1  HOH B 126      19.036   8.403  28.027  1.00  0.00      B    H  
ATOM    399  H2  HOH B 126      20.169   8.372  29.169  1.00  0.00      B    H  
ATOM    400  O   HOH B 127      19.965  14.424  33.697  1.00  0.00      B    O  
ATOM    401  H1  HOH B 127      20.172  13.633  34.295  1.00  0.00      B    H  
ATOM    402  H2  HOH B 127      19.644  15.195  34.289  1.00  0.00      B    H  
ATOM    403  O   HOH B 128      27.634   9.594  11.423  1.00  0.00      B    O  
ATOM    404  H1  HOH B 128      26.986   9.800  12.180  1.00  0.00      B    H  
ATOM    405  H2  HOH B 128      28.320   8.911  11.766  1.00  0.00      B    H  
ATOM    406  O   HOH B 129      32.639   2.524   7.105  1.00  0.00      B    O  
ATOM    407  H1  HOH B 129      32.596   1.508   7.187  1.00  0.00      B    H  
ATOM    408  H2  HOH B 129      32.960   2.867   7.991  1.00  0.00      B    H  
ATOM    409  O   HOH B 130       7.362  36.589   2.909  1.00  0.00      B    O  
ATOM    410  H1  HOH B 130       7.229  37.364   3.510  1.00  0.00      B    H  
ATOM    411  H2  HOH B 130       8.224  36.689   2.371  1.00  0.00      B    H  
ATOM    412  O   HOH B 131      10.267  36.857  19.740  1.00  0.00      B    O  
ATOM    413  H1  HOH B 131      10.156  35.914  19.334  1.00  0.00      B    H  
ATOM    414  H2  HOH B 131       9.273  37.120  19.938  1.00  0.00      B    H  
ATOM    415  O   HOH B 132      14.129  13.901  26.259  1.00  0.00      B    O  
ATOM    416  H1  HOH B 132      15.036  14.011  25.754  1.00  0.00      B    H  
ATOM    417  H2  HOH B 132      14.279  13.728  27.270  1.00  0.00      B    H  
ATOM    418  O   HOH B 133       4.993  26.819  32.628  1.00  0.00      B    O  
ATOM    419  H1  HOH B 133       5.828  27.344  32.323  1.00  0.00      B    H  
ATOM    420  H2  HOH B 133       4.246  27.068  32.005  1.00  0.00      B    H  
ATOM    421  O   HOH B 134      16.832   5.932  11.052  1.00  0.00      B    O  
ATOM    422  H1  HOH B 134      15.992   6.515  11.086  1.00  0.00      B    H  
ATOM    423  H2  HOH B 134      16.715   5.227  11.773  1.00  0.00      B    H  
ATOM    424  O   HOH B 135      26.023   3.319  23.523  1.00  0.00      B    O  
ATOM    425  H1  HOH B 135      27.029   3.061  23.555  1.00  0.00      B    H  
ATOM    426  H2  HOH B 135      25.918   4.354  23.484  1.00  0.00      B    H  
ATOM    427  O   HOH B 136      29.930  15.438  13.492  1.00  0.00      B    O  
ATOM    428  H1  HOH B 136      29.751  14.532  13.116  1.00  0.00      B    H  
ATOM    429  H2  HOH B 136      30.499  15.441  14.311  1.00  0.00      B    H  
ATOM    430  O   HOH B 137       3.532  19.747  26.283  1.00  0.00      B    O  
ATOM    431  H1  HOH B 137       4.224  19.747  26.977  1.00  0.00      B    H  
ATOM    432  H2  HOH B 137       3.495  18.796  25.897  1.00  0.00      B    H  
ATOM    433  O   HOH B 138       9.125   8.911  18.677  1.00  0.00      B    O  
ATOM    434  H1  HOH B 138      10.154   8.985  19.023  1.00  0.00      B    H  
ATOM    435  H2  HOH B 138       8.724   9.813  18.723  1.00  0.00      B    H  
ATOM    436  O   HOH B 139      31.721   4.059   1.592  1.00  0.00      B    O  
ATOM    437  H1  HOH B 139      31.565   3.447   0.762  1.00  0.00      B    H  
ATOM    438  H2  HOH B 139      32.095   3.493   2.329  1.00  0.00      B    H  
ATOM    439  O   HOH B 140      27.427  10.294  26.506  1.00  0.00      B    O  
ATOM    440  H1  HOH B 140      27.096  11.068  27.025  1.00  0.00      B    H  
ATOM    441  H2  HOH B 140      27.625  10.699  25.586  1.00  0.00      B    H  
ATOM    442  O   HOH B 141      11.899   0.704  26.592  1.00  0.00      B    O  
ATOM    443  H1  HOH B 141      11.938   0.784  25.580  1.00  0.00      B    H  
ATOM    444  H2  HOH B 141      10.993   1.109  26.930  1.00  0.00      B    H  
ATOM    445  O   HOH B 142      36.374  37.142   1.289  1.00  0.00      B    O  
ATOM    446  H1  HOH B 142      37.384  37.428   1.280  1.00  0.00      B    H  
ATOM    447  H2  HOH B 142      36.153  36.893   2.244  1.00  0.00      B    H  
ATOM    448  O   HOH B 143      10.738  15.812  33.775  1.00  0.00      B    O  
ATOM    449  H1  HOH B 143      10.398  14.959  33.342  1.00  0.00      B    H  
ATOM    450  H2  HOH B 143      11.781  15.648  33.715  1.00  0.00      B    H  
ATOM    451  O   HOH B 144      12.203  35.039  22.006  1.00  0.00      B    O  
ATOM    452  H1  HOH B 144      11.660  34.866  22.835  1.00  0.00      B    H  
ATOM    453  H2  HOH B 144      11.940  34.242  21.448  1.00  0.00      B    H  
ATOM    454  O   HOH B 145      33.468  26.212  29.131  1.00  0.00      B    O  
ATOM    455  H1  HOH B 145      33.113  27.181  29.048  1.00  0.00      B    H  
ATOM    456  H2  HOH B 145      34.130  26.207  29.948  1.00  0.00      B    H  
ATOM    457  O   HOH B 146      29.270   8.981  17.955  1.00  0.00      B    O  
ATOM    458  H1  HOH B 146      29.867   8.191  18.390  1.00  0.00      B    H  
ATOM    459  H2  HOH B 146      28.785   9.429  18.760  1.00  0.00      B    H  
ATOM    460  O   HOH B 147       1.565  32.447  12.610  1.00  0.00      B    O  
ATOM    461  H1  HOH B 147       2.211  33.135  12.178  1.00  0.00      B    H  
ATOM    462  H2  HOH B 147       1.382  32.690  13.553  1.00  0.00      B    H  
ATOM    463  O   HOH B 148      33.028  24.104   4.093  1.00  0.00      B    O  
ATOM    464  H1  HOH B 148      33.892  23.588   4.001  1.00  0.00      B    H  
ATOM    465  H2  HOH B 148      32.532  23.765   4.931  1.00  0.00      B    H  
ATOM    466  O   HOH B 149      34.773  15.541  17.350  1.00  0.00      B    O  
ATOM    467  H1  HOH B 149      34.741  15.054  18.237  1.00  0.00      B    H  
ATOM    468  H2  HOH B 149      34.489  14.937  16.543  1.00  0.00      B    H  
ATOM    469  O   HOH B 150      12.484  19.981  10.543  1.00  0.00      B    O  
ATOM    470  H1  HOH B 150      11.969  19.134  10.772  1.00  0.00      B    H  
ATOM    471  H2  HOH B 150      11.747  20.725  10.389  1.00  0.00      B    H  
ATOM    472  O   HOH B 151      20.203  10.572  26.269  1.00  0.00      B    O  
ATOM    473  H1  HOH B 151      19.988  10.265  27.223  1.00  0.00      B    H  
ATOM    474  H2  HOH B 151      21.100  10.123  26.053  1.00  0.00      B    H  
ATOM    475  O   HOH B 152       7.099  13.457   7.589  1.00  0.00      B    O  
ATOM    476  H1  HOH B 152       6.380  12.768   7.560  1.00  0.00      B    H  
ATOM    477  H2  HOH B 152       6.706  14.317   7.248  1.00  0.00      B    H  
ATOM    478  O   HOH B 153      19.013  12.610  17.187  1.00  0.00      B    O  
ATOM    479  H1  HOH B 153      18.409  12.416  16.406  1.00  0.00      B    H  
ATOM    480  H2  HOH B 153      18.788  11.948  17.931  1.00  0.00      B    H  
ATOM    481  O   HOH B 154      20.787  37.377  23.989  1.00  0.00      B    O  
ATOM    482  H1  HOH B 154      21.576  36.724  23.783  1.00  0.00      B    H  
ATOM    483  H2  HOH B 154      21.083  38.026  24.661  1.00  0.00      B    H  
ATOM    484  O   HOH B 155      18.255  12.167  24.878  1.00  0.00      B    O  
ATOM    485  H1  HOH B 155      18.653  12.341  23.976  1.00  0.00      B    H  
ATOM    486  H2  HOH B 155      18.879  11.487  25.282  1.00  0.00      B    H  
ATOM    487  O   HOH B 156      34.044  15.976  38.048  1.00  0.00      B    O  
ATOM    488  H1  HOH B 156      34.020  16.073  37.032  1.00  0.00      B    H  
ATOM    489  H2  HOH B 156      35.003  16.070  38.352  1.00  0.00      B    H  
ATOM    490  O   HOH B 157      29.034  27.311  34.688  1.00  0.00      B    O  
ATOM    491  H1  HOH B 157      29.689  27.672  35.401  1.00  0.00      B    H  
ATOM    492  H2  HOH B 157      28.732  28.085  34.087  1.00  0.00      B    H  
ATOM    493  O   HOH B 158      16.615   2.780   1.347  1.00  0.00      B    O  
ATOM    494  H1  HOH B 158      16.800   2.283   2.279  1.00  0.00      B    H  
ATOM    495  H2  HOH B 158      15.851   3.456   1.509  1.00  0.00      B    H  
ATOM    496  O   HOH B 159       5.582  16.604  29.790  1.00  0.00      B    O  
ATOM    497  H1  HOH B 159       5.993  16.692  30.730  1.00  0.00      B    H  
ATOM    498  H2  HOH B 159       5.226  15.645  29.681  1.00  0.00      B    H  
ATOM    499  O   HOH B 160      13.572   7.284  20.760  1.00  0.00      B    O  
ATOM    500  H1  HOH B 160      14.143   6.808  20.046  1.00  0.00      B    H  
ATOM    501  H2  HOH B 160      12.741   6.756  20.950  1.00  0.00      B    H  
ATOM    502  O   HOH B 161      12.394  15.040  11.450  1.00  0.00      B    O  
ATOM    503  H1  HOH B 161      13.247  15.414  11.872  1.00  0.00      B    H  
ATOM    504  H2  HOH B 161      11.536  15.547  11.770  1.00  0.00      B    H  
ATOM    505  O   HOH B 162       0.615  28.450  17.094  1.00  0.00      B    O  
ATOM    506  H1  HOH B 162       1.510  28.582  17.605  1.00  0.00      B    H  
ATOM    507  H2  HOH B 162       0.455  27.446  17.099  1.00  0.00      B    H  
ATOM    508  O   HOH B 163      16.056  23.831  16.303  1.00  0.00      B    O  
ATOM    509  H1  HOH B 163      16.916  23.398  15.994  1.00  0.00      B    H  
ATOM    510  H2  HOH B 163      15.710  24.466  15.620  1.00  0.00      B    H  
ATOM    511  O   HOH B 164       9.064   5.314  27.167  1.00  0.00      B    O  
ATOM    512  H1  HOH B 164       8.627   4.781  27.918  1.00  0.00      B    H  
ATOM    513  H2  HOH B 164       9.071   4.607  26.396  1.00  0.00      B    H  
ATOM    514  O   HOH B 165      32.303   8.349  27.986  1.00  0.00      B    O  
ATOM    515  H1  HOH B 165      31.551   8.717  27.474  1.00  0.00      B    H  
ATOM    516  H2  HOH B 165      31.994   7.580  28.588  1.00  0.00      B    H  
ATOM    517  O   HOH B 166      35.097   0.495   0.943  1.00  0.00      B    O  
ATOM    518  H1  HOH B 166      36.007   1.017   0.937  1.00  0.00      B    H  
ATOM    519  H2  HOH B 166      35.400  -0.485   0.841  1.00  0.00      B    H  
ATOM    520  O   HOH B 167      24.051  15.119   3.603  1.00  0.00      B    O  
ATOM    521  H1  HOH B 167      23.129  15.226   4.072  1.00  0.00      B    H  
ATOM    522  H2  HOH B 167      24.598  14.592   4.253  1.00  0.00      B    H  
ATOM    523  O   HOH B 168      38.404   4.924  30.841  1.00  0.00      B    O  
ATOM    524  H1  HOH B 168      38.424   4.505  29.908  1.00  0.00      B    H  
ATOM    525  H2  HOH B 168      38.273   5.948  30.754  1.00  0.00      B    H  
ATOM    526  O   HOH B 169      37.555  34.271  27.730  1.00  0.00      B    O  
ATOM    527  H1  HOH B 169      37.067  35.086  27.996  1.00  0.00      B    H  
ATOM    528  H2  HOH B 169      38.542  34.469  27.786  1.00  0.00      B    H  
ATOM    529  O   HOH B 170      28.842  28.572   5.139  1.00  0.00      B    O  
ATOM    530  H1  HOH B 170      28.981  27.735   4.483  1.00  0.00      B    H  
ATOM    531  H2  HOH B 170      29.589  29.236   5.005  1.00  0.00      B    H  
ATOM    532  O   HOH B 171      36.248  34.283   7.200  1.00  0.00      B    O  
ATOM    533  H1  HOH B 171      35.449  34.887   7.265  1.00  0.00      B    H  
ATOM    534  H2  HOH B 171      37.036  34.832   6.863  1.00  0.00      B    H  
ATOM    535  O   HOH B 172      34.141  10.601   1.601  1.00  0.00      B    O  
ATOM    536  H1  HOH B 172      33.619   9.766   1.993  1.00  0.00      B    H  
ATOM    537  H2  HOH B 172      34.209  10.453   0.580  1.00  0.00      B    H  
ATOM    538  O   HOH B 173      -0.065   3.202  37.882  1.00  0.00      B    O  
ATOM    539  H1  HOH B 173      -0.021   4.143  37.405  1.00  0.00      B    H  
ATOM    540  H2  HOH B 173       0.632   2.632  37.426  1.00  0.00      B    H  
ATOM    541  O   HOH B 174      35.363  15.706   2.343  1.00  0.00      B    O  
ATOM    542  H1  HOH B 174      35.441  14.972   1.660  1.00  0.00      B    H  
ATOM    543  H2  HOH B 174      35.471  16.545   1.816  1.00  0.00      B    H  
ATOM    544  O   HOH B 175      31.309  29.341   9.274  1.00  0.00      B    O  
ATOM    545  H1  HOH B 175      31.319  28.839  10.148  1.00  0.00      B    H  
ATOM    546  H2  HOH B 175      30.348  29.116   8.834  1.00  0.00      B    H  
ATOM    547  O   HOH B 176       7.047   2.143  15.953  1.00  0.00      B    O  
ATOM    548  H1  HOH B 176       7.889   2.608  16.242  1.00  0.00      B    H  
ATOM    549  H2  HOH B 176       7.044   2.174  14.943  1.00  0.00      B    H  
ATOM    550  O   HOH B 177      16.827  30.128  19.654  1.00  0.00      B    O  
ATOM    551  H1  HOH B 177      16.476  29.330  20.041  1.00  0.00      B    H  
ATOM    552  H2  HOH B 177      17.859  30.175  19.817  1.00  0.00      B    H  
ATOM    553  O   HOH B 178      32.169  24.707  19.964  1.00  0.00      B    O  
ATOM    554  H1  HOH B 178      32.540  25.457  19.354  1.00  0.00      B    H  
ATOM    555  H2  HOH B 178      32.558  24.850  20.840  1.00  0.00      B    H  
ATOM    556  O   HOH B 179      30.140  24.989  23.029  1.00  0.00      B    O  
ATOM    557  H1  HOH B 179      29.489  24.551  22.303  1.00  0.00      B    H  
ATOM    558  H2  HOH B 179      30.384  24.265  23.628  1.00  0.00      B    H  
ATOM    559  O   HOH B 180      30.840  20.122  26.591  1.00  0.00      B    O  
ATOM    560  H1  HOH B 180      30.951  19.841  27.558  1.00  0.00      B    H  
ATOM    561  H2  HOH B 180      30.283  20.962  26.552  1.00  0.00      B    H  
ATOM    562  O   HOH B 181       9.490  19.007  23.996  1.00  0.00      B    O  
ATOM    563  H1  HOH B 181       9.665  17.997  23.903  1.00  0.00      B    H  
ATOM    564  H2  HOH B 181       9.415  19.236  25.016  1.00  0.00      B    H  
ATOM    565  O   HOH B 182      23.792  26.065  35.276  1.00  0.00      B    O  
ATOM    566  H1  HOH B 182      23.924  26.341  34.310  1.00  0.00      B    H  
ATOM    567  H2  HOH B 182      23.585  26.853  35.882  1.00  0.00      B    H  
ATOM    568  O   HOH B 183       3.646   4.987  16.702  1.00  0.00      B    O  
ATOM    569  H1  HOH B 183       3.193   5.870  16.468  1.00  0.00      B    H  
ATOM    570  H2  HOH B 183       3.892   4.626  15.770  1.00  0.00      B    H  
ATOM    571  O   HOH B 184      31.515  12.038  12.561  1.00  0.00      B    O  
ATOM    572  H1  HOH B 184      30.856  11.633  11.928  1.00  0.00      B    H  
ATOM    573  H2  HOH B 184      32.078  12.686  12.070  1.00  0.00      B    H  
ATOM    574  O   HOH B 185       8.534  37.208  35.533  1.00  0.00      B    O  
ATOM    575  H1  HOH B 185       8.630  37.208  34.529  1.00  0.00      B    H  
ATOM    576  H2  HOH B 185       9.356  36.786  35.957  1.00  0.00      B    H  
ATOM    577  O   HOH B 186      29.769  29.951  32.502  1.00  0.00      B    O  
ATOM    578  H1  HOH B 186      30.559  29.324  32.312  1.00  0.00      B    H  
ATOM    579  H2  HOH B 186      29.905  30.389  33.398  1.00  0.00      B    H  
ATOM    580  O   HOH B 187      17.229  11.887  15.169  1.00  0.00      B    O  
ATOM    581  H1  HOH B 187      16.266  12.284  15.117  1.00  0.00      B    H  
ATOM    582  H2  HOH B 187      17.188  10.957  15.482  1.00  0.00      B    H  
ATOM    583  O   HOH B 188      36.353   2.384  18.836  1.00  0.00      B    O  
ATOM    584  H1  HOH B 188      35.740   2.160  19.604  1.00  0.00      B    H  
ATOM    585  H2  HOH B 188      37.100   2.951  19.165  1.00  0.00      B    H  
ATOM    586  O   HOH B 189       5.739   5.883  29.475  1.00  0.00      B    O  
ATOM    587  H1  HOH B 189       6.453   5.161  29.410  1.00  0.00      B    H  
ATOM    588  H2  HOH B 189       4.968   5.490  29.943  1.00  0.00      B    H  
ATOM    589  O   HOH B 190      24.298  34.524  28.336  1.00  0.00      B    O  
ATOM    590  H1  HOH B 190      23.594  34.812  27.715  1.00  0.00      B    H  
ATOM    591  H2  HOH B 190      24.374  33.465  28.241  1.00  0.00      B    H  
ATOM    592  O   HOH B 191      36.681  29.786  13.908  1.00  0.00      B    O  
ATOM    593  H1  HOH B 191      37.379  29.047  13.873  1.00  0.00      B    H  
ATOM    594  H2  HOH B 191      37.033  30.552  13.440  1.00  0.00      B    H  
ATOM    595  O   HOH B 192      26.913  14.347  19.611  1.00  0.00      B    O  
ATOM    596  H1  HOH B 192      27.468  14.173  18.757  1.00  0.00      B    H  
ATOM    597  H2  HOH B 192      27.133  13.637  20.228  1.00  0.00      B    H  
ATOM    598  O   HOH B 193       9.566  23.234   9.710  1.00  0.00      B    O  
ATOM    599  H1  HOH B 193       9.598  22.852   8.740  1.00  0.00      B    H  
ATOM    600  H2  HOH B 193       8.771  22.792  10.198  1.00  0.00      B    H  
ATOM    601  O   HOH B 194      22.312  38.345  29.680  1.00  0.00      B    O  
ATOM    602  H1  HOH B 194      22.052  38.890  28.797  1.00  0.00      B    H  
ATOM    603  H2  HOH B 194      21.445  38.374  30.272  1.00  0.00      B    H  
ATOM    604  O   HOH B 195       5.688  22.241  14.960  1.00  0.00      B    O  
ATOM    605  H1  HOH B 195       6.396  21.533  15.185  1.00  0.00      B    H  
ATOM    606  H2  HOH B 195       6.196  22.986  14.514  1.00  0.00      B    H  
ATOM    607  O   HOH B 196      32.487  39.024   7.469  1.00  0.00      B    O  
ATOM    608  H1  HOH B 196      33.373  38.610   7.641  1.00  0.00      B    H  
ATOM    609  H2  HOH B 196      32.065  38.364   6.791  1.00  0.00      B    H  
ATOM    610  O   HOH B 197      12.809  32.848  33.399  1.00  0.00      B    O  
ATOM    611  H1  HOH B 197      12.688  32.049  34.053  1.00  0.00      B    H  
ATOM    612  H2  HOH B 197      12.770  32.463  32.464  1.00  0.00      B    H  
ATOM    613  O   HOH B 198      12.687  11.572  35.275  1.00  0.00      B    O  
ATOM    614  H1  HOH B 198      13.304  12.251  34.797  1.00  0.00      B    H  
ATOM    615  H2  HOH B 198      12.795  10.701  34.669  1.00  0.00      B    H  
ATOM    616  O   HOH B 199      26.543  21.551  28.055  1.00  0.00      B    O  
ATOM    617  H1  HOH B 199      27.242  20.879  27.792  1.00  0.00      B    H  
ATOM    618  H2  HOH B 199      25.858  21.663  27.296  1.00  0.00      B    H  
ATOM    619  O   HOH B 200      17.710   8.206  25.274  1.00  0.00      B    O  
ATOM    620  H1  HOH B 200      18.650   8.496  25.430  1.00  0.00      B    H  
ATOM    621  H2  HOH B 200      17.556   8.284  24.237  1.00  0.00      B    H  
ATOM    622  O   HOH B 201       8.144  23.970  39.352  1.00  0.00      B    O  
ATOM    623  H1  HOH B 201       8.837  23.569  38.716  1.00  0.00      B    H  
ATOM    624  H2  HOH B 201       7.342  24.388  38.878  1.00  0.00      B    H  
ATOM    625  O   HOH B 202      36.666  36.440  25.838  1.00  0.00      B    O  
ATOM    626  H1  HOH B 202      36.273  35.545  25.754  1.00  0.00      B    H  
ATOM    627  H2  HOH B 202      36.988  36.667  24.942  1.00  0.00      B    H  
ATOM    628  O   HOH B 203       2.084  32.429  27.994  1.00  0.00      B    O  
ATOM    629  H1  HOH B 203       1.239  31.809  28.084  1.00  0.00      B    H  
ATOM    630  H2  HOH B 203       2.835  31.800  28.283  1.00  0.00      B    H  
ATOM    631  O   HOH B 204      37.102   4.114  21.300  1.00  0.00      B    O  
ATOM    632  H1  HOH B 204      37.849   3.853  20.604  1.00  0.00      B    H  
ATOM    633  H2  HOH B 204      36.371   3.391  21.235  1.00  0.00      B    H  
ATOM    634  O   HOH B 205      24.684  34.585   6.898  1.00  0.00      B    O  
ATOM    635  H1  HOH B 205      24.649  33.761   7.457  1.00  0.00      B    H  
ATOM    636  H2  HOH B 205      24.510  34.316   5.941  1.00  0.00      B    H  
ATOM    637  O   HOH B 206      35.309   7.002  18.334  1.00  0.00      B    O  
ATOM    638  H1  HOH B 206      35.553   7.976  18.163  1.00  0.00      B    H  
ATOM    639  H2  HOH B 206      35.971   6.400  17.811  1.00  0.00      B    H  
ATOM    640  O   HOH B 207      19.406  35.281  29.856  1.00  0.00      B    O  
ATOM    641  H1  HOH B 207      20.151  34.712  30.182  1.00  0.00      B    H  
ATOM    642  H2  HOH B 207      19.789  35.889  29.148  1.00  0.00      B    H  
ATOM    643  O   HOH B 208      16.614   9.340   6.193  1.00  0.00      B    O  
ATOM    644  H1  HOH B 208      17.196   9.420   6.975  1.00  0.00      B    H  
ATOM    645  H2  HOH B 208      16.656  10.276   5.650  1.00  0.00      B    H  
ATOM    646  O   HOH B 209      36.895  35.765  31.136  1.00  0.00      B    O  
ATOM    647  H1  HOH B 209      36.871  35.463  32.106  1.00  0.00      B    H  
ATOM    648  H2  HOH B 209      36.146  35.319  30.637  1.00  0.00      B    H  
ATOM    649  O   HOH B 210       8.786   3.687  31.903  1.00  0.00      B    O  
ATOM    650  H1  HOH B 210       8.952   2.690  32.019  1.00  0.00      B    H  
ATOM    651  H2  HOH B 210       9.117   4.127  32.760  1.00  0.00      B    H  
ATOM    652  O   HOH B 211      26.925  34.845  37.335  1.00  0.00      B    O  
ATOM    653  H1  HOH B 211      26.543  35.612  37.866  1.00  0.00      B    H  
ATOM    654  H2  HOH B 211      27.772  34.642  37.773  1.00  0.00      B    H  
ATOM    655  O   HOH B 212       1.844  24.640   9.457  1.00  0.00      B    O  
ATOM    656  H1  HOH B 212       1.220  24.149   8.871  1.00  0.00      B    H  
ATOM    657  H2  HOH B 212       2.526  23.947   9.650  1.00  0.00      B    H  
ATOM    658  O   HOH B 213      35.279  32.876  31.887  1.00  0.00      B    O  
ATOM    659  H1  HOH B 213      35.581  33.656  32.493  1.00  0.00      B    H  
ATOM    660  H2  HOH B 213      35.194  33.289  30.990  1.00  0.00      B    H  
ATOM    661  O   HOH B 214       7.684  13.281  16.942  1.00  0.00      B    O  
ATOM    662  H1  HOH B 214       7.285  13.872  16.224  1.00  0.00      B    H  
ATOM    663  H2  HOH B 214       8.618  12.978  16.657  1.00  0.00      B    H  
ATOM    664  O   HOH B 215      32.263  20.728  11.867  1.00  0.00      B    O  
ATOM    665  H1  HOH B 215      32.770  21.604  11.798  1.00  0.00      B    H  
ATOM    666  H2  HOH B 215      32.521  20.181  12.747  1.00  0.00      B    H  
ATOM    667  O   HOH B 216       0.491  24.632  26.387  1.00  0.00      B    O  
ATOM    668  H1  HOH B 216      -0.454  24.481  26.123  1.00  0.00      B    H  
ATOM    669  H2  HOH B 216       0.482  25.511  26.888  1.00  0.00      B    H  
ATOM    670  O   HOH B 217      24.575   9.546  19.871  1.00  0.00      B    O  
ATOM    671  H1  HOH B 217      25.116   8.662  19.985  1.00  0.00      B    H  
ATOM    672  H2  HOH B 217      24.937  10.038  19.035  1.00  0.00      B    H  
ATOM    673  O   HOH B 218      15.938  24.672  10.204  1.00  0.00      B    O  
ATOM    674  H1  HOH B 218      15.830  24.431   9.227  1.00  0.00      B    H  
ATOM    675  H2  HOH B 218      15.690  23.913  10.849  1.00  0.00      B    H  
ATOM    676  O   HOH B 219      13.073  21.375  36.952  1.00  0.00      B    O  
ATOM    677  H1  HOH B 219      12.412  20.630  36.952  1.00  0.00      B    H  
ATOM    678  H2  HOH B 219      13.557  21.304  36.029  1.00  0.00      B    H  
ATOM    679  O   HOH B 220       9.376   0.922  36.405  1.00  0.00      B    O  
ATOM    680  H1  HOH B 220       9.044   0.193  35.836  1.00  0.00      B    H  
ATOM    681  H2  HOH B 220       8.985   0.747  37.316  1.00  0.00      B    H  
ATOM    682  O   HOH B 221       8.119  30.188   9.939  1.00  0.00      B    O  
ATOM    683  H1  HOH B 221       7.253  29.784  10.274  1.00  0.00      B    H  
ATOM    684  H2  HOH B 221       8.848  29.519   9.927  1.00  0.00      B    H  
ATOM    685  O   HOH B 222      16.449  11.460   1.200  1.00  0.00      B    O  
ATOM    686  H1  HOH B 222      15.849  12.257   1.436  1.00  0.00      B    H  
ATOM    687  H2  HOH B 222      16.080  10.961   0.412  1.00  0.00      B    H  
ATOM    688  O   HOH B 223       9.312  33.605  34.591  1.00  0.00      B    O  
ATOM    689  H1  HOH B 223       8.450  33.209  34.179  1.00  0.00      B    H  
ATOM    690  H2  HOH B 223       9.618  32.887  35.202  1.00  0.00      B    H  
ATOM    691  O   HOH B 224      26.920  37.446   5.263  1.00  0.00      B    O  
ATOM    692  H1  HOH B 224      25.978  37.511   5.599  1.00  0.00      B    H  
ATOM    693  H2  HOH B 224      27.546  38.189   5.613  1.00  0.00      B    H  
ATOM    694  O   HOH B 225      38.766  25.767  20.701  1.00  0.00      B    O  
ATOM    695  H1  HOH B 225      38.321  25.300  21.508  1.00  0.00      B    H  
ATOM    696  H2  HOH B 225      38.481  25.370  19.765  1.00  0.00      B    H  
ATOM    697  O   HOH B 226      11.367  14.919   8.769  1.00  0.00      B    O  
ATOM    698  H1  HOH B 226      11.670  14.916   9.729  1.00  0.00      B    H  
ATOM    699  H2  HOH B 226      11.882  15.666   8.227  1.00  0.00      B    H  
ATOM    700  O   HOH B 227       7.158  31.736   0.984  1.00  0.00      B    O  
ATOM    701  H1  HOH B 227       6.513  31.854   0.200  1.00  0.00      B    H  
ATOM    702  H2  HOH B 227       7.894  31.056   0.786  1.00  0.00      B    H  
ATOM    703  O   HOH B 228      20.163  27.949  12.241  1.00  0.00      B    O  
ATOM    704  H1  HOH B 228      19.264  27.752  12.652  1.00  0.00      B    H  
ATOM    705  H2  HOH B 228      20.674  28.542  12.878  1.00  0.00      B    H  
ATOM    706  O   HOH B 229      24.665   1.349  13.974  1.00  0.00      B    O  
ATOM    707  H1  HOH B 229      25.255   1.968  14.544  1.00  0.00      B    H  
ATOM    708  H2  HOH B 229      23.932   0.977  14.553  1.00  0.00      B    H  
ATOM    709  O   HOH B 230      22.169  33.588   9.288  1.00  0.00      B    O  
ATOM    710  H1  HOH B 230      22.606  34.307   9.855  1.00  0.00      B    H  
ATOM    711  H2  HOH B 230      22.009  32.866   9.934  1.00  0.00      B    H  
ATOM    712  O   HOH B 231      25.977  17.708  33.393  1.00  0.00      B    O  
ATOM    713  H1  HOH B 231      26.217  16.869  32.883  1.00  0.00      B    H  
ATOM    714  H2  HOH B 231      26.492  18.516  32.992  1.00  0.00      B    H  
ATOM    715  O   HOH B 232      38.014  24.430  18.145  1.00  0.00      B    O  
ATOM    716  H1  HOH B 232      38.856  24.109  17.700  1.00  0.00      B    H  
ATOM    717  H2  HOH B 232      37.606  23.662  18.631  1.00  0.00      B    H  
ATOM    718  O   HOH B 233      31.842   6.886  32.089  1.00  0.00      B    O  
ATOM    719  H1  HOH B 233      32.037   5.969  32.378  1.00  0.00      B    H  
ATOM    720  H2  HOH B 233      31.376   7.397  32.780  1.00  0.00      B    H  
ATOM    721  O   HOH B 234      30.124  36.003  21.765  1.00  0.00      B    O  
ATOM    722  H1  HOH B 234      29.102  35.920  21.849  1.00  0.00      B    H  
ATOM    723  H2  HOH B 234      30.421  36.951  21.941  1.00  0.00      B    H  
ATOM    724  O   HOH B 235      31.394  36.092  35.783  1.00  0.00      B    O  
ATOM    725  H1  HOH B 235      30.506  36.519  35.605  1.00  0.00      B    H  
ATOM    726  H2  HOH B 235      31.632  36.469  36.740  1.00  0.00      B    H  
ATOM    727  O   HOH B 236      16.014   0.440  28.833  1.00  0.00      B    O  
ATOM    728  H1  HOH B 236      15.702   0.811  29.713  1.00  0.00      B    H  
ATOM    729  H2  HOH B 236      15.314   0.597  28.137  1.00  0.00      B    H  
ATOM    730  O   HOH B 237      13.987  33.366  27.343  1.00  0.00      B    O  
ATOM    731  H1  HOH B 237      14.901  33.017  27.434  1.00  0.00      B    H  
ATOM    732  H2  HOH B 237      13.902  34.029  28.105  1.00  0.00      B    H  
ATOM    733  O   HOH B 238       6.503  10.389  30.086  1.00  0.00      B    O  
ATOM    734  H1  HOH B 238       6.189   9.564  29.528  1.00  0.00      B    H  
ATOM    735  H2  HOH B 238       7.444  10.220  30.287  1.00  0.00      B    H  
ATOM    736  O   HOH B 239       0.628  16.065  22.753  1.00  0.00      B    O  
ATOM    737  H1  HOH B 239       0.945  15.903  21.850  1.00  0.00      B    H  
ATOM    738  H2  HOH B 239       0.284  15.249  23.191  1.00  0.00      B    H  
ATOM    739  O   HOH B 240       3.962   3.279  27.003  1.00  0.00      B    O  
ATOM    740  H1  HOH B 240       4.410   4.181  26.756  1.00  0.00      B    H  
ATOM    741  H2  HOH B 240       3.369   3.105  26.172  1.00  0.00      B    H  
ATOM    742  O   HOH B 241       1.099  20.204   8.527  1.00  0.00      B    O  
ATOM    743  H1  HOH B 241       0.936  20.512   9.465  1.00  0.00      B    H  
ATOM    744  H2  HOH B 241       0.904  19.193   8.461  1.00  0.00      B    H  
ATOM    745  O   HOH B 242      24.099   1.200   9.674  1.00  0.00      B    O  
ATOM    746  H1  HOH B 242      24.535   0.365   9.968  1.00  0.00      B    H  
ATOM    747  H2  HOH B 242      24.840   1.826   9.308  1.00  0.00      B    H  
ATOM    748  O   HOH B 243       3.672   4.504  30.730  1.00  0.00      B    O  
ATOM    749  H1  HOH B 243       4.054   3.567  30.813  1.00  0.00      B    H  
ATOM    750  H2  HOH B 243       2.826   4.504  30.062  1.00  0.00      B    H  
ATOM    751  O   HOH B 244       3.552   1.375  35.512  1.00  0.00      B    O  
ATOM    752  H1  HOH B 244       3.131   2.304  35.405  1.00  0.00      B    H  
ATOM    753  H2  HOH B 244       4.576   1.434  35.522  1.00  0.00      B    H  
ATOM    754  O   HOH B 245      -0.191   3.574  19.371  1.00  0.00      B    O  
ATOM    755  H1  HOH B 245       0.501   3.031  18.820  1.00  0.00      B    H  
ATOM    756  H2  HOH B 245       0.017   4.532  19.259  1.00  0.00      B    H  
ATOM    757  O   HOH B 246       0.614  36.185  11.350  1.00  0.00      B    O  
ATOM    758  H1  HOH B 246      -0.222  36.684  11.086  1.00  0.00      B    H  
ATOM    759  H2  HOH B 246       1.098  36.719  12.052  1.00  0.00      B    H  
ATOM    760  O   HOH B 247       0.034  18.656  23.301  1.00  0.00      B    O  
ATOM    761  H1  HOH B 247       0.699  19.415  23.253  1.00  0.00      B    H  
ATOM    762  H2  HOH B 247       0.556  17.779  23.137  1.00  0.00      B    H  
ATOM    763  O   HOH B 248      33.622  18.917   6.042  1.00  0.00      B    O  
ATOM    764  H1  HOH B 248      33.867  18.050   6.483  1.00  0.00      B    H  
ATOM    765  H2  HOH B 248      33.789  19.599   6.774  1.00  0.00      B    H  
ATOM    766  O   HOH B 249      10.978  33.020  20.648  1.00  0.00      B    O  
ATOM    767  H1  HOH B 249       9.965  33.252  20.536  1.00  0.00      B    H  
ATOM    768  H2  HOH B 249      11.106  32.230  21.273  1.00  0.00      B    H  
ATOM    769  O   HOH B 250      11.229   6.229  21.669  1.00  0.00      B    O  
ATOM    770  H1  HOH B 250      10.654   6.242  22.458  1.00  0.00      B    H  
ATOM    771  H2  HOH B 250      10.652   6.179  20.811  1.00  0.00      B    H  
ATOM    772  O   HOH B 251      18.286  24.881   7.065  1.00  0.00      B    O  
ATOM    773  H1  HOH B 251      18.656  24.870   8.014  1.00  0.00      B    H  
ATOM    774  H2  HOH B 251      18.025  23.936   6.834  1.00  0.00      B    H  
ATOM    775  O   HOH B 252       3.554  36.412  19.148  1.00  0.00      B    O  
ATOM    776  H1  HOH B 252       4.325  36.642  18.447  1.00  0.00      B    H  
ATOM    777  H2  HOH B 252       3.137  35.452  18.892  1.00  0.00      B    H  
ATOM    778  O   HOH B 253       9.801  30.102   4.984  1.00  0.00      B    O  
ATOM    779  H1  HOH B 253       9.282  30.548   5.703  1.00  0.00      B    H  
ATOM    780  H2  HOH B 253       9.728  29.084   5.145  1.00  0.00      B    H  
ATOM    781  O   HOH B 254      19.393  12.744  38.325  1.00  0.00      B    O  
ATOM    782  H1  HOH B 254      19.431  12.775  39.339  1.00  0.00      B    H  
ATOM    783  H2  HOH B 254      19.943  13.517  37.999  1.00  0.00      B    H  
ATOM    784  O   HOH B 255       5.784  21.628  38.078  1.00  0.00      B    O  
ATOM    785  H1  HOH B 255       4.923  21.951  37.668  1.00  0.00      B    H  
ATOM    786  H2  HOH B 255       5.772  21.711  39.087  1.00  0.00      B    H  
ATOM    787  O   HOH B 256      28.422  14.154  17.394  1.00  0.00      B    O  
ATOM    788  H1  HOH B 256      28.189  13.245  16.953  1.00  0.00      B    H  
ATOM    789  H2  HOH B 256      28.001  14.907  16.910  1.00  0.00      B    H  
ATOM    790  O   HOH B 257      23.668  19.616  11.730  1.00  0.00      B    O  
ATOM    791  H1  HOH B 257      23.819  20.569  11.625  1.00  0.00      B    H  
ATOM    792  H2  HOH B 257      24.202  19.398  12.558  1.00  0.00      B    H  
ATOM    793  O   HOH B 258      26.011   2.422   8.160  1.00  0.00      B    O  
ATOM    794  H1  HOH B 258      25.286   3.079   7.883  1.00  0.00      B    H  
ATOM    795  H2  HOH B 258      26.617   2.214   7.339  1.00  0.00      B    H  
ATOM    796  O   HOH B 259      19.455  30.596  20.040  1.00  0.00      B    O  
ATOM    797  H1  HOH B 259      20.148  30.006  20.495  1.00  0.00      B    H  
ATOM    798  H2  HOH B 259      19.208  31.326  20.655  1.00  0.00      B    H  
ATOM    799  O   HOH B 260      33.966   4.770   5.118  1.00  0.00      B    O  
ATOM    800  H1  HOH B 260      33.842   4.458   6.102  1.00  0.00      B    H  
ATOM    801  H2  HOH B 260      34.310   5.790   5.098  1.00  0.00      B    H  
ATOM    802  O   HOH B 261      38.235   7.574  30.777  1.00  0.00      B    O  
ATOM    803  H1  HOH B 261      37.754   8.461  30.466  1.00  0.00      B    H  
ATOM    804  H2  HOH B 261      38.575   7.773  31.739  1.00  0.00      B    H  
ATOM    805  O   HOH B 262      37.216   6.496  28.305  1.00  0.00      B    O  
ATOM    806  H1  HOH B 262      37.930   7.071  28.767  1.00  0.00      B    H  
ATOM    807  H2  HOH B 262      36.427   7.017  27.940  1.00  0.00      B    H  
ATOM    808  O   HOH B 263      13.183  38.327   7.375  1.00  0.00      B    O  
ATOM    809  H1  HOH B 263      13.715  38.199   6.516  1.00  0.00      B    H  
ATOM    810  H2  HOH B 263      12.664  37.509   7.483  1.00  0.00      B    H  
ATOM    811  O   HOH B 264      25.827  30.455  23.893  1.00  0.00      B    O  
ATOM    812  H1  HOH B 264      25.085  29.735  23.872  1.00  0.00      B    H  
ATOM    813  H2  HOH B 264      26.295  30.494  24.810  1.00  0.00      B    H  
ATOM    814  O   HOH B 265      28.696   6.557  21.514  1.00  0.00      B    O  
ATOM    815  H1  HOH B 265      29.353   6.784  22.246  1.00  0.00      B    H  
ATOM    816  H2  HOH B 265      29.018   5.662  21.089  1.00  0.00      B    H  
ATOM    817  O   HOH B 266      22.499  34.395  36.821  1.00  0.00      B    O  
ATOM    818  H1  HOH B 266      22.542  34.947  37.691  1.00  0.00      B    H  
ATOM    819  H2  HOH B 266      23.428  34.032  36.720  1.00  0.00      B    H  
ATOM    820  O   HOH B 267      10.438  38.002  24.068  1.00  0.00      B    O  
ATOM    821  H1  HOH B 267      10.538  37.375  24.859  1.00  0.00      B    H  
ATOM    822  H2  HOH B 267      11.275  37.943  23.596  1.00  0.00      B    H  
ATOM    823  O   HOH B 268      35.912   2.419  13.890  1.00  0.00      B    O  
ATOM    824  H1  HOH B 268      35.361   2.407  14.746  1.00  0.00      B    H  
ATOM    825  H2  HOH B 268      35.721   1.554  13.354  1.00  0.00      B    H  
ATOM    826  O   HOH B 269      29.542  10.815  34.503  1.00  0.00      B    O  
ATOM    827  H1  HOH B 269      28.932  11.453  33.991  1.00  0.00      B    H  
ATOM    828  H2  HOH B 269      30.364  11.312  34.594  1.00  0.00      B    H  
ATOM    829  O   HOH B 270      12.655   7.843  26.319  1.00  0.00      B    O  
ATOM    830  H1  HOH B 270      13.548   8.360  26.317  1.00  0.00      B    H  
ATOM    831  H2  HOH B 270      12.623   7.204  25.515  1.00  0.00      B    H  
ATOM    832  O   HOH B 271      29.786  35.198   2.165  1.00  0.00      B    O  
ATOM    833  H1  HOH B 271      30.093  35.390   1.213  1.00  0.00      B    H  
ATOM    834  H2  HOH B 271      30.461  34.629   2.627  1.00  0.00      B    H  
ATOM    835  O   HOH B 272       3.335  15.228  36.366  1.00  0.00      B    O  
ATOM    836  H1  HOH B 272       4.112  15.563  35.795  1.00  0.00      B    H  
ATOM    837  H2  HOH B 272       3.749  14.883  37.213  1.00  0.00      B    H  
ATOM    838  O   HOH B 273      33.207  32.492  13.397  1.00  0.00      B    O  
ATOM    839  H1  HOH B 273      34.143  32.761  13.287  1.00  0.00      B    H  
ATOM    840  H2  HOH B 273      32.888  32.873  14.319  1.00  0.00      B    H  
ATOM    841  O   HOH B 274      34.019  35.566   7.402  1.00  0.00      B    O  
ATOM    842  H1  HOH B 274      33.158  35.423   7.859  1.00  0.00      B    H  
ATOM    843  H2  HOH B 274      34.247  36.568   7.388  1.00  0.00      B    H  
ATOM    844  O   HOH B 275      22.787  16.896  33.203  1.00  0.00      B    O  
ATOM    845  H1  HOH B 275      22.528  16.355  32.390  1.00  0.00      B    H  
ATOM    846  H2  HOH B 275      23.689  17.203  33.001  1.00  0.00      B    H  
ATOM    847  O   HOH B 276       9.252  31.400  16.159  1.00  0.00      B    O  
ATOM    848  H1  HOH B 276      10.075  31.128  16.711  1.00  0.00      B    H  
ATOM    849  H2  HOH B 276       9.169  30.832  15.350  1.00  0.00      B    H  
ATOM    850  O   HOH B 277      20.556  36.002   1.906  1.00  0.00      B    O  
ATOM    851  H1  HOH B 277      19.942  35.838   2.792  1.00  0.00      B    H  
ATOM    852  H2  HOH B 277      21.467  35.496   2.061  1.00  0.00      B    H  
ATOM    853  O   HOH B 278      25.921  28.608  31.665  1.00  0.00      B    O  
ATOM    854  H1  HOH B 278      26.178  28.757  32.622  1.00  0.00      B    H  
ATOM    855  H2  HOH B 278      25.021  29.041  31.520  1.00  0.00      B    H  
ATOM    856  O   HOH B 279       5.867  26.820   3.462  1.00  0.00      B    O  
ATOM    857  H1  HOH B 279       5.619  25.956   2.986  1.00  0.00      B    H  
ATOM    858  H2  HOH B 279       5.586  27.639   2.896  1.00  0.00      B    H  
ATOM    859  O   HOH B 280      31.962  16.333  29.051  1.00  0.00      B    O  
ATOM    860  H1  HOH B 280      32.186  15.687  29.775  1.00  0.00      B    H  
ATOM    861  H2  HOH B 280      32.860  16.764  28.665  1.00  0.00      B    H  
ATOM    862  O   HOH B 281      16.325  25.446  37.747  1.00  0.00      B    O  
ATOM    863  H1  HOH B 281      17.102  24.833  37.493  1.00  0.00      B    H  
ATOM    864  H2  HOH B 281      15.612  24.809  38.003  1.00  0.00      B    H  
ATOM    865  O   HOH B 282      32.882   6.072  17.515  1.00  0.00      B    O  
ATOM    866  H1  HOH B 282      33.056   5.047  17.418  1.00  0.00      B    H  
ATOM    867  H2  HOH B 282      33.729   6.458  17.989  1.00  0.00      B    H  
ATOM    868  O   HOH B 283      36.713  26.061   7.062  1.00  0.00      B    O  
ATOM    869  H1  HOH B 283      36.932  25.489   6.225  1.00  0.00      B    H  
ATOM    870  H2  HOH B 283      37.155  26.960   6.861  1.00  0.00      B    H  
ATOM    871  O   HOH B 284      16.386  12.867   6.067  1.00  0.00      B    O  
ATOM    872  H1  HOH B 284      15.869  12.574   5.247  1.00  0.00      B    H  
ATOM    873  H2  HOH B 284      16.875  13.711   5.841  1.00  0.00      B    H  
ATOM    874  O   HOH B 285      38.995   0.794  12.323  1.00  0.00      B    O  
ATOM    875  H1  HOH B 285      38.853   0.383  13.246  1.00  0.00      B    H  
ATOM    876  H2  HOH B 285      38.253   1.476  12.319  1.00  0.00      B    H  
ATOM    877  O   HOH B 286      16.661  21.941  19.562  1.00  0.00      B    O  
ATOM    878  H1  HOH B 286      17.366  22.649  19.424  1.00  0.00      B    H  
ATOM    879  H2  HOH B 286      16.976  21.343  20.275  1.00  0.00      B    H  
ATOM    880  O   HOH B 287       7.841   3.985  29.476  1.00  0.00      B    O  
ATOM    881  H1  HOH B 287       8.040   3.997  30.505  1.00  0.00      B    H  
ATOM    882  H2  HOH B 287       8.211   3.122  29.132  1.00  0.00      B    H  
ATOM    883  O   HOH B 288      31.539  31.631   2.590  1.00  0.00      B    O  
ATOM    884  H1  HOH B 288      31.723  31.633   1.604  1.00  0.00      B    H  
ATOM    885  H2  HOH B 288      32.291  31.085   2.987  1.00  0.00      B    H  
ATOM    886  O   HOH B 289      10.623  35.343  25.790  1.00  0.00      B    O  
ATOM    887  H1  HOH B 289      10.777  35.643  26.721  1.00  0.00      B    H  
ATOM    888  H2  HOH B 289      11.304  34.639  25.557  1.00  0.00      B    H  
ATOM    889  O   HOH B 290      12.371  38.084   0.322  1.00  0.00      B    O  
ATOM    890  H1  HOH B 290      12.564  37.129   0.638  1.00  0.00      B    H  
ATOM    891  H2  HOH B 290      11.569  38.442   0.872  1.00  0.00      B    H  
ATOM    892  O   HOH B 291      38.556   3.502  15.868  1.00  0.00      B    O  
ATOM    893  H1  HOH B 291      39.494   2.976  15.934  1.00  0.00      B    H  
ATOM    894  H2  HOH B 291      37.914   2.813  15.571  1.00  0.00      B    H  
ATOM    895  O   HOH B 292      29.139  25.244  18.816  1.00  0.00      B    O  
ATOM    896  H1  HOH B 292      29.906  24.838  19.353  1.00  0.00      B    H  
ATOM    897  H2  HOH B 292      28.747  26.042  19.358  1.00  0.00      B    H  
ATOM    898  O   HOH B 293       6.106  35.458  31.591  1.00  0.00      B    O  
ATOM    899  H1  HOH B 293       5.554  35.242  32.436  1.00  0.00      B    H  
ATOM    900  H2  HOH B 293       6.792  34.746  31.492  1.00  0.00      B    H  
ATOM    901  O   HOH B 294       2.534   4.575  37.031  1.00  0.00      B    O  
ATOM    902  H1  HOH B 294       2.025   5.461  37.158  1.00  0.00      B    H  
ATOM    903  H2  HOH B 294       2.584   4.431  35.991  1.00  0.00      B    H  
ATOM    904  O   HOH B 295      24.332  13.000  19.106  1.00  0.00      B    O  
ATOM    905  H1  HOH B 295      25.177  13.510  19.366  1.00  0.00      B    H  
ATOM    906  H2  HOH B 295      24.419  12.794  18.098  1.00  0.00      B    H  
ATOM    907  O   HOH B 296      15.444  16.787  36.740  1.00  0.00      B    O  
ATOM    908  H1  HOH B 296      14.796  16.071  36.924  1.00  0.00      B    H  
ATOM    909  H2  HOH B 296      15.566  17.222  37.662  1.00  0.00      B    H  
ATOM    910  O   HOH B 297      31.659  17.447  16.831  1.00  0.00      B    O  
ATOM    911  H1  HOH B 297      31.860  16.669  16.211  1.00  0.00      B    H  
ATOM    912  H2  HOH B 297      32.483  17.459  17.489  1.00  0.00      B    H  
ATOM    913  O   HOH B 298      17.456   6.938   5.001  1.00  0.00      B    O  
ATOM    914  H1  HOH B 298      16.944   6.193   5.525  1.00  0.00      B    H  
ATOM    915  H2  HOH B 298      17.474   7.770   5.564  1.00  0.00      B    H  
ATOM    916  O   HOH B 299      28.828  26.229  14.934  1.00  0.00      B    O  
ATOM    917  H1  HOH B 299      29.457  26.903  15.307  1.00  0.00      B    H  
ATOM    918  H2  HOH B 299      28.155  26.749  14.470  1.00  0.00      B    H  
ATOM    919  O   HOH B 300      11.544   9.229  19.589  1.00  0.00      B    O  
ATOM    920  H1  HOH B 300      11.713   9.462  20.595  1.00  0.00      B    H  
ATOM    921  H2  HOH B 300      12.378   8.831  19.255  1.00  0.00      B    H  
ATOM    922  O   HOH B 301      37.025  20.315   1.156  1.00  0.00      B    O  
ATOM    923  H1  HOH B 301      36.663  21.278   0.961  1.00  0.00      B    H  
ATOM    924  H2  HOH B 301      37.472  20.324   2.020  1.00  0.00      B    H  
ATOM    925  O   HOH B 302       9.392  11.675  24.734  1.00  0.00      B    O  
ATOM    926  H1  HOH B 302       9.495  10.809  24.211  1.00  0.00      B    H  
ATOM    927  H2  HOH B 302       8.439  12.021  24.678  1.00  0.00      B    H  
ATOM    928  O   HOH B 303      21.569  11.772  32.497  1.00  0.00      B    O  
ATOM    929  H1  HOH B 303      21.210  11.663  33.436  1.00  0.00      B    H  
ATOM    930  H2  HOH B 303      22.586  11.695  32.438  1.00  0.00      B    H  
ATOM    931  O   HOH B 304       8.250  10.222  27.412  1.00  0.00      B    O  
ATOM    932  H1  HOH B 304       7.984   9.374  27.905  1.00  0.00      B    H  
ATOM    933  H2  HOH B 304       8.861  10.762  27.986  1.00  0.00      B    H  
ATOM    934  O   HOH B 305       2.081  25.490   5.149  1.00  0.00      B    O  
ATOM    935  H1  HOH B 305       2.387  26.166   4.420  1.00  0.00      B    H  
ATOM    936  H2  HOH B 305       1.119  25.538   5.264  1.00  0.00      B    H  
ATOM    937  O   HOH B 306      31.308  28.191  20.316  1.00  0.00      B    O  
ATOM    938  H1  HOH B 306      31.450  28.751  19.463  1.00  0.00      B    H  
ATOM    939  H2  HOH B 306      31.770  27.311  20.258  1.00  0.00      B    H  
ATOM    940  O   HOH B 307      38.875  23.177  37.603  1.00  0.00      B    O  
ATOM    941  H1  HOH B 307      38.979  24.164  37.808  1.00  0.00      B    H  
ATOM    942  H2  HOH B 307      39.358  22.674  38.250  1.00  0.00      B    H  
ATOM    943  O   HOH B 308      13.701  14.138  18.302  1.00  0.00      B    O  
ATOM    944  H1  HOH B 308      12.989  14.816  18.147  1.00  0.00      B    H  
ATOM    945  H2  HOH B 308      13.314  13.232  18.280  1.00  0.00      B    H  
ATOM    946  O   HOH B 309      25.950  31.738   1.548  1.00  0.00      B    O  
ATOM    947  H1  HOH B 309      26.894  31.724   1.957  1.00  0.00      B    H  
ATOM    948  H2  HOH B 309      26.055  31.657   0.567  1.00  0.00      B    H  
ATOM    949  O   HOH B 310      26.437  36.683  29.873  1.00  0.00      B    O  
ATOM    950  H1  HOH B 310      26.384  36.410  28.857  1.00  0.00      B    H  
ATOM    951  H2  HOH B 310      25.513  36.520  30.225  1.00  0.00      B    H  
ATOM    952  O   HOH B 311      26.741  36.044   1.974  1.00  0.00      B    O  
ATOM    953  H1  HOH B 311      26.785  37.033   2.172  1.00  0.00      B    H  
ATOM    954  H2  HOH B 311      27.681  35.641   1.934  1.00  0.00      B    H  
ATOM    955  O   HOH B 312       1.901   2.332   9.222  1.00  0.00      B    O  
ATOM    956  H1  HOH B 312       2.608   2.615   9.923  1.00  0.00      B    H  
ATOM    957  H2  HOH B 312       2.212   2.643   8.334  1.00  0.00      B    H  
ATOM    958  O   HOH B 313       8.329   7.090   7.264  1.00  0.00      B    O  
ATOM    959  H1  HOH B 313       7.394   6.886   6.910  1.00  0.00      B    H  
ATOM    960  H2  HOH B 313       8.216   8.058   7.576  1.00  0.00      B    H  
ATOM    961  O   HOH B 314       1.391  15.734  20.229  1.00  0.00      B    O  
ATOM    962  H1  HOH B 314       0.696  15.689  19.479  1.00  0.00      B    H  
ATOM    963  H2  HOH B 314       2.176  15.179  19.962  1.00  0.00      B    H  
ATOM    964  O   HOH B 315      17.249  14.376  11.598  1.00  0.00      B    O  
ATOM    965  H1  HOH B 315      18.258  14.311  11.711  1.00  0.00      B    H  
ATOM    966  H2  HOH B 315      16.887  13.508  11.968  1.00  0.00      B    H  
ATOM    967  O   HOH B 316       6.199  38.368  32.211  1.00  0.00      B    O  
ATOM    968  H1  HOH B 316       6.479  37.447  31.930  1.00  0.00      B    H  
ATOM    969  H2  HOH B 316       5.266  38.356  32.509  1.00  0.00      B    H  
ATOM    970  O   HOH B 317      32.592   3.250  14.673  1.00  0.00      B    O  
ATOM    971  H1  HOH B 317      32.986   4.154  14.354  1.00  0.00      B    H  
ATOM    972  H2  HOH B 317      32.543   3.300  15.667  1.00  0.00      B    H  
ATOM    973  O   HOH B 318      34.201  34.584  20.075  1.00  0.00      B    O  
ATOM    974  H1  HOH B 318      34.439  34.961  19.195  1.00  0.00      B    H  
ATOM    975  H2  HOH B 318      35.065  34.453  20.639  1.00  0.00      B    H  
ATOM    976  O   HOH B 319       1.767  21.669  18.089  1.00  0.00      B    O  
ATOM    977  H1  HOH B 319       2.032  21.323  19.044  1.00  0.00      B    H  
ATOM    978  H2  HOH B 319       2.563  21.558  17.528  1.00  0.00      B    H  
ATOM    979  O   HOH B 320      13.389  11.049  38.013  1.00  0.00      B    O  
ATOM    980  H1  HOH B 320      12.943  11.041  37.101  1.00  0.00      B    H  
ATOM    981  H2  HOH B 320      14.239  10.501  38.091  1.00  0.00      B    H  
ATOM    982  O   HOH B 321       4.715  35.471  24.301  1.00  0.00      B    O  
ATOM    983  H1  HOH B 321       4.433  34.482  24.349  1.00  0.00      B    H  
ATOM    984  H2  HOH B 321       5.656  35.531  24.022  1.00  0.00      B    H  
ATOM    985  O   HOH B 322       7.986  29.297  26.870  1.00  0.00      B    O  
ATOM    986  H1  HOH B 322       8.818  29.496  26.321  1.00  0.00      B    H  
ATOM    987  H2  HOH B 322       8.356  28.687  27.591  1.00  0.00      B    H  
ATOM    988  O   HOH B 323      17.566  13.366  20.723  1.00  0.00      B    O  
ATOM    989  H1  HOH B 323      17.658  12.726  19.923  1.00  0.00      B    H  
ATOM    990  H2  HOH B 323      18.497  13.763  20.888  1.00  0.00      B    H  
ATOM    991  O   HOH B 324      30.202   7.570   3.171  1.00  0.00      B    O  
ATOM    992  H1  HOH B 324      29.481   8.002   3.740  1.00  0.00      B    H  
ATOM    993  H2  HOH B 324      30.105   6.563   3.342  1.00  0.00      B    H  
ATOM    994  O   HOH B 325      22.195  13.573   0.888  1.00  0.00      B    O  
ATOM    995  H1  HOH B 325      21.640  14.184   0.384  1.00  0.00      B    H  
ATOM    996  H2  HOH B 325      23.074  14.009   0.925  1.00  0.00      B    H  
ATOM    997  O   HOH B 326      29.604   4.591  27.936  1.00  0.00      B    O  
ATOM    998  H1  HOH B 326      30.233   5.324  28.407  1.00  0.00      B    H  
ATOM    999  H2  HOH B 326      29.444   3.857  28.600  1.00  0.00      B    H  
ATOM   1000  O   HOH B 327      10.268  27.883  22.347  1.00  0.00      B    O  
ATOM   1001  H1  HOH B 327      10.957  28.190  21.733  1.00  0.00      B    H  
ATOM   1002  H2  HOH B 327      10.682  27.883  23.263  1.00  0.00      B    H  
ATOM   1003  O   HOH B 328       6.074  28.709  29.741  1.00  0.00      B    O  
ATOM   1004  H1  HOH B 328       7.038  28.545  29.723  1.00  0.00      B    H  
ATOM   1005  H2  HOH B 328       5.543  27.920  29.467  1.00  0.00      B    H  
ATOM   1006  O   HOH B 329      35.016   7.418   5.225  1.00  0.00      B    O  
ATOM   1007  H1  HOH B 329      35.036   8.076   4.392  1.00  0.00      B    H  
ATOM   1008  H2  HOH B 329      35.938   6.897   5.160  1.00  0.00      B    H  
ATOM   1009  O   HOH B 330      27.946  38.196  38.618  1.00  0.00      B    O  
ATOM   1010  H1  HOH B 330      26.925  38.247  38.802  1.00  0.00      B    H  
ATOM   1011  H2  HOH B 330      28.219  39.168  38.340  1.00  0.00      B    H  
ATOM   1012  O   HOH B 331      12.523  34.189  30.584  1.00  0.00      B    O  
ATOM   1013  H1  HOH B 331      12.902  35.093  30.508  1.00  0.00      B    H  
ATOM   1014  H2  HOH B 331      11.847  34.173  31.347  1.00  0.00      B    H  
ATOM   1015  O   HOH B 332      11.988  24.582   9.624  1.00  0.00      B    O  
ATOM   1016  H1  HOH B 332      12.542  24.710  10.451  1.00  0.00      B    H  
ATOM   1017  H2  HOH B 332      11.001  24.464   9.844  1.00  0.00      B    H  
ATOM   1018  O   HOH B 333      38.503  37.812   9.279  1.00  0.00      B    O  
ATOM   1019  H1  HOH B 333      39.165  37.143   9.050  1.00  0.00      B    H  
ATOM   1020  H2  HOH B 333      38.979  38.552   9.670  1.00  0.00      B    H  
ATOM   1021  O   HOH B 334       7.899  28.628  17.625  1.00  0.00      B    O  
ATOM   1022  H1  HOH B 334       8.238  27.678  17.696  1.00  0.00      B    H  
ATOM   1023  H2  HOH B 334       8.643  29.111  17.230  1.00  0.00      B    H  
ATOM   1024  O   HOH B 335      23.747   7.680   6.272  1.00  0.00      B    O  
ATOM   1025  H1  HOH B 335      23.290   7.708   7.196  1.00  0.00      B    H  
ATOM   1026  H2  HOH B 335      23.107   7.139   5.667  1.00  0.00      B    H  
ATOM   1027  O   HOH B 336       3.636   5.888  33.202  1.00  0.00      B    O  
ATOM   1028  H1  HOH B 336       3.271   6.874  33.061  1.00  0.00      B    H  
ATOM   1029  H2  HOH B 336       3.840   5.567  32.267  1.00  0.00      B    H  
ATOM   1030  O   HOH B 337      31.701  22.069   8.480  1.00  0.00      B    O  
ATOM   1031  H1  HOH B 337      32.642  22.445   8.663  1.00  0.00      B    H  
ATOM   1032  H2  HOH B 337      31.144  22.393   9.199  1.00  0.00      B    H  
ATOM   1033  O   HOH B 338      20.681  33.432   4.142  1.00  0.00      B    O  
ATOM   1034  H1  HOH B 338      19.746  33.719   3.994  1.00  0.00      B    H  
ATOM   1035  H2  HOH B 338      20.901  33.533   5.098  1.00  0.00      B    H  
ATOM   1036  O   HOH B 339      25.187  20.371   4.725  1.00  0.00      B    O  
ATOM   1037  H1  HOH B 339      25.141  19.366   4.939  1.00  0.00      B    H  
ATOM   1038  H2  HOH B 339      24.302  20.659   4.363  1.00  0.00      B    H  
ATOM   1039  O   HOH B 340      24.273  17.455   6.178  1.00  0.00      B    O  
ATOM   1040  H1  HOH B 340      24.780  16.660   5.771  1.00  0.00      B    H  
ATOM   1041  H2  HOH B 340      24.776  17.757   7.022  1.00  0.00      B    H  
ATOM   1042  O   HOH B 341       3.775  17.172  22.270  1.00  0.00      B    O  
ATOM   1043  H1  HOH B 341       4.586  17.058  21.638  1.00  0.00      B    H  
ATOM   1044  H2  HOH B 341       3.155  16.452  21.869  1.00  0.00      B    H  
ATOM   1045  O   HOH B 342      17.405  15.422   8.714  1.00  0.00      B    O  
ATOM   1046  H1  HOH B 342      17.893  14.767   8.113  1.00  0.00      B    H  
ATOM   1047  H2  HOH B 342      17.132  14.978   9.607  1.00  0.00      B    H  
ATOM   1048  O   HOH B 343      18.978  20.153  23.347  1.00  0.00      B    O  
ATOM   1049  H1  HOH B 343      18.797  20.617  24.247  1.00  0.00      B    H  
ATOM   1050  H2  HOH B 343      19.741  19.591  23.530  1.00  0.00      B    H  
ATOM   1051  O   HOH B 344      17.509   6.204  37.358  1.00  0.00      B    O  
ATOM   1052  H1  HOH B 344      17.790   5.321  37.774  1.00  0.00      B    H  
ATOM   1053  H2  HOH B 344      17.523   6.162  36.329  1.00  0.00      B    H  
ATOM   1054  O   HOH B 345      27.151  22.232  36.292  1.00  0.00      B    O  
ATOM   1055  H1  HOH B 345      27.800  22.599  37.052  1.00  0.00      B    H  
ATOM   1056  H2  HOH B 345      26.673  22.923  35.699  1.00  0.00      B    H  
ATOM   1057  O   HOH B 346      22.457  26.155  28.548  1.00  0.00      B    O  
ATOM   1058  H1  HOH B 346      23.087  25.733  29.207  1.00  0.00      B    H  
ATOM   1059  H2  HOH B 346      21.957  26.858  29.068  1.00  0.00      B    H  
ATOM   1060  O   HOH B 347       5.799   3.777  33.479  1.00  0.00      B    O  
ATOM   1061  H1  HOH B 347       5.157   4.474  33.736  1.00  0.00      B    H  
ATOM   1062  H2  HOH B 347       6.024   3.241  34.351  1.00  0.00      B    H  
ATOM   1063  O   HOH B 348      17.952  29.368  23.485  1.00  0.00      B    O  
ATOM   1064  H1  HOH B 348      18.142  28.467  23.045  1.00  0.00      B    H  
ATOM   1065  H2  HOH B 348      18.915  29.784  23.547  1.00  0.00      B    H  
ATOM   1066  O   HOH B 349       7.183  16.038  18.707  1.00  0.00      B    O  
ATOM   1067  H1  HOH B 349       6.476  15.365  18.907  1.00  0.00      B    H  
ATOM   1068  H2  HOH B 349       7.961  15.502  18.284  1.00  0.00      B    H  
ATOM   1069  O   HOH B 350       3.609  29.723  12.724  1.00  0.00      B    O  
ATOM   1070  H1  HOH B 350       3.199  30.519  13.231  1.00  0.00      B    H  
ATOM   1071  H2  HOH B 350       2.985  29.523  11.969  1.00  0.00      B    H  
ATOM   1072  O   HOH B 351      15.002   9.225  35.898  1.00  0.00      B    O  
ATOM   1073  H1  HOH B 351      14.191   8.624  35.733  1.00  0.00      B    H  
ATOM   1074  H2  HOH B 351      15.513   9.188  34.991  1.00  0.00      B    H  
ATOM   1075  O   HOH B 352       4.870   3.506   2.559  1.00  0.00      B    O  
ATOM   1076  H1  HOH B 352       4.937   3.387   1.534  1.00  0.00      B    H  
ATOM   1077  H2  HOH B 352       4.376   4.375   2.663  1.00  0.00      B    H  
ATOM   1078  O   HOH B 353       5.289  35.392  11.984  1.00  0.00      B    O  
ATOM   1079  H1  HOH B 353       5.642  34.634  12.586  1.00  0.00      B    H  
ATOM   1080  H2  HOH B 353       5.115  36.145  12.623  1.00  0.00      B    H  
ATOM   1081  O   HOH B 354      20.860   2.596  13.542  1.00  0.00      B    O  
ATOM   1082  H1  HOH B 354      21.596   2.834  12.890  1.00  0.00      B    H  
ATOM   1083  H2  HOH B 354      21.171   1.747  14.112  1.00  0.00      B    H  
ATOM   1084  O   HOH B 355      37.475  15.513   0.145  1.00  0.00      B    O  
ATOM   1085  H1  HOH B 355      37.727  15.631  -0.815  1.00  0.00      B    H  
ATOM   1086  H2  HOH B 355      38.243  15.669   0.720  1.00  0.00      B    H  
ATOM   1087  O   HOH B 356       1.831  29.288  10.447  1.00  0.00      B    O  
ATOM   1088  H1  HOH B 356       2.431  28.564  10.071  1.00  0.00      B    H  
ATOM   1089  H2  HOH B 356       1.928  30.079   9.835  1.00  0.00      B    H  
ATOM   1090  O   HOH B 357      22.479   7.423   8.856  1.00  0.00      B    O  
ATOM   1091  H1  HOH B 357      21.971   6.645   8.441  1.00  0.00      B    H  
ATOM   1092  H2  HOH B 357      23.172   7.067   9.524  1.00  0.00      B    H  
ATOM   1093  O   HOH B 358      19.563   6.637  29.957  1.00  0.00      B    O  
ATOM   1094  H1  HOH B 358      20.419   6.174  30.274  1.00  0.00      B    H  
ATOM   1095  H2  HOH B 358      19.205   7.041  30.820  1.00  0.00      B    H  
ATOM   1096  O   HOH B 359      38.899  15.976   6.392  1.00  0.00      B    O  
ATOM   1097  H1  HOH B 359      38.753  15.213   7.047  1.00  0.00      B    H  
ATOM   1098  H2  HOH B 359      38.228  15.811   5.609  1.00  0.00      B    H  
ATOM   1099  O   HOH B 360      29.488   5.593  36.170  1.00  0.00      B    O  
ATOM   1100  H1  HOH B 360      29.439   6.585  35.869  1.00  0.00      B    H  
ATOM   1101  H2  HOH B 360      29.145   5.096  35.381  1.00  0.00      B    H  
ATOM   1102  O   HOH B 361       8.112  16.297  22.390  1.00  0.00      B    O  
ATOM   1103  H1  HOH B 361       8.811  16.429  23.126  1.00  0.00      B    H  
ATOM   1104  H2  HOH B 361       7.893  15.329  22.354  1.00  0.00      B    H  
ATOM   1105  O   HOH B 362      15.749  27.667  27.025  1.00  0.00      B    O  
ATOM   1106  H1  HOH B 362      15.141  26.874  27.352  1.00  0.00      B    H  
ATOM   1107  H2  HOH B 362      15.598  27.820  25.999  1.00  0.00      B    H  
ATOM   1108  O   HOH B 363      19.584   8.775   1.536  1.00  0.00      B    O  
ATOM   1109  H1  HOH B 363      18.705   8.887   2.108  1.00  0.00      B    H  
ATOM   1110  H2  HOH B 363      20.268   8.538   2.245  1.00  0.00      B    H  
ATOM   1111  O   HOH B 364      34.193   9.757  11.156  1.00  0.00      B    O  
ATOM   1112  H1  HOH B 364      35.125   9.442  10.961  1.00  0.00      B    H  
ATOM   1113  H2  HOH B 364      34.025   9.482  12.148  1.00  0.00      B    H  
ATOM   1114  O   HOH B 365      16.782  32.153  23.626  1.00  0.00      B    O  
ATOM   1115  H1  HOH B 365      16.884  31.871  22.675  1.00  0.00      B    H  
ATOM   1116  H2  HOH B 365      16.968  31.354  24.161  1.00  0.00      B    H  
ATOM   1117  O   HOH B 366      35.864  24.384  21.416  1.00  0.00      B    O  
ATOM   1118  H1  HOH B 366      36.704  24.270  22.034  1.00  0.00      B    H  
ATOM   1119  H2  HOH B 366      35.971  23.806  20.632  1.00  0.00      B    H  
ATOM   1120  O   HOH B 367      38.251   5.859  11.680  1.00  0.00      B    O  
ATOM   1121  H1  HOH B 367      38.846   5.770  10.832  1.00  0.00      B    H  
ATOM   1122  H2  HOH B 367      38.204   6.808  11.961  1.00  0.00      B    H  
ATOM   1123  O   HOH B 368      32.099   5.470  11.524  1.00  0.00      B    O  
ATOM   1124  H1  HOH B 368      31.268   5.279  12.107  1.00  0.00      B    H  
ATOM   1125  H2  HOH B 368      32.851   5.537  12.218  1.00  0.00      B    H  
ATOM   1126  O   HOH B 369      38.460   2.482   9.121  1.00  0.00      B    O  
ATOM   1127  H1  HOH B 369      39.476   2.412   9.073  1.00  0.00      B    H  
ATOM   1128  H2  HOH B 369      38.207   2.819  10.062  1.00  0.00      B    H  
ATOM   1129  O   HOH B 370      30.435  18.147   8.894  1.00  0.00      B    O  
ATOM   1130  H1  HOH B 370      29.629  17.712   9.371  1.00  0.00      B    H  
ATOM   1131  H2  HOH B 370      30.118  19.046   8.410  1.00  0.00      B    H  
ATOM   1132  O   HOH B 371      32.569  34.604  22.254  1.00  0.00      B    O  
ATOM   1133  H1  HOH B 371      33.140  34.519  21.375  1.00  0.00      B    H  
ATOM   1134  H2  HOH B 371      31.596  34.759  21.989  1.00  0.00      B    H  
ATOM   1135  O   HOH B 372      25.927  27.639   2.412  1.00  0.00      B    O  
ATOM   1136  H1  HOH B 372      26.339  28.009   3.258  1.00  0.00      B    H  
ATOM   1137  H2  HOH B 372      26.573  26.918   2.121  1.00  0.00      B    H  
ATOM   1138  O   HOH B 373      30.420  13.382  26.642  1.00  0.00      B    O  
ATOM   1139  H1  HOH B 373      31.390  13.692  26.663  1.00  0.00      B    H  
ATOM   1140  H2  HOH B 373      30.364  12.495  26.139  1.00  0.00      B    H  
ATOM   1141  O   HOH B 374      31.759   8.788  10.374  1.00  0.00      B    O  
ATOM   1142  H1  HOH B 374      31.963   8.062   9.672  1.00  0.00      B    H  
ATOM   1143  H2  HOH B 374      32.649   9.176  10.679  1.00  0.00      B    H  
ATOM   1144  O   HOH B 375      36.609  22.865  34.486  1.00  0.00      B    O  
ATOM   1145  H1  HOH B 375      37.062  23.674  34.824  1.00  0.00      B    H  
ATOM   1146  H2  HOH B 375      36.024  23.135  33.740  1.00  0.00      B    H  
ATOM   1147  O   HOH B 376      28.971  26.580  28.664  1.00  0.00      B    O  
ATOM   1148  H1  HOH B 376      28.179  26.082  28.219  1.00  0.00      B    H  
ATOM   1149  H2  HOH B 376      28.727  26.571  29.699  1.00  0.00      B    H  
ATOM   1150  O   HOH B 377      10.206  25.435  36.124  1.00  0.00      B    O  
ATOM   1151  H1  HOH B 377       9.568  25.123  35.307  1.00  0.00      B    H  
ATOM   1152  H2  HOH B 377      10.363  24.675  36.765  1.00  0.00      B    H  
ATOM   1153  O   HOH B 378      35.848  13.453   0.944  1.00  0.00      B    O  
ATOM   1154  H1  HOH B 378      35.615  12.793   0.231  1.00  0.00      B    H  
ATOM   1155  H2  HOH B 378      36.584  14.109   0.627  1.00  0.00      B    H  
ATOM   1156  O   HOH B 379      23.627   4.156   3.082  1.00  0.00      B    O  
ATOM   1157  H1  HOH B 379      24.509   3.701   3.077  1.00  0.00      B    H  
ATOM   1158  H2  HOH B 379      23.341   4.097   2.105  1.00  0.00      B    H  
ATOM   1159  O   HOH B 380       0.596  30.518   0.916  1.00  0.00      B    O  
ATOM   1160  H1  HOH B 380       0.748  30.152   1.823  1.00  0.00      B    H  
ATOM   1161  H2  HOH B 380      -0.242  30.065   0.559  1.00  0.00      B    H  
ATOM   1162  O   HOH B 381      29.209  28.905   0.911  1.00  0.00      B    O  
ATOM   1163  H1  HOH B 381      29.792  29.316   0.138  1.00  0.00      B    H  
ATOM   1164  H2  HOH B 381      28.282  28.772   0.481  1.00  0.00      B    H  
ATOM   1165  O   HOH B 382       7.942  33.877   6.453  1.00  0.00      B    O  
ATOM   1166  H1  HOH B 382       8.449  33.031   6.297  1.00  0.00      B    H  
ATOM   1167  H2  HOH B 382       7.551  34.114   5.514  1.00  0.00      B    H  
ATOM   1168  O   HOH B 383      14.755  15.776  12.347  1.00  0.00      B    O  
ATOM   1169  H1  HOH B 383      15.384  15.329  11.707  1.00  0.00      B    H  
ATOM   1170  H2  HOH B 383      15.017  15.588  13.285  1.00  0.00      B    H  
ATOM   1171  O   HOH B 384       6.815  22.615   7.080  1.00  0.00      B    O  
ATOM   1172  H1  HOH B 384       7.758  22.328   7.160  1.00  0.00      B    H  
ATOM   1173  H2  HOH B 384       6.245  21.843   6.767  1.00  0.00      B    H  
ATOM   1174  O   HOH B 385      13.680  33.017  16.417  1.00  0.00      B    O  
ATOM   1175  H1  HOH B 385      13.291  32.582  17.212  1.00  0.00      B    H  
ATOM   1176  H2  HOH B 385      14.484  32.454  16.113  1.00  0.00      B    H  
ATOM   1177  O   HOH B 386      13.390  28.909  34.522  1.00  0.00      B    O  
ATOM   1178  H1  HOH B 386      13.154  29.814  34.950  1.00  0.00      B    H  
ATOM   1179  H2  HOH B 386      13.051  28.896  33.537  1.00  0.00      B    H  
ATOM   1180  O   HOH B 387       3.133  32.660  24.723  1.00  0.00      B    O  
ATOM   1181  H1  HOH B 387       2.356  32.746  25.338  1.00  0.00      B    H  
ATOM   1182  H2  HOH B 387       3.549  31.778  24.853  1.00  0.00      B    H  
ATOM   1183  O   HOH B 388      21.182  25.183  32.595  1.00  0.00      B    O  
ATOM   1184  H1  HOH B 388      21.111  24.445  33.326  1.00  0.00      B    H  
ATOM   1185  H2  HOH B 388      22.041  25.735  32.644  1.00  0.00      B    H  
ATOM   1186  O   HOH B 389      28.816  21.914   1.499  1.00  0.00      B    O  
ATOM   1187  H1  HOH B 389      29.627  22.065   2.097  1.00  0.00      B    H  
ATOM   1188  H2  HOH B 389      28.010  21.690   2.125  1.00  0.00      B    H  
ATOM   1189  O   HOH B 390       1.011  12.715   3.691  1.00  0.00      B    O  
ATOM   1190  H1  HOH B 390       0.256  13.345   3.276  1.00  0.00      B    H  
ATOM   1191  H2  HOH B 390       1.621  12.513   2.916  1.00  0.00      B    H  
ATOM   1192  O   HOH B 391       6.745  17.273   9.385  1.00  0.00      B    O  
ATOM   1193  H1  HOH B 391       6.698  16.258   9.448  1.00  0.00      B    H  
ATOM   1194  H2  HOH B 391       5.972  17.727   9.837  1.00  0.00      B    H  
ATOM   1195  O   HOH B 392      10.833  18.096  11.522  1.00  0.00      B    O  
ATOM   1196  H1  HOH B 392      11.100  17.427  12.263  1.00  0.00      B    H  
ATOM   1197  H2  HOH B 392      10.080  18.696  11.829  1.00  0.00      B    H  
ATOM   1198  O   HOH B 393       7.055   6.490  32.146  1.00  0.00      B    O  
ATOM   1199  H1  HOH B 393       6.646   5.588  32.375  1.00  0.00      B    H  
ATOM   1200  H2  HOH B 393       7.081   6.477  31.119  1.00  0.00      B    H  
ATOM   1201  O   HOH B 394      -0.007  35.096  23.401  1.00  0.00      B    O  
ATOM   1202  H1  HOH B 394      -0.626  35.300  22.648  1.00  0.00      B    H  
ATOM   1203  H2  HOH B 394       0.814  34.471  23.120  1.00  0.00      B    H  
ATOM   1204  O   HOH B 395       5.496  24.202   2.165  1.00  0.00      B    O  
ATOM   1205  H1  HOH B 395       6.309  24.196   2.788  1.00  0.00      B    H  
ATOM   1206  H2  HOH B 395       5.765  24.725   1.332  1.00  0.00      B    H  
ATOM   1207  O   HOH B 396      28.006   5.367   4.265  1.00  0.00      B    O  
ATOM   1208  H1  HOH B 396      28.939   5.121   4.596  1.00  0.00      B    H  
ATOM   1209  H2  HOH B 396      27.663   6.138   4.802  1.00  0.00      B    H  
ATOM   1210  O   HOH B 397      31.717  28.285   1.841  1.00  0.00      B    O  
ATOM   1211  H1  HOH B 397      31.610  27.320   1.765  1.00  0.00      B    H  
ATOM   1212  H2  HOH B 397      30.816  28.738   1.758  1.00  0.00      B    H  
ATOM   1213  O   HOH B 398       2.518  37.552  12.579  1.00  0.00      B    O  
ATOM   1214  H1  HOH B 398       2.282  37.803  11.653  1.00  0.00      B    H  
ATOM   1215  H2  HOH B 398       2.845  38.367  13.118  1.00  0.00      B    H  
ATOM   1216  O   HOH B 399       7.838  10.160  21.917  1.00  0.00      B    O  
ATOM   1217  H1  HOH B 399       8.648   9.636  22.366  1.00  0.00      B    H  
ATOM   1218  H2  HOH B 399       8.132  10.543  20.970  1.00  0.00      B    H  
ATOM   1219  O   HOH B 400      23.255  37.179  35.737  1.00  0.00      B    O  
ATOM   1220  H1  HOH B 400      22.725  37.544  34.908  1.00  0.00      B    H  
ATOM   1221  H2  HOH B 400      22.743  36.359  36.141  1.00  0.00      B    H  
ATOM   1222  O   HOH B 401      32.962  11.833  17.405  1.00  0.00      B    O  
ATOM   1223  H1  HOH B 401      32.552  12.767  17.538  1.00  0.00      B    H  
ATOM   1224  H2  HOH B 401      33.129  11.388  18.270  1.00  0.00      B    H  
ATOM   1225  O   HOH B 402       8.134  27.025  32.488  1.00  0.00      B    O  
ATOM   1226  H1  HOH B 402       8.698  27.857  32.529  1.00  0.00      B    H  
ATOM   1227  H2  HOH B 402       8.699  26.343  33.010  1.00  0.00      B    H  
ATOM   1228  O   HOH B 403      19.429   3.467  25.780  1.00  0.00      B    O  
ATOM   1229  H1  HOH B 403      19.387   4.140  26.554  1.00  0.00      B    H  
ATOM   1230  H2  HOH B 403      18.520   3.188  25.637  1.00  0.00      B    H  
ATOM   1231  O   HOH B 404      13.425  31.801  30.843  1.00  0.00      B    O  
ATOM   1232  H1  HOH B 404      14.130  31.615  30.136  1.00  0.00      B    H  
ATOM   1233  H2  HOH B 404      13.096  32.748  30.630  1.00  0.00      B    H  
ATOM   1234  O   HOH B 405      27.626  18.392  26.271  1.00  0.00      B    O  
ATOM   1235  H1  HOH B 405      26.956  17.721  26.541  1.00  0.00      B    H  
ATOM   1236  H2  HOH B 405      28.417  18.290  26.904  1.00  0.00      B    H  
ATOM   1237  O   HOH B 406      32.305  27.145   7.488  1.00  0.00      B    O  
ATOM   1238  H1  HOH B 406      32.257  28.142   7.616  1.00  0.00      B    H  
ATOM   1239  H2  HOH B 406      33.221  26.972   7.098  1.00  0.00      B    H  
ATOM   1240  O   HOH B 407      34.501  28.274  11.161  1.00  0.00      B    O  
ATOM   1241  H1  HOH B 407      34.329  29.292  11.126  1.00  0.00      B    H  
ATOM   1242  H2  HOH B 407      33.611  27.725  10.958  1.00  0.00      B    H  
ATOM   1243  O   HOH B 408      17.463  14.411  31.757  1.00  0.00      B    O  
ATOM   1244  H1  HOH B 408      17.176  13.750  32.533  1.00  0.00      B    H  
ATOM   1245  H2  HOH B 408      18.346  14.824  31.985  1.00  0.00      B    H  
ATOM   1246  O   HOH B 409      30.718  29.920  13.517  1.00  0.00      B    O  
ATOM   1247  H1  HOH B 409      30.935  30.872  13.315  1.00  0.00      B    H  
ATOM   1248  H2  HOH B 409      29.747  29.839  13.729  1.00  0.00      B    H  
ATOM   1249  O   HOH B 410       5.622  18.526  27.524  1.00  0.00      B    O  
ATOM   1250  H1  HOH B 410       6.493  18.188  27.162  1.00  0.00      B    H  
ATOM   1251  H2  HOH B 410       5.203  17.864  28.222  1.00  0.00      B    H  
ATOM   1252  O   HOH B 411      26.575  38.118  23.213  1.00  0.00      B    O  
ATOM   1253  H1  HOH B 411      26.902  37.603  22.434  1.00  0.00      B    H  
ATOM   1254  H2  HOH B 411      25.773  38.700  23.009  1.00  0.00      B    H  
ATOM   1255  O   HOH B 412      18.988  10.482  36.805  1.00  0.00      B    O  
ATOM   1256  H1  HOH B 412      19.461   9.656  37.192  1.00  0.00      B    H  
ATOM   1257  H2  HOH B 412      18.700  11.025  37.600  1.00  0.00      B    H  
ATOM   1258  O   HOH B 413       1.325   8.676  12.057  1.00  0.00      B    O  
ATOM   1259  H1  HOH B 413       1.387   8.126  11.222  1.00  0.00      B    H  
ATOM   1260  H2  HOH B 413       1.005   9.573  11.716  1.00  0.00      B    H  
ATOM   1261  O   HOH B 414      16.496  14.068  38.299  1.00  0.00      B    O  
ATOM   1262  H1  HOH B 414      17.065  13.963  39.111  1.00  0.00      B    H  
ATOM   1263  H2  HOH B 414      16.825  13.343  37.697  1.00  0.00      B    H  
ATOM   1264  O   HOH B 415      28.535  35.885   7.084  1.00  0.00      B    O  
ATOM   1265  H1  HOH B 415      27.685  36.075   7.653  1.00  0.00      B    H  
ATOM   1266  H2  HOH B 415      28.719  36.655   6.468  1.00  0.00      B    H  
ATOM   1267  O   HOH B 416      36.924  16.873  24.142  1.00  0.00      B    O  
ATOM   1268  H1  HOH B 416      37.548  16.553  24.902  1.00  0.00      B    H  
ATOM   1269  H2  HOH B 416      37.425  17.465  23.481  1.00  0.00      B    H  
ATOM   1270  O   HOH B 417      10.207  28.279   9.805  1.00  0.00      B    O  
ATOM   1271  H1  HOH B 417      10.772  28.068  10.611  1.00  0.00      B    H  
ATOM   1272  H2  HOH B 417      10.715  28.089   8.900  1.00  0.00      B    H  
ATOM   1273  O   HOH B 418      35.301  15.477  22.553  1.00  0.00      B    O  
ATOM   1274  H1  HOH B 418      35.224  16.181  21.783  1.00  0.00      B    H  
ATOM   1275  H2  HOH B 418      36.029  15.860  23.133  1.00  0.00      B    H  
ATOM   1276  O   HOH B 419      21.511  32.920   0.725  1.00  0.00      B    O  
ATOM   1277  H1  HOH B 419      21.050  32.255   1.230  1.00  0.00      B    H  
ATOM   1278  H2  HOH B 419      21.908  33.522   1.476  1.00  0.00      B    H  
ATOM   1279  O   HOH B 420      26.096   8.191   1.353  1.00  0.00      B    O  
ATOM   1280  H1  HOH B 420      27.066   8.208   1.113  1.00  0.00      B    H  
ATOM   1281  H2  HOH B 420      25.714   7.265   1.154  1.00  0.00      B    H  
ATOM   1282  O   HOH B 421       8.044   5.603  16.204  1.00  0.00      B    O  
ATOM   1283  H1  HOH B 421       7.767   5.714  17.162  1.00  0.00      B    H  
ATOM   1284  H2  HOH B 421       9.067   5.707  16.161  1.00  0.00      B    H  
ATOM   1285  O   HOH B 422      35.071  19.209  15.417  1.00  0.00      B    O  
ATOM   1286  H1  HOH B 422      35.658  18.543  15.885  1.00  0.00      B    H  
ATOM   1287  H2  HOH B 422      34.254  18.757  15.059  1.00  0.00      B    H  
ATOM   1288  O   HOH B 423      34.865  23.617  32.594  1.00  0.00      B    O  
ATOM   1289  H1  HOH B 423      34.316  22.874  32.219  1.00  0.00      B    H  
ATOM   1290  H2  HOH B 423      34.725  24.395  31.937  1.00  0.00      B    H  
ATOM   1291  O   HOH B 424      37.895  32.591  36.479  1.00  0.00      B    O  
ATOM   1292  H1  HOH B 424      38.348  33.463  36.668  1.00  0.00      B    H  
ATOM   1293  H2  HOH B 424      38.573  31.865  36.161  1.00  0.00      B    H  
ATOM   1294  O   HOH B 425      14.005  20.641  12.695  1.00  0.00      B    O  
ATOM   1295  H1  HOH B 425      13.424  20.511  11.857  1.00  0.00      B    H  
ATOM   1296  H2  HOH B 425      14.930  20.392  12.341  1.00  0.00      B    H  
ATOM   1297  O   HOH B 426      14.231   2.259  30.176  1.00  0.00      B    O  
ATOM   1298  H1  HOH B 426      14.221   2.255  31.181  1.00  0.00      B    H  
ATOM   1299  H2  HOH B 426      13.703   3.076  29.892  1.00  0.00      B    H  
ATOM   1300  O   HOH B 427       6.802  16.165  31.997  1.00  0.00      B    O  
ATOM   1301  H1  HOH B 427       7.270  16.477  32.845  1.00  0.00      B    H  
ATOM   1302  H2  HOH B 427       7.353  15.525  31.474  1.00  0.00      B    H  
ATOM   1303  O   HOH B 428      37.236  36.851  14.455  1.00  0.00      B    O  
ATOM   1304  H1  HOH B 428      37.545  35.892  14.410  1.00  0.00      B    H  
ATOM   1305  H2  HOH B 428      36.194  36.776  14.454  1.00  0.00      B    H  
ATOM   1306  O   HOH B 429      30.625  38.070   9.466  1.00  0.00      B    O  
ATOM   1307  H1  HOH B 429      31.180  37.367  10.021  1.00  0.00      B    H  
ATOM   1308  H2  HOH B 429      31.180  38.540   8.794  1.00  0.00      B    H  
ATOM   1309  O   HOH B 430      29.951  36.574  38.389  1.00  0.00      B    O  
ATOM   1310  H1  HOH B 430      29.167  37.177  38.582  1.00  0.00      B    H  
ATOM   1311  H2  HOH B 430      30.727  37.124  38.644  1.00  0.00      B    H  
ATOM   1312  O   HOH B 431      14.565   0.768  20.837  1.00  0.00      B    O  
ATOM   1313  H1  HOH B 431      13.698   0.287  20.752  1.00  0.00      B    H  
ATOM   1314  H2  HOH B 431      14.983   0.573  21.730  1.00  0.00      B    H  
ATOM   1315  O   HOH B 432      31.066  25.626   1.786  1.00  0.00      B    O  
ATOM   1316  H1  HOH B 432      31.155  24.626   2.045  1.00  0.00      B    H  
ATOM   1317  H2  HOH B 432      30.764  25.707   0.840  1.00  0.00      B    H  
ATOM   1318  O   HOH B 433       9.610  18.629   2.149  1.00  0.00      B    O  
ATOM   1319  H1  HOH B 433       9.461  18.717   1.100  1.00  0.00      B    H  
ATOM   1320  H2  HOH B 433      10.530  18.191   2.244  1.00  0.00      B    H  
ATOM   1321  O   HOH B 434       3.085   5.444  19.389  1.00  0.00      B    O  
ATOM   1322  H1  HOH B 434       2.128   5.739  19.364  1.00  0.00      B    H  
ATOM   1323  H2  HOH B 434       3.485   5.278  18.425  1.00  0.00      B    H  
ATOM   1324  O   HOH B 435       8.010   4.403   5.032  1.00  0.00      B    O  
ATOM   1325  H1  HOH B 435       7.323   5.082   4.845  1.00  0.00      B    H  
ATOM   1326  H2  HOH B 435       8.086   4.398   6.077  1.00  0.00      B    H  
ATOM   1327  O   HOH B 436       3.987  23.638  19.636  1.00  0.00      B    O  
ATOM   1328  H1  HOH B 436       4.020  22.932  18.932  1.00  0.00      B    H  
ATOM   1329  H2  HOH B 436       4.635  23.297  20.453  1.00  0.00      B    H  
ATOM   1330  O   HOH B 437      24.032  31.629  34.158  1.00  0.00      B    O  
ATOM   1331  H1  HOH B 437      24.909  31.900  34.400  1.00  0.00      B    H  
ATOM   1332  H2  HOH B 437      23.537  32.530  33.889  1.00  0.00      B    H  
ATOM   1333  O   HOH B 438      36.895  17.380  30.392  1.00  0.00      B    O  
ATOM   1334  H1  HOH B 438      36.672  16.758  29.632  1.00  0.00      B    H  
ATOM   1335  H2  HOH B 438      36.527  16.961  31.264  1.00  0.00      B    H  
ATOM   1336  O   HOH B 439      35.471  25.879  30.913  1.00  0.00      B    O  
ATOM   1337  H1  HOH B 439      36.172  25.395  30.323  1.00  0.00      B    H  
ATOM   1338  H2  HOH B 439      35.972  26.288  31.711  1.00  0.00      B    H  
ATOM   1339  O   HOH B 440      22.625  35.352  26.014  1.00  0.00      B    O  
ATOM   1340  H1  HOH B 440      23.046  35.373  25.105  1.00  0.00      B    H  
ATOM   1341  H2  HOH B 440      21.619  35.518  25.832  1.00  0.00      B    H  
ATOM   1342  O   HOH B 441      20.707  20.220  12.985  1.00  0.00      B    O  
ATOM   1343  H1  HOH B 441      21.176  19.567  13.614  1.00  0.00      B    H  
ATOM   1344  H2  HOH B 441      20.988  21.151  13.153  1.00  0.00      B    H  
ATOM   1345  O   HOH B 442       3.183  14.640   3.206  1.00  0.00      B    O  
ATOM   1346  H1  HOH B 442       3.907  14.038   3.637  1.00  0.00      B    H  
ATOM   1347  H2  HOH B 442       2.907  14.244   2.284  1.00  0.00      B    H  
ATOM   1348  O   HOH B 443      22.029   7.183  37.385  1.00  0.00      B    O  
ATOM   1349  H1  HOH B 443      22.771   7.735  37.721  1.00  0.00      B    H  
ATOM   1350  H2  HOH B 443      21.065   7.571  37.479  1.00  0.00      B    H  
ATOM   1351  O   HOH B 444      25.406  31.175   5.020  1.00  0.00      B    O  
ATOM   1352  H1  HOH B 444      26.135  31.501   4.398  1.00  0.00      B    H  
ATOM   1353  H2  HOH B 444      24.563  31.175   4.485  1.00  0.00      B    H  
ATOM   1354  O   HOH B 445      35.030  19.066  37.045  1.00  0.00      B    O  
ATOM   1355  H1  HOH B 445      34.053  19.106  36.940  1.00  0.00      B    H  
ATOM   1356  H2  HOH B 445      35.377  20.027  36.895  1.00  0.00      B    H  
ATOM   1357  O   HOH B 446      22.940  39.004  15.251  1.00  0.00      B    O  
ATOM   1358  H1  HOH B 446      21.958  38.780  15.422  1.00  0.00      B    H  
ATOM   1359  H2  HOH B 446      23.440  38.229  14.828  1.00  0.00      B    H  
ATOM   1360  O   HOH B 447      30.535  25.613  38.346  1.00  0.00      B    O  
ATOM   1361  H1  HOH B 447      29.619  25.886  38.017  1.00  0.00      B    H  
ATOM   1362  H2  HOH B 447      31.261  25.924  37.640  1.00  0.00      B    H  
ATOM   1363  O   HOH B 448      28.415  17.724   1.664  1.00  0.00      B    O  
ATOM   1364  H1  HOH B 448      28.051  18.417   0.940  1.00  0.00      B    H  
ATOM   1365  H2  HOH B 448      28.498  18.080   2.586  1.00  0.00      B    H  
ATOM   1366  O   HOH B 449       8.392  14.630  14.124  1.00  0.00      B    O  
ATOM   1367  H1  HOH B 449       8.575  14.798  13.115  1.00  0.00      B    H  
ATOM   1368  H2  HOH B 449       9.162  14.919  14.682  1.00  0.00      B    H  
ATOM   1369  O   HOH B 450      10.609  30.078  18.272  1.00  0.00      B    O  
ATOM   1370  H1  HOH B 450      10.921  29.100  18.337  1.00  0.00      B    H  
ATOM   1371  H2  HOH B 450      10.146  30.296  19.105  1.00  0.00      B    H  
ATOM   1372  O   HOH B 451       5.012  33.071   2.369  1.00  0.00      B    O  
ATOM   1373  H1  HOH B 451       5.753  32.604   1.868  1.00  0.00      B    H  
ATOM   1374  H2  HOH B 451       4.610  32.448   3.077  1.00  0.00      B    H  
ATOM   1375  O   HOH B 452      19.094  36.745  21.336  1.00  0.00      B    O  
ATOM   1376  H1  HOH B 452      18.113  36.688  21.232  1.00  0.00      B    H  
ATOM   1377  H2  HOH B 452      19.367  36.167  22.168  1.00  0.00      B    H  
ATOM   1378  O   HOH B 453      24.370  37.454   6.657  1.00  0.00      B    O  
ATOM   1379  H1  HOH B 453      24.164  36.449   6.576  1.00  0.00      B    H  
ATOM   1380  H2  HOH B 453      23.866  37.705   7.476  1.00  0.00      B    H  
ATOM   1381  O   HOH B 454      25.035   5.789  24.200  1.00  0.00      B    O  
ATOM   1382  H1  HOH B 454      25.474   5.514  25.084  1.00  0.00      B    H  
ATOM   1383  H2  HOH B 454      25.423   6.679  23.867  1.00  0.00      B    H  
ATOM   1384  O   HOH B 455       3.771   5.533   9.671  1.00  0.00      B    O  
ATOM   1385  H1  HOH B 455       4.271   5.260  10.498  1.00  0.00      B    H  
ATOM   1386  H2  HOH B 455       4.228   4.995   8.875  1.00  0.00      B    H  
ATOM   1387  O   HOH B 456      38.585  12.747  21.579  1.00  0.00      B    O  
ATOM   1388  H1  HOH B 456      39.215  12.934  22.391  1.00  0.00      B    H  
ATOM   1389  H2  HOH B 456      38.977  12.041  21.044  1.00  0.00      B    H  
ATOM   1390  O   HOH B 457       3.620  23.284  11.942  1.00  0.00      B    O  
ATOM   1391  H1  HOH B 457       4.523  23.589  12.111  1.00  0.00      B    H  
ATOM   1392  H2  HOH B 457       3.621  22.724  11.081  1.00  0.00      B    H  
ATOM   1393  O   HOH B 458       4.354  17.759  32.743  1.00  0.00      B    O  
ATOM   1394  H1  HOH B 458       3.830  18.566  32.483  1.00  0.00      B    H  
ATOM   1395  H2  HOH B 458       4.407  17.164  31.905  1.00  0.00      B    H  
ATOM   1396  O   HOH B 459       5.568   0.406   9.425  1.00  0.00      B    O  
ATOM   1397  H1  HOH B 459       5.495   0.648   8.429  1.00  0.00      B    H  
ATOM   1398  H2  HOH B 459       6.098  -0.421   9.578  1.00  0.00      B    H  
ATOM   1399  O   HOH B 460      26.356  21.059   2.425  1.00  0.00      B    O  
ATOM   1400  H1  HOH B 460      26.100  20.935   3.414  1.00  0.00      B    H  
ATOM   1401  H2  HOH B 460      26.051  20.277   1.868  1.00  0.00      B    H  
ATOM   1402  O   HOH B 461      12.223  12.522  24.655  1.00  0.00      B    O  
ATOM   1403  H1  HOH B 461      11.426  12.167  25.085  1.00  0.00      B    H  
ATOM   1404  H2  HOH B 461      12.577  13.236  25.273  1.00  0.00      B    H  
ATOM   1405  O   HOH B 462      27.843  26.618  31.221  1.00  0.00      B    O  
ATOM   1406  H1  HOH B 462      28.557  26.983  31.803  1.00  0.00      B    H  
ATOM   1407  H2  HOH B 462      27.144  27.403  31.058  1.00  0.00      B    H  
ATOM   1408  O   HOH B 463       2.676  12.488   1.633  1.00  0.00      B    O  
ATOM   1409  H1  HOH B 463       2.328  12.956   0.748  1.00  0.00      B    H  
ATOM   1410  H2  HOH B 463       3.374  11.828   1.317  1.00  0.00      B    H  
ATOM   1411  O   HOH B 464      19.425   4.742  28.042  1.00  0.00      B    O  
ATOM   1412  H1  HOH B 464      19.429   3.899  28.650  1.00  0.00      B    H  
ATOM   1413  H2  HOH B 464      19.371   5.524  28.644  1.00  0.00      B    H  
ATOM   1414  O   HOH B 465       1.605  16.494  37.777  1.00  0.00      B    O  
ATOM   1415  H1  HOH B 465       2.223  17.227  38.184  1.00  0.00      B    H  
ATOM   1416  H2  HOH B 465       2.230  15.979  37.133  1.00  0.00      B    H  
ATOM   1417  O   HOH B 466      17.474   8.519  22.567  1.00  0.00      B    O  
ATOM   1418  H1  HOH B 466      17.089   9.412  22.389  1.00  0.00      B    H  
ATOM   1419  H2  HOH B 466      18.433   8.618  22.788  1.00  0.00      B    H  
ATOM   1420  O   HOH B 467       6.017  17.104  20.982  1.00  0.00      B    O  
ATOM   1421  H1  HOH B 467       6.829  16.766  21.550  1.00  0.00      B    H  
ATOM   1422  H2  HOH B 467       6.205  16.880  20.012  1.00  0.00      B    H  
ATOM   1423  O   HOH B 468       7.048  34.277  28.550  1.00  0.00      B    O  
ATOM   1424  H1  HOH B 468       7.053  34.193  27.537  1.00  0.00      B    H  
ATOM   1425  H2  HOH B 468       6.168  34.718  28.827  1.00  0.00      B    H  
ATOM   1426  O   HOH B 469      29.055  26.275   3.830  1.00  0.00      B    O  
ATOM   1427  H1  HOH B 469      29.758  26.263   3.122  1.00  0.00      B    H  
ATOM   1428  H2  HOH B 469      28.222  25.923   3.417  1.00  0.00      B    H  
ATOM   1429  O   HOH B 470      20.507  26.269  20.595  1.00  0.00      B    O  
ATOM   1430  H1  HOH B 470      20.727  27.254  20.718  1.00  0.00      B    H  
ATOM   1431  H2  HOH B 470      21.266  25.733  20.899  1.00  0.00      B    H  
ATOM   1432  O   HOH B 471      29.489  33.950  38.219  1.00  0.00      B    O  
ATOM   1433  H1  HOH B 471      30.208  33.672  37.610  1.00  0.00      B    H  
ATOM   1434  H2  HOH B 471      29.657  34.948  38.220  1.00  0.00      B    H  
ATOM   1435  O   HOH B 472       6.761  33.502   8.814  1.00  0.00      B    O  
ATOM   1436  H1  HOH B 472       7.185  33.490   7.845  1.00  0.00      B    H  
ATOM   1437  H2  HOH B 472       7.535  33.454   9.478  1.00  0.00      B    H  
ATOM   1438  O   HOH B 473      16.145   2.824  25.849  1.00  0.00      B    O  
ATOM   1439  H1  HOH B 473      15.745   2.624  24.942  1.00  0.00      B    H  
ATOM   1440  H2  HOH B 473      15.870   2.049  26.366  1.00  0.00      B    H  
ATOM   1441  O   HOH B 474      32.015  31.760  25.661  1.00  0.00      B    O  
ATOM   1442  H1  HOH B 474      31.008  31.617  25.469  1.00  0.00      B    H  
ATOM   1443  H2  HOH B 474      32.486  31.155  25.021  1.00  0.00      B    H  
ATOM   1444  O   HOH B 475       5.925  36.149  36.097  1.00  0.00      B    O  
ATOM   1445  H1  HOH B 475       6.782  36.673  35.837  1.00  0.00      B    H  
ATOM   1446  H2  HOH B 475       5.327  36.871  36.583  1.00  0.00      B    H  
ATOM   1447  O   HOH B 476       4.805  21.628  17.549  1.00  0.00      B    O  
ATOM   1448  H1  HOH B 476       4.780  20.637  17.499  1.00  0.00      B    H  
ATOM   1449  H2  HOH B 476       4.870  21.958  16.643  1.00  0.00      B    H  
ATOM   1450  O   HOH B 477      10.228  22.843  37.749  1.00  0.00      B    O  
ATOM   1451  H1  HOH B 477      11.144  22.330  37.623  1.00  0.00      B    H  
ATOM   1452  H2  HOH B 477       9.418  22.214  37.597  1.00  0.00      B    H  
ATOM   1453  O   HOH B 478      12.104   9.982   1.241  1.00  0.00      B    O  
ATOM   1454  H1  HOH B 478      12.733  10.394   0.532  1.00  0.00      B    H  
ATOM   1455  H2  HOH B 478      12.599   9.261   1.744  1.00  0.00      B    H  
ATOM   1456  O   HOH B 479      23.705  17.979  25.029  1.00  0.00      B    O  
ATOM   1457  H1  HOH B 479      24.106  17.490  24.217  1.00  0.00      B    H  
ATOM   1458  H2  HOH B 479      23.467  17.254  25.699  1.00  0.00      B    H  
ATOM   1459  O   HOH B 480      20.168  39.315  38.310  1.00  0.00      B    O  
ATOM   1460  H1  HOH B 480      20.705  38.483  37.971  1.00  0.00      B    H  
ATOM   1461  H2  HOH B 480      19.465  39.013  38.995  1.00  0.00      B    H  
ATOM   1462  O   HOH B 481      16.777   9.128  15.865  1.00  0.00      B    O  
ATOM   1463  H1  HOH B 481      17.799   9.050  15.888  1.00  0.00      B    H  
ATOM   1464  H2  HOH B 481      16.460   8.318  15.334  1.00  0.00      B    H  
ATOM   1465  O   HOH B 482       1.215  22.032   0.545  1.00  0.00      B    O  
ATOM   1466  H1  HOH B 482       1.254  21.068   0.850  1.00  0.00      B    H  
ATOM   1467  H2  HOH B 482       1.534  22.577   1.328  1.00  0.00      B    H  
ATOM   1468  O   HOH B 483      21.450  30.178  13.490  1.00  0.00      B    O  
ATOM   1469  H1  HOH B 483      20.663  30.413  14.091  1.00  0.00      B    H  
ATOM   1470  H2  HOH B 483      22.127  29.578  14.023  1.00  0.00      B    H  
ATOM   1471  O   HOH B 484      19.890  33.769  18.677  1.00  0.00      B    O  
ATOM   1472  H1  HOH B 484      19.551  34.722  18.676  1.00  0.00      B    H  
ATOM   1473  H2  HOH B 484      19.896  33.429  19.607  1.00  0.00      B    H  
ATOM   1474  O   HOH B 485      16.677  17.882  14.096  1.00  0.00      B    O  
ATOM   1475  H1  HOH B 485      17.479  17.631  13.577  1.00  0.00      B    H  
ATOM   1476  H2  HOH B 485      16.254  16.977  14.398  1.00  0.00      B    H  
ATOM   1477  O   HOH B 486      30.689  15.661  36.113  1.00  0.00      B    O  
ATOM   1478  H1  HOH B 486      29.987  16.115  35.548  1.00  0.00      B    H  
ATOM   1479  H2  HOH B 486      30.927  16.169  36.980  1.00  0.00      B    H  
ATOM   1480  O   HOH B 487      17.260  33.953  35.301  1.00  0.00      B    O  
ATOM   1481  H1  HOH B 487      16.788  33.780  34.507  1.00  0.00      B    H  
ATOM   1482  H2  HOH B 487      16.861  34.826  35.694  1.00  0.00      B    H  
ATOM   1483  O   HOH B 488      26.859   7.727  26.640  1.00  0.00      B    O  
ATOM   1484  H1  HOH B 488      27.053   8.756  26.535  1.00  0.00      B    H  
ATOM   1485  H2  HOH B 488      25.968   7.686  27.237  1.00  0.00      B    H  
ATOM   1486  O   HOH B 489       0.802  11.183  11.225  1.00  0.00      B    O  
ATOM   1487  H1  HOH B 489       0.967  10.998  10.221  1.00  0.00      B    H  
ATOM   1488  H2  HOH B 489       0.442  12.158  11.351  1.00  0.00      B    H  
ATOM   1489  O   HOH B 490      20.521  37.348   8.740  1.00  0.00      B    O  
ATOM   1490  H1  HOH B 490      19.764  37.820   8.292  1.00  0.00      B    H  
ATOM   1491  H2  HOH B 490      20.058  36.569   9.273  1.00  0.00      B    H  
ATOM   1492  O   HOH B 491      36.882  12.937  18.788  1.00  0.00      B    O  
ATOM   1493  H1  HOH B 491      36.110  13.239  19.367  1.00  0.00      B    H  
ATOM   1494  H2  HOH B 491      37.289  12.103  19.224  1.00  0.00      B    H  
ATOM   1495  O   HOH B 492       7.929  26.112  26.392  1.00  0.00      B    O  
ATOM   1496  H1  HOH B 492       7.751  26.624  25.524  1.00  0.00      B    H  
ATOM   1497  H2  HOH B 492       8.242  25.232  26.043  1.00  0.00      B    H  
ATOM   1498  O   HOH B 493      20.660   1.994  21.696  1.00  0.00      B    O  
ATOM   1499  H1  HOH B 493      20.161   2.639  21.122  1.00  0.00      B    H  
ATOM   1500  H2  HOH B 493      20.897   2.543  22.501  1.00  0.00      B    H  
ATOM   1501  O   HOH B 494      27.828  15.780  15.249  1.00  0.00      B    O  
ATOM   1502  H1  HOH B 494      27.667  16.724  15.244  1.00  0.00      B    H  
ATOM   1503  H2  HOH B 494      28.556  15.639  14.519  1.00  0.00      B    H  
ATOM   1504  O   HOH B 495      18.269  31.035  38.501  1.00  0.00      B    O  
ATOM   1505  H1  HOH B 495      18.107  32.069  38.492  1.00  0.00      B    H  
ATOM   1506  H2  HOH B 495      17.809  30.664  39.329  1.00  0.00      B    H  
ATOM   1507  O   HOH B 496      16.161  36.671  10.884  1.00  0.00      B    O  
ATOM   1508  H1  HOH B 496      16.837  36.569  11.642  1.00  0.00      B    H  
ATOM   1509  H2  HOH B 496      15.203  36.544  11.237  1.00  0.00      B    H  
ATOM   1510  O   HOH B 497       1.711  23.581  31.139  1.00  0.00      B    O  
ATOM   1511  H1  HOH B 497       1.125  23.098  30.452  1.00  0.00      B    H  
ATOM   1512  H2  HOH B 497       1.194  24.377  31.484  1.00  0.00      B    H  
ATOM   1513  O   HOH B 498      30.527   4.331   7.827  1.00  0.00      B    O  
ATOM   1514  H1  HOH B 498      31.065   3.440   7.702  1.00  0.00      B    H  
ATOM   1515  H2  HOH B 498      29.809   4.153   8.480  1.00  0.00      B    H  
ATOM   1516  O   HOH B 499       6.399   1.771  11.651  1.00  0.00      B    O  
ATOM   1517  H1  HOH B 499       5.887   1.399  10.830  1.00  0.00      B    H  
ATOM   1518  H2  HOH B 499       6.703   2.673  11.345  1.00  0.00      B    H  
ATOM   1519  O   HOH B 500      24.041  30.386  11.652  1.00  0.00      B    O  
ATOM   1520  H1  HOH B 500      23.835  30.774  12.527  1.00  0.00      B    H  
ATOM   1521  H2  HOH B 500      23.168  30.483  11.105  1.00  0.00      B    H  
ATOM   1522  O   HOH B 501      12.367  16.323  30.013  1.00  0.00      B    O  
ATOM   1523  H1  HOH B 501      13.125  16.307  29.350  1.00  0.00      B    H  
ATOM   1524  H2  HOH B 501      11.919  15.464  30.051  1.00  0.00      B    H  
ATOM   1525  O   HOH B 502       3.360  22.159   5.542  1.00  0.00      B    O  
ATOM   1526  H1  HOH B 502       3.290  22.488   4.653  1.00  0.00      B    H  
ATOM   1527  H2  HOH B 502       2.543  21.648   5.751  1.00  0.00      B    H  
ATOM   1528  O   HOH B 503       4.825   6.987  20.628  1.00  0.00      B    O  
ATOM   1529  H1  HOH B 503       5.352   6.373  21.219  1.00  0.00      B    H  
ATOM   1530  H2  HOH B 503       4.091   6.361  20.205  1.00  0.00      B    H  
ATOM   1531  O   HOH B 504      36.734  19.886   6.594  1.00  0.00      B    O  
ATOM   1532  H1  HOH B 504      36.606  20.804   6.185  1.00  0.00      B    H  
ATOM   1533  H2  HOH B 504      36.063  19.857   7.393  1.00  0.00      B    H  
ATOM   1534  O   HOH B 505      21.608  13.913  25.836  1.00  0.00      B    O  
ATOM   1535  H1  HOH B 505      22.003  13.038  26.054  1.00  0.00      B    H  
ATOM   1536  H2  HOH B 505      20.621  13.939  26.119  1.00  0.00      B    H  
ATOM   1537  O   HOH B 506      33.366  23.334  22.716  1.00  0.00      B    O  
ATOM   1538  H1  HOH B 506      33.319  23.552  23.702  1.00  0.00      B    H  
ATOM   1539  H2  HOH B 506      34.273  23.600  22.397  1.00  0.00      B    H  
ATOM   1540  O   HOH B 507      23.145   5.753  35.208  1.00  0.00      B    O  
ATOM   1541  H1  HOH B 507      22.760   6.348  35.911  1.00  0.00      B    H  
ATOM   1542  H2  HOH B 507      22.667   4.836  35.254  1.00  0.00      B    H  
ATOM   1543  O   HOH B 508      22.307  20.251  37.670  1.00  0.00      B    O  
ATOM   1544  H1  HOH B 508      21.824  20.445  38.577  1.00  0.00      B    H  
ATOM   1545  H2  HOH B 508      23.031  20.948  37.517  1.00  0.00      B    H  
ATOM   1546  O   HOH B 509      10.894  25.002  30.666  1.00  0.00      B    O  
ATOM   1547  H1  HOH B 509      11.683  24.311  30.701  1.00  0.00      B    H  
ATOM   1548  H2  HOH B 509      10.454  24.970  31.616  1.00  0.00      B    H  
ATOM   1549  O   HOH B 510      27.291  24.976  27.457  1.00  0.00      B    O  
ATOM   1550  H1  HOH B 510      26.350  25.235  27.266  1.00  0.00      B    H  
ATOM   1551  H2  HOH B 510      27.591  24.396  26.708  1.00  0.00      B    H  
ATOM   1552  O   HOH B 511      18.009  26.248   1.609  1.00  0.00      B    O  
ATOM   1553  H1  HOH B 511      18.358  26.245   0.638  1.00  0.00      B    H  
ATOM   1554  H2  HOH B 511      18.674  25.747   2.167  1.00  0.00      B    H  
ATOM   1555  O   HOH B 512      37.023  22.477  19.681  1.00  0.00      B    O  
ATOM   1556  H1  HOH B 512      37.850  22.047  20.074  1.00  0.00      B    H  
ATOM   1557  H2  HOH B 512      36.679  21.854  18.897  1.00  0.00      B    H  
ATOM   1558  O   HOH B 513      16.475  39.129  19.187  1.00  0.00      B    O  
ATOM   1559  H1  HOH B 513      15.943  39.243  20.001  1.00  0.00      B    H  
ATOM   1560  H2  HOH B 513      16.280  38.146  18.958  1.00  0.00      B    H  
ATOM   1561  O   HOH B 514       0.689   8.245   1.575  1.00  0.00      B    O  
ATOM   1562  H1  HOH B 514       0.883   8.239   2.617  1.00  0.00      B    H  
ATOM   1563  H2  HOH B 514      -0.061   7.596   1.371  1.00  0.00      B    H  
ATOM   1564  O   HOH B 515      37.282  29.739   0.497  1.00  0.00      B    O  
ATOM   1565  H1  HOH B 515      37.157  30.538   1.162  1.00  0.00      B    H  
ATOM   1566  H2  HOH B 515      37.130  30.065  -0.434  1.00  0.00      B    H  
ATOM   1567  O   HOH B 516      12.833   5.710   0.957  1.00  0.00      B    O  
ATOM   1568  H1  HOH B 516      12.704   4.726   0.610  1.00  0.00      B    H  
ATOM   1569  H2  HOH B 516      12.824   6.315   0.143  1.00  0.00      B    H  
ATOM   1570  O   HOH B 517       1.647   3.702   6.738  1.00  0.00      B    O  
ATOM   1571  H1  HOH B 517       1.581   4.507   6.108  1.00  0.00      B    H  
ATOM   1572  H2  HOH B 517       0.964   3.006   6.456  1.00  0.00      B    H  
ATOM   1573  O   HOH B 518       0.970  30.087  24.392  1.00  0.00      B    O  
ATOM   1574  H1  HOH B 518       1.747  30.181  25.029  1.00  0.00      B    H  
ATOM   1575  H2  HOH B 518       0.376  29.342  24.693  1.00  0.00      B    H  
ATOM   1576  O   HOH B 519       1.824  14.417  13.988  1.00  0.00      B    O  
ATOM   1577  H1  HOH B 519       1.458  15.098  14.607  1.00  0.00      B    H  
ATOM   1578  H2  HOH B 519       1.732  14.799  13.075  1.00  0.00      B    H  
ATOM   1579  O   HOH B 520      35.287  32.484   9.133  1.00  0.00      B    O  
ATOM   1580  H1  HOH B 520      35.807  31.628   9.149  1.00  0.00      B    H  
ATOM   1581  H2  HOH B 520      35.808  33.059   8.486  1.00  0.00      B    H  
ATOM   1582  O   HOH B 521       1.977   2.674  16.530  1.00  0.00      B    O  
ATOM   1583  H1  HOH B 521       2.555   3.451  16.572  1.00  0.00      B    H  
ATOM   1584  H2  HOH B 521       2.145   2.121  17.352  1.00  0.00      B    H  
ATOM   1585  O   HOH B 522       4.711  18.631  10.841  1.00  0.00      B    O  
ATOM   1586  H1  HOH B 522       4.483  18.556  11.837  1.00  0.00      B    H  
ATOM   1587  H2  HOH B 522       4.054  18.078  10.244  1.00  0.00      B    H  
ATOM   1588  O   HOH B 523      15.859  36.389  18.559  1.00  0.00      B    O  
ATOM   1589  H1  HOH B 523      16.145  35.487  18.831  1.00  0.00      B    H  
ATOM   1590  H2  HOH B 523      14.937  36.508  18.859  1.00  0.00      B    H  
ATOM   1591  O   HOH B 524      32.299  32.503  30.403  1.00  0.00      B    O  
ATOM   1592  H1  HOH B 524      32.432  31.678  30.949  1.00  0.00      B    H  
ATOM   1593  H2  HOH B 524      32.745  32.444  29.485  1.00  0.00      B    H  
ATOM   1594  O   HOH B 525      11.718   2.417   9.967  1.00  0.00      B    O  
ATOM   1595  H1  HOH B 525      11.293   2.375   9.100  1.00  0.00      B    H  
ATOM   1596  H2  HOH B 525      12.254   1.541  10.040  1.00  0.00      B    H  
ATOM   1597  O   HOH B 526      22.714  19.747  19.669  1.00  0.00      B    O  
ATOM   1598  H1  HOH B 526      23.728  19.724  19.542  1.00  0.00      B    H  
ATOM   1599  H2  HOH B 526      22.369  19.995  18.736  1.00  0.00      B    H  
ATOM   1600  O   HOH B 527       5.272  16.640   2.457  1.00  0.00      B    O  
ATOM   1601  H1  HOH B 527       4.562  16.517   3.144  1.00  0.00      B    H  
ATOM   1602  H2  HOH B 527       6.105  16.930   3.029  1.00  0.00      B    H  
ATOM   1603  O   HOH B 528      11.581  14.268   3.600  1.00  0.00      B    O  
ATOM   1604  H1  HOH B 528      11.970  13.705   2.835  1.00  0.00      B    H  
ATOM   1605  H2  HOH B 528      10.851  13.680   4.017  1.00  0.00      B    H  
ATOM   1606  O   HOH B 529       6.108  24.884   8.711  1.00  0.00      B    O  
ATOM   1607  H1  HOH B 529       6.531  24.060   8.274  1.00  0.00      B    H  
ATOM   1608  H2  HOH B 529       5.141  24.954   8.459  1.00  0.00      B    H  
ATOM   1609  O   HOH B 530      17.272  26.600  11.918  1.00  0.00      B    O  
ATOM   1610  H1  HOH B 530      17.154  25.863  12.621  1.00  0.00      B    H  
ATOM   1611  H2  HOH B 530      17.083  26.103  11.059  1.00  0.00      B    H  
ATOM   1612  O   HOH B 531      37.764  28.178  21.456  1.00  0.00      B    O  
ATOM   1613  H1  HOH B 531      38.409  27.417  21.111  1.00  0.00      B    H  
ATOM   1614  H2  HOH B 531      37.327  27.762  22.224  1.00  0.00      B    H  
ATOM   1615  O   HOH B 532      16.211  38.908  22.734  1.00  0.00      B    O  
ATOM   1616  H1  HOH B 532      16.251  37.913  22.465  1.00  0.00      B    H  
ATOM   1617  H2  HOH B 532      17.216  39.093  22.825  1.00  0.00      B    H  
ATOM   1618  O   HOH B 533      31.751  33.396  36.134  1.00  0.00      B    O  
ATOM   1619  H1  HOH B 533      32.649  32.923  36.314  1.00  0.00      B    H  
ATOM   1620  H2  HOH B 533      31.878  34.460  36.209  1.00  0.00      B    H  
ATOM   1621  O   HOH B 534      28.542  33.477  32.826  1.00  0.00      B    O  
ATOM   1622  H1  HOH B 534      27.830  33.071  32.199  1.00  0.00      B    H  
ATOM   1623  H2  HOH B 534      29.355  33.751  32.315  1.00  0.00      B    H  
ATOM   1624  O   HOH B 535      10.303   7.074   9.525  1.00  0.00      B    O  
ATOM   1625  H1  HOH B 535      10.142   8.075   9.673  1.00  0.00      B    H  
ATOM   1626  H2  HOH B 535       9.473   6.661   9.174  1.00  0.00      B    H  
ATOM   1627  O   HOH B 536      10.359  16.445  23.853  1.00  0.00      B    O  
ATOM   1628  H1  HOH B 536      10.664  16.292  24.800  1.00  0.00      B    H  
ATOM   1629  H2  HOH B 536      11.125  16.174  23.198  1.00  0.00      B    H  
ATOM   1630  O   HOH B 537      27.937  22.328  32.233  1.00  0.00      B    O  
ATOM   1631  H1  HOH B 537      28.121  22.527  31.239  1.00  0.00      B    H  
ATOM   1632  H2  HOH B 537      28.838  22.385  32.755  1.00  0.00      B    H  
ATOM   1633  O   HOH B 538       4.152   9.452  19.710  1.00  0.00      B    O  
ATOM   1634  H1  HOH B 538       4.334   8.512  19.979  1.00  0.00      B    H  
ATOM   1635  H2  HOH B 538       4.720  10.066  20.271  1.00  0.00      B    H  
ATOM   1636  O   HOH B 539      28.441   3.815  33.979  1.00  0.00      B    O  
ATOM   1637  H1  HOH B 539      28.424   2.830  34.365  1.00  0.00      B    H  
ATOM   1638  H2  HOH B 539      27.633   4.341  34.261  1.00  0.00      B    H  
ATOM   1639  O   HOH B 540      36.700  33.933  17.675  1.00  0.00      B    O  
ATOM   1640  H1  HOH B 540      35.924  33.290  17.463  1.00  0.00      B    H  
ATOM   1641  H2  HOH B 540      36.306  34.808  17.859  1.00  0.00      B    H  
ATOM   1642  O   HOH B 541      24.916  36.585  19.959  1.00  0.00      B    O  
ATOM   1643  H1  HOH B 541      24.797  35.620  19.828  1.00  0.00      B    H  
ATOM   1644  H2  HOH B 541      24.076  37.041  19.662  1.00  0.00      B    H  
ATOM   1645  O   HOH B 542      36.275  12.834  22.899  1.00  0.00      B    O  
ATOM   1646  H1  HOH B 542      35.896  13.778  22.990  1.00  0.00      B    H  
ATOM   1647  H2  HOH B 542      37.113  12.890  22.382  1.00  0.00      B    H  
ATOM   1648  O   HOH B 543      27.934  18.010  18.384  1.00  0.00      B    O  
ATOM   1649  H1  HOH B 543      28.748  17.729  18.916  1.00  0.00      B    H  
ATOM   1650  H2  HOH B 543      27.098  17.447  18.694  1.00  0.00      B    H  
ATOM   1651  O   HOH B 544       9.606  36.810  32.984  1.00  0.00      B    O  
ATOM   1652  H1  HOH B 544       9.948  35.981  32.518  1.00  0.00      B    H  
ATOM   1653  H2  HOH B 544       9.610  37.534  32.257  1.00  0.00      B    H  
ATOM   1654  O   HOH B 545       3.294  37.686  32.585  1.00  0.00      B    O  
ATOM   1655  H1  HOH B 545       3.146  36.705  32.324  1.00  0.00      B    H  
ATOM   1656  H2  HOH B 545       3.321  38.220  31.731  1.00  0.00      B    H  
ATOM   1657  O   HOH B 546       5.613  20.029   6.828  1.00  0.00      B    O  
ATOM   1658  H1  HOH B 546       6.282  19.292   6.423  1.00  0.00      B    H  
ATOM   1659  H2  HOH B 546       4.647  19.791   6.579  1.00  0.00      B    H  
ATOM   1660  O   HOH B 547      26.279   2.243  31.352  1.00  0.00      B    O  
ATOM   1661  H1  HOH B 547      25.804   1.871  30.576  1.00  0.00      B    H  
ATOM   1662  H2  HOH B 547      26.569   1.587  32.088  1.00  0.00      B    H  
ATOM   1663  O   HOH B 548       8.331   7.645  25.733  1.00  0.00      B    O  
ATOM   1664  H1  HOH B 548       8.578   7.007  26.468  1.00  0.00      B    H  
ATOM   1665  H2  HOH B 548       8.630   8.614  25.956  1.00  0.00      B    H  
ATOM   1666  O   HOH B 549      18.223  35.024   3.210  1.00  0.00      B    O  
ATOM   1667  H1  HOH B 549      17.305  35.004   2.686  1.00  0.00      B    H  
ATOM   1668  H2  HOH B 549      17.982  35.020   4.164  1.00  0.00      B    H  
ATOM   1669  O   HOH B 550      23.621   8.928  38.776  1.00  0.00      B    O  
ATOM   1670  H1  HOH B 550      22.856   9.500  39.187  1.00  0.00      B    H  
ATOM   1671  H2  HOH B 550      24.422   8.882  39.400  1.00  0.00      B    H  
ATOM   1672  O   HOH B 551       7.473  33.152  26.019  1.00  0.00      B    O  
ATOM   1673  H1  HOH B 551       8.297  32.536  25.750  1.00  0.00      B    H  
ATOM   1674  H2  HOH B 551       6.640  32.612  26.207  1.00  0.00      B    H  
ATOM   1675  O   HOH B 552      28.830   2.750  23.004  1.00  0.00      B    O  
ATOM   1676  H1  HOH B 552      29.621   3.340  23.221  1.00  0.00      B    H  
ATOM   1677  H2  HOH B 552      28.749   2.033  23.703  1.00  0.00      B    H  
ATOM   1678  O   HOH B 553      34.501  10.556   7.477  1.00  0.00      B    O  
ATOM   1679  H1  HOH B 553      33.583  11.012   7.707  1.00  0.00      B    H  
ATOM   1680  H2  HOH B 553      34.369   9.581   7.721  1.00  0.00      B    H  
ATOM   1681  O   HOH B 554      22.442  36.223  -0.180  1.00  0.00      B    O  
ATOM   1682  H1  HOH B 554      21.618  36.463   0.460  1.00  0.00      B    H  
ATOM   1683  H2  HOH B 554      23.167  35.806   0.400  1.00  0.00      B    H  
ATOM   1684  O   HOH B 555      10.953  14.146  30.771  1.00  0.00      B    O  
ATOM   1685  H1  HOH B 555      10.656  13.558  31.541  1.00  0.00      B    H  
ATOM   1686  H2  HOH B 555      11.950  13.880  30.519  1.00  0.00      B    H  
ATOM   1687  O   HOH B 556      29.042  39.060  24.680  1.00  0.00      B    O  
ATOM   1688  H1  HOH B 556      28.270  38.833  24.092  1.00  0.00      B    H  
ATOM   1689  H2  HOH B 556      29.178  38.228  25.237  1.00  0.00      B    H  
ATOM   1690  O   HOH B 557      17.596   5.979   2.367  1.00  0.00      B    O  
ATOM   1691  H1  HOH B 557      17.624   6.339   3.362  1.00  0.00      B    H  
ATOM   1692  H2  HOH B 557      18.427   5.460   2.202  1.00  0.00      B    H  
ATOM   1693  O   HOH B 558      25.072  34.816  15.346  1.00  0.00      B    O  
ATOM   1694  H1  HOH B 558      25.519  34.351  14.546  1.00  0.00      B    H  
ATOM   1695  H2  HOH B 558      24.481  34.182  15.864  1.00  0.00      B    H  
ATOM   1696  O   HOH B 559      23.304   3.262  32.109  1.00  0.00      B    O  
ATOM   1697  H1  HOH B 559      22.982   3.155  33.042  1.00  0.00      B    H  
ATOM   1698  H2  HOH B 559      24.097   2.716  31.949  1.00  0.00      B    H  
ATOM   1699  O   HOH B 560      16.115  22.909  28.564  1.00  0.00      B    O  
ATOM   1700  H1  HOH B 560      15.999  22.168  29.270  1.00  0.00      B    H  
ATOM   1701  H2  HOH B 560      16.885  23.422  28.972  1.00  0.00      B    H  
ATOM   1702  O   HOH B 561      13.452  14.923  34.779  1.00  0.00      B    O  
ATOM   1703  H1  HOH B 561      14.038  14.292  34.210  1.00  0.00      B    H  
ATOM   1704  H2  HOH B 561      13.596  14.667  35.738  1.00  0.00      B    H  
ATOM   1705  O   HOH B 562      33.444   0.448  18.616  1.00  0.00      B    O  
ATOM   1706  H1  HOH B 562      32.872   0.543  19.394  1.00  0.00      B    H  
ATOM   1707  H2  HOH B 562      34.302   0.023  18.991  1.00  0.00      B    H  
ATOM   1708  O   HOH B 563      36.076   2.844  33.359  1.00  0.00      B    O  
ATOM   1709  H1  HOH B 563      36.490   2.054  32.889  1.00  0.00      B    H  
ATOM   1710  H2  HOH B 563      36.764   3.507  33.403  1.00  0.00      B    H  
ATOM   1711  O   HOH B 564       0.344  30.275  35.477  1.00  0.00      B    O  
ATOM   1712  H1  HOH B 564       0.514  30.527  34.545  1.00  0.00      B    H  
ATOM   1713  H2  HOH B 564       1.257  30.087  35.876  1.00  0.00      B    H  
ATOM   1714  O   HOH B 565      17.073  28.582   6.000  1.00  0.00      B    O  
ATOM   1715  H1  HOH B 565      16.286  29.265   5.931  1.00  0.00      B    H  
ATOM   1716  H2  HOH B 565      17.286  28.416   5.052  1.00  0.00      B    H  
ATOM   1717  O   HOH B 566      23.701  28.990  14.739  1.00  0.00      B    O  
ATOM   1718  H1  HOH B 566      23.851  28.752  15.747  1.00  0.00      B    H  
ATOM   1719  H2  HOH B 566      23.921  28.206  14.179  1.00  0.00      B    H  
ATOM   1720  O   HOH B 567      32.103  29.280  27.416  1.00  0.00      B    O  
ATOM   1721  H1  HOH B 567      32.660  29.344  28.256  1.00  0.00      B    H  
ATOM   1722  H2  HOH B 567      32.188  30.239  27.014  1.00  0.00      B    H  
ATOM   1723  O   HOH B 568       8.114  32.101  22.887  1.00  0.00      B    O  
ATOM   1724  H1  HOH B 568       8.683  31.887  23.660  1.00  0.00      B    H  
ATOM   1725  H2  HOH B 568       8.009  33.115  22.931  1.00  0.00      B    H  
ATOM   1726  O   HOH B 569      37.578  25.412  35.360  1.00  0.00      B    O  
ATOM   1727  H1  HOH B 569      37.087  25.507  36.276  1.00  0.00      B    H  
ATOM   1728  H2  HOH B 569      38.556  25.526  35.502  1.00  0.00      B    H  
ATOM   1729  O   HOH B 570       8.584  39.286  25.650  1.00  0.00      B    O  
ATOM   1730  H1  HOH B 570       7.704  38.831  25.456  1.00  0.00      B    H  
ATOM   1731  H2  HOH B 570       9.258  38.995  24.940  1.00  0.00      B    H  
ATOM   1732  O   HOH B 571       4.146  37.673  37.359  1.00  0.00      B    O  
ATOM   1733  H1  HOH B 571       3.455  37.955  36.664  1.00  0.00      B    H  
ATOM   1734  H2  HOH B 571       3.648  37.351  38.211  1.00  0.00      B    H  
ATOM   1735  O   HOH B 572      24.484  12.523  16.461  1.00  0.00      B    O  
ATOM   1736  H1  HOH B 572      25.171  12.938  15.755  1.00  0.00      B    H  
ATOM   1737  H2  HOH B 572      23.593  12.376  16.016  1.00  0.00      B    H  
ATOM   1738  O   HOH B 573      18.089   2.200  13.181  1.00  0.00      B    O  
ATOM   1739  H1  HOH B 573      19.119   2.510  13.169  1.00  0.00      B    H  
ATOM   1740  H2  HOH B 573      17.893   1.696  12.319  1.00  0.00      B    H  
ATOM   1741  O   HOH B 574      28.146   1.575  37.945  1.00  0.00      B    O  
ATOM   1742  H1  HOH B 574      29.099   1.842  38.045  1.00  0.00      B    H  
ATOM   1743  H2  HOH B 574      27.642   2.315  38.351  1.00  0.00      B    H  
ATOM   1744  O   HOH B 575       9.938  19.499   6.621  1.00  0.00      B    O  
ATOM   1745  H1  HOH B 575      10.243  18.730   6.007  1.00  0.00      B    H  
ATOM   1746  H2  HOH B 575       9.758  18.966   7.496  1.00  0.00      B    H  
ATOM   1747  O   HOH B 576       8.185  21.098  37.015  1.00  0.00      B    O  
ATOM   1748  H1  HOH B 576       7.365  21.617  37.272  1.00  0.00      B    H  
ATOM   1749  H2  HOH B 576       8.152  20.931  35.994  1.00  0.00      B    H  
ATOM   1750  O   HOH B 577       5.068  29.234  21.869  1.00  0.00      B    O  
ATOM   1751  H1  HOH B 577       4.933  28.482  21.206  1.00  0.00      B    H  
ATOM   1752  H2  HOH B 577       6.071  29.459  21.932  1.00  0.00      B    H  
ATOM   1753  O   HOH B 578       6.105  38.487  22.183  1.00  0.00      B    O  
ATOM   1754  H1  HOH B 578       5.209  37.993  22.053  1.00  0.00      B    H  
ATOM   1755  H2  HOH B 578       6.246  38.484  23.211  1.00  0.00      B    H  
ATOM   1756  O   HOH B 579      33.496  39.329  22.284  1.00  0.00      B    O  
ATOM   1757  H1  HOH B 579      32.529  39.390  21.946  1.00  0.00      B    H  
ATOM   1758  H2  HOH B 579      33.417  38.703  23.107  1.00  0.00      B    H  
ATOM   1759  O   HOH B 580      19.877  13.203  22.269  1.00  0.00      B    O  
ATOM   1760  H1  HOH B 580      20.689  12.777  21.823  1.00  0.00      B    H  
ATOM   1761  H2  HOH B 580      20.034  14.176  22.495  1.00  0.00      B    H  
ATOM   1762  O   HOH B 581       5.964  19.040  36.683  1.00  0.00      B    O  
ATOM   1763  H1  HOH B 581       6.197  19.822  37.305  1.00  0.00      B    H  
ATOM   1764  H2  HOH B 581       6.170  19.292  35.709  1.00  0.00      B    H  
ATOM   1765  O   HOH B 582      14.714   4.262  15.941  1.00  0.00      B    O  
ATOM   1766  H1  HOH B 582      14.164   3.539  16.399  1.00  0.00      B    H  
ATOM   1767  H2  HOH B 582      15.615   3.936  15.846  1.00  0.00      B    H  
ATOM   1768  O   HOH B 583      38.707   0.435   6.445  1.00  0.00      B    O  
ATOM   1769  H1  HOH B 583      38.013   0.309   5.664  1.00  0.00      B    H  
ATOM   1770  H2  HOH B 583      38.282   0.890   7.212  1.00  0.00      B    H  
ATOM   1771  O   HOH B 584      10.335  15.258  39.204  1.00  0.00      B    O  
ATOM   1772  H1  HOH B 584      10.560  15.442  38.220  1.00  0.00      B    H  
ATOM   1773  H2  HOH B 584      10.422  16.057  39.825  1.00  0.00      B    H  
ATOM   1774  O   HOH B 585       0.598  32.236  17.507  1.00  0.00      B    O  
ATOM   1775  H1  HOH B 585      -0.154  31.645  17.138  1.00  0.00      B    H  
ATOM   1776  H2  HOH B 585       0.751  31.889  18.424  1.00  0.00      B    H  
ATOM   1777  O   HOH B 586      27.866  17.219  36.262  1.00  0.00      B    O  
ATOM   1778  H1  HOH B 586      27.632  17.299  37.237  1.00  0.00      B    H  
ATOM   1779  H2  HOH B 586      27.219  16.551  35.892  1.00  0.00      B    H  
ATOM   1780  O   HOH B 587      13.965  31.705  12.774  1.00  0.00      B    O  
ATOM   1781  H1  HOH B 587      14.322  31.301  13.619  1.00  0.00      B    H  
ATOM   1782  H2  HOH B 587      13.192  31.155  12.483  1.00  0.00      B    H  
ATOM   1783  O   HOH B 588       5.652  37.257  14.528  1.00  0.00      B    O  
ATOM   1784  H1  HOH B 588       4.776  37.112  14.922  1.00  0.00      B    H  
ATOM   1785  H2  HOH B 588       6.166  37.699  15.251  1.00  0.00      B    H  
ATOM   1786  O   HOH B 589       2.461   8.538  32.873  1.00  0.00      B    O  
ATOM   1787  H1  HOH B 589       2.535   8.648  33.887  1.00  0.00      B    H  
ATOM   1788  H2  HOH B 589       2.384   9.458  32.366  1.00  0.00      B    H  
ATOM   1789  O   HOH B 590      13.385  36.960  36.085  1.00  0.00      B    O  
ATOM   1790  H1  HOH B 590      12.642  36.888  36.778  1.00  0.00      B    H  
ATOM   1791  H2  HOH B 590      13.270  36.257  35.316  1.00  0.00      B    H  
ATOM   1792  O   HOH B 591      18.477  26.119  14.853  1.00  0.00      B    O  
ATOM   1793  H1  HOH B 591      18.795  25.129  14.963  1.00  0.00      B    H  
ATOM   1794  H2  HOH B 591      19.332  26.696  14.912  1.00  0.00      B    H  
ATOM   1795  O   HOH B 592      21.570   8.234   3.378  1.00  0.00      B    O  
ATOM   1796  H1  HOH B 592      21.964   7.347   3.689  1.00  0.00      B    H  
ATOM   1797  H2  HOH B 592      22.413   8.837   3.128  1.00  0.00      B    H  
ATOM   1798  O   HOH B 593       6.138  21.610  27.678  1.00  0.00      B    O  
ATOM   1799  H1  HOH B 593       6.229  20.666  27.912  1.00  0.00      B    H  
ATOM   1800  H2  HOH B 593       6.366  22.118  28.515  1.00  0.00      B    H  
ATOM   1801  O   HOH B 594       1.353  33.530  15.038  1.00  0.00      B    O  
ATOM   1802  H1  HOH B 594       2.285  33.627  15.330  1.00  0.00      B    H  
ATOM   1803  H2  HOH B 594       0.879  32.981  15.729  1.00  0.00      B    H  
ATOM   1804  O   HOH B 595      32.617  12.993   1.851  1.00  0.00      B    O  
ATOM   1805  H1  HOH B 595      33.317  12.255   1.787  1.00  0.00      B    H  
ATOM   1806  H2  HOH B 595      33.065  13.822   2.286  1.00  0.00      B    H  
ATOM   1807  O   HOH B 596      21.346   2.137  36.812  1.00  0.00      B    O  
ATOM   1808  H1  HOH B 596      20.892   1.490  37.417  1.00  0.00      B    H  
ATOM   1809  H2  HOH B 596      20.947   3.076  36.909  1.00  0.00      B    H  
ATOM   1810  O   HOH B 597       3.939  33.693  15.683  1.00  0.00      B    O  
ATOM   1811  H1  HOH B 597       4.638  33.373  14.986  1.00  0.00      B    H  
ATOM   1812  H2  HOH B 597       4.369  34.000  16.535  1.00  0.00      B    H  
ATOM   1813  O   HOH B 598      14.448   1.163  13.248  1.00  0.00      B    O  
ATOM   1814  H1  HOH B 598      15.058   0.883  12.470  1.00  0.00      B    H  
ATOM   1815  H2  HOH B 598      13.986   2.042  12.975  1.00  0.00      B    H  
ATOM   1816  O   HOH B 599       5.610  36.637  17.500  1.00  0.00      B    O  
ATOM   1817  H1  HOH B 599       5.931  36.018  18.243  1.00  0.00      B    H  
ATOM   1818  H2  HOH B 599       6.289  37.386  17.385  1.00  0.00      B    H  
ATOM   1819  O   HOH B 600      -0.126  37.380  33.747  1.00  0.00      B    O  
ATOM   1820  H1  HOH B 600       0.603  37.416  34.486  1.00  0.00      B    H  
ATOM   1821  H2  HOH B 600       0.421  37.451  32.933  1.00  0.00      B    H  
ATOM   1822  O   HOH B 601      34.823   7.583  27.243  1.00  0.00      B    O  
ATOM   1823  H1  HOH B 601      33.835   7.757  27.595  1.00  0.00      B    H  
ATOM   1824  H2  HOH B 601      35.302   8.490  27.154  1.00  0.00      B    H  
ATOM   1825  O   HOH B 602       7.100  33.255  13.965  1.00  0.00      B    O  
ATOM   1826  H1  HOH B 602       7.600  34.042  14.294  1.00  0.00      B    H  
ATOM   1827  H2  HOH B 602       6.763  32.837  14.817  1.00  0.00      B    H  
ATOM   1828  O   HOH B 603      13.153  11.445  14.338  1.00  0.00      B    O  
ATOM   1829  H1  HOH B 603      12.341  10.836  14.450  1.00  0.00      B    H  
ATOM   1830  H2  HOH B 603      13.169  11.644  13.369  1.00  0.00      B    H  
ATOM   1831  O   HOH B 604       1.626  12.280   8.061  1.00  0.00      B    O  
ATOM   1832  H1  HOH B 604       0.758  12.803   8.045  1.00  0.00      B    H  
ATOM   1833  H2  HOH B 604       1.995  12.007   7.170  1.00  0.00      B    H  
ATOM   1834  O   HOH B 605       2.096  24.979  21.300  1.00  0.00      B    O  
ATOM   1835  H1  HOH B 605       1.220  25.313  20.960  1.00  0.00      B    H  
ATOM   1836  H2  HOH B 605       2.361  24.145  20.925  1.00  0.00      B    H  
ATOM   1837  O   HOH B 606      21.362   3.625  23.682  1.00  0.00      B    O  
ATOM   1838  H1  HOH B 606      22.246   3.076  23.910  1.00  0.00      B    H  
ATOM   1839  H2  HOH B 606      20.683   3.477  24.428  1.00  0.00      B    H  
ATOM   1840  O   HOH B 607       4.048   3.445  38.943  1.00  0.00      B    O  
ATOM   1841  H1  HOH B 607       3.578   3.699  38.052  1.00  0.00      B    H  
ATOM   1842  H2  HOH B 607       4.161   2.403  38.829  1.00  0.00      B    H  
ATOM   1843  O   HOH B 608      11.731   1.036   5.908  1.00  0.00      B    O  
ATOM   1844  H1  HOH B 608      11.261   0.583   5.090  1.00  0.00      B    H  
ATOM   1845  H2  HOH B 608      12.241   0.354   6.435  1.00  0.00      B    H  
ATOM   1846  O   HOH B 609      21.508  31.134  10.579  1.00  0.00      B    O  
ATOM   1847  H1  HOH B 609      21.206  30.879  11.526  1.00  0.00      B    H  
ATOM   1848  H2  HOH B 609      20.820  30.795   9.914  1.00  0.00      B    H  
ATOM   1849  O   HOH B 610       5.545   1.659  28.604  1.00  0.00      B    O  
ATOM   1850  H1  HOH B 610       5.016   2.448  28.201  1.00  0.00      B    H  
ATOM   1851  H2  HOH B 610       5.803   1.988  29.537  1.00  0.00      B    H  
ATOM   1852  O   HOH B 611      33.591   3.462   9.545  1.00  0.00      B    O  
ATOM   1853  H1  HOH B 611      33.182   3.017  10.341  1.00  0.00      B    H  
ATOM   1854  H2  HOH B 611      33.821   4.404   9.761  1.00  0.00      B    H  
ATOM   1855  O   HOH B 612      15.627   3.641  21.329  1.00  0.00      B    O  
ATOM   1856  H1  HOH B 612      15.598   4.651  21.390  1.00  0.00      B    H  
ATOM   1857  H2  HOH B 612      15.262   3.437  20.396  1.00  0.00      B    H  
ATOM   1858  O   HOH B 613      37.339  21.902  25.954  1.00  0.00      B    O  
ATOM   1859  H1  HOH B 613      38.166  21.311  25.880  1.00  0.00      B    H  
ATOM   1860  H2  HOH B 613      36.622  21.464  25.383  1.00  0.00      B    H  
ATOM   1861  O   HOH B 614      15.601   9.764  38.370  1.00  0.00      B    O  
ATOM   1862  H1  HOH B 614      16.022   8.996  38.918  1.00  0.00      B    H  
ATOM   1863  H2  HOH B 614      15.316   9.356  37.503  1.00  0.00      B    H  
ATOM   1864  O   HOH B 615      13.036  39.276   9.874  1.00  0.00      B    O  
ATOM   1865  H1  HOH B 615      13.151  38.980   8.928  1.00  0.00      B    H  
ATOM   1866  H2  HOH B 615      13.919  39.174  10.370  1.00  0.00      B    H  
ATOM   1867  O   HOH B 616       6.473  20.055  32.190  1.00  0.00      B    O  
ATOM   1868  H1  HOH B 616       6.734  19.566  31.319  1.00  0.00      B    H  
ATOM   1869  H2  HOH B 616       5.622  19.616  32.542  1.00  0.00      B    H  
ATOM   1870  O   HOH B 617      10.015   0.941  13.997  1.00  0.00      B    O  
ATOM   1871  H1  HOH B 617       9.167   0.385  13.714  1.00  0.00      B    H  
ATOM   1872  H2  HOH B 617      10.779   0.429  13.761  1.00  0.00      B    H  
ATOM   1873  O   HOH B 618      13.198  13.046  21.195  1.00  0.00      B    O  
ATOM   1874  H1  HOH B 618      13.336  12.546  20.368  1.00  0.00      B    H  
ATOM   1875  H2  HOH B 618      12.234  12.768  21.457  1.00  0.00      B    H  
ATOM   1876  O   HOH B 619       7.250  36.685   6.806  1.00  0.00      B    O  
ATOM   1877  H1  HOH B 619       7.452  35.681   6.842  1.00  0.00      B    H  
ATOM   1878  H2  HOH B 619       6.258  36.827   6.825  1.00  0.00      B    H  
ATOM   1879  O   HOH B 620      20.958  22.936  33.903  1.00  0.00      B    O  
ATOM   1880  H1  HOH B 620      21.415  22.027  33.773  1.00  0.00      B    H  
ATOM   1881  H2  HOH B 620      19.986  22.866  34.316  1.00  0.00      B    H  
ATOM   1882  O   HOH B 621      15.616  31.021  29.336  1.00  0.00      B    O  
ATOM   1883  H1  HOH B 621      16.462  31.283  29.779  1.00  0.00      B    H  
ATOM   1884  H2  HOH B 621      15.579  30.027  29.212  1.00  0.00      B    H  
ATOM   1885  O   HOH B 622      20.306  29.588  37.076  1.00  0.00      B    O  
ATOM   1886  H1  HOH B 622      20.482  30.481  36.686  1.00  0.00      B    H  
ATOM   1887  H2  HOH B 622      19.558  29.637  37.701  1.00  0.00      B    H  
ATOM   1888  O   HOH B 623      12.319   9.351  22.234  1.00  0.00      B    O  
ATOM   1889  H1  HOH B 623      12.786   8.553  21.796  1.00  0.00      B    H  
ATOM   1890  H2  HOH B 623      13.010   9.870  22.749  1.00  0.00      B    H  
ATOM   1891  O   HOH B 624      31.351  17.242  38.229  1.00  0.00      B    O  
ATOM   1892  H1  HOH B 624      31.024  16.906  39.116  1.00  0.00      B    H  
ATOM   1893  H2  HOH B 624      32.389  17.177  38.299  1.00  0.00      B    H  
ATOM   1894  O   HOH B 625      15.845   6.138  31.826  1.00  0.00      B    O  
ATOM   1895  H1  HOH B 625      15.928   5.368  31.148  1.00  0.00      B    H  
ATOM   1896  H2  HOH B 625      16.208   6.998  31.452  1.00  0.00      B    H  
ATOM   1897  O   HOH B 626      33.755  14.832   4.341  1.00  0.00      B    O  
ATOM   1898  H1  HOH B 626      34.529  15.040   3.676  1.00  0.00      B    H  
ATOM   1899  H2  HOH B 626      32.922  15.226   3.922  1.00  0.00      B    H  
ATOM   1900  O   HOH B 627      22.389  21.180  16.733  1.00  0.00      B    O  
ATOM   1901  H1  HOH B 627      22.075  22.029  17.119  1.00  0.00      B    H  
ATOM   1902  H2  HOH B 627      23.114  21.406  16.084  1.00  0.00      B    H  
ATOM   1903  O   HOH B 628      20.767  12.255  35.159  1.00  0.00      B    O  
ATOM   1904  H1  HOH B 628      21.745  12.488  35.468  1.00  0.00      B    H  
ATOM   1905  H2  HOH B 628      20.262  11.747  35.916  1.00  0.00      B    H  
ATOM   1906  O   HOH B 629       5.906   8.288  28.397  1.00  0.00      B    O  
ATOM   1907  H1  HOH B 629       5.777   7.376  28.905  1.00  0.00      B    H  
ATOM   1908  H2  HOH B 629       5.129   8.382  27.679  1.00  0.00      B    H  
ATOM   1909  O   HOH B 630      21.618  33.415   6.640  1.00  0.00      B    O  
ATOM   1910  H1  HOH B 630      21.626  32.451   6.341  1.00  0.00      B    H  
ATOM   1911  H2  HOH B 630      21.917  33.445   7.617  1.00  0.00      B    H  
ATOM   1912  O   HOH B 631      27.216  19.655  32.209  1.00  0.00      B    O  
ATOM   1913  H1  HOH B 631      28.208  19.409  32.204  1.00  0.00      B    H  
ATOM   1914  H2  HOH B 631      27.199  20.592  31.849  1.00  0.00      B    H  
ATOM   1915  O   HOH B 632       0.552  16.068  15.991  1.00  0.00      B    O  
ATOM   1916  H1  HOH B 632      -0.048  15.740  16.756  1.00  0.00      B    H  
ATOM   1917  H2  HOH B 632       0.036  16.808  15.542  1.00  0.00      B    H  
ATOM   1918  O   HOH B 633      14.088  17.302  33.574  1.00  0.00      B    O  
ATOM   1919  H1  HOH B 633      14.943  17.160  33.045  1.00  0.00      B    H  
ATOM   1920  H2  HOH B 633      14.039  16.508  34.176  1.00  0.00      B    H  
ATOM   1921  O   HOH B 634       1.985  26.559  23.999  1.00  0.00      B    O  
ATOM   1922  H1  HOH B 634       2.381  26.012  23.280  1.00  0.00      B    H  
ATOM   1923  H2  HOH B 634       0.983  26.453  23.888  1.00  0.00      B    H  
ATOM   1924  O   HOH B 635      31.960   9.424  37.135  1.00  0.00      B    O  
ATOM   1925  H1  HOH B 635      31.193   9.651  37.790  1.00  0.00      B    H  
ATOM   1926  H2  HOH B 635      32.786  10.013  37.303  1.00  0.00      B    H  
ATOM   1927  O   HOH B 636      19.748   2.818   9.002  1.00  0.00      B    O  
ATOM   1928  H1  HOH B 636      20.430   2.040   9.102  1.00  0.00      B    H  
ATOM   1929  H2  HOH B 636      20.279   3.638   8.731  1.00  0.00      B    H  
ATOM   1930  O   HOH B 637      15.727   6.031  22.513  1.00  0.00      B    O  
ATOM   1931  H1  HOH B 637      16.053   6.963  22.591  1.00  0.00      B    H  
ATOM   1932  H2  HOH B 637      16.350   5.503  23.102  1.00  0.00      B    H  
ATOM   1933  O   HOH B 638      23.910   9.230   2.738  1.00  0.00      B    O  
ATOM   1934  H1  HOH B 638      24.771   8.681   2.568  1.00  0.00      B    H  
ATOM   1935  H2  HOH B 638      24.203  10.172   2.926  1.00  0.00      B    H  
ATOM   1936  O   HOH B 639       0.927  27.197  35.209  1.00  0.00      B    O  
ATOM   1937  H1  HOH B 639       1.928  27.271  35.218  1.00  0.00      B    H  
ATOM   1938  H2  HOH B 639       0.505  28.044  34.765  1.00  0.00      B    H  
ATOM   1939  O   HOH B 640      32.108   8.447  20.553  1.00  0.00      B    O  
ATOM   1940  H1  HOH B 640      32.666   9.169  20.003  1.00  0.00      B    H  
ATOM   1941  H2  HOH B 640      32.842   7.809  20.923  1.00  0.00      B    H  
ATOM   1942  O   HOH B 641      17.941   6.304  34.751  1.00  0.00      B    O  
ATOM   1943  H1  HOH B 641      18.078   7.319  34.625  1.00  0.00      B    H  
ATOM   1944  H2  HOH B 641      18.197   5.726  33.917  1.00  0.00      B    H  
ATOM   1945  O   HOH B 642       5.890   5.992   6.547  1.00  0.00      B    O  
ATOM   1946  H1  HOH B 642       5.888   5.374   7.352  1.00  0.00      B    H  
ATOM   1947  H2  HOH B 642       4.918   6.208   6.353  1.00  0.00      B    H  
ATOM   1948  O   HOH B 643      28.781  19.079   4.045  1.00  0.00      B    O  
ATOM   1949  H1  HOH B 643      29.749  18.715   4.158  1.00  0.00      B    H  
ATOM   1950  H2  HOH B 643      28.783  20.081   4.290  1.00  0.00      B    H  
ATOM   1951  O   HOH B 644      32.590  17.367  23.167  1.00  0.00      B    O  
ATOM   1952  H1  HOH B 644      32.452  18.324  23.366  1.00  0.00      B    H  
ATOM   1953  H2  HOH B 644      32.657  16.819  24.001  1.00  0.00      B    H  
ATOM   1954  O   HOH B 645       2.605   0.194  22.742  1.00  0.00      B    O  
ATOM   1955  H1  HOH B 645       2.831   1.046  22.173  1.00  0.00      B    H  
ATOM   1956  H2  HOH B 645       2.827  -0.595  22.194  1.00  0.00      B    H  
ATOM   1957  O   HOH B 646      11.088  37.184  10.641  1.00  0.00      B    O  
ATOM   1958  H1  HOH B 646      11.510  38.073  10.507  1.00  0.00      B    H  
ATOM   1959  H2  HOH B 646      10.091  37.291  10.657  1.00  0.00      B    H  
ATOM   1960  O   HOH B 647       2.807  25.578  18.100  1.00  0.00      B    O  
ATOM   1961  H1  HOH B 647       3.230  24.870  18.722  1.00  0.00      B    H  
ATOM   1962  H2  HOH B 647       1.989  25.125  17.704  1.00  0.00      B    H  
ATOM   1963  O   HOH B 648      29.345  28.631  26.912  1.00  0.00      B    O  
ATOM   1964  H1  HOH B 648      30.367  28.807  27.082  1.00  0.00      B    H  
ATOM   1965  H2  HOH B 648      28.993  28.115  27.648  1.00  0.00      B    H  
ATOM   1966  O   HOH B 649       8.380  10.890  33.554  1.00  0.00      B    O  
ATOM   1967  H1  HOH B 649       7.679  10.173  33.604  1.00  0.00      B    H  
ATOM   1968  H2  HOH B 649       8.522  11.199  34.539  1.00  0.00      B    H  
ATOM   1969  O   HOH B 650      37.955  31.707  12.481  1.00  0.00      B    O  
ATOM   1970  H1  HOH B 650      38.974  31.926  12.587  1.00  0.00      B    H  
ATOM   1971  H2  HOH B 650      37.975  30.841  11.970  1.00  0.00      B    H  
ATOM   1972  O   HOH B 651       5.656  26.100  36.557  1.00  0.00      B    O  
ATOM   1973  H1  HOH B 651       6.528  26.581  36.284  1.00  0.00      B    H  
ATOM   1974  H2  HOH B 651       5.371  25.628  35.738  1.00  0.00      B    H  
ATOM   1975  O   HOH B 652      24.341  18.290  35.646  1.00  0.00      B    O  
ATOM   1976  H1  HOH B 652      24.841  18.205  34.792  1.00  0.00      B    H  
ATOM   1977  H2  HOH B 652      24.739  19.073  36.144  1.00  0.00      B    H  
ATOM   1978  O   HOH B 653      32.259  21.936  31.660  1.00  0.00      B    O  
ATOM   1979  H1  HOH B 653      32.869  21.256  31.325  1.00  0.00      B    H  
ATOM   1980  H2  HOH B 653      31.587  22.040  30.927  1.00  0.00      B    H  
ATOM   1981  O   HOH B 654       0.862  36.922  25.215  1.00  0.00      B    O  
ATOM   1982  H1  HOH B 654       0.422  36.088  24.844  1.00  0.00      B    H  
ATOM   1983  H2  HOH B 654       1.617  36.546  25.784  1.00  0.00      B    H  
ATOM   1984  O   HOH B 655       6.939  32.311  34.234  1.00  0.00      B    O  
ATOM   1985  H1  HOH B 655       6.241  32.987  34.370  1.00  0.00      B    H  
ATOM   1986  H2  HOH B 655       6.606  31.774  33.463  1.00  0.00      B    H  
ATOM   1987  O   HOH B 656      27.029  14.260  30.561  1.00  0.00      B    O  
ATOM   1988  H1  HOH B 656      27.765  13.955  29.914  1.00  0.00      B    H  
ATOM   1989  H2  HOH B 656      27.306  15.247  30.639  1.00  0.00      B    H  
ATOM   1990  O   HOH B 657      20.202   2.634  32.274  1.00  0.00      B    O  
ATOM   1991  H1  HOH B 657      21.031   3.012  32.671  1.00  0.00      B    H  
ATOM   1992  H2  HOH B 657      19.684   2.275  33.076  1.00  0.00      B    H  
ATOM   1993  O   HOH B 658      27.065  10.341   6.488  1.00  0.00      B    O  
ATOM   1994  H1  HOH B 658      27.064   9.969   7.461  1.00  0.00      B    H  
ATOM   1995  H2  HOH B 658      27.425   9.637   5.872  1.00  0.00      B    H  
ATOM   1996  O   HOH B 659      15.461  28.228  24.290  1.00  0.00      B    O  
ATOM   1997  H1  HOH B 659      16.478  28.462  24.242  1.00  0.00      B    H  
ATOM   1998  H2  HOH B 659      15.238  27.426  23.650  1.00  0.00      B    H  
ATOM   1999  O   HOH B 660      18.091  38.066  32.688  1.00  0.00      B    O  
ATOM   2000  H1  HOH B 660      18.485  37.890  33.632  1.00  0.00      B    H  
ATOM   2001  H2  HOH B 660      17.281  37.467  32.558  1.00  0.00      B    H  
ATOM   2002  O   HOH B 661      28.096  31.823  27.943  1.00  0.00      B    O  
ATOM   2003  H1  HOH B 661      27.800  31.301  28.771  1.00  0.00      B    H  
ATOM   2004  H2  HOH B 661      29.024  32.293  28.145  1.00  0.00      B    H  
ATOM   2005  O   HOH B 662       7.072  34.154   4.012  1.00  0.00      B    O  
ATOM   2006  H1  HOH B 662       6.222  33.799   3.565  1.00  0.00      B    H  
ATOM   2007  H2  HOH B 662       7.229  35.107   3.627  1.00  0.00      B    H  
ATOM   2008  O   HOH B 663      35.772  34.913  33.670  1.00  0.00      B    O  
ATOM   2009  H1  HOH B 663      36.405  34.721  34.457  1.00  0.00      B    H  
ATOM   2010  H2  HOH B 663      35.078  35.590  33.989  1.00  0.00      B    H  
ATOM   2011  O   HOH B 664      32.694  31.912  21.302  1.00  0.00      B    O  
ATOM   2012  H1  HOH B 664      32.393  32.818  21.592  1.00  0.00      B    H  
ATOM   2013  H2  HOH B 664      33.349  31.918  20.530  1.00  0.00      B    H  
ATOM   2014  O   HOH B 665       6.653   7.775  37.672  1.00  0.00      B    O  
ATOM   2015  H1  HOH B 665       6.715   8.783  37.677  1.00  0.00      B    H  
ATOM   2016  H2  HOH B 665       7.035   7.535  36.797  1.00  0.00      B    H  
ATOM   2017  O   HOH B 666      11.776  27.531  18.287  1.00  0.00      B    O  
ATOM   2018  H1  HOH B 666      11.302  26.846  17.655  1.00  0.00      B    H  
ATOM   2019  H2  HOH B 666      12.765  27.556  18.000  1.00  0.00      B    H  
ATOM   2020  O   HOH B 667      20.746  11.432  29.192  1.00  0.00      B    O  
ATOM   2021  H1  HOH B 667      20.294  10.581  29.123  1.00  0.00      B    H  
ATOM   2022  H2  HOH B 667      21.693  11.239  29.492  1.00  0.00      B    H  
ATOM   2023  O   HOH B 668      -0.080  20.490  16.744  1.00  0.00      B    O  
ATOM   2024  H1  HOH B 668       0.604  20.279  16.038  1.00  0.00      B    H  
ATOM   2025  H2  HOH B 668       0.438  21.110  17.397  1.00  0.00      B    H  
ATOM   2026  O   HOH B 669      36.772   1.609  26.781  1.00  0.00      B    O  
ATOM   2027  H1  HOH B 669      36.338   1.265  25.934  1.00  0.00      B    H  
ATOM   2028  H2  HOH B 669      36.057   1.465  27.491  1.00  0.00      B    H  
ATOM   2029  O   HOH B 670      28.327  34.613  12.895  1.00  0.00      B    O  
ATOM   2030  H1  HOH B 670      28.605  35.095  12.039  1.00  0.00      B    H  
ATOM   2031  H2  HOH B 670      27.415  34.216  12.696  1.00  0.00      B    H  
ATOM   2032  O   HOH B 671      36.929  12.229  25.414  1.00  0.00      B    O  
ATOM   2033  H1  HOH B 671      37.636  11.488  25.410  1.00  0.00      B    H  
ATOM   2034  H2  HOH B 671      36.606  12.197  24.476  1.00  0.00      B    H  
ATOM   2035  O   HOH B 672      33.443  13.773  26.997  1.00  0.00      B    O  
ATOM   2036  H1  HOH B 672      33.385  12.965  26.374  1.00  0.00      B    H  
ATOM   2037  H2  HOH B 672      33.648  13.472  27.884  1.00  0.00      B    H  
ATOM   2038  O   HOH B 673      32.357  28.922  15.627  1.00  0.00      B    O  
ATOM   2039  H1  HOH B 673      31.619  28.389  16.047  1.00  0.00      B    H  
ATOM   2040  H2  HOH B 673      31.880  29.650  15.049  1.00  0.00      B    H  
ATOM   2041  O   HOH B 674      30.714  28.218  11.594  1.00  0.00      B    O  
ATOM   2042  H1  HOH B 674      30.897  28.815  12.387  1.00  0.00      B    H  
ATOM   2043  H2  HOH B 674      31.188  27.360  11.755  1.00  0.00      B    H  
ATOM   2044  O   HOH B 675       9.994   3.010  15.718  1.00  0.00      B    O  
ATOM   2045  H1  HOH B 675       9.873   3.881  15.209  1.00  0.00      B    H  
ATOM   2046  H2  HOH B 675       9.954   2.228  15.023  1.00  0.00      B    H  
ATOM   2047  O   HOH B 676       2.662  27.588  31.107  1.00  0.00      B    O  
ATOM   2048  H1  HOH B 676       1.845  26.974  31.396  1.00  0.00      B    H  
ATOM   2049  H2  HOH B 676       2.876  27.558  30.131  1.00  0.00      B    H  
ATOM   2050  O   HOH B 677      18.506  20.974  25.996  1.00  0.00      B    O  
ATOM   2051  H1  HOH B 677      18.458  20.417  26.811  1.00  0.00      B    H  
ATOM   2052  H2  HOH B 677      19.414  21.409  25.994  1.00  0.00      B    H  
ATOM   2053  O   HOH B 678      31.547  28.047  32.335  1.00  0.00      B    O  
ATOM   2054  H1  HOH B 678      32.044  28.167  33.195  1.00  0.00      B    H  
ATOM   2055  H2  HOH B 678      31.119  27.111  32.333  1.00  0.00      B    H  
ATOM   2056  O   HOH B 679      36.332  23.006   1.050  1.00  0.00      B    O  
ATOM   2057  H1  HOH B 679      36.901  23.843   1.125  1.00  0.00      B    H  
ATOM   2058  H2  HOH B 679      35.864  22.990   0.136  1.00  0.00      B    H  
ATOM   2059  O   HOH B 680       4.253  10.197  37.518  1.00  0.00      B    O  
ATOM   2060  H1  HOH B 680       3.930   9.803  38.404  1.00  0.00      B    H  
ATOM   2061  H2  HOH B 680       5.267  10.191  37.419  1.00  0.00      B    H  
ATOM   2062  O   HOH B 681      38.012  12.876  37.753  1.00  0.00      B    O  
ATOM   2063  H1  HOH B 681      37.502  13.079  36.834  1.00  0.00      B    H  
ATOM   2064  H2  HOH B 681      37.987  11.885  37.890  1.00  0.00      B    H  
ATOM   2065  O   HOH B 682      34.092   0.458   3.462  1.00  0.00      B    O  
ATOM   2066  H1  HOH B 682      34.416   0.493   2.561  1.00  0.00      B    H  
ATOM   2067  H2  HOH B 682      33.490   1.259   3.626  1.00  0.00      B    H  
ATOM   2068  O   HOH B 683      18.312   3.833  20.851  1.00  0.00      B    O  
ATOM   2069  H1  HOH B 683      18.068   3.503  19.902  1.00  0.00      B    H  
ATOM   2070  H2  HOH B 683      17.514   3.744  21.413  1.00  0.00      B    H  
ATOM   2071  O   HOH B 684      34.380  28.823   8.073  1.00  0.00      B    O  
ATOM   2072  H1  HOH B 684      34.646  29.537   8.726  1.00  0.00      B    H  
ATOM   2073  H2  HOH B 684      34.700  27.909   8.446  1.00  0.00      B    H  
ATOM   2074  O   HOH B 685      18.284   9.123   8.182  1.00  0.00      B    O  
ATOM   2075  H1  HOH B 685      17.626   9.173   8.993  1.00  0.00      B    H  
ATOM   2076  H2  HOH B 685      19.159   8.951   8.533  1.00  0.00      B    H  
ATOM   2077  O   HOH B 686       6.841  17.915  24.931  1.00  0.00      B    O  
ATOM   2078  H1  HOH B 686       7.820  18.162  24.788  1.00  0.00      B    H  
ATOM   2079  H2  HOH B 686       6.330  18.688  24.677  1.00  0.00      B    H  
ATOM   2080  O   HOH B 687       4.280   8.126   3.966  1.00  0.00      B    O  
ATOM   2081  H1  HOH B 687       5.101   8.692   3.880  1.00  0.00      B    H  
ATOM   2082  H2  HOH B 687       3.834   8.361   4.827  1.00  0.00      B    H  
ATOM   2083  O   HOH B 688      19.872  22.161   4.078  1.00  0.00      B    O  
ATOM   2084  H1  HOH B 688      20.153  21.962   5.051  1.00  0.00      B    H  
ATOM   2085  H2  HOH B 688      19.245  21.333   3.824  1.00  0.00      B    H  
ATOM   2086  O   HOH B 689      20.900  27.418  15.232  1.00  0.00      B    O  
ATOM   2087  H1  HOH B 689      21.544  26.744  15.615  1.00  0.00      B    H  
ATOM   2088  H2  HOH B 689      21.151  28.306  15.693  1.00  0.00      B    H  
ATOM   2089  O   HOH B 690       0.817  35.526   8.011  1.00  0.00      B    O  
ATOM   2090  H1  HOH B 690       1.764  35.506   7.556  1.00  0.00      B    H  
ATOM   2091  H2  HOH B 690       0.725  34.718   8.571  1.00  0.00      B    H  
ATOM   2092  O   HOH B 691      34.300  32.681  36.671  1.00  0.00      B    O  
ATOM   2093  H1  HOH B 691      34.860  33.537  36.727  1.00  0.00      B    H  
ATOM   2094  H2  HOH B 691      34.261  32.364  35.732  1.00  0.00      B    H  
ATOM   2095  O   HOH B 692      22.547  25.299   0.485  1.00  0.00      B    O  
ATOM   2096  H1  HOH B 692      23.028  26.108   0.248  1.00  0.00      B    H  
ATOM   2097  H2  HOH B 692      22.594  25.138   1.450  1.00  0.00      B    H  
ATOM   2098  O   HOH B 693      33.475   5.642  13.768  1.00  0.00      B    O  
ATOM   2099  H1  HOH B 693      34.445   5.790  14.039  1.00  0.00      B    H  
ATOM   2100  H2  HOH B 693      32.960   6.515  13.984  1.00  0.00      B    H  
ATOM   2101  O   HOH B 694      30.230  19.939  32.369  1.00  0.00      B    O  
ATOM   2102  H1  HOH B 694      30.554  19.674  31.443  1.00  0.00      B    H  
ATOM   2103  H2  HOH B 694      30.964  20.492  32.714  1.00  0.00      B    H  
ATOM   2104  O   HOH B 695      23.773   7.120  32.560  1.00  0.00      B    O  
ATOM   2105  H1  HOH B 695      24.586   6.591  32.162  1.00  0.00      B    H  
ATOM   2106  H2  HOH B 695      23.665   6.744  33.561  1.00  0.00      B    H  
ATOM   2107  O   HOH B 696      13.851  11.298   9.693  1.00  0.00      B    O  
ATOM   2108  H1  HOH B 696      14.811  11.471   9.298  1.00  0.00      B    H  
ATOM   2109  H2  HOH B 696      13.300  10.863   9.005  1.00  0.00      B    H  
ATOM   2110  O   HOH B 697      31.049  35.380   7.980  1.00  0.00      B    O  
ATOM   2111  H1  HOH B 697      31.129  35.290   8.968  1.00  0.00      B    H  
ATOM   2112  H2  HOH B 697      30.128  35.375   7.657  1.00  0.00      B    H  
ATOM   2113  O   HOH B 698      35.948   8.111  33.236  1.00  0.00      B    O  
ATOM   2114  H1  HOH B 698      36.955   8.086  33.306  1.00  0.00      B    H  
ATOM   2115  H2  HOH B 698      35.611   8.488  34.132  1.00  0.00      B    H  
ATOM   2116  O   HOH B 699      26.368  24.637  32.490  1.00  0.00      B    O  
ATOM   2117  H1  HOH B 699      26.980  25.252  31.983  1.00  0.00      B    H  
ATOM   2118  H2  HOH B 699      26.796  23.693  32.341  1.00  0.00      B    H  
ATOM   2119  O   HOH B 700      36.816  21.508  11.422  1.00  0.00      B    O  
ATOM   2120  H1  HOH B 700      36.681  22.513  11.339  1.00  0.00      B    H  
ATOM   2121  H2  HOH B 700      36.401  21.230  12.317  1.00  0.00      B    H  
ATOM   2122  O   HOH B 701      35.269  27.795  17.984  1.00  0.00      B    O  
ATOM   2123  H1  HOH B 701      35.385  28.566  17.338  1.00  0.00      B    H  
ATOM   2124  H2  HOH B 701      35.338  28.148  18.939  1.00  0.00      B    H  
ATOM   2125  O   HOH B 702       0.536  34.487  36.681  1.00  0.00      B    O  
ATOM   2126  H1  HOH B 702      -0.124  35.193  36.593  1.00  0.00      B    H  
ATOM   2127  H2  HOH B 702       0.487  34.119  37.693  1.00  0.00      B    H  
ATOM   2128  O   HOH B 703      25.497  38.588   1.889  1.00  0.00      B    O  
ATOM   2129  H1  HOH B 703      24.924  38.739   2.705  1.00  0.00      B    H  
ATOM   2130  H2  HOH B 703      24.906  38.539   1.126  1.00  0.00      B    H  
ATOM   2131  O   HOH B 704       3.426  20.117  32.298  1.00  0.00      B    O  
ATOM   2132  H1  HOH B 704       2.684  20.379  31.615  1.00  0.00      B    H  
ATOM   2133  H2  HOH B 704       3.707  20.951  32.774  1.00  0.00      B    H  
ATOM   2134  O   HOH B 705      32.520   3.505  27.435  1.00  0.00      B    O  
ATOM   2135  H1  HOH B 705      31.582   3.282  27.103  1.00  0.00      B    H  
ATOM   2136  H2  HOH B 705      32.980   2.620  27.648  1.00  0.00      B    H  
ATOM   2137  O   HOH B 706      21.394  29.290  26.328  1.00  0.00      B    O  
ATOM   2138  H1  HOH B 706      21.142  28.579  27.003  1.00  0.00      B    H  
ATOM   2139  H2  HOH B 706      22.412  29.308  26.391  1.00  0.00      B    H  
ATOM   2140  O   HOH B 707       5.489  21.561   1.491  1.00  0.00      B    O  
ATOM   2141  H1  HOH B 707       6.304  21.187   1.959  1.00  0.00      B    H  
ATOM   2142  H2  HOH B 707       5.374  22.518   1.784  1.00  0.00      B    H  
ATOM   2143  O   HOH B 708      24.453  29.592   8.860  1.00  0.00      B    O  
ATOM   2144  H1  HOH B 708      23.525  29.134   9.010  1.00  0.00      B    H  
ATOM   2145  H2  HOH B 708      24.808  29.686   9.796  1.00  0.00      B    H  
ATOM   2146  O   HOH B 709      10.266  13.344  19.594  1.00  0.00      B    O  
ATOM   2147  H1  HOH B 709      10.312  13.011  20.582  1.00  0.00      B    H  
ATOM   2148  H2  HOH B 709      10.447  14.285  19.638  1.00  0.00      B    H  
ATOM   2149  O   HOH B 710      15.406  14.084  22.279  1.00  0.00      B    O  
ATOM   2150  H1  HOH B 710      16.198  14.042  21.665  1.00  0.00      B    H  
ATOM   2151  H2  HOH B 710      14.568  13.571  21.953  1.00  0.00      B    H  
ATOM   2152  O   HOH B 711      20.319  22.311  28.307  1.00  0.00      B    O  
ATOM   2153  H1  HOH B 711      20.065  22.533  29.262  1.00  0.00      B    H  
ATOM   2154  H2  HOH B 711      20.500  23.203  27.882  1.00  0.00      B    H  
ATOM   2155  O   HOH B 712      27.501  33.024   4.347  1.00  0.00      B    O  
ATOM   2156  H1  HOH B 712      27.876  32.938   5.241  1.00  0.00      B    H  
ATOM   2157  H2  HOH B 712      28.152  32.697   3.613  1.00  0.00      B    H  
ATOM   2158  O   HOH B 713      33.500  26.905   3.769  1.00  0.00      B    O  
ATOM   2159  H1  HOH B 713      33.214  25.882   3.891  1.00  0.00      B    H  
ATOM   2160  H2  HOH B 713      32.831  27.326   3.223  1.00  0.00      B    H  
ATOM   2161  O   HOH B 714       9.624   1.581  30.216  1.00  0.00      B    O  
ATOM   2162  H1  HOH B 714       9.987   0.734  30.466  1.00  0.00      B    H  
ATOM   2163  H2  HOH B 714       9.228   1.533  29.320  1.00  0.00      B    H  
ATOM   2164  O   HOH B 715      11.547   2.869  31.732  1.00  0.00      B    O  
ATOM   2165  H1  HOH B 715      11.384   2.415  32.613  1.00  0.00      B    H  
ATOM   2166  H2  HOH B 715      10.802   2.699  31.051  1.00  0.00      B    H  
ATOM   2167  O   HOH B 716      24.998  12.011  33.641  1.00  0.00      B    O  
ATOM   2168  H1  HOH B 716      25.186  11.078  33.868  1.00  0.00      B    H  
ATOM   2169  H2  HOH B 716      24.486  12.423  34.410  1.00  0.00      B    H  
ATOM   2170  O   HOH B 717      20.081  38.647   5.188  1.00  0.00      B    O  
ATOM   2171  H1  HOH B 717      20.080  38.545   4.184  1.00  0.00      B    H  
ATOM   2172  H2  HOH B 717      20.554  37.884   5.547  1.00  0.00      B    H  
ATOM   2173  O   HOH B 718      23.753   2.651  27.486  1.00  0.00      B    O  
ATOM   2174  H1  HOH B 718      24.383   2.056  28.018  1.00  0.00      B    H  
ATOM   2175  H2  HOH B 718      22.842   2.257  27.575  1.00  0.00      B    H  
ATOM   2176  O   HOH B 719      38.162   0.740  17.452  1.00  0.00      B    O  
ATOM   2177  H1  HOH B 719      37.333   1.142  17.912  1.00  0.00      B    H  
ATOM   2178  H2  HOH B 719      38.697   0.270  18.140  1.00  0.00      B    H  
ATOM   2179  O   HOH B 720      18.520  16.834  37.982  1.00  0.00      B    O  
ATOM   2180  H1  HOH B 720      17.641  16.460  37.601  1.00  0.00      B    H  
ATOM   2181  H2  HOH B 720      18.337  17.041  38.925  1.00  0.00      B    H  
ATOM   2182  O   HOH B 721      17.257  16.552   1.714  1.00  0.00      B    O  
ATOM   2183  H1  HOH B 721      18.070  16.694   2.299  1.00  0.00      B    H  
ATOM   2184  H2  HOH B 721      16.450  16.185   2.327  1.00  0.00      B    H  
ATOM   2185  O   HOH B 722      16.391  29.371  33.927  1.00  0.00      B    O  
ATOM   2186  H1  HOH B 722      16.755  29.684  34.870  1.00  0.00      B    H  
ATOM   2187  H2  HOH B 722      15.442  29.709  33.942  1.00  0.00      B    H  
ATOM   2188  O   HOH B 723       2.832  36.931   0.429  1.00  0.00      B    O  
ATOM   2189  H1  HOH B 723       3.597  36.379   0.727  1.00  0.00      B    H  
ATOM   2190  H2  HOH B 723       2.071  36.605   1.020  1.00  0.00      B    H  
ATOM   2191  O   HOH B 724      33.364  34.576   0.871  1.00  0.00      B    O  
ATOM   2192  H1  HOH B 724      33.145  34.415   1.858  1.00  0.00      B    H  
ATOM   2193  H2  HOH B 724      34.380  34.677   0.879  1.00  0.00      B    H  
ATOM   2194  O   HOH B 725      35.854  22.212  28.292  1.00  0.00      B    O  
ATOM   2195  H1  HOH B 725      35.704  21.487  29.013  1.00  0.00      B    H  
ATOM   2196  H2  HOH B 725      36.557  21.982  27.594  1.00  0.00      B    H  
ATOM   2197  O   HOH B 726      18.393   3.710  38.618  1.00  0.00      B    O  
ATOM   2198  H1  HOH B 726      17.654   3.414  39.200  1.00  0.00      B    H  
ATOM   2199  H2  HOH B 726      19.218   3.568  39.259  1.00  0.00      B    H  
ATOM   2200  O   HOH B 727      38.080  34.643   2.465  1.00  0.00      B    O  
ATOM   2201  H1  HOH B 727      37.280  34.573   3.037  1.00  0.00      B    H  
ATOM   2202  H2  HOH B 727      38.702  35.285   2.942  1.00  0.00      B    H  
ATOM   2203  O   HOH B 728       7.335  30.618  31.529  1.00  0.00      B    O  
ATOM   2204  H1  HOH B 728       8.236  30.169  31.760  1.00  0.00      B    H  
ATOM   2205  H2  HOH B 728       6.835  29.993  30.930  1.00  0.00      B    H  
ATOM   2206  O   HOH B 729      18.702  15.188  26.181  1.00  0.00      B    O  
ATOM   2207  H1  HOH B 729      19.012  14.690  27.024  1.00  0.00      B    H  
ATOM   2208  H2  HOH B 729      17.921  14.702  25.845  1.00  0.00      B    H  
ATOM   2209  O   HOH B 730      33.099   0.352  31.393  1.00  0.00      B    O  
ATOM   2210  H1  HOH B 730      32.742   1.331  31.430  1.00  0.00      B    H  
ATOM   2211  H2  HOH B 730      33.677   0.255  32.180  1.00  0.00      B    H  
ATOM   2212  O   HOH B 731      24.122  22.712  26.747  1.00  0.00      B    O  
ATOM   2213  H1  HOH B 731      23.732  22.388  25.802  1.00  0.00      B    H  
ATOM   2214  H2  HOH B 731      23.647  22.272  27.488  1.00  0.00      B    H  
ATOM   2215  O   HOH B 732      12.080  23.877   2.676  1.00  0.00      B    O  
ATOM   2216  H1  HOH B 732      11.118  23.489   2.670  1.00  0.00      B    H  
ATOM   2217  H2  HOH B 732      12.698  23.107   2.843  1.00  0.00      B    H  
ATOM   2218  O   HOH B 733      12.547  33.486  24.916  1.00  0.00      B    O  
ATOM   2219  H1  HOH B 733      13.133  33.353  24.114  1.00  0.00      B    H  
ATOM   2220  H2  HOH B 733      13.132  33.434  25.736  1.00  0.00      B    H  
ATOM   2221  O   HOH B 734      10.942  23.630  15.936  1.00  0.00      B    O  
ATOM   2222  H1  HOH B 734      10.524  22.760  16.341  1.00  0.00      B    H  
ATOM   2223  H2  HOH B 734      11.881  23.463  15.503  1.00  0.00      B    H  
ATOM   2224  O   HOH B 735      21.542   0.458  27.490  1.00  0.00      B    O  
ATOM   2225  H1  HOH B 735      20.753   1.113  27.592  1.00  0.00      B    H  
ATOM   2226  H2  HOH B 735      21.781   0.380  26.529  1.00  0.00      B    H  
ATOM   2227  O   HOH B 736      26.686  27.980  38.397  1.00  0.00      B    O  
ATOM   2228  H1  HOH B 736      25.757  27.778  38.786  1.00  0.00      B    H  
ATOM   2229  H2  HOH B 736      26.995  27.203  37.819  1.00  0.00      B    H  
ATOM   2230  O   HOH B 737       7.691   9.870   8.004  1.00  0.00      B    O  
ATOM   2231  H1  HOH B 737       6.715  10.051   7.911  1.00  0.00      B    H  
ATOM   2232  H2  HOH B 737       8.037  10.486   8.674  1.00  0.00      B    H  
ATOM   2233  O   HOH B 738      34.331  23.804  25.120  1.00  0.00      B    O  
ATOM   2234  H1  HOH B 738      34.029  23.397  25.994  1.00  0.00      B    H  
ATOM   2235  H2  HOH B 738      34.177  24.782  25.212  1.00  0.00      B    H  
ATOM   2236  O   HOH B 739       0.287  27.039   9.191  1.00  0.00      B    O  
ATOM   2237  H1  HOH B 739      -0.124  26.929  10.118  1.00  0.00      B    H  
ATOM   2238  H2  HOH B 739       0.861  26.239   9.051  1.00  0.00      B    H  
ATOM   2239  O   HOH B 740       8.117  17.038  34.195  1.00  0.00      B    O  
ATOM   2240  H1  HOH B 740       8.138  16.414  34.963  1.00  0.00      B    H  
ATOM   2241  H2  HOH B 740       8.876  17.643  34.424  1.00  0.00      B    H  
ATOM   2242  O   HOH B 741      26.029  25.259  24.272  1.00  0.00      B    O  
ATOM   2243  H1  HOH B 741      25.241  25.407  24.855  1.00  0.00      B    H  
ATOM   2244  H2  HOH B 741      26.145  24.249  24.008  1.00  0.00      B    H  
ATOM   2245  O   HOH B 742      18.096  11.480  12.278  1.00  0.00      B    O  
ATOM   2246  H1  HOH B 742      18.003  11.612  13.270  1.00  0.00      B    H  
ATOM   2247  H2  HOH B 742      17.601  10.660  11.996  1.00  0.00      B    H  
ATOM   2248  O   HOH B 743       0.744  25.601  11.702  1.00  0.00      B    O  
ATOM   2249  H1  HOH B 743       1.373  26.170  12.280  1.00  0.00      B    H  
ATOM   2250  H2  HOH B 743       1.299  25.162  10.953  1.00  0.00      B    H  
ATOM   2251  O   HOH B 744       9.398  30.355   0.200  1.00  0.00      B    O  
ATOM   2252  H1  HOH B 744      10.310  30.179   0.471  1.00  0.00      B    H  
ATOM   2253  H2  HOH B 744       9.088  29.547  -0.395  1.00  0.00      B    H  
ATOM   2254  O   HOH B 745       4.307  38.427  28.277  1.00  0.00      B    O  
ATOM   2255  H1  HOH B 745       4.697  39.375  28.463  1.00  0.00      B    H  
ATOM   2256  H2  HOH B 745       4.395  38.324  27.283  1.00  0.00      B    H  
ATOM   2257  O   HOH B 746      31.185  32.009   9.169  1.00  0.00      B    O  
ATOM   2258  H1  HOH B 746      31.396  31.017   9.204  1.00  0.00      B    H  
ATOM   2259  H2  HOH B 746      30.174  32.036   9.198  1.00  0.00      B    H  
ATOM   2260  O   HOH B 747      30.608  30.739  38.128  1.00  0.00      B    O  
ATOM   2261  H1  HOH B 747      31.335  31.438  38.400  1.00  0.00      B    H  
ATOM   2262  H2  HOH B 747      29.879  31.226  37.567  1.00  0.00      B    H  
ATOM   2263  O   HOH B 748      -0.269  10.088  26.062  1.00  0.00      B    O  
ATOM   2264  H1  HOH B 748       0.366   9.656  25.413  1.00  0.00      B    H  
ATOM   2265  H2  HOH B 748       0.119   9.924  26.976  1.00  0.00      B    H  
ATOM   2266  O   HOH B 749      34.993  11.172  35.034  1.00  0.00      B    O  
ATOM   2267  H1  HOH B 749      34.162  10.789  34.653  1.00  0.00      B    H  
ATOM   2268  H2  HOH B 749      35.721  11.074  34.322  1.00  0.00      B    H  
ATOM   2269  O   HOH B 750      24.104  12.198  26.979  1.00  0.00      B    O  
ATOM   2270  H1  HOH B 750      24.532  13.106  26.709  1.00  0.00      B    H  
ATOM   2271  H2  HOH B 750      24.607  11.877  27.824  1.00  0.00      B    H  
ATOM   2272  O   HOH B 751      31.554  16.033   3.451  1.00  0.00      B    O  
ATOM   2273  H1  HOH B 751      31.116  16.701   4.033  1.00  0.00      B    H  
ATOM   2274  H2  HOH B 751      30.876  15.819   2.707  1.00  0.00      B    H  
ATOM   2275  O   HOH B 752       3.166  27.146   8.928  1.00  0.00      B    O  
ATOM   2276  H1  HOH B 752       3.664  27.212   8.083  1.00  0.00      B    H  
ATOM   2277  H2  HOH B 752       2.734  26.232   8.964  1.00  0.00      B    H  
ATOM   2278  O   HOH B 753       3.585  16.832  16.303  1.00  0.00      B    O  
ATOM   2279  H1  HOH B 753       4.401  16.276  16.123  1.00  0.00      B    H  
ATOM   2280  H2  HOH B 753       2.730  16.280  16.340  1.00  0.00      B    H  
ATOM   2281  O   HOH B 754       5.801   1.867  31.242  1.00  0.00      B    O  
ATOM   2282  H1  HOH B 754       5.758   2.319  32.116  1.00  0.00      B    H  
ATOM   2283  H2  HOH B 754       5.816   0.874  31.441  1.00  0.00      B    H  
ATOM   2284  O   HOH B 755      30.530  36.456  28.029  1.00  0.00      B    O  
ATOM   2285  H1  HOH B 755      29.902  36.835  28.717  1.00  0.00      B    H  
ATOM   2286  H2  HOH B 755      30.114  36.640  27.132  1.00  0.00      B    H  
ATOM   2287  O   HOH B 756      31.359   0.547  35.671  1.00  0.00      B    O  
ATOM   2288  H1  HOH B 756      30.445   0.807  35.517  1.00  0.00      B    H  
ATOM   2289  H2  HOH B 756      31.671   0.099  34.841  1.00  0.00      B    H  
ATOM   2290  O   HOH B 757      32.788   7.425  24.135  1.00  0.00      B    O  
ATOM   2291  H1  HOH B 757      33.664   7.740  24.499  1.00  0.00      B    H  
ATOM   2292  H2  HOH B 757      32.404   6.891  24.888  1.00  0.00      B    H  
ATOM   2293  O   HOH B 758      36.849  24.486  11.426  1.00  0.00      B    O  
ATOM   2294  H1  HOH B 758      37.009  25.515  11.626  1.00  0.00      B    H  
ATOM   2295  H2  HOH B 758      37.003  24.396  10.413  1.00  0.00      B    H  
ATOM   2296  O   HOH B 759       5.929  15.547   0.243  1.00  0.00      B    O  
ATOM   2297  H1  HOH B 759       5.646  15.991   1.139  1.00  0.00      B    H  
ATOM   2298  H2  HOH B 759       6.428  16.252  -0.268  1.00  0.00      B    H  
ATOM   2299  O   HOH B 760      19.465  26.354  25.564  1.00  0.00      B    O  
ATOM   2300  H1  HOH B 760      19.056  27.062  26.176  1.00  0.00      B    H  
ATOM   2301  H2  HOH B 760      19.064  26.525  24.617  1.00  0.00      B    H  
ATOM   2302  O   HOH B 761      11.824   2.903   0.370  1.00  0.00      B    O  
ATOM   2303  H1  HOH B 761      10.841   3.045   0.194  1.00  0.00      B    H  
ATOM   2304  H2  HOH B 761      12.288   2.584  -0.452  1.00  0.00      B    H  
ATOM   2305  O   HOH B 762      26.015   9.523  34.331  1.00  0.00      B    O  
ATOM   2306  H1  HOH B 762      26.153   9.279  35.272  1.00  0.00      B    H  
ATOM   2307  H2  HOH B 762      26.483   8.806  33.760  1.00  0.00      B    H  
ATOM   2308  O   HOH B 763      10.201  36.234   6.126  1.00  0.00      B    O  
ATOM   2309  H1  HOH B 763      10.778  35.972   6.941  1.00  0.00      B    H  
ATOM   2310  H2  HOH B 763       9.224  36.201   6.393  1.00  0.00      B    H  
ATOM   2311  O   HOH B 764       9.046  23.607  25.442  1.00  0.00      B    O  
ATOM   2312  H1  HOH B 764       9.811  23.162  25.952  1.00  0.00      B    H  
ATOM   2313  H2  HOH B 764       8.427  22.819  25.130  1.00  0.00      B    H  
ATOM   2314  O   HOH B 765      31.836  11.953  35.301  1.00  0.00      B    O  
ATOM   2315  H1  HOH B 765      32.384  12.666  35.883  1.00  0.00      B    H  
ATOM   2316  H2  HOH B 765      32.479  11.255  35.000  1.00  0.00      B    H  
ATOM   2317  O   HOH B 766      38.323   8.131  21.582  1.00  0.00      B    O  
ATOM   2318  H1  HOH B 766      37.778   7.291  21.613  1.00  0.00      B    H  
ATOM   2319  H2  HOH B 766      38.821   8.238  22.424  1.00  0.00      B    H  
ATOM   2320  O   HOH B 767      23.516   3.906  15.520  1.00  0.00      B    O  
ATOM   2321  H1  HOH B 767      22.590   4.008  15.162  1.00  0.00      B    H  
ATOM   2322  H2  HOH B 767      24.008   4.722  15.169  1.00  0.00      B    H  
ATOM   2323  O   HOH B 768      39.372   2.443  22.716  1.00  0.00      B    O  
ATOM   2324  H1  HOH B 768      38.814   3.067  23.329  1.00  0.00      B    H  
ATOM   2325  H2  HOH B 768      39.066   1.494  22.746  1.00  0.00      B    H  
ATOM   2326  O   HOH B 769      25.475  20.698  34.331  1.00  0.00      B    O  
ATOM   2327  H1  HOH B 769      25.924  20.283  33.513  1.00  0.00      B    H  
ATOM   2328  H2  HOH B 769      26.136  21.239  34.830  1.00  0.00      B    H  
ATOM   2329  O   HOH B 770      26.535  29.143  12.018  1.00  0.00      B    O  
ATOM   2330  H1  HOH B 770      25.527  29.325  11.823  1.00  0.00      B    H  
ATOM   2331  H2  HOH B 770      27.039  30.020  11.731  1.00  0.00      B    H  
ATOM   2332  O   HOH B 771       8.386  38.703   8.287  1.00  0.00      B    O  
ATOM   2333  H1  HOH B 771       8.393  38.289   9.230  1.00  0.00      B    H  
ATOM   2334  H2  HOH B 771       8.036  37.962   7.680  1.00  0.00      B    H  
ATOM   2335  O   HOH B 772      23.754  11.949  38.355  1.00  0.00      B    O  
ATOM   2336  H1  HOH B 772      23.741  11.019  38.065  1.00  0.00      B    H  
ATOM   2337  H2  HOH B 772      23.169  12.108  39.149  1.00  0.00      B    H  
ATOM   2338  O   HOH B 773      27.337  21.358   6.294  1.00  0.00      B    O  
ATOM   2339  H1  HOH B 773      26.512  21.510   5.761  1.00  0.00      B    H  
ATOM   2340  H2  HOH B 773      27.016  20.978   7.187  1.00  0.00      B    H  
ATOM   2341  O   HOH B 774      33.950  30.964  10.843  1.00  0.00      B    O  
ATOM   2342  H1  HOH B 774      33.372  31.426  11.559  1.00  0.00      B    H  
ATOM   2343  H2  HOH B 774      34.395  31.667  10.300  1.00  0.00      B    H  
ATOM   2344  O   HOH B 775      25.455  35.112  23.816  1.00  0.00      B    O  
ATOM   2345  H1  HOH B 775      26.348  35.290  24.302  1.00  0.00      B    H  
ATOM   2346  H2  HOH B 775      25.732  34.597  22.976  1.00  0.00      B    H  
ATOM   2347  O   HOH B 776      31.475  10.447   4.797  1.00  0.00      B    O  
ATOM   2348  H1  HOH B 776      31.877  10.594   5.666  1.00  0.00      B    H  
ATOM   2349  H2  HOH B 776      30.882  11.188   4.490  1.00  0.00      B    H  
ATOM   2350  O   HOH B 777      12.691   2.319   2.812  1.00  0.00      B    O  
ATOM   2351  H1  HOH B 777      12.170   2.480   1.915  1.00  0.00      B    H  
ATOM   2352  H2  HOH B 777      13.125   3.197   3.053  1.00  0.00      B    H  
ATOM   2353  O   HOH B 778       0.539  17.634   8.310  1.00  0.00      B    O  
ATOM   2354  H1  HOH B 778       0.198  16.968   7.697  1.00  0.00      B    H  
ATOM   2355  H2  HOH B 778       0.229  17.422   9.238  1.00  0.00      B    H  
ATOM   2356  O   HOH B 779      25.406  37.561  37.586  1.00  0.00      B    O  
ATOM   2357  H1  HOH B 779      24.747  37.927  38.259  1.00  0.00      B    H  
ATOM   2358  H2  HOH B 779      24.948  37.144  36.789  1.00  0.00      B    H  
ATOM   2359  O   HOH B 780      23.238  27.121  32.719  1.00  0.00      B    O  
ATOM   2360  H1  HOH B 780      23.129  28.117  32.901  1.00  0.00      B    H  
ATOM   2361  H2  HOH B 780      23.884  27.037  31.905  1.00  0.00      B    H  
ATOM   2362  O   HOH B 781      12.591  27.185   0.499  1.00  0.00      B    O  
ATOM   2363  H1  HOH B 781      11.861  26.471   0.378  1.00  0.00      B    H  
ATOM   2364  H2  HOH B 781      13.361  26.917  -0.071  1.00  0.00      B    H  
ATOM   2365  O   HOH B 782      -0.053  37.694   0.705  1.00  0.00      B    O  
ATOM   2366  H1  HOH B 782       0.317  37.175  -0.091  1.00  0.00      B    H  
ATOM   2367  H2  HOH B 782       0.326  37.323   1.543  1.00  0.00      B    H  
ATOM   2368  O   HOH B 783      36.528  17.894  35.070  1.00  0.00      B    O  
ATOM   2369  H1  HOH B 783      35.915  18.547  35.600  1.00  0.00      B    H  
ATOM   2370  H2  HOH B 783      37.349  17.765  35.702  1.00  0.00      B    H  
ATOM   2371  O   HOH B 784      23.222  10.906  30.294  1.00  0.00      B    O  
ATOM   2372  H1  HOH B 784      23.766  10.102  30.172  1.00  0.00      B    H  
ATOM   2373  H2  HOH B 784      23.865  11.684  30.430  1.00  0.00      B    H  
ATOM   2374  O   HOH B 785      19.938   2.652  29.666  1.00  0.00      B    O  
ATOM   2375  H1  HOH B 785      20.178   2.563  30.631  1.00  0.00      B    H  
ATOM   2376  H2  HOH B 785      19.497   1.779  29.318  1.00  0.00      B    H  
ATOM   2377  O   HOH B 786       5.906  22.634  21.583  1.00  0.00      B    O  
ATOM   2378  H1  HOH B 786       6.593  23.083  22.187  1.00  0.00      B    H  
ATOM   2379  H2  HOH B 786       6.298  21.691  21.493  1.00  0.00      B    H  
ATOM   2380  O   HOH B 787       7.910   3.916  10.366  1.00  0.00      B    O  
ATOM   2381  H1  HOH B 787       8.664   3.536  10.968  1.00  0.00      B    H  
ATOM   2382  H2  HOH B 787       8.320   3.953   9.400  1.00  0.00      B    H  
ATOM   2383  O   HOH B 788       0.317  20.784  11.081  1.00  0.00      B    O  
ATOM   2384  H1  HOH B 788       0.936  21.276  11.718  1.00  0.00      B    H  
ATOM   2385  H2  HOH B 788      -0.601  21.119  11.177  1.00  0.00      B    H  
ATOM   2386  O   HOH B 789      16.924  23.184  25.722  1.00  0.00      B    O  
ATOM   2387  H1  HOH B 789      16.565  23.482  26.619  1.00  0.00      B    H  
ATOM   2388  H2  HOH B 789      17.608  22.416  25.877  1.00  0.00      B    H  
ATOM   2389  O   HOH B 790      33.150  16.363  25.664  1.00  0.00      B    O  
ATOM   2390  H1  HOH B 790      34.170  16.287  25.574  1.00  0.00      B    H  
ATOM   2391  H2  HOH B 790      32.810  15.687  26.362  1.00  0.00      B    H  
ATOM   2392  O   HOH B 791       5.124  35.672   1.538  1.00  0.00      B    O  
ATOM   2393  H1  HOH B 791       4.821  34.765   1.975  1.00  0.00      B    H  
ATOM   2394  H2  HOH B 791       5.854  36.083   2.136  1.00  0.00      B    H  
ATOM   2395  O   HOH B 792      26.738  28.883  34.346  1.00  0.00      B    O  
ATOM   2396  H1  HOH B 792      26.955  29.906  34.476  1.00  0.00      B    H  
ATOM   2397  H2  HOH B 792      26.912  28.292  35.178  1.00  0.00      B    H  
ATOM   2398  O   HOH B 793      10.649  12.635  22.226  1.00  0.00      B    O  
ATOM   2399  H1  HOH B 793      11.130  12.193  23.034  1.00  0.00      B    H  
ATOM   2400  H2  HOH B 793       9.893  13.188  22.591  1.00  0.00      B    H  
ATOM   2401  O   HOH B 794      38.295  18.627  13.465  1.00  0.00      B    O  
ATOM   2402  H1  HOH B 794      38.133  19.148  14.314  1.00  0.00      B    H  
ATOM   2403  H2  HOH B 794      38.978  19.044  12.830  1.00  0.00      B    H  
ATOM   2404  O   HOH B 795      25.722  20.472   8.415  1.00  0.00      B    O  
ATOM   2405  H1  HOH B 795      25.441  20.898   9.314  1.00  0.00      B    H  
ATOM   2406  H2  HOH B 795      25.564  19.468   8.552  1.00  0.00      B    H  
ATOM   2407  O   HOH B 796       3.212  22.597  33.313  1.00  0.00      B    O  
ATOM   2408  H1  HOH B 796       2.736  22.881  32.466  1.00  0.00      B    H  
ATOM   2409  H2  HOH B 796       2.497  22.456  34.036  1.00  0.00      B    H  
ATOM   2410  O   HOH B 797      24.974  33.049  10.512  1.00  0.00      B    O  
ATOM   2411  H1  HOH B 797      25.528  33.373   9.749  1.00  0.00      B    H  
ATOM   2412  H2  HOH B 797      24.484  32.173  10.198  1.00  0.00      B    H  
ATOM   2413  O   HOH B 798      37.499  15.603   4.176  1.00  0.00      B    O  
ATOM   2414  H1  HOH B 798      36.612  15.628   3.730  1.00  0.00      B    H  
ATOM   2415  H2  HOH B 798      38.228  16.112   3.647  1.00  0.00      B    H  
ATOM   2416  O   HOH B 799       3.565  25.883  26.904  1.00  0.00      B    O  
ATOM   2417  H1  HOH B 799       3.018  25.051  27.113  1.00  0.00      B    H  
ATOM   2418  H2  HOH B 799       4.225  25.897  27.675  1.00  0.00      B    H  
ATOM   2419  O   HOH B 800      34.219   1.558  35.596  1.00  0.00      B    O  
ATOM   2420  H1  HOH B 800      33.298   1.531  35.985  1.00  0.00      B    H  
ATOM   2421  H2  HOH B 800      34.240   1.120  34.666  1.00  0.00      B    H  
ATOM   2422  O   HOH B 801      27.296  12.395   4.704  1.00  0.00      B    O  
ATOM   2423  H1  HOH B 801      27.500  11.933   5.622  1.00  0.00      B    H  
ATOM   2424  H2  HOH B 801      28.093  12.853   4.385  1.00  0.00      B    H  
ATOM   2425  O   HOH B 802      11.924  36.047   8.396  1.00  0.00      B    O  
ATOM   2426  H1  HOH B 802      12.853  35.667   8.483  1.00  0.00      B    H  
ATOM   2427  H2  HOH B 802      11.707  36.325   9.364  1.00  0.00      B    H  
ATOM   2428  O   HOH B 803      23.816  15.436  30.115  1.00  0.00      B    O  
ATOM   2429  H1  HOH B 803      23.943  15.382  29.114  1.00  0.00      B    H  
ATOM   2430  H2  HOH B 803      24.085  14.524  30.478  1.00  0.00      B    H  
ATOM   2431  O   HOH B 804      10.480  25.756  13.301  1.00  0.00      B    O  
ATOM   2432  H1  HOH B 804      10.502  25.811  14.320  1.00  0.00      B    H  
ATOM   2433  H2  HOH B 804       9.739  26.359  12.952  1.00  0.00      B    H  
ATOM   2434  O   HOH B 805       6.550   8.913  33.016  1.00  0.00      B    O  
ATOM   2435  H1  HOH B 805       5.594   9.157  32.861  1.00  0.00      B    H  
ATOM   2436  H2  HOH B 805       6.722   7.977  32.514  1.00  0.00      B    H  
ATOM   2437  O   HOH B 806      21.614   9.471  17.241  1.00  0.00      B    O  
ATOM   2438  H1  HOH B 806      22.142   8.679  16.969  1.00  0.00      B    H  
ATOM   2439  H2  HOH B 806      22.197  10.053  17.742  1.00  0.00      B    H  
ATOM   2440  O   HOH B 807      23.379  11.239  21.525  1.00  0.00      B    O  
ATOM   2441  H1  HOH B 807      23.777  10.524  20.895  1.00  0.00      B    H  
ATOM   2442  H2  HOH B 807      23.303  12.134  21.029  1.00  0.00      B    H  
ATOM   2443  O   HOH B 808      33.455  17.172  13.745  1.00  0.00      B    O  
ATOM   2444  H1  HOH B 808      34.394  17.545  13.582  1.00  0.00      B    H  
ATOM   2445  H2  HOH B 808      32.779  17.936  13.817  1.00  0.00      B    H  
ATOM   2446  O   HOH B 809      30.539  23.008  33.235  1.00  0.00      B    O  
ATOM   2447  H1  HOH B 809      31.248  22.718  32.592  1.00  0.00      B    H  
ATOM   2448  H2  HOH B 809      30.564  22.365  34.061  1.00  0.00      B    H  
ATOM   2449  O   HOH B 810      31.180  10.316  31.540  1.00  0.00      B    O  
ATOM   2450  H1  HOH B 810      31.913  10.657  30.928  1.00  0.00      B    H  
ATOM   2451  H2  HOH B 810      31.174   9.299  31.423  1.00  0.00      B    H  
ATOM   2452  O   HOH B 811      26.055  20.542  16.828  1.00  0.00      B    O  
ATOM   2453  H1  HOH B 811      26.934  21.027  16.778  1.00  0.00      B    H  
ATOM   2454  H2  HOH B 811      25.552  20.800  15.979  1.00  0.00      B    H  
ATOM   2455  O   HOH B 812      24.205  32.697  24.538  1.00  0.00      B    O  
ATOM   2456  H1  HOH B 812      24.760  31.883  24.167  1.00  0.00      B    H  
ATOM   2457  H2  HOH B 812      24.797  33.521  24.438  1.00  0.00      B    H  
ATOM   2458  O   HOH B 813      14.403  27.862   2.541  1.00  0.00      B    O  
ATOM   2459  H1  HOH B 813      13.963  28.295   3.367  1.00  0.00      B    H  
ATOM   2460  H2  HOH B 813      13.689  27.757   1.827  1.00  0.00      B    H  
ATOM   2461  O   HOH B 814      32.185   6.301   8.953  1.00  0.00      B    O  
ATOM   2462  H1  HOH B 814      32.325   5.890   9.903  1.00  0.00      B    H  
ATOM   2463  H2  HOH B 814      31.453   5.726   8.529  1.00  0.00      B    H  
ATOM   2464  O   HOH B 815      26.372  36.050   8.499  1.00  0.00      B    O  
ATOM   2465  H1  HOH B 815      25.820  36.691   9.101  1.00  0.00      B    H  
ATOM   2466  H2  HOH B 815      25.688  35.442   8.013  1.00  0.00      B    H  
ATOM   2467  O   HOH B 816      29.961  10.558  -0.177  1.00  0.00      B    O  
ATOM   2468  H1  HOH B 816      29.794  11.415   0.246  1.00  0.00      B    H  
ATOM   2469  H2  HOH B 816      29.613   9.850   0.485  1.00  0.00      B    H  
ATOM   2470  O   HOH B 817      27.274  25.395   1.246  1.00  0.00      B    O  
ATOM   2471  H1  HOH B 817      27.705  25.427   0.372  1.00  0.00      B    H  
ATOM   2472  H2  HOH B 817      26.704  24.567   1.295  1.00  0.00      B    H  
ATOM   2473  O   HOH B 818       9.056  15.036  11.058  1.00  0.00      B    O  
ATOM   2474  H1  HOH B 818       9.441  15.186  10.135  1.00  0.00      B    H  
ATOM   2475  H2  HOH B 818       8.034  14.984  10.946  1.00  0.00      B    H  
ATOM   2476  O   HOH B 819      37.169  23.915   8.745  1.00  0.00      B    O  
ATOM   2477  H1  HOH B 819      37.969  23.472   8.425  1.00  0.00      B    H  
ATOM   2478  H2  HOH B 819      37.136  24.729   8.139  1.00  0.00      B    H  
ATOM   2479  O   HOH B 820      36.072  34.231   0.800  1.00  0.00      B    O  
ATOM   2480  H1  HOH B 820      36.800  34.739   1.240  1.00  0.00      B    H  
ATOM   2481  H2  HOH B 820      36.483  33.502   0.266  1.00  0.00      B    H  
ATOM   2482  O   HOH B 821      20.485   8.854  10.170  1.00  0.00      B    O  
ATOM   2483  H1  HOH B 821      21.013   8.169   9.625  1.00  0.00      B    H  
ATOM   2484  H2  HOH B 821      19.727   8.380  10.670  1.00  0.00      B    H  
ATOM   2485  O   HOH B 822       2.989   8.504   6.243  1.00  0.00      B    O  
ATOM   2486  H1  HOH B 822       3.858   8.517   6.763  1.00  0.00      B    H  
ATOM   2487  H2  HOH B 822       2.360   9.099   6.735  1.00  0.00      B    H  
ATOM   2488  O   HOH B 823      23.802   7.713  16.780  1.00  0.00      B    O  
ATOM   2489  H1  HOH B 823      24.334   7.342  17.518  1.00  0.00      B    H  
ATOM   2490  H2  HOH B 823      24.032   7.131  15.997  1.00  0.00      B    H  
ATOM   2491  O   HOH B 824      12.321  20.336   5.242  1.00  0.00      B    O  
ATOM   2492  H1  HOH B 824      11.415  20.279   4.762  1.00  0.00      B    H  
ATOM   2493  H2  HOH B 824      12.245  19.815   6.110  1.00  0.00      B    H  
ATOM   2494  O   HOH B 825      25.346  31.172  14.836  1.00  0.00      B    O  
ATOM   2495  H1  HOH B 825      24.879  30.257  14.703  1.00  0.00      B    H  
ATOM   2496  H2  HOH B 825      24.773  31.766  15.479  1.00  0.00      B    H  
ATOM   2497  O   HOH B 826      17.483  38.783   0.803  1.00  0.00      B    O  
ATOM   2498  H1  HOH B 826      17.572  39.779   0.694  1.00  0.00      B    H  
ATOM   2499  H2  HOH B 826      16.487  38.618   0.986  1.00  0.00      B    H  
ATOM   2500  O   HOH B 827       3.869  30.771  29.264  1.00  0.00      B    O  
ATOM   2501  H1  HOH B 827       4.348  30.012  29.686  1.00  0.00      B    H  
ATOM   2502  H2  HOH B 827       3.210  31.094  29.859  1.00  0.00      B    H  
ATOM   2503  O   HOH B 828       8.649  27.062  11.853  1.00  0.00      B    O  
ATOM   2504  H1  HOH B 828       9.241  27.307  10.997  1.00  0.00      B    H  
ATOM   2505  H2  HOH B 828       7.722  26.697  11.467  1.00  0.00      B    H  
ATOM   2506  O   HOH B 829      26.443  27.754   8.716  1.00  0.00      B    O  
ATOM   2507  H1  HOH B 829      25.918  27.033   9.213  1.00  0.00      B    H  
ATOM   2508  H2  HOH B 829      25.760  28.372   8.317  1.00  0.00      B    H  
ATOM   2509  O   HOH B 830       1.334  29.927   6.429  1.00  0.00      B    O  
ATOM   2510  H1  HOH B 830       1.323  30.562   7.210  1.00  0.00      B    H  
ATOM   2511  H2  HOH B 830       2.308  29.553   6.413  1.00  0.00      B    H  
ATOM   2512  O   HOH B 831      35.663  10.161  26.839  1.00  0.00      B    O  
ATOM   2513  H1  HOH B 831      36.521  10.539  26.456  1.00  0.00      B    H  
ATOM   2514  H2  HOH B 831      34.867  10.683  26.408  1.00  0.00      B    H  
ATOM   2515  O   HOH B 832       5.725  15.418  24.300  1.00  0.00      B    O  
ATOM   2516  H1  HOH B 832       5.874  15.744  23.352  1.00  0.00      B    H  
ATOM   2517  H2  HOH B 832       6.110  16.087  24.927  1.00  0.00      B    H  
ATOM   2518  O   HOH B 833       9.756  29.293  33.148  1.00  0.00      B    O  
ATOM   2519  H1  HOH B 833       9.737  29.766  34.064  1.00  0.00      B    H  
ATOM   2520  H2  HOH B 833      10.728  29.139  32.890  1.00  0.00      B    H  
ATOM   2521  O   HOH B 834      30.818   2.037  19.407  1.00  0.00      B    O  
ATOM   2522  H1  HOH B 834      30.240   2.774  19.769  1.00  0.00      B    H  
ATOM   2523  H2  HOH B 834      30.307   1.155  19.623  1.00  0.00      B    H  
ATOM   2524  O   HOH B 835      -0.299   8.505  33.250  1.00  0.00      B    O  
ATOM   2525  H1  HOH B 835       0.686   8.219  33.105  1.00  0.00      B    H  
ATOM   2526  H2  HOH B 835      -0.292   9.014  34.100  1.00  0.00      B    H  
ATOM   2527  O   HOH B 836      28.146  17.399  10.367  1.00  0.00      B    O  
ATOM   2528  H1  HOH B 836      27.396  16.718  10.631  1.00  0.00      B    H  
ATOM   2529  H2  HOH B 836      27.823  18.237  10.839  1.00  0.00      B    H  
ATOM   2530  O   HOH B 837      28.663   0.410  28.460  1.00  0.00      B    O  
ATOM   2531  H1  HOH B 837      28.948  -0.299  29.144  1.00  0.00      B    H  
ATOM   2532  H2  HOH B 837      28.318   1.223  28.932  1.00  0.00      B    H  
ATOM   2533  O   HOH B 838      18.801  20.424  38.552  1.00  0.00      B    O  
ATOM   2534  H1  HOH B 838      19.056  20.425  37.593  1.00  0.00      B    H  
ATOM   2535  H2  HOH B 838      19.299  19.599  38.849  1.00  0.00      B    H  
ATOM   2536  O   HOH B 839       1.758  28.196  26.635  1.00  0.00      B    O  
ATOM   2537  H1  HOH B 839       1.483  27.980  25.712  1.00  0.00      B    H  
ATOM   2538  H2  HOH B 839       2.393  27.389  26.926  1.00  0.00      B    H  
ATOM   2539  O   HOH B 840      15.971  27.188  15.481  1.00  0.00      B    O  
ATOM   2540  H1  HOH B 840      16.906  26.836  15.520  1.00  0.00      B    H  
ATOM   2541  H2  HOH B 840      15.477  26.509  15.008  1.00  0.00      B    H  
ATOM   2542  O   HOH B 841      29.058   3.831  20.603  1.00  0.00      B    O  
ATOM   2543  H1  HOH B 841      28.134   3.765  20.127  1.00  0.00      B    H  
ATOM   2544  H2  HOH B 841      29.091   3.302  21.480  1.00  0.00      B    H  
ATOM   2545  O   HOH B 842       4.582   6.509  39.143  1.00  0.00      B    O  
ATOM   2546  H1  HOH B 842       5.258   6.869  38.465  1.00  0.00      B    H  
ATOM   2547  H2  HOH B 842       4.501   5.482  38.905  1.00  0.00      B    H  
ATOM   2548  O   HOH B 843      27.611  35.919  33.880  1.00  0.00      B    O  
ATOM   2549  H1  HOH B 843      28.096  35.065  33.598  1.00  0.00      B    H  
ATOM   2550  H2  HOH B 843      27.233  35.834  34.822  1.00  0.00      B    H  
ATOM   2551  O   HOH B 844      27.714   3.966  -0.010  1.00  0.00      B    O  
ATOM   2552  H1  HOH B 844      27.283   3.906   0.919  1.00  0.00      B    H  
ATOM   2553  H2  HOH B 844      28.439   4.649   0.002  1.00  0.00      B    H  
ATOM   2554  O   HOH B 845       7.782   7.413  12.980  1.00  0.00      B    O  
ATOM   2555  H1  HOH B 845       6.847   7.589  13.269  1.00  0.00      B    H  
ATOM   2556  H2  HOH B 845       8.274   8.301  12.858  1.00  0.00      B    H  
ATOM   2557  O   HOH B 846      22.532  16.097  35.816  1.00  0.00      B    O  
ATOM   2558  H1  HOH B 846      22.338  16.414  34.832  1.00  0.00      B    H  
ATOM   2559  H2  HOH B 846      23.295  16.683  36.182  1.00  0.00      B    H  
ATOM   2560  O   HOH B 847       0.444   5.158  13.913  1.00  0.00      B    O  
ATOM   2561  H1  HOH B 847       0.205   4.655  14.793  1.00  0.00      B    H  
ATOM   2562  H2  HOH B 847      -0.277   4.957  13.306  1.00  0.00      B    H  
ATOM   2563  O   HOH B 848      18.480  23.833  34.837  1.00  0.00      B    O  
ATOM   2564  H1  HOH B 848      18.257  23.483  35.787  1.00  0.00      B    H  
ATOM   2565  H2  HOH B 848      17.632  23.550  34.312  1.00  0.00      B    H  
ATOM   2566  O   HOH B 849      16.592   9.525  10.544  1.00  0.00      B    O  
ATOM   2567  H1  HOH B 849      15.961   8.749  10.625  1.00  0.00      B    H  
ATOM   2568  H2  HOH B 849      16.072  10.219  10.143  1.00  0.00      B    H  
ATOM   2569  O   HOH B 850      16.374   7.525   0.590  1.00  0.00      B    O  
ATOM   2570  H1  HOH B 850      16.704   6.835   1.307  1.00  0.00      B    H  
ATOM   2571  H2  HOH B 850      16.702   7.169  -0.317  1.00  0.00      B    H  
ATOM   2572  O   HOH B 851      20.601   9.652   6.004  1.00  0.00      B    O  
ATOM   2573  H1  HOH B 851      19.911   9.176   6.536  1.00  0.00      B    H  
ATOM   2574  H2  HOH B 851      20.954   8.947   5.317  1.00  0.00      B    H  
ATOM   2575  O   HOH B 852       6.422  14.473  10.620  1.00  0.00      B    O  
ATOM   2576  H1  HOH B 852       5.459  14.494  10.328  1.00  0.00      B    H  
ATOM   2577  H2  HOH B 852       6.492  13.749  11.289  1.00  0.00      B    H  
ATOM   2578  O   HOH B 853      10.448  38.521  17.726  1.00  0.00      B    O  
ATOM   2579  H1  HOH B 853      11.331  38.981  17.544  1.00  0.00      B    H  
ATOM   2580  H2  HOH B 853      10.496  37.875  18.550  1.00  0.00      B    H  
ATOM   2581  O   HOH B 854       1.070   8.270   8.655  1.00  0.00      B    O  
ATOM   2582  H1  HOH B 854       2.066   8.257   8.658  1.00  0.00      B    H  
ATOM   2583  H2  HOH B 854       0.789   7.336   8.616  1.00  0.00      B    H  
ATOM   2584  O   HOH B 855      35.946  14.525  14.601  1.00  0.00      B    O  
ATOM   2585  H1  HOH B 855      35.889  15.292  13.932  1.00  0.00      B    H  
ATOM   2586  H2  HOH B 855      35.054  14.102  14.626  1.00  0.00      B    H  
ATOM   2587  O   HOH B 856      37.409   5.714  35.786  1.00  0.00      B    O  
ATOM   2588  H1  HOH B 856      36.844   5.039  36.303  1.00  0.00      B    H  
ATOM   2589  H2  HOH B 856      37.844   5.236  35.065  1.00  0.00      B    H  
ATOM   2590  O   HOH B 857      33.427  19.641  30.556  1.00  0.00      B    O  
ATOM   2591  H1  HOH B 857      33.496  18.643  30.856  1.00  0.00      B    H  
ATOM   2592  H2  HOH B 857      34.395  19.950  30.519  1.00  0.00      B    H  
ATOM   2593  O   HOH B 858      16.963  16.113   5.386  1.00  0.00      B    O  
ATOM   2594  H1  HOH B 858      17.793  15.872   5.915  1.00  0.00      B    H  
ATOM   2595  H2  HOH B 858      16.373  16.543   6.061  1.00  0.00      B    H  
ATOM   2596  O   HOH B 859       3.721  23.036  27.724  1.00  0.00      B    O  
ATOM   2597  H1  HOH B 859       2.993  22.351  27.450  1.00  0.00      B    H  
ATOM   2598  H2  HOH B 859       4.646  22.748  27.361  1.00  0.00      B    H  
ATOM   2599  O   HOH B 860      25.675  30.906  37.930  1.00  0.00      B    O  
ATOM   2600  H1  HOH B 860      26.248  30.081  37.686  1.00  0.00      B    H  
ATOM   2601  H2  HOH B 860      24.775  30.875  37.416  1.00  0.00      B    H  
ATOM   2602  O   HOH B 861      30.861  22.536  29.275  1.00  0.00      B    O  
ATOM   2603  H1  HOH B 861      30.851  23.462  28.839  1.00  0.00      B    H  
ATOM   2604  H2  HOH B 861      29.879  22.236  29.302  1.00  0.00      B    H  
ATOM   2605  O   HOH B 862      31.025  34.038  31.948  1.00  0.00      B    O  
ATOM   2606  H1  HOH B 862      31.595  34.872  32.065  1.00  0.00      B    H  
ATOM   2607  H2  HOH B 862      31.460  33.472  31.206  1.00  0.00      B    H  
ATOM   2608  O   HOH B 863      28.764   0.989  34.868  1.00  0.00      B    O  
ATOM   2609  H1  HOH B 863      28.070   0.641  35.557  1.00  0.00      B    H  
ATOM   2610  H2  HOH B 863      28.328   0.860  33.968  1.00  0.00      B    H  
ATOM   2611  O   HOH B 864      13.502   3.644  12.837  1.00  0.00      B    O  
ATOM   2612  H1  HOH B 864      12.791   3.869  12.146  1.00  0.00      B    H  
ATOM   2613  H2  HOH B 864      13.297   4.208  13.624  1.00  0.00      B    H  
ATOM   2614  O   HOH B 865      36.045  27.769   3.553  1.00  0.00      B    O  
ATOM   2615  H1  HOH B 865      36.514  27.509   2.655  1.00  0.00      B    H  
ATOM   2616  H2  HOH B 865      35.196  27.282   3.567  1.00  0.00      B    H  
ATOM   2617  O   HOH B 866       1.911  16.617   4.618  1.00  0.00      B    O  
ATOM   2618  H1  HOH B 866       1.239  16.177   5.182  1.00  0.00      B    H  
ATOM   2619  H2  HOH B 866       2.458  15.820   4.199  1.00  0.00      B    H  
ATOM   2620  O   HOH B 867      13.141  37.036  18.716  1.00  0.00      B    O  
ATOM   2621  H1  HOH B 867      12.350  37.179  19.268  1.00  0.00      B    H  
ATOM   2622  H2  HOH B 867      12.900  36.337  18.020  1.00  0.00      B    H  
ATOM   2623  O   HOH B 868      35.827  13.367   8.043  1.00  0.00      B    O  
ATOM   2624  H1  HOH B 868      35.878  12.372   8.189  1.00  0.00      B    H  
ATOM   2625  H2  HOH B 868      34.921  13.513   7.671  1.00  0.00      B    H  
ATOM   2626  O   HOH B 869      37.362  26.960   0.646  1.00  0.00      B    O  
ATOM   2627  H1  HOH B 869      36.848  26.500  -0.202  1.00  0.00      B    H  
ATOM   2628  H2  HOH B 869      37.334  27.987   0.522  1.00  0.00      B    H  
ATOM   2629  O   HOH B 870      26.030  24.602  35.380  1.00  0.00      B    O  
ATOM   2630  H1  HOH B 870      25.976  24.618  34.359  1.00  0.00      B    H  
ATOM   2631  H2  HOH B 870      25.275  25.148  35.787  1.00  0.00      B    H  
ATOM   2632  O   HOH B 871      26.645  22.498  23.701  1.00  0.00      B    O  
ATOM   2633  H1  HOH B 871      26.118  21.769  24.198  1.00  0.00      B    H  
ATOM   2634  H2  HOH B 871      27.558  22.136  23.564  1.00  0.00      B    H  
ATOM   2635  O   HOH B 872      36.135  37.471  10.616  1.00  0.00      B    O  
ATOM   2636  H1  HOH B 872      37.056  37.677  10.112  1.00  0.00      B    H  
ATOM   2637  H2  HOH B 872      35.944  36.438  10.672  1.00  0.00      B    H  
ATOM   2638  O   HOH B 873      23.808  36.835  13.742  1.00  0.00      B    O  
ATOM   2639  H1  HOH B 873      22.771  36.749  13.438  1.00  0.00      B    H  
ATOM   2640  H2  HOH B 873      24.084  36.112  14.408  1.00  0.00      B    H  
ATOM   2641  O   HOH B 874      11.589  16.787  13.901  1.00  0.00      B    O  
ATOM   2642  H1  HOH B 874      12.509  17.215  14.192  1.00  0.00      B    H  
ATOM   2643  H2  HOH B 874      11.360  16.080  14.541  1.00  0.00      B    H  
ATOM   2644  O   HOH B 875      17.574   2.641  18.505  1.00  0.00      B    O  
ATOM   2645  H1  HOH B 875      17.323   1.661  18.762  1.00  0.00      B    H  
ATOM   2646  H2  HOH B 875      17.412   2.815  17.565  1.00  0.00      B    H  
ATOM   2647  O   HOH B 876      17.678   7.222  18.438  1.00  0.00      B    O  
ATOM   2648  H1  HOH B 876      17.030   7.968  18.587  1.00  0.00      B    H  
ATOM   2649  H2  HOH B 876      18.603   7.589  18.478  1.00  0.00      B    H  
ATOM   2650  O   HOH B 877      13.419   7.212   8.170  1.00  0.00      B    O  
ATOM   2651  H1  HOH B 877      13.553   8.134   7.824  1.00  0.00      B    H  
ATOM   2652  H2  HOH B 877      12.453   7.023   8.076  1.00  0.00      B    H  
ATOM   2653  O   HOH B 878      36.906  27.221  11.769  1.00  0.00      B    O  
ATOM   2654  H1  HOH B 878      35.981  27.614  11.752  1.00  0.00      B    H  
ATOM   2655  H2  HOH B 878      37.209  27.174  12.743  1.00  0.00      B    H  
ATOM   2656  O   HOH B 879      38.972  31.757  32.406  1.00  0.00      B    O  
ATOM   2657  H1  HOH B 879      38.667  31.966  31.495  1.00  0.00      B    H  
ATOM   2658  H2  HOH B 879      39.191  32.626  32.878  1.00  0.00      B    H  
ATOM   2659  O   HOH B 880      36.605  15.834  28.367  1.00  0.00      B    O  
ATOM   2660  H1  HOH B 880      37.125  15.149  27.859  1.00  0.00      B    H  
ATOM   2661  H2  HOH B 880      35.643  15.678  28.070  1.00  0.00      B    H  
ATOM   2662  O   HOH B 881      29.350  37.010  14.575  1.00  0.00      B    O  
ATOM   2663  H1  HOH B 881      28.845  36.296  14.064  1.00  0.00      B    H  
ATOM   2664  H2  HOH B 881      29.296  37.911  14.035  1.00  0.00      B    H  
ATOM   2665  O   HOH B 882      18.852  21.500  31.393  1.00  0.00      B    O  
ATOM   2666  H1  HOH B 882      19.423  20.666  31.515  1.00  0.00      B    H  
ATOM   2667  H2  HOH B 882      19.421  22.326  31.422  1.00  0.00      B    H  
ATOM   2668  O   HOH B 883      37.060  26.859  33.147  1.00  0.00      B    O  
ATOM   2669  H1  HOH B 883      36.700  27.741  33.428  1.00  0.00      B    H  
ATOM   2670  H2  HOH B 883      37.014  26.239  33.962  1.00  0.00      B    H  
ATOM   2671  O   HOH B 884       1.655  -0.087  10.547  1.00  0.00      B    O  
ATOM   2672  H1  HOH B 884       1.888   0.609   9.863  1.00  0.00      B    H  
ATOM   2673  H2  HOH B 884       1.088   0.307  11.282  1.00  0.00      B    H  
ATOM   2674  O   HOH B 885      20.163  12.285   5.942  1.00  0.00      B    O  
ATOM   2675  H1  HOH B 885      21.108  12.551   5.717  1.00  0.00      B    H  
ATOM   2676  H2  HOH B 885      20.220  11.246   5.837  1.00  0.00      B    H  
ATOM   2677  O   HOH B 886      31.024  30.031   5.495  1.00  0.00      B    O  
ATOM   2678  H1  HOH B 886      31.909  29.911   4.973  1.00  0.00      B    H  
ATOM   2679  H2  HOH B 886      31.067  31.003   5.811  1.00  0.00      B    H  
ATOM   2680  O   HOH B 887      19.602  26.682   9.901  1.00  0.00      B    O  
ATOM   2681  H1  HOH B 887      18.907  27.294   9.336  1.00  0.00      B    H  
ATOM   2682  H2  HOH B 887      19.656  27.162  10.793  1.00  0.00      B    H  
ATOM   2683  O   HOH B 888      38.371  16.797  10.569  1.00  0.00      B    O  
ATOM   2684  H1  HOH B 888      37.823  17.637  10.772  1.00  0.00      B    H  
ATOM   2685  H2  HOH B 888      37.755  16.041  10.502  1.00  0.00      B    H  
ATOM   2686  O   HOH B 889      13.341  24.351   5.485  1.00  0.00      B    O  
ATOM   2687  H1  HOH B 889      13.659  25.044   6.084  1.00  0.00      B    H  
ATOM   2688  H2  HOH B 889      14.144  24.057   4.908  1.00  0.00      B    H  
ATOM   2689  O   HOH B 890       0.950   8.561  24.082  1.00  0.00      B    O  
ATOM   2690  H1  HOH B 890       0.986   7.577  24.375  1.00  0.00      B    H  
ATOM   2691  H2  HOH B 890       1.749   8.709  23.458  1.00  0.00      B    H  
ATOM   2692  O   HOH B 891       9.822  10.904   2.523  1.00  0.00      B    O  
ATOM   2693  H1  HOH B 891      10.687  10.536   2.138  1.00  0.00      B    H  
ATOM   2694  H2  HOH B 891       9.303  10.170   2.961  1.00  0.00      B    H  
ATOM   2695  O   HOH B 892       8.550  23.796  29.310  1.00  0.00      B    O  
ATOM   2696  H1  HOH B 892       9.030  24.237  30.116  1.00  0.00      B    H  
ATOM   2697  H2  HOH B 892       7.854  23.239  29.763  1.00  0.00      B    H  
ATOM   2698  O   HOH B 893      33.890   8.892  13.762  1.00  0.00      B    O  
ATOM   2699  H1  HOH B 893      34.677   8.247  13.895  1.00  0.00      B    H  
ATOM   2700  H2  HOH B 893      33.350   8.896  14.596  1.00  0.00      B    H  
ATOM   2701  O   HOH B 894      30.380  13.139   4.817  1.00  0.00      B    O  
ATOM   2702  H1  HOH B 894      30.241  12.897   3.831  1.00  0.00      B    H  
ATOM   2703  H2  HOH B 894      31.157  13.838   4.872  1.00  0.00      B    H  
ATOM   2704  O   HOH B 895      33.132  33.821  10.127  1.00  0.00      B    O  
ATOM   2705  H1  HOH B 895      33.922  33.299   9.687  1.00  0.00      B    H  
ATOM   2706  H2  HOH B 895      32.290  33.277   9.937  1.00  0.00      B    H  
ATOM   2707  O   HOH B 896       7.429  27.306   8.300  1.00  0.00      B    O  
ATOM   2708  H1  HOH B 896       6.694  27.813   8.647  1.00  0.00      B    H  
ATOM   2709  H2  HOH B 896       7.323  26.344   8.461  1.00  0.00      B    H  
ATOM   2710  O   HOH B 897       1.471  38.144  18.713  1.00  0.00      B    O  
ATOM   2711  H1  HOH B 897       1.135  37.782  17.868  1.00  0.00      B    H  
ATOM   2712  H2  HOH B 897       2.264  37.499  19.029  1.00  0.00      B    H  
ATOM   2713  O   HOH B 898       3.776  13.987  30.395  1.00  0.00      B    O  
ATOM   2714  H1  HOH B 898       4.458  13.453  30.973  1.00  0.00      B    H  
ATOM   2715  H2  HOH B 898       3.274  14.555  31.063  1.00  0.00      B    H  
ATOM   2716  O   HOH B 899       8.204  28.639  14.300  1.00  0.00      B    O  
ATOM   2717  H1  HOH B 899       7.281  29.017  14.141  1.00  0.00      B    H  
ATOM   2718  H2  HOH B 899       8.412  27.929  13.575  1.00  0.00      B    H  
ATOM   2719  O   HOH B 900       9.133  11.903  11.856  1.00  0.00      B    O  
ATOM   2720  H1  HOH B 900       8.647  11.570  12.666  1.00  0.00      B    H  
ATOM   2721  H2  HOH B 900       9.362  12.891  11.926  1.00  0.00      B    H  
ATOM   2722  O   HOH B 901      31.884  38.494  16.645  1.00  0.00      B    O  
ATOM   2723  H1  HOH B 901      32.469  39.085  17.186  1.00  0.00      B    H  
ATOM   2724  H2  HOH B 901      31.372  39.003  15.874  1.00  0.00      B    H  
ATOM   2725  O   HOH B 902      29.480  33.169  14.962  1.00  0.00      B    O  
ATOM   2726  H1  HOH B 902      29.308  33.731  14.181  1.00  0.00      B    H  
ATOM   2727  H2  HOH B 902      29.167  33.682  15.807  1.00  0.00      B    H  
ATOM   2728  O   HOH B 903       1.563   3.468   1.105  1.00  0.00      B    O  
ATOM   2729  H1  HOH B 903       0.914   3.205   0.397  1.00  0.00      B    H  
ATOM   2730  H2  HOH B 903       2.429   3.595   0.691  1.00  0.00      B    H  
ATOM   2731  O   HOH B 904      22.426   5.586  27.478  1.00  0.00      B    O  
ATOM   2732  H1  HOH B 904      21.409   5.555  27.654  1.00  0.00      B    H  
ATOM   2733  H2  HOH B 904      22.703   4.640  27.551  1.00  0.00      B    H  
ATOM   2734  O   HOH B 905      13.725  12.744  32.938  1.00  0.00      B    O  
ATOM   2735  H1  HOH B 905      13.545  12.830  31.939  1.00  0.00      B    H  
ATOM   2736  H2  HOH B 905      14.720  12.653  33.121  1.00  0.00      B    H  
ATOM   2737  O   HOH B 906      12.250   1.172  33.825  1.00  0.00      B    O  
ATOM   2738  H1  HOH B 906      12.745   0.668  34.504  1.00  0.00      B    H  
ATOM   2739  H2  HOH B 906      11.657   1.720  34.416  1.00  0.00      B    H  
ATOM   2740  O   HOH B 907      13.327   7.430  17.976  1.00  0.00      B    O  
ATOM   2741  H1  HOH B 907      13.813   8.188  17.493  1.00  0.00      B    H  
ATOM   2742  H2  HOH B 907      13.961   6.728  18.170  1.00  0.00      B    H  
ATOM   2743  O   HOH B 908      29.831   6.208  38.643  1.00  0.00      B    O  
ATOM   2744  H1  HOH B 908      30.756   6.519  38.855  1.00  0.00      B    H  
ATOM   2745  H2  HOH B 908      29.802   6.007  37.627  1.00  0.00      B    H  
ATOM   2746  O   HOH B 909      25.527  25.254  21.238  1.00  0.00      B    O  
ATOM   2747  H1  HOH B 909      26.301  25.800  21.656  1.00  0.00      B    H  
ATOM   2748  H2  HOH B 909      25.574  24.341  21.664  1.00  0.00      B    H  
ATOM   2749  O   HOH B 910      34.694  10.904  37.945  1.00  0.00      B    O  
ATOM   2750  H1  HOH B 910      34.633  11.486  37.081  1.00  0.00      B    H  
ATOM   2751  H2  HOH B 910      35.634  10.483  37.975  1.00  0.00      B    H  
ATOM   2752  O   HOH B 911       7.010  30.412   4.454  1.00  0.00      B    O  
ATOM   2753  H1  HOH B 911       6.801  30.657   5.356  1.00  0.00      B    H  
ATOM   2754  H2  HOH B 911       8.007  30.330   4.365  1.00  0.00      B    H  
ATOM   2755  O   HOH B 912      28.700  10.548  29.780  1.00  0.00      B    O  
ATOM   2756  H1  HOH B 912      29.361  10.706  30.553  1.00  0.00      B    H  
ATOM   2757  H2  HOH B 912      28.537   9.584  29.650  1.00  0.00      B    H  
ATOM   2758  O   HOH B 913      23.249  21.579  24.381  1.00  0.00      B    O  
ATOM   2759  H1  HOH B 913      22.904  21.273  23.472  1.00  0.00      B    H  
ATOM   2760  H2  HOH B 913      23.879  20.846  24.688  1.00  0.00      B    H  
ATOM   2761  O   HOH B 914       9.494  21.539  18.037  1.00  0.00      B    O  
ATOM   2762  H1  HOH B 914       9.677  20.566  18.131  1.00  0.00      B    H  
ATOM   2763  H2  HOH B 914      10.185  22.018  18.650  1.00  0.00      B    H  
ATOM   2764  O   HOH B 915       1.941  10.917  19.066  1.00  0.00      B    O  
ATOM   2765  H1  HOH B 915       2.724  10.332  19.366  1.00  0.00      B    H  
ATOM   2766  H2  HOH B 915       2.025  11.078  18.064  1.00  0.00      B    H  
ATOM   2767  O   HOH B 916      14.829   2.048  23.382  1.00  0.00      B    O  
ATOM   2768  H1  HOH B 916      15.196   1.042  23.288  1.00  0.00      B    H  
ATOM   2769  H2  HOH B 916      14.959   2.553  22.492  1.00  0.00      B    H  
ATOM   2770  O   HOH B 917      17.687  17.540  17.573  1.00  0.00      B    O  
ATOM   2771  H1  HOH B 917      17.262  17.086  18.380  1.00  0.00      B    H  
ATOM   2772  H2  HOH B 917      18.086  16.816  17.006  1.00  0.00      B    H  
ATOM   2773  O   HOH B 918      10.410  20.066  30.626  1.00  0.00      B    O  
ATOM   2774  H1  HOH B 918       9.536  19.573  30.484  1.00  0.00      B    H  
ATOM   2775  H2  HOH B 918      11.099  19.439  31.061  1.00  0.00      B    H  
ATOM   2776  O   HOH B 919       0.374  30.262  28.437  1.00  0.00      B    O  
ATOM   2777  H1  HOH B 919       0.894  29.629  27.856  1.00  0.00      B    H  
ATOM   2778  H2  HOH B 919      -0.582  29.829  28.559  1.00  0.00      B    H  
ATOM   2779  O   HOH B 920       0.960   5.927  25.164  1.00  0.00      B    O  
ATOM   2780  H1  HOH B 920       0.277   5.145  25.110  1.00  0.00      B    H  
ATOM   2781  H2  HOH B 920       0.846   6.314  26.128  1.00  0.00      B    H  
ATOM   2782  O   HOH B 921      13.992  32.646  22.813  1.00  0.00      B    O  
ATOM   2783  H1  HOH B 921      14.840  32.905  23.273  1.00  0.00      B    H  
ATOM   2784  H2  HOH B 921      14.224  32.447  21.799  1.00  0.00      B    H  
ATOM   2785  O   HOH B 922      12.005  29.695   1.175  1.00  0.00      B    O  
ATOM   2786  H1  HOH B 922      12.849  29.601   0.704  1.00  0.00      B    H  
ATOM   2787  H2  HOH B 922      11.527  28.827   1.155  1.00  0.00      B    H  
ATOM   2788  O   HOH B 923      28.625  38.057  17.619  1.00  0.00      B    O  
ATOM   2789  H1  HOH B 923      27.615  37.851  17.768  1.00  0.00      B    H  
ATOM   2790  H2  HOH B 923      28.892  37.476  16.871  1.00  0.00      B    H  
ATOM   2791  O   HOH B 924      10.389  34.480  32.308  1.00  0.00      B    O  
ATOM   2792  H1  HOH B 924      10.061  34.386  33.285  1.00  0.00      B    H  
ATOM   2793  H2  HOH B 924       9.621  34.148  31.742  1.00  0.00      B    H  
ATOM   2794  O   HOH B 925      15.882   9.564  19.747  1.00  0.00      B    O  
ATOM   2795  H1  HOH B 925      15.226   8.822  19.916  1.00  0.00      B    H  
ATOM   2796  H2  HOH B 925      16.238   9.914  20.676  1.00  0.00      B    H  
ATOM   2797  O   HOH B 926      14.601  29.749  38.307  1.00  0.00      B    O  
ATOM   2798  H1  HOH B 926      15.123  29.943  39.119  1.00  0.00      B    H  
ATOM   2799  H2  HOH B 926      14.733  28.718  38.142  1.00  0.00      B    H  
ATOM   2800  O   HOH B 927      28.165  19.796  38.690  1.00  0.00      B    O  
ATOM   2801  H1  HOH B 927      27.499  20.374  38.162  1.00  0.00      B    H  
ATOM   2802  H2  HOH B 927      28.415  20.295  39.529  1.00  0.00      B    H  
ATOM   2803  O   HOH B 928      29.423   1.160  15.733  1.00  0.00      B    O  
ATOM   2804  H1  HOH B 928      28.793   0.830  14.981  1.00  0.00      B    H  
ATOM   2805  H2  HOH B 928      29.359   0.520  16.512  1.00  0.00      B    H  
ATOM   2806  O   HOH B 929      13.290  13.140  30.326  1.00  0.00      B    O  
ATOM   2807  H1  HOH B 929      13.922  13.711  29.778  1.00  0.00      B    H  
ATOM   2808  H2  HOH B 929      13.280  12.176  29.886  1.00  0.00      B    H  
ATOM   2809  O   HOH B 930      22.767  22.375  31.057  1.00  0.00      B    O  
ATOM   2810  H1  HOH B 930      22.771  21.874  31.941  1.00  0.00      B    H  
ATOM   2811  H2  HOH B 930      23.158  21.803  30.324  1.00  0.00      B    H  
ATOM   2812  O   HOH B 931      16.796  35.849  29.063  1.00  0.00      B    O  
ATOM   2813  H1  HOH B 931      16.937  35.395  28.170  1.00  0.00      B    H  
ATOM   2814  H2  HOH B 931      17.666  35.793  29.538  1.00  0.00      B    H  
ATOM   2815  O   HOH B 932      17.885  36.918  13.496  1.00  0.00      B    O  
ATOM   2816  H1  HOH B 932      18.456  36.056  13.556  1.00  0.00      B    H  
ATOM   2817  H2  HOH B 932      17.424  37.219  14.416  1.00  0.00      B    H  
ATOM   2818  O   HOH B 933      20.136   7.848  23.318  1.00  0.00      B    O  
ATOM   2819  H1  HOH B 933      20.048   7.567  22.364  1.00  0.00      B    H  
ATOM   2820  H2  HOH B 933      20.805   8.678  23.326  1.00  0.00      B    H  
ATOM   2821  O   HOH B 934       5.761   3.954   8.283  1.00  0.00      B    O  
ATOM   2822  H1  HOH B 934       6.341   3.690   9.038  1.00  0.00      B    H  
ATOM   2823  H2  HOH B 934       5.617   3.183   7.666  1.00  0.00      B    H  
ATOM   2824  O   HOH B 935       6.313   2.230   4.231  1.00  0.00      B    O  
ATOM   2825  H1  HOH B 935       7.172   2.807   4.155  1.00  0.00      B    H  
ATOM   2826  H2  HOH B 935       5.653   2.560   3.534  1.00  0.00      B    H  
ATOM   2827  O   HOH B 936      32.305  11.545  22.780  1.00  0.00      B    O  
ATOM   2828  H1  HOH B 936      31.477  11.025  22.729  1.00  0.00      B    H  
ATOM   2829  H2  HOH B 936      33.014  10.900  22.362  1.00  0.00      B    H  
ATOM   2830  O   HOH B 937      24.348  21.474  14.564  1.00  0.00      B    O  
ATOM   2831  H1  HOH B 937      24.530  20.502  14.364  1.00  0.00      B    H  
ATOM   2832  H2  HOH B 937      25.216  21.912  14.261  1.00  0.00      B    H  
ATOM   2833  O   HOH B 938       3.670  12.257   9.818  1.00  0.00      B    O  
ATOM   2834  H1  HOH B 938       2.810  12.497   9.318  1.00  0.00      B    H  
ATOM   2835  H2  HOH B 938       3.978  13.135  10.251  1.00  0.00      B    H  
ATOM   2836  O   HOH B 939      38.427  10.749   0.919  1.00  0.00      B    O  
ATOM   2837  H1  HOH B 939      39.315  10.323   1.164  1.00  0.00      B    H  
ATOM   2838  H2  HOH B 939      38.235  11.576   1.560  1.00  0.00      B    H  
ATOM   2839  O   HOH B 940      23.181  30.099   3.818  1.00  0.00      B    O  
ATOM   2840  H1  HOH B 940      23.383  29.155   4.027  1.00  0.00      B    H  
ATOM   2841  H2  HOH B 940      23.109  30.127   2.797  1.00  0.00      B    H  
ATOM   2842  O   HOH B 941      31.280  37.096   6.062  1.00  0.00      B    O  
ATOM   2843  H1  HOH B 941      30.624  37.079   5.283  1.00  0.00      B    H  
ATOM   2844  H2  HOH B 941      31.038  36.339   6.737  1.00  0.00      B    H  
ATOM   2845  O   HOH B 942       3.652   2.744  11.272  1.00  0.00      B    O  
ATOM   2846  H1  HOH B 942       4.276   3.547  11.433  1.00  0.00      B    H  
ATOM   2847  H2  HOH B 942       4.119   1.980  11.710  1.00  0.00      B    H  
ATOM   2848  O   HOH B 943      30.774  15.986  21.953  1.00  0.00      B    O  
ATOM   2849  H1  HOH B 943      30.299  15.417  22.657  1.00  0.00      B    H  
ATOM   2850  H2  HOH B 943      31.631  16.389  22.361  1.00  0.00      B    H  
ATOM   2851  O   HOH B 944      18.915  19.760  16.683  1.00  0.00      B    O  
ATOM   2852  H1  HOH B 944      19.417  20.078  17.516  1.00  0.00      B    H  
ATOM   2853  H2  HOH B 944      18.475  18.885  16.902  1.00  0.00      B    H  
ATOM   2854  O   HOH B 945       2.268   6.469  27.569  1.00  0.00      B    O  
ATOM   2855  H1  HOH B 945       1.815   6.692  28.405  1.00  0.00      B    H  
ATOM   2856  H2  HOH B 945       2.488   5.460  27.623  1.00  0.00      B    H  
ATOM   2857  O   HOH B 946      35.979  13.655  35.801  1.00  0.00      B    O  
ATOM   2858  H1  HOH B 946      35.249  14.361  35.804  1.00  0.00      B    H  
ATOM   2859  H2  HOH B 946      35.469  12.760  35.774  1.00  0.00      B    H  
ATOM   2860  O   HOH B 947       6.010  13.272  19.155  1.00  0.00      B    O  
ATOM   2861  H1  HOH B 947       4.978  13.323  19.079  1.00  0.00      B    H  
ATOM   2862  H2  HOH B 947       6.424  13.122  18.221  1.00  0.00      B    H  
ATOM   2863  O   HOH B 948      18.298   1.079  27.797  1.00  0.00      B    O  
ATOM   2864  H1  HOH B 948      17.381   0.972  28.179  1.00  0.00      B    H  
ATOM   2865  H2  HOH B 948      18.236   0.533  26.970  1.00  0.00      B    H  
ATOM   2866  O   HOH B 949      14.341   2.293   5.261  1.00  0.00      B    O  
ATOM   2867  H1  HOH B 949      13.342   2.120   5.454  1.00  0.00      B    H  
ATOM   2868  H2  HOH B 949      14.373   3.204   4.814  1.00  0.00      B    H  
ATOM   2869  O   HOH B 950      12.178   3.878  25.313  1.00  0.00      B    O  
ATOM   2870  H1  HOH B 950      12.508   4.604  24.711  1.00  0.00      B    H  
ATOM   2871  H2  HOH B 950      12.191   3.014  24.801  1.00  0.00      B    H  
ATOM   2872  O   HOH B 951      10.202  17.281   5.345  1.00  0.00      B    O  
ATOM   2873  H1  HOH B 951       9.897  16.531   5.974  1.00  0.00      B    H  
ATOM   2874  H2  HOH B 951      10.526  16.908   4.474  1.00  0.00      B    H  
ATOM   2875  O   HOH B 952      13.787  20.840  30.439  1.00  0.00      B    O  
ATOM   2876  H1  HOH B 952      13.428  19.926  30.730  1.00  0.00      B    H  
ATOM   2877  H2  HOH B 952      14.836  20.794  30.293  1.00  0.00      B    H  
ATOM   2878  O   HOH B 953       7.543  15.853   4.134  1.00  0.00      B    O  
ATOM   2879  H1  HOH B 953       7.587  15.031   3.571  1.00  0.00      B    H  
ATOM   2880  H2  HOH B 953       8.142  15.695   4.956  1.00  0.00      B    H  
ATOM   2881  O   HOH B 954      25.261  18.925  14.024  1.00  0.00      B    O  
ATOM   2882  H1  HOH B 954      24.688  18.109  14.284  1.00  0.00      B    H  
ATOM   2883  H2  HOH B 954      26.264  18.721  14.165  1.00  0.00      B    H  
ATOM   2884  O   HOH B 955      18.450   4.936  32.472  1.00  0.00      B    O  
ATOM   2885  H1  HOH B 955      17.548   5.205  32.120  1.00  0.00      B    H  
ATOM   2886  H2  HOH B 955      18.917   4.418  31.712  1.00  0.00      B    H  
ATOM   2887  O   HOH B 956      13.182  35.727   1.329  1.00  0.00      B    O  
ATOM   2888  H1  HOH B 956      12.681  35.783   2.218  1.00  0.00      B    H  
ATOM   2889  H2  HOH B 956      12.920  34.901   0.830  1.00  0.00      B    H  
ATOM   2890  O   HOH B 957      21.701  13.149  20.401  1.00  0.00      B    O  
ATOM   2891  H1  HOH B 957      21.100  13.910  20.128  1.00  0.00      B    H  
ATOM   2892  H2  HOH B 957      22.338  12.973  19.642  1.00  0.00      B    H  
ATOM   2893  O   HOH B 958      25.119   2.739  17.335  1.00  0.00      B    O  
ATOM   2894  H1  HOH B 958      25.221   1.718  17.287  1.00  0.00      B    H  
ATOM   2895  H2  HOH B 958      24.460   3.037  16.609  1.00  0.00      B    H  
ATOM   2896  O   HOH B 959      19.170  20.555  35.892  1.00  0.00      B    O  
ATOM   2897  H1  HOH B 959      18.265  20.600  35.512  1.00  0.00      B    H  
ATOM   2898  H2  HOH B 959      19.749  20.241  35.112  1.00  0.00      B    H  
ATOM   2899  O   HOH B 960      34.329  23.789  37.798  1.00  0.00      B    O  
ATOM   2900  H1  HOH B 960      33.749  24.518  37.474  1.00  0.00      B    H  
ATOM   2901  H2  HOH B 960      33.755  22.980  37.633  1.00  0.00      B    H  
ATOM   2902  O   HOH B 961      23.261  10.065  25.865  1.00  0.00      B    O  
ATOM   2903  H1  HOH B 961      23.834   9.298  26.128  1.00  0.00      B    H  
ATOM   2904  H2  HOH B 961      23.478  10.939  26.378  1.00  0.00      B    H  
ATOM   2905  O   HOH B 962      23.760  22.315   7.539  1.00  0.00      B    O  
ATOM   2906  H1  HOH B 962      24.175  21.398   7.726  1.00  0.00      B    H  
ATOM   2907  H2  HOH B 962      24.476  22.955   7.196  1.00  0.00      B    H  
ATOM   2908  O   HOH B 963       9.394  21.999   7.337  1.00  0.00      B    O  
ATOM   2909  H1  HOH B 963       9.665  22.749   6.684  1.00  0.00      B    H  
ATOM   2910  H2  HOH B 963       9.617  21.096   6.989  1.00  0.00      B    H  
ATOM   2911  O   HOH B 964       4.217  34.373  37.247  1.00  0.00      B    O  
ATOM   2912  H1  HOH B 964       3.310  34.735  37.367  1.00  0.00      B    H  
ATOM   2913  H2  HOH B 964       4.813  34.930  36.606  1.00  0.00      B    H  
ATOM   2914  O   HOH B 965      33.105  30.548  23.614  1.00  0.00      B    O  
ATOM   2915  H1  HOH B 965      33.185  31.047  22.718  1.00  0.00      B    H  
ATOM   2916  H2  HOH B 965      32.279  29.978  23.584  1.00  0.00      B    H  
ATOM   2917  O   HOH B 966      28.388  31.419   8.951  1.00  0.00      B    O  
ATOM   2918  H1  HOH B 966      28.705  30.454   8.746  1.00  0.00      B    H  
ATOM   2919  H2  HOH B 966      28.336  31.835   8.055  1.00  0.00      B    H  
ATOM   2920  O   HOH B 967      13.631   0.912  38.012  1.00  0.00      B    O  
ATOM   2921  H1  HOH B 967      14.241   0.395  37.386  1.00  0.00      B    H  
ATOM   2922  H2  HOH B 967      13.224   0.237  38.619  1.00  0.00      B    H  
ATOM   2923  O   HOH B 968      12.224  15.410  22.013  1.00  0.00      B    O  
ATOM   2924  H1  HOH B 968      13.063  15.995  22.167  1.00  0.00      B    H  
ATOM   2925  H2  HOH B 968      12.538  14.491  21.830  1.00  0.00      B    H  
ATOM   2926  O   HOH B 969       2.824  15.211  27.913  1.00  0.00      B    O  
ATOM   2927  H1  HOH B 969       1.968  15.576  28.253  1.00  0.00      B    H  
ATOM   2928  H2  HOH B 969       3.322  14.851  28.676  1.00  0.00      B    H  
ATOM   2929  O   HOH B 970      20.840   2.110   6.306  1.00  0.00      B    O  
ATOM   2930  H1  HOH B 970      20.410   1.338   5.847  1.00  0.00      B    H  
ATOM   2931  H2  HOH B 970      21.068   1.765   7.225  1.00  0.00      B    H  
ATOM   2932  O   HOH B 971      19.749  17.022   3.284  1.00  0.00      B    O  
ATOM   2933  H1  HOH B 971      20.009  16.081   3.011  1.00  0.00      B    H  
ATOM   2934  H2  HOH B 971      20.222  17.167   4.119  1.00  0.00      B    H  
ATOM   2935  O   HOH B 972      14.014   8.101   2.221  1.00  0.00      B    O  
ATOM   2936  H1  HOH B 972      14.897   7.995   1.743  1.00  0.00      B    H  
ATOM   2937  H2  HOH B 972      13.557   7.222   2.079  1.00  0.00      B    H  
ATOM   2938  O   HOH B 973      19.059  12.830   8.546  1.00  0.00      B    O  
ATOM   2939  H1  HOH B 973      19.826  12.974   9.258  1.00  0.00      B    H  
ATOM   2940  H2  HOH B 973      19.426  12.959   7.649  1.00  0.00      B    H  
ATOM   2941  O   HOH B 974      17.373   9.626   3.178  1.00  0.00      B    O  
ATOM   2942  H1  HOH B 974      16.696   8.928   3.495  1.00  0.00      B    H  
ATOM   2943  H2  HOH B 974      16.888  10.317   2.573  1.00  0.00      B    H  
ATOM   2944  O   HOH B 975       7.522  31.233  36.874  1.00  0.00      B    O  
ATOM   2945  H1  HOH B 975       6.646  31.725  37.141  1.00  0.00      B    H  
ATOM   2946  H2  HOH B 975       7.673  31.633  35.935  1.00  0.00      B    H  
ATOM   2947  O   HOH B 976      16.373  31.657  26.894  1.00  0.00      B    O  
ATOM   2948  H1  HOH B 976      17.404  31.476  26.856  1.00  0.00      B    H  
ATOM   2949  H2  HOH B 976      16.084  31.386  27.836  1.00  0.00      B    H  
ATOM   2950  O   HOH B 977      17.190  37.746  16.098  1.00  0.00      B    O  
ATOM   2951  H1  HOH B 977      16.635  37.176  16.730  1.00  0.00      B    H  
ATOM   2952  H2  HOH B 977      16.749  38.707  16.113  1.00  0.00      B    H  
ATOM   2953  O   HOH B 978      10.617  16.128  26.528  1.00  0.00      B    O  
ATOM   2954  H1  HOH B 978      10.323  15.145  26.630  1.00  0.00      B    H  
ATOM   2955  H2  HOH B 978      11.607  16.172  26.856  1.00  0.00      B    H  
ATOM   2956  O   HOH B 979      31.706   5.713  26.030  1.00  0.00      B    O  
ATOM   2957  H1  HOH B 979      32.230   5.118  26.569  1.00  0.00      B    H  
ATOM   2958  H2  HOH B 979      30.729   5.638  26.264  1.00  0.00      B    H  
ATOM   2959  O   HOH B 980       7.641  23.526  34.372  1.00  0.00      B    O  
ATOM   2960  H1  HOH B 980       6.641  23.745  34.281  1.00  0.00      B    H  
ATOM   2961  H2  HOH B 980       7.620  22.542  34.451  1.00  0.00      B    H  
ATOM   2962  O   HOH B 981      14.777  32.132  20.170  1.00  0.00      B    O  
ATOM   2963  H1  HOH B 981      13.980  31.729  19.612  1.00  0.00      B    H  
ATOM   2964  H2  HOH B 981      15.648  31.655  19.894  1.00  0.00      B    H  
ATOM   2965  O   HOH B 982       3.391  22.177   9.412  1.00  0.00      B    O  
ATOM   2966  H1  HOH B 982       2.664  21.586   9.044  1.00  0.00      B    H  
ATOM   2967  H2  HOH B 982       4.294  21.682   9.329  1.00  0.00      B    H  
ATOM   2968  O   HOH B 983       4.933  10.814   1.818  1.00  0.00      B    O  
ATOM   2969  H1  HOH B 983       5.687  10.286   2.243  1.00  0.00      B    H  
ATOM   2970  H2  HOH B 983       4.290  10.110   1.372  1.00  0.00      B    H  
ATOM   2971  O   HOH B 984       7.556  32.714  19.469  1.00  0.00      B    O  
ATOM   2972  H1  HOH B 984       6.705  32.563  20.006  1.00  0.00      B    H  
ATOM   2973  H2  HOH B 984       7.889  31.784  19.165  1.00  0.00      B    H  
ATOM   2974  O   HOH B 985       4.021  32.863   9.157  1.00  0.00      B    O  
ATOM   2975  H1  HOH B 985       4.962  33.287   9.057  1.00  0.00      B    H  
ATOM   2976  H2  HOH B 985       3.486  33.553   9.734  1.00  0.00      B    H  
ATOM   2977  O   HOH B 986      11.816  38.890  20.873  1.00  0.00      B    O  
ATOM   2978  H1  HOH B 986      11.254  38.102  20.450  1.00  0.00      B    H  
ATOM   2979  H2  HOH B 986      11.194  39.581  21.233  1.00  0.00      B    H  
ATOM   2980  O   HOH B 987       3.161  22.443  37.511  1.00  0.00      B    O  
ATOM   2981  H1  HOH B 987       2.804  22.014  36.667  1.00  0.00      B    H  
ATOM   2982  H2  HOH B 987       2.502  22.269  38.302  1.00  0.00      B    H  
ATOM   2983  O   HOH B 988      32.298  20.314  19.555  1.00  0.00      B    O  
ATOM   2984  H1  HOH B 988      32.298  20.999  18.833  1.00  0.00      B    H  
ATOM   2985  H2  HOH B 988      32.977  19.642  19.477  1.00  0.00      B    H  
ATOM   2986  O   HOH B 989      38.473  19.094  26.070  1.00  0.00      B    O  
ATOM   2987  H1  HOH B 989      37.571  18.890  26.323  1.00  0.00      B    H  
ATOM   2988  H2  HOH B 989      38.652  18.485  25.294  1.00  0.00      B    H  
ATOM   2989  O   HOH B 990      12.299   1.336  23.891  1.00  0.00      B    O  
ATOM   2990  H1  HOH B 990      13.178   1.739  23.620  1.00  0.00      B    H  
ATOM   2991  H2  HOH B 990      11.609   1.482  23.173  1.00  0.00      B    H  
ATOM   2992  O   HOH B 991      14.337  21.623  16.780  1.00  0.00      B    O  
ATOM   2993  H1  HOH B 991      15.000  22.363  16.620  1.00  0.00      B    H  
ATOM   2994  H2  HOH B 991      14.756  20.824  17.189  1.00  0.00      B    H  
ATOM   2995  O   HOH B 992      20.601   7.548  13.736  1.00  0.00      B    O  
ATOM   2996  H1  HOH B 992      19.920   7.300  12.988  1.00  0.00      B    H  
ATOM   2997  H2  HOH B 992      20.676   6.705  14.416  1.00  0.00      B    H  
ATOM   2998  O   HOH B 993      24.818  22.505  19.250  1.00  0.00      B    O  
ATOM   2999  H1  HOH B 993      25.212  21.641  18.858  1.00  0.00      B    H  
ATOM   3000  H2  HOH B 993      25.020  22.500  20.262  1.00  0.00      B    H  
ATOM   3001  O   HOH B 994      35.788   7.082  14.522  1.00  0.00      B    O  
ATOM   3002  H1  HOH B 994      36.481   7.411  13.844  1.00  0.00      B    H  
ATOM   3003  H2  HOH B 994      36.289   6.730  15.351  1.00  0.00      B    H  
ATOM   3004  O   HOH B 995      24.247   4.170   6.878  1.00  0.00      B    O  
ATOM   3005  H1  HOH B 995      24.772   4.828   6.299  1.00  0.00      B    H  
ATOM   3006  H2  HOH B 995      23.651   3.619   6.255  1.00  0.00      B    H  
ATOM   3007  O   HOH B 996      38.572  35.572  19.733  1.00  0.00      B    O  
ATOM   3008  H1  HOH B 996      38.220  36.120  18.897  1.00  0.00      B    H  
ATOM   3009  H2  HOH B 996      39.526  35.389  19.508  1.00  0.00      B    H  
ATOM   3010  O   HOH B 997      18.309  26.700  22.597  1.00  0.00      B    O  
ATOM   3011  H1  HOH B 997      17.889  25.919  23.102  1.00  0.00      B    H  
ATOM   3012  H2  HOH B 997      18.773  26.262  21.791  1.00  0.00      B    H  
ATOM   3013  O   HOH B 998       1.587  29.713   3.546  1.00  0.00      B    O  
ATOM   3014  H1  HOH B 998       1.835  30.675   3.447  1.00  0.00      B    H  
ATOM   3015  H2  HOH B 998       1.161  29.585   4.469  1.00  0.00      B    H  
ATOM   3016  O   HOH B 999      29.645  24.440  12.530  1.00  0.00      B    O  
ATOM   3017  H1  HOH B 999      29.169  24.942  11.747  1.00  0.00      B    H  
ATOM   3018  H2  HOH B 999      29.398  24.939  13.401  1.00  0.00      B    H  
ATOM   3019  O   HOH B1000      16.496  35.746   8.306  1.00  0.00      B    O  
ATOM   3020  H1  HOH B1000      15.771  35.138   7.964  1.00  0.00      B    H  
ATOM   3021  H2  HOH B1000      16.186  35.982   9.230  1.00  0.00      B    H  
ATOM   3022  O   HOH B1001      24.572  23.322   3.921  1.00  0.00      B    O  
ATOM   3023  H1  HOH B1001      24.982  23.585   4.770  1.00  0.00      B    H  
ATOM   3024  H2  HOH B1001      25.327  23.420   3.239  1.00  0.00      B    H  
ATOM   3025  O   HOH B1002       0.371  23.006  28.838  1.00  0.00      B    O  
ATOM   3026  H1  HOH B1002       0.868  23.166  27.921  1.00  0.00      B    H  
ATOM   3027  H2  HOH B1002       0.414  21.980  28.950  1.00  0.00      B    H  
ATOM   3028  O   HOH B1003      12.684  26.189  27.770  1.00  0.00      B    O  
ATOM   3029  H1  HOH B1003      11.670  26.388  27.684  1.00  0.00      B    H  
ATOM   3030  H2  HOH B1003      12.847  25.171  27.939  1.00  0.00      B    H  
ATOM   3031  O   HOH B1004      29.972  10.930  10.621  1.00  0.00      B    O  
ATOM   3032  H1  HOH B1004      30.639  10.122  10.522  1.00  0.00      B    H  
ATOM   3033  H2  HOH B1004      29.028  10.515  10.815  1.00  0.00      B    H  
ATOM   3034  O   HOH B1005       6.660  32.302  16.409  1.00  0.00      B    O  
ATOM   3035  H1  HOH B1005       6.231  31.515  16.837  1.00  0.00      B    H  
ATOM   3036  H2  HOH B1005       7.660  32.118  16.381  1.00  0.00      B    H  
ATOM   3037  O   HOH B1006       3.700   8.818  26.974  1.00  0.00      B    O  
ATOM   3038  H1  HOH B1006       3.255   9.582  27.521  1.00  0.00      B    H  
ATOM   3039  H2  HOH B1006       3.047   7.950  26.898  1.00  0.00      B    H  
ATOM   3040  O   HOH B1007      22.491  37.669  18.734  1.00  0.00      B    O  
ATOM   3041  H1  HOH B1007      21.878  38.259  19.209  1.00  0.00      B    H  
ATOM   3042  H2  HOH B1007      22.547  37.921  17.744  1.00  0.00      B    H  
ATOM   3043  O   HOH B1008      15.934   5.231  27.627  1.00  0.00      B    O  
ATOM   3044  H1  HOH B1008      16.172   4.669  26.869  1.00  0.00      B    H  
ATOM   3045  H2  HOH B1008      14.947   5.266  27.782  1.00  0.00      B    H  
ATOM   3046  O   HOH B1009      12.902   4.809  27.955  1.00  0.00      B    O  
ATOM   3047  H1  HOH B1009      12.611   4.300  27.134  1.00  0.00      B    H  
ATOM   3048  H2  HOH B1009      12.465   5.737  27.809  1.00  0.00      B    H  
ATOM   3049  O   HOH B1010       3.030  28.894  18.506  1.00  0.00      B    O  
ATOM   3050  H1  HOH B1010       3.423  28.256  19.173  1.00  0.00      B    H  
ATOM   3051  H2  HOH B1010       3.800  29.327  18.013  1.00  0.00      B    H  
ATOM   3052  O   HOH B1011      22.893  25.442  15.671  1.00  0.00      B    O  
ATOM   3053  H1  HOH B1011      23.754  25.181  16.156  1.00  0.00      B    H  
ATOM   3054  H2  HOH B1011      23.086  25.791  14.707  1.00  0.00      B    H  
ATOM   3055  O   HOH B1012      38.168  27.537  14.026  1.00  0.00      B    O  
ATOM   3056  H1  HOH B1012      37.883  26.969  14.830  1.00  0.00      B    H  
ATOM   3057  H2  HOH B1012      39.176  27.511  14.104  1.00  0.00      B    H  
ATOM   3058  O   HOH B1013       9.047  12.315   8.987  1.00  0.00      B    O  
ATOM   3059  H1  HOH B1013       8.306  12.826   8.420  1.00  0.00      B    H  
ATOM   3060  H2  HOH B1013       8.750  12.224   9.976  1.00  0.00      B    H  
ATOM   3061  O   HOH B1014       6.770   5.527  18.435  1.00  0.00      B    O  
ATOM   3062  H1  HOH B1014       6.478   6.474  18.554  1.00  0.00      B    H  
ATOM   3063  H2  HOH B1014       6.077   5.105  17.859  1.00  0.00      B    H  
ATOM   3064  O   HOH B1015      23.062  18.094  39.409  1.00  0.00      B    O  
ATOM   3065  H1  HOH B1015      23.223  17.794  38.446  1.00  0.00      B    H  
ATOM   3066  H2  HOH B1015      22.119  18.502  39.477  1.00  0.00      B    H  
ATOM   3067  O   HOH B1016      10.779   8.103  31.647  1.00  0.00      B    O  
ATOM   3068  H1  HOH B1016      10.703   7.999  30.643  1.00  0.00      B    H  
ATOM   3069  H2  HOH B1016      10.859   7.174  31.994  1.00  0.00      B    H  
ATOM   3070  O   HOH B1017       3.942  17.977  13.565  1.00  0.00      B    O  
ATOM   3071  H1  HOH B1017       3.679  18.656  14.228  1.00  0.00      B    H  
ATOM   3072  H2  HOH B1017       4.320  17.166  14.049  1.00  0.00      B    H  
ATOM   3073  O   HOH B1018      38.527  15.448  18.286  1.00  0.00      B    O  
ATOM   3074  H1  HOH B1018      37.992  16.276  18.600  1.00  0.00      B    H  
ATOM   3075  H2  HOH B1018      38.056  14.668  18.535  1.00  0.00      B    H  
ATOM   3076  O   HOH B1019      36.486  18.959  10.273  1.00  0.00      B    O  
ATOM   3077  H1  HOH B1019      36.605  19.946  10.511  1.00  0.00      B    H  
ATOM   3078  H2  HOH B1019      36.162  18.981   9.341  1.00  0.00      B    H  
ATOM   3079  O   HOH B1020       3.122   9.279  22.852  1.00  0.00      B    O  
ATOM   3080  H1  HOH B1020       3.037   9.249  21.895  1.00  0.00      B    H  
ATOM   3081  H2  HOH B1020       4.063   9.003  23.104  1.00  0.00      B    H  
ATOM   3082  O   HOH B1021      10.528   7.900  38.783  1.00  0.00      B    O  
ATOM   3083  H1  HOH B1021      10.794   8.861  38.751  1.00  0.00      B    H  
ATOM   3084  H2  HOH B1021       9.810   7.795  39.463  1.00  0.00      B    H  
ATOM   3085  O   HOH B1022      31.018  19.133  29.617  1.00  0.00      B    O  
ATOM   3086  H1  HOH B1022      31.103  18.135  29.637  1.00  0.00      B    H  
ATOM   3087  H2  HOH B1022      31.921  19.555  29.703  1.00  0.00      B    H  
ATOM   3088  O   HOH B1023      37.216  18.618   4.054  1.00  0.00      B    O  
ATOM   3089  H1  HOH B1023      36.371  19.155   3.895  1.00  0.00      B    H  
ATOM   3090  H2  HOH B1023      37.383  18.730   5.065  1.00  0.00      B    H  
ATOM   3091  O   HOH B1024      25.311  20.003  25.351  1.00  0.00      B    O  
ATOM   3092  H1  HOH B1024      26.146  19.483  25.659  1.00  0.00      B    H  
ATOM   3093  H2  HOH B1024      24.650  19.254  25.111  1.00  0.00      B    H  
ATOM   3094  O   HOH B1025       2.956  12.184  36.262  1.00  0.00      B    O  
ATOM   3095  H1  HOH B1025       2.745  12.879  36.949  1.00  0.00      B    H  
ATOM   3096  H2  HOH B1025       3.598  11.515  36.710  1.00  0.00      B    H  
ATOM   3097  O   HOH B1026      16.450  14.028  24.807  1.00  0.00      B    O  
ATOM   3098  H1  HOH B1026      17.102  13.263  24.663  1.00  0.00      B    H  
ATOM   3099  H2  HOH B1026      15.968  14.195  23.919  1.00  0.00      B    H  
ATOM   3100  O   HOH B1027       1.259  20.353  30.362  1.00  0.00      B    O  
ATOM   3101  H1  HOH B1027       0.718  19.556  30.798  1.00  0.00      B    H  
ATOM   3102  H2  HOH B1027       1.312  20.084  29.381  1.00  0.00      B    H  
ATOM   3103  O   HOH B1028      16.133  30.152  10.369  1.00  0.00      B    O  
ATOM   3104  H1  HOH B1028      16.189  29.941  11.357  1.00  0.00      B    H  
ATOM   3105  H2  HOH B1028      16.303  31.168  10.301  1.00  0.00      B    H  
ATOM   3106  O   HOH B1029       3.352   6.002   2.486  1.00  0.00      B    O  
ATOM   3107  H1  HOH B1029       3.771   6.076   1.563  1.00  0.00      B    H  
ATOM   3108  H2  HOH B1029       3.736   6.774   3.079  1.00  0.00      B    H  
ATOM   3109  O   HOH B1030      25.186  17.738   8.849  1.00  0.00      B    O  
ATOM   3110  H1  HOH B1030      24.251  17.758   9.165  1.00  0.00      B    H  
ATOM   3111  H2  HOH B1030      25.752  17.387   9.664  1.00  0.00      B    H  
ATOM   3112  O   HOH B1031       0.020  18.504  34.037  1.00  0.00      B    O  
ATOM   3113  H1  HOH B1031       0.862  18.731  34.589  1.00  0.00      B    H  
ATOM   3114  H2  HOH B1031      -0.423  17.704  34.481  1.00  0.00      B    H  
ATOM   3115  O   HOH B1032      15.749  19.592  18.076  1.00  0.00      B    O  
ATOM   3116  H1  HOH B1032      16.004  20.191  18.827  1.00  0.00      B    H  
ATOM   3117  H2  HOH B1032      16.446  18.905  17.841  1.00  0.00      B    H  
ATOM   3118  O   HOH B1033      14.045  10.793  23.608  1.00  0.00      B    O  
ATOM   3119  H1  HOH B1033      13.445  11.597  23.716  1.00  0.00      B    H  
ATOM   3120  H2  HOH B1033      14.290  10.516  24.598  1.00  0.00      B    H  
ATOM   3121  O   HOH B1034       2.567  11.815  14.100  1.00  0.00      B    O  
ATOM   3122  H1  HOH B1034       2.504  11.079  13.357  1.00  0.00      B    H  
ATOM   3123  H2  HOH B1034       1.991  12.598  13.747  1.00  0.00      B    H  
ATOM   3124  O   HOH B1035      29.691   4.106  16.515  1.00  0.00      B    O  
ATOM   3125  H1  HOH B1035      30.565   3.880  16.948  1.00  0.00      B    H  
ATOM   3126  H2  HOH B1035      29.252   3.249  16.235  1.00  0.00      B    H  
ATOM   3127  O   HOH B1036      11.419  26.418   3.790  1.00  0.00      B    O  
ATOM   3128  H1  HOH B1036      10.394  26.335   3.790  1.00  0.00      B    H  
ATOM   3129  H2  HOH B1036      11.850  25.619   3.224  1.00  0.00      B    H  
ATOM   3130  O   HOH B1037      12.628  11.370  18.250  1.00  0.00      B    O  
ATOM   3131  H1  HOH B1037      12.091  10.584  18.651  1.00  0.00      B    H  
ATOM   3132  H2  HOH B1037      13.235  10.886  17.597  1.00  0.00      B    H  
ATOM   3133  O   HOH B1038      36.484  30.112  36.215  1.00  0.00      B    O  
ATOM   3134  H1  HOH B1038      36.482  31.107  36.376  1.00  0.00      B    H  
ATOM   3135  H2  HOH B1038      37.418  29.814  35.903  1.00  0.00      B    H  
ATOM   3136  O   HOH B1039      22.650  32.894  20.982  1.00  0.00      B    O  
ATOM   3137  H1  HOH B1039      22.442  33.824  20.715  1.00  0.00      B    H  
ATOM   3138  H2  HOH B1039      23.445  32.575  20.471  1.00  0.00      B    H  
ATOM   3139  O   HOH B1040      26.970   3.976  19.056  1.00  0.00      B    O  
ATOM   3140  H1  HOH B1040      27.082   4.761  18.430  1.00  0.00      B    H  
ATOM   3141  H2  HOH B1040      26.406   3.278  18.572  1.00  0.00      B    H  
ATOM   3142  O   HOH B1041      36.349  39.041   5.159  1.00  0.00      B    O  
ATOM   3143  H1  HOH B1041      35.724  38.503   5.815  1.00  0.00      B    H  
ATOM   3144  H2  HOH B1041      35.790  39.600   4.591  1.00  0.00      B    H  
ATOM   3145  O   HOH B1042      12.866  27.009  30.234  1.00  0.00      B    O  
ATOM   3146  H1  HOH B1042      12.836  26.761  29.266  1.00  0.00      B    H  
ATOM   3147  H2  HOH B1042      12.276  26.336  30.683  1.00  0.00      B    H  
ATOM   3148  O   HOH B1043       2.945  33.152  30.922  1.00  0.00      B    O  
ATOM   3149  H1  HOH B1043       2.890  32.987  29.930  1.00  0.00      B    H  
ATOM   3150  H2  HOH B1043       3.327  32.307  31.282  1.00  0.00      B    H  
ATOM   3151  O   HOH B1044      32.675  20.756  38.048  1.00  0.00      B    O  
ATOM   3152  H1  HOH B1044      32.631  21.577  38.656  1.00  0.00      B    H  
ATOM   3153  H2  HOH B1044      31.763  20.488  37.747  1.00  0.00      B    H  
ATOM   3154  O   HOH B1045      34.497  38.025  16.067  1.00  0.00      B    O  
ATOM   3155  H1  HOH B1045      34.704  37.496  15.248  1.00  0.00      B    H  
ATOM   3156  H2  HOH B1045      33.477  37.947  16.220  1.00  0.00      B    H  
ATOM   3157  O   HOH B1046      19.923  27.051  30.774  1.00  0.00      B    O  
ATOM   3158  H1  HOH B1046      19.531  27.746  31.373  1.00  0.00      B    H  
ATOM   3159  H2  HOH B1046      20.096  26.258  31.402  1.00  0.00      B    H  
ATOM   3160  O   HOH B1047      10.827  29.831  26.699  1.00  0.00      B    O  
ATOM   3161  H1  HOH B1047      11.222  30.483  27.412  1.00  0.00      B    H  
ATOM   3162  H2  HOH B1047      11.573  29.539  26.040  1.00  0.00      B    H  
ATOM   3163  O   HOH B1048      10.657   8.813   4.830  1.00  0.00      B    O  
ATOM   3164  H1  HOH B1048      10.727   8.065   4.190  1.00  0.00      B    H  
ATOM   3165  H2  HOH B1048      11.576   9.187   4.915  1.00  0.00      B    H  
ATOM   3166  O   HOH B1049       2.840  27.274   3.022  1.00  0.00      B    O  
ATOM   3167  H1  HOH B1049       3.677  27.307   2.434  1.00  0.00      B    H  
ATOM   3168  H2  HOH B1049       2.471  28.220   3.107  1.00  0.00      B    H  
ATOM   3169  O   HOH B1050       7.776  13.370  22.065  1.00  0.00      B    O  
ATOM   3170  H1  HOH B1050       7.327  12.783  21.388  1.00  0.00      B    H  
ATOM   3171  H2  HOH B1050       7.504  13.037  22.990  1.00  0.00      B    H  
ATOM   3172  O   HOH B1051      22.055  33.256  33.020  1.00  0.00      B    O  
ATOM   3173  H1  HOH B1051      22.065  33.474  31.982  1.00  0.00      B    H  
ATOM   3174  H2  HOH B1051      21.722  32.350  33.238  1.00  0.00      B    H  
ATOM   3175  O   HOH B1052       7.748   8.576  16.406  1.00  0.00      B    O  
ATOM   3176  H1  HOH B1052       8.116   7.757  15.952  1.00  0.00      B    H  
ATOM   3177  H2  HOH B1052       8.193   8.636  17.258  1.00  0.00      B    H  
ATOM   3178  O   HOH B1053      11.648  16.831   2.460  1.00  0.00      B    O  
ATOM   3179  H1  HOH B1053      11.639  15.923   2.873  1.00  0.00      B    H  
ATOM   3180  H2  HOH B1053      12.304  17.399   3.067  1.00  0.00      B    H  
ATOM   3181  O   HOH B1054      33.360   4.131  21.395  1.00  0.00      B    O  
ATOM   3182  H1  HOH B1054      32.527   4.111  22.041  1.00  0.00      B    H  
ATOM   3183  H2  HOH B1054      33.425   5.097  21.150  1.00  0.00      B    H  
ATOM   3184  O   HOH B1055      10.138   9.679  10.109  1.00  0.00      B    O  
ATOM   3185  H1  HOH B1055      10.490  10.228   9.306  1.00  0.00      B    H  
ATOM   3186  H2  HOH B1055       9.819  10.355  10.811  1.00  0.00      B    H  
ATOM   3187  O   HOH B1056      37.449   3.261  11.721  1.00  0.00      B    O  
ATOM   3188  H1  HOH B1056      37.666   4.237  11.523  1.00  0.00      B    H  
ATOM   3189  H2  HOH B1056      37.009   3.209  12.621  1.00  0.00      B    H  
ATOM   3190  O   HOH B1057      17.021  20.427  14.929  1.00  0.00      B    O  
ATOM   3191  H1  HOH B1057      16.868  19.455  14.650  1.00  0.00      B    H  
ATOM   3192  H2  HOH B1057      17.832  20.363  15.635  1.00  0.00      B    H  
ATOM   3193  O   HOH B1058      14.546   0.771  26.772  1.00  0.00      B    O  
ATOM   3194  H1  HOH B1058      13.567   1.118  26.769  1.00  0.00      B    H  
ATOM   3195  H2  HOH B1058      14.604  -0.100  26.295  1.00  0.00      B    H  
ATOM   3196  O   HOH B1059      18.105   5.317  23.620  1.00  0.00      B    O  
ATOM   3197  H1  HOH B1059      18.737   5.440  24.399  1.00  0.00      B    H  
ATOM   3198  H2  HOH B1059      18.540   5.474  22.780  1.00  0.00      B    H  
ATOM   3199  O   HOH B1060       9.298   3.582  38.634  1.00  0.00      B    O  
ATOM   3200  H1  HOH B1060       9.631   3.507  37.701  1.00  0.00      B    H  
ATOM   3201  H2  HOH B1060       8.387   3.221  38.755  1.00  0.00      B    H  
ATOM   3202  O   HOH B1061       1.146   8.419   4.198  1.00  0.00      B    O  
ATOM   3203  H1  HOH B1061       0.560   9.232   4.441  1.00  0.00      B    H  
ATOM   3204  H2  HOH B1061       1.793   8.277   4.961  1.00  0.00      B    H  
ATOM   3205  O   HOH B1062       0.472   6.474  19.373  1.00  0.00      B    O  
ATOM   3206  H1  HOH B1062      -0.025   7.000  20.131  1.00  0.00      B    H  
ATOM   3207  H2  HOH B1062       0.313   6.997  18.523  1.00  0.00      B    H  
ATOM   3208  O   HOH B1063       5.704   4.671  22.088  1.00  0.00      B    O  
ATOM   3209  H1  HOH B1063       4.737   4.841  22.068  1.00  0.00      B    H  
ATOM   3210  H2  HOH B1063       5.797   3.630  22.226  1.00  0.00      B    H  
ATOM   3211  O   HOH B1064      12.034  23.325  33.426  1.00  0.00      B    O  
ATOM   3212  H1  HOH B1064      12.551  23.709  34.213  1.00  0.00      B    H  
ATOM   3213  H2  HOH B1064      12.664  23.300  32.622  1.00  0.00      B    H  
ATOM   3214  O   HOH B1065      19.241  23.357  22.620  1.00  0.00      B    O  
ATOM   3215  H1  HOH B1065      18.385  23.722  22.927  1.00  0.00      B    H  
ATOM   3216  H2  HOH B1065      19.276  22.361  22.945  1.00  0.00      B    H  
ATOM   3217  O   HOH B1066      28.285  13.664   0.359  1.00  0.00      B    O  
ATOM   3218  H1  HOH B1066      27.315  13.525   0.576  1.00  0.00      B    H  
ATOM   3219  H2  HOH B1066      28.488  13.346  -0.571  1.00  0.00      B    H  
ATOM   3220  O   HOH B1067       5.711   5.004  14.636  1.00  0.00      B    O  
ATOM   3221  H1  HOH B1067       6.573   5.084  15.259  1.00  0.00      B    H  
ATOM   3222  H2  HOH B1067       5.390   4.056  14.493  1.00  0.00      B    H  
ATOM   3223  O   HOH B1068      26.515   0.300  33.095  1.00  0.00      B    O  
ATOM   3224  H1  HOH B1068      25.870   0.493  33.886  1.00  0.00      B    H  
ATOM   3225  H2  HOH B1068      26.129  -0.503  32.592  1.00  0.00      B    H  
ATOM   3226  O   HOH B1069      15.807   4.105  35.104  1.00  0.00      B    O  
ATOM   3227  H1  HOH B1069      15.858   3.685  36.031  1.00  0.00      B    H  
ATOM   3228  H2  HOH B1069      16.763   4.228  34.749  1.00  0.00      B    H  
ATOM   3229  O   HOH B1070      15.394  34.538  12.994  1.00  0.00      B    O  
ATOM   3230  H1  HOH B1070      16.365  34.366  13.113  1.00  0.00      B    H  
ATOM   3231  H2  HOH B1070      15.026  33.674  12.679  1.00  0.00      B    H  
ATOM   3232  O   HOH B1071      24.420  31.852   7.452  1.00  0.00      B    O  
ATOM   3233  H1  HOH B1071      24.780  31.524   6.548  1.00  0.00      B    H  
ATOM   3234  H2  HOH B1071      24.530  31.014   8.043  1.00  0.00      B    H  
ATOM   3235  O   HOH B1072       0.677  18.604  19.762  1.00  0.00      B    O  
ATOM   3236  H1  HOH B1072       1.402  19.333  19.584  1.00  0.00      B    H  
ATOM   3237  H2  HOH B1072       1.099  17.837  20.251  1.00  0.00      B    H  
ATOM   3238  O   HOH B1073       5.922  29.322  10.987  1.00  0.00      B    O  
ATOM   3239  H1  HOH B1073       5.420  29.891  11.614  1.00  0.00      B    H  
ATOM   3240  H2  HOH B1073       5.610  28.398  11.215  1.00  0.00      B    H  
ATOM   3241  O   HOH B1074      16.374  28.745  13.069  1.00  0.00      B    O  
ATOM   3242  H1  HOH B1074      15.964  28.399  13.904  1.00  0.00      B    H  
ATOM   3243  H2  HOH B1074      16.766  27.945  12.601  1.00  0.00      B    H  
ATOM   3244  O   HOH B1075      -0.029  24.709   2.153  1.00  0.00      B    O  
ATOM   3245  H1  HOH B1075      -0.232  25.501   1.490  1.00  0.00      B    H  
ATOM   3246  H2  HOH B1075       0.935  24.452   2.052  1.00  0.00      B    H  
ATOM   3247  O   HOH B1076      12.510  32.008   8.845  1.00  0.00      B    O  
ATOM   3248  H1  HOH B1076      12.781  32.703   9.548  1.00  0.00      B    H  
ATOM   3249  H2  HOH B1076      11.600  31.732   9.120  1.00  0.00      B    H  
ATOM   3250  O   HOH B1077      22.888  16.160  27.232  1.00  0.00      B    O  
ATOM   3251  H1  HOH B1077      22.424  15.394  26.758  1.00  0.00      B    H  
ATOM   3252  H2  HOH B1077      22.098  16.600  27.725  1.00  0.00      B    H  
ATOM   3253  O   HOH B1078      29.962  17.951  12.543  1.00  0.00      B    O  
ATOM   3254  H1  HOH B1078      30.099  17.100  13.012  1.00  0.00      B    H  
ATOM   3255  H2  HOH B1078      29.583  17.721  11.609  1.00  0.00      B    H  
ATOM   3256  O   HOH B1079      33.648  17.207  32.052  1.00  0.00      B    O  
ATOM   3257  H1  HOH B1079      33.207  16.583  31.467  1.00  0.00      B    H  
ATOM   3258  H2  HOH B1079      34.518  16.769  32.329  1.00  0.00      B    H  
ATOM   3259  O   HOH B1080       9.439  23.570   2.806  1.00  0.00      B    O  
ATOM   3260  H1  HOH B1080       8.677  23.760   3.492  1.00  0.00      B    H  
ATOM   3261  H2  HOH B1080       9.046  23.707   1.836  1.00  0.00      B    H  
ATOM   3262  O   HOH B1081      16.111  30.509   1.551  1.00  0.00      B    O  
ATOM   3263  H1  HOH B1081      15.290  31.012   1.878  1.00  0.00      B    H  
ATOM   3264  H2  HOH B1081      16.443  30.066   2.401  1.00  0.00      B    H  
ATOM   3265  O   HOH B1082      29.091  31.366  19.929  1.00  0.00      B    O  
ATOM   3266  H1  HOH B1082      28.857  30.577  19.306  1.00  0.00      B    H  
ATOM   3267  H2  HOH B1082      30.082  31.522  19.803  1.00  0.00      B    H  
ATOM   3268  O   HOH B1083      33.886  31.126   6.774  1.00  0.00      B    O  
ATOM   3269  H1  HOH B1083      34.224  30.175   6.913  1.00  0.00      B    H  
ATOM   3270  H2  HOH B1083      33.899  31.631   7.646  1.00  0.00      B    H  
ATOM   3271  O   HOH B1084      28.079  31.676  37.232  1.00  0.00      B    O  
ATOM   3272  H1  HOH B1084      28.287  32.574  37.641  1.00  0.00      B    H  
ATOM   3273  H2  HOH B1084      27.183  31.435  37.601  1.00  0.00      B    H  
ATOM   3274  O   HOH B1085      13.366  23.605  28.171  1.00  0.00      B    O  
ATOM   3275  H1  HOH B1085      13.083  23.425  29.151  1.00  0.00      B    H  
ATOM   3276  H2  HOH B1085      14.394  23.606  28.056  1.00  0.00      B    H  
ATOM   3277  O   HOH B1086      14.411  27.102  37.768  1.00  0.00      B    O  
ATOM   3278  H1  HOH B1086      15.282  26.605  37.678  1.00  0.00      B    H  
ATOM   3279  H2  HOH B1086      13.925  26.852  36.942  1.00  0.00      B    H  
ATOM   3280  O   HOH B1087       7.166  10.571  37.659  1.00  0.00      B    O  
ATOM   3281  H1  HOH B1087       7.582  11.024  36.835  1.00  0.00      B    H  
ATOM   3282  H2  HOH B1087       7.827  10.723  38.387  1.00  0.00      B    H  
ATOM   3283  O   HOH B1088      23.491  28.272  37.035  1.00  0.00      B    O  
ATOM   3284  H1  HOH B1088      23.068  29.169  36.940  1.00  0.00      B    H  
ATOM   3285  H2  HOH B1088      23.571  28.004  38.035  1.00  0.00      B    H  
ATOM   3286  O   HOH B1089      28.674  33.107   6.726  1.00  0.00      B    O  
ATOM   3287  H1  HOH B1089      29.626  33.027   6.307  1.00  0.00      B    H  
ATOM   3288  H2  HOH B1089      28.369  34.099   6.780  1.00  0.00      B    H  
ATOM   3289  O   HOH B1090       6.204  26.268  11.198  1.00  0.00      B    O  
ATOM   3290  H1  HOH B1090       6.524  25.452  11.743  1.00  0.00      B    H  
ATOM   3291  H2  HOH B1090       6.140  25.858  10.261  1.00  0.00      B    H  
ATOM   3292  O   HOH B1091      34.114  10.183  19.715  1.00  0.00      B    O  
ATOM   3293  H1  HOH B1091      34.375  10.493  20.645  1.00  0.00      B    H  
ATOM   3294  H2  HOH B1091      34.984  10.090  19.240  1.00  0.00      B    H  
ATOM   3295  O   HOH B1092      23.952  28.508  20.361  1.00  0.00      B    O  
ATOM   3296  H1  HOH B1092      24.008  27.596  19.928  1.00  0.00      B    H  
ATOM   3297  H2  HOH B1092      24.836  28.902  20.593  1.00  0.00      B    H  
ATOM   3298  O   HOH B1093      26.023   8.286  37.009  1.00  0.00      B    O  
ATOM   3299  H1  HOH B1093      25.316   8.461  37.671  1.00  0.00      B    H  
ATOM   3300  H2  HOH B1093      26.725   9.001  37.113  1.00  0.00      B    H  
ATOM   3301  O   HOH B1094      14.429  27.370  17.777  1.00  0.00      B    O  
ATOM   3302  H1  HOH B1094      14.854  27.254  16.873  1.00  0.00      B    H  
ATOM   3303  H2  HOH B1094      15.114  27.292  18.528  1.00  0.00      B    H  
ATOM   3304  O   HOH B1095      29.758  27.555  24.408  1.00  0.00      B    O  
ATOM   3305  H1  HOH B1095      29.417  27.989  25.282  1.00  0.00      B    H  
ATOM   3306  H2  HOH B1095      29.777  26.532  24.374  1.00  0.00      B    H  
ATOM   3307  O   HOH B1096      16.071  23.031  33.583  1.00  0.00      B    O  
ATOM   3308  H1  HOH B1096      15.896  23.218  32.577  1.00  0.00      B    H  
ATOM   3309  H2  HOH B1096      15.190  23.221  34.015  1.00  0.00      B    H  
ATOM   3310  O   HOH B1097       9.597  29.998  35.950  1.00  0.00      B    O  
ATOM   3311  H1  HOH B1097       9.740  29.051  36.322  1.00  0.00      B    H  
ATOM   3312  H2  HOH B1097       9.147  30.521  36.693  1.00  0.00      B    H  
ATOM   3313  O   HOH B1098      11.601  22.455  26.331  1.00  0.00      B    O  
ATOM   3314  H1  HOH B1098      12.321  22.819  26.929  1.00  0.00      B    H  
ATOM   3315  H2  HOH B1098      10.902  21.972  26.950  1.00  0.00      B    H  
ATOM   3316  O   HOH B1099       5.141   8.961  24.628  1.00  0.00      B    O  
ATOM   3317  H1  HOH B1099       6.023   8.479  24.707  1.00  0.00      B    H  
ATOM   3318  H2  HOH B1099       4.543   8.916  25.456  1.00  0.00      B    H  
ATOM   3319  O   HOH B1100      22.141   7.823  20.279  1.00  0.00      B    O  
ATOM   3320  H1  HOH B1100      22.812   8.498  19.975  1.00  0.00      B    H  
ATOM   3321  H2  HOH B1100      22.504   7.414  21.203  1.00  0.00      B    H  
ATOM   3322  O   HOH B1101      16.934  15.949  34.786  1.00  0.00      B    O  
ATOM   3323  H1  HOH B1101      16.183  16.447  35.231  1.00  0.00      B    H  
ATOM   3324  H2  HOH B1101      17.777  16.442  34.949  1.00  0.00      B    H  
ATOM   3325  O   HOH B1102      32.652  18.183  34.324  1.00  0.00      B    O  
ATOM   3326  H1  HOH B1102      31.693  17.903  34.505  1.00  0.00      B    H  
ATOM   3327  H2  HOH B1102      32.901  17.958  33.383  1.00  0.00      B    H  
ATOM   3328  O   HOH B1103      17.844  32.429  31.588  1.00  0.00      B    O  
ATOM   3329  H1  HOH B1103      18.233  33.273  31.170  1.00  0.00      B    H  
ATOM   3330  H2  HOH B1103      17.076  32.758  32.201  1.00  0.00      B    H  
ATOM   3331  O   HOH B1104       9.555  34.533  18.192  1.00  0.00      B    O  
ATOM   3332  H1  HOH B1104       9.070  33.687  18.305  1.00  0.00      B    H  
ATOM   3333  H2  HOH B1104       9.054  34.985  17.488  1.00  0.00      B    H  
ATOM   3334  O   HOH B1105      21.229  15.930  10.234  1.00  0.00      B    O  
ATOM   3335  H1  HOH B1105      21.536  15.356   9.473  1.00  0.00      B    H  
ATOM   3336  H2  HOH B1105      20.270  16.153  10.090  1.00  0.00      B    H  
ATOM   3337  O   HOH B1106      26.766  16.140  28.107  1.00  0.00      B    O  
ATOM   3338  H1  HOH B1106      27.770  15.857  28.124  1.00  0.00      B    H  
ATOM   3339  H2  HOH B1106      26.557  16.466  29.029  1.00  0.00      B    H  
ATOM   3340  O   HOH B1107      22.764  17.961   9.882  1.00  0.00      B    O  
ATOM   3341  H1  HOH B1107      22.096  17.291  10.186  1.00  0.00      B    H  
ATOM   3342  H2  HOH B1107      22.997  18.609  10.627  1.00  0.00      B    H  
ATOM   3343  O   HOH B1108      33.978  31.914  34.180  1.00  0.00      B    O  
ATOM   3344  H1  HOH B1108      34.425  32.041  33.289  1.00  0.00      B    H  
ATOM   3345  H2  HOH B1108      33.027  32.122  34.102  1.00  0.00      B    H  
ATOM   3346  O   HOH B1109       7.017   1.967  38.443  1.00  0.00      B    O  
ATOM   3347  H1  HOH B1109       7.436   1.015  38.534  1.00  0.00      B    H  
ATOM   3348  H2  HOH B1109       6.020   1.947  38.596  1.00  0.00      B    H  
ATOM   3349  O   HOH B1110       1.392  13.062  16.562  1.00  0.00      B    O  
ATOM   3350  H1  HOH B1110       0.403  13.199  16.611  1.00  0.00      B    H  
ATOM   3351  H2  HOH B1110       1.729  13.299  15.625  1.00  0.00      B    H  
ATOM   3352  O   HOH B1111      32.120  34.079   3.212  1.00  0.00      B    O  
ATOM   3353  H1  HOH B1111      31.778  33.110   3.014  1.00  0.00      B    H  
ATOM   3354  H2  HOH B1111      32.563  34.069   4.174  1.00  0.00      B    H  
ATOM   3355  O   HOH B1112      23.165  35.686  10.913  1.00  0.00      B    O  
ATOM   3356  H1  HOH B1112      23.385  34.964  11.562  1.00  0.00      B    H  
ATOM   3357  H2  HOH B1112      22.332  36.156  11.232  1.00  0.00      B    H  
ATOM   3358  O   HOH B1113       5.830  12.986  12.808  1.00  0.00      B    O  
ATOM   3359  H1  HOH B1113       5.432  13.229  13.744  1.00  0.00      B    H  
ATOM   3360  H2  HOH B1113       5.860  12.000  12.768  1.00  0.00      B    H  
ATOM   3361  O   HOH B1114      36.987  10.095  11.061  1.00  0.00      B    O  
ATOM   3362  H1  HOH B1114      36.862  10.959  11.584  1.00  0.00      B    H  
ATOM   3363  H2  HOH B1114      37.491  10.325  10.157  1.00  0.00      B    H  
ATOM   3364  O   HOH B1115      20.281   4.068   1.496  1.00  0.00      B    O  
ATOM   3365  H1  HOH B1115      21.127   4.597   1.364  1.00  0.00      B    H  
ATOM   3366  H2  HOH B1115      20.488   3.202   1.986  1.00  0.00      B    H  
ATOM   3367  O   HOH B1116       7.295  20.162  15.242  1.00  0.00      B    O  
ATOM   3368  H1  HOH B1116       7.286  19.390  15.988  1.00  0.00      B    H  
ATOM   3369  H2  HOH B1116       8.256  20.489  15.304  1.00  0.00      B    H  
ATOM   3370  O   HOH B1117       1.631   4.087  28.656  1.00  0.00      B    O  
ATOM   3371  H1  HOH B1117       0.705   4.360  28.457  1.00  0.00      B    H  
ATOM   3372  H2  HOH B1117       1.828   3.126  28.400  1.00  0.00      B    H  
ATOM   3373  O   HOH B1118      26.212  25.493  12.111  1.00  0.00      B    O  
ATOM   3374  H1  HOH B1118      27.071  26.061  12.009  1.00  0.00      B    H  
ATOM   3375  H2  HOH B1118      26.182  24.918  11.296  1.00  0.00      B    H  
ATOM   3376  O   HOH B1119      20.083  31.306  32.694  1.00  0.00      B    O  
ATOM   3377  H1  HOH B1119      19.725  30.374  33.014  1.00  0.00      B    H  
ATOM   3378  H2  HOH B1119      19.263  31.790  32.390  1.00  0.00      B    H  
ATOM   3379  O   HOH B1120       1.116  13.295  23.579  1.00  0.00      B    O  
ATOM   3380  H1  HOH B1120       1.411  12.352  23.887  1.00  0.00      B    H  
ATOM   3381  H2  HOH B1120       1.503  13.986  24.173  1.00  0.00      B    H  
ATOM   3382  O   HOH B1121      35.943  20.133  30.341  1.00  0.00      B    O  
ATOM   3383  H1  HOH B1121      36.129  19.252  29.923  1.00  0.00      B    H  
ATOM   3384  H2  HOH B1121      36.506  20.188  31.191  1.00  0.00      B    H  
ATOM   3385  O   HOH B1122      17.219   7.583  27.919  1.00  0.00      B    O  
ATOM   3386  H1  HOH B1122      17.476   7.838  26.990  1.00  0.00      B    H  
ATOM   3387  H2  HOH B1122      16.827   6.691  27.859  1.00  0.00      B    H  
ATOM   3388  O   HOH B1123      35.033   2.157  21.109  1.00  0.00      B    O  
ATOM   3389  H1  HOH B1123      34.608   1.482  21.779  1.00  0.00      B    H  
ATOM   3390  H2  HOH B1123      34.408   3.013  21.224  1.00  0.00      B    H  
ATOM   3391  O   HOH B1124      35.892  17.463  12.526  1.00  0.00      B    O  
ATOM   3392  H1  HOH B1124      36.679  17.938  12.948  1.00  0.00      B    H  
ATOM   3393  H2  HOH B1124      35.765  17.839  11.619  1.00  0.00      B    H  
ATOM   3394  O   HOH B1125       1.059  36.539  14.661  1.00  0.00      B    O  
ATOM   3395  H1  HOH B1125       0.928  35.568  14.317  1.00  0.00      B    H  
ATOM   3396  H2  HOH B1125       1.463  37.117  13.853  1.00  0.00      B    H  
ATOM   3397  O   HOH B1126      19.746   1.778  16.607  1.00  0.00      B    O  
ATOM   3398  H1  HOH B1126      20.517   2.396  16.938  1.00  0.00      B    H  
ATOM   3399  H2  HOH B1126      19.147   1.688  17.436  1.00  0.00      B    H  
ATOM   3400  O   HOH B1127       5.134  24.453  34.189  1.00  0.00      B    O  
ATOM   3401  H1  HOH B1127       4.600  23.727  33.789  1.00  0.00      B    H  
ATOM   3402  H2  HOH B1127       4.963  25.265  33.595  1.00  0.00      B    H  
ATOM   3403  O   HOH B1128      25.988  19.907  22.103  1.00  0.00      B    O  
ATOM   3404  H1  HOH B1128      25.482  20.513  21.501  1.00  0.00      B    H  
ATOM   3405  H2  HOH B1128      26.963  19.792  21.835  1.00  0.00      B    H  
ATOM   3406  O   HOH B1129      35.103  10.476  22.305  1.00  0.00      B    O  
ATOM   3407  H1  HOH B1129      35.401  11.432  22.587  1.00  0.00      B    H  
ATOM   3408  H2  HOH B1129      35.661   9.813  22.781  1.00  0.00      B    H  
ATOM   3409  O   HOH B1130      16.859  24.327  23.466  1.00  0.00      B    O  
ATOM   3410  H1  HOH B1130      16.913  23.907  24.353  1.00  0.00      B    H  
ATOM   3411  H2  HOH B1130      15.926  24.654  23.362  1.00  0.00      B    H  
ATOM   3412  O   HOH B1131      35.553  23.825  15.488  1.00  0.00      B    O  
ATOM   3413  H1  HOH B1131      34.787  23.630  16.119  1.00  0.00      B    H  
ATOM   3414  H2  HOH B1131      35.759  24.834  15.497  1.00  0.00      B    H  
ATOM   3415  O   HOH B1132       6.458   2.032  22.076  1.00  0.00      B    O  
ATOM   3416  H1  HOH B1132       6.932   1.590  22.839  1.00  0.00      B    H  
ATOM   3417  H2  HOH B1132       6.165   1.283  21.454  1.00  0.00      B    H  
ATOM   3418  O   HOH B1133      21.698  21.237   1.244  1.00  0.00      B    O  
ATOM   3419  H1  HOH B1133      21.256  22.058   0.912  1.00  0.00      B    H  
ATOM   3420  H2  HOH B1133      22.062  21.414   2.229  1.00  0.00      B    H  
ATOM   3421  O   HOH B1134       8.440  21.227  22.820  1.00  0.00      B    O  
ATOM   3422  H1  HOH B1134       7.938  21.452  23.714  1.00  0.00      B    H  
ATOM   3423  H2  HOH B1134       9.110  20.604  23.161  1.00  0.00      B    H  
ATOM   3424  O   HOH B1135       4.679  18.983  17.651  1.00  0.00      B    O  
ATOM   3425  H1  HOH B1135       5.589  18.535  17.570  1.00  0.00      B    H  
ATOM   3426  H2  HOH B1135       4.054  18.292  17.176  1.00  0.00      B    H  
ATOM   3427  O   HOH B1136      23.283  17.280  14.930  1.00  0.00      B    O  
ATOM   3428  H1  HOH B1136      22.308  17.493  15.097  1.00  0.00      B    H  
ATOM   3429  H2  HOH B1136      23.464  16.723  15.668  1.00  0.00      B    H  
ATOM   3430  O   HOH B1137      18.510  17.160  24.301  1.00  0.00      B    O  
ATOM   3431  H1  HOH B1137      19.381  17.686  24.261  1.00  0.00      B    H  
ATOM   3432  H2  HOH B1137      18.590  16.401  24.977  1.00  0.00      B    H  
ATOM   3433  O   HOH B1138      24.053  28.547  23.407  1.00  0.00      B    O  
ATOM   3434  H1  HOH B1138      24.210  28.262  22.437  1.00  0.00      B    H  
ATOM   3435  H2  HOH B1138      23.307  27.927  23.829  1.00  0.00      B    H  
ATOM   3436  O   HOH B1139       5.615  10.390  13.815  1.00  0.00      B    O  
ATOM   3437  H1  HOH B1139       5.869  10.535  14.822  1.00  0.00      B    H  
ATOM   3438  H2  HOH B1139       5.352   9.400  13.795  1.00  0.00      B    H  
ATOM   3439  O   HOH B1140      26.673   7.564  20.299  1.00  0.00      B    O  
ATOM   3440  H1  HOH B1140      27.489   7.134  20.813  1.00  0.00      B    H  
ATOM   3441  H2  HOH B1140      26.232   6.750  19.888  1.00  0.00      B    H  
ATOM   3442  O   HOH B1141      10.339  21.403  33.057  1.00  0.00      B    O  
ATOM   3443  H1  HOH B1141      10.185  21.092  32.108  1.00  0.00      B    H  
ATOM   3444  H2  HOH B1141      11.017  22.115  33.108  1.00  0.00      B    H  
ATOM   3445  O   HOH B1142      25.976  11.339  21.972  1.00  0.00      B    O  
ATOM   3446  H1  HOH B1142      24.957  11.215  21.854  1.00  0.00      B    H  
ATOM   3447  H2  HOH B1142      26.180  12.237  22.441  1.00  0.00      B    H  
ATOM   3448  O   HOH B1143      15.293   5.749  19.058  1.00  0.00      B    O  
ATOM   3449  H1  HOH B1143      16.231   6.145  18.867  1.00  0.00      B    H  
ATOM   3450  H2  HOH B1143      15.290   4.777  18.962  1.00  0.00      B    H  
ATOM   3451  O   HOH B1144      32.659  22.541  14.993  1.00  0.00      B    O  
ATOM   3452  H1  HOH B1144      31.780  22.631  14.490  1.00  0.00      B    H  
ATOM   3453  H2  HOH B1144      33.406  22.198  14.394  1.00  0.00      B    H  
ATOM   3454  O   HOH B1145      14.247  25.705  23.252  1.00  0.00      B    O  
ATOM   3455  H1  HOH B1145      13.512  25.230  23.825  1.00  0.00      B    H  
ATOM   3456  H2  HOH B1145      13.895  25.807  22.262  1.00  0.00      B    H  
ATOM   3457  O   HOH B1146       9.617   5.466  19.669  1.00  0.00      B    O  
ATOM   3458  H1  HOH B1146       8.687   5.283  19.343  1.00  0.00      B    H  
ATOM   3459  H2  HOH B1146      10.146   5.377  18.817  1.00  0.00      B    H  
ATOM   3460  O   HOH B1147      36.262  36.153   4.120  1.00  0.00      B    O  
ATOM   3461  H1  HOH B1147      36.877  36.378   4.890  1.00  0.00      B    H  
ATOM   3462  H2  HOH B1147      35.369  36.569   4.286  1.00  0.00      B    H  
ATOM   3463  O   HOH B1148      26.890   7.153  32.650  1.00  0.00      B    O  
ATOM   3464  H1  HOH B1148      26.738   6.454  33.375  1.00  0.00      B    H  
ATOM   3465  H2  HOH B1148      26.708   6.685  31.775  1.00  0.00      B    H  
ATOM   3466  O   HOH B1149      20.398  27.081  36.279  1.00  0.00      B    O  
ATOM   3467  H1  HOH B1149      21.385  27.109  36.271  1.00  0.00      B    H  
ATOM   3468  H2  HOH B1149      20.066  27.974  36.666  1.00  0.00      B    H  
ATOM   3469  O   HOH B1150      18.103  35.841   6.004  1.00  0.00      B    O  
ATOM   3470  H1  HOH B1150      19.004  36.231   6.285  1.00  0.00      B    H  
ATOM   3471  H2  HOH B1150      17.520  35.888   6.838  1.00  0.00      B    H  
ATOM   3472  O   HOH B1151       0.760  23.964  16.139  1.00  0.00      B    O  
ATOM   3473  H1  HOH B1151       0.411  24.069  15.191  1.00  0.00      B    H  
ATOM   3474  H2  HOH B1151       1.148  23.074  16.200  1.00  0.00      B    H  
ATOM   3475  O   HOH B1152      33.225   3.671  33.857  1.00  0.00      B    O  
ATOM   3476  H1  HOH B1152      34.143   3.396  34.057  1.00  0.00      B    H  
ATOM   3477  H2  HOH B1152      32.799   3.914  34.712  1.00  0.00      B    H  
ATOM   3478  O   HOH B1153      21.784  19.171  35.116  1.00  0.00      B    O  
ATOM   3479  H1  HOH B1153      21.737  19.679  35.979  1.00  0.00      B    H  
ATOM   3480  H2  HOH B1153      22.700  18.767  35.080  1.00  0.00      B    H  
ATOM   3481  O   HOH B1154      32.228  25.140  12.763  1.00  0.00      B    O  
ATOM   3482  H1  HOH B1154      32.421  25.524  11.830  1.00  0.00      B    H  
ATOM   3483  H2  HOH B1154      31.335  24.742  12.729  1.00  0.00      B    H  
ATOM   3484  O   HOH B1155      29.086  21.794  17.127  1.00  0.00      B    O  
ATOM   3485  H1  HOH B1155      29.345  20.878  16.721  1.00  0.00      B    H  
ATOM   3486  H2  HOH B1155      29.951  22.261  17.365  1.00  0.00      B    H  
ATOM   3487  O   HOH B1157      18.830   0.149  23.158  1.00  0.00      B    O  
ATOM   3488  H1  HOH B1157      19.516  -0.598  23.084  1.00  0.00      B    H  
ATOM   3489  H2  HOH B1157      19.400   0.983  22.966  1.00  0.00      B    H  
ATOM   3490  O   HOH B1158      34.481  13.120  29.498  1.00  0.00      B    O  
ATOM   3491  H1  HOH B1158      34.083  12.255  29.761  1.00  0.00      B    H  
ATOM   3492  H2  HOH B1158      35.475  12.939  29.475  1.00  0.00      B    H  
ATOM   3493  O   HOH B1159      33.808  37.896  24.609  1.00  0.00      B    O  
ATOM   3494  H1  HOH B1159      33.959  38.133  25.593  1.00  0.00      B    H  
ATOM   3495  H2  HOH B1159      33.961  36.890  24.613  1.00  0.00      B    H  
ATOM   3496  O   HOH B1160      20.688   5.188  21.516  1.00  0.00      B    O  
ATOM   3497  H1  HOH B1160      19.769   4.676  21.413  1.00  0.00      B    H  
ATOM   3498  H2  HOH B1160      21.077   4.919  22.414  1.00  0.00      B    H  
ATOM   3499  O   HOH B1161      11.655  26.969   7.919  1.00  0.00      B    O  
ATOM   3500  H1  HOH B1161      11.622  26.302   8.679  1.00  0.00      B    H  
ATOM   3501  H2  HOH B1161      12.625  26.980   7.578  1.00  0.00      B    H  
ATOM   3502  O   HOH B1162      20.947   5.379   8.068  1.00  0.00      B    O  
ATOM   3503  H1  HOH B1162      20.105   5.852   8.208  1.00  0.00      B    H  
ATOM   3504  H2  HOH B1162      21.037   5.076   7.130  1.00  0.00      B    H  
ATOM   3505  O   HOH B1163       7.870  13.075   2.818  1.00  0.00      B    O  
ATOM   3506  H1  HOH B1163       8.136  13.055   1.869  1.00  0.00      B    H  
ATOM   3507  H2  HOH B1163       8.646  12.720   3.379  1.00  0.00      B    H  
ATOM   3508  O   HOH B1164      17.450  12.681  27.364  1.00  0.00      B    O  
ATOM   3509  H1  HOH B1164      18.179  13.131  27.816  1.00  0.00      B    H  
ATOM   3510  H2  HOH B1164      17.620  12.594  26.413  1.00  0.00      B    H  
ATOM   3511  O   HOH B1165      14.543   7.211  10.792  1.00  0.00      B    O  
ATOM   3512  H1  HOH B1165      13.951   7.338   9.990  1.00  0.00      B    H  
ATOM   3513  H2  HOH B1165      13.898   7.078  11.595  1.00  0.00      B    H  
ATOM   3514  O   HOH B1166      14.353  16.560  22.990  1.00  0.00      B    O  
ATOM   3515  H1  HOH B1166      14.705  15.587  22.953  1.00  0.00      B    H  
ATOM   3516  H2  HOH B1166      14.650  16.970  23.840  1.00  0.00      B    H  
ATOM   3517  O   HOH B1167      30.077  10.159  21.897  1.00  0.00      B    O  
ATOM   3518  H1  HOH B1167      29.394  10.087  21.154  1.00  0.00      B    H  
ATOM   3519  H2  HOH B1167      30.743   9.447  21.760  1.00  0.00      B    H  
ATOM   3520  O   HOH B1168      10.879  23.003  12.154  1.00  0.00      B    O  
ATOM   3521  H1  HOH B1168      10.885  23.827  12.743  1.00  0.00      B    H  
ATOM   3522  H2  HOH B1168      10.248  23.234  11.419  1.00  0.00      B    H  
ATOM   3523  O   HOH B1169      35.342  18.185   0.477  1.00  0.00      B    O  
ATOM   3524  H1  HOH B1169      35.374  18.329  -0.558  1.00  0.00      B    H  
ATOM   3525  H2  HOH B1169      35.875  18.943   0.939  1.00  0.00      B    H  
ATOM   3526  O   HOH B1170      32.955  35.375  27.047  1.00  0.00      B    O  
ATOM   3527  H1  HOH B1170      32.865  35.413  26.030  1.00  0.00      B    H  
ATOM   3528  H2  HOH B1170      32.142  35.816  27.394  1.00  0.00      B    H  
ATOM   3529  O   HOH B1171      19.364   8.979  15.733  1.00  0.00      B    O  
ATOM   3530  H1  HOH B1171      20.046   9.274  16.480  1.00  0.00      B    H  
ATOM   3531  H2  HOH B1171      19.843   8.504  14.938  1.00  0.00      B    H  
ATOM   3532  O   HOH B1172      12.071  27.502  11.705  1.00  0.00      B    O  
ATOM   3533  H1  HOH B1172      13.009  27.116  11.554  1.00  0.00      B    H  
ATOM   3534  H2  HOH B1172      11.696  27.096  12.569  1.00  0.00      B    H  
ATOM   3535  O   HOH B1173      37.122   2.267   0.521  1.00  0.00      B    O  
ATOM   3536  H1  HOH B1173      37.776   2.658  -0.129  1.00  0.00      B    H  
ATOM   3537  H2  HOH B1173      37.397   2.667   1.375  1.00  0.00      B    H  
ATOM   3538  O   HOH B1174       5.177  32.023  38.044  1.00  0.00      B    O  
ATOM   3539  H1  HOH B1174       4.787  32.960  37.879  1.00  0.00      B    H  
ATOM   3540  H2  HOH B1174       4.562  31.515  38.712  1.00  0.00      B    H  
ATOM   3541  O   HOH B1175      22.448  30.443  17.882  1.00  0.00      B    O  
ATOM   3542  H1  HOH B1175      23.031  29.617  17.827  1.00  0.00      B    H  
ATOM   3543  H2  HOH B1175      21.558  30.154  18.263  1.00  0.00      B    H  
ATOM   3544  O   HOH B1176      31.773   0.823  14.024  1.00  0.00      B    O  
ATOM   3545  H1  HOH B1176      32.322   1.654  14.277  1.00  0.00      B    H  
ATOM   3546  H2  HOH B1176      30.796   0.978  14.347  1.00  0.00      B    H  
ATOM   3547  O   HOH B1177      21.611  31.350  30.502  1.00  0.00      B    O  
ATOM   3548  H1  HOH B1177      21.520  32.182  29.906  1.00  0.00      B    H  
ATOM   3549  H2  HOH B1177      20.967  31.338  31.267  1.00  0.00      B    H  
ATOM   3550  O   HOH B1178      34.782  28.233  36.880  1.00  0.00      B    O  
ATOM   3551  H1  HOH B1178      34.478  28.678  37.772  1.00  0.00      B    H  
ATOM   3552  H2  HOH B1178      35.394  28.903  36.425  1.00  0.00      B    H  
ATOM   3553  O   HOH B1179      19.559  35.073  26.362  1.00  0.00      B    O  
ATOM   3554  H1  HOH B1179      19.520  36.003  26.772  1.00  0.00      B    H  
ATOM   3555  H2  HOH B1179      20.251  34.555  26.998  1.00  0.00      B    H  
ATOM   3556  O   HOH B1180      13.232  17.805   4.422  1.00  0.00      B    O  
ATOM   3557  H1  HOH B1180      12.826  17.314   5.207  1.00  0.00      B    H  
ATOM   3558  H2  HOH B1180      12.822  18.731   4.528  1.00  0.00      B    H  
ATOM   3559  O   HOH B1181      22.842  35.625  23.273  1.00  0.00      B    O  
ATOM   3560  H1  HOH B1181      22.458  35.285  22.370  1.00  0.00      B    H  
ATOM   3561  H2  HOH B1181      23.817  35.414  23.401  1.00  0.00      B    H  
ATOM   3562  O   HOH B1182       8.039  33.221  31.145  1.00  0.00      B    O  
ATOM   3563  H1  HOH B1182       7.721  32.272  31.351  1.00  0.00      B    H  
ATOM   3564  H2  HOH B1182       8.103  33.325  30.168  1.00  0.00      B    H  
ATOM   3565  O   HOH B1183       4.202  19.132   1.860  1.00  0.00      B    O  
ATOM   3566  H1  HOH B1183       4.724  20.016   1.876  1.00  0.00      B    H  
ATOM   3567  H2  HOH B1183       4.806  18.400   2.223  1.00  0.00      B    H  
ATOM   3568  O   HOH B1184      25.414  34.777   3.948  1.00  0.00      B    O  
ATOM   3569  H1  HOH B1184      25.661  35.668   3.674  1.00  0.00      B    H  
ATOM   3570  H2  HOH B1184      26.323  34.304   3.995  1.00  0.00      B    H  
ATOM   3571  O   HOH B1185      38.708  10.075  15.844  1.00  0.00      B    O  
ATOM   3572  H1  HOH B1185      38.502  11.021  15.958  1.00  0.00      B    H  
ATOM   3573  H2  HOH B1185      38.148   9.694  15.089  1.00  0.00      B    H  
ATOM   3574  O   HOH B1186       2.524   2.485  24.940  1.00  0.00      B    O  
ATOM   3575  H1  HOH B1186       2.623   2.453  23.975  1.00  0.00      B    H  
ATOM   3576  H2  HOH B1186       1.736   1.825  25.199  1.00  0.00      B    H  
ATOM   3577  O   HOH B1187      20.523  23.501  30.690  1.00  0.00      B    O  
ATOM   3578  H1  HOH B1187      20.819  24.289  31.348  1.00  0.00      B    H  
ATOM   3579  H2  HOH B1187      21.425  22.962  30.573  1.00  0.00      B    H  
ATOM   3580  O   HOH B1188      14.138   3.053  19.287  1.00  0.00      B    O  
ATOM   3581  H1  HOH B1188      13.451   2.967  18.530  1.00  0.00      B    H  
ATOM   3582  H2  HOH B1188      14.365   2.116  19.607  1.00  0.00      B    H  
ATOM   3583  O   HOH B1189      38.404  29.442  11.214  1.00  0.00      B    O  
ATOM   3584  H1  HOH B1189      38.122  28.514  11.464  1.00  0.00      B    H  
ATOM   3585  H2  HOH B1189      39.379  29.354  10.895  1.00  0.00      B    H  
ATOM   3586  O   HOH B1190      14.129   5.866  33.718  1.00  0.00      B    O  
ATOM   3587  H1  HOH B1190      14.819   5.355  34.225  1.00  0.00      B    H  
ATOM   3588  H2  HOH B1190      14.612   6.101  32.842  1.00  0.00      B    H  
ATOM   3589  O   HOH B1191      31.925  37.313  13.496  1.00  0.00      B    O  
ATOM   3590  H1  HOH B1191      31.864  38.360  13.436  1.00  0.00      B    H  
ATOM   3591  H2  HOH B1191      31.107  37.027  14.014  1.00  0.00      B    H  
ATOM   3592  O   HOH B1192       4.164  24.259  30.059  1.00  0.00      B    O  
ATOM   3593  H1  HOH B1192       3.979  23.777  29.205  1.00  0.00      B    H  
ATOM   3594  H2  HOH B1192       3.422  24.219  30.755  1.00  0.00      B    H  
ATOM   3595  O   HOH B1193      25.080  36.962  33.355  1.00  0.00      B    O  
ATOM   3596  H1  HOH B1193      26.110  36.787  33.504  1.00  0.00      B    H  
ATOM   3597  H2  HOH B1193      24.666  37.241  34.279  1.00  0.00      B    H  
ATOM   3598  O   HOH B1194       2.229   8.906  35.627  1.00  0.00      B    O  
ATOM   3599  H1  HOH B1194       1.304   9.153  35.943  1.00  0.00      B    H  
ATOM   3600  H2  HOH B1194       2.941   9.259  36.280  1.00  0.00      B    H  
ATOM   3601  O   HOH B1195      17.342   2.912  15.560  1.00  0.00      B    O  
ATOM   3602  H1  HOH B1195      17.986   3.613  15.936  1.00  0.00      B    H  
ATOM   3603  H2  HOH B1195      17.798   2.412  14.775  1.00  0.00      B    H  
ATOM   3604  O   HOH B1196      11.929   6.255  11.801  1.00  0.00      B    O  
ATOM   3605  H1  HOH B1196      11.345   6.280  10.951  1.00  0.00      B    H  
ATOM   3606  H2  HOH B1196      11.282   5.852  12.543  1.00  0.00      B    H  
ATOM   3607  O   HOH B1197      19.510   9.754  32.108  1.00  0.00      B    O  
ATOM   3608  H1  HOH B1197      20.175  10.565  32.124  1.00  0.00      B    H  
ATOM   3609  H2  HOH B1197      20.113   8.934  32.274  1.00  0.00      B    H  
ATOM   3610  O   HOH B1198      13.748  36.382  14.252  1.00  0.00      B    O  
ATOM   3611  H1  HOH B1198      14.446  35.686  13.964  1.00  0.00      B    H  
ATOM   3612  H2  HOH B1198      13.433  36.091  15.169  1.00  0.00      B    H  
ATOM   3613  O   HOH B1199      36.045  33.758  25.455  1.00  0.00      B    O  
ATOM   3614  H1  HOH B1199      36.735  33.688  26.251  1.00  0.00      B    H  
ATOM   3615  H2  HOH B1199      36.327  33.018  24.797  1.00  0.00      B    H  
ATOM   3616  O   HOH B1200       8.054  18.553  30.478  1.00  0.00      B    O  
ATOM   3617  H1  HOH B1200       7.979  18.336  29.496  1.00  0.00      B    H  
ATOM   3618  H2  HOH B1200       7.938  17.671  30.899  1.00  0.00      B    H  
ATOM   3619  O   HOH B1201       3.061  20.755  15.199  1.00  0.00      B    O  
ATOM   3620  H1  HOH B1201       3.994  21.155  15.140  1.00  0.00      B    H  
ATOM   3621  H2  HOH B1201       2.473  21.058  14.369  1.00  0.00      B    H  
ATOM   3622  O   HOH B1202      31.341  23.121   5.826  1.00  0.00      B    O  
ATOM   3623  H1  HOH B1202      31.666  22.686   6.690  1.00  0.00      B    H  
ATOM   3624  H2  HOH B1202      30.461  23.618   6.033  1.00  0.00      B    H  
ATOM   3625  O   HOH B1203      26.393   9.405   8.901  1.00  0.00      B    O  
ATOM   3626  H1  HOH B1203      27.009   9.214   9.707  1.00  0.00      B    H  
ATOM   3627  H2  HOH B1203      25.505   9.753   9.268  1.00  0.00      B    H  
ATOM   3628  O   HOH B1204      19.639   7.931  38.006  1.00  0.00      B    O  
ATOM   3629  H1  HOH B1204      19.483   7.989  39.050  1.00  0.00      B    H  
ATOM   3630  H2  HOH B1204      18.816   7.460  37.659  1.00  0.00      B    H  
ATOM   3631  O   HOH B1205      18.023  32.817  21.221  1.00  0.00      B    O  
ATOM   3632  H1  HOH B1205      17.258  33.406  21.071  1.00  0.00      B    H  
ATOM   3633  H2  HOH B1205      18.718  33.236  21.921  1.00  0.00      B    H  
ATOM   3634  O   HOH B1206       1.527  32.545   4.487  1.00  0.00      B    O  
ATOM   3635  H1  HOH B1206       1.986  32.102   5.263  1.00  0.00      B    H  
ATOM   3636  H2  HOH B1206       0.550  32.708   4.594  1.00  0.00      B    H  
ATOM   3637  O   HOH B1207      31.231  25.094  28.133  1.00  0.00      B    O  
ATOM   3638  H1  HOH B1207      30.496  25.793  28.348  1.00  0.00      B    H  
ATOM   3639  H2  HOH B1207      32.119  25.418  28.526  1.00  0.00      B    H  
ATOM   3640  O   HOH B1208      24.050   9.938  10.087  1.00  0.00      B    O  
ATOM   3641  H1  HOH B1208      23.345   9.543   9.478  1.00  0.00      B    H  
ATOM   3642  H2  HOH B1208      24.345   9.204  10.668  1.00  0.00      B    H  
ATOM   3643  O   HOH B1209      29.432  15.645  32.237  1.00  0.00      B    O  
ATOM   3644  H1  HOH B1209      29.583  16.270  33.008  1.00  0.00      B    H  
ATOM   3645  H2  HOH B1209      30.123  14.869  32.362  1.00  0.00      B    H  
ATOM   3646  O   HOH B1210      18.325   6.207   8.693  1.00  0.00      B    O  
ATOM   3647  H1  HOH B1210      17.916   6.100   9.615  1.00  0.00      B    H  
ATOM   3648  H2  HOH B1210      17.515   6.098   8.101  1.00  0.00      B    H  
ATOM   3649  O   HOH B1211       7.403  22.223  10.937  1.00  0.00      B    O  
ATOM   3650  H1  HOH B1211       7.204  21.489  11.656  1.00  0.00      B    H  
ATOM   3651  H2  HOH B1211       6.704  22.174  10.162  1.00  0.00      B    H  
ATOM   3652  O   HOH B1212      10.096   1.427  22.343  1.00  0.00      B    O  
ATOM   3653  H1  HOH B1212       9.929   2.369  21.943  1.00  0.00      B    H  
ATOM   3654  H2  HOH B1212       9.209   0.995  22.480  1.00  0.00      B    H  
ATOM   3655  O   HOH B1213      16.049  15.534  15.035  1.00  0.00      B    O  
ATOM   3656  H1  HOH B1213      15.345  14.890  15.404  1.00  0.00      B    H  
ATOM   3657  H2  HOH B1213      16.939  15.269  15.426  1.00  0.00      B    H  
ATOM   3658  O   HOH B1214       8.044  13.897  -0.027  1.00  0.00      B    O  
ATOM   3659  H1  HOH B1214       7.356  14.603   0.189  1.00  0.00      B    H  
ATOM   3660  H2  HOH B1214       8.968  14.345   0.043  1.00  0.00      B    H  
ATOM   3661  O   HOH B1215       8.323  11.301  19.433  1.00  0.00      B    O  
ATOM   3662  H1  HOH B1215       7.467  11.832  19.480  1.00  0.00      B    H  
ATOM   3663  H2  HOH B1215       9.030  11.997  19.204  1.00  0.00      B    H  
ATOM   3664  O   HOH B1216       6.775  27.933  24.834  1.00  0.00      B    O  
ATOM   3665  H1  HOH B1216       6.941  28.620  25.594  1.00  0.00      B    H  
ATOM   3666  H2  HOH B1216       6.777  28.385  23.994  1.00  0.00      B    H  
ATOM   3667  O   HOH B1217      10.840   6.226  36.605  1.00  0.00      B    O  
ATOM   3668  H1  HOH B1217      10.574   6.600  37.499  1.00  0.00      B    H  
ATOM   3669  H2  HOH B1217      11.632   6.778  36.257  1.00  0.00      B    H  
ATOM   3670  O   HOH B1218      24.033   2.639  37.341  1.00  0.00      B    O  
ATOM   3671  H1  HOH B1218      23.934   2.421  38.348  1.00  0.00      B    H  
ATOM   3672  H2  HOH B1218      23.116   2.463  36.935  1.00  0.00      B    H  
ATOM   3673  O   HOH B1219      31.086  31.917  34.088  1.00  0.00      B    O  
ATOM   3674  H1  HOH B1219      30.661  32.669  33.469  1.00  0.00      B    H  
ATOM   3675  H2  HOH B1219      30.983  32.256  35.027  1.00  0.00      B    H  
ATOM   3676  O   HOH B1220       7.308  19.898   3.269  1.00  0.00      B    O  
ATOM   3677  H1  HOH B1220       7.435  19.563   4.206  1.00  0.00      B    H  
ATOM   3678  H2  HOH B1220       7.996  19.367   2.695  1.00  0.00      B    H  
ATOM   3679  O   HOH B1221       3.813  24.618   6.932  1.00  0.00      B    O  
ATOM   3680  H1  HOH B1221       3.923  23.596   6.920  1.00  0.00      B    H  
ATOM   3681  H2  HOH B1221       2.880  24.810   6.453  1.00  0.00      B    H  
ATOM   3682  O   HOH B1222       8.529  10.291   5.266  1.00  0.00      B    O  
ATOM   3683  H1  HOH B1222       8.168  10.257   6.210  1.00  0.00      B    H  
ATOM   3684  H2  HOH B1222       9.378   9.657   5.193  1.00  0.00      B    H  
ATOM   3685  O   HOH B1223      30.246  17.720  19.995  1.00  0.00      B    O  
ATOM   3686  H1  HOH B1223      31.019  17.401  19.392  1.00  0.00      B    H  
ATOM   3687  H2  HOH B1223      30.208  17.007  20.724  1.00  0.00      B    H  
ATOM   3688  O   HOH B1224      30.372  17.115  25.377  1.00  0.00      B    O  
ATOM   3689  H1  HOH B1224      30.517  18.103  25.388  1.00  0.00      B    H  
ATOM   3690  H2  HOH B1224      31.298  16.673  25.215  1.00  0.00      B    H  
ATOM   3691  O   HOH B1225       3.592  30.070  25.331  1.00  0.00      B    O  
ATOM   3692  H1  HOH B1225       4.392  30.260  25.896  1.00  0.00      B    H  
ATOM   3693  H2  HOH B1225       3.249  29.145  25.552  1.00  0.00      B    H  
ATOM   3694  O   HOH B1226      10.377  37.406  15.079  1.00  0.00      B    O  
ATOM   3695  H1  HOH B1226      11.161  37.726  14.513  1.00  0.00      B    H  
ATOM   3696  H2  HOH B1226      10.409  37.948  15.941  1.00  0.00      B    H  
ATOM   3697  O   HOH B1227      23.987   4.457   9.752  1.00  0.00      B    O  
ATOM   3698  H1  HOH B1227      23.929   4.404   8.741  1.00  0.00      B    H  
ATOM   3699  H2  HOH B1227      24.927   4.844   9.959  1.00  0.00      B    H  
ATOM   3700  O   HOH B1228      14.778  13.328  15.907  1.00  0.00      B    O  
ATOM   3701  H1  HOH B1228      14.399  13.533  16.829  1.00  0.00      B    H  
ATOM   3702  H2  HOH B1228      14.164  12.861  15.262  1.00  0.00      B    H  
ATOM   3703  O   HOH B1229      18.187  11.091  19.298  1.00  0.00      B    O  
ATOM   3704  H1  HOH B1229      18.958  10.515  19.494  1.00  0.00      B    H  
ATOM   3705  H2  HOH B1229      17.327  10.563  19.366  1.00  0.00      B    H  
ATOM   3706  O   HOH B1230      13.019   6.159  23.872  1.00  0.00      B    O  
ATOM   3707  H1  HOH B1230      14.032   6.052  23.647  1.00  0.00      B    H  
ATOM   3708  H2  HOH B1230      12.495   6.108  23.072  1.00  0.00      B    H  
ATOM   3709  O   HOH B1231      26.179  23.393  13.740  1.00  0.00      B    O  
ATOM   3710  H1  HOH B1231      26.728  23.393  14.593  1.00  0.00      B    H  
ATOM   3711  H2  HOH B1231      26.378  24.322  13.301  1.00  0.00      B    H  
ATOM   3712  O   HOH B1232       0.489  16.731  28.724  1.00  0.00      B    O  
ATOM   3713  H1  HOH B1232       0.673  17.068  29.604  1.00  0.00      B    H  
ATOM   3714  H2  HOH B1232      -0.483  16.527  28.585  1.00  0.00      B    H  
ATOM   3715  O   HOH B1233      15.709  19.666   3.295  1.00  0.00      B    O  
ATOM   3716  H1  HOH B1233      14.772  20.090   3.471  1.00  0.00      B    H  
ATOM   3717  H2  HOH B1233      16.036  19.974   2.371  1.00  0.00      B    H  
ATOM   3718  O   HOH B1234       8.996  36.145  29.347  1.00  0.00      B    O  
ATOM   3719  H1  HOH B1234       9.689  35.720  28.744  1.00  0.00      B    H  
ATOM   3720  H2  HOH B1234       8.259  35.490  29.353  1.00  0.00      B    H  
ATOM   3721  O   HOH B1235      25.229  37.963  25.785  1.00  0.00      B    O  
ATOM   3722  H1  HOH B1235      25.624  38.835  26.150  1.00  0.00      B    H  
ATOM   3723  H2  HOH B1235      25.862  37.731  24.955  1.00  0.00      B    H  
ATOM   3724  O   HOH B1236      15.114  24.080  18.889  1.00  0.00      B    O  
ATOM   3725  H1  HOH B1236      15.529  23.265  19.317  1.00  0.00      B    H  
ATOM   3726  H2  HOH B1236      15.487  24.056  17.906  1.00  0.00      B    H  
ATOM   3727  O   HOH B1237      20.735  15.087  37.744  1.00  0.00      B    O  
ATOM   3728  H1  HOH B1237      21.246  15.389  36.970  1.00  0.00      B    H  
ATOM   3729  H2  HOH B1237      19.912  15.693  37.771  1.00  0.00      B    H  
ATOM   3730  O   HOH B1238      22.285   0.784   2.167  1.00  0.00      B    O  
ATOM   3731  H1  HOH B1238      22.507   0.473   3.144  1.00  0.00      B    H  
ATOM   3732  H2  HOH B1238      21.459   1.315   2.317  1.00  0.00      B    H  
ATOM   3733  O   HOH B1239      36.891  12.418  16.084  1.00  0.00      B    O  
ATOM   3734  H1  HOH B1239      36.473  13.133  15.545  1.00  0.00      B    H  
ATOM   3735  H2  HOH B1239      36.736  12.687  17.073  1.00  0.00      B    H  
ATOM   3736  O   HOH B1240      18.549  17.459  10.075  1.00  0.00      B    O  
ATOM   3737  H1  HOH B1240      18.164  18.368   9.694  1.00  0.00      B    H  
ATOM   3738  H2  HOH B1240      18.055  16.720   9.546  1.00  0.00      B    H  
ATOM   3739  O   HOH B1241      32.979  26.240  17.657  1.00  0.00      B    O  
ATOM   3740  H1  HOH B1241      32.951  26.091  16.680  1.00  0.00      B    H  
ATOM   3741  H2  HOH B1241      33.920  26.596  17.864  1.00  0.00      B    H  
ATOM   3742  O   HOH B1242      36.126  16.474  32.855  1.00  0.00      B    O  
ATOM   3743  H1  HOH B1242      36.336  17.177  33.535  1.00  0.00      B    H  
ATOM   3744  H2  HOH B1242      36.309  15.628  33.316  1.00  0.00      B    H  
ATOM   3745  O   HOH B1243      25.252  19.569  19.076  1.00  0.00      B    O  
ATOM   3746  H1  HOH B1243      25.320  18.505  19.107  1.00  0.00      B    H  
ATOM   3747  H2  HOH B1243      25.592  19.844  18.166  1.00  0.00      B    H  
ATOM   3748  O   HOH B1244      16.847  20.568  34.469  1.00  0.00      B    O  
ATOM   3749  H1  HOH B1244      16.551  21.478  34.190  1.00  0.00      B    H  
ATOM   3750  H2  HOH B1244      16.107  20.003  34.840  1.00  0.00      B    H  
ATOM   3751  O   HOH B1245      37.747  14.842  34.126  1.00  0.00      B    O  
ATOM   3752  H1  HOH B1245      38.754  15.060  34.224  1.00  0.00      B    H  
ATOM   3753  H2  HOH B1245      37.496  14.557  35.068  1.00  0.00      B    H  
ATOM   3754  O   HOH B1246      37.084   9.807  29.681  1.00  0.00      B    O  
ATOM   3755  H1  HOH B1246      37.187  10.770  29.786  1.00  0.00      B    H  
ATOM   3756  H2  HOH B1246      36.112   9.634  29.400  1.00  0.00      B    H  
ATOM   3757  O   HOH B1247      21.584  16.666  17.401  1.00  0.00      B    O  
ATOM   3758  H1  HOH B1247      20.985  17.319  16.806  1.00  0.00      B    H  
ATOM   3759  H2  HOH B1247      21.367  15.683  17.168  1.00  0.00      B    H  
ATOM   3760  O   HOH B1248      18.680  23.676  18.827  1.00  0.00      B    O  
ATOM   3761  H1  HOH B1248      19.272  23.445  18.101  1.00  0.00      B    H  
ATOM   3762  H2  HOH B1248      19.135  23.413  19.710  1.00  0.00      B    H  
ATOM   3763  O   HOH B1249      11.913  31.801  28.192  1.00  0.00      B    O  
ATOM   3764  H1  HOH B1249      12.054  32.122  29.112  1.00  0.00      B    H  
ATOM   3765  H2  HOH B1249      12.601  32.286  27.602  1.00  0.00      B    H  
ATOM   3766  O   HOH B1250      22.340  20.605  22.237  1.00  0.00      B    O  
ATOM   3767  H1  HOH B1250      22.631  20.397  21.292  1.00  0.00      B    H  
ATOM   3768  H2  HOH B1250      21.946  19.783  22.623  1.00  0.00      B    H  
ATOM   3769  O   HOH B1251       6.760  28.977  38.437  1.00  0.00      B    O  
ATOM   3770  H1  HOH B1251       7.494  28.358  38.149  1.00  0.00      B    H  
ATOM   3771  H2  HOH B1251       6.871  29.889  37.998  1.00  0.00      B    H  
ATOM   3772  O   HOH B1252      11.038  24.829   0.367  1.00  0.00      B    O  
ATOM   3773  H1  HOH B1252      11.616  24.336   1.096  1.00  0.00      B    H  
ATOM   3774  H2  HOH B1252      10.945  24.187  -0.410  1.00  0.00      B    H  
ATOM   3775  O   HOH B1253      24.783  14.339   8.520  1.00  0.00      B    O  
ATOM   3776  H1  HOH B1253      24.273  13.702   9.130  1.00  0.00      B    H  
ATOM   3777  H2  HOH B1253      24.599  15.186   9.009  1.00  0.00      B    H  
ATOM   3778  O   HOH B1254      27.769  17.058  23.896  1.00  0.00      B    O  
ATOM   3779  H1  HOH B1254      27.918  17.597  24.719  1.00  0.00      B    H  
ATOM   3780  H2  HOH B1254      28.286  16.160  24.020  1.00  0.00      B    H  
ATOM   3781  O   HOH B1255      12.736   7.549  35.342  1.00  0.00      B    O  
ATOM   3782  H1  HOH B1255      13.019   6.697  34.882  1.00  0.00      B    H  
ATOM   3783  H2  HOH B1255      12.618   8.242  34.645  1.00  0.00      B    H  
ATOM   3784  O   HOH B1256      19.025  19.328  28.258  1.00  0.00      B    O  
ATOM   3785  H1  HOH B1256      18.260  18.871  28.782  1.00  0.00      B    H  
ATOM   3786  H2  HOH B1256      19.329  20.122  28.815  1.00  0.00      B    H  
ATOM   3787  O   HOH B1257       2.799   6.805  13.507  1.00  0.00      B    O  
ATOM   3788  H1  HOH B1257       2.050   6.176  13.754  1.00  0.00      B    H  
ATOM   3789  H2  HOH B1257       2.405   7.579  12.927  1.00  0.00      B    H  
ATOM   3790  O   HOH B1258      24.978  24.363  17.240  1.00  0.00      B    O  
ATOM   3791  H1  HOH B1258      25.825  24.426  16.697  1.00  0.00      B    H  
ATOM   3792  H2  HOH B1258      25.186  23.608  17.897  1.00  0.00      B    H  
ATOM   3793  O   HOH B1259      32.419  39.269  39.117  1.00  0.00      B    O  
ATOM   3794  H1  HOH B1259      32.382  38.612  38.378  1.00  0.00      B    H  
ATOM   3795  H2  HOH B1259      33.301  39.240  39.590  1.00  0.00      B    H  
ATOM   3796  O   HOH B1260      18.875  28.978  33.005  1.00  0.00      B    O  
ATOM   3797  H1  HOH B1260      17.864  29.130  33.135  1.00  0.00      B    H  
ATOM   3798  H2  HOH B1260      18.968  28.011  33.320  1.00  0.00      B    H  
ATOM   3799  O   HOH B1261      32.683   3.158  17.265  1.00  0.00      B    O  
ATOM   3800  H1  HOH B1261      32.424   2.853  18.179  1.00  0.00      B    H  
ATOM   3801  H2  HOH B1261      33.711   2.950  17.190  1.00  0.00      B    H  
ATOM   3802  O   HOH B1262       1.684  35.172  31.951  1.00  0.00      B    O  
ATOM   3803  H1  HOH B1262       1.203  35.761  31.309  1.00  0.00      B    H  
ATOM   3804  H2  HOH B1262       2.210  34.497  31.408  1.00  0.00      B    H  
ATOM   3805  O   HOH B1263      22.249  17.567  21.276  1.00  0.00      B    O  
ATOM   3806  H1  HOH B1263      22.629  16.857  20.627  1.00  0.00      B    H  
ATOM   3807  H2  HOH B1263      22.168  18.418  20.659  1.00  0.00      B    H  
ATOM   3808  O   HOH B1264      20.363  11.737  10.981  1.00  0.00      B    O  
ATOM   3809  H1  HOH B1264      20.467  10.930  10.432  1.00  0.00      B    H  
ATOM   3810  H2  HOH B1264      19.457  11.607  11.558  1.00  0.00      B    H  
ATOM   3811  O   HOH B1265      10.640  18.471  34.636  1.00  0.00      B    O  
ATOM   3812  H1  HOH B1265      10.652  17.536  34.258  1.00  0.00      B    H  
ATOM   3813  H2  HOH B1265      10.917  19.066  33.865  1.00  0.00      B    H  
ATOM   3814  O   HOH B1266      27.807  17.080  30.609  1.00  0.00      B    O  
ATOM   3815  H1  HOH B1266      28.357  16.523  31.233  1.00  0.00      B    H  
ATOM   3816  H2  HOH B1266      28.425  17.705  30.147  1.00  0.00      B    H  
ATOM   3817  O   HOH B1267       8.174  14.724  30.433  1.00  0.00      B    O  
ATOM   3818  H1  HOH B1267       9.151  14.484  30.379  1.00  0.00      B    H  
ATOM   3819  H2  HOH B1267       7.638  13.859  30.413  1.00  0.00      B    H  
ATOM   3820  O   HOH B1268      16.122  15.479  19.472  1.00  0.00      B    O  
ATOM   3821  H1  HOH B1268      16.607  14.864  20.113  1.00  0.00      B    H  
ATOM   3822  H2  HOH B1268      15.349  14.967  19.064  1.00  0.00      B    H  
ATOM   3823  O   HOH B1269       5.157  11.408   7.436  1.00  0.00      B    O  
ATOM   3824  H1  HOH B1269       4.531  11.340   6.632  1.00  0.00      B    H  
ATOM   3825  H2  HOH B1269       4.639  11.756   8.245  1.00  0.00      B    H  
ATOM   3826  O   HOH B1270      25.290  17.246  23.017  1.00  0.00      B    O  
ATOM   3827  H1  HOH B1270      25.339  18.088  22.452  1.00  0.00      B    H  
ATOM   3828  H2  HOH B1270      26.277  17.067  23.327  1.00  0.00      B    H  
ATOM   3829  O   HOH B1271      35.775  35.065  37.397  1.00  0.00      B    O  
ATOM   3830  H1  HOH B1271      36.550  35.657  37.070  1.00  0.00      B    H  
ATOM   3831  H2  HOH B1271      35.815  35.107  38.412  1.00  0.00      B    H  
ATOM   3832  O   HOH B1272      21.578  14.622   7.996  1.00  0.00      B    O  
ATOM   3833  H1  HOH B1272      21.888  13.655   7.755  1.00  0.00      B    H  
ATOM   3834  H2  HOH B1272      22.012  15.285   7.429  1.00  0.00      B    H  
ATOM   3835  O   HOH B1273      28.815  22.300   9.681  1.00  0.00      B    O  
ATOM   3836  H1  HOH B1273      29.001  21.826  10.561  1.00  0.00      B    H  
ATOM   3837  H2  HOH B1273      28.679  21.665   8.953  1.00  0.00      B    H  
ATOM   3838  O   HOH B1274       2.364  15.819  31.871  1.00  0.00      B    O  
ATOM   3839  H1  HOH B1274       2.072  16.751  31.882  1.00  0.00      B    H  
ATOM   3840  H2  HOH B1274       2.124  15.438  32.809  1.00  0.00      B    H  
ATOM   3841  O   HOH B1275      30.005  13.577  10.195  1.00  0.00      B    O  
ATOM   3842  H1  HOH B1275      30.126  12.565  10.201  1.00  0.00      B    H  
ATOM   3843  H2  HOH B1275      30.837  13.968   9.725  1.00  0.00      B    H  
ATOM   3844  O   HOH B1276      11.073   9.595  15.247  1.00  0.00      B    O  
ATOM   3845  H1  HOH B1276      11.179   9.312  14.260  1.00  0.00      B    H  
ATOM   3846  H2  HOH B1276      10.943   8.711  15.793  1.00  0.00      B    H  
ATOM   3847  O   HOH B1277       3.571  11.524  28.266  1.00  0.00      B    O  
ATOM   3848  H1  HOH B1277       4.422  11.015  28.092  1.00  0.00      B    H  
ATOM   3849  H2  HOH B1277       3.841  12.427  28.755  1.00  0.00      B    H  
ATOM   3850  O   HOH B1278      31.732  19.093  14.197  1.00  0.00      B    O  
ATOM   3851  H1  HOH B1278      31.443  19.297  15.119  1.00  0.00      B    H  
ATOM   3852  H2  HOH B1278      31.003  18.640  13.668  1.00  0.00      B    H  
ATOM   3853  O   HOH B1279      34.237  12.391  11.456  1.00  0.00      B    O  
ATOM   3854  H1  HOH B1279      34.129  12.823  10.628  1.00  0.00      B    H  
ATOM   3855  H2  HOH B1279      34.255  11.343  11.300  1.00  0.00      B    H  
ATOM   3856  O   HOH B1280      15.256  22.978   1.220  1.00  0.00      B    O  
ATOM   3857  H1  HOH B1280      14.635  22.552   1.801  1.00  0.00      B    H  
ATOM   3858  H2  HOH B1280      15.357  23.940   1.648  1.00  0.00      B    H  
ATOM   3859  O   HOH B1281      29.211  37.022   3.997  1.00  0.00      B    O  
ATOM   3860  H1  HOH B1281      29.455  36.195   3.387  1.00  0.00      B    H  
ATOM   3861  H2  HOH B1281      28.267  36.843   4.323  1.00  0.00      B    H  
ATOM   3862  O   HOH B1282      17.166  22.798  13.754  1.00  0.00      B    O  
ATOM   3863  H1  HOH B1282      17.255  21.821  14.021  1.00  0.00      B    H  
ATOM   3864  H2  HOH B1282      18.029  23.269  13.970  1.00  0.00      B    H  
ATOM   3865  O   HOH B1283      26.969   5.784   9.782  1.00  0.00      B    O  
ATOM   3866  H1  HOH B1283      27.606   6.517   9.537  1.00  0.00      B    H  
ATOM   3867  H2  HOH B1283      27.461   4.875   9.817  1.00  0.00      B    H  
ATOM   3868  O   HOH B1284      29.468  31.047  24.426  1.00  0.00      B    O  
ATOM   3869  H1  HOH B1284      28.934  30.585  25.166  1.00  0.00      B    H  
ATOM   3870  H2  HOH B1284      29.907  30.304  23.972  1.00  0.00      B    H  
ATOM   3871  O   HOH B1285      28.893  22.176  26.093  1.00  0.00      B    O  
ATOM   3872  H1  HOH B1285      28.704  21.855  25.153  1.00  0.00      B    H  
ATOM   3873  H2  HOH B1285      29.618  22.955  26.031  1.00  0.00      B    H  
ATOM   3874  O   HOH B1286      29.104  37.534  30.216  1.00  0.00      B    O  
ATOM   3875  H1  HOH B1286      29.468  37.203  31.094  1.00  0.00      B    H  
ATOM   3876  H2  HOH B1286      28.117  37.153  30.170  1.00  0.00      B    H  
ATOM   3877  O   HOH B1287      35.005   5.742   1.951  1.00  0.00      B    O  
ATOM   3878  H1  HOH B1287      34.920   5.034   1.232  1.00  0.00      B    H  
ATOM   3879  H2  HOH B1287      35.049   5.286   2.854  1.00  0.00      B    H  
ATOM   3880  O   HOH B1288      22.178  28.126   9.810  1.00  0.00      B    O  
ATOM   3881  H1  HOH B1288      21.855  28.865  10.331  1.00  0.00      B    H  
ATOM   3882  H2  HOH B1288      21.389  27.510   9.611  1.00  0.00      B    H  
ATOM   3883  O   HOH B1289      11.602   5.533  32.300  1.00  0.00      B    O  
ATOM   3884  H1  HOH B1289      11.452   4.536  32.105  1.00  0.00      B    H  
ATOM   3885  H2  HOH B1289      12.530   5.659  32.714  1.00  0.00      B    H  
ATOM   3886  O   HOH B1290      30.821  38.794  22.391  1.00  0.00      B    O  
ATOM   3887  H1  HOH B1290      30.367  38.857  23.254  1.00  0.00      B    H  
ATOM   3888  H2  HOH B1290      30.099  38.911  21.687  1.00  0.00      B    H  
ATOM   3889  O   HOH B1291      26.243  35.950  27.302  1.00  0.00      B    O  
ATOM   3890  H1  HOH B1291      25.345  35.563  27.676  1.00  0.00      B    H  
ATOM   3891  H2  HOH B1291      25.956  36.693  26.635  1.00  0.00      B    H  
ATOM   3892  O   HOH B1292      38.401  13.810   7.838  1.00  0.00      B    O  
ATOM   3893  H1  HOH B1292      37.378  13.657   7.750  1.00  0.00      B    H  
ATOM   3894  H2  HOH B1292      38.596  13.951   8.807  1.00  0.00      B    H  
ATOM   3895  O   HOH B1293       2.001  33.453  34.597  1.00  0.00      B    O  
ATOM   3896  H1  HOH B1293       1.906  34.246  33.999  1.00  0.00      B    H  
ATOM   3897  H2  HOH B1293       1.617  33.752  35.518  1.00  0.00      B    H  
ATOM   3898  O   HOH B1294      30.657  27.615  17.123  1.00  0.00      B    O  
ATOM   3899  H1  HOH B1294      30.055  26.891  17.461  1.00  0.00      B    H  
ATOM   3900  H2  HOH B1294      31.620  27.442  17.454  1.00  0.00      B    H  
ATOM   3901  O   HOH B1295       8.412  17.216  28.061  1.00  0.00      B    O  
ATOM   3902  H1  HOH B1295       9.223  17.094  27.504  1.00  0.00      B    H  
ATOM   3903  H2  HOH B1295       8.344  16.317  28.527  1.00  0.00      B    H  
ATOM   3904  O   HOH B1296      37.921   8.509  12.979  1.00  0.00      B    O  
ATOM   3905  H1  HOH B1296      38.894   8.602  12.878  1.00  0.00      B    H  
ATOM   3906  H2  HOH B1296      37.517   9.161  12.302  1.00  0.00      B    H  
ATOM   3907  O   HOH B1297      19.956  25.203  38.071  1.00  0.00      B    O  
ATOM   3908  H1  HOH B1297      20.844  25.347  38.587  1.00  0.00      B    H  
ATOM   3909  H2  HOH B1297      19.915  25.782  37.189  1.00  0.00      B    H  
ATOM   3910  O   HOH B1298      36.597  10.417   5.899  1.00  0.00      B    O  
ATOM   3911  H1  HOH B1298      36.173   9.917   5.140  1.00  0.00      B    H  
ATOM   3912  H2  HOH B1298      35.803  10.592   6.556  1.00  0.00      B    H  
ATOM   3913  O   HOH B1299       4.319   0.943  38.798  1.00  0.00      B    O  
ATOM   3914  H1  HOH B1299       4.445   0.325  39.623  1.00  0.00      B    H  
ATOM   3915  H2  HOH B1299       4.209   0.327  37.985  1.00  0.00      B    H  
ATOM   3916  O   HOH B1300      14.340  26.796   6.927  1.00  0.00      B    O  
ATOM   3917  H1  HOH B1300      15.345  26.970   6.977  1.00  0.00      B    H  
ATOM   3918  H2  HOH B1300      14.091  27.168   6.034  1.00  0.00      B    H  
ATOM   3919  O   HOH B1301       5.222  10.963  22.290  1.00  0.00      B    O  
ATOM   3920  H1  HOH B1301       6.090  10.493  22.029  1.00  0.00      B    H  
ATOM   3921  H2  HOH B1301       5.224  11.108  23.253  1.00  0.00      B    H  
ATOM   3922  O   HOH B1302      11.066  26.865  24.955  1.00  0.00      B    O  
ATOM   3923  H1  HOH B1302      10.359  26.810  25.691  1.00  0.00      B    H  
ATOM   3924  H2  HOH B1302      11.252  25.904  24.670  1.00  0.00      B    H  
ATOM   3925  O   HOH B1303      38.020  27.038  27.724  1.00  0.00      B    O  
ATOM   3926  H1  HOH B1303      37.098  26.775  27.430  1.00  0.00      B    H  
ATOM   3927  H2  HOH B1303      37.892  27.664  28.481  1.00  0.00      B    H  
ATOM   3928  O   HOH B1304      16.321   8.315  30.590  1.00  0.00      B    O  
ATOM   3929  H1  HOH B1304      16.642   9.298  30.668  1.00  0.00      B    H  
ATOM   3930  H2  HOH B1304      16.672   7.868  29.760  1.00  0.00      B    H  
ATOM   3931  O   HOH B1305      25.502  13.190   0.912  1.00  0.00      B    O  
ATOM   3932  H1  HOH B1305      25.119  14.109   1.014  1.00  0.00      B    H  
ATOM   3933  H2  HOH B1305      24.988  12.809   0.181  1.00  0.00      B    H  
ATOM   3934  O   HOH B1306      32.933   1.639  11.359  1.00  0.00      B    O  
ATOM   3935  H1  HOH B1306      33.655   1.015  11.123  1.00  0.00      B    H  
ATOM   3936  H2  HOH B1306      32.773   1.562  12.359  1.00  0.00      B    H  
ATOM   3937  O   HOH B1307      36.820  12.718  12.276  1.00  0.00      B    O  
ATOM   3938  H1  HOH B1307      37.100  13.326  13.034  1.00  0.00      B    H  
ATOM   3939  H2  HOH B1307      35.793  12.700  12.249  1.00  0.00      B    H  
ATOM   3940  O   HOH B1308       0.928  12.081  28.570  1.00  0.00      B    O  
ATOM   3941  H1  HOH B1308       0.585  12.745  27.896  1.00  0.00      B    H  
ATOM   3942  H2  HOH B1308       1.850  11.695  28.304  1.00  0.00      B    H  
ATOM   3943  O   HOH B1309       5.700  10.608  16.609  1.00  0.00      B    O  
ATOM   3944  H1  HOH B1309       4.948  10.454  17.270  1.00  0.00      B    H  
ATOM   3945  H2  HOH B1309       6.354   9.816  16.713  1.00  0.00      B    H  
ATOM   3946  O   HOH B1310      16.316   4.275  13.026  1.00  0.00      B    O  
ATOM   3947  H1  HOH B1310      16.919   3.560  13.452  1.00  0.00      B    H  
ATOM   3948  H2  HOH B1310      15.393   3.954  12.854  1.00  0.00      B    H  
ATOM   3949  O   HOH B1311      19.805  15.892  14.149  1.00  0.00      B    O  
ATOM   3950  H1  HOH B1311      19.944  16.838  13.785  1.00  0.00      B    H  
ATOM   3951  H2  HOH B1311      19.898  15.181  13.413  1.00  0.00      B    H  
ATOM   3952  O   HOH B1312      34.921  20.397   3.824  1.00  0.00      B    O  
ATOM   3953  H1  HOH B1312      34.463  20.324   4.713  1.00  0.00      B    H  
ATOM   3954  H2  HOH B1312      34.344  20.011   3.076  1.00  0.00      B    H  
ATOM   3955  O   HOH B1313      21.055  18.940  15.528  1.00  0.00      B    O  
ATOM   3956  H1  HOH B1313      21.655  19.662  15.894  1.00  0.00      B    H  
ATOM   3957  H2  HOH B1313      20.116  19.357  15.596  1.00  0.00      B    H  
ATOM   3958  O   HOH B1314       0.803   9.411  28.939  1.00  0.00      B    O  
ATOM   3959  H1  HOH B1314       0.511   8.856  29.721  1.00  0.00      B    H  
ATOM   3960  H2  HOH B1314       0.217  10.228  28.877  1.00  0.00      B    H  
ATOM   3961  O   HOH B1315      38.009  24.348  23.015  1.00  0.00      B    O  
ATOM   3962  H1  HOH B1315      37.541  24.338  23.959  1.00  0.00      B    H  
ATOM   3963  H2  HOH B1315      39.003  24.157  23.155  1.00  0.00      B    H  
ATOM   3964  O   HOH B1316       3.179   8.901   0.573  1.00  0.00      B    O  
ATOM   3965  H1  HOH B1316       2.184   8.656   0.824  1.00  0.00      B    H  
ATOM   3966  H2  HOH B1316       3.671   8.070   0.395  1.00  0.00      B    H  
ATOM   3967  O   HOH B1317      24.803  37.484  10.288  1.00  0.00      B    O  
ATOM   3968  H1  HOH B1317      25.319  37.568  11.086  1.00  0.00      B    H  
ATOM   3969  H2  HOH B1317      23.986  36.836  10.470  1.00  0.00      B    H  
ATOM   3970  O   HOH B1318      33.405  29.734   3.968  1.00  0.00      B    O  
ATOM   3971  H1  HOH B1318      33.894  30.176   4.726  1.00  0.00      B    H  
ATOM   3972  H2  HOH B1318      33.878  28.872   3.729  1.00  0.00      B    H  
ATOM   3973  O   HOH B1319      29.663   8.875  27.125  1.00  0.00      B    O  
ATOM   3974  H1  HOH B1319      29.696   7.957  26.644  1.00  0.00      B    H  
ATOM   3975  H2  HOH B1319      28.745   9.214  27.082  1.00  0.00      B    H  
ATOM   3976  O   HOH B1320      35.813   1.139  24.153  1.00  0.00      B    O  
ATOM   3977  H1  HOH B1320      36.433   0.761  23.442  1.00  0.00      B    H  
ATOM   3978  H2  HOH B1320      34.850   0.989  23.843  1.00  0.00      B    H  
ATOM   3979  O   HOH B1321      37.036  30.430   9.106  1.00  0.00      B    O  
ATOM   3980  H1  HOH B1321      37.577  30.091   9.945  1.00  0.00      B    H  
ATOM   3981  H2  HOH B1321      37.572  30.294   8.323  1.00  0.00      B    H  
ATOM   3982  O   HOH B1322      13.573  25.996  20.456  1.00  0.00      B    O  
ATOM   3983  H1  HOH B1322      13.329  26.800  19.992  1.00  0.00      B    H  
ATOM   3984  H2  HOH B1322      14.093  25.335  19.899  1.00  0.00      B    H  
ATOM   3985  O   HOH B1323      16.374  20.482   0.641  1.00  0.00      B    O  
ATOM   3986  H1  HOH B1323      16.098  21.402   0.885  1.00  0.00      B    H  
ATOM   3987  H2  HOH B1323      17.297  20.443   0.231  1.00  0.00      B    H  
ATOM   3988  O   HOH B1324      33.068   6.847  36.853  1.00  0.00      B    O  
ATOM   3989  H1  HOH B1324      32.724   7.780  36.598  1.00  0.00      B    H  
ATOM   3990  H2  HOH B1324      32.922   6.900  37.836  1.00  0.00      B    H  
ATOM   3991  O   HOH B1325      13.292   8.393  29.941  1.00  0.00      B    O  
ATOM   3992  H1  HOH B1325      14.023   7.750  29.728  1.00  0.00      B    H  
ATOM   3993  H2  HOH B1325      12.457   7.854  29.841  1.00  0.00      B    H  
ATOM   3994  O   HOH B1326      20.078  15.057  19.716  1.00  0.00      B    O  
ATOM   3995  H1  HOH B1326      19.745  15.432  18.842  1.00  0.00      B    H  
ATOM   3996  H2  HOH B1326      20.034  15.787  20.467  1.00  0.00      B    H  
ATOM   3997  O   HOH B1327       7.307  17.178  37.935  1.00  0.00      B    O  
ATOM   3998  H1  HOH B1327       6.769  17.743  37.264  1.00  0.00      B    H  
ATOM   3999  H2  HOH B1327       8.093  17.734  38.326  1.00  0.00      B    H  
ATOM   4000  O   HOH B1328      35.393  30.348  24.709  1.00  0.00      B    O  
ATOM   4001  H1  HOH B1328      34.510  30.220  24.306  1.00  0.00      B    H  
ATOM   4002  H2  HOH B1328      35.758  31.189  24.241  1.00  0.00      B    H  
ATOM   4003  O   HOH B1329       2.379  10.215  16.295  1.00  0.00      B    O  
ATOM   4004  H1  HOH B1329       1.336  10.258  16.185  1.00  0.00      B    H  
ATOM   4005  H2  HOH B1329       2.770  10.892  15.636  1.00  0.00      B    H  
ATOM   4006  O   HOH B1330      30.623  32.601  12.236  1.00  0.00      B    O  
ATOM   4007  H1  HOH B1330      30.246  33.457  12.512  1.00  0.00      B    H  
ATOM   4008  H2  HOH B1330      31.557  32.453  12.580  1.00  0.00      B    H  
ATOM   4009  O   HOH B1331      28.955  28.916   7.995  1.00  0.00      B    O  
ATOM   4010  H1  HOH B1331      28.276  28.196   8.058  1.00  0.00      B    H  
ATOM   4011  H2  HOH B1331      29.136  29.101   6.995  1.00  0.00      B    H  
ATOM   4012  O   HOH B1332       9.218  18.907  38.574  1.00  0.00      B    O  
ATOM   4013  H1  HOH B1332      10.152  18.941  38.040  1.00  0.00      B    H  
ATOM   4014  H2  HOH B1332       8.680  19.572  38.145  1.00  0.00      B    H  
ATOM   4015  O   HOH B1333      35.597   7.896  37.094  1.00  0.00      B    O  
ATOM   4016  H1  HOH B1333      36.273   7.254  36.635  1.00  0.00      B    H  
ATOM   4017  H2  HOH B1333      34.686   7.398  37.153  1.00  0.00      B    H  
ATOM   4018  O   HOH B1334       7.370  21.456  25.260  1.00  0.00      B    O  
ATOM   4019  H1  HOH B1334       6.810  21.680  26.013  1.00  0.00      B    H  
ATOM   4020  H2  HOH B1334       7.959  20.760  25.547  1.00  0.00      B    H  
ATOM   4021  O   HOH B1335       6.056  15.778   6.831  1.00  0.00      B    O  
ATOM   4022  H1  HOH B1335       5.208  15.235   6.855  1.00  0.00      B    H  
ATOM   4023  H2  HOH B1335       5.825  16.765   6.746  1.00  0.00      B    H  
ATOM   4024  O   HOH B1336       2.438  31.373  19.488  1.00  0.00      B    O  
ATOM   4025  H1  HOH B1336       2.764  30.651  18.920  1.00  0.00      B    H  
ATOM   4026  H2  HOH B1336       2.536  30.998  20.440  1.00  0.00      B    H  
ATOM   4027  O   HOH B1337      32.411  15.183  15.200  1.00  0.00      B    O  
ATOM   4028  H1  HOH B1337      32.802  15.850  14.540  1.00  0.00      B    H  
ATOM   4029  H2  HOH B1337      32.558  14.230  14.854  1.00  0.00      B    H  
ATOM   4030  O   HOH B1338      37.626  24.787  29.695  1.00  0.00      B    O  
ATOM   4031  H1  HOH B1338      38.100  23.887  29.457  1.00  0.00      B    H  
ATOM   4032  H2  HOH B1338      37.619  25.251  28.864  1.00  0.00      B    H  
ATOM   4033  O   HOH B1339       1.596  19.615  36.371  1.00  0.00      B    O  
ATOM   4034  H1  HOH B1339       2.276  19.237  37.074  1.00  0.00      B    H  
ATOM   4035  H2  HOH B1339       0.681  19.502  36.854  1.00  0.00      B    H  
ATOM   4036  O   HOH B1340       9.511  27.366   1.224  1.00  0.00      B    O  
ATOM   4037  H1  HOH B1340       9.852  26.413   1.260  1.00  0.00      B    H  
ATOM   4038  H2  HOH B1340       9.232  27.582   2.124  1.00  0.00      B    H  
ATOM   4039  O   HOH B1341      11.160   6.017   6.828  1.00  0.00      B    O  
ATOM   4040  H1  HOH B1341      10.352   6.548   6.921  1.00  0.00      B    H  
ATOM   4041  H2  HOH B1341      10.951   5.318   6.139  1.00  0.00      B    H  
ATOM   4042  O   HOH B1342      24.727  22.484  21.824  1.00  0.00      B    O  
ATOM   4043  H1  HOH B1342      23.874  22.841  22.048  1.00  0.00      B    H  
ATOM   4044  H2  HOH B1342      25.206  22.126  22.667  1.00  0.00      B    H  
ATOM   4045  O   HOH B1343       9.484  17.706   8.952  1.00  0.00      B    O  
ATOM   4046  H1  HOH B1343       9.885  17.901   9.869  1.00  0.00      B    H  
ATOM   4047  H2  HOH B1343       8.459  17.716   9.103  1.00  0.00      B    H  
ATOM   4048  O   HOH B1344      24.741   7.180  10.706  1.00  0.00      B    O  
ATOM   4049  H1  HOH B1344      24.484   6.699  11.594  1.00  0.00      B    H  
ATOM   4050  H2  HOH B1344      25.709   6.966  10.503  1.00  0.00      B    H  
ATOM   4051  O   HOH B1345      15.245  38.785  36.319  1.00  0.00      B    O  
ATOM   4052  H1  HOH B1345      15.349  39.298  35.419  1.00  0.00      B    H  
ATOM   4053  H2  HOH B1345      14.876  37.870  36.080  1.00  0.00      B    H  
ATOM   4054  O   HOH B1346      25.847   5.167  31.007  1.00  0.00      B    O  
ATOM   4055  H1  HOH B1346      25.497   5.072  30.005  1.00  0.00      B    H  
ATOM   4056  H2  HOH B1346      25.885   4.311  31.515  1.00  0.00      B    H  
ATOM   4057  O   HOH B1347      35.083  26.159   9.211  1.00  0.00      B    O  
ATOM   4058  H1  HOH B1347      35.646  26.100   8.371  1.00  0.00      B    H  
ATOM   4059  H2  HOH B1347      35.629  26.760   9.883  1.00  0.00      B    H  
ATOM   4060  O   HOH B1348      33.455  26.379  14.756  1.00  0.00      B    O  
ATOM   4061  H1  HOH B1348      32.972  25.806  14.031  1.00  0.00      B    H  
ATOM   4062  H2  HOH B1348      32.971  27.244  14.826  1.00  0.00      B    H  
ATOM   4063  O   HOH B1349      21.156   7.612  32.721  1.00  0.00      B    O  
ATOM   4064  H1  HOH B1349      22.155   7.725  32.723  1.00  0.00      B    H  
ATOM   4065  H2  HOH B1349      20.897   6.880  33.323  1.00  0.00      B    H  
ATOM   4066  O   HOH B1350      20.534  38.877  20.155  1.00  0.00      B    O  
ATOM   4067  H1  HOH B1350      20.523  39.790  20.762  1.00  0.00      B    H  
ATOM   4068  H2  HOH B1350      20.035  38.136  20.646  1.00  0.00      B    H  
ATOM   4069  O   HOH B1351       4.157  19.967  22.885  1.00  0.00      B    O  
ATOM   4070  H1  HOH B1351       5.047  20.180  22.395  1.00  0.00      B    H  
ATOM   4071  H2  HOH B1351       3.967  18.988  22.819  1.00  0.00      B    H  
ATOM   4072  O   HOH B1352      17.280  10.767  30.737  1.00  0.00      B    O  
ATOM   4073  H1  HOH B1352      17.158  11.763  30.760  1.00  0.00      B    H  
ATOM   4074  H2  HOH B1352      18.255  10.594  30.993  1.00  0.00      B    H  
ATOM   4075  O   HOH B1353      15.522  31.286  15.081  1.00  0.00      B    O  
ATOM   4076  H1  HOH B1353      16.179  31.378  14.287  1.00  0.00      B    H  
ATOM   4077  H2  HOH B1353      15.853  30.490  15.719  1.00  0.00      B    H  
ATOM   4078  O   HOH B1354       8.120   1.620  27.939  1.00  0.00      B    O  
ATOM   4079  H1  HOH B1354       7.195   1.382  28.108  1.00  0.00      B    H  
ATOM   4080  H2  HOH B1354       8.401   1.036  27.130  1.00  0.00      B    H  
ATOM   4081  O   HOH B1355      31.463   7.103  15.403  1.00  0.00      B    O  
ATOM   4082  H1  HOH B1355      30.890   7.683  16.017  1.00  0.00      B    H  
ATOM   4083  H2  HOH B1355      32.118   6.580  15.953  1.00  0.00      B    H  
ATOM   4084  O   HOH B1356      20.784  14.497   3.304  1.00  0.00      B    O  
ATOM   4085  H1  HOH B1356      21.661  14.005   3.337  1.00  0.00      B    H  
ATOM   4086  H2  HOH B1356      20.143  14.018   2.706  1.00  0.00      B    H  
ATOM   4087  O   HOH B1357      10.993   6.414   3.159  1.00  0.00      B    O  
ATOM   4088  H1  HOH B1357      11.058   5.531   3.704  1.00  0.00      B    H  
ATOM   4089  H2  HOH B1357      11.364   6.227   2.183  1.00  0.00      B    H  
ATOM   4090  O   HOH B1358      22.215  11.911  15.102  1.00  0.00      B    O  
ATOM   4091  H1  HOH B1358      21.934  11.167  15.716  1.00  0.00      B    H  
ATOM   4092  H2  HOH B1358      22.299  11.559  14.122  1.00  0.00      B    H  
ATOM   4093  O   HOH B1359      18.241   2.995   4.945  1.00  0.00      B    O  
ATOM   4094  H1  HOH B1359      17.553   2.440   4.455  1.00  0.00      B    H  
ATOM   4095  H2  HOH B1359      17.815   3.160   5.893  1.00  0.00      B    H  
ATOM   4096  O   HOH B1360      26.472   0.886  26.903  1.00  0.00      B    O  
ATOM   4097  H1  HOH B1360      27.398   0.556  27.209  1.00  0.00      B    H  
ATOM   4098  H2  HOH B1360      26.587   1.895  26.756  1.00  0.00      B    H  
ATOM   4099  O   HOH B1361      29.522  20.437   7.540  1.00  0.00      B    O  
ATOM   4100  H1  HOH B1361      30.266  21.118   7.529  1.00  0.00      B    H  
ATOM   4101  H2  HOH B1361      28.778  20.738   6.900  1.00  0.00      B    H  
ATOM   4102  O   HOH B1362      13.349  22.622   7.783  1.00  0.00      B    O  
ATOM   4103  H1  HOH B1362      12.783  23.173   8.429  1.00  0.00      B    H  
ATOM   4104  H2  HOH B1362      13.223  22.944   6.831  1.00  0.00      B    H  
ATOM   4105  O   HOH B1363      30.229  33.588  27.625  1.00  0.00      B    O  
ATOM   4106  H1  HOH B1363      30.294  34.429  28.192  1.00  0.00      B    H  
ATOM   4107  H2  HOH B1363      30.456  33.807  26.632  1.00  0.00      B    H  
ATOM   4108  O   HOH B1364      14.194  30.518  25.952  1.00  0.00      B    O  
ATOM   4109  H1  HOH B1364      15.016  31.090  25.892  1.00  0.00      B    H  
ATOM   4110  H2  HOH B1364      14.486  29.772  26.528  1.00  0.00      B    H  
ATOM   4111  O   HOH B1365      16.137   9.280  33.396  1.00  0.00      B    O  
ATOM   4112  H1  HOH B1365      17.093   9.344  33.755  1.00  0.00      B    H  
ATOM   4113  H2  HOH B1365      16.176   8.661  32.564  1.00  0.00      B    H  
ATOM   4114  O   HOH B1366      11.900  29.975  12.904  1.00  0.00      B    O  
ATOM   4115  H1  HOH B1366      11.247  29.848  13.656  1.00  0.00      B    H  
ATOM   4116  H2  HOH B1366      11.977  29.085  12.448  1.00  0.00      B    H  
ATOM   4117  O   HOH B1367      37.078   1.572  35.954  1.00  0.00      B    O  
ATOM   4118  H1  HOH B1367      37.153   2.407  36.434  1.00  0.00      B    H  
ATOM   4119  H2  HOH B1367      36.673   1.630  35.041  1.00  0.00      B    H  
ATOM   4120  O   HOH B1368      17.963  19.793  20.929  1.00  0.00      B    O  
ATOM   4121  H1  HOH B1368      17.215  19.107  20.928  1.00  0.00      B    H  
ATOM   4122  H2  HOH B1368      18.404  19.815  21.860  1.00  0.00      B    H  
ATOM   4123  O   HOH B1369      12.278  28.994  32.139  1.00  0.00      B    O  
ATOM   4124  H1  HOH B1369      12.404  28.190  31.556  1.00  0.00      B    H  
ATOM   4125  H2  HOH B1369      12.490  29.804  31.527  1.00  0.00      B    H  
ATOM   4126  O   HOH B1370       7.803  12.293  35.731  1.00  0.00      B    O  
ATOM   4127  H1  HOH B1370       7.835  13.204  36.119  1.00  0.00      B    H  
ATOM   4128  H2  HOH B1370       6.858  12.233  35.263  1.00  0.00      B    H  
ATOM   4129  O   HOH B1371      32.834  18.844   9.993  1.00  0.00      B    O  
ATOM   4130  H1  HOH B1371      32.475  19.530  10.676  1.00  0.00      B    H  
ATOM   4131  H2  HOH B1371      32.037  18.532   9.423  1.00  0.00      B    H  
ATOM   4132  O   HOH B1372      10.058   2.814  34.741  1.00  0.00      B    O  
ATOM   4133  H1  HOH B1372       9.912   2.303  35.583  1.00  0.00      B    H  
ATOM   4134  H2  HOH B1372       9.654   3.765  34.813  1.00  0.00      B    H  
ATOM   4135  O   HOH B1373      25.288  14.707  26.613  1.00  0.00      B    O  
ATOM   4136  H1  HOH B1373      24.472  15.322  26.680  1.00  0.00      B    H  
ATOM   4137  H2  HOH B1373      26.113  15.231  26.930  1.00  0.00      B    H  
ATOM   4138  O   HOH B1374      25.385   1.095  35.457  1.00  0.00      B    O  
ATOM   4139  H1  HOH B1374      24.432   1.208  35.336  1.00  0.00      B    H  
ATOM   4140  H2  HOH B1374      25.552   1.122  36.462  1.00  0.00      B    H  
ATOM   4141  O   HOH B1375      20.661  18.976  32.013  1.00  0.00      B    O  
ATOM   4142  H1  HOH B1375      20.818  18.580  31.094  1.00  0.00      B    H  
ATOM   4143  H2  HOH B1375      21.300  18.520  32.612  1.00  0.00      B    H  
ATOM   4144  O   HOH B1376      34.559  32.049  16.797  1.00  0.00      B    O  
ATOM   4145  H1  HOH B1376      33.733  32.418  16.299  1.00  0.00      B    H  
ATOM   4146  H2  HOH B1376      34.824  31.151  16.313  1.00  0.00      B    H  
ATOM   4147  O   HOH B1377      37.146  24.560  25.716  1.00  0.00      B    O  
ATOM   4148  H1  HOH B1377      37.249  23.541  25.784  1.00  0.00      B    H  
ATOM   4149  H2  HOH B1377      36.251  24.701  26.228  1.00  0.00      B    H  
ATOM   4150  O   HOH B1378      39.429   6.035  37.765  1.00  0.00      B    O  
ATOM   4151  H1  HOH B1378      38.689   6.391  37.155  1.00  0.00      B    H  
ATOM   4152  H2  HOH B1378      39.294   6.422  38.716  1.00  0.00      B    H  
ATOM   4153  O   HOH B1379      31.056  13.481  32.826  1.00  0.00      B    O  
ATOM   4154  H1  HOH B1379      31.457  13.191  33.678  1.00  0.00      B    H  
ATOM   4155  H2  HOH B1379      30.497  12.698  32.463  1.00  0.00      B    H  
ATOM   4156  O   HOH B1380      28.668  31.628   2.131  1.00  0.00      B    O  
ATOM   4157  H1  HOH B1380      29.556  32.022   1.731  1.00  0.00      B    H  
ATOM   4158  H2  HOH B1380      28.861  30.651   2.290  1.00  0.00      B    H  
ATOM   4159  O   HOH B1381      14.525  31.978  36.796  1.00  0.00      B    O  
ATOM   4160  H1  HOH B1381      14.583  31.172  37.419  1.00  0.00      B    H  
ATOM   4161  H2  HOH B1381      15.335  31.981  36.302  1.00  0.00      B    H  
ATOM   4162  O   HOH B1382      38.131   3.914   2.727  1.00  0.00      B    O  
ATOM   4163  H1  HOH B1382      39.120   3.869   2.475  1.00  0.00      B    H  
ATOM   4164  H2  HOH B1382      38.090   4.389   3.584  1.00  0.00      B    H  
ATOM   4165  O   HOH B1383       3.133  13.161  21.573  1.00  0.00      B    O  
ATOM   4166  H1  HOH B1383       2.551  13.179  22.350  1.00  0.00      B    H  
ATOM   4167  H2  HOH B1383       3.903  12.461  21.696  1.00  0.00      B    H  
ATOM   4168  O   HOH B1384       2.441  15.161  25.228  1.00  0.00      B    O  
ATOM   4169  H1  HOH B1384       2.597  15.178  26.270  1.00  0.00      B    H  
ATOM   4170  H2  HOH B1384       3.377  15.217  24.751  1.00  0.00      B    H  
ATOM   4171  O   HOH B1385      26.624   7.818  23.276  1.00  0.00      B    O  
ATOM   4172  H1  HOH B1385      25.946   8.318  22.731  1.00  0.00      B    H  
ATOM   4173  H2  HOH B1385      27.373   7.545  22.651  1.00  0.00      B    H  
ATOM   4174  O   HOH B1386      10.309  20.987   3.455  1.00  0.00      B    O  
ATOM   4175  H1  HOH B1386       9.859  20.309   2.918  1.00  0.00      B    H  
ATOM   4176  H2  HOH B1386       9.863  21.897   3.241  1.00  0.00      B    H  
ATOM   4177  O   HOH B1387      31.966   4.379  36.342  1.00  0.00      B    O  
ATOM   4178  H1  HOH B1387      31.027   4.731  36.191  1.00  0.00      B    H  
ATOM   4179  H2  HOH B1387      32.609   5.206  36.588  1.00  0.00      B    H  
ATOM   4180  O   HOH B1388      11.507   8.857  12.874  1.00  0.00      B    O  
ATOM   4181  H1  HOH B1388      11.780   7.884  12.692  1.00  0.00      B    H  
ATOM   4182  H2  HOH B1388      11.400   9.343  11.963  1.00  0.00      B    H  
ATOM   4183  O   HOH B1389      15.876   6.632  14.872  1.00  0.00      B    O  
ATOM   4184  H1  HOH B1389      15.867   6.191  14.001  1.00  0.00      B    H  
ATOM   4185  H2  HOH B1389      15.281   6.073  15.467  1.00  0.00      B    H  
ATOM   4186  O   HOH B1390      31.502  19.079   4.278  1.00  0.00      B    O  
ATOM   4187  H1  HOH B1390      31.985  18.761   3.442  1.00  0.00      B    H  
ATOM   4188  H2  HOH B1390      32.228  19.028   5.018  1.00  0.00      B    H  
ATOM   4189  O   HOH B1391      37.546  34.238  15.147  1.00  0.00      B    O  
ATOM   4190  H1  HOH B1391      37.119  34.001  16.089  1.00  0.00      B    H  
ATOM   4191  H2  HOH B1391      38.513  34.132  15.287  1.00  0.00      B    H  
ATOM   4192  O   HOH B1392       0.120   7.323  16.969  1.00  0.00      B    O  
ATOM   4193  H1  HOH B1392       1.012   7.001  16.464  1.00  0.00      B    H  
ATOM   4194  H2  HOH B1392      -0.087   8.259  16.682  1.00  0.00      B    H  
ATOM   4195  O   HOH B1393      20.403  17.170  27.847  1.00  0.00      B    O  
ATOM   4196  H1  HOH B1393      19.872  18.008  28.039  1.00  0.00      B    H  
ATOM   4197  H2  HOH B1393      19.913  16.703  27.116  1.00  0.00      B    H  
ATOM   4198  O   HOH B1394      17.374  31.272   3.838  1.00  0.00      B    O  
ATOM   4199  H1  HOH B1394      17.352  31.652   2.952  1.00  0.00      B    H  
ATOM   4200  H2  HOH B1394      16.682  31.759   4.403  1.00  0.00      B    H  
ATOM   4201  O   HOH B1395      14.619  13.738   1.980  1.00  0.00      B    O  
ATOM   4202  H1  HOH B1395      14.663  14.680   2.353  1.00  0.00      B    H  
ATOM   4203  H2  HOH B1395      13.768  13.692   1.495  1.00  0.00      B    H  
ATOM   4204  O   HOH B1396      21.104  18.157  23.819  1.00  0.00      B    O  
ATOM   4205  H1  HOH B1396      21.551  17.775  22.966  1.00  0.00      B    H  
ATOM   4206  H2  HOH B1396      21.796  18.220  24.525  1.00  0.00      B    H  
ATOM   4207  O   HOH B1397      23.900  15.521  12.719  1.00  0.00      B    O  
ATOM   4208  H1  HOH B1397      23.720  16.177  13.533  1.00  0.00      B    H  
ATOM   4209  H2  HOH B1397      23.419  14.663  12.852  1.00  0.00      B    H  
ATOM   4210  O   HOH B1398      13.357  23.353  31.006  1.00  0.00      B    O  
ATOM   4211  H1  HOH B1398      13.680  22.395  30.963  1.00  0.00      B    H  
ATOM   4212  H2  HOH B1398      14.173  23.941  31.104  1.00  0.00      B    H  
ATOM   4213  O   HOH B1399      23.892  26.633  13.223  1.00  0.00      B    O  
ATOM   4214  H1  HOH B1399      23.253  26.058  12.750  1.00  0.00      B    H  
ATOM   4215  H2  HOH B1399      24.848  26.515  12.842  1.00  0.00      B    H  
ATOM   4216  O   HOH B1400       7.475  38.656  16.702  1.00  0.00      B    O  
ATOM   4217  H1  HOH B1400       8.462  38.440  16.931  1.00  0.00      B    H  
ATOM   4218  H2  HOH B1400       7.356  39.653  16.433  1.00  0.00      B    H  
ATOM   4219  O   HOH B1401      28.095  14.643   7.015  1.00  0.00      B    O  
ATOM   4220  H1  HOH B1401      27.700  15.425   6.411  1.00  0.00      B    H  
ATOM   4221  H2  HOH B1401      27.477  14.422   7.743  1.00  0.00      B    H  
ATOM   4222  O   HOH B1402      18.185  23.281  37.448  1.00  0.00      B    O  
ATOM   4223  H1  HOH B1402      18.012  22.433  37.976  1.00  0.00      B    H  
ATOM   4224  H2  HOH B1402      18.992  23.644  37.913  1.00  0.00      B    H  
ATOM   4225  O   HOH B1403      16.431  36.456  21.957  1.00  0.00      B    O  
ATOM   4226  H1  HOH B1403      16.138  36.190  22.879  1.00  0.00      B    H  
ATOM   4227  H2  HOH B1403      15.933  35.833  21.290  1.00  0.00      B    H  
ATOM   4228  O   HOH B1404      34.507  37.795  27.477  1.00  0.00      B    O  
ATOM   4229  H1  HOH B1404      35.181  37.125  27.062  1.00  0.00      B    H  
ATOM   4230  H2  HOH B1404      33.714  37.219  27.830  1.00  0.00      B    H  
ATOM   4231  O   HOH B1405      36.115  27.935  23.588  1.00  0.00      B    O  
ATOM   4232  H1  HOH B1405      35.234  27.393  23.646  1.00  0.00      B    H  
ATOM   4233  H2  HOH B1405      35.969  28.844  24.059  1.00  0.00      B    H  
ATOM   4234  O   HOH B1406      16.418  11.760   8.662  1.00  0.00      B    O  
ATOM   4235  H1  HOH B1406      16.309  11.932   7.669  1.00  0.00      B    H  
ATOM   4236  H2  HOH B1406      17.332  12.163   8.860  1.00  0.00      B    H  
ATOM   4237  O   HOH B1407      27.482   1.288   2.776  1.00  0.00      B    O  
ATOM   4238  H1  HOH B1407      26.826   0.528   2.554  1.00  0.00      B    H  
ATOM   4239  H2  HOH B1407      28.394   0.919   2.543  1.00  0.00      B    H  
ATOM   4240  O   HOH B1408      31.880  30.144  18.481  1.00  0.00      B    O  
ATOM   4241  H1  HOH B1408      31.461  31.020  18.157  1.00  0.00      B    H  
ATOM   4242  H2  HOH B1408      32.448  29.795  17.733  1.00  0.00      B    H  
ATOM   4243  O   HOH B1409      26.603   4.196  36.700  1.00  0.00      B    O  
ATOM   4244  H1  HOH B1409      25.739   3.628  36.848  1.00  0.00      B    H  
ATOM   4245  H2  HOH B1409      27.094   4.242  37.606  1.00  0.00      B    H  
ATOM   4246  O   HOH B1410       7.541  18.306  17.264  1.00  0.00      B    O  
ATOM   4247  H1  HOH B1410       7.177  17.526  17.821  1.00  0.00      B    H  
ATOM   4248  H2  HOH B1410       8.541  18.399  17.539  1.00  0.00      B    H  
ATOM   4249  O   HOH B1411       7.002  36.004  38.712  1.00  0.00      B    O  
ATOM   4250  H1  HOH B1411       6.332  35.746  39.415  1.00  0.00      B    H  
ATOM   4251  H2  HOH B1411       6.719  35.451  37.903  1.00  0.00      B    H  
ATOM   4252  O   HOH B1412      21.656  22.518  13.832  1.00  0.00      B    O  
ATOM   4253  H1  HOH B1412      21.594  23.481  13.513  1.00  0.00      B    H  
ATOM   4254  H2  HOH B1412      22.638  22.330  13.977  1.00  0.00      B    H  
ATOM   4255  O   HOH B1413      35.414  26.141  27.159  1.00  0.00      B    O  
ATOM   4256  H1  HOH B1413      34.691  25.904  27.854  1.00  0.00      B    H  
ATOM   4257  H2  HOH B1413      34.964  26.683  26.426  1.00  0.00      B    H  
ATOM   4258  O   HOH B1414      17.571  18.792  32.784  1.00  0.00      B    O  
ATOM   4259  H1  HOH B1414      18.567  18.934  32.675  1.00  0.00      B    H  
ATOM   4260  H2  HOH B1414      17.133  19.572  33.345  1.00  0.00      B    H  
ATOM   4261  O   HOH B1415       2.372  29.853  15.197  1.00  0.00      B    O  
ATOM   4262  H1  HOH B1415       1.573  29.506  15.759  1.00  0.00      B    H  
ATOM   4263  H2  HOH B1415       2.887  30.367  15.865  1.00  0.00      B    H  
ATOM   4264  O   HOH B1416      30.792  32.509  17.566  1.00  0.00      B    O  
ATOM   4265  H1  HOH B1416      29.987  32.369  16.967  1.00  0.00      B    H  
ATOM   4266  H2  HOH B1416      30.527  33.310  18.160  1.00  0.00      B    H  
ATOM   4267  O   HOH B1417      24.878   5.955  18.462  1.00  0.00      B    O  
ATOM   4268  H1  HOH B1417      24.230   5.463  19.045  1.00  0.00      B    H  
ATOM   4269  H2  HOH B1417      24.968   5.396  17.626  1.00  0.00      B    H  
ATOM   4270  O   HOH B1418      24.475  10.691   6.439  1.00  0.00      B    O  
ATOM   4271  H1  HOH B1418      25.472  10.766   6.442  1.00  0.00      B    H  
ATOM   4272  H2  HOH B1418      24.153   9.786   6.181  1.00  0.00      B    H  
ATOM   4273  O   HOH B1419       1.053  12.205  34.413  1.00  0.00      B    O  
ATOM   4274  H1  HOH B1419       0.370  11.504  34.683  1.00  0.00      B    H  
ATOM   4275  H2  HOH B1419       1.835  12.136  35.024  1.00  0.00      B    H  
ATOM   4276  O   HOH B1420      23.320  38.627  -0.068  1.00  0.00      B    O  
ATOM   4277  H1  HOH B1420      22.852  38.973   0.790  1.00  0.00      B    H  
ATOM   4278  H2  HOH B1420      23.070  37.651  -0.238  1.00  0.00      B    H  
ATOM   4279  O   HOH B1421      19.260  23.342  15.304  1.00  0.00      B    O  
ATOM   4280  H1  HOH B1421      19.800  23.519  16.090  1.00  0.00      B    H  
ATOM   4281  H2  HOH B1421      19.796  22.621  14.811  1.00  0.00      B    H  
ATOM   4282  O   HOH B1422      18.212   0.950  10.121  1.00  0.00      B    O  
ATOM   4283  H1  HOH B1422      18.181   0.096   9.573  1.00  0.00      B    H  
ATOM   4284  H2  HOH B1422      18.792   1.596   9.554  1.00  0.00      B    H  
ATOM   4285  O   HOH B1423      14.255  34.956   5.197  1.00  0.00      B    O  
ATOM   4286  H1  HOH B1423      14.675  35.834   4.955  1.00  0.00      B    H  
ATOM   4287  H2  HOH B1423      13.414  34.889   4.608  1.00  0.00      B    H  
ATOM   4288  O   HOH B1424      34.696  17.996  21.416  1.00  0.00      B    O  
ATOM   4289  H1  HOH B1424      35.303  18.791  21.540  1.00  0.00      B    H  
ATOM   4290  H2  HOH B1424      34.192  17.790  22.313  1.00  0.00      B    H  
ATOM   4291  O   HOH B1425      37.362  17.675  19.404  1.00  0.00      B    O  
ATOM   4292  H1  HOH B1425      36.896  18.035  20.226  1.00  0.00      B    H  
ATOM   4293  H2  HOH B1425      38.293  18.106  19.322  1.00  0.00      B    H  
ATOM   4294  O   HOH B1426      14.488  23.300  37.850  1.00  0.00      B    O  
ATOM   4295  H1  HOH B1426      13.909  22.517  37.540  1.00  0.00      B    H  
ATOM   4296  H2  HOH B1426      14.885  22.979  38.754  1.00  0.00      B    H  
ATOM   4297  O   HOH B1427       2.969  35.883   5.868  1.00  0.00      B    O  
ATOM   4298  H1  HOH B1427       2.445  36.665   5.457  1.00  0.00      B    H  
ATOM   4299  H2  HOH B1427       3.320  35.258   5.139  1.00  0.00      B    H  
ATOM   4300  O   HOH B1428      23.504  26.312  18.817  1.00  0.00      B    O  
ATOM   4301  H1  HOH B1428      24.300  25.725  18.578  1.00  0.00      B    H  
ATOM   4302  H2  HOH B1428      22.956  25.838  19.502  1.00  0.00      B    H  
ATOM   4303  O   HOH B1429      37.051  32.276  23.462  1.00  0.00      B    O  
ATOM   4304  H1  HOH B1429      37.036  33.028  22.750  1.00  0.00      B    H  
ATOM   4305  H2  HOH B1429      37.898  31.784  23.236  1.00  0.00      B    H  
ATOM   4306  O   HOH B1430       5.750  32.021  21.582  1.00  0.00      B    O  
ATOM   4307  H1  HOH B1430       5.298  31.112  21.588  1.00  0.00      B    H  
ATOM   4308  H2  HOH B1430       6.473  32.028  22.336  1.00  0.00      B    H  
ATOM   4309  O   HOH B1431       8.909   3.491  21.364  1.00  0.00      B    O  
ATOM   4310  H1  HOH B1431       7.959   3.184  21.244  1.00  0.00      B    H  
ATOM   4311  H2  HOH B1431       9.112   4.283  20.743  1.00  0.00      B    H  
ATOM   4312  O   HOH B1432      30.373  25.681  32.699  1.00  0.00      B    O  
ATOM   4313  H1  HOH B1432      30.383  24.670  32.542  1.00  0.00      B    H  
ATOM   4314  H2  HOH B1432      29.930  25.871  33.605  1.00  0.00      B    H  
ATOM   4315  O   HOH B1433      29.967  12.530   2.149  1.00  0.00      B    O  
ATOM   4316  H1  HOH B1433      30.974  12.551   2.001  1.00  0.00      B    H  
ATOM   4317  H2  HOH B1433      29.489  13.019   1.437  1.00  0.00      B    H  
ATOM   4318  O   HOH B1434      27.552  11.654  15.964  1.00  0.00      B    O  
ATOM   4319  H1  HOH B1434      27.136  11.286  16.809  1.00  0.00      B    H  
ATOM   4320  H2  HOH B1434      28.189  10.920  15.531  1.00  0.00      B    H  
ATOM   4321  O   HOH B1435      26.335  11.884  28.808  1.00  0.00      B    O  
ATOM   4322  H1  HOH B1435      27.008  11.232  29.198  1.00  0.00      B    H  
ATOM   4323  H2  HOH B1435      26.495  12.806  29.224  1.00  0.00      B    H  
ATOM   4324  O   HOH B1436      37.989  32.585   5.403  1.00  0.00      B    O  
ATOM   4325  H1  HOH B1436      37.461  31.686   5.486  1.00  0.00      B    H  
ATOM   4326  H2  HOH B1436      37.528  33.261   5.998  1.00  0.00      B    H  
ATOM   4327  O   HOH B1437      20.191  18.629   0.815  1.00  0.00      B    O  
ATOM   4328  H1  HOH B1437      19.825  17.956   1.430  1.00  0.00      B    H  
ATOM   4329  H2  HOH B1437      20.534  19.408   1.381  1.00  0.00      B    H  
ATOM   4330  O   HOH B1438      36.998   4.666   7.893  1.00  0.00      B    O  
ATOM   4331  H1  HOH B1438      37.071   3.658   7.977  1.00  0.00      B    H  
ATOM   4332  H2  HOH B1438      36.386   4.961   8.604  1.00  0.00      B    H  
ATOM   4333  O   HOH B1439      28.077  30.946  15.482  1.00  0.00      B    O  
ATOM   4334  H1  HOH B1439      28.585  31.829  15.356  1.00  0.00      B    H  
ATOM   4335  H2  HOH B1439      27.083  31.071  15.235  1.00  0.00      B    H  
ATOM   4336  O   HOH B1440       3.737  15.291   9.850  1.00  0.00      B    O  
ATOM   4337  H1  HOH B1440       3.843  16.223   9.484  1.00  0.00      B    H  
ATOM   4338  H2  HOH B1440       3.059  15.346  10.593  1.00  0.00      B    H  
ATOM   4339  O   HOH B1441      33.723  33.938   5.247  1.00  0.00      B    O  
ATOM   4340  H1  HOH B1441      34.586  34.302   4.878  1.00  0.00      B    H  
ATOM   4341  H2  HOH B1441      33.646  34.435   6.141  1.00  0.00      B    H  
ATOM   4342  O   HOH B1442      34.268  17.916  28.174  1.00  0.00      B    O  
ATOM   4343  H1  HOH B1442      33.685  18.742  28.359  1.00  0.00      B    H  
ATOM   4344  H2  HOH B1442      34.996  18.179  27.489  1.00  0.00      B    H  
ATOM   4345  O   HOH B1443      10.878  12.717  37.048  1.00  0.00      B    O  
ATOM   4346  H1  HOH B1443      10.383  12.120  37.715  1.00  0.00      B    H  
ATOM   4347  H2  HOH B1443      11.621  12.270  36.603  1.00  0.00      B    H  
ATOM   4348  O   HOH B1444       8.252   6.404   0.400  1.00  0.00      B    O  
ATOM   4349  H1  HOH B1444       8.598   5.570   0.055  1.00  0.00      B    H  
ATOM   4350  H2  HOH B1444       7.686   6.779  -0.306  1.00  0.00      B    H  
ATOM   4351  O   HOH B1445       8.565  27.851  30.034  1.00  0.00      B    O  
ATOM   4352  H1  HOH B1445       8.311  27.172  30.774  1.00  0.00      B    H  
ATOM   4353  H2  HOH B1445       9.228  27.365  29.384  1.00  0.00      B    H  
ATOM   4354  O   HOH B1446      37.632  12.795   2.907  1.00  0.00      B    O  
ATOM   4355  H1  HOH B1446      37.391  13.309   3.737  1.00  0.00      B    H  
ATOM   4356  H2  HOH B1446      36.818  12.777   2.267  1.00  0.00      B    H  
ATOM   4357  O   HOH B1447      11.751  30.913  22.455  1.00  0.00      B    O  
ATOM   4358  H1  HOH B1447      11.813  30.146  23.120  1.00  0.00      B    H  
ATOM   4359  H2  HOH B1447      12.577  31.493  22.654  1.00  0.00      B    H  
ATOM   4360  O   HOH B1448       5.230  12.703   3.772  1.00  0.00      B    O  
ATOM   4361  H1  HOH B1448       6.160  13.039   3.521  1.00  0.00      B    H  
ATOM   4362  H2  HOH B1448       5.017  12.005   3.094  1.00  0.00      B    H  
ATOM   4363  O   HOH B1449       6.455  35.093  19.878  1.00  0.00      B    O  
ATOM   4364  H1  HOH B1449       5.431  35.125  20.022  1.00  0.00      B    H  
ATOM   4365  H2  HOH B1449       6.838  34.167  19.848  1.00  0.00      B    H  
ATOM   4366  O   HOH B1450       9.224  27.801  37.762  1.00  0.00      B    O  
ATOM   4367  H1  HOH B1450       9.342  27.052  37.098  1.00  0.00      B    H  
ATOM   4368  H2  HOH B1450       9.549  27.443  38.674  1.00  0.00      B    H  
ATOM   4369  O   HOH B1451       0.044  16.266  25.810  1.00  0.00      B    O  
ATOM   4370  H1  HOH B1451       0.492  16.597  26.687  1.00  0.00      B    H  
ATOM   4371  H2  HOH B1451       0.914  16.108  25.240  1.00  0.00      B    H  
ATOM   4372  O   HOH B1452      12.891  35.407  34.033  1.00  0.00      B    O  
ATOM   4373  H1  HOH B1452      11.906  35.664  33.899  1.00  0.00      B    H  
ATOM   4374  H2  HOH B1452      12.949  34.415  33.898  1.00  0.00      B    H  
ATOM   4375  O   HOH B1453      16.269   0.704   6.672  1.00  0.00      B    O  
ATOM   4376  H1  HOH B1453      16.617   1.648   6.912  1.00  0.00      B    H  
ATOM   4377  H2  HOH B1453      15.468   0.763   6.084  1.00  0.00      B    H  
ATOM   4378  O   HOH B1454      11.458  12.033   7.508  1.00  0.00      B    O  
ATOM   4379  H1  HOH B1454      10.530  12.222   7.988  1.00  0.00      B    H  
ATOM   4380  H2  HOH B1454      12.092  12.785   7.687  1.00  0.00      B    H  
ATOM   4381  O   HOH B1455      15.897  26.703  33.221  1.00  0.00      B    O  
ATOM   4382  H1  HOH B1455      15.608  27.540  33.758  1.00  0.00      B    H  
ATOM   4383  H2  HOH B1455      16.745  26.413  33.634  1.00  0.00      B    H  
ATOM   4384  O   HOH B1456      38.495  13.473  31.823  1.00  0.00      B    O  
ATOM   4385  H1  HOH B1456      39.454  13.535  31.596  1.00  0.00      B    H  
ATOM   4386  H2  HOH B1456      38.250  14.176  32.564  1.00  0.00      B    H  
ATOM   4387  O   HOH B1457      30.239   1.486  10.296  1.00  0.00      B    O  
ATOM   4388  H1  HOH B1457      30.248   0.565   9.917  1.00  0.00      B    H  
ATOM   4389  H2  HOH B1457      31.153   1.797  10.499  1.00  0.00      B    H  
ATOM   4390  O   HOH B1458      37.776  32.458  29.997  1.00  0.00      B    O  
ATOM   4391  H1  HOH B1458      38.118  31.627  29.508  1.00  0.00      B    H  
ATOM   4392  H2  HOH B1458      37.413  33.028  29.290  1.00  0.00      B    H  
ATOM   4393  O   HOH B1459      25.297  34.026  33.112  1.00  0.00      B    O  
ATOM   4394  H1  HOH B1459      25.676  33.869  32.220  1.00  0.00      B    H  
ATOM   4395  H2  HOH B1459      25.076  35.018  33.163  1.00  0.00      B    H  
ATOM   4396  O   HOH B1460      22.416  26.729  24.683  1.00  0.00      B    O  
ATOM   4397  H1  HOH B1460      23.152  26.302  25.303  1.00  0.00      B    H  
ATOM   4398  H2  HOH B1460      21.528  26.459  25.144  1.00  0.00      B    H  
ATOM   4399  O   HOH B1461      17.134  38.087   4.206  1.00  0.00      B    O  
ATOM   4400  H1  HOH B1461      17.287  37.075   4.146  1.00  0.00      B    H  
ATOM   4401  H2  HOH B1461      17.745  38.522   4.913  1.00  0.00      B    H  
ATOM   4402  O   HOH B1462      26.251   6.827   6.226  1.00  0.00      B    O  
ATOM   4403  H1  HOH B1462      25.336   7.228   6.345  1.00  0.00      B    H  
ATOM   4404  H2  HOH B1462      26.655   6.598   7.128  1.00  0.00      B    H  
ATOM   4405  O   HOH B1463      38.489  10.368  35.428  1.00  0.00      B    O  
ATOM   4406  H1  HOH B1463      37.914  10.740  34.641  1.00  0.00      B    H  
ATOM   4407  H2  HOH B1463      37.946  10.342  36.305  1.00  0.00      B    H  
ATOM   4408  O   HOH B1464      32.537  34.120  16.038  1.00  0.00      B    O  
ATOM   4409  H1  HOH B1464      32.805  34.839  16.693  1.00  0.00      B    H  
ATOM   4410  H2  HOH B1464      31.766  33.734  16.542  1.00  0.00      B    H  
ATOM   4411  O   HOH B1465      21.166  23.816  17.161  1.00  0.00      B    O  
ATOM   4412  H1  HOH B1465      21.754  24.439  16.608  1.00  0.00      B    H  
ATOM   4413  H2  HOH B1465      21.546  23.780  18.124  1.00  0.00      B    H  
ATOM   4414  O   HOH B1466      11.003   7.264  28.599  1.00  0.00      B    O  
ATOM   4415  H1  HOH B1466      11.421   7.780  27.815  1.00  0.00      B    H  
ATOM   4416  H2  HOH B1466      10.289   6.669  28.243  1.00  0.00      B    H  
ATOM   4417  O   HOH B1467      12.859   9.735   7.201  1.00  0.00      B    O  
ATOM   4418  H1  HOH B1467      13.183   9.786   6.271  1.00  0.00      B    H  
ATOM   4419  H2  HOH B1467      12.081  10.328   7.333  1.00  0.00      B    H  
ATOM   4420  O   HOH B1468      16.432   1.414   3.620  1.00  0.00      B    O  
ATOM   4421  H1  HOH B1468      16.689   0.457   3.712  1.00  0.00      B    H  
ATOM   4422  H2  HOH B1468      15.514   1.598   4.101  1.00  0.00      B    H  
ATOM   4423  O   HOH B1469      29.808  21.677  12.148  1.00  0.00      B    O  
ATOM   4424  H1  HOH B1469      30.664  21.168  11.939  1.00  0.00      B    H  
ATOM   4425  H2  HOH B1469      29.996  22.648  12.241  1.00  0.00      B    H  
ATOM   4426  O   HOH B1470      33.892  36.665  34.774  1.00  0.00      B    O  
ATOM   4427  H1  HOH B1470      32.966  36.390  34.951  1.00  0.00      B    H  
ATOM   4428  H2  HOH B1470      34.247  37.028  35.614  1.00  0.00      B    H  
ATOM   4429  O   HOH B1471      17.835  22.092   6.764  1.00  0.00      B    O  
ATOM   4430  H1  HOH B1471      17.193  21.334   6.629  1.00  0.00      B    H  
ATOM   4431  H2  HOH B1471      18.727  21.632   7.001  1.00  0.00      B    H  
ATOM   4432  O   HOH B1472       9.600  21.440  28.278  1.00  0.00      B    O  
ATOM   4433  H1  HOH B1472       9.949  20.957  29.089  1.00  0.00      B    H  
ATOM   4434  H2  HOH B1472       9.219  22.311  28.710  1.00  0.00      B    H  
ATOM   4435  O   HOH B1473      23.199   3.084  12.204  1.00  0.00      B    O  
ATOM   4436  H1  HOH B1473      23.724   2.469  12.732  1.00  0.00      B    H  
ATOM   4437  H2  HOH B1473      23.561   3.026  11.290  1.00  0.00      B    H  
ATOM   4438  O   HOH B1474      21.682  38.070  33.689  1.00  0.00      B    O  
ATOM   4439  H1  HOH B1474      21.320  37.100  33.800  1.00  0.00      B    H  
ATOM   4440  H2  HOH B1474      21.316  38.357  32.763  1.00  0.00      B    H  
ATOM   4441  O   HOH B1475      37.983   0.781  30.136  1.00  0.00      B    O  
ATOM   4442  H1  HOH B1475      38.923   1.089  30.317  1.00  0.00      B    H  
ATOM   4443  H2  HOH B1475      37.963   0.164  29.331  1.00  0.00      B    H  
ATOM   4444  O   HOH B1476      37.109   5.796  16.788  1.00  0.00      B    O  
ATOM   4445  H1  HOH B1476      37.955   6.379  16.714  1.00  0.00      B    H  
ATOM   4446  H2  HOH B1476      37.390   4.832  16.600  1.00  0.00      B    H  
ATOM   4447  O   HOH B1477      10.092   2.931  12.039  1.00  0.00      B    O  
ATOM   4448  H1  HOH B1477       9.877   2.088  12.555  1.00  0.00      B    H  
ATOM   4449  H2  HOH B1477      10.724   2.686  11.267  1.00  0.00      B    H  
ATOM   4450  O   HOH B1478      36.320  15.313   9.931  1.00  0.00      B    O  
ATOM   4451  H1  HOH B1478      35.468  15.676  10.325  1.00  0.00      B    H  
ATOM   4452  H2  HOH B1478      36.066  14.529   9.333  1.00  0.00      B    H  
ATOM   4453  O   HOH B1479      38.090  19.530  37.619  1.00  0.00      B    O  
ATOM   4454  H1  HOH B1479      37.886  19.737  38.594  1.00  0.00      B    H  
ATOM   4455  H2  HOH B1479      37.524  20.164  37.082  1.00  0.00      B    H  
ATOM   4456  O   HOH B1480       9.918   9.112  23.251  1.00  0.00      B    O  
ATOM   4457  H1  HOH B1480       9.831   8.120  23.532  1.00  0.00      B    H  
ATOM   4458  H2  HOH B1480      10.839   9.281  22.809  1.00  0.00      B    H  
ATOM   4459  O   HOH B1481       8.210  34.802  22.863  1.00  0.00      B    O  
ATOM   4460  H1  HOH B1481       8.351  35.498  23.617  1.00  0.00      B    H  
ATOM   4461  H2  HOH B1481       8.115  35.355  22.025  1.00  0.00      B    H  
ATOM   4462  O   HOH B1482       4.806  37.515   7.017  1.00  0.00      B    O  
ATOM   4463  H1  HOH B1482       4.829  37.227   8.029  1.00  0.00      B    H  
ATOM   4464  H2  HOH B1482       3.994  37.115   6.589  1.00  0.00      B    H  
ATOM   4465  O   HOH B1483      28.580  27.490  20.346  1.00  0.00      B    O  
ATOM   4466  H1  HOH B1483      28.160  27.126  21.166  1.00  0.00      B    H  
ATOM   4467  H2  HOH B1483      29.473  27.970  20.576  1.00  0.00      B    H  
ATOM   4468  O   HOH B1484      30.996  29.128  22.952  1.00  0.00      B    O  
ATOM   4469  H1  HOH B1484      30.999  28.795  21.977  1.00  0.00      B    H  
ATOM   4470  H2  HOH B1484      30.387  28.511  23.478  1.00  0.00      B    H  
ATOM   4471  O   HOH B1485      21.502  10.397   0.109  1.00  0.00      B    O  
ATOM   4472  H1  HOH B1485      20.741   9.889   0.577  1.00  0.00      B    H  
ATOM   4473  H2  HOH B1485      21.208  11.360  -0.080  1.00  0.00      B    H  
ATOM   4474  O   HOH B1486       1.796  32.971  22.125  1.00  0.00      B    O  
ATOM   4475  H1  HOH B1486       1.526  32.255  21.432  1.00  0.00      B    H  
ATOM   4476  H2  HOH B1486       2.462  32.577  22.788  1.00  0.00      B    H  
ATOM   4477  O   HOH B1487      14.134   9.753  16.553  1.00  0.00      B    O  
ATOM   4478  H1  HOH B1487      13.825  10.185  15.694  1.00  0.00      B    H  
ATOM   4479  H2  HOH B1487      15.112   9.529  16.411  1.00  0.00      B    H  
ATOM   4480  O   HOH B1488       5.089  12.969  15.340  1.00  0.00      B    O  
ATOM   4481  H1  HOH B1488       5.565  12.313  15.962  1.00  0.00      B    H  
ATOM   4482  H2  HOH B1488       4.096  12.701  15.222  1.00  0.00      B    H  
ATOM   4483  O   HOH B1489      26.846  30.410  21.191  1.00  0.00      B    O  
ATOM   4484  H1  HOH B1489      27.889  30.604  21.063  1.00  0.00      B    H  
ATOM   4485  H2  HOH B1489      26.536  30.667  22.093  1.00  0.00      B    H  
ATOM   4486  O   HOH B1490      14.569  37.584  25.243  1.00  0.00      B    O  
ATOM   4487  H1  HOH B1490      13.979  37.844  24.442  1.00  0.00      B    H  
ATOM   4488  H2  HOH B1490      14.883  36.637  25.090  1.00  0.00      B    H  
ATOM   4489  O   HOH B1491      21.984   5.459  30.663  1.00  0.00      B    O  
ATOM   4490  H1  HOH B1491      22.273   6.101  31.402  1.00  0.00      B    H  
ATOM   4491  H2  HOH B1491      22.471   4.559  30.746  1.00  0.00      B    H  
ATOM   4492  O   HOH B1492      12.358  35.387  16.738  1.00  0.00      B    O  
ATOM   4493  H1  HOH B1492      11.364  35.131  16.991  1.00  0.00      B    H  
ATOM   4494  H2  HOH B1492      12.782  34.532  16.452  1.00  0.00      B    H  
ATOM   4495  O   HOH B1493      24.912   4.725  28.466  1.00  0.00      B    O  
ATOM   4496  H1  HOH B1493      24.456   3.908  28.135  1.00  0.00      B    H  
ATOM   4497  H2  HOH B1493      24.331   5.485  28.295  1.00  0.00      B    H  
ATOM   4498  O   HOH B1494      19.614  29.835   4.242  1.00  0.00      B    O  
ATOM   4499  H1  HOH B1494      19.459  29.052   3.683  1.00  0.00      B    H  
ATOM   4500  H2  HOH B1494      18.830  30.536   3.977  1.00  0.00      B    H  
ATOM   4501  O   HOH B1495      37.515   5.931   5.451  1.00  0.00      B    O  
ATOM   4502  H1  HOH B1495      38.061   6.699   5.777  1.00  0.00      B    H  
ATOM   4503  H2  HOH B1495      37.036   5.506   6.231  1.00  0.00      B    H  
ATOM   4504  O   HOH B1496       5.828  31.039  26.819  1.00  0.00      B    O  
ATOM   4505  H1  HOH B1496       5.395  31.162  27.697  1.00  0.00      B    H  
ATOM   4506  H2  HOH B1496       6.728  30.585  26.913  1.00  0.00      B    H  
ATOM   4507  O   HOH B1497      20.582   4.595  34.246  1.00  0.00      B    O  
ATOM   4508  H1  HOH B1497      19.790   4.384  33.606  1.00  0.00      B    H  
ATOM   4509  H2  HOH B1497      20.178   4.692  35.163  1.00  0.00      B    H  
ATOM   4510  O   HOH B1498      37.902  36.412  36.260  1.00  0.00      B    O  
ATOM   4511  H1  HOH B1498      37.857  37.324  36.794  1.00  0.00      B    H  
ATOM   4512  H2  HOH B1498      38.114  36.712  35.280  1.00  0.00      B    H  
ATOM   4513  O   HOH B1499      17.722  38.775  25.579  1.00  0.00      B    O  
ATOM   4514  H1  HOH B1499      16.738  38.863  25.261  1.00  0.00      B    H  
ATOM   4515  H2  HOH B1499      18.282  38.712  24.741  1.00  0.00      B    H  
ATOM   4516  O   HOH B1500      33.386  10.609  29.891  1.00  0.00      B    O  
ATOM   4517  H1  HOH B1500      33.768   9.819  30.396  1.00  0.00      B    H  
ATOM   4518  H2  HOH B1500      33.128  10.308  28.934  1.00  0.00      B    H  
ATOM   4519  O   HOH B1501      15.578  18.011   0.171  1.00  0.00      B    O  
ATOM   4520  H1  HOH B1501      16.126  17.392   0.846  1.00  0.00      B    H  
ATOM   4521  H2  HOH B1501      15.818  18.956   0.413  1.00  0.00      B    H  
ATOM   4522  O   HOH B1502      23.454  13.273  35.621  1.00  0.00      B    O  
ATOM   4523  H1  HOH B1502      23.457  14.281  35.565  1.00  0.00      B    H  
ATOM   4524  H2  HOH B1502      23.538  13.002  36.609  1.00  0.00      B    H  
ATOM   4525  O   HOH B1503       8.116   7.025   3.393  1.00  0.00      B    O  
ATOM   4526  H1  HOH B1503       7.843   6.757   2.428  1.00  0.00      B    H  
ATOM   4527  H2  HOH B1503       9.126   6.779   3.501  1.00  0.00      B    H  
ATOM   4528  O   HOH B1504      34.992  37.960   7.891  1.00  0.00      B    O  
ATOM   4529  H1  HOH B1504      35.282  38.925   7.749  1.00  0.00      B    H  
ATOM   4530  H2  HOH B1504      35.447  37.674   8.734  1.00  0.00      B    H  
ATOM   4531  O   HOH B1505       5.697  12.713  31.539  1.00  0.00      B    O  
ATOM   4532  H1  HOH B1505       5.727  12.543  32.536  1.00  0.00      B    H  
ATOM   4533  H2  HOH B1505       5.882  11.875  31.040  1.00  0.00      B    H  
ATOM   4534  O   HOH B1506       7.931  24.537  15.317  1.00  0.00      B    O  
ATOM   4535  H1  HOH B1506       7.470  24.231  16.104  1.00  0.00      B    H  
ATOM   4536  H2  HOH B1506       8.899  24.443  15.566  1.00  0.00      B    H  
ATOM   4537  O   HOH B1507       3.753  27.574  35.179  1.00  0.00      B    O  
ATOM   4538  H1  HOH B1507       4.073  27.598  34.234  1.00  0.00      B    H  
ATOM   4539  H2  HOH B1507       4.478  27.102  35.742  1.00  0.00      B    H  
ATOM   4540  O   HOH B1508      21.391  13.951  16.858  1.00  0.00      B    O  
ATOM   4541  H1  HOH B1508      20.439  13.623  16.963  1.00  0.00      B    H  
ATOM   4542  H2  HOH B1508      21.851  13.421  16.129  1.00  0.00      B    H  
ATOM   4543  O   HOH B1509       5.534   5.296  26.847  1.00  0.00      B    O  
ATOM   4544  H1  HOH B1509       5.576   5.590  27.844  1.00  0.00      B    H  
ATOM   4545  H2  HOH B1509       6.228   5.763  26.291  1.00  0.00      B    H  
ATOM   4546  O   HOH B1510      38.739  21.741   3.068  1.00  0.00      B    O  
ATOM   4547  H1  HOH B1510      39.492  21.161   2.704  1.00  0.00      B    H  
ATOM   4548  H2  HOH B1510      38.902  22.726   2.857  1.00  0.00      B    H  
ATOM   4549  O   HOH B1511      30.468  10.795  25.537  1.00  0.00      B    O  
ATOM   4550  H1  HOH B1511      29.709  10.763  24.904  1.00  0.00      B    H  
ATOM   4551  H2  HOH B1511      30.353  10.050  26.169  1.00  0.00      B    H  
ATOM   4552  O   HOH B1512      15.841   2.843  37.394  1.00  0.00      B    O  
ATOM   4553  H1  HOH B1512      16.360   2.828  38.238  1.00  0.00      B    H  
ATOM   4554  H2  HOH B1512      14.927   2.443  37.575  1.00  0.00      B    H  
ATOM   4555  O   HOH B1513      20.980  33.030  27.813  1.00  0.00      B    O  
ATOM   4556  H1  HOH B1513      20.261  32.321  27.490  1.00  0.00      B    H  
ATOM   4557  H2  HOH B1513      21.849  32.880  27.362  1.00  0.00      B    H  
ATOM   4558  O   HOH B1514      27.736  19.974  11.349  1.00  0.00      B    O  
ATOM   4559  H1  HOH B1514      27.017  20.644  11.073  1.00  0.00      B    H  
ATOM   4560  H2  HOH B1514      28.372  20.378  11.957  1.00  0.00      B    H  
ATOM   4561  O   HOH B1515      35.046  30.252  30.988  1.00  0.00      B    O  
ATOM   4562  H1  HOH B1515      35.407  29.973  31.908  1.00  0.00      B    H  
ATOM   4563  H2  HOH B1515      35.207  31.244  30.843  1.00  0.00      B    H  
ATOM   4564  O   HOH B1516      26.423  28.816  18.487  1.00  0.00      B    O  
ATOM   4565  H1  HOH B1516      27.178  28.305  18.851  1.00  0.00      B    H  
ATOM   4566  H2  HOH B1516      26.940  29.543  17.996  1.00  0.00      B    H  
ATOM   4567  O   HOH B1517       9.199   3.597  24.509  1.00  0.00      B    O  
ATOM   4568  H1  HOH B1517       9.390   2.943  23.749  1.00  0.00      B    H  
ATOM   4569  H2  HOH B1517       8.315   3.357  24.972  1.00  0.00      B    H  
ATOM   4570  O   HOH B1518      33.500  17.890  18.958  1.00  0.00      B    O  
ATOM   4571  H1  HOH B1518      33.753  17.962  19.965  1.00  0.00      B    H  
ATOM   4572  H2  HOH B1518      34.249  17.392  18.445  1.00  0.00      B    H  
ATOM   4573  O   HOH B1519       0.989  20.471   5.915  1.00  0.00      B    O  
ATOM   4574  H1  HOH B1519       1.090  20.226   6.830  1.00  0.00      B    H  
ATOM   4575  H2  HOH B1519       0.065  20.218   5.598  1.00  0.00      B    H  
ATOM   4576  O   HOH B1520       0.474   5.452   8.545  1.00  0.00      B    O  
ATOM   4577  H1  HOH B1520      -0.392   5.064   8.230  1.00  0.00      B    H  
ATOM   4578  H2  HOH B1520       1.192   4.809   8.281  1.00  0.00      B    H  
ATOM   4579  O   HOH B1521      39.376  26.005  31.534  1.00  0.00      B    O  
ATOM   4580  H1  HOH B1521      38.701  25.639  30.846  1.00  0.00      B    H  
ATOM   4581  H2  HOH B1521      38.915  26.412  32.250  1.00  0.00      B    H  
ATOM   4582  O   HOH B1522      21.549  35.544  20.726  1.00  0.00      B    O  
ATOM   4583  H1  HOH B1522      21.986  36.123  19.999  1.00  0.00      B    H  
ATOM   4584  H2  HOH B1522      20.598  35.839  20.827  1.00  0.00      B    H  
ATOM   4585  O   HOH B1523      17.377  31.127  35.863  1.00  0.00      B    O  
ATOM   4586  H1  HOH B1523      17.809  31.026  36.766  1.00  0.00      B    H  
ATOM   4587  H2  HOH B1523      17.419  32.061  35.568  1.00  0.00      B    H  
ATOM   4588  O   HOH B1524      36.746  29.955   5.378  1.00  0.00      B    O  
ATOM   4589  H1  HOH B1524      37.114  29.554   6.235  1.00  0.00      B    H  
ATOM   4590  H2  HOH B1524      36.317  29.190   4.786  1.00  0.00      B    H  
ATOM   4591  O   HOH B1525      35.578  22.985   3.728  1.00  0.00      B    O  
ATOM   4592  H1  HOH B1525      35.891  23.284   2.805  1.00  0.00      B    H  
ATOM   4593  H2  HOH B1525      35.264  22.044   3.558  1.00  0.00      B    H  
ATOM   4594  O   HOH B1526       7.888  35.773  25.663  1.00  0.00      B    O  
ATOM   4595  H1  HOH B1526       7.718  34.791  25.806  1.00  0.00      B    H  
ATOM   4596  H2  HOH B1526       8.805  35.985  25.934  1.00  0.00      B    H  
ATOM   4597  O   HOH B1527       5.683   4.674  11.811  1.00  0.00      B    O  
ATOM   4598  H1  HOH B1527       6.527   4.728  11.311  1.00  0.00      B    H  
ATOM   4599  H2  HOH B1527       5.822   4.992  12.757  1.00  0.00      B    H  
ATOM   4600  O   HOH B1528      24.758  31.450  19.533  1.00  0.00      B    O  
ATOM   4601  H1  HOH B1528      23.882  31.031  19.191  1.00  0.00      B    H  
ATOM   4602  H2  HOH B1528      25.267  30.675  19.823  1.00  0.00      B    H  
ATOM   4603  O   HOH B1529      32.692   2.734   3.911  1.00  0.00      B    O  
ATOM   4604  H1  HOH B1529      33.195   3.628   4.225  1.00  0.00      B    H  
ATOM   4605  H2  HOH B1529      32.287   2.307   4.735  1.00  0.00      B    H  
ATOM   4606  O   HOH B1530      24.042   2.488   0.799  1.00  0.00      B    O  
ATOM   4607  H1  HOH B1530      23.498   1.543   0.983  1.00  0.00      B    H  
ATOM   4608  H2  HOH B1530      24.968   2.392   1.158  1.00  0.00      B    H  
ATOM   4609  O   HOH B1531      38.634  39.113  14.883  1.00  0.00      B    O  
ATOM   4610  H1  HOH B1531      38.208  38.244  14.635  1.00  0.00      B    H  
ATOM   4611  H2  HOH B1531      38.589  39.261  15.906  1.00  0.00      B    H  
ATOM   4612  O   HOH B1532       5.227  15.872  34.696  1.00  0.00      B    O  
ATOM   4613  H1  HOH B1532       4.895  16.547  34.038  1.00  0.00      B    H  
ATOM   4614  H2  HOH B1532       6.257  15.954  34.666  1.00  0.00      B    H  
ATOM   4615  O   HOH B1533      33.607  16.356  10.853  1.00  0.00      B    O  
ATOM   4616  H1  HOH B1533      33.517  17.250  10.348  1.00  0.00      B    H  
ATOM   4617  H2  HOH B1533      33.495  16.565  11.834  1.00  0.00      B    H  
ATOM   4618  O   HOH B1534       3.175  13.830  18.950  1.00  0.00      B    O  
ATOM   4619  H1  HOH B1534       2.518  13.475  18.286  1.00  0.00      B    H  
ATOM   4620  H2  HOH B1534       3.035  13.316  19.844  1.00  0.00      B    H  
ATOM   4621  O   HOH B1535       8.044  20.523  34.402  1.00  0.00      B    O  
ATOM   4622  H1  HOH B1535       8.873  20.914  33.983  1.00  0.00      B    H  
ATOM   4623  H2  HOH B1535       7.542  19.972  33.695  1.00  0.00      B    H  
ATOM   4624  O   HOH B1536      22.710  20.823  33.317  1.00  0.00      B    O  
ATOM   4625  H1  HOH B1536      23.527  21.104  33.827  1.00  0.00      B    H  
ATOM   4626  H2  HOH B1536      22.233  20.144  33.947  1.00  0.00      B    H  
ATOM   4627  O   HOH B1537      21.066  36.150   6.284  1.00  0.00      B    O  
ATOM   4628  H1  HOH B1537      20.960  36.563   7.207  1.00  0.00      B    H  
ATOM   4629  H2  HOH B1537      21.293  35.164   6.346  1.00  0.00      B    H  
ATOM   4630  O   HOH B1538      21.415   5.272  11.564  1.00  0.00      B    O  
ATOM   4631  H1  HOH B1538      21.936   4.564  12.090  1.00  0.00      B    H  
ATOM   4632  H2  HOH B1538      21.782   5.202  10.624  1.00  0.00      B    H  
ATOM   4633  O   HOH B1539      38.228  14.140  26.984  1.00  0.00      B    O  
ATOM   4634  H1  HOH B1539      37.563  13.513  26.377  1.00  0.00      B    H  
ATOM   4635  H2  HOH B1539      38.544  14.839  26.355  1.00  0.00      B    H  
ATOM   4636  O   HOH B1540      19.761  24.418   2.755  1.00  0.00      B    O  
ATOM   4637  H1  HOH B1540      20.731  24.455   2.401  1.00  0.00      B    H  
ATOM   4638  H2  HOH B1540      19.690  23.604   3.394  1.00  0.00      B    H  
ATOM   4639  O   HOH B1541      29.243   2.295   5.392  1.00  0.00      B    O  
ATOM   4640  H1  HOH B1541      29.523   2.094   4.475  1.00  0.00      B    H  
ATOM   4641  H2  HOH B1541      29.022   3.273   5.323  1.00  0.00      B    H  
ATOM   4642  O   HOH B1542      35.309   5.760  25.347  1.00  0.00      B    O  
ATOM   4643  H1  HOH B1542      34.666   5.063  25.613  1.00  0.00      B    H  
ATOM   4644  H2  HOH B1542      35.212   6.603  25.904  1.00  0.00      B    H  
ATOM   4645  O   HOH B1543       5.194  28.549   1.348  1.00  0.00      B    O  
ATOM   4646  H1  HOH B1543       5.945  28.831   0.748  1.00  0.00      B    H  
ATOM   4647  H2  HOH B1543       4.471  29.271   1.295  1.00  0.00      B    H  
ATOM   4648  O   HOH B1544       7.233  19.956  12.429  1.00  0.00      B    O  
ATOM   4649  H1  HOH B1544       7.413  19.911  13.446  1.00  0.00      B    H  
ATOM   4650  H2  HOH B1544       6.644  19.193  12.278  1.00  0.00      B    H  
ATOM   4651  O   HOH B1545      24.740  26.887   6.156  1.00  0.00      B    O  
ATOM   4652  H1  HOH B1545      23.816  27.166   5.853  1.00  0.00      B    H  
ATOM   4653  H2  HOH B1545      25.371  27.702   5.920  1.00  0.00      B    H  
ATOM   4654  O   HOH B1546      33.231  13.296  37.520  1.00  0.00      B    O  
ATOM   4655  H1  HOH B1546      32.697  12.804  38.207  1.00  0.00      B    H  
ATOM   4656  H2  HOH B1546      33.377  14.299  37.806  1.00  0.00      B    H  
ATOM   4657  O   HOH B1547      19.700  13.920  28.537  1.00  0.00      B    O  
ATOM   4658  H1  HOH B1547      20.233  13.078  28.691  1.00  0.00      B    H  
ATOM   4659  H2  HOH B1547      19.879  14.535  29.364  1.00  0.00      B    H  
ATOM   4660  O   HOH B1548      26.283  33.536  30.755  1.00  0.00      B    O  
ATOM   4661  H1  HOH B1548      25.883  34.262  30.197  1.00  0.00      B    H  
ATOM   4662  H2  HOH B1548      26.476  32.735  30.185  1.00  0.00      B    H  
ATOM   4663  O   HOH B1549       1.330   5.455   4.236  1.00  0.00      B    O  
ATOM   4664  H1  HOH B1549       2.095   5.471   3.607  1.00  0.00      B    H  
ATOM   4665  H2  HOH B1549       1.017   6.400   4.396  1.00  0.00      B    H  
ATOM   4666  O   HOH B1550      28.139  23.151  29.361  1.00  0.00      B    O  
ATOM   4667  H1  HOH B1550      27.463  22.565  28.847  1.00  0.00      B    H  
ATOM   4668  H2  HOH B1550      28.244  23.963  28.809  1.00  0.00      B    H  
ATOM   4669  O   HOH B1551      24.634   6.363  14.692  1.00  0.00      B    O  
ATOM   4670  H1  HOH B1551      25.590   6.197  14.435  1.00  0.00      B    H  
ATOM   4671  H2  HOH B1551      24.195   7.025  14.115  1.00  0.00      B    H  
ATOM   4672  O   HOH B1552      23.353  30.614   1.113  1.00  0.00      B    O  
ATOM   4673  H1  HOH B1552      22.931  31.164   0.385  1.00  0.00      B    H  
ATOM   4674  H2  HOH B1552      24.246  31.032   1.326  1.00  0.00      B    H  
ATOM   4675  O   HOH B1553      25.022   1.099  22.068  1.00  0.00      B    O  
ATOM   4676  H1  HOH B1553      25.453   1.819  22.648  1.00  0.00      B    H  
ATOM   4677  H2  HOH B1553      24.484   1.568  21.322  1.00  0.00      B    H  
ATOM   4678  O   HOH B1554      12.409  29.132  24.537  1.00  0.00      B    O  
ATOM   4679  H1  HOH B1554      12.168  28.185  24.844  1.00  0.00      B    H  
ATOM   4680  H2  HOH B1554      13.206  29.462  25.032  1.00  0.00      B    H  
ATOM   4681  O   HOH B1555      28.291  27.173  11.822  1.00  0.00      B    O  
ATOM   4682  H1  HOH B1555      27.555  27.929  11.834  1.00  0.00      B    H  
ATOM   4683  H2  HOH B1555      29.154  27.671  11.781  1.00  0.00      B    H  
ATOM   4684  O   HOH B1556      26.291  28.688   5.221  1.00  0.00      B    O  
ATOM   4685  H1  HOH B1556      25.974  29.678   5.233  1.00  0.00      B    H  
ATOM   4686  H2  HOH B1556      27.356  28.707   5.275  1.00  0.00      B    H  
ATOM   4687  O   HOH B1557      30.588  28.470  36.547  1.00  0.00      B    O  
ATOM   4688  H1  HOH B1557      31.449  28.031  36.636  1.00  0.00      B    H  
ATOM   4689  H2  HOH B1557      30.613  29.277  37.203  1.00  0.00      B    H  
ATOM   4690  O   HOH B1558      34.864  16.940   8.208  1.00  0.00      B    O  
ATOM   4691  H1  HOH B1558      34.279  16.182   7.888  1.00  0.00      B    H  
ATOM   4692  H2  HOH B1558      35.663  16.561   8.643  1.00  0.00      B    H  
ATOM   4693  O   HOH B1559      29.076  29.691  17.734  1.00  0.00      B    O  
ATOM   4694  H1  HOH B1559      29.791  28.986  17.532  1.00  0.00      B    H  
ATOM   4695  H2  HOH B1559      28.617  30.004  16.850  1.00  0.00      B    H  
ATOM   4696  O   HOH B1560      29.231  38.866  20.219  1.00  0.00      B    O  
ATOM   4697  H1  HOH B1560      29.331  38.390  19.306  1.00  0.00      B    H  
ATOM   4698  H2  HOH B1560      28.269  39.168  20.258  1.00  0.00      B    H  
ATOM   4699  O   HOH B1561      26.963  33.621  26.155  1.00  0.00      B    O  
ATOM   4700  H1  HOH B1561      26.755  34.544  26.583  1.00  0.00      B    H  
ATOM   4701  H2  HOH B1561      27.302  32.984  26.870  1.00  0.00      B    H  
ATOM   4702  O   HOH B1562       7.950   0.832  33.899  1.00  0.00      B    O  
ATOM   4703  H1  HOH B1562       7.430   0.225  33.219  1.00  0.00      B    H  
ATOM   4704  H2  HOH B1562       8.906   0.925  33.604  1.00  0.00      B    H  
ATOM   4705  O   HOH B1563      23.734  31.999  27.327  1.00  0.00      B    O  
ATOM   4706  H1  HOH B1563      23.745  32.200  26.312  1.00  0.00      B    H  
ATOM   4707  H2  HOH B1563      23.890  31.002  27.421  1.00  0.00      B    H  
ATOM   4708  O   HOH B1564      35.542  36.352  18.230  1.00  0.00      B    O  
ATOM   4709  H1  HOH B1564      35.390  36.831  17.359  1.00  0.00      B    H  
ATOM   4710  H2  HOH B1564      35.584  37.017  19.004  1.00  0.00      B    H  
ATOM   4711  O   HOH B1565      28.342  10.809  23.870  1.00  0.00      B    O  
ATOM   4712  H1  HOH B1565      29.085  10.649  23.251  1.00  0.00      B    H  
ATOM   4713  H2  HOH B1565      27.585  10.387  23.434  1.00  0.00      B    H  
ATOM   4714  O   HOH B1566      24.260  25.398  26.570  1.00  0.00      B    O  
ATOM   4715  H1  HOH B1566      23.564  25.646  27.299  1.00  0.00      B    H  
ATOM   4716  H2  HOH B1566      24.130  24.404  26.373  1.00  0.00      B    H  
ATOM   4717  O   HOH B1567      29.598  16.679  27.993  1.00  0.00      B    O  
ATOM   4718  H1  HOH B1567      29.764  16.918  27.033  1.00  0.00      B    H  
ATOM   4719  H2  HOH B1567      30.530  16.565  28.426  1.00  0.00      B    H  
ATOM   4720  O   HOH B1568       3.563   1.145   2.797  1.00  0.00      B    O  
ATOM   4721  H1  HOH B1568       4.182   1.958   2.763  1.00  0.00      B    H  
ATOM   4722  H2  HOH B1568       2.630   1.387   2.529  1.00  0.00      B    H  
ATOM   4723  O   HOH B1569      28.747  12.806  13.513  1.00  0.00      B    O  
ATOM   4724  H1  HOH B1569      28.179  12.543  14.364  1.00  0.00      B    H  
ATOM   4725  H2  HOH B1569      29.640  12.378  13.511  1.00  0.00      B    H  
ATOM   4726  O   HOH B1570      36.084  25.832  37.507  1.00  0.00      B    O  
ATOM   4727  H1  HOH B1570      35.512  26.618  37.211  1.00  0.00      B    H  
ATOM   4728  H2  HOH B1570      35.460  25.022  37.730  1.00  0.00      B    H  
ATOM   4729  O   HOH B1571      25.600  24.581   9.610  1.00  0.00      B    O  
ATOM   4730  H1  HOH B1571      24.732  24.937   9.213  1.00  0.00      B    H  
ATOM   4731  H2  HOH B1571      26.363  24.616   8.918  1.00  0.00      B    H  
ATOM   4732  O   HOH B1572      13.474  36.045  11.506  1.00  0.00      B    O  
ATOM   4733  H1  HOH B1572      13.455  35.959  12.520  1.00  0.00      B    H  
ATOM   4734  H2  HOH B1572      12.566  36.464  11.249  1.00  0.00      B    H  
ATOM   4735  O   HOH B1573      30.691   7.170  18.773  1.00  0.00      B    O  
ATOM   4736  H1  HOH B1573      31.517   6.684  18.407  1.00  0.00      B    H  
ATOM   4737  H2  HOH B1573      31.087   7.804  19.478  1.00  0.00      B    H  
ATOM   4738  O   HOH B1574      16.560   3.932  30.122  1.00  0.00      B    O  
ATOM   4739  H1  HOH B1574      16.083   3.033  30.338  1.00  0.00      B    H  
ATOM   4740  H2  HOH B1574      16.710   4.039  29.143  1.00  0.00      B    H  
ATOM   4741  O   HOH B1575      19.158  36.358  18.142  1.00  0.00      B    O  
ATOM   4742  H1  HOH B1575      19.887  36.451  17.534  1.00  0.00      B    H  
ATOM   4743  H2  HOH B1575      18.616  37.164  18.149  1.00  0.00      B    H  
ATOM   4744  O   HOH B1576      28.559  35.913  10.439  1.00  0.00      B    O  
ATOM   4745  H1  HOH B1576      29.245  36.541  10.057  1.00  0.00      B    H  
ATOM   4746  H2  HOH B1576      27.681  36.061   9.950  1.00  0.00      B    H  
ATOM   4747  O   HOH B1577      29.164  14.420  24.033  1.00  0.00      B    O  
ATOM   4748  H1  HOH B1577      28.213  14.020  24.113  1.00  0.00      B    H  
ATOM   4749  H2  HOH B1577      29.629  14.366  24.895  1.00  0.00      B    H  
ATOM   4750  O   HOH B1578      33.923  22.847  11.880  1.00  0.00      B    O  
ATOM   4751  H1  HOH B1578      34.748  22.995  12.462  1.00  0.00      B    H  
ATOM   4752  H2  HOH B1578      33.316  23.676  12.110  1.00  0.00      B    H  
ATOM   4753  O   HOH B1579       9.890  21.214  14.646  1.00  0.00      B    O  
ATOM   4754  H1  HOH B1579      10.615  20.660  15.118  1.00  0.00      B    H  
ATOM   4755  H2  HOH B1579      10.147  21.475  13.720  1.00  0.00      B    H  
ATOM   4756  O   HOH B1580      36.864  19.577  21.816  1.00  0.00      B    O  
ATOM   4757  H1  HOH B1580      37.104  20.555  21.700  1.00  0.00      B    H  
ATOM   4758  H2  HOH B1580      37.615  19.101  22.320  1.00  0.00      B    H  
ATOM   4759  O   HOH B1581      19.224  14.912   6.373  1.00  0.00      B    O  
ATOM   4760  H1  HOH B1581      20.066  15.523   6.338  1.00  0.00      B    H  
ATOM   4761  H2  HOH B1581      19.583  13.970   6.157  1.00  0.00      B    H  
ATOM   4762  O   HOH B1582      21.152  19.052   7.975  1.00  0.00      B    O  
ATOM   4763  H1  HOH B1582      20.149  19.028   8.249  1.00  0.00      B    H  
ATOM   4764  H2  HOH B1582      21.763  18.570   8.634  1.00  0.00      B    H  
ATOM   4765  O   HOH B1583      26.407   0.040  19.974  1.00  0.00      B    O  
ATOM   4766  H1  HOH B1583      25.707   0.292  20.672  1.00  0.00      B    H  
ATOM   4767  H2  HOH B1583      25.976  -0.036  19.147  1.00  0.00      B    H  
ATOM   4768  O   HOH B1584       1.685  21.044  23.226  1.00  0.00      B    O  
ATOM   4769  H1  HOH B1584       2.720  20.997  23.351  1.00  0.00      B    H  
ATOM   4770  H2  HOH B1584       1.369  21.986  23.354  1.00  0.00      B    H  
ATOM   4771  O   HOH B1585      31.212  32.492   6.448  1.00  0.00      B    O  
ATOM   4772  H1  HOH B1585      30.992  32.592   7.470  1.00  0.00      B    H  
ATOM   4773  H2  HOH B1585      32.211  32.444   6.427  1.00  0.00      B    H  
ATOM   4774  O   HOH B1586      15.774  33.704  32.914  1.00  0.00      B    O  
ATOM   4775  H1  HOH B1586      14.784  33.518  32.878  1.00  0.00      B    H  
ATOM   4776  H2  HOH B1586      15.946  34.619  32.464  1.00  0.00      B    H  
ATOM   4777  O   HOH B1587       7.519  27.537  35.238  1.00  0.00      B    O  
ATOM   4778  H1  HOH B1587       7.980  28.424  35.051  1.00  0.00      B    H  
ATOM   4779  H2  HOH B1587       6.877  27.485  34.510  1.00  0.00      B    H  
ATOM   4780  O   HOH B1588      19.082  18.212  12.515  1.00  0.00      B    O  
ATOM   4781  H1  HOH B1588      19.633  19.078  12.597  1.00  0.00      B    H  
ATOM   4782  H2  HOH B1588      19.119  17.896  11.524  1.00  0.00      B    H  
ATOM   4783  O   HOH B1589      14.579  12.088   4.113  1.00  0.00      B    O  
ATOM   4784  H1  HOH B1589      13.572  12.060   4.314  1.00  0.00      B    H  
ATOM   4785  H2  HOH B1589      14.659  12.795   3.357  1.00  0.00      B    H  
ATOM   4786  O   HOH B1590       1.142  20.601  27.469  1.00  0.00      B    O  
ATOM   4787  H1  HOH B1590       2.064  20.409  27.002  1.00  0.00      B    H  
ATOM   4788  H2  HOH B1590       0.453  19.916  27.155  1.00  0.00      B    H  
ATOM   4789  O   HOH B1591       9.795  12.813   4.993  1.00  0.00      B    O  
ATOM   4790  H1  HOH B1591       9.208  12.062   5.267  1.00  0.00      B    H  
ATOM   4791  H2  HOH B1591      10.431  13.090   5.766  1.00  0.00      B    H  
ATOM   4792  O   HOH B1592      26.562  14.028  24.270  1.00  0.00      B    O  
ATOM   4793  H1  HOH B1592      25.973  14.161  23.487  1.00  0.00      B    H  
ATOM   4794  H2  HOH B1592      26.015  14.168  25.147  1.00  0.00      B    H  
ATOM   4795  O   HOH B1593      32.895  28.729  30.240  1.00  0.00      B    O  
ATOM   4796  H1  HOH B1593      32.412  28.298  31.064  1.00  0.00      B    H  
ATOM   4797  H2  HOH B1593      33.677  29.333  30.615  1.00  0.00      B    H  
ATOM   4798  O   HOH B1594       7.089  18.211   5.588  1.00  0.00      B    O  
ATOM   4799  H1  HOH B1594       7.652  18.531   6.416  1.00  0.00      B    H  
ATOM   4800  H2  HOH B1594       7.425  17.370   5.086  1.00  0.00      B    H  
ATOM   4801  O   HOH B1595      21.170  24.715  26.606  1.00  0.00      B    O  
ATOM   4802  H1  HOH B1595      20.298  25.196  26.381  1.00  0.00      B    H  
ATOM   4803  H2  HOH B1595      21.658  25.208  27.396  1.00  0.00      B    H  
ATOM   4804  O   HOH B1596      31.348   6.240  29.402  1.00  0.00      B    O  
ATOM   4805  H1  HOH B1596      30.920   6.699  30.224  1.00  0.00      B    H  
ATOM   4806  H2  HOH B1596      32.153   5.664  29.748  1.00  0.00      B    H  
ATOM   4807  O   HOH B1597      29.980  36.979  32.756  1.00  0.00      B    O  
ATOM   4808  H1  HOH B1597      29.159  36.675  33.328  1.00  0.00      B    H  
ATOM   4809  H2  HOH B1597      30.823  36.585  33.049  1.00  0.00      B    H  
ATOM   4810  O   HOH B1598      20.801  29.781  23.613  1.00  0.00      B    O  
ATOM   4811  H1  HOH B1598      20.999  29.451  24.508  1.00  0.00      B    H  
ATOM   4812  H2  HOH B1598      21.031  30.774  23.631  1.00  0.00      B    H  
ATOM   4813  O   HOH B1599      21.512  16.992   5.970  1.00  0.00      B    O  
ATOM   4814  H1  HOH B1599      22.475  17.219   5.913  1.00  0.00      B    H  
ATOM   4815  H2  HOH B1599      21.212  17.664   6.668  1.00  0.00      B    H  
ATOM   4816  O   HOH B1600       5.440  29.728  16.823  1.00  0.00      B    O  
ATOM   4817  H1  HOH B1600       5.423  29.375  15.873  1.00  0.00      B    H  
ATOM   4818  H2  HOH B1600       6.177  29.108  17.190  1.00  0.00      B    H  
ATOM   4819  O   HOH B1601      14.436  25.308  14.287  1.00  0.00      B    O  
ATOM   4820  H1  HOH B1601      14.301  25.845  13.481  1.00  0.00      B    H  
ATOM   4821  H2  HOH B1601      13.908  24.450  14.206  1.00  0.00      B    H  
ATOM   4822  O   HOH B1602      36.095  33.245  13.252  1.00  0.00      B    O  
ATOM   4823  H1  HOH B1602      36.806  32.552  13.028  1.00  0.00      B    H  
ATOM   4824  H2  HOH B1602      36.396  33.564  14.134  1.00  0.00      B    H  
ATOM   4825  O   HOH B1603       5.587  20.814   9.545  1.00  0.00      B    O  
ATOM   4826  H1  HOH B1603       5.467  19.970  10.116  1.00  0.00      B    H  
ATOM   4827  H2  HOH B1603       6.063  20.629   8.644  1.00  0.00      B    H  
ATOM   4828  O   HOH B1604      32.044   2.753  38.443  1.00  0.00      B    O  
ATOM   4829  H1  HOH B1604      31.791   3.224  37.543  1.00  0.00      B    H  
ATOM   4830  H2  HOH B1604      31.822   1.742  38.463  1.00  0.00      B    H  
ATOM   4831  O   HOH B1605       2.141  16.683  11.834  1.00  0.00      B    O  
ATOM   4832  H1  HOH B1605       2.723  17.129  12.484  1.00  0.00      B    H  
ATOM   4833  H2  HOH B1605       1.293  17.155  11.815  1.00  0.00      B    H  
ATOM   4834  O   HOH B1606       2.215  23.359   2.856  1.00  0.00      B    O  
ATOM   4835  H1  HOH B1606       3.156  23.528   2.430  1.00  0.00      B    H  
ATOM   4836  H2  HOH B1606       2.232  23.770   3.755  1.00  0.00      B    H  
ATOM   4837  O   HOH B1607      27.038   5.878  13.008  1.00  0.00      B    O  
ATOM   4838  H1  HOH B1607      26.941   6.326  12.128  1.00  0.00      B    H  
ATOM   4839  H2  HOH B1607      27.976   5.852  13.247  1.00  0.00      B    H  
ATOM   4840  O   HOH B1608      20.108  14.226  12.044  1.00  0.00      B    O  
ATOM   4841  H1  HOH B1608      20.237  13.266  11.724  1.00  0.00      B    H  
ATOM   4842  H2  HOH B1608      20.651  14.765  11.367  1.00  0.00      B    H  
ATOM   4843  O   HOH B1609      22.586  12.080   7.669  1.00  0.00      B    O  
ATOM   4844  H1  HOH B1609      21.902  11.380   7.862  1.00  0.00      B    H  
ATOM   4845  H2  HOH B1609      23.420  11.684   7.284  1.00  0.00      B    H  
ATOM   4846  O   HOH B1610      24.759  34.877   0.590  1.00  0.00      B    O  
ATOM   4847  H1  HOH B1610      24.868  33.876   0.566  1.00  0.00      B    H  
ATOM   4848  H2  HOH B1610      25.310  35.251   1.284  1.00  0.00      B    H  
ATOM   4849  O   HOH B1611      27.330  31.427  34.662  1.00  0.00      B    O  
ATOM   4850  H1  HOH B1611      27.489  31.665  35.627  1.00  0.00      B    H  
ATOM   4851  H2  HOH B1611      28.003  31.969  34.154  1.00  0.00      B    H  
ATOM   4852  O   HOH B1612      14.237  32.224   2.411  1.00  0.00      B    O  
ATOM   4853  H1  HOH B1612      13.252  32.111   2.658  1.00  0.00      B    H  
ATOM   4854  H2  HOH B1612      14.797  32.190   3.237  1.00  0.00      B    H  
ATOM   4855  O   HOH B1613       7.954  15.056  36.166  1.00  0.00      B    O  
ATOM   4856  H1  HOH B1613       7.598  15.523  37.030  1.00  0.00      B    H  
ATOM   4857  H2  HOH B1613       8.894  14.802  36.362  1.00  0.00      B    H  
ATOM   4858  O   HOH B1614      20.081   9.189  19.312  1.00  0.00      B    O  
ATOM   4859  H1  HOH B1614      20.490   9.402  18.421  1.00  0.00      B    H  
ATOM   4860  H2  HOH B1614      20.818   8.833  19.919  1.00  0.00      B    H  
ATOM   4861  O   HOH B1615      15.274  15.993   3.303  1.00  0.00      B    O  
ATOM   4862  H1  HOH B1615      14.591  16.620   3.721  1.00  0.00      B    H  
ATOM   4863  H2  HOH B1615      16.076  15.890   4.013  1.00  0.00      B    H  
ATOM   4864  O   HOH B1616      27.271  30.696  30.394  1.00  0.00      B    O  
ATOM   4865  H1  HOH B1616      28.117  30.665  30.950  1.00  0.00      B    H  
ATOM   4866  H2  HOH B1616      26.512  30.061  30.691  1.00  0.00      B    H  
ATOM   4867  O   HOH B1617      33.040  14.625  31.012  1.00  0.00      B    O  
ATOM   4868  H1  HOH B1617      33.740  14.014  30.547  1.00  0.00      B    H  
ATOM   4869  H2  HOH B1617      32.326  14.055  31.451  1.00  0.00      B    H  
ATOM   4870  O   HOH B1618       3.263  17.815   8.646  1.00  0.00      B    O  
ATOM   4871  H1  HOH B1618       3.354  18.312   7.764  1.00  0.00      B    H  
ATOM   4872  H2  HOH B1618       2.240  17.756   8.720  1.00  0.00      B    H  
ATOM   4873  O   HOH B1619       9.393  35.999   1.079  1.00  0.00      B    O  
ATOM   4874  H1  HOH B1619       8.661  35.940   0.349  1.00  0.00      B    H  
ATOM   4875  H2  HOH B1619       9.710  35.101   1.376  1.00  0.00      B    H  
ATOM   4876  O   HOH B1620      10.722   4.204   4.633  1.00  0.00      B    O  
ATOM   4877  H1  HOH B1620      10.848   3.239   4.947  1.00  0.00      B    H  
ATOM   4878  H2  HOH B1620       9.696   4.374   4.695  1.00  0.00      B    H  
ATOM   4879  O   HOH B1621      28.513  34.567  16.967  1.00  0.00      B    O  
ATOM   4880  H1  HOH B1621      27.633  35.042  17.084  1.00  0.00      B    H  
ATOM   4881  H2  HOH B1621      29.193  35.031  17.543  1.00  0.00      B    H  
ATOM   4882  O   HOH B1622      22.588  12.864   4.643  1.00  0.00      B    O  
ATOM   4883  H1  HOH B1622      23.364  12.887   5.319  1.00  0.00      B    H  
ATOM   4884  H2  HOH B1622      22.729  12.112   4.012  1.00  0.00      B    H  
ATOM   4885  O   HOH B1623      31.629  36.023  10.883  1.00  0.00      B    O  
ATOM   4886  H1  HOH B1623      31.730  36.429  11.819  1.00  0.00      B    H  
ATOM   4887  H2  HOH B1623      32.289  35.295  10.826  1.00  0.00      B    H  
ATOM   4888  O   HOH B1624       7.153  24.219   4.422  1.00  0.00      B    O  
ATOM   4889  H1  HOH B1624       7.264  25.158   4.691  1.00  0.00      B    H  
ATOM   4890  H2  HOH B1624       6.654  23.803   5.202  1.00  0.00      B    H  
ATOM   4891  O   HOH B1625      37.286  33.840  21.103  1.00  0.00      B    O  
ATOM   4892  H1  HOH B1625      37.386  32.940  20.641  1.00  0.00      B    H  
ATOM   4893  H2  HOH B1625      37.831  34.505  20.568  1.00  0.00      B    H  
ATOM   4894  O   HOH B1626       5.490  36.308   9.457  1.00  0.00      B    O  
ATOM   4895  H1  HOH B1626       5.306  36.113  10.434  1.00  0.00      B    H  
ATOM   4896  H2  HOH B1626       5.941  35.501   9.054  1.00  0.00      B    H  
ATOM   4897  O   HOH B1627      22.649  34.685   2.598  1.00  0.00      B    O  
ATOM   4898  H1  HOH B1627      23.565  34.771   2.944  1.00  0.00      B    H  
ATOM   4899  H2  HOH B1627      22.107  34.208   3.327  1.00  0.00      B    H  
ATOM   4900  O   HOH B1628      22.676  21.760   3.571  1.00  0.00      B    O  
ATOM   4901  H1  HOH B1628      23.515  22.383   3.653  1.00  0.00      B    H  
ATOM   4902  H2  HOH B1628      22.024  22.099   4.237  1.00  0.00      B    H  
ATOM   4903  O   HOH B1629      16.840  33.252  18.348  1.00  0.00      B    O  
ATOM   4904  H1  HOH B1629      17.840  33.222  18.512  1.00  0.00      B    H  
ATOM   4905  H2  HOH B1629      16.429  32.398  18.701  1.00  0.00      B    H  
ATOM   4906  O   HOH B1630      28.059  21.774  19.667  1.00  0.00      B    O  
ATOM   4907  H1  HOH B1630      27.682  20.839  19.708  1.00  0.00      B    H  
ATOM   4908  H2  HOH B1630      28.593  21.811  18.744  1.00  0.00      B    H  
ATOM   4909  O   HOH B1631      23.925  38.732   4.220  1.00  0.00      B    O  
ATOM   4910  H1  HOH B1631      24.139  38.119   4.956  1.00  0.00      B    H  
ATOM   4911  H2  HOH B1631      23.910  39.704   4.517  1.00  0.00      B    H  
ATOM   4912  O   HOH B1632      38.667   4.111  33.451  1.00  0.00      B    O  
ATOM   4913  H1  HOH B1632      38.993   3.149  33.141  1.00  0.00      B    H  
ATOM   4914  H2  HOH B1632      38.229   4.512  32.635  1.00  0.00      B    H  
ATOM   4915  O   HOH B1633      21.604   0.904   8.868  1.00  0.00      B    O  
ATOM   4916  H1  HOH B1633      22.544   1.215   9.120  1.00  0.00      B    H  
ATOM   4917  H2  HOH B1633      21.530  -0.050   9.012  1.00  0.00      B    H  
ATOM   4918  O   HOH B1634       1.563  13.532  38.527  1.00  0.00      B    O  
ATOM   4919  H1  HOH B1634       0.604  13.124  38.502  1.00  0.00      B    H  
ATOM   4920  H2  HOH B1634       1.443  14.454  38.087  1.00  0.00      B    H  
ATOM   4921  O   HOH B1635      12.661  12.365  11.757  1.00  0.00      B    O  
ATOM   4922  H1  HOH B1635      13.187  11.865  11.027  1.00  0.00      B    H  
ATOM   4923  H2  HOH B1635      12.618  13.364  11.517  1.00  0.00      B    H  
ATOM   4924  O   HOH B1636       3.386   5.849  23.548  1.00  0.00      B    O  
ATOM   4925  H1  HOH B1636       2.522   5.904  24.166  1.00  0.00      B    H  
ATOM   4926  H2  HOH B1636       4.150   6.215  24.067  1.00  0.00      B    H  
ATOM   4927  O   HOH B1637      14.146   4.038   8.351  1.00  0.00      B    O  
ATOM   4928  H1  HOH B1637      13.364   4.660   8.619  1.00  0.00      B    H  
ATOM   4929  H2  HOH B1637      14.103   3.223   8.919  1.00  0.00      B    H  
ATOM   4930  O   HOH B1638       3.534  26.520  15.546  1.00  0.00      B    O  
ATOM   4931  H1  HOH B1638       3.380  26.393  16.541  1.00  0.00      B    H  
ATOM   4932  H2  HOH B1638       3.729  25.557  15.253  1.00  0.00      B    H  
ATOM   4933  O   HOH B1639       6.866  38.676   4.561  1.00  0.00      B    O  
ATOM   4934  H1  HOH B1639       6.665  38.364   5.469  1.00  0.00      B    H  
ATOM   4935  H2  HOH B1639       6.578  39.669   4.492  1.00  0.00      B    H  
ATOM   4936  O   HOH B1640      32.888  37.488  29.641  1.00  0.00      B    O
[truncated: 87,647 more chars]
