# Supplementary material for: ECE vs DISP Mechanisms in Anodic Electrolysis of Benzyl Alcohols: Computational Prediction of Microscopic Rate Constants
Source: J Phys Chem C Nanomater Interfaces. 2025 Aug 28;129(36):16076–96. doi: 10.1021/acs.jpcc.5c04347 (PMC12434723; doi:10.1021/acs.jpcc.5c04347)
Supplement: Supplementary file 2 [file jp5c04347_si_002.zip › example_simulation_inputs/QMMM_simulation_bulk_H2O_base_OAc/start_29_2.250_coords.pdb]

TITLE     MDANALYSIS FRAME 0: Created by PDBWriter
CRYST1   39.149   39.149   39.149  90.00  90.00  90.00 P 1           1
ATOM      1  C00 2ag A   1      14.348  17.758  19.339  1.00  0.00      A    C  
ATOM      2  O01 2ag A   1      14.504  18.132  20.704  1.00  0.00      A    O  
ATOM      3  C02 2ag A   1      14.048  19.453  20.876  1.00  0.00      A    C  
ATOM      4  C03 2ag A   1      14.773  20.620  20.427  1.00  0.00      A    C  
ATOM      5  C04 2ag A   1      14.436  21.908  20.741  1.00  0.00      A    C  
ATOM      6  C05 2ag A   1      13.322  22.146  21.595  1.00  0.00      A    C  
ATOM      7  C06 2ag A   1      12.961  23.434  22.093  1.00  0.00      A    C  
ATOM      8  O07 2ag A   1      11.955  23.443  22.862  1.00  0.00      A    O  
ATOM      9  C08 2ag A   1      12.647  21.007  22.082  1.00  0.00      A    C  
ATOM     10  C09 2ag A   1      12.939  19.700  21.705  1.00  0.00      A    C  
ATOM     11  H0A 2ag A   1      14.969  18.340  18.626  1.00  0.00      A    H  
ATOM     12  H0B 2ag A   1      14.734  16.700  19.296  1.00  0.00      A    H  
ATOM     13  H0C 2ag A   1      13.328  17.776  19.060  1.00  0.00      A    H  
ATOM     14  H0D 2ag A   1      15.667  20.499  19.789  1.00  0.00      A    H  
ATOM     15  H0E 2ag A   1      15.065  22.648  20.205  1.00  0.00      A    H  
ATOM     16  H0F 2ag A   1      13.315  24.398  21.637  1.00  0.00      A    H  
ATOM     17  H0G 2ag A   1      10.456  25.129  20.727  1.00  0.00      A    H  
ATOM     18  H0H 2ag A   1      11.496  24.362  22.868  1.00  0.00      A    H  
ATOM     19  H0I 2ag A   1      11.762  21.140  22.740  1.00  0.00      A    H  
ATOM     20  H0J 2ag A   1      12.357  18.857  22.088  1.00  0.00      A    H  
ATOM     21  C00 ACA B   2      11.041  26.693  21.873  1.00  0.00      B    C  
ATOM     22  C01 ACA B   2      11.188  28.196  21.869  1.00  0.00      B    C  
ATOM     23  O02 ACA B   2      11.321  25.991  22.856  1.00  0.00      B    O  
ATOM     24  O03 ACA B   2      10.710  26.144  20.700  1.00  0.00      B    O  
ATOM     25  H04 ACA B   2      10.174  28.577  22.119  1.00  0.00      B    H  
ATOM     26  H05 ACA B   2      11.517  28.567  20.810  1.00  0.00      B    H  
ATOM     27  H06 ACA B   2      11.779  28.448  22.718  1.00  0.00      B    H  
ATOM     28  O   HOH B   1       8.045  18.249   6.362  1.00  0.00      B    O  
ATOM     29  H1  HOH B   1       8.276  19.175   6.400  1.00  0.00      B    H  
ATOM     30  H2  HOH B   1       8.906  17.697   6.209  1.00  0.00      B    H  
ATOM     31  O   HOH B   2      12.388  30.954  12.890  1.00  0.00      B    O  
ATOM     32  H1  HOH B   2      12.851  30.073  13.161  1.00  0.00      B    H  
ATOM     33  H2  HOH B   2      12.059  30.864  11.952  1.00  0.00      B    H  
ATOM     34  O   HOH B   4      10.563  20.914  11.820  1.00  0.00      B    O  
ATOM     35  H1  HOH B   4      10.532  20.267  12.601  1.00  0.00      B    H  
ATOM     36  H2  HOH B   4       9.588  20.975  11.475  1.00  0.00      B    H  
ATOM     37  O   HOH B   5      12.384  23.702  25.693  1.00  0.00      B    O  
ATOM     38  H1  HOH B   5      12.414  23.161  24.835  1.00  0.00      B    H  
ATOM     39  H2  HOH B   5      12.797  23.148  26.461  1.00  0.00      B    H  
ATOM     40  O   HOH B   7      19.524  22.705  11.607  1.00  0.00      B    O  
ATOM     41  H1  HOH B   7      18.935  22.186  12.216  1.00  0.00      B    H  
ATOM     42  H2  HOH B   7      20.501  22.575  11.879  1.00  0.00      B    H  
ATOM     43  O   HOH B   8       8.354  21.553  21.889  1.00  0.00      B    O  
ATOM     44  H1  HOH B   8       8.360  20.589  22.273  1.00  0.00      B    H  
ATOM     45  H2  HOH B   8       7.966  22.231  22.535  1.00  0.00      B    H  
ATOM     46  O   HOH B   9       9.863  23.580  20.474  1.00  0.00      B    O  
ATOM     47  H1  HOH B   9       9.456  22.758  20.872  1.00  0.00      B    H  
ATOM     48  H2  HOH B   9      10.174  23.395  19.541  1.00  0.00      B    H  
ATOM     49  O   HOH B  10      13.469  17.156  11.926  1.00  0.00      B    O  
ATOM     50  H1  HOH B  10      13.067  17.432  11.036  1.00  0.00      B    H  
ATOM     51  H2  HOH B  10      13.545  16.123  11.908  1.00  0.00      B    H  
ATOM     52  O   HOH B  11      10.253  19.214  13.747  1.00  0.00      B    O  
ATOM     53  H1  HOH B  11      11.040  18.668  14.064  1.00  0.00      B    H  
ATOM     54  H2  HOH B  11       9.528  18.557  13.350  1.00  0.00      B    H  
ATOM     55  O   HOH B  12      18.323  21.230   8.834  1.00  0.00      B    O  
ATOM     56  H1  HOH B  12      18.188  20.566   9.644  1.00  0.00      B    H  
ATOM     57  H2  HOH B  12      17.818  22.113   8.950  1.00  0.00      B    H  
ATOM     58  O   HOH B  13       5.121  13.108  33.086  1.00  0.00      B    O  
ATOM     59  H1  HOH B  13       5.244  12.652  34.008  1.00  0.00      B    H  
ATOM     60  H2  HOH B  13       6.009  12.903  32.655  1.00  0.00      B    H  
ATOM     61  O   HOH B  14      22.461   0.809  30.679  1.00  0.00      B    O  
ATOM     62  H1  HOH B  14      22.798   0.102  30.044  1.00  0.00      B    H  
ATOM     63  H2  HOH B  14      21.744   0.343  31.244  1.00  0.00      B    H  
ATOM     64  O   HOH B  15      12.451  19.169  16.270  1.00  0.00      B    O  
ATOM     65  H1  HOH B  15      12.323  19.396  17.257  1.00  0.00      B    H  
ATOM     66  H2  HOH B  15      11.743  18.504  16.032  1.00  0.00      B    H  
ATOM     67  O   HOH B  16      35.409  21.449   8.342  1.00  0.00      B    O  
ATOM     68  H1  HOH B  16      36.429  21.363   8.180  1.00  0.00      B    H  
ATOM     69  H2  HOH B  16      35.062  20.946   9.077  1.00  0.00      B    H  
ATOM     70  O   HOH B  17      10.217  16.326  21.426  1.00  0.00      B    O  
ATOM     71  H1  HOH B  17       9.878  15.702  20.713  1.00  0.00      B    H  
ATOM     72  H2  HOH B  17      11.045  15.970  21.765  1.00  0.00      B    H  
ATOM     73  O   HOH B  18       5.928   2.256  11.925  1.00  0.00      B    O  
ATOM     74  H1  HOH B  18       5.046   2.257  12.465  1.00  0.00      B    H  
ATOM     75  H2  HOH B  18       6.727   2.292  12.542  1.00  0.00      B    H  
ATOM     76  O   HOH B  19      14.023   2.400  32.874  1.00  0.00      B    O  
ATOM     77  H1  HOH B  19      13.648   2.455  31.976  1.00  0.00      B    H  
ATOM     78  H2  HOH B  19      13.286   2.643  33.506  1.00  0.00      B    H  
ATOM     79  O   HOH B  20       6.602  26.353  16.301  1.00  0.00      B    O  
ATOM     80  H1  HOH B  20       7.399  26.407  15.640  1.00  0.00      B    H  
ATOM     81  H2  HOH B  20       5.918  25.738  15.877  1.00  0.00      B    H  
ATOM     82  O   HOH B  21      12.346  25.177  29.011  1.00  0.00      B    O  
ATOM     83  H1  HOH B  21      12.835  24.372  28.640  1.00  0.00      B    H  
ATOM     84  H2  HOH B  21      11.808  24.910  29.800  1.00  0.00      B    H  
ATOM     85  O   HOH B  22      21.604   3.167   2.411  1.00  0.00      B    O  
ATOM     86  H1  HOH B  22      21.977   2.901   1.501  1.00  0.00      B    H  
ATOM     87  H2  HOH B  22      21.119   2.343   2.789  1.00  0.00      B    H  
ATOM     88  O   HOH B  23      28.382  20.754  17.650  1.00  0.00      B    O  
ATOM     89  H1  HOH B  23      27.833  20.677  18.488  1.00  0.00      B    H  
ATOM     90  H2  HOH B  23      28.749  21.705  17.698  1.00  0.00      B    H  
ATOM     91  O   HOH B  24      29.605  19.105  29.478  1.00  0.00      B    O  
ATOM     92  H1  HOH B  24      30.339  18.592  29.902  1.00  0.00      B    H  
ATOM     93  H2  HOH B  24      29.716  18.940  28.511  1.00  0.00      B    H  
ATOM     94  O   HOH B  25      19.759  16.450  16.825  1.00  0.00      B    O  
ATOM     95  H1  HOH B  25      18.851  16.852  16.927  1.00  0.00      B    H  
ATOM     96  H2  HOH B  25      19.735  15.509  17.139  1.00  0.00      B    H  
ATOM     97  O   HOH B  26      15.506  33.457  17.077  1.00  0.00      B    O  
ATOM     98  H1  HOH B  26      15.203  34.342  16.740  1.00  0.00      B    H  
ATOM     99  H2  HOH B  26      16.117  33.743  17.865  1.00  0.00      B    H  
ATOM    100  O   HOH B  27      10.011   9.200  13.542  1.00  0.00      B    O  
ATOM    101  H1  HOH B  27      10.315   8.284  13.194  1.00  0.00      B    H  
ATOM    102  H2  HOH B  27       9.013   9.154  13.580  1.00  0.00      B    H  
ATOM    103  O   HOH B  28      30.082  24.040  28.043  1.00  0.00      B    O  
ATOM    104  H1  HOH B  28      29.850  24.475  28.917  1.00  0.00      B    H  
ATOM    105  H2  HOH B  28      30.953  23.549  28.167  1.00  0.00      B    H  
ATOM    106  O   HOH B  29      29.362  36.730  31.403  1.00  0.00      B    O  
ATOM    107  H1  HOH B  29      28.360  36.792  31.696  1.00  0.00      B    H  
ATOM    108  H2  HOH B  29      29.974  37.285  31.980  1.00  0.00      B    H  
ATOM    109  O   HOH B  30      34.080  25.034  37.440  1.00  0.00      B    O  
ATOM    110  H1  HOH B  30      35.091  24.788  37.353  1.00  0.00      B    H  
ATOM    111  H2  HOH B  30      33.907  25.542  38.280  1.00  0.00      B    H  
ATOM    112  O   HOH B  31      28.752  21.713   4.507  1.00  0.00      B    O  
ATOM    113  H1  HOH B  31      28.804  22.128   3.562  1.00  0.00      B    H  
ATOM    114  H2  HOH B  31      28.292  22.386   5.114  1.00  0.00      B    H  
ATOM    115  O   HOH B  32      33.715  33.030  12.187  1.00  0.00      B    O  
ATOM    116  H1  HOH B  32      33.836  32.307  12.905  1.00  0.00      B    H  
ATOM    117  H2  HOH B  32      34.390  33.743  12.330  1.00  0.00      B    H  
ATOM    118  O   HOH B  33       9.592  24.007   2.853  1.00  0.00      B    O  
ATOM    119  H1  HOH B  33      10.569  24.020   3.044  1.00  0.00      B    H  
ATOM    120  H2  HOH B  33       9.263  23.196   3.347  1.00  0.00      B    H  
ATOM    121  O   HOH B  34      28.532   2.799   7.036  1.00  0.00      B    O  
ATOM    122  H1  HOH B  34      28.918   2.037   7.627  1.00  0.00      B    H  
ATOM    123  H2  HOH B  34      28.687   3.742   7.450  1.00  0.00      B    H  
ATOM    124  O   HOH B  35      21.353  12.143  34.842  1.00  0.00      B    O  
ATOM    125  H1  HOH B  35      21.884  11.239  34.908  1.00  0.00      B    H  
ATOM    126  H2  HOH B  35      20.582  12.111  35.499  1.00  0.00      B    H  
ATOM    127  O   HOH B  36      20.424  18.727  26.763  1.00  0.00      B    O  
ATOM    128  H1  HOH B  36      20.567  19.304  25.942  1.00  0.00      B    H  
ATOM    129  H2  HOH B  36      21.276  18.221  26.896  1.00  0.00      B    H  
ATOM    130  O   HOH B  37      26.692  16.247  13.308  1.00  0.00      B    O  
ATOM    131  H1  HOH B  37      26.465  16.764  14.176  1.00  0.00      B    H  
ATOM    132  H2  HOH B  37      26.803  16.959  12.610  1.00  0.00      B    H  
ATOM    133  O   HOH B  38       6.338  20.340  39.267  1.00  0.00      B    O  
ATOM    134  H1  HOH B  38       7.100  20.165  38.719  1.00  0.00      B    H  
ATOM    135  H2  HOH B  38       5.594  20.843  38.824  1.00  0.00      B    H  
ATOM    136  O   HOH B  39      16.321  32.859  31.746  1.00  0.00      B    O  
ATOM    137  H1  HOH B  39      16.670  32.756  30.791  1.00  0.00      B    H  
ATOM    138  H2  HOH B  39      16.069  31.919  32.140  1.00  0.00      B    H  
ATOM    139  O   HOH B  40      36.727   0.417  28.785  1.00  0.00      B    O  
ATOM    140  H1  HOH B  40      37.283   0.354  27.936  1.00  0.00      B    H  
ATOM    141  H2  HOH B  40      36.919  -0.461  29.309  1.00  0.00      B    H  
ATOM    142  O   HOH B  41      18.171  23.103  21.354  1.00  0.00      B    O  
ATOM    143  H1  HOH B  41      18.307  22.489  22.131  1.00  0.00      B    H  
ATOM    144  H2  HOH B  41      18.263  22.592  20.446  1.00  0.00      B    H  
ATOM    145  O   HOH B  42      35.387  37.846  19.877  1.00  0.00      B    O  
ATOM    146  H1  HOH B  42      35.124  38.721  20.422  1.00  0.00      B    H  
ATOM    147  H2  HOH B  42      35.580  38.217  18.902  1.00  0.00      B    H  
ATOM    148  O   HOH B  43      31.825  28.002  23.782  1.00  0.00      B    O  
ATOM    149  H1  HOH B  43      32.247  27.432  23.031  1.00  0.00      B    H  
ATOM    150  H2  HOH B  43      31.012  27.522  24.002  1.00  0.00      B    H  
ATOM    151  O   HOH B  44      32.022  32.118  10.148  1.00  0.00      B    O  
ATOM    152  H1  HOH B  44      32.711  32.291  10.831  1.00  0.00      B    H  
ATOM    153  H2  HOH B  44      31.961  31.136  10.102  1.00  0.00      B    H  
ATOM    154  O   HOH B  45       3.975  25.078  25.452  1.00  0.00      B    O  
ATOM    155  H1  HOH B  45       3.654  24.139  25.213  1.00  0.00      B    H  
ATOM    156  H2  HOH B  45       4.785  25.078  26.087  1.00  0.00      B    H  
ATOM    157  O   HOH B  46      23.456  35.249  37.410  1.00  0.00      B    O  
ATOM    158  H1  HOH B  46      22.774  34.568  37.828  1.00  0.00      B    H  
ATOM    159  H2  HOH B  46      23.571  35.947  38.061  1.00  0.00      B    H  
ATOM    160  O   HOH B  47      29.455   1.049  33.183  1.00  0.00      B    O  
ATOM    161  H1  HOH B  47      28.636   0.508  33.316  1.00  0.00      B    H  
ATOM    162  H2  HOH B  47      29.205   1.965  32.758  1.00  0.00      B    H  
ATOM    163  O   HOH B  48      22.869  37.689  23.457  1.00  0.00      B    O  
ATOM    164  H1  HOH B  48      22.727  37.605  24.482  1.00  0.00      B    H  
ATOM    165  H2  HOH B  48      22.317  38.500  23.208  1.00  0.00      B    H  
ATOM    166  O   HOH B  49      32.095  24.229  18.708  1.00  0.00      B    O  
ATOM    167  H1  HOH B  49      32.892  24.614  18.168  1.00  0.00      B    H  
ATOM    168  H2  HOH B  49      32.419  23.731  19.501  1.00  0.00      B    H  
ATOM    169  O   HOH B  50      24.171  33.823  20.870  1.00  0.00      B    O  
ATOM    170  H1  HOH B  50      23.359  34.476  20.970  1.00  0.00      B    H  
ATOM    171  H2  HOH B  50      23.801  32.863  20.789  1.00  0.00      B    H  
ATOM    172  O   HOH B  51      10.553  38.421  29.032  1.00  0.00      B    O  
ATOM    173  H1  HOH B  51      10.505  37.427  28.923  1.00  0.00      B    H  
ATOM    174  H2  HOH B  51      10.248  38.737  28.141  1.00  0.00      B    H  
ATOM    175  O   HOH B  52      19.242  33.013  13.033  1.00  0.00      B    O  
ATOM    176  H1  HOH B  52      19.296  32.813  12.052  1.00  0.00      B    H  
ATOM    177  H2  HOH B  52      18.251  33.182  13.269  1.00  0.00      B    H  
ATOM    178  O   HOH B  53      25.096   2.607  14.210  1.00  0.00      B    O  
ATOM    179  H1  HOH B  53      25.816   2.409  13.561  1.00  0.00      B    H  
ATOM    180  H2  HOH B  53      24.210   2.656  13.718  1.00  0.00      B    H  
ATOM    181  O   HOH B  54      32.832  32.710  20.173  1.00  0.00      B    O  
ATOM    182  H1  HOH B  54      33.826  32.527  20.309  1.00  0.00      B    H  
ATOM    183  H2  HOH B  54      32.384  32.329  21.019  1.00  0.00      B    H  
ATOM    184  O   HOH B  55       5.525  34.689  19.530  1.00  0.00      B    O  
ATOM    185  H1  HOH B  55       6.292  34.325  19.004  1.00  0.00      B    H  
ATOM    186  H2  HOH B  55       4.875  35.154  18.970  1.00  0.00      B    H  
ATOM    187  O   HOH B  56      31.755  39.477  15.017  1.00  0.00      B    O  
ATOM    188  H1  HOH B  56      32.487  39.401  14.372  1.00  0.00      B    H  
ATOM    189  H2  HOH B  56      31.365  38.545  15.038  1.00  0.00      B    H  
ATOM    190  O   HOH B  57      26.872  30.396  30.335  1.00  0.00      B    O  
ATOM    191  H1  HOH B  57      26.072  30.141  30.969  1.00  0.00      B    H  
ATOM    192  H2  HOH B  57      26.566  30.573  29.385  1.00  0.00      B    H  
ATOM    193  O   HOH B  58      28.875  30.548  36.639  1.00  0.00      B    O  
ATOM    194  H1  HOH B  58      29.353  31.302  37.078  1.00  0.00      B    H  
ATOM    195  H2  HOH B  58      29.381  30.235  35.816  1.00  0.00      B    H  
ATOM    196  O   HOH B  59       9.504   0.312  16.046  1.00  0.00      B    O  
ATOM    197  H1  HOH B  59       9.606  -0.641  16.335  1.00  0.00      B    H  
ATOM    198  H2  HOH B  59       9.774   0.389  15.039  1.00  0.00      B    H  
ATOM    199  O   HOH B  60      31.126   3.384  34.962  1.00  0.00      B    O  
ATOM    200  H1  HOH B  60      31.808   3.744  34.284  1.00  0.00      B    H  
ATOM    201  H2  HOH B  60      30.274   3.954  34.821  1.00  0.00      B    H  
ATOM    202  O   HOH B  61      29.140   8.096  17.688  1.00  0.00      B    O  
ATOM    203  H1  HOH B  61      28.561   8.736  17.158  1.00  0.00      B    H  
ATOM    204  H2  HOH B  61      28.912   7.190  17.347  1.00  0.00      B    H  
ATOM    205  O   HOH B  62       1.862   2.261  26.832  1.00  0.00      B    O  
ATOM    206  H1  HOH B  62       1.314   2.730  27.532  1.00  0.00      B    H  
ATOM    207  H2  HOH B  62       2.588   1.837  27.371  1.00  0.00      B    H  
ATOM    208  O   HOH B  63      25.920   5.233  26.766  1.00  0.00      B    O  
ATOM    209  H1  HOH B  63      25.293   4.782  26.102  1.00  0.00      B    H  
ATOM    210  H2  HOH B  63      25.729   4.903  27.722  1.00  0.00      B    H  
ATOM    211  O   HOH B  64      38.119   9.865  22.523  1.00  0.00      B    O  
ATOM    212  H1  HOH B  64      37.249   9.812  23.024  1.00  0.00      B    H  
ATOM    213  H2  HOH B  64      38.766  10.433  23.071  1.00  0.00      B    H  
ATOM    214  O   HOH B  65      20.018  14.555  21.374  1.00  0.00      B    O  
ATOM    215  H1  HOH B  65      19.154  14.068  21.051  1.00  0.00      B    H  
ATOM    216  H2  HOH B  65      20.441  14.013  22.185  1.00  0.00      B    H  
ATOM    217  O   HOH B  66      10.044   9.235  38.737  1.00  0.00      B    O  
ATOM    218  H1  HOH B  66       9.948  10.252  38.941  1.00  0.00      B    H  
ATOM    219  H2  HOH B  66      10.659   8.782  39.465  1.00  0.00      B    H  
ATOM    220  O   HOH B  67      34.188  31.236  34.466  1.00  0.00      B    O  
ATOM    221  H1  HOH B  67      34.004  32.208  34.303  1.00  0.00      B    H  
ATOM    222  H2  HOH B  67      34.319  31.162  35.466  1.00  0.00      B    H  
ATOM    223  O   HOH B  68      17.939  13.367  29.595  1.00  0.00      B    O  
ATOM    224  H1  HOH B  68      17.160  12.699  29.297  1.00  0.00      B    H  
ATOM    225  H2  HOH B  68      18.801  13.053  29.147  1.00  0.00      B    H  
ATOM    226  O   HOH B  69      29.132  11.104  10.524  1.00  0.00      B    O  
ATOM    227  H1  HOH B  69      28.462  11.577   9.904  1.00  0.00      B    H  
ATOM    228  H2  HOH B  69      29.454  11.694  11.278  1.00  0.00      B    H  
ATOM    229  O   HOH B  70      10.185  33.272  30.558  1.00  0.00      B    O  
ATOM    230  H1  HOH B  70      11.183  33.117  30.567  1.00  0.00      B    H  
ATOM    231  H2  HOH B  70       9.819  32.691  29.826  1.00  0.00      B    H  
ATOM    232  O   HOH B  71       1.418  24.341  22.525  1.00  0.00      B    O  
ATOM    233  H1  HOH B  71       0.893  23.529  22.285  1.00  0.00      B    H  
ATOM    234  H2  HOH B  71       2.321  24.162  22.760  1.00  0.00      B    H  
ATOM    235  O   HOH B  72      24.632   0.068   1.519  1.00  0.00      B    O  
ATOM    236  H1  HOH B  72      24.556   0.530   2.431  1.00  0.00      B    H  
ATOM    237  H2  HOH B  72      25.044   0.755   0.888  1.00  0.00      B    H  
ATOM    238  O   HOH B  73       9.245  37.415  31.619  1.00  0.00      B    O  
ATOM    239  H1  HOH B  73      10.153  37.469  31.184  1.00  0.00      B    H  
ATOM    240  H2  HOH B  73       8.756  36.658  31.181  1.00  0.00      B    H  
ATOM    241  O   HOH B  74      31.570  12.992  24.230  1.00  0.00      B    O  
ATOM    242  H1  HOH B  74      32.252  13.629  24.654  1.00  0.00      B    H  
ATOM    243  H2  HOH B  74      30.986  13.555  23.605  1.00  0.00      B    H  
ATOM    244  O   HOH B  75       1.115   7.684   5.506  1.00  0.00      B    O  
ATOM    245  H1  HOH B  75       1.539   7.853   6.426  1.00  0.00      B    H  
ATOM    246  H2  HOH B  75       1.399   6.745   5.166  1.00  0.00      B    H  
ATOM    247  O   HOH B  76      27.711  13.380  12.806  1.00  0.00      B    O  
ATOM    248  H1  HOH B  76      28.762  13.307  12.588  1.00  0.00      B    H  
ATOM    249  H2  HOH B  76      27.543  14.263  13.262  1.00  0.00      B    H  
ATOM    250  O   HOH B  77      35.856  33.921  16.046  1.00  0.00      B    O  
ATOM    251  H1  HOH B  77      36.290  33.534  16.914  1.00  0.00      B    H  
ATOM    252  H2  HOH B  77      34.835  33.843  16.019  1.00  0.00      B    H  
ATOM    253  O   HOH B  78       4.293  18.175   3.815  1.00  0.00      B    O  
ATOM    254  H1  HOH B  78       3.381  17.938   4.228  1.00  0.00      B    H  
ATOM    255  H2  HOH B  78       4.087  18.615   2.901  1.00  0.00      B    H  
ATOM    256  O   HOH B  79      24.099  28.740   5.136  1.00  0.00      B    O  
ATOM    257  H1  HOH B  79      24.864  28.820   5.742  1.00  0.00      B    H  
ATOM    258  H2  HOH B  79      24.480  28.402   4.221  1.00  0.00      B    H  
ATOM    259  O   HOH B  80      16.849  16.989  22.020  1.00  0.00      B    O  
ATOM    260  H1  HOH B  80      16.021  17.405  21.524  1.00  0.00      B    H  
ATOM    261  H2  HOH B  80      16.509  16.493  22.870  1.00  0.00      B    H  
ATOM    262  O   HOH B  81      23.775  36.182   8.058  1.00  0.00      B    O  
ATOM    263  H1  HOH B  81      24.414  36.400   8.847  1.00  0.00      B    H  
ATOM    264  H2  HOH B  81      24.039  35.249   7.811  1.00  0.00      B    H  
ATOM    265  O   HOH B  82      19.855  13.928  17.546  1.00  0.00      B    O  
ATOM    266  H1  HOH B  82      20.352  13.394  16.813  1.00  0.00      B    H  
ATOM    267  H2  HOH B  82      20.230  13.512  18.429  1.00  0.00      B    H  
ATOM    268  O   HOH B  83      27.465  21.152  20.271  1.00  0.00      B    O  
ATOM    269  H1  HOH B  83      27.109  20.646  21.068  1.00  0.00      B    H  
ATOM    270  H2  HOH B  83      28.166  21.805  20.620  1.00  0.00      B    H  
ATOM    271  O   HOH B  84      16.317   6.948   6.985  1.00  0.00      B    O  
ATOM    272  H1  HOH B  84      17.008   7.692   6.616  1.00  0.00      B    H  
ATOM    273  H2  HOH B  84      15.498   6.881   6.336  1.00  0.00      B    H  
ATOM    274  O   HOH B  85      36.718   8.246  27.525  1.00  0.00      B    O  
ATOM    275  H1  HOH B  85      35.689   8.097  27.573  1.00  0.00      B    H  
ATOM    276  H2  HOH B  85      37.134   7.610  28.179  1.00  0.00      B    H  
ATOM    277  O   HOH B  86      30.606  24.478  15.292  1.00  0.00      B    O  
ATOM    278  H1  HOH B  86      31.332  23.776  15.130  1.00  0.00      B    H  
ATOM    279  H2  HOH B  86      30.935  25.439  15.239  1.00  0.00      B    H  
ATOM    280  O   HOH B  87      30.976   3.443  29.248  1.00  0.00      B    O  
ATOM    281  H1  HOH B  87      31.005   2.687  29.869  1.00  0.00      B    H  
ATOM    282  H2  HOH B  87      30.277   3.180  28.499  1.00  0.00      B    H  
ATOM    283  O   HOH B  88      26.767  26.512  23.634  1.00  0.00      B    O  
ATOM    284  H1  HOH B  88      27.025  27.402  23.211  1.00  0.00      B    H  
ATOM    285  H2  HOH B  88      26.398  26.693  24.569  1.00  0.00      B    H  
ATOM    286  O   HOH B  89      36.232   1.420  10.410  1.00  0.00      B    O  
ATOM    287  H1  HOH B  89      35.602   1.217   9.674  1.00  0.00      B    H  
ATOM    288  H2  HOH B  89      36.404   0.542  10.902  1.00  0.00      B    H  
ATOM    289  O   HOH B  90      37.661  10.175   2.252  1.00  0.00      B    O  
ATOM    290  H1  HOH B  90      38.302  10.108   3.029  1.00  0.00      B    H  
ATOM    291  H2  HOH B  90      37.328   9.246   2.063  1.00  0.00      B    H  
ATOM    292  O   HOH B  91      24.944  11.566  27.360  1.00  0.00      B    O  
ATOM    293  H1  HOH B  91      24.230  11.319  26.638  1.00  0.00      B    H  
ATOM    294  H2  HOH B  91      25.726  11.979  26.860  1.00  0.00      B    H  
ATOM    295  O   HOH B  92      39.014  35.473   2.482  1.00  0.00      B    O  
ATOM    296  H1  HOH B  92      39.658  35.247   3.212  1.00  0.00      B    H  
ATOM    297  H2  HOH B  92      38.082  35.374   2.836  1.00  0.00      B    H  
ATOM    298  O   HOH B  93      22.002  37.559   6.297  1.00  0.00      B    O  
ATOM    299  H1  HOH B  93      22.351  38.502   6.294  1.00  0.00      B    H  
ATOM    300  H2  HOH B  93      22.773  37.016   6.648  1.00  0.00      B    H  
ATOM    301  O   HOH B  94      35.017   7.714  18.893  1.00  0.00      B    O  
ATOM    302  H1  HOH B  94      34.081   7.626  19.204  1.00  0.00      B    H  
ATOM    303  H2  HOH B  94      35.224   8.735  18.852  1.00  0.00      B    H  
ATOM    304  O   HOH B  95      25.128   3.395  32.473  1.00  0.00      B    O  
ATOM    305  H1  HOH B  95      24.386   2.879  32.958  1.00  0.00      B    H  
ATOM    306  H2  HOH B  95      25.278   2.962  31.555  1.00  0.00      B    H  
ATOM    307  O   HOH B  96      34.360  23.025  20.337  1.00  0.00      B    O  
ATOM    308  H1  HOH B  96      35.209  22.487  20.014  1.00  0.00      B    H  
ATOM    309  H2  HOH B  96      34.494  23.152  21.365  1.00  0.00      B    H  
ATOM    310  O   HOH B  97      17.227  22.234  13.867  1.00  0.00      B    O  
ATOM    311  H1  HOH B  97      17.021  22.530  14.794  1.00  0.00      B    H  
ATOM    312  H2  HOH B  97      16.768  21.346  13.597  1.00  0.00      B    H  
ATOM    313  O   HOH B  98       5.347   3.422  29.612  1.00  0.00      B    O  
ATOM    314  H1  HOH B  98       5.492   4.287  29.009  1.00  0.00      B    H  
ATOM    315  H2  HOH B  98       4.480   3.585  30.103  1.00  0.00      B    H  
ATOM    316  O   HOH B  99       1.580  25.201  16.268  1.00  0.00      B    O  
ATOM    317  H1  HOH B  99       1.172  25.022  17.209  1.00  0.00      B    H  
ATOM    318  H2  HOH B  99       2.194  24.380  16.025  1.00  0.00      B    H  
ATOM    319  O   HOH B 100      10.324   6.706  33.795  1.00  0.00      B    O  
ATOM    320  H1  HOH B 100      10.031   6.379  34.763  1.00  0.00      B    H  
ATOM    321  H2  HOH B 100      11.331   6.850  33.804  1.00  0.00      B    H  
ATOM    322  O   HOH B 101      17.508  37.383  14.614  1.00  0.00      B    O  
ATOM    323  H1  HOH B 101      17.012  37.979  15.232  1.00  0.00      B    H  
ATOM    324  H2  HOH B 101      17.218  37.520  13.641  1.00  0.00      B    H  
ATOM    325  O   HOH B 102       4.251   3.568  33.237  1.00  0.00      B    O  
ATOM    326  H1  HOH B 102       4.744   2.718  33.533  1.00  0.00      B    H  
ATOM    327  H2  HOH B 102       4.969   4.284  33.199  1.00  0.00      B    H  
ATOM    328  O   HOH B 103      21.195  24.564   8.779  1.00  0.00      B    O  
ATOM    329  H1  HOH B 103      20.374  24.681   9.363  1.00  0.00      B    H  
ATOM    330  H2  HOH B 103      21.701  23.805   9.070  1.00  0.00      B    H  
ATOM    331  O   HOH B 104      21.747  37.472  19.357  1.00  0.00      B    O  
ATOM    332  H1  HOH B 104      21.212  38.238  19.017  1.00  0.00      B    H  
ATOM    333  H2  HOH B 104      21.676  36.703  18.715  1.00  0.00      B    H  
ATOM    334  O   HOH B 105      17.700   4.866  31.012  1.00  0.00      B    O  
ATOM    335  H1  HOH B 105      18.154   3.958  30.855  1.00  0.00      B    H  
ATOM    336  H2  HOH B 105      18.251   5.357  31.705  1.00  0.00      B    H  
ATOM    337  O   HOH B 106      18.985  29.959  20.355  1.00  0.00      B    O  
ATOM    338  H1  HOH B 106      18.579  30.453  21.084  1.00  0.00      B    H  
ATOM    339  H2  HOH B 106      19.616  29.252  20.731  1.00  0.00      B    H  
ATOM    340  O   HOH B 107      21.054  35.454  33.647  1.00  0.00      B    O  
ATOM    341  H1  HOH B 107      20.204  35.222  33.107  1.00  0.00      B    H  
ATOM    342  H2  HOH B 107      21.701  35.944  33.135  1.00  0.00      B    H  
ATOM    343  O   HOH B 108       7.106  23.873  36.827  1.00  0.00      B    O  
ATOM    344  H1  HOH B 108       8.109  23.759  36.668  1.00  0.00      B    H  
ATOM    345  H2  HOH B 108       6.979  23.689  37.802  1.00  0.00      B    H  
ATOM    346  O   HOH B 109      11.687  27.206  25.331  1.00  0.00      B    O  
ATOM    347  H1  HOH B 109      11.801  26.447  24.659  1.00  0.00      B    H  
ATOM    348  H2  HOH B 109      12.427  27.854  25.274  1.00  0.00      B    H  
ATOM    349  O   HOH B 110      37.676  27.762   7.077  1.00  0.00      B    O  
ATOM    350  H1  HOH B 110      37.558  28.628   6.553  1.00  0.00      B    H  
ATOM    351  H2  HOH B 110      37.226  27.873   7.984  1.00  0.00      B    H  
ATOM    352  O   HOH B 111      18.041  30.328  27.638  1.00  0.00      B    O  
ATOM    353  H1  HOH B 111      19.064  30.576  27.564  1.00  0.00      B    H  
ATOM    354  H2  HOH B 111      18.039  29.358  27.900  1.00  0.00      B    H  
ATOM    355  O   HOH B 112      12.339  18.247  30.136  1.00  0.00      B    O  
ATOM    356  H1  HOH B 112      12.377  17.866  29.169  1.00  0.00      B    H  
ATOM    357  H2  HOH B 112      13.212  17.900  30.679  1.00  0.00      B    H  
ATOM    358  O   HOH B 113       5.612  17.161   6.675  1.00  0.00      B    O  
ATOM    359  H1  HOH B 113       6.493  17.666   6.388  1.00  0.00      B    H  
ATOM    360  H2  HOH B 113       4.945  17.528   6.049  1.00  0.00      B    H  
ATOM    361  O   HOH B 114      17.346  37.353  10.127  1.00  0.00      B    O  
ATOM    362  H1  HOH B 114      18.159  36.827   9.921  1.00  0.00      B    H  
ATOM    363  H2  HOH B 114      17.138  38.002   9.380  1.00  0.00      B    H  
ATOM    364  O   HOH B 115      10.360  12.070  38.857  1.00  0.00      B    O  
ATOM    365  H1  HOH B 115       9.445  12.400  39.232  1.00  0.00      B    H  
ATOM    366  H2  HOH B 115      10.818  12.894  38.389  1.00  0.00      B    H  
ATOM    367  O   HOH B 116       4.086  30.747  37.369  1.00  0.00      B    O  
ATOM    368  H1  HOH B 116       4.984  31.145  37.505  1.00  0.00      B    H  
ATOM    369  H2  HOH B 116       3.754  30.861  36.410  1.00  0.00      B    H  
ATOM    370  O   HOH B 117      16.026  19.642  23.183  1.00  0.00      B    O  
ATOM    371  H1  HOH B 117      15.631  19.713  22.289  1.00  0.00      B    H  
ATOM    372  H2  HOH B 117      16.395  18.698  23.320  1.00  0.00      B    H  
ATOM    373  O   HOH B 118      20.156  12.422  28.633  1.00  0.00      B    O  
ATOM    374  H1  HOH B 118      20.930  12.807  28.185  1.00  0.00      B    H  
ATOM    375  H2  HOH B 118      19.982  11.521  28.166  1.00  0.00      B    H  
ATOM    376  O   HOH B 119      29.785   7.189  31.389  1.00  0.00      B    O  
ATOM    377  H1  HOH B 119      30.611   7.087  30.740  1.00  0.00      B    H  
ATOM    378  H2  HOH B 119      29.000   6.722  30.908  1.00  0.00      B    H  
ATOM    379  O   HOH B 120      16.243   0.822   1.052  1.00  0.00      B    O  
ATOM    380  H1  HOH B 120      15.668   0.781   1.933  1.00  0.00      B    H  
ATOM    381  H2  HOH B 120      16.913   0.061   1.103  1.00  0.00      B    H  
ATOM    382  O   HOH B 121      29.122  28.890  25.441  1.00  0.00      B    O  
ATOM    383  H1  HOH B 121      29.599  29.744  25.632  1.00  0.00      B    H  
ATOM    384  H2  HOH B 121      29.748  28.158  25.754  1.00  0.00      B    H  
ATOM    385  O   HOH B 122      31.305  17.815  24.592  1.00  0.00      B    O  
ATOM    386  H1  HOH B 122      32.246  18.031  24.236  1.00  0.00      B    H  
ATOM    387  H2  HOH B 122      31.342  17.927  25.615  1.00  0.00      B    H  
ATOM    388  O   HOH B 123      37.013  15.388  14.359  1.00  0.00      B    O  
ATOM    389  H1  HOH B 123      36.744  15.846  13.507  1.00  0.00      B    H  
ATOM    390  H2  HOH B 123      37.554  14.575  14.151  1.00  0.00      B    H  
ATOM    391  O   HOH B 124      37.978   0.904  20.361  1.00  0.00      B    O  
ATOM    392  H1  HOH B 124      38.700   0.988  19.630  1.00  0.00      B    H  
ATOM    393  H2  HOH B 124      37.110   1.208  19.997  1.00  0.00      B    H  
ATOM    394  O   HOH B 125      27.074   6.810  35.939  1.00  0.00      B    O  
ATOM    395  H1  HOH B 125      27.465   6.850  36.901  1.00  0.00      B    H  
ATOM    396  H2  HOH B 125      26.749   7.768  35.671  1.00  0.00      B    H  
ATOM    397  O   HOH B 126      17.737   9.191  30.034  1.00  0.00      B    O  
ATOM    398  H1  HOH B 126      18.568   9.134  30.687  1.00  0.00      B    H  
ATOM    399  H2  HOH B 126      17.741   8.313  29.529  1.00  0.00      B    H  
ATOM    400  O   HOH B 127      19.853   9.176  31.621  1.00  0.00      B    O  
ATOM    401  H1  HOH B 127      20.120  10.200  31.683  1.00  0.00      B    H  
ATOM    402  H2  HOH B 127      19.464   8.959  32.562  1.00  0.00      B    H  
ATOM    403  O   HOH B 128      27.329  13.669  21.770  1.00  0.00      B    O  
ATOM    404  H1  HOH B 128      26.923  12.967  21.163  1.00  0.00      B    H  
ATOM    405  H2  HOH B 128      27.910  14.254  21.169  1.00  0.00      B    H  
ATOM    406  O   HOH B 129      33.896  35.088   7.262  1.00  0.00      B    O  
ATOM    407  H1  HOH B 129      33.260  35.667   7.806  1.00  0.00      B    H  
ATOM    408  H2  HOH B 129      34.243  35.636   6.461  1.00  0.00      B    H  
ATOM    409  O   HOH B 130       9.204  36.065   5.308  1.00  0.00      B    O  
ATOM    410  H1  HOH B 130       9.102  35.336   4.636  1.00  0.00      B    H  
ATOM    411  H2  HOH B 130       9.932  35.783   5.985  1.00  0.00      B    H  
ATOM    412  O   HOH B 131      12.818  38.564  23.984  1.00  0.00      B    O  
ATOM    413  H1  HOH B 131      12.226  39.389  24.084  1.00  0.00      B    H  
ATOM    414  H2  HOH B 131      12.205  37.770  23.623  1.00  0.00      B    H  
ATOM    415  O   HOH B 132      15.630  14.735  27.296  1.00  0.00      B    O  
ATOM    416  H1  HOH B 132      14.723  14.551  26.920  1.00  0.00      B    H  
ATOM    417  H2  HOH B 132      16.297  14.141  26.843  1.00  0.00      B    H  
ATOM    418  O   HOH B 133      16.678  20.575  30.597  1.00  0.00      B    O  
ATOM    419  H1  HOH B 133      16.874  19.539  30.521  1.00  0.00      B    H  
ATOM    420  H2  HOH B 133      16.594  20.934  29.682  1.00  0.00      B    H  
ATOM    421  O   HOH B 134      18.338  11.355   7.007  1.00  0.00      B    O  
ATOM    422  H1  HOH B 134      17.929  12.253   7.183  1.00  0.00      B    H  
ATOM    423  H2  HOH B 134      19.222  11.609   6.579  1.00  0.00      B    H  
ATOM    424  O   HOH B 135      22.106  10.819  21.787  1.00  0.00      B    O  
ATOM    425  H1  HOH B 135      22.768  10.116  21.474  1.00  0.00      B    H  
ATOM    426  H2  HOH B 135      21.376  10.292  22.310  1.00  0.00      B    H  
ATOM    427  O   HOH B 136       0.655  13.046  15.816  1.00  0.00      B    O  
ATOM    428  H1  HOH B 136       0.014  12.471  15.316  1.00  0.00      B    H  
ATOM    429  H2  HOH B 136       0.012  13.670  16.300  1.00  0.00      B    H  
ATOM    430  O   HOH B 137      39.136  13.124  26.126  1.00  0.00      B    O  
ATOM    431  H1  HOH B 137      38.215  13.498  25.856  1.00  0.00      B    H  
ATOM    432  H2  HOH B 137      39.113  12.904  27.149  1.00  0.00      B    H  
ATOM    433  O   HOH B 138       5.544   8.299  19.432  1.00  0.00      B    O  
ATOM    434  H1  HOH B 138       6.293   7.848  20.032  1.00  0.00      B    H  
ATOM    435  H2  HOH B 138       4.664   8.087  19.800  1.00  0.00      B    H  
ATOM    436  O   HOH B 139       1.112   0.148   7.712  1.00  0.00      B    O  
ATOM    437  H1  HOH B 139       1.530  -0.784   7.717  1.00  0.00      B    H  
ATOM    438  H2  HOH B 139       1.912   0.744   7.426  1.00  0.00      B    H  
ATOM    439  O   HOH B 140      27.638   9.533  32.855  1.00  0.00      B    O  
ATOM    440  H1  HOH B 140      28.478   9.326  33.399  1.00  0.00      B    H  
ATOM    441  H2  HOH B 140      27.772  10.469  32.498  1.00  0.00      B    H  
ATOM    442  O   HOH B 141       5.418  38.305  30.863  1.00  0.00      B    O  
ATOM    443  H1  HOH B 141       4.485  38.464  31.122  1.00  0.00      B    H  
ATOM    444  H2  HOH B 141       5.591  37.283  30.902  1.00  0.00      B    H  
ATOM    445  O   HOH B 142      23.433   0.814   6.232  1.00  0.00      B    O  
ATOM    446  H1  HOH B 142      23.897   0.916   5.353  1.00  0.00      B    H  
ATOM    447  H2  HOH B 142      23.481   1.710   6.733  1.00  0.00      B    H  
ATOM    448  O   HOH B 143      13.187  18.737   0.489  1.00  0.00      B    O  
ATOM    449  H1  HOH B 143      12.222  18.706   0.906  1.00  0.00      B    H  
ATOM    450  H2  HOH B 143      13.084  18.395  -0.441  1.00  0.00      B    H  
ATOM    451  O   HOH B 144      14.442  30.720  23.019  1.00  0.00      B    O  
ATOM    452  H1  HOH B 144      14.656  30.162  22.157  1.00  0.00      B    H  
ATOM    453  H2  HOH B 144      15.254  31.272  23.187  1.00  0.00      B    H  
ATOM    454  O   HOH B 145      36.499  21.882  25.486  1.00  0.00      B    O  
ATOM    455  H1  HOH B 145      37.495  21.943  25.649  1.00  0.00      B    H  
ATOM    456  H2  HOH B 145      36.188  21.093  26.041  1.00  0.00      B    H  
ATOM    457  O   HOH B 146      36.741  14.010  21.526  1.00  0.00      B    O  
ATOM    458  H1  HOH B 146      36.351  14.501  20.761  1.00  0.00      B    H  
ATOM    459  H2  HOH B 146      36.887  13.011  21.242  1.00  0.00      B    H  
ATOM    460  O   HOH B 147       7.852  31.283  11.104  1.00  0.00      B    O  
ATOM    461  H1  HOH B 147       7.543  30.476  10.557  1.00  0.00      B    H  
ATOM    462  H2  HOH B 147       8.828  31.339  11.076  1.00  0.00      B    H  
ATOM    463  O   HOH B 148      28.701  22.050  10.696  1.00  0.00      B    O  
ATOM    464  H1  HOH B 148      28.428  22.972  10.423  1.00  0.00      B    H  
ATOM    465  H2  HOH B 148      28.848  22.062  11.686  1.00  0.00      B    H  
ATOM    466  O   HOH B 149      32.701  23.086  23.656  1.00  0.00      B    O  
ATOM    467  H1  HOH B 149      31.954  23.770  23.460  1.00  0.00      B    H  
ATOM    468  H2  HOH B 149      33.591  23.621  23.874  1.00  0.00      B    H  
ATOM    469  O   HOH B 150       3.339  15.797  16.822  1.00  0.00      B    O  
ATOM    470  H1  HOH B 150       2.605  16.323  16.270  1.00  0.00      B    H  
ATOM    471  H2  HOH B 150       3.502  14.823  16.440  1.00  0.00      B    H  
ATOM    472  O   HOH B 151      20.847  14.492  26.291  1.00  0.00      B    O  
ATOM    473  H1  HOH B 151      21.586  14.968  26.819  1.00  0.00      B    H  
ATOM    474  H2  HOH B 151      19.958  15.051  26.166  1.00  0.00      B    H  
ATOM    475  O   HOH B 152       3.339  13.353  15.761  1.00  0.00      B    O  
ATOM    476  H1  HOH B 152       2.342  13.210  15.572  1.00  0.00      B    H  
ATOM    477  H2  HOH B 152       3.800  12.438  15.880  1.00  0.00      B    H  
ATOM    478  O   HOH B 153      18.406  11.855  21.053  1.00  0.00      B    O  
ATOM    479  H1  HOH B 153      19.056  12.123  20.301  1.00  0.00      B    H  
ATOM    480  H2  HOH B 153      18.344  10.870  20.917  1.00  0.00      B    H  
ATOM    481  O   HOH B 154      27.515   0.374  26.919  1.00  0.00      B    O  
ATOM    482  H1  HOH B 154      27.797  -0.309  26.255  1.00  0.00      B    H  
ATOM    483  H2  HOH B 154      26.471   0.497  26.858  1.00  0.00      B    H  
ATOM    484  O   HOH B 155      16.183  10.111  33.924  1.00  0.00      B    O  
ATOM    485  H1  HOH B 155      15.764   9.837  33.069  1.00  0.00      B    H  
ATOM    486  H2  HOH B 155      16.184  11.141  33.904  1.00  0.00      B    H  
ATOM    487  O   HOH B 156      31.568  13.209  36.348  1.00  0.00      B    O  
ATOM    488  H1  HOH B 156      31.007  13.951  36.785  1.00  0.00      B    H  
ATOM    489  H2  HOH B 156      32.409  13.606  35.990  1.00  0.00      B    H  
ATOM    490  O   HOH B 157      30.480  27.919   2.420  1.00  0.00      B    O  
ATOM    491  H1  HOH B 157      30.946  27.426   1.729  1.00  0.00      B    H  
ATOM    492  H2  HOH B 157      30.757  27.634   3.351  1.00  0.00      B    H  
ATOM    493  O   HOH B 158      18.139   2.713   5.727  1.00  0.00      B    O  
ATOM    494  H1  HOH B 158      18.455   3.537   5.311  1.00  0.00      B    H  
ATOM    495  H2  HOH B 158      18.865   1.975   5.598  1.00  0.00      B    H  
ATOM    496  O   HOH B 159       5.522  20.372  29.809  1.00  0.00      B    O  
ATOM    497  H1  HOH B 159       6.336  19.694  29.826  1.00  0.00      B    H  
ATOM    498  H2  HOH B 159       5.107  20.408  30.694  1.00  0.00      B    H  
ATOM    499  O   HOH B 160      15.988  12.451  17.570  1.00  0.00      B    O  
ATOM    500  H1  HOH B 160      16.512  11.585  17.638  1.00  0.00      B    H  
ATOM    501  H2  HOH B 160      16.521  13.068  16.877  1.00  0.00      B    H  
ATOM    502  O   HOH B 161      18.494   7.845   8.998  1.00  0.00      B    O  
ATOM    503  H1  HOH B 161      18.776   7.430   8.137  1.00  0.00      B    H  
ATOM    504  H2  HOH B 161      17.600   7.464   9.220  1.00  0.00      B    H  
ATOM    505  O   HOH B 162      -0.182  24.392  14.303  1.00  0.00      B    O  
ATOM    506  H1  HOH B 162       0.145  24.866  13.435  1.00  0.00      B    H  
ATOM    507  H2  HOH B 162       0.533  24.724  14.971  1.00  0.00      B    H  
ATOM    508  O   HOH B 163      20.373  23.720  19.128  1.00  0.00      B    O  
ATOM    509  H1  HOH B 163      21.225  23.194  19.248  1.00  0.00      B    H  
ATOM    510  H2  HOH B 163      19.587  23.050  19.062  1.00  0.00      B    H  
ATOM    511  O   HOH B 164       1.596  39.318  29.685  1.00  0.00      B    O  
ATOM    512  H1  HOH B 164       1.602  38.671  28.859  1.00  0.00      B    H  
ATOM    513  H2  HOH B 164       1.937  38.838  30.577  1.00  0.00      B    H  
ATOM    514  O   HOH B 165      35.226  18.188  29.454  1.00  0.00      B    O  
ATOM    515  H1  HOH B 165      35.992  17.597  29.683  1.00  0.00      B    H  
ATOM    516  H2  HOH B 165      34.738  17.674  28.806  1.00  0.00      B    H  
ATOM    517  O   HOH B 166      25.922  33.731  37.806  1.00  0.00      B    O  
ATOM    518  H1  HOH B 166      25.099  34.204  37.524  1.00  0.00      B    H  
ATOM    519  H2  HOH B 166      26.018  32.983  37.078  1.00  0.00      B    H  
ATOM    520  O   HOH B 167      17.968  23.679   1.114  1.00  0.00      B    O  
ATOM    521  H1  HOH B 167      18.418  23.487   2.012  1.00  0.00      B    H  
ATOM    522  H2  HOH B 167      17.233  24.331   1.320  1.00  0.00      B    H  
ATOM    523  O   HOH B 168      32.231   0.895  34.400  1.00  0.00      B    O  
ATOM    524  H1  HOH B 168      31.376   1.485  34.481  1.00  0.00      B    H  
ATOM    525  H2  HOH B 168      32.760   0.967  35.240  1.00  0.00      B    H  
ATOM    526  O   HOH B 169      34.568  25.749  30.919  1.00  0.00      B    O  
ATOM    527  H1  HOH B 169      33.624  25.924  30.583  1.00  0.00      B    H  
ATOM    528  H2  HOH B 169      35.056  25.185  30.285  1.00  0.00      B    H  
ATOM    529  O   HOH B 170      32.857  24.011   6.379  1.00  0.00      B    O  
ATOM    530  H1  HOH B 170      32.901  24.582   5.517  1.00  0.00      B    H  
ATOM    531  H2  HOH B 170      32.114  23.329   6.296  1.00  0.00      B    H  
ATOM    532  O   HOH B 171      37.551  30.582   5.824  1.00  0.00      B    O  
ATOM    533  H1  HOH B 171      38.286  30.952   5.281  1.00  0.00      B    H  
ATOM    534  H2  HOH B 171      37.546  31.203   6.570  1.00  0.00      B    H  
ATOM    535  O   HOH B 172      34.675  14.072   4.226  1.00  0.00      B    O  
ATOM    536  H1  HOH B 172      35.036  13.247   3.751  1.00  0.00      B    H  
ATOM    537  H2  HOH B 172      35.363  14.833   4.102  1.00  0.00      B    H  
ATOM    538  O   HOH B 173       0.196   0.685   1.864  1.00  0.00      B    O  
ATOM    539  H1  HOH B 173       0.570   0.080   1.179  1.00  0.00      B    H  
ATOM    540  H2  HOH B 173      -0.241  -0.025   2.479  1.00  0.00      B    H  
ATOM    541  O   HOH B 174       0.552  14.889   4.015  1.00  0.00      B    O  
ATOM    542  H1  HOH B 174       1.177  15.521   4.377  1.00  0.00      B    H  
ATOM    543  H2  HOH B 174       0.491  14.149   4.710  1.00  0.00      B    H  
ATOM    544  O   HOH B 175      34.382  31.081  13.845  1.00  0.00      B    O  
ATOM    545  H1  HOH B 175      33.978  31.200  14.744  1.00  0.00      B    H  
ATOM    546  H2  HOH B 175      35.388  30.985  13.928  1.00  0.00      B    H  
ATOM    547  O   HOH B 176       4.913  37.745  10.397  1.00  0.00      B    O  
ATOM    548  H1  HOH B 176       4.005  38.189  10.785  1.00  0.00      B    H  
ATOM    549  H2  HOH B 176       5.744  38.004  10.932  1.00  0.00      B    H  
ATOM    550  O   HOH B 177      23.803  38.213  28.907  1.00  0.00      B    O  
ATOM    551  H1  HOH B 177      24.370  37.421  28.987  1.00  0.00      B    H  
ATOM    552  H2  HOH B 177      23.349  38.106  28.027  1.00  0.00      B    H  
ATOM    553  O   HOH B 178      34.819  25.684  20.763  1.00  0.00      B    O  
ATOM    554  H1  HOH B 178      35.589  26.228  20.407  1.00  0.00      B    H  
ATOM    555  H2  HOH B 178      34.895  24.687  20.591  1.00  0.00      B    H  
ATOM    556  O   HOH B 179      34.095  28.491  17.905  1.00  0.00      B    O  
ATOM    557  H1  HOH B 179      34.362  29.446  17.541  1.00  0.00      B    H  
ATOM    558  H2  HOH B 179      34.856  28.190  18.499  1.00  0.00      B    H  
ATOM    559  O   HOH B 180      32.351  22.819  28.126  1.00  0.00      B    O  
ATOM    560  H1  HOH B 180      32.332  22.983  29.183  1.00  0.00      B    H  
ATOM    561  H2  HOH B 180      33.315  23.003  27.790  1.00  0.00      B    H  
ATOM    562  O   HOH B 181       9.476  18.112  19.330  1.00  0.00      B    O  
ATOM    563  H1  HOH B 181       9.577  17.490  20.122  1.00  0.00      B    H  
ATOM    564  H2  HOH B 181       9.920  17.663  18.521  1.00  0.00      B    H  
ATOM    565  O   HOH B 182      27.835  28.991   2.670  1.00  0.00      B    O  
ATOM    566  H1  HOH B 182      27.658  29.742   2.003  1.00  0.00      B    H  
ATOM    567  H2  HOH B 182      28.799  28.706   2.480  1.00  0.00      B    H  
ATOM    568  O   HOH B 183       0.507   4.826   9.776  1.00  0.00      B    O  
ATOM    569  H1  HOH B 183       1.468   4.492   9.674  1.00  0.00      B    H  
ATOM    570  H2  HOH B 183      -0.063   4.013   9.680  1.00  0.00      B    H  
ATOM    571  O   HOH B 184      28.903  10.497  21.161  1.00  0.00      B    O  
ATOM    572  H1  HOH B 184      29.804  10.805  21.418  1.00  0.00      B    H  
ATOM    573  H2  HOH B 184      28.236  10.948  21.776  1.00  0.00      B    H  
ATOM    574  O   HOH B 185       6.135  12.518  30.117  1.00  0.00      B    O  
ATOM    575  H1  HOH B 185       6.801  13.284  30.180  1.00  0.00      B    H  
ATOM    576  H2  HOH B 185       6.207  12.054  29.198  1.00  0.00      B    H  
ATOM    577  O   HOH B 186      33.486  35.428  30.354  1.00  0.00      B    O  
ATOM    578  H1  HOH B 186      33.432  35.165  29.354  1.00  0.00      B    H  
ATOM    579  H2  HOH B 186      33.993  36.285  30.467  1.00  0.00      B    H  
ATOM    580  O   HOH B 187      14.379  17.603  15.026  1.00  0.00      B    O  
ATOM    581  H1  HOH B 187      14.020  17.401  14.124  1.00  0.00      B    H  
ATOM    582  H2  HOH B 187      13.596  17.967  15.647  1.00  0.00      B    H  
ATOM    583  O   HOH B 188      33.758   4.216  19.242  1.00  0.00      B    O  
ATOM    584  H1  HOH B 188      33.052   3.946  18.610  1.00  0.00      B    H  
ATOM    585  H2  HOH B 188      33.457   5.086  19.603  1.00  0.00      B    H  
ATOM    586  O   HOH B 189      15.082   4.605  31.227  1.00  0.00      B    O  
ATOM    587  H1  HOH B 189      16.102   4.476  31.186  1.00  0.00      B    H  
ATOM    588  H2  HOH B 189      14.683   3.872  31.787  1.00  0.00      B    H  
ATOM    589  O   HOH B 190      27.793  38.933  29.745  1.00  0.00      B    O  
ATOM    590  H1  HOH B 190      27.899  39.245  28.751  1.00  0.00      B    H  
ATOM    591  H2  HOH B 190      27.301  37.999  29.721  1.00  0.00      B    H  
ATOM    592  O   HOH B 191      33.731  37.350  17.021  1.00  0.00      B    O  
ATOM    593  H1  HOH B 191      33.388  37.239  16.057  1.00  0.00      B    H  
ATOM    594  H2  HOH B 191      33.667  36.427  17.537  1.00  0.00      B    H  
ATOM    595  O   HOH B 192      20.212  17.357  14.212  1.00  0.00      B    O  
ATOM    596  H1  HOH B 192      19.844  18.319  14.155  1.00  0.00      B    H  
ATOM    597  H2  HOH B 192      19.867  16.972  15.067  1.00  0.00      B    H  
ATOM    598  O   HOH B 193       7.536  15.776  13.414  1.00  0.00      B    O  
ATOM    599  H1  HOH B 193       7.030  15.081  14.071  1.00  0.00      B    H  
ATOM    600  H2  HOH B 193       8.445  15.373  13.251  1.00  0.00      B    H  
ATOM    601  O   HOH B 194      29.917   0.191  38.598  1.00  0.00      B    O  
ATOM    602  H1  HOH B 194      30.907   0.147  38.715  1.00  0.00      B    H  
ATOM    603  H2  HOH B 194      29.813   1.037  38.035  1.00  0.00      B    H  
ATOM    604  O   HOH B 195       1.730  27.877  11.943  1.00  0.00      B    O  
ATOM    605  H1  HOH B 195       2.172  28.604  11.428  1.00  0.00      B    H  
ATOM    606  H2  HOH B 195       2.149  27.865  12.853  1.00  0.00      B    H  
ATOM    607  O   HOH B 196      38.824  32.279   3.834  1.00  0.00      B    O  
ATOM    608  H1  HOH B 196      39.238  31.752   3.052  1.00  0.00      B    H  
ATOM    609  H2  HOH B 196      37.820  32.410   3.612  1.00  0.00      B    H  
ATOM    610  O   HOH B 197       8.055  34.615  36.977  1.00  0.00      B    O  
ATOM    611  H1  HOH B 197       7.489  33.998  37.523  1.00  0.00      B    H  
ATOM    612  H2  HOH B 197       8.974  34.642  37.436  1.00  0.00      B    H  
ATOM    613  O   HOH B 198       2.617  10.304   2.288  1.00  0.00      B    O  
ATOM    614  H1  HOH B 198       3.212   9.502   2.469  1.00  0.00      B    H  
ATOM    615  H2  HOH B 198       2.288  10.302   1.305  1.00  0.00      B    H  
ATOM    616  O   HOH B 199      34.767  20.610  22.557  1.00  0.00      B    O  
ATOM    617  H1  HOH B 199      34.277  21.258  23.168  1.00  0.00      B    H  
ATOM    618  H2  HOH B 199      34.170  20.049  21.995  1.00  0.00      B    H  
ATOM    619  O   HOH B 200      15.798  14.415  19.623  1.00  0.00      B    O  
ATOM    620  H1  HOH B 200      15.764  14.275  20.629  1.00  0.00      B    H  
ATOM    621  H2  HOH B 200      15.638  13.528  19.109  1.00  0.00      B    H  
ATOM    622  O   HOH B 201      10.681  26.907  36.619  1.00  0.00      B    O  
ATOM    623  H1  HOH B 201      10.474  26.783  37.537  1.00  0.00      B    H  
ATOM    624  H2  HOH B 201       9.827  26.699  36.034  1.00  0.00      B    H  
ATOM    625  O   HOH B 202      38.299  33.674  25.949  1.00  0.00      B    O  
ATOM    626  H1  HOH B 202      37.903  34.384  25.350  1.00  0.00      B    H  
ATOM    627  H2  HOH B 202      37.920  33.733  26.903  1.00  0.00      B    H  
ATOM    628  O   HOH B 203       5.029  32.061  20.084  1.00  0.00      B    O  
ATOM    629  H1  HOH B 203       5.124  33.109  20.207  1.00  0.00      B    H  
ATOM    630  H2  HOH B 203       5.452  31.563  20.920  1.00  0.00      B    H  
ATOM    631  O   HOH B 204       0.344   2.749  21.924  1.00  0.00      B    O  
ATOM    632  H1  HOH B 204       0.183   3.666  21.502  1.00  0.00      B    H  
ATOM    633  H2  HOH B 204      -0.368   2.191  21.450  1.00  0.00      B    H  
ATOM    634  O   HOH B 205      27.664  34.803   8.899  1.00  0.00      B    O  
ATOM    635  H1  HOH B 205      28.265  34.218   9.496  1.00  0.00      B    H  
ATOM    636  H2  HOH B 205      27.064  35.326   9.546  1.00  0.00      B    H  
ATOM    637  O   HOH B 206      32.674   8.744  10.627  1.00  0.00      B    O  
ATOM    638  H1  HOH B 206      33.464   8.191  10.276  1.00  0.00      B    H  
ATOM    639  H2  HOH B 206      31.908   8.667   9.977  1.00  0.00      B    H  
ATOM    640  O   HOH B 207      19.160  34.314  30.190  1.00  0.00      B    O  
ATOM    641  H1  HOH B 207      18.569  33.463  29.956  1.00  0.00      B    H  
ATOM    642  H2  HOH B 207      19.992  34.301  29.592  1.00  0.00      B    H  
ATOM    643  O   HOH B 208      10.797  12.765  12.498  1.00  0.00      B    O  
ATOM    644  H1  HOH B 208      11.594  12.149  12.723  1.00  0.00      B    H  
ATOM    645  H2  HOH B 208      10.178  12.319  11.794  1.00  0.00      B    H  
ATOM    646  O   HOH B 209      36.518  31.223  32.970  1.00  0.00      B    O  
ATOM    647  H1  HOH B 209      36.656  30.450  32.266  1.00  0.00      B    H  
ATOM    648  H2  HOH B 209      35.660  31.130  33.424  1.00  0.00      B    H  
ATOM    649  O   HOH B 210      38.967   2.226  29.795  1.00  0.00      B    O  
ATOM    650  H1  HOH B 210      39.519   1.347  29.766  1.00  0.00      B    H  
ATOM    651  H2  HOH B 210      38.078   2.053  29.386  1.00  0.00      B    H  
ATOM    652  O   HOH B 211      27.507   2.312   2.127  1.00  0.00      B    O  
ATOM    653  H1  HOH B 211      27.581   1.306   1.846  1.00  0.00      B    H  
ATOM    654  H2  HOH B 211      28.418   2.704   2.356  1.00  0.00      B    H  
ATOM    655  O   HOH B 212       1.197  28.002   6.618  1.00  0.00      B    O  
ATOM    656  H1  HOH B 212       1.488  27.148   7.200  1.00  0.00      B    H  
ATOM    657  H2  HOH B 212       0.165  28.005   6.444  1.00  0.00      B    H  
ATOM    658  O   HOH B 213      38.794  30.993  30.398  1.00  0.00      B    O  
ATOM    659  H1  HOH B 213      38.553  31.279  29.452  1.00  0.00      B    H  
ATOM    660  H2  HOH B 213      38.108  30.260  30.570  1.00  0.00      B    H  
ATOM    661  O   HOH B 214       5.704  11.722  13.894  1.00  0.00      B    O  
ATOM    662  H1  HOH B 214       5.297  10.958  14.375  1.00  0.00      B    H  
ATOM    663  H2  HOH B 214       6.456  11.420  13.256  1.00  0.00      B    H  
ATOM    664  O   HOH B 215      27.218  20.298   9.018  1.00  0.00      B    O  
ATOM    665  H1  HOH B 215      27.821  19.586   8.643  1.00  0.00      B    H  
ATOM    666  H2  HOH B 215      27.819  20.987   9.383  1.00  0.00      B    H  
ATOM    667  O   HOH B 216       1.949  26.906  25.680  1.00  0.00      B    O  
ATOM    668  H1  HOH B 216       1.561  26.625  24.742  1.00  0.00      B    H  
ATOM    669  H2  HOH B 216       2.781  26.352  25.972  1.00  0.00      B    H  
ATOM    670  O   HOH B 217      30.202   4.245  23.003  1.00  0.00      B    O  
ATOM    671  H1  HOH B 217      30.749   5.087  22.929  1.00  0.00      B    H  
ATOM    672  H2  HOH B 217      30.805   3.518  23.413  1.00  0.00      B    H  
ATOM    673  O   HOH B 218      16.825  23.922   8.836  1.00  0.00      B    O  
ATOM    674  H1  HOH B 218      15.883  23.482   8.862  1.00  0.00      B    H  
ATOM    675  H2  HOH B 218      16.934  24.071   7.818  1.00  0.00      B    H  
ATOM    676  O   HOH B 219      16.141  18.902  34.461  1.00  0.00      B    O  
ATOM    677  H1  HOH B 219      17.044  19.191  34.179  1.00  0.00      B    H  
ATOM    678  H2  HOH B 219      16.146  18.960  35.446  1.00  0.00      B    H  
ATOM    679  O   HOH B 220      12.847   7.071  33.781  1.00  0.00      B    O  
ATOM    680  H1  HOH B 220      13.082   7.785  34.528  1.00  0.00      B    H  
ATOM    681  H2  HOH B 220      13.778   6.715  33.656  1.00  0.00      B    H  
ATOM    682  O   HOH B 221      11.169  30.752  16.483  1.00  0.00      B    O  
ATOM    683  H1  HOH B 221      11.967  31.398  16.426  1.00  0.00      B    H  
ATOM    684  H2  HOH B 221      11.579  29.798  16.389  1.00  0.00      B    H  
ATOM    685  O   HOH B 222      18.955  10.451   9.351  1.00  0.00      B    O  
ATOM    686  H1  HOH B 222      18.638  10.828   8.457  1.00  0.00      B    H  
ATOM    687  H2  HOH B 222      18.837   9.440   9.247  1.00  0.00      B    H  
ATOM    688  O   HOH B 223      12.378  31.130  32.418  1.00  0.00      B    O  
ATOM    689  H1  HOH B 223      11.898  30.261  32.241  1.00  0.00      B    H  
ATOM    690  H2  HOH B 223      12.466  31.636  31.531  1.00  0.00      B    H  
ATOM    691  O   HOH B 224      26.294  31.475  36.443  1.00  0.00      B    O  
ATOM    692  H1  HOH B 224      25.704  30.738  36.802  1.00  0.00      B    H  
ATOM    693  H2  HOH B 224      27.181  31.023  36.214  1.00  0.00      B    H  
ATOM    694  O   HOH B 225       3.442  27.056  21.657  1.00  0.00      B    O  
ATOM    695  H1  HOH B 225       4.145  26.884  20.935  1.00  0.00      B    H  
ATOM    696  H2  HOH B 225       4.020  27.083  22.524  1.00  0.00      B    H  
ATOM    697  O   HOH B 226      18.333   8.978   3.372  1.00  0.00      B    O  
ATOM    698  H1  HOH B 226      17.350   8.962   3.084  1.00  0.00      B    H  
ATOM    699  H2  HOH B 226      18.942   8.790   2.548  1.00  0.00      B    H  
ATOM    700  O   HOH B 227       9.022  34.078   3.578  1.00  0.00      B    O  
ATOM    701  H1  HOH B 227       8.849  33.976   2.577  1.00  0.00      B    H  
ATOM    702  H2  HOH B 227       9.857  33.578   3.772  1.00  0.00      B    H  
ATOM    703  O   HOH B 228      25.331  28.252  19.900  1.00  0.00      B    O  
ATOM    704  H1  HOH B 228      26.295  27.997  19.772  1.00  0.00      B    H  
ATOM    705  H2  HOH B 228      24.745  27.505  19.544  1.00  0.00      B    H  
ATOM    706  O   HOH B 229      28.762   6.861  12.608  1.00  0.00      B    O  
ATOM    707  H1  HOH B 229      29.597   6.414  12.954  1.00  0.00      B    H  
ATOM    708  H2  HOH B 229      28.157   6.998  13.418  1.00  0.00      B    H  
ATOM    709  O   HOH B 230      22.599  32.839  18.297  1.00  0.00      B    O  
ATOM    710  H1  HOH B 230      22.096  32.143  17.799  1.00  0.00      B    H  
ATOM    711  H2  HOH B 230      22.899  32.404  19.122  1.00  0.00      B    H  
ATOM    712  O   HOH B 231      24.030  24.320   4.413  1.00  0.00      B    O  
ATOM    713  H1  HOH B 231      23.851  23.730   5.225  1.00  0.00      B    H  
ATOM    714  H2  HOH B 231      24.990  24.282   4.218  1.00  0.00      B    H  
ATOM    715  O   HOH B 232      37.655  25.130  22.464  1.00  0.00      B    O  
ATOM    716  H1  HOH B 232      38.566  25.498  22.701  1.00  0.00      B    H  
ATOM    717  H2  HOH B 232      37.042  25.904  22.338  1.00  0.00      B    H  
ATOM    718  O   HOH B 233      24.938  14.189   1.099  1.00  0.00      B    O  
ATOM    719  H1  HOH B 233      25.586  14.947   1.179  1.00  0.00      B    H  
ATOM    720  H2  HOH B 233      24.224  14.317   1.865  1.00  0.00      B    H  
ATOM    721  O   HOH B 234      27.598   3.393  23.127  1.00  0.00      B    O  
ATOM    722  H1  HOH B 234      28.576   3.692  23.221  1.00  0.00      B    H  
ATOM    723  H2  HOH B 234      27.578   2.396  23.101  1.00  0.00      B    H  
ATOM    724  O   HOH B 235      26.140   0.781  36.278  1.00  0.00      B    O  
ATOM    725  H1  HOH B 235      26.506  -0.147  36.263  1.00  0.00      B    H  
ATOM    726  H2  HOH B 235      25.339   0.756  36.912  1.00  0.00      B    H  
ATOM    727  O   HOH B 236      12.298   8.006  24.140  1.00  0.00      B    O  
ATOM    728  H1  HOH B 236      12.685   7.920  25.085  1.00  0.00      B    H  
ATOM    729  H2  HOH B 236      12.163   7.090  23.834  1.00  0.00      B    H  
ATOM    730  O   HOH B 237      13.773  26.703  32.069  1.00  0.00      B    O  
ATOM    731  H1  HOH B 237      13.528  25.792  31.811  1.00  0.00      B    H  
ATOM    732  H2  HOH B 237      12.882  27.146  32.154  1.00  0.00      B    H  
ATOM    733  O   HOH B 238       4.991  17.538  25.434  1.00  0.00      B    O  
ATOM    734  H1  HOH B 238       4.340  16.773  25.701  1.00  0.00      B    H  
ATOM    735  H2  HOH B 238       5.334  17.274  24.488  1.00  0.00      B    H  
ATOM    736  O   HOH B 239      36.942  11.354  20.553  1.00  0.00      B    O  
ATOM    737  H1  HOH B 239      36.448  10.849  19.845  1.00  0.00      B    H  
ATOM    738  H2  HOH B 239      37.276  10.681  21.237  1.00  0.00      B    H  
ATOM    739  O   HOH B 240       2.804  38.089  31.725  1.00  0.00      B    O  
ATOM    740  H1  HOH B 240       2.701  37.070  31.954  1.00  0.00      B    H  
ATOM    741  H2  HOH B 240       2.709  38.557  32.590  1.00  0.00      B    H  
ATOM    742  O   HOH B 241       5.144  10.801  11.123  1.00  0.00      B    O  
ATOM    743  H1  HOH B 241       5.350  11.123  10.203  1.00  0.00      B    H  
ATOM    744  H2  HOH B 241       4.224  11.118  11.357  1.00  0.00      B    H  
ATOM    745  O   HOH B 242      23.836   3.189   7.147  1.00  0.00      B    O  
ATOM    746  H1  HOH B 242      24.055   3.235   8.146  1.00  0.00      B    H  
ATOM    747  H2  HOH B 242      23.388   4.028   6.798  1.00  0.00      B    H  
ATOM    748  O   HOH B 243       8.136   8.651  30.256  1.00  0.00      B    O  
ATOM    749  H1  HOH B 243       7.122   8.555  30.592  1.00  0.00      B    H  
ATOM    750  H2  HOH B 243       8.133   9.009  29.287  1.00  0.00      B    H  
ATOM    751  O   HOH B 244      36.661  33.654  34.350  1.00  0.00      B    O  
ATOM    752  H1  HOH B 244      36.917  32.807  33.833  1.00  0.00      B    H  
ATOM    753  H2  HOH B 244      36.518  33.397  35.350  1.00  0.00      B    H  
ATOM    754  O   HOH B 245       6.373   2.662  19.793  1.00  0.00      B    O  
ATOM    755  H1  HOH B 245       6.972   3.330  19.274  1.00  0.00      B    H  
ATOM    756  H2  HOH B 245       5.446   3.144  19.800  1.00  0.00      B    H  
ATOM    757  O   HOH B 246      14.292  35.469  11.606  1.00  0.00      B    O  
ATOM    758  H1  HOH B 246      14.839  34.876  11.003  1.00  0.00      B    H  
ATOM    759  H2  HOH B 246      13.909  34.845  12.337  1.00  0.00      B    H  
ATOM    760  O   HOH B 247       3.898  22.358  21.583  1.00  0.00      B    O  
ATOM    761  H1  HOH B 247       3.719  22.151  22.592  1.00  0.00      B    H  
ATOM    762  H2  HOH B 247       3.947  21.410  21.113  1.00  0.00      B    H  
ATOM    763  O   HOH B 248      37.765  19.915   5.577  1.00  0.00      B    O  
ATOM    764  H1  HOH B 248      37.103  19.524   4.933  1.00  0.00      B    H  
ATOM    765  H2  HOH B 248      37.412  20.859   5.773  1.00  0.00      B    H  
ATOM    766  O   HOH B 249      14.843  36.994  21.313  1.00  0.00      B    O  
ATOM    767  H1  HOH B 249      14.616  37.758  21.969  1.00  0.00      B    H  
ATOM    768  H2  HOH B 249      14.741  36.075  21.741  1.00  0.00      B    H  
ATOM    769  O   HOH B 250       7.532   2.060  23.974  1.00  0.00      B    O  
ATOM    770  H1  HOH B 250       7.559   1.504  23.141  1.00  0.00      B    H  
ATOM    771  H2  HOH B 250       6.953   1.586  24.621  1.00  0.00      B    H  
ATOM    772  O   HOH B 251      21.249  20.748   6.084  1.00  0.00      B    O  
ATOM    773  H1  HOH B 251      20.981  20.427   6.969  1.00  0.00      B    H  
ATOM    774  H2  HOH B 251      20.583  20.492   5.349  1.00  0.00      B    H  
ATOM    775  O   HOH B 252       9.392  34.355  18.516  1.00  0.00      B    O  
ATOM    776  H1  HOH B 252      10.244  33.904  18.196  1.00  0.00      B    H  
ATOM    777  H2  HOH B 252       8.581  33.793  18.156  1.00  0.00      B    H  
ATOM    778  O   HOH B 253      16.819  30.785  37.483  1.00  0.00      B    O  
ATOM    779  H1  HOH B 253      16.490  31.324  36.744  1.00  0.00      B    H  
ATOM    780  H2  HOH B 253      16.602  31.286  38.297  1.00  0.00      B    H  
ATOM    781  O   HOH B 254      12.623  10.867  10.294  1.00  0.00      B    O  
ATOM    782  H1  HOH B 254      12.502  10.477  11.250  1.00  0.00      B    H  
ATOM    783  H2  HOH B 254      12.048  10.355   9.566  1.00  0.00      B    H  
ATOM    784  O   HOH B 255       3.962  25.409  35.335  1.00  0.00      B    O  
ATOM    785  H1  HOH B 255       3.476  26.350  35.620  1.00  0.00      B    H  
ATOM    786  H2  HOH B 255       3.985  24.770  36.131  1.00  0.00      B    H  
ATOM    787  O   HOH B 256      23.129   8.352  18.477  1.00  0.00      B    O  
ATOM    788  H1  HOH B 256      22.633   7.568  18.172  1.00  0.00      B    H  
ATOM    789  H2  HOH B 256      24.114   8.312  18.159  1.00  0.00      B    H  
ATOM    790  O   HOH B 257      30.020  18.042  10.479  1.00  0.00      B    O  
ATOM    791  H1  HOH B 257      29.480  18.388  11.296  1.00  0.00      B    H  
ATOM    792  H2  HOH B 257      29.541  18.221   9.554  1.00  0.00      B    H  
ATOM    793  O   HOH B 258      28.085   8.479   0.918  1.00  0.00      B    O  
ATOM    794  H1  HOH B 258      28.486   8.973   1.682  1.00  0.00      B    H  
ATOM    795  H2  HOH B 258      27.185   8.894   0.809  1.00  0.00      B    H  
ATOM    796  O   HOH B 259      18.942  33.345  18.484  1.00  0.00      B    O  
ATOM    797  H1  HOH B 259      18.425  34.216  18.287  1.00  0.00      B    H  
ATOM    798  H2  HOH B 259      18.938  32.743  17.641  1.00  0.00      B    H  
ATOM    799  O   HOH B 260      36.988   1.843   0.417  1.00  0.00      B    O  
ATOM    800  H1  HOH B 260      37.331   1.106  -0.196  1.00  0.00      B    H  
ATOM    801  H2  HOH B 260      36.521   1.400   1.218  1.00  0.00      B    H  
ATOM    802  O   HOH B 261       7.112   4.428  26.554  1.00  0.00      B    O  
ATOM    803  H1  HOH B 261       7.620   4.568  27.426  1.00  0.00      B    H  
ATOM    804  H2  HOH B 261       6.221   4.972  26.546  1.00  0.00      B    H  
ATOM    805  O   HOH B 262      34.929   2.287  29.788  1.00  0.00      B    O  
ATOM    806  H1  HOH B 262      34.534   1.985  30.711  1.00  0.00      B    H  
ATOM    807  H2  HOH B 262      35.440   1.480  29.412  1.00  0.00      B    H  
ATOM    808  O   HOH B 263      14.817  36.313   7.333  1.00  0.00      B    O  
ATOM    809  H1  HOH B 263      15.849  36.327   7.287  1.00  0.00      B    H  
ATOM    810  H2  HOH B 263      14.488  36.755   8.162  1.00  0.00      B    H  
ATOM    811  O   HOH B 264      27.197  29.746  27.164  1.00  0.00      B    O  
ATOM    812  H1  HOH B 264      27.657  30.648  27.340  1.00  0.00      B    H  
ATOM    813  H2  HOH B 264      27.911  29.153  26.718  1.00  0.00      B    H  
ATOM    814  O   HOH B 265      19.927   5.174  23.608  1.00  0.00      B    O  
ATOM    815  H1  HOH B 265      19.847   4.198  23.576  1.00  0.00      B    H  
ATOM    816  H2  HOH B 265      20.602   5.438  24.331  1.00  0.00      B    H  
ATOM    817  O   HOH B 266      24.576  27.388  35.024  1.00  0.00      B    O  
ATOM    818  H1  HOH B 266      24.620  27.208  34.030  1.00  0.00      B    H  
ATOM    819  H2  HOH B 266      25.544  27.291  35.296  1.00  0.00      B    H  
ATOM    820  O   HOH B 267       8.759   5.501  24.308  1.00  0.00      B    O  
ATOM    821  H1  HOH B 267       8.228   5.017  25.017  1.00  0.00      B    H  
ATOM    822  H2  HOH B 267       9.145   6.380  24.701  1.00  0.00      B    H  
ATOM    823  O   HOH B 268      33.361  -0.187  11.101  1.00  0.00      B    O  
ATOM    824  H1  HOH B 268      33.703  -0.023  12.077  1.00  0.00      B    H  
ATOM    825  H2  HOH B 268      33.699   0.573  10.551  1.00  0.00      B    H  
ATOM    826  O   HOH B 269      26.771   8.915  30.286  1.00  0.00      B    O  
ATOM    827  H1  HOH B 269      27.292   9.140  31.150  1.00  0.00      B    H  
ATOM    828  H2  HOH B 269      26.928   7.937  30.071  1.00  0.00      B    H  
ATOM    829  O   HOH B 270      10.571   3.370  29.809  1.00  0.00      B    O  
ATOM    830  H1  HOH B 270      11.162   2.550  29.974  1.00  0.00      B    H  
ATOM    831  H2  HOH B 270       9.596   3.176  29.980  1.00  0.00      B    H  
ATOM    832  O   HOH B 271      28.084   0.460   5.276  1.00  0.00      B    O  
ATOM    833  H1  HOH B 271      27.843  -0.184   5.957  1.00  0.00      B    H  
ATOM    834  H2  HOH B 271      27.454   1.224   5.424  1.00  0.00      B    H  
ATOM    835  O   HOH B 272       7.170  12.056  38.141  1.00  0.00      B    O  
ATOM    836  H1  HOH B 272       6.983  11.068  38.343  1.00  0.00      B    H  
ATOM    837  H2  HOH B 272       7.555  12.154  37.217  1.00  0.00      B    H  
ATOM    838  O   HOH B 273      36.826  38.908  17.297  1.00  0.00      B    O  
ATOM    839  H1  HOH B 273      37.785  39.079  17.540  1.00  0.00      B    H  
ATOM    840  H2  HOH B 273      36.811  37.980  16.893  1.00  0.00      B    H  
ATOM    841  O   HOH B 274      33.895  26.760   4.504  1.00  0.00      B    O  
ATOM    842  H1  HOH B 274      32.961  27.056   4.744  1.00  0.00      B    H  
ATOM    843  H2  HOH B 274      33.847  26.554   3.511  1.00  0.00      B    H  
ATOM    844  O   HOH B 275      24.256   6.245  35.516  1.00  0.00      B    O  
ATOM    845  H1  HOH B 275      24.842   6.811  35.016  1.00  0.00      B    H  
ATOM    846  H2  HOH B 275      24.322   6.508  36.488  1.00  0.00      B    H  
ATOM    847  O   HOH B 276       2.031  33.203   8.376  1.00  0.00      B    O  
ATOM    848  H1  HOH B 276       3.005  33.206   8.216  1.00  0.00      B    H  
ATOM    849  H2  HOH B 276       1.650  34.086   8.095  1.00  0.00      B    H  
ATOM    850  O   HOH B 277      23.284  37.243   0.424  1.00  0.00      B    O  
ATOM    851  H1  HOH B 277      22.708  36.676   1.123  1.00  0.00      B    H  
ATOM    852  H2  HOH B 277      23.761  37.984   1.009  1.00  0.00      B    H  
ATOM    853  O   HOH B 278      29.523  27.793  38.171  1.00  0.00      B    O  
ATOM    854  H1  HOH B 278      29.064  28.662  38.300  1.00  0.00      B    H  
ATOM    855  H2  HOH B 278      30.515  27.965  38.174  1.00  0.00      B    H  
ATOM    856  O   HOH B 279       5.414  26.607  10.632  1.00  0.00      B    O  
ATOM    857  H1  HOH B 279       6.314  26.099  10.400  1.00  0.00      B    H  
ATOM    858  H2  HOH B 279       5.239  26.468  11.640  1.00  0.00      B    H  
ATOM    859  O   HOH B 280      32.074  21.997  34.681  1.00  0.00      B    O  
ATOM    860  H1  HOH B 280      32.322  22.542  33.882  1.00  0.00      B    H  
ATOM    861  H2  HOH B 280      31.077  21.967  34.704  1.00  0.00      B    H  
ATOM    862  O   HOH B 281      22.642  29.053  36.601  1.00  0.00      B    O  
ATOM    863  H1  HOH B 281      22.172  29.623  35.894  1.00  0.00      B    H  
ATOM    864  H2  HOH B 281      22.941  28.210  36.103  1.00  0.00      B    H  
ATOM    865  O   HOH B 282       3.931  36.023  17.373  1.00  0.00      B    O  
ATOM    866  H1  HOH B 282       4.095  35.397  16.607  1.00  0.00      B    H  
ATOM    867  H2  HOH B 282       4.631  36.737  17.431  1.00  0.00      B    H  
ATOM    868  O   HOH B 283      37.978  21.325   9.005  1.00  0.00      B    O  
ATOM    869  H1  HOH B 283      37.972  20.312   8.960  1.00  0.00      B    H  
ATOM    870  H2  HOH B 283      38.841  21.555   9.479  1.00  0.00      B    H  
ATOM    871  O   HOH B 284      17.257  16.662   6.310  1.00  0.00      B    O  
ATOM    872  H1  HOH B 284      16.308  16.706   6.696  1.00  0.00      B    H  
ATOM    873  H2  HOH B 284      17.583  17.599   6.081  1.00  0.00      B    H  
ATOM    874  O   HOH B 285       2.909   7.483  37.616  1.00  0.00      B    O  
ATOM    875  H1  HOH B 285       3.573   6.687  37.572  1.00  0.00      B    H  
ATOM    876  H2  HOH B 285       2.708   7.514  38.573  1.00  0.00      B    H  
ATOM    877  O   HOH B 286      21.235  27.472  17.046  1.00  0.00      B    O  
ATOM    878  H1  HOH B 286      20.686  28.237  17.430  1.00  0.00      B    H  
ATOM    879  H2  HOH B 286      21.817  27.236  17.828  1.00  0.00      B    H  
ATOM    880  O   HOH B 287       2.984   5.663  29.454  1.00  0.00      B    O  
ATOM    881  H1  HOH B 287       1.947   5.540  29.427  1.00  0.00      B    H  
ATOM    882  H2  HOH B 287       3.207   6.536  29.909  1.00  0.00      B    H  
ATOM    883  O   HOH B 288       1.656  27.185   1.024  1.00  0.00      B    O  
ATOM    884  H1  HOH B 288       0.846  26.811   1.539  1.00  0.00      B    H  
ATOM    885  H2  HOH B 288       2.500  26.915   1.552  1.00  0.00      B    H  
ATOM    886  O   HOH B 289       7.815  26.831  22.994  1.00  0.00      B    O  
ATOM    887  H1  HOH B 289       7.977  25.803  22.860  1.00  0.00      B    H  
ATOM    888  H2  HOH B 289       6.806  27.062  23.006  1.00  0.00      B    H  
ATOM    889  O   HOH B 290      11.224  32.775   0.421  1.00  0.00      B    O  
ATOM    890  H1  HOH B 290      11.023  32.740   1.428  1.00  0.00      B    H  
ATOM    891  H2  HOH B 290      11.492  31.853   0.102  1.00  0.00      B    H  
ATOM    892  O   HOH B 291       3.598   2.656   5.974  1.00  0.00      B    O  
ATOM    893  H1  HOH B 291       3.325   1.661   5.726  1.00  0.00      B    H  
ATOM    894  H2  HOH B 291       4.463   2.643   6.509  1.00  0.00      B    H  
ATOM    895  O   HOH B 292      24.456  24.033  12.533  1.00  0.00      B    O  
ATOM    896  H1  HOH B 292      24.217  24.791  11.904  1.00  0.00      B    H  
ATOM    897  H2  HOH B 292      25.476  24.043  12.534  1.00  0.00      B    H  
ATOM    898  O   HOH B 293       2.778  32.231   0.831  1.00  0.00      B    O  
ATOM    899  H1  HOH B 293       3.662  32.570   0.438  1.00  0.00      B    H  
ATOM    900  H2  HOH B 293       2.371  31.429   0.281  1.00  0.00      B    H  
ATOM    901  O   HOH B 294       6.377  14.219   3.513  1.00  0.00      B    O  
ATOM    902  H1  HOH B 294       5.584  13.679   3.167  1.00  0.00      B    H  
ATOM    903  H2  HOH B 294       6.288  15.138   3.128  1.00  0.00      B    H  
ATOM    904  O   HOH B 295      20.484  11.753  19.268  1.00  0.00      B    O  
ATOM    905  H1  HOH B 295      20.955  11.431  20.092  1.00  0.00      B    H  
ATOM    906  H2  HOH B 295      21.180  11.596  18.497  1.00  0.00      B    H  
ATOM    907  O   HOH B 296      10.856  10.454  34.446  1.00  0.00      B    O  
ATOM    908  H1  HOH B 296      10.119  10.213  35.102  1.00  0.00      B    H  
ATOM    909  H2  HOH B 296      10.575  10.034  33.586  1.00  0.00      B    H  
ATOM    910  O   HOH B 297      23.735  12.928  21.357  1.00  0.00      B    O  
ATOM    911  H1  HOH B 297      24.518  12.602  20.856  1.00  0.00      B    H  
ATOM    912  H2  HOH B 297      23.147  12.143  21.634  1.00  0.00      B    H  
ATOM    913  O   HOH B 298      14.280  10.351   1.408  1.00  0.00      B    O  
ATOM    914  H1  HOH B 298      14.253  11.270   1.058  1.00  0.00      B    H  
ATOM    915  H2  HOH B 298      13.481   9.803   1.006  1.00  0.00      B    H  
ATOM    916  O   HOH B 299      30.347  26.483  18.754  1.00  0.00      B    O  
ATOM    917  H1  HOH B 299      31.012  25.766  18.914  1.00  0.00      B    H  
ATOM    918  H2  HOH B 299      30.823  27.367  18.967  1.00  0.00      B    H  
ATOM    919  O   HOH B 300      10.075   4.328  13.704  1.00  0.00      B    O  
ATOM    920  H1  HOH B 300      11.057   4.230  13.870  1.00  0.00      B    H  
ATOM    921  H2  HOH B 300       9.733   3.474  13.329  1.00  0.00      B    H  
ATOM    922  O   HOH B 301       3.492  24.138  39.132  1.00  0.00      B    O  
ATOM    923  H1  HOH B 301       4.258  24.787  39.305  1.00  0.00      B    H  
ATOM    924  H2  HOH B 301       2.768  24.620  38.602  1.00  0.00      B    H  
ATOM    925  O   HOH B 302       6.659   8.003  27.375  1.00  0.00      B    O  
ATOM    926  H1  HOH B 302       6.000   7.922  26.588  1.00  0.00      B    H  
ATOM    927  H2  HOH B 302       6.438   7.199  27.964  1.00  0.00      B    H  
ATOM    928  O   HOH B 303      30.247   8.690  36.817  1.00  0.00      B    O  
ATOM    929  H1  HOH B 303      30.293   8.298  35.844  1.00  0.00      B    H  
ATOM    930  H2  HOH B 303      29.827   8.009  37.439  1.00  0.00      B    H  
ATOM    931  O   HOH B 304      11.530  19.944  18.862  1.00  0.00      B    O  
ATOM    932  H1  HOH B 304      12.219  19.808  19.626  1.00  0.00      B    H  
ATOM    933  H2  HOH B 304      10.660  19.458  19.084  1.00  0.00      B    H  
ATOM    934  O   HOH B 305       1.557  25.068   6.403  1.00  0.00      B    O  
ATOM    935  H1  HOH B 305       1.718  25.085   7.409  1.00  0.00      B    H  
ATOM    936  H2  HOH B 305       1.411  24.133   6.191  1.00  0.00      B    H  
ATOM    937  O   HOH B 306      34.858  30.917  17.021  1.00  0.00      B    O  
ATOM    938  H1  HOH B 306      34.394  31.778  17.080  1.00  0.00      B    H  
ATOM    939  H2  HOH B 306      35.880  31.103  16.996  1.00  0.00      B    H  
ATOM    940  O   HOH B 307       1.763  21.037  35.451  1.00  0.00      B    O  
ATOM    941  H1  HOH B 307       1.929  21.026  34.423  1.00  0.00      B    H  
ATOM    942  H2  HOH B 307       2.670  21.021  35.900  1.00  0.00      B    H  
ATOM    943  O   HOH B 308       6.732  13.877  14.981  1.00  0.00      B    O  
ATOM    944  H1  HOH B 308       6.399  13.121  14.451  1.00  0.00      B    H  
ATOM    945  H2  HOH B 308       7.721  13.701  15.167  1.00  0.00      B    H  
ATOM    946  O   HOH B 309      28.377  34.351  38.453  1.00  0.00      B    O  
ATOM    947  H1  HOH B 309      27.529  33.813  38.248  1.00  0.00      B    H  
ATOM    948  H2  HOH B 309      29.097  34.187  37.685  1.00  0.00      B    H  
ATOM    949  O   HOH B 310      29.613  35.471  26.531  1.00  0.00      B    O  
ATOM    950  H1  HOH B 310      29.850  35.857  27.417  1.00  0.00      B    H  
ATOM    951  H2  HOH B 310      30.242  34.709  26.448  1.00  0.00      B    H  
ATOM    952  O   HOH B 311      22.013   5.319  38.627  1.00  0.00      B    O  
ATOM    953  H1  HOH B 311      22.113   4.300  38.696  1.00  0.00      B    H  
ATOM    954  H2  HOH B 311      22.881   5.802  38.446  1.00  0.00      B    H  
ATOM    955  O   HOH B 312       7.414  38.061   1.215  1.00  0.00      B    O  
ATOM    956  H1  HOH B 312       8.174  37.688   0.690  1.00  0.00      B    H  
ATOM    957  H2  HOH B 312       7.193  37.343   1.915  1.00  0.00      B    H  
ATOM    958  O   HOH B 313      12.026   7.848   3.643  1.00  0.00      B    O  
ATOM    959  H1  HOH B 313      11.957   6.937   4.093  1.00  0.00      B    H  
ATOM    960  H2  HOH B 313      12.453   7.638   2.737  1.00  0.00      B    H  
ATOM    961  O   HOH B 314      38.702  15.102  17.467  1.00  0.00      B    O  
ATOM    962  H1  HOH B 314      38.929  15.461  18.350  1.00  0.00      B    H  
ATOM    963  H2  HOH B 314      37.669  15.010  17.386  1.00  0.00      B    H  
ATOM    964  O   HOH B 315      19.995  12.345  10.981  1.00  0.00      B    O  
ATOM    965  H1  HOH B 315      20.388  13.140  10.468  1.00  0.00      B    H  
ATOM    966  H2  HOH B 315      19.615  11.696  10.282  1.00  0.00      B    H  
ATOM    967  O   HOH B 316       2.143   0.428  34.036  1.00  0.00      B    O  
ATOM    968  H1  HOH B 316       1.497   1.146  33.937  1.00  0.00      B    H  
ATOM    969  H2  HOH B 316       2.998   0.897  34.246  1.00  0.00      B    H  
ATOM    970  O   HOH B 317      25.229  38.361  22.391  1.00  0.00      B    O  
ATOM    971  H1  HOH B 317      24.570  37.808  22.918  1.00  0.00      B    H  
ATOM    972  H2  HOH B 317      25.227  39.293  22.768  1.00  0.00      B    H  
ATOM    973  O   HOH B 318      38.514  38.201  22.736  1.00  0.00      B    O  
ATOM    974  H1  HOH B 318      39.529  38.439  22.786  1.00  0.00      B    H  
ATOM    975  H2  HOH B 318      38.389  37.575  21.932  1.00  0.00      B    H  
ATOM    976  O   HOH B 319      10.918  22.369  17.445  1.00  0.00      B    O  
ATOM    977  H1  HOH B 319      10.382  21.825  16.766  1.00  0.00      B    H  
ATOM    978  H2  HOH B 319      11.436  21.671  17.916  1.00  0.00      B    H  
ATOM    979  O   HOH B 320       7.566   4.087  34.726  1.00  0.00      B    O  
ATOM    980  H1  HOH B 320       7.436   4.726  33.937  1.00  0.00      B    H  
ATOM    981  H2  HOH B 320       6.700   4.021  35.313  1.00  0.00      B    H  
ATOM    982  O   HOH B 321       2.123  38.435  22.516  1.00  0.00      B    O  
ATOM    983  H1  HOH B 321       2.291  37.506  22.945  1.00  0.00      B    H  
ATOM    984  H2  HOH B 321       2.232  39.135  23.274  1.00  0.00      B    H  
ATOM    985  O   HOH B 322       4.489  28.387  27.604  1.00  0.00      B    O  
ATOM    986  H1  HOH B 322       4.337  29.396  27.774  1.00  0.00      B    H  
ATOM    987  H2  HOH B 322       3.628  27.921  27.802  1.00  0.00      B    H  
ATOM    988  O   HOH B 323      13.334  14.324  18.362  1.00  0.00      B    O  
ATOM    989  H1  HOH B 323      14.322  14.440  18.461  1.00  0.00      B    H  
ATOM    990  H2  HOH B 323      12.977  13.675  19.063  1.00  0.00      B    H  
ATOM    991  O   HOH B 324      28.482  38.319  14.514  1.00  0.00      B    O  
ATOM    992  H1  HOH B 324      28.919  38.290  15.462  1.00  0.00      B    H  
ATOM    993  H2  HOH B 324      27.431  38.370  14.572  1.00  0.00      B    H  
ATOM    994  O   HOH B 325      23.292  23.329  36.362  1.00  0.00      B    O  
ATOM    995  H1  HOH B 325      22.804  24.256  36.124  1.00  0.00      B    H  
ATOM    996  H2  HOH B 325      23.162  23.193  37.387  1.00  0.00      B    H  
ATOM    997  O   HOH B 326      22.716   3.235  26.677  1.00  0.00      B    O  
ATOM    998  H1  HOH B 326      22.554   4.148  26.313  1.00  0.00      B    H  
ATOM    999  H2  HOH B 326      22.371   3.301  27.606  1.00  0.00      B    H  
ATOM   1000  O   HOH B 327      16.350  28.026  29.745  1.00  0.00      B    O  
ATOM   1001  H1  HOH B 327      16.963  27.568  29.094  1.00  0.00      B    H  
ATOM   1002  H2  HOH B 327      16.807  27.987  30.671  1.00  0.00      B    H  
ATOM   1003  O   HOH B 328       7.932  24.484  32.529  1.00  0.00      B    O  
ATOM   1004  H1  HOH B 328       7.014  24.255  33.052  1.00  0.00      B    H  
ATOM   1005  H2  HOH B 328       8.106  23.773  31.824  1.00  0.00      B    H  
ATOM   1006  O   HOH B 329      33.984   1.803   8.912  1.00  0.00      B    O  
ATOM   1007  H1  HOH B 329      32.950   1.771   8.878  1.00  0.00      B    H  
ATOM   1008  H2  HOH B 329      34.199   2.692   8.573  1.00  0.00      B    H  
ATOM   1009  O   HOH B 330      20.093   3.698  36.192  1.00  0.00      B    O  
ATOM   1010  H1  HOH B 330      19.688   4.311  36.896  1.00  0.00      B    H  
ATOM   1011  H2  HOH B 330      19.767   2.728  36.414  1.00  0.00      B    H  
ATOM   1012  O   HOH B 331      12.690  31.955  29.783  1.00  0.00      B    O  
ATOM   1013  H1  HOH B 331      12.614  31.207  29.132  1.00  0.00      B    H  
ATOM   1014  H2  HOH B 331      12.841  32.810  29.309  1.00  0.00      B    H  
ATOM   1015  O   HOH B 332      13.253  33.565  13.368  1.00  0.00      B    O  
ATOM   1016  H1  HOH B 332      13.404  33.192  14.228  1.00  0.00      B    H  
ATOM   1017  H2  HOH B 332      12.827  32.761  12.828  1.00  0.00      B    H  
ATOM   1018  O   HOH B 333       3.681  35.769   2.571  1.00  0.00      B    O  
ATOM   1019  H1  HOH B 333       3.714  36.564   3.256  1.00  0.00      B    H  
ATOM   1020  H2  HOH B 333       3.121  35.078   3.057  1.00  0.00      B    H  
ATOM   1021  O   HOH B 334      16.333  27.851  16.213  1.00  0.00      B    O  
ATOM   1022  H1  HOH B 334      17.085  27.846  15.576  1.00  0.00      B    H  
ATOM   1023  H2  HOH B 334      16.635  27.849  17.165  1.00  0.00      B    H  
ATOM   1024  O   HOH B 335      27.388  12.604   9.095  1.00  0.00      B    O  
ATOM   1025  H1  HOH B 335      26.803  12.549   8.243  1.00  0.00      B    H  
ATOM   1026  H2  HOH B 335      27.712  13.564   9.241  1.00  0.00      B    H  
ATOM   1027  O   HOH B 336       1.488   7.709   1.140  1.00  0.00      B    O  
ATOM   1028  H1  HOH B 336       0.515   7.978   1.351  1.00  0.00      B    H  
ATOM   1029  H2  HOH B 336       1.632   6.737   1.471  1.00  0.00      B    H  
ATOM   1030  O   HOH B 337      31.395  19.354  35.880  1.00  0.00      B    O  
ATOM   1031  H1  HOH B 337      31.575  20.169  35.292  1.00  0.00      B    H  
ATOM   1032  H2  HOH B 337      32.058  18.604  35.595  1.00  0.00      B    H  
ATOM   1033  O   HOH B 338      18.840  34.962  10.365  1.00  0.00      B    O  
ATOM   1034  H1  HOH B 338      19.238  35.212  11.273  1.00  0.00      B    H  
ATOM   1035  H2  HOH B 338      19.655  34.547   9.839  1.00  0.00      B    H  
ATOM   1036  O   HOH B 339      22.307  17.042   8.623  1.00  0.00      B    O  
ATOM   1037  H1  HOH B 339      21.357  16.987   8.491  1.00  0.00      B    H  
ATOM   1038  H2  HOH B 339      22.544  17.592   9.423  1.00  0.00      B    H  
ATOM   1039  O   HOH B 340      19.621  17.010   8.238  1.00  0.00      B    O  
ATOM   1040  H1  HOH B 340      19.113  16.918   9.067  1.00  0.00      B    H  
ATOM   1041  H2  HOH B 340      19.058  16.440   7.555  1.00  0.00      B    H  
ATOM   1042  O   HOH B 341       6.030  16.472  23.442  1.00  0.00      B    O  
ATOM   1043  H1  HOH B 341       5.645  15.675  23.917  1.00  0.00      B    H  
ATOM   1044  H2  HOH B 341       6.954  16.171  23.103  1.00  0.00      B    H  
ATOM   1045  O   HOH B 342      17.650   7.499  13.129  1.00  0.00      B    O  
ATOM   1046  H1  HOH B 342      17.837   6.562  12.933  1.00  0.00      B    H  
ATOM   1047  H2  HOH B 342      16.799   7.705  12.663  1.00  0.00      B    H  
ATOM   1048  O   HOH B 343      26.813  16.636  21.810  1.00  0.00      B    O  
ATOM   1049  H1  HOH B 343      27.021  15.746  21.286  1.00  0.00      B    H  
ATOM   1050  H2  HOH B 343      27.669  17.103  22.049  1.00  0.00      B    H  
ATOM   1051  O   HOH B 344      12.988  13.934  31.016  1.00  0.00      B    O  
ATOM   1052  H1  HOH B 344      13.945  13.804  30.554  1.00  0.00      B    H  
ATOM   1053  H2  HOH B 344      13.037  13.825  32.052  1.00  0.00      B    H  
ATOM   1054  O   HOH B 345      27.715  16.443   3.795  1.00  0.00      B    O  
ATOM   1055  H1  HOH B 345      27.789  16.015   2.904  1.00  0.00      B    H  
ATOM   1056  H2  HOH B 345      27.922  15.788   4.559  1.00  0.00      B    H  
ATOM   1057  O   HOH B 346      17.031  25.208  34.569  1.00  0.00      B    O  
ATOM   1058  H1  HOH B 346      17.446  26.090  34.514  1.00  0.00      B    H  
ATOM   1059  H2  HOH B 346      17.551  24.676  35.273  1.00  0.00      B    H  
ATOM   1060  O   HOH B 347       7.638  33.477  30.580  1.00  0.00      B    O  
ATOM   1061  H1  HOH B 347       8.607  33.252  30.819  1.00  0.00      B    H  
ATOM   1062  H2  HOH B 347       7.155  32.607  30.524  1.00  0.00      B    H  
ATOM   1063  O   HOH B 348      24.933  28.758  28.259  1.00  0.00      B    O  
ATOM   1064  H1  HOH B 348      25.654  29.209  27.680  1.00  0.00      B    H  
ATOM   1065  H2  HOH B 348      24.044  29.094  27.894  1.00  0.00      B    H  
ATOM   1066  O   HOH B 349       5.008  20.165   9.803  1.00  0.00      B    O  
ATOM   1067  H1  HOH B 349       4.866  20.667   8.925  1.00  0.00      B    H  
ATOM   1068  H2  HOH B 349       5.033  19.185   9.699  1.00  0.00      B    H  
ATOM   1069  O   HOH B 350      17.010  27.336  11.760  1.00  0.00      B    O  
ATOM   1070  H1  HOH B 350      16.295  27.453  11.003  1.00  0.00      B    H  
ATOM   1071  H2  HOH B 350      17.068  26.341  12.024  1.00  0.00      B    H  
ATOM   1072  O   HOH B 351       9.578  38.605  36.347  1.00  0.00      B    O  
ATOM   1073  H1  HOH B 351       9.361  39.518  35.915  1.00  0.00      B    H  
ATOM   1074  H2  HOH B 351      10.649  38.496  36.338  1.00  0.00      B    H  
ATOM   1075  O   HOH B 352       6.631   6.402   0.470  1.00  0.00      B    O  
ATOM   1076  H1  HOH B 352       6.168   7.270   0.744  1.00  0.00      B    H  
ATOM   1077  H2  HOH B 352       7.482   6.339   0.953  1.00  0.00      B    H  
ATOM   1078  O   HOH B 353       6.496  35.438  10.914  1.00  0.00      B    O  
ATOM   1079  H1  HOH B 353       5.655  35.865  10.532  1.00  0.00      B    H  
ATOM   1080  H2  HOH B 353       7.144  36.144  11.263  1.00  0.00      B    H  
ATOM   1081  O   HOH B 354      18.084   4.608  20.287  1.00  0.00      B    O  
ATOM   1082  H1  HOH B 354      17.108   4.480  20.331  1.00  0.00      B    H  
ATOM   1083  H2  HOH B 354      18.538   3.720  20.441  1.00  0.00      B    H  
ATOM   1084  O   HOH B 355      35.843  18.708  35.787  1.00  0.00      B    O  
ATOM   1085  H1  HOH B 355      36.439  19.465  36.030  1.00  0.00      B    H  
ATOM   1086  H2  HOH B 355      36.465  17.956  35.613  1.00  0.00      B    H  
ATOM   1087  O   HOH B 356      37.483  24.683   8.093  1.00  0.00      B    O  
ATOM   1088  H1  HOH B 356      37.725  25.415   7.409  1.00  0.00      B    H  
ATOM   1089  H2  HOH B 356      36.425  24.581   8.106  1.00  0.00      B    H  
ATOM   1090  O   HOH B 357      25.671   7.731  18.375  1.00  0.00      B    O  
ATOM   1091  H1  HOH B 357      25.728   6.717  18.578  1.00  0.00      B    H  
ATOM   1092  H2  HOH B 357      26.171   8.143  19.175  1.00  0.00      B    H  
ATOM   1093  O   HOH B 358      16.976   0.876  23.859  1.00  0.00      B    O  
ATOM   1094  H1  HOH B 358      16.249   1.584  24.011  1.00  0.00      B    H  
ATOM   1095  H2  HOH B 358      16.620  -0.012  23.910  1.00  0.00      B    H  
ATOM   1096  O   HOH B 359       6.196  12.586   8.882  1.00  0.00      B    O  
ATOM   1097  H1  HOH B 359       6.584  13.531   8.849  1.00  0.00      B    H  
ATOM   1098  H2  HOH B 359       5.194  12.562   8.874  1.00  0.00      B    H  
ATOM   1099  O   HOH B 360      35.198   7.582  33.463  1.00  0.00      B    O  
ATOM   1100  H1  HOH B 360      34.715   8.409  33.912  1.00  0.00      B    H  
ATOM   1101  H2  HOH B 360      34.702   7.385  32.625  1.00  0.00      B    H  
ATOM   1102  O   HOH B 361       8.074  15.139  22.626  1.00  0.00      B    O  
ATOM   1103  H1  HOH B 361       9.052  15.008  22.487  1.00  0.00      B    H  
ATOM   1104  H2  HOH B 361       7.676  14.361  23.130  1.00  0.00      B    H  
ATOM   1105  O   HOH B 362      18.958  24.101  29.209  1.00  0.00      B    O  
ATOM   1106  H1  HOH B 362      17.952  24.159  28.971  1.00  0.00      B    H  
ATOM   1107  H2  HOH B 362      19.176  24.691  30.020  1.00  0.00      B    H  
ATOM   1108  O   HOH B 363      13.330   9.426  34.883  1.00  0.00      B    O  
ATOM   1109  H1  HOH B 363      12.423   9.852  34.664  1.00  0.00      B    H  
ATOM   1110  H2  HOH B 363      14.054  10.147  34.830  1.00  0.00      B    H  
ATOM   1111  O   HOH B 364      25.722  13.174  11.325  1.00  0.00      B    O  
ATOM   1112  H1  HOH B 364      26.043  12.932  10.376  1.00  0.00      B    H  
ATOM   1113  H2  HOH B 364      26.520  13.093  11.935  1.00  0.00      B    H  
ATOM   1114  O   HOH B 365      13.518  29.262  25.460  1.00  0.00      B    O  
ATOM   1115  H1  HOH B 365      14.009  29.870  24.800  1.00  0.00      B    H  
ATOM   1116  H2  HOH B 365      14.164  28.839  26.061  1.00  0.00      B    H  
ATOM   1117  O   HOH B 366       3.992  21.101  17.435  1.00  0.00      B    O  
ATOM   1118  H1  HOH B 366       4.010  20.746  18.413  1.00  0.00      B    H  
ATOM   1119  H2  HOH B 366       4.751  20.771  16.865  1.00  0.00      B    H  
ATOM   1120  O   HOH B 367       3.732   6.120   7.900  1.00  0.00      B    O  
ATOM   1121  H1  HOH B 367       4.161   5.598   8.627  1.00  0.00      B    H  
ATOM   1122  H2  HOH B 367       4.343   6.099   7.072  1.00  0.00      B    H  
ATOM   1123  O   HOH B 368      30.741   5.656  10.664  1.00  0.00      B    O  
ATOM   1124  H1  HOH B 368      30.691   6.360  11.420  1.00  0.00      B    H  
ATOM   1125  H2  HOH B 368      31.679   5.279  10.659  1.00  0.00      B    H  
ATOM   1126  O   HOH B 369       2.284   5.013   5.772  1.00  0.00      B    O  
ATOM   1127  H1  HOH B 369       2.896   4.258   5.654  1.00  0.00      B    H  
ATOM   1128  H2  HOH B 369       2.455   5.400   6.680  1.00  0.00      B    H  
ATOM   1129  O   HOH B 370      30.917  15.690  11.652  1.00  0.00      B    O  
ATOM   1130  H1  HOH B 370      31.194  15.618  12.609  1.00  0.00      B    H  
ATOM   1131  H2  HOH B 370      30.690  16.653  11.400  1.00  0.00      B    H  
ATOM   1132  O   HOH B 371      32.325  38.783  22.196  1.00  0.00      B    O  
ATOM   1133  H1  HOH B 371      33.153  38.298  22.439  1.00  0.00      B    H  
ATOM   1134  H2  HOH B 371      32.608  39.503  21.565  1.00  0.00      B    H  
ATOM   1135  O   HOH B 372      27.792  32.252  11.964  1.00  0.00      B    O  
ATOM   1136  H1  HOH B 372      28.354  32.732  12.710  1.00  0.00      B    H  
ATOM   1137  H2  HOH B 372      26.915  32.780  11.777  1.00  0.00      B    H  
ATOM   1138  O   HOH B 373      28.750  13.164  34.946  1.00  0.00      B    O  
ATOM   1139  H1  HOH B 373      27.833  12.918  34.686  1.00  0.00      B    H  
ATOM   1140  H2  HOH B 373      29.358  12.713  34.305  1.00  0.00      B    H  
ATOM   1141  O   HOH B 374      26.312   4.939   8.574  1.00  0.00      B    O  
ATOM   1142  H1  HOH B 374      26.445   5.608   7.826  1.00  0.00      B    H  
ATOM   1143  H2  HOH B 374      26.708   5.285   9.420  1.00  0.00      B    H  
ATOM   1144  O   HOH B 375      34.281  31.163  37.239  1.00  0.00      B    O  
ATOM   1145  H1  HOH B 375      34.355  30.316  37.743  1.00  0.00      B    H  
ATOM   1146  H2  HOH B 375      33.373  31.569  37.532  1.00  0.00      B    H  
ATOM   1147  O   HOH B 376      24.672  26.227  29.838  1.00  0.00      B    O  
ATOM   1148  H1  HOH B 376      24.620  26.975  29.153  1.00  0.00      B    H  
ATOM   1149  H2  HOH B 376      23.881  25.550  29.768  1.00  0.00      B    H  
ATOM   1150  O   HOH B 377       8.504  20.549  37.318  1.00  0.00      B    O  
ATOM   1151  H1  HOH B 377       8.987  21.306  36.886  1.00  0.00      B    H  
ATOM   1152  H2  HOH B 377       8.813  19.758  36.749  1.00  0.00      B    H  
ATOM   1153  O   HOH B 378      36.909   6.655   5.872  1.00  0.00      B    O  
ATOM   1154  H1  HOH B 378      37.674   6.211   5.361  1.00  0.00      B    H  
ATOM   1155  H2  HOH B 378      37.091   7.610   6.010  1.00  0.00      B    H  
ATOM   1156  O   HOH B 379      18.286   6.566  33.350  1.00  0.00      B    O  
ATOM   1157  H1  HOH B 379      18.983   5.858  33.705  1.00  0.00      B    H  
ATOM   1158  H2  HOH B 379      18.675   7.468  33.576  1.00  0.00      B    H  
ATOM   1159  O   HOH B 380      38.584  26.783   2.260  1.00  0.00      B    O  
ATOM   1160  H1  HOH B 380      37.718  27.293   2.126  1.00  0.00      B    H  
ATOM   1161  H2  HOH B 380      38.739  26.622   3.275  1.00  0.00      B    H  
ATOM   1162  O   HOH B 381      30.026  31.708   3.582  1.00  0.00      B    O  
ATOM   1163  H1  HOH B 381      30.151  32.550   2.973  1.00  0.00      B    H  
ATOM   1164  H2  HOH B 381      29.047  31.656   3.922  1.00  0.00      B    H  
ATOM   1165  O   HOH B 382      16.635  32.679   6.586  1.00  0.00      B    O  
ATOM   1166  H1  HOH B 382      16.929  33.524   6.023  1.00  0.00      B    H  
ATOM   1167  H2  HOH B 382      16.440  33.022   7.538  1.00  0.00      B    H  
ATOM   1168  O   HOH B 383       9.228  11.219  11.030  1.00  0.00      B    O  
ATOM   1169  H1  HOH B 383       9.147  10.714  10.196  1.00  0.00      B    H  
ATOM   1170  H2  HOH B 383       9.003  10.567  11.758  1.00  0.00      B    H  
ATOM   1171  O   HOH B 384      12.346  11.872   3.429  1.00  0.00      B    O  
ATOM   1172  H1  HOH B 384      13.223  11.444   3.229  1.00  0.00      B    H  
ATOM   1173  H2  HOH B 384      12.405  12.808   3.054  1.00  0.00      B    H  
ATOM   1174  O   HOH B 385      20.053  38.521  15.428  1.00  0.00      B    O  
ATOM   1175  H1  HOH B 385      19.169  38.203  15.028  1.00  0.00      B    H  
ATOM   1176  H2  HOH B 385      20.031  39.517  15.495  1.00  0.00      B    H  
ATOM   1177  O   HOH B 386       6.742  30.755  30.744  1.00  0.00      B    O  
ATOM   1178  H1  HOH B 386       7.450  30.393  30.118  1.00  0.00      B    H  
ATOM   1179  H2  HOH B 386       5.888  30.437  30.276  1.00  0.00      B    H  
ATOM   1180  O   HOH B 387       0.486  29.117  25.234  1.00  0.00      B    O  
ATOM   1181  H1  HOH B 387      -0.402  28.793  25.618  1.00  0.00      B    H  
ATOM   1182  H2  HOH B 387       1.154  28.437  25.484  1.00  0.00      B    H  
ATOM   1183  O   HOH B 388      25.270  23.446  31.504  1.00  0.00      B    O  
ATOM   1184  H1  HOH B 388      24.393  23.003  31.688  1.00  0.00      B    H  
ATOM   1185  H2  HOH B 388      26.007  22.662  31.349  1.00  0.00      B    H  
ATOM   1186  O   HOH B 389      28.970  19.720  37.211  1.00  0.00      B    O  
ATOM   1187  H1  HOH B 389      29.329  20.329  37.980  1.00  0.00      B    H  
ATOM   1188  H2  HOH B 389      29.751  19.526  36.634  1.00  0.00      B    H  
ATOM   1189  O   HOH B 390      29.832  16.228  35.201  1.00  0.00      B    O  
ATOM   1190  H1  HOH B 390      29.312  16.878  34.628  1.00  0.00      B    H  
ATOM   1191  H2  HOH B 390      29.728  15.335  34.745  1.00  0.00      B    H  
ATOM   1192  O   HOH B 391       8.505  17.587  11.814  1.00  0.00      B    O  
ATOM   1193  H1  HOH B 391       8.290  17.318  10.836  1.00  0.00      B    H  
ATOM   1194  H2  HOH B 391       8.147  16.808  12.395  1.00  0.00      B    H  
ATOM   1195  O   HOH B 392       6.195  18.372  13.817  1.00  0.00      B    O  
ATOM   1196  H1  HOH B 392       5.807  17.977  14.651  1.00  0.00      B    H  
ATOM   1197  H2  HOH B 392       7.131  18.009  13.663  1.00  0.00      B    H  
ATOM   1198  O   HOH B 393       5.305   7.917  30.591  1.00  0.00      B    O  
ATOM   1199  H1  HOH B 393       4.780   8.186  29.766  1.00  0.00      B    H  
ATOM   1200  H2  HOH B 393       4.895   8.382  31.397  1.00  0.00      B    H  
ATOM   1201  O   HOH B 394       1.145  33.232  31.358  1.00  0.00      B    O  
ATOM   1202  H1  HOH B 394       0.497  32.716  30.772  1.00  0.00      B    H  
ATOM   1203  H2  HOH B 394       1.036  32.758  32.258  1.00  0.00      B    H  
ATOM   1204  O   HOH B 395       3.260  25.875   8.844  1.00  0.00      B    O  
ATOM   1205  H1  HOH B 395       3.816  26.191   9.649  1.00  0.00      B    H  
ATOM   1206  H2  HOH B 395       2.416  25.550   9.265  1.00  0.00      B    H  
ATOM   1207  O   HOH B 396      24.017  35.933  14.552  1.00  0.00      B    O  
ATOM   1208  H1  HOH B 396      23.291  36.484  14.999  1.00  0.00      B    H  
ATOM   1209  H2  HOH B 396      24.564  36.527  13.899  1.00  0.00      B    H  
ATOM   1210  O   HOH B 397      26.794  21.231  31.569  1.00  0.00      B    O  
ATOM   1211  H1  HOH B 397      27.342  20.678  32.248  1.00  0.00      B    H  
ATOM   1212  H2  HOH B 397      26.907  20.755  30.698  1.00  0.00      B    H  
ATOM   1213  O   HOH B 398       4.037   5.509  12.423  1.00  0.00      B    O  
ATOM   1214  H1  HOH B 398       4.225   5.662  11.432  1.00  0.00      B    H  
ATOM   1215  H2  HOH B 398       2.967   5.589  12.458  1.00  0.00      B    H  
ATOM   1216  O   HOH B 399      37.102   7.770  24.657  1.00  0.00      B    O  
ATOM   1217  H1  HOH B 399      37.138   8.229  25.603  1.00  0.00      B    H  
ATOM   1218  H2  HOH B 399      37.921   7.142  24.664  1.00  0.00      B    H  
ATOM   1219  O   HOH B 400      21.410  33.506  28.629  1.00  0.00      B    O  
ATOM   1220  H1  HOH B 400      21.278  32.619  28.139  1.00  0.00      B    H  
ATOM   1221  H2  HOH B 400      22.410  33.748  28.583  1.00  0.00      B    H  
ATOM   1222  O   HOH B 401      30.598  15.314  22.470  1.00  0.00      B    O  
ATOM   1223  H1  HOH B 401      29.810  15.461  21.863  1.00  0.00      B    H  
ATOM   1224  H2  HOH B 401      31.362  15.571  21.805  1.00  0.00      B    H  
ATOM   1225  O   HOH B 402      12.439  25.400  34.975  1.00  0.00      B    O  
ATOM   1226  H1  HOH B 402      11.763  25.587  35.776  1.00  0.00      B    H  
ATOM   1227  H2  HOH B 402      12.893  26.313  34.772  1.00  0.00      B    H  
ATOM   1228  O   HOH B 403      13.752   4.084  26.046  1.00  0.00      B    O  
ATOM   1229  H1  HOH B 403      12.742   4.227  26.042  1.00  0.00      B    H  
ATOM   1230  H2  HOH B 403      14.155   5.003  25.800  1.00  0.00      B    H  
ATOM   1231  O   HOH B 404       8.081  29.755  28.785  1.00  0.00      B    O  
ATOM   1232  H1  HOH B 404       8.482  28.899  29.108  1.00  0.00      B    H  
ATOM   1233  H2  HOH B 404       8.881  30.421  28.601  1.00  0.00      B    H  
ATOM   1234  O   HOH B 405      26.309  14.608  24.150  1.00  0.00      B    O  
ATOM   1235  H1  HOH B 405      26.828  14.187  23.368  1.00  0.00      B    H  
ATOM   1236  H2  HOH B 405      26.361  15.603  24.026  1.00  0.00      B    H  
ATOM   1237  O   HOH B 406      37.271  26.384  10.883  1.00  0.00      B    O  
ATOM   1238  H1  HOH B 406      37.127  27.152  10.234  1.00  0.00      B    H  
ATOM   1239  H2  HOH B 406      36.321  26.100  11.040  1.00  0.00      B    H  
ATOM   1240  O   HOH B 407      32.950  27.375  11.226  1.00  0.00      B    O  
ATOM   1241  H1  HOH B 407      33.248  27.772  12.097  1.00  0.00      B    H  
ATOM   1242  H2  HOH B 407      33.593  26.679  10.913  1.00  0.00      B    H  
ATOM   1243  O   HOH B 408      15.017   9.483  31.480  1.00  0.00      B    O  
ATOM   1244  H1  HOH B 408      15.858   9.485  30.851  1.00  0.00      B    H  
ATOM   1245  H2  HOH B 408      14.603   8.594  31.518  1.00  0.00      B    H  
ATOM   1246  O   HOH B 409      29.546  26.638   9.373  1.00  0.00      B    O  
ATOM   1247  H1  HOH B 409      30.300  26.565   8.679  1.00  0.00      B    H  
ATOM   1248  H2  HOH B 409      28.872  27.272   8.977  1.00  0.00      B    H  
ATOM   1249  O   HOH B 410       9.330  17.615  26.489  1.00  0.00      B    O  
ATOM   1250  H1  HOH B 410       9.391  17.571  25.489  1.00  0.00      B    H  
ATOM   1251  H2  HOH B 410       8.350  17.644  26.841  1.00  0.00      B    H  
ATOM   1252  O   HOH B 411      28.182  28.958  22.167  1.00  0.00      B    O  
ATOM   1253  H1  HOH B 411      27.757  29.908  22.217  1.00  0.00      B    H  
ATOM   1254  H2  HOH B 411      28.380  28.712  23.130  1.00  0.00      B    H  
ATOM   1255  O   HOH B 412      25.475  17.803  34.455  1.00  0.00      B    O  
ATOM   1256  H1  HOH B 412      25.686  18.560  35.103  1.00  0.00      B    H  
ATOM   1257  H2  HOH B 412      24.768  18.110  33.766  1.00  0.00      B    H  
ATOM   1258  O   HOH B 413      34.308  11.986   9.409  1.00  0.00      B    O  
ATOM   1259  H1  HOH B 413      33.937  11.125   9.033  1.00  0.00      B    H  
ATOM   1260  H2  HOH B 413      35.057  12.294   8.835  1.00  0.00      B    H  
ATOM   1261  O   HOH B 414      20.620  19.701   8.546  1.00  0.00      B    O  
ATOM   1262  H1  HOH B 414      19.809  20.341   8.726  1.00  0.00      B    H  
ATOM   1263  H2  HOH B 414      20.256  18.774   8.439  1.00  0.00      B    H  
ATOM   1264  O   HOH B 415      31.793  36.925   7.812  1.00  0.00      B    O  
ATOM   1265  H1  HOH B 415      31.545  37.834   7.369  1.00  0.00      B    H  
ATOM   1266  H2  HOH B 415      31.594  37.011   8.782  1.00  0.00      B    H  
ATOM   1267  O   HOH B 416      39.132  14.945  20.510  1.00  0.00      B    O  
ATOM   1268  H1  HOH B 416      39.483  14.088  20.079  1.00  0.00      B    H  
ATOM   1269  H2  HOH B 416      38.438  14.535  21.058  1.00  0.00      B    H  
ATOM   1270  O   HOH B 417      16.150  33.969   9.158  1.00  0.00      B    O  
ATOM   1271  H1  HOH B 417      17.061  34.294   9.517  1.00  0.00      B    H  
ATOM   1272  H2  HOH B 417      15.922  33.127   9.734  1.00  0.00      B    H  
ATOM   1273  O   HOH B 418      30.744  20.976  31.085  1.00  0.00      B    O  
ATOM   1274  H1  HOH B 418      30.999  21.983  30.887  1.00  0.00      B    H  
ATOM   1275  H2  HOH B 418      30.318  20.625  30.192  1.00  0.00      B    H  
ATOM   1276  O   HOH B 419      19.505  26.655  35.823  1.00  0.00      B    O  
ATOM   1277  H1  HOH B 419      20.231  26.512  36.526  1.00  0.00      B    H  
ATOM   1278  H2  HOH B 419      18.810  27.269  36.246  1.00  0.00      B    H  
ATOM   1279  O   HOH B 420      27.306  11.310  37.491  1.00  0.00      B    O  
ATOM   1280  H1  HOH B 420      27.237  11.530  38.501  1.00  0.00      B    H  
ATOM   1281  H2  HOH B 420      28.004  11.937  37.131  1.00  0.00      B    H  
ATOM   1282  O   HOH B 421       6.769   6.388  18.214  1.00  0.00      B    O  
ATOM   1283  H1  HOH B 421       5.907   6.864  18.494  1.00  0.00      B    H  
ATOM   1284  H2  HOH B 421       7.593   6.901  18.571  1.00  0.00      B    H  
ATOM   1285  O   HOH B 422      27.928  10.077  15.654  1.00  0.00      B    O  
ATOM   1286  H1  HOH B 422      27.309   9.841  14.938  1.00  0.00      B    H  
ATOM   1287  H2  HOH B 422      28.806  10.403  15.227  1.00  0.00      B    H  
ATOM   1288  O   HOH B 423      34.329  28.403  36.419  1.00  0.00      B    O  
ATOM   1289  H1  HOH B 423      35.130  28.552  35.821  1.00  0.00      B    H  
ATOM   1290  H2  HOH B 423      33.532  28.173  35.786  1.00  0.00      B    H  
ATOM   1291  O   HOH B 424      33.616  28.809  33.695  1.00  0.00      B    O  
ATOM   1292  H1  HOH B 424      33.018  28.777  32.833  1.00  0.00      B    H  
ATOM   1293  H2  HOH B 424      33.711  29.765  34.008  1.00  0.00      B    H  
ATOM   1294  O   HOH B 425      12.453  28.407  16.454  1.00  0.00      B    O  
ATOM   1295  H1  HOH B 425      12.841  27.534  16.052  1.00  0.00      B    H  
ATOM   1296  H2  HOH B 425      11.657  28.098  17.034  1.00  0.00      B    H  
ATOM   1297  O   HOH B 426      18.703   0.842  27.127  1.00  0.00      B    O  
ATOM   1298  H1  HOH B 426      18.221  -0.093  27.184  1.00  0.00      B    H  
ATOM   1299  H2  HOH B 426      17.957   1.517  27.293  1.00  0.00      B    H  
ATOM   1300  O   HOH B 427       8.568  14.052  29.783  1.00  0.00      B    O  
ATOM   1301  H1  HOH B 427       9.433  13.513  30.095  1.00  0.00      B    H  
ATOM   1302  H2  HOH B 427       8.508  14.793  30.465  1.00  0.00      B    H  
ATOM   1303  O   HOH B 428      38.601  34.950   9.919  1.00  0.00      B    O  
ATOM   1304  H1  HOH B 428      38.435  34.040  10.326  1.00  0.00      B    H  
ATOM   1305  H2  HOH B 428      37.763  35.141   9.393  1.00  0.00      B    H  
ATOM   1306  O   HOH B 429      33.221   1.392   0.526  1.00  0.00      B    O  
ATOM   1307  H1  HOH B 429      33.564   1.992   1.283  1.00  0.00      B    H  
ATOM   1308  H2  HOH B 429      32.929   0.476   0.867  1.00  0.00      B    H  
ATOM   1309  O   HOH B 430      37.760  34.064  13.853  1.00  0.00      B    O  
ATOM   1310  H1  HOH B 430      37.450  34.108  14.798  1.00  0.00      B    H  
ATOM   1311  H2  HOH B 430      38.728  33.996  13.841  1.00  0.00      B    H  
ATOM   1312  O   HOH B 431       4.250   1.135  28.191  1.00  0.00      B    O  
ATOM   1313  H1  HOH B 431       4.530   2.004  28.657  1.00  0.00      B    H  
ATOM   1314  H2  HOH B 431       4.152   0.441  28.892  1.00  0.00      B    H  
ATOM   1315  O   HOH B 432      34.841  20.221  11.050  1.00  0.00      B    O  
ATOM   1316  H1  HOH B 432      34.091  19.529  10.929  1.00  0.00      B    H  
ATOM   1317  H2  HOH B 432      34.473  20.849  11.745  1.00  0.00      B    H  
ATOM   1318  O   HOH B 433      10.778  18.019   1.176  1.00  0.00      B    O  
ATOM   1319  H1  HOH B 433      10.401  17.369   1.843  1.00  0.00      B    H  
ATOM   1320  H2  HOH B 433      10.321  17.699   0.296  1.00  0.00      B    H  
ATOM   1321  O   HOH B 434       3.067   7.957  21.581  1.00  0.00      B    O  
ATOM   1322  H1  HOH B 434       3.448   8.787  22.005  1.00  0.00      B    H  
ATOM   1323  H2  HOH B 434       3.496   7.109  22.008  1.00  0.00      B    H  
ATOM   1324  O   HOH B 435       7.734  11.762   5.219  1.00  0.00      B    O  
ATOM   1325  H1  HOH B 435       8.402  11.669   4.453  1.00  0.00      B    H  
ATOM   1326  H2  HOH B 435       7.414  12.699   5.223  1.00  0.00      B    H  
ATOM   1327  O   HOH B 436       8.652  25.504  14.638  1.00  0.00      B    O  
ATOM   1328  H1  HOH B 436       9.605  25.819  14.591  1.00  0.00      B    H  
ATOM   1329  H2  HOH B 436       8.570  24.757  15.301  1.00  0.00      B    H  
ATOM   1330  O   HOH B 437      25.283  29.697  32.259  1.00  0.00      B    O  
ATOM   1331  H1  HOH B 437      25.723  28.800  32.514  1.00  0.00      B    H  
ATOM   1332  H2  HOH B 437      25.249  30.289  33.036  1.00  0.00      B    H  
ATOM   1333  O   HOH B 438      36.356  16.662  22.417  1.00  0.00      B    O  
ATOM   1334  H1  HOH B 438      36.509  15.682  22.553  1.00  0.00      B    H  
ATOM   1335  H2  HOH B 438      36.232  16.849  21.455  1.00  0.00      B    H  
ATOM   1336  O   HOH B 439      37.464  25.825  35.016  1.00  0.00      B    O  
ATOM   1337  H1  HOH B 439      37.522  24.821  34.909  1.00  0.00      B    H  
ATOM   1338  H2  HOH B 439      36.782  26.142  34.295  1.00  0.00      B    H  
ATOM   1339  O   HOH B 440      26.906   2.965  20.318  1.00  0.00      B    O  
ATOM   1340  H1  HOH B 440      27.225   2.836  21.279  1.00  0.00      B    H  
ATOM   1341  H2  HOH B 440      27.233   2.188  19.785  1.00  0.00      B    H  
ATOM   1342  O   HOH B 441      25.423  18.004  20.013  1.00  0.00      B    O  
ATOM   1343  H1  HOH B 441      26.035  17.522  20.606  1.00  0.00      B    H  
ATOM   1344  H2  HOH B 441      24.564  17.515  19.821  1.00  0.00      B    H  
ATOM   1345  O   HOH B 442       0.042  13.884   6.746  1.00  0.00      B    O  
ATOM   1346  H1  HOH B 442      -0.074  14.083   7.731  1.00  0.00      B    H  
ATOM   1347  H2  HOH B 442       0.578  13.018   6.694  1.00  0.00      B    H  
ATOM   1348  O   HOH B 443      15.849   8.688   2.710  1.00  0.00      B    O  
ATOM   1349  H1  HOH B 443      15.308   9.460   2.224  1.00  0.00      B    H  
ATOM   1350  H2  HOH B 443      16.126   8.088   1.997  1.00  0.00      B    H  
ATOM   1351  O   HOH B 444      19.968   4.113   4.472  1.00  0.00      B    O  
ATOM   1352  H1  HOH B 444      20.458   3.856   3.629  1.00  0.00      B    H  
ATOM   1353  H2  HOH B 444      20.591   4.554   5.160  1.00  0.00      B    H  
ATOM   1354  O   HOH B 445       0.609  18.882  31.406  1.00  0.00      B    O  
ATOM   1355  H1  HOH B 445       0.672  19.254  30.464  1.00  0.00      B    H  
ATOM   1356  H2  HOH B 445       1.509  18.494  31.658  1.00  0.00      B    H  
ATOM   1357  O   HOH B 446      13.040  37.645  17.413  1.00  0.00      B    O  
ATOM   1358  H1  HOH B 446      13.236  37.568  16.392  1.00  0.00      B    H  
ATOM   1359  H2  HOH B 446      13.339  36.793  17.792  1.00  0.00      B    H  
ATOM   1360  O   HOH B 447      31.383  24.696   1.213  1.00  0.00      B    O  
ATOM   1361  H1  HOH B 447      31.539  23.711   1.205  1.00  0.00      B    H  
ATOM   1362  H2  HOH B 447      30.418  24.908   1.444  1.00  0.00      B    H  
ATOM   1363  O   HOH B 448      21.956  14.682  12.418  1.00  0.00      B    O  
ATOM   1364  H1  HOH B 448      21.519  14.019  12.978  1.00  0.00      B    H  
ATOM   1365  H2  HOH B 448      22.676  15.135  13.003  1.00  0.00      B    H  
ATOM   1366  O   HOH B 449      14.300  19.190   9.640  1.00  0.00      B    O  
ATOM   1367  H1  HOH B 449      14.980  18.878  10.298  1.00  0.00      B    H  
ATOM   1368  H2  HOH B 449      14.645  18.779   8.788  1.00  0.00      B    H  
ATOM   1369  O   HOH B 450      13.688  32.033  15.627  1.00  0.00      B    O  
ATOM   1370  H1  HOH B 450      14.457  32.568  16.036  1.00  0.00      B    H  
ATOM   1371  H2  HOH B 450      14.039  31.087  15.429  1.00  0.00      B    H  
ATOM   1372  O   HOH B 451      11.360  29.542   1.832  1.00  0.00      B    O  
ATOM   1373  H1  HOH B 451      11.992  30.224   2.110  1.00  0.00      B    H  
ATOM   1374  H2  HOH B 451      10.518  29.659   2.374  1.00  0.00      B    H  
ATOM   1375  O   HOH B 452      17.260  32.763  26.540  1.00  0.00      B    O  
ATOM   1376  H1  HOH B 452      17.595  31.921  26.979  1.00  0.00      B    H  
ATOM   1377  H2  HOH B 452      16.297  32.905  26.823  1.00  0.00      B    H  
ATOM   1378  O   HOH B 453      29.374   6.387  37.929  1.00  0.00      B    O  
ATOM   1379  H1  HOH B 453      28.563   6.370  38.555  1.00  0.00      B    H  
ATOM   1380  H2  HOH B 453      29.558   5.462  37.562  1.00  0.00      B    H  
ATOM   1381  O   HOH B 454      21.725   5.860  25.497  1.00  0.00      B    O  
ATOM   1382  H1  HOH B 454      21.176   5.859  26.382  1.00  0.00      B    H  
ATOM   1383  H2  HOH B 454      22.357   6.629  25.588  1.00  0.00      B    H  
ATOM   1384  O   HOH B 455       5.618   4.159   9.888  1.00  0.00      B    O  
ATOM   1385  H1  HOH B 455       6.371   4.855  10.079  1.00  0.00      B    H  
ATOM   1386  H2  HOH B 455       5.572   3.536  10.690  1.00  0.00      B    H  
ATOM   1387  O   HOH B 456      33.101   7.145  20.890  1.00  0.00      B    O  
ATOM   1388  H1  HOH B 456      32.412   7.705  20.498  1.00  0.00      B    H  
ATOM   1389  H2  HOH B 456      32.693   6.574  21.634  1.00  0.00      B    H  
ATOM   1390  O   HOH B 457       5.203  23.443  10.707  1.00  0.00      B    O  
ATOM   1391  H1  HOH B 457       4.335  23.246  11.116  1.00  0.00      B    H  
ATOM   1392  H2  HOH B 457       5.830  23.784  11.406  1.00  0.00      B    H  
ATOM   1393  O   HOH B 458       4.000  19.488  36.136  1.00  0.00      B    O  
ATOM   1394  H1  HOH B 458       4.377  20.210  36.728  1.00  0.00      B    H  
ATOM   1395  H2  HOH B 458       3.952  18.577  36.587  1.00  0.00      B    H  
ATOM   1396  O   HOH B 459       3.420  38.670  14.777  1.00  0.00      B    O  
ATOM   1397  H1  HOH B 459       3.823  37.759  14.549  1.00  0.00      B    H  
ATOM   1398  H2  HOH B 459       3.337  39.131  13.886  1.00  0.00      B    H  
ATOM   1399  O   HOH B 460      29.464  32.813   9.842  1.00  0.00      B    O  
ATOM   1400  H1  HOH B 460      30.436  32.551   9.825  1.00  0.00      B    H  
ATOM   1401  H2  HOH B 460      29.076  32.608  10.703  1.00  0.00      B    H  
ATOM   1402  O   HOH B 461       6.837  17.194  27.513  1.00  0.00      B    O  
ATOM   1403  H1  HOH B 461       7.060  16.199  27.603  1.00  0.00      B    H  
ATOM   1404  H2  HOH B 461       6.061  17.277  26.849  1.00  0.00      B    H  
ATOM   1405  O   HOH B 462      22.577  26.365  -0.026  1.00  0.00      B    O  
ATOM   1406  H1  HOH B 462      22.386  27.070   0.742  1.00  0.00      B    H  
ATOM   1407  H2  HOH B 462      21.683  25.838  -0.211  1.00  0.00      B    H  
ATOM   1408  O   HOH B 463      34.081  12.942   0.902  1.00  0.00      B    O  
ATOM   1409  H1  HOH B 463      33.034  12.763   0.897  1.00  0.00      B    H  
ATOM   1410  H2  HOH B 463      34.436  12.352   1.659  1.00  0.00      B    H  
ATOM   1411  O   HOH B 464      22.373  13.880  29.736  1.00  0.00      B    O  
ATOM   1412  H1  HOH B 464      22.975  13.476  30.504  1.00  0.00      B    H  
ATOM   1413  H2  HOH B 464      21.620  14.289  30.300  1.00  0.00      B    H  
ATOM   1414  O   HOH B 465      36.578  17.133  32.380  1.00  0.00      B    O  
ATOM   1415  H1  HOH B 465      36.976  16.855  31.463  1.00  0.00      B    H  
ATOM   1416  H2  HOH B 465      37.019  17.961  32.740  1.00  0.00      B    H  
ATOM   1417  O   HOH B 466      18.963   8.478  15.658  1.00  0.00      B    O  
ATOM   1418  H1  HOH B 466      19.784   7.953  15.528  1.00  0.00      B    H  
ATOM   1419  H2  HOH B 466      18.498   8.479  14.753  1.00  0.00      B    H  
ATOM   1420  O   HOH B 467       7.801  23.342  16.222  1.00  0.00      B    O  
ATOM   1421  H1  HOH B 467       7.081  22.786  15.828  1.00  0.00      B    H  
ATOM   1422  H2  HOH B 467       8.619  22.748  16.274  1.00  0.00      B    H  
ATOM   1423  O   HOH B 468       7.015  33.173  17.605  1.00  0.00      B    O  
ATOM   1424  H1  HOH B 468       6.695  32.739  16.784  1.00  0.00      B    H  
ATOM   1425  H2  HOH B 468       7.505  32.399  18.025  1.00  0.00      B    H  
ATOM   1426  O   HOH B 469      27.446  21.782   2.043  1.00  0.00      B    O  
ATOM   1427  H1  HOH B 469      26.571  21.678   1.583  1.00  0.00      B    H  
ATOM   1428  H2  HOH B 469      27.596  20.929   2.546  1.00  0.00      B    H  
ATOM   1429  O   HOH B 470      19.390  25.599  21.804  1.00  0.00      B    O  
ATOM   1430  H1  HOH B 470      18.990  24.664  21.575  1.00  0.00      B    H  
ATOM   1431  H2  HOH B 470      20.365  25.410  22.003  1.00  0.00      B    H  
ATOM   1432  O   HOH B 471      28.133  37.419  37.300  1.00  0.00      B    O  
ATOM   1433  H1  HOH B 471      28.614  38.187  37.837  1.00  0.00      B    H  
ATOM   1434  H2  HOH B 471      27.514  36.945  37.986  1.00  0.00      B    H  
ATOM   1435  O   HOH B 472       6.492  28.874   7.003  1.00  0.00      B    O  
ATOM   1436  H1  HOH B 472       5.990  29.394   6.303  1.00  0.00      B    H  
ATOM   1437  H2  HOH B 472       6.519  27.916   6.626  1.00  0.00      B    H  
ATOM   1438  O   HOH B 473      12.064   1.049  30.592  1.00  0.00      B    O  
ATOM   1439  H1  HOH B 473      11.566   0.219  30.213  1.00  0.00      B    H  
ATOM   1440  H2  HOH B 473      12.299   0.766  31.575  1.00  0.00      B    H  
ATOM   1441  O   HOH B 474      29.363  32.254  20.788  1.00  0.00      B    O  
ATOM   1442  H1  HOH B 474      29.920  31.661  20.101  1.00  0.00      B    H  
ATOM   1443  H2  HOH B 474      29.116  33.122  20.250  1.00  0.00      B    H  
ATOM   1444  O   HOH B 475      14.611  36.721   2.604  1.00  0.00      B    O  
ATOM   1445  H1  HOH B 475      14.358  37.064   1.703  1.00  0.00      B    H  
ATOM   1446  H2  HOH B 475      13.864  36.740   3.237  1.00  0.00      B    H  
ATOM   1447  O   HOH B 476      10.846  30.786  10.638  1.00  0.00      B    O  
ATOM   1448  H1  HOH B 476      11.037  30.390   9.689  1.00  0.00      B    H  
ATOM   1449  H2  HOH B 476      10.681  29.986  11.330  1.00  0.00      B    H  
ATOM   1450  O   HOH B 477      13.240  21.323   0.754  1.00  0.00      B    O  
ATOM   1451  H1  HOH B 477      12.376  21.308   1.276  1.00  0.00      B    H  
ATOM   1452  H2  HOH B 477      13.360  20.353   0.529  1.00  0.00      B    H  
ATOM   1453  O   HOH B 478      12.452   8.431   0.441  1.00  0.00      B    O  
ATOM   1454  H1  HOH B 478      12.294   8.276  -0.566  1.00  0.00      B    H  
ATOM   1455  H2  HOH B 478      13.062   7.682   0.854  1.00  0.00      B    H  
ATOM   1456  O   HOH B 479      20.940  13.174  23.561  1.00  0.00      B    O  
ATOM   1457  H1  HOH B 479      21.548  12.380  23.277  1.00  0.00      B    H  
ATOM   1458  H2  HOH B 479      21.389  13.529  24.377  1.00  0.00      B    H  
ATOM   1459  O   HOH B 480       9.319   5.957  36.216  1.00  0.00      B    O  
ATOM   1460  H1  HOH B 480       9.338   5.549  37.156  1.00  0.00      B    H  
ATOM   1461  H2  HOH B 480       8.610   5.348  35.743  1.00  0.00      B    H  
ATOM   1462  O   HOH B 481       9.135   7.612  18.978  1.00  0.00      B    O  
ATOM   1463  H1  HOH B 481       9.840   6.889  19.207  1.00  0.00      B    H  
ATOM   1464  H2  HOH B 481       9.241   7.950  18.053  1.00  0.00      B    H  
ATOM   1465  O   HOH B 482       8.439  29.302  38.874  1.00  0.00      B    O  
ATOM   1466  H1  HOH B 482       8.942  28.408  39.106  1.00  0.00      B    H  
ATOM   1467  H2  HOH B 482       9.033  29.745  38.195  1.00  0.00      B    H  
ATOM   1468  O   HOH B 483      19.987  29.700  17.824  1.00  0.00      B    O  
ATOM   1469  H1  HOH B 483      19.776  29.936  18.824  1.00  0.00      B    H  
ATOM   1470  H2  HOH B 483      19.662  30.426  17.258  1.00  0.00      B    H  
ATOM   1471  O   HOH B 484      13.494  38.158  12.566  1.00  0.00      B    O  
ATOM   1472  H1  HOH B 484      13.957  37.328  12.205  1.00  0.00      B    H  
ATOM   1473  H2  HOH B 484      12.494  38.126  12.369  1.00  0.00      B    H  
ATOM   1474  O   HOH B 485      13.849  21.467  15.092  1.00  0.00      B    O  
ATOM   1475  H1  HOH B 485      14.698  20.897  14.964  1.00  0.00      B    H  
ATOM   1476  H2  HOH B 485      13.263  20.847  15.667  1.00  0.00      B    H  
ATOM   1477  O   HOH B 486      32.800  25.368  35.003  1.00  0.00      B    O  
ATOM   1478  H1  HOH B 486      33.318  25.225  35.843  1.00  0.00      B    H  
ATOM   1479  H2  HOH B 486      31.797  25.268  35.275  1.00  0.00      B    H  
ATOM   1480  O   HOH B 487      17.503  21.102  33.115  1.00  0.00      B    O  
ATOM   1481  H1  HOH B 487      17.170  20.723  32.200  1.00  0.00      B    H  
ATOM   1482  H2  HOH B 487      18.396  20.678  33.322  1.00  0.00      B    H  
ATOM   1483  O   HOH B 488      25.714   6.488  32.401  1.00  0.00      B    O  
ATOM   1484  H1  HOH B 488      25.556   5.523  32.539  1.00  0.00      B    H  
ATOM   1485  H2  HOH B 488      25.704   6.947  33.285  1.00  0.00      B    H  
ATOM   1486  O   HOH B 489      37.564   9.352   5.426  1.00  0.00      B    O  
ATOM   1487  H1  HOH B 489      38.346   9.569   4.761  1.00  0.00      B    H  
ATOM   1488  H2  HOH B 489      37.866   9.660   6.357  1.00  0.00      B    H  
ATOM   1489  O   HOH B 490      22.309  37.214  16.332  1.00  0.00      B    O  
ATOM   1490  H1  HOH B 490      21.890  36.433  16.820  1.00  0.00      B    H  
ATOM   1491  H2  HOH B 490      21.542  37.705  15.950  1.00  0.00      B    H  
ATOM   1492  O   HOH B 491      34.059  13.022  13.787  1.00  0.00      B    O  
ATOM   1493  H1  HOH B 491      33.987  13.788  13.145  1.00  0.00      B    H  
ATOM   1494  H2  HOH B 491      33.684  12.159  13.357  1.00  0.00      B    H  
ATOM   1495  O   HOH B 492      10.933  23.574  31.035  1.00  0.00      B    O  
ATOM   1496  H1  HOH B 492      10.885  23.376  32.025  1.00  0.00      B    H  
ATOM   1497  H2  HOH B 492      10.112  23.320  30.526  1.00  0.00      B    H  
ATOM   1498  O   HOH B 493       8.906  37.443  24.283  1.00  0.00      B    O  
ATOM   1499  H1  HOH B 493       7.951  37.600  24.244  1.00  0.00      B    H  
ATOM   1500  H2  HOH B 493       9.075  36.463  23.983  1.00  0.00      B    H  
ATOM   1501  O   HOH B 494      28.184  16.322  16.776  1.00  0.00      B    O  
ATOM   1502  H1  HOH B 494      28.540  15.538  16.308  1.00  0.00      B    H  
ATOM   1503  H2  HOH B 494      28.959  16.926  17.078  1.00  0.00      B    H  
ATOM   1504  O   HOH B 495      19.770  33.417  37.013  1.00  0.00      B    O  
ATOM   1505  H1  HOH B 495      19.218  33.379  36.138  1.00  0.00      B    H  
ATOM   1506  H2  HOH B 495      19.145  33.831  37.705  1.00  0.00      B    H  
ATOM   1507  O   HOH B 496      15.418   4.475  17.613  1.00  0.00      B    O  
ATOM   1508  H1  HOH B 496      14.853   5.267  17.279  1.00  0.00      B    H  
ATOM   1509  H2  HOH B 496      16.336   4.596  17.263  1.00  0.00      B    H  
ATOM   1510  O   HOH B 497       3.981  20.252  25.477  1.00  0.00      B    O  
ATOM   1511  H1  HOH B 497       4.153  19.254  25.379  1.00  0.00      B    H  
ATOM   1512  H2  HOH B 497       4.859  20.721  25.300  1.00  0.00      B    H  
ATOM   1513  O   HOH B 498      33.842   3.204  14.731  1.00  0.00      B    O  
ATOM   1514  H1  HOH B 498      33.121   3.594  15.347  1.00  0.00      B    H  
ATOM   1515  H2  HOH B 498      34.674   3.012  15.245  1.00  0.00      B    H  
ATOM   1516  O   HOH B 499       0.408   3.539  17.551  1.00  0.00      B    O  
ATOM   1517  H1  HOH B 499       0.738   4.195  18.236  1.00  0.00      B    H  
ATOM   1518  H2  HOH B 499       0.353   2.607  17.908  1.00  0.00      B    H  
ATOM   1519  O   HOH B 500      26.503  36.503  10.705  1.00  0.00      B    O  
ATOM   1520  H1  HOH B 500      26.101  37.138  11.373  1.00  0.00      B    H  
ATOM   1521  H2  HOH B 500      27.377  36.866  10.318  1.00  0.00      B    H  
ATOM   1522  O   HOH B 501      17.814  21.134  39.089  1.00  0.00      B    O  
ATOM   1523  H1  HOH B 501      16.864  21.152  38.656  1.00  0.00      B    H  
ATOM   1524  H2  HOH B 501      18.048  22.112  39.385  1.00  0.00      B    H  
ATOM   1525  O   HOH B 502       5.215  21.582   7.400  1.00  0.00      B    O  
ATOM   1526  H1  HOH B 502       5.099  21.628   6.424  1.00  0.00      B    H  
ATOM   1527  H2  HOH B 502       5.333  22.529   7.734  1.00  0.00      B    H  
ATOM   1528  O   HOH B 503       5.974   7.163  13.446  1.00  0.00      B    O  
ATOM   1529  H1  HOH B 503       5.082   6.745  13.437  1.00  0.00      B    H  
ATOM   1530  H2  HOH B 503       6.564   6.709  14.135  1.00  0.00      B    H  
ATOM   1531  O   HOH B 504      35.124  16.123   8.488  1.00  0.00      B    O  
ATOM   1532  H1  HOH B 504      34.237  16.228   8.050  1.00  0.00      B    H  
ATOM   1533  H2  HOH B 504      35.870  16.176   7.800  1.00  0.00      B    H  
ATOM   1534  O   HOH B 505      26.126  12.792  34.005  1.00  0.00      B    O  
ATOM   1535  H1  HOH B 505      25.761  12.153  34.745  1.00  0.00      B    H  
ATOM   1536  H2  HOH B 505      25.319  13.326  33.631  1.00  0.00      B    H  
ATOM   1537  O   HOH B 506      34.553  23.492  26.580  1.00  0.00      B    O  
ATOM   1538  H1  HOH B 506      34.727  24.427  26.290  1.00  0.00      B    H  
ATOM   1539  H2  HOH B 506      35.262  22.822  26.261  1.00  0.00      B    H  
ATOM   1540  O   HOH B 507      12.814  38.251  35.558  1.00  0.00      B    O  
ATOM   1541  H1  HOH B 507      12.647  38.602  34.622  1.00  0.00      B    H  
ATOM   1542  H2  HOH B 507      13.315  37.349  35.411  1.00  0.00      B    H  
ATOM   1543  O   HOH B 508      25.300  14.872  37.389  1.00  0.00      B    O  
ATOM   1544  H1  HOH B 508      25.201  15.397  38.205  1.00  0.00      B    H  
ATOM   1545  H2  HOH B 508      26.258  14.858  37.104  1.00  0.00      B    H  
ATOM   1546  O   HOH B 509      22.319  29.698  28.618  1.00  0.00      B    O  
ATOM   1547  H1  HOH B 509      21.959  28.843  29.058  1.00  0.00      B    H  
ATOM   1548  H2  HOH B 509      22.886  30.268  29.243  1.00  0.00      B    H  
ATOM   1549  O   HOH B 510      26.173  24.367  26.724  1.00  0.00      B    O  
ATOM   1550  H1  HOH B 510      26.034  25.382  26.602  1.00  0.00      B    H  
ATOM   1551  H2  HOH B 510      26.071  23.935  25.780  1.00  0.00      B    H  
ATOM   1552  O   HOH B 511      22.931  30.006   7.853  1.00  0.00      B    O  
ATOM   1553  H1  HOH B 511      22.535  29.913   6.901  1.00  0.00      B    H  
ATOM   1554  H2  HOH B 511      22.481  29.316   8.383  1.00  0.00      B    H  
ATOM   1555  O   HOH B 512      36.866  18.097  19.981  1.00  0.00      B    O  
ATOM   1556  H1  HOH B 512      36.762  18.850  20.645  1.00  0.00      B    H  
ATOM   1557  H2  HOH B 512      37.678  18.275  19.371  1.00  0.00      B    H  
ATOM   1558  O   HOH B 513      14.156  38.515  15.083  1.00  0.00      B    O  
ATOM   1559  H1  HOH B 513      14.389  39.356  15.677  1.00  0.00      B    H  
ATOM   1560  H2  HOH B 513      13.830  38.728  14.088  1.00  0.00      B    H  
ATOM   1561  O   HOH B 514      38.014  10.799  38.804  1.00  0.00      B    O  
ATOM   1562  H1  HOH B 514      37.894  10.675  39.855  1.00  0.00      B    H  
ATOM   1563  H2  HOH B 514      37.202  11.296  38.455  1.00  0.00      B    H  
ATOM   1564  O   HOH B 515      36.289  28.617   2.179  1.00  0.00      B    O  
ATOM   1565  H1  HOH B 515      35.883  29.099   2.967  1.00  0.00      B    H  
ATOM   1566  H2  HOH B 515      36.035  29.147   1.331  1.00  0.00      B    H  
ATOM   1567  O   HOH B 516      16.008  13.914   3.075  1.00  0.00      B    O  
ATOM   1568  H1  HOH B 516      15.555  13.973   2.156  1.00  0.00      B    H  
ATOM   1569  H2  HOH B 516      16.884  14.351   2.959  1.00  0.00      B    H  
ATOM   1570  O   HOH B 517       5.525   9.741  38.768  1.00  0.00      B    O  
ATOM   1571  H1  HOH B 517       4.726  10.238  38.395  1.00  0.00      B    H  
ATOM   1572  H2  HOH B 517       5.210   9.078  39.440  1.00  0.00      B    H  
ATOM   1573  O   HOH B 518       0.830  27.785  33.187  1.00  0.00      B    O  
ATOM   1574  H1  HOH B 518       1.250  28.331  32.474  1.00  0.00      B    H  
ATOM   1575  H2  HOH B 518       0.581  28.415  33.904  1.00  0.00      B    H  
ATOM   1576  O   HOH B 519       2.965  19.914   7.363  1.00  0.00      B    O  
ATOM   1577  H1  HOH B 519       3.835  20.245   7.690  1.00  0.00      B    H  
ATOM   1578  H2  HOH B 519       3.080  19.668   6.395  1.00  0.00      B    H  
ATOM   1579  O   HOH B 520       7.603  37.372   7.303  1.00  0.00      B    O  
ATOM   1580  H1  HOH B 520       8.329  37.382   8.001  1.00  0.00      B    H  
ATOM   1581  H2  HOH B 520       8.071  37.112   6.462  1.00  0.00      B    H  
ATOM   1582  O   HOH B 521      35.684   2.000  18.892  1.00  0.00      B    O  
ATOM   1583  H1  HOH B 521      35.541   1.316  18.169  1.00  0.00      B    H  
ATOM   1584  H2  HOH B 521      35.147   2.789  18.616  1.00  0.00      B    H  
ATOM   1585  O   HOH B 522       4.921  20.483  12.712  1.00  0.00      B    O  
ATOM   1586  H1  HOH B 522       5.517  19.740  13.063  1.00  0.00      B    H  
ATOM   1587  H2  HOH B 522       4.852  20.378  11.683  1.00  0.00      B    H  
ATOM   1588  O   HOH B 523      23.486  31.173  20.635  1.00  0.00      B    O  
ATOM   1589  H1  HOH B 523      23.700  30.525  21.392  1.00  0.00      B    H  
ATOM   1590  H2  HOH B 523      24.030  30.826  19.845  1.00  0.00      B    H  
ATOM   1591  O   HOH B 524      31.721  29.906  25.782  1.00  0.00      B    O  
ATOM   1592  H1  HOH B 524      31.671  30.856  25.375  1.00  0.00      B    H  
ATOM   1593  H2  HOH B 524      31.845  29.221  25.001  1.00  0.00      B    H  
ATOM   1594  O   HOH B 525      17.322   2.968  11.239  1.00  0.00      B    O  
ATOM   1595  H1  HOH B 525      16.656   2.256  11.007  1.00  0.00      B    H  
ATOM   1596  H2  HOH B 525      17.530   3.469  10.402  1.00  0.00      B    H  
ATOM   1597  O   HOH B 526      20.050  23.142  16.311  1.00  0.00      B    O  
ATOM   1598  H1  HOH B 526      20.651  22.433  15.921  1.00  0.00      B    H  
ATOM   1599  H2  HOH B 526      20.233  23.314  17.332  1.00  0.00      B    H  
ATOM   1600  O   HOH B 527       9.754  26.749   0.370  1.00  0.00      B    O  
ATOM   1601  H1  HOH B 527       9.040  26.009   0.497  1.00  0.00      B    H  
ATOM   1602  H2  HOH B 527       9.788  27.234   1.257  1.00  0.00      B    H  
ATOM   1603  O   HOH B 528       8.808  13.612   1.621  1.00  0.00      B    O  
ATOM   1604  H1  HOH B 528       7.789  13.767   1.458  1.00  0.00      B    H  
ATOM   1605  H2  HOH B 528       9.269  14.508   1.617  1.00  0.00      B    H  
ATOM   1606  O   HOH B 529       7.907  22.205   4.239  1.00  0.00      B    O  
ATOM   1607  H1  HOH B 529       8.149  21.813   5.136  1.00  0.00      B    H  
ATOM   1608  H2  HOH B 529       7.733  21.448   3.561  1.00  0.00      B    H  
ATOM   1609  O   HOH B 530      21.978  28.372   9.669  1.00  0.00      B    O  
ATOM   1610  H1  HOH B 530      22.159  27.880  10.506  1.00  0.00      B    H  
ATOM   1611  H2  HOH B 530      20.968  28.208   9.487  1.00  0.00      B    H  
ATOM   1612  O   HOH B 531       1.353  33.716  22.235  1.00  0.00      B    O  
ATOM   1613  H1  HOH B 531       2.104  33.135  21.921  1.00  0.00      B    H  
ATOM   1614  H2  HOH B 531       1.530  33.799  23.227  1.00  0.00      B    H  
ATOM   1615  O   HOH B 532      14.419   6.762  19.619  1.00  0.00      B    O  
ATOM   1616  H1  HOH B 532      13.446   6.496  19.741  1.00  0.00      B    H  
ATOM   1617  H2  HOH B 532      14.932   5.980  19.280  1.00  0.00      B    H  
ATOM   1618  O   HOH B 533      33.564   6.006  25.534  1.00  0.00      B    O  
ATOM   1619  H1  HOH B 533      33.809   5.169  26.124  1.00  0.00      B    H  
ATOM   1620  H2  HOH B 533      32.623   6.263  25.803  1.00  0.00      B    H  
ATOM   1621  O   HOH B 534      28.305  32.060  27.562  1.00  0.00      B    O  
ATOM   1622  H1  HOH B 534      28.311  32.588  26.643  1.00  0.00      B    H  
ATOM   1623  H2  HOH B 534      29.274  31.943  27.858  1.00  0.00      B    H  
ATOM   1624  O   HOH B 535      15.832   6.546   9.624  1.00  0.00      B    O  
ATOM   1625  H1  HOH B 535      15.997   6.544   8.604  1.00  0.00      B    H  
ATOM   1626  H2  HOH B 535      15.430   5.652   9.835  1.00  0.00      B    H  
ATOM   1627  O   HOH B 536       7.289  12.710  23.717  1.00  0.00      B    O  
ATOM   1628  H1  HOH B 536       7.826  12.017  24.270  1.00  0.00      B    H  
ATOM   1629  H2  HOH B 536       7.081  12.312  22.814  1.00  0.00      B    H  
ATOM   1630  O   HOH B 537      19.939  21.382  35.394  1.00  0.00      B    O  
ATOM   1631  H1  HOH B 537      19.908  20.590  34.773  1.00  0.00      B    H  
ATOM   1632  H2  HOH B 537      20.706  21.943  35.097  1.00  0.00      B    H  
ATOM   1633  O   HOH B 538      32.661   5.509  23.123  1.00  0.00      B    O  
ATOM   1634  H1  HOH B 538      33.518   5.028  22.815  1.00  0.00      B    H  
ATOM   1635  H2  HOH B 538      32.826   5.518  24.122  1.00  0.00      B    H  
ATOM   1636  O   HOH B 539      31.000   5.755  27.428  1.00  0.00      B    O  
ATOM   1637  H1  HOH B 539      30.152   5.566  26.934  1.00  0.00      B    H  
ATOM   1638  H2  HOH B 539      31.342   4.913  27.899  1.00  0.00      B    H  
ATOM   1639  O   HOH B 540       2.441  32.702  14.012  1.00  0.00      B    O  
ATOM   1640  H1  HOH B 540       3.039  31.913  14.077  1.00  0.00      B    H  
ATOM   1641  H2  HOH B 540       2.156  32.769  13.059  1.00  0.00      B    H  
ATOM   1642  O   HOH B 541      19.134   0.078  31.260  1.00  0.00      B    O  
ATOM   1643  H1  HOH B 541      19.705   0.697  31.903  1.00  0.00      B    H  
ATOM   1644  H2  HOH B 541      18.654  -0.469  31.961  1.00  0.00      B    H  
ATOM   1645  O   HOH B 542      -0.171  18.284  17.808  1.00  0.00      B    O  
ATOM   1646  H1  HOH B 542       0.164  17.443  17.326  1.00  0.00      B    H  
ATOM   1647  H2  HOH B 542       0.652  18.809  18.143  1.00  0.00      B    H  
ATOM   1648  O   HOH B 543      24.859  17.906  23.215  1.00  0.00      B    O  
ATOM   1649  H1  HOH B 543      25.560  17.366  22.642  1.00  0.00      B    H  
ATOM   1650  H2  HOH B 543      24.025  17.330  23.351  1.00  0.00      B    H  
ATOM   1651  O   HOH B 544       4.663   7.899  33.992  1.00  0.00      B    O  
ATOM   1652  H1  HOH B 544       3.787   8.356  33.775  1.00  0.00      B    H  
ATOM   1653  H2  HOH B 544       5.166   8.484  34.685  1.00  0.00      B    H  
ATOM   1654  O   HOH B 545       2.405  26.799  28.939  1.00  0.00      B    O  
ATOM   1655  H1  HOH B 545       1.787  26.146  29.459  1.00  0.00      B    H  
ATOM   1656  H2  HOH B 545       3.166  26.992  29.603  1.00  0.00      B    H  
ATOM   1657  O   HOH B 546       5.268   9.459   7.985  1.00  0.00      B    O  
ATOM   1658  H1  HOH B 546       5.130   8.863   8.809  1.00  0.00      B    H  
ATOM   1659  H2  HOH B 546       4.537  10.154   8.036  1.00  0.00      B    H  
ATOM   1660  O   HOH B 547      26.481   0.623  33.306  1.00  0.00      B    O  
ATOM   1661  H1  HOH B 547      26.306   1.179  32.486  1.00  0.00      B    H  
ATOM   1662  H2  HOH B 547      26.246   1.112  34.176  1.00  0.00      B    H  
ATOM   1663  O   HOH B 548       9.475  14.168  25.754  1.00  0.00      B    O  
ATOM   1664  H1  HOH B 548       9.568  15.162  25.948  1.00  0.00      B    H  
ATOM   1665  H2  HOH B 548      10.167  13.932  25.090  1.00  0.00      B    H  
ATOM   1666  O   HOH B 549      21.298  29.577   5.699  1.00  0.00      B    O  
ATOM   1667  H1  HOH B 549      21.635  28.579   5.862  1.00  0.00      B    H  
ATOM   1668  H2  HOH B 549      21.363  29.696   4.713  1.00  0.00      B    H  
ATOM   1669  O   HOH B 550      18.627  15.281   2.696  1.00  0.00      B    O  
ATOM   1670  H1  HOH B 550      18.969  14.785   3.556  1.00  0.00      B    H  
ATOM   1671  H2  HOH B 550      17.891  15.933   2.918  1.00  0.00      B    H  
ATOM   1672  O   HOH B 551       6.237  31.473  27.003  1.00  0.00      B    O  
ATOM   1673  H1  HOH B 551       6.888  30.815  27.459  1.00  0.00      B    H  
ATOM   1674  H2  HOH B 551       5.545  30.923  26.435  1.00  0.00      B    H  
ATOM   1675  O   HOH B 552      32.182  38.476  29.253  1.00  0.00      B    O  
ATOM   1676  H1  HOH B 552      33.176  38.362  29.601  1.00  0.00      B    H  
ATOM   1677  H2  HOH B 552      31.821  39.323  29.710  1.00  0.00      B    H  
ATOM   1678  O   HOH B 553      37.608  38.393  11.666  1.00  0.00      B    O  
ATOM   1679  H1  HOH B 553      38.120  38.858  12.440  1.00  0.00      B    H  
ATOM   1680  H2  HOH B 553      36.922  37.729  12.079  1.00  0.00      B    H  
ATOM   1681  O   HOH B 554      21.928  33.428  38.629  1.00  0.00      B    O  
ATOM   1682  H1  HOH B 554      21.345  33.124  37.820  1.00  0.00      B    H  
ATOM   1683  H2  HOH B 554      22.039  32.663  39.228  1.00  0.00      B    H  
ATOM   1684  O   HOH B 555      11.307  16.060  33.043  1.00  0.00      B    O  
ATOM   1685  H1  HOH B 555      11.730  16.073  33.990  1.00  0.00      B    H  
ATOM   1686  H2  HOH B 555      11.785  15.321  32.620  1.00  0.00      B    H  
ATOM   1687  O   HOH B 556      32.831   0.767  17.482  1.00  0.00      B    O  
ATOM   1688  H1  HOH B 556      32.504   0.782  16.495  1.00  0.00      B    H  
ATOM   1689  H2  HOH B 556      33.204  -0.182  17.587  1.00  0.00      B    H  
ATOM   1690  O   HOH B 557      22.768   5.430  33.022  1.00  0.00      B    O  
ATOM   1691  H1  HOH B 557      23.332   5.809  33.765  1.00  0.00      B    H  
ATOM   1692  H2  HOH B 557      23.389   4.853  32.462  1.00  0.00      B    H  
ATOM   1693  O   HOH B 558      23.810  31.431  30.237  1.00  0.00      B    O  
ATOM   1694  H1  HOH B 558      24.533  32.078  29.882  1.00  0.00      B    H  
ATOM   1695  H2  HOH B 558      24.033  31.182  31.183  1.00  0.00      B    H  
ATOM   1696  O   HOH B 559      18.341   2.731  33.909  1.00  0.00      B    O  
ATOM   1697  H1  HOH B 559      19.098   2.119  33.906  1.00  0.00      B    H  
ATOM   1698  H2  HOH B 559      18.622   3.595  33.402  1.00  0.00      B    H  
ATOM   1699  O   HOH B 560      15.892  23.270  33.066  1.00  0.00      B    O  
ATOM   1700  H1  HOH B 560      16.204  23.995  33.658  1.00  0.00      B    H  
ATOM   1701  H2  HOH B 560      16.515  22.477  33.173  1.00  0.00      B    H  
ATOM   1702  O   HOH B 561       4.140  14.494  36.722  1.00  0.00      B    O  
ATOM   1703  H1  HOH B 561       3.957  13.523  36.841  1.00  0.00      B    H  
ATOM   1704  H2  HOH B 561       5.019  14.535  36.279  1.00  0.00      B    H  
ATOM   1705  O   HOH B 562      36.616   8.119  12.917  1.00  0.00      B    O  
ATOM   1706  H1  HOH B 562      37.035   7.382  13.392  1.00  0.00      B    H  
ATOM   1707  H2  HOH B 562      35.687   7.777  12.691  1.00  0.00      B    H  
ATOM   1708  O   HOH B 563      27.853  38.574   1.205  1.00  0.00      B    O  
ATOM   1709  H1  HOH B 563      27.566  37.718   0.787  1.00  0.00      B    H  
ATOM   1710  H2  HOH B 563      28.654  38.840   0.743  1.00  0.00      B    H  
ATOM   1711  O   HOH B 564       7.282  29.735  35.607  1.00  0.00      B    O  
ATOM   1712  H1  HOH B 564       7.174  28.850  35.225  1.00  0.00      B    H  
ATOM   1713  H2  HOH B 564       6.709  30.435  35.187  1.00  0.00      B    H  
ATOM   1714  O   HOH B 565      19.380  31.114  10.526  1.00  0.00      B    O  
ATOM   1715  H1  HOH B 565      18.803  30.852  11.317  1.00  0.00      B    H  
ATOM   1716  H2  HOH B 565      20.243  30.573  10.624  1.00  0.00      B    H  
ATOM   1717  O   HOH B 566      29.020  34.751  19.282  1.00  0.00      B    O  
ATOM   1718  H1  HOH B 566      29.495  35.302  19.952  1.00  0.00      B    H  
ATOM   1719  H2  HOH B 566      28.155  35.183  19.004  1.00  0.00      B    H  
ATOM   1720  O   HOH B 567      33.549  26.922  26.920  1.00  0.00      B    O  
ATOM   1721  H1  HOH B 567      33.865  27.859  27.131  1.00  0.00      B    H  
ATOM   1722  H2  HOH B 567      34.098  26.548  26.117  1.00  0.00      B    H  
ATOM   1723  O   HOH B 568      10.931  31.550  20.372  1.00  0.00      B    O  
ATOM   1724  H1  HOH B 568      10.245  31.467  19.653  1.00  0.00      B    H  
ATOM   1725  H2  HOH B 568      11.784  31.695  19.913  1.00  0.00      B    H  
ATOM   1726  O   HOH B 569       6.656  27.842  25.746  1.00  0.00      B    O  
ATOM   1727  H1  HOH B 569       7.623  27.650  26.037  1.00  0.00      B    H  
ATOM   1728  H2  HOH B 569       6.090  27.842  26.603  1.00  0.00      B    H  
ATOM   1729  O   HOH B 570       1.919  36.849  18.944  1.00  0.00      B    O  
ATOM   1730  H1  HOH B 570       2.074  37.852  19.201  1.00  0.00      B    H  
ATOM   1731  H2  HOH B 570       2.664  36.545  18.303  1.00  0.00      B    H  
ATOM   1732  O   HOH B 571      33.680  34.459  36.979  1.00  0.00      B    O  
ATOM   1733  H1  HOH B 571      33.316  33.518  37.118  1.00  0.00      B    H  
ATOM   1734  H2  HOH B 571      34.080  34.494  36.050  1.00  0.00      B    H  
ATOM   1735  O   HOH B 572      21.434  19.026  19.108  1.00  0.00      B    O  
ATOM   1736  H1  HOH B 572      22.180  19.054  18.443  1.00  0.00      B    H  
ATOM   1737  H2  HOH B 572      21.473  18.223  19.631  1.00  0.00      B    H  
ATOM   1738  O   HOH B 573      20.193   5.657  13.466  1.00  0.00      B    O  
ATOM   1739  H1  HOH B 573      20.002   5.636  12.468  1.00  0.00      B    H  
ATOM   1740  H2  HOH B 573      19.463   5.103  13.902  1.00  0.00      B    H  
ATOM   1741  O   HOH B 574      30.119   3.271   2.495  1.00  0.00      B    O  
ATOM   1742  H1  HOH B 574      30.604   3.099   1.596  1.00  0.00      B    H  
ATOM   1743  H2  HOH B 574      30.369   4.228   2.744  1.00  0.00      B    H  
ATOM   1744  O   HOH B 575      13.053  25.039  10.908  1.00  0.00      B    O  
ATOM   1745  H1  HOH B 575      13.839  25.327  11.524  1.00  0.00      B    H  
ATOM   1746  H2  HOH B 575      12.601  24.296  11.397  1.00  0.00      B    H  
ATOM   1747  O   HOH B 576       8.036  12.903  35.257  1.00  0.00      B    O  
ATOM   1748  H1  HOH B 576       8.327  12.607  34.356  1.00  0.00      B    H  
ATOM   1749  H2  HOH B 576       7.267  13.524  35.145  1.00  0.00      B    H  
ATOM   1750  O   HOH B 577       9.290  34.540  24.477  1.00  0.00      B    O  
ATOM   1751  H1  HOH B 577       8.409  34.122  24.165  1.00  0.00      B    H  
ATOM   1752  H2  HOH B 577       9.469  34.186  25.418  1.00  0.00      B    H  
ATOM   1753  O   HOH B 578       4.326  34.355  15.314  1.00  0.00      B    O  
ATOM   1754  H1  HOH B 578       3.560  33.879  14.847  1.00  0.00      B    H  
ATOM   1755  H2  HOH B 578       5.205  33.825  15.114  1.00  0.00      B    H  
ATOM   1756  O   HOH B 579      36.661   1.751  15.334  1.00  0.00      B    O  
ATOM   1757  H1  HOH B 579      36.622   1.169  16.200  1.00  0.00      B    H  
ATOM   1758  H2  HOH B 579      37.114   1.193  14.530  1.00  0.00      B    H  
ATOM   1759  O   HOH B 580      11.289  10.981  16.239  1.00  0.00      B    O  
ATOM   1760  H1  HOH B 580      11.386  10.761  15.260  1.00  0.00      B    H  
ATOM   1761  H2  HOH B 580      12.047  10.549  16.709  1.00  0.00      B    H  
ATOM   1762  O   HOH B 581      37.805  17.181  29.974  1.00  0.00      B    O  
ATOM   1763  H1  HOH B 581      37.924  17.164  28.965  1.00  0.00      B    H  
ATOM   1764  H2  HOH B 581      38.558  17.689  30.370  1.00  0.00      B    H  
ATOM   1765  O   HOH B 582       9.982   8.894  23.093  1.00  0.00      B    O  
ATOM   1766  H1  HOH B 582       9.293   8.956  23.827  1.00  0.00      B    H  
ATOM   1767  H2  HOH B 582      10.725   8.397  23.537  1.00  0.00      B    H  
ATOM   1768  O   HOH B 583       9.242  38.814   5.526  1.00  0.00      B    O  
ATOM   1769  H1  HOH B 583       8.472  39.068   4.925  1.00  0.00      B    H  
ATOM   1770  H2  HOH B 583       9.415  37.814   5.380  1.00  0.00      B    H  
ATOM   1771  O   HOH B 584       6.239  19.282  34.326  1.00  0.00      B    O  
ATOM   1772  H1  HOH B 584       6.008  20.189  33.969  1.00  0.00      B    H  
ATOM   1773  H2  HOH B 584       5.592  19.234  35.122  1.00  0.00      B    H  
ATOM   1774  O   HOH B 585       6.576  30.252  13.373  1.00  0.00      B    O  
ATOM   1775  H1  HOH B 585       6.736  30.836  12.584  1.00  0.00      B    H  
ATOM   1776  H2  HOH B 585       6.998  29.377  13.165  1.00  0.00      B    H  
ATOM   1777  O   HOH B 586      24.017  20.117   3.557  1.00  0.00      B    O  
ATOM   1778  H1  HOH B 586      24.204  20.850   2.874  1.00  0.00      B    H  
ATOM   1779  H2  HOH B 586      23.833  20.565   4.463  1.00  0.00      B    H  
ATOM   1780  O   HOH B 587      21.197  35.275  17.656  1.00  0.00      B    O  
ATOM   1781  H1  HOH B 587      20.216  35.085  17.568  1.00  0.00      B    H  
ATOM   1782  H2  HOH B 587      21.612  34.402  17.814  1.00  0.00      B    H  
ATOM   1783  O   HOH B 588       2.906  35.537  12.123  1.00  0.00      B    O  
ATOM   1784  H1  HOH B 588       3.710  36.079  12.340  1.00  0.00      B    H  
ATOM   1785  H2  HOH B 588       2.250  36.120  11.556  1.00  0.00      B    H  
ATOM   1786  O   HOH B 589       1.385  11.708   0.025  1.00  0.00      B    O  
ATOM   1787  H1  HOH B 589       0.386  11.502  -0.060  1.00  0.00      B    H  
ATOM   1788  H2  HOH B 589       1.456  12.398   0.758  1.00  0.00      B    H  
ATOM   1789  O   HOH B 590      17.048  38.988  36.832  1.00  0.00      B    O  
ATOM   1790  H1  HOH B 590      17.194  37.989  36.681  1.00  0.00      B    H  
ATOM   1791  H2  HOH B 590      16.655  39.424  36.007  1.00  0.00      B    H  
ATOM   1792  O   HOH B 591      14.036  26.329  15.604  1.00  0.00      B    O  
ATOM   1793  H1  HOH B 591      14.135  25.437  16.058  1.00  0.00      B    H  
ATOM   1794  H2  HOH B 591      14.810  26.981  15.920  1.00  0.00      B    H  
ATOM   1795  O   HOH B 592      16.265  18.782   0.730  1.00  0.00      B    O  
ATOM   1796  H1  HOH B 592      15.841  18.609  -0.179  1.00  0.00      B    H  
ATOM   1797  H2  HOH B 592      16.939  19.545   0.592  1.00  0.00      B    H  
ATOM   1798  O   HOH B 593      14.644  25.122  26.405  1.00  0.00      B    O  
ATOM   1799  H1  HOH B 593      15.210  24.757  25.680  1.00  0.00      B    H  
ATOM   1800  H2  HOH B 593      13.765  24.597  26.351  1.00  0.00      B    H  
ATOM   1801  O   HOH B 594       9.546   0.178   8.328  1.00  0.00      B    O  
ATOM   1802  H1  HOH B 594       8.892   0.445   9.081  1.00  0.00      B    H  
ATOM   1803  H2  HOH B 594       9.018  -0.016   7.480  1.00  0.00      B    H  
ATOM   1804  O   HOH B 595      31.855   8.438   4.969  1.00  0.00      B    O  
ATOM   1805  H1  HOH B 595      32.781   8.224   4.640  1.00  0.00      B    H  
ATOM   1806  H2  HOH B 595      31.213   7.677   4.867  1.00  0.00      B    H  
ATOM   1807  O   HOH B 596      20.757   1.406  33.201  1.00  0.00      B    O  
ATOM   1808  H1  HOH B 596      21.144   0.660  33.773  1.00  0.00      B    H  
ATOM   1809  H2  HOH B 596      21.434   2.174  33.276  1.00  0.00      B    H  
ATOM   1810  O   HOH B 597       3.872  30.176  13.539  1.00  0.00      B    O  
ATOM   1811  H1  HOH B 597       4.869  30.222  13.377  1.00  0.00      B    H  
ATOM   1812  H2  HOH B 597       3.477  30.227  12.551  1.00  0.00      B    H  
ATOM   1813  O   HOH B 598      15.110  32.568   3.092  1.00  0.00      B    O  
ATOM   1814  H1  HOH B 598      15.052  31.675   3.631  1.00  0.00      B    H  
ATOM   1815  H2  HOH B 598      14.522  33.263   3.518  1.00  0.00      B    H  
ATOM   1816  O   HOH B 599       9.245  36.588  16.843  1.00  0.00      B    O  
ATOM   1817  H1  HOH B 599       9.325  36.139  15.929  1.00  0.00      B    H  
ATOM   1818  H2  HOH B 599       9.397  35.870  17.590  1.00  0.00      B    H  
ATOM   1819  O   HOH B 600       6.057   0.236  36.524  1.00  0.00      B    O  
ATOM   1820  H1  HOH B 600       6.383   0.967  37.205  1.00  0.00      B    H  
ATOM   1821  H2  HOH B 600       6.726  -0.585  36.484  1.00  0.00      B    H  
ATOM   1822  O   HOH B 601      32.033  11.335  22.161  1.00  0.00      B    O  
ATOM   1823  H1  HOH B 601      32.763  10.632  22.196  1.00  0.00      B    H  
ATOM   1824  H2  HOH B 601      32.120  11.949  23.001  1.00  0.00      B    H  
ATOM   1825  O   HOH B 602      12.447   4.116   8.361  1.00  0.00      B    O  
ATOM   1826  H1  HOH B 602      11.869   4.832   7.909  1.00  0.00      B    H  
ATOM   1827  H2  HOH B 602      11.816   3.402   8.709  1.00  0.00      B    H  
ATOM   1828  O   HOH B 603      13.685   9.361  16.057  1.00  0.00      B    O  
ATOM   1829  H1  HOH B 603      14.283   9.264  16.906  1.00  0.00      B    H  
ATOM   1830  H2  HOH B 603      14.245   9.614  15.288  1.00  0.00      B    H  
ATOM   1831  O   HOH B 604      35.281   9.849  15.220  1.00  0.00      B    O  
ATOM   1832  H1  HOH B 604      35.381  10.780  15.745  1.00  0.00      B    H  
ATOM   1833  H2  HOH B 604      36.074   9.693  14.678  1.00  0.00      B    H  
ATOM   1834  O   HOH B 605       1.676  29.119  20.846  1.00  0.00      B    O  
ATOM   1835  H1  HOH B 605       2.426  28.490  21.176  1.00  0.00      B    H  
ATOM   1836  H2  HOH B 605       0.992  28.605  20.258  1.00  0.00      B    H  
ATOM   1837  O   HOH B 606       6.096  37.484  23.523  1.00  0.00      B    O  
ATOM   1838  H1  HOH B 606       5.818  36.572  23.191  1.00  0.00      B    H  
ATOM   1839  H2  HOH B 606       5.941  38.137  22.782  1.00  0.00      B    H  
ATOM   1840  O   HOH B 607      33.126   6.009  38.066  1.00  0.00      B    O  
ATOM   1841  H1  HOH B 607      33.451   5.485  37.275  1.00  0.00      B    H  
ATOM   1842  H2  HOH B 607      33.907   6.167  38.762  1.00  0.00      B    H  
ATOM   1843  O   HOH B 608      10.352   2.606   9.223  1.00  0.00      B    O  
ATOM   1844  H1  HOH B 608      10.190   1.621   8.974  1.00  0.00      B    H  
ATOM   1845  H2  HOH B 608       9.964   3.182   8.442  1.00  0.00      B    H  
ATOM   1846  O   HOH B 609      25.034  30.366  18.235  1.00  0.00      B    O  
ATOM   1847  H1  HOH B 609      24.230  30.080  17.605  1.00  0.00      B    H  
ATOM   1848  H2  HOH B 609      25.236  29.604  18.915  1.00  0.00      B    H  
ATOM   1849  O   HOH B 610      30.506   0.989  30.725  1.00  0.00      B    O  
ATOM   1850  H1  HOH B 610      30.560   0.942  31.809  1.00  0.00      B    H  
ATOM   1851  H2  HOH B 610      29.618   0.588  30.467  1.00  0.00      B    H  
ATOM   1852  O   HOH B 611      38.581  38.703  38.313  1.00  0.00      B    O  
ATOM   1853  H1  HOH B 611      39.483  38.390  38.665  1.00  0.00      B    H  
ATOM   1854  H2  HOH B 611      37.923  37.943  38.545  1.00  0.00      B    H  
ATOM   1855  O   HOH B 612      21.116   7.427  30.071  1.00  0.00      B    O  
ATOM   1856  H1  HOH B 612      22.107   7.728  29.944  1.00  0.00      B    H  
ATOM   1857  H2  HOH B 612      20.654   8.052  30.802  1.00  0.00      B    H  
ATOM   1858  O   HOH B 613      32.258  20.478  27.090  1.00  0.00      B    O  
ATOM   1859  H1  HOH B 613      32.476  21.460  27.362  1.00  0.00      B    H  
ATOM   1860  H2  HOH B 613      31.928  20.527  26.138  1.00  0.00      B    H  
ATOM   1861  O   HOH B 614       8.951   9.262  36.001  1.00  0.00      B    O  
ATOM   1862  H1  HOH B 614       9.421   9.288  36.928  1.00  0.00      B    H  
ATOM   1863  H2  HOH B 614       8.941   8.409  35.598  1.00  0.00      B    H  
ATOM   1864  O   HOH B 615       8.780  32.891   7.482  1.00  0.00      B    O  
ATOM   1865  H1  HOH B 615       8.055  33.158   8.160  1.00  0.00      B    H  
ATOM   1866  H2  HOH B 615       9.336  32.123   7.894  1.00  0.00      B    H  
ATOM   1867  O   HOH B 616       8.015  19.357  23.674  1.00  0.00      B    O  
ATOM   1868  H1  HOH B 616       8.786  18.772  23.938  1.00  0.00      B    H  
ATOM   1869  H2  HOH B 616       7.324  18.891  23.155  1.00  0.00      B    H  
ATOM   1870  O   HOH B 617      13.067   3.666   5.626  1.00  0.00      B    O  
ATOM   1871  H1  HOH B 617      13.887   3.170   5.297  1.00  0.00      B    H  
ATOM   1872  H2  HOH B 617      13.151   3.704   6.640  1.00  0.00      B    H  
ATOM   1873  O   HOH B 618      17.123  17.740  16.595  1.00  0.00      B    O  
ATOM   1874  H1  HOH B 618      16.327  17.631  15.978  1.00  0.00      B    H  
ATOM   1875  H2  HOH B 618      16.819  17.481  17.558  1.00  0.00      B    H  
ATOM   1876  O   HOH B 619      13.026  34.334   8.663  1.00  0.00      B    O  
ATOM   1877  H1  HOH B 619      13.263  33.390   8.897  1.00  0.00      B    H  
ATOM   1878  H2  HOH B 619      13.896  34.645   8.294  1.00  0.00      B    H  
ATOM   1879  O   HOH B 620      18.835  28.928  33.202  1.00  0.00      B    O  
ATOM   1880  H1  HOH B 620      17.898  28.579  33.116  1.00  0.00      B    H  
ATOM   1881  H2  HOH B 620      19.333  28.359  33.877  1.00  0.00      B    H  
ATOM   1882  O   HOH B 621      15.335  27.648  26.841  1.00  0.00      B    O  
ATOM   1883  H1  HOH B 621      14.957  27.851  27.734  1.00  0.00      B    H  
ATOM   1884  H2  HOH B 621      15.042  26.697  26.513  1.00  0.00      B    H  
ATOM   1885  O   HOH B 622      16.192  25.292  37.443  1.00  0.00      B    O  
ATOM   1886  H1  HOH B 622      16.089  24.648  36.727  1.00  0.00      B    H  
ATOM   1887  H2  HOH B 622      16.005  26.237  37.184  1.00  0.00      B    H  
ATOM   1888  O   HOH B 623       9.344  15.004  19.105  1.00  0.00      B    O  
ATOM   1889  H1  HOH B 623       9.349  13.983  19.203  1.00  0.00      B    H  
ATOM   1890  H2  HOH B 623       8.516  15.281  18.618  1.00  0.00      B    H  
ATOM   1891  O   HOH B 624      36.643  14.599   0.133  1.00  0.00      B    O  
ATOM   1892  H1  HOH B 624      36.346  13.777  -0.391  1.00  0.00      B    H  
ATOM   1893  H2  HOH B 624      35.991  14.695   0.873  1.00  0.00      B    H  
ATOM   1894  O   HOH B 625      13.934   2.092  27.868  1.00  0.00      B    O  
ATOM   1895  H1  HOH B 625      12.992   1.895  28.152  1.00  0.00      B    H  
ATOM   1896  H2  HOH B 625      13.882   2.822  27.170  1.00  0.00      B    H  
ATOM   1897  O   HOH B 626      33.272  16.585   4.399  1.00  0.00      B    O  
ATOM   1898  H1  HOH B 626      33.680  15.682   4.335  1.00  0.00      B    H  
ATOM   1899  H2  HOH B 626      32.710  16.722   3.573  1.00  0.00      B    H  
ATOM   1900  O   HOH B 627      23.450  24.186  17.500  1.00  0.00      B    O  
ATOM   1901  H1  HOH B 627      22.961  23.532  18.020  1.00  0.00      B    H  
ATOM   1902  H2  HOH B 627      24.458  23.971  17.636  1.00  0.00      B    H  
ATOM   1903  O   HOH B 628      23.088  12.132  31.595  1.00  0.00      B    O  
ATOM   1904  H1  HOH B 628      23.559  13.018  31.934  1.00  0.00      B    H  
ATOM   1905  H2  HOH B 628      23.733  11.591  30.960  1.00  0.00      B    H  
ATOM   1906  O   HOH B 629       5.962   1.716  26.111  1.00  0.00      B    O  
ATOM   1907  H1  HOH B 629       6.589   2.480  26.041  1.00  0.00      B    H  
ATOM   1908  H2  HOH B 629       5.587   1.759  27.021  1.00  0.00      B    H  
ATOM   1909  O   HOH B 630      17.905  32.581   1.670  1.00  0.00      B    O  
ATOM   1910  H1  HOH B 630      18.025  31.580   1.710  1.00  0.00      B    H  
ATOM   1911  H2  HOH B 630      17.100  32.708   2.301  1.00  0.00      B    H  
ATOM   1912  O   HOH B 631      29.558  21.527   0.106  1.00  0.00      B    O  
ATOM   1913  H1  HOH B 631      28.770  21.799   0.700  1.00  0.00      B    H  
ATOM   1914  H2  HOH B 631      30.356  21.359   0.739  1.00  0.00      B    H  
ATOM   1915  O   HOH B 632      28.714  18.361   8.008  1.00  0.00      B    O  
ATOM   1916  H1  HOH B 632      27.912  17.739   7.840  1.00  0.00      B    H  
ATOM   1917  H2  HOH B 632      29.476  18.173   7.347  1.00  0.00      B    H  
ATOM   1918  O   HOH B 633       7.975  22.710  30.279  1.00  0.00      B    O  
ATOM   1919  H1  HOH B 633       8.170  22.772  29.287  1.00  0.00      B    H  
ATOM   1920  H2  HOH B 633       8.427  21.845  30.657  1.00  0.00      B    H  
ATOM   1921  O   HOH B 634       4.626  20.054  19.935  1.00  0.00      B    O  
ATOM   1922  H1  HOH B 634       4.769  19.186  20.431  1.00  0.00      B    H  
ATOM   1923  H2  HOH B 634       5.537  20.426  19.715  1.00  0.00      B    H  
ATOM   1924  O   HOH B 635      31.670  10.790  37.448  1.00  0.00      B    O  
ATOM   1925  H1  HOH B 635      31.175   9.956  37.030  1.00  0.00      B    H  
ATOM   1926  H2  HOH B 635      31.530  11.647  36.888  1.00  0.00      B    H  
ATOM   1927  O   HOH B 636      19.504   1.823  13.342  1.00  0.00      B    O  
ATOM   1928  H1  HOH B 636      18.674   2.196  12.947  1.00  0.00      B    H  
ATOM   1929  H2  HOH B 636      19.534   0.842  13.224  1.00  0.00      B    H  
ATOM   1930  O   HOH B 637      15.831  12.543  21.696  1.00  0.00      B    O  
ATOM   1931  H1  HOH B 637      16.805  12.416  21.466  1.00  0.00      B    H  
ATOM   1932  H2  HOH B 637      15.342  11.791  21.234  1.00  0.00      B    H  
ATOM   1933  O   HOH B 638      23.946   7.790   6.365  1.00  0.00      B    O  
ATOM   1934  H1  HOH B 638      24.270   8.585   5.833  1.00  0.00      B    H  
ATOM   1935  H2  HOH B 638      24.307   7.893   7.329  1.00  0.00      B    H  
ATOM   1936  O   HOH B 639       3.184  20.537  32.866  1.00  0.00      B    O  
ATOM   1937  H1  HOH B 639       3.188  19.551  32.834  1.00  0.00      B    H  
ATOM   1938  H2  HOH B 639       4.095  20.809  32.646  1.00  0.00      B    H  
ATOM   1939  O   HOH B 640      31.146   8.673  19.625  1.00  0.00      B    O  
ATOM   1940  H1  HOH B 640      31.661   9.497  19.363  1.00  0.00      B    H  
ATOM   1941  H2  HOH B 640      30.408   8.533  18.943  1.00  0.00      B    H  
ATOM   1942  O   HOH B 641      15.387  34.507  38.054  1.00  0.00      B    O  
ATOM   1943  H1  HOH B 641      14.761  34.549  38.862  1.00  0.00      B    H  
ATOM   1944  H2  HOH B 641      15.153  33.716  37.459  1.00  0.00      B    H  
ATOM   1945  O   HOH B 642       2.043   8.286   8.055  1.00  0.00      B    O  
ATOM   1946  H1  HOH B 642       2.690   7.500   8.147  1.00  0.00      B    H  
ATOM   1947  H2  HOH B 642       2.588   9.117   7.849  1.00  0.00      B    H  
ATOM   1948  O   HOH B 643      26.657  20.291   5.279  1.00  0.00      B    O  
ATOM   1949  H1  HOH B 643      27.620  20.528   5.168  1.00  0.00      B    H  
ATOM   1950  H2  HOH B 643      26.473  20.498   6.278  1.00  0.00      B    H  
ATOM   1951  O   HOH B 644      36.094  14.856  17.042  1.00  0.00      B    O  
ATOM   1952  H1  HOH B 644      35.870  13.864  16.810  1.00  0.00      B    H  
ATOM   1953  H2  HOH B 644      36.241  15.377  16.219  1.00  0.00      B    H  
ATOM   1954  O   HOH B 645       7.933  33.562  26.859  1.00  0.00      B    O  
ATOM   1955  H1  HOH B 645       7.577  34.406  27.206  1.00  0.00      B    H  
ATOM   1956  H2  HOH B 645       7.344  32.774  27.054  1.00  0.00      B    H  
ATOM   1957  O   HOH B 646       8.120  25.366  10.273  1.00  0.00      B    O  
ATOM   1958  H1  HOH B 646       8.632  25.239  11.109  1.00  0.00      B    H  
ATOM   1959  H2  HOH B 646       8.755  25.509   9.536  1.00  0.00      B    H  
ATOM   1960  O   HOH B 647       0.063  19.927  25.787  1.00  0.00      B    O  
ATOM   1961  H1  HOH B 647       0.273  19.538  24.879  1.00  0.00      B    H  
ATOM   1962  H2  HOH B 647       0.276  20.940  25.807  1.00  0.00      B    H  
ATOM   1963  O   HOH B 648      25.290  26.509   0.316  1.00  0.00      B    O  
ATOM   1964  H1  HOH B 648      24.331  26.590  -0.089  1.00  0.00      B    H  
ATOM   1965  H2  HOH B 648      25.823  25.796  -0.175  1.00  0.00      B    H  
ATOM   1966  O   HOH B 649       6.732  16.345  38.327  1.00  0.00      B    O  
ATOM   1967  H1  HOH B 649       6.661  15.474  38.812  1.00  0.00      B    H  
ATOM   1968  H2  HOH B 649       6.882  17.128  38.996  1.00  0.00      B    H  
ATOM   1969  O   HOH B 650      37.279  30.755  13.960  1.00  0.00      B    O  
ATOM   1970  H1  HOH B 650      37.669  30.736  14.904  1.00  0.00      B    H  
ATOM   1971  H2  HOH B 650      37.368  29.825  13.535  1.00  0.00      B    H  
ATOM   1972  O   HOH B 651       6.930  15.314  35.929  1.00  0.00      B    O  
ATOM   1973  H1  HOH B 651       6.791  15.743  35.001  1.00  0.00      B    H  
ATOM   1974  H2  HOH B 651       6.875  16.037  36.595  1.00  0.00      B    H  
ATOM   1975  O   HOH B 652      27.979  15.267   1.401  1.00  0.00      B    O  
ATOM   1976  H1  HOH B 652      27.748  14.352   1.111  1.00  0.00      B    H  
ATOM   1977  H2  HOH B 652      27.916  15.877   0.569  1.00  0.00      B    H  
ATOM   1978  O   HOH B 653      38.531  23.852  31.789  1.00  0.00      B    O  
ATOM   1979  H1  HOH B 653      38.238  22.966  31.458  1.00  0.00      B    H  
ATOM   1980  H2  HOH B 653      38.402  23.891  32.792  1.00  0.00      B    H  
ATOM   1981  O   HOH B 654       0.894  37.314  27.933  1.00  0.00      B    O  
ATOM   1982  H1  HOH B 654       0.760  36.442  28.421  1.00  0.00      B    H  
ATOM   1983  H2  HOH B 654       1.667  37.188  27.225  1.00  0.00      B    H  
ATOM   1984  O   HOH B 655       6.239  32.695  38.274  1.00  0.00      B    O  
ATOM   1985  H1  HOH B 655       5.649  33.308  38.788  1.00  0.00      B    H  
ATOM   1986  H2  HOH B 655       6.853  32.292  38.946  1.00  0.00      B    H  
ATOM   1987  O   HOH B 656      24.622  10.641  30.136  1.00  0.00      B    O  
ATOM   1988  H1  HOH B 656      24.477  10.928  29.145  1.00  0.00      B    H  
ATOM   1989  H2  HOH B 656      25.448  10.034  30.200  1.00  0.00      B    H  
ATOM   1990  O   HOH B 657      10.455  38.435  26.322  1.00  0.00      B    O  
ATOM   1991  H1  HOH B 657      11.316  38.023  26.675  1.00  0.00      B    H  
ATOM   1992  H2  HOH B 657      10.193  38.069  25.441  1.00  0.00      B    H  
ATOM   1993  O   HOH B 658      24.989  15.719  11.427  1.00  0.00      B    O  
ATOM   1994  H1  HOH B 658      25.528  15.933  12.259  1.00  0.00      B    H  
ATOM   1995  H2  HOH B 658      24.920  14.707  11.277  1.00  0.00      B    H  
ATOM   1996  O   HOH B 659      12.176  24.911  18.038  1.00  0.00      B    O  
ATOM   1997  H1  HOH B 659      13.085  24.589  17.679  1.00  0.00      B    H  
ATOM   1998  H2  HOH B 659      11.501  24.220  17.720  1.00  0.00      B    H  
ATOM   1999  O   HOH B 660       7.661   0.469  29.466  1.00  0.00      B    O  
ATOM   2000  H1  HOH B 660       7.116  -0.008  30.202  1.00  0.00      B    H  
ATOM   2001  H2  HOH B 660       8.087  -0.267  28.886  1.00  0.00      B    H  
ATOM   2002  O   HOH B 661      34.542  29.647  26.261  1.00  0.00      B    O  
ATOM   2003  H1  HOH B 661      35.006  30.019  27.105  1.00  0.00      B    H  
ATOM   2004  H2  HOH B 661      33.555  29.883  26.324  1.00  0.00      B    H  
ATOM   2005  O   HOH B 662       5.512  27.849   2.482  1.00  0.00      B    O  
ATOM   2006  H1  HOH B 662       4.557  27.526   2.705  1.00  0.00      B    H  
ATOM   2007  H2  HOH B 662       5.512  28.875   2.399  1.00  0.00      B    H  
ATOM   2008  O   HOH B 663      38.576  31.176  27.297  1.00  0.00      B    O  
ATOM   2009  H1  HOH B 663      38.460  31.934  26.688  1.00  0.00      B    H  
ATOM   2010  H2  HOH B 663      38.160  30.253  26.988  1.00  0.00      B    H  
ATOM   2011  O   HOH B 664       2.670  28.996  17.005  1.00  0.00      B    O  
ATOM   2012  H1  HOH B 664       2.694  28.226  17.662  1.00  0.00      B    H  
ATOM   2013  H2  HOH B 664       3.560  29.452  17.239  1.00  0.00      B    H  
ATOM   2014  O   HOH B 665       2.185   8.610  35.227  1.00  0.00      B    O  
ATOM   2015  H1  HOH B 665       2.368   7.953  35.999  1.00  0.00      B    H  
ATOM   2016  H2  HOH B 665       1.678   8.094  34.528  1.00  0.00      B    H  
ATOM   2017  O   HOH B 666      15.573  30.211  14.826  1.00  0.00      B    O  
ATOM   2018  H1  HOH B 666      15.510  30.145  13.788  1.00  0.00      B    H  
ATOM   2019  H2  HOH B 666      15.801  29.301  15.248  1.00  0.00      B    H  
ATOM   2020  O   HOH B 667      24.037  15.577  34.953  1.00  0.00      B    O  
ATOM   2021  H1  HOH B 667      24.148  15.231  35.922  1.00  0.00      B    H  
ATOM   2022  H2  HOH B 667      24.605  16.421  34.866  1.00  0.00      B    H  
ATOM   2023  O   HOH B 668       1.083  21.304  10.601  1.00  0.00      B    O  
ATOM   2024  H1  HOH B 668       1.825  22.032  10.876  1.00  0.00      B    H  
ATOM   2025  H2  HOH B 668       0.515  21.006  11.395  1.00  0.00      B    H  
ATOM   2026  O   HOH B 669       1.575   4.022  23.889  1.00  0.00      B    O  
ATOM   2027  H1  HOH B 669       1.531   3.532  24.736  1.00  0.00      B    H  
ATOM   2028  H2  HOH B 669       1.172   3.381  23.147  1.00  0.00      B    H  
ATOM   2029  O   HOH B 670      25.801  -0.087  15.137  1.00  0.00      B    O  
ATOM   2030  H1  HOH B 670      25.386   0.810  14.834  1.00  0.00      B    H  
ATOM   2031  H2  HOH B 670      25.478  -0.323  16.045  1.00  0.00      B    H  
ATOM   2032  O   HOH B 671       0.998  19.249  14.873  1.00  0.00      B    O  
ATOM   2033  H1  HOH B 671       1.061  18.223  15.105  1.00  0.00      B    H  
ATOM   2034  H2  HOH B 671       0.461  19.237  13.978  1.00  0.00      B    H  
ATOM   2035  O   HOH B 672      25.460  15.930  27.297  1.00  0.00      B    O  
ATOM   2036  H1  HOH B 672      26.462  15.837  27.410  1.00  0.00      B    H  
ATOM   2037  H2  HOH B 672      25.191  16.897  27.100  1.00  0.00      B    H  
ATOM   2038  O   HOH B 673      31.675  15.579   8.916  1.00  0.00      B    O  
ATOM   2039  H1  HOH B 673      31.667  16.503   8.517  1.00  0.00      B    H  
ATOM   2040  H2  HOH B 673      31.774  15.671   9.922  1.00  0.00      B    H  
ATOM   2041  O   HOH B 674      31.539  34.902  12.532  1.00  0.00      B    O  
ATOM   2042  H1  HOH B 674      30.913  34.249  12.977  1.00  0.00      B    H  
ATOM   2043  H2  HOH B 674      32.411  34.432  12.356  1.00  0.00      B    H  
ATOM   2044  O   HOH B 675       2.726   0.260  20.123  1.00  0.00      B    O  
ATOM   2045  H1  HOH B 675       3.691   0.267  20.032  1.00  0.00      B    H  
ATOM   2046  H2  HOH B 675       2.641  -0.022  21.094  1.00  0.00      B    H  
ATOM   2047  O   HOH B 676      39.062  27.107  36.619  1.00  0.00      B    O  
ATOM   2048  H1  HOH B 676      38.489  26.841  35.865  1.00  0.00      B    H  
ATOM   2049  H2  HOH B 676      38.915  28.102  36.867  1.00  0.00      B    H  
ATOM   2050  O   HOH B 677      16.394  25.386  19.831  1.00  0.00      B    O  
ATOM   2051  H1  HOH B 677      16.545  25.425  20.867  1.00  0.00      B    H  
ATOM   2052  H2  HOH B 677      17.208  25.206  19.335  1.00  0.00      B    H  
ATOM   2053  O   HOH B 678      25.593  32.461  28.108  1.00  0.00      B    O  
ATOM   2054  H1  HOH B 678      26.612  32.590  27.959  1.00  0.00      B    H  
ATOM   2055  H2  HOH B 678      25.203  31.790  27.484  1.00  0.00      B    H  
ATOM   2056  O   HOH B 679      38.082  19.445  33.383  1.00  0.00      B    O  
ATOM   2057  H1  HOH B 679      38.605  19.075  34.196  1.00  0.00      B    H  
ATOM   2058  H2  HOH B 679      38.663  19.304  32.578  1.00  0.00      B    H  
ATOM   2059  O   HOH B 680      37.501   6.289  38.963  1.00  0.00      B    O  
ATOM   2060  H1  HOH B 680      38.098   7.082  38.544  1.00  0.00      B    H  
ATOM   2061  H2  HOH B 680      37.593   5.454  38.414  1.00  0.00      B    H  
ATOM   2062  O   HOH B 681      36.177   8.588  37.036  1.00  0.00      B    O  
ATOM   2063  H1  HOH B 681      36.227   7.664  36.651  1.00  0.00      B    H  
ATOM   2064  H2  HOH B 681      37.128   8.797  37.256  1.00  0.00      B    H  
ATOM   2065  O   HOH B 682      33.924  37.087   2.175  1.00  0.00      B    O  
ATOM   2066  H1  HOH B 682      34.192  36.393   1.498  1.00  0.00      B    H  
ATOM   2067  H2  HOH B 682      33.012  37.437   1.922  1.00  0.00      B    H  
ATOM   2068  O   HOH B 683      14.508  10.950  20.045  1.00  0.00      B    O  
ATOM   2069  H1  HOH B 683      14.884  10.421  19.270  1.00  0.00      B    H  
ATOM   2070  H2  HOH B 683      14.046  10.253  20.605  1.00  0.00      B    H  
ATOM   2071  O   HOH B 684      31.307  27.190  14.593  1.00  0.00      B    O  
ATOM   2072  H1  HOH B 684      30.871  27.033  13.661  1.00  0.00      B    H  
ATOM   2073  H2  HOH B 684      32.198  27.570  14.549  1.00  0.00      B    H  
ATOM   2074  O   HOH B 685      15.456  10.486  10.589  1.00  0.00      B    O  
ATOM   2075  H1  HOH B 685      16.088  11.282  10.758  1.00  0.00      B    H  
ATOM   2076  H2  HOH B 685      14.512  10.840  10.371  1.00  0.00      B    H  
ATOM   2077  O   HOH B 686       9.122  21.824  27.607  1.00  0.00      B    O  
ATOM   2078  H1  HOH B 686       9.032  22.866  27.648  1.00  0.00      B    H  
ATOM   2079  H2  HOH B 686       9.812  21.591  26.875  1.00  0.00      B    H  
ATOM   2080  O   HOH B 687      10.401   4.627   1.460  1.00  0.00      B    O  
ATOM   2081  H1  HOH B 687      11.368   4.854   1.166  1.00  0.00      B    H  
ATOM   2082  H2  HOH B 687       9.874   5.482   1.413  1.00  0.00      B    H  
ATOM   2083  O   HOH B 688      15.197  22.897   4.064  1.00  0.00      B    O  
ATOM   2084  H1  HOH B 688      15.570  22.047   3.660  1.00  0.00      B    H  
ATOM   2085  H2  HOH B 688      14.652  23.348   3.328  1.00  0.00      B    H  
ATOM   2086  O   HOH B 689      22.965  29.907  16.780  1.00  0.00      B    O  
ATOM   2087  H1  HOH B 689      22.394  29.101  16.783  1.00  0.00      B    H  
ATOM   2088  H2  HOH B 689      22.969  30.292  15.855  1.00  0.00      B    H  
ATOM   2089  O   HOH B 690       3.660  36.033  36.664  1.00  0.00      B    O  
ATOM   2090  H1  HOH B 690       2.770  36.481  36.424  1.00  0.00      B    H  
ATOM   2091  H2  HOH B 690       4.111  36.566  37.390  1.00  0.00      B    H  
ATOM   2092  O   HOH B 691      37.253  37.412  30.084  1.00  0.00      B    O  
ATOM   2093  H1  HOH B 691      37.450  36.800  29.318  1.00  0.00      B    H  
ATOM   2094  H2  HOH B 691      37.925  37.179  30.819  1.00  0.00      B    H  
ATOM   2095  O   HOH B 692      17.506  27.643   7.433  1.00  0.00      B    O  
ATOM   2096  H1  HOH B 692      18.156  26.918   7.240  1.00  0.00      B    H  
ATOM   2097  H2  HOH B 692      17.931  28.364   8.015  1.00  0.00      B    H  
ATOM   2098  O   HOH B 693      34.610   4.516   8.297  1.00  0.00      B    O  
ATOM   2099  H1  HOH B 693      33.744   5.023   7.930  1.00  0.00      B    H  
ATOM   2100  H2  HOH B 693      35.423   5.083   8.085  1.00  0.00      B    H  
ATOM   2101  O   HOH B 694      31.620  17.716  30.838  1.00  0.00      B    O  
ATOM   2102  H1  HOH B 694      32.409  17.665  31.447  1.00  0.00      B    H  
ATOM   2103  H2  HOH B 694      31.359  16.685  30.749  1.00  0.00      B    H  
ATOM   2104  O   HOH B 695      16.114   8.365  38.856  1.00  0.00      B    O  
ATOM   2105  H1  HOH B 695      15.839   8.032  37.957  1.00  0.00      B    H  
ATOM   2106  H2  HOH B 695      16.753   9.146  38.684  1.00  0.00      B    H  
ATOM   2107  O   HOH B 696      13.339   6.748  13.088  1.00  0.00      B    O  
ATOM   2108  H1  HOH B 696      12.371   6.884  12.824  1.00  0.00      B    H  
ATOM   2109  H2  HOH B 696      13.957   7.406  12.542  1.00  0.00      B    H  
ATOM   2110  O   HOH B 697      36.409   5.349  11.470  1.00  0.00      B    O  
ATOM   2111  H1  HOH B 697      36.491   5.339  10.496  1.00  0.00      B    H  
ATOM   2112  H2  HOH B 697      35.572   5.899  11.748  1.00  0.00      B    H  
ATOM   2113  O   HOH B 698       1.606  12.699  29.825  1.00  0.00      B    O  
ATOM   2114  H1  HOH B 698       0.741  12.420  29.394  1.00  0.00      B    H  
ATOM   2115  H2  HOH B 698       1.486  12.985  30.823  1.00  0.00      B    H  
ATOM   2116  O   HOH B 699      30.623  26.819  33.978  1.00  0.00      B    O  
ATOM   2117  H1  HOH B 699      31.615  26.632  33.812  1.00  0.00      B    H  
ATOM   2118  H2  HOH B 699      30.359  26.315  34.768  1.00  0.00      B    H  
ATOM   2119  O   HOH B 700      37.337  21.262  16.149  1.00  0.00      B    O  
ATOM   2120  H1  HOH B 700      37.297  21.164  15.136  1.00  0.00      B    H  
ATOM   2121  H2  HOH B 700      38.340  21.053  16.363  1.00  0.00      B    H  
ATOM   2122  O   HOH B 701       0.804  26.914  22.907  1.00  0.00      B    O  
ATOM   2123  H1  HOH B 701       1.288  27.668  22.457  1.00  0.00      B    H  
ATOM   2124  H2  HOH B 701       1.269  26.030  22.608  1.00  0.00      B    H  
ATOM   2125  O   HOH B 702       1.763  32.737  34.214  1.00  0.00      B    O  
ATOM   2126  H1  HOH B 702       1.330  32.850  35.111  1.00  0.00      B    H  
ATOM   2127  H2  HOH B 702       2.611  33.302  34.146  1.00  0.00      B    H  
ATOM   2128  O   HOH B 703      19.257   1.239   2.498  1.00  0.00      B    O  
ATOM   2129  H1  HOH B 703      19.522   1.086   1.536  1.00  0.00      B    H  
ATOM   2130  H2  HOH B 703      18.473   0.676   2.611  1.00  0.00      B    H  
ATOM   2131  O   HOH B 704       3.106  20.772  27.925  1.00  0.00      B    O  
ATOM   2132  H1  HOH B 704       3.182  20.528  26.949  1.00  0.00      B    H  
ATOM   2133  H2  HOH B 704       3.919  20.455  28.442  1.00  0.00      B    H  
ATOM   2134  O   HOH B 705      24.431   6.080  22.441  1.00  0.00      B    O  
ATOM   2135  H1  HOH B 705      25.381   6.208  22.072  1.00  0.00      B    H  
ATOM   2136  H2  HOH B 705      24.512   5.376  23.170  1.00  0.00      B    H  
ATOM   2137  O   HOH B 706      25.387  26.821  32.379  1.00  0.00      B    O  
ATOM   2138  H1  HOH B 706      26.382  26.695  32.476  1.00  0.00      B    H  
ATOM   2139  H2  HOH B 706      25.132  26.470  31.489  1.00  0.00      B    H  
ATOM   2140  O   HOH B 707       8.747  25.718   5.130  1.00  0.00      B    O  
ATOM   2141  H1  HOH B 707       7.815  25.964   5.483  1.00  0.00      B    H  
ATOM   2142  H2  HOH B 707       8.627  25.134   4.298  1.00  0.00      B    H  
ATOM   2143  O   HOH B 708      24.809  33.218  14.142  1.00  0.00      B    O  
ATOM   2144  H1  HOH B 708      24.474  32.548  14.811  1.00  0.00      B    H  
ATOM   2145  H2  HOH B 708      24.552  34.154  14.448  1.00  0.00      B    H  
ATOM   2146  O   HOH B 709      13.165  13.603  15.595  1.00  0.00      B    O  
ATOM   2147  H1  HOH B 709      12.282  13.111  15.729  1.00  0.00      B    H  
ATOM   2148  H2  HOH B 709      13.320  14.106  16.423  1.00  0.00      B    H  
ATOM   2149  O   HOH B 710      26.343  15.016  18.477  1.00  0.00      B    O  
ATOM   2150  H1  HOH B 710      26.842  15.450  17.693  1.00  0.00      B    H  
ATOM   2151  H2  HOH B 710      25.336  15.292  18.496  1.00  0.00      B    H  
ATOM   2152  O   HOH B 711      22.750  16.247  23.532  1.00  0.00      B    O  
ATOM   2153  H1  HOH B 711      23.176  15.264  23.459  1.00  0.00      B    H  
ATOM   2154  H2  HOH B 711      22.175  16.200  24.336  1.00  0.00      B    H  
ATOM   2155  O   HOH B 712      27.666  37.539   7.410  1.00  0.00      B    O  
ATOM   2156  H1  HOH B 712      28.109  37.718   8.362  1.00  0.00      B    H  
ATOM   2157  H2  HOH B 712      27.478  36.540   7.353  1.00  0.00      B    H  
ATOM   2158  O   HOH B 713      31.086  27.162   5.030  1.00  0.00      B    O  
ATOM   2159  H1  HOH B 713      30.678  28.071   5.167  1.00  0.00      B    H  
ATOM   2160  H2  HOH B 713      31.247  26.800   5.969  1.00  0.00      B    H  
ATOM   2161  O   HOH B 714       3.928  34.356  34.385  1.00  0.00      B    O  
ATOM   2162  H1  HOH B 714       4.608  33.662  34.870  1.00  0.00      B    H  
ATOM   2163  H2  HOH B 714       3.861  35.213  34.959  1.00  0.00      B    H  
ATOM   2164  O   HOH B 715      11.898   9.727  28.193  1.00  0.00      B    O  
ATOM   2165  H1  HOH B 715      11.880  10.197  29.102  1.00  0.00      B    H  
ATOM   2166  H2  HOH B 715      11.323   8.913  28.222  1.00  0.00      B    H  
ATOM   2167  O   HOH B 716      21.006  12.682  38.701  1.00  0.00      B    O  
ATOM   2168  H1  HOH B 716      20.335  13.426  38.843  1.00  0.00      B    H  
ATOM   2169  H2  HOH B 716      20.479  11.851  38.444  1.00  0.00      B    H  
ATOM   2170  O   HOH B 717      19.891  38.429  11.821  1.00  0.00      B    O  
ATOM   2171  H1  HOH B 717      20.116  37.429  11.713  1.00  0.00      B    H  
ATOM   2172  H2  HOH B 717      18.916  38.505  12.238  1.00  0.00      B    H  
ATOM   2173  O   HOH B 718      25.574   4.095  29.378  1.00  0.00      B    O  
ATOM   2174  H1  HOH B 718      25.755   3.187  29.739  1.00  0.00      B    H  
ATOM   2175  H2  HOH B 718      24.615   4.362  29.651  1.00  0.00      B    H  
ATOM   2176  O   HOH B 719      33.718  35.855  22.263  1.00  0.00      B    O  
ATOM   2177  H1  HOH B 719      34.651  35.694  21.791  1.00  0.00      B    H  
ATOM   2178  H2  HOH B 719      33.801  35.695  23.259  1.00  0.00      B    H  
ATOM   2179  O   HOH B 720      21.900  11.988   2.365  1.00  0.00      B    O  
ATOM   2180  H1  HOH B 720      21.673  12.033   1.393  1.00  0.00      B    H  
ATOM   2181  H2  HOH B 720      22.342  12.897   2.641  1.00  0.00      B    H  
ATOM   2182  O   HOH B 721      22.017  10.040   4.591  1.00  0.00      B    O  
ATOM   2183  H1  HOH B 721      21.301  10.241   5.289  1.00  0.00      B    H  
ATOM   2184  H2  HOH B 721      21.704  10.443   3.704  1.00  0.00      B    H  
ATOM   2185  O   HOH B 722       8.167  25.881  30.274  1.00  0.00      B    O  
ATOM   2186  H1  HOH B 722       7.182  25.814  30.224  1.00  0.00      B    H  
ATOM   2187  H2  HOH B 722       8.423  25.553  31.217  1.00  0.00      B    H  
ATOM   2188  O   HOH B 723       5.998  38.678   4.637  1.00  0.00      B    O  
ATOM   2189  H1  HOH B 723       5.118  38.416   4.215  1.00  0.00      B    H  
ATOM   2190  H2  HOH B 723       6.316  39.500   4.209  1.00  0.00      B    H  
ATOM   2191  O   HOH B 724      32.676  31.352   3.137  1.00  0.00      B    O  
ATOM   2192  H1  HOH B 724      31.632  31.375   3.122  1.00  0.00      B    H  
ATOM   2193  H2  HOH B 724      32.944  31.024   4.034  1.00  0.00      B    H  
ATOM   2194  O   HOH B 725       0.287  22.569  25.297  1.00  0.00      B    O  
ATOM   2195  H1  HOH B 725       0.109  22.982  24.449  1.00  0.00      B    H  
ATOM   2196  H2  HOH B 725       0.572  23.335  25.937  1.00  0.00      B    H  
ATOM   2197  O   HOH B 726      14.770   5.073  35.597  1.00  0.00      B    O  
ATOM   2198  H1  HOH B 726      15.428   4.412  35.887  1.00  0.00      B    H  
ATOM   2199  H2  HOH B 726      15.113   5.510  34.763  1.00  0.00      B    H  
ATOM   2200  O   HOH B 727      37.055  34.689  -0.171  1.00  0.00      B    O  
ATOM   2201  H1  HOH B 727      37.715  34.786   0.615  1.00  0.00      B    H  
ATOM   2202  H2  HOH B 727      36.584  35.592  -0.297  1.00  0.00      B    H  
ATOM   2203  O   HOH B 728       9.477  37.394  38.980  1.00  0.00      B    O  
ATOM   2204  H1  HOH B 728       9.605  37.716  38.017  1.00  0.00      B    H  
ATOM   2205  H2  HOH B 728      10.312  36.876  39.228  1.00  0.00      B    H  
ATOM   2206  O   HOH B 729      14.541  18.932  26.048  1.00  0.00      B    O  
ATOM   2207  H1  HOH B 729      15.200  18.645  25.357  1.00  0.00      B    H  
ATOM   2208  H2  HOH B 729      13.654  18.577  25.636  1.00  0.00      B    H  
ATOM   2209  O   HOH B 730      28.734   5.000  34.704  1.00  0.00      B    O  
ATOM   2210  H1  HOH B 730      29.283   5.802  34.536  1.00  0.00      B    H  
ATOM   2211  H2  HOH B 730      27.930   5.264  35.221  1.00  0.00      B    H  
ATOM   2212  O   HOH B 731      26.099  20.824  26.715  1.00  0.00      B    O  
ATOM   2213  H1  HOH B 731      26.887  21.455  26.752  1.00  0.00      B    H  
ATOM   2214  H2  HOH B 731      25.275  21.406  26.910  1.00  0.00      B    H  
ATOM   2215  O   HOH B 732      11.833  13.239   5.869  1.00  0.00      B    O  
ATOM   2216  H1  HOH B 732      12.532  13.940   5.708  1.00  0.00      B    H  
ATOM   2217  H2  HOH B 732      11.869  12.656   5.036  1.00  0.00      B    H  
ATOM   2218  O   HOH B 733       8.685  31.053  22.561  1.00  0.00      B    O  
ATOM   2219  H1  HOH B 733       9.200  31.045  23.399  1.00  0.00      B    H  
ATOM   2220  H2  HOH B 733       9.364  31.359  21.866  1.00  0.00      B    H  
ATOM   2221  O   HOH B 734       7.020  29.477  16.788  1.00  0.00      B    O  
ATOM   2222  H1  HOH B 734       7.175  29.614  15.755  1.00  0.00      B    H  
ATOM   2223  H2  HOH B 734       6.876  28.543  17.001  1.00  0.00      B    H  
ATOM   2224  O   HOH B 735      16.894   8.116  22.406  1.00  0.00      B    O  
ATOM   2225  H1  HOH B 735      16.886   7.168  22.704  1.00  0.00      B    H  
ATOM   2226  H2  HOH B 735      17.197   8.694  23.230  1.00  0.00      B    H  
ATOM   2227  O   HOH B 736      22.600  22.589  -0.041  1.00  0.00      B    O  
ATOM   2228  H1  HOH B 736      21.814  21.889  -0.054  1.00  0.00      B    H  
ATOM   2229  H2  HOH B 736      22.345  23.246   0.645  1.00  0.00      B    H  
ATOM   2230  O   HOH B 737       2.433  10.542  14.315  1.00  0.00      B    O  
ATOM   2231  H1  HOH B 737       1.978   9.675  14.126  1.00  0.00      B    H  
ATOM   2232  H2  HOH B 737       2.905  10.287  15.168  1.00  0.00      B    H  
ATOM   2233  O   HOH B 738       0.984  20.962  16.851  1.00  0.00      B    O  
ATOM   2234  H1  HOH B 738       1.998  21.077  16.921  1.00  0.00      B    H  
ATOM   2235  H2  HOH B 738       0.942  20.229  16.085  1.00  0.00      B    H  
ATOM   2236  O   HOH B 739      31.467  29.374  10.284  1.00  0.00      B    O  
ATOM   2237  H1  HOH B 739      32.026  28.602  10.653  1.00  0.00      B    H  
ATOM   2238  H2  HOH B 739      30.731  29.457  10.949  1.00  0.00      B    H  
ATOM   2239  O   HOH B 740       7.491  14.661  27.517  1.00  0.00      B    O  
ATOM   2240  H1  HOH B 740       7.936  14.401  28.378  1.00  0.00      B    H  
ATOM   2241  H2  HOH B 740       8.032  14.247  26.779  1.00  0.00      B    H  
ATOM   2242  O   HOH B 741      28.836  25.778   1.090  1.00  0.00      B    O  
ATOM   2243  H1  HOH B 741      28.890  26.573   0.493  1.00  0.00      B    H  
ATOM   2244  H2  HOH B 741      28.710  26.152   2.031  1.00  0.00      B    H  
ATOM   2245  O   HOH B 742      17.668   9.833  17.641  1.00  0.00      B    O  
ATOM   2246  H1  HOH B 742      18.168   9.200  17.144  1.00  0.00      B    H  
ATOM   2247  H2  HOH B 742      18.203  10.031  18.451  1.00  0.00      B    H  
ATOM   2248  O   HOH B 743      37.768  22.512   6.390  1.00  0.00      B    O  
ATOM   2249  H1  HOH B 743      37.465  23.224   7.060  1.00  0.00      B    H  
ATOM   2250  H2  HOH B 743      38.833  22.581   6.311  1.00  0.00      B    H  
ATOM   2251  O   HOH B 744      13.908  30.175  36.363  1.00  0.00      B    O  
ATOM   2252  H1  HOH B 744      13.415  29.501  35.788  1.00  0.00      B    H  
ATOM   2253  H2  HOH B 744      13.300  30.466  37.126  1.00  0.00      B    H  
ATOM   2254  O   HOH B 745       1.611  11.167  34.802  1.00  0.00      B    O  
ATOM   2255  H1  HOH B 745       1.965  10.239  34.929  1.00  0.00      B    H  
ATOM   2256  H2  HOH B 745       0.719  11.239  35.299  1.00  0.00      B    H  
ATOM   2257  O   HOH B 746      36.677  35.946  21.171  1.00  0.00      B    O  
ATOM   2258  H1  HOH B 746      36.193  36.647  20.617  1.00  0.00      B    H  
ATOM   2259  H2  HOH B 746      37.662  36.022  20.990  1.00  0.00      B    H  
ATOM   2260  O   HOH B 747      26.887  23.755  33.707  1.00  0.00      B    O  
ATOM   2261  H1  HOH B 747      26.191  23.631  33.010  1.00  0.00      B    H  
ATOM   2262  H2  HOH B 747      27.643  24.283  33.276  1.00  0.00      B    H  
ATOM   2263  O   HOH B 748       0.497   4.650  28.643  1.00  0.00      B    O  
ATOM   2264  H1  HOH B 748      -0.120   4.607  27.855  1.00  0.00      B    H  
ATOM   2265  H2  HOH B 748       0.410   3.820  29.200  1.00  0.00      B    H  
ATOM   2266  O   HOH B 749      34.654  15.200  36.497  1.00  0.00      B    O  
ATOM   2267  H1  HOH B 749      35.398  15.820  36.098  1.00  0.00      B    H  
ATOM   2268  H2  HOH B 749      35.035  14.720  37.308  1.00  0.00      B    H  
ATOM   2269  O   HOH B 750      23.221   4.853  30.303  1.00  0.00      B    O  
ATOM   2270  H1  HOH B 750      22.558   4.099  30.063  1.00  0.00      B    H  
ATOM   2271  H2  HOH B 750      22.694   5.770  30.311  1.00  0.00      B    H  
ATOM   2272  O   HOH B 751      32.757   5.777   7.014  1.00  0.00      B    O  
ATOM   2273  H1  HOH B 751      32.155   5.121   6.576  1.00  0.00      B    H  
ATOM   2274  H2  HOH B 751      33.275   6.310   6.288  1.00  0.00      B    H  
ATOM   2275  O   HOH B 752       5.471  30.612   5.134  1.00  0.00      B    O  
ATOM   2276  H1  HOH B 752       4.669  31.194   5.365  1.00  0.00      B    H  
ATOM   2277  H2  HOH B 752       5.510  30.527   4.106  1.00  0.00      B    H  
ATOM   2278  O   HOH B 753       7.074   9.467  12.657  1.00  0.00      B    O  
ATOM   2279  H1  HOH B 753       6.409   9.900  12.033  1.00  0.00      B    H  
ATOM   2280  H2  HOH B 753       6.594   8.722  13.173  1.00  0.00      B    H  
ATOM   2281  O   HOH B 754       3.170   0.581  36.932  1.00  0.00      B    O  
ATOM   2282  H1  HOH B 754       4.193   0.391  36.917  1.00  0.00      B    H  
ATOM   2283  H2  HOH B 754       2.675  -0.207  36.516  1.00  0.00      B    H  
ATOM   2284  O   HOH B 755      28.294   9.405  25.077  1.00  0.00      B    O  
ATOM   2285  H1  HOH B 755      29.222   9.850  24.940  1.00  0.00      B    H  
ATOM   2286  H2  HOH B 755      27.652  10.017  25.568  1.00  0.00      B    H  
ATOM   2287  O   HOH B 756      30.423   1.101   3.991  1.00  0.00      B    O  
ATOM   2288  H1  HOH B 756      30.190   1.963   3.443  1.00  0.00      B    H  
ATOM   2289  H2  HOH B 756      29.545   0.867   4.544  1.00  0.00      B    H  
ATOM   2290  O   HOH B 757      38.350  18.156  23.295  1.00  0.00      B    O  
ATOM   2291  H1  HOH B 757      37.548  17.671  22.930  1.00  0.00      B    H  
ATOM   2292  H2  HOH B 757      38.952  17.432  23.667  1.00  0.00      B    H  
ATOM   2293  O   HOH B 758      38.107  28.453  12.806  1.00  0.00      B    O  
ATOM   2294  H1  HOH B 758      38.915  28.983  12.543  1.00  0.00      B    H  
ATOM   2295  H2  HOH B 758      37.812  27.948  12.020  1.00  0.00      B    H  
ATOM   2296  O   HOH B 759      38.295  10.821   7.878  1.00  0.00      B    O  
ATOM   2297  H1  HOH B 759      37.493  11.405   7.750  1.00  0.00      B    H  
ATOM   2298  H2  HOH B 759      38.629  10.922   8.809  1.00  0.00      B    H  
ATOM   2299  O   HOH B 760      27.243  31.508  22.091  1.00  0.00      B    O  
ATOM   2300  H1  HOH B 760      26.736  32.369  22.221  1.00  0.00      B    H  
ATOM   2301  H2  HOH B 760      28.112  31.702  21.577  1.00  0.00      B    H  
ATOM   2302  O   HOH B 761      13.954   6.873  29.754  1.00  0.00      B    O  
ATOM   2303  H1  HOH B 761      13.048   6.572  30.057  1.00  0.00      B    H  
ATOM   2304  H2  HOH B 761      14.668   6.198  29.969  1.00  0.00      B    H  
ATOM   2305  O   HOH B 762      33.328   9.125   0.666  1.00  0.00      B    O  
ATOM   2306  H1  HOH B 762      33.242   9.028  -0.339  1.00  0.00      B    H  
ATOM   2307  H2  HOH B 762      32.503   9.661   0.950  1.00  0.00      B    H  
ATOM   2308  O   HOH B 763       8.068  31.082   5.507  1.00  0.00      B    O  
ATOM   2309  H1  HOH B 763       7.045  31.004   5.558  1.00  0.00      B    H  
ATOM   2310  H2  HOH B 763       8.271  31.858   6.082  1.00  0.00      B    H  
ATOM   2311  O   HOH B 764      10.214  17.775  23.899  1.00  0.00      B    O  
ATOM   2312  H1  HOH B 764      11.139  17.748  24.399  1.00  0.00      B    H  
ATOM   2313  H2  HOH B 764      10.316  17.250  23.057  1.00  0.00      B    H  
ATOM   2314  O   HOH B 765      31.379   9.759  32.439  1.00  0.00      B    O  
ATOM   2315  H1  HOH B 765      32.197   9.555  32.968  1.00  0.00      B    H  
ATOM   2316  H2  HOH B 765      31.102   8.962  31.933  1.00  0.00      B    H  
ATOM   2317  O   HOH B 766      30.319  12.973  12.083  1.00  0.00      B    O  
ATOM   2318  H1  HOH B 766      31.181  12.497  11.971  1.00  0.00      B    H  
ATOM   2319  H2  HOH B 766      30.452  13.916  11.611  1.00  0.00      B    H  
ATOM   2320  O   HOH B 767      23.978  29.573  22.897  1.00  0.00      B    O  
ATOM   2321  H1  HOH B 767      23.756  28.583  22.699  1.00  0.00      B    H  
ATOM   2322  H2  HOH B 767      24.936  29.683  23.179  1.00  0.00      B    H  
ATOM   2323  O   HOH B 768      35.469  10.119  23.669  1.00  0.00      B    O  
ATOM   2324  H1  HOH B 768      35.593  11.142  23.874  1.00  0.00      B    H  
ATOM   2325  H2  HOH B 768      35.879   9.596  24.421  1.00  0.00      B    H  
ATOM   2326  O   HOH B 769      27.440  27.428  36.195  1.00  0.00      B    O  
ATOM   2327  H1  HOH B 769      28.192  27.902  36.719  1.00  0.00      B    H  
ATOM   2328  H2  HOH B 769      27.742  26.460  36.011  1.00  0.00      B    H  
ATOM   2329  O   HOH B 770      25.630  33.834  11.701  1.00  0.00      B    O  
ATOM   2330  H1  HOH B 770      25.862  34.800  11.510  1.00  0.00      B    H  
ATOM   2331  H2  HOH B 770      25.108  33.832  12.643  1.00  0.00      B    H  
ATOM   2332  O   HOH B 771      13.637   4.010  12.094  1.00  0.00      B    O  
ATOM   2333  H1  HOH B 771      13.659   4.968  12.371  1.00  0.00      B    H  
ATOM   2334  H2  HOH B 771      13.922   3.964  11.123  1.00  0.00      B    H  
ATOM   2335  O   HOH B 772      17.575  10.576  38.647  1.00  0.00      B    O  
ATOM   2336  H1  HOH B 772      16.866  10.973  37.993  1.00  0.00      B    H  
ATOM   2337  H2  HOH B 772      17.397  11.075  39.545  1.00  0.00      B    H  
ATOM   2338  O   HOH B 773      26.416  24.316   3.100  1.00  0.00      B    O  
ATOM   2339  H1  HOH B 773      26.762  23.404   2.809  1.00  0.00      B    H  
ATOM   2340  H2  HOH B 773      26.037  24.799   2.340  1.00  0.00      B    H  
ATOM   2341  O   HOH B 774      31.174  37.108  10.825  1.00  0.00      B    O  
ATOM   2342  H1  HOH B 774      31.872  37.821  10.959  1.00  0.00      B    H  
ATOM   2343  H2  HOH B 774      31.284  36.412  11.529  1.00  0.00      B    H  
ATOM   2344  O   HOH B 775      20.263  33.830  20.928  1.00  0.00      B    O  
ATOM   2345  H1  HOH B 775      20.033  33.754  19.912  1.00  0.00      B    H  
ATOM   2346  H2  HOH B 775      20.996  34.553  21.065  1.00  0.00      B    H  
ATOM   2347  O   HOH B 776      30.223  16.863   6.141  1.00  0.00      B    O  
ATOM   2348  H1  HOH B 776      30.214  16.158   5.369  1.00  0.00      B    H  
ATOM   2349  H2  HOH B 776      31.073  16.755   6.590  1.00  0.00      B    H  
ATOM   2350  O   HOH B 777      13.998  38.409   0.211  1.00  0.00      B    O  
ATOM   2351  H1  HOH B 777      13.598  39.230   0.633  1.00  0.00      B    H  
ATOM   2352  H2  HOH B 777      14.678  38.721  -0.479  1.00  0.00      B    H  
ATOM   2353  O   HOH B 778      37.028  16.094   6.517  1.00  0.00      B    O  
ATOM   2354  H1  HOH B 778      37.721  15.450   6.202  1.00  0.00      B    H  
ATOM   2355  H2  HOH B 778      36.431  16.273   5.734  1.00  0.00      B    H  
ATOM   2356  O   HOH B 779      22.531  35.305  30.855  1.00  0.00      B    O  
ATOM   2357  H1  HOH B 779      21.809  34.637  31.206  1.00  0.00      B    H  
ATOM   2358  H2  HOH B 779      23.021  34.921  30.051  1.00  0.00      B    H  
ATOM   2359  O   HOH B 780      16.238  21.401  27.534  1.00  0.00      B    O  
ATOM   2360  H1  HOH B 780      17.137  21.105  27.884  1.00  0.00      B    H  
ATOM   2361  H2  HOH B 780      16.015  20.752  26.798  1.00  0.00      B    H  
ATOM   2362  O   HOH B 781      18.215  26.447   4.885  1.00  0.00      B    O  
ATOM   2363  H1  HOH B 781      17.984  27.505   4.872  1.00  0.00      B    H  
ATOM   2364  H2  HOH B 781      18.787  26.184   5.693  1.00  0.00      B    H  
ATOM   2365  O   HOH B 782      36.392  29.243  38.237  1.00  0.00      B    O  
ATOM   2366  H1  HOH B 782      35.781  28.929  37.518  1.00  0.00      B    H  
ATOM   2367  H2  HOH B 782      37.324  29.467  37.823  1.00  0.00      B    H  
ATOM   2368  O   HOH B 783      29.987  12.153  32.842  1.00  0.00      B    O  
ATOM   2369  H1  HOH B 783      30.519  11.294  32.581  1.00  0.00      B    H  
ATOM   2370  H2  HOH B 783      29.170  12.155  32.207  1.00  0.00      B    H  
ATOM   2371  O   HOH B 784      21.575   9.153  25.973  1.00  0.00      B    O  
ATOM   2372  H1  HOH B 784      22.196   8.369  26.349  1.00  0.00      B    H  
ATOM   2373  H2  HOH B 784      22.161   9.928  25.854  1.00  0.00      B    H  
ATOM   2374  O   HOH B 785      17.626   3.841  25.614  1.00  0.00      B    O  
ATOM   2375  H1  HOH B 785      17.492   4.820  25.473  1.00  0.00      B    H  
ATOM   2376  H2  HOH B 785      18.139   3.498  24.773  1.00  0.00      B    H  
ATOM   2377  O   HOH B 786      10.573  26.743  27.712  1.00  0.00      B    O  
ATOM   2378  H1  HOH B 786      11.206  26.073  28.080  1.00  0.00      B    H  
ATOM   2379  H2  HOH B 786      10.912  27.081  26.798  1.00  0.00      B    H  
ATOM   2380  O   HOH B 787      10.293   0.565  13.410  1.00  0.00      B    O  
ATOM   2381  H1  HOH B 787      10.687   1.483  13.098  1.00  0.00      B    H  
ATOM   2382  H2  HOH B 787      10.586  -0.132  12.710  1.00  0.00      B    H  
ATOM   2383  O   HOH B 788       2.476  19.000  11.131  1.00  0.00      B    O  
ATOM   2384  H1  HOH B 788       2.860  18.580  10.278  1.00  0.00      B    H  
ATOM   2385  H2  HOH B 788       1.803  19.782  10.817  1.00  0.00      B    H  
ATOM   2386  O   HOH B 789      22.670  22.549  24.419  1.00  0.00      B    O  
ATOM   2387  H1  HOH B 789      22.860  21.584  24.128  1.00  0.00      B    H  
ATOM   2388  H2  HOH B 789      21.854  22.596  25.017  1.00  0.00      B    H  
ATOM   2389  O   HOH B 790      32.444  18.013  27.965  1.00  0.00      B    O  
ATOM   2390  H1  HOH B 790      32.326  18.880  27.403  1.00  0.00      B    H  
ATOM   2391  H2  HOH B 790      32.362  18.232  28.980  1.00  0.00      B    H  
ATOM   2392  O   HOH B 791      12.078  36.453   0.043  1.00  0.00      B    O  
ATOM   2393  H1  HOH B 791      12.614  37.313  -0.100  1.00  0.00      B    H  
ATOM   2394  H2  HOH B 791      12.756  35.783   0.442  1.00  0.00      B    H  
ATOM   2395  O   HOH B 792      28.031  33.943  33.880  1.00  0.00      B    O  
ATOM   2396  H1  HOH B 792      28.627  33.297  34.404  1.00  0.00      B    H  
ATOM   2397  H2  HOH B 792      27.045  33.663  34.144  1.00  0.00      B    H  
ATOM   2398  O   HOH B 793       9.290  20.900  15.957  1.00  0.00      B    O  
ATOM   2399  H1  HOH B 793       9.566  20.303  15.202  1.00  0.00      B    H  
ATOM   2400  H2  HOH B 793       8.324  20.622  16.139  1.00  0.00      B    H  
ATOM   2401  O   HOH B 794       0.091  15.468  11.383  1.00  0.00      B    O  
ATOM   2402  H1  HOH B 794       0.786  15.999  11.917  1.00  0.00      B    H  
ATOM   2403  H2  HOH B 794      -0.825  15.829  11.529  1.00  0.00      B    H  
ATOM   2404  O   HOH B 795      17.073  13.625   7.644  1.00  0.00      B    O  
ATOM   2405  H1  HOH B 795      17.016  13.635   8.701  1.00  0.00      B    H  
ATOM   2406  H2  HOH B 795      16.946  14.556   7.301  1.00  0.00      B    H  
ATOM   2407  O   HOH B 796      -0.138  18.757  35.857  1.00  0.00      B    O  
ATOM   2408  H1  HOH B 796       0.209  18.117  36.553  1.00  0.00      B    H  
ATOM   2409  H2  HOH B 796       0.153  19.724  36.097  1.00  0.00      B    H  
ATOM   2410  O   HOH B 797      27.491  36.834  22.280  1.00  0.00      B    O  
ATOM   2411  H1  HOH B 797      28.342  37.193  21.924  1.00  0.00      B    H  
ATOM   2412  H2  HOH B 797      26.718  37.499  22.064  1.00  0.00      B    H  
ATOM   2413  O   HOH B 798      38.941  23.475   3.024  1.00  0.00      B    O  
ATOM   2414  H1  HOH B 798      38.955  24.291   3.583  1.00  0.00      B    H  
ATOM   2415  H2  HOH B 798      38.306  23.659   2.277  1.00  0.00      B    H  
ATOM   2416  O   HOH B 799       4.750  27.149  23.961  1.00  0.00      B    O  
ATOM   2417  H1  HOH B 799       4.267  26.384  24.371  1.00  0.00      B    H  
ATOM   2418  H2  HOH B 799       5.508  27.374  24.586  1.00  0.00      B    H  
ATOM   2419  O   HOH B 800      30.003  33.760   1.865  1.00  0.00      B    O  
ATOM   2420  H1  HOH B 800      29.342  33.859   1.103  1.00  0.00      B    H  
ATOM   2421  H2  HOH B 800      30.011  34.661   2.411  1.00  0.00      B    H  
ATOM   2422  O   HOH B 801      24.944   8.226   9.088  1.00  0.00      B    O  
ATOM   2423  H1  HOH B 801      25.624   8.644   8.473  1.00  0.00      B    H  
ATOM   2424  H2  HOH B 801      25.449   7.695   9.804  1.00  0.00      B    H  
ATOM   2425  O   HOH B 802      15.841   1.764   8.637  1.00  0.00      B    O  
ATOM   2426  H1  HOH B 802      15.083   1.595   7.948  1.00  0.00      B    H  
ATOM   2427  H2  HOH B 802      16.476   1.020   8.441  1.00  0.00      B    H  
ATOM   2428  O   HOH B 803      35.313  30.264   4.556  1.00  0.00      B    O  
ATOM   2429  H1  HOH B 803      34.530  30.011   5.189  1.00  0.00      B    H  
ATOM   2430  H2  HOH B 803      36.204  30.330   4.980  1.00  0.00      B    H  
ATOM   2431  O   HOH B 804      17.314  24.905  13.272  1.00  0.00      B    O  
ATOM   2432  H1  HOH B 804      17.083  23.916  13.379  1.00  0.00      B    H  
ATOM   2433  H2  HOH B 804      18.263  24.930  12.927  1.00  0.00      B    H  
ATOM   2434  O   HOH B 805       5.492   0.978   1.010  1.00  0.00      B    O  
ATOM   2435  H1  HOH B 805       6.130   0.254   1.212  1.00  0.00      B    H  
ATOM   2436  H2  HOH B 805       6.016   1.506   0.285  1.00  0.00      B    H  
ATOM   2437  O   HOH B 806      23.529  15.290  18.882  1.00  0.00      B    O  
ATOM   2438  H1  HOH B 806      23.498  14.355  18.524  1.00  0.00      B    H  
ATOM   2439  H2  HOH B 806      23.091  15.293  19.790  1.00  0.00      B    H  
ATOM   2440  O   HOH B 807      34.341   3.001  22.223  1.00  0.00      B    O  
ATOM   2441  H1  HOH B 807      34.891   3.843  22.146  1.00  0.00      B    H  
ATOM   2442  H2  HOH B 807      34.995   2.214  22.169  1.00  0.00      B    H  
ATOM   2443  O   HOH B 808       0.896  24.652   9.079  1.00  0.00      B    O  
ATOM   2444  H1  HOH B 808       0.935  24.460  10.094  1.00  0.00      B    H  
ATOM   2445  H2  HOH B 808      -0.120  24.614   8.844  1.00  0.00      B    H  
ATOM   2446  O   HOH B 809      32.997  21.484   0.549  1.00  0.00      B    O  
ATOM   2447  H1  HOH B 809      33.189  21.894  -0.368  1.00  0.00      B    H  
ATOM   2448  H2  HOH B 809      33.500  22.055   1.224  1.00  0.00      B    H  
ATOM   2449  O   HOH B 810      31.638  12.288  28.544  1.00  0.00      B    O  
ATOM   2450  H1  HOH B 810      32.088  11.942  29.442  1.00  0.00      B    H  
ATOM   2451  H2  HOH B 810      32.013  13.189  28.237  1.00  0.00      B    H  
ATOM   2452  O   HOH B 811      29.555  23.378  17.636  1.00  0.00      B    O  
ATOM   2453  H1  HOH B 811      30.428  23.690  18.108  1.00  0.00      B    H  
ATOM   2454  H2  HOH B 811      29.681  23.617  16.629  1.00  0.00      B    H  
ATOM   2455  O   HOH B 812      30.726  26.729  26.597  1.00  0.00      B    O  
ATOM   2456  H1  HOH B 812      31.703  26.798  26.872  1.00  0.00      B    H  
ATOM   2457  H2  HOH B 812      30.459  25.802  26.810  1.00  0.00      B    H  
ATOM   2458  O   HOH B 813      13.660  24.510   6.550  1.00  0.00      B    O  
ATOM   2459  H1  HOH B 813      14.593  24.694   6.307  1.00  0.00      B    H  
ATOM   2460  H2  HOH B 813      13.171  24.115   5.703  1.00  0.00      B    H  
ATOM   2461  O   HOH B 814      30.352   2.378  11.396  1.00  0.00      B    O  
ATOM   2462  H1  HOH B 814      30.643   2.376  10.398  1.00  0.00      B    H  
ATOM   2463  H2  HOH B 814      31.174   2.456  11.992  1.00  0.00      B    H  
ATOM   2464  O   HOH B 815      30.046   3.072  37.533  1.00  0.00      B    O  
ATOM   2465  H1  HOH B 815      30.850   3.380  38.045  1.00  0.00      B    H  
ATOM   2466  H2  HOH B 815      30.373   3.179  36.563  1.00  0.00      B    H  
ATOM   2467  O   HOH B 816      24.916   8.626   2.317  1.00  0.00      B    O  
ATOM   2468  H1  HOH B 816      25.126   9.069   3.232  1.00  0.00      B    H  
ATOM   2469  H2  HOH B 816      24.078   8.084   2.464  1.00  0.00      B    H  
ATOM   2470  O   HOH B 817      22.855  33.878  11.628  1.00  0.00      B    O  
ATOM   2471  H1  HOH B 817      22.528  33.544  10.694  1.00  0.00      B    H  
ATOM   2472  H2  HOH B 817      23.851  33.927  11.518  1.00  0.00      B    H  
ATOM   2473  O   HOH B 818      10.394  15.584  12.984  1.00  0.00      B    O  
ATOM   2474  H1  HOH B 818      10.677  16.096  12.191  1.00  0.00      B    H  
ATOM   2475  H2  HOH B 818      10.434  14.566  12.773  1.00  0.00      B    H  
ATOM   2476  O   HOH B 819       8.120  20.427   2.162  1.00  0.00      B    O  
ATOM   2477  H1  HOH B 819       7.538  20.317   1.329  1.00  0.00      B    H  
ATOM   2478  H2  HOH B 819       9.058  20.616   1.860  1.00  0.00      B    H  
ATOM   2479  O   HOH B 820      34.068  32.428   8.115  1.00  0.00      B    O  
ATOM   2480  H1  HOH B 820      33.347  32.407   8.830  1.00  0.00      B    H  
ATOM   2481  H2  HOH B 820      34.030  33.302   7.673  1.00  0.00      B    H  
ATOM   2482  O   HOH B 821      26.186  10.488  17.723  1.00  0.00      B    O  
ATOM   2483  H1  HOH B 821      26.854  10.197  16.965  1.00  0.00      B    H  
ATOM   2484  H2  HOH B 821      25.842   9.625  18.070  1.00  0.00      B    H  
ATOM   2485  O   HOH B 822       0.560   9.915   4.041  1.00  0.00      B    O  
ATOM   2486  H1  HOH B 822       0.853   9.064   4.517  1.00  0.00      B    H  
ATOM   2487  H2  HOH B 822       1.365  10.255   3.521  1.00  0.00      B    H  
ATOM   2488  O   HOH B 823      22.192  10.611  17.545  1.00  0.00      B    O  
ATOM   2489  H1  HOH B 823      21.985  10.293  16.645  1.00  0.00      B    H  
ATOM   2490  H2  HOH B 823      22.612   9.812  18.021  1.00  0.00      B    H  
ATOM   2491  O   HOH B 824      20.892  12.847   7.415  1.00  0.00      B    O  
ATOM   2492  H1  HOH B 824      20.849  13.691   7.978  1.00  0.00      B    H  
ATOM   2493  H2  HOH B 824      21.651  12.254   7.743  1.00  0.00      B    H  
ATOM   2494  O   HOH B 825      25.150  38.059  12.582  1.00  0.00      B    O  
ATOM   2495  H1  HOH B 825      25.686  38.303  13.427  1.00  0.00      B    H  
ATOM   2496  H2  HOH B 825      24.265  38.430  12.570  1.00  0.00      B    H  
ATOM   2497  O   HOH B 826      20.442  28.657  38.181  1.00  0.00      B    O  
ATOM   2498  H1  HOH B 826      21.042  28.347  38.971  1.00  0.00      B    H  
ATOM   2499  H2  HOH B 826      21.100  29.014  37.479  1.00  0.00      B    H  
ATOM   2500  O   HOH B 827       9.086  28.324  24.987  1.00  0.00      B    O  
ATOM   2501  H1  HOH B 827       9.935  27.871  25.109  1.00  0.00      B    H  
ATOM   2502  H2  HOH B 827       8.578  27.839  24.252  1.00  0.00      B    H  
ATOM   2503  O   HOH B 828      13.600  35.248  18.369  1.00  0.00      B    O  
ATOM   2504  H1  HOH B 828      14.543  35.008  18.562  1.00  0.00      B    H  
ATOM   2505  H2  HOH B 828      12.973  34.910  19.101  1.00  0.00      B    H  
ATOM   2506  O   HOH B 829      26.767  35.896  18.093  1.00  0.00      B    O  
ATOM   2507  H1  HOH B 829      26.139  35.103  18.063  1.00  0.00      B    H  
ATOM   2508  H2  HOH B 829      26.280  36.741  17.885  1.00  0.00      B    H  
ATOM   2509  O   HOH B 830       3.087  26.722   3.185  1.00  0.00      B    O  
ATOM   2510  H1  HOH B 830       3.508  26.081   3.834  1.00  0.00      B    H  
ATOM   2511  H2  HOH B 830       2.711  27.486   3.690  1.00  0.00      B    H  
ATOM   2512  O   HOH B 831       3.475  15.655  26.400  1.00  0.00      B    O  
ATOM   2513  H1  HOH B 831       3.508  15.544  27.460  1.00  0.00      B    H  
ATOM   2514  H2  HOH B 831       4.040  14.933  25.984  1.00  0.00      B    H  
ATOM   2515  O   HOH B 832      34.824  10.849  26.937  1.00  0.00      B    O  
ATOM   2516  H1  HOH B 832      35.169  11.073  27.880  1.00  0.00      B    H  
ATOM   2517  H2  HOH B 832      34.425   9.909  26.993  1.00  0.00      B    H  
ATOM   2518  O   HOH B 833      10.883   2.579  38.151  1.00  0.00      B    O  
ATOM   2519  H1  HOH B 833      11.441   2.071  37.421  1.00  0.00      B    H  
ATOM   2520  H2  HOH B 833      10.503   1.815  38.763  1.00  0.00      B    H  
ATOM   2521  O   HOH B 834      27.302   8.433  20.289  1.00  0.00      B    O  
ATOM   2522  H1  HOH B 834      27.299   7.633  20.919  1.00  0.00      B    H  
ATOM   2523  H2  HOH B 834      28.003   9.047  20.654  1.00  0.00      B    H  
ATOM   2524  O   HOH B 835       1.329   6.818  32.405  1.00  0.00      B    O  
ATOM   2525  H1  HOH B 835       0.336   6.592  32.332  1.00  0.00      B    H  
ATOM   2526  H2  HOH B 835       1.803   6.097  32.917  1.00  0.00      B    H  
ATOM   2527  O   HOH B 836      29.682  14.116  15.822  1.00  0.00      B    O  
ATOM   2528  H1  HOH B 836      29.328  13.209  15.500  1.00  0.00      B    H  
ATOM   2529  H2  HOH B 836      30.354  14.042  16.593  1.00  0.00      B    H  
ATOM   2530  O   HOH B 837      34.447   3.755  27.134  1.00  0.00      B    O  
ATOM   2531  H1  HOH B 837      33.650   3.409  26.593  1.00  0.00      B    H  
ATOM   2532  H2  HOH B 837      34.356   3.422  28.105  1.00  0.00      B    H  
ATOM   2533  O   HOH B 838      19.624  20.341   3.749  1.00  0.00      B    O  
ATOM   2534  H1  HOH B 838      19.573  21.326   3.531  1.00  0.00      B    H  
ATOM   2535  H2  HOH B 838      20.402  19.920   3.217  1.00  0.00      B    H  
ATOM   2536  O   HOH B 839       1.941  29.371  31.299  1.00  0.00      B    O  
ATOM   2537  H1  HOH B 839       1.298  30.090  31.494  1.00  0.00      B    H  
ATOM   2538  H2  HOH B 839       2.835  29.761  31.000  1.00  0.00      B    H  
ATOM   2539  O   HOH B 840      19.346  27.630   9.995  1.00  0.00      B    O  
ATOM   2540  H1  HOH B 840      18.923  28.045  10.765  1.00  0.00      B    H  
ATOM   2541  H2  HOH B 840      19.058  26.671  10.077  1.00  0.00      B    H  
ATOM   2542  O   HOH B 841      22.140   5.410  20.907  1.00  0.00      B    O  
ATOM   2543  H1  HOH B 841      23.070   5.700  21.218  1.00  0.00      B    H  
ATOM   2544  H2  HOH B 841      21.656   5.101  21.775  1.00  0.00      B    H  
ATOM   2545  O   HOH B 842       6.232   9.604   3.794  1.00  0.00      B    O  
ATOM   2546  H1  HOH B 842       6.368   8.803   4.428  1.00  0.00      B    H  
ATOM   2547  H2  HOH B 842       6.329  10.478   4.271  1.00  0.00      B    H  
ATOM   2548  O   HOH B 843      23.955  34.466  28.479  1.00  0.00      B    O  
ATOM   2549  H1  HOH B 843      23.967  35.178  27.679  1.00  0.00      B    H  
ATOM   2550  H2  HOH B 843      24.640  33.749  28.285  1.00  0.00      B    H  
ATOM   2551  O   HOH B 844      18.021   3.675   1.981  1.00  0.00      B    O  
ATOM   2552  H1  HOH B 844      18.718   2.918   2.243  1.00  0.00      B    H  
ATOM   2553  H2  HOH B 844      18.093   3.894   0.993  1.00  0.00      B    H  
ATOM   2554  O   HOH B 845       8.055   4.058  18.331  1.00  0.00      B    O  
ATOM   2555  H1  HOH B 845       8.979   4.103  17.808  1.00  0.00      B    H  
ATOM   2556  H2  HOH B 845       7.544   4.900  18.061  1.00  0.00      B    H  
ATOM   2557  O   HOH B 846      15.830  11.963  36.904  1.00  0.00      B    O  
ATOM   2558  H1  HOH B 846      16.048  11.981  35.914  1.00  0.00      B    H  
ATOM   2559  H2  HOH B 846      14.867  11.715  36.959  1.00  0.00      B    H  
ATOM   2560  O   HOH B 847      37.784   7.253   2.351  1.00  0.00      B    O  
ATOM   2561  H1  HOH B 847      37.640   6.675   3.163  1.00  0.00      B    H  
ATOM   2562  H2  HOH B 847      37.913   6.718   1.516  1.00  0.00      B    H  
ATOM   2563  O   HOH B 848      25.393  18.413  25.865  1.00  0.00      B    O  
ATOM   2564  H1  HOH B 848      25.801  19.375  25.906  1.00  0.00      B    H  
ATOM   2565  H2  HOH B 848      25.178  18.275  24.935  1.00  0.00      B    H  
ATOM   2566  O   HOH B 849      21.522   8.826   7.403  1.00  0.00      B    O  
ATOM   2567  H1  HOH B 849      22.223   8.366   6.832  1.00  0.00      B    H  
ATOM   2568  H2  HOH B 849      21.289   8.241   8.173  1.00  0.00      B    H  
ATOM   2569  O   HOH B 850      16.960  11.749   1.809  1.00  0.00      B    O  
ATOM   2570  H1  HOH B 850      16.006  11.445   1.718  1.00  0.00      B    H  
ATOM   2571  H2  HOH B 850      17.066  12.133   2.757  1.00  0.00      B    H  
ATOM   2572  O   HOH B 851      13.729   6.287   1.721  1.00  0.00      B    O  
ATOM   2573  H1  HOH B 851      13.471   5.544   1.113  1.00  0.00      B    H  
ATOM   2574  H2  HOH B 851      14.477   5.926   2.359  1.00  0.00      B    H  
ATOM   2575  O   HOH B 852      38.344   6.863  15.128  1.00  0.00      B    O  
ATOM   2576  H1  HOH B 852      38.175   5.986  15.567  1.00  0.00      B    H  
ATOM   2577  H2  HOH B 852      37.819   7.559  15.626  1.00  0.00      B    H  
ATOM   2578  O   HOH B 853       7.146  37.672  14.868  1.00  0.00      B    O  
ATOM   2579  H1  HOH B 853       7.616  38.569  15.062  1.00  0.00      B    H  
ATOM   2580  H2  HOH B 853       6.684  37.344  15.726  1.00  0.00      B    H  
ATOM   2581  O   HOH B 854       3.436  37.654   4.589  1.00  0.00      B    O  
ATOM   2582  H1  HOH B 854       3.289  37.662   5.631  1.00  0.00      B    H  
ATOM   2583  H2  HOH B 854       3.123  38.532   4.224  1.00  0.00      B    H  
ATOM   2584  O   HOH B 855       6.072   5.355  15.902  1.00  0.00      B    O  
ATOM   2585  H1  HOH B 855       6.128   5.901  16.761  1.00  0.00      B    H  
ATOM   2586  H2  HOH B 855       5.742   4.441  16.119  1.00  0.00      B    H  
ATOM   2587  O   HOH B 856      37.633  11.684  35.810  1.00  0.00      B    O  
ATOM   2588  H1  HOH B 856      38.227  12.275  36.353  1.00  0.00      B    H  
ATOM   2589  H2  HOH B 856      36.694  11.803  36.051  1.00  0.00      B    H  
ATOM   2590  O   HOH B 857      29.007  20.010  33.044  1.00  0.00      B    O  
ATOM   2591  H1  HOH B 857      29.781  20.130  32.400  1.00  0.00      B    H  
ATOM   2592  H2  HOH B 857      28.860  19.034  33.087  1.00  0.00      B    H  
ATOM   2593  O   HOH B 858      14.577  14.687  11.080  1.00  0.00      B    O  
ATOM   2594  H1  HOH B 858      14.380  14.232  12.024  1.00  0.00      B    H  
ATOM   2595  H2  HOH B 858      13.867  14.349  10.449  1.00  0.00      B    H  
ATOM   2596  O   HOH B 859       6.408  21.727  27.731  1.00  0.00      B    O  
ATOM   2597  H1  HOH B 859       5.900  21.224  28.483  1.00  0.00      B    H  
ATOM   2598  H2  HOH B 859       7.424  21.516  27.825  1.00  0.00      B    H  
ATOM   2599  O   HOH B 860      24.113  35.920  34.863  1.00  0.00      B    O  
ATOM   2600  H1  HOH B 860      23.907  35.579  35.839  1.00  0.00      B    H  
ATOM   2601  H2  HOH B 860      25.062  35.701  34.672  1.00  0.00      B    H  
ATOM   2602  O   HOH B 861      22.677  27.818   2.157  1.00  0.00      B    O  
ATOM   2603  H1  HOH B 861      22.047  28.566   2.469  1.00  0.00      B    H  
ATOM   2604  H2  HOH B 861      23.607  28.031   2.409  1.00  0.00      B    H  
ATOM   2605  O   HOH B 862      29.461  30.767  31.600  1.00  0.00      B    O  
ATOM   2606  H1  HOH B 862      29.811  31.711  31.348  1.00  0.00      B    H  
ATOM   2607  H2  HOH B 862      28.507  30.693  31.206  1.00  0.00      B    H  
ATOM   2608  O   HOH B 863      30.437  33.699  36.747  1.00  0.00      B    O  
ATOM   2609  H1  HOH B 863      31.136  33.308  37.384  1.00  0.00      B    H  
ATOM   2610  H2  HOH B 863      30.562  33.022  35.945  1.00  0.00      B    H  
ATOM   2611  O   HOH B 864      11.477   5.889  18.837  1.00  0.00      B    O  
ATOM   2612  H1  HOH B 864      11.336   5.146  19.493  1.00  0.00      B    H  
ATOM   2613  H2  HOH B 864      11.482   5.468  17.892  1.00  0.00      B    H  
ATOM   2614  O   HOH B 865       5.990  29.314   9.755  1.00  0.00      B    O  
ATOM   2615  H1  HOH B 865       5.872  29.355   8.762  1.00  0.00      B    H  
ATOM   2616  H2  HOH B 865       6.143  28.393  10.033  1.00  0.00      B    H  
ATOM   2617  O   HOH B 866      32.579  17.872   7.271  1.00  0.00      B    O  
ATOM   2618  H1  HOH B 866      32.760  18.443   8.122  1.00  0.00      B    H  
ATOM   2619  H2  HOH B 866      33.051  18.264   6.457  1.00  0.00      B    H  
ATOM   2620  O   HOH B 867      12.649  34.228  21.019  1.00  0.00      B    O  
ATOM   2621  H1  HOH B 867      12.609  34.474  21.994  1.00  0.00      B    H  
ATOM   2622  H2  HOH B 867      12.827  33.230  20.972  1.00  0.00      B    H  
ATOM   2623  O   HOH B 868      30.348  14.737   4.433  1.00  0.00      B    O  
ATOM   2624  H1  HOH B 868      31.130  14.054   4.580  1.00  0.00      B    H  
ATOM   2625  H2  HOH B 868      29.464  14.253   4.583  1.00  0.00      B    H  
ATOM   2626  O   HOH B 869      37.525  23.085  34.595  1.00  0.00      B    O  
ATOM   2627  H1  HOH B 869      38.065  22.233  34.700  1.00  0.00      B    H  
ATOM   2628  H2  HOH B 869      36.986  22.977  33.761  1.00  0.00      B    H  
ATOM   2629  O   HOH B 870      25.827  22.372  35.839  1.00  0.00      B    O  
ATOM   2630  H1  HOH B 870      24.972  22.781  36.178  1.00  0.00      B    H  
ATOM   2631  H2  HOH B 870      26.231  22.950  35.056  1.00  0.00      B    H  
ATOM   2632  O   HOH B 871      29.552  22.556  21.397  1.00  0.00      B    O  
ATOM   2633  H1  HOH B 871      30.198  21.820  21.394  1.00  0.00      B    H  
ATOM   2634  H2  HOH B 871      30.047  23.459  21.454  1.00  0.00      B    H  
ATOM   2635  O   HOH B 872       4.980  36.694  13.714  1.00  0.00      B    O  
ATOM   2636  H1  HOH B 872       5.780  37.138  14.129  1.00  0.00      B    H  
ATOM   2637  H2  HOH B 872       4.765  35.788  14.280  1.00  0.00      B    H  
ATOM   2638  O   HOH B 873      22.451   2.498  12.756  1.00  0.00      B    O  
ATOM   2639  H1  HOH B 873      21.414   2.553  13.051  1.00  0.00      B    H  
ATOM   2640  H2  HOH B 873      22.573   1.477  12.622  1.00  0.00      B    H  
ATOM   2641  O   HOH B 874       7.068  15.109  17.465  1.00  0.00      B    O  
ATOM   2642  H1  HOH B 874       6.848  14.658  16.562  1.00  0.00      B    H  
ATOM   2643  H2  HOH B 874       6.328  14.807  18.120  1.00  0.00      B    H  
ATOM   2644  O   HOH B 875       8.126   4.916  21.742  1.00  0.00      B    O  
ATOM   2645  H1  HOH B 875       8.848   4.248  21.448  1.00  0.00      B    H  
ATOM   2646  H2  HOH B 875       8.383   5.107  22.697  1.00  0.00      B    H  
ATOM   2647  O   HOH B 876      14.009  39.388  19.185  1.00  0.00      B    O  
ATOM   2648  H1  HOH B 876      13.654  38.620  18.636  1.00  0.00      B    H  
ATOM   2649  H2  HOH B 876      14.957  39.168  19.493  1.00  0.00      B    H  
ATOM   2650  O   HOH B 877      15.330   2.140   5.240  1.00  0.00      B    O  
ATOM   2651  H1  HOH B 877      16.361   2.211   5.443  1.00  0.00      B    H  
ATOM   2652  H2  HOH B 877      15.226   1.474   4.488  1.00  0.00      B    H  
ATOM   2653  O   HOH B 878      37.968  23.122  10.783  1.00  0.00      B    O  
ATOM   2654  H1  HOH B 878      37.206  23.771  10.974  1.00  0.00      B    H  
ATOM   2655  H2  HOH B 878      37.765  22.685   9.864  1.00  0.00      B    H  
ATOM   2656  O   HOH B 879      36.728  24.077  37.287  1.00  0.00      B    O  
ATOM   2657  H1  HOH B 879      36.996  23.423  36.558  1.00  0.00      B    H  
ATOM   2658  H2  HOH B 879      36.685  24.990  36.886  1.00  0.00      B    H  
ATOM   2659  O   HOH B 880      38.622  14.602  34.901  1.00  0.00      B    O  
ATOM   2660  H1  HOH B 880      38.348  13.965  34.176  1.00  0.00      B    H  
ATOM   2661  H2  HOH B 880      39.549  14.384  35.274  1.00  0.00      B    H  
ATOM   2662  O   HOH B 881      34.203   6.498  12.510  1.00  0.00      B    O  
ATOM   2663  H1  HOH B 881      33.577   6.719  13.281  1.00  0.00      B    H  
ATOM   2664  H2  HOH B 881      33.574   5.861  11.931  1.00  0.00      B    H  
ATOM   2665  O   HOH B 882      20.402  15.207  31.691  1.00  0.00      B    O  
ATOM   2666  H1  HOH B 882      19.440  14.920  31.888  1.00  0.00      B    H  
ATOM   2667  H2  HOH B 882      20.953  15.055  32.562  1.00  0.00      B    H  
ATOM   2668  O   HOH B 883       3.007  27.728  36.164  1.00  0.00      B    O  
ATOM   2669  H1  HOH B 883       3.035  28.684  35.769  1.00  0.00      B    H  
ATOM   2670  H2  HOH B 883       2.170  27.488  36.602  1.00  0.00      B    H  
ATOM   2671  O   HOH B 884      38.322   3.188   2.493  1.00  0.00      B    O  
ATOM   2672  H1  HOH B 884      37.760   3.171   1.644  1.00  0.00      B    H  
ATOM   2673  H2  HOH B 884      38.731   2.285   2.623  1.00  0.00      B    H  
ATOM   2674  O   HOH B 885      19.410  13.990   4.806  1.00  0.00      B    O  
ATOM   2675  H1  HOH B 885      19.753  13.826   5.738  1.00  0.00      B    H  
ATOM   2676  H2  HOH B 885      19.482  13.071   4.362  1.00  0.00      B    H  
ATOM   2677  O   HOH B 886      31.067  21.839   6.416  1.00  0.00      B    O  
ATOM   2678  H1  HOH B 886      30.282  21.987   5.781  1.00  0.00      B    H  
ATOM   2679  H2  HOH B 886      31.278  20.900   6.237  1.00  0.00      B    H  
ATOM   2680  O   HOH B 887      23.086  31.095  14.288  1.00  0.00      B    O  
ATOM   2681  H1  HOH B 887      22.998  30.749  13.347  1.00  0.00      B    H  
ATOM   2682  H2  HOH B 887      22.513  31.940  14.372  1.00  0.00      B    H  
ATOM   2683  O   HOH B 888      32.956  10.590  12.881  1.00  0.00      B    O  
ATOM   2684  H1  HOH B 888      33.305   9.947  13.523  1.00  0.00      B    H  
ATOM   2685  H2  HOH B 888      32.569  10.077  12.074  1.00  0.00      B    H  
ATOM   2686  O   HOH B 889      15.060  26.578   3.715  1.00  0.00      B    O  
ATOM   2687  H1  HOH B 889      15.472  26.169   2.901  1.00  0.00      B    H  
ATOM   2688  H2  HOH B 889      14.103  26.722   3.452  1.00  0.00      B    H  
ATOM   2689  O   HOH B 890      36.105   4.910  23.207  1.00  0.00      B    O  
ATOM   2690  H1  HOH B 890      36.554   4.174  23.820  1.00  0.00      B    H  
ATOM   2691  H2  HOH B 890      36.501   5.830  23.415  1.00  0.00      B    H  
ATOM   2692  O   HOH B 891      10.628  12.652  30.984  1.00  0.00      B    O  
ATOM   2693  H1  HOH B 891      10.757  11.650  31.125  1.00  0.00      B    H  
ATOM   2694  H2  HOH B 891      11.547  13.139  30.981  1.00  0.00      B    H  
ATOM   2695  O   HOH B 892       5.221  13.419  25.262  1.00  0.00      B    O  
ATOM   2696  H1  HOH B 892       5.154  12.746  26.021  1.00  0.00      B    H  
ATOM   2697  H2  HOH B 892       5.923  13.130  24.601  1.00  0.00      B    H  
ATOM   2698  O   HOH B 893      30.341  39.270  24.904  1.00  0.00      B    O  
ATOM   2699  H1  HOH B 893      29.759  38.392  24.959  1.00  0.00      B    H  
ATOM   2700  H2  HOH B 893      31.099  39.099  25.528  1.00  0.00      B    H  
ATOM   2701  O   HOH B 894      31.109  13.775   1.172  1.00  0.00      B    O  
ATOM   2702  H1  HOH B 894      30.073  13.829   1.354  1.00  0.00      B    H  
ATOM   2703  H2  HOH B 894      31.477  14.697   1.395  1.00  0.00      B    H  
ATOM   2704  O   HOH B 895      30.325  34.942  16.769  1.00  0.00      B    O  
ATOM   2705  H1  HOH B 895      29.785  34.221  16.315  1.00  0.00      B    H  
ATOM   2706  H2  HOH B 895      30.107  34.877  17.731  1.00  0.00      B    H  
ATOM   2707  O   HOH B 896      37.966  30.454  16.710  1.00  0.00      B    O  
ATOM   2708  H1  HOH B 896      39.006  30.414  16.631  1.00  0.00      B    H  
ATOM   2709  H2  HOH B 896      37.764  30.919  17.597  1.00  0.00      B    H  
ATOM   2710  O   HOH B 897       0.558   0.836  18.232  1.00  0.00      B    O  
ATOM   2711  H1  HOH B 897       0.861   0.406  17.391  1.00  0.00      B    H  
ATOM   2712  H2  HOH B 897       1.225   0.732  18.982  1.00  0.00      B    H  
ATOM   2713  O   HOH B 898       4.069  15.243  31.434  1.00  0.00      B    O  
ATOM   2714  H1  HOH B 898       4.221  15.088  30.434  1.00  0.00      B    H  
ATOM   2715  H2  HOH B 898       4.142  14.354  31.852  1.00  0.00      B    H  
ATOM   2716  O   HOH B 899       3.118  23.220  15.762  1.00  0.00      B    O  
ATOM   2717  H1  HOH B 899       3.442  22.752  16.613  1.00  0.00      B    H  
ATOM   2718  H2  HOH B 899       2.933  22.521  15.079  1.00  0.00      B    H  
ATOM   2719  O   HOH B 900      12.570  10.470  12.966  1.00  0.00      B    O  
ATOM   2720  H1  HOH B 900      13.488  10.224  13.356  1.00  0.00      B    H  
ATOM   2721  H2  HOH B 900      11.857   9.891  13.285  1.00  0.00      B    H  
ATOM   2722  O   HOH B 901      27.544  30.678  16.633  1.00  0.00      B    O  
ATOM   2723  H1  HOH B 901      28.278  29.939  16.727  1.00  0.00      B    H  
ATOM   2724  H2  HOH B 901      26.944  30.529  17.419  1.00  0.00      B    H  
ATOM   2725  O   HOH B 902      30.646  30.079  14.374  1.00  0.00      B    O  
ATOM   2726  H1  HOH B 902      30.380  30.193  13.443  1.00  0.00      B    H  
ATOM   2727  H2  HOH B 902      30.687  29.110  14.686  1.00  0.00      B    H  
ATOM   2728  O   HOH B 903      35.009   2.712  37.866  1.00  0.00      B    O  
ATOM   2729  H1  HOH B 903      35.762   2.561  38.522  1.00  0.00      B    H  
ATOM   2730  H2  HOH B 903      34.208   2.235  38.230  1.00  0.00      B    H  
ATOM   2731  O   HOH B 904      16.418  11.239  28.876  1.00  0.00      B    O  
ATOM   2732  H1  HOH B 904      15.608  10.649  28.782  1.00  0.00      B    H  
ATOM   2733  H2  HOH B 904      17.097  10.595  29.277  1.00  0.00      B    H  
ATOM   2734  O   HOH B 905      12.821  14.433  26.567  1.00  0.00      B    O  
ATOM   2735  H1  HOH B 905      12.389  13.603  26.223  1.00  0.00      B    H  
ATOM   2736  H2  HOH B 905      12.402  14.726  27.453  1.00  0.00      B    H  
ATOM   2737  O   HOH B 906      11.945  38.466  32.804  1.00  0.00      B    O  
ATOM   2738  H1  HOH B 906      12.098  37.653  32.286  1.00  0.00      B    H  
ATOM   2739  H2  HOH B 906      10.957  38.588  32.898  1.00  0.00      B    H  
ATOM   2740  O   HOH B 907      11.692  11.147  22.259  1.00  0.00      B    O  
ATOM   2741  H1  HOH B 907      10.992  10.430  22.440  1.00  0.00      B    H  
ATOM   2742  H2  HOH B 907      12.587  10.812  22.643  1.00  0.00      B    H  
ATOM   2743  O   HOH B 908      25.523   2.387   0.186  1.00  0.00      B    O  
ATOM   2744  H1  HOH B 908      26.148   2.621   0.914  1.00  0.00      B    H  
ATOM   2745  H2  HOH B 908      26.041   2.607  -0.728  1.00  0.00      B    H  
ATOM   2746  O   HOH B 909      32.566  27.023  21.063  1.00  0.00      B    O  
ATOM   2747  H1  HOH B 909      32.415  27.534  20.139  1.00  0.00      B    H  
ATOM   2748  H2  HOH B 909      33.477  26.491  20.971  1.00  0.00      B    H  
ATOM   2749  O   HOH B 910      34.488  12.470  32.694  1.00  0.00      B    O  
ATOM   2750  H1  HOH B 910      34.058  13.363  32.927  1.00  0.00      B    H  
ATOM   2751  H2  HOH B 910      35.433  12.605  32.760  1.00  0.00      B    H  
ATOM   2752  O   HOH B 911       9.437  29.862   3.469  1.00  0.00      B    O  
ATOM   2753  H1  HOH B 911       8.982  29.032   3.018  1.00  0.00      B    H  
ATOM   2754  H2  HOH B 911       8.890  30.216   4.283  1.00  0.00      B    H  
ATOM   2755  O   HOH B 912      34.002   8.149  27.650  1.00  0.00      B    O  
ATOM   2756  H1  HOH B 912      33.668   7.442  27.016  1.00  0.00      B    H  
ATOM   2757  H2  HOH B 912      33.175   8.511  28.086  1.00  0.00      B    H  
ATOM   2758  O   HOH B 913      27.475  24.546  20.068  1.00  0.00      B    O  
ATOM   2759  H1  HOH B 913      27.603  25.534  19.901  1.00  0.00      B    H  
ATOM   2760  H2  HOH B 913      28.291  24.156  20.460  1.00  0.00      B    H  
ATOM   2761  O   HOH B 914       6.723  11.804  21.128  1.00  0.00      B    O  
ATOM   2762  H1  HOH B 914       6.127  11.553  20.356  1.00  0.00      B    H  
ATOM   2763  H2  HOH B 914       7.544  11.153  21.160  1.00  0.00      B    H  
ATOM   2764  O   HOH B 915      34.746  10.441  18.890  1.00  0.00      B    O  
ATOM   2765  H1  HOH B 915      33.883  10.500  18.424  1.00  0.00      B    H  
ATOM   2766  H2  HOH B 915      34.533  10.469  19.895  1.00  0.00      B    H  
ATOM   2767  O   HOH B 916      10.585   2.018  18.580  1.00  0.00      B    O  
ATOM   2768  H1  HOH B 916      10.132   2.201  19.447  1.00  0.00      B    H  
ATOM   2769  H2  HOH B 916      10.508   1.028  18.329  1.00  0.00      B    H  
ATOM   2770  O   HOH B 917      14.560  23.706  16.779  1.00  0.00      B    O  
ATOM   2771  H1  HOH B 917      14.409  23.138  15.952  1.00  0.00      B    H  
ATOM   2772  H2  HOH B 917      15.496  24.093  16.633  1.00  0.00      B    H  
ATOM   2773  O   HOH B 918      11.717  17.465  27.534  1.00  0.00      B    O  
ATOM   2774  H1  HOH B 918      10.777  17.659  27.119  1.00  0.00      B    H  
ATOM   2775  H2  HOH B 918      11.657  16.631  28.106  1.00  0.00      B    H  
ATOM   2776  O   HOH B 919       5.558  26.610  20.147  1.00  0.00      B    O  
ATOM   2777  H1  HOH B 919       5.751  25.696  20.525  1.00  0.00      B    H  
ATOM   2778  H2  HOH B 919       6.368  27.151  20.301  1.00  0.00      B    H  
ATOM   2779  O   HOH B 920      30.772  10.515  25.047  1.00  0.00      B    O  
ATOM   2780  H1  HOH B 920      31.155   9.960  24.259  1.00  0.00      B    H  
ATOM   2781  H2  HOH B 920      30.821  11.450  24.830  1.00  0.00      B    H  
ATOM   2782  O   HOH B 921      19.761  31.961  15.942  1.00  0.00      B    O  
ATOM   2783  H1  HOH B 921      20.453  32.568  15.452  1.00  0.00      B    H  
ATOM   2784  H2  HOH B 921      19.538  31.147  15.358  1.00  0.00      B    H  
ATOM   2785  O   HOH B 922      13.603  34.514   1.201  1.00  0.00      B    O  
ATOM   2786  H1  HOH B 922      13.784  34.586   2.185  1.00  0.00      B    H  
ATOM   2787  H2  HOH B 922      12.910  33.829   1.056  1.00  0.00      B    H  
ATOM   2788  O   HOH B 923      18.413  35.863  17.472  1.00  0.00      B    O  
ATOM   2789  H1  HOH B 923      18.303  36.497  18.260  1.00  0.00      B    H  
ATOM   2790  H2  HOH B 923      17.918  36.298  16.710  1.00  0.00      B    H  
ATOM   2791  O   HOH B 924      12.831  34.656  29.061  1.00  0.00      B    O  
ATOM   2792  H1  HOH B 924      12.993  35.353  28.343  1.00  0.00      B    H  
ATOM   2793  H2  HOH B 924      12.549  35.201  29.885  1.00  0.00      B    H  
ATOM   2794  O   HOH B 925      15.552   3.382  21.570  1.00  0.00      B    O  
ATOM   2795  H1  HOH B 925      14.793   3.076  20.937  1.00  0.00      B    H  
ATOM   2796  H2  HOH B 925      15.256   3.115  22.505  1.00  0.00      B    H  
ATOM   2797  O   HOH B 926       9.677  22.811  36.135  1.00  0.00      B    O  
ATOM   2798  H1  HOH B 926       9.860  22.975  35.157  1.00  0.00      B    H  
ATOM   2799  H2  HOH B 926      10.541  22.467  36.581  1.00  0.00      B    H  
ATOM   2800  O   HOH B 927      23.175  16.069   6.417  1.00  0.00      B    O  
ATOM   2801  H1  HOH B 927      22.951  16.320   7.387  1.00  0.00      B    H  
ATOM   2802  H2  HOH B 927      23.667  16.833   5.985  1.00  0.00      B    H  
ATOM   2803  O   HOH B 928      28.470   0.389  11.960  1.00  0.00      B    O  
ATOM   2804  H1  HOH B 928      29.114   1.171  11.971  1.00  0.00      B    H  
ATOM   2805  H2  HOH B 928      28.582  -0.235  12.751  1.00  0.00      B    H  
ATOM   2806  O   HOH B 929      16.059  16.307  33.684  1.00  0.00      B    O  
ATOM   2807  H1  HOH B 929      16.909  16.789  33.412  1.00  0.00      B    H  
ATOM   2808  H2  HOH B 929      15.524  16.882  34.328  1.00  0.00      B    H  
ATOM   2809  O   HOH B 930      25.366  16.965   0.227  1.00  0.00      B    O  
ATOM   2810  H1  HOH B 930      25.062  17.766  -0.316  1.00  0.00      B    H  
ATOM   2811  H2  HOH B 930      25.262  17.295   1.235  1.00  0.00      B    H  
ATOM   2812  O   HOH B 931      18.406  35.184  32.891  1.00  0.00      B    O  
ATOM   2813  H1  HOH B 931      18.467  34.903  31.950  1.00  0.00      B    H  
ATOM   2814  H2  HOH B 931      17.993  36.077  32.946  1.00  0.00      B    H  
ATOM   2815  O   HOH B 932      20.554   0.385  18.165  1.00  0.00      B    O  
ATOM   2816  H1  HOH B 932      20.622   1.355  18.002  1.00  0.00      B    H  
ATOM   2817  H2  HOH B 932      20.596  -0.147  17.310  1.00  0.00      B    H  
ATOM   2818  O   HOH B 933      20.471  11.697  31.108  1.00  0.00      B    O  
ATOM   2819  H1  HOH B 933      20.161  12.016  30.165  1.00  0.00      B    H  
ATOM   2820  H2  HOH B 933      21.391  12.064  31.334  1.00  0.00      B    H  
ATOM   2821  O   HOH B 934       5.269   8.121   1.849  1.00  0.00      B    O  
ATOM   2822  H1  HOH B 934       5.658   8.760   2.571  1.00  0.00      B    H  
ATOM   2823  H2  HOH B 934       4.709   7.483   2.365  1.00  0.00      B    H  
ATOM   2824  O   HOH B 935       8.665  11.218   7.928  1.00  0.00      B    O  
ATOM   2825  H1  HOH B 935       8.620  11.675   7.073  1.00  0.00      B    H  
ATOM   2826  H2  HOH B 935       7.913  11.485   8.521  1.00  0.00      B    H  
ATOM   2827  O   HOH B 936      32.223  12.693  19.845  1.00  0.00      B    O  
ATOM   2828  H1  HOH B 936      32.520  13.602  20.212  1.00  0.00      B    H  
ATOM   2829  H2  HOH B 936      32.246  12.069  20.612  1.00  0.00      B    H  
ATOM   2830  O   HOH B 937      22.678  20.485  10.043  1.00  0.00      B    O  
ATOM   2831  H1  HOH B 937      21.953  20.308   9.317  1.00  0.00      B    H  
ATOM   2832  H2  HOH B 937      23.182  19.588  10.224  1.00  0.00      B    H  
ATOM   2833  O   HOH B 938      36.241   6.564   8.520  1.00  0.00      B    O  
ATOM   2834  H1  HOH B 938      37.037   6.845   9.059  1.00  0.00      B    H  
ATOM   2835  H2  HOH B 938      36.439   6.650   7.549  1.00  0.00      B    H  
ATOM   2836  O   HOH B 939      30.764  10.907   4.819  1.00  0.00      B    O  
ATOM   2837  H1  HOH B 939      31.339  11.709   4.887  1.00  0.00      B    H  
ATOM   2838  H2  HOH B 939      31.426  10.162   4.992  1.00  0.00      B    H  
ATOM   2839  O   HOH B 940      27.470  32.014   4.609  1.00  0.00      B    O  
ATOM   2840  H1  HOH B 940      27.504  32.415   5.580  1.00  0.00      B    H  
ATOM   2841  H2  HOH B 940      26.651  32.440   4.186  1.00  0.00      B    H  
ATOM   2842  O   HOH B 941      33.877  36.395   9.863  1.00  0.00      B    O  
ATOM   2843  H1  HOH B 941      33.871  37.273  10.354  1.00  0.00      B    H  
ATOM   2844  H2  HOH B 941      33.390  35.745  10.483  1.00  0.00      B    H  
ATOM   2845  O   HOH B 942       1.963  33.564   3.233  1.00  0.00      B    O  
ATOM   2846  H1  HOH B 942       2.341  33.323   2.364  1.00  0.00      B    H  
ATOM   2847  H2  HOH B 942       1.168  33.008   3.493  1.00  0.00      B    H  
ATOM   2848  O   HOH B 943      25.689  19.150  17.534  1.00  0.00      B    O  
ATOM   2849  H1  HOH B 943      26.385  19.898  17.428  1.00  0.00      B    H  
ATOM   2850  H2  HOH B 943      25.829  18.688  18.477  1.00  0.00      B    H  
ATOM   2851  O   HOH B 944      31.928  20.611  24.466  1.00  0.00      B    O  
ATOM   2852  H1  HOH B 944      31.228  20.437  23.857  1.00  0.00      B    H  
ATOM   2853  H2  HOH B 944      32.242  21.533  24.311  1.00  0.00      B    H  
ATOM   2854  O   HOH B 945       1.503   8.670  26.019  1.00  0.00      B    O  
ATOM   2855  H1  HOH B 945       0.777   9.305  26.145  1.00  0.00      B    H  
ATOM   2856  H2  HOH B 945       1.097   7.830  25.562  1.00  0.00      B    H  
ATOM   2857  O   HOH B 946       3.377  10.950  25.418  1.00  0.00      B    O  
ATOM   2858  H1  HOH B 946       3.415  11.290  26.385  1.00  0.00      B    H  
ATOM   2859  H2  HOH B 946       2.863  10.052  25.526  1.00  0.00      B    H  
ATOM   2860  O   HOH B 947       1.433  11.931  12.365  1.00  0.00      B    O  
ATOM   2861  H1  HOH B 947       1.708  11.266  13.132  1.00  0.00      B    H  
ATOM   2862  H2  HOH B 947       2.143  12.620  12.438  1.00  0.00      B    H  
ATOM   2863  O   HOH B 948      15.482  37.800  24.838  1.00  0.00      B    O  
ATOM   2864  H1  HOH B 948      14.550  38.201  24.535  1.00  0.00      B    H  
ATOM   2865  H2  HOH B 948      15.300  36.843  25.101  1.00  0.00      B    H  
ATOM   2866  O   HOH B 949      13.725  37.704   9.528  1.00  0.00      B    O  
ATOM   2867  H1  HOH B 949      14.468  37.297  10.068  1.00  0.00      B    H  
ATOM   2868  H2  HOH B 949      12.897  37.205   9.623  1.00  0.00      B    H  
ATOM   2869  O   HOH B 950       5.410   3.663  22.911  1.00  0.00      B    O  
ATOM   2870  H1  HOH B 950       6.192   3.574  22.250  1.00  0.00      B    H  
ATOM   2871  H2  HOH B 950       5.820   3.875  23.799  1.00  0.00      B    H  
ATOM   2872  O   HOH B 951      13.627  16.770   2.386  1.00  0.00      B    O  
ATOM   2873  H1  HOH B 951      13.595  17.596   1.827  1.00  0.00      B    H  
ATOM   2874  H2  HOH B 951      14.526  16.727   2.821  1.00  0.00      B    H  
ATOM   2875  O   HOH B 952      14.212  23.165  35.290  1.00  0.00      B    O  
ATOM   2876  H1  HOH B 952      14.885  23.079  34.468  1.00  0.00      B    H  
ATOM   2877  H2  HOH B 952      13.693  23.989  35.214  1.00  0.00      B    H  
ATOM   2878  O   HOH B 953       6.130   3.166   7.186  1.00  0.00      B    O  
ATOM   2879  H1  HOH B 953       6.271   2.131   7.164  1.00  0.00      B    H  
ATOM   2880  H2  HOH B 953       5.901   3.460   8.141  1.00  0.00      B    H  
ATOM   2881  O   HOH B 954      23.858  26.739  18.155  1.00  0.00      B    O  
ATOM   2882  H1  HOH B 954      23.498  25.847  17.853  1.00  0.00      B    H  
ATOM   2883  H2  HOH B 954      24.548  27.057  17.461  1.00  0.00      B    H  
ATOM   2884  O   HOH B 955      16.154   1.047  34.126  1.00  0.00      B    O  
ATOM   2885  H1  HOH B 955      16.927   1.653  33.898  1.00  0.00      B    H  
ATOM   2886  H2  HOH B 955      15.278   1.510  33.779  1.00  0.00      B    H  
ATOM   2887  O   HOH B 956      22.856  33.185  34.146  1.00  0.00      B    O  
ATOM   2888  H1  HOH B 956      22.615  34.190  34.297  1.00  0.00      B    H  
ATOM   2889  H2  HOH B 956      22.383  32.964  33.258  1.00  0.00      B    H  
ATOM   2890  O   HOH B 957      15.949  12.864  33.580  1.00  0.00      B    O  
ATOM   2891  H1  HOH B 957      15.337  13.407  33.004  1.00  0.00      B    H  
ATOM   2892  H2  HOH B 957      16.934  13.035  33.364  1.00  0.00      B    H  
ATOM   2893  O   HOH B 958      29.394  37.933  17.095  1.00  0.00      B    O  
ATOM   2894  H1  HOH B 958      29.805  38.349  17.908  1.00  0.00      B    H  
ATOM   2895  H2  HOH B 958      29.323  36.919  17.209  1.00  0.00      B    H  
ATOM   2896  O   HOH B 959      14.578  16.679  31.226  1.00  0.00      B    O  
ATOM   2897  H1  HOH B 959      15.179  16.740  30.399  1.00  0.00      B    H  
ATOM   2898  H2  HOH B 959      14.935  15.950  31.855  1.00  0.00      B    H  
ATOM   2899  O   HOH B 960      36.153  22.547  32.057  1.00  0.00      B    O  
ATOM   2900  H1  HOH B 960      35.769  21.719  31.750  1.00  0.00      B    H  
ATOM   2901  H2  HOH B 960      36.177  23.178  31.275  1.00  0.00      B    H  
ATOM   2902  O   HOH B 961      14.184   9.241  22.357  1.00  0.00      B    O  
ATOM   2903  H1  HOH B 961      13.460   8.649  22.746  1.00  0.00      B    H  
ATOM   2904  H2  HOH B 961      15.121   8.782  22.419  1.00  0.00      B    H  
ATOM   2905  O   HOH B 962      17.514  16.230  10.140  1.00  0.00      B    O  
ATOM   2906  H1  HOH B 962      16.992  16.898  10.713  1.00  0.00      B    H  
ATOM   2907  H2  HOH B 962      18.326  15.952  10.684  1.00  0.00      B    H  
ATOM   2908  O   HOH B 963       7.859  17.071   9.191  1.00  0.00      B    O  
ATOM   2909  H1  HOH B 963       8.172  17.663   8.479  1.00  0.00      B    H  
ATOM   2910  H2  HOH B 963       7.700  16.157   8.757  1.00  0.00      B    H  
ATOM   2911  O   HOH B 964      -0.242  29.962  37.418  1.00  0.00      B    O  
ATOM   2912  H1  HOH B 964       0.585  29.900  37.979  1.00  0.00      B    H  
ATOM   2913  H2  HOH B 964      -0.132  30.857  36.874  1.00  0.00      B    H  
ATOM   2914  O   HOH B 965      33.701  35.076  18.786  1.00  0.00      B    O  
ATOM   2915  H1  HOH B 965      33.551  34.322  19.477  1.00  0.00      B    H  
ATOM   2916  H2  HOH B 965      34.116  35.817  19.390  1.00  0.00      B    H  
ATOM   2917  O   HOH B 966      24.946  31.764   8.449  1.00  0.00      B    O  
ATOM   2918  H1  HOH B 966      24.072  31.236   8.227  1.00  0.00      B    H  
ATOM   2919  H2  HOH B 966      25.437  31.268   9.177  1.00  0.00      B    H  
ATOM   2920  O   HOH B 967       9.198   6.964   1.368  1.00  0.00      B    O  
ATOM   2921  H1  HOH B 967       8.989   7.325   0.407  1.00  0.00      B    H  
ATOM   2922  H2  HOH B 967       9.425   7.803   1.997  1.00  0.00      B    H  
ATOM   2923  O   HOH B 968      19.768  16.223  11.687  1.00  0.00      B    O  
ATOM   2924  H1  HOH B 968      19.902  16.564  12.643  1.00  0.00      B    H  
ATOM   2925  H2  HOH B 968      20.437  15.472  11.587  1.00  0.00      B    H  
ATOM   2926  O   HOH B 969      36.394  15.608  27.812  1.00  0.00      B    O  
ATOM   2927  H1  HOH B 969      35.941  14.903  27.286  1.00  0.00      B    H  
ATOM   2928  H2  HOH B 969      37.171  15.992  27.256  1.00  0.00      B    H  
ATOM   2929  O   HOH B 970      21.443   7.933  11.065  1.00  0.00      B    O  
ATOM   2930  H1  HOH B 970      20.725   7.220  11.205  1.00  0.00      B    H  
ATOM   2931  H2  HOH B 970      21.962   7.645  10.250  1.00  0.00      B    H  
ATOM   2932  O   HOH B 971      24.471  19.211  38.035  1.00  0.00      B    O  
ATOM   2933  H1  HOH B 971      23.581  19.016  37.559  1.00  0.00      B    H  
ATOM   2934  H2  HOH B 971      25.159  19.417  37.292  1.00  0.00      B    H  
ATOM   2935  O   HOH B 972      11.159   9.891   8.469  1.00  0.00      B    O  
ATOM   2936  H1  HOH B 972      10.260  10.377   8.410  1.00  0.00      B    H  
ATOM   2937  H2  HOH B 972      11.407   9.854   7.445  1.00  0.00      B    H  
ATOM   2938  O   HOH B 973      10.210  25.415   8.508  1.00  0.00      B    O  
ATOM   2939  H1  HOH B 973       9.815  26.333   8.296  1.00  0.00      B    H  
ATOM   2940  H2  HOH B 973      11.180  25.487   8.387  1.00  0.00      B    H  
ATOM   2941  O   HOH B 974      17.419  19.104   4.762  1.00  0.00      B    O  
ATOM   2942  H1  HOH B 974      17.203  19.934   5.330  1.00  0.00      B    H  
ATOM   2943  H2  HOH B 974      18.349  19.279   4.349  1.00  0.00      B    H  
ATOM   2944  O   HOH B 975       6.229  27.140  34.635  1.00  0.00      B    O  
ATOM   2945  H1  HOH B 975       5.815  27.119  33.722  1.00  0.00      B    H  
ATOM   2946  H2  HOH B 975       5.449  26.875  35.262  1.00  0.00      B    H  
ATOM   2947  O   HOH B 976       9.929  30.929  25.474  1.00  0.00      B    O  
ATOM   2948  H1  HOH B 976       9.686  29.952  25.615  1.00  0.00      B    H  
ATOM   2949  H2  HOH B 976      10.833  30.971  24.998  1.00  0.00      B    H  
ATOM   2950  O   HOH B 977      15.993   2.652  14.526  1.00  0.00      B    O  
ATOM   2951  H1  HOH B 977      15.588   2.068  13.741  1.00  0.00      B    H  
ATOM   2952  H2  HOH B 977      15.535   2.334  15.400  1.00  0.00      B    H  
ATOM   2953  O   HOH B 978      18.201  17.614  32.853  1.00  0.00      B    O  
ATOM   2954  H1  HOH B 978      18.915  18.321  32.947  1.00  0.00      B    H  
ATOM   2955  H2  HOH B 978      17.816  17.601  31.882  1.00  0.00      B    H  
ATOM   2956  O   HOH B 979      31.818   2.180  23.551  1.00  0.00      B    O  
ATOM   2957  H1  HOH B 979      32.684   2.349  23.021  1.00  0.00      B    H  
ATOM   2958  H2  HOH B 979      31.454   1.253  23.423  1.00  0.00      B    H  
ATOM   2959  O   HOH B 980      13.295  22.560  28.006  1.00  0.00      B    O  
ATOM   2960  H1  HOH B 980      14.179  22.135  28.193  1.00  0.00      B    H  
ATOM   2961  H2  HOH B 980      12.595  22.046  28.561  1.00  0.00      B    H  
ATOM   2962  O   HOH B 981      19.426  23.459  24.429  1.00  0.00      B    O  
ATOM   2963  H1  HOH B 981      19.584  23.802  23.470  1.00  0.00      B    H  
ATOM   2964  H2  HOH B 981      18.928  22.568  24.319  1.00  0.00      B    H  
ATOM   2965  O   HOH B 982      11.555  21.041   4.604  1.00  0.00      B    O  
ATOM   2966  H1  HOH B 982      11.501  21.993   4.871  1.00  0.00      B    H  
ATOM   2967  H2  HOH B 982      11.698  20.492   5.450  1.00  0.00      B    H  
ATOM   2968  O   HOH B 983      37.414  14.538  30.084  1.00  0.00      B    O  
ATOM   2969  H1  HOH B 983      36.927  14.882  29.265  1.00  0.00      B    H  
ATOM   2970  H2  HOH B 983      38.059  15.290  30.284  1.00  0.00      B    H  
ATOM   2971  O   HOH B 984       8.217  25.942  18.750  1.00  0.00      B    O  
ATOM   2972  H1  HOH B 984       7.631  26.217  17.992  1.00  0.00      B    H  
ATOM   2973  H2  HOH B 984       7.874  25.080  19.174  1.00  0.00      B    H  
ATOM   2974  O   HOH B 985      10.813  34.600   6.962  1.00  0.00      B    O  
ATOM   2975  H1  HOH B 985      10.056  33.979   7.330  1.00  0.00      B    H  
ATOM   2976  H2  HOH B 985      11.517  34.639   7.694  1.00  0.00      B    H  
ATOM   2977  O   HOH B 986      14.463   2.338  23.972  1.00  0.00      B    O  
ATOM   2978  H1  HOH B 986      13.529   1.962  23.798  1.00  0.00      B    H  
ATOM   2979  H2  HOH B 986      14.382   2.987  24.747  1.00  0.00      B    H  
ATOM   2980  O   HOH B 987       3.933  21.716  37.853  1.00  0.00      B    O  
ATOM   2981  H1  HOH B 987       3.175  21.014  38.102  1.00  0.00      B    H  
ATOM   2982  H2  HOH B 987       3.653  22.608  38.295  1.00  0.00      B    H  
ATOM   2983  O   HOH B 988       5.323   7.782  10.081  1.00  0.00      B    O  
ATOM   2984  H1  HOH B 988       6.149   7.322  10.381  1.00  0.00      B    H  
ATOM   2985  H2  HOH B 988       5.112   8.389  10.876  1.00  0.00      B    H  
ATOM   2986  O   HOH B 989       1.681  16.669  22.019  1.00  0.00      B    O  
ATOM   2987  H1  HOH B 989       2.464  16.015  22.162  1.00  0.00      B    H  
ATOM   2988  H2  HOH B 989       1.009  16.269  21.333  1.00  0.00      B    H  
ATOM   2989  O   HOH B 990       7.911   2.957  30.321  1.00  0.00      B    O  
ATOM   2990  H1  HOH B 990       6.909   3.147  30.320  1.00  0.00      B    H  
ATOM   2991  H2  HOH B 990       8.054   1.957  30.148  1.00  0.00      B    H  
ATOM   2992  O   HOH B 991      20.803  33.139   9.106  1.00  0.00      B    O  
ATOM   2993  H1  HOH B 991      20.862  33.389   8.108  1.00  0.00      B    H  
ATOM   2994  H2  HOH B 991      20.214  32.381   9.238  1.00  0.00      B    H  
ATOM   2995  O   HOH B 992      25.621   5.031  19.295  1.00  0.00      B    O  
ATOM   2996  H1  HOH B 992      25.675   4.667  18.355  1.00  0.00      B    H  
ATOM   2997  H2  HOH B 992      26.159   4.357  19.824  1.00  0.00      B    H  
ATOM   2998  O   HOH B 993      22.915  27.112  22.723  1.00  0.00      B    O  
ATOM   2999  H1  HOH B 993      22.896  27.245  23.710  1.00  0.00      B    H  
ATOM   3000  H2  HOH B 993      22.803  26.103  22.511  1.00  0.00      B    H  
ATOM   3001  O   HOH B 994      33.822  18.272  16.229  1.00  0.00      B    O  
ATOM   3002  H1  HOH B 994      33.190  19.085  16.180  1.00  0.00      B    H  
ATOM   3003  H2  HOH B 994      34.672  18.551  16.687  1.00  0.00      B    H  
ATOM   3004  O   HOH B 995      17.750   6.330   1.059  1.00  0.00      B    O  
ATOM   3005  H1  HOH B 995      17.637   6.145   2.073  1.00  0.00      B    H  
ATOM   3006  H2  HOH B 995      16.929   6.791   0.687  1.00  0.00      B    H  
ATOM   3007  O   HOH B 996       0.190  35.523  17.299  1.00  0.00      B    O  
ATOM   3008  H1  HOH B 996       0.562  36.027  18.092  1.00  0.00      B    H  
ATOM   3009  H2  HOH B 996       0.270  34.529  17.430  1.00  0.00      B    H  
ATOM   3010  O   HOH B 997      16.570  16.389  24.617  1.00  0.00      B    O  
ATOM   3011  H1  HOH B 997      17.338  16.465  25.274  1.00  0.00      B    H  
ATOM   3012  H2  HOH B 997      16.029  15.605  24.885  1.00  0.00      B    H  
ATOM   3013  O   HOH B 998       5.023  30.898   2.145  1.00  0.00      B    O  
ATOM   3014  H1  HOH B 998       4.135  31.239   1.842  1.00  0.00      B    H  
ATOM   3015  H2  HOH B 998       5.651  30.985   1.392  1.00  0.00      B    H  
ATOM   3016  O   HOH B 999      24.329  26.141   7.908  1.00  0.00      B    O  
ATOM   3017  H1  HOH B 999      23.553  26.704   7.482  1.00  0.00      B    H  
ATOM   3018  H2  HOH B 999      25.184  26.512   7.540  1.00  0.00      B    H  
ATOM   3019  O   HOH B1000      16.891  -0.174  16.844  1.00  0.00      B    O  
ATOM   3020  H1  HOH B1000      16.713  -0.282  17.823  1.00  0.00      B    H  
ATOM   3021  H2  HOH B1000      17.243   0.761  16.743  1.00  0.00      B    H  
ATOM   3022  O   HOH B1001      18.844  25.002  10.212  1.00  0.00      B    O  
ATOM   3023  H1  HOH B1001      19.121  24.272  10.858  1.00  0.00      B    H  
ATOM   3024  H2  HOH B1001      18.108  24.625   9.627  1.00  0.00      B    H  
ATOM   3025  O   HOH B1002       0.713  24.737  26.932  1.00  0.00      B    O  
ATOM   3026  H1  HOH B1002       0.938  25.685  26.674  1.00  0.00      B    H  
ATOM   3027  H2  HOH B1002       1.543  24.420  27.506  1.00  0.00      B    H  
ATOM   3028  O   HOH B1003       6.998  35.845  28.016  1.00  0.00      B    O  
ATOM   3029  H1  HOH B1003       6.526  36.396  27.285  1.00  0.00      B    H  
ATOM   3030  H2  HOH B1003       6.322  35.831  28.824  1.00  0.00      B    H  
ATOM   3031  O   HOH B1004      29.774  13.653   7.388  1.00  0.00      B    O  
ATOM   3032  H1  HOH B1004      29.426  14.280   8.018  1.00  0.00      B    H  
ATOM   3033  H2  HOH B1004      30.648  13.356   7.733  1.00  0.00      B    H  
ATOM   3034  O   HOH B1005       1.150  35.519   7.811  1.00  0.00      B    O  
ATOM   3035  H1  HOH B1005       0.478  35.533   6.996  1.00  0.00      B    H  
ATOM   3036  H2  HOH B1005       0.687  35.290   8.711  1.00  0.00      B    H  
ATOM   3037  O   HOH B1006       4.337  11.659  27.976  1.00  0.00      B    O  
ATOM   3038  H1  HOH B1006       3.851  11.007  28.526  1.00  0.00      B    H  
ATOM   3039  H2  HOH B1006       5.306  11.341  27.856  1.00  0.00      B    H  
ATOM   3040  O   HOH B1007      19.535   0.038  24.045  1.00  0.00      B    O  
ATOM   3041  H1  HOH B1007      18.594   0.447  24.231  1.00  0.00      B    H  
ATOM   3042  H2  HOH B1007      20.153   0.528  24.728  1.00  0.00      B    H  
ATOM   3043  O   HOH B1008      11.672   4.917  24.052  1.00  0.00      B    O  
ATOM   3044  H1  HOH B1008      10.670   4.977  24.294  1.00  0.00      B    H  
ATOM   3045  H2  HOH B1008      11.905   3.972  23.775  1.00  0.00      B    H  
ATOM   3046  O   HOH B1009      11.531   1.909  23.735  1.00  0.00      B    O  
ATOM   3047  H1  HOH B1009      11.067   1.957  24.661  1.00  0.00      B    H  
ATOM   3048  H2  HOH B1009      10.982   1.249  23.189  1.00  0.00      B    H  
ATOM   3049  O   HOH B1010      10.263  31.987  14.035  1.00  0.00      B    O  
ATOM   3050  H1  HOH B1010      10.981  31.565  13.474  1.00  0.00      B    H  
ATOM   3051  H2  HOH B1010      10.270  31.522  14.905  1.00  0.00      B    H  
ATOM   3052  O   HOH B1011      24.302  22.038  21.499  1.00  0.00      B    O  
ATOM   3053  H1  HOH B1011      24.915  21.310  21.806  1.00  0.00      B    H  
ATOM   3054  H2  HOH B1011      24.781  22.897  21.700  1.00  0.00      B    H  
ATOM   3055  O   HOH B1012       0.103  27.489  18.798  1.00  0.00      B    O  
ATOM   3056  H1  HOH B1012       0.726  27.742  18.040  1.00  0.00      B    H  
ATOM   3057  H2  HOH B1012      -0.082  26.462  18.767  1.00  0.00      B    H  
ATOM   3058  O   HOH B1013       4.754  17.081   9.638  1.00  0.00      B    O  
ATOM   3059  H1  HOH B1013       3.881  16.544   9.534  1.00  0.00      B    H  
ATOM   3060  H2  HOH B1013       5.344  17.042   8.832  1.00  0.00      B    H  
ATOM   3061  O   HOH B1014       3.975   2.821  13.740  1.00  0.00      B    O  
ATOM   3062  H1  HOH B1014       4.102   3.755  13.446  1.00  0.00      B    H  
ATOM   3063  H2  HOH B1014       3.193   2.778  14.438  1.00  0.00      B    H  
ATOM   3064  O   HOH B1015      26.376  19.637  36.201  1.00  0.00      B    O  
ATOM   3065  H1  HOH B1015      27.398  19.456  36.321  1.00  0.00      B    H  
ATOM   3066  H2  HOH B1015      26.276  20.627  36.032  1.00  0.00      B    H  
ATOM   3067  O   HOH B1016       9.771   7.355  28.223  1.00  0.00      B    O  
ATOM   3068  H1  HOH B1016      10.048   7.125  29.231  1.00  0.00      B    H  
ATOM   3069  H2  HOH B1016       9.216   6.539  27.961  1.00  0.00      B    H  
ATOM   3070  O   HOH B1017      10.359  27.246  17.701  1.00  0.00      B    O  
ATOM   3071  H1  HOH B1017       9.554  26.796  18.162  1.00  0.00      B    H  
ATOM   3072  H2  HOH B1017      11.060  26.574  17.966  1.00  0.00      B    H  
ATOM   3073  O   HOH B1018       1.163  16.667  24.822  1.00  0.00      B    O  
ATOM   3074  H1  HOH B1018       2.020  16.625  25.399  1.00  0.00      B    H  
ATOM   3075  H2  HOH B1018       1.447  16.296  23.897  1.00  0.00      B    H  
ATOM   3076  O   HOH B1019       2.930  20.460   4.429  1.00  0.00      B    O  
ATOM   3077  H1  HOH B1019       2.210  20.753   3.775  1.00  0.00      B    H  
ATOM   3078  H2  HOH B1019       3.781  20.869   4.062  1.00  0.00      B    H  
ATOM   3079  O   HOH B1020      35.265  13.013  23.746  1.00  0.00      B    O  
ATOM   3080  H1  HOH B1020      35.637  13.368  22.845  1.00  0.00      B    H  
ATOM   3081  H2  HOH B1020      34.483  13.588  23.943  1.00  0.00      B    H  
ATOM   3082  O   HOH B1021       9.006   2.555   2.762  1.00  0.00      B    O  
ATOM   3083  H1  HOH B1021       9.245   3.258   2.039  1.00  0.00      B    H  
ATOM   3084  H2  HOH B1021       9.812   2.477   3.395  1.00  0.00      B    H  
ATOM   3085  O   HOH B1022      34.341  20.060  33.186  1.00  0.00      B    O  
ATOM   3086  H1  HOH B1022      35.070  19.995  33.867  1.00  0.00      B    H  
ATOM   3087  H2  HOH B1022      33.573  20.533  33.673  1.00  0.00      B    H  
ATOM   3088  O   HOH B1023      28.031  24.591   9.794  1.00  0.00      B    O  
ATOM   3089  H1  HOH B1023      28.616  25.432   9.600  1.00  0.00      B    H  
ATOM   3090  H2  HOH B1023      27.301  24.527   9.090  1.00  0.00      B    H  
ATOM   3091  O   HOH B1024      23.219  11.377  25.360  1.00  0.00      B    O  
ATOM   3092  H1  HOH B1024      23.272  12.342  25.083  1.00  0.00      B    H  
ATOM   3093  H2  HOH B1024      23.558  10.781  24.595  1.00  0.00      B    H  
ATOM   3094  O   HOH B1025      33.516  15.053  33.553  1.00  0.00      B    O  
ATOM   3095  H1  HOH B1025      33.419  16.028  33.311  1.00  0.00      B    H  
ATOM   3096  H2  HOH B1025      33.898  15.003  34.479  1.00  0.00      B    H  
ATOM   3097  O   HOH B1026      21.887  16.525  20.738  1.00  0.00      B    O  
ATOM   3098  H1  HOH B1026      21.214  15.787  20.630  1.00  0.00      B    H  
ATOM   3099  H2  HOH B1026      22.366  16.399  21.619  1.00  0.00      B    H  
ATOM   3100  O   HOH B1027      36.942  21.564  28.919  1.00  0.00      B    O  
ATOM   3101  H1  HOH B1027      36.263  21.148  29.606  1.00  0.00      B    H  
ATOM   3102  H2  HOH B1027      37.857  21.097  28.944  1.00  0.00      B    H  
ATOM   3103  O   HOH B1028      21.663  33.343  14.319  1.00  0.00      B    O  
ATOM   3104  H1  HOH B1028      20.773  33.376  13.774  1.00  0.00      B    H  
ATOM   3105  H2  HOH B1028      22.320  34.026  14.015  1.00  0.00      B    H  
ATOM   3106  O   HOH B1029       8.893   4.493  38.331  1.00  0.00      B    O  
ATOM   3107  H1  HOH B1029       9.647   3.853  37.985  1.00  0.00      B    H  
ATOM   3108  H2  HOH B1029       9.024   4.515  39.353  1.00  0.00      B    H  
ATOM   3109  O   HOH B1030      13.874  13.026  13.099  1.00  0.00      B    O  
ATOM   3110  H1  HOH B1030      13.564  13.373  13.981  1.00  0.00      B    H  
ATOM   3111  H2  HOH B1030      13.654  12.001  13.102  1.00  0.00      B    H  
ATOM   3112  O   HOH B1031      33.515  17.551  35.566  1.00  0.00      B    O  
ATOM   3113  H1  HOH B1031      34.438  17.971  35.428  1.00  0.00      B    H  
ATOM   3114  H2  HOH B1031      33.742  16.621  35.961  1.00  0.00      B    H  
ATOM   3115  O   HOH B1032      14.731  25.426  12.982  1.00  0.00      B    O  
ATOM   3116  H1  HOH B1032      15.757  25.288  13.046  1.00  0.00      B    H  
ATOM   3117  H2  HOH B1032      14.372  25.692  13.893  1.00  0.00      B    H  
ATOM   3118  O   HOH B1033      14.405  11.004  24.822  1.00  0.00      B    O  
ATOM   3119  H1  HOH B1033      15.060  11.581  25.342  1.00  0.00      B    H  
ATOM   3120  H2  HOH B1033      14.915  10.387  24.173  1.00  0.00      B    H  
ATOM   3121  O   HOH B1034      -0.202   7.549   9.199  1.00  0.00      B    O  
ATOM   3122  H1  HOH B1034      -0.005   6.590   9.320  1.00  0.00      B    H  
ATOM   3123  H2  HOH B1034       0.594   7.863   8.709  1.00  0.00      B    H  
ATOM   3124  O   HOH B1035      30.988  12.663  17.581  1.00  0.00      B    O  
ATOM   3125  H1  HOH B1035      30.116  12.413  18.086  1.00  0.00      B    H  
ATOM   3126  H2  HOH B1035      31.697  12.547  18.373  1.00  0.00      B    H  
ATOM   3127  O   HOH B1036      12.303  22.875  12.375  1.00  0.00      B    O  
ATOM   3128  H1  HOH B1036      13.234  22.585  12.458  1.00  0.00      B    H  
ATOM   3129  H2  HOH B1036      11.774  22.095  12.034  1.00  0.00      B    H  
ATOM   3130  O   HOH B1037      12.752  13.348   9.706  1.00  0.00      B    O  
ATOM   3131  H1  HOH B1037      13.068  13.115   8.748  1.00  0.00      B    H  
ATOM   3132  H2  HOH B1037      12.738  12.414  10.152  1.00  0.00      B    H  
ATOM   3133  O   HOH B1038      32.866  28.390   8.197  1.00  0.00      B    O  
ATOM   3134  H1  HOH B1038      33.161  29.063   7.536  1.00  0.00      B    H  
ATOM   3135  H2  HOH B1038      32.270  28.925   8.833  1.00  0.00      B    H  
ATOM   3136  O   HOH B1039      25.266  32.642  24.352  1.00  0.00      B    O  
ATOM   3137  H1  HOH B1039      26.033  33.260  24.511  1.00  0.00      B    H  
ATOM   3138  H2  HOH B1039      24.572  33.074  23.773  1.00  0.00      B    H  
ATOM   3139  O   HOH B1040      32.086   4.173  16.659  1.00  0.00      B    O  
ATOM   3140  H1  HOH B1040      31.829   5.112  16.494  1.00  0.00      B    H  
ATOM   3141  H2  HOH B1040      31.327   3.662  16.213  1.00  0.00      B    H  
ATOM   3142  O   HOH B1041      36.136  32.592   3.336  1.00  0.00      B    O  
ATOM   3143  H1  HOH B1041      36.293  32.403   2.343  1.00  0.00      B    H  
ATOM   3144  H2  HOH B1041      35.814  31.717   3.774  1.00  0.00      B    H  
ATOM   3145  O   HOH B1042      13.466  27.666  29.100  1.00  0.00      B    O  
ATOM   3146  H1  HOH B1042      13.739  27.834  30.085  1.00  0.00      B    H  
ATOM   3147  H2  HOH B1042      13.209  26.667  29.068  1.00  0.00      B    H  
ATOM   3148  O   HOH B1043       5.708  36.785  38.676  1.00  0.00      B    O  
ATOM   3149  H1  HOH B1043       6.112  37.349  39.411  1.00  0.00      B    H  
ATOM   3150  H2  HOH B1043       6.173  37.111  37.846  1.00  0.00      B    H  
ATOM   3151  O   HOH B1044      28.123  14.396  37.511  1.00  0.00      B    O  
ATOM   3152  H1  HOH B1044      28.887  14.921  37.890  1.00  0.00      B    H  
ATOM   3153  H2  HOH B1044      28.351  14.051  36.564  1.00  0.00      B    H  
ATOM   3154  O   HOH B1045      35.942  34.690  12.134  1.00  0.00      B    O  
ATOM   3155  H1  HOH B1045      36.800  34.276  12.595  1.00  0.00      B    H  
ATOM   3156  H2  HOH B1045      36.107  34.710  11.133  1.00  0.00      B    H  
ATOM   3157  O   HOH B1046      20.070  25.721  31.529  1.00  0.00      B    O  
ATOM   3158  H1  HOH B1046      20.268  25.221  32.331  1.00  0.00      B    H  
ATOM   3159  H2  HOH B1046      19.059  25.892  31.478  1.00  0.00      B    H  
ATOM   3160  O   HOH B1047       2.533  25.469  32.936  1.00  0.00      B    O  
ATOM   3161  H1  HOH B1047       2.975  25.352  33.810  1.00  0.00      B    H  
ATOM   3162  H2  HOH B1047       1.645  25.795  33.216  1.00  0.00      B    H  
ATOM   3163  O   HOH B1048       9.542   2.016  25.680  1.00  0.00      B    O  
ATOM   3164  H1  HOH B1048       8.789   2.147  24.978  1.00  0.00      B    H  
ATOM   3165  H2  HOH B1048       9.484   1.079  26.047  1.00  0.00      B    H  
ATOM   3166  O   HOH B1049      36.479  28.760  35.088  1.00  0.00      B    O  
ATOM   3167  H1  HOH B1049      37.307  29.269  34.792  1.00  0.00      B    H  
ATOM   3168  H2  HOH B1049      36.263  28.029  34.461  1.00  0.00      B    H  
ATOM   3169  O   HOH B1050      36.227  18.912  17.318  1.00  0.00      B    O  
ATOM   3170  H1  HOH B1050      36.602  19.675  16.720  1.00  0.00      B    H  
ATOM   3171  H2  HOH B1050      37.009  18.371  17.557  1.00  0.00      B    H  
ATOM   3172  O   HOH B1051      12.628  36.845  27.112  1.00  0.00      B    O  
ATOM   3173  H1  HOH B1051      13.092  36.487  26.247  1.00  0.00      B    H  
ATOM   3174  H2  HOH B1051      13.344  37.467  27.531  1.00  0.00      B    H  
ATOM   3175  O   HOH B1052       2.041  12.111  18.127  1.00  0.00      B    O  
ATOM   3176  H1  HOH B1052       2.729  11.576  17.664  1.00  0.00      B    H  
ATOM   3177  H2  HOH B1052       1.755  12.844  17.548  1.00  0.00      B    H  
ATOM   3178  O   HOH B1053      12.532  16.601  35.429  1.00  0.00      B    O  
ATOM   3179  H1  HOH B1053      12.368  17.595  35.426  1.00  0.00      B    H  
ATOM   3180  H2  HOH B1053      13.296  16.379  36.094  1.00  0.00      B    H  
ATOM   3181  O   HOH B1054      35.761   0.482  22.287  1.00  0.00      B    O  
ATOM   3182  H1  HOH B1054      35.438  -0.216  22.966  1.00  0.00      B    H  
ATOM   3183  H2  HOH B1054      36.671   0.207  21.854  1.00  0.00      B    H  
ATOM   3184  O   HOH B1055      14.564   7.207   5.140  1.00  0.00      B    O  
ATOM   3185  H1  HOH B1055      14.826   6.236   4.977  1.00  0.00      B    H  
ATOM   3186  H2  HOH B1055      14.649   7.620   4.248  1.00  0.00      B    H  
ATOM   3187  O   HOH B1056      32.461  10.342  17.378  1.00  0.00      B    O  
ATOM   3188  H1  HOH B1056      31.851  11.054  17.255  1.00  0.00      B    H  
ATOM   3189  H2  HOH B1056      32.845  10.121  16.449  1.00  0.00      B    H  
ATOM   3190  O   HOH B1057      12.141  20.648   9.444  1.00  0.00      B    O  
ATOM   3191  H1  HOH B1057      13.007  20.105   9.677  1.00  0.00      B    H  
ATOM   3192  H2  HOH B1057      11.535  20.579  10.242  1.00  0.00      B    H  
ATOM   3193  O   HOH B1058      10.919   4.002  20.993  1.00  0.00      B    O  
ATOM   3194  H1  HOH B1058      11.008   4.464  21.868  1.00  0.00      B    H  
ATOM   3195  H2  HOH B1058      11.704   3.389  20.900  1.00  0.00      B    H  
ATOM   3196  O   HOH B1059      14.977   6.546  24.968  1.00  0.00      B    O  
ATOM   3197  H1  HOH B1059      15.662   7.053  25.515  1.00  0.00      B    H  
ATOM   3198  H2  HOH B1059      15.474   5.964  24.360  1.00  0.00      B    H  
ATOM   3199  O   HOH B1060       9.568   8.881   3.186  1.00  0.00      B    O  
ATOM   3200  H1  HOH B1060      10.484   8.633   3.498  1.00  0.00      B    H  
ATOM   3201  H2  HOH B1060       9.381   9.809   3.540  1.00  0.00      B    H  
ATOM   3202  O   HOH B1061      34.526   6.387   4.784  1.00  0.00      B    O  
ATOM   3203  H1  HOH B1061      34.472   7.066   4.023  1.00  0.00      B    H  
ATOM   3204  H2  HOH B1061      35.499   6.455   5.177  1.00  0.00      B    H  
ATOM   3205  O   HOH B1062       1.970   2.707  15.442  1.00  0.00      B    O  
ATOM   3206  H1  HOH B1062       2.449   2.330  16.180  1.00  0.00      B    H  
ATOM   3207  H2  HOH B1062       1.109   3.168  15.770  1.00  0.00      B    H  
ATOM   3208  O   HOH B1063       3.137   6.584  19.046  1.00  0.00      B    O  
ATOM   3209  H1  HOH B1063       3.198   5.604  19.065  1.00  0.00      B    H  
ATOM   3210  H2  HOH B1063       2.639   6.931  19.849  1.00  0.00      B    H  
ATOM   3211  O   HOH B1064      15.304  20.933  38.078  1.00  0.00      B    O  
ATOM   3212  H1  HOH B1064      14.569  21.157  38.667  1.00  0.00      B    H  
ATOM   3213  H2  HOH B1064      14.897  20.688  37.143  1.00  0.00      B    H  
ATOM   3214  O   HOH B1065      20.595  19.273  23.702  1.00  0.00      B    O  
ATOM   3215  H1  HOH B1065      20.110  18.553  23.207  1.00  0.00      B    H  
ATOM   3216  H2  HOH B1065      21.462  19.357  23.224  1.00  0.00      B    H  
ATOM   3217  O   HOH B1066      24.421  20.321  32.408  1.00  0.00      B    O  
ATOM   3218  H1  HOH B1066      25.297  20.843  32.365  1.00  0.00      B    H  
ATOM   3219  H2  HOH B1066      23.982  20.557  33.299  1.00  0.00      B    H  
ATOM   3220  O   HOH B1067       9.008   8.410   9.525  1.00  0.00      B    O  
ATOM   3221  H1  HOH B1067       9.832   8.477   9.030  1.00  0.00      B    H  
ATOM   3222  H2  HOH B1067       8.308   8.792   8.964  1.00  0.00      B    H  
ATOM   3223  O   HOH B1068      28.222   3.296  32.643  1.00  0.00      B    O  
ATOM   3224  H1  HOH B1068      28.274   4.016  33.412  1.00  0.00      B    H  
ATOM   3225  H2  HOH B1068      27.687   3.659  31.923  1.00  0.00      B    H  
ATOM   3226  O   HOH B1069       9.997   0.848   0.771  1.00  0.00      B    O  
ATOM   3227  H1  HOH B1069       9.794  -0.094   0.410  1.00  0.00      B    H  
ATOM   3228  H2  HOH B1069       9.274   1.050   1.501  1.00  0.00      B    H  
ATOM   3229  O   HOH B1070      17.381  38.661  12.382  1.00  0.00      B    O  
ATOM   3230  H1  HOH B1070      17.338  38.266  11.476  1.00  0.00      B    H  
ATOM   3231  H2  HOH B1070      16.662  39.348  12.434  1.00  0.00      B    H  
ATOM   3232  O   HOH B1071      28.688  37.772   9.977  1.00  0.00      B    O  
ATOM   3233  H1  HOH B1071      29.633  37.472  10.016  1.00  0.00      B    H  
ATOM   3234  H2  HOH B1071      28.596  38.529  10.681  1.00  0.00      B    H  
ATOM   3235  O   HOH B1072       1.278  16.670  15.503  1.00  0.00      B    O  
ATOM   3236  H1  HOH B1072       0.791  15.781  15.684  1.00  0.00      B    H  
ATOM   3237  H2  HOH B1072       1.535  16.751  14.464  1.00  0.00      B    H  
ATOM   3238  O   HOH B1073       3.168  29.860  10.403  1.00  0.00      B    O  
ATOM   3239  H1  HOH B1073       4.051  29.510  10.124  1.00  0.00      B    H  
ATOM   3240  H2  HOH B1073       2.563  30.077   9.616  1.00  0.00      B    H  
ATOM   3241  O   HOH B1074      12.608  28.413   6.531  1.00  0.00      B    O  
ATOM   3242  H1  HOH B1074      13.493  28.549   6.029  1.00  0.00      B    H  
ATOM   3243  H2  HOH B1074      12.692  27.611   7.194  1.00  0.00      B    H  
ATOM   3244  O   HOH B1075       4.781  22.741   4.780  1.00  0.00      B    O  
ATOM   3245  H1  HOH B1075       5.797  22.712   4.610  1.00  0.00      B    H  
ATOM   3246  H2  HOH B1075       4.431  22.897   3.811  1.00  0.00      B    H  
ATOM   3247  O   HOH B1076      17.920  37.910   1.894  1.00  0.00      B    O  
ATOM   3248  H1  HOH B1076      17.505  37.250   2.462  1.00  0.00      B    H  
ATOM   3249  H2  HOH B1076      18.256  37.550   1.040  1.00  0.00      B    H  
ATOM   3250  O   HOH B1077      20.256  19.082  29.298  1.00  0.00      B    O  
ATOM   3251  H1  HOH B1077      20.521  18.835  28.294  1.00  0.00      B    H  
ATOM   3252  H2  HOH B1077      19.321  19.497  29.267  1.00  0.00      B    H  
ATOM   3253  O   HOH B1078      25.843  17.136  15.731  1.00  0.00      B    O  
ATOM   3254  H1  HOH B1078      25.716  17.939  16.385  1.00  0.00      B    H  
ATOM   3255  H2  HOH B1078      26.643  16.677  16.045  1.00  0.00      B    H  
ATOM   3256  O   HOH B1079      30.924  16.352   2.249  1.00  0.00      B    O  
ATOM   3257  H1  HOH B1079      30.134  16.682   1.714  1.00  0.00      B    H  
ATOM   3258  H2  HOH B1079      30.605  15.781   2.999  1.00  0.00      B    H  
ATOM   3259  O   HOH B1080      11.137  24.328   5.478  1.00  0.00      B    O  
ATOM   3260  H1  HOH B1080      10.493  25.060   5.265  1.00  0.00      B    H  
ATOM   3261  H2  HOH B1080      10.825  23.838   6.271  1.00  0.00      B    H  
ATOM   3262  O   HOH B1081       5.585  32.633  35.531  1.00  0.00      B    O  
ATOM   3263  H1  HOH B1081       5.840  32.792  36.514  1.00  0.00      B    H  
ATOM   3264  H2  HOH B1081       6.309  33.136  35.063  1.00  0.00      B    H  
ATOM   3265  O   HOH B1082      27.939  27.432  19.898  1.00  0.00      B    O  
ATOM   3266  H1  HOH B1082      28.192  27.867  20.784  1.00  0.00      B    H  
ATOM   3267  H2  HOH B1082      28.813  27.049  19.498  1.00  0.00      B    H  
ATOM   3268  O   HOH B1083       3.329  32.265   5.520  1.00  0.00      B    O  
ATOM   3269  H1  HOH B1083       2.921  32.943   4.849  1.00  0.00      B    H  
ATOM   3270  H2  HOH B1083       3.919  32.704   6.199  1.00  0.00      B    H  
ATOM   3271  O   HOH B1084      28.754  33.998  31.336  1.00  0.00      B    O  
ATOM   3272  H1  HOH B1084      29.076  34.951  31.322  1.00  0.00      B    H  
ATOM   3273  H2  HOH B1084      28.725  33.771  32.298  1.00  0.00      B    H  
ATOM   3274  O   HOH B1085      19.092  25.087  26.391  1.00  0.00      B    O  
ATOM   3275  H1  HOH B1085      19.155  24.398  25.589  1.00  0.00      B    H  
ATOM   3276  H2  HOH B1085      18.926  24.539  27.191  1.00  0.00      B    H  
ATOM   3277  O   HOH B1086      13.245  27.465  38.196  1.00  0.00      B    O  
ATOM   3278  H1  HOH B1086      14.154  27.566  37.731  1.00  0.00      B    H  
ATOM   3279  H2  HOH B1086      12.605  27.166  37.521  1.00  0.00      B    H  
ATOM   3280  O   HOH B1087      10.397  16.250   6.148  1.00  0.00      B    O  
ATOM   3281  H1  HOH B1087      10.389  15.604   6.924  1.00  0.00      B    H  
ATOM   3282  H2  HOH B1087      11.353  16.546   5.935  1.00  0.00      B    H  
ATOM   3283  O   HOH B1088      25.268  28.032   2.652  1.00  0.00      B    O  
ATOM   3284  H1  HOH B1088      26.236  28.304   2.835  1.00  0.00      B    H  
ATOM   3285  H2  HOH B1088      25.228  27.412   1.810  1.00  0.00      B    H  
ATOM   3286  O   HOH B1089      26.264   2.848   5.583  1.00  0.00      B    O  
ATOM   3287  H1  HOH B1089      27.203   2.971   5.961  1.00  0.00      B    H  
ATOM   3288  H2  HOH B1089      25.580   2.987   6.315  1.00  0.00      B    H  
ATOM   3289  O   HOH B1090       0.647  25.398  11.987  1.00  0.00      B    O  
ATOM   3290  H1  HOH B1090      -0.225  25.853  11.706  1.00  0.00      B    H  
ATOM   3291  H2  HOH B1090       1.366  26.170  11.847  1.00  0.00      B    H  
ATOM   3292  O   HOH B1091      37.731   2.811  24.254  1.00  0.00      B    O  
ATOM   3293  H1  HOH B1091      37.063   2.013  24.172  1.00  0.00      B    H  
ATOM   3294  H2  HOH B1091      38.360   2.651  23.491  1.00  0.00      B    H  
ATOM   3295  O   HOH B1092      17.358  28.585  18.697  1.00  0.00      B    O  
ATOM   3296  H1  HOH B1092      18.037  29.022  19.325  1.00  0.00      B    H  
ATOM   3297  H2  HOH B1092      16.526  28.277  19.213  1.00  0.00      B    H  
ATOM   3298  O   HOH B1093      20.216   0.463  39.056  1.00  0.00      B    O  
ATOM   3299  H1  HOH B1093      21.148   0.125  39.214  1.00  0.00      B    H  
ATOM   3300  H2  HOH B1093      19.652  -0.287  38.698  1.00  0.00      B    H  
ATOM   3301  O   HOH B1094      16.975  26.529  22.694  1.00  0.00      B    O  
ATOM   3302  H1  HOH B1094      17.842  26.293  22.270  1.00  0.00      B    H  
ATOM   3303  H2  HOH B1094      17.068  27.283  23.333  1.00  0.00      B    H  
ATOM   3304  O   HOH B1095      36.272  27.891  19.550  1.00  0.00      B    O  
ATOM   3305  H1  HOH B1095      36.262  28.851  19.977  1.00  0.00      B    H  
ATOM   3306  H2  HOH B1095      37.208  27.708  19.234  1.00  0.00      B    H  
ATOM   3307  O   HOH B1096      21.133  27.884  30.475  1.00  0.00      B    O  
ATOM   3308  H1  HOH B1096      20.826  27.035  30.984  1.00  0.00      B    H  
ATOM   3309  H2  HOH B1096      21.382  28.620  31.188  1.00  0.00      B    H  
ATOM   3310  O   HOH B1097      12.211  20.851  32.418  1.00  0.00      B    O  
ATOM   3311  H1  HOH B1097      11.800  20.925  31.512  1.00  0.00      B    H  
ATOM   3312  H2  HOH B1097      12.832  20.054  32.425  1.00  0.00      B    H  
ATOM   3313  O   HOH B1098      18.501  21.089  23.660  1.00  0.00      B    O  
ATOM   3314  H1  HOH B1098      17.677  20.418  23.741  1.00  0.00      B    H  
ATOM   3315  H2  HOH B1098      19.313  20.459  23.549  1.00  0.00      B    H  
ATOM   3316  O   HOH B1099       9.651  12.219  19.306  1.00  0.00      B    O  
ATOM   3317  H1  HOH B1099      10.611  12.620  19.226  1.00  0.00      B    H  
ATOM   3318  H2  HOH B1099       9.623  11.747  20.179  1.00  0.00      B    H  
ATOM   3319  O   HOH B1100      21.842   5.752  17.320  1.00  0.00      B    O  
ATOM   3320  H1  HOH B1100      20.920   5.996  17.691  1.00  0.00      B    H  
ATOM   3321  H2  HOH B1100      22.185   4.901  17.810  1.00  0.00      B    H  
ATOM   3322  O   HOH B1101      19.662  17.105  37.106  1.00  0.00      B    O  
ATOM   3323  H1  HOH B1101      19.315  18.065  37.149  1.00  0.00      B    H  
ATOM   3324  H2  HOH B1101      19.497  16.750  36.149  1.00  0.00      B    H  
ATOM   3325  O   HOH B1102      35.566  26.647  33.381  1.00  0.00      B    O  
ATOM   3326  H1  HOH B1102      35.445  26.099  32.492  1.00  0.00      B    H  
ATOM   3327  H2  HOH B1102      34.774  27.264  33.399  1.00  0.00      B    H  
ATOM   3328  O   HOH B1103      18.063  28.535  37.443  1.00  0.00      B    O  
ATOM   3329  H1  HOH B1103      19.056  28.632  37.740  1.00  0.00      B    H  
ATOM   3330  H2  HOH B1103      17.665  29.477  37.389  1.00  0.00      B    H  
ATOM   3331  O   HOH B1104      16.623  32.897  14.320  1.00  0.00      B    O  
ATOM   3332  H1  HOH B1104      16.733  31.940  14.709  1.00  0.00      B    H  
ATOM   3333  H2  HOH B1104      16.574  33.477  15.132  1.00  0.00      B    H  
ATOM   3334  O   HOH B1105      22.839   4.883  11.137  1.00  0.00      B    O  
ATOM   3335  H1  HOH B1105      23.734   4.501  10.903  1.00  0.00      B    H  
ATOM   3336  H2  HOH B1105      22.608   4.297  11.912  1.00  0.00      B    H  
ATOM   3337  O   HOH B1106      20.002  19.517  33.247  1.00  0.00      B    O  
ATOM   3338  H1  HOH B1106      20.394  19.856  32.409  1.00  0.00      B    H  
ATOM   3339  H2  HOH B1106      20.651  18.795  33.557  1.00  0.00      B    H  
ATOM   3340  O   HOH B1107      27.206   7.326  10.195  1.00  0.00      B    O  
ATOM   3341  H1  HOH B1107      27.810   7.891   9.639  1.00  0.00      B    H  
ATOM   3342  H2  HOH B1107      27.446   7.434  11.192  1.00  0.00      B    H  
ATOM   3343  O   HOH B1108      26.520  36.477   0.103  1.00  0.00      B    O  
ATOM   3344  H1  HOH B1108      25.578  36.620   0.374  1.00  0.00      B    H  
ATOM   3345  H2  HOH B1108      26.725  35.529  -0.024  1.00  0.00      B    H  
ATOM   3346  O   HOH B1109       6.027   5.651  32.789  1.00  0.00      B    O  
ATOM   3347  H1  HOH B1109       5.942   6.515  33.355  1.00  0.00      B    H  
ATOM   3348  H2  HOH B1109       5.422   5.793  32.016  1.00  0.00      B    H  
ATOM   3349  O   HOH B1110       1.654  11.728  22.292  1.00  0.00      B    O  
ATOM   3350  H1  HOH B1110       1.662  12.348  23.027  1.00  0.00      B    H  
ATOM   3351  H2  HOH B1110       1.099  12.069  21.477  1.00  0.00      B    H  
ATOM   3352  O   HOH B1111      27.089  37.382   3.615  1.00  0.00      B    O  
ATOM   3353  H1  HOH B1111      27.250  37.918   2.740  1.00  0.00      B    H  
ATOM   3354  H2  HOH B1111      27.437  38.021   4.346  1.00  0.00      B    H  
ATOM   3355  O   HOH B1112      27.752   0.661  22.997  1.00  0.00      B    O  
ATOM   3356  H1  HOH B1112      27.251  -0.118  23.299  1.00  0.00      B    H  
ATOM   3357  H2  HOH B1112      28.683   0.628  23.398  1.00  0.00      B    H  
ATOM   3358  O   HOH B1113       2.794  10.809   8.305  1.00  0.00      B    O  
ATOM   3359  H1  HOH B1113       2.960  11.845   8.418  1.00  0.00      B    H  
ATOM   3360  H2  HOH B1113       2.022  10.499   8.949  1.00  0.00      B    H  
ATOM   3361  O   HOH B1114      33.902  10.025   7.665  1.00  0.00      B    O  
ATOM   3362  H1  HOH B1114      32.908   9.789   7.803  1.00  0.00      B    H  
ATOM   3363  H2  HOH B1114      34.471   9.504   8.407  1.00  0.00      B    H  
ATOM   3364  O   HOH B1115      12.172   3.026  34.999  1.00  0.00      B    O  
ATOM   3365  H1  HOH B1115      12.577   3.836  35.405  1.00  0.00      B    H  
ATOM   3366  H2  HOH B1115      12.488   2.247  35.565  1.00  0.00      B    H  
ATOM   3367  O   HOH B1116      11.427  16.868  15.239  1.00  0.00      B    O  
ATOM   3368  H1  HOH B1116      11.118  16.232  14.441  1.00  0.00      B    H  
ATOM   3369  H2  HOH B1116      11.550  16.325  16.068  1.00  0.00      B    H  
ATOM   3370  O   HOH B1117      33.821  33.787  34.152  1.00  0.00      B    O  
ATOM   3371  H1  HOH B1117      32.976  34.257  33.722  1.00  0.00      B    H  
ATOM   3372  H2  HOH B1117      34.695  34.283  33.913  1.00  0.00      B    H  
ATOM   3373  O   HOH B1118      29.393  35.831   3.344  1.00  0.00      B    O  
ATOM   3374  H1  HOH B1118      28.407  36.192   3.387  1.00  0.00      B    H  
ATOM   3375  H2  HOH B1118      29.770  35.806   4.336  1.00  0.00      B    H  
ATOM   3376  O   HOH B1119      27.234  30.757   0.662  1.00  0.00      B    O  
ATOM   3377  H1  HOH B1119      26.524  31.326   0.966  1.00  0.00      B    H  
ATOM   3378  H2  HOH B1119      26.902  30.083  -0.029  1.00  0.00      B    H  
ATOM   3379  O   HOH B1120       3.445  14.654  22.528  1.00  0.00      B    O  
ATOM   3380  H1  HOH B1120       3.939  14.006  21.957  1.00  0.00      B    H  
ATOM   3381  H2  HOH B1120       3.095  14.177  23.387  1.00  0.00      B    H  
ATOM   3382  O   HOH B1121      35.349  23.865  23.446  1.00  0.00      B    O  
ATOM   3383  H1  HOH B1121      35.554  23.113  24.172  1.00  0.00      B    H  
ATOM   3384  H2  HOH B1121      36.281  23.999  22.969  1.00  0.00      B    H  
ATOM   3385  O   HOH B1122      39.251   2.265  32.763  1.00  0.00      B    O  
ATOM   3386  H1  HOH B1122      39.520   1.971  31.805  1.00  0.00      B    H  
ATOM   3387  H2  HOH B1122      38.351   1.947  32.972  1.00  0.00      B    H  
ATOM   3388  O   HOH B1123      35.636  33.061  30.323  1.00  0.00      B    O  
ATOM   3389  H1  HOH B1123      35.133  33.925  30.544  1.00  0.00      B    H  
ATOM   3390  H2  HOH B1123      35.819  32.582  31.160  1.00  0.00      B    H  
ATOM   3391  O   HOH B1124       0.794  10.697  10.244  1.00  0.00      B    O  
ATOM   3392  H1  HOH B1124       1.228  11.120  11.114  1.00  0.00      B    H  
ATOM   3393  H2  HOH B1124       0.130   9.982  10.525  1.00  0.00      B    H  
ATOM   3394  O   HOH B1125      34.225   0.073  13.587  1.00  0.00      B    O  
ATOM   3395  H1  HOH B1125      34.142   0.864  14.258  1.00  0.00      B    H  
ATOM   3396  H2  HOH B1125      35.031  -0.536  13.890  1.00  0.00      B    H  
ATOM   3397  O   HOH B1126      16.519  34.737  19.644  1.00  0.00      B    O  
ATOM   3398  H1  HOH B1126      16.119  35.521  20.142  1.00  0.00      B    H  
ATOM   3399  H2  HOH B1126      16.875  34.037  20.293  1.00  0.00      B    H  
ATOM   3400  O   HOH B1127      38.999  30.436  33.866  1.00  0.00      B    O  
ATOM   3401  H1  HOH B1127      39.702  31.137  34.132  1.00  0.00      B    H  
ATOM   3402  H2  HOH B1127      38.163  30.919  33.481  1.00  0.00      B    H  
ATOM   3403  O   HOH B1128      30.801  24.993  21.986  1.00  0.00      B    O  
ATOM   3404  H1  HOH B1128      31.482  25.685  21.815  1.00  0.00      B    H  
ATOM   3405  H2  HOH B1128      30.194  25.414  22.714  1.00  0.00      B    H  
ATOM   3406  O   HOH B1129       2.368  13.391  24.618  1.00  0.00      B    O  
ATOM   3407  H1  HOH B1129       3.185  12.832  24.856  1.00  0.00      B    H  
ATOM   3408  H2  HOH B1129       1.644  13.162  25.291  1.00  0.00      B    H  
ATOM   3409  O   HOH B1130      16.132  24.089  28.251  1.00  0.00      B    O  
ATOM   3410  H1  HOH B1130      15.385  24.438  27.656  1.00  0.00      B    H  
ATOM   3411  H2  HOH B1130      16.208  23.085  28.105  1.00  0.00      B    H  
ATOM   3412  O   HOH B1131      34.662  25.436  10.708  1.00  0.00      B    O  
ATOM   3413  H1  HOH B1131      34.639  25.152   9.731  1.00  0.00      B    H  
ATOM   3414  H2  HOH B1131      34.699  24.601  11.246  1.00  0.00      B    H  
ATOM   3415  O   HOH B1132      34.653  37.831  30.862  1.00  0.00      B    O  
ATOM   3416  H1  HOH B1132      34.781  38.185  31.849  1.00  0.00      B    H  
ATOM   3417  H2  HOH B1132      35.557  37.487  30.571  1.00  0.00      B    H  
ATOM   3418  O   HOH B1133      19.367  14.774   0.101  1.00  0.00      B    O  
ATOM   3419  H1  HOH B1133      19.194  14.870   1.078  1.00  0.00      B    H  
ATOM   3420  H2  HOH B1133      19.881  15.649  -0.174  1.00  0.00      B    H  
ATOM   3421  O   HOH B1134       2.249  30.956  24.735  1.00  0.00      B    O  
ATOM   3422  H1  HOH B1134       3.217  30.692  24.543  1.00  0.00      B    H  
ATOM   3423  H2  HOH B1134       1.686  30.116  24.618  1.00  0.00      B    H  
ATOM   3424  O   HOH B1135       2.852  21.330  13.899  1.00  0.00      B    O  
ATOM   3425  H1  HOH B1135       2.221  20.500  14.021  1.00  0.00      B    H  
ATOM   3426  H2  HOH B1135       3.762  20.946  13.592  1.00  0.00      B    H  
ATOM   3427  O   HOH B1136      26.476  16.839   8.386  1.00  0.00      B    O  
ATOM   3428  H1  HOH B1136      25.643  16.523   8.865  1.00  0.00      B    H  
ATOM   3429  H2  HOH B1136      26.211  17.077   7.380  1.00  0.00      B    H  
ATOM   3430  O   HOH B1137      15.311  17.392  28.223  1.00  0.00      B    O  
ATOM   3431  H1  HOH B1137      14.966  17.908  27.412  1.00  0.00      B    H  
ATOM   3432  H2  HOH B1137      15.305  16.366  27.918  1.00  0.00      B    H  
ATOM   3433  O   HOH B1138      26.149  19.991  22.498  1.00  0.00      B    O  
ATOM   3434  H1  HOH B1138      25.721  19.102  22.828  1.00  0.00      B    H  
ATOM   3435  H2  HOH B1138      26.743  20.382  23.138  1.00  0.00      B    H  
ATOM   3436  O   HOH B1139       8.378   6.056  14.938  1.00  0.00      B    O  
ATOM   3437  H1  HOH B1139       8.993   5.298  14.579  1.00  0.00      B    H  
ATOM   3438  H2  HOH B1139       7.668   5.630  15.501  1.00  0.00      B    H  
ATOM   3439  O   HOH B1140      23.639   8.396  21.276  1.00  0.00      B    O  
ATOM   3440  H1  HOH B1140      23.886   7.450  21.530  1.00  0.00      B    H  
ATOM   3441  H2  HOH B1140      23.454   8.484  20.299  1.00  0.00      B    H  
ATOM   3442  O   HOH B1141      15.326  30.931  28.956  1.00  0.00      B    O  
ATOM   3443  H1  HOH B1141      15.309  30.777  29.910  1.00  0.00      B    H  
ATOM   3444  H2  HOH B1141      15.655  30.055  28.541  1.00  0.00      B    H  
ATOM   3445  O   HOH B1142      24.416  14.288  32.307  1.00  0.00      B    O  
ATOM   3446  H1  HOH B1142      24.879  14.814  31.519  1.00  0.00      B    H  
ATOM   3447  H2  HOH B1142      24.019  14.991  32.899  1.00  0.00      B    H  
ATOM   3448  O   HOH B1143      23.975  36.075  26.606  1.00  0.00      B    O  
ATOM   3449  H1  HOH B1143      24.524  36.103  25.793  1.00  0.00      B    H  
ATOM   3450  H2  HOH B1143      23.120  36.631  26.430  1.00  0.00      B    H  
ATOM   3451  O   HOH B1144      32.520  20.783  16.461  1.00  0.00      B    O  
ATOM   3452  H1  HOH B1144      32.627  21.056  17.439  1.00  0.00      B    H  
ATOM   3453  H2  HOH B1144      33.285  21.255  15.998  1.00  0.00      B    H  
ATOM   3454  O   HOH B1145       9.862  27.893  29.832  1.00  0.00      B    O  
ATOM   3455  H1  HOH B1145      10.095  27.567  28.890  1.00  0.00      B    H  
ATOM   3456  H2  HOH B1145       9.297  27.190  30.259  1.00  0.00      B    H  
ATOM   3457  O   HOH B1146      16.427  38.497  19.714  1.00  0.00      B    O  
ATOM   3458  H1  HOH B1146      17.253  38.619  20.353  1.00  0.00      B    H  
ATOM   3459  H2  HOH B1146      15.772  37.804  20.122  1.00  0.00      B    H  
ATOM   3460  O   HOH B1147      28.017   4.103  10.863  1.00  0.00      B    O  
ATOM   3461  H1  HOH B1147      28.269   5.007  10.612  1.00  0.00      B    H  
ATOM   3462  H2  HOH B1147      28.831   3.505  10.916  1.00  0.00      B    H  
ATOM   3463  O   HOH B1148      28.358  15.904  30.694  1.00  0.00      B    O  
ATOM   3464  H1  HOH B1148      27.532  15.291  30.861  1.00  0.00      B    H  
ATOM   3465  H2  HOH B1148      29.240  15.560  30.971  1.00  0.00      B    H  
ATOM   3466  O   HOH B1149      21.922  23.936   2.500  1.00  0.00      B    O  
ATOM   3467  H1  HOH B1149      21.737  24.857   2.162  1.00  0.00      B    H  
ATOM   3468  H2  HOH B1149      22.710  23.897   3.122  1.00  0.00      B    H  
ATOM   3469  O   HOH B1150      20.547   0.280   9.143  1.00  0.00      B    O  
ATOM   3470  H1  HOH B1150      20.283  -0.057  10.071  1.00  0.00      B    H  
ATOM   3471  H2  HOH B1150      21.589   0.521   9.124  1.00  0.00      B    H  
ATOM   3472  O   HOH B1151       1.379  17.820   7.875  1.00  0.00      B    O  
ATOM   3473  H1  HOH B1151       0.506  18.283   8.101  1.00  0.00      B    H  
ATOM   3474  H2  HOH B1151       2.043  18.583   7.945  1.00  0.00      B    H  
ATOM   3475  O   HOH B1152      36.360  37.385  38.973  1.00  0.00      B    O  
ATOM   3476  H1  HOH B1152      35.654  37.899  38.414  1.00  0.00      B    H  
ATOM   3477  H2  HOH B1152      36.458  37.949  39.829  1.00  0.00      B    H  
ATOM   3478  O   HOH B1153      21.776  18.597  36.574  1.00  0.00      B    O  
ATOM   3479  H1  HOH B1153      21.875  18.371  35.619  1.00  0.00      B    H  
ATOM   3480  H2  HOH B1153      20.995  18.082  36.984  1.00  0.00      B    H  
ATOM   3481  O   HOH B1154      34.838  24.043   8.188  1.00  0.00      B    O  
ATOM   3482  H1  HOH B1154      35.018  23.073   8.463  1.00  0.00      B    H  
ATOM   3483  H2  HOH B1154      34.159  24.024   7.401  1.00  0.00      B    H  
ATOM   3484  O   HOH B1155      25.370  27.418  16.055  1.00  0.00      B    O  
ATOM   3485  H1  HOH B1155      25.471  28.240  15.449  1.00  0.00      B    H  
ATOM   3486  H2  HOH B1155      25.933  26.727  15.636  1.00  0.00      B    H  
ATOM   3487  O   HOH B1157      14.799  38.371  28.276  1.00  0.00      B    O  
ATOM   3488  H1  HOH B1157      15.721  38.116  27.890  1.00  0.00      B    H  
ATOM   3489  H2  HOH B1157      14.647  39.376  28.091  1.00  0.00      B    H  
ATOM   3490  O   HOH B1158      34.008  17.762  24.380  1.00  0.00      B    O  
ATOM   3491  H1  HOH B1158      33.960  18.593  24.889  1.00  0.00      B    H  
ATOM   3492  H2  HOH B1158      34.737  17.950  23.732  1.00  0.00      B    H  
ATOM   3493  O   HOH B1159      29.629   2.481  27.322  1.00  0.00      B    O  
ATOM   3494  H1  HOH B1159      28.947   1.717  27.274  1.00  0.00      B    H  
ATOM   3495  H2  HOH B1159      29.365   3.201  26.608  1.00  0.00      B    H  
ATOM   3496  O   HOH B1160      17.165  37.794  27.209  1.00  0.00      B    O  
ATOM   3497  H1  HOH B1160      16.861  37.875  26.264  1.00  0.00      B    H  
ATOM   3498  H2  HOH B1160      17.337  36.780  27.336  1.00  0.00      B    H  
ATOM   3499  O   HOH B1161      19.226  29.570  14.623  1.00  0.00      B    O  
ATOM   3500  H1  HOH B1161      20.006  29.778  14.042  1.00  0.00      B    H  
ATOM   3501  H2  HOH B1161      19.190  28.570  14.643  1.00  0.00      B    H  
ATOM   3502  O   HOH B1162      28.135   4.296  13.991  1.00  0.00      B    O  
ATOM   3503  H1  HOH B1162      27.332   4.812  14.192  1.00  0.00      B    H  
ATOM   3504  H2  HOH B1162      28.274   4.233  12.990  1.00  0.00      B    H  
ATOM   3505  O   HOH B1163       9.707  11.696   3.385  1.00  0.00      B    O  
ATOM   3506  H1  HOH B1163       9.485  12.458   2.795  1.00  0.00      B    H  
ATOM   3507  H2  HOH B1163      10.681  11.383   3.243  1.00  0.00      B    H  
ATOM   3508  O   HOH B1164      18.854  15.866  29.660  1.00  0.00      B    O  
ATOM   3509  H1  HOH B1164      19.583  16.002  30.355  1.00  0.00      B    H  
ATOM   3510  H2  HOH B1164      18.653  14.868  29.584  1.00  0.00      B    H  
ATOM   3511  O   HOH B1165       9.363   8.068  16.269  1.00  0.00      B    O  
ATOM   3512  H1  HOH B1165      10.242   8.293  15.908  1.00  0.00      B    H  
ATOM   3513  H2  HOH B1165       8.932   7.272  15.746  1.00  0.00      B    H  
ATOM   3514  O   HOH B1166      19.159  19.723  16.227  1.00  0.00      B    O  
ATOM   3515  H1  HOH B1166      19.907  19.416  16.824  1.00  0.00      B    H  
ATOM   3516  H2  HOH B1166      18.389  19.082  16.387  1.00  0.00      B    H  
ATOM   3517  O   HOH B1167      30.804   9.613  27.588  1.00  0.00      B    O  
ATOM   3518  H1  HOH B1167      30.611   9.786  26.601  1.00  0.00      B    H  
ATOM   3519  H2  HOH B1167      31.016  10.513  27.978  1.00  0.00      B    H  
ATOM   3520  O   HOH B1168       5.029  15.734  12.243  1.00  0.00      B    O  
ATOM   3521  H1  HOH B1168       5.086  16.153  11.382  1.00  0.00      B    H  
ATOM   3522  H2  HOH B1168       5.856  16.094  12.761  1.00  0.00      B    H  
ATOM   3523  O   HOH B1169      38.319  19.787   0.621  1.00  0.00      B    O  
ATOM   3524  H1  HOH B1169      37.832  20.128  -0.216  1.00  0.00      B    H  
ATOM   3525  H2  HOH B1169      37.850  20.244   1.412  1.00  0.00      B    H  
ATOM   3526  O   HOH B1170      32.305  30.771  22.017  1.00  0.00      B    O  
ATOM   3527  H1  HOH B1170      31.819  29.932  22.031  1.00  0.00      B    H  
ATOM   3528  H2  HOH B1170      33.234  30.510  22.488  1.00  0.00      B    H  
ATOM   3529  O   HOH B1171      17.538  10.979  14.265  1.00  0.00      B    O  
ATOM   3530  H1  HOH B1171      17.924  10.661  13.393  1.00  0.00      B    H  
ATOM   3531  H2  HOH B1171      18.161  10.683  15.010  1.00  0.00      B    H  
ATOM   3532  O   HOH B1172      11.118  25.963  13.345  1.00  0.00      B    O  
ATOM   3533  H1  HOH B1172      11.385  25.580  12.473  1.00  0.00      B    H  
ATOM   3534  H2  HOH B1172      11.263  25.238  14.041  1.00  0.00      B    H  
ATOM   3535  O   HOH B1173       2.144  29.852  38.916  1.00  0.00      B    O  
ATOM   3536  H1  HOH B1173       2.374  28.936  39.183  1.00  0.00      B    H  
ATOM   3537  H2  HOH B1173       2.963  30.138  38.398  1.00  0.00      B    H  
ATOM   3538  O   HOH B1174      12.457  32.013   5.510  1.00  0.00      B    O  
ATOM   3539  H1  HOH B1174      13.284  31.461   5.583  1.00  0.00      B    H  
ATOM   3540  H2  HOH B1174      11.947  31.804   6.397  1.00  0.00      B    H  
ATOM   3541  O   HOH B1175      32.397  16.316  17.552  1.00  0.00      B    O  
ATOM   3542  H1  HOH B1175      32.620  15.508  16.961  1.00  0.00      B    H  
ATOM   3543  H2  HOH B1175      32.948  17.107  17.190  1.00  0.00      B    H  
ATOM   3544  O   HOH B1176      29.436   4.852  19.873  1.00  0.00      B    O  
ATOM   3545  H1  HOH B1176      29.152   3.929  20.043  1.00  0.00      B    H  
ATOM   3546  H2  HOH B1176      29.064   5.097  18.925  1.00  0.00      B    H  
ATOM   3547  O   HOH B1177      26.105  36.648  29.974  1.00  0.00      B    O  
ATOM   3548  H1  HOH B1177      26.223  36.771  30.977  1.00  0.00      B    H  
ATOM   3549  H2  HOH B1177      25.693  35.732  29.854  1.00  0.00      B    H  
ATOM   3550  O   HOH B1178      28.978  28.706  29.518  1.00  0.00      B    O  
ATOM   3551  H1  HOH B1178      29.718  29.353  29.798  1.00  0.00      B    H  
ATOM   3552  H2  HOH B1178      28.121  29.159  29.802  1.00  0.00      B    H  
ATOM   3553  O   HOH B1179      17.818  34.399  38.947  1.00  0.00      B    O  
ATOM   3554  H1  HOH B1179      17.902  33.506  39.505  1.00  0.00      B    H  
ATOM   3555  H2  HOH B1179      16.882  34.436  38.529  1.00  0.00      B    H  
ATOM   3556  O   HOH B1180      19.674  11.469   3.884  1.00  0.00      B    O  
ATOM   3557  H1  HOH B1180      19.008  10.721   3.672  1.00  0.00      B    H  
ATOM   3558  H2  HOH B1180      20.380  11.633   3.122  1.00  0.00      B    H  
ATOM   3559  O   HOH B1181      20.653  37.412  29.284  1.00  0.00      B    O  
ATOM   3560  H1  HOH B1181      20.248  37.768  30.136  1.00  0.00      B    H  
ATOM   3561  H2  HOH B1181      21.608  37.101  29.577  1.00  0.00      B    H  
ATOM   3562  O   HOH B1182       0.493   6.086  35.494  1.00  0.00      B    O  
ATOM   3563  H1  HOH B1182       1.082   5.469  34.937  1.00  0.00      B    H  
ATOM   3564  H2  HOH B1182       0.029   5.522  36.169  1.00  0.00      B    H  
ATOM   3565  O   HOH B1183      11.981  21.992  36.966  1.00  0.00      B    O  
ATOM   3566  H1  HOH B1183      12.545  22.545  36.325  1.00  0.00      B    H  
ATOM   3567  H2  HOH B1183      12.313  22.085  37.873  1.00  0.00      B    H  
ATOM   3568  O   HOH B1184      29.698  32.116   7.086  1.00  0.00      B    O  
ATOM   3569  H1  HOH B1184      28.685  32.242   7.089  1.00  0.00      B    H  
ATOM   3570  H2  HOH B1184      30.018  32.637   7.889  1.00  0.00      B    H  
ATOM   3571  O   HOH B1185      34.282   9.674  21.421  1.00  0.00      B    O  
ATOM   3572  H1  HOH B1185      34.840   9.871  22.262  1.00  0.00      B    H  
ATOM   3573  H2  HOH B1185      34.094   8.680  21.377  1.00  0.00      B    H  
ATOM   3574  O   HOH B1186      38.801   5.201  20.797  1.00  0.00      B    O  
ATOM   3575  H1  HOH B1186      39.122   6.118  21.244  1.00  0.00      B    H  
ATOM   3576  H2  HOH B1186      37.809   5.329  20.510  1.00  0.00      B    H  
ATOM   3577  O   HOH B1187      21.961  22.955  31.555  1.00  0.00      B    O  
ATOM   3578  H1  HOH B1187      21.814  21.962  31.683  1.00  0.00      B    H  
ATOM   3579  H2  HOH B1187      21.512  23.457  32.364  1.00  0.00      B    H  
ATOM   3580  O   HOH B1188       7.535   2.219  16.199  1.00  0.00      B    O  
ATOM   3581  H1  HOH B1188       8.181   1.464  16.221  1.00  0.00      B    H  
ATOM   3582  H2  HOH B1188       7.545   2.702  17.094  1.00  0.00      B    H  
ATOM   3583  O   HOH B1189       0.559  32.840  18.601  1.00  0.00      B    O  
ATOM   3584  H1  HOH B1189       1.049  32.666  19.513  1.00  0.00      B    H  
ATOM   3585  H2  HOH B1189       0.916  32.183  17.920  1.00  0.00      B    H  
ATOM   3586  O   HOH B1190      13.260   2.113  20.836  1.00  0.00      B    O  
ATOM   3587  H1  HOH B1190      13.323   1.345  20.100  1.00  0.00      B    H  
ATOM   3588  H2  HOH B1190      12.978   1.718  21.711  1.00  0.00      B    H  
ATOM   3589  O   HOH B1191      36.144  35.094   8.689  1.00  0.00      B    O  
ATOM   3590  H1  HOH B1191      35.398  35.631   9.218  1.00  0.00      B    H  
ATOM   3591  H2  HOH B1191      35.673  34.648   7.939  1.00  0.00      B    H  
ATOM   3592  O   HOH B1192       8.551  15.881  31.547  1.00  0.00      B    O  
ATOM   3593  H1  HOH B1192       7.784  15.987  32.247  1.00  0.00      B    H  
ATOM   3594  H2  HOH B1192       9.400  16.201  32.029  1.00  0.00      B    H  
ATOM   3595  O   HOH B1193      30.401  36.601  28.749  1.00  0.00      B    O  
ATOM   3596  H1  HOH B1193      29.674  36.639  29.444  1.00  0.00      B    H  
ATOM   3597  H2  HOH B1193      31.134  37.243  29.052  1.00  0.00      B    H  
ATOM   3598  O   HOH B1194      34.219  14.709  30.187  1.00  0.00      B    O  
ATOM   3599  H1  HOH B1194      35.068  14.131  30.161  1.00  0.00      B    H  
ATOM   3600  H2  HOH B1194      34.150  15.105  31.170  1.00  0.00      B    H  
ATOM   3601  O   HOH B1195      19.695   2.178  20.411  1.00  0.00      B    O  
ATOM   3602  H1  HOH B1195      19.240   1.448  19.799  1.00  0.00      B    H  
ATOM   3603  H2  HOH B1195      20.486   2.587  19.850  1.00  0.00      B    H  
ATOM   3604  O   HOH B1196       8.575   4.316   7.633  1.00  0.00      B    O  
ATOM   3605  H1  HOH B1196       7.874   3.614   7.367  1.00  0.00      B    H  
ATOM   3606  H2  HOH B1196       8.376   5.162   7.061  1.00  0.00      B    H  
ATOM   3607  O   HOH B1197      22.998   9.788  33.905  1.00  0.00      B    O  
ATOM   3608  H1  HOH B1197      23.896   9.409  33.943  1.00  0.00      B    H  
ATOM   3609  H2  HOH B1197      22.949  10.452  33.152  1.00  0.00      B    H  
ATOM   3610  O   HOH B1198      22.292  35.714  21.296  1.00  0.00      B    O  
ATOM   3611  H1  HOH B1198      22.496  36.181  22.162  1.00  0.00      B    H  
ATOM   3612  H2  HOH B1198      22.004  36.458  20.606  1.00  0.00      B    H  
ATOM   3613  O   HOH B1199       1.715  33.697  25.045  1.00  0.00      B    O  
ATOM   3614  H1  HOH B1199       0.815  33.676  25.430  1.00  0.00      B    H  
ATOM   3615  H2  HOH B1199       1.958  32.778  24.742  1.00  0.00      B    H  
ATOM   3616  O   HOH B1200       4.751  17.651  20.984  1.00  0.00      B    O  
ATOM   3617  H1  HOH B1200       5.213  17.270  21.802  1.00  0.00      B    H  
ATOM   3618  H2  HOH B1200       4.473  16.870  20.373  1.00  0.00      B    H  
ATOM   3619  O   HOH B1201      38.268  19.396  13.053  1.00  0.00      B    O  
ATOM   3620  H1  HOH B1201      37.639  18.991  12.380  1.00  0.00      B    H  
ATOM   3621  H2  HOH B1201      38.022  20.403  13.116  1.00  0.00      B    H  
ATOM   3622  O   HOH B1202      24.191  11.859  13.191  1.00  0.00      B    O  
ATOM   3623  H1  HOH B1202      23.485  11.367  12.661  1.00  0.00      B    H  
ATOM   3624  H2  HOH B1202      24.761  12.338  12.563  1.00  0.00      B    H  
ATOM   3625  O   HOH B1203      29.358   4.885   8.400  1.00  0.00      B    O  
ATOM   3626  H1  HOH B1203      28.836   5.612   7.881  1.00  0.00      B    H  
ATOM   3627  H2  HOH B1203      29.949   5.318   9.071  1.00  0.00      B    H  
ATOM   3628  O   HOH B1204      21.488   7.890  35.353  1.00  0.00      B    O  
ATOM   3629  H1  HOH B1204      21.561   8.337  34.443  1.00  0.00      B    H  
ATOM   3630  H2  HOH B1204      22.106   7.066  35.436  1.00  0.00      B    H  
ATOM   3631  O   HOH B1205      17.931  32.025  29.694  1.00  0.00      B    O  
ATOM   3632  H1  HOH B1205      17.818  31.509  28.840  1.00  0.00      B    H  
ATOM   3633  H2  HOH B1205      18.472  31.458  30.355  1.00  0.00      B    H  
ATOM   3634  O   HOH B1206       3.475   2.671   1.248  1.00  0.00      B    O  
ATOM   3635  H1  HOH B1206       2.848   2.151   0.598  1.00  0.00      B    H  
ATOM   3636  H2  HOH B1206       4.435   2.216   1.223  1.00  0.00      B    H  
ATOM   3637  O   HOH B1207      21.627  20.142  31.196  1.00  0.00      B    O  
ATOM   3638  H1  HOH B1207      21.316  19.637  30.358  1.00  0.00      B    H  
ATOM   3639  H2  HOH B1207      22.592  20.004  31.342  1.00  0.00      B    H  
ATOM   3640  O   HOH B1208      24.721   9.973   4.843  1.00  0.00      B    O  
ATOM   3641  H1  HOH B1208      25.196  10.871   5.093  1.00  0.00      B    H  
ATOM   3642  H2  HOH B1208      23.655  10.161   4.707  1.00  0.00      B    H  
ATOM   3643  O   HOH B1209      24.590  18.636  30.384  1.00  0.00      B    O  
ATOM   3644  H1  HOH B1209      24.553  19.314  31.172  1.00  0.00      B    H  
ATOM   3645  H2  HOH B1209      25.503  18.753  29.999  1.00  0.00      B    H  
ATOM   3646  O   HOH B1210      14.670   9.440   7.560  1.00  0.00      B    O  
ATOM   3647  H1  HOH B1210      15.177   8.629   7.088  1.00  0.00      B    H  
ATOM   3648  H2  HOH B1210      14.936   9.465   8.514  1.00  0.00      B    H  
ATOM   3649  O   HOH B1211       7.966  20.412  10.891  1.00  0.00      B    O  
ATOM   3650  H1  HOH B1211       7.123  20.531  10.364  1.00  0.00      B    H  
ATOM   3651  H2  HOH B1211       8.010  19.418  11.166  1.00  0.00      B    H  
ATOM   3652  O   HOH B1212       5.398   0.106  19.190  1.00  0.00      B    O  
ATOM   3653  H1  HOH B1212       5.107   0.319  18.244  1.00  0.00      B    H  
ATOM   3654  H2  HOH B1212       5.785   0.947  19.640  1.00  0.00      B    H  
ATOM   3655  O   HOH B1213      15.005  27.740   9.976  1.00  0.00      B    O  
ATOM   3656  H1  HOH B1213      14.440  26.981   9.587  1.00  0.00      B    H  
ATOM   3657  H2  HOH B1213      14.694  28.597   9.548  1.00  0.00      B    H  
ATOM   3658  O   HOH B1214       8.337  21.073   6.963  1.00  0.00      B    O  
ATOM   3659  H1  HOH B1214       7.524  21.213   7.495  1.00  0.00      B    H  
ATOM   3660  H2  HOH B1214       9.088  21.743   7.274  1.00  0.00      B    H  
ATOM   3661  O   HOH B1215       4.172  15.498  19.411  1.00  0.00      B    O  
ATOM   3662  H1  HOH B1215       3.720  14.681  19.855  1.00  0.00      B    H  
ATOM   3663  H2  HOH B1215       3.780  15.586  18.470  1.00  0.00      B    H  
ATOM   3664  O   HOH B1216      37.385  25.520  27.535  1.00  0.00      B    O  
ATOM   3665  H1  HOH B1216      37.919  26.241  27.998  1.00  0.00      B    H  
ATOM   3666  H2  HOH B1216      38.106  24.882  27.089  1.00  0.00      B    H  
ATOM   3667  O   HOH B1217       4.144  10.657  31.064  1.00  0.00      B    O  
ATOM   3668  H1  HOH B1217       3.579  11.442  31.364  1.00  0.00      B    H  
ATOM   3669  H2  HOH B1217       4.988  11.105  30.668  1.00  0.00      B    H  
ATOM   3670  O   HOH B1218      21.493  35.339   1.590  1.00  0.00      B    O  
ATOM   3671  H1  HOH B1218      20.663  34.934   2.095  1.00  0.00      B    H  
ATOM   3672  H2  HOH B1218      21.707  34.651   0.831  1.00  0.00      B    H  
ATOM   3673  O   HOH B1219      36.545  32.968  36.871  1.00  0.00      B    O  
ATOM   3674  H1  HOH B1219      36.819  33.260  37.759  1.00  0.00      B    H  
ATOM   3675  H2  HOH B1219      35.785  32.337  36.991  1.00  0.00      B    H  
ATOM   3676  O   HOH B1220       6.606  17.377   2.391  1.00  0.00      B    O  
ATOM   3677  H1  HOH B1220       5.657  17.382   2.814  1.00  0.00      B    H  
ATOM   3678  H2  HOH B1220       7.106  18.218   2.617  1.00  0.00      B    H  
ATOM   3679  O   HOH B1221       9.463  16.636   3.028  1.00  0.00      B    O  
ATOM   3680  H1  HOH B1221       8.470  16.589   2.967  1.00  0.00      B    H  
ATOM   3681  H2  HOH B1221       9.692  16.377   4.004  1.00  0.00      B    H  
ATOM   3682  O   HOH B1222       1.709  11.878   6.057  1.00  0.00      B    O  
ATOM   3683  H1  HOH B1222       1.372  11.259   5.373  1.00  0.00      B    H  
ATOM   3684  H2  HOH B1222       2.024  11.287   6.854  1.00  0.00      B    H  
ATOM   3685  O   HOH B1223      29.028  13.304  27.788  1.00  0.00      B    O  
ATOM   3686  H1  HOH B1223      30.018  13.133  27.919  1.00  0.00      B    H  
ATOM   3687  H2  HOH B1223      28.580  12.468  28.159  1.00  0.00      B    H  
ATOM   3688  O   HOH B1224      31.731  28.580  19.150  1.00  0.00      B    O  
ATOM   3689  H1  HOH B1224      32.542  28.610  18.504  1.00  0.00      B    H  
ATOM   3690  H2  HOH B1224      31.214  29.476  19.083  1.00  0.00      B    H  
ATOM   3691  O   HOH B1225       6.404  21.423  25.191  1.00  0.00      B    O  
ATOM   3692  H1  HOH B1225       6.517  21.303  26.169  1.00  0.00      B    H  
ATOM   3693  H2  HOH B1225       7.227  21.037  24.796  1.00  0.00      B    H  
ATOM   3694  O   HOH B1226      10.620   1.841   4.781  1.00  0.00      B    O  
ATOM   3695  H1  HOH B1226      11.518   1.866   5.200  1.00  0.00      B    H  
ATOM   3696  H2  HOH B1226      10.128   0.968   5.110  1.00  0.00      B    H  
ATOM   3697  O   HOH B1227      17.980   5.901   3.957  1.00  0.00      B    O  
ATOM   3698  H1  HOH B1227      18.051   6.279   4.909  1.00  0.00      B    H  
ATOM   3699  H2  HOH B1227      18.690   5.205   3.912  1.00  0.00      B    H  
ATOM   3700  O   HOH B1228      16.901  15.511  13.780  1.00  0.00      B    O  
ATOM   3701  H1  HOH B1228      16.933  15.217  14.733  1.00  0.00      B    H  
ATOM   3702  H2  HOH B1228      17.474  14.833  13.310  1.00  0.00      B    H  
ATOM   3703  O   HOH B1229      18.106  13.473  12.669  1.00  0.00      B    O  
ATOM   3704  H1  HOH B1229      17.617  12.778  13.148  1.00  0.00      B    H  
ATOM   3705  H2  HOH B1229      18.803  13.044  12.012  1.00  0.00      B    H  
ATOM   3706  O   HOH B1230      11.008   4.034  26.964  1.00  0.00      B    O  
ATOM   3707  H1  HOH B1230      10.140   3.544  26.781  1.00  0.00      B    H  
ATOM   3708  H2  HOH B1230      10.971   4.368  27.923  1.00  0.00      B    H  
ATOM   3709  O   HOH B1231      23.072  22.905  14.540  1.00  0.00      B    O  
ATOM   3710  H1  HOH B1231      23.474  23.394  13.748  1.00  0.00      B    H  
ATOM   3711  H2  HOH B1231      23.017  23.503  15.306  1.00  0.00      B    H  
ATOM   3712  O   HOH B1232       1.933  19.076  20.787  1.00  0.00      B    O  
ATOM   3713  H1  HOH B1232       1.851  18.187  21.301  1.00  0.00      B    H  
ATOM   3714  H2  HOH B1232       2.800  19.013  20.272  1.00  0.00      B    H  
ATOM   3715  O   HOH B1233      16.002  20.344   3.014  1.00  0.00      B    O  
ATOM   3716  H1  HOH B1233      15.650  19.677   2.296  1.00  0.00      B    H  
ATOM   3717  H2  HOH B1233      16.648  19.903   3.646  1.00  0.00      B    H  
ATOM   3718  O   HOH B1234       2.683  35.432  32.289  1.00  0.00      B    O  
ATOM   3719  H1  HOH B1234       3.246  35.089  33.041  1.00  0.00      B    H  
ATOM   3720  H2  HOH B1234       2.519  34.616  31.702  1.00  0.00      B    H  
ATOM   3721  O   HOH B1235      19.935  28.222  24.377  1.00  0.00      B    O  
ATOM   3722  H1  HOH B1235      19.775  28.027  23.409  1.00  0.00      B    H  
ATOM   3723  H2  HOH B1235      19.045  28.342  24.761  1.00  0.00      B    H  
ATOM   3724  O   HOH B1236      22.696  26.931  25.564  1.00  0.00      B    O  
ATOM   3725  H1  HOH B1236      22.397  26.079  26.103  1.00  0.00      B    H  
ATOM   3726  H2  HOH B1236      21.874  27.554  25.576  1.00  0.00      B    H  
ATOM   3727  O   HOH B1237      26.455  24.977  37.461  1.00  0.00      B    O  
ATOM   3728  H1  HOH B1237      26.005  24.483  36.720  1.00  0.00      B    H  
ATOM   3729  H2  HOH B1237      27.375  24.542  37.603  1.00  0.00      B    H  
ATOM   3730  O   HOH B1238      19.263   1.125  36.777  1.00  0.00      B    O  
ATOM   3731  H1  HOH B1238      19.798   1.037  37.638  1.00  0.00      B    H  
ATOM   3732  H2  HOH B1238      18.401   0.597  36.950  1.00  0.00      B    H  
ATOM   3733  O   HOH B1239       0.331  12.458  20.116  1.00  0.00      B    O  
ATOM   3734  H1  HOH B1239       0.878  12.359  19.261  1.00  0.00      B    H  
ATOM   3735  H2  HOH B1239      -0.562  11.976  20.102  1.00  0.00      B    H  
ATOM   3736  O   HOH B1240      32.551  19.040  13.628  1.00  0.00      B    O  
ATOM   3737  H1  HOH B1240      31.625  18.792  14.018  1.00  0.00      B    H  
ATOM   3738  H2  HOH B1240      32.978  18.157  13.538  1.00  0.00      B    H  
ATOM   3739  O   HOH B1241      33.771  21.436  13.302  1.00  0.00      B    O  
ATOM   3740  H1  HOH B1241      33.293  20.465  13.350  1.00  0.00      B    H  
ATOM   3741  H2  HOH B1241      34.100  21.680  14.238  1.00  0.00      B    H  
ATOM   3742  O   HOH B1242       1.387  17.423  37.889  1.00  0.00      B    O  
ATOM   3743  H1  HOH B1242       2.381  17.306  37.790  1.00  0.00      B    H  
ATOM   3744  H2  HOH B1242       0.928  16.600  38.301  1.00  0.00      B    H  
ATOM   3745  O   HOH B1243      30.178  18.103  14.181  1.00  0.00      B    O  
ATOM   3746  H1  HOH B1243      30.279  18.486  15.134  1.00  0.00      B    H  
ATOM   3747  H2  HOH B1243      30.217  17.042  14.159  1.00  0.00      B    H  
ATOM   3748  O   HOH B1244      15.693  17.436  37.246  1.00  0.00      B    O  
ATOM   3749  H1  HOH B1244      16.386  16.686  37.371  1.00  0.00      B    H  
ATOM   3750  H2  HOH B1244      14.807  17.088  37.559  1.00  0.00      B    H  
ATOM   3751  O   HOH B1245       1.934  20.221  38.689  1.00  0.00      B    O  
ATOM   3752  H1  HOH B1245       1.320  20.928  39.059  1.00  0.00      B    H  
ATOM   3753  H2  HOH B1245       1.354  19.391  38.508  1.00  0.00      B    H  
ATOM   3754  O   HOH B1246       3.554   8.539  28.529  1.00  0.00      B    O  
ATOM   3755  H1  HOH B1246       2.847   8.540  29.261  1.00  0.00      B    H  
ATOM   3756  H2  HOH B1246       2.998   8.639  27.683  1.00  0.00      B    H  
ATOM   3757  O   HOH B1247      21.926  20.385  14.799  1.00  0.00      B    O  
ATOM   3758  H1  HOH B1247      22.308  21.330  14.579  1.00  0.00      B    H  
ATOM   3759  H2  HOH B1247      22.299  20.014  15.717  1.00  0.00      B    H  
ATOM   3760  O   HOH B1248      20.516  28.081  21.280  1.00  0.00      B    O  
ATOM   3761  H1  HOH B1248      20.033  27.152  21.154  1.00  0.00      B    H  
ATOM   3762  H2  HOH B1248      21.485  27.903  21.381  1.00  0.00      B    H  
ATOM   3763  O   HOH B1249       1.812  33.155  28.251  1.00  0.00      B    O  
ATOM   3764  H1  HOH B1249       1.494  32.195  28.148  1.00  0.00      B    H  
ATOM   3765  H2  HOH B1249       2.168  33.456  27.355  1.00  0.00      B    H  
ATOM   3766  O   HOH B1250      22.434  22.252  19.531  1.00  0.00      B    O  
ATOM   3767  H1  HOH B1250      23.229  22.288  20.119  1.00  0.00      B    H  
ATOM   3768  H2  HOH B1250      22.081  21.286  19.398  1.00  0.00      B    H  
ATOM   3769  O   HOH B1251      12.437  28.348  35.144  1.00  0.00      B    O  
ATOM   3770  H1  HOH B1251      12.481  28.759  34.212  1.00  0.00      B    H  
ATOM   3771  H2  HOH B1251      11.578  27.896  35.340  1.00  0.00      B    H  
ATOM   3772  O   HOH B1252      21.780  18.828   2.527  1.00  0.00      B    O  
ATOM   3773  H1  HOH B1252      21.450  17.968   2.923  1.00  0.00      B    H  
ATOM   3774  H2  HOH B1252      22.767  19.047   2.714  1.00  0.00      B    H  
ATOM   3775  O   HOH B1253      27.811   6.548   6.695  1.00  0.00      B    O  
ATOM   3776  H1  HOH B1253      27.693   7.402   7.242  1.00  0.00      B    H  
ATOM   3777  H2  HOH B1253      27.827   6.764   5.703  1.00  0.00      B    H  
ATOM   3778  O   HOH B1254      18.518  16.317  26.799  1.00  0.00      B    O  
ATOM   3779  H1  HOH B1254      18.532  16.051  27.805  1.00  0.00      B    H  
ATOM   3780  H2  HOH B1254      18.798  17.255  26.835  1.00  0.00      B    H  
ATOM   3781  O   HOH B1255      16.841   2.556  27.754  1.00  0.00      B    O  
ATOM   3782  H1  HOH B1255      16.977   3.303  27.066  1.00  0.00      B    H  
ATOM   3783  H2  HOH B1255      15.871   2.521  27.947  1.00  0.00      B    H  
ATOM   3784  O   HOH B1256      18.535  21.705  18.872  1.00  0.00      B    O  
ATOM   3785  H1  HOH B1256      18.637  20.872  19.480  1.00  0.00      B    H  
ATOM   3786  H2  HOH B1256      18.471  21.392  17.891  1.00  0.00      B    H  
ATOM   3787  O   HOH B1257      36.102  12.508  15.346  1.00  0.00      B    O  
ATOM   3788  H1  HOH B1257      36.904  12.277  14.729  1.00  0.00      B    H  
ATOM   3789  H2  HOH B1257      35.315  12.684  14.722  1.00  0.00      B    H  
ATOM   3790  O   HOH B1258      14.783  33.157  27.395  1.00  0.00      B    O  
ATOM   3791  H1  HOH B1258      14.004  33.642  27.764  1.00  0.00      B    H  
ATOM   3792  H2  HOH B1258      15.052  32.379  28.030  1.00  0.00      B    H  
ATOM   3793  O   HOH B1259      32.178  32.409  38.293  1.00  0.00      B    O  
ATOM   3794  H1  HOH B1259      31.316  31.988  38.540  1.00  0.00      B    H  
ATOM   3795  H2  HOH B1259      32.515  32.722  39.261  1.00  0.00      B    H  
ATOM   3796  O   HOH B1260      17.351  25.551  31.178  1.00  0.00      B    O  
ATOM   3797  H1  HOH B1260      16.862  25.028  30.494  1.00  0.00      B    H  
ATOM   3798  H2  HOH B1260      16.851  25.595  32.026  1.00  0.00      B    H  
ATOM   3799  O   HOH B1261       2.920   3.870  10.182  1.00  0.00      B    O  
ATOM   3800  H1  HOH B1261       2.930   2.962  10.524  1.00  0.00      B    H  
ATOM   3801  H2  HOH B1261       3.838   4.030   9.755  1.00  0.00      B    H  
ATOM   3802  O   HOH B1262      36.945  34.276  28.477  1.00  0.00      B    O  
ATOM   3803  H1  HOH B1262      36.431  33.808  29.232  1.00  0.00      B    H  
ATOM   3804  H2  HOH B1262      37.835  34.536  28.862  1.00  0.00      B    H  
ATOM   3805  O   HOH B1263      30.424  17.068  19.039  1.00  0.00      B    O  
ATOM   3806  H1  HOH B1263      30.408  18.057  19.181  1.00  0.00      B    H  
ATOM   3807  H2  HOH B1263      31.067  16.812  18.351  1.00  0.00      B    H  
ATOM   3808  O   HOH B1264      25.777  12.547   4.979  1.00  0.00      B    O  
ATOM   3809  H1  HOH B1264      25.841  12.186   4.007  1.00  0.00      B    H  
ATOM   3810  H2  HOH B1264      24.833  12.837   5.182  1.00  0.00      B    H  
ATOM   3811  O   HOH B1265      11.640  20.296  26.288  1.00  0.00      B    O  
ATOM   3812  H1  HOH B1265      11.538  19.291  26.169  1.00  0.00      B    H  
ATOM   3813  H2  HOH B1265      12.584  20.601  26.144  1.00  0.00      B    H  
ATOM   3814  O   HOH B1266      25.509  15.072  30.088  1.00  0.00      B    O  
ATOM   3815  H1  HOH B1266      26.028  15.828  29.698  1.00  0.00      B    H  
ATOM   3816  H2  HOH B1266      24.876  14.816  29.341  1.00  0.00      B    H  
ATOM   3817  O   HOH B1267      15.261  14.728  35.730  1.00  0.00      B    O  
ATOM   3818  H1  HOH B1267      15.647  15.190  34.902  1.00  0.00      B    H  
ATOM   3819  H2  HOH B1267      15.944  14.882  36.436  1.00  0.00      B    H  
ATOM   3820  O   HOH B1268      15.695  19.699  13.988  1.00  0.00      B    O  
ATOM   3821  H1  HOH B1268      15.194  19.021  14.467  1.00  0.00      B    H  
ATOM   3822  H2  HOH B1268      15.930  19.256  13.066  1.00  0.00      B    H  
ATOM   3823  O   HOH B1269       5.232   6.189  37.240  1.00  0.00      B    O  
ATOM   3824  H1  HOH B1269       5.644   6.844  36.604  1.00  0.00      B    H  
ATOM   3825  H2  HOH B1269       5.831   6.234  38.085  1.00  0.00      B    H  
ATOM   3826  O   HOH B1270      29.239  25.816  24.042  1.00  0.00      B    O  
ATOM   3827  H1  HOH B1270      28.195  25.906  23.981  1.00  0.00      B    H  
ATOM   3828  H2  HOH B1270      29.348  24.980  24.578  1.00  0.00      B    H  
ATOM   3829  O   HOH B1271      32.822   5.362  33.725  1.00  0.00      B    O  
ATOM   3830  H1  HOH B1271      33.285   6.080  33.192  1.00  0.00      B    H  
ATOM   3831  H2  HOH B1271      33.487   5.099  34.428  1.00  0.00      B    H  
ATOM   3832  O   HOH B1272      17.600  14.031  15.980  1.00  0.00      B    O  
ATOM   3833  H1  HOH B1272      17.892  13.484  15.149  1.00  0.00      B    H  
ATOM   3834  H2  HOH B1272      18.410  14.084  16.643  1.00  0.00      B    H  
ATOM   3835  O   HOH B1273      23.589  22.152   6.168  1.00  0.00      B    O  
ATOM   3836  H1  HOH B1273      24.086  21.966   7.042  1.00  0.00      B    H  
ATOM   3837  H2  HOH B1273      22.743  21.612   6.187  1.00  0.00      B    H  
ATOM   3838  O   HOH B1274      35.226  20.485  30.598  1.00  0.00      B    O  
ATOM   3839  H1  HOH B1274      35.210  19.519  30.336  1.00  0.00      B    H  
ATOM   3840  H2  HOH B1274      34.410  20.516  31.180  1.00  0.00      B    H  
ATOM   3841  O   HOH B1275      18.345  10.003  12.023  1.00  0.00      B    O  
ATOM   3842  H1  HOH B1275      18.416   8.995  12.242  1.00  0.00      B    H  
ATOM   3843  H2  HOH B1275      18.268  10.052  11.014  1.00  0.00      B    H  
ATOM   3844  O   HOH B1276      12.870   3.572  14.880  1.00  0.00      B    O  
ATOM   3845  H1  HOH B1276      13.230   3.089  15.679  1.00  0.00      B    H  
ATOM   3846  H2  HOH B1276      13.458   3.502  14.092  1.00  0.00      B    H  
ATOM   3847  O   HOH B1277      37.884   6.768  29.511  1.00  0.00      B    O  
ATOM   3848  H1  HOH B1277      37.836   6.893  30.533  1.00  0.00      B    H  
ATOM   3849  H2  HOH B1277      38.515   6.004  29.439  1.00  0.00      B    H  
ATOM   3850  O   HOH B1278      32.930  14.072  16.129  1.00  0.00      B    O  
ATOM   3851  H1  HOH B1278      33.255  13.615  15.299  1.00  0.00      B    H  
ATOM   3852  H2  HOH B1278      32.203  13.517  16.608  1.00  0.00      B    H  
ATOM   3853  O   HOH B1279      39.406  20.790   3.468  1.00  0.00      B    O  
ATOM   3854  H1  HOH B1279      38.991  21.658   3.165  1.00  0.00      B    H  
ATOM   3855  H2  HOH B1279      38.863  20.368   4.219  1.00  0.00      B    H  
ATOM   3856  O   HOH B1280      23.223  20.926  34.692  1.00  0.00      B    O  
ATOM   3857  H1  HOH B1280      23.417  21.795  35.190  1.00  0.00      B    H  
ATOM   3858  H2  HOH B1280      23.043  20.204  35.389  1.00  0.00      B    H  
ATOM   3859  O   HOH B1281      22.710   2.745  38.933  1.00  0.00      B    O  
ATOM   3860  H1  HOH B1281      23.695   2.592  39.227  1.00  0.00      B    H  
ATOM   3861  H2  HOH B1281      22.505   2.030  38.260  1.00  0.00      B    H  
ATOM   3862  O   HOH B1282      23.291  25.693  10.555  1.00  0.00      B    O  
ATOM   3863  H1  HOH B1282      22.370  25.424  10.152  1.00  0.00      B    H  
ATOM   3864  H2  HOH B1282      23.806  26.046   9.752  1.00  0.00      B    H  
ATOM   3865  O   HOH B1283      34.720  36.812   5.311  1.00  0.00      B    O  
ATOM   3866  H1  HOH B1283      34.629  37.614   5.977  1.00  0.00      B    H  
ATOM   3867  H2  HOH B1283      34.477  37.117   4.357  1.00  0.00      B    H  
ATOM   3868  O   HOH B1284      31.194  31.161  18.776  1.00  0.00      B    O  
ATOM   3869  H1  HOH B1284      30.999  31.557  17.880  1.00  0.00      B    H  
ATOM   3870  H2  HOH B1284      31.954  31.721  19.138  1.00  0.00      B    H  
ATOM   3871  O   HOH B1285      35.555  32.849  20.812  1.00  0.00      B    O  
ATOM   3872  H1  HOH B1285      35.735  33.499  21.584  1.00  0.00      B    H  
ATOM   3873  H2  HOH B1285      35.830  31.919  21.134  1.00  0.00      B    H  
ATOM   3874  O   HOH B1286      27.842  33.829  25.238  1.00  0.00      B    O  
ATOM   3875  H1  HOH B1286      28.310  34.474  25.839  1.00  0.00      B    H  
ATOM   3876  H2  HOH B1286      28.482  33.678  24.454  1.00  0.00      B    H  
ATOM   3877  O   HOH B1287      31.892   3.941   0.037  1.00  0.00      B    O  
ATOM   3878  H1  HOH B1287      32.556   3.405   0.635  1.00  0.00      B    H  
ATOM   3879  H2  HOH B1287      32.386   4.750  -0.396  1.00  0.00      B    H  
ATOM   3880  O   HOH B1288      24.156  33.724   6.570  1.00  0.00      B    O  
ATOM   3881  H1  HOH B1288      24.549  33.015   7.121  1.00  0.00      B    H  
ATOM   3882  H2  HOH B1288      24.922  34.294   6.130  1.00  0.00      B    H  
ATOM   3883  O   HOH B1289      16.447  12.416  25.945  1.00  0.00      B    O  
ATOM   3884  H1  HOH B1289      16.990  12.011  26.674  1.00  0.00      B    H  
ATOM   3885  H2  HOH B1289      17.055  12.397  25.159  1.00  0.00      B    H  
ATOM   3886  O   HOH B1290      32.513  -0.179  26.524  1.00  0.00      B    O  
ATOM   3887  H1  HOH B1290      32.261  -0.444  27.495  1.00  0.00      B    H  
ATOM   3888  H2  HOH B1290      32.637   0.842  26.504  1.00  0.00      B    H  
ATOM   3889  O   HOH B1291      32.101  37.575  37.766  1.00  0.00      B    O  
ATOM   3890  H1  HOH B1291      32.402  36.924  38.461  1.00  0.00      B    H  
ATOM   3891  H2  HOH B1291      31.659  37.042  37.032  1.00  0.00      B    H  
ATOM   3892  O   HOH B1292      38.552   4.402  13.190  1.00  0.00      B    O  
ATOM   3893  H1  HOH B1292      37.756   4.537  12.480  1.00  0.00      B    H  
ATOM   3894  H2  HOH B1292      38.164   4.447  14.096  1.00  0.00      B    H  
ATOM   3895  O   HOH B1293       5.877  23.937  34.362  1.00  0.00      B    O  
ATOM   3896  H1  HOH B1293       6.293  23.745  35.298  1.00  0.00      B    H  
ATOM   3897  H2  HOH B1293       5.064  24.530  34.540  1.00  0.00      B    H  
ATOM   3898  O   HOH B1294       2.278  30.505  27.583  1.00  0.00      B    O  
ATOM   3899  H1  HOH B1294       2.335  30.586  26.543  1.00  0.00      B    H  
ATOM   3900  H2  HOH B1294       1.304  30.516  27.819  1.00  0.00      B    H  
ATOM   3901  O   HOH B1295      12.685  17.161  25.000  1.00  0.00      B    O  
ATOM   3902  H1  HOH B1295      12.627  16.920  26.001  1.00  0.00      B    H  
ATOM   3903  H2  HOH B1295      13.393  16.613  24.616  1.00  0.00      B    H  
ATOM   3904  O   HOH B1296      33.334   4.838  10.609  1.00  0.00      B    O  
ATOM   3905  H1  HOH B1296      33.479   3.992  11.173  1.00  0.00      B    H  
ATOM   3906  H2  HOH B1296      33.981   4.809   9.795  1.00  0.00      B    H  
ATOM   3907  O   HOH B1297      18.351  29.328   5.302  1.00  0.00      B    O  
ATOM   3908  H1  HOH B1297      17.546  29.198   5.841  1.00  0.00      B    H  
ATOM   3909  H2  HOH B1297      19.156  29.522   5.907  1.00  0.00      B    H  
ATOM   3910  O   HOH B1298       3.585   6.421   3.504  1.00  0.00      B    O  
ATOM   3911  H1  HOH B1298       2.864   5.847   3.038  1.00  0.00      B    H  
ATOM   3912  H2  HOH B1298       3.605   6.164   4.435  1.00  0.00      B    H  
ATOM   3913  O   HOH B1299       5.460   1.157  34.043  1.00  0.00      B    O  
ATOM   3914  H1  HOH B1299       5.724   0.803  34.945  1.00  0.00      B    H  
ATOM   3915  H2  HOH B1299       6.052   0.745  33.332  1.00  0.00      B    H  
ATOM   3916  O   HOH B1300      18.368  30.532   7.992  1.00  0.00      B    O  
ATOM   3917  H1  HOH B1300      18.648  30.848   8.940  1.00  0.00      B    H  
ATOM   3918  H2  HOH B1300      18.185  31.422   7.541  1.00  0.00      B    H  
ATOM   3919  O   HOH B1301       4.254  10.471  22.809  1.00  0.00      B    O  
ATOM   3920  H1  HOH B1301       3.717  11.123  22.274  1.00  0.00      B    H  
ATOM   3921  H2  HOH B1301       4.029  10.566  23.803  1.00  0.00      B    H  
ATOM   3922  O   HOH B1302       8.979  10.088  20.909  1.00  0.00      B    O  
ATOM   3923  H1  HOH B1302       9.289   9.614  21.737  1.00  0.00      B    H  
ATOM   3924  H2  HOH B1302       9.019   9.419  20.138  1.00  0.00      B    H  
ATOM   3925  O   HOH B1303      35.048  26.228  24.799  1.00  0.00      B    O  
ATOM   3926  H1  HOH B1303      35.034  25.357  24.186  1.00  0.00      B    H  
ATOM   3927  H2  HOH B1303      35.781  26.832  24.447  1.00  0.00      B    H  
ATOM   3928  O   HOH B1304      21.612  14.933  34.058  1.00  0.00      B    O  
ATOM   3929  H1  HOH B1304      22.614  15.031  34.271  1.00  0.00      B    H  
ATOM   3930  H2  HOH B1304      21.267  14.009  34.345  1.00  0.00      B    H  
ATOM   3931  O   HOH B1305      22.195   7.520   3.201  1.00  0.00      B    O  
ATOM   3932  H1  HOH B1305      21.398   7.843   2.601  1.00  0.00      B    H  
ATOM   3933  H2  HOH B1305      22.195   8.196   3.986  1.00  0.00      B    H  
ATOM   3934  O   HOH B1306      30.053   2.915  15.245  1.00  0.00      B    O  
ATOM   3935  H1  HOH B1306      30.296   1.970  14.980  1.00  0.00      B    H  
ATOM   3936  H2  HOH B1306      29.126   3.185  14.843  1.00  0.00      B    H  
ATOM   3937  O   HOH B1307      35.285   8.601   9.835  1.00  0.00      B    O  
ATOM   3938  H1  HOH B1307      36.061   8.874  10.425  1.00  0.00      B    H  
ATOM   3939  H2  HOH B1307      35.533   7.750   9.300  1.00  0.00      B    H  
ATOM   3940  O   HOH B1308      36.141  13.226  26.397  1.00  0.00      B    O  
ATOM   3941  H1  HOH B1308      35.784  13.236  25.494  1.00  0.00      B    H  
ATOM   3942  H2  HOH B1308      35.677  12.394  26.890  1.00  0.00      B    H  
ATOM   3943  O   HOH B1309       0.646   8.207  13.400  1.00  0.00      B    O  
ATOM   3944  H1  HOH B1309      -0.041   7.693  13.952  1.00  0.00      B    H  
ATOM   3945  H2  HOH B1309       1.111   7.587  12.767  1.00  0.00      B    H  
ATOM   3946  O   HOH B1310      15.242  35.852  15.535  1.00  0.00      B    O  
ATOM   3947  H1  HOH B1310      14.824  36.786  15.811  1.00  0.00      B    H  
ATOM   3948  H2  HOH B1310      16.054  36.088  14.975  1.00  0.00      B    H  
ATOM   3949  O   HOH B1311      16.213  17.580  12.016  1.00  0.00      B    O  
ATOM   3950  H1  HOH B1311      16.559  16.937  12.731  1.00  0.00      B    H  
ATOM   3951  H2  HOH B1311      15.209  17.352  11.857  1.00  0.00      B    H  
ATOM   3952  O   HOH B1312       2.897  23.104   2.734  1.00  0.00      B    O  
ATOM   3953  H1  HOH B1312       1.905  23.008   2.901  1.00  0.00      B    H  
ATOM   3954  H2  HOH B1312       2.958  23.688   1.935  1.00  0.00      B    H  
ATOM   3955  O   HOH B1313      20.172  25.998   6.829  1.00  0.00      B    O  
ATOM   3956  H1  HOH B1313      20.379  25.325   7.546  1.00  0.00      B    H  
ATOM   3957  H2  HOH B1313      21.101  26.347   6.585  1.00  0.00      B    H  
ATOM   3958  O   HOH B1314       1.854   8.624  30.570  1.00  0.00      B    O  
ATOM   3959  H1  HOH B1314       1.584   7.930  31.276  1.00  0.00      B    H  
ATOM   3960  H2  HOH B1314       2.289   9.314  31.097  1.00  0.00      B    H  
ATOM   3961  O   HOH B1315       0.296  21.715  21.545  1.00  0.00      B    O  
ATOM   3962  H1  HOH B1315       0.936  20.968  21.343  1.00  0.00      B    H  
ATOM   3963  H2  HOH B1315      -0.593  21.306  21.806  1.00  0.00      B    H  
ATOM   3964  O   HOH B1316       1.344  13.585  36.819  1.00  0.00      B    O  
ATOM   3965  H1  HOH B1316       2.211  14.071  36.721  1.00  0.00      B    H  
ATOM   3966  H2  HOH B1316       1.317  12.993  37.658  1.00  0.00      B    H  
ATOM   3967  O   HOH B1317      29.919  35.361   6.044  1.00  0.00      B    O  
ATOM   3968  H1  HOH B1317      30.033  34.431   6.375  1.00  0.00      B    H  
ATOM   3969  H2  HOH B1317      30.704  35.915   6.454  1.00  0.00      B    H  
ATOM   3970  O   HOH B1318      31.561  26.192   7.639  1.00  0.00      B    O  
ATOM   3971  H1  HOH B1318      32.211  25.410   7.485  1.00  0.00      B    H  
ATOM   3972  H2  HOH B1318      32.115  27.055   7.815  1.00  0.00      B    H  
ATOM   3973  O   HOH B1319      28.806  15.304  20.228  1.00  0.00      B    O  
ATOM   3974  H1  HOH B1319      29.668  15.692  19.880  1.00  0.00      B    H  
ATOM   3975  H2  HOH B1319      28.213  15.242  19.380  1.00  0.00      B    H  
ATOM   3976  O   HOH B1320      32.559   1.507  20.088  1.00  0.00      B    O  
ATOM   3977  H1  HOH B1320      33.190   2.211  20.280  1.00  0.00      B    H  
ATOM   3978  H2  HOH B1320      32.601   1.363  19.084  1.00  0.00      B    H  
ATOM   3979  O   HOH B1321       0.538  30.835  10.753  1.00  0.00      B    O  
ATOM   3980  H1  HOH B1321       0.679  30.232   9.892  1.00  0.00      B    H  
ATOM   3981  H2  HOH B1321       1.200  31.635  10.662  1.00  0.00      B    H  
ATOM   3982  O   HOH B1322       5.181  24.510  14.578  1.00  0.00      B    O  
ATOM   3983  H1  HOH B1322       4.417  24.040  15.037  1.00  0.00      B    H  
ATOM   3984  H2  HOH B1322       5.867  23.790  14.234  1.00  0.00      B    H  
ATOM   3985  O   HOH B1323      10.843  20.675   2.128  1.00  0.00      B    O  
ATOM   3986  H1  HOH B1323      11.062  20.842   3.116  1.00  0.00      B    H  
ATOM   3987  H2  HOH B1323      10.740  19.681   2.049  1.00  0.00      B    H  
ATOM   3988  O   HOH B1324      34.608  38.816  37.350  1.00  0.00      B    O  
ATOM   3989  H1  HOH B1324      34.621  39.814  37.595  1.00  0.00      B    H  
ATOM   3990  H2  HOH B1324      33.636  38.580  37.287  1.00  0.00      B    H  
ATOM   3991  O   HOH B1325       8.102   5.239  29.091  1.00  0.00      B    O  
ATOM   3992  H1  HOH B1325       8.255   4.399  29.612  1.00  0.00      B    H  
ATOM   3993  H2  HOH B1325       7.469   5.789  29.663  1.00  0.00      B    H  
ATOM   3994  O   HOH B1326      15.255  16.630   8.228  1.00  0.00      B    O  
ATOM   3995  H1  HOH B1326      16.033  16.329   8.789  1.00  0.00      B    H  
ATOM   3996  H2  HOH B1326      14.583  15.886   8.189  1.00  0.00      B    H  
ATOM   3997  O   HOH B1327       8.885  18.784  35.589  1.00  0.00      B    O  
ATOM   3998  H1  HOH B1327       7.988  18.821  35.095  1.00  0.00      B    H  
ATOM   3999  H2  HOH B1327       9.615  18.814  34.855  1.00  0.00      B    H  
ATOM   4000  O   HOH B1328      38.566  30.486  22.015  1.00  0.00      B    O  
ATOM   4001  H1  HOH B1328      39.437  30.101  21.682  1.00  0.00      B    H  
ATOM   4002  H2  HOH B1328      38.658  31.468  22.255  1.00  0.00      B    H  
ATOM   4003  O   HOH B1329      37.759   9.244  10.674  1.00  0.00      B    O  
ATOM   4004  H1  HOH B1329      38.312   8.610  10.100  1.00  0.00      B    H  
ATOM   4005  H2  HOH B1329      37.628   8.898  11.626  1.00  0.00      B    H  
ATOM   4006  O   HOH B1330      36.918  36.444  16.226  1.00  0.00      B    O  
ATOM   4007  H1  HOH B1330      36.346  35.621  16.349  1.00  0.00      B    H  
ATOM   4008  H2  HOH B1330      37.841  36.116  16.520  1.00  0.00      B    H  
ATOM   4009  O   HOH B1331      35.914  38.904   2.008  1.00  0.00      B    O  
ATOM   4010  H1  HOH B1331      35.153  38.243   2.078  1.00  0.00      B    H  
ATOM   4011  H2  HOH B1331      36.722  38.591   2.557  1.00  0.00      B    H  
ATOM   4012  O   HOH B1332       9.653  16.589  38.081  1.00  0.00      B    O  
ATOM   4013  H1  HOH B1332       9.807  17.134  37.234  1.00  0.00      B    H  
ATOM   4014  H2  HOH B1332       8.693  16.362  38.138  1.00  0.00      B    H  
ATOM   4015  O   HOH B1333      30.526   6.894   1.315  1.00  0.00      B    O  
ATOM   4016  H1  HOH B1333      29.544   7.164   1.160  1.00  0.00      B    H  
ATOM   4017  H2  HOH B1333      30.870   6.592   0.400  1.00  0.00      B    H  
ATOM   4018  O   HOH B1334       8.669  20.262  31.871  1.00  0.00      B    O  
ATOM   4019  H1  HOH B1334       9.282  19.714  32.517  1.00  0.00      B    H  
ATOM   4020  H2  HOH B1334       8.334  19.628  31.190  1.00  0.00      B    H  
ATOM   4021  O   HOH B1335      38.936  13.416   9.496  1.00  0.00      B    O  
ATOM   4022  H1  HOH B1335      39.287  12.580   9.912  1.00  0.00      B    H  
ATOM   4023  H2  HOH B1335      38.993  14.192  10.189  1.00  0.00      B    H  
ATOM   4024  O   HOH B1336       7.767  37.523  12.087  1.00  0.00      B    O  
ATOM   4025  H1  HOH B1336       7.342  37.390  13.005  1.00  0.00      B    H  
ATOM   4026  H2  HOH B1336       8.810  37.510  12.191  1.00  0.00      B    H  
ATOM   4027  O   HOH B1337      36.496  12.993   8.014  1.00  0.00      B    O  
ATOM   4028  H1  HOH B1337      37.408  13.342   8.342  1.00  0.00      B    H  
ATOM   4029  H2  HOH B1337      36.041  13.570   7.313  1.00  0.00      B    H  
ATOM   4030  O   HOH B1338      29.935  24.791  35.709  1.00  0.00      B    O  
ATOM   4031  H1  HOH B1338      29.892  23.934  35.083  1.00  0.00      B    H  
ATOM   4032  H2  HOH B1338      29.753  24.476  36.697  1.00  0.00      B    H  
ATOM   4033  O   HOH B1339       0.251  20.156  28.663  1.00  0.00      B    O  
ATOM   4034  H1  HOH B1339       1.175  20.416  28.350  1.00  0.00      B    H  
ATOM   4035  H2  HOH B1339      -0.198  19.775  27.876  1.00  0.00      B    H  
ATOM   4036  O   HOH B1340       8.393  27.654   2.869  1.00  0.00      B    O  
ATOM   4037  H1  HOH B1340       8.677  27.136   3.712  1.00  0.00      B    H  
ATOM   4038  H2  HOH B1340       7.373  27.625   2.778  1.00  0.00      B    H  
ATOM   4039  O   HOH B1341      17.052   3.704  36.822  1.00  0.00      B    O  
ATOM   4040  H1  HOH B1341      17.641   4.357  37.348  1.00  0.00      B    H  
ATOM   4041  H2  HOH B1341      17.685   3.086  36.302  1.00  0.00      B    H  
ATOM   4042  O   HOH B1342      22.883  20.231  22.825  1.00  0.00      B    O  
ATOM   4043  H1  HOH B1342      23.183  21.010  22.155  1.00  0.00      B    H  
ATOM   4044  H2  HOH B1342      23.464  19.405  22.734  1.00  0.00      B    H  
ATOM   4045  O   HOH B1343       3.800  13.234  12.018  1.00  0.00      B    O  
ATOM   4046  H1  HOH B1343       4.543  13.921  11.943  1.00  0.00      B    H  
ATOM   4047  H2  HOH B1343       3.934  12.883  12.944  1.00  0.00      B    H  
ATOM   4048  O   HOH B1344      25.965   9.379  13.473  1.00  0.00      B    O  
ATOM   4049  H1  HOH B1344      25.473  10.245  13.473  1.00  0.00      B    H  
ATOM   4050  H2  HOH B1344      25.333   8.740  12.971  1.00  0.00      B    H  
ATOM   4051  O   HOH B1345      15.117   2.530  38.389  1.00  0.00      B    O  
ATOM   4052  H1  HOH B1345      15.717   3.254  38.002  1.00  0.00      B    H  
ATOM   4053  H2  HOH B1345      15.670   1.918  39.016  1.00  0.00      B    H  
ATOM   4054  O   HOH B1346      20.177   4.586  33.548  1.00  0.00      B    O  
ATOM   4055  H1  HOH B1346      21.066   4.986  33.176  1.00  0.00      B    H  
ATOM   4056  H2  HOH B1346      20.356   4.113  34.426  1.00  0.00      B    H  
ATOM   4057  O   HOH B1347       1.999  29.208   4.134  1.00  0.00      B    O  
ATOM   4058  H1  HOH B1347       2.359  30.100   4.143  1.00  0.00      B    H  
ATOM   4059  H2  HOH B1347       1.472  29.037   5.014  1.00  0.00      B    H  
ATOM   4060  O   HOH B1348      36.738  25.138  15.774  1.00  0.00      B    O  
ATOM   4061  H1  HOH B1348      37.502  24.894  15.187  1.00  0.00      B    H  
ATOM   4062  H2  HOH B1348      36.474  26.091  15.632  1.00  0.00      B    H  
ATOM   4063  O   HOH B1349      17.638   9.326  24.705  1.00  0.00      B    O  
ATOM   4064  H1  HOH B1349      18.443   9.972  24.804  1.00  0.00      B    H  
ATOM   4065  H2  HOH B1349      17.640   8.664  25.428  1.00  0.00      B    H  
ATOM   4066  O   HOH B1350      24.176  38.506  19.936  1.00  0.00      B    O  
ATOM   4067  H1  HOH B1350      24.463  38.556  20.945  1.00  0.00      B    H  
ATOM   4068  H2  HOH B1350      23.428  37.871  19.768  1.00  0.00      B    H  
ATOM   4069  O   HOH B1351       4.643  26.866  13.143  1.00  0.00      B    O  
ATOM   4070  H1  HOH B1351       4.060  27.423  13.795  1.00  0.00      B    H  
ATOM   4071  H2  HOH B1351       4.830  25.929  13.595  1.00  0.00      B    H  
ATOM   4072  O   HOH B1352      18.475  12.841  32.706  1.00  0.00      B    O  
ATOM   4073  H1  HOH B1352      19.106  12.168  33.053  1.00  0.00      B    H  
ATOM   4074  H2  HOH B1352      18.564  12.875  31.704  1.00  0.00      B    H  
ATOM   4075  O   HOH B1353      15.863  32.167  11.635  1.00  0.00      B    O  
ATOM   4076  H1  HOH B1353      15.912  32.481  12.590  1.00  0.00      B    H  
ATOM   4077  H2  HOH B1353      16.525  31.439  11.674  1.00  0.00      B    H  
ATOM   4078  O   HOH B1354      37.967  36.215  34.555  1.00  0.00      B    O  
ATOM   4079  H1  HOH B1354      37.773  35.204  34.652  1.00  0.00      B    H  
ATOM   4080  H2  HOH B1354      37.166  36.724  34.859  1.00  0.00      B    H  
ATOM   4081  O   HOH B1355      30.844   5.606  14.052  1.00  0.00      B    O  
ATOM   4082  H1  HOH B1355      30.807   4.653  14.309  1.00  0.00      B    H  
ATOM   4083  H2  HOH B1355      31.069   6.151  14.852  1.00  0.00      B    H  
ATOM   4084  O   HOH B1356      14.027   7.394  36.915  1.00  0.00      B    O  
ATOM   4085  H1  HOH B1356      14.342   6.588  36.444  1.00  0.00      B    H  
ATOM   4086  H2  HOH B1356      13.840   8.090  36.191  1.00  0.00      B    H  
ATOM   4087  O   HOH B1357      15.316   8.119  11.691  1.00  0.00      B    O  
ATOM   4088  H1  HOH B1357      15.385   9.066  11.278  1.00  0.00      B    H  
ATOM   4089  H2  HOH B1357      15.401   7.482  10.889  1.00  0.00      B    H  
ATOM   4090  O   HOH B1358      19.205   6.316  18.282  1.00  0.00      B    O  
ATOM   4091  H1  HOH B1358      18.767   7.259  18.427  1.00  0.00      B    H  
ATOM   4092  H2  HOH B1358      18.881   5.806  19.138  1.00  0.00      B    H  
ATOM   4093  O   HOH B1359      22.116   5.901   5.655  1.00  0.00      B    O  
ATOM   4094  H1  HOH B1359      22.145   6.074   4.669  1.00  0.00      B    H  
ATOM   4095  H2  HOH B1359      22.892   6.442   6.082  1.00  0.00      B    H  
ATOM   4096  O   HOH B1360      25.059   1.270  26.275  1.00  0.00      B    O  
ATOM   4097  H1  HOH B1360      24.948   1.244  25.295  1.00  0.00      B    H  
ATOM   4098  H2  HOH B1360      24.309   1.929  26.634  1.00  0.00      B    H  
ATOM   4099  O   HOH B1361      27.812  14.476   5.528  1.00  0.00      B    O  
ATOM   4100  H1  HOH B1361      27.216  13.661   5.444  1.00  0.00      B    H  
ATOM   4101  H2  HOH B1361      28.501  14.216   6.176  1.00  0.00      B    H  
ATOM   4102  O   HOH B1362      22.294  22.479  11.758  1.00  0.00      B    O  
ATOM   4103  H1  HOH B1362      23.140  23.032  11.889  1.00  0.00      B    H  
ATOM   4104  H2  HOH B1362      22.544  21.725  11.082  1.00  0.00      B    H  
ATOM   4105  O   HOH B1363      31.270  32.127  24.274  1.00  0.00      B    O  
ATOM   4106  H1  HOH B1363      31.588  31.556  23.529  1.00  0.00      B    H  
ATOM   4107  H2  HOH B1363      30.801  32.955  23.907  1.00  0.00      B    H  
ATOM   4108  O   HOH B1364      11.539  28.469  31.930  1.00  0.00      B    O  
ATOM   4109  H1  HOH B1364      10.764  28.856  32.483  1.00  0.00      B    H  
ATOM   4110  H2  HOH B1364      11.148  28.333  30.997  1.00  0.00      B    H  
ATOM   4111  O   HOH B1365      14.592   9.172  28.430  1.00  0.00      B    O  
ATOM   4112  H1  HOH B1365      13.666   9.523  28.239  1.00  0.00      B    H  
ATOM   4113  H2  HOH B1365      14.531   8.341  29.029  1.00  0.00      B    H  
ATOM   4114  O   HOH B1366      19.636   0.307   6.477  1.00  0.00      B    O  
ATOM   4115  H1  HOH B1366      20.054   0.314   7.409  1.00  0.00      B    H  
ATOM   4116  H2  HOH B1366      20.230  -0.136   5.888  1.00  0.00      B    H  
ATOM   4117  O   HOH B1367      34.419   4.882  36.165  1.00  0.00      B    O  
ATOM   4118  H1  HOH B1367      35.165   5.213  35.682  1.00  0.00      B    H  
ATOM   4119  H2  HOH B1367      34.733   4.210  36.847  1.00  0.00      B    H  
ATOM   4120  O   HOH B1368      14.221  14.200  23.393  1.00  0.00      B    O  
ATOM   4121  H1  HOH B1368      14.702  13.490  22.842  1.00  0.00      B    H  
ATOM   4122  H2  HOH B1368      14.359  13.910  24.369  1.00  0.00      B    H  
ATOM   4123  O   HOH B1369       9.385  29.316  33.187  1.00  0.00      B    O  
ATOM   4124  H1  HOH B1369       9.089  30.049  33.716  1.00  0.00      B    H  
ATOM   4125  H2  HOH B1369       8.607  28.809  32.786  1.00  0.00      B    H  
ATOM   4126  O   HOH B1370       3.506  14.335  28.659  1.00  0.00      B    O  
ATOM   4127  H1  HOH B1370       2.585  14.084  29.063  1.00  0.00      B    H  
ATOM   4128  H2  HOH B1370       4.150  13.463  28.636  1.00  0.00      B    H  
ATOM   4129  O   HOH B1371      34.003  16.356  14.343  1.00  0.00      B    O  
ATOM   4130  H1  HOH B1371      34.813  15.784  14.292  1.00  0.00      B    H  
ATOM   4131  H2  HOH B1371      34.168  16.945  15.157  1.00  0.00      B    H  
ATOM   4132  O   HOH B1372       5.754  37.942  26.164  1.00  0.00      B    O  
ATOM   4133  H1  HOH B1372       6.021  37.870  25.177  1.00  0.00      B    H  
ATOM   4134  H2  HOH B1372       5.866  38.935  26.339  1.00  0.00      B    H  
ATOM   4135  O   HOH B1373      13.008  16.165  21.684  1.00  0.00      B    O  
ATOM   4136  H1  HOH B1373      13.702  15.564  22.086  1.00  0.00      B    H  
ATOM   4137  H2  HOH B1373      13.511  16.976  21.427  1.00  0.00      B    H  
ATOM   4138  O   HOH B1374      27.424   6.112  30.442  1.00  0.00      B    O  
ATOM   4139  H1  HOH B1374      26.696   6.355  31.154  1.00  0.00      B    H  
ATOM   4140  H2  HOH B1374      27.077   5.497  29.698  1.00  0.00      B    H  
ATOM   4141  O   HOH B1375      15.441  14.190  30.039  1.00  0.00      B    O  
ATOM   4142  H1  HOH B1375      15.392  14.346  29.042  1.00  0.00      B    H  
ATOM   4143  H2  HOH B1375      16.407  14.173  30.245  1.00  0.00      B    H  
ATOM   4144  O   HOH B1376       1.353  31.188  16.090  1.00  0.00      B    O  
ATOM   4145  H1  HOH B1376       1.957  30.434  16.296  1.00  0.00      B    H  
ATOM   4146  H2  HOH B1376       1.635  31.687  15.226  1.00  0.00      B    H  
ATOM   4147  O   HOH B1377       2.911  23.410  28.178  1.00  0.00      B    O  
ATOM   4148  H1  HOH B1377       2.466  23.680  29.015  1.00  0.00      B    H  
ATOM   4149  H2  HOH B1377       2.814  22.426  28.076  1.00  0.00      B    H  
ATOM   4150  O   HOH B1378      37.848   7.270  32.162  1.00  0.00      B    O  
ATOM   4151  H1  HOH B1378      38.192   7.951  32.852  1.00  0.00      B    H  
ATOM   4152  H2  HOH B1378      37.049   6.893  32.650  1.00  0.00      B    H  
ATOM   4153  O   HOH B1379      25.480   8.848  34.316  1.00  0.00      B    O  
ATOM   4154  H1  HOH B1379      25.551   9.623  34.933  1.00  0.00      B    H  
ATOM   4155  H2  HOH B1379      26.106   9.002  33.579  1.00  0.00      B    H  
ATOM   4156  O   HOH B1380      33.204  30.445   6.400  1.00  0.00      B    O  
ATOM   4157  H1  HOH B1380      32.281  30.249   6.137  1.00  0.00      B    H  
ATOM   4158  H2  HOH B1380      33.230  31.167   7.052  1.00  0.00      B    H  
ATOM   4159  O   HOH B1381      24.852  32.709   3.768  1.00  0.00      B    O  
ATOM   4160  H1  HOH B1381      25.120  33.622   4.116  1.00  0.00      B    H  
ATOM   4161  H2  HOH B1381      23.969  32.654   4.159  1.00  0.00      B    H  
ATOM   4162  O   HOH B1382       1.093  36.874   0.408  1.00  0.00      B    O  
ATOM   4163  H1  HOH B1382       2.048  37.150   0.698  1.00  0.00      B    H  
ATOM   4164  H2  HOH B1382       0.649  36.461   1.197  1.00  0.00      B    H  
ATOM   4165  O   HOH B1383       3.756  10.354  16.847  1.00  0.00      B    O  
ATOM   4166  H1  HOH B1383       4.602  10.449  17.371  1.00  0.00      B    H  
ATOM   4167  H2  HOH B1383       3.458   9.383  17.006  1.00  0.00      B    H  
ATOM   4168  O   HOH B1384      12.235  12.442  20.020  1.00  0.00      B    O  
ATOM   4169  H1  HOH B1384      12.931  11.836  19.565  1.00  0.00      B    H  
ATOM   4170  H2  HOH B1384      12.171  12.187  21.032  1.00  0.00      B    H  
ATOM   4171  O   HOH B1385      20.127   7.418  21.880  1.00  0.00      B    O  
ATOM   4172  H1  HOH B1385      19.979   6.598  22.464  1.00  0.00      B    H  
ATOM   4173  H2  HOH B1385      21.034   7.401  21.398  1.00  0.00      B    H  
ATOM   4174  O   HOH B1386      10.343  22.849   7.964  1.00  0.00      B    O  
ATOM   4175  H1  HOH B1386      11.099  22.368   8.530  1.00  0.00      B    H  
ATOM   4176  H2  HOH B1386      10.262  23.843   8.229  1.00  0.00      B    H  
ATOM   4177  O   HOH B1387      34.077   2.436  32.608  1.00  0.00      B    O  
ATOM   4178  H1  HOH B1387      33.733   3.285  32.152  1.00  0.00      B    H  
ATOM   4179  H2  HOH B1387      33.429   2.125  33.281  1.00  0.00      B    H  
ATOM   4180  O   HOH B1388       3.050   3.607  20.841  1.00  0.00      B    O  
ATOM   4181  H1  HOH B1388       3.724   3.614  21.653  1.00  0.00      B    H  
ATOM   4182  H2  HOH B1388       2.230   3.215  21.168  1.00  0.00      B    H  
ATOM   4183  O   HOH B1389      21.641   7.278  15.004  1.00  0.00      B    O  
ATOM   4184  H1  HOH B1389      21.120   6.673  14.369  1.00  0.00      B    H  
ATOM   4185  H2  HOH B1389      21.945   6.721  15.773  1.00  0.00      B    H  
ATOM   4186  O   HOH B1390      28.927  18.934   2.763  1.00  0.00      B    O  
ATOM   4187  H1  HOH B1390      28.416  18.375   3.403  1.00  0.00      B    H  
ATOM   4188  H2  HOH B1390      28.939  18.526   1.810  1.00  0.00      B    H  
ATOM   4189  O   HOH B1391      33.624  28.288  13.760  1.00  0.00      B    O  
ATOM   4190  H1  HOH B1391      33.915  29.301  13.692  1.00  0.00      B    H  
ATOM   4191  H2  HOH B1391      34.269  27.805  14.362  1.00  0.00      B    H  
ATOM   4192  O   HOH B1392       2.671  38.738  11.433  1.00  0.00      B    O  
ATOM   4193  H1  HOH B1392       2.143  39.567  11.719  1.00  0.00      B    H  
ATOM   4194  H2  HOH B1392       2.090  37.979  11.010  1.00  0.00      B    H  
ATOM   4195  O   HOH B1393      19.469  17.342  22.337  1.00  0.00      B    O  
ATOM   4196  H1  HOH B1393      18.417  17.252  22.338  1.00  0.00      B    H  
ATOM   4197  H2  HOH B1393      19.884  16.576  21.805  1.00  0.00      B    H  
ATOM   4198  O   HOH B1394      19.946  32.058   4.654  1.00  0.00      B    O  
ATOM   4199  H1  HOH B1394      20.352  31.860   3.735  1.00  0.00      B    H  
ATOM   4200  H2  HOH B1394      19.178  31.405   4.819  1.00  0.00      B    H  
ATOM   4201  O   HOH B1395      14.501  14.464   5.420  1.00  0.00      B    O  
ATOM   4202  H1  HOH B1395      14.611  13.497   5.810  1.00  0.00      B    H  
ATOM   4203  H2  HOH B1395      14.993  14.491   4.514  1.00  0.00      B    H  
ATOM   4204  O   HOH B1396      19.565  20.181  13.262  1.00  0.00      B    O  
ATOM   4205  H1  HOH B1396      19.318  20.348  14.230  1.00  0.00      B    H  
ATOM   4206  H2  HOH B1396      20.587  20.309  13.195  1.00  0.00      B    H  
ATOM   4207  O   HOH B1397      23.874  18.690  13.547  1.00  0.00      B    O  
ATOM   4208  H1  HOH B1397      23.036  19.086  13.939  1.00  0.00      B    H  
ATOM   4209  H2  HOH B1397      23.801  17.704  13.668  1.00  0.00      B    H  
ATOM   4210  O   HOH B1398      21.795  17.732  34.074  1.00  0.00      B    O  
ATOM   4211  H1  HOH B1398      22.308  17.732  33.268  1.00  0.00      B    H  
ATOM   4212  H2  HOH B1398      21.603  16.723  34.273  1.00  0.00      B    H  
ATOM   4213  O   HOH B1399      26.581  25.348  15.078  1.00  0.00      B    O  
ATOM   4214  H1  HOH B1399      26.807  25.124  14.144  1.00  0.00      B    H  
ATOM   4215  H2  HOH B1399      27.060  24.718  15.702  1.00  0.00      B    H  
ATOM   4216  O   HOH B1400      10.713  38.039  19.508  1.00  0.00      B    O  
ATOM   4217  H1  HOH B1400       9.944  37.418  19.611  1.00  0.00      B    H  
ATOM   4218  H2  HOH B1400      11.375  37.656  18.861  1.00  0.00      B    H  
ATOM   4219  O   HOH B1401      30.009  11.696  14.453  1.00  0.00      B    O  
ATOM   4220  H1  HOH B1401      30.860  11.215  14.157  1.00  0.00      B    H  
ATOM   4221  H2  HOH B1401      29.725  12.338  13.662  1.00  0.00      B    H  
ATOM   4222  O   HOH B1402      17.255  27.951   0.642  1.00  0.00      B    O  
ATOM   4223  H1  HOH B1402      17.333  28.048  -0.330  1.00  0.00      B    H  
ATOM   4224  H2  HOH B1402      16.941  27.004   0.848  1.00  0.00      B    H  
ATOM   4225  O   HOH B1403      14.249  35.505  25.333  1.00  0.00      B    O  
ATOM   4226  H1  HOH B1403      14.555  35.230  24.408  1.00  0.00      B    H  
ATOM   4227  H2  HOH B1403      14.259  34.704  25.956  1.00  0.00      B    H  
ATOM   4228  O   HOH B1404      33.472   7.049  31.418  1.00  0.00      B    O  
ATOM   4229  H1  HOH B1404      33.125   7.757  30.819  1.00  0.00      B    H  
ATOM   4230  H2  HOH B1404      33.225   6.217  30.916  1.00  0.00      B    H  
ATOM   4231  O   HOH B1405      35.865  24.081  29.417  1.00  0.00      B    O  
ATOM   4232  H1  HOH B1405      36.421  24.770  28.864  1.00  0.00      B    H  
ATOM   4233  H2  HOH B1405      36.198  23.211  29.089  1.00  0.00      B    H  
ATOM   4234  O   HOH B1406      13.042  17.075   5.683  1.00  0.00      B    O  
ATOM   4235  H1  HOH B1406      13.724  16.361   5.720  1.00  0.00      B    H  
ATOM   4236  H2  HOH B1406      13.464  17.869   5.196  1.00  0.00      B    H  
ATOM   4237  O   HOH B1407      27.541   7.067   3.909  1.00  0.00      B    O  
ATOM   4238  H1  HOH B1407      27.521   7.916   3.414  1.00  0.00      B    H  
ATOM   4239  H2  HOH B1407      26.790   6.439   3.497  1.00  0.00      B    H  
ATOM   4240  O   HOH B1408      36.979  32.834  18.302  1.00  0.00      B    O  
ATOM   4241  H1  HOH B1408      36.501  32.938  19.190  1.00  0.00      B    H  
ATOM   4242  H2  HOH B1408      38.015  32.967  18.461  1.00  0.00      B    H  
ATOM   4243  O   HOH B1409      23.011  37.295  32.716  1.00  0.00      B    O  
ATOM   4244  H1  HOH B1409      23.147  36.592  32.038  1.00  0.00      B    H  
ATOM   4245  H2  HOH B1409      23.424  36.933  33.573  1.00  0.00      B    H  
ATOM   4246  O   HOH B1410       8.349  10.560  17.705  1.00  0.00      B    O  
ATOM   4247  H1  HOH B1410       8.705  11.325  18.288  1.00  0.00      B    H  
ATOM   4248  H2  HOH B1410       9.000  10.281  17.035  1.00  0.00      B    H  
ATOM   4249  O   HOH B1411       6.171  35.690  31.168  1.00  0.00      B    O  
ATOM   4250  H1  HOH B1411       6.109  35.552  32.154  1.00  0.00      B    H  
ATOM   4251  H2  HOH B1411       6.729  34.934  30.869  1.00  0.00      B    H  
ATOM   4252  O   HOH B1412      22.200  27.136  12.442  1.00  0.00      B    O  
ATOM   4253  H1  HOH B1412      22.828  26.545  11.848  1.00  0.00      B    H  
ATOM   4254  H2  HOH B1412      22.396  26.923  13.414  1.00  0.00      B    H  
ATOM   4255  O   HOH B1413      29.113  17.931  22.874  1.00  0.00      B    O  
ATOM   4256  H1  HOH B1413      28.987  18.875  23.147  1.00  0.00      B    H  
ATOM   4257  H2  HOH B1413      30.045  17.617  23.202  1.00  0.00      B    H  
ATOM   4258  O   HOH B1414      22.165  24.847  29.636  1.00  0.00      B    O  
ATOM   4259  H1  HOH B1414      22.065  24.064  30.288  1.00  0.00      B    H  
ATOM   4260  H2  HOH B1414      21.605  25.620  30.044  1.00  0.00      B    H  
ATOM   4261  O   HOH B1415       2.552  33.033  11.145  1.00  0.00      B    O  
ATOM   4262  H1  HOH B1415       2.736  33.920  11.533  1.00  0.00      B    H  
ATOM   4263  H2  HOH B1415       2.658  33.081  10.132  1.00  0.00      B    H  
ATOM   4264  O   HOH B1416      29.930  31.952  16.288  1.00  0.00      B    O  
ATOM   4265  H1  HOH B1416      30.170  31.197  15.632  1.00  0.00      B    H  
ATOM   4266  H2  HOH B1416      28.987  31.889  16.664  1.00  0.00      B    H  
ATOM   4267  O   HOH B1417      24.642   9.716  23.526  1.00  0.00      B    O  
ATOM   4268  H1  HOH B1417      25.188   9.052  24.061  1.00  0.00      B    H  
ATOM   4269  H2  HOH B1417      24.217   9.201  22.729  1.00  0.00      B    H  
ATOM   4270  O   HOH B1418      23.093  14.514   3.183  1.00  0.00      B    O  
ATOM   4271  H1  HOH B1418      23.405  14.114   4.082  1.00  0.00      B    H  
ATOM   4272  H2  HOH B1418      22.429  15.186   3.450  1.00  0.00      B    H  
ATOM   4273  O   HOH B1419      34.686  38.421  33.624  1.00  0.00      B    O  
ATOM   4274  H1  HOH B1419      34.018  39.113  33.902  1.00  0.00      B    H  
ATOM   4275  H2  HOH B1419      34.912  37.924  34.448  1.00  0.00      B    H  
ATOM   4276  O   HOH B1420      21.882  37.072   9.767  1.00  0.00      B    O  
ATOM   4277  H1  HOH B1420      21.365  37.883   9.451  1.00  0.00      B    H  
ATOM   4278  H2  HOH B1420      22.448  36.699   9.020  1.00  0.00      B    H  
ATOM   4279  O   HOH B1421      18.745  26.908  15.035  1.00  0.00      B    O  
ATOM   4280  H1  HOH B1421      19.030  26.678  15.997  1.00  0.00      B    H  
ATOM   4281  H2  HOH B1421      18.536  26.046  14.595  1.00  0.00      B    H  
ATOM   4282  O   HOH B1422      15.272   9.009  18.460  1.00  0.00      B    O  
ATOM   4283  H1  HOH B1422      16.175   9.244  18.072  1.00  0.00      B    H  
ATOM   4284  H2  HOH B1422      15.248   8.096  18.910  1.00  0.00      B    H  
ATOM   4285  O   HOH B1423      11.122  32.592   3.139  1.00  0.00      B    O  
ATOM   4286  H1  HOH B1423      10.573  31.799   3.462  1.00  0.00      B    H  
ATOM   4287  H2  HOH B1423      11.984  32.620   3.704  1.00  0.00      B    H  
ATOM   4288  O   HOH B1424      38.218  25.111  18.001  1.00  0.00      B    O  
ATOM   4289  H1  HOH B1424      37.527  25.244  17.256  1.00  0.00      B    H  
ATOM   4290  H2  HOH B1424      38.308  24.124  18.242  1.00  0.00      B    H  
ATOM   4291  O   HOH B1425      36.386  11.585  11.306  1.00  0.00      B    O  
ATOM   4292  H1  HOH B1425      36.950  10.864  10.872  1.00  0.00      B    H  
ATOM   4293  H2  HOH B1425      35.489  11.595  10.877  1.00  0.00      B    H  
ATOM   4294  O   HOH B1426      16.804  21.263   6.219  1.00  0.00      B    O  
ATOM   4295  H1  HOH B1426      17.523  21.150   6.982  1.00  0.00      B    H  
ATOM   4296  H2  HOH B1426      16.257  22.134   6.372  1.00  0.00      B    H  
ATOM   4297  O   HOH B1427       7.383  37.113  36.251  1.00  0.00      B    O  
ATOM   4298  H1  HOH B1427       8.302  37.587  36.279  1.00  0.00      B    H  
ATOM   4299  H2  HOH B1427       7.533  36.113  36.386  1.00  0.00      B    H  
ATOM   4300  O   HOH B1428      22.927  19.283  16.860  1.00  0.00      B    O  
ATOM   4301  H1  HOH B1428      22.752  18.300  16.655  1.00  0.00      B    H  
ATOM   4302  H2  HOH B1428      23.906  19.382  17.140  1.00  0.00      B    H  
ATOM   4303  O   HOH B1429      34.485  30.397  23.544  1.00  0.00      B    O  
ATOM   4304  H1  HOH B1429      34.498  29.937  24.404  1.00  0.00      B    H  
ATOM   4305  H2  HOH B1429      34.846  31.335  23.739  1.00  0.00      B    H  
ATOM   4306  O   HOH B1430      11.794  33.977  23.721  1.00  0.00      B    O  
ATOM   4307  H1  HOH B1430      10.933  34.340  24.099  1.00  0.00      B    H  
ATOM   4308  H2  HOH B1430      11.860  32.978  23.979  1.00  0.00      B    H  
ATOM   4309  O   HOH B1431      10.334  38.984  22.158  1.00  0.00      B    O  
ATOM   4310  H1  HOH B1431      10.949  38.601  21.427  1.00  0.00      B    H  
ATOM   4311  H2  HOH B1431      10.010  38.244  22.748  1.00  0.00      B    H  
ATOM   4312  O   HOH B1432      26.148  28.967  38.130  1.00  0.00      B    O  
ATOM   4313  H1  HOH B1432      26.572  28.354  37.421  1.00  0.00      B    H  
ATOM   4314  H2  HOH B1432      25.689  28.380  38.761  1.00  0.00      B    H  
ATOM   4315  O   HOH B1433      23.971   7.617  29.997  1.00  0.00      B    O  
ATOM   4316  H1  HOH B1433      24.440   8.515  29.882  1.00  0.00      B    H  
ATOM   4317  H2  HOH B1433      24.334   7.118  30.816  1.00  0.00      B    H  
ATOM   4318  O   HOH B1434      23.898  13.509  15.270  1.00  0.00      B    O  
ATOM   4319  H1  HOH B1434      23.931  12.854  14.486  1.00  0.00      B    H  
ATOM   4320  H2  HOH B1434      24.055  14.416  14.838  1.00  0.00      B    H  
ATOM   4321  O   HOH B1435      35.337  11.945  29.430  1.00  0.00      B    O  
ATOM   4322  H1  HOH B1435      35.788  11.689  30.305  1.00  0.00      B    H  
ATOM   4323  H2  HOH B1435      34.338  11.899  29.514  1.00  0.00      B    H  
ATOM   4324  O   HOH B1436      36.704  35.031   3.986  1.00  0.00      B    O  
ATOM   4325  H1  HOH B1436      36.459  34.065   3.748  1.00  0.00      B    H  
ATOM   4326  H2  HOH B1436      35.832  35.423   4.225  1.00  0.00      B    H  
ATOM   4327  O   HOH B1437      13.860  19.327   4.343  1.00  0.00      B    O  
ATOM   4328  H1  HOH B1437      13.053  19.949   4.248  1.00  0.00      B    H  
ATOM   4329  H2  HOH B1437      14.640  19.754   3.928  1.00  0.00      B    H  
ATOM   4330  O   HOH B1438      37.036  31.262   0.936  1.00  0.00      B    O  
ATOM   4331  H1  HOH B1438      37.748  30.826   1.481  1.00  0.00      B    H  
ATOM   4332  H2  HOH B1438      37.041  30.832   0.018  1.00  0.00      B    H  
ATOM   4333  O   HOH B1439      24.899  37.822  17.429  1.00  0.00      B    O  
ATOM   4334  H1  HOH B1439      24.140  37.440  16.880  1.00  0.00      B    H  
ATOM   4335  H2  HOH B1439      24.611  38.092  18.362  1.00  0.00      B    H  
ATOM   4336  O   HOH B1440       2.435  16.746  12.865  1.00  0.00      B    O  
ATOM   4337  H1  HOH B1440       2.688  17.593  12.305  1.00  0.00      B    H  
ATOM   4338  H2  HOH B1440       3.287  16.123  12.840  1.00  0.00      B    H  
ATOM   4339  O   HOH B1441      38.476  31.898   8.111  1.00  0.00      B    O  
ATOM   4340  H1  HOH B1441      38.957  32.794   8.308  1.00  0.00      B    H  
ATOM   4341  H2  HOH B1441      37.879  31.693   8.899  1.00  0.00      B    H  
ATOM   4342  O   HOH B1442      34.869  19.858  26.860  1.00  0.00      B    O  
ATOM   4343  H1  HOH B1442      33.859  20.047  26.995  1.00  0.00      B    H  
ATOM   4344  H2  HOH B1442      35.221  19.628  27.758  1.00  0.00      B    H  
ATOM   4345  O   HOH B1443      12.339  14.468   2.193  1.00  0.00      B    O  
ATOM   4346  H1  HOH B1443      12.785  15.340   2.407  1.00  0.00      B    H  
ATOM   4347  H2  HOH B1443      11.449  14.559   2.691  1.00  0.00      B    H  
ATOM   4348  O   HOH B1444      33.669  10.127  33.923  1.00  0.00      B    O  
ATOM   4349  H1  HOH B1444      34.115  11.037  33.756  1.00  0.00      B    H  
ATOM   4350  H2  HOH B1444      33.682  10.093  34.949  1.00  0.00      B    H  
ATOM   4351  O   HOH B1445       8.481  24.461  27.536  1.00  0.00      B    O  
ATOM   4352  H1  HOH B1445       8.714  25.292  27.997  1.00  0.00      B    H  
ATOM   4353  H2  HOH B1445       7.526  24.494  27.391  1.00  0.00      B    H  
ATOM   4354  O   HOH B1446      34.763   9.917   5.113  1.00  0.00      B    O  
ATOM   4355  H1  HOH B1446      35.755   9.800   5.198  1.00  0.00      B    H  
ATOM   4356  H2  HOH B1446      34.403  10.159   6.018  1.00  0.00      B    H  
ATOM   4357  O   HOH B1447      18.967  27.526  28.241  1.00  0.00      B    O  
ATOM   4358  H1  HOH B1447      19.902  27.642  28.490  1.00  0.00      B    H  
ATOM   4359  H2  HOH B1447      18.853  26.911  27.503  1.00  0.00      B    H  
ATOM   4360  O   HOH B1448       7.280   8.860   6.417  1.00  0.00      B    O  
ATOM   4361  H1  HOH B1448       7.654   9.784   6.527  1.00  0.00      B    H  
ATOM   4362  H2  HOH B1448       6.432   8.810   6.998  1.00  0.00      B    H  
ATOM   4363  O   HOH B1449      14.269  29.040  18.209  1.00  0.00      B    O  
ATOM   4364  H1  HOH B1449      13.559  28.830  17.548  1.00  0.00      B    H  
ATOM   4365  H2  HOH B1449      15.150  29.109  17.669  1.00  0.00      B    H  
ATOM   4366  O   HOH B1450       5.769  21.547  33.036  1.00  0.00      B    O  
ATOM   4367  H1  HOH B1450       5.856  22.451  33.533  1.00  0.00      B    H  
ATOM   4368  H2  HOH B1450       6.540  21.422  32.456  1.00  0.00      B    H  
ATOM   4369  O   HOH B1451       5.008  11.617  35.458  1.00  0.00      B    O  
ATOM   4370  H1  HOH B1451       5.708  10.988  35.776  1.00  0.00      B    H  
ATOM   4371  H2  HOH B1451       4.150  11.116  35.674  1.00  0.00      B    H  
ATOM   4372  O   HOH B1452      16.276  28.074  32.935  1.00  0.00      B    O  
ATOM   4373  H1  HOH B1452      15.816  28.861  33.378  1.00  0.00      B    H  
ATOM   4374  H2  HOH B1452      15.563  27.367  32.733  1.00  0.00      B    H  
ATOM   4375  O   HOH B1453      17.807   4.474  13.573  1.00  0.00      B    O  
ATOM   4376  H1  HOH B1453      17.769   4.212  12.606  1.00  0.00      B    H  
ATOM   4377  H2  HOH B1453      17.055   3.965  14.044  1.00  0.00      B    H  
ATOM   4378  O   HOH B1454      10.333   5.862  10.067  1.00  0.00      B    O  
ATOM   4379  H1  HOH B1454      10.262   4.940   9.644  1.00  0.00      B    H  
ATOM   4380  H2  HOH B1454      10.663   6.403   9.281  1.00  0.00      B    H  
ATOM   4381  O   HOH B1455       7.424  34.298  34.261  1.00  0.00      B    O  
ATOM   4382  H1  HOH B1455       6.965  35.169  33.992  1.00  0.00      B    H  
ATOM   4383  H2  HOH B1455       8.073  34.468  35.026  1.00  0.00      B    H  
ATOM   4384  O   HOH B1456      25.394   1.372  30.550  1.00  0.00      B    O  
ATOM   4385  H1  HOH B1456      24.600   0.809  30.243  1.00  0.00      B    H  
ATOM   4386  H2  HOH B1456      26.243   0.798  30.519  1.00  0.00      B    H  
ATOM   4387  O   HOH B1457      38.733   0.437  13.837  1.00  0.00      B    O  
ATOM   4388  H1  HOH B1457      39.296   0.991  13.235  1.00  0.00      B    H  
ATOM   4389  H2  HOH B1457      39.292   0.047  14.552  1.00  0.00      B    H  
ATOM   4390  O   HOH B1458       3.311  30.183  34.712  1.00  0.00      B    O  
ATOM   4391  H1  HOH B1458       2.866  31.109  34.583  1.00  0.00      B    H  
ATOM   4392  H2  HOH B1458       4.019  30.061  33.973  1.00  0.00      B    H  
ATOM   4393  O   HOH B1459      30.983  37.542  33.536  1.00  0.00      B    O  
ATOM   4394  H1  HOH B1459      31.303  38.489  33.547  1.00  0.00      B    H  
ATOM   4395  H2  HOH B1459      30.862  37.394  34.542  1.00  0.00      B    H  
ATOM   4396  O   HOH B1460      28.449  20.678  24.239  1.00  0.00      B    O  
ATOM   4397  H1  HOH B1460      28.523  21.489  24.877  1.00  0.00      B    H  
ATOM   4398  H2  HOH B1460      28.582  19.890  24.893  1.00  0.00      B    H  
ATOM   4399  O   HOH B1461      21.079  35.969  12.023  1.00  0.00      B    O  
ATOM   4400  H1  HOH B1461      21.605  35.120  12.327  1.00  0.00      B    H  
ATOM   4401  H2  HOH B1461      21.521  36.275  11.191  1.00  0.00      B    H  
ATOM   4402  O   HOH B1462      33.568   2.713  12.018  1.00  0.00      B    O  
ATOM   4403  H1  HOH B1462      33.709   2.853  13.025  1.00  0.00      B    H  
ATOM   4404  H2  HOH B1462      34.445   2.431  11.663  1.00  0.00      B    H  
ATOM   4405  O   HOH B1463      36.517  16.171  35.044  1.00  0.00      B    O  
ATOM   4406  H1  HOH B1463      36.925  15.317  35.440  1.00  0.00      B    H  
ATOM   4407  H2  HOH B1463      36.734  16.159  34.087  1.00  0.00      B    H  
ATOM   4408  O   HOH B1464       3.070  26.957  18.568  1.00  0.00      B    O  
ATOM   4409  H1  HOH B1464       2.677  26.082  18.922  1.00  0.00      B    H  
ATOM   4410  H2  HOH B1464       3.991  27.054  19.039  1.00  0.00      B    H  
ATOM   4411  O   HOH B1465      16.169  24.506  24.404  1.00  0.00      B    O  
ATOM   4412  H1  HOH B1465      16.969  23.950  24.327  1.00  0.00      B    H  
ATOM   4413  H2  HOH B1465      16.205  25.214  23.702  1.00  0.00      B    H  
ATOM   4414  O   HOH B1466       5.922   8.203  23.262  1.00  0.00      B    O  
ATOM   4415  H1  HOH B1466       5.465   9.080  22.983  1.00  0.00      B    H  
ATOM   4416  H2  HOH B1466       6.619   7.995  22.570  1.00  0.00      B    H  
ATOM   4417  O   HOH B1467      15.572   5.057   3.227  1.00  0.00      B    O  
ATOM   4418  H1  HOH B1467      16.375   5.395   3.743  1.00  0.00      B    H  
ATOM   4419  H2  HOH B1467      16.002   4.413   2.587  1.00  0.00      B    H  
ATOM   4420  O   HOH B1468      13.755   0.351   7.457  1.00  0.00      B    O  
ATOM   4421  H1  HOH B1468      13.020  -0.211   7.023  1.00  0.00      B    H  
ATOM   4422  H2  HOH B1468      13.848   0.003   8.381  1.00  0.00      B    H  
ATOM   4423  O   HOH B1469      30.442  20.803   9.122  1.00  0.00      B    O  
ATOM   4424  H1  HOH B1469      30.383  21.227   8.188  1.00  0.00      B    H  
ATOM   4425  H2  HOH B1469      29.939  21.449   9.819  1.00  0.00      B    H  
ATOM   4426  O   HOH B1470      36.749  29.424  31.005  1.00  0.00      B    O  
ATOM   4427  H1  HOH B1470      36.865  28.406  31.095  1.00  0.00      B    H  
ATOM   4428  H2  HOH B1470      36.070  29.594  30.265  1.00  0.00      B    H  
ATOM   4429  O   HOH B1471      20.006  26.538   2.919  1.00  0.00      B    O  
ATOM   4430  H1  HOH B1471      19.206  26.291   3.549  1.00  0.00      B    H  
ATOM   4431  H2  HOH B1471      20.634  27.232   3.388  1.00  0.00      B    H  
ATOM   4432  O   HOH B1472      10.434  18.940  33.386  1.00  0.00      B    O  
ATOM   4433  H1  HOH B1472      10.862  18.043  33.146  1.00  0.00      B    H  
ATOM   4434  H2  HOH B1472      11.187  19.644  33.368  1.00  0.00      B    H  
ATOM   4435  O   HOH B1473      29.657   8.601   9.636  1.00  0.00      B    O  
ATOM   4436  H1  HOH B1473      29.496   9.489  10.089  1.00  0.00      B    H  
ATOM   4437  H2  HOH B1473      30.344   8.652   8.925  1.00  0.00      B    H  
ATOM   4438  O   HOH B1474      26.981  36.140  35.244  1.00  0.00      B    O  
ATOM   4439  H1  HOH B1474      27.649  35.527  34.813  1.00  0.00      B    H  
ATOM   4440  H2  HOH B1474      27.539  36.786  35.854  1.00  0.00      B    H  
ATOM   4441  O   HOH B1475      35.111  35.754  24.845  1.00  0.00      B    O  
ATOM   4442  H1  HOH B1475      34.658  36.693  24.961  1.00  0.00      B    H  
ATOM   4443  H2  HOH B1475      36.111  36.007  24.633  1.00  0.00      B    H  
ATOM   4444  O   HOH B1476       1.273   1.740  11.945  1.00  0.00      B    O  
ATOM   4445  H1  HOH B1476       0.539   2.289  11.475  1.00  0.00      B    H  
ATOM   4446  H2  HOH B1476       1.679   2.333  12.658  1.00  0.00      B    H  
ATOM   4447  O   HOH B1477      11.149   6.281   7.252  1.00  0.00      B    O  
ATOM   4448  H1  HOH B1477      10.708   5.700   6.571  1.00  0.00      B    H  
ATOM   4449  H2  HOH B1477      11.492   7.098   6.772  1.00  0.00      B    H  
ATOM   4450  O   HOH B1478      25.305  17.597   2.721  1.00  0.00      B    O  
ATOM   4451  H1  HOH B1478      24.990  18.381   3.197  1.00  0.00      B    H  
ATOM   4452  H2  HOH B1478      26.168  17.281   3.172  1.00  0.00      B    H  
ATOM   4453  O   HOH B1479      39.179  15.497  -0.102  1.00  0.00      B    O  
ATOM   4454  H1  HOH B1479      39.320  16.204   0.571  1.00  0.00      B    H  
ATOM   4455  H2  HOH B1479      38.232  15.121  -0.048  1.00  0.00      B    H  
ATOM   4456  O   HOH B1480       6.848  10.857  28.050  1.00  0.00      B    O  
ATOM   4457  H1  HOH B1480       6.594   9.933  27.732  1.00  0.00      B    H  
ATOM   4458  H2  HOH B1480       7.881  10.926  28.057  1.00  0.00      B    H  
ATOM   4459  O   HOH B1481       2.794  35.996  23.685  1.00  0.00      B    O  
ATOM   4460  H1  HOH B1481       3.470  35.710  23.022  1.00  0.00      B    H  
ATOM   4461  H2  HOH B1481       2.529  35.185  24.189  1.00  0.00      B    H  
ATOM   4462  O   HOH B1482       6.553   2.187   3.791  1.00  0.00      B    O  
ATOM   4463  H1  HOH B1482       7.539   2.207   3.454  1.00  0.00      B    H  
ATOM   4464  H2  HOH B1482       6.144   3.114   3.768  1.00  0.00      B    H  
ATOM   4465  O   HOH B1483      27.183  24.652  12.476  1.00  0.00      B    O  
ATOM   4466  H1  HOH B1483      27.937  24.064  13.013  1.00  0.00      B    H  
ATOM   4467  H2  HOH B1483      27.378  24.683  11.513  1.00  0.00      B    H  
ATOM   4468  O   HOH B1484      28.811  23.075  13.722  1.00  0.00      B    O  
ATOM   4469  H1  HOH B1484      29.441  23.529  14.407  1.00  0.00      B    H  
ATOM   4470  H2  HOH B1484      29.035  22.050  13.590  1.00  0.00      B    H  
ATOM   4471  O   HOH B1485      20.152   7.731   1.577  1.00  0.00      B    O  
ATOM   4472  H1  HOH B1485      20.545   7.895   0.677  1.00  0.00      B    H  
ATOM   4473  H2  HOH B1485      19.314   7.132   1.461  1.00  0.00      B    H  
ATOM   4474  O   HOH B1486      -0.079  36.377  32.023  1.00  0.00      B    O  
ATOM   4475  H1  HOH B1486       0.898  36.226  32.183  1.00  0.00      B    H  
ATOM   4476  H2  HOH B1486      -0.563  36.327  32.953  1.00  0.00      B    H  
ATOM   4477  O   HOH B1487      10.735   6.736  12.545  1.00  0.00      B    O  
ATOM   4478  H1  HOH B1487      10.486   5.863  12.943  1.00  0.00      B    H  
ATOM   4479  H2  HOH B1487      10.706   6.540  11.517  1.00  0.00      B    H  
ATOM   4480  O   HOH B1488       3.857  12.636  20.322  1.00  0.00      B    O  
ATOM   4481  H1  HOH B1488       3.003  12.094  20.335  1.00  0.00      B    H  
ATOM   4482  H2  HOH B1488       4.338  12.353  19.486  1.00  0.00      B    H  
ATOM   4483  O   HOH B1489      17.698  32.589  20.840  1.00  0.00      B    O  
ATOM   4484  H1  HOH B1489      18.076  32.654  19.890  1.00  0.00      B    H  
ATOM   4485  H2  HOH B1489      18.398  32.145  21.436  1.00  0.00      B    H  
ATOM   4486  O   HOH B1490      17.008  37.589  32.662  1.00  0.00      B    O  
ATOM   4487  H1  HOH B1490      16.582  38.430  33.064  1.00  0.00      B    H  
ATOM   4488  H2  HOH B1490      16.332  37.260  31.964  1.00  0.00      B    H  
ATOM   4489  O   HOH B1491      23.404  39.309  37.600  1.00  0.00      B    O  
ATOM   4490  H1  HOH B1491      23.333  38.513  38.268  1.00  0.00      B    H  
ATOM   4491  H2  HOH B1491      22.879  38.942  36.802  1.00  0.00      B    H  
ATOM   4492  O   HOH B1492      11.658  36.537  22.685  1.00  0.00      B    O  
ATOM   4493  H1  HOH B1492      11.168  36.511  21.763  1.00  0.00      B    H  
ATOM   4494  H2  HOH B1492      11.665  35.687  23.071  1.00  0.00      B    H  
ATOM   4495  O   HOH B1493      21.298   2.993  29.421  1.00  0.00      B    O  
ATOM   4496  H1  HOH B1493      21.741   2.099  29.588  1.00  0.00      B    H  
ATOM   4497  H2  HOH B1493      20.292   2.814  29.299  1.00  0.00      B    H  
ATOM   4498  O   HOH B1494      27.829  29.436   5.284  1.00  0.00      B    O  
ATOM   4499  H1  HOH B1494      27.556  30.439   5.214  1.00  0.00      B    H  
ATOM   4500  H2  HOH B1494      28.018  29.162   4.306  1.00  0.00      B    H  
ATOM   4501  O   HOH B1495      38.305   4.234  37.311  1.00  0.00      B    O  
ATOM   4502  H1  HOH B1495      38.995   3.528  37.101  1.00  0.00      B    H  
ATOM   4503  H2  HOH B1495      37.743   3.743  37.972  1.00  0.00      B    H  
ATOM   4504  O   HOH B1496       4.681  30.681  17.570  1.00  0.00      B    O  
ATOM   4505  H1  HOH B1496       5.636  30.350  17.542  1.00  0.00      B    H  
ATOM   4506  H2  HOH B1496       4.528  31.176  18.405  1.00  0.00      B    H  
ATOM   4507  O   HOH B1497      14.919  30.622  33.035  1.00  0.00      B    O  
ATOM   4508  H1  HOH B1497      15.178  31.219  33.810  1.00  0.00      B    H  
ATOM   4509  H2  HOH B1497      13.953  30.907  32.752  1.00  0.00      B    H  
ATOM   4510  O   HOH B1498      38.690  27.555  28.792  1.00  0.00      B    O  
ATOM   4511  H1  HOH B1498      39.720  27.663  28.694  1.00  0.00      B    H  
ATOM   4512  H2  HOH B1498      38.420  27.508  29.762  1.00  0.00      B    H  
ATOM   4513  O   HOH B1499      18.515   2.197  29.891  1.00  0.00      B    O  
ATOM   4514  H1  HOH B1499      18.486   1.317  30.396  1.00  0.00      B    H  
ATOM   4515  H2  HOH B1499      17.878   2.103  29.102  1.00  0.00      B    H  
ATOM   4516  O   HOH B1500      32.936  18.843  21.504  1.00  0.00      B    O  
ATOM   4517  H1  HOH B1500      33.039  17.931  21.002  1.00  0.00      B    H  
ATOM   4518  H2  HOH B1500      32.055  19.187  21.338  1.00  0.00      B    H  
ATOM   4519  O   HOH B1501      20.086  25.514   0.325  1.00  0.00      B    O  
ATOM   4520  H1  HOH B1501      19.988  26.129   1.088  1.00  0.00      B    H  
ATOM   4521  H2  HOH B1501      19.454  24.756   0.415  1.00  0.00      B    H  
ATOM   4522  O   HOH B1502      23.583   5.061   2.804  1.00  0.00      B    O  
ATOM   4523  H1  HOH B1502      22.777   4.485   2.965  1.00  0.00      B    H  
ATOM   4524  H2  HOH B1502      23.276   6.041   2.763  1.00  0.00      B    H  
ATOM   4525  O   HOH B1503       6.253   9.236  36.224  1.00  0.00      B    O  
ATOM   4526  H1  HOH B1503       6.214   9.313  37.245  1.00  0.00      B    H  
ATOM   4527  H2  HOH B1503       7.234   9.396  35.979  1.00  0.00      B    H  
ATOM   4528  O   HOH B1504       0.805  37.075  10.613  1.00  0.00      B    O  
ATOM   4529  H1  HOH B1504       0.332  36.320  10.047  1.00  0.00      B    H  
ATOM   4530  H2  HOH B1504       0.092  37.561  11.071  1.00  0.00      B    H  
ATOM   4531  O   HOH B1505       3.295  10.571  37.425  1.00  0.00      B    O  
ATOM   4532  H1  HOH B1505       2.914   9.692  37.149  1.00  0.00      B    H  
ATOM   4533  H2  HOH B1505       2.793  11.066  38.139  1.00  0.00      B    H  
ATOM   4534  O   HOH B1506       7.635  27.630  12.718  1.00  0.00      B    O  
ATOM   4535  H1  HOH B1506       7.969  26.841  13.273  1.00  0.00      B    H  
ATOM   4536  H2  HOH B1506       6.577  27.632  12.853  1.00  0.00      B    H  
ATOM   4537  O   HOH B1507       8.174  24.640   0.636  1.00  0.00      B    O  
ATOM   4538  H1  HOH B1507       8.634  24.261   1.413  1.00  0.00      B    H  
ATOM   4539  H2  HOH B1507       7.275  24.951   0.984  1.00  0.00      B    H  
ATOM   4540  O   HOH B1508      16.782  13.426  10.290  1.00  0.00      B    O  
ATOM   4541  H1  HOH B1508      15.977  14.044  10.459  1.00  0.00      B    H  
ATOM   4542  H2  HOH B1508      17.264  13.352  11.160  1.00  0.00      B    H  
ATOM   4543  O   HOH B1509      38.418   9.641  29.792  1.00  0.00      B    O  
ATOM   4544  H1  HOH B1509      39.330   9.475  30.162  1.00  0.00      B    H  
ATOM   4545  H2  HOH B1509      38.121   8.859  29.256  1.00  0.00      B    H  
ATOM   4546  O   HOH B1510       4.007  19.407   1.548  1.00  0.00      B    O  
ATOM   4547  H1  HOH B1510       4.986  19.588   1.385  1.00  0.00      B    H  
ATOM   4548  H2  HOH B1510       3.632  19.546   0.613  1.00  0.00      B    H  
ATOM   4549  O   HOH B1511      33.163  15.363  27.703  1.00  0.00      B    O  
ATOM   4550  H1  HOH B1511      33.538  15.174  28.582  1.00  0.00      B    H  
ATOM   4551  H2  HOH B1511      32.872  16.304  27.626  1.00  0.00      B    H  
ATOM   4552  O   HOH B1512      15.567   6.533  33.000  1.00  0.00      B    O  
ATOM   4553  H1  HOH B1512      16.575   6.708  32.997  1.00  0.00      B    H  
ATOM   4554  H2  HOH B1512      15.347   5.719  32.478  1.00  0.00      B    H  
ATOM   4555  O   HOH B1513      22.630  25.846  36.002  1.00  0.00      B    O  
ATOM   4556  H1  HOH B1513      23.364  26.262  35.540  1.00  0.00      B    H  
ATOM   4557  H2  HOH B1513      22.743  26.104  36.975  1.00  0.00      B    H  
ATOM   4558  O   HOH B1514      35.022  23.670  12.652  1.00  0.00      B    O  
ATOM   4559  H1  HOH B1514      35.233  23.978  13.535  1.00  0.00      B    H  
ATOM   4560  H2  HOH B1514      34.684  22.689  12.659  1.00  0.00      B    H  
ATOM   4561  O   HOH B1515      35.024  30.304  28.971  1.00  0.00      B    O  
ATOM   4562  H1  HOH B1515      34.027  30.382  29.107  1.00  0.00      B    H  
ATOM   4563  H2  HOH B1515      35.343  31.218  29.180  1.00  0.00      B    H  
ATOM   4564  O   HOH B1516      22.290  24.388  22.088  1.00  0.00      B    O  
ATOM   4565  H1  HOH B1516      22.408  23.826  21.292  1.00  0.00      B    H  
ATOM   4566  H2  HOH B1516      22.401  23.733  22.885  1.00  0.00      B    H  
ATOM   4567  O   HOH B1517       3.633   5.801  22.979  1.00  0.00      B    O  
ATOM   4568  H1  HOH B1517       2.799   5.318  23.338  1.00  0.00      B    H  
ATOM   4569  H2  HOH B1517       4.347   5.099  22.995  1.00  0.00      B    H  
ATOM   4570  O   HOH B1518      25.957  12.642  19.556  1.00  0.00      B    O  
ATOM   4571  H1  HOH B1518      26.056  11.790  18.973  1.00  0.00      B    H  
ATOM   4572  H2  HOH B1518      25.996  13.477  18.989  1.00  0.00      B    H  
ATOM   4573  O   HOH B1519       3.982  25.345   5.363  1.00  0.00      B    O  
ATOM   4574  H1  HOH B1519       3.208  25.540   6.024  1.00  0.00      B    H  
ATOM   4575  H2  HOH B1519       4.131  24.323   5.363  1.00  0.00      B    H  
ATOM   4576  O   HOH B1520       5.532   5.600   5.956  1.00  0.00      B    O  
ATOM   4577  H1  HOH B1520       6.381   6.025   5.530  1.00  0.00      B    H  
ATOM   4578  H2  HOH B1520       5.768   4.665   6.273  1.00  0.00      B    H  
ATOM   4579  O   HOH B1521      10.013  31.383  28.231  1.00  0.00      B    O  
ATOM   4580  H1  HOH B1521      10.897  30.909  28.148  1.00  0.00      B    H  
ATOM   4581  H2  HOH B1521       9.675  31.711  27.390  1.00  0.00      B    H  
ATOM   4582  O   HOH B1522      15.743  34.876  22.901  1.00  0.00      B    O  
ATOM   4583  H1  HOH B1522      16.642  35.255  22.636  1.00  0.00      B    H  
ATOM   4584  H2  HOH B1522      15.892  33.959  23.269  1.00  0.00      B    H  
ATOM   4585  O   HOH B1523      21.562  32.621  31.580  1.00  0.00      B    O  
ATOM   4586  H1  HOH B1523      20.569  32.854  31.279  1.00  0.00      B    H  
ATOM   4587  H2  HOH B1523      21.930  32.061  30.865  1.00  0.00      B    H  
ATOM   4588  O   HOH B1524      37.008  28.027  15.159  1.00  0.00      B    O  
ATOM   4589  H1  HOH B1524      37.473  28.747  15.665  1.00  0.00      B    H  
ATOM   4590  H2  HOH B1524      37.376  28.044  14.181  1.00  0.00      B    H  
ATOM   4591  O   HOH B1525      36.109  23.199   4.339  1.00  0.00      B    O  
ATOM   4592  H1  HOH B1525      36.707  22.702   5.001  1.00  0.00      B    H  
ATOM   4593  H2  HOH B1525      36.118  24.170   4.635  1.00  0.00      B    H  
ATOM   4594  O   HOH B1526       6.980  33.069  23.641  1.00  0.00      B    O  
ATOM   4595  H1  HOH B1526       6.767  32.708  24.500  1.00  0.00      B    H  
ATOM   4596  H2  HOH B1526       7.465  32.382  23.064  1.00  0.00      B    H  
ATOM   4597  O   HOH B1527       9.042   8.394  25.782  1.00  0.00      B    O  
ATOM   4598  H1  HOH B1527       9.762   8.366  26.486  1.00  0.00      B    H  
ATOM   4599  H2  HOH B1527       8.146   8.150  26.185  1.00  0.00      B    H  
ATOM   4600  O   HOH B1528      26.235  29.449  24.330  1.00  0.00      B    O  
ATOM   4601  H1  HOH B1528      25.996  30.399  24.160  1.00  0.00      B    H  
ATOM   4602  H2  HOH B1528      26.401  29.367  25.291  1.00  0.00      B    H  
ATOM   4603  O   HOH B1529      24.037   9.362  38.582  1.00  0.00      B    O  
ATOM   4604  H1  HOH B1529      23.795  10.327  38.515  1.00  0.00      B    H  
ATOM   4605  H2  HOH B1529      24.197   9.034  39.510  1.00  0.00      B    H  
ATOM   4606  O   HOH B1530      18.784   9.196  34.253  1.00  0.00      B    O  
ATOM   4607  H1  HOH B1530      17.803   9.495  34.186  1.00  0.00      B    H  
ATOM   4608  H2  HOH B1530      19.150   9.816  34.986  1.00  0.00      B    H  
ATOM   4609  O   HOH B1531       6.177   0.550   7.578  1.00  0.00      B    O  
ATOM   4610  H1  HOH B1531       5.913  -0.096   8.268  1.00  0.00      B    H  
ATOM   4611  H2  HOH B1531       6.367   0.014   6.764  1.00  0.00      B    H  
ATOM   4612  O   HOH B1532       9.392  11.280  27.196  1.00  0.00      B    O  
ATOM   4613  H1  HOH B1532      10.168  10.911  26.691  1.00  0.00      B    H  
ATOM   4614  H2  HOH B1532       9.350  12.244  27.041  1.00  0.00      B    H  
ATOM   4615  O   HOH B1533      37.150  18.523  10.685  1.00  0.00      B    O  
ATOM   4616  H1  HOH B1533      37.310  18.523   9.664  1.00  0.00      B    H  
ATOM   4617  H2  HOH B1533      36.343  19.123  10.879  1.00  0.00      B    H  
ATOM   4618  O   HOH B1534       3.190   7.634  16.719  1.00  0.00      B    O  
ATOM   4619  H1  HOH B1534       3.204   7.233  17.649  1.00  0.00      B    H  
ATOM   4620  H2  HOH B1534       3.138   6.895  16.006  1.00  0.00      B    H  
ATOM   4621  O   HOH B1535      15.488  27.805  36.714  1.00  0.00      B    O  
ATOM   4622  H1  HOH B1535      16.510  28.024  36.896  1.00  0.00      B    H  
ATOM   4623  H2  HOH B1535      15.076  28.609  36.243  1.00  0.00      B    H  
ATOM   4624  O   HOH B1536      17.148  18.102  29.938  1.00  0.00      B    O  
ATOM   4625  H1  HOH B1536      16.374  18.093  29.390  1.00  0.00      B    H  
ATOM   4626  H2  HOH B1536      17.769  17.370  29.620  1.00  0.00      B    H  
ATOM   4627  O   HOH B1537      21.213  30.034   2.735  1.00  0.00      B    O  
ATOM   4628  H1  HOH B1537      20.276  30.165   2.373  1.00  0.00      B    H  
ATOM   4629  H2  HOH B1537      21.742  30.602   2.127  1.00  0.00      B    H  
ATOM   4630  O   HOH B1538      30.797   0.248   6.885  1.00  0.00      B    O  
ATOM   4631  H1  HOH B1538      30.981   0.453   5.913  1.00  0.00      B    H  
ATOM   4632  H2  HOH B1538      30.125  -0.543   6.976  1.00  0.00      B    H  
ATOM   4633  O   HOH B1539      36.044   1.135  25.974  1.00  0.00      B    O  
ATOM   4634  H1  HOH B1539      35.916   2.103  26.013  1.00  0.00      B    H  
ATOM   4635  H2  HOH B1539      37.038   0.919  26.212  1.00  0.00      B    H  
ATOM   4636  O   HOH B1540      29.235  17.959  39.375  1.00  0.00      B    O  
ATOM   4637  H1  HOH B1540      30.216  18.352  39.214  1.00  0.00      B    H  
ATOM   4638  H2  HOH B1540      28.774  18.157  38.446  1.00  0.00      B    H  
ATOM   4639  O   HOH B1541      24.221   6.802  38.266  1.00  0.00      B    O  
ATOM   4640  H1  HOH B1541      25.127   6.578  38.623  1.00  0.00      B    H  
ATOM   4641  H2  HOH B1541      24.179   7.847  38.210  1.00  0.00      B    H  
ATOM   4642  O   HOH B1542      31.716   8.415  23.294  1.00  0.00      B    O  
ATOM   4643  H1  HOH B1542      32.273   7.671  23.665  1.00  0.00      B    H  
ATOM   4644  H2  HOH B1542      31.125   8.081  22.545  1.00  0.00      B    H  
ATOM   4645  O   HOH B1543       5.168  26.925  32.213  1.00  0.00      B    O  
ATOM   4646  H1  HOH B1543       5.397  26.553  31.310  1.00  0.00      B    H  
ATOM   4647  H2  HOH B1543       4.194  26.628  32.377  1.00  0.00      B    H  
ATOM   4648  O   HOH B1544      11.684  23.863  14.962  1.00  0.00      B    O  
ATOM   4649  H1  HOH B1544      11.848  23.318  14.124  1.00  0.00      B    H  
ATOM   4650  H2  HOH B1544      11.863  23.278  15.727  1.00  0.00      B    H  
ATOM   4651  O   HOH B1545      30.380  26.362  12.063  1.00  0.00      B    O  
ATOM   4652  H1  HOH B1545      31.374  26.374  11.991  1.00  0.00      B    H  
ATOM   4653  H2  HOH B1545      29.985  26.531  11.173  1.00  0.00      B    H  
ATOM   4654  O   HOH B1546      30.463   7.001  33.971  1.00  0.00      B    O  
ATOM   4655  H1  HOH B1546      31.196   6.251  33.852  1.00  0.00      B    H  
ATOM   4656  H2  HOH B1546      30.158   7.128  33.018  1.00  0.00      B    H  
ATOM   4657  O   HOH B1547      23.046  16.928  31.882  1.00  0.00      B    O  
ATOM   4658  H1  HOH B1547      22.340  16.556  31.258  1.00  0.00      B    H  
ATOM   4659  H2  HOH B1547      23.708  17.479  31.271  1.00  0.00      B    H  
ATOM   4660  O   HOH B1548      30.632  32.963  29.372  1.00  0.00      B    O  
ATOM   4661  H1  HOH B1548      30.918  33.558  28.629  1.00  0.00      B    H  
ATOM   4662  H2  HOH B1548      29.783  33.343  29.823  1.00  0.00      B    H  
ATOM   4663  O   HOH B1549       2.563   0.893   3.642  1.00  0.00      B    O  
ATOM   4664  H1  HOH B1549       1.655   0.872   3.147  1.00  0.00      B    H  
ATOM   4665  H2  HOH B1549       3.132   1.715   3.347  1.00  0.00      B    H  
ATOM   4666  O   HOH B1550      28.969  24.071  38.176  1.00  0.00      B    O  
ATOM   4667  H1  HOH B1550      29.278  23.157  38.516  1.00  0.00      B    H  
ATOM   4668  H2  HOH B1550      28.803  24.769  38.924  1.00  0.00      B    H  
ATOM   4669  O   HOH B1551      26.876   6.790  14.667  1.00  0.00      B    O  
ATOM   4670  H1  HOH B1551      26.317   7.601  14.480  1.00  0.00      B    H  
ATOM   4671  H2  HOH B1551      26.848   6.540  15.664  1.00  0.00      B    H  
ATOM   4672  O   HOH B1552      20.498  24.354  33.956  1.00  0.00      B    O  
ATOM   4673  H1  HOH B1552      21.136  24.996  34.469  1.00  0.00      B    H  
ATOM   4674  H2  HOH B1552      19.615  24.401  34.409  1.00  0.00      B    H  
ATOM   4675  O   HOH B1553      27.727   2.573  17.121  1.00  0.00      B    O  
ATOM   4676  H1  HOH B1553      28.604   2.641  16.651  1.00  0.00      B    H  
ATOM   4677  H2  HOH B1553      27.759   1.836  17.872  1.00  0.00      B    H  
ATOM   4678  O   HOH B1554      16.796  32.283  23.886  1.00  0.00      B    O  
ATOM   4679  H1  HOH B1554      17.703  32.281  23.379  1.00  0.00      B    H  
ATOM   4680  H2  HOH B1554      16.922  32.205  24.894  1.00  0.00      B    H  
ATOM   4681  O   HOH B1555      27.799  33.823  15.660  1.00  0.00      B    O  
ATOM   4682  H1  HOH B1555      27.524  34.819  15.707  1.00  0.00      B    H  
ATOM   4683  H2  HOH B1555      27.173  33.333  16.305  1.00  0.00      B    H  
ATOM   4684  O   HOH B1556      26.702  30.137  10.159  1.00  0.00      B    O  
ATOM   4685  H1  HOH B1556      26.975  30.783  10.882  1.00  0.00      B    H  
ATOM   4686  H2  HOH B1556      27.018  29.205  10.359  1.00  0.00      B    H  
ATOM   4687  O   HOH B1557      37.501  21.083  37.362  1.00  0.00      B    O  
ATOM   4688  H1  HOH B1557      38.280  21.736  37.503  1.00  0.00      B    H  
ATOM   4689  H2  HOH B1557      36.663  21.624  37.247  1.00  0.00      B    H  
ATOM   4690  O   HOH B1558      35.918  17.318   1.336  1.00  0.00      B    O  
ATOM   4691  H1  HOH B1558      36.551  17.054   0.632  1.00  0.00      B    H  
ATOM   4692  H2  HOH B1558      35.016  17.430   0.892  1.00  0.00      B    H  
ATOM   4693  O   HOH B1559      37.681  33.841  22.749  1.00  0.00      B    O  
ATOM   4694  H1  HOH B1559      38.704  33.822  22.708  1.00  0.00      B    H  
ATOM   4695  H2  HOH B1559      37.377  34.739  22.414  1.00  0.00      B    H  
ATOM   4696  O   HOH B1560      28.211   5.479  16.912  1.00  0.00      B    O  
ATOM   4697  H1  HOH B1560      28.692   5.472  16.042  1.00  0.00      B    H  
ATOM   4698  H2  HOH B1560      27.704   4.606  17.022  1.00  0.00      B    H  
ATOM   4699  O   HOH B1561      21.672  30.225  24.634  1.00  0.00      B    O  
ATOM   4700  H1  HOH B1561      22.482  29.962  24.035  1.00  0.00      B    H  
ATOM   4701  H2  HOH B1561      21.030  29.464  24.585  1.00  0.00      B    H  
ATOM   4702  O   HOH B1562       7.707   0.012  32.774  1.00  0.00      B    O  
ATOM   4703  H1  HOH B1562       8.293   0.847  32.927  1.00  0.00      B    H  
ATOM   4704  H2  HOH B1562       8.188  -0.512  32.060  1.00  0.00      B    H  
ATOM   4705  O   HOH B1563      29.734  33.751  23.080  1.00  0.00      B    O  
ATOM   4706  H1  HOH B1563      29.558  34.566  22.548  1.00  0.00      B    H  
ATOM   4707  H2  HOH B1563      29.483  32.936  22.466  1.00  0.00      B    H  
ATOM   4708  O   HOH B1564      31.911  36.624  15.142  1.00  0.00      B    O  
ATOM   4709  H1  HOH B1564      31.111  36.295  15.673  1.00  0.00      B    H  
ATOM   4710  H2  HOH B1564      31.938  36.124  14.352  1.00  0.00      B    H  
ATOM   4711  O   HOH B1565      33.457  14.890  24.862  1.00  0.00      B    O  
ATOM   4712  H1  HOH B1565      33.445  15.896  24.671  1.00  0.00      B    H  
ATOM   4713  H2  HOH B1565      33.587  14.696  25.888  1.00  0.00      B    H  
ATOM   4714  O   HOH B1566      29.132  18.297  26.078  1.00  0.00      B    O  
ATOM   4715  H1  HOH B1566      28.843  17.403  26.429  1.00  0.00      B    H  
ATOM   4716  H2  HOH B1566      29.748  18.072  25.251  1.00  0.00      B    H  
ATOM   4717  O   HOH B1567      29.294  22.402  34.361  1.00  0.00      B    O  
ATOM   4718  H1  HOH B1567      29.195  21.417  34.001  1.00  0.00      B    H  
ATOM   4719  H2  HOH B1567      28.412  22.861  34.117  1.00  0.00      B    H  
ATOM   4720  O   HOH B1568       8.359   6.482   5.743  1.00  0.00      B    O  
ATOM   4721  H1  HOH B1568       8.558   6.784   4.789  1.00  0.00      B    H  
ATOM   4722  H2  HOH B1568       7.958   7.364   6.137  1.00  0.00      B    H  
ATOM   4723  O   HOH B1569      30.354  19.411  16.434  1.00  0.00      B    O  
ATOM   4724  H1  HOH B1569      31.126  20.135  16.376  1.00  0.00      B    H  
ATOM   4725  H2  HOH B1569      29.599  19.921  16.914  1.00  0.00      B    H  
ATOM   4726  O   HOH B1570      35.807  26.057   0.438  1.00  0.00      B    O  
ATOM   4727  H1  HOH B1570      36.466  25.426   0.913  1.00  0.00      B    H  
ATOM   4728  H2  HOH B1570      36.225  26.956   0.218  1.00  0.00      B    H  
ATOM   4729  O   HOH B1571      25.912  24.056   8.346  1.00  0.00      B    O  
ATOM   4730  H1  HOH B1571      25.116  24.679   8.155  1.00  0.00      B    H  
ATOM   4731  H2  HOH B1571      25.522  23.091   8.246  1.00  0.00      B    H  
ATOM   4732  O   HOH B1572       9.786  35.714  14.435  1.00  0.00      B    O  
ATOM   4733  H1  HOH B1572       9.249  34.905  14.022  1.00  0.00      B    H  
ATOM   4734  H2  HOH B1572      10.752  35.423  14.571  1.00  0.00      B    H  
ATOM   4735  O   HOH B1573      23.767   8.041  12.663  1.00  0.00      B    O  
ATOM   4736  H1  HOH B1573      23.496   7.333  13.287  1.00  0.00      B    H  
ATOM   4737  H2  HOH B1573      23.057   8.108  11.900  1.00  0.00      B    H  
ATOM   4738  O   HOH B1574      16.745   5.279  23.168  1.00  0.00      B    O  
ATOM   4739  H1  HOH B1574      17.721   5.060  22.960  1.00  0.00      B    H  
ATOM   4740  H2  HOH B1574      16.229   4.412  22.920  1.00  0.00      B    H  
ATOM   4741  O   HOH B1575      17.159  35.208  28.428  1.00  0.00      B    O  
ATOM   4742  H1  HOH B1575      17.298  34.424  27.777  1.00  0.00      B    H  
ATOM   4743  H2  HOH B1575      17.896  35.161  29.154  1.00  0.00      B    H  
ATOM   4744  O   HOH B1576      23.139   0.931   9.122  1.00  0.00      B    O  
ATOM   4745  H1  HOH B1576      23.488   0.819   8.182  1.00  0.00      B    H  
ATOM   4746  H2  HOH B1576      23.625   1.736   9.566  1.00  0.00      B    H  
ATOM   4747  O   HOH B1577      23.378  18.987  27.973  1.00  0.00      B    O  
ATOM   4748  H1  HOH B1577      24.036  18.909  27.228  1.00  0.00      B    H  
ATOM   4749  H2  HOH B1577      23.800  18.647  28.846  1.00  0.00      B    H  
ATOM   4750  O   HOH B1578      35.759  18.851   3.579  1.00  0.00      B    O  
ATOM   4751  H1  HOH B1578      35.628  18.221   2.752  1.00  0.00      B    H  
ATOM   4752  H2  HOH B1578      34.896  18.918   4.118  1.00  0.00      B    H  
ATOM   4753  O   HOH B1579       2.309  27.655  14.782  1.00  0.00      B    O  
ATOM   4754  H1  HOH B1579       1.429  27.321  15.023  1.00  0.00      B    H  
ATOM   4755  H2  HOH B1579       2.741  28.133  15.557  1.00  0.00      B    H  
ATOM   4756  O   HOH B1580      35.522  15.673  19.686  1.00  0.00      B    O  
ATOM   4757  H1  HOH B1580      35.567  15.382  18.699  1.00  0.00      B    H  
ATOM   4758  H2  HOH B1580      36.023  16.560  19.711  1.00  0.00      B    H  
ATOM   4759  O   HOH B1581      21.111  16.869   4.113  1.00  0.00      B    O  
ATOM   4760  H1  HOH B1581      20.259  16.380   3.748  1.00  0.00      B    H  
ATOM   4761  H2  HOH B1581      21.304  16.712   5.066  1.00  0.00      B    H  
ATOM   4762  O   HOH B1582      19.536  22.972   3.689  1.00  0.00      B    O  
ATOM   4763  H1  HOH B1582      20.465  23.083   3.313  1.00  0.00      B    H  
ATOM   4764  H2  HOH B1582      19.481  23.612   4.489  1.00  0.00      B    H  
ATOM   4765  O   HOH B1583      25.433   3.652  17.132  1.00  0.00      B    O  
ATOM   4766  H1  HOH B1583      26.354   3.172  17.301  1.00  0.00      B    H  
ATOM   4767  H2  HOH B1583      25.157   3.442  16.194  1.00  0.00      B    H  
ATOM   4768  O   HOH B1584       6.873  19.983  16.610  1.00  0.00      B    O  
ATOM   4769  H1  HOH B1584       7.061  19.964  17.618  1.00  0.00      B    H  
ATOM   4770  H2  HOH B1584       6.430  19.096  16.412  1.00  0.00      B    H  
ATOM   4771  O   HOH B1585      27.084  32.752   7.126  1.00  0.00      B    O  
ATOM   4772  H1  HOH B1585      26.294  32.224   7.484  1.00  0.00      B    H  
ATOM   4773  H2  HOH B1585      27.263  33.483   7.810  1.00  0.00      B    H  
ATOM   4774  O   HOH B1586      10.315  31.992  34.161  1.00  0.00      B    O  
ATOM   4775  H1  HOH B1586      11.171  31.516  33.849  1.00  0.00      B    H  
ATOM   4776  H2  HOH B1586      10.356  32.915  33.763  1.00  0.00      B    H  
ATOM   4777  O   HOH B1587       7.435  18.393  29.981  1.00  0.00      B    O  
ATOM   4778  H1  HOH B1587       7.410  18.278  28.995  1.00  0.00      B    H  
ATOM   4779  H2  HOH B1587       7.654  17.496  30.409  1.00  0.00      B    H  
ATOM   4780  O   HOH B1588      26.790  18.723  12.087  1.00  0.00      B    O  
ATOM   4781  H1  HOH B1588      26.831  19.209  11.227  1.00  0.00      B    H  
ATOM   4782  H2  HOH B1588      26.510  19.373  12.842  1.00  0.00      B    H  
ATOM   4783  O   HOH B1589      12.042  19.632   6.919  1.00  0.00      B    O  
ATOM   4784  H1  HOH B1589      12.421  18.695   7.037  1.00  0.00      B    H  
ATOM   4785  H2  HOH B1589      12.032  20.103   7.831  1.00  0.00      B    H  
ATOM   4786  O   HOH B1590       5.306  26.506  29.451  1.00  0.00      B    O  
ATOM   4787  H1  HOH B1590       5.456  27.415  29.026  1.00  0.00      B    H  
ATOM   4788  H2  HOH B1590       5.561  25.785  28.762  1.00  0.00      B    H  
ATOM   4789  O   HOH B1591       7.531   6.482  10.615  1.00  0.00      B    O  
ATOM   4790  H1  HOH B1591       8.203   6.021  11.191  1.00  0.00      B    H  
ATOM   4791  H2  HOH B1591       8.103   7.234  10.226  1.00  0.00      B    H  
ATOM   4792  O   HOH B1592      27.492  11.332  28.638  1.00  0.00      B    O  
ATOM   4793  H1  HOH B1592      27.622  10.467  29.030  1.00  0.00      B    H  
ATOM   4794  H2  HOH B1592      26.543  11.335  28.297  1.00  0.00      B    H  
ATOM   4795  O   HOH B1593      29.527  26.080  29.841  1.00  0.00      B    O  
ATOM   4796  H1  HOH B1593      28.609  25.579  29.713  1.00  0.00      B    H  
ATOM   4797  H2  HOH B1593      29.428  27.109  29.589  1.00  0.00      B    H  
ATOM   4798  O   HOH B1594       1.529  13.991   1.555  1.00  0.00      B    O  
ATOM   4799  H1  HOH B1594       1.093  14.395   2.375  1.00  0.00      B    H  
ATOM   4800  H2  HOH B1594       1.129  14.423   0.729  1.00  0.00      B    H  
ATOM   4801  O   HOH B1595      18.734  21.468  28.331  1.00  0.00      B    O  
ATOM   4802  H1  HOH B1595      19.705  21.344  28.189  1.00  0.00      B    H  
ATOM   4803  H2  HOH B1595      18.655  22.229  28.983  1.00  0.00      B    H  
ATOM   4804  O   HOH B1596      36.888  10.694  31.649  1.00  0.00      B    O  
ATOM   4805  H1  HOH B1596      37.579  10.193  31.044  1.00  0.00      B    H  
ATOM   4806  H2  HOH B1596      36.666  10.156  32.446  1.00  0.00      B    H  
ATOM   4807  O   HOH B1597      23.507   1.997  34.079  1.00  0.00      B    O  
ATOM   4808  H1  HOH B1597      23.860   2.413  34.917  1.00  0.00      B    H  
ATOM   4809  H2  HOH B1597      23.146   1.066  34.266  1.00  0.00      B    H  
ATOM   4810  O   HOH B1598      15.677  36.762  30.435  1.00  0.00      B    O  
ATOM   4811  H1  HOH B1598      15.234  37.451  29.805  1.00  0.00      B    H  
ATOM   4812  H2  HOH B1598      16.201  36.143  29.820  1.00  0.00      B    H  
ATOM   4813  O   HOH B1599      20.649  20.835   0.419  1.00  0.00      B    O  
ATOM   4814  H1  HOH B1599      21.156  20.147   0.969  1.00  0.00      B    H  
ATOM   4815  H2  HOH B1599      19.628  20.777   0.597  1.00  0.00      B    H  
ATOM   4816  O   HOH B1600      37.713  32.418  11.436  1.00  0.00      B    O  
ATOM   4817  H1  HOH B1600      38.536  31.863  11.246  1.00  0.00      B    H  
ATOM   4818  H2  HOH B1600      37.469  32.179  12.382  1.00  0.00      B    H  
ATOM   4819  O   HOH B1601      12.924  26.319   8.475  1.00  0.00      B    O  
ATOM   4820  H1  HOH B1601      13.032  25.904   9.421  1.00  0.00      B    H  
ATOM   4821  H2  HOH B1601      13.285  25.653   7.818  1.00  0.00      B    H  
ATOM   4822  O   HOH B1602      35.942  30.979   9.461  1.00  0.00      B    O  
ATOM   4823  H1  HOH B1602      36.238  31.497  10.359  1.00  0.00      B    H  
ATOM   4824  H2  HOH B1602      35.263  31.528   8.968  1.00  0.00      B    H  
ATOM   4825  O   HOH B1603      11.746  16.909   9.352  1.00  0.00      B    O  
ATOM   4826  H1  HOH B1603      11.033  17.564   9.554  1.00  0.00      B    H  
ATOM   4827  H2  HOH B1603      11.306  16.099   8.911  1.00  0.00      B    H  
ATOM   4828  O   HOH B1604      28.424  12.499   1.965  1.00  0.00      B    O  
ATOM   4829  H1  HOH B1604      28.824  11.609   2.053  1.00  0.00      B    H  
ATOM   4830  H2  HOH B1604      27.446  12.399   2.096  1.00  0.00      B    H  
ATOM   4831  O   HOH B1605      37.879  18.557   7.945  1.00  0.00      B    O  
ATOM   4832  H1  HOH B1605      37.913  19.321   7.210  1.00  0.00      B    H  
ATOM   4833  H2  HOH B1605      37.930  17.686   7.498  1.00  0.00      B    H  
ATOM   4834  O   HOH B1606       0.453  22.612  37.483  1.00  0.00      B    O  
ATOM   4835  H1  HOH B1606       0.787  22.124  36.683  1.00  0.00      B    H  
ATOM   4836  H2  HOH B1606       0.965  23.504  37.545  1.00  0.00      B    H  
ATOM   4837  O   HOH B1607      30.879   4.172   5.861  1.00  0.00      B    O  
ATOM   4838  H1  HOH B1607      30.146   3.532   6.105  1.00  0.00      B    H  
ATOM   4839  H2  HOH B1607      30.546   4.843   5.135  1.00  0.00      B    H  
ATOM   4840  O   HOH B1608      23.605  16.057  14.311  1.00  0.00      B    O  
ATOM   4841  H1  HOH B1608      24.547  16.294  14.591  1.00  0.00      B    H  
ATOM   4842  H2  HOH B1608      22.961  16.235  15.065  1.00  0.00      B    H  
ATOM   4843  O   HOH B1609      19.363   5.767  10.840  1.00  0.00      B    O  
ATOM   4844  H1  HOH B1609      19.717   4.948  10.241  1.00  0.00      B    H  
ATOM   4845  H2  HOH B1609      18.984   6.443  10.259  1.00  0.00      B    H  
ATOM   4846  O   HOH B1610      25.597  33.191  34.341  1.00  0.00      B    O  
ATOM   4847  H1  HOH B1610      25.766  32.534  35.037  1.00  0.00      B    H  
ATOM   4848  H2  HOH B1610      24.556  33.289  34.302  1.00  0.00      B    H  
ATOM   4849  O   HOH B1611      32.068  28.683  31.553  1.00  0.00      B    O  
ATOM   4850  H1  HOH B1611      31.298  29.318  31.326  1.00  0.00      B    H  
ATOM   4851  H2  HOH B1611      32.388  28.111  30.741  1.00  0.00      B    H  
ATOM   4852  O   HOH B1612       8.875  25.969  35.039  1.00  0.00      B    O  
ATOM   4853  H1  HOH B1612       7.905  26.114  34.975  1.00  0.00      B    H  
ATOM   4854  H2  HOH B1612       9.065  25.178  34.469  1.00  0.00      B    H  
ATOM   4855  O   HOH B1613      -0.106   8.384  38.106  1.00  0.00      B    O  
ATOM   4856  H1  HOH B1613      -0.424   9.322  38.383  1.00  0.00      B    H  
ATOM   4857  H2  HOH B1613       0.879   8.398  37.969  1.00  0.00      B    H  
ATOM   4858  O   HOH B1614      20.127   9.624  23.378  1.00  0.00      B    O  
ATOM   4859  H1  HOH B1614      20.522   9.499  24.311  1.00  0.00      B    H  
ATOM   4860  H2  HOH B1614      20.251   8.802  22.806  1.00  0.00      B    H  
ATOM   4861  O   HOH B1615      14.593  12.181   7.384  1.00  0.00      B    O  
ATOM   4862  H1  HOH B1615      15.608  12.249   7.186  1.00  0.00      B    H  
ATOM   4863  H2  HOH B1615      14.386  11.155   7.463  1.00  0.00      B    H  
ATOM   4864  O   HOH B1616      25.936  34.053  31.675  1.00  0.00      B    O  
ATOM   4865  H1  HOH B1616      25.695  33.732  32.599  1.00  0.00      B    H  
ATOM   4866  H2  HOH B1616      26.895  33.835  31.445  1.00  0.00      B    H  
ATOM   4867  O   HOH B1617      28.056  17.373  33.251  1.00  0.00      B    O  
ATOM   4868  H1  HOH B1617      27.172  17.443  33.654  1.00  0.00      B    H  
ATOM   4869  H2  HOH B1617      27.929  16.832  32.393  1.00  0.00      B    H  
ATOM   4870  O   HOH B1618       3.669  13.204   9.238  1.00  0.00      B    O  
ATOM   4871  H1  HOH B1618       3.412  13.429  10.151  1.00  0.00      B    H  
ATOM   4872  H2  HOH B1618       3.453  14.005   8.656  1.00  0.00      B    H  
ATOM   4873  O   HOH B1619      10.800  34.796  37.772  1.00  0.00      B    O  
ATOM   4874  H1  HOH B1619      10.885  33.986  38.385  1.00  0.00      B    H  
ATOM   4875  H2  HOH B1619      11.608  35.385  38.018  1.00  0.00      B    H  
ATOM   4876  O   HOH B1620      12.791   1.431   1.478  1.00  0.00      B    O  
ATOM   4877  H1  HOH B1620      11.819   1.464   1.705  1.00  0.00      B    H  
ATOM   4878  H2  HOH B1620      13.068   2.319   1.153  1.00  0.00      B    H  
ATOM   4879  O   HOH B1621      33.276  33.272  16.495  1.00  0.00      B    O  
ATOM   4880  H1  HOH B1621      33.366  33.775  17.354  1.00  0.00      B    H  
ATOM   4881  H2  HOH B1621      32.324  33.338  16.276  1.00  0.00      B    H  
ATOM   4882  O   HOH B1622      22.955  13.583   5.697  1.00  0.00      B    O  
ATOM   4883  H1  HOH B1622      22.097  13.253   6.148  1.00  0.00      B    H  
ATOM   4884  H2  HOH B1622      23.143  14.555   6.057  1.00  0.00      B    H  
ATOM   4885  O   HOH B1623      33.276  29.564   1.201  1.00  0.00      B    O  
ATOM   4886  H1  HOH B1623      33.479  28.771   1.828  1.00  0.00      B    H  
ATOM   4887  H2  HOH B1623      33.094  30.354   1.853  1.00  0.00      B    H  
ATOM   4888  O   HOH B1624       6.313  26.252   6.382  1.00  0.00      B    O  
ATOM   4889  H1  HOH B1624       5.401  26.079   5.964  1.00  0.00      B    H  
ATOM   4890  H2  HOH B1624       6.475  25.608   7.138  1.00  0.00      B    H  
ATOM   4891  O   HOH B1625      37.905  36.379  24.710  1.00  0.00      B    O  
ATOM   4892  H1  HOH B1625      38.246  37.081  24.058  1.00  0.00      B    H  
ATOM   4893  H2  HOH B1625      38.469  36.530  25.497  1.00  0.00      B    H  
ATOM   4894  O   HOH B1626      13.120  36.732   5.091  1.00  0.00      B    O  
ATOM   4895  H1  HOH B1626      13.665  36.464   5.889  1.00  0.00      B    H  
ATOM   4896  H2  HOH B1626      12.367  37.210   5.536  1.00  0.00      B    H  
ATOM   4897  O   HOH B1627      26.129   4.827   2.406  1.00  0.00      B    O  
ATOM   4898  H1  HOH B1627      26.405   3.939   2.717  1.00  0.00      B    H  
ATOM   4899  H2  HOH B1627      25.120   4.939   2.727  1.00  0.00      B    H  
ATOM   4900  O   HOH B1628      13.357  16.326  38.105  1.00  0.00      B    O  
ATOM   4901  H1  HOH B1628      12.713  15.564  37.794  1.00  0.00      B    H  
ATOM   4902  H2  HOH B1628      13.289  16.300  39.129  1.00  0.00      B    H  
ATOM   4903  O   HOH B1629      21.691  37.562  26.027  1.00  0.00      B    O  
ATOM   4904  H1  HOH B1629      21.124  38.445  26.013  1.00  0.00      B    H  
ATOM   4905  H2  HOH B1629      21.064  36.802  26.334  1.00  0.00      B    H  
ATOM   4906  O   HOH B1630      33.179  23.539  32.663  1.00  0.00      B    O  
ATOM   4907  H1  HOH B1630      33.091  24.348  33.287  1.00  0.00      B    H  
ATOM   4908  H2  HOH B1630      34.138  23.408  32.409  1.00  0.00      B    H  
ATOM   4909  O   HOH B1631      20.540  36.483  36.060  1.00  0.00      B    O  
ATOM   4910  H1  HOH B1631      20.549  35.748  36.727  1.00  0.00      B    H  
ATOM   4911  H2  HOH B1631      20.774  36.070  35.182  1.00  0.00      B    H  
ATOM   4912  O   HOH B1632       5.420   3.684  36.150  1.00  0.00      B    O  
ATOM   4913  H1  HOH B1632       4.628   3.326  35.675  1.00  0.00      B    H  
ATOM   4914  H2  HOH B1632       5.258   4.529  36.583  1.00  0.00      B    H  
ATOM   4915  O   HOH B1633      22.742   6.501   9.025  1.00  0.00      B    O  
ATOM   4916  H1  HOH B1633      23.667   6.943   8.992  1.00  0.00      B    H  
ATOM   4917  H2  HOH B1633      22.699   5.848   9.814  1.00  0.00      B    H  
ATOM   4918  O   HOH B1634      36.730  15.610   3.631  1.00  0.00      B    O  
ATOM   4919  H1  HOH B1634      36.559  16.123   2.756  1.00  0.00      B    H  
ATOM   4920  H2  HOH B1634      37.768  15.561   3.710  1.00  0.00      B    H  
ATOM   4921  O   HOH B1635      11.986   9.183   6.185  1.00  0.00      B    O  
ATOM   4922  H1  HOH B1635      11.887   9.027   5.196  1.00  0.00      B    H  
ATOM   4923  H2  HOH B1635      12.979   9.210   6.443  1.00  0.00      B    H  
ATOM   4924  O   HOH B1636       5.887  10.780  18.673  1.00  0.00      B    O  
ATOM   4925  H1  HOH B1636       6.755  10.578  18.204  1.00  0.00      B    H  
ATOM   4926  H2  HOH B1636       5.567   9.843  19.073  1.00  0.00      B    H  
ATOM   4927  O   HOH B1637      14.713   0.379   3.255  1.00  0.00      B    O  
ATOM   4928  H1  HOH B1637      14.533  -0.526   3.514  1.00  0.00      B    H  
ATOM   4929  H2  HOH B1637      13.846   0.734   2.912  1.00  0.00      B    H  
ATOM   4930  O   HOH B1638       0.346  22.817  18.781  1.00  0.00      B    O  
ATOM   4931  H1  HOH B1638       0.186  22.352  19.670  1.00  0.00      B    H  
ATOM   4932  H2  HOH B1638       0.524  22.129  18.045  1.00  0.00      B    H  
ATOM   4933  O   HOH B1639      17.136   4.054   8.414  1.00  0.00      B    O  
ATOM   4934  H1  HOH B1639      17.282   4.727   7.685  1.00  0.00      B    H  
ATOM   4935  H2  HOH B1639      16.568   3.220   8.150  1.00  0.00      B    H  
ATOM   4936  O   HOH B1640      24.029   1.663  23.051  1.00  0.00      B    O
[truncated: 87,647 more chars]
