# Supplementary material for: ECE vs DISP Mechanisms in Anodic Electrolysis of Benzyl Alcohols: Computational Prediction of Microscopic Rate Constants
Source: J Phys Chem C Nanomater Interfaces. 2025 Aug 28;129(36):16076–96. doi: 10.1021/acs.jpcc.5c04347 (PMC12434723; doi:10.1021/acs.jpcc.5c04347)
Supplement: Supplementary file 2 [file jp5c04347_si_002.zip › example_simulation_inputs/QMMM_simulation_bulk_H2O_base_OAc/README]

Example input files for running NVT QM/MM simulation of para-methoxybenzyl alcohol (PMBA) with 1 QM acetate in 2000 MM waters.

Requirements:
Python >= 3.9
Numpy
Psi4 >= 1.9
OpenMM >= 8.0
Plumed2 = 2.0
Py-Plumed >= 2.9
OpenMM-Plumed >= 2.0

Multiple pdbs are available for starting simulations along the proton transfer reaction coordinate. All starting configurations were generated via steering MD.
Only PMBA and 1 acetate are in the QM region (treated with DFT). No FIREs restraint or Voronoi polyhedra restraint are used in the simulations.

Run using the following command:
python run_pydft_qmmm.py
