# Supplementary material for: ECE vs DISP Mechanisms in Anodic Electrolysis of Benzyl Alcohols: Computational Prediction of Microscopic Rate Constants
Source: J Phys Chem C Nanomater Interfaces. 2025 Aug 28;129(36):16076–96. doi: 10.1021/acs.jpcc.5c04347 (PMC12434723; doi:10.1021/acs.jpcc.5c04347)
Supplement: Supplementary file 2 [file jp5c04347_si_002.zip › example_simulation_inputs/QMMM_simulation_bulk_H2O_base_OAc/start_10_-0.698_coords.pdb]

TITLE     MDANALYSIS FRAME 0: Created by PDBWriter
CRYST1   39.149   39.149   39.149  90.00  90.00  90.00 P 1           1
ATOM      1  C00 2ag A   1      16.571  17.074  21.321  1.00  0.00      A    C  
ATOM      2  O01 2ag A   1      16.824  17.404  19.922  1.00  0.00      A    O  
ATOM      3  C02 2ag A   1      16.075  18.490  19.452  1.00  0.00      A    C  
ATOM      4  C03 2ag A   1      16.557  19.787  19.193  1.00  0.00      A    C  
ATOM      5  C04 2ag A   1      15.702  20.819  18.846  1.00  0.00      A    C  
ATOM      6  C05 2ag A   1      14.274  20.633  18.808  1.00  0.00      A    C  
ATOM      7  C06 2ag A   1      13.250  21.772  18.474  1.00  0.00      A    C  
ATOM      8  O07 2ag A   1      11.899  21.375  18.790  1.00  0.00      A    O  
ATOM      9  C08 2ag A   1      13.857  19.301  19.051  1.00  0.00      A    C  
ATOM     10  C09 2ag A   1      14.716  18.242  19.323  1.00  0.00      A    C  
ATOM     11  H0A 2ag A   1      17.335  16.308  21.610  1.00  0.00      A    H  
ATOM     12  H0B 2ag A   1      16.734  17.955  21.944  1.00  0.00      A    H  
ATOM     13  H0C 2ag A   1      15.610  16.573  21.321  1.00  0.00      A    H  
ATOM     14  H0D 2ag A   1      17.642  19.919  19.309  1.00  0.00      A    H  
ATOM     15  H0E 2ag A   1      16.184  21.765  18.663  1.00  0.00      A    H  
ATOM     16  H0F 2ag A   1      13.459  21.939  17.404  1.00  0.00      A    H  
ATOM     17  H0G 2ag A   1      13.467  22.677  19.081  1.00  0.00      A    H  
ATOM     18  H0H 2ag A   1      11.442  22.201  18.663  1.00  0.00      A    H  
ATOM     19  H0I 2ag A   1      12.758  19.094  19.088  1.00  0.00      A    H  
ATOM     20  H0J 2ag A   1      14.308  17.247  19.386  1.00  0.00      A    H  
ATOM     21  C00 ACA B   2      11.450  24.762  19.552  1.00  0.00      B    C  
ATOM     22  C01 ACA B   2      11.024  26.055  20.193  1.00  0.00      B    C  
ATOM     23  O02 ACA B   2      10.836  24.093  18.606  1.00  0.00      B    O  
ATOM     24  O03 ACA B   2      12.518  24.115  19.810  1.00  0.00      B    O  
ATOM     25  H04 ACA B   2      11.777  26.415  20.860  1.00  0.00      B    H  
ATOM     26  H05 ACA B   2      10.113  25.925  20.799  1.00  0.00      B    H  
ATOM     27  H06 ACA B   2      10.956  26.715  19.330  1.00  0.00      B    H  
ATOM     28  O   HOH B   1      11.908  24.147  14.384  1.00  0.00      B    O  
ATOM     29  H1  HOH B   1      12.097  23.207  13.949  1.00  0.00      B    H  
ATOM     30  H2  HOH B   1      10.958  24.218  14.713  1.00  0.00      B    H  
ATOM     31  O   HOH B   2      16.454  25.000  18.175  1.00  0.00      B    O  
ATOM     32  H1  HOH B   2      17.116  24.363  18.687  1.00  0.00      B    H  
ATOM     33  H2  HOH B   2      16.457  24.575  17.287  1.00  0.00      B    H  
ATOM     34  O   HOH B   4       5.695  26.315   8.980  1.00  0.00      B    O  
ATOM     35  H1  HOH B   4       5.859  27.288   9.250  1.00  0.00      B    H  
ATOM     36  H2  HOH B   4       6.253  26.087   8.145  1.00  0.00      B    H  
ATOM     37  O   HOH B   5      11.027  25.428  24.073  1.00  0.00      B    O  
ATOM     38  H1  HOH B   5      10.961  24.724  24.807  1.00  0.00      B    H  
ATOM     39  H2  HOH B   5      11.973  25.480  23.675  1.00  0.00      B    H  
ATOM     40  O   HOH B   7      12.852  26.406  13.049  1.00  0.00      B    O  
ATOM     41  H1  HOH B   7      12.269  27.159  13.346  1.00  0.00      B    H  
ATOM     42  H2  HOH B   7      12.378  25.561  13.437  1.00  0.00      B    H  
ATOM     43  O   HOH B   8      12.515  20.802  26.266  1.00  0.00      B    O  
ATOM     44  H1  HOH B   8      11.821  20.126  25.931  1.00  0.00      B    H  
ATOM     45  H2  HOH B   8      13.048  20.421  27.065  1.00  0.00      B    H  
ATOM     46  O   HOH B   9      13.902  25.483  16.077  1.00  0.00      B    O  
ATOM     47  H1  HOH B   9      13.359  25.029  15.376  1.00  0.00      B    H  
ATOM     48  H2  HOH B   9      14.846  25.126  16.115  1.00  0.00      B    H  
ATOM     49  O   HOH B  10       9.286  17.933  11.995  1.00  0.00      B    O  
ATOM     50  H1  HOH B  10       8.843  16.997  12.025  1.00  0.00      B    H  
ATOM     51  H2  HOH B  10      10.196  17.785  11.569  1.00  0.00      B    H  
ATOM     52  O   HOH B  11       7.482  19.162   9.984  1.00  0.00      B    O  
ATOM     53  H1  HOH B  11       7.938  18.547  10.698  1.00  0.00      B    H  
ATOM     54  H2  HOH B  11       6.652  18.690   9.639  1.00  0.00      B    H  
ATOM     55  O   HOH B  12      20.551  22.760  13.130  1.00  0.00      B    O  
ATOM     56  H1  HOH B  12      20.338  21.794  13.009  1.00  0.00      B    H  
ATOM     57  H2  HOH B  12      20.797  23.155  12.215  1.00  0.00      B    H  
ATOM     58  O   HOH B  13       1.131  14.425  33.137  1.00  0.00      B    O  
ATOM     59  H1  HOH B  13       1.194  15.416  32.904  1.00  0.00      B    H  
ATOM     60  H2  HOH B  13       0.524  14.319  33.969  1.00  0.00      B    H  
ATOM     61  O   HOH B  14      28.937   2.626  29.250  1.00  0.00      B    O  
ATOM     62  H1  HOH B  14      28.864   3.191  28.415  1.00  0.00      B    H  
ATOM     63  H2  HOH B  14      28.741   1.686  29.018  1.00  0.00      B    H  
ATOM     64  O   HOH B  15      22.456  18.639  11.362  1.00  0.00      B    O  
ATOM     65  H1  HOH B  15      21.983  17.972  11.896  1.00  0.00      B    H  
ATOM     66  H2  HOH B  15      23.136  19.081  12.004  1.00  0.00      B    H  
ATOM     67  O   HOH B  16      34.349  18.890  12.276  1.00  0.00      B    O  
ATOM     68  H1  HOH B  16      34.612  19.831  11.969  1.00  0.00      B    H  
ATOM     69  H2  HOH B  16      34.008  18.404  11.382  1.00  0.00      B    H  
ATOM     70  O   HOH B  17      12.321  17.658  26.489  1.00  0.00      B    O  
ATOM     71  H1  HOH B  17      13.200  17.593  27.031  1.00  0.00      B    H  
ATOM     72  H2  HOH B  17      12.460  17.225  25.588  1.00  0.00      B    H  
ATOM     73  O   HOH B  18      15.564   8.632  15.228  1.00  0.00      B    O  
ATOM     74  H1  HOH B  18      16.158   8.396  16.075  1.00  0.00      B    H  
ATOM     75  H2  HOH B  18      15.441   7.806  14.657  1.00  0.00      B    H  
ATOM     76  O   HOH B  19      12.510   7.088  34.728  1.00  0.00      B    O  
ATOM     77  H1  HOH B  19      13.371   7.645  34.830  1.00  0.00      B    H  
ATOM     78  H2  HOH B  19      12.106   7.355  33.859  1.00  0.00      B    H  
ATOM     79  O   HOH B  20       1.511  33.924  24.652  1.00  0.00      B    O  
ATOM     80  H1  HOH B  20       1.576  32.949  24.327  1.00  0.00      B    H  
ATOM     81  H2  HOH B  20       1.064  34.440  23.918  1.00  0.00      B    H  
ATOM     82  O   HOH B  21      11.856  31.726  26.565  1.00  0.00      B    O  
ATOM     83  H1  HOH B  21      11.999  30.757  26.286  1.00  0.00      B    H  
ATOM     84  H2  HOH B  21      12.721  31.922  27.079  1.00  0.00      B    H  
ATOM     85  O   HOH B  22      27.131  38.729  37.245  1.00  0.00      B    O  
ATOM     86  H1  HOH B  22      26.607  39.578  37.058  1.00  0.00      B    H  
ATOM     87  H2  HOH B  22      27.041  38.098  36.451  1.00  0.00      B    H  
ATOM     88  O   HOH B  23      19.667  17.623  24.861  1.00  0.00      B    O  
ATOM     89  H1  HOH B  23      20.419  18.001  25.364  1.00  0.00      B    H  
ATOM     90  H2  HOH B  23      19.565  16.635  25.013  1.00  0.00      B    H  
ATOM     91  O   HOH B  24      28.737  24.813  24.796  1.00  0.00      B    O  
ATOM     92  H1  HOH B  24      28.226  25.314  25.495  1.00  0.00      B    H  
ATOM     93  H2  HOH B  24      29.323  24.173  25.303  1.00  0.00      B    H  
ATOM     94  O   HOH B  25      17.931  15.692  18.052  1.00  0.00      B    O  
ATOM     95  H1  HOH B  25      18.471  15.019  18.591  1.00  0.00      B    H  
ATOM     96  H2  HOH B  25      17.502  16.315  18.722  1.00  0.00      B    H  
ATOM     97  O   HOH B  26      16.208   6.551  12.361  1.00  0.00      B    O  
ATOM     98  H1  HOH B  26      15.973   5.921  11.635  1.00  0.00      B    H  
ATOM     99  H2  HOH B  26      15.612   6.410  13.152  1.00  0.00      B    H  
ATOM    100  O   HOH B  27       9.073   9.303  16.855  1.00  0.00      B    O  
ATOM    101  H1  HOH B  27       8.216   8.674  16.845  1.00  0.00      B    H  
ATOM    102  H2  HOH B  27       9.641   9.031  16.037  1.00  0.00      B    H  
ATOM    103  O   HOH B  28      29.783  21.145  22.445  1.00  0.00      B    O  
ATOM    104  H1  HOH B  28      30.606  20.672  22.782  1.00  0.00      B    H  
ATOM    105  H2  HOH B  28      29.448  20.681  21.642  1.00  0.00      B    H  
ATOM    106  O   HOH B  29      30.596  29.849  35.205  1.00  0.00      B    O  
ATOM    107  H1  HOH B  29      30.570  29.704  36.224  1.00  0.00      B    H  
ATOM    108  H2  HOH B  29      31.385  30.405  35.019  1.00  0.00      B    H  
ATOM    109  O   HOH B  30       0.542  28.272   4.043  1.00  0.00      B    O  
ATOM    110  H1  HOH B  30       1.349  27.746   4.392  1.00  0.00      B    H  
ATOM    111  H2  HOH B  30       0.692  28.466   3.019  1.00  0.00      B    H  
ATOM    112  O   HOH B  31      28.332  25.835  27.366  1.00  0.00      B    O  
ATOM    113  H1  HOH B  31      27.697  26.147  28.112  1.00  0.00      B    H  
ATOM    114  H2  HOH B  31      29.001  26.594  27.203  1.00  0.00      B    H  
ATOM    115  O   HOH B  32       5.459  33.789   4.228  1.00  0.00      B    O  
ATOM    116  H1  HOH B  32       5.333  34.717   3.799  1.00  0.00      B    H  
ATOM    117  H2  HOH B  32       5.887  33.184   3.507  1.00  0.00      B    H  
ATOM    118  O   HOH B  33      14.413  21.868   7.891  1.00  0.00      B    O  
ATOM    119  H1  HOH B  33      13.966  21.516   7.045  1.00  0.00      B    H  
ATOM    120  H2  HOH B  33      13.786  21.755   8.747  1.00  0.00      B    H  
ATOM    121  O   HOH B  34      21.883  35.463   6.431  1.00  0.00      B    O  
ATOM    122  H1  HOH B  34      22.560  34.932   5.823  1.00  0.00      B    H  
ATOM    123  H2  HOH B  34      20.939  35.190   6.071  1.00  0.00      B    H  
ATOM    124  O   HOH B  35      25.357  13.520   1.009  1.00  0.00      B    O  
ATOM    125  H1  HOH B  35      26.159  13.358   1.613  1.00  0.00      B    H  
ATOM    126  H2  HOH B  35      24.543  13.509   1.592  1.00  0.00      B    H  
ATOM    127  O   HOH B  36      19.199  17.548  29.293  1.00  0.00      B    O  
ATOM    128  H1  HOH B  36      18.788  16.606  29.323  1.00  0.00      B    H  
ATOM    129  H2  HOH B  36      19.961  17.487  29.932  1.00  0.00      B    H  
ATOM    130  O   HOH B  37      28.601  24.540  15.697  1.00  0.00      B    O  
ATOM    131  H1  HOH B  37      28.553  24.811  14.721  1.00  0.00      B    H  
ATOM    132  H2  HOH B  37      28.879  25.305  16.292  1.00  0.00      B    H  
ATOM    133  O   HOH B  38       0.672  18.759  34.069  1.00  0.00      B    O  
ATOM    134  H1  HOH B  38      -0.333  18.747  34.011  1.00  0.00      B    H  
ATOM    135  H2  HOH B  38       1.013  19.726  34.212  1.00  0.00      B    H  
ATOM    136  O   HOH B  39      19.405  28.821  24.763  1.00  0.00      B    O  
ATOM    137  H1  HOH B  39      20.208  28.323  25.059  1.00  0.00      B    H  
ATOM    138  H2  HOH B  39      19.654  29.175  23.864  1.00  0.00      B    H  
ATOM    139  O   HOH B  40      33.661  36.957  22.867  1.00  0.00      B    O  
ATOM    140  H1  HOH B  40      34.254  37.128  23.703  1.00  0.00      B    H  
ATOM    141  H2  HOH B  40      34.016  36.153  22.346  1.00  0.00      B    H  
ATOM    142  O   HOH B  41      19.044  21.784  21.587  1.00  0.00      B    O  
ATOM    143  H1  HOH B  41      18.713  22.299  22.422  1.00  0.00      B    H  
ATOM    144  H2  HOH B  41      19.043  20.766  21.739  1.00  0.00      B    H  
ATOM    145  O   HOH B  42      39.210  34.750  22.110  1.00  0.00      B    O  
ATOM    146  H1  HOH B  42      39.234  34.929  21.145  1.00  0.00      B    H  
ATOM    147  H2  HOH B  42      38.658  33.904  22.270  1.00  0.00      B    H  
ATOM    148  O   HOH B  43      29.280  32.239  22.704  1.00  0.00      B    O  
ATOM    149  H1  HOH B  43      29.743  33.146  22.753  1.00  0.00      B    H  
ATOM    150  H2  HOH B  43      28.912  32.160  21.720  1.00  0.00      B    H  
ATOM    151  O   HOH B  44      29.615  30.719   4.090  1.00  0.00      B    O  
ATOM    152  H1  HOH B  44      30.202  31.438   4.494  1.00  0.00      B    H  
ATOM    153  H2  HOH B  44      28.709  31.145   3.838  1.00  0.00      B    H  
ATOM    154  O   HOH B  45      35.344  23.989  27.246  1.00  0.00      B    O  
ATOM    155  H1  HOH B  45      36.321  24.151  27.467  1.00  0.00      B    H  
ATOM    156  H2  HOH B  45      34.897  23.483  28.040  1.00  0.00      B    H  
ATOM    157  O   HOH B  46      23.902  33.101  34.926  1.00  0.00      B    O  
ATOM    158  H1  HOH B  46      24.842  32.855  34.914  1.00  0.00      B    H  
ATOM    159  H2  HOH B  46      23.512  32.797  35.861  1.00  0.00      B    H  
ATOM    160  O   HOH B  47       0.095   4.907  32.563  1.00  0.00      B    O  
ATOM    161  H1  HOH B  47       0.806   4.978  33.272  1.00  0.00      B    H  
ATOM    162  H2  HOH B  47      -0.420   4.058  32.747  1.00  0.00      B    H  
ATOM    163  O   HOH B  48      22.404  36.204  23.517  1.00  0.00      B    O  
ATOM    164  H1  HOH B  48      22.346  36.513  24.476  1.00  0.00      B    H  
ATOM    165  H2  HOH B  48      22.940  35.341  23.485  1.00  0.00      B    H  
ATOM    166  O   HOH B  49      31.429  20.748  16.843  1.00  0.00      B    O  
ATOM    167  H1  HOH B  49      32.264  21.212  16.433  1.00  0.00      B    H  
ATOM    168  H2  HOH B  49      31.806  20.180  17.573  1.00  0.00      B    H  
ATOM    169  O   HOH B  50      18.366  34.715  15.924  1.00  0.00      B    O  
ATOM    170  H1  HOH B  50      17.826  35.547  16.090  1.00  0.00      B    H  
ATOM    171  H2  HOH B  50      18.547  34.754  14.932  1.00  0.00      B    H  
ATOM    172  O   HOH B  51      12.798  37.208  31.809  1.00  0.00      B    O  
ATOM    173  H1  HOH B  51      12.928  36.244  31.705  1.00  0.00      B    H  
ATOM    174  H2  HOH B  51      12.397  37.352  32.683  1.00  0.00      B    H  
ATOM    175  O   HOH B  52      20.322  31.279   7.322  1.00  0.00      B    O  
ATOM    176  H1  HOH B  52      21.180  31.302   7.891  1.00  0.00      B    H  
ATOM    177  H2  HOH B  52      20.006  30.327   7.217  1.00  0.00      B    H  
ATOM    178  O   HOH B  53      23.353   2.268  15.203  1.00  0.00      B    O  
ATOM    179  H1  HOH B  53      23.501   1.810  16.089  1.00  0.00      B    H  
ATOM    180  H2  HOH B  53      24.271   2.526  14.881  1.00  0.00      B    H  
ATOM    181  O   HOH B  54      24.947  28.528  26.391  1.00  0.00      B    O  
ATOM    182  H1  HOH B  54      24.442  28.012  25.616  1.00  0.00      B    H  
ATOM    183  H2  HOH B  54      25.324  27.862  27.004  1.00  0.00      B    H  
ATOM    184  O   HOH B  55       5.589  34.797  27.314  1.00  0.00      B    O  
ATOM    185  H1  HOH B  55       5.341  35.284  26.432  1.00  0.00      B    H  
ATOM    186  H2  HOH B  55       5.916  33.859  27.164  1.00  0.00      B    H  
ATOM    187  O   HOH B  56      34.252  33.872  15.884  1.00  0.00      B    O  
ATOM    188  H1  HOH B  56      33.687  33.290  16.475  1.00  0.00      B    H  
ATOM    189  H2  HOH B  56      34.061  34.861  16.144  1.00  0.00      B    H  
ATOM    190  O   HOH B  57      22.988  21.986  32.089  1.00  0.00      B    O  
ATOM    191  H1  HOH B  57      23.025  22.924  32.488  1.00  0.00      B    H  
ATOM    192  H2  HOH B  57      23.993  21.648  32.097  1.00  0.00      B    H  
ATOM    193  O   HOH B  58      35.791  25.436  31.389  1.00  0.00      B    O  
ATOM    194  H1  HOH B  58      36.421  25.731  30.680  1.00  0.00      B    H  
ATOM    195  H2  HOH B  58      35.368  26.241  31.803  1.00  0.00      B    H  
ATOM    196  O   HOH B  59       2.272  31.504  14.511  1.00  0.00      B    O  
ATOM    197  H1  HOH B  59       2.387  32.472  14.240  1.00  0.00      B    H  
ATOM    198  H2  HOH B  59       2.212  30.969  13.627  1.00  0.00      B    H  
ATOM    199  O   HOH B  60      34.076  33.066   1.065  1.00  0.00      B    O  
ATOM    200  H1  HOH B  60      33.724  34.005   1.040  1.00  0.00      B    H  
ATOM    201  H2  HOH B  60      34.587  33.043   0.158  1.00  0.00      B    H  
ATOM    202  O   HOH B  61      31.148  36.712  23.970  1.00  0.00      B    O  
ATOM    203  H1  HOH B  61      30.982  37.676  24.049  1.00  0.00      B    H  
ATOM    204  H2  HOH B  61      32.150  36.580  23.725  1.00  0.00      B    H  
ATOM    205  O   HOH B  62      38.484   4.296  29.230  1.00  0.00      B    O  
ATOM    206  H1  HOH B  62      37.817   3.813  28.634  1.00  0.00      B    H  
ATOM    207  H2  HOH B  62      39.027   3.497  29.635  1.00  0.00      B    H  
ATOM    208  O   HOH B  63      25.641   1.445  18.375  1.00  0.00      B    O  
ATOM    209  H1  HOH B  63      26.213   1.142  17.600  1.00  0.00      B    H  
ATOM    210  H2  HOH B  63      24.704   1.001  18.180  1.00  0.00      B    H  
ATOM    211  O   HOH B  64       1.214  10.711  27.544  1.00  0.00      B    O  
ATOM    212  H1  HOH B  64       0.639  11.103  26.795  1.00  0.00      B    H  
ATOM    213  H2  HOH B  64       1.008  11.220  28.422  1.00  0.00      B    H  
ATOM    214  O   HOH B  65      21.476  11.676  22.590  1.00  0.00      B    O  
ATOM    215  H1  HOH B  65      20.648  11.257  22.093  1.00  0.00      B    H  
ATOM    216  H2  HOH B  65      21.915  10.892  23.141  1.00  0.00      B    H  
ATOM    217  O   HOH B  66      14.978   4.280   7.606  1.00  0.00      B    O  
ATOM    218  H1  HOH B  66      14.129   3.741   7.509  1.00  0.00      B    H  
ATOM    219  H2  HOH B  66      15.435   4.023   6.788  1.00  0.00      B    H  
ATOM    220  O   HOH B  67      35.399  25.061  36.373  1.00  0.00      B    O  
ATOM    221  H1  HOH B  67      34.806  24.489  36.931  1.00  0.00      B    H  
ATOM    222  H2  HOH B  67      36.189  25.134  36.990  1.00  0.00      B    H  
ATOM    223  O   HOH B  68      17.457  10.886  29.920  1.00  0.00      B    O  
ATOM    224  H1  HOH B  68      18.272  10.297  29.831  1.00  0.00      B    H  
ATOM    225  H2  HOH B  68      17.184  10.820  30.898  1.00  0.00      B    H  
ATOM    226  O   HOH B  69      32.409  12.823  13.530  1.00  0.00      B    O  
ATOM    227  H1  HOH B  69      33.161  13.367  13.052  1.00  0.00      B    H  
ATOM    228  H2  HOH B  69      32.448  12.994  14.579  1.00  0.00      B    H  
ATOM    229  O   HOH B  70       1.826  35.178  39.032  1.00  0.00      B    O  
ATOM    230  H1  HOH B  70       1.456  35.567  38.198  1.00  0.00      B    H  
ATOM    231  H2  HOH B  70       1.825  34.143  38.908  1.00  0.00      B    H  
ATOM    232  O   HOH B  71      30.318  27.469  13.252  1.00  0.00      B    O  
ATOM    233  H1  HOH B  71      30.964  28.168  12.820  1.00  0.00      B    H  
ATOM    234  H2  HOH B  71      30.939  26.792  13.696  1.00  0.00      B    H  
ATOM    235  O   HOH B  72      28.733  30.170  33.094  1.00  0.00      B    O  
ATOM    236  H1  HOH B  72      28.000  29.827  33.679  1.00  0.00      B    H  
ATOM    237  H2  HOH B  72      29.544  30.322  33.666  1.00  0.00      B    H  
ATOM    238  O   HOH B  73      12.809  28.990  30.024  1.00  0.00      B    O  
ATOM    239  H1  HOH B  73      13.062  28.519  30.877  1.00  0.00      B    H  
ATOM    240  H2  HOH B  73      12.241  28.368  29.518  1.00  0.00      B    H  
ATOM    241  O   HOH B  74      38.595   6.391  10.318  1.00  0.00      B    O  
ATOM    242  H1  HOH B  74      39.146   6.531  11.181  1.00  0.00      B    H  
ATOM    243  H2  HOH B  74      37.701   5.834  10.534  1.00  0.00      B    H  
ATOM    244  O   HOH B  75       1.353  12.329  12.091  1.00  0.00      B    O  
ATOM    245  H1  HOH B  75       1.039  11.687  11.364  1.00  0.00      B    H  
ATOM    246  H2  HOH B  75       2.395  12.376  11.951  1.00  0.00      B    H  
ATOM    247  O   HOH B  76      29.476  16.586   7.842  1.00  0.00      B    O  
ATOM    248  H1  HOH B  76      28.554  17.013   8.000  1.00  0.00      B    H  
ATOM    249  H2  HOH B  76      29.656  16.008   8.622  1.00  0.00      B    H  
ATOM    250  O   HOH B  77      27.618  32.445  11.051  1.00  0.00      B    O  
ATOM    251  H1  HOH B  77      28.320  32.884  11.723  1.00  0.00      B    H  
ATOM    252  H2  HOH B  77      28.054  31.913  10.324  1.00  0.00      B    H  
ATOM    253  O   HOH B  78       0.892  15.865   5.425  1.00  0.00      B    O  
ATOM    254  H1  HOH B  78       0.968  15.288   6.269  1.00  0.00      B    H  
ATOM    255  H2  HOH B  78       1.731  16.502   5.384  1.00  0.00      B    H  
ATOM    256  O   HOH B  79      19.848  28.773   6.630  1.00  0.00      B    O  
ATOM    257  H1  HOH B  79      19.746  28.437   5.655  1.00  0.00      B    H  
ATOM    258  H2  HOH B  79      19.198  28.273   7.281  1.00  0.00      B    H  
ATOM    259  O   HOH B  80      21.813  21.153  17.150  1.00  0.00      B    O  
ATOM    260  H1  HOH B  80      21.148  20.369  17.026  1.00  0.00      B    H  
ATOM    261  H2  HOH B  80      21.651  21.568  18.041  1.00  0.00      B    H  
ATOM    262  O   HOH B  81      23.280   0.395  17.652  1.00  0.00      B    O  
ATOM    263  H1  HOH B  81      23.016   0.094  16.738  1.00  0.00      B    H  
ATOM    264  H2  HOH B  81      22.683   0.022  18.366  1.00  0.00      B    H  
ATOM    265  O   HOH B  82      28.076  13.264  14.879  1.00  0.00      B    O  
ATOM    266  H1  HOH B  82      28.577  12.816  14.080  1.00  0.00      B    H  
ATOM    267  H2  HOH B  82      28.801  13.764  15.315  1.00  0.00      B    H  
ATOM    268  O   HOH B  83      29.175  23.187  19.851  1.00  0.00      B    O  
ATOM    269  H1  HOH B  83      29.617  23.441  20.694  1.00  0.00      B    H  
ATOM    270  H2  HOH B  83      29.854  23.299  19.142  1.00  0.00      B    H  
ATOM    271  O   HOH B  84      13.523  10.671  15.804  1.00  0.00      B    O  
ATOM    272  H1  HOH B  84      14.143   9.950  15.535  1.00  0.00      B    H  
ATOM    273  H2  HOH B  84      14.001  11.201  16.523  1.00  0.00      B    H  
ATOM    274  O   HOH B  85      34.966   6.817  31.776  1.00  0.00      B    O  
ATOM    275  H1  HOH B  85      35.963   6.493  31.678  1.00  0.00      B    H  
ATOM    276  H2  HOH B  85      34.538   6.466  32.621  1.00  0.00      B    H  
ATOM    277  O   HOH B  86      26.576  15.436  17.962  1.00  0.00      B    O  
ATOM    278  H1  HOH B  86      26.161  14.531  18.097  1.00  0.00      B    H  
ATOM    279  H2  HOH B  86      27.318  15.506  18.603  1.00  0.00      B    H  
ATOM    280  O   HOH B  87      36.790   3.573  26.809  1.00  0.00      B    O  
ATOM    281  H1  HOH B  87      36.817   3.473  25.844  1.00  0.00      B    H  
ATOM    282  H2  HOH B  87      35.849   3.828  27.076  1.00  0.00      B    H  
ATOM    283  O   HOH B  88      32.812  31.976  25.319  1.00  0.00      B    O  
ATOM    284  H1  HOH B  88      31.916  32.151  25.784  1.00  0.00      B    H  
ATOM    285  H2  HOH B  88      32.702  31.209  24.721  1.00  0.00      B    H  
ATOM    286  O   HOH B  89      32.226   0.586   8.084  1.00  0.00      B    O  
ATOM    287  H1  HOH B  89      31.650   0.209   8.817  1.00  0.00      B    H  
ATOM    288  H2  HOH B  89      31.710   1.338   7.596  1.00  0.00      B    H  
ATOM    289  O   HOH B  90      33.555  15.362  39.492  1.00  0.00      B    O  
ATOM    290  H1  HOH B  90      33.211  14.865  38.668  1.00  0.00      B    H  
ATOM    291  H2  HOH B  90      34.353  15.860  39.193  1.00  0.00      B    H  
ATOM    292  O   HOH B  91      26.429   7.898  22.634  1.00  0.00      B    O  
ATOM    293  H1  HOH B  91      26.930   7.145  22.946  1.00  0.00      B    H  
ATOM    294  H2  HOH B  91      26.246   7.850  21.643  1.00  0.00      B    H  
ATOM    295  O   HOH B  92      38.493   2.531   3.834  1.00  0.00      B    O  
ATOM    296  H1  HOH B  92      37.565   2.216   3.599  1.00  0.00      B    H  
ATOM    297  H2  HOH B  92      39.087   2.497   2.987  1.00  0.00      B    H  
ATOM    298  O   HOH B  93      22.823  35.720   8.771  1.00  0.00      B    O  
ATOM    299  H1  HOH B  93      22.243  35.777   7.929  1.00  0.00      B    H  
ATOM    300  H2  HOH B  93      23.776  35.549   8.466  1.00  0.00      B    H  
ATOM    301  O   HOH B  94       2.433   5.719  15.471  1.00  0.00      B    O  
ATOM    302  H1  HOH B  94       2.055   5.794  16.360  1.00  0.00      B    H  
ATOM    303  H2  HOH B  94       3.327   6.146  15.504  1.00  0.00      B    H  
ATOM    304  O   HOH B  95      26.011   2.371  29.720  1.00  0.00      B    O  
ATOM    305  H1  HOH B  95      25.790   1.466  30.277  1.00  0.00      B    H  
ATOM    306  H2  HOH B  95      27.039   2.474  29.620  1.00  0.00      B    H  
ATOM    307  O   HOH B  96      28.251  18.405  17.942  1.00  0.00      B    O  
ATOM    308  H1  HOH B  96      27.295  18.698  17.821  1.00  0.00      B    H  
ATOM    309  H2  HOH B  96      28.771  18.689  17.061  1.00  0.00      B    H  
ATOM    310  O   HOH B  97      16.359  23.972  15.722  1.00  0.00      B    O  
ATOM    311  H1  HOH B  97      17.060  24.285  15.097  1.00  0.00      B    H  
ATOM    312  H2  HOH B  97      16.006  23.083  15.421  1.00  0.00      B    H  
ATOM    313  O   HOH B  98       9.828  36.747  29.094  1.00  0.00      B    O  
ATOM    314  H1  HOH B  98       9.477  36.972  28.180  1.00  0.00      B    H  
ATOM    315  H2  HOH B  98      10.857  36.542  29.040  1.00  0.00      B    H  
ATOM    316  O   HOH B  99       1.327  22.468   9.406  1.00  0.00      B    O  
ATOM    317  H1  HOH B  99       1.073  22.446  10.401  1.00  0.00      B    H  
ATOM    318  H2  HOH B  99       0.825  23.246   9.043  1.00  0.00      B    H  
ATOM    319  O   HOH B 100      10.391   7.749  38.981  1.00  0.00      B    O  
ATOM    320  H1  HOH B 100      10.027   7.502  38.049  1.00  0.00      B    H  
ATOM    321  H2  HOH B 100      10.476   6.879  39.480  1.00  0.00      B    H  
ATOM    322  O   HOH B 101      24.113  34.313  10.900  1.00  0.00      B    O  
ATOM    323  H1  HOH B 101      23.377  34.331  10.203  1.00  0.00      B    H  
ATOM    324  H2  HOH B 101      24.985  34.657  10.462  1.00  0.00      B    H  
ATOM    325  O   HOH B 102      10.647  39.206  31.092  1.00  0.00      B    O  
ATOM    326  H1  HOH B 102      10.330  38.991  30.192  1.00  0.00      B    H  
ATOM    327  H2  HOH B 102      11.446  38.584  31.313  1.00  0.00      B    H  
ATOM    328  O   HOH B 103      24.809  20.951   4.458  1.00  0.00      B    O  
ATOM    329  H1  HOH B 103      24.314  21.111   5.380  1.00  0.00      B    H  
ATOM    330  H2  HOH B 103      24.706  21.805   3.923  1.00  0.00      B    H  
ATOM    331  O   HOH B 104      26.090  35.333  23.021  1.00  0.00      B    O  
ATOM    332  H1  HOH B 104      26.112  36.154  22.477  1.00  0.00      B    H  
ATOM    333  H2  HOH B 104      25.140  35.171  23.237  1.00  0.00      B    H  
ATOM    334  O   HOH B 105      14.441   4.556  31.819  1.00  0.00      B    O  
ATOM    335  H1  HOH B 105      14.713   5.242  32.543  1.00  0.00      B    H  
ATOM    336  H2  HOH B 105      14.880   4.825  30.962  1.00  0.00      B    H  
ATOM    337  O   HOH B 106      24.584  25.303  24.355  1.00  0.00      B    O  
ATOM    338  H1  HOH B 106      25.268  24.735  23.808  1.00  0.00      B    H  
ATOM    339  H2  HOH B 106      23.770  25.565  23.840  1.00  0.00      B    H  
ATOM    340  O   HOH B 107      18.760  38.445  22.643  1.00  0.00      B    O  
ATOM    341  H1  HOH B 107      18.280  37.578  22.572  1.00  0.00      B    H  
ATOM    342  H2  HOH B 107      18.205  39.218  22.232  1.00  0.00      B    H  
ATOM    343  O   HOH B 108       9.930  26.045  10.463  1.00  0.00      B    O  
ATOM    344  H1  HOH B 108       9.844  26.243  11.458  1.00  0.00      B    H  
ATOM    345  H2  HOH B 108      10.506  25.238  10.389  1.00  0.00      B    H  
ATOM    346  O   HOH B 109       7.906  28.213  25.422  1.00  0.00      B    O  
ATOM    347  H1  HOH B 109       8.805  28.220  24.989  1.00  0.00      B    H  
ATOM    348  H2  HOH B 109       7.891  27.500  26.152  1.00  0.00      B    H  
ATOM    349  O   HOH B 110      37.911  30.422   0.538  1.00  0.00      B    O  
ATOM    350  H1  HOH B 110      37.198  30.907   0.045  1.00  0.00      B    H  
ATOM    351  H2  HOH B 110      37.679  29.431   0.479  1.00  0.00      B    H  
ATOM    352  O   HOH B 111       8.502  30.742  24.492  1.00  0.00      B    O  
ATOM    353  H1  HOH B 111       8.817  30.786  25.517  1.00  0.00      B    H  
ATOM    354  H2  HOH B 111       8.146  29.790  24.353  1.00  0.00      B    H  
ATOM    355  O   HOH B 112      10.292  22.761  36.559  1.00  0.00      B    O  
ATOM    356  H1  HOH B 112       9.457  23.118  35.996  1.00  0.00      B    H  
ATOM    357  H2  HOH B 112      10.120  22.780  37.537  1.00  0.00      B    H  
ATOM    358  O   HOH B 113      33.983  23.449  12.068  1.00  0.00      B    O  
ATOM    359  H1  HOH B 113      34.248  24.431  11.808  1.00  0.00      B    H  
ATOM    360  H2  HOH B 113      33.323  23.192  11.382  1.00  0.00      B    H  
ATOM    361  O   HOH B 114      11.848  27.725   7.316  1.00  0.00      B    O  
ATOM    362  H1  HOH B 114      12.300  27.520   8.235  1.00  0.00      B    H  
ATOM    363  H2  HOH B 114      11.172  26.998   7.253  1.00  0.00      B    H  
ATOM    364  O   HOH B 115       9.957  12.031  38.847  1.00  0.00      B    O  
ATOM    365  H1  HOH B 115      10.208  11.155  38.574  1.00  0.00      B    H  
ATOM    366  H2  HOH B 115      10.774  12.571  39.124  1.00  0.00      B    H  
ATOM    367  O   HOH B 116       0.862  32.260   0.182  1.00  0.00      B    O  
ATOM    368  H1  HOH B 116       1.596  31.727   0.620  1.00  0.00      B    H  
ATOM    369  H2  HOH B 116       0.031  31.782   0.436  1.00  0.00      B    H  
ATOM    370  O   HOH B 117      17.246  18.226  24.580  1.00  0.00      B    O  
ATOM    371  H1  HOH B 117      18.191  17.917  24.734  1.00  0.00      B    H  
ATOM    372  H2  HOH B 117      16.773  17.381  24.187  1.00  0.00      B    H  
ATOM    373  O   HOH B 118      25.419   5.031  17.223  1.00  0.00      B    O  
ATOM    374  H1  HOH B 118      24.488   5.434  17.088  1.00  0.00      B    H  
ATOM    375  H2  HOH B 118      25.367   4.623  18.166  1.00  0.00      B    H  
ATOM    376  O   HOH B 119      32.380  10.903  26.134  1.00  0.00      B    O  
ATOM    377  H1  HOH B 119      32.881  10.288  26.774  1.00  0.00      B    H  
ATOM    378  H2  HOH B 119      31.577  10.471  25.769  1.00  0.00      B    H  
ATOM    379  O   HOH B 120      19.076   2.559   1.880  1.00  0.00      B    O  
ATOM    380  H1  HOH B 120      19.312   1.866   1.140  1.00  0.00      B    H  
ATOM    381  H2  HOH B 120      19.414   2.163   2.776  1.00  0.00      B    H  
ATOM    382  O   HOH B 121      22.743  25.971  30.866  1.00  0.00      B    O  
ATOM    383  H1  HOH B 121      22.710  25.708  29.888  1.00  0.00      B    H  
ATOM    384  H2  HOH B 121      22.496  25.175  31.424  1.00  0.00      B    H  
ATOM    385  O   HOH B 122      30.844  13.440  30.412  1.00  0.00      B    O  
ATOM    386  H1  HOH B 122      30.389  12.505  30.329  1.00  0.00      B    H  
ATOM    387  H2  HOH B 122      31.226  13.476  31.333  1.00  0.00      B    H  
ATOM    388  O   HOH B 123      36.893  15.054  20.128  1.00  0.00      B    O  
ATOM    389  H1  HOH B 123      35.976  14.508  20.174  1.00  0.00      B    H  
ATOM    390  H2  HOH B 123      36.715  15.785  19.425  1.00  0.00      B    H  
ATOM    391  O   HOH B 124      39.215   8.643  21.346  1.00  0.00      B    O  
ATOM    392  H1  HOH B 124      38.454   9.259  21.707  1.00  0.00      B    H  
ATOM    393  H2  HOH B 124      39.167   7.770  21.824  1.00  0.00      B    H  
ATOM    394  O   HOH B 125      23.793   6.996  27.953  1.00  0.00      B    O  
ATOM    395  H1  HOH B 125      24.394   7.664  27.533  1.00  0.00      B    H  
ATOM    396  H2  HOH B 125      24.315   6.169  27.755  1.00  0.00      B    H  
ATOM    397  O   HOH B 126      23.445  12.398  29.213  1.00  0.00      B    O  
ATOM    398  H1  HOH B 126      23.943  12.963  28.549  1.00  0.00      B    H  
ATOM    399  H2  HOH B 126      23.675  12.795  30.147  1.00  0.00      B    H  
ATOM    400  O   HOH B 127      20.860  12.729  33.016  1.00  0.00      B    O  
ATOM    401  H1  HOH B 127      21.029  11.701  33.041  1.00  0.00      B    H  
ATOM    402  H2  HOH B 127      21.774  13.118  33.323  1.00  0.00      B    H  
ATOM    403  O   HOH B 128      33.998  11.132  16.860  1.00  0.00      B    O  
ATOM    404  H1  HOH B 128      33.217  11.780  16.887  1.00  0.00      B    H  
ATOM    405  H2  HOH B 128      34.639  11.364  16.072  1.00  0.00      B    H  
ATOM    406  O   HOH B 129      34.309   0.393   6.436  1.00  0.00      B    O  
ATOM    407  H1  HOH B 129      34.178  -0.302   5.700  1.00  0.00      B    H  
ATOM    408  H2  HOH B 129      33.590   0.260   7.118  1.00  0.00      B    H  
ATOM    409  O   HOH B 130       7.796  28.202   1.441  1.00  0.00      B    O  
ATOM    410  H1  HOH B 130       7.466  28.659   2.278  1.00  0.00      B    H  
ATOM    411  H2  HOH B 130       7.010  28.076   0.889  1.00  0.00      B    H  
ATOM    412  O   HOH B 131      14.165   0.114  23.020  1.00  0.00      B    O  
ATOM    413  H1  HOH B 131      14.805   0.676  23.643  1.00  0.00      B    H  
ATOM    414  H2  HOH B 131      13.647   0.768  22.419  1.00  0.00      B    H  
ATOM    415  O   HOH B 132      15.044  14.141  21.770  1.00  0.00      B    O  
ATOM    416  H1  HOH B 132      14.980  14.376  20.755  1.00  0.00      B    H  
ATOM    417  H2  HOH B 132      15.029  13.123  21.833  1.00  0.00      B    H  
ATOM    418  O   HOH B 133       5.210  23.772  33.870  1.00  0.00      B    O  
ATOM    419  H1  HOH B 133       5.124  24.124  32.949  1.00  0.00      B    H  
ATOM    420  H2  HOH B 133       5.352  22.754  33.879  1.00  0.00      B    H  
ATOM    421  O   HOH B 134      21.819  10.037   7.469  1.00  0.00      B    O  
ATOM    422  H1  HOH B 134      20.996  10.500   7.068  1.00  0.00      B    H  
ATOM    423  H2  HOH B 134      22.621  10.145   6.799  1.00  0.00      B    H  
ATOM    424  O   HOH B 135      16.403  38.350  26.652  1.00  0.00      B    O  
ATOM    425  H1  HOH B 135      17.304  38.426  26.272  1.00  0.00      B    H  
ATOM    426  H2  HOH B 135      15.993  37.428  26.324  1.00  0.00      B    H  
ATOM    427  O   HOH B 136       2.702  11.811  15.577  1.00  0.00      B    O  
ATOM    428  H1  HOH B 136       2.660  12.631  16.215  1.00  0.00      B    H  
ATOM    429  H2  HOH B 136       2.248  12.035  14.723  1.00  0.00      B    H  
ATOM    430  O   HOH B 137       1.248  14.730  28.941  1.00  0.00      B    O  
ATOM    431  H1  HOH B 137       1.999  15.362  29.212  1.00  0.00      B    H  
ATOM    432  H2  HOH B 137       0.758  14.618  29.793  1.00  0.00      B    H  
ATOM    433  O   HOH B 138       7.000  14.662  24.489  1.00  0.00      B    O  
ATOM    434  H1  HOH B 138       7.441  13.802  24.165  1.00  0.00      B    H  
ATOM    435  H2  HOH B 138       7.174  15.435  23.887  1.00  0.00      B    H  
ATOM    436  O   HOH B 139       3.117   2.195   5.999  1.00  0.00      B    O  
ATOM    437  H1  HOH B 139       2.661   1.595   5.249  1.00  0.00      B    H  
ATOM    438  H2  HOH B 139       2.429   2.815   6.369  1.00  0.00      B    H  
ATOM    439  O   HOH B 140      26.536  19.218  27.993  1.00  0.00      B    O  
ATOM    440  H1  HOH B 140      27.378  18.696  28.296  1.00  0.00      B    H  
ATOM    441  H2  HOH B 140      26.801  20.021  27.481  1.00  0.00      B    H  
ATOM    442  O   HOH B 141       1.877  36.537  34.230  1.00  0.00      B    O  
ATOM    443  H1  HOH B 141       2.823  36.778  34.538  1.00  0.00      B    H  
ATOM    444  H2  HOH B 141       1.840  36.993  33.306  1.00  0.00      B    H  
ATOM    445  O   HOH B 142      27.137  35.643   1.872  1.00  0.00      B    O  
ATOM    446  H1  HOH B 142      28.056  35.669   1.439  1.00  0.00      B    H  
ATOM    447  H2  HOH B 142      27.218  35.709   2.914  1.00  0.00      B    H  
ATOM    448  O   HOH B 143      15.549  14.591  38.812  1.00  0.00      B    O  
ATOM    449  H1  HOH B 143      15.438  15.493  38.474  1.00  0.00      B    H  
ATOM    450  H2  HOH B 143      14.753  14.090  38.334  1.00  0.00      B    H  
ATOM    451  O   HOH B 144      16.148  35.478  18.360  1.00  0.00      B    O  
ATOM    452  H1  HOH B 144      16.889  35.989  18.768  1.00  0.00      B    H  
ATOM    453  H2  HOH B 144      16.525  34.527  18.270  1.00  0.00      B    H  
ATOM    454  O   HOH B 145      37.706  24.729  23.223  1.00  0.00      B    O  
ATOM    455  H1  HOH B 145      37.172  25.582  23.298  1.00  0.00      B    H  
ATOM    456  H2  HOH B 145      37.980  24.510  24.205  1.00  0.00      B    H  
ATOM    457  O   HOH B 146      36.039  15.225  14.508  1.00  0.00      B    O  
ATOM    458  H1  HOH B 146      36.219  14.283  14.726  1.00  0.00      B    H  
ATOM    459  H2  HOH B 146      36.918  15.740  14.667  1.00  0.00      B    H  
ATOM    460  O   HOH B 147       7.120  35.825   9.021  1.00  0.00      B    O  
ATOM    461  H1  HOH B 147       6.507  35.312   8.346  1.00  0.00      B    H  
ATOM    462  H2  HOH B 147       6.551  36.065   9.874  1.00  0.00      B    H  
ATOM    463  O   HOH B 148      29.270  24.118   9.921  1.00  0.00      B    O  
ATOM    464  H1  HOH B 148      28.420  24.506  10.325  1.00  0.00      B    H  
ATOM    465  H2  HOH B 148      29.699  23.603  10.667  1.00  0.00      B    H  
ATOM    466  O   HOH B 149      32.818  23.891  19.273  1.00  0.00      B    O  
ATOM    467  H1  HOH B 149      33.572  23.964  18.572  1.00  0.00      B    H  
ATOM    468  H2  HOH B 149      31.901  23.912  18.766  1.00  0.00      B    H  
ATOM    469  O   HOH B 150       9.229  21.755  13.551  1.00  0.00      B    O  
ATOM    470  H1  HOH B 150       8.395  21.672  12.965  1.00  0.00      B    H  
ATOM    471  H2  HOH B 150       9.487  20.844  13.822  1.00  0.00      B    H  
ATOM    472  O   HOH B 151      15.839  11.026  24.469  1.00  0.00      B    O  
ATOM    473  H1  HOH B 151      15.313  10.542  25.210  1.00  0.00      B    H  
ATOM    474  H2  HOH B 151      16.787  11.017  24.739  1.00  0.00      B    H  
ATOM    475  O   HOH B 152       3.266  16.308  12.322  1.00  0.00      B    O  
ATOM    476  H1  HOH B 152       4.047  16.676  11.873  1.00  0.00      B    H  
ATOM    477  H2  HOH B 152       3.460  16.020  13.235  1.00  0.00      B    H  
ATOM    478  O   HOH B 153      21.085  12.281  13.591  1.00  0.00      B    O  
ATOM    479  H1  HOH B 153      20.432  11.708  13.047  1.00  0.00      B    H  
ATOM    480  H2  HOH B 153      21.491  11.672  14.288  1.00  0.00      B    H  
ATOM    481  O   HOH B 154      20.926   1.566  31.532  1.00  0.00      B    O  
ATOM    482  H1  HOH B 154      20.185   1.045  31.063  1.00  0.00      B    H  
ATOM    483  H2  HOH B 154      21.803   1.403  31.018  1.00  0.00      B    H  
ATOM    484  O   HOH B 155      21.846  15.792  35.585  1.00  0.00      B    O  
ATOM    485  H1  HOH B 155      22.389  15.936  36.450  1.00  0.00      B    H  
ATOM    486  H2  HOH B 155      20.968  15.360  35.869  1.00  0.00      B    H  
ATOM    487  O   HOH B 156      31.687  14.506  36.555  1.00  0.00      B    O  
ATOM    488  H1  HOH B 156      32.288  13.753  36.901  1.00  0.00      B    H  
ATOM    489  H2  HOH B 156      31.089  14.155  35.788  1.00  0.00      B    H  
ATOM    490  O   HOH B 157      28.950  23.162  33.175  1.00  0.00      B    O  
ATOM    491  H1  HOH B 157      29.293  22.377  33.661  1.00  0.00      B    H  
ATOM    492  H2  HOH B 157      28.634  23.858  33.845  1.00  0.00      B    H  
ATOM    493  O   HOH B 158      17.201   4.435   4.901  1.00  0.00      B    O  
ATOM    494  H1  HOH B 158      17.636   3.577   5.178  1.00  0.00      B    H  
ATOM    495  H2  HOH B 158      17.006   4.394   3.888  1.00  0.00      B    H  
ATOM    496  O   HOH B 159      39.072  17.102  27.619  1.00  0.00      B    O  
ATOM    497  H1  HOH B 159      39.351  16.543  28.359  1.00  0.00      B    H  
ATOM    498  H2  HOH B 159      38.389  16.577  27.037  1.00  0.00      B    H  
ATOM    499  O   HOH B 160      16.821   6.938  21.400  1.00  0.00      B    O  
ATOM    500  H1  HOH B 160      16.455   6.728  22.319  1.00  0.00      B    H  
ATOM    501  H2  HOH B 160      16.053   7.287  20.801  1.00  0.00      B    H  
ATOM    502  O   HOH B 161      18.787  11.233  12.347  1.00  0.00      B    O  
ATOM    503  H1  HOH B 161      17.827  11.111  12.653  1.00  0.00      B    H  
ATOM    504  H2  HOH B 161      19.066  10.409  11.826  1.00  0.00      B    H  
ATOM    505  O   HOH B 162       4.154  28.943  16.927  1.00  0.00      B    O  
ATOM    506  H1  HOH B 162       4.130  28.134  17.546  1.00  0.00      B    H  
ATOM    507  H2  HOH B 162       3.978  28.584  16.017  1.00  0.00      B    H  
ATOM    508  O   HOH B 163      15.698  26.657   8.473  1.00  0.00      B    O  
ATOM    509  H1  HOH B 163      15.762  25.764   8.079  1.00  0.00      B    H  
ATOM    510  H2  HOH B 163      16.626  27.056   8.494  1.00  0.00      B    H  
ATOM    511  O   HOH B 164       7.038  38.853  28.119  1.00  0.00      B    O  
ATOM    512  H1  HOH B 164       7.210  38.303  27.303  1.00  0.00      B    H  
ATOM    513  H2  HOH B 164       7.578  39.719  28.010  1.00  0.00      B    H  
ATOM    514  O   HOH B 165      32.796  15.093  29.227  1.00  0.00      B    O  
ATOM    515  H1  HOH B 165      31.902  14.701  29.558  1.00  0.00      B    H  
ATOM    516  H2  HOH B 165      33.264  14.372  28.669  1.00  0.00      B    H  
ATOM    517  O   HOH B 166      33.863  35.388   6.610  1.00  0.00      B    O  
ATOM    518  H1  HOH B 166      34.580  35.358   7.278  1.00  0.00      B    H  
ATOM    519  H2  HOH B 166      33.570  34.416   6.481  1.00  0.00      B    H  
ATOM    520  O   HOH B 167      27.379  20.284   1.878  1.00  0.00      B    O  
ATOM    521  H1  HOH B 167      27.439  21.131   2.457  1.00  0.00      B    H  
ATOM    522  H2  HOH B 167      26.533  20.383   1.355  1.00  0.00      B    H  
ATOM    523  O   HOH B 168      30.713   5.283  30.995  1.00  0.00      B    O  
ATOM    524  H1  HOH B 168      30.838   6.310  31.083  1.00  0.00      B    H  
ATOM    525  H2  HOH B 168      30.027   5.182  30.257  1.00  0.00      B    H  
ATOM    526  O   HOH B 169      38.696  32.946  36.730  1.00  0.00      B    O  
ATOM    527  H1  HOH B 169      38.208  33.813  36.608  1.00  0.00      B    H  
ATOM    528  H2  HOH B 169      39.275  33.028  37.501  1.00  0.00      B    H  
ATOM    529  O   HOH B 170      31.881  25.119   8.790  1.00  0.00      B    O  
ATOM    530  H1  HOH B 170      31.006  24.743   9.141  1.00  0.00      B    H  
ATOM    531  H2  HOH B 170      31.732  25.547   7.859  1.00  0.00      B    H  
ATOM    532  O   HOH B 171       9.027  31.840   7.956  1.00  0.00      B    O  
ATOM    533  H1  HOH B 171       9.697  31.107   7.797  1.00  0.00      B    H  
ATOM    534  H2  HOH B 171       8.168  31.358   7.766  1.00  0.00      B    H  
ATOM    535  O   HOH B 172      33.339  15.721  34.797  1.00  0.00      B    O  
ATOM    536  H1  HOH B 172      34.295  15.289  34.918  1.00  0.00      B    H  
ATOM    537  H2  HOH B 172      32.849  15.515  35.680  1.00  0.00      B    H  
ATOM    538  O   HOH B 173       3.330   7.579  37.711  1.00  0.00      B    O  
ATOM    539  H1  HOH B 173       3.091   6.618  37.881  1.00  0.00      B    H  
ATOM    540  H2  HOH B 173       4.228   7.508  37.244  1.00  0.00      B    H  
ATOM    541  O   HOH B 174       1.732  14.485   0.904  1.00  0.00      B    O  
ATOM    542  H1  HOH B 174       1.823  15.288   0.226  1.00  0.00      B    H  
ATOM    543  H2  HOH B 174       2.073  13.683   0.416  1.00  0.00      B    H  
ATOM    544  O   HOH B 175      38.280  30.156   5.176  1.00  0.00      B    O  
ATOM    545  H1  HOH B 175      38.194  29.821   6.127  1.00  0.00      B    H  
ATOM    546  H2  HOH B 175      38.731  29.377   4.698  1.00  0.00      B    H  
ATOM    547  O   HOH B 176       2.809  38.760  16.587  1.00  0.00      B    O  
ATOM    548  H1  HOH B 176       3.506  39.442  16.434  1.00  0.00      B    H  
ATOM    549  H2  HOH B 176       3.365  38.102  17.183  1.00  0.00      B    H  
ATOM    550  O   HOH B 177      23.839  33.938  23.619  1.00  0.00      B    O  
ATOM    551  H1  HOH B 177      23.073  33.313  23.838  1.00  0.00      B    H  
ATOM    552  H2  HOH B 177      24.390  33.408  22.958  1.00  0.00      B    H  
ATOM    553  O   HOH B 178      30.532  25.944  20.106  1.00  0.00      B    O  
ATOM    554  H1  HOH B 178      31.511  25.578  20.019  1.00  0.00      B    H  
ATOM    555  H2  HOH B 178      30.049  25.569  20.883  1.00  0.00      B    H  
ATOM    556  O   HOH B 179      29.456  28.396  20.326  1.00  0.00      B    O  
ATOM    557  H1  HOH B 179      29.258  28.384  21.318  1.00  0.00      B    H  
ATOM    558  H2  HOH B 179      29.938  27.560  20.113  1.00  0.00      B    H  
ATOM    559  O   HOH B 180      33.190  18.278  34.102  1.00  0.00      B    O  
ATOM    560  H1  HOH B 180      32.591  18.349  33.301  1.00  0.00      B    H  
ATOM    561  H2  HOH B 180      33.230  17.338  34.420  1.00  0.00      B    H  
ATOM    562  O   HOH B 181      15.048  20.029  24.330  1.00  0.00      B    O  
ATOM    563  H1  HOH B 181      14.578  19.819  25.195  1.00  0.00      B    H  
ATOM    564  H2  HOH B 181      15.928  19.634  24.362  1.00  0.00      B    H  
ATOM    565  O   HOH B 182      20.504  29.658  38.465  1.00  0.00      B    O  
ATOM    566  H1  HOH B 182      20.087  28.763  38.257  1.00  0.00      B    H  
ATOM    567  H2  HOH B 182      19.798  30.158  38.949  1.00  0.00      B    H  
ATOM    568  O   HOH B 183       6.319   3.162  19.022  1.00  0.00      B    O  
ATOM    569  H1  HOH B 183       5.903   2.966  19.911  1.00  0.00      B    H  
ATOM    570  H2  HOH B 183       5.926   2.452  18.427  1.00  0.00      B    H  
ATOM    571  O   HOH B 184      29.731  14.981  16.313  1.00  0.00      B    O  
ATOM    572  H1  HOH B 184      29.291  15.581  17.026  1.00  0.00      B    H  
ATOM    573  H2  HOH B 184      30.290  15.568  15.717  1.00  0.00      B    H  
ATOM    574  O   HOH B 185       9.472   1.104  33.299  1.00  0.00      B    O  
ATOM    575  H1  HOH B 185       9.925   0.787  32.401  1.00  0.00      B    H  
ATOM    576  H2  HOH B 185       8.445   1.068  33.220  1.00  0.00      B    H  
ATOM    577  O   HOH B 186      24.565  37.015  32.567  1.00  0.00      B    O  
ATOM    578  H1  HOH B 186      25.485  37.111  33.031  1.00  0.00      B    H  
ATOM    579  H2  HOH B 186      23.930  36.655  33.337  1.00  0.00      B    H  
ATOM    580  O   HOH B 187      14.614  11.931  18.265  1.00  0.00      B    O  
ATOM    581  H1  HOH B 187      15.442  11.405  17.949  1.00  0.00      B    H  
ATOM    582  H2  HOH B 187      14.244  11.423  19.025  1.00  0.00      B    H  
ATOM    583  O   HOH B 188      34.916   2.236  15.382  1.00  0.00      B    O  
ATOM    584  H1  HOH B 188      35.424   1.690  16.038  1.00  0.00      B    H  
ATOM    585  H2  HOH B 188      35.638   2.377  14.608  1.00  0.00      B    H  
ATOM    586  O   HOH B 189      10.466  11.724  27.923  1.00  0.00      B    O  
ATOM    587  H1  HOH B 189      10.536  11.209  27.045  1.00  0.00      B    H  
ATOM    588  H2  HOH B 189      10.031  11.120  28.560  1.00  0.00      B    H  
ATOM    589  O   HOH B 190      20.963  39.213  34.229  1.00  0.00      B    O  
ATOM    590  H1  HOH B 190      21.314  39.242  33.291  1.00  0.00      B    H  
ATOM    591  H2  HOH B 190      20.188  38.551  34.163  1.00  0.00      B    H  
ATOM    592  O   HOH B 191      39.089  34.205  19.272  1.00  0.00      B    O  
ATOM    593  H1  HOH B 191      38.951  33.228  19.013  1.00  0.00      B    H  
ATOM    594  H2  HOH B 191      38.315  34.741  18.798  1.00  0.00      B    H  
ATOM    595  O   HOH B 192      19.950  19.240  16.644  1.00  0.00      B    O  
ATOM    596  H1  HOH B 192      19.802  18.279  16.965  1.00  0.00      B    H  
ATOM    597  H2  HOH B 192      19.650  19.231  15.682  1.00  0.00      B    H  
ATOM    598  O   HOH B 193      -0.108  19.585  11.031  1.00  0.00      B    O  
ATOM    599  H1  HOH B 193       0.860  19.202  10.899  1.00  0.00      B    H  
ATOM    600  H2  HOH B 193      -0.655  18.914  11.550  1.00  0.00      B    H  
ATOM    601  O   HOH B 194      22.738   1.549  38.496  1.00  0.00      B    O  
ATOM    602  H1  HOH B 194      22.347   2.127  37.786  1.00  0.00      B    H  
ATOM    603  H2  HOH B 194      22.848   2.131  39.366  1.00  0.00      B    H  
ATOM    604  O   HOH B 195       9.614  26.304  13.202  1.00  0.00      B    O  
ATOM    605  H1  HOH B 195       8.650  26.402  13.062  1.00  0.00      B    H  
ATOM    606  H2  HOH B 195       9.699  25.499  13.856  1.00  0.00      B    H  
ATOM    607  O   HOH B 196      35.084  34.467  10.387  1.00  0.00      B    O  
ATOM    608  H1  HOH B 196      35.653  34.689   9.489  1.00  0.00      B    H  
ATOM    609  H2  HOH B 196      35.328  33.530  10.684  1.00  0.00      B    H  
ATOM    610  O   HOH B 197      16.443  35.138  30.666  1.00  0.00      B    O  
ATOM    611  H1  HOH B 197      15.939  35.639  31.424  1.00  0.00      B    H  
ATOM    612  H2  HOH B 197      17.275  34.677  31.115  1.00  0.00      B    H  
ATOM    613  O   HOH B 198       4.313  14.570   5.620  1.00  0.00      B    O  
ATOM    614  H1  HOH B 198       4.107  14.111   6.496  1.00  0.00      B    H  
ATOM    615  H2  HOH B 198       3.875  14.037   4.892  1.00  0.00      B    H  
ATOM    616  O   HOH B 199      29.489  16.188  30.681  1.00  0.00      B    O  
ATOM    617  H1  HOH B 199      29.561  15.203  30.383  1.00  0.00      B    H  
ATOM    618  H2  HOH B 199      29.492  16.824  29.891  1.00  0.00      B    H  
ATOM    619  O   HOH B 200      19.358  10.125  22.031  1.00  0.00      B    O  
ATOM    620  H1  HOH B 200      19.649   9.366  21.343  1.00  0.00      B    H  
ATOM    621  H2  HOH B 200      18.930   9.579  22.814  1.00  0.00      B    H  
ATOM    622  O   HOH B 201       6.656  24.492   4.198  1.00  0.00      B    O  
ATOM    623  H1  HOH B 201       6.359  24.717   3.254  1.00  0.00      B    H  
ATOM    624  H2  HOH B 201       7.512  23.929   4.104  1.00  0.00      B    H  
ATOM    625  O   HOH B 202      31.973  29.835  31.122  1.00  0.00      B    O  
ATOM    626  H1  HOH B 202      31.029  29.685  30.908  1.00  0.00      B    H  
ATOM    627  H2  HOH B 202      32.439  28.906  31.250  1.00  0.00      B    H  
ATOM    628  O   HOH B 203      38.218  37.091  27.813  1.00  0.00      B    O  
ATOM    629  H1  HOH B 203      39.121  36.954  27.350  1.00  0.00      B    H  
ATOM    630  H2  HOH B 203      37.689  37.791  27.271  1.00  0.00      B    H  
ATOM    631  O   HOH B 204      36.075   0.529  23.751  1.00  0.00      B    O  
ATOM    632  H1  HOH B 204      36.163  -0.393  24.267  1.00  0.00      B    H  
ATOM    633  H2  HOH B 204      36.793   0.593  23.085  1.00  0.00      B    H  
ATOM    634  O   HOH B 205      30.774  32.985   5.444  1.00  0.00      B    O  
ATOM    635  H1  HOH B 205      30.474  33.907   5.112  1.00  0.00      B    H  
ATOM    636  H2  HOH B 205      31.761  33.044   5.629  1.00  0.00      B    H  
ATOM    637  O   HOH B 206      33.278  36.579  16.665  1.00  0.00      B    O  
ATOM    638  H1  HOH B 206      33.075  36.229  17.615  1.00  0.00      B    H  
ATOM    639  H2  HOH B 206      33.018  37.529  16.538  1.00  0.00      B    H  
ATOM    640  O   HOH B 207      16.644  29.973  31.488  1.00  0.00      B    O  
ATOM    641  H1  HOH B 207      17.083  29.455  30.718  1.00  0.00      B    H  
ATOM    642  H2  HOH B 207      16.156  30.723  31.043  1.00  0.00      B    H  
ATOM    643  O   HOH B 208      13.856  18.134  14.175  1.00  0.00      B    O  
ATOM    644  H1  HOH B 208      14.688  17.558  14.353  1.00  0.00      B    H  
ATOM    645  H2  HOH B 208      13.962  18.565  13.259  1.00  0.00      B    H  
ATOM    646  O   HOH B 209      36.784  27.861  28.781  1.00  0.00      B    O  
ATOM    647  H1  HOH B 209      37.542  27.844  29.465  1.00  0.00      B    H  
ATOM    648  H2  HOH B 209      36.439  28.782  28.708  1.00  0.00      B    H  
ATOM    649  O   HOH B 210       6.484   0.422  32.671  1.00  0.00      B    O  
ATOM    650  H1  HOH B 210       6.488  -0.552  32.716  1.00  0.00      B    H  
ATOM    651  H2  HOH B 210       6.416   0.687  31.720  1.00  0.00      B    H  
ATOM    652  O   HOH B 211      24.936  33.013  31.232  1.00  0.00      B    O  
ATOM    653  H1  HOH B 211      25.392  32.334  30.607  1.00  0.00      B    H  
ATOM    654  H2  HOH B 211      25.300  32.840  32.160  1.00  0.00      B    H  
ATOM    655  O   HOH B 212      37.973  23.563  13.875  1.00  0.00      B    O  
ATOM    656  H1  HOH B 212      37.598  24.468  13.589  1.00  0.00      B    H  
ATOM    657  H2  HOH B 212      38.904  23.688  14.272  1.00  0.00      B    H  
ATOM    658  O   HOH B 213      34.958  27.727  32.914  1.00  0.00      B    O  
ATOM    659  H1  HOH B 213      34.127  27.802  32.326  1.00  0.00      B    H  
ATOM    660  H2  HOH B 213      34.631  27.477  33.830  1.00  0.00      B    H  
ATOM    661  O   HOH B 214       8.045  13.280  14.911  1.00  0.00      B    O  
ATOM    662  H1  HOH B 214       8.675  13.323  14.091  1.00  0.00      B    H  
ATOM    663  H2  HOH B 214       8.504  12.855  15.680  1.00  0.00      B    H  
ATOM    664  O   HOH B 215      29.115  16.007  18.881  1.00  0.00      B    O  
ATOM    665  H1  HOH B 215      28.540  16.834  18.687  1.00  0.00      B    H  
ATOM    666  H2  HOH B 215      30.072  16.256  19.125  1.00  0.00      B    H  
ATOM    667  O   HOH B 216       1.757  25.078  27.455  1.00  0.00      B    O  
ATOM    668  H1  HOH B 216       1.351  26.031  27.426  1.00  0.00      B    H  
ATOM    669  H2  HOH B 216       2.159  24.839  26.507  1.00  0.00      B    H  
ATOM    670  O   HOH B 217      31.606   8.042  23.723  1.00  0.00      B    O  
ATOM    671  H1  HOH B 217      32.409   8.686  23.601  1.00  0.00      B    H  
ATOM    672  H2  HOH B 217      31.367   7.609  22.821  1.00  0.00      B    H  
ATOM    673  O   HOH B 218      21.671  26.269   2.555  1.00  0.00      B    O  
ATOM    674  H1  HOH B 218      20.920  25.694   2.185  1.00  0.00      B    H  
ATOM    675  H2  HOH B 218      22.097  25.679   3.255  1.00  0.00      B    H  
ATOM    676  O   HOH B 219      10.749  20.034  36.461  1.00  0.00      B    O  
ATOM    677  H1  HOH B 219      10.775  21.014  36.229  1.00  0.00      B    H  
ATOM    678  H2  HOH B 219       9.845  19.684  36.133  1.00  0.00      B    H  
ATOM    679  O   HOH B 220      10.528   5.033   0.204  1.00  0.00      B    O  
ATOM    680  H1  HOH B 220       9.986   4.953  -0.695  1.00  0.00      B    H  
ATOM    681  H2  HOH B 220      10.499   4.144   0.663  1.00  0.00      B    H  
ATOM    682  O   HOH B 221      15.097  39.217  12.716  1.00  0.00      B    O  
ATOM    683  H1  HOH B 221      14.511  38.370  12.894  1.00  0.00      B    H  
ATOM    684  H2  HOH B 221      16.004  39.067  13.238  1.00  0.00      B    H  
ATOM    685  O   HOH B 222      13.601  16.603   2.759  1.00  0.00      B    O  
ATOM    686  H1  HOH B 222      13.748  17.423   2.259  1.00  0.00      B    H  
ATOM    687  H2  HOH B 222      14.419  15.993   2.548  1.00  0.00      B    H  
ATOM    688  O   HOH B 223      19.522  35.893  37.437  1.00  0.00      B    O  
ATOM    689  H1  HOH B 223      20.028  36.527  36.810  1.00  0.00      B    H  
ATOM    690  H2  HOH B 223      18.674  36.415  37.703  1.00  0.00      B    H  
ATOM    691  O   HOH B 224      25.091  30.409   2.220  1.00  0.00      B    O  
ATOM    692  H1  HOH B 224      25.428  29.672   2.888  1.00  0.00      B    H  
ATOM    693  H2  HOH B 224      25.632  31.246   2.416  1.00  0.00      B    H  
ATOM    694  O   HOH B 225       7.155  26.644  12.362  1.00  0.00      B    O  
ATOM    695  H1  HOH B 225       6.280  27.177  12.362  1.00  0.00      B    H  
ATOM    696  H2  HOH B 225       7.161  26.168  11.476  1.00  0.00      B    H  
ATOM    697  O   HOH B 226       9.399   7.611  10.879  1.00  0.00      B    O  
ATOM    698  H1  HOH B 226       9.644   7.148  11.702  1.00  0.00      B    H  
ATOM    699  H2  HOH B 226       9.002   8.501  11.010  1.00  0.00      B    H  
ATOM    700  O   HOH B 227       8.824  30.366  38.729  1.00  0.00      B    O  
ATOM    701  H1  HOH B 227       8.404  29.530  38.942  1.00  0.00      B    H  
ATOM    702  H2  HOH B 227       8.144  30.828  38.106  1.00  0.00      B    H  
ATOM    703  O   HOH B 228      25.431  28.915  11.524  1.00  0.00      B    O  
ATOM    704  H1  HOH B 228      26.449  28.871  11.543  1.00  0.00      B    H  
ATOM    705  H2  HOH B 228      25.116  28.944  12.487  1.00  0.00      B    H  
ATOM    706  O   HOH B 229      28.871  34.217  12.899  1.00  0.00      B    O  
ATOM    707  H1  HOH B 229      29.061  33.938  13.847  1.00  0.00      B    H  
ATOM    708  H2  HOH B 229      29.606  34.929  12.700  1.00  0.00      B    H  
ATOM    709  O   HOH B 230      23.505  31.648  14.678  1.00  0.00      B    O  
ATOM    710  H1  HOH B 230      23.220  32.455  15.210  1.00  0.00      B    H  
ATOM    711  H2  HOH B 230      24.055  31.996  13.862  1.00  0.00      B    H  
ATOM    712  O   HOH B 231      30.544  18.141  35.589  1.00  0.00      B    O  
ATOM    713  H1  HOH B 231      30.092  17.685  34.802  1.00  0.00      B    H  
ATOM    714  H2  HOH B 231      30.470  17.562  36.424  1.00  0.00      B    H  
ATOM    715  O   HOH B 232       1.312  24.034  15.087  1.00  0.00      B    O  
ATOM    716  H1  HOH B 232       1.942  23.286  15.028  1.00  0.00      B    H  
ATOM    717  H2  HOH B 232       1.675  24.630  15.803  1.00  0.00      B    H  
ATOM    718  O   HOH B 233      23.779   4.377   6.595  1.00  0.00      B    O  
ATOM    719  H1  HOH B 233      23.684   5.289   6.970  1.00  0.00      B    H  
ATOM    720  H2  HOH B 233      24.780   4.164   6.549  1.00  0.00      B    H  
ATOM    721  O   HOH B 234      26.135  35.537  12.984  1.00  0.00      B    O  
ATOM    722  H1  HOH B 234      26.982  35.126  12.658  1.00  0.00      B    H  
ATOM    723  H2  HOH B 234      26.166  35.773  13.985  1.00  0.00      B    H  
ATOM    724  O   HOH B 235      23.110  35.344  37.936  1.00  0.00      B    O  
ATOM    725  H1  HOH B 235      22.272  35.445  37.426  1.00  0.00      B    H  
ATOM    726  H2  HOH B 235      23.549  36.267  38.135  1.00  0.00      B    H  
ATOM    727  O   HOH B 236      15.874   0.285  29.122  1.00  0.00      B    O  
ATOM    728  H1  HOH B 236      14.938   0.026  29.378  1.00  0.00      B    H  
ATOM    729  H2  HOH B 236      16.013  -0.011  28.156  1.00  0.00      B    H  
ATOM    730  O   HOH B 237       4.709  30.799  34.314  1.00  0.00      B    O  
ATOM    731  H1  HOH B 237       4.774  31.697  33.869  1.00  0.00      B    H  
ATOM    732  H2  HOH B 237       5.356  30.153  33.815  1.00  0.00      B    H  
ATOM    733  O   HOH B 238       1.923   8.247  31.060  1.00  0.00      B    O  
ATOM    734  H1  HOH B 238       1.341   7.753  30.408  1.00  0.00      B    H  
ATOM    735  H2  HOH B 238       2.215   9.177  30.689  1.00  0.00      B    H  
ATOM    736  O   HOH B 239      38.568  18.316  23.656  1.00  0.00      B    O  
ATOM    737  H1  HOH B 239      37.611  18.268  23.927  1.00  0.00      B    H  
ATOM    738  H2  HOH B 239      38.925  17.429  23.798  1.00  0.00      B    H  
ATOM    739  O   HOH B 240      37.100   0.533  29.407  1.00  0.00      B    O  
ATOM    740  H1  HOH B 240      36.845   0.227  30.381  1.00  0.00      B    H  
ATOM    741  H2  HOH B 240      37.856   1.216  29.480  1.00  0.00      B    H  
ATOM    742  O   HOH B 241       5.974  17.056   8.914  1.00  0.00      B    O  
ATOM    743  H1  HOH B 241       5.714  16.400   9.629  1.00  0.00      B    H  
ATOM    744  H2  HOH B 241       6.619  16.523   8.290  1.00  0.00      B    H  
ATOM    745  O   HOH B 242      21.011  38.183   5.574  1.00  0.00      B    O  
ATOM    746  H1  HOH B 242      21.246  37.298   5.954  1.00  0.00      B    H  
ATOM    747  H2  HOH B 242      20.520  38.720   6.244  1.00  0.00      B    H  
ATOM    748  O   HOH B 243       8.943  11.908  34.855  1.00  0.00      B    O  
ATOM    749  H1  HOH B 243       8.471  12.229  35.696  1.00  0.00      B    H  
ATOM    750  H2  HOH B 243       9.825  11.483  35.084  1.00  0.00      B    H  
ATOM    751  O   HOH B 244      36.958   0.312  37.444  1.00  0.00      B    O  
ATOM    752  H1  HOH B 244      37.353  -0.289  36.747  1.00  0.00      B    H  
ATOM    753  H2  HOH B 244      37.637   0.251  38.215  1.00  0.00      B    H  
ATOM    754  O   HOH B 245      37.934   3.741  18.281  1.00  0.00      B    O  
ATOM    755  H1  HOH B 245      36.956   3.428  18.329  1.00  0.00      B    H  
ATOM    756  H2  HOH B 245      38.237   3.914  19.217  1.00  0.00      B    H  
ATOM    757  O   HOH B 246       7.478   1.560  14.335  1.00  0.00      B    O  
ATOM    758  H1  HOH B 246       7.705   1.839  13.361  1.00  0.00      B    H  
ATOM    759  H2  HOH B 246       6.852   2.294  14.728  1.00  0.00      B    H  
ATOM    760  O   HOH B 247      35.912  17.716  24.051  1.00  0.00      B    O  
ATOM    761  H1  HOH B 247      35.780  18.324  23.272  1.00  0.00      B    H  
ATOM    762  H2  HOH B 247      35.180  17.045  24.120  1.00  0.00      B    H  
ATOM    763  O   HOH B 248      33.425  10.868   6.306  1.00  0.00      B    O  
ATOM    764  H1  HOH B 248      33.737  11.721   6.750  1.00  0.00      B    H  
ATOM    765  H2  HOH B 248      32.636  11.062   5.708  1.00  0.00      B    H  
ATOM    766  O   HOH B 249      13.708  35.244  14.640  1.00  0.00      B    O  
ATOM    767  H1  HOH B 249      14.459  34.616  14.995  1.00  0.00      B    H  
ATOM    768  H2  HOH B 249      12.856  34.709  14.707  1.00  0.00      B    H  
ATOM    769  O   HOH B 250      10.618  38.541  17.502  1.00  0.00      B    O  
ATOM    770  H1  HOH B 250      10.649  37.650  18.044  1.00  0.00      B    H  
ATOM    771  H2  HOH B 250       9.933  38.478  16.778  1.00  0.00      B    H  
ATOM    772  O   HOH B 251      25.894  17.832  13.306  1.00  0.00      B    O  
ATOM    773  H1  HOH B 251      26.295  17.455  14.133  1.00  0.00      B    H  
ATOM    774  H2  HOH B 251      25.561  17.034  12.766  1.00  0.00      B    H  
ATOM    775  O   HOH B 252       4.997  34.497  21.618  1.00  0.00      B    O  
ATOM    776  H1  HOH B 252       4.569  33.965  22.346  1.00  0.00      B    H  
ATOM    777  H2  HOH B 252       4.637  34.147  20.703  1.00  0.00      B    H  
ATOM    778  O   HOH B 253       4.651  26.505   4.898  1.00  0.00      B    O  
ATOM    779  H1  HOH B 253       5.446  25.836   5.011  1.00  0.00      B    H  
ATOM    780  H2  HOH B 253       4.557  26.786   3.888  1.00  0.00      B    H  
ATOM    781  O   HOH B 254      17.527  16.630   2.781  1.00  0.00      B    O  
ATOM    782  H1  HOH B 254      16.966  15.840   2.713  1.00  0.00      B    H  
ATOM    783  H2  HOH B 254      17.129  17.404   2.198  1.00  0.00      B    H  
ATOM    784  O   HOH B 255       2.527  13.942   3.440  1.00  0.00      B    O  
ATOM    785  H1  HOH B 255       1.688  14.212   3.930  1.00  0.00      B    H  
ATOM    786  H2  HOH B 255       2.341  14.190   2.456  1.00  0.00      B    H  
ATOM    787  O   HOH B 256      26.254  12.489  18.675  1.00  0.00      B    O  
ATOM    788  H1  HOH B 256      26.551  11.541  18.404  1.00  0.00      B    H  
ATOM    789  H2  HOH B 256      26.126  12.528  19.659  1.00  0.00      B    H  
ATOM    790  O   HOH B 257      25.600  19.372  17.729  1.00  0.00      B    O  
ATOM    791  H1  HOH B 257      24.781  19.000  17.260  1.00  0.00      B    H  
ATOM    792  H2  HOH B 257      25.234  19.568  18.669  1.00  0.00      B    H  
ATOM    793  O   HOH B 258      31.729   9.319   0.982  1.00  0.00      B    O  
ATOM    794  H1  HOH B 258      32.065   8.684   0.286  1.00  0.00      B    H  
ATOM    795  H2  HOH B 258      32.400   9.460   1.693  1.00  0.00      B    H  
ATOM    796  O   HOH B 259      13.925  29.999  24.030  1.00  0.00      B    O  
ATOM    797  H1  HOH B 259      13.619  29.883  24.957  1.00  0.00      B    H  
ATOM    798  H2  HOH B 259      14.914  29.662  23.969  1.00  0.00      B    H  
ATOM    799  O   HOH B 260      34.360   8.765   1.848  1.00  0.00      B    O  
ATOM    800  H1  HOH B 260      34.980   8.971   1.066  1.00  0.00      B    H  
ATOM    801  H2  HOH B 260      34.882   8.188   2.463  1.00  0.00      B    H  
ATOM    802  O   HOH B 261       6.636   7.906  33.223  1.00  0.00      B    O  
ATOM    803  H1  HOH B 261       5.966   7.360  32.661  1.00  0.00      B    H  
ATOM    804  H2  HOH B 261       6.182   8.063  34.209  1.00  0.00      B    H  
ATOM    805  O   HOH B 262      37.595   7.260  23.320  1.00  0.00      B    O  
ATOM    806  H1  HOH B 262      37.355   6.276  23.307  1.00  0.00      B    H  
ATOM    807  H2  HOH B 262      37.158   7.710  24.148  1.00  0.00      B    H  
ATOM    808  O   HOH B 263       8.590  36.964   1.670  1.00  0.00      B    O  
ATOM    809  H1  HOH B 263       8.822  36.604   2.610  1.00  0.00      B    H  
ATOM    810  H2  HOH B 263       7.818  37.601   1.856  1.00  0.00      B    H  
ATOM    811  O   HOH B 264      20.665  28.011  31.760  1.00  0.00      B    O  
ATOM    812  H1  HOH B 264      21.405  27.368  31.446  1.00  0.00      B    H  
ATOM    813  H2  HOH B 264      19.988  27.540  32.292  1.00  0.00      B    H  
ATOM    814  O   HOH B 265      24.061  38.791  23.161  1.00  0.00      B    O  
ATOM    815  H1  HOH B 265      23.586  39.096  24.028  1.00  0.00      B    H  
ATOM    816  H2  HOH B 265      23.670  37.903  22.870  1.00  0.00      B    H  
ATOM    817  O   HOH B 266      22.531  29.740  32.682  1.00  0.00      B    O  
ATOM    818  H1  HOH B 266      21.837  29.092  32.330  1.00  0.00      B    H  
ATOM    819  H2  HOH B 266      22.147  30.253  33.493  1.00  0.00      B    H  
ATOM    820  O   HOH B 267       2.591  37.666  19.932  1.00  0.00      B    O  
ATOM    821  H1  HOH B 267       2.240  36.855  19.487  1.00  0.00      B    H  
ATOM    822  H2  HOH B 267       3.403  37.428  20.480  1.00  0.00      B    H  
ATOM    823  O   HOH B 268      36.180   7.210   3.445  1.00  0.00      B    O  
ATOM    824  H1  HOH B 268      35.576   6.415   3.202  1.00  0.00      B    H  
ATOM    825  H2  HOH B 268      36.242   7.370   4.455  1.00  0.00      B    H  
ATOM    826  O   HOH B 269      23.135   6.710   2.052  1.00  0.00      B    O  
ATOM    827  H1  HOH B 269      22.431   6.685   2.780  1.00  0.00      B    H  
ATOM    828  H2  HOH B 269      23.740   5.845   2.087  1.00  0.00      B    H  
ATOM    829  O   HOH B 270      17.936   7.155  32.001  1.00  0.00      B    O  
ATOM    830  H1  HOH B 270      17.084   6.747  32.445  1.00  0.00      B    H  
ATOM    831  H2  HOH B 270      18.454   7.743  32.640  1.00  0.00      B    H  
ATOM    832  O   HOH B 271      31.774  36.082   8.232  1.00  0.00      B    O  
ATOM    833  H1  HOH B 271      31.564  35.202   8.750  1.00  0.00      B    H  
ATOM    834  H2  HOH B 271      32.625  35.898   7.651  1.00  0.00      B    H  
ATOM    835  O   HOH B 272       8.456  14.209   0.446  1.00  0.00      B    O  
ATOM    836  H1  HOH B 272       7.674  13.827   1.035  1.00  0.00      B    H  
ATOM    837  H2  HOH B 272       8.919  13.411  -0.028  1.00  0.00      B    H  
ATOM    838  O   HOH B 273      39.143  31.866  11.713  1.00  0.00      B    O  
ATOM    839  H1  HOH B 273      38.840  32.413  10.901  1.00  0.00      B    H  
ATOM    840  H2  HOH B 273      38.762  30.960  11.614  1.00  0.00      B    H  
ATOM    841  O   HOH B 274      35.897  26.466   7.471  1.00  0.00      B    O  
ATOM    842  H1  HOH B 274      35.852  25.432   7.262  1.00  0.00      B    H  
ATOM    843  H2  HOH B 274      36.237  26.934   6.636  1.00  0.00      B    H  
ATOM    844  O   HOH B 275      20.426  15.937   3.109  1.00  0.00      B    O  
ATOM    845  H1  HOH B 275      20.278  14.925   3.106  1.00  0.00      B    H  
ATOM    846  H2  HOH B 275      19.712  16.342   2.509  1.00  0.00      B    H  
ATOM    847  O   HOH B 276       9.265   0.509   6.972  1.00  0.00      B    O  
ATOM    848  H1  HOH B 276       9.964  -0.232   6.961  1.00  0.00      B    H  
ATOM    849  H2  HOH B 276       8.474   0.113   7.427  1.00  0.00      B    H  
ATOM    850  O   HOH B 277      18.492  37.781   0.908  1.00  0.00      B    O  
ATOM    851  H1  HOH B 277      17.541  37.997   0.666  1.00  0.00      B    H  
ATOM    852  H2  HOH B 277      19.076  38.516   0.554  1.00  0.00      B    H  
ATOM    853  O   HOH B 278      27.203  28.107  37.168  1.00  0.00      B    O  
ATOM    854  H1  HOH B 278      26.609  28.677  37.813  1.00  0.00      B    H  
ATOM    855  H2  HOH B 278      26.890  27.125  37.144  1.00  0.00      B    H  
ATOM    856  O   HOH B 279      38.392  29.936   7.843  1.00  0.00      B    O  
ATOM    857  H1  HOH B 279      39.195  29.366   8.150  1.00  0.00      B    H  
ATOM    858  H2  HOH B 279      38.370  30.728   8.457  1.00  0.00      B    H  
ATOM    859  O   HOH B 280      30.517  16.690  37.894  1.00  0.00      B    O  
ATOM    860  H1  HOH B 280      30.919  15.812  37.576  1.00  0.00      B    H  
ATOM    861  H2  HOH B 280      30.539  16.756  38.909  1.00  0.00      B    H  
ATOM    862  O   HOH B 281      28.032  24.995  34.910  1.00  0.00      B    O  
ATOM    863  H1  HOH B 281      27.481  25.063  35.753  1.00  0.00      B    H  
ATOM    864  H2  HOH B 281      28.795  25.596  34.997  1.00  0.00      B    H  
ATOM    865  O   HOH B 282      32.541   3.286   9.641  1.00  0.00      B    O  
ATOM    866  H1  HOH B 282      33.067   2.736  10.314  1.00  0.00      B    H  
ATOM    867  H2  HOH B 282      32.123   2.688   8.967  1.00  0.00      B    H  
ATOM    868  O   HOH B 283      37.161  21.097  14.232  1.00  0.00      B    O  
ATOM    869  H1  HOH B 283      37.344  22.030  14.312  1.00  0.00      B    H  
ATOM    870  H2  HOH B 283      36.537  20.921  13.447  1.00  0.00      B    H  
ATOM    871  O   HOH B 284      13.848  19.210  11.375  1.00  0.00      B    O  
ATOM    872  H1  HOH B 284      13.497  20.010  10.884  1.00  0.00      B    H  
ATOM    873  H2  HOH B 284      14.677  18.906  10.855  1.00  0.00      B    H  
ATOM    874  O   HOH B 285       1.013   6.915   8.239  1.00  0.00      B    O  
ATOM    875  H1  HOH B 285       0.296   7.538   7.831  1.00  0.00      B    H  
ATOM    876  H2  HOH B 285       0.585   6.583   9.082  1.00  0.00      B    H  
ATOM    877  O   HOH B 286      19.538  20.381  12.471  1.00  0.00      B    O  
ATOM    878  H1  HOH B 286      19.026  19.475  12.511  1.00  0.00      B    H  
ATOM    879  H2  HOH B 286      19.985  20.480  11.604  1.00  0.00      B    H  
ATOM    880  O   HOH B 287       8.386   4.818  27.502  1.00  0.00      B    O  
ATOM    881  H1  HOH B 287       7.885   5.610  27.208  1.00  0.00      B    H  
ATOM    882  H2  HOH B 287       8.937   5.187  28.275  1.00  0.00      B    H  
ATOM    883  O   HOH B 288      37.689  34.548   2.069  1.00  0.00      B    O  
ATOM    884  H1  HOH B 288      38.629  34.852   2.231  1.00  0.00      B    H  
ATOM    885  H2  HOH B 288      37.560  33.611   2.444  1.00  0.00      B    H  
ATOM    886  O   HOH B 289       2.265  31.198  24.234  1.00  0.00      B    O  
ATOM    887  H1  HOH B 289       2.904  30.347  24.293  1.00  0.00      B    H  
ATOM    888  H2  HOH B 289       1.273  30.864  24.188  1.00  0.00      B    H  
ATOM    889  O   HOH B 290      13.555  35.223  35.221  1.00  0.00      B    O  
ATOM    890  H1  HOH B 290      14.458  35.194  35.655  1.00  0.00      B    H  
ATOM    891  H2  HOH B 290      13.355  34.298  34.751  1.00  0.00      B    H  
ATOM    892  O   HOH B 291       1.674   4.226   7.362  1.00  0.00      B    O  
ATOM    893  H1  HOH B 291       0.829   4.308   6.801  1.00  0.00      B    H  
ATOM    894  H2  HOH B 291       1.995   5.151   7.616  1.00  0.00      B    H  
ATOM    895  O   HOH B 292      32.836  27.435  17.146  1.00  0.00      B    O  
ATOM    896  H1  HOH B 292      32.783  26.720  16.446  1.00  0.00      B    H  
ATOM    897  H2  HOH B 292      33.712  27.966  17.104  1.00  0.00      B    H  
ATOM    898  O   HOH B 293      38.305  36.681  30.599  1.00  0.00      B    O  
ATOM    899  H1  HOH B 293      38.354  36.672  29.572  1.00  0.00      B    H  
ATOM    900  H2  HOH B 293      39.223  36.252  30.827  1.00  0.00      B    H  
ATOM    901  O   HOH B 294      13.416  17.693   8.398  1.00  0.00      B    O  
ATOM    902  H1  HOH B 294      14.194  17.517   8.970  1.00  0.00      B    H  
ATOM    903  H2  HOH B 294      13.357  17.007   7.681  1.00  0.00      B    H  
ATOM    904  O   HOH B 295      21.470   9.946  18.875  1.00  0.00      B    O  
ATOM    905  H1  HOH B 295      21.089  10.744  18.409  1.00  0.00      B    H  
ATOM    906  H2  HOH B 295      20.749   9.481  19.366  1.00  0.00      B    H  
ATOM    907  O   HOH B 296       5.085  11.981  38.717  1.00  0.00      B    O  
ATOM    908  H1  HOH B 296       4.562  12.493  38.016  1.00  0.00      B    H  
ATOM    909  H2  HOH B 296       4.535  11.153  38.910  1.00  0.00      B    H  
ATOM    910  O   HOH B 297      31.845  16.987  20.102  1.00  0.00      B    O  
ATOM    911  H1  HOH B 297      32.102  17.659  19.391  1.00  0.00      B    H  
ATOM    912  H2  HOH B 297      31.873  17.447  21.067  1.00  0.00      B    H  
ATOM    913  O   HOH B 298      16.133   8.616   7.279  1.00  0.00      B    O  
ATOM    914  H1  HOH B 298      16.472   9.041   8.148  1.00  0.00      B    H  
ATOM    915  H2  HOH B 298      16.788   7.862   7.126  1.00  0.00      B    H  
ATOM    916  O   HOH B 299      27.101  24.671  13.312  1.00  0.00      B    O  
ATOM    917  H1  HOH B 299      26.849  23.874  12.716  1.00  0.00      B    H  
ATOM    918  H2  HOH B 299      26.280  25.001  13.802  1.00  0.00      B    H  
ATOM    919  O   HOH B 300       7.327   9.266  13.824  1.00  0.00      B    O  
ATOM    920  H1  HOH B 300       6.589   9.744  14.329  1.00  0.00      B    H  
ATOM    921  H2  HOH B 300       8.233   9.367  14.263  1.00  0.00      B    H  
ATOM    922  O   HOH B 301       0.586  22.019   3.095  1.00  0.00      B    O  
ATOM    923  H1  HOH B 301       0.264  21.527   3.943  1.00  0.00      B    H  
ATOM    924  H2  HOH B 301      -0.218  22.000   2.432  1.00  0.00      B    H  
ATOM    925  O   HOH B 302      11.348  14.206  26.751  1.00  0.00      B    O  
ATOM    926  H1  HOH B 302      12.242  14.188  27.253  1.00  0.00      B    H  
ATOM    927  H2  HOH B 302      10.929  13.340  27.008  1.00  0.00      B    H  
ATOM    928  O   HOH B 303      22.315  10.068  29.390  1.00  0.00      B    O  
ATOM    929  H1  HOH B 303      22.818  10.932  29.217  1.00  0.00      B    H  
ATOM    930  H2  HOH B 303      22.819   9.469  30.091  1.00  0.00      B    H  
ATOM    931  O   HOH B 304      11.697  15.421  20.967  1.00  0.00      B    O  
ATOM    932  H1  HOH B 304      12.576  15.823  20.976  1.00  0.00      B    H  
ATOM    933  H2  HOH B 304      11.028  16.009  20.462  1.00  0.00      B    H  
ATOM    934  O   HOH B 305       2.216  25.899   7.144  1.00  0.00      B    O  
ATOM    935  H1  HOH B 305       2.366  26.033   6.172  1.00  0.00      B    H  
ATOM    936  H2  HOH B 305       3.072  25.532   7.559  1.00  0.00      B    H  
ATOM    937  O   HOH B 306      32.442  33.042  20.972  1.00  0.00      B    O  
ATOM    938  H1  HOH B 306      32.242  32.102  20.774  1.00  0.00      B    H  
ATOM    939  H2  HOH B 306      31.592  33.608  21.102  1.00  0.00      B    H  
ATOM    940  O   HOH B 307       5.030  20.546  36.050  1.00  0.00      B    O  
ATOM    941  H1  HOH B 307       4.204  21.133  36.257  1.00  0.00      B    H  
ATOM    942  H2  HOH B 307       4.892  19.754  36.642  1.00  0.00      B    H  
ATOM    943  O   HOH B 308       5.287  10.618  15.097  1.00  0.00      B    O  
ATOM    944  H1  HOH B 308       5.523  10.986  16.053  1.00  0.00      B    H  
ATOM    945  H2  HOH B 308       4.398  10.934  14.840  1.00  0.00      B    H  
ATOM    946  O   HOH B 309      26.710  36.113  35.685  1.00  0.00      B    O  
ATOM    947  H1  HOH B 309      27.013  36.446  34.758  1.00  0.00      B    H  
ATOM    948  H2  HOH B 309      25.772  36.250  35.660  1.00  0.00      B    H  
ATOM    949  O   HOH B 310      33.708  33.928  28.022  1.00  0.00      B    O  
ATOM    950  H1  HOH B 310      34.196  34.280  27.190  1.00  0.00      B    H  
ATOM    951  H2  HOH B 310      33.768  32.900  28.072  1.00  0.00      B    H  
ATOM    952  O   HOH B 311      24.016  39.179   2.090  1.00  0.00      B    O  
ATOM    953  H1  HOH B 311      23.301  38.479   2.388  1.00  0.00      B    H  
ATOM    954  H2  HOH B 311      24.913  38.748   2.001  1.00  0.00      B    H  
ATOM    955  O   HOH B 312       6.796   6.307   0.971  1.00  0.00      B    O  
ATOM    956  H1  HOH B 312       5.810   6.352   1.094  1.00  0.00      B    H  
ATOM    957  H2  HOH B 312       6.999   6.497   0.039  1.00  0.00      B    H  
ATOM    958  O   HOH B 313      11.690   9.771   4.983  1.00  0.00      B    O  
ATOM    959  H1  HOH B 313      12.510   9.160   4.891  1.00  0.00      B    H  
ATOM    960  H2  HOH B 313      11.522   9.735   5.961  1.00  0.00      B    H  
ATOM    961  O   HOH B 314      35.637  18.993  19.158  1.00  0.00      B    O  
ATOM    962  H1  HOH B 314      35.971  19.523  18.342  1.00  0.00      B    H  
ATOM    963  H2  HOH B 314      36.129  18.109  18.966  1.00  0.00      B    H  
ATOM    964  O   HOH B 315      22.167  10.674  15.848  1.00  0.00      B    O  
ATOM    965  H1  HOH B 315      23.043  11.007  16.219  1.00  0.00      B    H  
ATOM    966  H2  HOH B 315      22.337   9.701  15.546  1.00  0.00      B    H  
ATOM    967  O   HOH B 316       4.755   2.509  26.968  1.00  0.00      B    O  
ATOM    968  H1  HOH B 316       5.096   3.018  27.782  1.00  0.00      B    H  
ATOM    969  H2  HOH B 316       5.620   2.158  26.568  1.00  0.00      B    H  
ATOM    970  O   HOH B 317      22.390  38.284  15.422  1.00  0.00      B    O  
ATOM    971  H1  HOH B 317      22.319  38.471  14.414  1.00  0.00      B    H  
ATOM    972  H2  HOH B 317      23.206  37.684  15.574  1.00  0.00      B    H  
ATOM    973  O   HOH B 318      33.425   1.296  11.501  1.00  0.00      B    O  
ATOM    974  H1  HOH B 318      33.491   0.405  10.963  1.00  0.00      B    H  
ATOM    975  H2  HOH B 318      33.903   1.137  12.353  1.00  0.00      B    H  
ATOM    976  O   HOH B 319       3.610  24.963  19.878  1.00  0.00      B    O  
ATOM    977  H1  HOH B 319       4.006  24.014  19.928  1.00  0.00      B    H  
ATOM    978  H2  HOH B 319       3.141  25.161  20.692  1.00  0.00      B    H  
ATOM    979  O   HOH B 320       8.400   6.773  30.796  1.00  0.00      B    O  
ATOM    980  H1  HOH B 320       9.122   6.668  30.142  1.00  0.00      B    H  
ATOM    981  H2  HOH B 320       8.233   7.729  30.872  1.00  0.00      B    H  
ATOM    982  O   HOH B 321      38.094  37.993  17.654  1.00  0.00      B    O  
ATOM    983  H1  HOH B 321      38.422  37.052  17.754  1.00  0.00      B    H  
ATOM    984  H2  HOH B 321      38.609  38.374  16.878  1.00  0.00      B    H  
ATOM    985  O   HOH B 322       4.567  28.453  31.269  1.00  0.00      B    O  
ATOM    986  H1  HOH B 322       5.014  28.411  30.391  1.00  0.00      B    H  
ATOM    987  H2  HOH B 322       3.823  27.752  31.228  1.00  0.00      B    H  
ATOM    988  O   HOH B 323      11.663  13.417  16.233  1.00  0.00      B    O  
ATOM    989  H1  HOH B 323      12.540  13.241  15.775  1.00  0.00      B    H  
ATOM    990  H2  HOH B 323      11.809  13.371  17.272  1.00  0.00      B    H  
ATOM    991  O   HOH B 324      23.095  37.609  10.604  1.00  0.00      B    O  
ATOM    992  H1  HOH B 324      24.061  37.604  11.057  1.00  0.00      B    H  
ATOM    993  H2  HOH B 324      22.970  36.784  10.009  1.00  0.00      B    H  
ATOM    994  O   HOH B 325      23.588  22.972   3.097  1.00  0.00      B    O  
ATOM    995  H1  HOH B 325      24.281  23.519   2.591  1.00  0.00      B    H  
ATOM    996  H2  HOH B 325      23.207  23.564   3.888  1.00  0.00      B    H  
ATOM    997  O   HOH B 326      30.056   7.170  28.002  1.00  0.00      B    O  
ATOM    998  H1  HOH B 326      30.555   7.864  28.597  1.00  0.00      B    H  
ATOM    999  H2  HOH B 326      30.650   6.850  27.231  1.00  0.00      B    H  
ATOM   1000  O   HOH B 327      13.749  28.373  21.457  1.00  0.00      B    O  
ATOM   1001  H1  HOH B 327      13.913  29.026  22.158  1.00  0.00      B    H  
ATOM   1002  H2  HOH B 327      14.631  27.968  21.136  1.00  0.00      B    H  
ATOM   1003  O   HOH B 328       5.230  27.278  22.607  1.00  0.00      B    O  
ATOM   1004  H1  HOH B 328       4.856  26.336  22.376  1.00  0.00      B    H  
ATOM   1005  H2  HOH B 328       6.174  27.139  22.924  1.00  0.00      B    H  
ATOM   1006  O   HOH B 329       1.868  11.358   8.632  1.00  0.00      B    O  
ATOM   1007  H1  HOH B 329       1.727  10.660   9.397  1.00  0.00      B    H  
ATOM   1008  H2  HOH B 329       1.262  11.101   7.874  1.00  0.00      B    H  
ATOM   1009  O   HOH B 330      25.625   1.438  36.036  1.00  0.00      B    O  
ATOM   1010  H1  HOH B 330      25.555   1.427  35.044  1.00  0.00      B    H  
ATOM   1011  H2  HOH B 330      24.990   2.147  36.417  1.00  0.00      B    H  
ATOM   1012  O   HOH B 331      11.033  34.380  26.292  1.00  0.00      B    O  
ATOM   1013  H1  HOH B 331      11.115  33.361  26.353  1.00  0.00      B    H  
ATOM   1014  H2  HOH B 331       9.969  34.428  26.230  1.00  0.00      B    H  
ATOM   1015  O   HOH B 332      12.716  31.084  15.227  1.00  0.00      B    O  
ATOM   1016  H1  HOH B 332      12.398  30.542  14.457  1.00  0.00      B    H  
ATOM   1017  H2  HOH B 332      13.578  31.547  15.127  1.00  0.00      B    H  
ATOM   1018  O   HOH B 333       6.613  37.328   6.167  1.00  0.00      B    O  
ATOM   1019  H1  HOH B 333       6.874  38.017   6.882  1.00  0.00      B    H  
ATOM   1020  H2  HOH B 333       5.957  36.672   6.510  1.00  0.00      B    H  
ATOM   1021  O   HOH B 334       7.032  27.291  20.033  1.00  0.00      B    O  
ATOM   1022  H1  HOH B 334       6.983  26.318  20.401  1.00  0.00      B    H  
ATOM   1023  H2  HOH B 334       7.537  27.856  20.718  1.00  0.00      B    H  
ATOM   1024  O   HOH B 335      21.739   7.814   8.969  1.00  0.00      B    O  
ATOM   1025  H1  HOH B 335      21.804   8.734   8.511  1.00  0.00      B    H  
ATOM   1026  H2  HOH B 335      21.975   7.070   8.327  1.00  0.00      B    H  
ATOM   1027  O   HOH B 336      -0.067  10.873  34.292  1.00  0.00      B    O  
ATOM   1028  H1  HOH B 336       0.759  11.141  33.795  1.00  0.00      B    H  
ATOM   1029  H2  HOH B 336      -0.339   9.910  33.957  1.00  0.00      B    H  
ATOM   1030  O   HOH B 337      35.190  23.847   6.213  1.00  0.00      B    O  
ATOM   1031  H1  HOH B 337      36.165  23.671   5.961  1.00  0.00      B    H  
ATOM   1032  H2  HOH B 337      34.723  23.340   5.452  1.00  0.00      B    H  
ATOM   1033  O   HOH B 338      19.474  33.935   6.192  1.00  0.00      B    O  
ATOM   1034  H1  HOH B 338      18.455  34.015   6.305  1.00  0.00      B    H  
ATOM   1035  H2  HOH B 338      19.669  33.013   6.472  1.00  0.00      B    H  
ATOM   1036  O   HOH B 339      27.201  14.010   6.110  1.00  0.00      B    O  
ATOM   1037  H1  HOH B 339      27.530  14.201   7.041  1.00  0.00      B    H  
ATOM   1038  H2  HOH B 339      26.283  14.487   5.926  1.00  0.00      B    H  
ATOM   1039  O   HOH B 340      28.893  21.158  11.230  1.00  0.00      B    O  
ATOM   1040  H1  HOH B 340      29.203  20.220  11.033  1.00  0.00      B    H  
ATOM   1041  H2  HOH B 340      28.546  21.179  12.135  1.00  0.00      B    H  
ATOM   1042  O   HOH B 341       8.810  17.521  23.709  1.00  0.00      B    O  
ATOM   1043  H1  HOH B 341       8.258  17.192  22.945  1.00  0.00      B    H  
ATOM   1044  H2  HOH B 341       9.353  16.786  24.122  1.00  0.00      B    H  
ATOM   1045  O   HOH B 342      19.414   4.459  12.579  1.00  0.00      B    O  
ATOM   1046  H1  HOH B 342      19.351   4.006  13.481  1.00  0.00      B    H  
ATOM   1047  H2  HOH B 342      20.265   4.185  12.099  1.00  0.00      B    H  
ATOM   1048  O   HOH B 343      23.086  13.815  23.179  1.00  0.00      B    O  
ATOM   1049  H1  HOH B 343      23.957  13.452  23.512  1.00  0.00      B    H  
ATOM   1050  H2  HOH B 343      22.553  13.057  22.836  1.00  0.00      B    H  
ATOM   1051  O   HOH B 344      19.282   9.047  33.542  1.00  0.00      B    O  
ATOM   1052  H1  HOH B 344      20.276   9.340  33.618  1.00  0.00      B    H  
ATOM   1053  H2  HOH B 344      18.692   9.883  33.589  1.00  0.00      B    H  
ATOM   1054  O   HOH B 345      29.790  25.094  37.894  1.00  0.00      B    O  
ATOM   1055  H1  HOH B 345      30.118  25.698  37.143  1.00  0.00      B    H  
ATOM   1056  H2  HOH B 345      29.749  24.155  37.460  1.00  0.00      B    H  
ATOM   1057  O   HOH B 346      23.844  25.843  35.558  1.00  0.00      B    O  
ATOM   1058  H1  HOH B 346      23.120  25.677  36.281  1.00  0.00      B    H  
ATOM   1059  H2  HOH B 346      23.619  26.788  35.257  1.00  0.00      B    H  
ATOM   1060  O   HOH B 347       6.416  28.988  33.345  1.00  0.00      B    O  
ATOM   1061  H1  HOH B 347       6.032  28.752  32.409  1.00  0.00      B    H  
ATOM   1062  H2  HOH B 347       6.612  28.087  33.829  1.00  0.00      B    H  
ATOM   1063  O   HOH B 348      22.016  20.701  28.085  1.00  0.00      B    O  
ATOM   1064  H1  HOH B 348      21.109  21.166  28.050  1.00  0.00      B    H  
ATOM   1065  H2  HOH B 348      21.985  19.852  27.510  1.00  0.00      B    H  
ATOM   1066  O   HOH B 349       3.910  15.155  14.980  1.00  0.00      B    O  
ATOM   1067  H1  HOH B 349       4.576  14.396  14.742  1.00  0.00      B    H  
ATOM   1068  H2  HOH B 349       3.158  14.734  15.438  1.00  0.00      B    H  
ATOM   1069  O   HOH B 350       8.830  34.214  12.572  1.00  0.00      B    O  
ATOM   1070  H1  HOH B 350       8.772  33.972  11.561  1.00  0.00      B    H  
ATOM   1071  H2  HOH B 350       8.298  33.494  13.073  1.00  0.00      B    H  
ATOM   1072  O   HOH B 351      11.181  33.080  35.549  1.00  0.00      B    O  
ATOM   1073  H1  HOH B 351      10.752  33.806  36.140  1.00  0.00      B    H  
ATOM   1074  H2  HOH B 351      10.640  33.118  34.690  1.00  0.00      B    H  
ATOM   1075  O   HOH B 352       4.653   5.285  35.862  1.00  0.00      B    O  
ATOM   1076  H1  HOH B 352       5.084   4.365  36.079  1.00  0.00      B    H  
ATOM   1077  H2  HOH B 352       3.826   5.106  35.244  1.00  0.00      B    H  
ATOM   1078  O   HOH B 353       8.697  35.573   4.243  1.00  0.00      B    O  
ATOM   1079  H1  HOH B 353       8.959  34.796   4.873  1.00  0.00      B    H  
ATOM   1080  H2  HOH B 353       8.257  36.304   4.790  1.00  0.00      B    H  
ATOM   1081  O   HOH B 354      19.863   0.251  15.060  1.00  0.00      B    O  
ATOM   1082  H1  HOH B 354      20.768  -0.169  14.851  1.00  0.00      B    H  
ATOM   1083  H2  HOH B 354      19.770   1.017  14.421  1.00  0.00      B    H  
ATOM   1084  O   HOH B 355       2.193  16.560  38.194  1.00  0.00      B    O  
ATOM   1085  H1  HOH B 355       2.625  17.088  38.992  1.00  0.00      B    H  
ATOM   1086  H2  HOH B 355       1.544  17.184  37.824  1.00  0.00      B    H  
ATOM   1087  O   HOH B 356       4.311  25.860  13.287  1.00  0.00      B    O  
ATOM   1088  H1  HOH B 356       4.083  25.450  12.343  1.00  0.00      B    H  
ATOM   1089  H2  HOH B 356       5.022  26.573  13.107  1.00  0.00      B    H  
ATOM   1090  O   HOH B 357      30.800   1.280  21.208  1.00  0.00      B    O  
ATOM   1091  H1  HOH B 357      29.813   1.251  21.095  1.00  0.00      B    H  
ATOM   1092  H2  HOH B 357      31.103   0.269  21.230  1.00  0.00      B    H  
ATOM   1093  O   HOH B 358      17.374   8.697  27.471  1.00  0.00      B    O  
ATOM   1094  H1  HOH B 358      16.944   9.328  26.804  1.00  0.00      B    H  
ATOM   1095  H2  HOH B 358      17.430   9.108  28.350  1.00  0.00      B    H  
ATOM   1096  O   HOH B 359      33.435  14.941   8.069  1.00  0.00      B    O  
ATOM   1097  H1  HOH B 359      32.438  14.863   8.251  1.00  0.00      B    H  
ATOM   1098  H2  HOH B 359      33.816  15.627   8.750  1.00  0.00      B    H  
ATOM   1099  O   HOH B 360      31.931   4.827  33.447  1.00  0.00      B    O  
ATOM   1100  H1  HOH B 360      32.509   3.987  33.258  1.00  0.00      B    H  
ATOM   1101  H2  HOH B 360      31.451   5.075  32.564  1.00  0.00      B    H  
ATOM   1102  O   HOH B 361      10.300  16.981  19.074  1.00  0.00      B    O  
ATOM   1103  H1  HOH B 361      10.061  16.440  18.315  1.00  0.00      B    H  
ATOM   1104  H2  HOH B 361       9.588  17.731  19.129  1.00  0.00      B    H  
ATOM   1105  O   HOH B 362      12.519  29.236  26.472  1.00  0.00      B    O  
ATOM   1106  H1  HOH B 362      12.168  28.256  26.382  1.00  0.00      B    H  
ATOM   1107  H2  HOH B 362      13.470  29.068  26.810  1.00  0.00      B    H  
ATOM   1108  O   HOH B 363      21.091  10.185   2.815  1.00  0.00      B    O  
ATOM   1109  H1  HOH B 363      20.221  10.724   2.923  1.00  0.00      B    H  
ATOM   1110  H2  HOH B 363      21.015   9.338   3.339  1.00  0.00      B    H  
ATOM   1111  O   HOH B 364      30.871  11.514   4.956  1.00  0.00      B    O  
ATOM   1112  H1  HOH B 364      31.280  11.565   4.015  1.00  0.00      B    H  
ATOM   1113  H2  HOH B 364      30.159  12.293   5.053  1.00  0.00      B    H  
ATOM   1114  O   HOH B 365      22.922  35.418  21.023  1.00  0.00      B    O  
ATOM   1115  H1  HOH B 365      22.531  35.628  21.888  1.00  0.00      B    H  
ATOM   1116  H2  HOH B 365      22.694  34.451  20.859  1.00  0.00      B    H  
ATOM   1117  O   HOH B 366       4.991  24.288  23.905  1.00  0.00      B    O  
ATOM   1118  H1  HOH B 366       4.277  24.506  23.213  1.00  0.00      B    H  
ATOM   1119  H2  HOH B 366       4.661  23.393  24.337  1.00  0.00      B    H  
ATOM   1120  O   HOH B 367       1.480   6.438  12.118  1.00  0.00      B    O  
ATOM   1121  H1  HOH B 367       2.077   7.254  12.089  1.00  0.00      B    H  
ATOM   1122  H2  HOH B 367       1.477   6.046  13.013  1.00  0.00      B    H  
ATOM   1123  O   HOH B 368      33.401   4.220   4.514  1.00  0.00      B    O  
ATOM   1124  H1  HOH B 368      33.398   4.098   5.532  1.00  0.00      B    H  
ATOM   1125  H2  HOH B 368      32.817   3.449   4.155  1.00  0.00      B    H  
ATOM   1126  O   HOH B 369      38.243   1.887  11.187  1.00  0.00      B    O  
ATOM   1127  H1  HOH B 369      37.335   2.045  10.683  1.00  0.00      B    H  
ATOM   1128  H2  HOH B 369      38.844   2.661  10.952  1.00  0.00      B    H  
ATOM   1129  O   HOH B 370      27.679  20.306  13.884  1.00  0.00      B    O  
ATOM   1130  H1  HOH B 370      27.187  19.541  13.516  1.00  0.00      B    H  
ATOM   1131  H2  HOH B 370      28.415  20.001  14.528  1.00  0.00      B    H  
ATOM   1132  O   HOH B 371      30.922  33.808  15.394  1.00  0.00      B    O  
ATOM   1133  H1  HOH B 371      31.423  33.677  16.280  1.00  0.00      B    H  
ATOM   1134  H2  HOH B 371      30.361  34.666  15.408  1.00  0.00      B    H  
ATOM   1135  O   HOH B 372      26.496  33.394   5.949  1.00  0.00      B    O  
ATOM   1136  H1  HOH B 372      25.912  32.685   5.488  1.00  0.00      B    H  
ATOM   1137  H2  HOH B 372      26.932  34.076   5.336  1.00  0.00      B    H  
ATOM   1138  O   HOH B 373      26.578   8.972  29.868  1.00  0.00      B    O  
ATOM   1139  H1  HOH B 373      26.071   9.708  30.404  1.00  0.00      B    H  
ATOM   1140  H2  HOH B 373      27.529   9.266  29.895  1.00  0.00      B    H  
ATOM   1141  O   HOH B 374      26.814   8.943   8.517  1.00  0.00      B    O  
ATOM   1142  H1  HOH B 374      26.520   9.344   9.410  1.00  0.00      B    H  
ATOM   1143  H2  HOH B 374      26.518   9.514   7.790  1.00  0.00      B    H  
ATOM   1144  O   HOH B 375      33.575  26.205  34.681  1.00  0.00      B    O  
ATOM   1145  H1  HOH B 375      32.793  26.528  35.187  1.00  0.00      B    H  
ATOM   1146  H2  HOH B 375      34.282  25.859  35.375  1.00  0.00      B    H  
ATOM   1147  O   HOH B 376      19.720  25.869  36.388  1.00  0.00      B    O  
ATOM   1148  H1  HOH B 376      18.797  25.587  36.703  1.00  0.00      B    H  
ATOM   1149  H2  HOH B 376      20.430  25.549  37.050  1.00  0.00      B    H  
ATOM   1150  O   HOH B 377      13.259  18.001  32.945  1.00  0.00      B    O  
ATOM   1151  H1  HOH B 377      14.060  17.609  33.395  1.00  0.00      B    H  
ATOM   1152  H2  HOH B 377      13.505  18.208  31.981  1.00  0.00      B    H  
ATOM   1153  O   HOH B 378       4.002   9.308   0.394  1.00  0.00      B    O  
ATOM   1154  H1  HOH B 378       3.749   8.776  -0.455  1.00  0.00      B    H  
ATOM   1155  H2  HOH B 378       3.790   8.639   1.188  1.00  0.00      B    H  
ATOM   1156  O   HOH B 379      18.321   5.612   9.618  1.00  0.00      B    O  
ATOM   1157  H1  HOH B 379      18.575   5.249  10.557  1.00  0.00      B    H  
ATOM   1158  H2  HOH B 379      17.301   5.563   9.597  1.00  0.00      B    H  
ATOM   1159  O   HOH B 380      38.480  24.730   2.468  1.00  0.00      B    O  
ATOM   1160  H1  HOH B 380      38.604  23.995   1.788  1.00  0.00      B    H  
ATOM   1161  H2  HOH B 380      39.411  25.132   2.554  1.00  0.00      B    H  
ATOM   1162  O   HOH B 381      27.362  24.328   1.104  1.00  0.00      B    O  
ATOM   1163  H1  HOH B 381      28.230  24.773   0.755  1.00  0.00      B    H  
ATOM   1164  H2  HOH B 381      27.131  23.696   0.384  1.00  0.00      B    H  
ATOM   1165  O   HOH B 382      12.699  33.799  38.665  1.00  0.00      B    O  
ATOM   1166  H1  HOH B 382      12.625  33.163  37.864  1.00  0.00      B    H  
ATOM   1167  H2  HOH B 382      13.706  34.079  38.753  1.00  0.00      B    H  
ATOM   1168  O   HOH B 383      16.574  22.581  11.589  1.00  0.00      B    O  
ATOM   1169  H1  HOH B 383      16.551  21.965  10.753  1.00  0.00      B    H  
ATOM   1170  H2  HOH B 383      16.945  22.054  12.360  1.00  0.00      B    H  
ATOM   1171  O   HOH B 384      12.110  14.672  10.165  1.00  0.00      B    O  
ATOM   1172  H1  HOH B 384      12.173  14.165   9.316  1.00  0.00      B    H  
ATOM   1173  H2  HOH B 384      12.704  14.225  10.851  1.00  0.00      B    H  
ATOM   1174  O   HOH B 385      15.325  33.230  15.552  1.00  0.00      B    O  
ATOM   1175  H1  HOH B 385      15.806  32.554  14.966  1.00  0.00      B    H  
ATOM   1176  H2  HOH B 385      15.726  33.107  16.425  1.00  0.00      B    H  
ATOM   1177  O   HOH B 386       4.571  25.912  35.316  1.00  0.00      B    O  
ATOM   1178  H1  HOH B 386       3.601  25.967  35.665  1.00  0.00      B    H  
ATOM   1179  H2  HOH B 386       4.641  25.023  34.833  1.00  0.00      B    H  
ATOM   1180  O   HOH B 387      36.114  26.863  24.730  1.00  0.00      B    O  
ATOM   1181  H1  HOH B 387      36.976  26.951  25.196  1.00  0.00      B    H  
ATOM   1182  H2  HOH B 387      35.414  27.096  25.396  1.00  0.00      B    H  
ATOM   1183  O   HOH B 388      26.762  29.675  34.866  1.00  0.00      B    O  
ATOM   1184  H1  HOH B 388      26.873  29.044  35.641  1.00  0.00      B    H  
ATOM   1185  H2  HOH B 388      26.591  30.623  35.172  1.00  0.00      B    H  
ATOM   1186  O   HOH B 389      30.008  25.395   1.419  1.00  0.00      B    O  
ATOM   1187  H1  HOH B 389      30.006  25.312   0.357  1.00  0.00      B    H  
ATOM   1188  H2  HOH B 389      31.015  25.326   1.641  1.00  0.00      B    H  
ATOM   1189  O   HOH B 390      36.083  18.085   3.455  1.00  0.00      B    O  
ATOM   1190  H1  HOH B 390      35.583  18.186   2.519  1.00  0.00      B    H  
ATOM   1191  H2  HOH B 390      36.979  17.620   3.315  1.00  0.00      B    H  
ATOM   1192  O   HOH B 391       2.245  14.220  17.069  1.00  0.00      B    O  
ATOM   1193  H1  HOH B 391       1.662  13.775  17.777  1.00  0.00      B    H  
ATOM   1194  H2  HOH B 391       2.515  15.136  17.353  1.00  0.00      B    H  
ATOM   1195  O   HOH B 392      11.404  13.155  18.837  1.00  0.00      B    O  
ATOM   1196  H1  HOH B 392      11.279  13.880  19.506  1.00  0.00      B    H  
ATOM   1197  H2  HOH B 392      12.098  12.482  19.227  1.00  0.00      B    H  
ATOM   1198  O   HOH B 393       6.050  12.302  26.527  1.00  0.00      B    O  
ATOM   1199  H1  HOH B 393       6.585  12.609  25.722  1.00  0.00      B    H  
ATOM   1200  H2  HOH B 393       6.744  11.884  27.180  1.00  0.00      B    H  
ATOM   1201  O   HOH B 394       0.991  33.166  27.461  1.00  0.00      B    O  
ATOM   1202  H1  HOH B 394       1.233  33.326  26.560  1.00  0.00      B    H  
ATOM   1203  H2  HOH B 394       1.863  33.290  27.979  1.00  0.00      B    H  
ATOM   1204  O   HOH B 395       8.452  29.214  12.307  1.00  0.00      B    O  
ATOM   1205  H1  HOH B 395       9.341  28.814  12.261  1.00  0.00      B    H  
ATOM   1206  H2  HOH B 395       7.970  29.296  11.391  1.00  0.00      B    H  
ATOM   1207  O   HOH B 396      36.985  32.443   6.630  1.00  0.00      B    O  
ATOM   1208  H1  HOH B 396      37.740  33.033   6.302  1.00  0.00      B    H  
ATOM   1209  H2  HOH B 396      37.272  31.515   6.421  1.00  0.00      B    H  
ATOM   1210  O   HOH B 397      29.615  23.134  27.218  1.00  0.00      B    O  
ATOM   1211  H1  HOH B 397      30.451  23.264  26.628  1.00  0.00      B    H  
ATOM   1212  H2  HOH B 397      29.413  24.015  27.662  1.00  0.00      B    H  
ATOM   1213  O   HOH B 398       5.455   7.557  12.543  1.00  0.00      B    O  
ATOM   1214  H1  HOH B 398       6.079   8.119  13.160  1.00  0.00      B    H  
ATOM   1215  H2  HOH B 398       5.901   6.597  12.638  1.00  0.00      B    H  
ATOM   1216  O   HOH B 399       3.743  18.977  23.835  1.00  0.00      B    O  
ATOM   1217  H1  HOH B 399       3.831  19.122  22.845  1.00  0.00      B    H  
ATOM   1218  H2  HOH B 399       3.733  17.963  23.916  1.00  0.00      B    H  
ATOM   1219  O   HOH B 400      19.330  32.004  33.962  1.00  0.00      B    O  
ATOM   1220  H1  HOH B 400      20.010  32.781  34.052  1.00  0.00      B    H  
ATOM   1221  H2  HOH B 400      19.458  31.701  33.009  1.00  0.00      B    H  
ATOM   1222  O   HOH B 401      32.312   9.460  19.762  1.00  0.00      B    O  
ATOM   1223  H1  HOH B 401      31.589   9.326  20.419  1.00  0.00      B    H  
ATOM   1224  H2  HOH B 401      31.837  10.041  19.072  1.00  0.00      B    H  
ATOM   1225  O   HOH B 402       9.462  33.550  33.396  1.00  0.00      B    O  
ATOM   1226  H1  HOH B 402       9.234  32.556  33.198  1.00  0.00      B    H  
ATOM   1227  H2  HOH B 402       9.154  34.215  32.684  1.00  0.00      B    H  
ATOM   1228  O   HOH B 403      14.855  11.561  28.505  1.00  0.00      B    O  
ATOM   1229  H1  HOH B 403      14.699  12.583  28.587  1.00  0.00      B    H  
ATOM   1230  H2  HOH B 403      15.653  11.316  29.088  1.00  0.00      B    H  
ATOM   1231  O   HOH B 404       7.293  36.300  23.329  1.00  0.00      B    O  
ATOM   1232  H1  HOH B 404       7.512  35.283  23.203  1.00  0.00      B    H  
ATOM   1233  H2  HOH B 404       7.522  36.711  22.435  1.00  0.00      B    H  
ATOM   1234  O   HOH B 405      18.870  20.297  29.707  1.00  0.00      B    O  
ATOM   1235  H1  HOH B 405      19.054  19.318  29.474  1.00  0.00      B    H  
ATOM   1236  H2  HOH B 405      19.425  20.501  30.531  1.00  0.00      B    H  
ATOM   1237  O   HOH B 406      37.850  31.844   3.000  1.00  0.00      B    O  
ATOM   1238  H1  HOH B 406      37.807  31.368   2.116  1.00  0.00      B    H  
ATOM   1239  H2  HOH B 406      37.778  31.194   3.785  1.00  0.00      B    H  
ATOM   1240  O   HOH B 407      34.457  30.300  17.298  1.00  0.00      B    O  
ATOM   1241  H1  HOH B 407      33.840  30.377  16.494  1.00  0.00      B    H  
ATOM   1242  H2  HOH B 407      35.122  29.576  17.049  1.00  0.00      B    H  
ATOM   1243  O   HOH B 408      22.627   7.774  35.914  1.00  0.00      B    O  
ATOM   1244  H1  HOH B 408      21.726   7.618  35.490  1.00  0.00      B    H  
ATOM   1245  H2  HOH B 408      22.470   8.171  36.846  1.00  0.00      B    H  
ATOM   1246  O   HOH B 409      34.975  28.511  14.055  1.00  0.00      B    O  
ATOM   1247  H1  HOH B 409      35.900  28.926  13.993  1.00  0.00      B    H  
ATOM   1248  H2  HOH B 409      34.295  29.252  14.189  1.00  0.00      B    H  
ATOM   1249  O   HOH B 410       9.208  21.528  28.373  1.00  0.00      B    O  
ATOM   1250  H1  HOH B 410       9.007  21.316  27.409  1.00  0.00      B    H  
ATOM   1251  H2  HOH B 410       8.365  21.510  28.849  1.00  0.00      B    H  
ATOM   1252  O   HOH B 411      31.779  35.807  27.446  1.00  0.00      B    O  
ATOM   1253  H1  HOH B 411      31.231  35.548  26.646  1.00  0.00      B    H  
ATOM   1254  H2  HOH B 411      32.177  34.984  27.860  1.00  0.00      B    H  
ATOM   1255  O   HOH B 412      25.782  10.924  31.790  1.00  0.00      B    O  
ATOM   1256  H1  HOH B 412      25.178  11.744  31.759  1.00  0.00      B    H  
ATOM   1257  H2  HOH B 412      26.586  11.186  32.406  1.00  0.00      B    H  
ATOM   1258  O   HOH B 413      36.194   5.384  10.532  1.00  0.00      B    O  
ATOM   1259  H1  HOH B 413      35.628   5.920   9.944  1.00  0.00      B    H  
ATOM   1260  H2  HOH B 413      35.786   4.430  10.605  1.00  0.00      B    H  
ATOM   1261  O   HOH B 414      12.017  16.299  37.930  1.00  0.00      B    O  
ATOM   1262  H1  HOH B 414      12.776  15.697  37.774  1.00  0.00      B    H  
ATOM   1263  H2  HOH B 414      11.183  15.848  37.549  1.00  0.00      B    H  
ATOM   1264  O   HOH B 415      25.207   1.759   4.125  1.00  0.00      B    O  
ATOM   1265  H1  HOH B 415      24.756   2.571   3.666  1.00  0.00      B    H  
ATOM   1266  H2  HOH B 415      24.468   1.415   4.760  1.00  0.00      B    H  
ATOM   1267  O   HOH B 416      36.370  12.091  15.018  1.00  0.00      B    O  
ATOM   1268  H1  HOH B 416      36.654  12.105  14.020  1.00  0.00      B    H  
ATOM   1269  H2  HOH B 416      37.138  11.956  15.666  1.00  0.00      B    H  
ATOM   1270  O   HOH B 417      10.871  36.041  11.544  1.00  0.00      B    O  
ATOM   1271  H1  HOH B 417      10.306  35.373  12.048  1.00  0.00      B    H  
ATOM   1272  H2  HOH B 417      11.771  36.147  11.978  1.00  0.00      B    H  
ATOM   1273  O   HOH B 418      29.793  23.998  22.394  1.00  0.00      B    O  
ATOM   1274  H1  HOH B 418      29.852  23.017  22.619  1.00  0.00      B    H  
ATOM   1275  H2  HOH B 418      29.547  24.485  23.257  1.00  0.00      B    H  
ATOM   1276  O   HOH B 419      14.051  28.836  33.307  1.00  0.00      B    O  
ATOM   1277  H1  HOH B 419      14.646  29.536  32.917  1.00  0.00      B    H  
ATOM   1278  H2  HOH B 419      13.917  29.005  34.300  1.00  0.00      B    H  
ATOM   1279  O   HOH B 420      25.025   4.451  28.232  1.00  0.00      B    O  
ATOM   1280  H1  HOH B 420      25.211   3.563  28.735  1.00  0.00      B    H  
ATOM   1281  H2  HOH B 420      25.683   4.621  27.564  1.00  0.00      B    H  
ATOM   1282  O   HOH B 421       8.865  13.519  17.690  1.00  0.00      B    O  
ATOM   1283  H1  HOH B 421       8.922  12.644  18.151  1.00  0.00      B    H  
ATOM   1284  H2  HOH B 421       9.813  13.804  17.527  1.00  0.00      B    H  
ATOM   1285  O   HOH B 422      33.178  17.821  14.947  1.00  0.00      B    O  
ATOM   1286  H1  HOH B 422      33.594  18.545  15.540  1.00  0.00      B    H  
ATOM   1287  H2  HOH B 422      33.495  18.091  13.983  1.00  0.00      B    H  
ATOM   1288  O   HOH B 423      32.949  21.944  34.449  1.00  0.00      B    O  
ATOM   1289  H1  HOH B 423      33.246  22.784  33.934  1.00  0.00      B    H  
ATOM   1290  H2  HOH B 423      31.962  21.811  34.304  1.00  0.00      B    H  
ATOM   1291  O   HOH B 424       2.066  28.577  36.515  1.00  0.00      B    O  
ATOM   1292  H1  HOH B 424       2.434  27.592  36.335  1.00  0.00      B    H  
ATOM   1293  H2  HOH B 424       1.047  28.428  36.524  1.00  0.00      B    H  
ATOM   1294  O   HOH B 425       8.155  21.534  17.652  1.00  0.00      B    O  
ATOM   1295  H1  HOH B 425       7.288  21.220  17.158  1.00  0.00      B    H  
ATOM   1296  H2  HOH B 425       8.875  20.828  17.437  1.00  0.00      B    H  
ATOM   1297  O   HOH B 426      11.788   7.056  22.678  1.00  0.00      B    O  
ATOM   1298  H1  HOH B 426      12.615   6.488  22.639  1.00  0.00      B    H  
ATOM   1299  H2  HOH B 426      11.082   6.767  22.034  1.00  0.00      B    H  
ATOM   1300  O   HOH B 427       5.960  20.983  33.533  1.00  0.00      B    O  
ATOM   1301  H1  HOH B 427       5.550  20.774  34.439  1.00  0.00      B    H  
ATOM   1302  H2  HOH B 427       6.812  20.430  33.345  1.00  0.00      B    H  
ATOM   1303  O   HOH B 428       4.511   2.364  14.742  1.00  0.00      B    O  
ATOM   1304  H1  HOH B 428       3.536   2.703  14.772  1.00  0.00      B    H  
ATOM   1305  H2  HOH B 428       4.595   1.616  14.055  1.00  0.00      B    H  
ATOM   1306  O   HOH B 429      32.950   2.129  35.645  1.00  0.00      B    O  
ATOM   1307  H1  HOH B 429      32.099   1.714  35.999  1.00  0.00      B    H  
ATOM   1308  H2  HOH B 429      32.868   2.207  34.619  1.00  0.00      B    H  
ATOM   1309  O   HOH B 430      35.850   1.997   4.103  1.00  0.00      B    O  
ATOM   1310  H1  HOH B 430      35.549   1.443   4.927  1.00  0.00      B    H  
ATOM   1311  H2  HOH B 430      35.116   1.809   3.429  1.00  0.00      B    H  
ATOM   1312  O   HOH B 431       2.229   1.315  19.859  1.00  0.00      B    O  
ATOM   1313  H1  HOH B 431       2.409   0.331  19.857  1.00  0.00      B    H  
ATOM   1314  H2  HOH B 431       2.710   1.687  19.041  1.00  0.00      B    H  
ATOM   1315  O   HOH B 432      31.586  24.149   5.722  1.00  0.00      B    O  
ATOM   1316  H1  HOH B 432      31.660  25.136   5.996  1.00  0.00      B    H  
ATOM   1317  H2  HOH B 432      32.606  23.916   5.491  1.00  0.00      B    H  
ATOM   1318  O   HOH B 433       5.226  17.079   5.757  1.00  0.00      B    O  
ATOM   1319  H1  HOH B 433       6.052  16.930   5.116  1.00  0.00      B    H  
ATOM   1320  H2  HOH B 433       5.011  16.094   6.075  1.00  0.00      B    H  
ATOM   1321  O   HOH B 434       3.755  11.300  19.559  1.00  0.00      B    O  
ATOM   1322  H1  HOH B 434       3.221  10.442  19.708  1.00  0.00      B    H  
ATOM   1323  H2  HOH B 434       3.200  12.003  20.016  1.00  0.00      B    H  
ATOM   1324  O   HOH B 435       4.864  10.917   6.675  1.00  0.00      B    O  
ATOM   1325  H1  HOH B 435       4.422  11.801   6.875  1.00  0.00      B    H  
ATOM   1326  H2  HOH B 435       4.545  10.771   5.726  1.00  0.00      B    H  
ATOM   1327  O   HOH B 436       7.158  24.924  21.060  1.00  0.00      B    O  
ATOM   1328  H1  HOH B 436       7.246  24.130  20.500  1.00  0.00      B    H  
ATOM   1329  H2  HOH B 436       7.782  24.790  21.872  1.00  0.00      B    H  
ATOM   1330  O   HOH B 437      28.491  32.629  32.287  1.00  0.00      B    O  
ATOM   1331  H1  HOH B 437      28.636  31.659  32.443  1.00  0.00      B    H  
ATOM   1332  H2  HOH B 437      28.403  32.770  31.317  1.00  0.00      B    H  
ATOM   1333  O   HOH B 438      36.134  13.008  29.917  1.00  0.00      B    O  
ATOM   1334  H1  HOH B 438      36.112  12.223  29.227  1.00  0.00      B    H  
ATOM   1335  H2  HOH B 438      37.021  12.888  30.364  1.00  0.00      B    H  
ATOM   1336  O   HOH B 439       0.995  24.478  34.120  1.00  0.00      B    O  
ATOM   1337  H1  HOH B 439       0.948  25.040  33.293  1.00  0.00      B    H  
ATOM   1338  H2  HOH B 439       0.049  24.107  34.307  1.00  0.00      B    H  
ATOM   1339  O   HOH B 440      22.758  38.453  28.686  1.00  0.00      B    O  
ATOM   1340  H1  HOH B 440      21.917  37.891  28.858  1.00  0.00      B    H  
ATOM   1341  H2  HOH B 440      23.352  38.055  27.971  1.00  0.00      B    H  
ATOM   1342  O   HOH B 441      19.110  22.381  16.451  1.00  0.00      B    O  
ATOM   1343  H1  HOH B 441      18.785  22.394  17.426  1.00  0.00      B    H  
ATOM   1344  H2  HOH B 441      20.052  22.146  16.422  1.00  0.00      B    H  
ATOM   1345  O   HOH B 442       2.796   8.444   5.590  1.00  0.00      B    O  
ATOM   1346  H1  HOH B 442       2.134   7.710   5.299  1.00  0.00      B    H  
ATOM   1347  H2  HOH B 442       2.233   9.173   5.966  1.00  0.00      B    H  
ATOM   1348  O   HOH B 443      15.165   5.622  36.819  1.00  0.00      B    O  
ATOM   1349  H1  HOH B 443      14.748   6.494  37.213  1.00  0.00      B    H  
ATOM   1350  H2  HOH B 443      14.358   4.987  36.535  1.00  0.00      B    H  
ATOM   1351  O   HOH B 444      20.391  35.095   3.684  1.00  0.00      B    O  
ATOM   1352  H1  HOH B 444      19.646  35.808   3.543  1.00  0.00      B    H  
ATOM   1353  H2  HOH B 444      20.121  34.630   4.566  1.00  0.00      B    H  
ATOM   1354  O   HOH B 445      33.548  23.102  37.141  1.00  0.00      B    O  
ATOM   1355  H1  HOH B 445      32.858  22.657  37.720  1.00  0.00      B    H  
ATOM   1356  H2  HOH B 445      33.442  22.644  36.250  1.00  0.00      B    H  
ATOM   1357  O   HOH B 446      17.672   0.165  18.641  1.00  0.00      B    O  
ATOM   1358  H1  HOH B 446      18.691   0.277  18.498  1.00  0.00      B    H  
ATOM   1359  H2  HOH B 446      17.175   0.327  17.751  1.00  0.00      B    H  
ATOM   1360  O   HOH B 447      32.035  32.345  35.364  1.00  0.00      B    O  
ATOM   1361  H1  HOH B 447      31.466  33.131  35.686  1.00  0.00      B    H  
ATOM   1362  H2  HOH B 447      31.840  32.306  34.345  1.00  0.00      B    H  
ATOM   1363  O   HOH B 448      23.137  16.584   7.056  1.00  0.00      B    O  
ATOM   1364  H1  HOH B 448      23.313  16.373   8.036  1.00  0.00      B    H  
ATOM   1365  H2  HOH B 448      23.488  17.498   6.820  1.00  0.00      B    H  
ATOM   1366  O   HOH B 449       9.442  19.277  14.418  1.00  0.00      B    O  
ATOM   1367  H1  HOH B 449      10.154  18.780  14.987  1.00  0.00      B    H  
ATOM   1368  H2  HOH B 449       9.139  18.634  13.723  1.00  0.00      B    H  
ATOM   1369  O   HOH B 450       7.387  36.155  13.920  1.00  0.00      B    O  
ATOM   1370  H1  HOH B 450       7.088  36.763  13.190  1.00  0.00      B    H  
ATOM   1371  H2  HOH B 450       8.063  35.458  13.476  1.00  0.00      B    H  
ATOM   1372  O   HOH B 451       3.074  30.909   6.654  1.00  0.00      B    O  
ATOM   1373  H1  HOH B 451       3.908  30.306   6.498  1.00  0.00      B    H  
ATOM   1374  H2  HOH B 451       2.592  31.023   5.762  1.00  0.00      B    H  
ATOM   1375  O   HOH B 452      15.561  33.431  24.393  1.00  0.00      B    O  
ATOM   1376  H1  HOH B 452      16.173  33.377  23.581  1.00  0.00      B    H  
ATOM   1377  H2  HOH B 452      15.686  34.289  24.872  1.00  0.00      B    H  
ATOM   1378  O   HOH B 453      26.421   4.801   1.873  1.00  0.00      B    O  
ATOM   1379  H1  HOH B 453      26.447   4.645   0.880  1.00  0.00      B    H  
ATOM   1380  H2  HOH B 453      27.041   4.122   2.357  1.00  0.00      B    H  
ATOM   1381  O   HOH B 454      30.913   3.407  23.697  1.00  0.00      B    O  
ATOM   1382  H1  HOH B 454      30.246   3.974  23.178  1.00  0.00      B    H  
ATOM   1383  H2  HOH B 454      30.791   3.546  24.682  1.00  0.00      B    H  
ATOM   1384  O   HOH B 455      10.667   8.760  14.597  1.00  0.00      B    O  
ATOM   1385  H1  HOH B 455      10.930   7.959  13.943  1.00  0.00      B    H  
ATOM   1386  H2  HOH B 455      11.053   9.637  14.275  1.00  0.00      B    H  
ATOM   1387  O   HOH B 456       2.385   8.952  19.678  1.00  0.00      B    O  
ATOM   1388  H1  HOH B 456       1.647   8.774  20.366  1.00  0.00      B    H  
ATOM   1389  H2  HOH B 456       3.031   8.200  19.812  1.00  0.00      B    H  
ATOM   1390  O   HOH B 457       4.085  24.300   8.529  1.00  0.00      B    O  
ATOM   1391  H1  HOH B 457       4.648  25.110   8.812  1.00  0.00      B    H  
ATOM   1392  H2  HOH B 457       4.496  23.485   9.003  1.00  0.00      B    H  
ATOM   1393  O   HOH B 458       3.035  13.179  37.618  1.00  0.00      B    O  
ATOM   1394  H1  HOH B 458       2.349  12.428  37.308  1.00  0.00      B    H  
ATOM   1395  H2  HOH B 458       2.921  13.894  36.944  1.00  0.00      B    H  
ATOM   1396  O   HOH B 459       6.881   7.451  16.745  1.00  0.00      B    O  
ATOM   1397  H1  HOH B 459       5.946   7.813  16.697  1.00  0.00      B    H  
ATOM   1398  H2  HOH B 459       7.077   6.982  15.903  1.00  0.00      B    H  
ATOM   1399  O   HOH B 460      31.841  26.754   6.303  1.00  0.00      B    O  
ATOM   1400  H1  HOH B 460      32.613  27.206   5.879  1.00  0.00      B    H  
ATOM   1401  H2  HOH B 460      31.031  27.362   6.128  1.00  0.00      B    H  
ATOM   1402  O   HOH B 461      12.808  19.473  23.051  1.00  0.00      B    O  
ATOM   1403  H1  HOH B 461      12.635  18.479  23.305  1.00  0.00      B    H  
ATOM   1404  H2  HOH B 461      13.821  19.572  23.046  1.00  0.00      B    H  
ATOM   1405  O   HOH B 462      30.109  32.260  25.747  1.00  0.00      B    O  
ATOM   1406  H1  HOH B 462      29.807  31.724  24.961  1.00  0.00      B    H  
ATOM   1407  H2  HOH B 462      29.594  33.195  25.783  1.00  0.00      B    H  
ATOM   1408  O   HOH B 463      33.754  13.314  37.591  1.00  0.00      B    O  
ATOM   1409  H1  HOH B 463      34.199  12.518  38.168  1.00  0.00      B    H  
ATOM   1410  H2  HOH B 463      34.380  13.519  36.839  1.00  0.00      B    H  
ATOM   1411  O   HOH B 464      18.907   8.021  23.731  1.00  0.00      B    O  
ATOM   1412  H1  HOH B 464      18.115   7.415  23.877  1.00  0.00      B    H  
ATOM   1413  H2  HOH B 464      19.679   7.454  23.402  1.00  0.00      B    H  
ATOM   1414  O   HOH B 465       0.443  18.534  37.025  1.00  0.00      B    O  
ATOM   1415  H1  HOH B 465      -0.463  18.090  36.947  1.00  0.00      B    H  
ATOM   1416  H2  HOH B 465       0.766  18.464  36.090  1.00  0.00      B    H  
ATOM   1417  O   HOH B 466      17.153  10.928  17.753  1.00  0.00      B    O  
ATOM   1418  H1  HOH B 466      17.763  11.411  18.396  1.00  0.00      B    H  
ATOM   1419  H2  HOH B 466      17.636  10.140  17.260  1.00  0.00      B    H  
ATOM   1420  O   HOH B 467      38.173  21.377  26.749  1.00  0.00      B    O  
ATOM   1421  H1  HOH B 467      37.241  20.964  26.727  1.00  0.00      B    H  
ATOM   1422  H2  HOH B 467      38.842  20.736  26.429  1.00  0.00      B    H  
ATOM   1423  O   HOH B 468      37.544  38.391  20.587  1.00  0.00      B    O  
ATOM   1424  H1  HOH B 468      36.710  37.893  20.234  1.00  0.00      B    H  
ATOM   1425  H2  HOH B 468      38.173  38.479  19.794  1.00  0.00      B    H  
ATOM   1426  O   HOH B 469      27.591  22.667   3.313  1.00  0.00      B    O  
ATOM   1427  H1  HOH B 469      27.520  23.182   2.455  1.00  0.00      B    H  
ATOM   1428  H2  HOH B 469      28.551  22.531   3.560  1.00  0.00      B    H  
ATOM   1429  O   HOH B 470      26.819  26.607  21.829  1.00  0.00      B    O  
ATOM   1430  H1  HOH B 470      26.815  26.518  20.791  1.00  0.00      B    H  
ATOM   1431  H2  HOH B 470      25.927  27.045  22.120  1.00  0.00      B    H  
ATOM   1432  O   HOH B 471      24.199   4.259  36.895  1.00  0.00      B    O  
ATOM   1433  H1  HOH B 471      23.445   4.843  37.313  1.00  0.00      B    H  
ATOM   1434  H2  HOH B 471      25.112   4.708  37.003  1.00  0.00      B    H  
ATOM   1435  O   HOH B 472       8.839  28.188   9.203  1.00  0.00      B    O  
ATOM   1436  H1  HOH B 472       9.267  27.331   9.607  1.00  0.00      B    H  
ATOM   1437  H2  HOH B 472       9.404  28.960   9.641  1.00  0.00      B    H  
ATOM   1438  O   HOH B 473      13.513  38.221  29.477  1.00  0.00      B    O  
ATOM   1439  H1  HOH B 473      13.118  38.006  30.373  1.00  0.00      B    H  
ATOM   1440  H2  HOH B 473      13.450  37.309  28.993  1.00  0.00      B    H  
ATOM   1441  O   HOH B 474      34.689  34.849  21.479  1.00  0.00      B    O  
ATOM   1442  H1  HOH B 474      33.840  34.204  21.536  1.00  0.00      B    H  
ATOM   1443  H2  HOH B 474      35.521  34.299  21.537  1.00  0.00      B    H  
ATOM   1444  O   HOH B 475      14.240   3.135   1.457  1.00  0.00      B    O  
ATOM   1445  H1  HOH B 475      14.111   2.519   0.668  1.00  0.00      B    H  
ATOM   1446  H2  HOH B 475      14.271   2.630   2.377  1.00  0.00      B    H  
ATOM   1447  O   HOH B 476       8.495  27.036  17.399  1.00  0.00      B    O  
ATOM   1448  H1  HOH B 476       8.211  27.191  18.386  1.00  0.00      B    H  
ATOM   1449  H2  HOH B 476       8.274  26.039  17.132  1.00  0.00      B    H  
ATOM   1450  O   HOH B 477       8.519  18.263   2.550  1.00  0.00      B    O  
ATOM   1451  H1  HOH B 477       7.952  19.037   2.255  1.00  0.00      B    H  
ATOM   1452  H2  HOH B 477       8.642  17.632   1.748  1.00  0.00      B    H  
ATOM   1453  O   HOH B 478      18.722  11.119   0.426  1.00  0.00      B    O  
ATOM   1454  H1  HOH B 478      18.468  10.411  -0.154  1.00  0.00      B    H  
ATOM   1455  H2  HOH B 478      19.735  11.291   0.302  1.00  0.00      B    H  
ATOM   1456  O   HOH B 479      20.545  13.175  25.249  1.00  0.00      B    O  
ATOM   1457  H1  HOH B 479      20.715  12.523  24.494  1.00  0.00      B    H  
ATOM   1458  H2  HOH B 479      20.929  12.703  26.073  1.00  0.00      B    H  
ATOM   1459  O   HOH B 480      10.694   3.644  33.606  1.00  0.00      B    O  
ATOM   1460  H1  HOH B 480       9.905   4.215  33.622  1.00  0.00      B    H  
ATOM   1461  H2  HOH B 480      10.379   2.688  33.549  1.00  0.00      B    H  
ATOM   1462  O   HOH B 481      11.739   9.104  17.447  1.00  0.00      B    O  
ATOM   1463  H1  HOH B 481      12.277   9.504  16.686  1.00  0.00      B    H  
ATOM   1464  H2  HOH B 481      10.786   9.375  17.409  1.00  0.00      B    H  
ATOM   1465  O   HOH B 482       2.106  24.579  38.259  1.00  0.00      B    O  
ATOM   1466  H1  HOH B 482       1.416  25.262  38.640  1.00  0.00      B    H  
ATOM   1467  H2  HOH B 482       2.599  24.267  39.134  1.00  0.00      B    H  
ATOM   1468  O   HOH B 483      19.128  27.311  18.623  1.00  0.00      B    O  
ATOM   1469  H1  HOH B 483      19.260  28.280  18.373  1.00  0.00      B    H  
ATOM   1470  H2  HOH B 483      18.118  27.222  18.784  1.00  0.00      B    H  
ATOM   1471  O   HOH B 484      17.593   2.753  15.083  1.00  0.00      B    O  
ATOM   1472  H1  HOH B 484      17.227   2.037  15.693  1.00  0.00      B    H  
ATOM   1473  H2  HOH B 484      17.504   2.380  14.095  1.00  0.00      B    H  
ATOM   1474  O   HOH B 485      18.438  27.832  12.138  1.00  0.00      B    O  
ATOM   1475  H1  HOH B 485      19.358  27.656  11.707  1.00  0.00      B    H  
ATOM   1476  H2  HOH B 485      18.092  26.991  12.576  1.00  0.00      B    H  
ATOM   1477  O   HOH B 486      33.773  18.494   1.637  1.00  0.00      B    O  
ATOM   1478  H1  HOH B 486      32.874  18.150   1.975  1.00  0.00      B    H  
ATOM   1479  H2  HOH B 486      33.511  18.977   0.757  1.00  0.00      B    H  
ATOM   1480  O   HOH B 487      13.709  26.220  29.181  1.00  0.00      B    O  
ATOM   1481  H1  HOH B 487      13.260  25.876  30.026  1.00  0.00      B    H  
ATOM   1482  H2  HOH B 487      14.700  26.004  29.211  1.00  0.00      B    H  
ATOM   1483  O   HOH B 488      23.157   3.463  33.950  1.00  0.00      B    O  
ATOM   1484  H1  HOH B 488      22.704   4.160  33.295  1.00  0.00      B    H  
ATOM   1485  H2  HOH B 488      23.508   4.033  34.693  1.00  0.00      B    H  
ATOM   1486  O   HOH B 489       3.709  13.133   7.909  1.00  0.00      B    O  
ATOM   1487  H1  HOH B 489       4.077  13.681   8.652  1.00  0.00      B    H  
ATOM   1488  H2  HOH B 489       3.052  12.495   8.291  1.00  0.00      B    H  
ATOM   1489  O   HOH B 490      24.578  27.676   7.545  1.00  0.00      B    O  
ATOM   1490  H1  HOH B 490      24.776  26.800   8.069  1.00  0.00      B    H  
ATOM   1491  H2  HOH B 490      25.066  28.392   8.018  1.00  0.00      B    H  
ATOM   1492  O   HOH B 491      36.564  16.662  18.096  1.00  0.00      B    O  
ATOM   1493  H1  HOH B 491      37.515  16.801  17.762  1.00  0.00      B    H  
ATOM   1494  H2  HOH B 491      35.932  16.672  17.377  1.00  0.00      B    H  
ATOM   1495  O   HOH B 492       7.299  23.777  26.060  1.00  0.00      B    O  
ATOM   1496  H1  HOH B 492       7.169  23.684  25.054  1.00  0.00      B    H  
ATOM   1497  H2  HOH B 492       7.951  23.042  26.269  1.00  0.00      B    H  
ATOM   1498  O   HOH B 493      12.118  36.562  25.035  1.00  0.00      B    O  
ATOM   1499  H1  HOH B 493      11.579  35.960  25.646  1.00  0.00      B    H  
ATOM   1500  H2  HOH B 493      12.412  35.960  24.266  1.00  0.00      B    H  
ATOM   1501  O   HOH B 494      25.246  13.280  21.143  1.00  0.00      B    O  
ATOM   1502  H1  HOH B 494      24.451  12.891  20.603  1.00  0.00      B    H  
ATOM   1503  H2  HOH B 494      25.213  12.991  22.103  1.00  0.00      B    H  
ATOM   1504  O   HOH B 495      22.381  30.061   2.769  1.00  0.00      B    O  
ATOM   1505  H1  HOH B 495      23.310  30.031   2.342  1.00  0.00      B    H  
ATOM   1506  H2  HOH B 495      22.032  31.035   2.725  1.00  0.00      B    H  
ATOM   1507  O   HOH B 496      15.396   1.520  24.954  1.00  0.00      B    O  
ATOM   1508  H1  HOH B 496      15.520   0.721  25.522  1.00  0.00      B    H  
ATOM   1509  H2  HOH B 496      14.597   2.068  25.286  1.00  0.00      B    H  
ATOM   1510  O   HOH B 497       2.434  23.630  31.900  1.00  0.00      B    O  
ATOM   1511  H1  HOH B 497       3.202  22.913  31.850  1.00  0.00      B    H  
ATOM   1512  H2  HOH B 497       2.093  23.690  32.838  1.00  0.00      B    H  
ATOM   1513  O   HOH B 498      36.408   7.300   6.275  1.00  0.00      B    O  
ATOM   1514  H1  HOH B 498      35.743   7.652   6.996  1.00  0.00      B    H  
ATOM   1515  H2  HOH B 498      36.204   6.380   5.957  1.00  0.00      B    H  
ATOM   1516  O   HOH B 499      10.516  10.831  20.910  1.00  0.00      B    O  
ATOM   1517  H1  HOH B 499      10.474  11.802  21.268  1.00  0.00      B    H  
ATOM   1518  H2  HOH B 499      11.478  10.507  20.995  1.00  0.00      B    H  
ATOM   1519  O   HOH B 500      19.660  35.847  11.063  1.00  0.00      B    O  
ATOM   1520  H1  HOH B 500      20.405  35.270  11.435  1.00  0.00      B    H  
ATOM   1521  H2  HOH B 500      19.656  35.801  10.066  1.00  0.00      B    H  
ATOM   1522  O   HOH B 501      14.376  20.286  34.790  1.00  0.00      B    O  
ATOM   1523  H1  HOH B 501      13.767  19.480  34.968  1.00  0.00      B    H  
ATOM   1524  H2  HOH B 501      14.054  20.818  33.977  1.00  0.00      B    H  
ATOM   1525  O   HOH B 502       4.654  20.404   7.529  1.00  0.00      B    O  
ATOM   1526  H1  HOH B 502       4.347  19.471   7.953  1.00  0.00      B    H  
ATOM   1527  H2  HOH B 502       5.587  20.213   7.083  1.00  0.00      B    H  
ATOM   1528  O   HOH B 503      15.228  14.396  19.008  1.00  0.00      B    O  
ATOM   1529  H1  HOH B 503      16.028  14.813  18.539  1.00  0.00      B    H  
ATOM   1530  H2  HOH B 503      14.868  13.531  18.643  1.00  0.00      B    H  
ATOM   1531  O   HOH B 504      31.937  21.641  10.733  1.00  0.00      B    O  
ATOM   1532  H1  HOH B 504      31.141  21.084  10.315  1.00  0.00      B    H  
ATOM   1533  H2  HOH B 504      32.517  21.916   9.935  1.00  0.00      B    H  
ATOM   1534  O   HOH B 505      21.715  10.817  26.814  1.00  0.00      B    O  
ATOM   1535  H1  HOH B 505      21.094  10.158  26.380  1.00  0.00      B    H  
ATOM   1536  H2  HOH B 505      22.034  10.360  27.699  1.00  0.00      B    H  
ATOM   1537  O   HOH B 506      33.364  24.836  23.987  1.00  0.00      B    O  
ATOM   1538  H1  HOH B 506      33.530  24.700  22.956  1.00  0.00      B    H  
ATOM   1539  H2  HOH B 506      34.027  24.267  24.451  1.00  0.00      B    H  
ATOM   1540  O   HOH B 507      14.663   8.697  34.632  1.00  0.00      B    O  
ATOM   1541  H1  HOH B 507      15.238   9.242  35.273  1.00  0.00      B    H  
ATOM   1542  H2  HOH B 507      14.012   9.397  34.289  1.00  0.00      B    H  
ATOM   1543  O   HOH B 508      23.765  19.526  38.787  1.00  0.00      B    O  
ATOM   1544  H1  HOH B 508      24.242  18.978  38.064  1.00  0.00      B    H  
ATOM   1545  H2  HOH B 508      23.251  18.913  39.432  1.00  0.00      B    H  
ATOM   1546  O   HOH B 509      20.695  32.768  27.799  1.00  0.00      B    O  
ATOM   1547  H1  HOH B 509      20.428  33.697  27.786  1.00  0.00      B    H  
ATOM   1548  H2  HOH B 509      21.671  32.707  27.591  1.00  0.00      B    H  
ATOM   1549  O   HOH B 510      21.884  25.065  28.212  1.00  0.00      B    O  
ATOM   1550  H1  HOH B 510      21.704  24.143  28.627  1.00  0.00      B    H  
ATOM   1551  H2  HOH B 510      22.842  25.098  27.809  1.00  0.00      B    H  
ATOM   1552  O   HOH B 511      26.584  29.813   6.017  1.00  0.00      B    O  
ATOM   1553  H1  HOH B 511      25.804  30.462   6.227  1.00  0.00      B    H  
ATOM   1554  H2  HOH B 511      27.365  30.248   6.439  1.00  0.00      B    H  
ATOM   1555  O   HOH B 512      35.016  23.959  17.532  1.00  0.00      B    O  
ATOM   1556  H1  HOH B 512      35.638  24.492  18.128  1.00  0.00      B    H  
ATOM   1557  H2  HOH B 512      34.959  24.387  16.598  1.00  0.00      B    H  
ATOM   1558  O   HOH B 513      18.771  35.068  20.599  1.00  0.00      B    O  
ATOM   1559  H1  HOH B 513      19.383  35.113  21.386  1.00  0.00      B    H  
ATOM   1560  H2  HOH B 513      18.223  35.952  20.643  1.00  0.00      B    H  
ATOM   1561  O   HOH B 514      34.453  11.491   0.371  1.00  0.00      B    O  
ATOM   1562  H1  HOH B 514      35.426  11.725   0.556  1.00  0.00      B    H  
ATOM   1563  H2  HOH B 514      33.925  11.678   1.218  1.00  0.00      B    H  
ATOM   1564  O   HOH B 515       4.929  29.141   5.953  1.00  0.00      B    O  
ATOM   1565  H1  HOH B 515       4.808  28.241   5.508  1.00  0.00      B    H  
ATOM   1566  H2  HOH B 515       5.414  29.051   6.810  1.00  0.00      B    H  
ATOM   1567  O   HOH B 516      20.205  15.724   8.574  1.00  0.00      B    O  
ATOM   1568  H1  HOH B 516      20.687  14.979   8.206  1.00  0.00      B    H  
ATOM   1569  H2  HOH B 516      19.261  15.698   8.135  1.00  0.00      B    H  
ATOM   1570  O   HOH B 517       7.430   9.580   6.942  1.00  0.00      B    O  
ATOM   1571  H1  HOH B 517       6.474   9.886   6.779  1.00  0.00      B    H  
ATOM   1572  H2  HOH B 517       7.423   8.668   7.357  1.00  0.00      B    H  
ATOM   1573  O   HOH B 518      37.504  24.554  28.803  1.00  0.00      B    O  
ATOM   1574  H1  HOH B 518      38.463  24.515  29.061  1.00  0.00      B    H  
ATOM   1575  H2  HOH B 518      37.041  23.784  29.310  1.00  0.00      B    H  
ATOM   1576  O   HOH B 519       1.532  16.238   9.420  1.00  0.00      B    O  
ATOM   1577  H1  HOH B 519       1.784  16.284  10.387  1.00  0.00      B    H  
ATOM   1578  H2  HOH B 519       1.892  17.091   9.001  1.00  0.00      B    H  
ATOM   1579  O   HOH B 520       9.584  33.395   5.833  1.00  0.00      B    O  
ATOM   1580  H1  HOH B 520       9.959  32.679   5.266  1.00  0.00      B    H  
ATOM   1581  H2  HOH B 520       9.413  33.012   6.805  1.00  0.00      B    H  
ATOM   1582  O   HOH B 521      38.694   2.526  15.660  1.00  0.00      B    O  
ATOM   1583  H1  HOH B 521      38.344   2.996  16.485  1.00  0.00      B    H  
ATOM   1584  H2  HOH B 521      37.997   2.612  14.926  1.00  0.00      B    H  
ATOM   1585  O   HOH B 522       3.014  27.819  14.722  1.00  0.00      B    O  
ATOM   1586  H1  HOH B 522       2.980  28.429  13.907  1.00  0.00      B    H  
ATOM   1587  H2  HOH B 522       3.298  26.881  14.344  1.00  0.00      B    H  
ATOM   1588  O   HOH B 523      14.711  37.349  16.704  1.00  0.00      B    O  
ATOM   1589  H1  HOH B 523      14.319  37.039  15.857  1.00  0.00      B    H  
ATOM   1590  H2  HOH B 523      15.012  36.633  17.343  1.00  0.00      B    H  
ATOM   1591  O   HOH B 524      31.656  32.306  32.643  1.00  0.00      B    O  
ATOM   1592  H1  HOH B 524      31.875  31.438  32.200  1.00  0.00      B    H  
ATOM   1593  H2  HOH B 524      31.371  32.932  31.892  1.00  0.00      B    H  
ATOM   1594  O   HOH B 525      13.747   8.325   4.226  1.00  0.00      B    O  
ATOM   1595  H1  HOH B 525      14.265   8.086   3.373  1.00  0.00      B    H  
ATOM   1596  H2  HOH B 525      13.870   7.514   4.805  1.00  0.00      B    H  
ATOM   1597  O   HOH B 526      23.277  27.574  17.348  1.00  0.00      B    O  
ATOM   1598  H1  HOH B 526      22.946  28.491  17.004  1.00  0.00      B    H  
ATOM   1599  H2  HOH B 526      24.284  27.605  17.204  1.00  0.00      B    H  
ATOM   1600  O   HOH B 527       6.802  20.831   2.806  1.00  0.00      B    O  
ATOM   1601  H1  HOH B 527       7.768  21.022   2.917  1.00  0.00      B    H  
ATOM   1602  H2  HOH B 527       6.552  21.083   1.855  1.00  0.00      B    H  
ATOM   1603  O   HOH B 528      12.835  11.726   3.592  1.00  0.00      B    O  
ATOM   1604  H1  HOH B 528      12.166  11.207   4.156  1.00  0.00      B    H  
ATOM   1605  H2  HOH B 528      12.417  12.645   3.436  1.00  0.00      B    H  
ATOM   1606  O   HOH B 529       7.276  21.462  11.832  1.00  0.00      B    O  
ATOM   1607  H1  HOH B 529       6.454  21.944  11.506  1.00  0.00      B    H  
ATOM   1608  H2  HOH B 529       7.463  20.747  11.146  1.00  0.00      B    H  
ATOM   1609  O   HOH B 530      20.385  18.665   7.440  1.00  0.00      B    O  
ATOM   1610  H1  HOH B 530      20.409  17.779   7.928  1.00  0.00      B    H  
ATOM   1611  H2  HOH B 530      20.909  18.470   6.593  1.00  0.00      B    H  
ATOM   1612  O   HOH B 531       1.689  27.853  27.323  1.00  0.00      B    O  
ATOM   1613  H1  HOH B 531       1.588  28.658  27.939  1.00  0.00      B    H  
ATOM   1614  H2  HOH B 531       2.599  27.926  26.904  1.00  0.00      B    H  
ATOM   1615  O   HOH B 532       8.800   5.311  24.290  1.00  0.00      B    O  
ATOM   1616  H1  HOH B 532       8.169   4.559  24.437  1.00  0.00      B    H  
ATOM   1617  H2  HOH B 532       8.924   5.379  23.302  1.00  0.00      B    H  
ATOM   1618  O   HOH B 533      31.143  33.933  30.336  1.00  0.00      B    O  
ATOM   1619  H1  HOH B 533      31.958  34.181  29.733  1.00  0.00      B    H  
ATOM   1620  H2  HOH B 533      30.845  34.799  30.738  1.00  0.00      B    H  
ATOM   1621  O   HOH B 534      25.734  31.558  29.124  1.00  0.00      B    O  
ATOM   1622  H1  HOH B 534      26.646  31.282  28.757  1.00  0.00      B    H  
ATOM   1623  H2  HOH B 534      25.060  31.051  28.611  1.00  0.00      B    H  
ATOM   1624  O   HOH B 535      14.129   1.800   3.794  1.00  0.00      B    O  
ATOM   1625  H1  HOH B 535      13.614   2.649   3.976  1.00  0.00      B    H  
ATOM   1626  H2  HOH B 535      14.613   1.520   4.660  1.00  0.00      B    H  
ATOM   1627  O   HOH B 536      11.816  14.103  35.300  1.00  0.00      B    O  
ATOM   1628  H1  HOH B 536      11.019  14.162  35.939  1.00  0.00      B    H  
ATOM   1629  H2  HOH B 536      11.676  14.883  34.622  1.00  0.00      B    H  
ATOM   1630  O   HOH B 537      29.471  22.555  36.777  1.00  0.00      B    O  
ATOM   1631  H1  HOH B 537      28.675  21.938  36.741  1.00  0.00      B    H  
ATOM   1632  H2  HOH B 537      30.103  22.176  37.470  1.00  0.00      B    H  
ATOM   1633  O   HOH B 538       0.970   5.643  17.941  1.00  0.00      B    O  
ATOM   1634  H1  HOH B 538       0.633   4.816  17.697  1.00  0.00      B    H  
ATOM   1635  H2  HOH B 538       0.226   6.287  17.876  1.00  0.00      B    H  
ATOM   1636  O   HOH B 539      34.750   6.991  28.838  1.00  0.00      B    O  
ATOM   1637  H1  HOH B 539      34.384   6.080  28.416  1.00  0.00      B    H  
ATOM   1638  H2  HOH B 539      34.768   6.878  29.848  1.00  0.00      B    H  
ATOM   1639  O   HOH B 540       3.235  31.165  21.211  1.00  0.00      B    O  
ATOM   1640  H1  HOH B 540       4.174  30.693  21.117  1.00  0.00      B    H  
ATOM   1641  H2  HOH B 540       3.058  31.330  22.204  1.00  0.00      B    H  
ATOM   1642  O   HOH B 541      16.189  34.528  21.868  1.00  0.00      B    O  
ATOM   1643  H1  HOH B 541      16.969  34.437  21.214  1.00  0.00      B    H  
ATOM   1644  H2  HOH B 541      15.893  35.518  21.943  1.00  0.00      B    H  
ATOM   1645  O   HOH B 542      38.709  20.120  21.583  1.00  0.00      B    O  
ATOM   1646  H1  HOH B 542      37.767  20.409  21.434  1.00  0.00      B    H  
ATOM   1647  H2  HOH B 542      38.705  19.614  22.438  1.00  0.00      B    H  
ATOM   1648  O   HOH B 543      22.455  17.048  18.280  1.00  0.00      B    O  
ATOM   1649  H1  HOH B 543      21.542  16.875  17.869  1.00  0.00      B    H  
ATOM   1650  H2  HOH B 543      22.678  16.218  18.855  1.00  0.00      B    H  
ATOM   1651  O   HOH B 544       7.663   2.759   3.704  1.00  0.00      B    O  
ATOM   1652  H1  HOH B 544       8.102   3.470   4.276  1.00  0.00      B    H  
ATOM   1653  H2  HOH B 544       6.904   2.312   4.217  1.00  0.00      B    H  
ATOM   1654  O   HOH B 545      34.439  34.877  30.610  1.00  0.00      B    O  
ATOM   1655  H1  HOH B 545      35.302  34.294  30.719  1.00  0.00      B    H  
ATOM   1656  H2  HOH B 545      34.222  34.984  29.610  1.00  0.00      B    H  
ATOM   1657  O   HOH B 546       0.849  14.020   7.857  1.00  0.00      B    O  
ATOM   1658  H1  HOH B 546       1.098  14.900   8.454  1.00  0.00      B    H  
ATOM   1659  H2  HOH B 546       1.429  13.292   8.160  1.00  0.00      B    H  
ATOM   1660  O   HOH B 547      30.393   2.552  31.447  1.00  0.00      B    O  
ATOM   1661  H1  HOH B 547      30.293   3.584  31.451  1.00  0.00      B    H  
ATOM   1662  H2  HOH B 547      29.939   2.256  30.561  1.00  0.00      B    H  
ATOM   1663  O   HOH B 548      16.434  38.846  32.291  1.00  0.00      B    O  
ATOM   1664  H1  HOH B 548      15.794  38.074  32.119  1.00  0.00      B    H  
ATOM   1665  H2  HOH B 548      15.887  39.750  32.243  1.00  0.00      B    H  
ATOM   1666  O   HOH B 549      18.165  29.915   3.872  1.00  0.00      B    O  
ATOM   1667  H1  HOH B 549      17.215  29.687   4.009  1.00  0.00      B    H  
ATOM   1668  H2  HOH B 549      18.592  29.016   3.613  1.00  0.00      B    H  
ATOM   1669  O   HOH B 550      21.120   6.686   3.871  1.00  0.00      B    O  
ATOM   1670  H1  HOH B 550      20.664   7.303   4.586  1.00  0.00      B    H  
ATOM   1671  H2  HOH B 550      20.499   6.758   3.054  1.00  0.00      B    H  
ATOM   1672  O   HOH B 551       8.521  33.214  23.266  1.00  0.00      B    O  
ATOM   1673  H1  HOH B 551       8.749  32.871  22.329  1.00  0.00      B    H  
ATOM   1674  H2  HOH B 551       8.601  32.396  23.912  1.00  0.00      B    H  
ATOM   1675  O   HOH B 552      32.223   4.801  19.768  1.00  0.00      B    O  
ATOM   1676  H1  HOH B 552      32.274   3.901  20.275  1.00  0.00      B    H  
ATOM   1677  H2  HOH B 552      33.058   5.277  20.003  1.00  0.00      B    H  
ATOM   1678  O   HOH B 553      32.626  11.962   2.662  1.00  0.00      B    O  
ATOM   1679  H1  HOH B 553      33.001  12.954   2.847  1.00  0.00      B    H  
ATOM   1680  H2  HOH B 553      33.288  11.364   3.157  1.00  0.00      B    H  
ATOM   1681  O   HOH B 554      23.566  38.149  38.254  1.00  0.00      B    O  
ATOM   1682  H1  HOH B 554      23.335  39.136  38.234  1.00  0.00      B    H  
ATOM   1683  H2  HOH B 554      24.133  38.065  39.077  1.00  0.00      B    H  
ATOM   1684  O   HOH B 555       7.591  15.878  32.989  1.00  0.00      B    O  
ATOM   1685  H1  HOH B 555       7.439  16.858  32.677  1.00  0.00      B    H  
ATOM   1686  H2  HOH B 555       6.945  15.327  32.491  1.00  0.00      B    H  
ATOM   1687  O   HOH B 556      35.038  33.129  24.249  1.00  0.00      B    O  
ATOM   1688  H1  HOH B 556      35.393  34.024  24.628  1.00  0.00      B    H  
ATOM   1689  H2  HOH B 556      34.133  32.926  24.537  1.00  0.00      B    H  
ATOM   1690  O   HOH B 557      22.028   7.963  -0.297  1.00  0.00      B    O  
ATOM   1691  H1  HOH B 557      22.713   7.599   0.422  1.00  0.00      B    H  
ATOM   1692  H2  HOH B 557      21.552   8.826   0.078  1.00  0.00      B    H  
ATOM   1693  O   HOH B 558      26.365  38.344  21.795  1.00  0.00      B    O  
ATOM   1694  H1  HOH B 558      25.597  38.645  22.440  1.00  0.00      B    H  
ATOM   1695  H2  HOH B 558      26.662  39.183  21.303  1.00  0.00      B    H  
ATOM   1696  O   HOH B 559      19.621   9.278  29.692  1.00  0.00      B    O  
ATOM   1697  H1  HOH B 559      20.575   9.650  29.716  1.00  0.00      B    H  
ATOM   1698  H2  HOH B 559      19.553   8.329  29.984  1.00  0.00      B    H  
ATOM   1699  O   HOH B 560      13.323  25.010  31.704  1.00  0.00      B    O  
ATOM   1700  H1  HOH B 560      14.118  25.392  32.281  1.00  0.00      B    H  
ATOM   1701  H2  HOH B 560      12.556  24.819  32.399  1.00  0.00      B    H  
ATOM   1702  O   HOH B 561       8.443  18.895  35.753  1.00  0.00      B    O  
ATOM   1703  H1  HOH B 561       8.277  17.911  35.928  1.00  0.00      B    H  
ATOM   1704  H2  HOH B 561       8.278  18.994  34.741  1.00  0.00      B    H  
ATOM   1705  O   HOH B 562      35.906   0.211  12.662  1.00  0.00      B    O  
ATOM   1706  H1  HOH B 562      36.222   1.177  12.840  1.00  0.00      B    H  
ATOM   1707  H2  HOH B 562      35.928  -0.350  13.531  1.00  0.00      B    H  
ATOM   1708  O   HOH B 563      34.554  31.474  35.269  1.00  0.00      B    O  
ATOM   1709  H1  HOH B 563      33.582  31.780  35.332  1.00  0.00      B    H  
ATOM   1710  H2  HOH B 563      35.104  32.271  34.995  1.00  0.00      B    H  
ATOM   1711  O   HOH B 564       9.026  33.510   2.365  1.00  0.00      B    O  
ATOM   1712  H1  HOH B 564       8.869  34.262   2.994  1.00  0.00      B    H  
ATOM   1713  H2  HOH B 564       9.284  33.887   1.459  1.00  0.00      B    H  
ATOM   1714  O   HOH B 565      19.599  24.421   2.330  1.00  0.00      B    O  
ATOM   1715  H1  HOH B 565      18.816  24.148   1.695  1.00  0.00      B    H  
ATOM   1716  H2  HOH B 565      19.100  24.773   3.127  1.00  0.00      B    H  
ATOM   1717  O   HOH B 566      25.745  30.083  16.578  1.00  0.00      B    O  
ATOM   1718  H1  HOH B 566      26.317  29.725  17.376  1.00  0.00      B    H  
ATOM   1719  H2  HOH B 566      26.374  30.552  15.933  1.00  0.00      B    H  
ATOM   1720  O   HOH B 567      26.881  22.306  27.247  1.00  0.00      B    O  
ATOM   1721  H1  HOH B 567      27.854  22.671  27.217  1.00  0.00      B    H  
ATOM   1722  H2  HOH B 567      26.835  21.997  28.188  1.00  0.00      B    H  
ATOM   1723  O   HOH B 568      13.198   0.522  17.005  1.00  0.00      B    O  
ATOM   1724  H1  HOH B 568      13.875  -0.263  16.969  1.00  0.00      B    H  
ATOM   1725  H2  HOH B 568      12.259   0.140  17.279  1.00  0.00      B    H  
ATOM   1726  O   HOH B 569      11.183  24.815  33.263  1.00  0.00      B    O  
ATOM   1727  H1  HOH B 569      10.694  23.943  33.258  1.00  0.00      B    H  
ATOM   1728  H2  HOH B 569      10.720  25.369  33.960  1.00  0.00      B    H  
ATOM   1729  O   HOH B 570       1.481   5.841  20.482  1.00  0.00      B    O  
ATOM   1730  H1  HOH B 570       1.222   6.039  19.540  1.00  0.00      B    H  
ATOM   1731  H2  HOH B 570       2.500   5.954  20.575  1.00  0.00      B    H  
ATOM   1732  O   HOH B 571      37.380  35.220  36.652  1.00  0.00      B    O  
ATOM   1733  H1  HOH B 571      36.721  35.325  35.811  1.00  0.00      B    H  
ATOM   1734  H2  HOH B 571      38.228  35.745  36.372  1.00  0.00      B    H  
ATOM   1735  O   HOH B 572      23.322  12.046  19.520  1.00  0.00      B    O  
ATOM   1736  H1  HOH B 572      22.725  11.245  19.601  1.00  0.00      B    H  
ATOM   1737  H2  HOH B 572      23.586  12.076  18.584  1.00  0.00      B    H  
ATOM   1738  O   HOH B 573      26.401   0.453  15.990  1.00  0.00      B    O  
ATOM   1739  H1  HOH B 573      25.615  -0.177  15.997  1.00  0.00      B    H  
ATOM   1740  H2  HOH B 573      26.892   0.387  15.116  1.00  0.00      B    H  
ATOM   1741  O   HOH B 574      25.296  33.712   2.693  1.00  0.00      B    O  
ATOM   1742  H1  HOH B 574      24.616  33.456   1.962  1.00  0.00      B    H  
ATOM   1743  H2  HOH B 574      25.881  34.460   2.269  1.00  0.00      B    H  
ATOM   1744  O   HOH B 575      10.550  23.544   7.574  1.00  0.00      B    O  
ATOM   1745  H1  HOH B 575      11.180  23.941   8.206  1.00  0.00      B    H  
ATOM   1746  H2  HOH B 575       9.676  23.476   8.103  1.00  0.00      B    H  
ATOM   1747  O   HOH B 576       8.815  17.040   0.286  1.00  0.00      B    O  
ATOM   1748  H1  HOH B 576       9.794  16.898   0.486  1.00  0.00      B    H  
ATOM   1749  H2  HOH B 576       8.323  16.160   0.136  1.00  0.00      B    H  
ATOM   1750  O   HOH B 577      10.940  29.687  20.876  1.00  0.00      B    O  
ATOM   1751  H1  HOH B 577      11.598  30.249  21.444  1.00  0.00      B    H  
ATOM   1752  H2  HOH B 577      11.513  29.076  20.313  1.00  0.00      B    H  
ATOM   1753  O   HOH B 578       5.071  38.635  25.402  1.00  0.00      B    O  
ATOM   1754  H1  HOH B 578       4.607  38.767  26.290  1.00  0.00      B    H  
ATOM   1755  H2  HOH B 578       5.195  37.639  25.304  1.00  0.00      B    H  
ATOM   1756  O   HOH B 579      38.432  36.668  24.090  1.00  0.00      B    O  
ATOM   1757  H1  HOH B 579      38.817  36.236  23.252  1.00  0.00      B    H  
ATOM   1758  H2  HOH B 579      39.187  37.252  24.527  1.00  0.00      B    H  
ATOM   1759  O   HOH B 580      15.649  11.448  21.817  1.00  0.00      B    O  
ATOM   1760  H1  HOH B 580      15.795  11.453  22.811  1.00  0.00      B    H  
ATOM   1761  H2  HOH B 580      14.726  10.922  21.622  1.00  0.00      B    H  
ATOM   1762  O   HOH B 581       5.510  12.422  30.898  1.00  0.00      B    O  
ATOM   1763  H1  HOH B 581       6.100  12.245  30.132  1.00  0.00      B    H  
ATOM   1764  H2  HOH B 581       4.561  12.628  30.519  1.00  0.00      B    H  
ATOM   1765  O   HOH B 582       9.183  12.179  23.913  1.00  0.00      B    O  
ATOM   1766  H1  HOH B 582       9.766  12.399  23.094  1.00  0.00      B    H  
ATOM   1767  H2  HOH B 582       9.703  11.479  24.458  1.00  0.00      B    H  
ATOM   1768  O   HOH B 583       4.896   3.808   2.506  1.00  0.00      B    O  
ATOM   1769  H1  HOH B 583       4.588   4.345   1.668  1.00  0.00      B    H  
ATOM   1770  H2  HOH B 583       5.805   3.478   2.252  1.00  0.00      B    H  
ATOM   1771  O   HOH B 584       7.456  12.187  37.200  1.00  0.00      B    O  
ATOM   1772  H1  HOH B 584       6.621  11.817  37.613  1.00  0.00      B    H  
ATOM   1773  H2  HOH B 584       8.256  12.018  37.778  1.00  0.00      B    H  
ATOM   1774  O   HOH B 585       5.512  29.766  21.177  1.00  0.00      B    O  
ATOM   1775  H1  HOH B 585       6.023  29.601  20.354  1.00  0.00      B    H  
ATOM   1776  H2  HOH B 585       5.286  28.841  21.651  1.00  0.00      B    H  
ATOM   1777  O   HOH B 586      27.065  19.305   4.549  1.00  0.00      B    O  
ATOM   1778  H1  HOH B 586      26.152  19.762   4.537  1.00  0.00      B    H  
ATOM   1779  H2  HOH B 586      27.489  19.349   3.637  1.00  0.00      B    H  
ATOM   1780  O   HOH B 587      21.343  34.005  12.681  1.00  0.00      B    O  
ATOM   1781  H1  HOH B 587      21.024  33.793  13.654  1.00  0.00      B    H  
ATOM   1782  H2  HOH B 587      21.800  33.221  12.358  1.00  0.00      B    H  
ATOM   1783  O   HOH B 588       5.882   1.041  17.203  1.00  0.00      B    O  
ATOM   1784  H1  HOH B 588       5.621   0.146  17.505  1.00  0.00      B    H  
ATOM   1785  H2  HOH B 588       6.886   0.998  16.981  1.00  0.00      B    H  
ATOM   1786  O   HOH B 589       1.916  11.093  30.729  1.00  0.00      B    O  
ATOM   1787  H1  HOH B 589       2.322  11.885  30.241  1.00  0.00      B    H  
ATOM   1788  H2  HOH B 589       2.052  11.244  31.721  1.00  0.00      B    H  
ATOM   1789  O   HOH B 590       4.857  33.257  35.857  1.00  0.00      B    O  
ATOM   1790  H1  HOH B 590       4.986  33.671  34.930  1.00  0.00      B    H  
ATOM   1791  H2  HOH B 590       3.911  33.050  35.980  1.00  0.00      B    H  
ATOM   1792  O   HOH B 591      12.725  21.913  13.290  1.00  0.00      B    O  
ATOM   1793  H1  HOH B 591      13.722  21.722  13.433  1.00  0.00      B    H  
ATOM   1794  H2  HOH B 591      12.181  21.062  13.041  1.00  0.00      B    H  
ATOM   1795  O   HOH B 592      15.592  11.001   6.067  1.00  0.00      B    O  
ATOM   1796  H1  HOH B 592      15.714  10.122   6.625  1.00  0.00      B    H  
ATOM   1797  H2  HOH B 592      15.912  10.719   5.103  1.00  0.00      B    H  
ATOM   1798  O   HOH B 593      12.701  22.220  29.898  1.00  0.00      B    O  
ATOM   1799  H1  HOH B 593      12.437  23.182  30.172  1.00  0.00      B    H  
ATOM   1800  H2  HOH B 593      13.663  22.218  29.588  1.00  0.00      B    H  
ATOM   1801  O   HOH B 594      36.029   0.871  17.633  1.00  0.00      B    O  
ATOM   1802  H1  HOH B 594      35.862   1.611  18.307  1.00  0.00      B    H  
ATOM   1803  H2  HOH B 594      36.848   0.294  17.911  1.00  0.00      B    H  
ATOM   1804  O   HOH B 595       0.972  10.491   3.343  1.00  0.00      B    O  
ATOM   1805  H1  HOH B 595       0.039  10.091   3.472  1.00  0.00      B    H  
ATOM   1806  H2  HOH B 595       1.156  10.630   2.314  1.00  0.00      B    H  
ATOM   1807  O   HOH B 596      20.435  34.222  35.401  1.00  0.00      B    O  
ATOM   1808  H1  HOH B 596      20.363  34.882  34.609  1.00  0.00      B    H  
ATOM   1809  H2  HOH B 596      20.312  34.708  36.252  1.00  0.00      B    H  
ATOM   1810  O   HOH B 597       1.084  35.721  16.717  1.00  0.00      B    O  
ATOM   1811  H1  HOH B 597       1.567  35.729  17.592  1.00  0.00      B    H  
ATOM   1812  H2  HOH B 597       1.872  35.655  16.036  1.00  0.00      B    H  
ATOM   1813  O   HOH B 598      10.083  33.018  38.994  1.00  0.00      B    O  
ATOM   1814  H1  HOH B 598       9.878  32.032  39.181  1.00  0.00      B    H  
ATOM   1815  H2  HOH B 598      11.125  33.177  38.995  1.00  0.00      B    H  
ATOM   1816  O   HOH B 599       6.742  32.057  14.045  1.00  0.00      B    O  
ATOM   1817  H1  HOH B 599       6.945  32.574  14.924  1.00  0.00      B    H  
ATOM   1818  H2  HOH B 599       6.787  31.012  14.210  1.00  0.00      B    H  
ATOM   1819  O   HOH B 600       4.157   2.494  38.616  1.00  0.00      B    O  
ATOM   1820  H1  HOH B 600       4.840   2.369  37.877  1.00  0.00      B    H  
ATOM   1821  H2  HOH B 600       4.097   1.630  39.183  1.00  0.00      B    H  
ATOM   1822  O   HOH B 601      30.922   7.754  16.581  1.00  0.00      B    O  
ATOM   1823  H1  HOH B 601      30.742   7.755  17.581  1.00  0.00      B    H  
ATOM   1824  H2  HOH B 601      30.656   6.835  16.280  1.00  0.00      B    H  
ATOM   1825  O   HOH B 602       5.602   3.514  11.718  1.00  0.00      B    O  
ATOM   1826  H1  HOH B 602       5.624   4.042  10.882  1.00  0.00      B    H  
ATOM   1827  H2  HOH B 602       4.662   3.106  11.840  1.00  0.00      B    H  
ATOM   1828  O   HOH B 603       9.904  13.079  13.017  1.00  0.00      B    O  
ATOM   1829  H1  HOH B 603      10.727  12.512  13.226  1.00  0.00      B    H  
ATOM   1830  H2  HOH B 603       9.494  12.783  12.124  1.00  0.00      B    H  
ATOM   1831  O   HOH B 604       1.049   9.783  10.830  1.00  0.00      B    O  
ATOM   1832  H1  HOH B 604       0.303   9.290  11.237  1.00  0.00      B    H  
ATOM   1833  H2  HOH B 604       1.821   9.123  10.687  1.00  0.00      B    H  
ATOM   1834  O   HOH B 605      38.403  30.024  24.869  1.00  0.00      B    O  
ATOM   1835  H1  HOH B 605      37.388  30.167  25.148  1.00  0.00      B    H  
ATOM   1836  H2  HOH B 605      38.646  29.163  25.270  1.00  0.00      B    H  
ATOM   1837  O   HOH B 606      11.988  39.339  24.505  1.00  0.00      B    O  
ATOM   1838  H1  HOH B 606      12.822  39.160  23.927  1.00  0.00      B    H  
ATOM   1839  H2  HOH B 606      11.840  38.509  25.085  1.00  0.00      B    H  
ATOM   1840  O   HOH B 607       0.852  11.789  36.904  1.00  0.00      B    O  
ATOM   1841  H1  HOH B 607       0.578  10.915  37.337  1.00  0.00      B    H  
ATOM   1842  H2  HOH B 607       0.653  11.628  35.887  1.00  0.00      B    H  
ATOM   1843  O   HOH B 608       2.838   3.193  11.945  1.00  0.00      B    O  
ATOM   1844  H1  HOH B 608       2.436   3.357  12.867  1.00  0.00      B    H  
ATOM   1845  H2  HOH B 608       2.292   3.620  11.152  1.00  0.00      B    H  
ATOM   1846  O   HOH B 609      26.329  28.546   3.659  1.00  0.00      B    O  
ATOM   1847  H1  HOH B 609      27.256  28.219   3.461  1.00  0.00      B    H  
ATOM   1848  H2  HOH B 609      26.304  29.061   4.564  1.00  0.00      B    H  
ATOM   1849  O   HOH B 610      36.500  38.885  27.090  1.00  0.00      B    O  
ATOM   1850  H1  HOH B 610      36.765  39.052  28.090  1.00  0.00      B    H  
ATOM   1851  H2  HOH B 610      35.631  39.401  26.958  1.00  0.00      B    H  
ATOM   1852  O   HOH B 611      39.253  37.772   3.155  1.00  0.00      B    O  
ATOM   1853  H1  HOH B 611      38.484  37.719   3.863  1.00  0.00      B    H  
ATOM   1854  H2  HOH B 611      39.517  36.817   2.954  1.00  0.00      B    H  
ATOM   1855  O   HOH B 612      21.835   4.499  27.475  1.00  0.00      B    O  
ATOM   1856  H1  HOH B 612      21.739   5.460  27.199  1.00  0.00      B    H  
ATOM   1857  H2  HOH B 612      22.434   4.480  28.305  1.00  0.00      B    H  
ATOM   1858  O   HOH B 613      28.687  13.427  32.651  1.00  0.00      B    O  
ATOM   1859  H1  HOH B 613      28.776  13.263  31.688  1.00  0.00      B    H  
ATOM   1860  H2  HOH B 613      27.715  13.633  32.915  1.00  0.00      B    H  
ATOM   1861  O   HOH B 614      15.865  14.439   2.413  1.00  0.00      B    O  
ATOM   1862  H1  HOH B 614      15.603  14.395   1.417  1.00  0.00      B    H  
ATOM   1863  H2  HOH B 614      16.529  13.633   2.524  1.00  0.00      B    H  
ATOM   1864  O   HOH B 615       6.449  29.127   8.414  1.00  0.00      B    O  
ATOM   1865  H1  HOH B 615       6.010  29.763   9.098  1.00  0.00      B    H  
ATOM   1866  H2  HOH B 615       7.258  28.646   8.841  1.00  0.00      B    H  
ATOM   1867  O   HOH B 616       4.635  15.730  32.373  1.00  0.00      B    O  
ATOM   1868  H1  HOH B 616       4.527  14.976  33.044  1.00  0.00      B    H  
ATOM   1869  H2  HOH B 616       4.660  16.544  32.910  1.00  0.00      B    H  
ATOM   1870  O   HOH B 617       8.887   5.371   7.840  1.00  0.00      B    O  
ATOM   1871  H1  HOH B 617       8.805   5.215   6.792  1.00  0.00      B    H  
ATOM   1872  H2  HOH B 617       8.475   6.260   8.084  1.00  0.00      B    H  
ATOM   1873  O   HOH B 618      18.060  11.901  20.220  1.00  0.00      B    O  
ATOM   1874  H1  HOH B 618      18.680  11.268  20.610  1.00  0.00      B    H  
ATOM   1875  H2  HOH B 618      17.158  11.748  20.713  1.00  0.00      B    H  
ATOM   1876  O   HOH B 619       6.305  38.931   0.420  1.00  0.00      B    O  
ATOM   1877  H1  HOH B 619       5.353  39.009   0.803  1.00  0.00      B    H  
ATOM   1878  H2  HOH B 619       6.912  39.483   1.042  1.00  0.00      B    H  
ATOM   1879  O   HOH B 620      16.257  27.410  35.486  1.00  0.00      B    O  
ATOM   1880  H1  HOH B 620      17.141  27.881  35.348  1.00  0.00      B    H  
ATOM   1881  H2  HOH B 620      16.230  26.980  36.428  1.00  0.00      B    H  
ATOM   1882  O   HOH B 621      12.256  35.698  21.036  1.00  0.00      B    O  
ATOM   1883  H1  HOH B 621      12.556  35.165  21.890  1.00  0.00      B    H  
ATOM   1884  H2  HOH B 621      12.582  35.229  20.198  1.00  0.00      B    H  
ATOM   1885  O   HOH B 622      16.066  33.502  33.193  1.00  0.00      B    O  
ATOM   1886  H1  HOH B 622      15.900  33.001  34.087  1.00  0.00      B    H  
ATOM   1887  H2  HOH B 622      17.049  33.304  32.938  1.00  0.00      B    H  
ATOM   1888  O   HOH B 623      17.589  14.839  15.397  1.00  0.00      B    O  
ATOM   1889  H1  HOH B 623      17.659  15.341  16.287  1.00  0.00      B    H  
ATOM   1890  H2  HOH B 623      17.078  13.914  15.542  1.00  0.00      B    H  
ATOM   1891  O   HOH B 624       4.585  15.718   2.245  1.00  0.00      B    O  
ATOM   1892  H1  HOH B 624       3.894  15.318   2.864  1.00  0.00      B    H  
ATOM   1893  H2  HOH B 624       5.433  15.843   2.812  1.00  0.00      B    H  
ATOM   1894  O   HOH B 625      18.800   4.405  28.359  1.00  0.00      B    O  
ATOM   1895  H1  HOH B 625      19.524   4.019  27.813  1.00  0.00      B    H  
ATOM   1896  H2  HOH B 625      18.640   3.796  29.158  1.00  0.00      B    H  
ATOM   1897  O   HOH B 626      37.942  21.239   5.577  1.00  0.00      B    O  
ATOM   1898  H1  HOH B 626      38.656  21.128   6.319  1.00  0.00      B    H  
ATOM   1899  H2  HOH B 626      37.119  20.750   5.859  1.00  0.00      B    H  
ATOM   1900  O   HOH B 627      14.869  25.261  20.344  1.00  0.00      B    O  
ATOM   1901  H1  HOH B 627      13.968  24.938  19.996  1.00  0.00      B    H  
ATOM   1902  H2  HOH B 627      15.543  25.470  19.574  1.00  0.00      B    H  
ATOM   1903  O   HOH B 628      18.770   2.317  26.213  1.00  0.00      B    O  
ATOM   1904  H1  HOH B 628      18.775   2.031  27.155  1.00  0.00      B    H  
ATOM   1905  H2  HOH B 628      18.751   1.406  25.725  1.00  0.00      B    H  
ATOM   1906  O   HOH B 629       6.725   8.790  23.002  1.00  0.00      B    O  
ATOM   1907  H1  HOH B 629       6.592   8.330  23.898  1.00  0.00      B    H  
ATOM   1908  H2  HOH B 629       5.791   9.181  22.750  1.00  0.00      B    H  
ATOM   1909  O   HOH B 630      17.251  35.191   1.327  1.00  0.00      B    O  
ATOM   1910  H1  HOH B 630      17.691  36.096   1.166  1.00  0.00      B    H  
ATOM   1911  H2  HOH B 630      17.287  34.970   2.359  1.00  0.00      B    H  
ATOM   1912  O   HOH B 631      26.575  18.111  32.266  1.00  0.00      B    O  
ATOM   1913  H1  HOH B 631      26.259  19.052  32.075  1.00  0.00      B    H  
ATOM   1914  H2  HOH B 631      27.574  17.999  32.081  1.00  0.00      B    H  
ATOM   1915  O   HOH B 632      31.862  11.628   9.194  1.00  0.00      B    O  
ATOM   1916  H1  HOH B 632      31.248  10.879   8.942  1.00  0.00      B    H  
ATOM   1917  H2  HOH B 632      32.597  11.239   9.838  1.00  0.00      B    H  
ATOM   1918  O   HOH B 633      12.378  17.344  29.840  1.00  0.00      B    O  
ATOM   1919  H1  HOH B 633      13.058  17.401  29.079  1.00  0.00      B    H  
ATOM   1920  H2  HOH B 633      11.706  18.082  29.689  1.00  0.00      B    H  
ATOM   1921  O   HOH B 634       8.468  21.162  25.889  1.00  0.00      B    O  
ATOM   1922  H1  HOH B 634       9.155  20.773  25.247  1.00  0.00      B    H  
ATOM   1923  H2  HOH B 634       7.576  20.675  25.723  1.00  0.00      B    H  
ATOM   1924  O   HOH B 635      33.338   9.211  37.664  1.00  0.00      B    O  
ATOM   1925  H1  HOH B 635      32.747   9.606  36.949  1.00  0.00      B    H  
ATOM   1926  H2  HOH B 635      33.577   9.905  38.378  1.00  0.00      B    H  
ATOM   1927  O   HOH B 636      20.958   3.398  14.756  1.00  0.00      B    O  
ATOM   1928  H1  HOH B 636      21.854   3.046  14.541  1.00  0.00      B    H  
ATOM   1929  H2  HOH B 636      20.738   2.941  15.621  1.00  0.00      B    H  
ATOM   1930  O   HOH B 637       6.969  17.142  26.697  1.00  0.00      B    O  
ATOM   1931  H1  HOH B 637       7.176  16.428  26.064  1.00  0.00      B    H  
ATOM   1932  H2  HOH B 637       7.822  17.546  26.975  1.00  0.00      B    H  
ATOM   1933  O   HOH B 638      24.431   6.729   7.365  1.00  0.00      B    O  
ATOM   1934  H1  HOH B 638      24.463   7.169   8.231  1.00  0.00      B    H  
ATOM   1935  H2  HOH B 638      25.273   6.952   6.820  1.00  0.00      B    H  
ATOM   1936  O   HOH B 639       7.869  19.472  38.438  1.00  0.00      B    O  
ATOM   1937  H1  HOH B 639       8.171  18.508  38.550  1.00  0.00      B    H  
ATOM   1938  H2  HOH B 639       8.061  19.789  37.473  1.00  0.00      B    H  
ATOM   1939  O   HOH B 640      35.617   5.386  13.712  1.00  0.00      B    O  
ATOM   1940  H1  HOH B 640      36.090   5.754  12.866  1.00  0.00      B    H  
ATOM   1941  H2  HOH B 640      34.726   5.703  13.803  1.00  0.00      B    H  
ATOM   1942  O   HOH B 641      12.966   4.618  35.244  1.00  0.00      B    O  
ATOM   1943  H1  HOH B 641      12.996   5.653  35.054  1.00  0.00      B    H  
ATOM   1944  H2  HOH B 641      12.126   4.255  34.798  1.00  0.00      B    H  
ATOM   1945  O   HOH B 642       7.593  14.413   9.479  1.00  0.00      B    O  
ATOM   1946  H1  HOH B 642       8.109  13.506   9.668  1.00  0.00      B    H  
ATOM   1947  H2  HOH B 642       7.869  14.707   8.515  1.00  0.00      B    H  
ATOM   1948  O   HOH B 643      30.150  22.481   4.036  1.00  0.00      B    O  
ATOM   1949  H1  HOH B 643      30.377  21.503   4.259  1.00  0.00      B    H  
ATOM   1950  H2  HOH B 643      30.499  23.052   4.793  1.00  0.00      B    H  
ATOM   1951  O   HOH B 644      38.425  19.936  16.336  1.00  0.00      B    O  
ATOM   1952  H1  HOH B 644      38.040  20.693  16.963  1.00  0.00      B    H  
ATOM   1953  H2  HOH B 644      38.071  19.974  15.363  1.00  0.00      B    H  
ATOM   1954  O   HOH B 645       5.753  36.780  30.324  1.00  0.00      B    O  
ATOM   1955  H1  HOH B 645       6.088  37.474  29.700  1.00  0.00      B    H  
ATOM   1956  H2  HOH B 645       6.275  36.750  31.213  1.00  0.00      B    H  
ATOM   1957  O   HOH B 646      12.758  37.790   5.390  1.00  0.00      B    O  
ATOM   1958  H1  HOH B 646      12.072  38.158   4.775  1.00  0.00      B    H  
ATOM   1959  H2  HOH B 646      12.443  36.836   5.642  1.00  0.00      B    H  
ATOM   1960  O   HOH B 647       1.637  22.562  18.596  1.00  0.00      B    O  
ATOM   1961  H1  HOH B 647       2.582  22.982  18.621  1.00  0.00      B    H  
ATOM   1962  H2  HOH B 647       1.524  21.937  17.773  1.00  0.00      B    H  
ATOM   1963  O   HOH B 648      26.038  21.974  24.353  1.00  0.00      B    O  
ATOM   1964  H1  HOH B 648      26.034  22.858  23.761  1.00  0.00      B    H  
ATOM   1965  H2  HOH B 648      26.309  22.287  25.294  1.00  0.00      B    H  
ATOM   1966  O   HOH B 649       6.352  12.322  33.842  1.00  0.00      B    O  
ATOM   1967  H1  HOH B 649       6.136  12.294  32.838  1.00  0.00      B    H  
ATOM   1968  H2  HOH B 649       7.352  12.171  33.956  1.00  0.00      B    H  
ATOM   1969  O   HOH B 650      37.751  28.626  13.791  1.00  0.00      B    O  
ATOM   1970  H1  HOH B 650      37.664  29.396  14.441  1.00  0.00      B    H  
ATOM   1971  H2  HOH B 650      38.563  28.094  14.074  1.00  0.00      B    H  
ATOM   1972  O   HOH B 651       8.044  19.208  33.173  1.00  0.00      B    O  
ATOM   1973  H1  HOH B 651       8.958  19.262  32.683  1.00  0.00      B    H  
ATOM   1974  H2  HOH B 651       7.436  18.807  32.453  1.00  0.00      B    H  
ATOM   1975  O   HOH B 652      27.356  18.059  35.024  1.00  0.00      B    O  
ATOM   1976  H1  HOH B 652      27.103  18.345  34.111  1.00  0.00      B    H  
ATOM   1977  H2  HOH B 652      27.754  17.153  34.961  1.00  0.00      B    H  
ATOM   1978  O   HOH B 653      36.327  20.896  36.193  1.00  0.00      B    O  
ATOM   1979  H1  HOH B 653      35.322  20.627  36.302  1.00  0.00      B    H  
ATOM   1980  H2  HOH B 653      36.740  20.397  35.406  1.00  0.00      B    H  
ATOM   1981  O   HOH B 654      35.402   3.391  19.119  1.00  0.00      B    O  
ATOM   1982  H1  HOH B 654      35.268   4.421  18.990  1.00  0.00      B    H  
ATOM   1983  H2  HOH B 654      34.855   3.118  19.925  1.00  0.00      B    H  
ATOM   1984  O   HOH B 655       2.167  32.452  35.619  1.00  0.00      B    O  
ATOM   1985  H1  HOH B 655       1.274  32.922  35.708  1.00  0.00      B    H  
ATOM   1986  H2  HOH B 655       2.025  31.435  35.536  1.00  0.00      B    H  
ATOM   1987  O   HOH B 656      25.123   6.836  24.824  1.00  0.00      B    O  
ATOM   1988  H1  HOH B 656      25.979   7.121  24.333  1.00  0.00      B    H  
ATOM   1989  H2  HOH B 656      24.851   7.597  25.409  1.00  0.00      B    H  
ATOM   1990  O   HOH B 657      18.066   3.085  30.566  1.00  0.00      B    O  
ATOM   1991  H1  HOH B 657      18.065   2.693  31.480  1.00  0.00      B    H  
ATOM   1992  H2  HOH B 657      17.141   3.477  30.390  1.00  0.00      B    H  
ATOM   1993  O   HOH B 658      28.037  20.020   7.003  1.00  0.00      B    O  
ATOM   1994  H1  HOH B 658      27.705  19.599   6.093  1.00  0.00      B    H  
ATOM   1995  H2  HOH B 658      27.794  19.410   7.786  1.00  0.00      B    H  
ATOM   1996  O   HOH B 659      23.271  26.506  20.108  1.00  0.00      B    O  
ATOM   1997  H1  HOH B 659      23.323  26.707  19.143  1.00  0.00      B    H  
ATOM   1998  H2  HOH B 659      23.246  25.512  20.192  1.00  0.00      B    H  
ATOM   1999  O   HOH B 660      13.406   0.295  36.024  1.00  0.00      B    O  
ATOM   2000  H1  HOH B 660      13.199  -0.368  35.281  1.00  0.00      B    H  
ATOM   2001  H2  HOH B 660      13.645   1.217  35.658  1.00  0.00      B    H  
ATOM   2002  O   HOH B 661      30.828  30.326  27.461  1.00  0.00      B    O  
ATOM   2003  H1  HOH B 661      31.709  30.697  27.751  1.00  0.00      B    H  
ATOM   2004  H2  HOH B 661      30.372  31.009  26.730  1.00  0.00      B    H  
ATOM   2005  O   HOH B 662       4.629  29.506  36.625  1.00  0.00      B    O  
ATOM   2006  H1  HOH B 662       3.674  29.181  36.618  1.00  0.00      B    H  
ATOM   2007  H2  HOH B 662       4.810  30.082  35.829  1.00  0.00      B    H  
ATOM   2008  O   HOH B 663       1.952  30.203  28.618  1.00  0.00      B    O  
ATOM   2009  H1  HOH B 663       1.120  30.755  28.785  1.00  0.00      B    H  
ATOM   2010  H2  HOH B 663       2.717  30.830  28.361  1.00  0.00      B    H  
ATOM   2011  O   HOH B 664       0.352  32.916  16.201  1.00  0.00      B    O  
ATOM   2012  H1  HOH B 664       0.828  33.733  16.637  1.00  0.00      B    H  
ATOM   2013  H2  HOH B 664       0.966  32.392  15.621  1.00  0.00      B    H  
ATOM   2014  O   HOH B 665       7.840   8.260  36.864  1.00  0.00      B    O  
ATOM   2015  H1  HOH B 665       8.705   7.930  36.479  1.00  0.00      B    H  
ATOM   2016  H2  HOH B 665       8.004   8.755  37.757  1.00  0.00      B    H  
ATOM   2017  O   HOH B 666       9.254  32.182  20.883  1.00  0.00      B    O  
ATOM   2018  H1  HOH B 666       9.805  31.366  21.143  1.00  0.00      B    H  
ATOM   2019  H2  HOH B 666       9.846  32.781  20.302  1.00  0.00      B    H  
ATOM   2020  O   HOH B 667      23.528   9.015  31.964  1.00  0.00      B    O  
ATOM   2021  H1  HOH B 667      24.163   9.831  32.171  1.00  0.00      B    H  
ATOM   2022  H2  HOH B 667      23.989   8.180  32.260  1.00  0.00      B    H  
ATOM   2023  O   HOH B 668       4.799  20.139  13.282  1.00  0.00      B    O  
ATOM   2024  H1  HOH B 668       4.870  19.329  13.810  1.00  0.00      B    H  
ATOM   2025  H2  HOH B 668       5.757  20.406  13.027  1.00  0.00      B    H  
ATOM   2026  O   HOH B 669      36.050  37.295  24.936  1.00  0.00      B    O  
ATOM   2027  H1  HOH B 669      36.931  36.995  24.540  1.00  0.00      B    H  
ATOM   2028  H2  HOH B 669      36.255  37.771  25.865  1.00  0.00      B    H  
ATOM   2029  O   HOH B 670      28.668  36.837  10.690  1.00  0.00      B    O  
ATOM   2030  H1  HOH B 670      29.266  36.420  11.333  1.00  0.00      B    H  
ATOM   2031  H2  HOH B 670      29.228  37.333  10.009  1.00  0.00      B    H  
ATOM   2032  O   HOH B 671      34.545  22.184  25.494  1.00  0.00      B    O  
ATOM   2033  H1  HOH B 671      35.138  21.451  25.880  1.00  0.00      B    H  
ATOM   2034  H2  HOH B 671      34.689  23.027  26.112  1.00  0.00      B    H  
ATOM   2035  O   HOH B 672      25.955  13.985  24.411  1.00  0.00      B    O  
ATOM   2036  H1  HOH B 672      25.282  13.526  25.084  1.00  0.00      B    H  
ATOM   2037  H2  HOH B 672      26.578  13.254  24.115  1.00  0.00      B    H  
ATOM   2038  O   HOH B 673      37.715  18.157  12.804  1.00  0.00      B    O  
ATOM   2039  H1  HOH B 673      38.040  17.412  13.427  1.00  0.00      B    H  
ATOM   2040  H2  HOH B 673      37.105  18.753  13.388  1.00  0.00      B    H  
ATOM   2041  O   HOH B 674      32.368  34.090  10.005  1.00  0.00      B    O  
ATOM   2042  H1  HOH B 674      31.940  33.290   9.489  1.00  0.00      B    H  
ATOM   2043  H2  HOH B 674      33.376  34.008   9.876  1.00  0.00      B    H  
ATOM   2044  O   HOH B 675       8.203   9.416  20.863  1.00  0.00      B    O  
ATOM   2045  H1  HOH B 675       8.049   9.022  21.760  1.00  0.00      B    H  
ATOM   2046  H2  HOH B 675       9.147   9.893  20.799  1.00  0.00      B    H  
ATOM   2047  O   HOH B 676       0.201  26.224  31.874  1.00  0.00      B    O  
ATOM   2048  H1  HOH B 676       0.058  25.672  31.041  1.00  0.00      B    H  
ATOM   2049  H2  HOH B 676       0.158  27.184  31.606  1.00  0.00      B    H  
ATOM   2050  O   HOH B 677      21.360  23.747  22.632  1.00  0.00      B    O  
ATOM   2051  H1  HOH B 677      21.450  23.108  23.433  1.00  0.00      B    H  
ATOM   2052  H2  HOH B 677      21.234  23.190  21.807  1.00  0.00      B    H  
ATOM   2053  O   HOH B 678      28.691  24.692  30.955  1.00  0.00      B    O  
ATOM   2054  H1  HOH B 678      28.868  24.099  31.817  1.00  0.00      B    H  
ATOM   2055  H2  HOH B 678      27.790  25.176  31.076  1.00  0.00      B    H  
ATOM   2056  O   HOH B 679      37.727  24.591  37.407  1.00  0.00      B    O  
ATOM   2057  H1  HOH B 679      38.344  23.847  37.045  1.00  0.00      B    H  
ATOM   2058  H2  HOH B 679      38.336  25.333  37.700  1.00  0.00      B    H  
ATOM   2059  O   HOH B 680       5.917  14.498  36.442  1.00  0.00      B    O  
ATOM   2060  H1  HOH B 680       6.440  13.671  36.696  1.00  0.00      B    H  
ATOM   2061  H2  HOH B 680       5.668  15.087  37.295  1.00  0.00      B    H  
ATOM   2062  O   HOH B 681      33.738   9.223  27.878  1.00  0.00      B    O  
ATOM   2063  H1  HOH B 681      32.985   9.321  28.535  1.00  0.00      B    H  
ATOM   2064  H2  HOH B 681      34.208   8.339  28.071  1.00  0.00      B    H  
ATOM   2065  O   HOH B 682       3.002  37.763   7.772  1.00  0.00      B    O  
ATOM   2066  H1  HOH B 682       2.076  38.155   7.979  1.00  0.00      B    H  
ATOM   2067  H2  HOH B 682       3.670  38.505   7.704  1.00  0.00      B    H  
ATOM   2068  O   HOH B 683      14.019   5.341  23.358  1.00  0.00      B    O  
ATOM   2069  H1  HOH B 683      14.923   5.511  23.811  1.00  0.00      B    H  
ATOM   2070  H2  HOH B 683      13.400   4.986  24.054  1.00  0.00      B    H  
ATOM   2071  O   HOH B 684      31.748  29.967  12.251  1.00  0.00      B    O  
ATOM   2072  H1  HOH B 684      31.733  30.909  12.559  1.00  0.00      B    H  
ATOM   2073  H2  HOH B 684      32.665  29.810  11.811  1.00  0.00      B    H  
ATOM   2074  O   HOH B 685      20.143   8.985  10.723  1.00  0.00      B    O  
ATOM   2075  H1  HOH B 685      19.732   8.261  11.348  1.00  0.00      B    H  
ATOM   2076  H2  HOH B 685      20.791   8.483  10.144  1.00  0.00      B    H  
ATOM   2077  O   HOH B 686      10.184  23.854  29.778  1.00  0.00      B    O  
ATOM   2078  H1  HOH B 686       9.501  23.714  30.551  1.00  0.00      B    H  
ATOM   2079  H2  HOH B 686      10.206  22.975  29.266  1.00  0.00      B    H  
ATOM   2080  O   HOH B 687      37.161  12.036   0.352  1.00  0.00      B    O  
ATOM   2081  H1  HOH B 687      37.699  12.518  -0.341  1.00  0.00      B    H  
ATOM   2082  H2  HOH B 687      37.567  12.271   1.276  1.00  0.00      B    H  
ATOM   2083  O   HOH B 688      21.997  14.110   7.128  1.00  0.00      B    O  
ATOM   2084  H1  HOH B 688      22.318  15.033   6.880  1.00  0.00      B    H  
ATOM   2085  H2  HOH B 688      22.784  13.497   7.064  1.00  0.00      B    H  
ATOM   2086  O   HOH B 689      22.665  31.417  11.003  1.00  0.00      B    O  
ATOM   2087  H1  HOH B 689      23.458  31.652  11.608  1.00  0.00      B    H  
ATOM   2088  H2  HOH B 689      23.067  31.392  10.087  1.00  0.00      B    H  
ATOM   2089  O   HOH B 690       3.007  24.687  11.068  1.00  0.00      B    O  
ATOM   2090  H1  HOH B 690       3.262  24.423  10.126  1.00  0.00      B    H  
ATOM   2091  H2  HOH B 690       2.585  23.886  11.526  1.00  0.00      B    H  
ATOM   2092  O   HOH B 691      38.326  38.486   0.481  1.00  0.00      B    O  
ATOM   2093  H1  HOH B 691      38.034  37.552   0.224  1.00  0.00      B    H  
ATOM   2094  H2  HOH B 691      38.646  38.371   1.443  1.00  0.00      B    H  
ATOM   2095  O   HOH B 692      15.247  27.176  12.209  1.00  0.00      B    O  
ATOM   2096  H1  HOH B 692      15.890  26.512  11.818  1.00  0.00      B    H  
ATOM   2097  H2  HOH B 692      14.387  26.677  12.586  1.00  0.00      B    H  
ATOM   2098  O   HOH B 693      35.639   2.592  10.501  1.00  0.00      B    O  
ATOM   2099  H1  HOH B 693      35.112   1.891  11.019  1.00  0.00      B    H  
ATOM   2100  H2  HOH B 693      35.522   2.422   9.491  1.00  0.00      B    H  
ATOM   2101  O   HOH B 694      32.664  20.037  29.864  1.00  0.00      B    O  
ATOM   2102  H1  HOH B 694      32.501  19.054  29.549  1.00  0.00      B    H  
ATOM   2103  H2  HOH B 694      33.040  20.008  30.796  1.00  0.00      B    H  
ATOM   2104  O   HOH B 695      18.605  13.880  34.005  1.00  0.00      B    O  
ATOM   2105  H1  HOH B 695      19.416  13.440  33.618  1.00  0.00      B    H  
ATOM   2106  H2  HOH B 695      18.875  14.298  34.872  1.00  0.00      B    H  
ATOM   2107  O   HOH B 696      15.564   5.357  10.027  1.00  0.00      B    O  
ATOM   2108  H1  HOH B 696      14.613   5.566  10.218  1.00  0.00      B    H  
ATOM   2109  H2  HOH B 696      15.542   4.829   9.175  1.00  0.00      B    H  
ATOM   2110  O   HOH B 697      32.767   4.082   1.109  1.00  0.00      B    O  
ATOM   2111  H1  HOH B 697      33.043   3.876   0.155  1.00  0.00      B    H  
ATOM   2112  H2  HOH B 697      32.023   4.754   1.066  1.00  0.00      B    H  
ATOM   2113  O   HOH B 698       4.348  13.886  34.474  1.00  0.00      B    O  
ATOM   2114  H1  HOH B 698       4.788  13.018  34.194  1.00  0.00      B    H  
ATOM   2115  H2  HOH B 698       4.871  14.231  35.256  1.00  0.00      B    H  
ATOM   2116  O   HOH B 699      27.503  20.647  36.734  1.00  0.00      B    O  
ATOM   2117  H1  HOH B 699      26.645  20.742  36.177  1.00  0.00      B    H  
ATOM   2118  H2  HOH B 699      27.918  19.778  36.440  1.00  0.00      B    H  
ATOM   2119  O   HOH B 700      30.688  23.365  17.406  1.00  0.00      B    O  
ATOM   2120  H1  HOH B 700      30.125  23.793  16.661  1.00  0.00      B    H  
ATOM   2121  H2  HOH B 700      30.818  22.363  17.083  1.00  0.00      B    H  
ATOM   2122  O   HOH B 701       0.950  31.428  19.196  1.00  0.00      B    O  
ATOM   2123  H1  HOH B 701       1.204  31.867  18.295  1.00  0.00      B    H  
ATOM   2124  H2  HOH B 701       1.837  31.193  19.626  1.00  0.00      B    H  
ATOM   2125  O   HOH B 702      36.855  28.059  38.493  1.00  0.00      B    O  
ATOM   2126  H1  HOH B 702      37.554  28.075  37.757  1.00  0.00      B    H  
ATOM   2127  H2  HOH B 702      36.181  28.734  38.216  1.00  0.00      B    H  
ATOM   2128  O   HOH B 703      24.822   8.726   1.353  1.00  0.00      B    O  
ATOM   2129  H1  HOH B 703      24.579   9.608   1.868  1.00  0.00      B    H  
ATOM   2130  H2  HOH B 703      24.177   7.968   1.599  1.00  0.00      B    H  
ATOM   2131  O   HOH B 704       4.016  21.192  31.568  1.00  0.00      B    O  
ATOM   2132  H1  HOH B 704       4.660  20.851  32.287  1.00  0.00      B    H  
ATOM   2133  H2  HOH B 704       3.539  20.340  31.174  1.00  0.00      B    H  
ATOM   2134  O   HOH B 705      30.609  10.891  17.889  1.00  0.00      B    O  
ATOM   2135  H1  HOH B 705      30.719  10.785  16.930  1.00  0.00      B    H  
ATOM   2136  H2  HOH B 705      30.330  11.846  18.060  1.00  0.00      B    H  
ATOM   2137  O   HOH B 706      25.771  30.831  25.190  1.00  0.00      B    O  
ATOM   2138  H1  HOH B 706      26.747  30.795  25.085  1.00  0.00      B    H  
ATOM   2139  H2  HOH B 706      25.495  29.903  25.511  1.00  0.00      B    H  
ATOM   2140  O   HOH B 707       7.178  29.434   3.861  1.00  0.00      B    O  
ATOM   2141  H1  HOH B 707       8.022  29.581   4.367  1.00  0.00      B    H  
ATOM   2142  H2  HOH B 707       6.442  29.426   4.516  1.00  0.00      B    H  
ATOM   2143  O   HOH B 708      23.469  31.148   8.355  1.00  0.00      B    O  
ATOM   2144  H1  HOH B 708      24.300  30.782   8.740  1.00  0.00      B    H  
ATOM   2145  H2  HOH B 708      23.588  31.252   7.324  1.00  0.00      B    H  
ATOM   2146  O   HOH B 709       7.043  16.321  22.173  1.00  0.00      B    O  
ATOM   2147  H1  HOH B 709       6.655  17.200  21.822  1.00  0.00      B    H  
ATOM   2148  H2  HOH B 709       6.445  15.549  21.849  1.00  0.00      B    H  
ATOM   2149  O   HOH B 710      11.756  17.282  10.640  1.00  0.00      B    O  
ATOM   2150  H1  HOH B 710      12.490  17.951  10.771  1.00  0.00      B    H  
ATOM   2151  H2  HOH B 710      12.142  16.314  10.691  1.00  0.00      B    H  
ATOM   2152  O   HOH B 711      21.945  18.293  26.932  1.00  0.00      B    O  
ATOM   2153  H1  HOH B 711      22.864  18.252  26.482  1.00  0.00      B    H  
ATOM   2154  H2  HOH B 711      21.982  17.640  27.683  1.00  0.00      B    H  
ATOM   2155  O   HOH B 712      30.405  34.522  36.296  1.00  0.00      B    O  
ATOM   2156  H1  HOH B 712      29.475  34.375  36.681  1.00  0.00      B    H  
ATOM   2157  H2  HOH B 712      30.810  35.350  36.703  1.00  0.00      B    H  
ATOM   2158  O   HOH B 713      34.656  28.136   5.501  1.00  0.00      B    O  
ATOM   2159  H1  HOH B 713      35.438  27.691   5.038  1.00  0.00      B    H  
ATOM   2160  H2  HOH B 713      34.204  28.750   4.884  1.00  0.00      B    H  
ATOM   2161  O   HOH B 714       8.842  35.420  31.304  1.00  0.00      B    O  
ATOM   2162  H1  HOH B 714       8.142  34.892  30.756  1.00  0.00      B    H  
ATOM   2163  H2  HOH B 714       9.373  35.974  30.623  1.00  0.00      B    H  
ATOM   2164  O   HOH B 715       7.790   8.473  27.162  1.00  0.00      B    O  
ATOM   2165  H1  HOH B 715       7.024   8.123  26.580  1.00  0.00      B    H  
ATOM   2166  H2  HOH B 715       8.620   8.313  26.685  1.00  0.00      B    H  
ATOM   2167  O   HOH B 716      17.790  17.585  36.828  1.00  0.00      B    O  
ATOM   2168  H1  HOH B 716      18.114  18.015  35.961  1.00  0.00      B    H  
ATOM   2169  H2  HOH B 716      17.933  18.211  37.650  1.00  0.00      B    H  
ATOM   2170  O   HOH B 717      19.513  39.373   7.372  1.00  0.00      B    O  
ATOM   2171  H1  HOH B 717      20.101  38.876   8.044  1.00  0.00      B    H  
ATOM   2172  H2  HOH B 717      18.644  38.897   7.337  1.00  0.00      B    H  
ATOM   2173  O   HOH B 718      22.439   4.044  21.089  1.00  0.00      B    O  
ATOM   2174  H1  HOH B 718      22.721   4.032  22.064  1.00  0.00      B    H  
ATOM   2175  H2  HOH B 718      21.874   3.250  20.831  1.00  0.00      B    H  
ATOM   2176  O   HOH B 719      29.844  36.342  15.897  1.00  0.00      B    O  
ATOM   2177  H1  HOH B 719      30.100  37.112  15.327  1.00  0.00      B    H  
ATOM   2178  H2  HOH B 719      29.792  36.717  16.851  1.00  0.00      B    H  
ATOM   2179  O   HOH B 720      22.990  13.909  34.154  1.00  0.00      B    O  
ATOM   2180  H1  HOH B 720      22.463  14.569  34.741  1.00  0.00      B    H  
ATOM   2181  H2  HOH B 720      23.628  13.452  34.825  1.00  0.00      B    H  
ATOM   2182  O   HOH B 721      21.339  11.417  38.751  1.00  0.00      B    O  
ATOM   2183  H1  HOH B 721      21.348  12.429  38.470  1.00  0.00      B    H  
ATOM   2184  H2  HOH B 721      22.083  11.296  39.453  1.00  0.00      B    H  
ATOM   2185  O   HOH B 722      12.896  26.412  37.492  1.00  0.00      B    O  
ATOM   2186  H1  HOH B 722      12.715  26.168  38.494  1.00  0.00      B    H  
ATOM   2187  H2  HOH B 722      12.895  25.559  36.805  1.00  0.00      B    H  
ATOM   2188  O   HOH B 723       6.437  38.435   3.291  1.00  0.00      B    O  
ATOM   2189  H1  HOH B 723       5.728  38.120   3.877  1.00  0.00      B    H  
ATOM   2190  H2  HOH B 723       6.392  39.433   3.368  1.00  0.00      B    H  
ATOM   2191  O   HOH B 724      33.397  29.721   3.544  1.00  0.00      B    O  
ATOM   2192  H1  HOH B 724      33.788  30.569   3.928  1.00  0.00      B    H  
ATOM   2193  H2  HOH B 724      33.337  29.906   2.570  1.00  0.00      B    H  
ATOM   2194  O   HOH B 725       0.915  20.007  29.244  1.00  0.00      B    O  
ATOM   2195  H1  HOH B 725       0.958  20.007  28.206  1.00  0.00      B    H  
ATOM   2196  H2  HOH B 725      -0.031  19.941  29.514  1.00  0.00      B    H  
ATOM   2197  O   HOH B 726      17.662   5.816  35.499  1.00  0.00      B    O  
ATOM   2198  H1  HOH B 726      17.829   4.834  35.237  1.00  0.00      B    H  
ATOM   2199  H2  HOH B 726      16.940   5.868  36.232  1.00  0.00      B    H  
ATOM   2200  O   HOH B 727      35.873  22.656  38.612  1.00  0.00      B    O  
ATOM   2201  H1  HOH B 727      34.948  23.073  38.823  1.00  0.00      B    H  
ATOM   2202  H2  HOH B 727      36.203  22.967  37.702  1.00  0.00      B    H  
ATOM   2203  O   HOH B 728       0.405  36.765  36.348  1.00  0.00      B    O  
ATOM   2204  H1  HOH B 728       1.145  36.709  35.576  1.00  0.00      B    H  
ATOM   2205  H2  HOH B 728       0.513  37.672  36.816  1.00  0.00      B    H  
ATOM   2206  O   HOH B 729      14.507  17.962  28.304  1.00  0.00      B    O  
ATOM   2207  H1  HOH B 729      15.284  18.502  27.832  1.00  0.00      B    H  
ATOM   2208  H2  HOH B 729      14.818  17.720  29.247  1.00  0.00      B    H  
ATOM   2209  O   HOH B 730      34.441   5.416  37.333  1.00  0.00      B    O  
ATOM   2210  H1  HOH B 730      34.334   4.396  37.578  1.00  0.00      B    H  
ATOM   2211  H2  HOH B 730      34.943   5.771  38.139  1.00  0.00      B    H  
ATOM   2212  O   HOH B 731      22.705  17.441  33.344  1.00  0.00      B    O  
ATOM   2213  H1  HOH B 731      23.209  17.957  34.107  1.00  0.00      B    H  
ATOM   2214  H2  HOH B 731      22.142  16.730  33.737  1.00  0.00      B    H  
ATOM   2215  O   HOH B 732      13.416  15.490   6.561  1.00  0.00      B    O  
ATOM   2216  H1  HOH B 732      12.746  15.861   5.858  1.00  0.00      B    H  
ATOM   2217  H2  HOH B 732      14.284  15.113   6.086  1.00  0.00      B    H  
ATOM   2218  O   HOH B 733      18.520  30.824  26.387  1.00  0.00      B    O  
ATOM   2219  H1  HOH B 733      18.804  30.707  27.373  1.00  0.00      B    H  
ATOM   2220  H2  HOH B 733      18.782  29.978  25.878  1.00  0.00      B    H  
ATOM   2221  O   HOH B 734       9.210  24.173  14.728  1.00  0.00      B    O  
ATOM   2222  H1  HOH B 734       8.647  24.140  15.612  1.00  0.00      B    H  
ATOM   2223  H2  HOH B 734       9.130  23.268  14.264  1.00  0.00      B    H  
ATOM   2224  O   HOH B 735      15.177   3.979  16.729  1.00  0.00      B    O  
ATOM   2225  H1  HOH B 735      15.200   2.991  16.377  1.00  0.00      B    H  
ATOM   2226  H2  HOH B 735      16.124   4.382  16.644  1.00  0.00      B    H  
ATOM   2227  O   HOH B 736      26.399  25.385  36.928  1.00  0.00      B    O  
ATOM   2228  H1  HOH B 736      25.651  25.871  36.601  1.00  0.00      B    H  
ATOM   2229  H2  HOH B 736      26.140  24.720  37.659  1.00  0.00      B    H  
ATOM   2230  O   HOH B 737      11.473  14.100   7.644  1.00  0.00      B    O  
ATOM   2231  H1  HOH B 737      11.803  13.195   7.364  1.00  0.00      B    H  
ATOM   2232  H2  HOH B 737      12.078  14.738   7.069  1.00  0.00      B    H  
ATOM   2233  O   HOH B 738      32.559  21.654  20.880  1.00  0.00      B    O  
ATOM   2234  H1  HOH B 738      32.643  22.487  20.328  1.00  0.00      B    H  
ATOM   2235  H2  HOH B 738      33.365  21.723  21.517  1.00  0.00      B    H  
ATOM   2236  O   HOH B 739      35.813  29.136   8.098  1.00  0.00      B    O  
ATOM   2237  H1  HOH B 739      35.588  28.743   7.172  1.00  0.00      B    H  
ATOM   2238  H2  HOH B 739      36.820  29.298   8.105  1.00  0.00      B    H  
ATOM   2239  O   HOH B 740       5.755  18.881  28.494  1.00  0.00      B    O  
ATOM   2240  H1  HOH B 740       6.140  18.075  28.938  1.00  0.00      B    H  
ATOM   2241  H2  HOH B 740       4.861  18.593  28.055  1.00  0.00      B    H  
ATOM   2242  O   HOH B 741      26.138  22.651  38.417  1.00  0.00      B    O  
ATOM   2243  H1  HOH B 741      26.676  22.041  37.871  1.00  0.00      B    H  
ATOM   2244  H2  HOH B 741      25.154  22.518  38.180  1.00  0.00      B    H  
ATOM   2245  O   HOH B 742      25.872   3.253  15.112  1.00  0.00      B    O  
ATOM   2246  H1  HOH B 742      25.739   3.966  15.849  1.00  0.00      B    H  
ATOM   2247  H2  HOH B 742      26.665   2.633  15.297  1.00  0.00      B    H  
ATOM   2248  O   HOH B 743       3.258  21.793  11.746  1.00  0.00      B    O  
ATOM   2249  H1  HOH B 743       2.279  21.704  11.742  1.00  0.00      B    H  
ATOM   2250  H2  HOH B 743       3.633  20.960  12.247  1.00  0.00      B    H  
ATOM   2251  O   HOH B 744       8.670  30.834  32.368  1.00  0.00      B    O  
ATOM   2252  H1  HOH B 744       9.259  30.018  32.293  1.00  0.00      B    H  
ATOM   2253  H2  HOH B 744       7.775  30.527  32.576  1.00  0.00      B    H  
ATOM   2254  O   HOH B 745       0.384   8.088  24.971  1.00  0.00      B    O  
ATOM   2255  H1  HOH B 745       0.110   7.605  25.805  1.00  0.00      B    H  
ATOM   2256  H2  HOH B 745      -0.150   7.714  24.189  1.00  0.00      B    H  
ATOM   2257  O   HOH B 746      37.371  30.749  15.698  1.00  0.00      B    O  
ATOM   2258  H1  HOH B 746      36.809  30.312  16.403  1.00  0.00      B    H  
ATOM   2259  H2  HOH B 746      37.861  31.453  16.156  1.00  0.00      B    H  
ATOM   2260  O   HOH B 747      30.697  25.666  28.958  1.00  0.00      B    O  
ATOM   2261  H1  HOH B 747      29.806  25.483  29.424  1.00  0.00      B    H  
ATOM   2262  H2  HOH B 747      30.554  26.379  28.217  1.00  0.00      B    H  
ATOM   2263  O   HOH B 748       6.105   1.930  30.216  1.00  0.00      B    O  
ATOM   2264  H1  HOH B 748       6.695   1.556  29.493  1.00  0.00      B    H  
ATOM   2265  H2  HOH B 748       6.259   2.892  30.396  1.00  0.00      B    H  
ATOM   2266  O   HOH B 749      35.873   8.938  36.764  1.00  0.00      B    O  
ATOM   2267  H1  HOH B 749      36.014   7.934  36.446  1.00  0.00      B    H  
ATOM   2268  H2  HOH B 749      34.964   9.030  37.120  1.00  0.00      B    H  
ATOM   2269  O   HOH B 750      27.008   6.148  29.743  1.00  0.00      B    O  
ATOM   2270  H1  HOH B 750      26.149   5.721  30.015  1.00  0.00      B    H  
ATOM   2271  H2  HOH B 750      26.940   7.179  29.744  1.00  0.00      B    H  
ATOM   2272  O   HOH B 751      29.566  13.787   4.692  1.00  0.00      B    O  
ATOM   2273  H1  HOH B 751      29.905  14.667   4.423  1.00  0.00      B    H  
ATOM   2274  H2  HOH B 751      28.758  13.840   5.334  1.00  0.00      B    H  
ATOM   2275  O   HOH B 752       5.348  32.952  12.001  1.00  0.00      B    O  
ATOM   2276  H1  HOH B 752       5.994  33.483  11.503  1.00  0.00      B    H  
ATOM   2277  H2  HOH B 752       5.796  32.633  12.877  1.00  0.00      B    H  
ATOM   2278  O   HOH B 753      37.638  12.373  12.586  1.00  0.00      B    O  
ATOM   2279  H1  HOH B 753      38.599  12.115  12.737  1.00  0.00      B    H  
ATOM   2280  H2  HOH B 753      37.605  12.713  11.663  1.00  0.00      B    H  
ATOM   2281  O   HOH B 754      35.260   0.010  34.936  1.00  0.00      B    O  
ATOM   2282  H1  HOH B 754      34.473   0.631  35.113  1.00  0.00      B    H  
ATOM   2283  H2  HOH B 754      36.108   0.558  34.988  1.00  0.00      B    H  
ATOM   2284  O   HOH B 755      25.169   1.512  26.698  1.00  0.00      B    O  
ATOM   2285  H1  HOH B 755      25.159   2.088  27.510  1.00  0.00      B    H  
ATOM   2286  H2  HOH B 755      25.686   1.948  25.991  1.00  0.00      B    H  
ATOM   2287  O   HOH B 756      33.259  38.008   2.249  1.00  0.00      B    O  
ATOM   2288  H1  HOH B 756      33.580  38.884   1.842  1.00  0.00      B    H  
ATOM   2289  H2  HOH B 756      32.234  37.978   2.343  1.00  0.00      B    H  
ATOM   2290  O   HOH B 757      31.955  14.020  22.758  1.00  0.00      B    O  
ATOM   2291  H1  HOH B 757      31.729  13.513  21.897  1.00  0.00      B    H  
ATOM   2292  H2  HOH B 757      32.731  13.504  23.175  1.00  0.00      B    H  
ATOM   2293  O   HOH B 758       0.089  24.297   8.029  1.00  0.00      B    O  
ATOM   2294  H1  HOH B 758       0.811  24.951   7.807  1.00  0.00      B    H  
ATOM   2295  H2  HOH B 758      -0.333  24.081   7.164  1.00  0.00      B    H  
ATOM   2296  O   HOH B 759      38.556  13.357   2.354  1.00  0.00      B    O  
ATOM   2297  H1  HOH B 759      38.359  14.346   2.470  1.00  0.00      B    H  
ATOM   2298  H2  HOH B 759      39.541  13.258   2.236  1.00  0.00      B    H  
ATOM   2299  O   HOH B 760      18.457  22.876  23.998  1.00  0.00      B    O  
ATOM   2300  H1  HOH B 760      17.464  22.994  24.241  1.00  0.00      B    H  
ATOM   2301  H2  HOH B 760      18.984  22.430  24.724  1.00  0.00      B    H  
ATOM   2302  O   HOH B 761      19.731   7.471  35.846  1.00  0.00      B    O  
ATOM   2303  H1  HOH B 761      19.532   8.020  35.032  1.00  0.00      B    H  
ATOM   2304  H2  HOH B 761      19.184   6.616  35.838  1.00  0.00      B    H  
ATOM   2305  O   HOH B 762      34.422   1.271  26.617  1.00  0.00      B    O  
ATOM   2306  H1  HOH B 762      34.530   2.156  26.150  1.00  0.00      B    H  
ATOM   2307  H2  HOH B 762      33.411   1.124  26.791  1.00  0.00      B    H  
ATOM   2308  O   HOH B 763       8.574  33.731   9.990  1.00  0.00      B    O  
ATOM   2309  H1  HOH B 763       8.645  33.044   9.227  1.00  0.00      B    H  
ATOM   2310  H2  HOH B 763       8.241  34.578   9.607  1.00  0.00      B    H  
ATOM   2311  O   HOH B 764       6.877  26.117  29.841  1.00  0.00      B    O  
ATOM   2312  H1  HOH B 764       6.525  25.217  30.044  1.00  0.00      B    H  
ATOM   2313  H2  HOH B 764       7.701  26.219  30.404  1.00  0.00      B    H  
ATOM   2314  O   HOH B 765      32.116   3.316  28.769  1.00  0.00      B    O  
ATOM   2315  H1  HOH B 765      31.752   3.956  29.402  1.00  0.00      B    H  
ATOM   2316  H2  HOH B 765      31.901   2.388  29.225  1.00  0.00      B    H  
ATOM   2317  O   HOH B 766      29.679  12.579  12.926  1.00  0.00      B    O  
ATOM   2318  H1  HOH B 766      30.689  12.534  13.099  1.00  0.00      B    H  
ATOM   2319  H2  HOH B 766      29.587  12.705  11.911  1.00  0.00      B    H  
ATOM   2320  O   HOH B 767      30.287  34.630  21.879  1.00  0.00      B    O  
ATOM   2321  H1  HOH B 767      29.622  34.828  21.191  1.00  0.00      B    H  
ATOM   2322  H2  HOH B 767      30.496  35.415  22.426  1.00  0.00      B    H  
ATOM   2323  O   HOH B 768      37.109  10.042  22.528  1.00  0.00      B    O  
ATOM   2324  H1  HOH B 768      36.599  10.907  22.424  1.00  0.00      B    H  
ATOM   2325  H2  HOH B 768      36.451   9.317  22.196  1.00  0.00      B    H  
ATOM   2326  O   HOH B 769      29.014  18.361   0.651  1.00  0.00      B    O  
ATOM   2327  H1  HOH B 769      28.675  19.047   1.248  1.00  0.00      B    H  
ATOM   2328  H2  HOH B 769      29.177  18.730  -0.292  1.00  0.00      B    H  
ATOM   2329  O   HOH B 770      26.744  34.695   9.850  1.00  0.00      B    O  
ATOM   2330  H1  HOH B 770      26.987  33.877  10.424  1.00  0.00      B    H  
ATOM   2331  H2  HOH B 770      27.237  35.490  10.088  1.00  0.00      B    H  
ATOM   2332  O   HOH B 771       9.445   8.150   4.928  1.00  0.00      B    O  
ATOM   2333  H1  HOH B 771       8.626   7.692   4.441  1.00  0.00      B    H  
ATOM   2334  H2  HOH B 771      10.050   8.552   4.182  1.00  0.00      B    H  
ATOM   2335  O   HOH B 772      17.117   6.804   1.311  1.00  0.00      B    O  
ATOM   2336  H1  HOH B 772      18.107   6.884   1.451  1.00  0.00      B    H  
ATOM   2337  H2  HOH B 772      16.897   5.806   1.423  1.00  0.00      B    H  
ATOM   2338  O   HOH B 773      31.689  22.681   1.701  1.00  0.00      B    O  
ATOM   2339  H1  HOH B 773      32.426  23.336   1.814  1.00  0.00      B    H  
ATOM   2340  H2  HOH B 773      31.105  22.756   2.555  1.00  0.00      B    H  
ATOM   2341  O   HOH B 774      26.659  22.486   7.434  1.00  0.00      B    O  
ATOM   2342  H1  HOH B 774      27.177  21.676   7.065  1.00  0.00      B    H  
ATOM   2343  H2  HOH B 774      26.820  23.296   6.855  1.00  0.00      B    H  
ATOM   2344  O   HOH B 775      23.485  32.932  26.959  1.00  0.00      B    O  
ATOM   2345  H1  HOH B 775      23.279  32.734  25.960  1.00  0.00      B    H  
ATOM   2346  H2  HOH B 775      23.657  32.070  27.444  1.00  0.00      B    H  
ATOM   2347  O   HOH B 776      30.474  14.738   1.613  1.00  0.00      B    O  
ATOM   2348  H1  HOH B 776      31.266  14.839   2.195  1.00  0.00      B    H  
ATOM   2349  H2  HOH B 776      30.620  13.948   0.998  1.00  0.00      B    H  
ATOM   2350  O   HOH B 777      13.753   1.238  38.632  1.00  0.00      B    O  
ATOM   2351  H1  HOH B 777      12.796   1.045  38.932  1.00  0.00      B    H  
ATOM   2352  H2  HOH B 777      13.803   0.926  37.626  1.00  0.00      B    H  
ATOM   2353  O   HOH B 778      37.932  15.766   3.549  1.00  0.00      B    O  
ATOM   2354  H1  HOH B 778      38.710  16.305   3.833  1.00  0.00      B    H  
ATOM   2355  H2  HOH B 778      37.329  15.619   4.384  1.00  0.00      B    H  
ATOM   2356  O   HOH B 779      21.557  32.659   2.707  1.00  0.00      B    O  
ATOM   2357  H1  HOH B 779      21.162  33.654   2.870  1.00  0.00      B    H  
ATOM   2358  H2  HOH B 779      20.713  32.156   2.329  1.00  0.00      B    H  
ATOM   2359  O   HOH B 780      16.801  21.878  31.599  1.00  0.00      B    O  
ATOM   2360  H1  HOH B 780      16.528  21.089  32.163  1.00  0.00      B    H  
ATOM   2361  H2  HOH B 780      16.808  21.618  30.634  1.00  0.00      B    H  
ATOM   2362  O   HOH B 781      13.179  25.079   4.811  1.00  0.00      B    O  
ATOM   2363  H1  HOH B 781      12.833  24.144   5.129  1.00  0.00      B    H  
ATOM   2364  H2  HOH B 781      12.344  25.695   4.724  1.00  0.00      B    H  
ATOM   2365  O   HOH B 782      37.138  36.189  39.198  1.00  0.00      B    O  
ATOM   2366  H1  HOH B 782      37.152  35.689  38.333  1.00  0.00      B    H  
ATOM   2367  H2  HOH B 782      37.301  35.457  39.901  1.00  0.00      B    H  
ATOM   2368  O   HOH B 783      30.803  12.267  33.959  1.00  0.00      B    O  
ATOM   2369  H1  HOH B 783      31.403  12.697  33.346  1.00  0.00      B    H  
ATOM   2370  H2  HOH B 783      29.843  12.432  33.689  1.00  0.00      B    H  
ATOM   2371  O   HOH B 784      23.662   7.639  22.267  1.00  0.00      B    O  
ATOM   2372  H1  HOH B 784      24.007   7.755  21.315  1.00  0.00      B    H  
ATOM   2373  H2  HOH B 784      24.425   7.301  22.786  1.00  0.00      B    H  
ATOM   2374  O   HOH B 785      20.155   3.759  23.491  1.00  0.00      B    O  
ATOM   2375  H1  HOH B 785      20.842   3.776  24.297  1.00  0.00      B    H  
ATOM   2376  H2  HOH B 785      19.257   4.043  23.806  1.00  0.00      B    H  
ATOM   2377  O   HOH B 786      13.167  22.659  23.985  1.00  0.00      B    O  
ATOM   2378  H1  HOH B 786      14.037  22.539  23.534  1.00  0.00      B    H  
ATOM   2379  H2  HOH B 786      12.973  21.866  24.582  1.00  0.00      B    H  
ATOM   2380  O   HOH B 787      12.665   5.018  11.281  1.00  0.00      B    O  
ATOM   2381  H1  HOH B 787      13.183   4.425  11.943  1.00  0.00      B    H  
ATOM   2382  H2  HOH B 787      11.956   4.481  10.819  1.00  0.00      B    H  
ATOM   2383  O   HOH B 788      -0.157  17.447  16.889  1.00  0.00      B    O  
ATOM   2384  H1  HOH B 788      -0.371  18.457  16.696  1.00  0.00      B    H  
ATOM   2385  H2  HOH B 788       0.787  17.386  17.247  1.00  0.00      B    H  
ATOM   2386  O   HOH B 789      15.751  22.306  23.040  1.00  0.00      B    O  
ATOM   2387  H1  HOH B 789      16.422  22.192  22.301  1.00  0.00      B    H  
ATOM   2388  H2  HOH B 789      15.477  21.429  23.415  1.00  0.00      B    H  
ATOM   2389  O   HOH B 790      32.692  18.215  25.562  1.00  0.00      B    O  
ATOM   2390  H1  HOH B 790      33.418  18.273  26.253  1.00  0.00      B    H  
ATOM   2391  H2  HOH B 790      32.933  17.430  24.933  1.00  0.00      B    H  
ATOM   2392  O   HOH B 791       5.910  35.753   1.060  1.00  0.00      B    O  
ATOM   2393  H1  HOH B 791       6.754  35.714   1.555  1.00  0.00      B    H  
ATOM   2394  H2  HOH B 791       6.072  35.362   0.143  1.00  0.00      B    H  
ATOM   2395  O   HOH B 792      28.043  21.630  30.262  1.00  0.00      B    O  
ATOM   2396  H1  HOH B 792      28.344  22.540  30.574  1.00  0.00      B    H  
ATOM   2397  H2  HOH B 792      28.898  21.162  29.837  1.00  0.00      B    H  
ATOM   2398  O   HOH B 793      13.861  23.847  11.576  1.00  0.00      B    O  
ATOM   2399  H1  HOH B 793      13.301  23.878  12.399  1.00  0.00      B    H  
ATOM   2400  H2  HOH B 793      14.846  23.604  11.772  1.00  0.00      B    H  
ATOM   2401  O   HOH B 794      35.571  21.394  12.097  1.00  0.00      B    O  
ATOM   2402  H1  HOH B 794      35.949  21.387  11.157  1.00  0.00      B    H  
ATOM   2403  H2  HOH B 794      34.998  22.205  12.249  1.00  0.00      B    H  
ATOM   2404  O   HOH B 795      27.473  18.009   9.072  1.00  0.00      B    O  
ATOM   2405  H1  HOH B 795      27.483  17.208   9.715  1.00  0.00      B    H  
ATOM   2406  H2  HOH B 795      26.498  18.359   9.183  1.00  0.00      B    H  
ATOM   2407  O   HOH B 796       2.996  18.805  30.395  1.00  0.00      B    O  
ATOM   2408  H1  HOH B 796       2.224  19.438  30.194  1.00  0.00      B    H  
ATOM   2409  H2  HOH B 796       3.124  18.269  29.543  1.00  0.00      B    H  
ATOM   2410  O   HOH B 797      20.046   2.184  17.131  1.00  0.00      B    O  
ATOM   2411  H1  HOH B 797      19.909   1.572  16.354  1.00  0.00      B    H  
ATOM   2412  H2  HOH B 797      20.643   1.728  17.809  1.00  0.00      B    H  
ATOM   2413  O   HOH B 798       0.056  17.920   7.710  1.00  0.00      B    O  
ATOM   2414  H1  HOH B 798       0.375  17.382   6.980  1.00  0.00      B    H  
ATOM   2415  H2  HOH B 798       0.487  18.828   7.663  1.00  0.00      B    H  
ATOM   2416  O   HOH B 799       1.854  24.232  24.790  1.00  0.00      B    O  
ATOM   2417  H1  HOH B 799       0.916  24.126  25.032  1.00  0.00      B    H  
ATOM   2418  H2  HOH B 799       2.226  23.367  24.370  1.00  0.00      B    H  
ATOM   2419  O   HOH B 800      30.217   0.512  35.922  1.00  0.00      B    O  
ATOM   2420  H1  HOH B 800      30.431   0.285  34.953  1.00  0.00      B    H  
ATOM   2421  H2  HOH B 800      29.296   0.919  35.979  1.00  0.00      B    H  
ATOM   2422  O   HOH B 801      31.169  18.064   2.506  1.00  0.00      B    O  
ATOM   2423  H1  HOH B 801      30.500  18.080   1.783  1.00  0.00      B    H  
ATOM   2424  H2  HOH B 801      31.134  18.902   3.034  1.00  0.00      B    H  
ATOM   2425  O   HOH B 802      11.536  35.412   6.181  1.00  0.00      B    O  
ATOM   2426  H1  HOH B 802      11.600  35.181   7.180  1.00  0.00      B    H  
ATOM   2427  H2  HOH B 802      10.848  34.865   5.713  1.00  0.00      B    H  
ATOM   2428  O   HOH B 803      19.934  20.918  32.190  1.00  0.00      B    O  
ATOM   2429  H1  HOH B 803      20.831  21.240  32.636  1.00  0.00      B    H  
ATOM   2430  H2  HOH B 803      19.172  21.441  32.619  1.00  0.00      B    H  
ATOM   2431  O   HOH B 804      14.087  33.049  12.112  1.00  0.00      B    O  
ATOM   2432  H1  HOH B 804      13.557  33.511  12.823  1.00  0.00      B    H  
ATOM   2433  H2  HOH B 804      14.776  32.449  12.528  1.00  0.00      B    H  
ATOM   2434  O   HOH B 805       8.648   4.717  37.203  1.00  0.00      B    O  
ATOM   2435  H1  HOH B 805       8.351   3.756  37.341  1.00  0.00      B    H  
ATOM   2436  H2  HOH B 805       8.026   5.160  36.541  1.00  0.00      B    H  
ATOM   2437  O   HOH B 806      20.113  16.624  16.824  1.00  0.00      B    O  
ATOM   2438  H1  HOH B 806      20.189  15.936  16.136  1.00  0.00      B    H  
ATOM   2439  H2  HOH B 806      19.296  16.430  17.409  1.00  0.00      B    H  
ATOM   2440  O   HOH B 807      32.314  13.226  16.226  1.00  0.00      B    O  
ATOM   2441  H1  HOH B 807      32.917  13.993  16.459  1.00  0.00      B    H  
ATOM   2442  H2  HOH B 807      31.311  13.488  16.321  1.00  0.00      B    H  
ATOM   2443  O   HOH B 808       3.481  22.051  15.108  1.00  0.00      B    O  
ATOM   2444  H1  HOH B 808       3.703  21.610  14.226  1.00  0.00      B    H  
ATOM   2445  H2  HOH B 808       3.056  21.344  15.581  1.00  0.00      B    H  
ATOM   2446  O   HOH B 809      35.080  22.182   3.925  1.00  0.00      B    O  
ATOM   2447  H1  HOH B 809      35.360  21.471   4.595  1.00  0.00      B    H  
ATOM   2448  H2  HOH B 809      35.316  21.915   2.961  1.00  0.00      B    H  
ATOM   2449  O   HOH B 810      30.098   9.995  24.656  1.00  0.00      B    O  
ATOM   2450  H1  HOH B 810      29.583  10.250  23.805  1.00  0.00      B    H  
ATOM   2451  H2  HOH B 810      30.564   9.091  24.481  1.00  0.00      B    H  
ATOM   2452  O   HOH B 811      26.677  23.466  19.974  1.00  0.00      B    O  
ATOM   2453  H1  HOH B 811      27.613  23.386  19.651  1.00  0.00      B    H  
ATOM   2454  H2  HOH B 811      26.110  23.169  19.186  1.00  0.00      B    H  
ATOM   2455  O   HOH B 812      24.562  28.297  21.892  1.00  0.00      B    O  
ATOM   2456  H1  HOH B 812      24.480  29.220  21.333  1.00  0.00      B    H  
ATOM   2457  H2  HOH B 812      24.214  27.584  21.325  1.00  0.00      B    H  
ATOM   2458  O   HOH B 813      14.839  22.431   3.971  1.00  0.00      B    O  
ATOM   2459  H1  HOH B 813      13.940  22.609   4.454  1.00  0.00      B    H  
ATOM   2460  H2  HOH B 813      15.048  21.459   4.179  1.00  0.00      B    H  
ATOM   2461  O   HOH B 814      28.260  38.756   6.823  1.00  0.00      B    O  
ATOM   2462  H1  HOH B 814      27.525  38.148   6.651  1.00  0.00      B    H  
ATOM   2463  H2  HOH B 814      27.870  39.524   7.313  1.00  0.00      B    H  
ATOM   2464  O   HOH B 815      29.982   5.612   1.616  1.00  0.00      B    O  
ATOM   2465  H1  HOH B 815      30.733   5.833   2.260  1.00  0.00      B    H  
ATOM   2466  H2  HOH B 815      29.474   6.508   1.545  1.00  0.00      B    H  
ATOM   2467  O   HOH B 816      27.473   6.657   3.338  1.00  0.00      B    O  
ATOM   2468  H1  HOH B 816      27.152   5.929   2.709  1.00  0.00      B    H  
ATOM   2469  H2  HOH B 816      27.441   7.544   2.860  1.00  0.00      B    H  
ATOM   2470  O   HOH B 817      25.371  25.577   2.484  1.00  0.00      B    O  
ATOM   2471  H1  HOH B 817      26.223  25.199   2.008  1.00  0.00      B    H  
ATOM   2472  H2  HOH B 817      25.610  26.400   2.982  1.00  0.00      B    H  
ATOM   2473  O   HOH B 818       8.137  15.445  11.870  1.00  0.00      B    O  
ATOM   2474  H1  HOH B 818       7.986  15.065  10.955  1.00  0.00      B    H  
ATOM   2475  H2  HOH B 818       8.802  14.883  12.348  1.00  0.00      B    H  
ATOM   2476  O   HOH B 819       7.980  23.230   9.002  1.00  0.00      B    O  
ATOM   2477  H1  HOH B 819       7.799  22.290   9.038  1.00  0.00      B    H  
ATOM   2478  H2  HOH B 819       8.109  23.570   9.926  1.00  0.00      B    H  
ATOM   2479  O   HOH B 820      36.259  34.608   7.982  1.00  0.00      B    O  
ATOM   2480  H1  HOH B 820      36.946  35.319   7.749  1.00  0.00      B    H  
ATOM   2481  H2  HOH B 820      36.425  33.870   7.306  1.00  0.00      B    H  
ATOM   2482  O   HOH B 821      29.595   6.721  13.343  1.00  0.00      B    O  
ATOM   2483  H1  HOH B 821      30.243   6.399  12.607  1.00  0.00      B    H  
ATOM   2484  H2  HOH B 821      29.937   6.287  14.216  1.00  0.00      B    H  
ATOM   2485  O   HOH B 822       5.278   8.179   3.755  1.00  0.00      B    O  
ATOM   2486  H1  HOH B 822       4.430   8.583   4.168  1.00  0.00      B    H  
ATOM   2487  H2  HOH B 822       5.140   7.191   3.739  1.00  0.00      B    H  
ATOM   2488  O   HOH B 823      26.381   4.386  10.711  1.00  0.00      B    O  
ATOM   2489  H1  HOH B 823      26.927   3.541  10.621  1.00  0.00      B    H  
ATOM   2490  H2  HOH B 823      26.519   4.972   9.891  1.00  0.00      B    H  
ATOM   2491  O   HOH B 824      17.326  12.287   9.083  1.00  0.00      B    O  
ATOM   2492  H1  HOH B 824      17.558  12.711   9.973  1.00  0.00      B    H  
ATOM   2493  H2  HOH B 824      16.624  12.858   8.661  1.00  0.00      B    H  
ATOM   2494  O   HOH B 825      20.130  34.000  18.014  1.00  0.00      B    O  
ATOM   2495  H1  HOH B 825      19.579  34.196  17.208  1.00  0.00      B    H  
ATOM   2496  H2  HOH B 825      19.481  34.121  18.789  1.00  0.00      B    H  
ATOM   2497  O   HOH B 826      16.970  30.290  37.797  1.00  0.00      B    O  
ATOM   2498  H1  HOH B 826      17.387  31.022  37.224  1.00  0.00      B    H  
ATOM   2499  H2  HOH B 826      16.847  29.388  37.301  1.00  0.00      B    H  
ATOM   2500  O   HOH B 827       4.351  27.435  19.238  1.00  0.00      B    O  
ATOM   2501  H1  HOH B 827       4.186  26.460  19.415  1.00  0.00      B    H  
ATOM   2502  H2  HOH B 827       5.375  27.560  19.513  1.00  0.00      B    H  
ATOM   2503  O   HOH B 828      12.293   1.949  14.761  1.00  0.00      B    O  
ATOM   2504  H1  HOH B 828      11.937   1.261  14.099  1.00  0.00      B    H  
ATOM   2505  H2  HOH B 828      12.657   1.406  15.562  1.00  0.00      B    H  
ATOM   2506  O   HOH B 829      23.030  35.615  13.633  1.00  0.00      B    O  
ATOM   2507  H1  HOH B 829      22.290  35.067  13.192  1.00  0.00      B    H  
ATOM   2508  H2  HOH B 829      23.781  35.642  12.964  1.00  0.00      B    H  
ATOM   2509  O   HOH B 830       5.577  34.588   6.984  1.00  0.00      B    O  
ATOM   2510  H1  HOH B 830       5.764  34.258   6.018  1.00  0.00      B    H  
ATOM   2511  H2  HOH B 830       4.620  34.473   7.124  1.00  0.00      B    H  
ATOM   2512  O   HOH B 831      35.331  18.777  32.156  1.00  0.00      B    O  
ATOM   2513  H1  HOH B 831      34.827  17.909  32.057  1.00  0.00      B    H  
ATOM   2514  H2  HOH B 831      34.680  19.506  32.349  1.00  0.00      B    H  
ATOM   2515  O   HOH B 832      38.632  13.447  31.254  1.00  0.00      B    O  
ATOM   2516  H1  HOH B 832      38.919  12.497  30.952  1.00  0.00      B    H  
ATOM   2517  H2  HOH B 832      38.942  13.445  32.236  1.00  0.00      B    H  
ATOM   2518  O   HOH B 833      11.818  34.591  31.162  1.00  0.00      B    O  
ATOM   2519  H1  HOH B 833      10.877  34.330  31.058  1.00  0.00      B    H  
ATOM   2520  H2  HOH B 833      12.243  33.940  31.850  1.00  0.00      B    H  
ATOM   2521  O   HOH B 834      30.094  37.580  18.144  1.00  0.00      B    O  
ATOM   2522  H1  HOH B 834      30.447  38.511  17.913  1.00  0.00      B    H  
ATOM   2523  H2  HOH B 834      29.336  37.742  18.813  1.00  0.00      B    H  
ATOM   2524  O   HOH B 835       0.550   2.741  36.165  1.00  0.00      B    O  
ATOM   2525  H1  HOH B 835      -0.299   3.054  35.681  1.00  0.00      B    H  
ATOM   2526  H2  HOH B 835       1.007   2.040  35.615  1.00  0.00      B    H  
ATOM   2527  O   HOH B 836      30.746  16.956  14.742  1.00  0.00      B    O  
ATOM   2528  H1  HOH B 836      30.545  16.937  13.753  1.00  0.00      B    H  
ATOM   2529  H2  HOH B 836      31.654  17.367  14.873  1.00  0.00      B    H  
ATOM   2530  O   HOH B 837      31.943   6.357  26.252  1.00  0.00      B    O  
ATOM   2531  H1  HOH B 837      32.027   6.932  25.378  1.00  0.00      B    H  
ATOM   2532  H2  HOH B 837      32.778   5.904  26.455  1.00  0.00      B    H  
ATOM   2533  O   HOH B 838      16.269  26.290   1.578  1.00  0.00      B    O  
ATOM   2534  H1  HOH B 838      16.228  26.829   2.432  1.00  0.00      B    H  
ATOM   2535  H2  HOH B 838      16.603  25.365   1.757  1.00  0.00      B    H  
ATOM   2536  O   HOH B 839      38.747  29.014  32.802  1.00  0.00      B    O  
ATOM   2537  H1  HOH B 839      37.754  29.306  32.795  1.00  0.00      B    H  
ATOM   2538  H2  HOH B 839      39.253  29.716  33.287  1.00  0.00      B    H  
ATOM   2539  O   HOH B 840      19.242  27.507  15.316  1.00  0.00      B    O  
ATOM   2540  H1  HOH B 840      18.747  26.636  15.035  1.00  0.00      B    H  
ATOM   2541  H2  HOH B 840      20.120  27.187  15.708  1.00  0.00      B    H  
ATOM   2542  O   HOH B 841      31.168   0.233  24.317  1.00  0.00      B    O  
ATOM   2543  H1  HOH B 841      31.249   1.137  23.788  1.00  0.00      B    H  
ATOM   2544  H2  HOH B 841      31.382   0.437  25.277  1.00  0.00      B    H  
ATOM   2545  O   HOH B 842       4.552  10.164  35.243  1.00  0.00      B    O  
ATOM   2546  H1  HOH B 842       5.388  10.782  35.311  1.00  0.00      B    H  
ATOM   2547  H2  HOH B 842       4.723   9.299  35.775  1.00  0.00      B    H  
ATOM   2548  O   HOH B 843      35.227  36.255  35.046  1.00  0.00      B    O  
ATOM   2549  H1  HOH B 843      34.292  36.011  34.670  1.00  0.00      B    H  
ATOM   2550  H2  HOH B 843      35.412  37.291  34.943  1.00  0.00      B    H  
ATOM   2551  O   HOH B 844      20.234   0.707  39.270  1.00  0.00      B    O  
ATOM   2552  H1  HOH B 844      21.198   0.566  38.976  1.00  0.00      B    H  
ATOM   2553  H2  HOH B 844      19.668   0.871  38.476  1.00  0.00      B    H  
ATOM   2554  O   HOH B 845       4.740  10.725   9.261  1.00  0.00      B    O  
ATOM   2555  H1  HOH B 845       3.988  10.116   9.622  1.00  0.00      B    H  
ATOM   2556  H2  HOH B 845       4.715  10.719   8.290  1.00  0.00      B    H  
ATOM   2557  O   HOH B 846      22.473  17.332   1.353  1.00  0.00      B    O  
ATOM   2558  H1  HOH B 846      22.998  17.980   2.014  1.00  0.00      B    H  
ATOM   2559  H2  HOH B 846      21.961  16.688   1.951  1.00  0.00      B    H  
ATOM   2560  O   HOH B 847      37.405   9.937   3.174  1.00  0.00      B    O  
ATOM   2561  H1  HOH B 847      36.734   9.262   3.098  1.00  0.00      B    H  
ATOM   2562  H2  HOH B 847      37.056  10.629   3.814  1.00  0.00      B    H  
ATOM   2563  O   HOH B 848      22.484  16.310  29.068  1.00  0.00      B    O  
ATOM   2564  H1  HOH B 848      21.799  15.732  29.464  1.00  0.00      B    H  
ATOM   2565  H2  HOH B 848      22.539  17.142  29.677  1.00  0.00      B    H  
ATOM   2566  O   HOH B 849      16.990   7.625  17.291  1.00  0.00      B    O  
ATOM   2567  H1  HOH B 849      17.154   6.676  16.916  1.00  0.00      B    H  
ATOM   2568  H2  HOH B 849      17.902   8.064  17.389  1.00  0.00      B    H  
ATOM   2569  O   HOH B 850      17.771   8.475  38.006  1.00  0.00      B    O  
ATOM   2570  H1  HOH B 850      17.418   7.701  38.599  1.00  0.00      B    H  
ATOM   2571  H2  HOH B 850      18.499   8.094  37.376  1.00  0.00      B    H  
ATOM   2572  O   HOH B 851      10.258   6.989  36.283  1.00  0.00      B    O  
ATOM   2573  H1  HOH B 851      10.024   6.049  36.502  1.00  0.00      B    H  
ATOM   2574  H2  HOH B 851      11.162   7.029  35.858  1.00  0.00      B    H  
ATOM   2575  O   HOH B 852       5.733  11.248  17.539  1.00  0.00      B    O  
ATOM   2576  H1  HOH B 852       6.705  11.237  17.833  1.00  0.00      B    H  
ATOM   2577  H2  HOH B 852       5.112  11.116  18.328  1.00  0.00      B    H  
ATOM   2578  O   HOH B 853       5.810   2.670  21.646  1.00  0.00      B    O  
ATOM   2579  H1  HOH B 853       6.611   2.089  21.480  1.00  0.00      B    H  
ATOM   2580  H2  HOH B 853       5.009   1.931  21.753  1.00  0.00      B    H  
ATOM   2581  O   HOH B 854       3.713   5.367   4.540  1.00  0.00      B    O  
ATOM   2582  H1  HOH B 854       4.116   4.810   3.757  1.00  0.00      B    H  
ATOM   2583  H2  HOH B 854       4.199   5.139   5.378  1.00  0.00      B    H  
ATOM   2584  O   HOH B 855       4.641  16.543  19.612  1.00  0.00      B    O  
ATOM   2585  H1  HOH B 855       5.050  15.697  19.342  1.00  0.00      B    H  
ATOM   2586  H2  HOH B 855       5.367  17.159  19.854  1.00  0.00      B    H  
ATOM   2587  O   HOH B 856      34.421   5.451  34.520  1.00  0.00      B    O  
ATOM   2588  H1  HOH B 856      33.414   5.401  34.320  1.00  0.00      B    H  
ATOM   2589  H2  HOH B 856      34.460   5.671  35.520  1.00  0.00      B    H  
ATOM   2590  O   HOH B 857      26.423  13.638  34.135  1.00  0.00      B    O  
ATOM   2591  H1  HOH B 857      25.800  13.173  34.843  1.00  0.00      B    H  
ATOM   2592  H2  HOH B 857      25.868  14.451  33.789  1.00  0.00      B    H  
ATOM   2593  O   HOH B 858      17.927  13.599  11.263  1.00  0.00      B    O  
ATOM   2594  H1  HOH B 858      18.354  12.954  11.939  1.00  0.00      B    H  
ATOM   2595  H2  HOH B 858      18.541  14.448  11.165  1.00  0.00      B    H  
ATOM   2596  O   HOH B 859       3.910  24.258  28.638  1.00  0.00      B    O  
ATOM   2597  H1  HOH B 859       4.051  23.311  28.375  1.00  0.00      B    H  
ATOM   2598  H2  HOH B 859       3.416  24.672  27.904  1.00  0.00      B    H  
ATOM   2599  O   HOH B 860      30.958  37.133  37.594  1.00  0.00      B    O  
ATOM   2600  H1  HOH B 860      31.997  37.077  37.707  1.00  0.00      B    H  
ATOM   2601  H2  HOH B 860      30.703  38.092  37.421  1.00  0.00      B    H  
ATOM   2602  O   HOH B 861      30.078  26.712  35.000  1.00  0.00      B    O  
ATOM   2603  H1  HOH B 861      30.115  26.666  33.934  1.00  0.00      B    H  
ATOM   2604  H2  HOH B 861      30.314  27.631  35.220  1.00  0.00      B    H  
ATOM   2605  O   HOH B 862      29.198  28.987  30.721  1.00  0.00      B    O  
ATOM   2606  H1  HOH B 862      28.777  29.382  31.602  1.00  0.00      B    H  
ATOM   2607  H2  HOH B 862      29.016  29.579  29.925  1.00  0.00      B    H  
ATOM   2608  O   HOH B 863      29.793  35.820   0.630  1.00  0.00      B    O  
ATOM   2609  H1  HOH B 863      29.996  36.283  -0.306  1.00  0.00      B    H  
ATOM   2610  H2  HOH B 863      30.390  36.319   1.281  1.00  0.00      B    H  
ATOM   2611  O   HOH B 864      11.923   7.130   9.227  1.00  0.00      B    O  
ATOM   2612  H1  HOH B 864      11.320   7.740   9.856  1.00  0.00      B    H  
ATOM   2613  H2  HOH B 864      11.984   6.282   9.737  1.00  0.00      B    H  
ATOM   2614  O   HOH B 865       2.630  30.383   9.435  1.00  0.00      B    O  
ATOM   2615  H1  HOH B 865       2.763  30.715   8.461  1.00  0.00      B    H  
ATOM   2616  H2  HOH B 865       2.112  29.502   9.267  1.00  0.00      B    H  
ATOM   2617  O   HOH B 866      32.887  14.860   2.911  1.00  0.00      B    O  
ATOM   2618  H1  HOH B 866      33.507  15.153   3.678  1.00  0.00      B    H  
ATOM   2619  H2  HOH B 866      33.302  15.235   2.089  1.00  0.00      B    H  
ATOM   2620  O   HOH B 867      11.418  33.625  13.958  1.00  0.00      B    O  
ATOM   2621  H1  HOH B 867      10.665  33.682  13.270  1.00  0.00      B    H  
ATOM   2622  H2  HOH B 867      11.282  32.747  14.466  1.00  0.00      B    H  
ATOM   2623  O   HOH B 868      35.188  12.900   7.883  1.00  0.00      B    O  
ATOM   2624  H1  HOH B 868      34.476  13.633   7.885  1.00  0.00      B    H  
ATOM   2625  H2  HOH B 868      36.061  13.330   7.608  1.00  0.00      B    H  
ATOM   2626  O   HOH B 869       1.145  20.858  38.231  1.00  0.00      B    O  
ATOM   2627  H1  HOH B 869       0.923  19.932  37.814  1.00  0.00      B    H  
ATOM   2628  H2  HOH B 869       2.107  20.856  38.442  1.00  0.00      B    H  
ATOM   2629  O   HOH B 870      19.612  21.913  34.977  1.00  0.00      B    O  
ATOM   2630  H1  HOH B 870      19.137  22.297  35.765  1.00  0.00      B    H  
ATOM   2631  H2  HOH B 870      19.364  22.601  34.209  1.00  0.00      B    H  
ATOM   2632  O   HOH B 871      32.687  19.385  19.009  1.00  0.00      B    O  
ATOM   2633  H1  HOH B 871      32.526  20.105  19.673  1.00  0.00      B    H  
ATOM   2634  H2  HOH B 871      33.655  19.045  19.077  1.00  0.00      B    H  
ATOM   2635  O   HOH B 872       2.389  36.465  10.204  1.00  0.00      B    O  
ATOM   2636  H1  HOH B 872       2.641  36.877   9.292  1.00  0.00      B    H  
ATOM   2637  H2  HOH B 872       1.754  35.703  10.026  1.00  0.00      B    H  
ATOM   2638  O   HOH B 873      21.113  36.858  19.701  1.00  0.00      B    O  
ATOM   2639  H1  HOH B 873      21.891  36.370  20.112  1.00  0.00      B    H  
ATOM   2640  H2  HOH B 873      20.384  36.131  19.699  1.00  0.00      B    H  
ATOM   2641  O   HOH B 874      13.785  15.104  16.868  1.00  0.00      B    O  
ATOM   2642  H1  HOH B 874      14.093  15.237  17.829  1.00  0.00      B    H  
ATOM   2643  H2  HOH B 874      12.862  15.492  16.810  1.00  0.00      B    H  
ATOM   2644  O   HOH B 875      24.935   3.892  19.627  1.00  0.00      B    O  
ATOM   2645  H1  HOH B 875      25.016   2.966  19.241  1.00  0.00      B    H  
ATOM   2646  H2  HOH B 875      23.976   3.967  19.943  1.00  0.00      B    H  
ATOM   2647  O   HOH B 876      12.366   3.101   7.665  1.00  0.00      B    O  
ATOM   2648  H1  HOH B 876      11.785   3.114   6.832  1.00  0.00      B    H  
ATOM   2649  H2  HOH B 876      11.839   3.649   8.319  1.00  0.00      B    H  
ATOM   2650  O   HOH B 877      14.595  39.418   6.281  1.00  0.00      B    O  
ATOM   2651  H1  HOH B 877      15.387  38.954   6.720  1.00  0.00      B    H  
ATOM   2652  H2  HOH B 877      14.017  38.633   5.852  1.00  0.00      B    H  
ATOM   2653  O   HOH B 878       2.718  25.179  17.252  1.00  0.00      B    O  
ATOM   2654  H1  HOH B 878       2.883  25.108  18.250  1.00  0.00      B    H  
ATOM   2655  H2  HOH B 878       3.618  25.418  16.835  1.00  0.00      B    H  
ATOM   2656  O   HOH B 879       1.165  28.755   1.307  1.00  0.00      B    O  
ATOM   2657  H1  HOH B 879       1.913  28.274   0.759  1.00  0.00      B    H  
ATOM   2658  H2  HOH B 879       0.663  29.357   0.682  1.00  0.00      B    H  
ATOM   2659  O   HOH B 880      38.048   8.732  33.136  1.00  0.00      B    O  
ATOM   2660  H1  HOH B 880      38.771   8.026  32.959  1.00  0.00      B    H  
ATOM   2661  H2  HOH B 880      37.443   8.728  32.383  1.00  0.00      B    H  
ATOM   2662  O   HOH B 881      30.194  38.230   8.949  1.00  0.00      B    O  
ATOM   2663  H1  HOH B 881      29.517  38.481   8.227  1.00  0.00      B    H  
ATOM   2664  H2  HOH B 881      30.782  37.472   8.540  1.00  0.00      B    H  
ATOM   2665  O   HOH B 882      20.523  12.902  30.185  1.00  0.00      B    O  
ATOM   2666  H1  HOH B 882      21.180  12.227  29.902  1.00  0.00      B    H  
ATOM   2667  H2  HOH B 882      20.745  13.121  31.166  1.00  0.00      B    H  
ATOM   2668  O   HOH B 883      33.723  20.883  32.172  1.00  0.00      B    O  
ATOM   2669  H1  HOH B 883      33.562  21.110  33.151  1.00  0.00      B    H  
ATOM   2670  H2  HOH B 883      34.292  21.665  31.861  1.00  0.00      B    H  
ATOM   2671  O   HOH B 884       5.496   5.060   9.419  1.00  0.00      B    O  
ATOM   2672  H1  HOH B 884       4.803   5.751   9.213  1.00  0.00      B    H  
ATOM   2673  H2  HOH B 884       5.764   4.567   8.539  1.00  0.00      B    H  
ATOM   2674  O   HOH B 885      24.495  12.880   6.862  1.00  0.00      B    O  
ATOM   2675  H1  HOH B 885      24.565  11.943   6.494  1.00  0.00      B    H  
ATOM   2676  H2  HOH B 885      24.579  13.553   6.126  1.00  0.00      B    H  
ATOM   2677  O   HOH B 886      28.566  30.427   9.282  1.00  0.00      B    O  
ATOM   2678  H1  HOH B 886      28.437  29.507   8.842  1.00  0.00      B    H  
ATOM   2679  H2  HOH B 886      28.913  30.967   8.535  1.00  0.00      B    H  
ATOM   2680  O   HOH B 887      33.935  26.790   9.480  1.00  0.00      B    O  
ATOM   2681  H1  HOH B 887      34.408  26.894   8.608  1.00  0.00      B    H  
ATOM   2682  H2  HOH B 887      33.130  26.236   9.281  1.00  0.00      B    H  
ATOM   2683  O   HOH B 888      35.105   8.782  13.694  1.00  0.00      B    O  
ATOM   2684  H1  HOH B 888      34.756   7.819  13.682  1.00  0.00      B    H  
ATOM   2685  H2  HOH B 888      34.366   9.382  13.959  1.00  0.00      B    H  
ATOM   2686  O   HOH B 889      14.645  30.511   8.021  1.00  0.00      B    O  
ATOM   2687  H1  HOH B 889      14.575  30.005   8.882  1.00  0.00      B    H  
ATOM   2688  H2  HOH B 889      15.247  31.353   8.179  1.00  0.00      B    H  
ATOM   2689  O   HOH B 890       6.443   7.590  19.640  1.00  0.00      B    O  
ATOM   2690  H1  HOH B 890       6.901   7.322  18.758  1.00  0.00      B    H  
ATOM   2691  H2  HOH B 890       7.014   8.327  19.983  1.00  0.00      B    H  
ATOM   2692  O   HOH B 891      15.725  10.610   3.312  1.00  0.00      B    O  
ATOM   2693  H1  HOH B 891      15.966   9.720   2.889  1.00  0.00      B    H  
ATOM   2694  H2  HOH B 891      14.773  10.835   3.077  1.00  0.00      B    H  
ATOM   2695  O   HOH B 892      11.345  15.854  33.150  1.00  0.00      B    O  
ATOM   2696  H1  HOH B 892      10.757  16.446  32.543  1.00  0.00      B    H  
ATOM   2697  H2  HOH B 892      12.148  16.387  33.393  1.00  0.00      B    H  
ATOM   2698  O   HOH B 893      34.908   5.851  19.055  1.00  0.00      B    O  
ATOM   2699  H1  HOH B 893      35.041   6.235  18.143  1.00  0.00      B    H  
ATOM   2700  H2  HOH B 893      35.460   6.429  19.653  1.00  0.00      B    H  
ATOM   2701  O   HOH B 894      24.956   8.087  34.490  1.00  0.00      B    O  
ATOM   2702  H1  HOH B 894      25.302   7.108  34.386  1.00  0.00      B    H  
ATOM   2703  H2  HOH B 894      24.045   8.002  35.028  1.00  0.00      B    H  
ATOM   2704  O   HOH B 895       0.604  27.979  15.699  1.00  0.00      B    O  
ATOM   2705  H1  HOH B 895       1.614  27.902  15.447  1.00  0.00      B    H  
ATOM   2706  H2  HOH B 895       0.547  28.292  16.695  1.00  0.00      B    H  
ATOM   2707  O   HOH B 896       3.254  31.624  17.374  1.00  0.00      B    O  
ATOM   2708  H1  HOH B 896       3.619  30.716  17.584  1.00  0.00      B    H  
ATOM   2709  H2  HOH B 896       2.858  31.670  16.469  1.00  0.00      B    H  
ATOM   2710  O   HOH B 897      37.702  35.570  15.275  1.00  0.00      B    O  
ATOM   2711  H1  HOH B 897      37.726  35.207  14.360  1.00  0.00      B    H  
ATOM   2712  H2  HOH B 897      38.659  35.565  15.716  1.00  0.00      B    H  
ATOM   2713  O   HOH B 898      29.673  16.568  33.523  1.00  0.00      B    O  
ATOM   2714  H1  HOH B 898      29.505  16.330  32.577  1.00  0.00      B    H  
ATOM   2715  H2  HOH B 898      29.656  15.693  34.056  1.00  0.00      B    H  
ATOM   2716  O   HOH B 899       8.599  28.462  21.944  1.00  0.00      B    O  
ATOM   2717  H1  HOH B 899       9.290  28.919  21.374  1.00  0.00      B    H  
ATOM   2718  H2  HOH B 899       9.046  28.008  22.680  1.00  0.00      B    H  
ATOM   2719  O   HOH B 900       8.347  16.034  16.508  1.00  0.00      B    O  
ATOM   2720  H1  HOH B 900       8.026  15.136  16.872  1.00  0.00      B    H  
ATOM   2721  H2  HOH B 900       9.223  15.824  15.915  1.00  0.00      B    H  
ATOM   2722  O   HOH B 901      24.349  29.083  14.209  1.00  0.00      B    O  
ATOM   2723  H1  HOH B 901      23.997  30.038  14.203  1.00  0.00      B    H  
ATOM   2724  H2  HOH B 901      24.975  29.001  15.003  1.00  0.00      B    H  
ATOM   2725  O   HOH B 902      25.759  29.914   9.140  1.00  0.00      B    O  
ATOM   2726  H1  HOH B 902      25.571  29.599  10.119  1.00  0.00      B    H  
ATOM   2727  H2  HOH B 902      26.541  30.533   9.039  1.00  0.00      B    H  
ATOM   2728  O   HOH B 903      35.293   4.908   2.845  1.00  0.00      B    O  
ATOM   2729  H1  HOH B 903      36.108   4.391   3.077  1.00  0.00      B    H  
ATOM   2730  H2  HOH B 903      34.525   4.396   3.250  1.00  0.00      B    H  
ATOM   2731  O   HOH B 904      14.236  14.418  28.467  1.00  0.00      B    O  
ATOM   2732  H1  HOH B 904      14.407  14.751  29.411  1.00  0.00      B    H  
ATOM   2733  H2  HOH B 904      14.740  15.004  27.842  1.00  0.00      B    H  
ATOM   2734  O   HOH B 905      18.497  10.743  25.666  1.00  0.00      B    O  
ATOM   2735  H1  HOH B 905      18.886  11.235  26.497  1.00  0.00      B    H  
ATOM   2736  H2  HOH B 905      19.161   9.876  25.617  1.00  0.00      B    H  
ATOM   2737  O   HOH B 906      11.734   5.462  31.634  1.00  0.00      B    O  
ATOM   2738  H1  HOH B 906      11.333   4.883  32.382  1.00  0.00      B    H  
ATOM   2739  H2  HOH B 906      12.731   5.245  31.536  1.00  0.00      B    H  
ATOM   2740  O   HOH B 907      19.583  14.049  19.600  1.00  0.00      B    O  
ATOM   2741  H1  HOH B 907      18.800  13.419  19.804  1.00  0.00      B    H  
ATOM   2742  H2  HOH B 907      20.009  14.393  20.495  1.00  0.00      B    H  
ATOM   2743  O   HOH B 908      29.126   0.868  39.461  1.00  0.00      B    O  
ATOM   2744  H1  HOH B 908      29.194   1.829  39.060  1.00  0.00      B    H  
ATOM   2745  H2  HOH B 908      28.504   0.396  38.794  1.00  0.00      B    H  
ATOM   2746  O   HOH B 909      32.103  30.666  19.421  1.00  0.00      B    O  
ATOM   2747  H1  HOH B 909      31.370  30.110  19.734  1.00  0.00      B    H  
ATOM   2748  H2  HOH B 909      32.747  30.048  18.923  1.00  0.00      B    H  
ATOM   2749  O   HOH B 910      27.478  12.832   2.773  1.00  0.00      B    O  
ATOM   2750  H1  HOH B 910      27.655  13.518   3.500  1.00  0.00      B    H  
ATOM   2751  H2  HOH B 910      28.341  12.490   2.353  1.00  0.00      B    H  
ATOM   2752  O   HOH B 911       6.669  25.705  38.170  1.00  0.00      B    O  
ATOM   2753  H1  HOH B 911       7.675  25.675  38.098  1.00  0.00      B    H  
ATOM   2754  H2  HOH B 911       6.205  24.779  37.896  1.00  0.00      B    H  
ATOM   2755  O   HOH B 912      30.811  13.817  26.841  1.00  0.00      B    O  
ATOM   2756  H1  HOH B 912      30.061  13.091  26.985  1.00  0.00      B    H  
ATOM   2757  H2  HOH B 912      31.743  13.441  27.091  1.00  0.00      B    H  
ATOM   2758  O   HOH B 913      23.181  23.830  19.813  1.00  0.00      B    O  
ATOM   2759  H1  HOH B 913      24.152  23.619  19.587  1.00  0.00      B    H  
ATOM   2760  H2  HOH B 913      22.657  23.019  19.542  1.00  0.00      B    H  
ATOM   2761  O   HOH B 914       6.335  18.382  20.785  1.00  0.00      B    O  
ATOM   2762  H1  HOH B 914       5.650  19.142  20.747  1.00  0.00      B    H  
ATOM   2763  H2  HOH B 914       7.208  18.702  20.312  1.00  0.00      B    H  
ATOM   2764  O   HOH B 915       2.148   9.418  16.980  1.00  0.00      B    O  
ATOM   2765  H1  HOH B 915       2.393  10.392  16.787  1.00  0.00      B    H  
ATOM   2766  H2  HOH B 915       2.265   9.242  17.983  1.00  0.00      B    H  
ATOM   2767  O   HOH B 916      20.520   1.870  21.442  1.00  0.00      B    O  
ATOM   2768  H1  HOH B 916      20.480   2.238  22.373  1.00  0.00      B    H  
ATOM   2769  H2  HOH B 916      19.539   1.624  21.291  1.00  0.00      B    H  
ATOM   2770  O   HOH B 917      19.381  25.334   9.405  1.00  0.00      B    O  
ATOM   2771  H1  HOH B 917      19.167  24.353   9.351  1.00  0.00      B    H  
ATOM   2772  H2  HOH B 917      20.335  25.420   9.811  1.00  0.00      B    H  
ATOM   2773  O   HOH B 918      10.855  19.545  32.708  1.00  0.00      B    O  
ATOM   2774  H1  HOH B 918      11.457  18.890  33.228  1.00  0.00      B    H  
ATOM   2775  H2  HOH B 918      10.989  19.415  31.708  1.00  0.00      B    H  
ATOM   2776  O   HOH B 919       4.502  33.321  23.963  1.00  0.00      B    O  
ATOM   2777  H1  HOH B 919       3.664  33.028  24.401  1.00  0.00      B    H  
ATOM   2778  H2  HOH B 919       5.079  32.461  23.851  1.00  0.00      B    H  
ATOM   2779  O   HOH B 920       3.379   9.251  26.688  1.00  0.00      B    O  
ATOM   2780  H1  HOH B 920       3.359   8.268  26.914  1.00  0.00      B    H  
ATOM   2781  H2  HOH B 920       2.611   9.682  27.111  1.00  0.00      B    H  
ATOM   2782  O   HOH B 921      13.580  28.056  15.953  1.00  0.00      B    O  
ATOM   2783  H1  HOH B 921      13.802  27.080  15.907  1.00  0.00      B    H  
ATOM   2784  H2  HOH B 921      12.716  28.062  15.434  1.00  0.00      B    H  
ATOM   2785  O   HOH B 922       9.827  35.039  37.171  1.00  0.00      B    O  
ATOM   2786  H1  HOH B 922      10.228  34.429  37.849  1.00  0.00      B    H  
ATOM   2787  H2  HOH B 922       9.202  35.650  37.676  1.00  0.00      B    H  
ATOM   2788  O   HOH B 923      17.812  35.741  13.037  1.00  0.00      B    O  
ATOM   2789  H1  HOH B 923      16.904  35.783  12.538  1.00  0.00      B    H  
ATOM   2790  H2  HOH B 923      18.548  35.980  12.376  1.00  0.00      B    H  
ATOM   2791  O   HOH B 924       4.794  37.207  34.746  1.00  0.00      B    O  
ATOM   2792  H1  HOH B 924       5.403  37.055  33.980  1.00  0.00      B    H  
ATOM   2793  H2  HOH B 924       5.361  37.198  35.606  1.00  0.00      B    H  
ATOM   2794  O   HOH B 925      18.768   7.019  12.226  1.00  0.00      B    O  
ATOM   2795  H1  HOH B 925      17.725   6.978  12.127  1.00  0.00      B    H  
ATOM   2796  H2  HOH B 925      19.038   6.102  12.422  1.00  0.00      B    H  
ATOM   2797  O   HOH B 926      12.509  22.690   5.582  1.00  0.00      B    O  
ATOM   2798  H1  HOH B 926      11.658  22.941   6.131  1.00  0.00      B    H  
ATOM   2799  H2  HOH B 926      12.585  21.663   5.593  1.00  0.00      B    H  
ATOM   2800  O   HOH B 927      28.171  16.212   1.749  1.00  0.00      B    O  
ATOM   2801  H1  HOH B 927      28.528  16.986   1.177  1.00  0.00      B    H  
ATOM   2802  H2  HOH B 927      28.801  15.444   1.810  1.00  0.00      B    H  
ATOM   2803  O   HOH B 928      30.900  35.795  12.043  1.00  0.00      B    O  
ATOM   2804  H1  HOH B 928      31.324  35.493  11.164  1.00  0.00      B    H  
ATOM   2805  H2  HOH B 928      31.652  36.093  12.648  1.00  0.00      B    H  
ATOM   2806  O   HOH B 929      15.073  16.063  34.151  1.00  0.00      B    O  
ATOM   2807  H1  HOH B 929      14.709  15.187  33.780  1.00  0.00      B    H  
ATOM   2808  H2  HOH B 929      16.064  15.948  34.181  1.00  0.00      B    H  
ATOM   2809  O   HOH B 930      31.482  21.933  38.239  1.00  0.00      B    O  
ATOM   2810  H1  HOH B 930      31.923  21.020  38.352  1.00  0.00      B    H  
ATOM   2811  H2  HOH B 930      31.543  22.460  39.138  1.00  0.00      B    H  
ATOM   2812  O   HOH B 931      15.503  34.957  28.004  1.00  0.00      B    O  
ATOM   2813  H1  HOH B 931      15.941  34.086  27.670  1.00  0.00      B    H  
ATOM   2814  H2  HOH B 931      15.724  35.089  28.966  1.00  0.00      B    H  
ATOM   2815  O   HOH B 932      17.470  38.295  14.175  1.00  0.00      B    O  
ATOM   2816  H1  HOH B 932      17.495  37.298  13.937  1.00  0.00      B    H  
ATOM   2817  H2  HOH B 932      18.431  38.448  14.511  1.00  0.00      B    H  
ATOM   2818  O   HOH B 933      17.208   3.631  24.500  1.00  0.00      B    O  
ATOM   2819  H1  HOH B 933      17.782   3.434  25.287  1.00  0.00      B    H  
ATOM   2820  H2  HOH B 933      16.617   2.879  24.513  1.00  0.00      B    H  
ATOM   2821  O   HOH B 934       3.491   8.503  10.917  1.00  0.00      B    O  
ATOM   2822  H1  HOH B 934       3.548   8.054   9.981  1.00  0.00      B    H  
ATOM   2823  H2  HOH B 934       4.296   8.161  11.492  1.00  0.00      B    H  
ATOM   2824  O   HOH B 935       5.658   3.361   7.410  1.00  0.00      B    O  
ATOM   2825  H1  HOH B 935       4.772   3.207   6.934  1.00  0.00      B    H  
ATOM   2826  H2  HOH B 935       6.308   2.569   7.251  1.00  0.00      B    H  
ATOM   2827  O   HOH B 936      27.004  11.216  25.877  1.00  0.00      B    O  
ATOM   2828  H1  HOH B 936      26.023  11.374  25.898  1.00  0.00      B    H  
ATOM   2829  H2  HOH B 936      27.396  11.579  25.004  1.00  0.00      B    H  
ATOM   2830  O   HOH B 937      27.124  25.828  10.838  1.00  0.00      B    O  
ATOM   2831  H1  HOH B 937      27.527  26.741  10.756  1.00  0.00      B    H  
ATOM   2832  H2  HOH B 937      26.997  25.614  11.824  1.00  0.00      B    H  
ATOM   2833  O   HOH B 938       1.124  14.554  13.393  1.00  0.00      B    O  
ATOM   2834  H1  HOH B 938       0.932  13.777  12.766  1.00  0.00      B    H  
ATOM   2835  H2  HOH B 938       1.878  15.081  12.975  1.00  0.00      B    H  
ATOM   2836  O   HOH B 939      38.900  13.781  38.206  1.00  0.00      B    O  
ATOM   2837  H1  HOH B 939      39.369  13.038  37.829  1.00  0.00      B    H  
ATOM   2838  H2  HOH B 939      38.736  14.309  37.390  1.00  0.00      B    H  
ATOM   2839  O   HOH B 940      25.842  29.433  38.828  1.00  0.00      B    O  
ATOM   2840  H1  HOH B 940      25.719  29.651  39.792  1.00  0.00      B    H  
ATOM   2841  H2  HOH B 940      24.916  29.220  38.406  1.00  0.00      B    H  
ATOM   2842  O   HOH B 941      27.581  35.418   4.427  1.00  0.00      B    O  
ATOM   2843  H1  HOH B 941      27.095  36.135   4.985  1.00  0.00      B    H  
ATOM   2844  H2  HOH B 941      28.543  35.421   4.781  1.00  0.00      B    H  
ATOM   2845  O   HOH B 942       1.823   0.459   4.309  1.00  0.00      B    O  
ATOM   2846  H1  HOH B 942       2.414  -0.360   4.456  1.00  0.00      B    H  
ATOM   2847  H2  HOH B 942       1.006   0.126   3.762  1.00  0.00      B    H  
ATOM   2848  O   HOH B 943      25.823  15.992  20.820  1.00  0.00      B    O  
ATOM   2849  H1  HOH B 943      25.420  16.484  20.040  1.00  0.00      B    H  
ATOM   2850  H2  HOH B 943      25.390  15.073  20.988  1.00  0.00      B    H  
ATOM   2851  O   HOH B 944      26.206  24.168  22.577  1.00  0.00      B    O  
ATOM   2852  H1  HOH B 944      26.508  25.126  22.386  1.00  0.00      B    H  
ATOM   2853  H2  HOH B 944      26.525  23.632  21.767  1.00  0.00      B    H  
ATOM   2854  O   HOH B 945       0.782   3.700  25.541  1.00  0.00      B    O  
ATOM   2855  H1  HOH B 945       0.332   2.867  25.909  1.00  0.00      B    H  
ATOM   2856  H2  HOH B 945       1.642   3.349  25.041  1.00  0.00      B    H  
ATOM   2857  O   HOH B 946      35.912  11.210  28.039  1.00  0.00      B    O  
ATOM   2858  H1  HOH B 946      35.277  10.452  28.025  1.00  0.00      B    H  
ATOM   2859  H2  HOH B 946      36.431  11.164  27.160  1.00  0.00      B    H  
ATOM   2860  O   HOH B 947       3.694  15.923  23.784  1.00  0.00      B    O  
ATOM   2861  H1  HOH B 947       4.088  15.770  24.749  1.00  0.00      B    H  
ATOM   2862  H2  HOH B 947       4.105  15.201  23.189  1.00  0.00      B    H  
ATOM   2863  O   HOH B 948      13.077  34.388  23.396  1.00  0.00      B    O  
ATOM   2864  H1  HOH B 948      13.993  34.183  23.732  1.00  0.00      B    H  
ATOM   2865  H2  HOH B 948      12.403  33.709  23.625  1.00  0.00      B    H  
ATOM   2866  O   HOH B 949      10.705  39.066  10.446  1.00  0.00      B    O  
ATOM   2867  H1  HOH B 949      11.642  39.184  10.208  1.00  0.00      B    H  
ATOM   2868  H2  HOH B 949      10.267  38.548   9.675  1.00  0.00      B    H  
ATOM   2869  O   HOH B 950       3.537   1.185  22.371  1.00  0.00      B    O  
ATOM   2870  H1  HOH B 950       2.925   1.408  21.591  1.00  0.00      B    H  
ATOM   2871  H2  HOH B 950       3.341   0.216  22.514  1.00  0.00      B    H  
ATOM   2872  O   HOH B 951      11.780  19.903   7.853  1.00  0.00      B    O  
ATOM   2873  H1  HOH B 951      12.063  18.956   8.108  1.00  0.00      B    H  
ATOM   2874  H2  HOH B 951      12.130  20.081   6.899  1.00  0.00      B    H  
ATOM   2875  O   HOH B 952      15.469  20.742  38.027  1.00  0.00      B    O  
ATOM   2876  H1  HOH B 952      15.604  21.165  37.153  1.00  0.00      B    H  
ATOM   2877  H2  HOH B 952      14.566  20.367  38.021  1.00  0.00      B    H  
ATOM   2878  O   HOH B 953      11.356  10.731   9.037  1.00  0.00      B    O  
ATOM   2879  H1  HOH B 953      10.805  10.056   8.500  1.00  0.00      B    H  
ATOM   2880  H2  HOH B 953      12.033  11.050   8.348  1.00  0.00      B    H  
ATOM   2881  O   HOH B 954      13.139  30.417  11.300  1.00  0.00      B    O  
ATOM   2882  H1  HOH B 954      14.125  30.071  11.274  1.00  0.00      B    H  
ATOM   2883  H2  HOH B 954      13.174  31.397  11.235  1.00  0.00      B    H  
ATOM   2884  O   HOH B 955      15.866   6.362  33.497  1.00  0.00      B    O  
ATOM   2885  H1  HOH B 955      15.504   7.267  33.891  1.00  0.00      B    H  
ATOM   2886  H2  HOH B 955      16.610   6.023  34.167  1.00  0.00      B    H  
ATOM   2887  O   HOH B 956      23.718  30.272  27.879  1.00  0.00      B    O  
ATOM   2888  H1  HOH B 956      23.652  29.636  28.610  1.00  0.00      B    H  
ATOM   2889  H2  HOH B 956      24.244  29.867  27.159  1.00  0.00      B    H  
ATOM   2890  O   HOH B 957      14.140  15.381  30.860  1.00  0.00      B    O  
ATOM   2891  H1  HOH B 957      13.295  15.972  30.761  1.00  0.00      B    H  
ATOM   2892  H2  HOH B 957      14.119  14.927  31.724  1.00  0.00      B    H  
ATOM   2893  O   HOH B 958      29.932   6.153  19.427  1.00  0.00      B    O  
ATOM   2894  H1  HOH B 958      29.546   5.729  18.566  1.00  0.00      B    H  
ATOM   2895  H2  HOH B 958      30.764   5.657  19.561  1.00  0.00      B    H  
ATOM   2896  O   HOH B 959      15.575  26.269  37.850  1.00  0.00      B    O  
ATOM   2897  H1  HOH B 959      14.556  26.028  37.816  1.00  0.00      B    H  
ATOM   2898  H2  HOH B 959      15.810  26.378  38.870  1.00  0.00      B    H  
ATOM   2899  O   HOH B 960      35.798  24.535   2.558  1.00  0.00      B    O  
ATOM   2900  H1  HOH B 960      35.551  23.698   3.028  1.00  0.00      B    H  
ATOM   2901  H2  HOH B 960      36.787  24.566   2.470  1.00  0.00      B    H  
ATOM   2902  O   HOH B 961      22.963   9.908  23.971  1.00  0.00      B    O  
ATOM   2903  H1  HOH B 961      22.622   9.394  24.806  1.00  0.00      B    H  
ATOM   2904  H2  HOH B 961      23.138   9.237  23.200  1.00  0.00      B    H  
ATOM   2905  O   HOH B 962      21.240  20.259   9.501  1.00  0.00      B    O  
ATOM   2906  H1  HOH B 962      21.597  19.694  10.261  1.00  0.00      B    H  
ATOM   2907  H2  HOH B 962      20.875  19.677   8.749  1.00  0.00      B    H  
ATOM   2908  O   HOH B 963       9.308  24.135   5.126  1.00  0.00      B    O  
ATOM   2909  H1  HOH B 963       9.788  24.964   4.736  1.00  0.00      B    H  
ATOM   2910  H2  HOH B 963       9.464  24.089   6.149  1.00  0.00      B    H  
ATOM   2911  O   HOH B 964      38.644  30.663  34.987  1.00  0.00      B    O  
ATOM   2912  H1  HOH B 964      37.815  30.803  34.451  1.00  0.00      B    H  
ATOM   2913  H2  HOH B 964      38.646  31.424  35.667  1.00  0.00      B    H  
ATOM   2914  O   HOH B 965      27.801  33.506  17.040  1.00  0.00      B    O  
ATOM   2915  H1  HOH B 965      28.809  33.446  16.832  1.00  0.00      B    H  
ATOM   2916  H2  HOH B 965      27.526  32.616  17.466  1.00  0.00      B    H  
ATOM   2917  O   HOH B 966      28.796  31.840   6.971  1.00  0.00      B    O  
ATOM   2918  H1  HOH B 966      28.190  32.639   6.870  1.00  0.00      B    H  
ATOM   2919  H2  HOH B 966      29.696  32.102   6.465  1.00  0.00      B    H  
ATOM   2920  O   HOH B 967      15.916  38.616   0.339  1.00  0.00      B    O  
ATOM   2921  H1  HOH B 967      15.117  39.200   0.023  1.00  0.00      B    H  
ATOM   2922  H2  HOH B 967      15.682  38.292   1.270  1.00  0.00      B    H  
ATOM   2923  O   HOH B 968      10.219  19.653  17.431  1.00  0.00      B    O  
ATOM   2924  H1  HOH B 968      10.905  20.366  17.571  1.00  0.00      B    H  
ATOM   2925  H2  HOH B 968      10.628  18.939  16.904  1.00  0.00      B    H  
ATOM   2926  O   HOH B 969       1.384  14.206  26.215  1.00  0.00      B    O  
ATOM   2927  H1  HOH B 969       1.420  14.460  27.174  1.00  0.00      B    H  
ATOM   2928  H2  HOH B 969       2.352  13.980  25.927  1.00  0.00      B    H  
ATOM   2929  O   HOH B 970      17.525  38.196  10.316  1.00  0.00      B    O  
ATOM   2930  H1  HOH B 970      17.034  39.102  10.295  1.00  0.00      B    H  
ATOM   2931  H2  HOH B 970      17.184  37.651  11.082  1.00  0.00      B    H  
ATOM   2932  O   HOH B 971      19.308  11.016   6.482  1.00  0.00      B    O  
ATOM   2933  H1  HOH B 971      18.510  11.055   7.118  1.00  0.00      B    H  
ATOM   2934  H2  HOH B 971      19.330  11.989   6.131  1.00  0.00      B    H  
ATOM   2935  O   HOH B 972      10.591   8.754   7.389  1.00  0.00      B    O  
ATOM   2936  H1  HOH B 972      10.026   8.473   6.641  1.00  0.00      B    H  
ATOM   2937  H2  HOH B 972      10.910   7.971   7.901  1.00  0.00      B    H  
ATOM   2938  O   HOH B 973      10.387  22.905  11.139  1.00  0.00      B    O  
ATOM   2939  H1  HOH B 973      10.041  22.135  10.567  1.00  0.00      B    H  
ATOM   2940  H2  HOH B 973      10.069  22.861  12.075  1.00  0.00      B    H  
ATOM   2941  O   HOH B 974      13.977  18.328   0.568  1.00  0.00      B    O  
ATOM   2942  H1  HOH B 974      13.375  19.120   0.546  1.00  0.00      B    H  
ATOM   2943  H2  HOH B 974      14.111  18.014  -0.381  1.00  0.00      B    H  
ATOM   2944  O   HOH B 975       9.483  25.997  35.321  1.00  0.00      B    O  
ATOM   2945  H1  HOH B 975       9.484  25.824  36.316  1.00  0.00      B    H  
ATOM   2946  H2  HOH B 975       8.610  26.632  35.163  1.00  0.00      B    H  
ATOM   2947  O   HOH B 976      16.695  32.783  26.770  1.00  0.00      B    O  
ATOM   2948  H1  HOH B 976      17.412  32.084  26.562  1.00  0.00      B    H  
ATOM   2949  H2  HOH B 976      16.280  33.087  25.855  1.00  0.00      B    H  
ATOM   2950  O   HOH B 977      16.840   1.776   7.677  1.00  0.00      B    O  
ATOM   2951  H1  HOH B 977      17.746   2.246   7.561  1.00  0.00      B    H  
ATOM   2952  H2  HOH B 977      16.351   2.287   8.407  1.00  0.00      B    H  
ATOM   2953  O   HOH B 978      15.279  15.897  24.022  1.00  0.00      B    O  
ATOM   2954  H1  HOH B 978      15.582  15.457  24.903  1.00  0.00      B    H  
ATOM   2955  H2  HOH B 978      15.425  15.224  23.304  1.00  0.00      B    H  
ATOM   2956  O   HOH B 979      30.502   3.623  26.424  1.00  0.00      B    O  
ATOM   2957  H1  HOH B 979      29.803   4.310  26.735  1.00  0.00      B    H  
ATOM   2958  H2  HOH B 979      31.222   3.655  27.119  1.00  0.00      B    H  
ATOM   2959  O   HOH B 980       2.354  30.557  32.862  1.00  0.00      B    O  
ATOM   2960  H1  HOH B 980       2.612  29.602  32.802  1.00  0.00      B    H  
ATOM   2961  H2  HOH B 980       2.868  31.052  33.587  1.00  0.00      B    H  
ATOM   2962  O   HOH B 981      11.648  26.645  27.412  1.00  0.00      B    O  
ATOM   2963  H1  HOH B 981      12.426  26.450  28.094  1.00  0.00      B    H  
ATOM   2964  H2  HOH B 981      11.366  25.745  27.064  1.00  0.00      B    H  
ATOM   2965  O   HOH B 982       2.695  17.938   5.333  1.00  0.00      B    O  
ATOM   2966  H1  HOH B 982       2.791  18.453   4.459  1.00  0.00      B    H  
ATOM   2967  H2  HOH B 982       3.641  17.461   5.405  1.00  0.00      B    H  
ATOM   2968  O   HOH B 983      36.993  15.595  38.901  1.00  0.00      B    O  
ATOM   2969  H1  HOH B 983      37.735  16.172  39.187  1.00  0.00      B    H  
ATOM   2970  H2  HOH B 983      37.310  14.657  39.221  1.00  0.00      B    H  
ATOM   2971  O   HOH B 984       2.373  35.322  19.111  1.00  0.00      B    O  
ATOM   2972  H1  HOH B 984       3.178  34.731  19.144  1.00  0.00      B    H  
ATOM   2973  H2  HOH B 984       1.541  34.753  19.293  1.00  0.00      B    H  
ATOM   2974  O   HOH B 985       9.494  30.147   4.979  1.00  0.00      B    O  
ATOM   2975  H1  HOH B 985      10.128  29.782   5.719  1.00  0.00      B    H  
ATOM   2976  H2  HOH B 985      10.101  30.532   4.188  1.00  0.00      B    H  
ATOM   2977  O   HOH B 986      12.877   3.168  25.134  1.00  0.00      B    O  
ATOM   2978  H1  HOH B 986      12.037   3.568  25.555  1.00  0.00      B    H  
ATOM   2979  H2  HOH B 986      12.644   2.193  24.870  1.00  0.00      B    H  
ATOM   2980  O   HOH B 987      10.882  19.626   3.865  1.00  0.00      B    O  
ATOM   2981  H1  HOH B 987      10.124  20.197   4.239  1.00  0.00      B    H  
ATOM   2982  H2  HOH B 987      10.521  19.114   3.068  1.00  0.00      B    H  
ATOM   2983  O   HOH B 988       0.235  13.355  18.843  1.00  0.00      B    O  
ATOM   2984  H1  HOH B 988      -0.523  13.942  19.093  1.00  0.00      B    H  
ATOM   2985  H2  HOH B 988       0.555  12.752  19.638  1.00  0.00      B    H  
ATOM   2986  O   HOH B 989      30.094  16.725  26.741  1.00  0.00      B    O  
ATOM   2987  H1  HOH B 989      30.871  17.108  26.172  1.00  0.00      B    H  
ATOM   2988  H2  HOH B 989      30.045  15.709  26.586  1.00  0.00      B    H  
ATOM   2989  O   HOH B 990       6.668   1.747  25.319  1.00  0.00      B    O  
ATOM   2990  H1  HOH B 990       6.066   0.907  25.371  1.00  0.00      B    H  
ATOM   2991  H2  HOH B 990       7.544   1.494  24.827  1.00  0.00      B    H  
ATOM   2992  O   HOH B 991      16.242  30.913  20.003  1.00  0.00      B    O  
ATOM   2993  H1  HOH B 991      17.132  30.671  20.496  1.00  0.00      B    H  
ATOM   2994  H2  HOH B 991      15.944  30.034  19.610  1.00  0.00      B    H  
ATOM   2995  O   HOH B 992      30.386   9.950  15.242  1.00  0.00      B    O  
ATOM   2996  H1  HOH B 992      30.655   9.010  15.556  1.00  0.00      B    H  
ATOM   2997  H2  HOH B 992      30.759  10.017  14.338  1.00  0.00      B    H  
ATOM   2998  O   HOH B 993      17.847  31.541  22.928  1.00  0.00      B    O  
ATOM   2999  H1  HOH B 993      17.229  30.767  23.210  1.00  0.00      B    H  
ATOM   3000  H2  HOH B 993      18.399  31.188  22.144  1.00  0.00      B    H  
ATOM   3001  O   HOH B 994      31.955  15.445  10.887  1.00  0.00      B    O  
ATOM   3002  H1  HOH B 994      31.629  14.846  10.103  1.00  0.00      B    H  
ATOM   3003  H2  HOH B 994      32.678  14.985  11.426  1.00  0.00      B    H  
ATOM   3004  O   HOH B 995      28.978   8.270   1.380  1.00  0.00      B    O  
ATOM   3005  H1  HOH B 995      29.821   8.813   1.238  1.00  0.00      B    H  
ATOM   3006  H2  HOH B 995      28.502   8.335   0.505  1.00  0.00      B    H  
ATOM   3007  O   HOH B 996       0.084  28.300  18.456  1.00  0.00      B    O  
ATOM   3008  H1  HOH B 996      -0.724  28.790  18.797  1.00  0.00      B    H  
ATOM   3009  H2  HOH B 996       0.882  28.498  19.039  1.00  0.00      B    H  
ATOM   3010  O   HOH B 997      22.197  18.451  30.795  1.00  0.00      B    O  
ATOM   3011  H1  HOH B 997      22.901  19.074  30.393  1.00  0.00      B    H  
ATOM   3012  H2  HOH B 997      22.528  18.266  31.780  1.00  0.00      B    H  
ATOM   3013  O   HOH B 998       1.072  35.252   2.480  1.00  0.00      B    O  
ATOM   3014  H1  HOH B 998       1.697  34.638   3.073  1.00  0.00      B    H  
ATOM   3015  H2  HOH B 998       1.399  35.330   1.543  1.00  0.00      B    H  
ATOM   3016  O   HOH B 999      21.936  27.349   8.198  1.00  0.00      B    O  
ATOM   3017  H1  HOH B 999      22.850  27.668   7.970  1.00  0.00      B    H  
ATOM   3018  H2  HOH B 999      21.340  27.617   7.427  1.00  0.00      B    H  
ATOM   3019  O   HOH B1000      19.421   2.900   7.178  1.00  0.00      B    O  
ATOM   3020  H1  HOH B1000      19.601   1.898   7.123  1.00  0.00      B    H  
ATOM   3021  H2  HOH B1000      20.085   3.375   6.505  1.00  0.00      B    H  
ATOM   3022  O   HOH B1001      19.130  22.687   9.355  1.00  0.00      B    O  
ATOM   3023  H1  HOH B1001      19.800  22.004   8.952  1.00  0.00      B    H  
ATOM   3024  H2  HOH B1001      18.225  22.170   9.337  1.00  0.00      B    H  
ATOM   3025  O   HOH B1002      34.641  26.371  27.723  1.00  0.00      B    O  
ATOM   3026  H1  HOH B1002      34.870  25.529  27.206  1.00  0.00      B    H  
ATOM   3027  H2  HOH B1002      35.442  26.734  28.219  1.00  0.00      B    H  
ATOM   3028  O   HOH B1003       5.170  33.516  33.081  1.00  0.00      B    O  
ATOM   3029  H1  HOH B1003       4.395  33.401  32.408  1.00  0.00      B    H  
ATOM   3030  H2  HOH B1003       5.998  33.775  32.616  1.00  0.00      B    H  
ATOM   3031  O   HOH B1004      26.346  10.882   6.497  1.00  0.00      B    O  
ATOM   3032  H1  HOH B1004      26.334  11.879   6.621  1.00  0.00      B    H  
ATOM   3033  H2  HOH B1004      27.219  10.535   6.106  1.00  0.00      B    H  
ATOM   3034  O   HOH B1005       5.556  36.480  10.968  1.00  0.00      B    O  
ATOM   3035  H1  HOH B1005       5.680  37.175  11.699  1.00  0.00      B    H  
ATOM   3036  H2  HOH B1005       4.609  36.606  10.729  1.00  0.00      B    H  
ATOM   3037  O   HOH B1006       5.193   9.098  30.252  1.00  0.00      B    O  
ATOM   3038  H1  HOH B1006       4.908   9.988  30.450  1.00  0.00      B    H  
ATOM   3039  H2  HOH B1006       5.247   8.911  29.285  1.00  0.00      B    H  
ATOM   3040  O   HOH B1007      24.719  36.125  18.812  1.00  0.00      B    O  
ATOM   3041  H1  HOH B1007      24.021  36.102  19.536  1.00  0.00      B    H  
ATOM   3042  H2  HOH B1007      25.457  35.491  19.131  1.00  0.00      B    H  
ATOM   3043  O   HOH B1008      12.047   1.903  21.599  1.00  0.00      B    O  
ATOM   3044  H1  HOH B1008      11.539   1.226  21.055  1.00  0.00      B    H  
ATOM   3045  H2  HOH B1008      11.916   2.760  21.084  1.00  0.00      B    H  
ATOM   3046  O   HOH B1009      18.481   1.738  33.101  1.00  0.00      B    O  
ATOM   3047  H1  HOH B1009      19.466   1.653  32.937  1.00  0.00      B    H  
ATOM   3048  H2  HOH B1009      18.113   0.894  32.723  1.00  0.00      B    H  
ATOM   3049  O   HOH B1010       2.745  33.960  12.901  1.00  0.00      B    O  
ATOM   3050  H1  HOH B1010       3.511  33.868  12.289  1.00  0.00      B    H  
ATOM   3051  H2  HOH B1010       3.015  34.548  13.732  1.00  0.00      B    H  
ATOM   3052  O   HOH B1011      22.377  20.364  21.718  1.00  0.00      B    O  
ATOM   3053  H1  HOH B1011      21.986  19.440  21.740  1.00  0.00      B    H  
ATOM   3054  H2  HOH B1011      22.979  20.464  22.571  1.00  0.00      B    H  
ATOM   3055  O   HOH B1012      36.834  27.803  20.334  1.00  0.00      B    O  
ATOM   3056  H1  HOH B1012      36.005  27.654  20.914  1.00  0.00      B    H  
ATOM   3057  H2  HOH B1012      37.195  28.756  20.544  1.00  0.00      B    H  
ATOM   3058  O   HOH B1013       8.934  12.318  10.343  1.00  0.00      B    O  
ATOM   3059  H1  HOH B1013       9.617  11.898   9.756  1.00  0.00      B    H  
ATOM   3060  H2  HOH B1013       8.212  11.651  10.475  1.00  0.00      B    H  
ATOM   3061  O   HOH B1014       5.831  14.138  18.893  1.00  0.00      B    O  
ATOM   3062  H1  HOH B1014       6.580  13.514  18.718  1.00  0.00      B    H  
ATOM   3063  H2  HOH B1014       4.960  13.688  18.767  1.00  0.00      B    H  
ATOM   3064  O   HOH B1015      20.966  18.159   4.562  1.00  0.00      B    O  
ATOM   3065  H1  HOH B1015      20.813  17.202   4.233  1.00  0.00      B    H  
ATOM   3066  H2  HOH B1015      20.386  18.832   4.075  1.00  0.00      B    H  
ATOM   3067  O   HOH B1016       3.535  12.365  26.182  1.00  0.00      B    O  
ATOM   3068  H1  HOH B1016       4.563  12.145  26.279  1.00  0.00      B    H  
ATOM   3069  H2  HOH B1016       3.015  11.498  26.254  1.00  0.00      B    H  
ATOM   3070  O   HOH B1017       8.808  24.075  23.081  1.00  0.00      B    O  
ATOM   3071  H1  HOH B1017       9.498  23.356  22.885  1.00  0.00      B    H  
ATOM   3072  H2  HOH B1017       9.275  24.732  23.699  1.00  0.00      B    H  
ATOM   3073  O   HOH B1018      37.338  16.082  25.718  1.00  0.00      B    O  
ATOM   3074  H1  HOH B1018      36.784  16.729  25.192  1.00  0.00      B    H  
ATOM   3075  H2  HOH B1018      38.077  15.752  25.035  1.00  0.00      B    H  
ATOM   3076  O   HOH B1019      35.752  18.778   8.710  1.00  0.00      B    O  
ATOM   3077  H1  HOH B1019      36.443  18.087   8.964  1.00  0.00      B    H  
ATOM   3078  H2  HOH B1019      34.844  18.358   8.834  1.00  0.00      B    H  
ATOM   3079  O   HOH B1020      38.438  13.785  21.993  1.00  0.00      B    O  
ATOM   3080  H1  HOH B1020      37.686  13.326  22.494  1.00  0.00      B    H  
ATOM   3081  H2  HOH B1020      37.970  14.403  21.312  1.00  0.00      B    H  
ATOM   3082  O   HOH B1021       8.529   2.538   8.598  1.00  0.00      B    O  
ATOM   3083  H1  HOH B1021       8.385   3.432   8.138  1.00  0.00      B    H  
ATOM   3084  H2  HOH B1021       8.767   1.771   7.888  1.00  0.00      B    H  
ATOM   3085  O   HOH B1022      37.110  17.506  36.032  1.00  0.00      B    O  
ATOM   3086  H1  HOH B1022      36.399  17.325  35.300  1.00  0.00      B    H  
ATOM   3087  H2  HOH B1022      36.758  17.333  36.911  1.00  0.00      B    H  
ATOM   3088  O   HOH B1023      31.211  22.265  13.410  1.00  0.00      B    O  
ATOM   3089  H1  HOH B1023      30.560  22.980  13.539  1.00  0.00      B    H  
ATOM   3090  H2  HOH B1023      31.079  21.933  12.438  1.00  0.00      B    H  
ATOM   3091  O   HOH B1024      18.544  14.990  25.058  1.00  0.00      B    O  
ATOM   3092  H1  HOH B1024      18.256  14.527  24.143  1.00  0.00      B    H  
ATOM   3093  H2  HOH B1024      19.314  14.446  25.483  1.00  0.00      B    H  
ATOM   3094  O   HOH B1025      36.705  11.469  35.751  1.00  0.00      B    O  
ATOM   3095  H1  HOH B1025      37.525  11.354  35.145  1.00  0.00      B    H  
ATOM   3096  H2  HOH B1025      36.374  10.548  36.164  1.00  0.00      B    H  
ATOM   3097  O   HOH B1026      20.407  14.750  14.766  1.00  0.00      B    O  
ATOM   3098  H1  HOH B1026      19.403  14.660  14.872  1.00  0.00      B    H  
ATOM   3099  H2  HOH B1026      20.813  13.839  14.568  1.00  0.00      B    H  
ATOM   3100  O   HOH B1027      34.843  21.751  22.571  1.00  0.00      B    O  
ATOM   3101  H1  HOH B1027      35.675  22.222  22.167  1.00  0.00      B    H  
ATOM   3102  H2  HOH B1027      34.723  21.961  23.576  1.00  0.00      B    H  
ATOM   3103  O   HOH B1028      18.484  33.168  13.275  1.00  0.00      B    O  
ATOM   3104  H1  HOH B1028      18.090  34.095  13.268  1.00  0.00      B    H  
ATOM   3105  H2  HOH B1028      19.193  33.145  12.579  1.00  0.00      B    H  
ATOM   3106  O   HOH B1029       8.843   4.890   4.907  1.00  0.00      B    O  
ATOM   3107  H1  HOH B1029       9.805   5.262   4.815  1.00  0.00      B    H  
ATOM   3108  H2  HOH B1029       8.220   5.539   4.443  1.00  0.00      B    H  
ATOM   3109  O   HOH B1030      24.739   6.837  13.102  1.00  0.00      B    O  
ATOM   3110  H1  HOH B1030      25.638   7.349  13.139  1.00  0.00      B    H  
ATOM   3111  H2  HOH B1030      24.823   5.843  13.114  1.00  0.00      B    H  
ATOM   3112  O   HOH B1031      37.183  15.979  33.548  1.00  0.00      B    O  
ATOM   3113  H1  HOH B1031      36.590  15.225  33.202  1.00  0.00      B    H  
ATOM   3114  H2  HOH B1031      37.574  16.424  32.717  1.00  0.00      B    H  
ATOM   3115  O   HOH B1032      22.451  23.372  14.989  1.00  0.00      B    O  
ATOM   3116  H1  HOH B1032      22.573  22.745  15.721  1.00  0.00      B    H  
ATOM   3117  H2  HOH B1032      21.757  23.038  14.320  1.00  0.00      B    H  
ATOM   3118  O   HOH B1033      13.038  11.840  23.023  1.00  0.00      B    O  
ATOM   3119  H1  HOH B1033      13.664  12.286  23.678  1.00  0.00      B    H  
ATOM   3120  H2  HOH B1033      12.762  10.933  23.494  1.00  0.00      B    H  
ATOM   3121  O   HOH B1034      38.196  12.489   9.733  1.00  0.00      B    O  
ATOM   3122  H1  HOH B1034      38.775  13.044   9.138  1.00  0.00      B    H  
ATOM   3123  H2  HOH B1034      38.075  11.621   9.332  1.00  0.00      B    H  
ATOM   3124  O   HOH B1035      35.667   6.628  16.392  1.00  0.00      B    O  
ATOM   3125  H1  HOH B1035      35.085   7.422  16.354  1.00  0.00      B    H  
ATOM   3126  H2  HOH B1035      35.688   6.092  15.522  1.00  0.00      B    H  
ATOM   3127  O   HOH B1036      17.710  22.980   6.004  1.00  0.00      B    O  
ATOM   3128  H1  HOH B1036      18.423  22.920   6.712  1.00  0.00      B    H  
ATOM   3129  H2  HOH B1036      16.924  23.310   6.407  1.00  0.00      B    H  
ATOM   3130  O   HOH B1037      14.359  13.813  14.494  1.00  0.00      B    O  
ATOM   3131  H1  HOH B1037      14.413  14.591  15.183  1.00  0.00      B    H  
ATOM   3132  H2  HOH B1037      15.064  13.111  14.833  1.00  0.00      B    H  
ATOM   3133  O   HOH B1038      34.059  27.305   0.365  1.00  0.00      B    O  
ATOM   3134  H1  HOH B1038      33.744  28.199   0.691  1.00  0.00      B    H  
ATOM   3135  H2  HOH B1038      35.029  27.349   0.250  1.00  0.00      B    H  
ATOM   3136  O   HOH B1039      26.989  35.755  15.555  1.00  0.00      B    O  
ATOM   3137  H1  HOH B1039      27.846  36.186  15.719  1.00  0.00      B    H  
ATOM   3138  H2  HOH B1039      27.060  34.877  16.082  1.00  0.00      B    H  
ATOM   3139  O   HOH B1040      32.195  35.700  19.090  1.00  0.00      B    O  
ATOM   3140  H1  HOH B1040      32.414  35.949  20.011  1.00  0.00      B    H  
ATOM   3141  H2  HOH B1040      31.384  36.149  18.832  1.00  0.00      B    H  
ATOM   3142  O   HOH B1041      34.107   1.858   1.691  1.00  0.00      B    O  
ATOM   3143  H1  HOH B1041      33.488   2.683   1.623  1.00  0.00      B    H  
ATOM   3144  H2  HOH B1041      34.225   1.478   0.752  1.00  0.00      B    H  
ATOM   3145  O   HOH B1042       9.915  28.660  29.033  1.00  0.00      B    O  
ATOM   3146  H1  HOH B1042      10.294  28.188  28.211  1.00  0.00      B    H  
ATOM   3147  H2  HOH B1042       9.682  28.060  29.833  1.00  0.00      B    H  
ATOM   3148  O   HOH B1043       2.669  33.533   3.950  1.00  0.00      B    O  
ATOM   3149  H1  HOH B1043       2.128  32.655   3.799  1.00  0.00      B    H  
ATOM   3150  H2  HOH B1043       3.675  33.462   3.966  1.00  0.00      B    H  
ATOM   3151  O   HOH B1044      25.723  16.597   0.295  1.00  0.00      B    O  
ATOM   3152  H1  HOH B1044      25.258  16.614   1.160  1.00  0.00      B    H  
ATOM   3153  H2  HOH B1044      26.632  16.172   0.494  1.00  0.00      B    H  
ATOM   3154  O   HOH B1045      35.810   2.099   7.834  1.00  0.00      B    O  
ATOM   3155  H1  HOH B1045      35.212   1.377   7.432  1.00  0.00      B    H  
ATOM   3156  H2  HOH B1045      36.778   1.860   7.529  1.00  0.00      B    H  
ATOM   3157  O   HOH B1046      19.887  29.576  28.334  1.00  0.00      B    O  
ATOM   3158  H1  HOH B1046      20.515  30.001  29.022  1.00  0.00      B    H  
ATOM   3159  H2  HOH B1046      20.496  28.928  27.787  1.00  0.00      B    H  
ATOM   3160  O   HOH B1047       7.603  23.860  35.272  1.00  0.00      B    O  
ATOM   3161  H1  HOH B1047       8.163  24.734  35.241  1.00  0.00      B    H  
ATOM   3162  H2  HOH B1047       6.639  24.077  34.971  1.00  0.00      B    H  
ATOM   3163  O   HOH B1048       8.315   5.785  33.888  1.00  0.00      B    O  
ATOM   3164  H1  HOH B1048       7.669   5.142  33.508  1.00  0.00      B    H  
ATOM   3165  H2  HOH B1048       8.252   6.688  33.442  1.00  0.00      B    H  
ATOM   3166  O   HOH B1049       2.164  23.710   4.156  1.00  0.00      B    O  
ATOM   3167  H1  HOH B1049       1.394  23.128   3.905  1.00  0.00      B    H  
ATOM   3168  H2  HOH B1049       2.479  23.415   5.058  1.00  0.00      B    H  
ATOM   3169  O   HOH B1050      36.124  13.602  25.529  1.00  0.00      B    O  
ATOM   3170  H1  HOH B1050      36.373  14.611  25.651  1.00  0.00      B    H  
ATOM   3171  H2  HOH B1050      37.002  13.061  25.496  1.00  0.00      B    H  
ATOM   3172  O   HOH B1051       9.888  36.143  34.805  1.00  0.00      B    O  
ATOM   3173  H1  HOH B1051       9.847  35.671  35.716  1.00  0.00      B    H  
ATOM   3174  H2  HOH B1051       9.821  35.425  34.104  1.00  0.00      B    H  
ATOM   3175  O   HOH B1052       2.570  16.832  21.285  1.00  0.00      B    O  
ATOM   3176  H1  HOH B1052       2.833  16.519  22.186  1.00  0.00      B    H  
ATOM   3177  H2  HOH B1052       3.327  16.634  20.715  1.00  0.00      B    H  
ATOM   3178  O   HOH B1053       7.076  16.362   4.145  1.00  0.00      B    O  
ATOM   3179  H1  HOH B1053       7.734  17.049   3.773  1.00  0.00      B    H  
ATOM   3180  H2  HOH B1053       7.522  15.496   4.217  1.00  0.00      B    H  
ATOM   3181  O   HOH B1054      33.300   2.388  21.069  1.00  0.00      B    O  
ATOM   3182  H1  HOH B1054      32.288   2.276  21.154  1.00  0.00      B    H  
ATOM   3183  H2  HOH B1054      33.740   1.441  21.016  1.00  0.00      B    H  
ATOM   3184  O   HOH B1055       7.728   9.827  11.193  1.00  0.00      B    O  
ATOM   3185  H1  HOH B1055       7.091   9.642  10.464  1.00  0.00      B    H  
ATOM   3186  H2  HOH B1055       7.334   9.482  12.130  1.00  0.00      B    H  
ATOM   3187  O   HOH B1056      31.712   5.643  10.715  1.00  0.00      B    O  
ATOM   3188  H1  HOH B1056      32.165   4.753  10.402  1.00  0.00      B    H  
ATOM   3189  H2  HOH B1056      30.818   5.626  10.199  1.00  0.00      B    H  
ATOM   3190  O   HOH B1057      17.825  18.915   8.207  1.00  0.00      B    O  
ATOM   3191  H1  HOH B1057      17.369  18.355   7.440  1.00  0.00      B    H  
ATOM   3192  H2  HOH B1057      18.830  18.927   7.911  1.00  0.00      B    H  
ATOM   3193  O   HOH B1058       9.255   6.339  21.849  1.00  0.00      B    O  
ATOM   3194  H1  HOH B1058       9.239   6.044  20.836  1.00  0.00      B    H  
ATOM   3195  H2  HOH B1058       8.601   7.090  21.926  1.00  0.00      B    H  
ATOM   3196  O   HOH B1059      16.602   6.163  24.153  1.00  0.00      B    O  
ATOM   3197  H1  HOH B1059      16.497   6.315  25.148  1.00  0.00      B    H  
ATOM   3198  H2  HOH B1059      16.891   5.175  23.966  1.00  0.00      B    H  
ATOM   3199  O   HOH B1060      13.389   6.233   6.711  1.00  0.00      B    O  
ATOM   3200  H1  HOH B1060      13.405   6.992   7.401  1.00  0.00      B    H  
ATOM   3201  H2  HOH B1060      14.013   5.487   7.027  1.00  0.00      B    H  
ATOM   3202  O   HOH B1061      34.344  39.406  38.443  1.00  0.00      B    O  
ATOM   3203  H1  HOH B1061      33.962  38.520  38.084  1.00  0.00      B    H  
ATOM   3204  H2  HOH B1061      35.341  39.375  38.087  1.00  0.00      B    H  
ATOM   3205  O   HOH B1062      35.816  11.252  18.895  1.00  0.00      B    O  
ATOM   3206  H1  HOH B1062      35.304  11.087  18.008  1.00  0.00      B    H  
ATOM   3207  H2  HOH B1062      36.733  10.945  18.712  1.00  0.00      B    H  
ATOM   3208  O   HOH B1063       8.217  10.985  18.697  1.00  0.00      B    O  
ATOM   3209  H1  HOH B1063       8.902  10.426  18.196  1.00  0.00      B    H  
ATOM   3210  H2  HOH B1063       8.095  10.536  19.630  1.00  0.00      B    H  
ATOM   3211  O   HOH B1064      12.013  21.613   1.905  1.00  0.00      B    O  
ATOM   3212  H1  HOH B1064      12.028  21.023   2.740  1.00  0.00      B    H  
ATOM   3213  H2  HOH B1064      11.249  22.257   1.945  1.00  0.00      B    H  
ATOM   3214  O   HOH B1065      19.746  19.364  22.648  1.00  0.00      B    O  
ATOM   3215  H1  HOH B1065      19.296  18.755  23.344  1.00  0.00      B    H  
ATOM   3216  H2  HOH B1065      20.253  18.801  22.010  1.00  0.00      B    H  
ATOM   3217  O   HOH B1066      24.487  12.427  35.825  1.00  0.00      B    O  
ATOM   3218  H1  HOH B1066      25.069  12.535  36.674  1.00  0.00      B    H  
ATOM   3219  H2  HOH B1066      23.914  11.597  35.996  1.00  0.00      B    H  
ATOM   3220  O   HOH B1067       4.072  12.240  11.623  1.00  0.00      B    O  
ATOM   3221  H1  HOH B1067       4.577  11.765  10.888  1.00  0.00      B    H  
ATOM   3222  H2  HOH B1067       4.690  12.545  12.422  1.00  0.00      B    H  
ATOM   3223  O   HOH B1068      34.755   1.964  29.448  1.00  0.00      B    O  
ATOM   3224  H1  HOH B1068      35.667   1.602  29.515  1.00  0.00      B    H  
ATOM   3225  H2  HOH B1068      34.486   1.822  28.459  1.00  0.00      B    H  
ATOM   3226  O   HOH B1069      12.210  37.546  34.526  1.00  0.00      B    O  
ATOM   3227  H1  HOH B1069      11.202  37.385  34.548  1.00  0.00      B    H  
ATOM   3228  H2  HOH B1069      12.641  36.653  34.784  1.00  0.00      B    H  
ATOM   3229  O   HOH B1070      14.116  37.037   8.986  1.00  0.00      B    O  
ATOM   3230  H1  HOH B1070      13.874  38.047   8.948  1.00  0.00      B    H  
ATOM   3231  H2  HOH B1070      13.250  36.549   9.013  1.00  0.00      B    H  
ATOM   3232  O   HOH B1071      25.941  37.098   5.971  1.00  0.00      B    O  
ATOM   3233  H1  HOH B1071      25.488  36.377   6.575  1.00  0.00      B    H  
ATOM   3234  H2  HOH B1071      25.262  37.864   6.015  1.00  0.00      B    H  
ATOM   3235  O   HOH B1072       1.917  20.045  16.685  1.00  0.00      B    O  
ATOM   3236  H1  HOH B1072       1.048  19.793  16.168  1.00  0.00      B    H  
ATOM   3237  H2  HOH B1072       1.979  19.312  17.332  1.00  0.00      B    H  
ATOM   3238  O   HOH B1073       6.484  29.276  14.256  1.00  0.00      B    O  
ATOM   3239  H1  HOH B1073       7.382  29.006  13.804  1.00  0.00      B    H  
ATOM   3240  H2  HOH B1073       6.171  28.394  14.598  1.00  0.00      B    H  
ATOM   3241  O   HOH B1074      17.012  28.232  16.802  1.00  0.00      B    O  
ATOM   3242  H1  HOH B1074      16.432  28.530  15.988  1.00  0.00      B    H  
ATOM   3243  H2  HOH B1074      17.882  27.881  16.376  1.00  0.00      B    H  
ATOM   3244  O   HOH B1075       2.890  22.615   6.702  1.00  0.00      B    O  
ATOM   3245  H1  HOH B1075       3.089  23.399   7.298  1.00  0.00      B    H  
ATOM   3246  H2  HOH B1075       3.230  21.757   7.094  1.00  0.00      B    H  
ATOM   3247  O   HOH B1076      16.368  35.306   8.895  1.00  0.00      B    O  
ATOM   3248  H1  HOH B1076      16.342  35.492   9.908  1.00  0.00      B    H  
ATOM   3249  H2  HOH B1076      15.459  35.459   8.551  1.00  0.00      B    H  
ATOM   3250  O   HOH B1077      24.239  13.598  31.358  1.00  0.00      B    O  
ATOM   3251  H1  HOH B1077      24.410  14.495  30.962  1.00  0.00      B    H  
ATOM   3252  H2  HOH B1077      24.557  13.741  32.320  1.00  0.00      B    H  
ATOM   3253  O   HOH B1078      26.690   9.356  17.927  1.00  0.00      B    O  
ATOM   3254  H1  HOH B1078      26.816   9.573  16.951  1.00  0.00      B    H  
ATOM   3255  H2  HOH B1078      25.720   9.474  18.173  1.00  0.00      B    H  
ATOM   3256  O   HOH B1079      35.289  10.450  30.989  1.00  0.00      B    O  
ATOM   3257  H1  HOH B1079      36.239  10.362  30.805  1.00  0.00      B    H  
ATOM   3258  H2  HOH B1079      35.063  11.386  31.318  1.00  0.00      B    H  
ATOM   3259  O   HOH B1080       8.742  21.077   4.862  1.00  0.00      B    O  
ATOM   3260  H1  HOH B1080       8.741  21.971   5.360  1.00  0.00      B    H  
ATOM   3261  H2  HOH B1080       8.054  20.497   5.315  1.00  0.00      B    H  
ATOM   3262  O   HOH B1081      12.919  33.366  33.173  1.00  0.00      B    O  
ATOM   3263  H1  HOH B1081      13.820  32.978  33.343  1.00  0.00      B    H  
ATOM   3264  H2  HOH B1081      12.272  32.589  33.023  1.00  0.00      B    H  
ATOM   3265  O   HOH B1082      24.471  31.967  17.931  1.00  0.00      B    O  
ATOM   3266  H1  HOH B1082      24.753  31.291  17.218  1.00  0.00      B    H  
ATOM   3267  H2  HOH B1082      23.805  32.656  17.544  1.00  0.00      B    H  
ATOM   3268  O   HOH B1083      37.091  27.257  10.046  1.00  0.00      B    O  
ATOM   3269  H1  HOH B1083      37.462  26.362  10.295  1.00  0.00      B    H  
ATOM   3270  H2  HOH B1083      36.371  26.985   9.387  1.00  0.00      B    H  
ATOM   3271  O   HOH B1084      22.295  24.517  33.368  1.00  0.00      B    O  
ATOM   3272  H1  HOH B1084      21.511  25.100  33.627  1.00  0.00      B    H  
ATOM   3273  H2  HOH B1084      22.924  24.464  34.179  1.00  0.00      B    H  
ATOM   3274  O   HOH B1085      11.477  23.990  26.271  1.00  0.00      B    O  
ATOM   3275  H1  HOH B1085      12.219  23.583  25.697  1.00  0.00      B    H  
ATOM   3276  H2  HOH B1085      11.030  23.235  26.711  1.00  0.00      B    H  
ATOM   3277  O   HOH B1086      12.852  25.193   1.031  1.00  0.00      B    O  
ATOM   3278  H1  HOH B1086      13.537  24.473   1.068  1.00  0.00      B    H  
ATOM   3279  H2  HOH B1086      13.074  25.948   1.681  1.00  0.00      B    H  
ATOM   3280  O   HOH B1087      13.264  11.851   7.557  1.00  0.00      B    O  
ATOM   3281  H1  HOH B1087      13.799  12.480   8.099  1.00  0.00      B    H  
ATOM   3282  H2  HOH B1087      13.908  11.233   7.086  1.00  0.00      B    H  
ATOM   3283  O   HOH B1088      21.631  28.062  26.945  1.00  0.00      B    O  
ATOM   3284  H1  HOH B1088      22.392  28.005  26.250  1.00  0.00      B    H  
ATOM   3285  H2  HOH B1088      21.161  27.174  27.057  1.00  0.00      B    H  
ATOM   3286  O   HOH B1089      26.123  37.776   0.611  1.00  0.00      B    O  
ATOM   3287  H1  HOH B1089      26.524  37.994  -0.262  1.00  0.00      B    H  
ATOM   3288  H2  HOH B1089      26.410  36.845   0.792  1.00  0.00      B    H  
ATOM   3289  O   HOH B1090       1.016  28.093   9.024  1.00  0.00      B    O  
ATOM   3290  H1  HOH B1090       0.252  27.638   9.538  1.00  0.00      B    H  
ATOM   3291  H2  HOH B1090       1.251  27.474   8.278  1.00  0.00      B    H  
ATOM   3292  O   HOH B1091      34.313  39.084  20.617  1.00  0.00      B    O  
ATOM   3293  H1  HOH B1091      34.186  38.630  21.546  1.00  0.00      B    H  
ATOM   3294  H2  HOH B1091      34.677  38.402  19.966  1.00  0.00      B    H  
ATOM   3295  O   HOH B1092      21.391  29.889  22.829  1.00  0.00      B    O  
ATOM   3296  H1  HOH B1092      21.050  29.415  21.993  1.00  0.00      B    H  
ATOM   3297  H2  HOH B1092      22.097  29.315  23.245  1.00  0.00      B    H  
ATOM   3298  O   HOH B1093      16.697  36.790  37.477  1.00  0.00      B    O  
ATOM   3299  H1  HOH B1093      16.395  37.420  38.219  1.00  0.00      B    H  
ATOM   3300  H2  HOH B1093      17.409  37.280  36.940  1.00  0.00      B    H  
ATOM   3301  O   HOH B1094      17.669  24.914  27.732  1.00  0.00      B    O  
ATOM   3302  H1  HOH B1094      17.096  25.810  27.788  1.00  0.00      B    H  
ATOM   3303  H2  HOH B1094      17.713  24.467  28.623  1.00  0.00      B    H  
ATOM   3304  O   HOH B1095      30.563  29.097  16.483  1.00  0.00      B    O  
ATOM   3305  H1  HOH B1095      31.121  28.276  16.559  1.00  0.00      B    H  
ATOM   3306  H2  HOH B1095      29.664  28.736  16.214  1.00  0.00      B    H  
ATOM   3307  O   HOH B1096      18.679  28.411  35.682  1.00  0.00      B    O  
ATOM   3308  H1  HOH B1096      19.106  27.461  35.698  1.00  0.00      B    H  
ATOM   3309  H2  HOH B1096      19.413  29.050  35.410  1.00  0.00      B    H  
ATOM   3310  O   HOH B1097      12.898  24.278  35.730  1.00  0.00      B    O  
ATOM   3311  H1  HOH B1097      12.404  24.740  34.917  1.00  0.00      B    H  
ATOM   3312  H2  HOH B1097      12.277  23.583  36.233  1.00  0.00      B    H  
ATOM   3313  O   HOH B1098      19.268  23.870  30.094  1.00  0.00      B    O  
ATOM   3314  H1  HOH B1098      19.393  24.584  29.401  1.00  0.00      B    H  
ATOM   3315  H2  HOH B1098      20.004  23.212  30.105  1.00  0.00      B    H  
ATOM   3316  O   HOH B1099       5.114  14.239  21.955  1.00  0.00      B    O  
ATOM   3317  H1  HOH B1099       4.830  13.720  21.076  1.00  0.00      B    H  
ATOM   3318  H2  HOH B1099       5.510  13.582  22.654  1.00  0.00      B    H  
ATOM   3319  O   HOH B1100      27.229  10.450  21.593  1.00  0.00      B    O  
ATOM   3320  H1  HOH B1100      27.975  10.095  21.011  1.00  0.00      B    H  
ATOM   3321  H2  HOH B1100      26.968   9.682  22.203  1.00  0.00      B    H  
ATOM   3322  O   HOH B1101      24.095  18.920  34.995  1.00  0.00      B    O  
ATOM   3323  H1  HOH B1101      24.827  19.561  34.651  1.00  0.00      B    H  
ATOM   3324  H2  HOH B1101      24.438  18.376  35.866  1.00  0.00      B    H  
ATOM   3325  O   HOH B1102      32.433  27.237  37.067  1.00  0.00      B    O  
ATOM   3326  H1  HOH B1102      33.037  27.123  37.843  1.00  0.00      B    H  
ATOM   3327  H2  HOH B1102      31.573  27.742  37.340  1.00  0.00      B    H  
ATOM   3328  O   HOH B1103      15.300  31.516   0.514  1.00  0.00      B    O  
ATOM   3329  H1  HOH B1103      15.917  31.165  -0.238  1.00  0.00      B    H  
ATOM   3330  H2  HOH B1103      15.879  31.861   1.256  1.00  0.00      B    H  
ATOM   3331  O   HOH B1104      16.789  32.802  18.090  1.00  0.00      B    O  
ATOM   3332  H1  HOH B1104      17.412  32.314  17.387  1.00  0.00      B    H  
ATOM   3333  H2  HOH B1104      16.650  32.138  18.846  1.00  0.00      B    H  
ATOM   3334  O   HOH B1105      24.455   2.342   9.786  1.00  0.00      B    O  
ATOM   3335  H1  HOH B1105      24.941   2.082  10.530  1.00  0.00      B    H  
ATOM   3336  H2  HOH B1105      24.778   3.215   9.377  1.00  0.00      B    H  
ATOM   3337  O   HOH B1106      21.747  20.789  36.137  1.00  0.00      B    O  
ATOM   3338  H1  HOH B1106      21.075  21.194  35.508  1.00  0.00      B    H  
ATOM   3339  H2  HOH B1106      22.186  20.034  35.584  1.00  0.00      B    H  
ATOM   3340  O   HOH B1107      24.433  12.593  12.308  1.00  0.00      B    O  
ATOM   3341  H1  HOH B1107      24.183  11.678  12.583  1.00  0.00      B    H  
ATOM   3342  H2  HOH B1107      24.379  12.715  11.315  1.00  0.00      B    H  
ATOM   3343  O   HOH B1108      28.966  35.142  33.505  1.00  0.00      B    O  
ATOM   3344  H1  HOH B1108      28.867  34.171  33.240  1.00  0.00      B    H  
ATOM   3345  H2  HOH B1108      29.653  35.156  34.284  1.00  0.00      B    H  
ATOM   3346  O   HOH B1109      16.367   9.995  36.329  1.00  0.00      B    O  
ATOM   3347  H1  HOH B1109      15.805  10.430  37.031  1.00  0.00      B    H  
ATOM   3348  H2  HOH B1109      16.849   9.222  36.841  1.00  0.00      B    H  
ATOM   3349  O   HOH B1110      34.389  14.351  12.078  1.00  0.00      B    O  
ATOM   3350  H1  HOH B1110      34.907  14.225  11.190  1.00  0.00      B    H  
ATOM   3351  H2  HOH B1110      34.924  15.028  12.622  1.00  0.00      B    H  
ATOM   3352  O   HOH B1111      30.547  38.123   2.072  1.00  0.00      B    O  
ATOM   3353  H1  HOH B1111      30.197  38.828   1.434  1.00  0.00      B    H  
ATOM   3354  H2  HOH B1111      30.313  38.488   3.006  1.00  0.00      B    H  
ATOM   3355  O   HOH B1112      28.725   4.864  17.197  1.00  0.00      B    O  
ATOM   3356  H1  HOH B1112      28.814   3.869  17.270  1.00  0.00      B    H  
ATOM   3357  H2  HOH B1112      27.718   5.097  17.145  1.00  0.00      B    H  
ATOM   3358  O   HOH B1113       4.986  14.564  10.239  1.00  0.00      B    O  
ATOM   3359  H1  HOH B1113       4.593  13.800  10.799  1.00  0.00      B    H  
ATOM   3360  H2  HOH B1113       5.875  14.220   9.838  1.00  0.00      B    H  
ATOM   3361  O   HOH B1114      36.528  10.330   8.606  1.00  0.00      B    O  
ATOM   3362  H1  HOH B1114      36.179   9.775   9.363  1.00  0.00      B    H  
ATOM   3363  H2  HOH B1114      35.806  11.080   8.468  1.00  0.00      B    H  
ATOM   3364  O   HOH B1115      14.693  38.295   3.084  1.00  0.00      B    O  
ATOM   3365  H1  HOH B1115      15.195  37.823   3.864  1.00  0.00      B    H  
ATOM   3366  H2  HOH B1115      14.463  39.202   3.459  1.00  0.00      B    H  
ATOM   3367  O   HOH B1116       8.648  19.041  19.764  1.00  0.00      B    O  
ATOM   3368  H1  HOH B1116       9.452  19.471  20.227  1.00  0.00      B    H  
ATOM   3369  H2  HOH B1116       8.642  19.585  18.844  1.00  0.00      B    H  
ATOM   3370  O   HOH B1117      38.065   0.710  34.043  1.00  0.00      B    O  
ATOM   3371  H1  HOH B1117      37.787   1.684  33.746  1.00  0.00      B    H  
ATOM   3372  H2  HOH B1117      39.059   0.685  34.322  1.00  0.00      B    H  
ATOM   3373  O   HOH B1118      31.663  31.734   8.728  1.00  0.00      B    O  
ATOM   3374  H1  HOH B1118      32.205  31.159   8.055  1.00  0.00      B    H  
ATOM   3375  H2  HOH B1118      31.079  31.218   9.351  1.00  0.00      B    H  
ATOM   3376  O   HOH B1119      26.532  25.823  31.689  1.00  0.00      B    O  
ATOM   3377  H1  HOH B1119      26.218  26.666  32.057  1.00  0.00      B    H  
ATOM   3378  H2  HOH B1119      26.257  25.073  32.317  1.00  0.00      B    H  
ATOM   3379  O   HOH B1120      36.782  23.073  21.328  1.00  0.00      B    O  
ATOM   3380  H1  HOH B1120      37.370  22.803  20.554  1.00  0.00      B    H  
ATOM   3381  H2  HOH B1120      37.277  23.722  21.924  1.00  0.00      B    H  
ATOM   3382  O   HOH B1121      34.239  24.966  21.427  1.00  0.00      B    O  
ATOM   3383  H1  HOH B1121      34.894  24.238  21.321  1.00  0.00      B    H  
ATOM   3384  H2  HOH B1121      33.553  24.716  20.736  1.00  0.00      B    H  
ATOM   3385  O   HOH B1122       1.930  38.078  31.961  1.00  0.00      B    O  
ATOM   3386  H1  HOH B1122       1.936  37.282  31.384  1.00  0.00      B    H  
ATOM   3387  H2  HOH B1122       2.288  38.866  31.531  1.00  0.00      B    H  
ATOM   3388  O   HOH B1123      33.295   3.865  24.667  1.00  0.00      B    O  
ATOM   3389  H1  HOH B1123      34.087   3.549  24.118  1.00  0.00      B    H  
ATOM   3390  H2  HOH B1123      32.518   3.745  24.027  1.00  0.00      B    H  
ATOM   3391  O   HOH B1124       5.950  17.097  11.889  1.00  0.00      B    O  
ATOM   3392  H1  HOH B1124       6.836  16.649  11.774  1.00  0.00      B    H  
ATOM   3393  H2  HOH B1124       5.856  17.477  12.820  1.00  0.00      B    H  
ATOM   3394  O   HOH B1125      38.092  34.049  12.989  1.00  0.00      B    O  
ATOM   3395  H1  HOH B1125      37.253  33.459  13.031  1.00  0.00      B    H  
ATOM   3396  H2  HOH B1125      38.934  33.433  13.042  1.00  0.00      B    H  
ATOM   3397  O   HOH B1126      17.605   1.576  21.132  1.00  0.00      B    O  
ATOM   3398  H1  HOH B1126      17.497   1.288  20.154  1.00  0.00      B    H  
ATOM   3399  H2  HOH B1126      17.211   2.494  21.198  1.00  0.00      B    H  
ATOM   3400  O   HOH B1127       0.940  21.349  34.108  1.00  0.00      B    O  
ATOM   3401  H1  HOH B1127       0.331  21.783  34.801  1.00  0.00      B    H  
ATOM   3402  H2  HOH B1127       0.474  21.554  33.231  1.00  0.00      B    H  
ATOM   3403  O   HOH B1128      23.409  27.915  24.245  1.00  0.00      B    O  
ATOM   3404  H1  HOH B1128      23.837  28.138  23.387  1.00  0.00      B    H  
ATOM   3405  H2  HOH B1128      22.796  27.086  24.149  1.00  0.00      B    H  
ATOM   3406  O   HOH B1129       0.460  10.572  23.805  1.00  0.00      B    O  
ATOM   3407  H1  HOH B1129       0.534   9.643  24.197  1.00  0.00      B    H  
ATOM   3408  H2  HOH B1129      -0.384  10.603  23.237  1.00  0.00      B    H  
ATOM   3409  O   HOH B1130       7.806  23.154  31.491  1.00  0.00      B    O  
ATOM   3410  H1  HOH B1130       7.301  22.503  30.914  1.00  0.00      B    H  
ATOM   3411  H2  HOH B1130       7.155  23.806  31.899  1.00  0.00      B    H  
ATOM   3412  O   HOH B1131      37.203  29.676  11.318  1.00  0.00      B    O  
ATOM   3413  H1  HOH B1131      37.385  29.153  12.189  1.00  0.00      B    H  
ATOM   3414  H2  HOH B1131      37.154  28.991  10.588  1.00  0.00      B    H  
ATOM   3415  O   HOH B1132      39.054   1.331  26.564  1.00  0.00      B    O  
ATOM   3416  H1  HOH B1132      39.547   0.870  25.838  1.00  0.00      B    H  
ATOM   3417  H2  HOH B1132      38.096   0.966  26.550  1.00  0.00      B    H  
ATOM   3418  O   HOH B1133      21.094  14.004  38.676  1.00  0.00      B    O  
ATOM   3419  H1  HOH B1133      20.219  14.345  38.546  1.00  0.00      B    H  
ATOM   3420  H2  HOH B1133      21.740  14.740  38.403  1.00  0.00      B    H  
ATOM   3421  O   HOH B1134       3.169  22.001  23.989  1.00  0.00      B    O  
ATOM   3422  H1  HOH B1134       3.110  21.012  24.198  1.00  0.00      B    H  
ATOM   3423  H2  HOH B1134       2.952  22.135  22.984  1.00  0.00      B    H  
ATOM   3424  O   HOH B1135      10.756  22.445  22.435  1.00  0.00      B    O  
ATOM   3425  H1  HOH B1135      10.606  21.499  22.136  1.00  0.00      B    H  
ATOM   3426  H2  HOH B1135      11.585  22.435  23.040  1.00  0.00      B    H  
ATOM   3427  O   HOH B1136      28.152  15.921  10.764  1.00  0.00      B    O  
ATOM   3428  H1  HOH B1136      27.941  15.150  11.377  1.00  0.00      B    H  
ATOM   3429  H2  HOH B1136      28.638  16.555  11.413  1.00  0.00      B    H  
ATOM   3430  O   HOH B1137      16.136  23.178  26.380  1.00  0.00      B    O  
ATOM   3431  H1  HOH B1137      16.523  22.326  26.720  1.00  0.00      B    H  
ATOM   3432  H2  HOH B1137      16.623  23.955  26.794  1.00  0.00      B    H  
ATOM   3433  O   HOH B1138      24.554  18.091  26.311  1.00  0.00      B    O  
ATOM   3434  H1  HOH B1138      24.962  17.433  25.649  1.00  0.00      B    H  
ATOM   3435  H2  HOH B1138      25.226  18.331  27.032  1.00  0.00      B    H  
ATOM   3436  O   HOH B1139      -0.166   9.018  15.176  1.00  0.00      B    O  
ATOM   3437  H1  HOH B1139       0.755   9.080  15.622  1.00  0.00      B    H  
ATOM   3438  H2  HOH B1139      -0.542   9.926  15.420  1.00  0.00      B    H  
ATOM   3439  O   HOH B1140      32.994   4.023  16.297  1.00  0.00      B    O  
ATOM   3440  H1  HOH B1140      33.895   3.651  16.021  1.00  0.00      B    H  
ATOM   3441  H2  HOH B1140      33.090   4.283  17.275  1.00  0.00      B    H  
ATOM   3442  O   HOH B1141      12.797  31.236  36.758  1.00  0.00      B    O  
ATOM   3443  H1  HOH B1141      13.266  30.653  36.120  1.00  0.00      B    H  
ATOM   3444  H2  HOH B1141      12.327  31.891  36.189  1.00  0.00      B    H  
ATOM   3445  O   HOH B1142      29.204  11.390  27.458  1.00  0.00      B    O  
ATOM   3446  H1  HOH B1142      29.892  10.793  27.018  1.00  0.00      B    H  
ATOM   3447  H2  HOH B1142      28.284  11.303  27.035  1.00  0.00      B    H  
ATOM   3448  O   HOH B1143      21.377  36.884  26.226  1.00  0.00      B    O  
ATOM   3449  H1  HOH B1143      20.677  36.169  26.252  1.00  0.00      B    H  
ATOM   3450  H2  HOH B1143      22.223  36.540  26.571  1.00  0.00      B    H  
ATOM   3451  O   HOH B1144      23.993   8.792  18.379  1.00  0.00      B    O  
ATOM   3452  H1  HOH B1144      23.106   9.286  18.500  1.00  0.00      B    H  
ATOM   3453  H2  HOH B1144      23.915   8.041  17.696  1.00  0.00      B    H  
ATOM   3454  O   HOH B1145      10.126  36.304  19.257  1.00  0.00      B    O  
ATOM   3455  H1  HOH B1145      10.762  36.254  20.098  1.00  0.00      B    H  
ATOM   3456  H2  HOH B1145       9.899  35.363  18.954  1.00  0.00      B    H  
ATOM   3457  O   HOH B1146      11.499   6.585  17.129  1.00  0.00      B    O  
ATOM   3458  H1  HOH B1146      11.290   6.370  16.176  1.00  0.00      B    H  
ATOM   3459  H2  HOH B1146      11.780   7.587  17.165  1.00  0.00      B    H  
ATOM   3460  O   HOH B1147      34.258  37.386   4.687  1.00  0.00      B    O  
ATOM   3461  H1  HOH B1147      34.085  36.520   5.106  1.00  0.00      B    H  
ATOM   3462  H2  HOH B1147      33.914  37.340   3.723  1.00  0.00      B    H  
ATOM   3463  O   HOH B1148      27.732   6.004  24.022  1.00  0.00      B    O  
ATOM   3464  H1  HOH B1148      28.669   5.747  23.669  1.00  0.00      B    H  
ATOM   3465  H2  HOH B1148      27.842   6.532  24.927  1.00  0.00      B    H  
ATOM   3466  O   HOH B1149      26.078  32.661  38.722  1.00  0.00      B    O  
ATOM   3467  H1  HOH B1149      25.110  32.786  39.090  1.00  0.00      B    H  
ATOM   3468  H2  HOH B1149      26.233  31.719  38.437  1.00  0.00      B    H  
ATOM   3469  O   HOH B1150      26.021   1.314  12.013  1.00  0.00      B    O  
ATOM   3470  H1  HOH B1150      25.574   0.416  12.185  1.00  0.00      B    H  
ATOM   3471  H2  HOH B1150      26.811   1.428  12.670  1.00  0.00      B    H  
ATOM   3472  O   HOH B1151      36.914  21.136   9.292  1.00  0.00      B    O  
ATOM   3473  H1  HOH B1151      37.757  20.878   9.738  1.00  0.00      B    H  
ATOM   3474  H2  HOH B1151      36.370  20.244   9.128  1.00  0.00      B    H  
ATOM   3475  O   HOH B1152      37.068   3.252  33.108  1.00  0.00      B    O  
ATOM   3476  H1  HOH B1152      36.267   3.294  32.457  1.00  0.00      B    H  
ATOM   3477  H2  HOH B1152      36.672   3.569  34.007  1.00  0.00      B    H  
ATOM   3478  O   HOH B1153      26.362  10.233  34.749  1.00  0.00      B    O  
ATOM   3479  H1  HOH B1153      25.750  10.911  35.108  1.00  0.00      B    H  
ATOM   3480  H2  HOH B1153      25.776   9.372  34.550  1.00  0.00      B    H  
ATOM   3481  O   HOH B1154      30.168  21.799   8.245  1.00  0.00      B    O  
ATOM   3482  H1  HOH B1154      29.628  22.469   8.739  1.00  0.00      B    H  
ATOM   3483  H2  HOH B1154      29.488  21.147   7.834  1.00  0.00      B    H  
ATOM   3484  O   HOH B1155      28.509  20.227  20.079  1.00  0.00      B    O  
ATOM   3485  H1  HOH B1155      28.351  19.596  19.302  1.00  0.00      B    H  
ATOM   3486  H2  HOH B1155      28.621  21.193  19.779  1.00  0.00      B    H  
ATOM   3487  O   HOH B1157      15.058  36.149  25.708  1.00  0.00      B    O  
ATOM   3488  H1  HOH B1157      14.075  36.128  25.479  1.00  0.00      B    H  
ATOM   3489  H2  HOH B1157      15.109  35.746  26.629  1.00  0.00      B    H  
ATOM   3490  O   HOH B1158      28.101  12.589  29.859  1.00  0.00      B    O  
ATOM   3491  H1  HOH B1158      27.659  13.491  29.970  1.00  0.00      B    H  
ATOM   3492  H2  HOH B1158      28.366  12.506  28.876  1.00  0.00      B    H  
ATOM   3493  O   HOH B1159      29.297  38.130  30.559  1.00  0.00      B    O  
ATOM   3494  H1  HOH B1159      30.065  38.716  30.218  1.00  0.00      B    H  
ATOM   3495  H2  HOH B1159      28.638  37.921  29.805  1.00  0.00      B    H  
ATOM   3496  O   HOH B1160      19.193  38.886  25.304  1.00  0.00      B    O  
ATOM   3497  H1  HOH B1160      19.191  38.800  24.271  1.00  0.00      B    H  
ATOM   3498  H2  HOH B1160      20.087  38.542  25.675  1.00  0.00      B    H  
ATOM   3499  O   HOH B1161       5.187  37.655  17.676  1.00  0.00      B    O  
ATOM   3500  H1  HOH B1161       5.476  36.784  17.210  1.00  0.00      B    H  
ATOM   3501  H2  HOH B1161       5.167  37.469  18.658  1.00  0.00      B    H  
ATOM   3502  O   HOH B1162      24.160   8.041  10.095  1.00  0.00      B    O  
ATOM   3503  H1  HOH B1162      23.185   7.897   9.796  1.00  0.00      B    H  
ATOM   3504  H2  HOH B1162      24.182   7.515  10.983  1.00  0.00      B    H  
ATOM   3505  O   HOH B1163       7.470   6.748   3.514  1.00  0.00      B    O  
ATOM   3506  H1  HOH B1163       6.685   7.374   3.723  1.00  0.00      B    H  
ATOM   3507  H2  HOH B1163       7.272   6.488   2.509  1.00  0.00      B    H  
ATOM   3508  O   HOH B1164      23.280  18.899   3.331  1.00  0.00      B    O  
ATOM   3509  H1  HOH B1164      22.522  18.567   3.939  1.00  0.00      B    H  
ATOM   3510  H2  HOH B1164      23.785  19.658   3.719  1.00  0.00      B    H  
ATOM   3511  O   HOH B1165       9.584   5.801  18.943  1.00  0.00      B    O  
ATOM   3512  H1  HOH B1165       9.044   5.216  18.322  1.00  0.00      B    H  
ATOM   3513  H2  HOH B1165      10.269   6.306  18.372  1.00  0.00      B    H  
ATOM   3514  O   HOH B1166      17.746  21.221  14.363  1.00  0.00      B    O  
ATOM   3515  H1  HOH B1166      18.433  20.830  13.691  1.00  0.00      B    H  
ATOM   3516  H2  HOH B1166      18.264  21.869  14.994  1.00  0.00      B    H  
ATOM   3517  O   HOH B1167      32.263  14.274  19.819  1.00  0.00      B    O  
ATOM   3518  H1  HOH B1167      32.268  15.250  19.584  1.00  0.00      B    H  
ATOM   3519  H2  HOH B1167      31.478  13.892  19.325  1.00  0.00      B    H  
ATOM   3520  O   HOH B1168      11.073  28.193  14.389  1.00  0.00      B    O  
ATOM   3521  H1  HOH B1168      10.366  27.503  14.110  1.00  0.00      B    H  
ATOM   3522  H2  HOH B1168      10.660  28.965  14.845  1.00  0.00      B    H  
ATOM   3523  O   HOH B1169       3.384  18.019   1.004  1.00  0.00      B    O  
ATOM   3524  H1  HOH B1169       3.851  17.343   1.620  1.00  0.00      B    H  
ATOM   3525  H2  HOH B1169       2.853  18.659   1.605  1.00  0.00      B    H  
ATOM   3526  O   HOH B1170      33.965  28.318  26.096  1.00  0.00      B    O  
ATOM   3527  H1  HOH B1170      34.009  27.430  26.643  1.00  0.00      B    H  
ATOM   3528  H2  HOH B1170      33.882  29.071  26.843  1.00  0.00      B    H  
ATOM   3529  O   HOH B1171      15.296   7.625  19.338  1.00  0.00      B    O  
ATOM   3530  H1  HOH B1171      14.647   6.922  18.968  1.00  0.00      B    H  
ATOM   3531  H2  HOH B1171      16.045   7.635  18.678  1.00  0.00      B    H  
ATOM   3532  O   HOH B1172      20.275  24.880  19.471  1.00  0.00      B    O  
ATOM   3533  H1  HOH B1172      20.102  25.781  18.982  1.00  0.00      B    H  
ATOM   3534  H2  HOH B1172      21.261  24.830  19.664  1.00  0.00      B    H  
ATOM   3535  O   HOH B1173      37.301  37.825   5.137  1.00  0.00      B    O  
ATOM   3536  H1  HOH B1173      37.118  37.522   6.118  1.00  0.00      B    H  
ATOM   3537  H2  HOH B1173      36.430  37.707   4.680  1.00  0.00      B    H  
ATOM   3538  O   HOH B1174       4.214  30.436   2.263  1.00  0.00      B    O  
ATOM   3539  H1  HOH B1174       5.091  30.731   2.643  1.00  0.00      B    H  
ATOM   3540  H2  HOH B1174       4.235  30.567   1.273  1.00  0.00      B    H  
ATOM   3541  O   HOH B1175      32.306  25.784  14.295  1.00  0.00      B    O  
ATOM   3542  H1  HOH B1175      32.974  26.097  13.554  1.00  0.00      B    H  
ATOM   3543  H2  HOH B1175      32.706  24.975  14.832  1.00  0.00      B    H  
ATOM   3544  O   HOH B1176      30.665   1.037  10.996  1.00  0.00      B    O  
ATOM   3545  H1  HOH B1176      31.592   1.218  11.213  1.00  0.00      B    H  
ATOM   3546  H2  HOH B1176      30.427   0.287  11.599  1.00  0.00      B    H  
ATOM   3547  O   HOH B1177      30.000  26.830  32.232  1.00  0.00      B    O  
ATOM   3548  H1  HOH B1177      29.682  25.991  31.776  1.00  0.00      B    H  
ATOM   3549  H2  HOH B1177      29.693  27.599  31.628  1.00  0.00      B    H  
ATOM   3550  O   HOH B1178      33.832  19.788  35.957  1.00  0.00      B    O  
ATOM   3551  H1  HOH B1178      33.577  19.039  35.264  1.00  0.00      B    H  
ATOM   3552  H2  HOH B1178      33.615  20.692  35.534  1.00  0.00      B    H  
ATOM   3553  O   HOH B1179      15.996  34.376  36.158  1.00  0.00      B    O  
ATOM   3554  H1  HOH B1179      16.802  33.779  36.241  1.00  0.00      B    H  
ATOM   3555  H2  HOH B1179      15.737  34.630  37.066  1.00  0.00      B    H  
ATOM   3556  O   HOH B1180      14.828  13.885   8.513  1.00  0.00      B    O  
ATOM   3557  H1  HOH B1180      15.202  14.332   9.289  1.00  0.00      B    H  
ATOM   3558  H2  HOH B1180      14.454  14.610   7.920  1.00  0.00      B    H  
ATOM   3559  O   HOH B1181      21.604  31.036  29.782  1.00  0.00      B    O  
ATOM   3560  H1  HOH B1181      22.436  30.549  29.440  1.00  0.00      B    H  
ATOM   3561  H2  HOH B1181      21.485  31.835  29.185  1.00  0.00      B    H  
ATOM   3562  O   HOH B1182      10.365   2.722  29.912  1.00  0.00      B    O  
ATOM   3563  H1  HOH B1182      11.269   3.171  29.992  1.00  0.00      B    H  
ATOM   3564  H2  HOH B1182      10.301   2.056  30.652  1.00  0.00      B    H  
ATOM   3565  O   HOH B1183       6.254  18.065  31.472  1.00  0.00      B    O  
ATOM   3566  H1  HOH B1183       5.630  18.583  30.900  1.00  0.00      B    H  
ATOM   3567  H2  HOH B1183       5.786  18.015  32.388  1.00  0.00      B    H  
ATOM   3568  O   HOH B1184      33.872  29.442  10.885  1.00  0.00      B    O  
ATOM   3569  H1  HOH B1184      34.787  29.921  10.764  1.00  0.00      B    H  
ATOM   3570  H2  HOH B1184      33.880  28.722  10.166  1.00  0.00      B    H  
ATOM   3571  O   HOH B1185      37.633   7.585  13.196  1.00  0.00      B    O  
ATOM   3572  H1  HOH B1185      38.271   8.236  13.617  1.00  0.00      B    H  
ATOM   3573  H2  HOH B1185      36.827   8.133  12.962  1.00  0.00      B    H  
ATOM   3574  O   HOH B1186      36.021  12.463  22.236  1.00  0.00      B    O  
ATOM   3575  H1  HOH B1186      35.260  12.399  22.928  1.00  0.00      B    H  
ATOM   3576  H2  HOH B1186      35.606  13.011  21.475  1.00  0.00      B    H  
ATOM   3577  O   HOH B1187      25.402  24.114  34.090  1.00  0.00      B    O  
ATOM   3578  H1  HOH B1187      24.793  24.641  34.691  1.00  0.00      B    H  
ATOM   3579  H2  HOH B1187      26.337  24.397  34.242  1.00  0.00      B    H  
ATOM   3580  O   HOH B1188       8.931  38.483  15.116  1.00  0.00      B    O  
ATOM   3581  H1  HOH B1188       8.381  37.650  15.030  1.00  0.00      B    H  
ATOM   3582  H2  HOH B1188       8.270  39.260  15.036  1.00  0.00      B    H  
ATOM   3583  O   HOH B1189       5.066  28.026  11.904  1.00  0.00      B    O  
ATOM   3584  H1  HOH B1189       5.700  28.761  11.590  1.00  0.00      B    H  
ATOM   3585  H2  HOH B1189       4.152  28.276  11.602  1.00  0.00      B    H  
ATOM   3586  O   HOH B1190      13.117   2.591  28.872  1.00  0.00      B    O  
ATOM   3587  H1  HOH B1190      12.589   2.651  27.996  1.00  0.00      B    H  
ATOM   3588  H2  HOH B1190      13.125   1.640  29.131  1.00  0.00      B    H  
ATOM   3589  O   HOH B1191      38.614   2.032   0.990  1.00  0.00      B    O  
ATOM   3590  H1  HOH B1191      38.105   1.181   0.743  1.00  0.00      B    H  
ATOM   3591  H2  HOH B1191      39.306   2.105   0.279  1.00  0.00      B    H  
ATOM   3592  O   HOH B1192       6.818  21.183  29.949  1.00  0.00      B    O  
ATOM   3593  H1  HOH B1192       6.091  21.818  29.598  1.00  0.00      B    H  
ATOM   3594  H2  HOH B1192       6.580  20.264  29.619  1.00  0.00      B    H  
ATOM   3595  O   HOH B1193      31.551   0.172  29.859  1.00  0.00      B    O  
ATOM   3596  H1  HOH B1193      32.214  -0.417  29.364  1.00  0.00      B    H  
ATOM   3597  H2  HOH B1193      31.964   0.703  30.600  1.00  0.00      B    H  
ATOM   3598  O   HOH B1194       2.505  16.006  35.364  1.00  0.00      B    O  
ATOM   3599  H1  HOH B1194       3.241  15.540  34.925  1.00  0.00      B    H  
ATOM   3600  H2  HOH B1194       2.820  16.142  36.326  1.00  0.00      B    H  
ATOM   3601  O   HOH B1195      16.319   0.462  16.319  1.00  0.00      B    O  
ATOM   3602  H1  HOH B1195      15.859  -0.297  16.932  1.00  0.00      B    H  
ATOM   3603  H2  HOH B1195      16.602  -0.018  15.476  1.00  0.00      B    H  
ATOM   3604  O   HOH B1196      11.638  11.077  13.550  1.00  0.00      B    O  
ATOM   3605  H1  HOH B1196      12.262  10.972  14.368  1.00  0.00      B    H  
ATOM   3606  H2  HOH B1196      12.232  11.013  12.757  1.00  0.00      B    H  
ATOM   3607  O   HOH B1197      22.775  10.621  36.461  1.00  0.00      B    O  
ATOM   3608  H1  HOH B1197      21.774  10.816  36.682  1.00  0.00      B    H  
ATOM   3609  H2  HOH B1197      23.224  10.568  37.378  1.00  0.00      B    H  
ATOM   3610  O   HOH B1198      15.972  28.300  19.335  1.00  0.00      B    O  
ATOM   3611  H1  HOH B1198      16.106  27.455  19.856  1.00  0.00      B    H  
ATOM   3612  H2  HOH B1198      16.412  28.119  18.350  1.00  0.00      B    H  
ATOM   3613  O   HOH B1199      35.258  35.213  26.431  1.00  0.00      B    O  
ATOM   3614  H1  HOH B1199      35.405  36.024  25.890  1.00  0.00      B    H  
ATOM   3615  H2  HOH B1199      36.204  34.992  26.822  1.00  0.00      B    H  
ATOM   3616  O   HOH B1200       4.480  21.513  28.466  1.00  0.00      B    O  
ATOM   3617  H1  HOH B1200       4.987  20.813  27.901  1.00  0.00      B    H  
ATOM   3618  H2  HOH B1200       3.812  21.035  29.059  1.00  0.00      B    H  
ATOM   3619  O   HOH B1201      35.876  14.879   9.718  1.00  0.00      B    O  
ATOM   3620  H1  HOH B1201      36.361  15.751   9.814  1.00  0.00      B    H  
ATOM   3621  H2  HOH B1201      36.532  14.231   9.333  1.00  0.00      B    H  
ATOM   3622  O   HOH B1202      27.037  24.375   5.453  1.00  0.00      B    O  
ATOM   3623  H1  HOH B1202      26.380  25.066   4.995  1.00  0.00      B    H  
ATOM   3624  H2  HOH B1202      27.092  23.569   4.814  1.00  0.00      B    H  
ATOM   3625  O   HOH B1203      29.548   5.596   9.234  1.00  0.00      B    O  
ATOM   3626  H1  HOH B1203      29.562   4.592   9.403  1.00  0.00      B    H  
ATOM   3627  H2  HOH B1203      28.551   5.907   9.029  1.00  0.00      B    H  
ATOM   3628  O   HOH B1204      18.183   6.782   6.614  1.00  0.00      B    O  
ATOM   3629  H1  HOH B1204      18.089   6.373   7.610  1.00  0.00      B    H  
ATOM   3630  H2  HOH B1204      17.981   6.084   5.932  1.00  0.00      B    H  
ATOM   3631  O   HOH B1205      21.098  21.291  24.721  1.00  0.00      B    O  
ATOM   3632  H1  HOH B1205      22.060  20.880  24.810  1.00  0.00      B    H  
ATOM   3633  H2  HOH B1205      20.558  20.716  24.023  1.00  0.00      B    H  
ATOM   3634  O   HOH B1206       6.020  34.855  37.619  1.00  0.00      B    O  
ATOM   3635  H1  HOH B1206       5.617  34.213  36.907  1.00  0.00      B    H  
ATOM   3636  H2  HOH B1206       6.139  35.743  37.145  1.00  0.00      B    H  
ATOM   3637  O   HOH B1207      21.499  25.958  24.025  1.00  0.00      B    O  
ATOM   3638  H1  HOH B1207      21.451  25.131  23.464  1.00  0.00      B    H  
ATOM   3639  H2  HOH B1207      20.563  26.138  24.390  1.00  0.00      B    H  
ATOM   3640  O   HOH B1208      27.256   8.377  12.988  1.00  0.00      B    O  
ATOM   3641  H1  HOH B1208      27.530   9.072  13.671  1.00  0.00      B    H  
ATOM   3642  H2  HOH B1208      28.044   7.668  13.106  1.00  0.00      B    H  
ATOM   3643  O   HOH B1209      25.581   8.728  26.983  1.00  0.00      B    O  
ATOM   3644  H1  HOH B1209      25.566   9.048  27.948  1.00  0.00      B    H  
ATOM   3645  H2  HOH B1209      26.191   9.365  26.490  1.00  0.00      B    H  
ATOM   3646  O   HOH B1210      15.471   9.220  11.339  1.00  0.00      B    O  
ATOM   3647  H1  HOH B1210      16.201   9.457  10.746  1.00  0.00      B    H  
ATOM   3648  H2  HOH B1210      15.562   8.262  11.754  1.00  0.00      B    H  
ATOM   3649  O   HOH B1211       5.116  21.933   9.801  1.00  0.00      B    O  
ATOM   3650  H1  HOH B1211       4.265  21.803  10.360  1.00  0.00      B    H  
ATOM   3651  H2  HOH B1211       5.070  21.290   9.008  1.00  0.00      B    H  
ATOM   3652  O   HOH B1212      13.779   2.724  18.406  1.00  0.00      B    O  
ATOM   3653  H1  HOH B1212      14.234   3.308  17.712  1.00  0.00      B    H  
ATOM   3654  H2  HOH B1212      13.516   1.847  17.954  1.00  0.00      B    H  
ATOM   3655  O   HOH B1213      15.781  28.896  14.365  1.00  0.00      B    O  
ATOM   3656  H1  HOH B1213      14.863  28.808  14.782  1.00  0.00      B    H  
ATOM   3657  H2  HOH B1213      15.817  28.398  13.481  1.00  0.00      B    H  
ATOM   3658  O   HOH B1214      10.241  16.357   8.212  1.00  0.00      B    O  
ATOM   3659  H1  HOH B1214      10.570  16.653   9.109  1.00  0.00      B    H  
ATOM   3660  H2  HOH B1214      10.604  15.406   8.101  1.00  0.00      B    H  
ATOM   3661  O   HOH B1215       9.492  18.016  27.580  1.00  0.00      B    O  
ATOM   3662  H1  HOH B1215       9.586  17.190  28.160  1.00  0.00      B    H  
ATOM   3663  H2  HOH B1215      10.433  18.254  27.290  1.00  0.00      B    H  
ATOM   3664  O   HOH B1216       5.159  24.451  31.288  1.00  0.00      B    O  
ATOM   3665  H1  HOH B1216       4.754  23.876  30.533  1.00  0.00      B    H  
ATOM   3666  H2  HOH B1216       4.550  25.290  31.403  1.00  0.00      B    H  
ATOM   3667  O   HOH B1217       7.986   2.069  37.651  1.00  0.00      B    O  
ATOM   3668  H1  HOH B1217       7.702   1.555  38.465  1.00  0.00      B    H  
ATOM   3669  H2  HOH B1217       8.547   1.519  37.029  1.00  0.00      B    H  
ATOM   3670  O   HOH B1218      17.198   3.103  35.063  1.00  0.00      B    O  
ATOM   3671  H1  HOH B1218      16.224   3.089  34.930  1.00  0.00      B    H  
ATOM   3672  H2  HOH B1218      17.722   2.599  34.307  1.00  0.00      B    H  
ATOM   3673  O   HOH B1219      34.886  32.207   3.612  1.00  0.00      B    O  
ATOM   3674  H1  HOH B1219      34.336  32.730   2.952  1.00  0.00      B    H  
ATOM   3675  H2  HOH B1219      35.867  32.470   3.428  1.00  0.00      B    H  
ATOM   3676  O   HOH B1220       9.392  18.612   7.113  1.00  0.00      B    O  
ATOM   3677  H1  HOH B1220       9.703  17.700   7.524  1.00  0.00      B    H  
ATOM   3678  H2  HOH B1220      10.098  19.256   7.348  1.00  0.00      B    H  
ATOM   3679  O   HOH B1221       6.872  19.315   6.465  1.00  0.00      B    O  
ATOM   3680  H1  HOH B1221       6.339  18.452   6.237  1.00  0.00      B    H  
ATOM   3681  H2  HOH B1221       7.754  19.096   7.005  1.00  0.00      B    H  
ATOM   3682  O   HOH B1222      12.116  13.160   0.613  1.00  0.00      B    O  
ATOM   3683  H1  HOH B1222      11.896  13.294   1.575  1.00  0.00      B    H  
ATOM   3684  H2  HOH B1222      12.641  12.287   0.578  1.00  0.00      B    H  
ATOM   3685  O   HOH B1223      27.999  12.043  23.586  1.00  0.00      B    O  
ATOM   3686  H1  HOH B1223      27.550  11.568  22.829  1.00  0.00      B    H  
ATOM   3687  H2  HOH B1223      28.442  12.876  23.235  1.00  0.00      B    H  
ATOM   3688  O   HOH B1224      31.965  20.855  24.644  1.00  0.00      B    O  
ATOM   3689  H1  HOH B1224      31.930  19.865  24.931  1.00  0.00      B    H  
ATOM   3690  H2  HOH B1224      32.721  21.290  25.095  1.00  0.00      B    H  
ATOM   3691  O   HOH B1225       5.977  28.668  29.100  1.00  0.00      B    O  
ATOM   3692  H1  HOH B1225       6.036  28.972  28.137  1.00  0.00      B    H  
ATOM   3693  H2  HOH B1225       6.306  27.703  29.149  1.00  0.00      B    H  
ATOM   3694  O   HOH B1226       8.641   2.007  11.536  1.00  0.00      B    O  
ATOM   3695  H1  HOH B1226       9.397   1.469  11.211  1.00  0.00      B    H  
ATOM   3696  H2  HOH B1226       8.140   2.217  10.717  1.00  0.00      B    H  
ATOM   3697  O   HOH B1227      22.000  37.487   2.898  1.00  0.00      B    O  
ATOM   3698  H1  HOH B1227      21.867  36.503   2.876  1.00  0.00      B    H  
ATOM   3699  H2  HOH B1227      21.565  37.747   3.733  1.00  0.00      B    H  
ATOM   3700  O   HOH B1228      19.201   9.123  16.910  1.00  0.00      B    O  
ATOM   3701  H1  HOH B1228      20.011   9.039  17.511  1.00  0.00      B    H  
ATOM   3702  H2  HOH B1228      19.511   8.875  15.934  1.00  0.00      B    H  
ATOM   3703  O   HOH B1229      16.226  16.412  13.680  1.00  0.00      B    O  
ATOM   3704  H1  HOH B1229      16.875  15.841  14.222  1.00  0.00      B    H  
ATOM   3705  H2  HOH B1229      16.056  15.910  12.815  1.00  0.00      B    H  
ATOM   3706  O   HOH B1230      10.942  13.809  31.188  1.00  0.00      B    O  
ATOM   3707  H1  HOH B1230      11.797  13.430  30.873  1.00  0.00      B    H  
ATOM   3708  H2  HOH B1230      11.169  14.538  31.874  1.00  0.00      B    H  
ATOM   3709  O   HOH B1231      26.541  26.041  19.266  1.00  0.00      B    O  
ATOM   3710  H1  HOH B1231      26.432  25.087  19.573  1.00  0.00      B    H  
ATOM   3711  H2  HOH B1231      26.089  26.108  18.293  1.00  0.00      B    H  
ATOM   3712  O   HOH B1232      35.802  19.931  26.121  1.00  0.00      B    O  
ATOM   3713  H1  HOH B1232      35.392  19.255  26.889  1.00  0.00      B    H  
ATOM   3714  H2  HOH B1232      36.198  19.405  25.353  1.00  0.00      B    H  
ATOM   3715  O   HOH B1233      14.653  23.182   1.155  1.00  0.00      B    O  
ATOM   3716  H1  HOH B1233      14.386  22.465   0.519  1.00  0.00      B    H  
ATOM   3717  H2  HOH B1233      14.467  22.843   2.080  1.00  0.00      B    H  
ATOM   3718  O   HOH B1234       0.697  38.938  24.443  1.00  0.00      B    O  
ATOM   3719  H1  HOH B1234       0.334  39.469  23.688  1.00  0.00      B    H  
ATOM   3720  H2  HOH B1234       1.575  38.523  24.104  1.00  0.00      B    H  
ATOM   3721  O   HOH B1235      26.090  34.067  26.776  1.00  0.00      B    O  
ATOM   3722  H1  HOH B1235      25.278  33.463  26.844  1.00  0.00      B    H  
ATOM   3723  H2  HOH B1235      26.625  33.818  25.943  1.00  0.00      B    H  
ATOM   3724  O   HOH B1236      13.713  34.303  19.241  1.00  0.00      B    O  
ATOM   3725  H1  HOH B1236      14.592  34.602  18.812  1.00  0.00      B    H  
ATOM   3726  H2  HOH B1236      14.055  33.606  19.893  1.00  0.00      B    H  
ATOM   3727  O   HOH B1237      31.346  18.244  32.117  1.00  0.00      B    O  
ATOM   3728  H1  HOH B1237      30.681  17.619  32.611  1.00  0.00      B    H  
ATOM   3729  H2  HOH B1237      30.799  19.049  31.864  1.00  0.00      B    H  
ATOM   3730  O   HOH B1238      21.433   3.957   5.290  1.00  0.00      B    O  
ATOM   3731  H1  HOH B1238      22.399   3.957   5.755  1.00  0.00      B    H  
ATOM   3732  H2  HOH B1238      21.294   4.926   4.852  1.00  0.00      B    H  
ATOM   3733  O   HOH B1239      38.552  16.481  14.535  1.00  0.00      B    O  
ATOM   3734  H1  HOH B1239      39.348  15.982  14.090  1.00  0.00      B    H  
ATOM   3735  H2  HOH B1239      38.858  16.765  15.471  1.00  0.00      B    H  
ATOM   3736  O   HOH B1240      22.821  19.729  15.040  1.00  0.00      B    O  
ATOM   3737  H1  HOH B1240      23.204  18.793  15.370  1.00  0.00      B    H  
ATOM   3738  H2  HOH B1240      22.452  20.212  15.868  1.00  0.00      B    H  
ATOM   3739  O   HOH B1241      34.720  19.918  16.144  1.00  0.00      B    O  
ATOM   3740  H1  HOH B1241      35.695  20.259  15.992  1.00  0.00      B    H  
ATOM   3741  H2  HOH B1241      34.134  20.595  15.679  1.00  0.00      B    H  
ATOM   3742  O   HOH B1242      36.869   6.609  35.127  1.00  0.00      B    O  
ATOM   3743  H1  HOH B1242      37.385   6.794  34.330  1.00  0.00      B    H  
ATOM   3744  H2  HOH B1242      35.992   6.159  34.838  1.00  0.00      B    H  
ATOM   3745  O   HOH B1243      24.568  19.824  20.176  1.00  0.00      B    O  
ATOM   3746  H1  HOH B1243      23.692  19.998  20.669  1.00  0.00      B    H  
ATOM   3747  H2  HOH B1243      25.362  20.140  20.716  1.00  0.00      B    H  
ATOM   3748  O   HOH B1244      21.143  22.315   1.664  1.00  0.00      B    O  
ATOM   3749  H1  HOH B1244      20.613  23.166   1.901  1.00  0.00      B    H  
ATOM   3750  H2  HOH B1244      22.052  22.450   2.003  1.00  0.00      B    H  
ATOM   3751  O   HOH B1245       1.554  16.934  32.237  1.00  0.00      B    O  
ATOM   3752  H1  HOH B1245       1.314  17.714  32.877  1.00  0.00      B    H  
ATOM   3753  H2  HOH B1245       2.054  17.401  31.493  1.00  0.00      B    H  
ATOM   3754  O   HOH B1246       2.273   4.221  27.886  1.00  0.00      B    O  
ATOM   3755  H1  HOH B1246       3.033   3.748  27.450  1.00  0.00      B    H  
ATOM   3756  H2  HOH B1246       1.540   4.163  27.201  1.00  0.00      B    H  
ATOM   3757  O   HOH B1247      24.196  12.361  16.741  1.00  0.00      B    O  
ATOM   3758  H1  HOH B1247      25.085  12.424  17.184  1.00  0.00      B    H  
ATOM   3759  H2  HOH B1247      24.120  13.142  16.099  1.00  0.00      B    H  
ATOM   3760  O   HOH B1248      21.309  21.743  19.713  1.00  0.00      B    O  
ATOM   3761  H1  HOH B1248      20.453  21.956  20.214  1.00  0.00      B    H  
ATOM   3762  H2  HOH B1248      21.813  21.020  20.253  1.00  0.00      B    H  
ATOM   3763  O   HOH B1249       3.599   1.064  30.001  1.00  0.00      B    O  
ATOM   3764  H1  HOH B1249       3.404   1.962  30.527  1.00  0.00      B    H  
ATOM   3765  H2  HOH B1249       4.536   0.909  30.205  1.00  0.00      B    H  
ATOM   3766  O   HOH B1250      23.591  19.946  24.286  1.00  0.00      B    O  
ATOM   3767  H1  HOH B1250      24.329  20.392  24.799  1.00  0.00      B    H  
ATOM   3768  H2  HOH B1250      23.817  19.019  24.081  1.00  0.00      B    H  
ATOM   3769  O   HOH B1251       5.583  27.947  39.135  1.00  0.00      B    O  
ATOM   3770  H1  HOH B1251       5.123  28.557  38.511  1.00  0.00      B    H  
ATOM   3771  H2  HOH B1251       6.000  27.204  38.604  1.00  0.00      B    H  
ATOM   3772  O   HOH B1252      23.555  19.144   6.905  1.00  0.00      B    O  
ATOM   3773  H1  HOH B1252      23.880  19.266   7.838  1.00  0.00      B    H  
ATOM   3774  H2  HOH B1252      23.038  19.970   6.685  1.00  0.00      B    H  
ATOM   3775  O   HOH B1253      26.701   7.339   5.845  1.00  0.00      B    O  
ATOM   3776  H1  HOH B1253      26.948   6.901   4.934  1.00  0.00      B    H  
ATOM   3777  H2  HOH B1253      27.418   8.007   6.049  1.00  0.00      B    H  
ATOM   3778  O   HOH B1254      20.504  14.681  21.996  1.00  0.00      B    O  
ATOM   3779  H1  HOH B1254      21.121  14.348  22.741  1.00  0.00      B    H  
ATOM   3780  H2  HOH B1254      19.534  14.460  22.297  1.00  0.00      B    H  
ATOM   3781  O   HOH B1255      15.463   4.668  29.252  1.00  0.00      B    O  
ATOM   3782  H1  HOH B1255      14.720   4.136  28.794  1.00  0.00      B    H  
ATOM   3783  H2  HOH B1255      15.958   5.118  28.513  1.00  0.00      B    H  
ATOM   3784  O   HOH B1256      22.918  14.993  19.894  1.00  0.00      B    O  
ATOM   3785  H1  HOH B1256      22.684  14.086  19.603  1.00  0.00      B    H  
ATOM   3786  H2  HOH B1256      22.940  14.999  20.905  1.00  0.00      B    H  
ATOM   3787  O   HOH B1257       4.346   8.143  15.972  1.00  0.00      B    O  
ATOM   3788  H1  HOH B1257       3.432   8.476  16.197  1.00  0.00      B    H  
ATOM   3789  H2  HOH B1257       4.851   8.888  15.558  1.00  0.00      B    H  
ATOM   3790  O   HOH B1258      18.741  30.201  20.845  1.00  0.00      B    O  
ATOM   3791  H1  HOH B1258      19.011  29.276  21.166  1.00  0.00      B    H  
ATOM   3792  H2  HOH B1258      19.350  30.430  19.995  1.00  0.00      B    H  
ATOM   3793  O   HOH B1259      33.670  37.090  37.528  1.00  0.00      B    O  
ATOM   3794  H1  HOH B1259      34.226  36.536  38.174  1.00  0.00      B    H  
ATOM   3795  H2  HOH B1259      34.063  37.003  36.605  1.00  0.00      B    H  
ATOM   3796  O   HOH B1260      20.114  25.920  33.742  1.00  0.00      B    O  
ATOM   3797  H1  HOH B1260      19.337  25.960  33.077  1.00  0.00      B    H  
ATOM   3798  H2  HOH B1260      19.778  25.817  34.700  1.00  0.00      B    H  
ATOM   3799  O   HOH B1261      35.973   8.449  25.168  1.00  0.00      B    O  
ATOM   3800  H1  HOH B1261      34.972   8.305  25.239  1.00  0.00      B    H  
ATOM   3801  H2  HOH B1261      36.413   8.657  26.094  1.00  0.00      B    H  
ATOM   3802  O   HOH B1262       3.572  38.770  27.633  1.00  0.00      B    O  
ATOM   3803  H1  HOH B1262       3.601  37.854  28.109  1.00  0.00      B    H  
ATOM   3804  H2  HOH B1262       3.760  39.467  28.381  1.00  0.00      B    H  
ATOM   3805  O   HOH B1263      17.898  13.879  22.674  1.00  0.00      B    O  
ATOM   3806  H1  HOH B1263      17.842  12.895  22.501  1.00  0.00      B    H  
ATOM   3807  H2  HOH B1263      17.147  14.274  22.126  1.00  0.00      B    H  
ATOM   3808  O   HOH B1264      25.977   9.762  10.900  1.00  0.00      B    O  
ATOM   3809  H1  HOH B1264      25.177   9.257  10.493  1.00  0.00      B    H  
ATOM   3810  H2  HOH B1264      26.421   9.178  11.579  1.00  0.00      B    H  
ATOM   3811  O   HOH B1265      10.933  19.931  20.968  1.00  0.00      B    O  
ATOM   3812  H1  HOH B1265      11.362  20.341  20.169  1.00  0.00      B    H  
ATOM   3813  H2  HOH B1265      11.707  19.623  21.520  1.00  0.00      B    H  
ATOM   3814  O   HOH B1266      25.661  20.728  31.462  1.00  0.00      B    O  
ATOM   3815  H1  HOH B1266      25.059  20.481  30.674  1.00  0.00      B    H  
ATOM   3816  H2  HOH B1266      26.457  21.232  31.098  1.00  0.00      B    H  
ATOM   3817  O   HOH B1267      18.293  19.408  34.801  1.00  0.00      B    O  
ATOM   3818  H1  HOH B1267      17.469  19.539  34.161  1.00  0.00      B    H  
ATOM   3819  H2  HOH B1267      18.888  20.272  34.775  1.00  0.00      B    H  
ATOM   3820  O   HOH B1268      23.470  13.950  14.792  1.00  0.00      B    O  
ATOM   3821  H1  HOH B1268      23.230  14.922  14.897  1.00  0.00      B    H  
ATOM   3822  H2  HOH B1268      23.853  13.771  13.840  1.00  0.00      B    H  
ATOM   3823  O   HOH B1269       6.383  12.882   2.046  1.00  0.00      B    O  
ATOM   3824  H1  HOH B1269       5.546  12.803   1.542  1.00  0.00      B    H  
ATOM   3825  H2  HOH B1269       6.706  11.960   2.301  1.00  0.00      B    H  
ATOM   3826  O   HOH B1270      25.195  11.393  23.298  1.00  0.00      B    O  
ATOM   3827  H1  HOH B1270      24.388  10.843  23.709  1.00  0.00      B    H  
ATOM   3828  H2  HOH B1270      25.512  10.904  22.476  1.00  0.00      B    H  
ATOM   3829  O   HOH B1271      34.697   3.358  31.812  1.00  0.00      B    O  
ATOM   3830  H1  HOH B1271      34.079   2.672  32.155  1.00  0.00      B    H  
ATOM   3831  H2  HOH B1271      34.758   3.276  30.819  1.00  0.00      B    H  
ATOM   3832  O   HOH B1272      21.732  14.386  11.716  1.00  0.00      B    O  
ATOM   3833  H1  HOH B1272      21.233  13.706  12.275  1.00  0.00      B    H  
ATOM   3834  H2  HOH B1272      22.699  14.207  11.786  1.00  0.00      B    H  
ATOM   3835  O   HOH B1273      21.542  24.263  10.734  1.00  0.00      B    O  
ATOM   3836  H1  HOH B1273      21.933  23.453  10.264  1.00  0.00      B    H  
ATOM   3837  H2  HOH B1273      22.278  24.850  11.107  1.00  0.00      B    H  
ATOM   3838  O   HOH B1274      37.237  19.747  33.966  1.00  0.00      B    O  
ATOM   3839  H1  HOH B1274      36.513  19.276  33.413  1.00  0.00      B    H  
ATOM   3840  H2  HOH B1274      37.696  20.492  33.400  1.00  0.00      B    H  
ATOM   3841  O   HOH B1275      23.181  15.312   9.395  1.00  0.00      B    O  
ATOM   3842  H1  HOH B1275      22.261  15.152   9.784  1.00  0.00      B    H  
ATOM   3843  H2  HOH B1275      23.789  14.501   9.527  1.00  0.00      B    H  
ATOM   3844  O   HOH B1276      13.785   5.741  18.392  1.00  0.00      B    O  
ATOM   3845  H1  HOH B1276      14.382   4.916  18.171  1.00  0.00      B    H  
ATOM   3846  H2  HOH B1276      12.979   5.715  17.803  1.00  0.00      B    H  
ATOM   3847  O   HOH B1277       5.899   7.525  25.588  1.00  0.00      B    O  
ATOM   3848  H1  HOH B1277       5.050   8.083  25.808  1.00  0.00      B    H  
ATOM   3849  H2  HOH B1277       5.610   6.694  25.269  1.00  0.00      B    H  
ATOM   3850  O   HOH B1278      26.332  15.996  15.370  1.00  0.00      B    O  
ATOM   3851  H1  HOH B1278      26.627  15.785  16.275  1.00  0.00      B    H  
ATOM   3852  H2  HOH B1278      26.573  15.216  14.815  1.00  0.00      B    H  
ATOM   3853  O   HOH B1279      37.497  17.020   9.877  1.00  0.00      B    O  
ATOM   3854  H1  HOH B1279      37.638  17.296  10.788  1.00  0.00      B    H  
ATOM   3855  H2  HOH B1279      38.249  17.383   9.266  1.00  0.00      B    H  
ATOM   3856  O   HOH B1280      23.519  22.002  37.794  1.00  0.00      B    O  
ATOM   3857  H1  HOH B1280      23.561  21.146  38.407  1.00  0.00      B    H  
ATOM   3858  H2  HOH B1280      22.805  21.680  37.060  1.00  0.00      B    H  
ATOM   3859  O   HOH B1281      28.205   2.589  36.131  1.00  0.00      B    O  
ATOM   3860  H1  HOH B1281      28.114   3.483  35.588  1.00  0.00      B    H  
ATOM   3861  H2  HOH B1281      27.344   2.095  36.038  1.00  0.00      B    H  
ATOM   3862  O   HOH B1282      22.307  27.723  13.070  1.00  0.00      B    O  
ATOM   3863  H1  HOH B1282      23.022  28.392  13.432  1.00  0.00      B    H  
ATOM   3864  H2  HOH B1282      22.026  27.083  13.771  1.00  0.00      B    H  
ATOM   3865  O   HOH B1283      32.007   6.407   3.274  1.00  0.00      B    O  
ATOM   3866  H1  HOH B1283      32.578   7.072   2.829  1.00  0.00      B    H  
ATOM   3867  H2  HOH B1283      32.546   5.593   3.426  1.00  0.00      B    H  
ATOM   3868  O   HOH B1284      32.883  29.657  23.566  1.00  0.00      B    O  
ATOM   3869  H1  HOH B1284      32.731  28.812  24.073  1.00  0.00      B    H  
ATOM   3870  H2  HOH B1284      33.282  29.446  22.639  1.00  0.00      B    H  
ATOM   3871  O   HOH B1285      29.307  27.625  22.991  1.00  0.00      B    O  
ATOM   3872  H1  HOH B1285      30.065  27.398  23.655  1.00  0.00      B    H  
ATOM   3873  H2  HOH B1285      28.506  27.013  23.143  1.00  0.00      B    H  
ATOM   3874  O   HOH B1286      23.281   1.459  30.153  1.00  0.00      B    O  
ATOM   3875  H1  HOH B1286      23.098   0.701  29.458  1.00  0.00      B    H  
ATOM   3876  H2  HOH B1286      24.063   1.868  29.846  1.00  0.00      B    H  
ATOM   3877  O   HOH B1287      37.800   4.431  38.643  1.00  0.00      B    O  
ATOM   3878  H1  HOH B1287      38.213   3.801  39.284  1.00  0.00      B    H  
ATOM   3879  H2  HOH B1287      37.023   4.754  39.131  1.00  0.00      B    H  
ATOM   3880  O   HOH B1288      25.191  35.262   7.745  1.00  0.00      B    O  
ATOM   3881  H1  HOH B1288      25.488  34.584   7.088  1.00  0.00      B    H  
ATOM   3882  H2  HOH B1288      25.765  35.136   8.559  1.00  0.00      B    H  
ATOM   3883  O   HOH B1289      10.115   7.708  24.969  1.00  0.00      B    O  
ATOM   3884  H1  HOH B1289      10.611   8.082  24.153  1.00  0.00      B    H  
ATOM   3885  H2  HOH B1289       9.770   6.766  24.717  1.00  0.00      B    H  
ATOM   3886  O   HOH B1290      27.924  34.994  19.524  1.00  0.00      B    O  
ATOM   3887  H1  HOH B1290      28.294  34.837  18.604  1.00  0.00      B    H  
ATOM   3888  H2  HOH B1290      27.078  34.475  19.670  1.00  0.00      B    H  
ATOM   3889  O   HOH B1291      30.950  36.363  31.702  1.00  0.00      B    O  
ATOM   3890  H1  HOH B1291      30.269  36.037  32.412  1.00  0.00      B    H  
ATOM   3891  H2  HOH B1291      30.455  37.076  31.177  1.00  0.00      B    H  
ATOM   3892  O   HOH B1292      33.450   9.780  10.693  1.00  0.00      B    O  
ATOM   3893  H1  HOH B1292      33.551   9.422   9.769  1.00  0.00      B    H  
ATOM   3894  H2  HOH B1292      34.343  10.013  11.005  1.00  0.00      B    H  
ATOM   3895  O   HOH B1293       2.855  26.480  30.993  1.00  0.00      B    O  
ATOM   3896  H1  HOH B1293       3.027  25.905  30.172  1.00  0.00      B    H  
ATOM   3897  H2  HOH B1293       1.958  26.237  31.408  1.00  0.00      B    H  
ATOM   3898  O   HOH B1294       2.728  25.631  22.690  1.00  0.00      B    O  
ATOM   3899  H1  HOH B1294       2.015  26.368  22.567  1.00  0.00      B    H  
ATOM   3900  H2  HOH B1294       2.454  25.066  23.512  1.00  0.00      B    H  
ATOM   3901  O   HOH B1295      16.400  19.205  26.882  1.00  0.00      B    O  
ATOM   3902  H1  HOH B1295      17.004  20.036  26.949  1.00  0.00      B    H  
ATOM   3903  H2  HOH B1295      16.752  18.625  26.067  1.00  0.00      B    H  
ATOM   3904  O   HOH B1296      37.918   1.069   6.448  1.00  0.00      B    O  
ATOM   3905  H1  HOH B1296      38.123   1.766   5.747  1.00  0.00      B    H  
ATOM   3906  H2  HOH B1296      37.563   0.241   5.934  1.00  0.00      B    H  
ATOM   3907  O   HOH B1297      21.183  30.386  35.121  1.00  0.00      B    O  
ATOM   3908  H1  HOH B1297      20.433  30.932  34.717  1.00  0.00      B    H  
ATOM   3909  H2  HOH B1297      21.742  30.989  35.758  1.00  0.00      B    H  
ATOM   3910  O   HOH B1298       8.330   9.593   0.149  1.00  0.00      B    O  
ATOM   3911  H1  HOH B1298       9.181   9.238   0.564  1.00  0.00      B    H  
ATOM   3912  H2  HOH B1298       7.697   9.971   0.857  1.00  0.00      B    H  
ATOM   3913  O   HOH B1299      14.962   1.898  31.315  1.00  0.00      B    O  
ATOM   3914  H1  HOH B1299      14.478   2.743  31.223  1.00  0.00      B    H  
ATOM   3915  H2  HOH B1299      15.386   1.728  30.454  1.00  0.00      B    H  
ATOM   3916  O   HOH B1300      12.845  32.543   2.135  1.00  0.00      B    O  
ATOM   3917  H1  HOH B1300      12.808  33.083   1.312  1.00  0.00      B    H  
ATOM   3918  H2  HOH B1300      13.271  31.670   1.887  1.00  0.00      B    H  
ATOM   3919  O   HOH B1301       4.592  15.610  26.326  1.00  0.00      B    O  
ATOM   3920  H1  HOH B1301       5.444  16.202  26.515  1.00  0.00      B    H  
ATOM   3921  H2  HOH B1301       4.743  14.623  26.674  1.00  0.00      B    H  
ATOM   3922  O   HOH B1302       9.580  15.563  28.842  1.00  0.00      B    O  
ATOM   3923  H1  HOH B1302       9.226  14.672  29.230  1.00  0.00      B    H  
ATOM   3924  H2  HOH B1302      10.236  15.298  28.117  1.00  0.00      B    H  
ATOM   3925  O   HOH B1303      34.896  27.446  22.244  1.00  0.00      B    O  
ATOM   3926  H1  HOH B1303      34.628  26.586  21.747  1.00  0.00      B    H  
ATOM   3927  H2  HOH B1303      35.459  27.155  23.069  1.00  0.00      B    H  
ATOM   3928  O   HOH B1304      12.616  11.385  30.252  1.00  0.00      B    O  
ATOM   3929  H1  HOH B1304      13.427  11.579  29.683  1.00  0.00      B    H  
ATOM   3930  H2  HOH B1304      11.837  11.618  29.687  1.00  0.00      B    H  
ATOM   3931  O   HOH B1305      23.868  10.855   2.614  1.00  0.00      B    O  
ATOM   3932  H1  HOH B1305      22.851  10.639   2.532  1.00  0.00      B    H  
ATOM   3933  H2  HOH B1305      24.016  11.897   2.834  1.00  0.00      B    H  
ATOM   3934  O   HOH B1306      37.892  32.353   9.445  1.00  0.00      B    O  
ATOM   3935  H1  HOH B1306      37.195  32.133  10.137  1.00  0.00      B    H  
ATOM   3936  H2  HOH B1306      37.413  32.577   8.625  1.00  0.00      B    H  
ATOM   3937  O   HOH B1307      35.922  10.222  11.614  1.00  0.00      B    O  
ATOM   3938  H1  HOH B1307      35.624   9.571  12.361  1.00  0.00      B    H  
ATOM   3939  H2  HOH B1307      36.414  10.993  12.062  1.00  0.00      B    H  
ATOM   3940  O   HOH B1308      -0.231  12.255  25.770  1.00  0.00      B    O  
ATOM   3941  H1  HOH B1308       0.098  11.641  24.995  1.00  0.00      B    H  
ATOM   3942  H2  HOH B1308       0.295  13.122  25.814  1.00  0.00      B    H  
ATOM   3943  O   HOH B1309      38.241  11.419  16.703  1.00  0.00      B    O  
ATOM   3944  H1  HOH B1309      38.418  10.788  17.477  1.00  0.00      B    H  
ATOM   3945  H2  HOH B1309      38.625  12.289  17.027  1.00  0.00      B    H  
ATOM   3946  O   HOH B1310      17.281   2.194  12.604  1.00  0.00      B    O  
ATOM   3947  H1  HOH B1310      16.727   2.301  11.769  1.00  0.00      B    H  
ATOM   3948  H2  HOH B1310      18.222   1.797  12.338  1.00  0.00      B    H  
ATOM   3949  O   HOH B1311      18.194  18.038  12.569  1.00  0.00      B    O  
ATOM   3950  H1  HOH B1311      17.433  17.647  13.147  1.00  0.00      B    H  
ATOM   3951  H2  HOH B1311      18.773  17.248  12.206  1.00  0.00      B    H  
ATOM   3952  O   HOH B1312       0.930  20.630   7.228  1.00  0.00      B    O  
ATOM   3953  H1  HOH B1312       1.662  20.773   6.530  1.00  0.00      B    H  
ATOM   3954  H2  HOH B1312       1.248  20.949   8.129  1.00  0.00      B    H  
ATOM   3955  O   HOH B1313      24.913  24.758  15.317  1.00  0.00      B    O  
ATOM   3956  H1  HOH B1313      23.974  24.423  15.044  1.00  0.00      B    H  
ATOM   3957  H2  HOH B1313      25.644  24.110  15.092  1.00  0.00      B    H  
ATOM   3958  O   HOH B1314       4.705   6.614  31.807  1.00  0.00      B    O  
ATOM   3959  H1  HOH B1314       4.439   7.455  31.288  1.00  0.00      B    H  
ATOM   3960  H2  HOH B1314       4.341   6.766  32.753  1.00  0.00      B    H  
ATOM   3961  O   HOH B1315      31.361  23.528  25.094  1.00  0.00      B    O  
ATOM   3962  H1  HOH B1315      31.252  22.664  24.522  1.00  0.00      B    H  
ATOM   3963  H2  HOH B1315      31.833  24.134  24.478  1.00  0.00      B    H  
ATOM   3964  O   HOH B1316       2.553  11.755  33.156  1.00  0.00      B    O  
ATOM   3965  H1  HOH B1316       3.369  11.382  33.739  1.00  0.00      B    H  
ATOM   3966  H2  HOH B1316       2.577  12.757  33.280  1.00  0.00      B    H  
ATOM   3967  O   HOH B1317      25.639  37.744  11.567  1.00  0.00      B    O  
ATOM   3968  H1  HOH B1317      26.570  37.939  11.247  1.00  0.00      B    H  
ATOM   3969  H2  HOH B1317      25.718  37.007  12.222  1.00  0.00      B    H  
ATOM   3970  O   HOH B1318      37.135  27.170   4.237  1.00  0.00      B    O  
ATOM   3971  H1  HOH B1318      37.137  26.280   3.685  1.00  0.00      B    H  
ATOM   3972  H2  HOH B1318      37.979  27.677   4.004  1.00  0.00      B    H  
ATOM   3973  O   HOH B1319      29.869  13.189  19.236  1.00  0.00      B    O  
ATOM   3974  H1  HOH B1319      29.357  14.068  19.073  1.00  0.00      B    H  
ATOM   3975  H2  HOH B1319      29.742  12.877  20.175  1.00  0.00      B    H  
ATOM   3976  O   HOH B1320      38.676   1.149  22.578  1.00  0.00      B    O  
ATOM   3977  H1  HOH B1320      38.801   2.157  22.249  1.00  0.00      B    H  
ATOM   3978  H2  HOH B1320      38.402   0.640  21.749  1.00  0.00      B    H  
ATOM   3979  O   HOH B1321      -0.129  33.823   5.607  1.00  0.00      B    O  
ATOM   3980  H1  HOH B1321       0.725  33.513   5.150  1.00  0.00      B    H  
ATOM   3981  H2  HOH B1321       0.071  34.713   5.996  1.00  0.00      B    H  
ATOM   3982  O   HOH B1322       7.625  24.286  16.990  1.00  0.00      B    O  
ATOM   3983  H1  HOH B1322       6.667  24.199  16.552  1.00  0.00      B    H  
ATOM   3984  H2  HOH B1322       7.816  23.369  17.403  1.00  0.00      B    H  
ATOM   3985  O   HOH B1323      15.438  19.594   4.026  1.00  0.00      B    O  
ATOM   3986  H1  HOH B1323      16.313  19.815   4.548  1.00  0.00      B    H  
ATOM   3987  H2  HOH B1323      15.728  19.294   3.103  1.00  0.00      B    H  
ATOM   3988  O   HOH B1324      23.994  31.364   5.532  1.00  0.00      B    O  
ATOM   3989  H1  HOH B1324      23.614  32.171   5.049  1.00  0.00      B    H  
ATOM   3990  H2  HOH B1324      23.509  30.508   5.323  1.00  0.00      B    H  
ATOM   3991  O   HOH B1325       3.196   7.959  23.586  1.00  0.00      B    O  
ATOM   3992  H1  HOH B1325       3.405   6.948  23.740  1.00  0.00      B    H  
ATOM   3993  H2  HOH B1325       2.498   8.181  24.201  1.00  0.00      B    H  
ATOM   3994  O   HOH B1326      15.073  20.942  14.161  1.00  0.00      B    O  
ATOM   3995  H1  HOH B1326      16.047  20.859  14.252  1.00  0.00      B    H  
ATOM   3996  H2  HOH B1326      14.642  20.045  14.459  1.00  0.00      B    H  
ATOM   3997  O   HOH B1327       9.079  12.003  32.185  1.00  0.00      B    O  
ATOM   3998  H1  HOH B1327       9.050  11.840  33.168  1.00  0.00      B    H  
ATOM   3999  H2  HOH B1327       9.816  12.626  31.819  1.00  0.00      B    H  
ATOM   4000  O   HOH B1328       0.947  27.777  22.254  1.00  0.00      B    O  
ATOM   4001  H1  HOH B1328       0.128  28.267  22.619  1.00  0.00      B    H  
ATOM   4002  H2  HOH B1328       1.019  27.952  21.272  1.00  0.00      B    H  
ATOM   4003  O   HOH B1329      38.321   7.354  17.188  1.00  0.00      B    O  
ATOM   4004  H1  HOH B1329      37.408   6.976  17.061  1.00  0.00      B    H  
ATOM   4005  H2  HOH B1329      38.558   7.736  16.252  1.00  0.00      B    H  
ATOM   4006  O   HOH B1330      31.324  37.773  21.037  1.00  0.00      B    O  
ATOM   4007  H1  HOH B1330      30.320  37.635  21.151  1.00  0.00      B    H  
ATOM   4008  H2  HOH B1330      31.803  37.431  21.885  1.00  0.00      B    H  
ATOM   4009  O   HOH B1331      30.333  35.888   5.028  1.00  0.00      B    O  
ATOM   4010  H1  HOH B1331      30.313  36.626   4.364  1.00  0.00      B    H  
ATOM   4011  H2  HOH B1331      30.906  36.260   5.765  1.00  0.00      B    H  
ATOM   4012  O   HOH B1332      18.075  13.543  38.471  1.00  0.00      B    O  
ATOM   4013  H1  HOH B1332      18.179  12.668  38.997  1.00  0.00      B    H  
ATOM   4014  H2  HOH B1332      17.158  13.908  38.584  1.00  0.00      B    H  
ATOM   4015  O   HOH B1333      28.583   5.116  27.702  1.00  0.00      B    O  
ATOM   4016  H1  HOH B1333      28.926   6.064  27.679  1.00  0.00      B    H  
ATOM   4017  H2  HOH B1333      28.123   5.098  28.553  1.00  0.00      B    H  
ATOM   4018  O   HOH B1334       4.662  26.175  25.756  1.00  0.00      B    O  
ATOM   4019  H1  HOH B1334       4.894  25.330  25.170  1.00  0.00      B    H  
ATOM   4020  H2  HOH B1334       5.414  26.317  26.362  1.00  0.00      B    H  
ATOM   4021  O   HOH B1335       7.288  10.429   2.826  1.00  0.00      B    O  
ATOM   4022  H1  HOH B1335       7.942  10.568   3.643  1.00  0.00      B    H  
ATOM   4023  H2  HOH B1335       6.594   9.741   2.979  1.00  0.00      B    H  
ATOM   4024  O   HOH B1336       5.643  35.602  15.958  1.00  0.00      B    O  
ATOM   4025  H1  HOH B1336       6.391  35.745  15.308  1.00  0.00      B    H  
ATOM   4026  H2  HOH B1336       5.745  34.666  16.271  1.00  0.00      B    H  
ATOM   4027  O   HOH B1337      28.127  14.157   8.604  1.00  0.00      B    O  
ATOM   4028  H1  HOH B1337      28.025  14.961   9.234  1.00  0.00      B    H  
ATOM   4029  H2  HOH B1337      28.302  13.288   9.219  1.00  0.00      B    H  
ATOM   4030  O   HOH B1338      29.041  18.208  28.620  1.00  0.00      B    O  
ATOM   4031  H1  HOH B1338      29.438  19.158  28.556  1.00  0.00      B    H  
ATOM   4032  H2  HOH B1338      29.328  17.667  27.720  1.00  0.00      B    H  
ATOM   4033  O   HOH B1339      37.515  19.313  30.395  1.00  0.00      B    O  
ATOM   4034  H1  HOH B1339      38.009  18.542  30.014  1.00  0.00      B    H  
ATOM   4035  H2  HOH B1339      36.850  18.899  31.025  1.00  0.00      B    H  
ATOM   4036  O   HOH B1340      10.545  23.968   1.701  1.00  0.00      B    O  
ATOM   4037  H1  HOH B1340      11.443  24.329   1.416  1.00  0.00      B    H  
ATOM   4038  H2  HOH B1340      10.139  24.576   2.445  1.00  0.00      B    H  
ATOM   4039  O   HOH B1341      14.459   2.562  34.595  1.00  0.00      B    O  
ATOM   4040  H1  HOH B1341      14.308   2.474  33.621  1.00  0.00      B    H  
ATOM   4041  H2  HOH B1341      14.108   3.444  34.921  1.00  0.00      B    H  
ATOM   4042  O   HOH B1342      26.453  20.656  21.874  1.00  0.00      B    O  
ATOM   4043  H1  HOH B1342      26.657  21.117  22.785  1.00  0.00      B    H  
ATOM   4044  H2  HOH B1342      27.241  20.724  21.312  1.00  0.00      B    H  
ATOM   4045  O   HOH B1343       5.649  13.514  13.458  1.00  0.00      B    O  
ATOM   4046  H1  HOH B1343       6.114  14.461  13.469  1.00  0.00      B    H  
ATOM   4047  H2  HOH B1343       6.136  12.884  14.070  1.00  0.00      B    H  
ATOM   4048  O   HOH B1344      30.624   5.330  15.407  1.00  0.00      B    O  
ATOM   4049  H1  HOH B1344      29.921   5.074  16.086  1.00  0.00      B    H  
ATOM   4050  H2  HOH B1344      31.544   4.983  15.732  1.00  0.00      B    H  
ATOM   4051  O   HOH B1345      13.070   4.097   4.616  1.00  0.00      B    O  
ATOM   4052  H1  HOH B1345      13.022   4.995   5.123  1.00  0.00      B    H  
ATOM   4053  H2  HOH B1345      12.153   3.936   4.201  1.00  0.00      B    H  
ATOM   4054  O   HOH B1346      17.797  36.943  28.776  1.00  0.00      B    O  
ATOM   4055  H1  HOH B1346      17.053  37.377  28.270  1.00  0.00      B    H  
ATOM   4056  H2  HOH B1346      17.364  36.422  29.491  1.00  0.00      B    H  
ATOM   4057  O   HOH B1347      37.312  24.070   9.821  1.00  0.00      B    O  
ATOM   4058  H1  HOH B1347      38.035  24.214   9.083  1.00  0.00      B    H  
ATOM   4059  H2  HOH B1347      37.131  23.069   9.741  1.00  0.00      B    H  
ATOM   4060  O   HOH B1348      35.045  24.041  14.596  1.00  0.00      B    O  
ATOM   4061  H1  HOH B1348      36.082  23.998  14.511  1.00  0.00      B    H  
ATOM   4062  H2  HOH B1348      34.597  24.068  13.736  1.00  0.00      B    H  
ATOM   4063  O   HOH B1349      19.660   6.463  30.018  1.00  0.00      B    O  
ATOM   4064  H1  HOH B1349      19.212   5.876  29.256  1.00  0.00      B    H  
ATOM   4065  H2  HOH B1349      18.903   6.601  30.760  1.00  0.00      B    H  
ATOM   4066  O   HOH B1350      27.820   1.098  20.118  1.00  0.00      B    O  
ATOM   4067  H1  HOH B1350      27.010   1.107  19.508  1.00  0.00      B    H  
ATOM   4068  H2  HOH B1350      27.767   1.897  20.702  1.00  0.00      B    H  
ATOM   4069  O   HOH B1351      36.813  21.454  18.018  1.00  0.00      B    O  
ATOM   4070  H1  HOH B1351      35.943  21.942  18.097  1.00  0.00      B    H  
ATOM   4071  H2  HOH B1351      37.484  22.039  18.533  1.00  0.00      B    H  
ATOM   4072  O   HOH B1352      18.060  12.364  27.833  1.00  0.00      B    O  
ATOM   4073  H1  HOH B1352      18.232  13.342  28.060  1.00  0.00      B    H  
ATOM   4074  H2  HOH B1352      17.931  11.773  28.696  1.00  0.00      B    H  
ATOM   4075  O   HOH B1353      13.110  33.143   7.687  1.00  0.00      B    O  
ATOM   4076  H1  HOH B1353      13.981  33.058   8.237  1.00  0.00      B    H  
ATOM   4077  H2  HOH B1353      13.377  32.801   6.775  1.00  0.00      B    H  
ATOM   4078  O   HOH B1354      35.722  33.053  38.041  1.00  0.00      B    O  
ATOM   4079  H1  HOH B1354      36.482  33.489  37.442  1.00  0.00      B    H  
ATOM   4080  H2  HOH B1354      35.497  32.204  37.592  1.00  0.00      B    H  
ATOM   4081  O   HOH B1355      32.938   4.688   7.378  1.00  0.00      B    O  
ATOM   4082  H1  HOH B1355      32.776   4.281   8.347  1.00  0.00      B    H  
ATOM   4083  H2  HOH B1355      32.383   5.440   7.231  1.00  0.00      B    H  
ATOM   4084  O   HOH B1356      23.089   0.962   5.627  1.00  0.00      B    O  
ATOM   4085  H1  HOH B1356      22.481   0.245   5.365  1.00  0.00      B    H  
ATOM   4086  H2  HOH B1356      22.954   0.996   6.645  1.00  0.00      B    H  
ATOM   4087  O   HOH B1357      23.013   6.360  17.244  1.00  0.00      B    O  
ATOM   4088  H1  HOH B1357      22.440   6.428  16.410  1.00  0.00      B    H  
ATOM   4089  H2  HOH B1357      22.440   6.269  18.032  1.00  0.00      B    H  
ATOM   4090  O   HOH B1358      14.747   3.758  20.813  1.00  0.00      B    O  
ATOM   4091  H1  HOH B1358      14.272   3.327  20.023  1.00  0.00      B    H  
ATOM   4092  H2  HOH B1358      14.058   4.111  21.491  1.00  0.00      B    H  
ATOM   4093  O   HOH B1359      27.444   1.757   8.407  1.00  0.00      B    O  
ATOM   4094  H1  HOH B1359      26.814   1.121   8.827  1.00  0.00      B    H  
ATOM   4095  H2  HOH B1359      28.066   2.096   9.118  1.00  0.00      B    H  
ATOM   4096  O   HOH B1360      21.958   4.405  31.612  1.00  0.00      B    O  
ATOM   4097  H1  HOH B1360      21.712   3.429  31.331  1.00  0.00      B    H  
ATOM   4098  H2  HOH B1360      21.309   5.016  31.176  1.00  0.00      B    H  
ATOM   4099  O   HOH B1361      25.672  21.668   9.633  1.00  0.00      B    O  
ATOM   4100  H1  HOH B1361      26.373  21.549  10.356  1.00  0.00      B    H  
ATOM   4101  H2  HOH B1361      26.151  22.191   8.819  1.00  0.00      B    H  
ATOM   4102  O   HOH B1362      16.713  21.105   9.257  1.00  0.00      B    O  
ATOM   4103  H1  HOH B1362      15.838  21.170   8.820  1.00  0.00      B    H  
ATOM   4104  H2  HOH B1362      17.152  20.309   8.887  1.00  0.00      B    H  
ATOM   4105  O   HOH B1363      28.480  30.075  24.183  1.00  0.00      B    O  
ATOM   4106  H1  HOH B1363      28.850  29.124  23.968  1.00  0.00      B    H  
ATOM   4107  H2  HOH B1363      28.893  30.777  23.476  1.00  0.00      B    H  
ATOM   4108  O   HOH B1364      10.236  28.010  24.174  1.00  0.00      B    O  
ATOM   4109  H1  HOH B1364      11.034  28.618  24.264  1.00  0.00      B    H  
ATOM   4110  H2  HOH B1364      10.511  27.023  24.295  1.00  0.00      B    H  
ATOM   4111  O   HOH B1365      10.450   5.941  29.225  1.00  0.00      B    O  
ATOM   4112  H1  HOH B1365      10.786   6.842  28.977  1.00  0.00      B    H  
ATOM   4113  H2  HOH B1365      11.001   5.618  30.023  1.00  0.00      B    H  
ATOM   4114  O   HOH B1366      15.335  30.183   3.820  1.00  0.00      B    O  
ATOM   4115  H1  HOH B1366      14.916  29.892   4.671  1.00  0.00      B    H  
ATOM   4116  H2  HOH B1366      14.567  30.165   3.153  1.00  0.00      B    H  
ATOM   4117  O   HOH B1367       1.755   0.757  34.415  1.00  0.00      B    O  
ATOM   4118  H1  HOH B1367       1.655   0.264  33.554  1.00  0.00      B    H  
ATOM   4119  H2  HOH B1367       2.760   0.813  34.661  1.00  0.00      B    H  
ATOM   4120  O   HOH B1368      15.833  17.876  30.935  1.00  0.00      B    O  
ATOM   4121  H1  HOH B1368      16.811  17.911  30.986  1.00  0.00      B    H  
ATOM   4122  H2  HOH B1368      15.657  16.922  30.886  1.00  0.00      B    H  
ATOM   4123  O   HOH B1369      13.245  21.392  32.704  1.00  0.00      B    O  
ATOM   4124  H1  HOH B1369      13.107  21.767  31.748  1.00  0.00      B    H  
ATOM   4125  H2  HOH B1369      12.391  21.418  33.154  1.00  0.00      B    H  
ATOM   4126  O   HOH B1370       5.967  14.786  28.918  1.00  0.00      B    O  
ATOM   4127  H1  HOH B1370       6.392  15.247  28.120  1.00  0.00      B    H  
ATOM   4128  H2  HOH B1370       6.703  14.361  29.457  1.00  0.00      B    H  
ATOM   4129  O   HOH B1371      29.692  19.221  15.812  1.00  0.00      B    O  
ATOM   4130  H1  HOH B1371      30.351  19.910  16.158  1.00  0.00      B    H  
ATOM   4131  H2  HOH B1371      30.231  18.529  15.251  1.00  0.00      B    H  
ATOM   4132  O   HOH B1372      10.465   3.702  26.012  1.00  0.00      B    O  
ATOM   4133  H1  HOH B1372       9.689   3.600  26.651  1.00  0.00      B    H  
ATOM   4134  H2  HOH B1372      10.114   4.306  25.284  1.00  0.00      B    H  
ATOM   4135  O   HOH B1373      20.280   8.904  25.816  1.00  0.00      B    O  
ATOM   4136  H1  HOH B1373      20.487   8.320  26.647  1.00  0.00      B    H  
ATOM   4137  H2  HOH B1373      19.711   8.364  25.176  1.00  0.00      B    H  
ATOM   4138  O   HOH B1374      25.653   2.120  33.243  1.00  0.00      B    O  
ATOM   4139  H1  HOH B1374      25.623   1.324  32.591  1.00  0.00      B    H  
ATOM   4140  H2  HOH B1374      24.804   2.682  33.103  1.00  0.00      B    H  
ATOM   4141  O   HOH B1375      18.998  15.184  36.544  1.00  0.00      B    O  
ATOM   4142  H1  HOH B1375      18.598  14.453  37.183  1.00  0.00      B    H  
ATOM   4143  H2  HOH B1375      18.451  16.011  36.832  1.00  0.00      B    H  
ATOM   4144  O   HOH B1376       0.834  26.779  12.258  1.00  0.00      B    O  
ATOM   4145  H1  HOH B1376       1.605  26.265  11.940  1.00  0.00      B    H  
ATOM   4146  H2  HOH B1376       0.073  26.209  12.499  1.00  0.00      B    H  
ATOM   4147  O   HOH B1377       0.935  19.129  26.333  1.00  0.00      B    O  
ATOM   4148  H1  HOH B1377       0.699  18.990  25.374  1.00  0.00      B    H  
ATOM   4149  H2  HOH B1377       0.497  18.361  26.898  1.00  0.00      B    H  
ATOM   4150  O   HOH B1378       3.416   7.916  33.750  1.00  0.00      B    O  
ATOM   4151  H1  HOH B1378       2.736   8.347  33.065  1.00  0.00      B    H  
ATOM   4152  H2  HOH B1378       3.888   8.659  34.335  1.00  0.00      B    H  
ATOM   4153  O   HOH B1379      24.135   4.421  23.738  1.00  0.00      B    O  
ATOM   4154  H1  HOH B1379      24.482   5.297  24.189  1.00  0.00      B    H  
ATOM   4155  H2  HOH B1379      23.386   4.108  24.351  1.00  0.00      B    H  
ATOM   4156  O   HOH B1380      30.424  30.618   0.985  1.00  0.00      B    O  
ATOM   4157  H1  HOH B1380      30.008  30.351   1.884  1.00  0.00      B    H  
ATOM   4158  H2  HOH B1380      30.247  31.622   0.874  1.00  0.00      B    H  
ATOM   4159  O   HOH B1381      26.827  32.413  35.267  1.00  0.00      B    O  
ATOM   4160  H1  HOH B1381      27.363  32.343  34.430  1.00  0.00      B    H  
ATOM   4161  H2  HOH B1381      27.312  32.996  35.941  1.00  0.00      B    H  
ATOM   4162  O   HOH B1382       3.542   0.431   1.499  1.00  0.00      B    O  
ATOM   4163  H1  HOH B1382       3.186   0.788   2.404  1.00  0.00      B    H  
ATOM   4164  H2  HOH B1382       3.563  -0.574   1.543  1.00  0.00      B    H  
ATOM   4165  O   HOH B1383       2.010  12.795  21.219  1.00  0.00      B    O  
ATOM   4166  H1  HOH B1383       2.681  12.731  21.937  1.00  0.00      B    H  
ATOM   4167  H2  HOH B1383       1.171  13.163  21.691  1.00  0.00      B    H  
ATOM   4168  O   HOH B1384       8.209   9.460  31.538  1.00  0.00      B    O  
ATOM   4169  H1  HOH B1384       8.575  10.353  31.890  1.00  0.00      B    H  
ATOM   4170  H2  HOH B1384       7.736   9.008  32.315  1.00  0.00      B    H  
ATOM   4171  O   HOH B1385      19.634   8.241  20.088  1.00  0.00      B    O  
ATOM   4172  H1  HOH B1385      18.784   7.861  20.467  1.00  0.00      B    H  
ATOM   4173  H2  HOH B1385      20.292   7.513  19.848  1.00  0.00      B    H  
ATOM   4174  O   HOH B1386      12.268  24.786   9.412  1.00  0.00      B    O  
ATOM   4175  H1  HOH B1386      12.664  24.212  10.152  1.00  0.00      B    H  
ATOM   4176  H2  HOH B1386      12.857  25.588   9.363  1.00  0.00      B    H  
ATOM   4177  O   HOH B1387      39.409   5.775  36.049  1.00  0.00      B    O  
ATOM   4178  H1  HOH B1387      39.418   5.133  36.828  1.00  0.00      B    H  
ATOM   4179  H2  HOH B1387      38.451   6.072  35.923  1.00  0.00      B    H  
ATOM   4180  O   HOH B1388       4.448   5.385  17.958  1.00  0.00      B    O  
ATOM   4181  H1  HOH B1388       5.210   4.957  18.486  1.00  0.00      B    H  
ATOM   4182  H2  HOH B1388       4.014   6.007  18.565  1.00  0.00      B    H  
ATOM   4183  O   HOH B1389      22.853   8.347  14.923  1.00  0.00      B    O  
ATOM   4184  H1  HOH B1389      23.688   7.858  14.670  1.00  0.00      B    H  
ATOM   4185  H2  HOH B1389      22.164   7.615  14.959  1.00  0.00      B    H  
ATOM   4186  O   HOH B1390      26.515  16.749   3.625  1.00  0.00      B    O  
ATOM   4187  H1  HOH B1390      27.248  16.600   2.909  1.00  0.00      B    H  
ATOM   4188  H2  HOH B1390      26.709  17.680   4.084  1.00  0.00      B    H  
ATOM   4189  O   HOH B1391      37.734  30.573  20.412  1.00  0.00      B    O  
ATOM   4190  H1  HOH B1391      38.549  30.911  19.867  1.00  0.00      B    H  
ATOM   4191  H2  HOH B1391      37.584  31.226  21.160  1.00  0.00      B    H  
ATOM   4192  O   HOH B1392       5.860   4.559  15.678  1.00  0.00      B    O  
ATOM   4193  H1  HOH B1392       5.326   5.103  16.373  1.00  0.00      B    H  
ATOM   4194  H2  HOH B1392       5.309   3.724  15.445  1.00  0.00      B    H  
ATOM   4195  O   HOH B1393      16.271  14.428  26.328  1.00  0.00      B    O  
ATOM   4196  H1  HOH B1393      16.401  13.633  26.894  1.00  0.00      B    H  
ATOM   4197  H2  HOH B1393      17.163  14.806  26.109  1.00  0.00      B    H  
ATOM   4198  O   HOH B1394      18.152  25.460   4.586  1.00  0.00      B    O  
ATOM   4199  H1  HOH B1394      18.137  24.596   5.065  1.00  0.00      B    H  
ATOM   4200  H2  HOH B1394      17.224  25.866   4.656  1.00  0.00      B    H  
ATOM   4201  O   HOH B1395      17.506  12.362   2.290  1.00  0.00      B    O  
ATOM   4202  H1  HOH B1395      16.768  11.787   2.763  1.00  0.00      B    H  
ATOM   4203  H2  HOH B1395      17.894  11.854   1.505  1.00  0.00      B    H  
ATOM   4204  O   HOH B1396      19.671   8.456  14.419  1.00  0.00      B    O  
ATOM   4205  H1  HOH B1396      18.938   7.934  13.941  1.00  0.00      B    H  
ATOM   4206  H2  HOH B1396      20.479   8.457  13.863  1.00  0.00      B    H  
ATOM   4207  O   HOH B1397      20.187  11.955  17.887  1.00  0.00      B    O  
ATOM   4208  H1  HOH B1397      19.913  12.766  18.401  1.00  0.00      B    H  
ATOM   4209  H2  HOH B1397      20.792  12.230  17.136  1.00  0.00      B    H  
ATOM   4210  O   HOH B1398      10.195  19.502  24.585  1.00  0.00      B    O  
ATOM   4211  H1  HOH B1398       9.391  18.936  24.310  1.00  0.00      B    H  
ATOM   4212  H2  HOH B1398      10.887  19.252  23.905  1.00  0.00      B    H  
ATOM   4213  O   HOH B1399      22.090  29.840  16.246  1.00  0.00      B    O  
ATOM   4214  H1  HOH B1399      22.777  30.378  15.800  1.00  0.00      B    H  
ATOM   4215  H2  HOH B1399      21.200  30.113  15.778  1.00  0.00      B    H  
ATOM   4216  O   HOH B1400       8.254   1.570  21.546  1.00  0.00      B    O  
ATOM   4217  H1  HOH B1400       8.744   1.647  20.662  1.00  0.00      B    H  
ATOM   4218  H2  HOH B1400       8.952   1.623  22.243  1.00  0.00      B    H  
ATOM   4219  O   HOH B1401      29.309   9.628   6.239  1.00  0.00      B    O  
ATOM   4220  H1  HOH B1401      29.843  10.379   5.845  1.00  0.00      B    H  
ATOM   4221  H2  HOH B1401      29.643   8.662   5.968  1.00  0.00      B    H  
ATOM   4222  O   HOH B1402      19.936  19.979   2.780  1.00  0.00      B    O  
ATOM   4223  H1  HOH B1402      19.964  19.219   2.116  1.00  0.00      B    H  
ATOM   4224  H2  HOH B1402      20.563  20.692   2.486  1.00  0.00      B    H  
ATOM   4225  O   HOH B1403      12.342  31.535  22.465  1.00  0.00      B    O  
ATOM   4226  H1  HOH B1403      12.828  31.122  23.256  1.00  0.00      B    H  
ATOM   4227  H2  HOH B1403      13.058  32.167  22.005  1.00  0.00      B    H  
ATOM   4228  O   HOH B1404      33.585  38.232  32.083  1.00  0.00      B    O  
ATOM   4229  H1  HOH B1404      34.552  38.079  31.984  1.00  0.00      B    H  
ATOM   4230  H2  HOH B1404      33.114  37.387  32.165  1.00  0.00      B    H  
ATOM   4231  O   HOH B1405       0.028  28.334  30.222  1.00  0.00      B    O  
ATOM   4232  H1  HOH B1405       0.731  28.953  29.766  1.00  0.00      B    H  
ATOM   4233  H2  HOH B1405      -0.248  28.800  31.129  1.00  0.00      B    H  
ATOM   4234  O   HOH B1406      18.238  24.566  13.927  1.00  0.00      B    O  
ATOM   4235  H1  HOH B1406      18.917  23.821  14.030  1.00  0.00      B    H  
ATOM   4236  H2  HOH B1406      18.183  24.729  12.916  1.00  0.00      B    H  
ATOM   4237  O   HOH B1407      26.963   8.551  38.598  1.00  0.00      B    O  
ATOM   4238  H1  HOH B1407      26.244   8.454  39.303  1.00  0.00      B    H  
ATOM   4239  H2  HOH B1407      26.948   7.664  38.036  1.00  0.00      B    H  
ATOM   4240  O   HOH B1408       2.101  28.809  19.958  1.00  0.00      B    O  
ATOM   4241  H1  HOH B1408       2.877  28.532  19.384  1.00  0.00      B    H  
ATOM   4242  H2  HOH B1408       2.399  29.581  20.621  1.00  0.00      B    H  
ATOM   4243  O   HOH B1409      20.452  35.193  32.483  1.00  0.00      B    O  
ATOM   4244  H1  HOH B1409      21.188  34.500  32.587  1.00  0.00      B    H  
ATOM   4245  H2  HOH B1409      20.538  35.789  31.673  1.00  0.00      B    H  
ATOM   4246  O   HOH B1410       8.060  20.245  22.627  1.00  0.00      B    O  
ATOM   4247  H1  HOH B1410       7.436  20.120  23.433  1.00  0.00      B    H  
ATOM   4248  H2  HOH B1410       8.611  19.430  22.567  1.00  0.00      B    H  
ATOM   4249  O   HOH B1411      15.848  36.233  33.250  1.00  0.00      B    O  
ATOM   4250  H1  HOH B1411      15.888  35.210  33.204  1.00  0.00      B    H  
ATOM   4251  H2  HOH B1411      16.668  36.512  33.838  1.00  0.00      B    H  
ATOM   4252  O   HOH B1412      23.903  30.552  20.359  1.00  0.00      B    O  
ATOM   4253  H1  HOH B1412      24.017  30.849  19.428  1.00  0.00      B    H  
ATOM   4254  H2  HOH B1412      23.310  31.218  20.825  1.00  0.00      B    H  
ATOM   4255  O   HOH B1413      33.320  30.852  28.619  1.00  0.00      B    O  
ATOM   4256  H1  HOH B1413      32.917  30.677  29.533  1.00  0.00      B    H  
ATOM   4257  H2  HOH B1413      34.352  30.724  28.615  1.00  0.00      B    H  
ATOM   4258  O   HOH B1414      18.630  23.313  32.881  1.00  0.00      B    O  
ATOM   4259  H1  HOH B1414      19.090  23.566  31.994  1.00  0.00      B    H  
ATOM   4260  H2  HOH B1414      17.748  22.833  32.555  1.00  0.00      B    H  
ATOM   4261  O   HOH B1415       0.343  38.865  12.775  1.00  0.00      B    O  
ATOM   4262  H1  HOH B1415      -0.078  38.903  13.699  1.00  0.00      B    H  
ATOM   4263  H2  HOH B1415      -0.126  39.544  12.260  1.00  0.00      B    H  
ATOM   4264  O   HOH B1416      25.279  32.057  22.352  1.00  0.00      B    O  
ATOM   4265  H1  HOH B1416      25.417  31.323  21.678  1.00  0.00      B    H  
ATOM   4266  H2  HOH B1416      25.321  31.555  23.245  1.00  0.00      B    H  
ATOM   4267  O   HOH B1417      29.542   5.146  22.052  1.00  0.00      B    O  
ATOM   4268  H1  HOH B1417      30.091   5.435  21.266  1.00  0.00      B    H  
ATOM   4269  H2  HOH B1417      28.757   4.702  21.678  1.00  0.00      B    H  
ATOM   4270  O   HOH B1418      23.724  10.442   5.528  1.00  0.00      B    O  
ATOM   4271  H1  HOH B1418      24.664  10.122   5.664  1.00  0.00      B    H  
ATOM   4272  H2  HOH B1418      23.489  10.307   4.547  1.00  0.00      B    H  
ATOM   4273  O   HOH B1419      33.252   8.969  31.722  1.00  0.00      B    O  
ATOM   4274  H1  HOH B1419      33.979   9.568  31.385  1.00  0.00      B    H  
ATOM   4275  H2  HOH B1419      33.705   8.044  31.934  1.00  0.00      B    H  
ATOM   4276  O   HOH B1420      20.059   1.379   4.217  1.00  0.00      B    O  
ATOM   4277  H1  HOH B1420      20.587   0.568   4.417  1.00  0.00      B    H  
ATOM   4278  H2  HOH B1420      20.632   2.166   4.478  1.00  0.00      B    H  
ATOM   4279  O   HOH B1421      19.456  27.700   4.170  1.00  0.00      B    O  
ATOM   4280  H1  HOH B1421      19.166  26.795   4.488  1.00  0.00      B    H  
ATOM   4281  H2  HOH B1421      20.225  27.536   3.590  1.00  0.00      B    H  
ATOM   4282  O   HOH B1422      19.674   1.278  11.799  1.00  0.00      B    O  
ATOM   4283  H1  HOH B1422      20.442   1.977  11.963  1.00  0.00      B    H  
ATOM   4284  H2  HOH B1422      19.980   0.490  11.235  1.00  0.00      B    H  
ATOM   4285  O   HOH B1423      10.756  38.709   3.561  1.00  0.00      B    O  
ATOM   4286  H1  HOH B1423       9.842  38.724   3.218  1.00  0.00      B    H  
ATOM   4287  H2  HOH B1423      11.336  38.190   2.907  1.00  0.00      B    H  
ATOM   4288  O   HOH B1424       8.749  22.957  20.174  1.00  0.00      B    O  
ATOM   4289  H1  HOH B1424       8.736  22.481  19.256  1.00  0.00      B    H  
ATOM   4290  H2  HOH B1424       9.154  22.373  20.836  1.00  0.00      B    H  
ATOM   4291  O   HOH B1425      32.332  10.068  13.158  1.00  0.00      B    O  
ATOM   4292  H1  HOH B1425      32.164  11.084  13.174  1.00  0.00      B    H  
ATOM   4293  H2  HOH B1425      32.512   9.884  12.149  1.00  0.00      B    H  
ATOM   4294  O   HOH B1426      13.119  19.930   5.466  1.00  0.00      B    O  
ATOM   4295  H1  HOH B1426      14.046  19.561   5.244  1.00  0.00      B    H  
ATOM   4296  H2  HOH B1426      12.436  19.688   4.734  1.00  0.00      B    H  
ATOM   4297  O   HOH B1427      13.386  37.288  38.025  1.00  0.00      B    O  
ATOM   4298  H1  HOH B1427      13.618  37.920  37.253  1.00  0.00      B    H  
ATOM   4299  H2  HOH B1427      13.938  36.456  37.893  1.00  0.00      B    H  
ATOM   4300  O   HOH B1428      21.808  26.056  15.216  1.00  0.00      B    O  
ATOM   4301  H1  HOH B1428      21.641  25.062  15.244  1.00  0.00      B    H  
ATOM   4302  H2  HOH B1428      22.492  26.324  15.920  1.00  0.00      B    H  
ATOM   4303  O   HOH B1429      30.127  27.515  26.956  1.00  0.00      B    O  
ATOM   4304  H1  HOH B1429      30.465  28.455  27.263  1.00  0.00      B    H  
ATOM   4305  H2  HOH B1429      30.602  27.218  26.095  1.00  0.00      B    H  
ATOM   4306  O   HOH B1430      14.447  32.662  21.136  1.00  0.00      B    O  
ATOM   4307  H1  HOH B1430      14.990  31.918  20.633  1.00  0.00      B    H  
ATOM   4308  H2  HOH B1430      15.167  33.267  21.567  1.00  0.00      B    H  
ATOM   4309  O   HOH B1431      11.504   4.357  20.247  1.00  0.00      B    O  
ATOM   4310  H1  HOH B1431      10.748   4.900  19.889  1.00  0.00      B    H  
ATOM   4311  H2  HOH B1431      12.269   4.462  19.604  1.00  0.00      B    H  
ATOM   4312  O   HOH B1432      22.283  25.035  37.631  1.00  0.00      B    O  
ATOM   4313  H1  HOH B1432      22.367  24.020  37.584  1.00  0.00      B    H  
ATOM   4314  H2  HOH B1432      22.818  25.418  38.413  1.00  0.00      B    H  
ATOM   4315  O   HOH B1433      22.205   5.289  38.051  1.00  0.00      B    O  
ATOM   4316  H1  HOH B1433      21.430   4.907  38.575  1.00  0.00      B    H  
ATOM   4317  H2  HOH B1433      22.351   6.278  38.301  1.00  0.00      B    H  
ATOM   4318  O   HOH B1434      29.562  17.680  23.900  1.00  0.00      B    O  
ATOM   4319  H1  HOH B1434      29.737  16.713  24.200  1.00  0.00      B    H  
ATOM   4320  H2  HOH B1434      28.652  17.825  23.406  1.00  0.00      B    H  
ATOM   4321  O   HOH B1435      37.168   8.397  27.552  1.00  0.00      B    O  
ATOM   4322  H1  HOH B1435      37.680   7.593  27.248  1.00  0.00      B    H  
ATOM   4323  H2  HOH B1435      36.512   8.258  28.282  1.00  0.00      B    H  
ATOM   4324  O   HOH B1436      37.667  36.843   7.712  1.00  0.00      B    O  
ATOM   4325  H1  HOH B1436      38.592  37.178   7.588  1.00  0.00      B    H  
ATOM   4326  H2  HOH B1436      37.208  37.334   8.517  1.00  0.00      B    H  
ATOM   4327  O   HOH B1437      17.499  15.382  32.346  1.00  0.00      B    O  
ATOM   4328  H1  HOH B1437      18.116  16.208  32.400  1.00  0.00      B    H  
ATOM   4329  H2  HOH B1437      17.842  14.777  33.088  1.00  0.00      B    H  
ATOM   4330  O   HOH B1438       3.041  37.198   3.979  1.00  0.00      B    O  
ATOM   4331  H1  HOH B1438       2.137  36.738   4.091  1.00  0.00      B    H  
ATOM   4332  H2  HOH B1438       3.350  36.997   3.044  1.00  0.00      B    H  
ATOM   4333  O   HOH B1439      26.866  30.994  14.158  1.00  0.00      B    O  
ATOM   4334  H1  HOH B1439      27.671  31.344  14.604  1.00  0.00      B    H  
ATOM   4335  H2  HOH B1439      26.492  31.677  13.573  1.00  0.00      B    H  
ATOM   4336  O   HOH B1440       3.671  18.165   8.519  1.00  0.00      B    O  
ATOM   4337  H1  HOH B1440       3.183  17.869   7.708  1.00  0.00      B    H  
ATOM   4338  H2  HOH B1440       4.401  17.422   8.641  1.00  0.00      B    H  
ATOM   4339  O   HOH B1441       4.038  27.483   2.439  1.00  0.00      B    O  
ATOM   4340  H1  HOH B1441       4.886  27.068   2.063  1.00  0.00      B    H  
ATOM   4341  H2  HOH B1441       4.080  28.424   2.172  1.00  0.00      B    H  
ATOM   4342  O   HOH B1442      34.764  17.513  27.339  1.00  0.00      B    O  
ATOM   4343  H1  HOH B1442      35.372  16.787  27.722  1.00  0.00      B    H  
ATOM   4344  H2  HOH B1442      33.954  17.567  27.998  1.00  0.00      B    H  
ATOM   4345  O   HOH B1443      15.041  17.508  37.294  1.00  0.00      B    O  
ATOM   4346  H1  HOH B1443      14.466  17.882  36.562  1.00  0.00      B    H  
ATOM   4347  H2  HOH B1443      16.001  17.606  37.041  1.00  0.00      B    H  
ATOM   4348  O   HOH B1444       0.571   1.791  29.317  1.00  0.00      B    O  
ATOM   4349  H1  HOH B1444       1.531   1.707  29.619  1.00  0.00      B    H  
ATOM   4350  H2  HOH B1444       0.546   1.501  28.304  1.00  0.00      B    H  
ATOM   4351  O   HOH B1445       6.583  21.618  39.294  1.00  0.00      B    O  
ATOM   4352  H1  HOH B1445       7.196  20.869  38.940  1.00  0.00      B    H  
ATOM   4353  H2  HOH B1445       6.290  22.167  38.504  1.00  0.00      B    H  
ATOM   4354  O   HOH B1446      37.444  14.301   6.787  1.00  0.00      B    O  
ATOM   4355  H1  HOH B1446      37.356  15.296   6.855  1.00  0.00      B    H  
ATOM   4356  H2  HOH B1446      38.334  14.163   7.180  1.00  0.00      B    H  
ATOM   4357  O   HOH B1447       5.716  29.457  26.538  1.00  0.00      B    O  
ATOM   4358  H1  HOH B1447       6.538  29.013  26.147  1.00  0.00      B    H  
ATOM   4359  H2  HOH B1447       5.034  29.419  25.749  1.00  0.00      B    H  
ATOM   4360  O   HOH B1448       0.827  10.745   6.236  1.00  0.00      B    O  
ATOM   4361  H1  HOH B1448       0.003  10.178   6.308  1.00  0.00      B    H  
ATOM   4362  H2  HOH B1448       0.934  10.890   5.229  1.00  0.00      B    H  
ATOM   4363  O   HOH B1449       4.404  33.457  19.156  1.00  0.00      B    O  
ATOM   4364  H1  HOH B1449       5.184  32.803  19.263  1.00  0.00      B    H  
ATOM   4365  H2  HOH B1449       3.672  32.928  18.740  1.00  0.00      B    H  
ATOM   4366  O   HOH B1450       6.996  27.292  35.424  1.00  0.00      B    O  
ATOM   4367  H1  HOH B1450       6.012  27.094  35.437  1.00  0.00      B    H  
ATOM   4368  H2  HOH B1450       7.206  27.657  36.369  1.00  0.00      B    H  
ATOM   4369  O   HOH B1451       3.514  15.644  29.728  1.00  0.00      B    O  
ATOM   4370  H1  HOH B1451       3.644  15.740  30.736  1.00  0.00      B    H  
ATOM   4371  H2  HOH B1451       4.412  15.269  29.432  1.00  0.00      B    H  
ATOM   4372  O   HOH B1452      10.857  28.775  32.665  1.00  0.00      B    O  
ATOM   4373  H1  HOH B1452      10.800  28.514  33.643  1.00  0.00      B    H  
ATOM   4374  H2  HOH B1452      11.653  29.339  32.587  1.00  0.00      B    H  
ATOM   4375  O   HOH B1453      11.824  35.579   9.097  1.00  0.00      B    O  
ATOM   4376  H1  HOH B1453      11.238  35.689   9.907  1.00  0.00      B    H  
ATOM   4377  H2  HOH B1453      12.201  34.625   9.190  1.00  0.00      B    H  
ATOM   4378  O   HOH B1454      13.851  13.637  11.787  1.00  0.00      B    O  
ATOM   4379  H1  HOH B1454      14.028  13.734  12.807  1.00  0.00      B    H  
ATOM   4380  H2  HOH B1454      13.575  12.632  11.597  1.00  0.00      B    H  
ATOM   4381  O   HOH B1455       9.482  26.279  30.818  1.00  0.00      B    O  
ATOM   4382  H1  HOH B1455       9.924  26.305  31.703  1.00  0.00      B    H  
ATOM   4383  H2  HOH B1455       9.751  25.365  30.371  1.00  0.00      B    H  
ATOM   4384  O   HOH B1456      37.816   4.380  22.791  1.00  0.00      B    O  
ATOM   4385  H1  HOH B1456      38.052   4.495  21.793  1.00  0.00      B    H  
ATOM   4386  H2  HOH B1456      38.712   4.232  23.370  1.00  0.00      B    H  
ATOM   4387  O   HOH B1457      34.845  36.175  12.604  1.00  0.00      B    O  
ATOM   4388  H1  HOH B1457      34.742  35.523  11.806  1.00  0.00      B    H  
ATOM   4389  H2  HOH B1457      35.793  36.400  12.704  1.00  0.00      B    H  
ATOM   4390  O   HOH B1458      38.423  28.369  36.478  1.00  0.00      B    O  
ATOM   4391  H1  HOH B1458      38.395  29.311  36.009  1.00  0.00      B    H  
ATOM   4392  H2  HOH B1458      38.182  27.644  35.848  1.00  0.00      B    H  
ATOM   4393  O   HOH B1459      28.096   0.878  33.691  1.00  0.00      B    O  
ATOM   4394  H1  HOH B1459      28.949   1.283  33.319  1.00  0.00      B    H  
ATOM   4395  H2  HOH B1459      27.295   1.497  33.469  1.00  0.00      B    H  
ATOM   4396  O   HOH B1460      24.341  14.601  27.700  1.00  0.00      B    O  
ATOM   4397  H1  HOH B1460      23.721  15.294  28.063  1.00  0.00      B    H  
ATOM   4398  H2  HOH B1460      25.301  14.875  27.801  1.00  0.00      B    H  
ATOM   4399  O   HOH B1461      19.269  36.050   8.307  1.00  0.00      B    O  
ATOM   4400  H1  HOH B1461      19.649  35.444   7.561  1.00  0.00      B    H  
ATOM   4401  H2  HOH B1461      18.297  36.047   8.232  1.00  0.00      B    H  
ATOM   4402  O   HOH B1462      31.396   2.343   4.469  1.00  0.00      B    O  
ATOM   4403  H1  HOH B1462      30.904   1.590   4.862  1.00  0.00      B    H  
ATOM   4404  H2  HOH B1462      30.825   2.650   3.696  1.00  0.00      B    H  
ATOM   4405  O   HOH B1463      31.677   9.141  29.607  1.00  0.00      B    O  
ATOM   4406  H1  HOH B1463      30.824   9.561  29.908  1.00  0.00      B    H  
ATOM   4407  H2  HOH B1463      32.212   9.046  30.438  1.00  0.00      B    H  
ATOM   4408  O   HOH B1464       6.889  29.771  17.396  1.00  0.00      B    O  
ATOM   4409  H1  HOH B1464       7.768  29.443  16.922  1.00  0.00      B    H  
ATOM   4410  H2  HOH B1464       6.126  29.363  16.886  1.00  0.00      B    H  
ATOM   4411  O   HOH B1465      16.394  26.633  22.030  1.00  0.00      B    O  
ATOM   4412  H1  HOH B1465      15.790  25.962  21.604  1.00  0.00      B    H  
ATOM   4413  H2  HOH B1465      17.318  26.192  22.234  1.00  0.00      B    H  
ATOM   4414  O   HOH B1466       8.204  13.284  29.598  1.00  0.00      B    O  
ATOM   4415  H1  HOH B1466       8.459  13.210  30.586  1.00  0.00      B    H  
ATOM   4416  H2  HOH B1466       8.009  12.340  29.210  1.00  0.00      B    H  
ATOM   4417  O   HOH B1467      21.560   6.053  14.813  1.00  0.00      B    O  
ATOM   4418  H1  HOH B1467      20.650   6.443  14.499  1.00  0.00      B    H  
ATOM   4419  H2  HOH B1467      21.534   5.054  14.754  1.00  0.00      B    H  
ATOM   4420  O   HOH B1468      15.263  34.346  -0.159  1.00  0.00      B    O  
ATOM   4421  H1  HOH B1468      15.965  34.888   0.338  1.00  0.00      B    H  
ATOM   4422  H2  HOH B1468      15.579  33.388  -0.074  1.00  0.00      B    H  
ATOM   4423  O   HOH B1469      29.816  19.064   9.880  1.00  0.00      B    O  
ATOM   4424  H1  HOH B1469      30.642  19.145   9.351  1.00  0.00      B    H  
ATOM   4425  H2  HOH B1469      29.198  18.618   9.292  1.00  0.00      B    H  
ATOM   4426  O   HOH B1470      36.709  24.279  33.784  1.00  0.00      B    O  
ATOM   4427  H1  HOH B1470      36.111  24.380  34.600  1.00  0.00      B    H  
ATOM   4428  H2  HOH B1470      36.284  24.562  32.961  1.00  0.00      B    H  
ATOM   4429  O   HOH B1471      23.054  28.362  35.081  1.00  0.00      B    O  
ATOM   4430  H1  HOH B1471      23.197  28.450  34.078  1.00  0.00      B    H  
ATOM   4431  H2  HOH B1471      22.511  29.134  35.399  1.00  0.00      B    H  
ATOM   4432  O   HOH B1472      11.156  19.786  29.953  1.00  0.00      B    O  
ATOM   4433  H1  HOH B1472      10.314  20.204  29.477  1.00  0.00      B    H  
ATOM   4434  H2  HOH B1472      11.858  20.501  29.841  1.00  0.00      B    H  
ATOM   4435  O   HOH B1473      25.330  38.768   8.469  1.00  0.00      B    O  
ATOM   4436  H1  HOH B1473      24.756  38.151   9.025  1.00  0.00      B    H  
ATOM   4437  H2  HOH B1473      24.761  39.503   8.149  1.00  0.00      B    H  
ATOM   4438  O   HOH B1474      18.341  33.685  31.691  1.00  0.00      B    O  
ATOM   4439  H1  HOH B1474      18.801  32.873  31.254  1.00  0.00      B    H  
ATOM   4440  H2  HOH B1474      19.094  34.302  32.054  1.00  0.00      B    H  
ATOM   4441  O   HOH B1475      36.694  38.480  31.779  1.00  0.00      B    O  
ATOM   4442  H1  HOH B1475      37.334  37.741  31.410  1.00  0.00      B    H  
ATOM   4443  H2  HOH B1475      36.976  38.706  32.761  1.00  0.00      B    H  
ATOM   4444  O   HOH B1476       1.989   3.238  14.523  1.00  0.00      B    O  
ATOM   4445  H1  HOH B1476       2.064   4.165  15.016  1.00  0.00      B    H  
ATOM   4446  H2  HOH B1476       1.223   2.710  14.980  1.00  0.00      B    H  
ATOM   4447  O   HOH B1477      10.824   4.271   9.404  1.00  0.00      B    O  
ATOM   4448  H1  HOH B1477      10.400   3.382   9.750  1.00  0.00      B    H  
ATOM   4449  H2  HOH B1477      10.104   4.836   9.067  1.00  0.00      B    H  
ATOM   4450  O   HOH B1478      31.204  17.341   5.661  1.00  0.00      B    O  
ATOM   4451  H1  HOH B1478      30.917  17.020   4.737  1.00  0.00      B    H  
ATOM   4452  H2  HOH B1478      30.415  17.245   6.254  1.00  0.00      B    H  
ATOM   4453  O   HOH B1479      33.050  20.760   6.542  1.00  0.00      B    O  
ATOM   4454  H1  HOH B1479      34.025  20.942   6.725  1.00  0.00      B    H  
ATOM   4455  H2  HOH B1479      32.536  21.547   6.987  1.00  0.00      B    H  
ATOM   4456  O   HOH B1480      10.870  10.424  25.654  1.00  0.00      B    O  
ATOM   4457  H1  HOH B1480      10.363   9.517  25.741  1.00  0.00      B    H  
ATOM   4458  H2  HOH B1480      11.649  10.126  24.966  1.00  0.00      B    H  
ATOM   4459  O   HOH B1481       1.575  35.595  30.586  1.00  0.00      B    O  
ATOM   4460  H1  HOH B1481       1.990  34.839  31.157  1.00  0.00      B    H  
ATOM   4461  H2  HOH B1481       2.138  35.628  29.721  1.00  0.00      B    H  
ATOM   4462  O   HOH B1482       6.961   5.531  13.380  1.00  0.00      B    O  
ATOM   4463  H1  HOH B1482       6.679   5.101  14.261  1.00  0.00      B    H  
ATOM   4464  H2  HOH B1482       6.633   4.956  12.577  1.00  0.00      B    H  
ATOM   4465  O   HOH B1483      28.160  28.635  11.483  1.00  0.00      B    O  
ATOM   4466  H1  HOH B1483      28.383  29.424  10.909  1.00  0.00      B    H  
ATOM   4467  H2  HOH B1483      28.868  28.501  12.111  1.00  0.00      B    H  
ATOM   4468  O   HOH B1484      27.240  29.481  18.764  1.00  0.00      B    O  
ATOM   4469  H1  HOH B1484      27.930  28.965  18.248  1.00  0.00      B    H  
ATOM   4470  H2  HOH B1484      27.301  29.137  19.665  1.00  0.00      B    H  
ATOM   4471  O   HOH B1485      24.127  11.142  -0.167  1.00  0.00      B    O  
ATOM   4472  H1  HOH B1485      24.510  12.048   0.062  1.00  0.00      B    H  
ATOM   4473  H2  HOH B1485      24.784  10.412   0.126  1.00  0.00      B    H  
ATOM   4474  O   HOH B1486       7.087  34.072  29.911  1.00  0.00      B    O  
ATOM   4475  H1  HOH B1486       6.515  34.432  29.177  1.00  0.00      B    H  
ATOM   4476  H2  HOH B1486       7.095  33.026  29.908  1.00  0.00      B    H  
ATOM   4477  O   HOH B1487       8.455   3.864  17.304  1.00  0.00      B    O  
ATOM   4478  H1  HOH B1487       7.640   3.973  16.749  1.00  0.00      B    H  
ATOM   4479  H2  HOH B1487       8.028   3.730  18.186  1.00  0.00      B    H  
ATOM   4480  O   HOH B1488       5.703  21.079  16.465  1.00  0.00      B    O  
ATOM   4481  H1  HOH B1488       5.003  21.401  15.809  1.00  0.00      B    H  
ATOM   4482  H2  HOH B1488       5.923  20.090  16.345  1.00  0.00      B    H  
ATOM   4483  O   HOH B1489      28.253  31.587  20.319  1.00  0.00      B    O  
ATOM   4484  H1  HOH B1489      27.361  31.917  19.965  1.00  0.00      B    H  
ATOM   4485  H2  HOH B1489      28.409  30.628  19.947  1.00  0.00      B    H  
ATOM   4486  O   HOH B1490      12.374  35.795  28.767  1.00  0.00      B    O  
ATOM   4487  H1  HOH B1490      12.348  35.211  27.931  1.00  0.00      B    H  
ATOM   4488  H2  HOH B1490      12.190  35.238  29.590  1.00  0.00      B    H  
ATOM   4489  O   HOH B1491      21.201   7.158  27.534  1.00  0.00      B    O  
ATOM   4490  H1  HOH B1491      22.195   7.101  27.804  1.00  0.00      B    H  
ATOM   4491  H2  HOH B1491      20.690   6.966  28.379  1.00  0.00      B    H  
ATOM   4492  O   HOH B1492      13.427  37.125  12.898  1.00  0.00      B    O  
ATOM   4493  H1  HOH B1492      13.422  36.397  13.588  1.00  0.00      B    H  
ATOM   4494  H2  HOH B1492      12.681  37.736  13.151  1.00  0.00      B    H  
ATOM   4495  O   HOH B1493      27.236  37.802  28.845  1.00  0.00      B    O  
ATOM   4496  H1  HOH B1493      26.333  37.862  28.342  1.00  0.00      B    H  
ATOM   4497  H2  HOH B1493      27.358  36.785  29.125  1.00  0.00      B    H  
ATOM   4498  O   HOH B1494      22.731  31.576  37.113  1.00  0.00      B    O  
ATOM   4499  H1  HOH B1494      22.534  32.132  37.917  1.00  0.00      B    H  
ATOM   4500  H2  HOH B1494      22.903  30.619  37.458  1.00  0.00      B    H  
ATOM   4501  O   HOH B1495      32.156   6.895  38.343  1.00  0.00      B    O  
ATOM   4502  H1  HOH B1495      32.554   7.764  37.918  1.00  0.00      B    H  
ATOM   4503  H2  HOH B1495      32.958   6.240  38.437  1.00  0.00      B    H  
ATOM   4504  O   HOH B1496       6.054  31.340  23.586  1.00  0.00      B    O  
ATOM   4505  H1  HOH B1496       6.108  30.722  22.792  1.00  0.00      B    H  
ATOM   4506  H2  HOH B1496       6.997  31.536  23.924  1.00  0.00      B    H  
ATOM   4507  O   HOH B1497      18.361  38.471  36.071  1.00  0.00      B    O  
ATOM   4508  H1  HOH B1497      18.425  38.279  35.054  1.00  0.00      B    H  
ATOM   4509  H2  HOH B1497      18.521  39.464  36.202  1.00  0.00      B    H  
ATOM   4510  O   HOH B1498      36.364  33.715  34.041  1.00  0.00      B    O  
ATOM   4511  H1  HOH B1498      36.670  33.629  33.070  1.00  0.00      B    H  
ATOM   4512  H2  HOH B1498      35.662  34.430  34.117  1.00  0.00      B    H  
ATOM   4513  O   HOH B1499      20.090  34.817  22.906  1.00  0.00      B    O  
ATOM   4514  H1  HOH B1499      20.654  35.557  23.284  1.00  0.00      B    H  
ATOM   4515  H2  HOH B1499      19.810  34.236  23.629  1.00  0.00      B    H  
ATOM   4516  O   HOH B1500      31.950  18.184  22.445  1.00  0.00      B    O  
ATOM   4517  H1  HOH B1500      32.432  19.076  22.558  1.00  0.00      B    H  
ATOM   4518  H2  HOH B1500      31.050  18.197  22.995  1.00  0.00      B    H  
ATOM   4519  O   HOH B1501      17.853  19.535  38.591  1.00  0.00      B    O  
ATOM   4520  H1  HOH B1501      18.560  20.293  38.507  1.00  0.00      B    H  
ATOM   4521  H2  HOH B1501      16.972  19.970  38.378  1.00  0.00      B    H  
ATOM   4522  O   HOH B1502      28.701   3.409  38.640  1.00  0.00      B    O  
ATOM   4523  H1  HOH B1502      29.212   4.265  38.542  1.00  0.00      B    H  
ATOM   4524  H2  HOH B1502      28.401   3.105  37.734  1.00  0.00      B    H  
ATOM   4525  O   HOH B1503       8.026  13.922   4.152  1.00  0.00      B    O  
ATOM   4526  H1  HOH B1503       8.249  13.111   4.745  1.00  0.00      B    H  
ATOM   4527  H2  HOH B1503       7.448  13.611   3.383  1.00  0.00      B    H  
ATOM   4528  O   HOH B1504       1.259  35.806   6.975  1.00  0.00      B    O  
ATOM   4529  H1  HOH B1504       1.767  34.930   6.961  1.00  0.00      B    H  
ATOM   4530  H2  HOH B1504       1.931  36.542   7.091  1.00  0.00      B    H  
ATOM   4531  O   HOH B1505       7.673  10.657  28.961  1.00  0.00      B    O  
ATOM   4532  H1  HOH B1505       7.791  10.143  29.856  1.00  0.00      B    H  
ATOM   4533  H2  HOH B1505       7.571   9.980  28.205  1.00  0.00      B    H  
ATOM   4534  O   HOH B1506       6.338  26.835  15.532  1.00  0.00      B    O  
ATOM   4535  H1  HOH B1506       5.835  26.012  15.710  1.00  0.00      B    H  
ATOM   4536  H2  HOH B1506       6.975  27.059  16.251  1.00  0.00      B    H  
ATOM   4537  O   HOH B1507       3.134  23.421   1.221  1.00  0.00      B    O  
ATOM   4538  H1  HOH B1507       3.343  22.492   0.864  1.00  0.00      B    H  
ATOM   4539  H2  HOH B1507       3.004  23.319   2.203  1.00  0.00      B    H  
ATOM   4540  O   HOH B1508      16.828  12.268  15.469  1.00  0.00      B    O  
ATOM   4541  H1  HOH B1508      16.969  11.575  14.684  1.00  0.00      B    H  
ATOM   4542  H2  HOH B1508      17.031  11.736  16.341  1.00  0.00      B    H  
ATOM   4543  O   HOH B1509       5.591   2.515  36.257  1.00  0.00      B    O  
ATOM   4544  H1  HOH B1509       5.094   2.006  35.593  1.00  0.00      B    H  
ATOM   4545  H2  HOH B1509       6.452   2.060  36.497  1.00  0.00      B    H  
ATOM   4546  O   HOH B1510       2.272  19.737   2.924  1.00  0.00      B    O  
ATOM   4547  H1  HOH B1510       3.144  20.040   3.440  1.00  0.00      B    H  
ATOM   4548  H2  HOH B1510       1.710  20.506   2.759  1.00  0.00      B    H  
ATOM   4549  O   HOH B1511      32.927   6.815  12.973  1.00  0.00      B    O  
ATOM   4550  H1  HOH B1511      32.277   7.445  13.394  1.00  0.00      B    H  
ATOM   4551  H2  HOH B1511      32.411   6.261  12.213  1.00  0.00      B    H  
ATOM   4552  O   HOH B1512      21.717  10.198  33.736  1.00  0.00      B    O  
ATOM   4553  H1  HOH B1512      22.154  10.084  34.672  1.00  0.00      B    H  
ATOM   4554  H2  HOH B1512      22.303   9.696  33.022  1.00  0.00      B    H  
ATOM   4555  O   HOH B1513      17.843  26.982  31.972  1.00  0.00      B    O  
ATOM   4556  H1  HOH B1513      17.769  27.357  31.048  1.00  0.00      B    H  
ATOM   4557  H2  HOH B1513      16.939  27.004  32.411  1.00  0.00      B    H  
ATOM   4558  O   HOH B1514      26.614  22.394  15.591  1.00  0.00      B    O  
ATOM   4559  H1  HOH B1514      27.339  23.026  15.344  1.00  0.00      B    H  
ATOM   4560  H2  HOH B1514      26.612  21.626  14.906  1.00  0.00      B    H  
ATOM   4561  O   HOH B1515      35.682  30.497  25.371  1.00  0.00      B    O  
ATOM   4562  H1  HOH B1515      35.419  31.417  25.014  1.00  0.00      B    H  
ATOM   4563  H2  HOH B1515      34.881  29.885  25.241  1.00  0.00      B    H  
ATOM   4564  O   HOH B1516      28.977  26.399  17.653  1.00  0.00      B    O  
ATOM   4565  H1  HOH B1516      28.201  26.274  18.342  1.00  0.00      B    H  
ATOM   4566  H2  HOH B1516      29.820  26.366  18.193  1.00  0.00      B    H  
ATOM   4567  O   HOH B1517       3.714   5.380  24.279  1.00  0.00      B    O  
ATOM   4568  H1  HOH B1517       4.617   4.859  24.220  1.00  0.00      B    H  
ATOM   4569  H2  HOH B1517       2.993   4.740  23.989  1.00  0.00      B    H  
ATOM   4570  O   HOH B1518      33.219  16.378  23.648  1.00  0.00      B    O  
ATOM   4571  H1  HOH B1518      32.943  16.909  22.845  1.00  0.00      B    H  
ATOM   4572  H2  HOH B1518      32.662  15.480  23.560  1.00  0.00      B    H  
ATOM   4573  O   HOH B1519       4.499  20.512   4.282  1.00  0.00      B    O  
ATOM   4574  H1  HOH B1519       5.445  20.498   3.921  1.00  0.00      B    H  
ATOM   4575  H2  HOH B1519       4.559  21.067   5.096  1.00  0.00      B    H  
ATOM   4576  O   HOH B1520      36.839   2.908  13.582  1.00  0.00      B    O  
ATOM   4577  H1  HOH B1520      36.380   3.806  13.593  1.00  0.00      B    H  
ATOM   4578  H2  HOH B1520      37.353   2.825  12.729  1.00  0.00      B    H  
ATOM   4579  O   HOH B1521      38.189  27.294  26.422  1.00  0.00      B    O  
ATOM   4580  H1  HOH B1521      39.151  27.427  26.615  1.00  0.00      B    H  
ATOM   4581  H2  HOH B1521      37.585  27.529  27.233  1.00  0.00      B    H  
ATOM   4582  O   HOH B1522      17.152  37.222  20.336  1.00  0.00      B    O  
ATOM   4583  H1  HOH B1522      16.179  37.335  20.668  1.00  0.00      B    H  
ATOM   4584  H2  HOH B1522      17.451  38.151  20.050  1.00  0.00      B    H  
ATOM   4585  O   HOH B1523      28.198  30.727  28.387  1.00  0.00      B    O  
ATOM   4586  H1  HOH B1523      28.625  30.664  27.501  1.00  0.00      B    H  
ATOM   4587  H2  HOH B1523      28.377  31.698  28.765  1.00  0.00      B    H  
ATOM   4588  O   HOH B1524      38.435  25.859  15.928  1.00  0.00      B    O  
ATOM   4589  H1  HOH B1524      39.052  25.098  15.534  1.00  0.00      B    H  
ATOM   4590  H2  HOH B1524      38.840  26.765  15.766  1.00  0.00      B    H  
ATOM   4591  O   HOH B1525      38.613  22.408   0.787  1.00  0.00      B    O  
ATOM   4592  H1  HOH B1525      37.642  22.239   0.461  1.00  0.00      B    H  
ATOM   4593  H2  HOH B1525      39.329  21.895   0.219  1.00  0.00      B    H  
ATOM   4594  O   HOH B1526       7.995  37.826  21.062  1.00  0.00      B    O  
ATOM   4595  H1  HOH B1526       8.178  38.807  21.183  1.00  0.00      B    H  
ATOM   4596  H2  HOH B1526       8.826  37.505  20.629  1.00  0.00      B    H  
ATOM   4597  O   HOH B1527       6.316   3.911  23.919  1.00  0.00      B    O  
ATOM   4598  H1  HOH B1527       6.559   3.152  24.590  1.00  0.00      B    H  
ATOM   4599  H2  HOH B1527       6.361   3.469  22.978  1.00  0.00      B    H  
ATOM   4600  O   HOH B1528      28.123  28.379  15.033  1.00  0.00      B    O  
ATOM   4601  H1  HOH B1528      27.733  29.246  14.678  1.00  0.00      B    H  
ATOM   4602  H2  HOH B1528      28.889  28.119  14.424  1.00  0.00      B    H  
ATOM   4603  O   HOH B1529      26.871   6.052  37.216  1.00  0.00      B    O  
ATOM   4604  H1  HOH B1529      27.860   5.994  37.430  1.00  0.00      B    H  
ATOM   4605  H2  HOH B1529      26.895   5.714  36.247  1.00  0.00      B    H  
ATOM   4606  O   HOH B1530      23.286   2.681   1.824  1.00  0.00      B    O  
ATOM   4607  H1  HOH B1530      23.671   1.755   1.933  1.00  0.00      B    H  
ATOM   4608  H2  HOH B1530      23.621   3.274   2.593  1.00  0.00      B    H  
ATOM   4609  O   HOH B1531       2.738   7.558   2.378  1.00  0.00      B    O  
ATOM   4610  H1  HOH B1531       2.480   6.705   1.888  1.00  0.00      B    H  
ATOM   4611  H2  HOH B1531       2.062   7.681   3.090  1.00  0.00      B    H  
ATOM   4612  O   HOH B1532       3.295  12.842  29.360  1.00  0.00      B    O  
ATOM   4613  H1  HOH B1532       3.468  12.536  28.416  1.00  0.00      B    H  
ATOM   4614  H2  HOH B1532       2.923  13.779  29.317  1.00  0.00      B    H  
ATOM   4615  O   HOH B1533      33.556  17.409   9.690  1.00  0.00      B    O  
ATOM   4616  H1  HOH B1533      33.139  16.555  10.036  1.00  0.00      B    H  
ATOM   4617  H2  HOH B1533      32.981  17.764   8.897  1.00  0.00      B    H  
ATOM   4618  O   HOH B1534      34.802  13.630  20.231  1.00  0.00      B    O  
ATOM   4619  H1  HOH B1534      33.856  13.810  19.911  1.00  0.00      B    H  
ATOM   4620  H2  HOH B1534      35.108  12.794  19.826  1.00  0.00      B    H  
ATOM   4621  O   HOH B1535      13.627  28.601  35.869  1.00  0.00      B    O  
ATOM   4622  H1  HOH B1535      13.330  28.043  36.653  1.00  0.00      B    H  
ATOM   4623  H2  HOH B1535      14.617  28.455  35.726  1.00  0.00      B    H  
ATOM   4624  O   HOH B1536      15.130  26.414  33.040  1.00  0.00      B    O  
ATOM   4625  H1  HOH B1536      15.389  26.327  34.017  1.00  0.00      B    H  
ATOM   4626  H2  HOH B1536      14.627  27.289  33.013  1.00  0.00      B    H  
ATOM   4627  O   HOH B1537      19.807   6.413   1.143  1.00  0.00      B    O  
ATOM   4628  H1  HOH B1537      20.382   5.554   1.259  1.00  0.00      B    H  
ATOM   4629  H2  HOH B1537      20.392   7.057   0.621  1.00  0.00      B    H  
ATOM   4630  O   HOH B1538      29.626   0.049   4.374  1.00  0.00      B    O  
ATOM   4631  H1  HOH B1538      29.406  -0.103   5.351  1.00  0.00      B    H  
ATOM   4632  H2  HOH B1538      28.671   0.104   3.945  1.00  0.00      B    H  
ATOM   4633  O   HOH B1539      38.416   6.138  26.791  1.00  0.00      B    O  
ATOM   4634  H1  HOH B1539      38.768   5.891  27.743  1.00  0.00      B    H  
ATOM   4635  H2  HOH B1539      37.985   5.300  26.432  1.00  0.00      B    H  
ATOM   4636  O   HOH B1540      17.889  20.499   4.778  1.00  0.00      B    O  
ATOM   4637  H1  HOH B1540      17.869  21.493   5.004  1.00  0.00      B    H  
ATOM   4638  H2  HOH B1540      18.609  20.414   4.046  1.00  0.00      B    H  
ATOM   4639  O   HOH B1541      29.656   6.316  37.612  1.00  0.00      B    O  
ATOM   4640  H1  HOH B1541      30.459   6.616  38.131  1.00  0.00      B    H  
ATOM   4641  H2  HOH B1541      29.922   6.255  36.667  1.00  0.00      B    H  
ATOM   4642  O   HOH B1542      38.272   9.691  18.670  1.00  0.00      B    O  
ATOM   4643  H1  HOH B1542      38.365   8.750  18.244  1.00  0.00      B    H  
ATOM   4644  H2  HOH B1542      38.463   9.633  19.656  1.00  0.00      B    H  
ATOM   4645  O   HOH B1543      35.359  30.026  37.532  1.00  0.00      B    O  
ATOM   4646  H1  HOH B1543      34.423  29.891  37.921  1.00  0.00      B    H  
ATOM   4647  H2  HOH B1543      35.309  30.233  36.537  1.00  0.00      B    H  
ATOM   4648  O   HOH B1544       9.974  20.796   9.740  1.00  0.00      B    O  
ATOM   4649  H1  HOH B1544       9.634  19.967  10.171  1.00  0.00      B    H  
ATOM   4650  H2  HOH B1544      10.640  20.517   8.958  1.00  0.00      B    H  
ATOM   4651  O   HOH B1545      33.416  30.317   6.964  1.00  0.00      B    O  
ATOM   4652  H1  HOH B1545      33.150  29.442   6.541  1.00  0.00      B    H  
ATOM   4653  H2  HOH B1545      34.365  30.275   7.316  1.00  0.00      B    H  
ATOM   4654  O   HOH B1546      25.753  39.309  31.274  1.00  0.00      B    O  
ATOM   4655  H1  HOH B1546      25.171  38.480  31.403  1.00  0.00      B    H  
ATOM   4656  H2  HOH B1546      26.705  39.067  30.976  1.00  0.00      B    H  
ATOM   4657  O   HOH B1547      19.182  17.445  32.737  1.00  0.00      B    O  
ATOM   4658  H1  HOH B1547      18.900  17.977  33.588  1.00  0.00      B    H  
ATOM   4659  H2  HOH B1547      20.014  17.871  32.450  1.00  0.00      B    H  
ATOM   4660  O   HOH B1548      24.648  35.445  30.230  1.00  0.00      B    O  
ATOM   4661  H1  HOH B1548      24.547  36.281  30.806  1.00  0.00      B    H  
ATOM   4662  H2  HOH B1548      24.661  34.649  30.868  1.00  0.00      B    H  
ATOM   4663  O   HOH B1549       8.563   0.044  35.731  1.00  0.00      B    O  
ATOM   4664  H1  HOH B1549       9.423  -0.354  36.097  1.00  0.00      B    H  
ATOM   4665  H2  HOH B1549       8.913   0.356  34.821  1.00  0.00      B    H  
ATOM   4666  O   HOH B1550      30.225  20.903  28.807  1.00  0.00      B    O  
ATOM   4667  H1  HOH B1550      31.202  20.762  29.063  1.00  0.00      B    H  
ATOM   4668  H2  HOH B1550      30.218  21.592  28.073  1.00  0.00      B    H  
ATOM   4669  O   HOH B1551      29.263   3.215  10.577  1.00  0.00      B    O  
ATOM   4670  H1  HOH B1551      29.277   3.574  11.521  1.00  0.00      B    H  
ATOM   4671  H2  HOH B1551      29.736   2.274  10.747  1.00  0.00      B    H  
ATOM   4672  O   HOH B1552      17.778  32.439  36.191  1.00  0.00      B    O  
ATOM   4673  H1  HOH B1552      18.466  32.845  36.826  1.00  0.00      B    H  
ATOM   4674  H2  HOH B1552      18.133  32.270  35.273  1.00  0.00      B    H  
ATOM   4675  O   HOH B1553      28.765   0.403  27.710  1.00  0.00      B    O  
ATOM   4676  H1  HOH B1553      28.195   0.660  26.950  1.00  0.00      B    H  
ATOM   4677  H2  HOH B1553      28.205  -0.342  28.172  1.00  0.00      B    H  
ATOM   4678  O   HOH B1554      14.604  25.384  25.539  1.00  0.00      B    O  
ATOM   4679  H1  HOH B1554      15.022  24.455  25.592  1.00  0.00      B    H  
ATOM   4680  H2  HOH B1554      14.092  25.424  24.703  1.00  0.00      B    H  
ATOM   4681  O   HOH B1555      31.844  32.631  12.860  1.00  0.00      B    O  
ATOM   4682  H1  HOH B1555      31.798  33.276  13.702  1.00  0.00      B    H  
ATOM   4683  H2  HOH B1555      32.365  33.166  12.129  1.00  0.00      B    H  
ATOM   4684  O   HOH B1556      24.716  26.667   4.917  1.00  0.00      B    O  
ATOM   4685  H1  HOH B1556      24.887  27.431   4.240  1.00  0.00      B    H  
ATOM   4686  H2  HOH B1556      24.440  27.086   5.807  1.00  0.00      B    H  
ATOM   4687  O   HOH B1557      30.362  20.595  34.745  1.00  0.00      B    O  
ATOM   4688  H1  HOH B1557      30.446  19.649  35.170  1.00  0.00      B    H  
ATOM   4689  H2  HOH B1557      29.956  21.167  35.537  1.00  0.00      B    H  
ATOM   4690  O   HOH B1558      29.069  14.442  35.404  1.00  0.00      B    O  
ATOM   4691  H1  HOH B1558      28.202  13.984  35.052  1.00  0.00      B    H  
ATOM   4692  H2  HOH B1558      29.127  14.227  36.364  1.00  0.00      B    H  
ATOM   4693  O   HOH B1559      29.326  31.419  15.499  1.00  0.00      B    O  
ATOM   4694  H1  HOH B1559      29.970  32.188  15.639  1.00  0.00      B    H  
ATOM   4695  H2  HOH B1559      29.667  30.550  15.906  1.00  0.00      B    H  
ATOM   4696  O   HOH B1560      33.426   0.084  16.550  1.00  0.00      B    O  
ATOM   4697  H1  HOH B1560      33.616   0.883  15.933  1.00  0.00      B    H  
ATOM   4698  H2  HOH B1560      34.307  -0.234  16.982  1.00  0.00      B    H  
ATOM   4699  O   HOH B1561      27.067  34.988  29.189  1.00  0.00      B    O  
ATOM   4700  H1  HOH B1561      26.133  35.101  29.549  1.00  0.00      B    H  
ATOM   4701  H2  HOH B1561      26.912  34.512  28.305  1.00  0.00      B    H  
ATOM   4702  O   HOH B1562       7.080  36.809  32.805  1.00  0.00      B    O  
ATOM   4703  H1  HOH B1562       7.723  37.237  33.438  1.00  0.00      B    H  
ATOM   4704  H2  HOH B1562       7.565  36.076  32.289  1.00  0.00      B    H  
ATOM   4705  O   HOH B1563      29.382  35.003  25.875  1.00  0.00      B    O  
ATOM   4706  H1  HOH B1563      29.806  35.451  25.059  1.00  0.00      B    H  
ATOM   4707  H2  HOH B1563      28.407  35.130  25.848  1.00  0.00      B    H  
ATOM   4708  O   HOH B1564      32.615  36.604  14.022  1.00  0.00      B    O  
ATOM   4709  H1  HOH B1564      32.686  36.500  15.041  1.00  0.00      B    H  
ATOM   4710  H2  HOH B1564      33.579  36.594  13.670  1.00  0.00      B    H  
ATOM   4711  O   HOH B1565      34.105  13.217  27.421  1.00  0.00      B    O  
ATOM   4712  H1  HOH B1565      34.710  13.548  26.712  1.00  0.00      B    H  
ATOM   4713  H2  HOH B1565      34.528  12.378  27.763  1.00  0.00      B    H  
ATOM   4714  O   HOH B1566      20.315  22.865  26.917  1.00  0.00      B    O  
ATOM   4715  H1  HOH B1566      20.860  22.407  26.233  1.00  0.00      B    H  
ATOM   4716  H2  HOH B1566      20.684  23.838  27.028  1.00  0.00      B    H  
ATOM   4717  O   HOH B1567      33.696  16.810  31.241  1.00  0.00      B    O  
ATOM   4718  H1  HOH B1567      32.973  17.447  31.454  1.00  0.00      B    H  
ATOM   4719  H2  HOH B1567      33.290  16.197  30.496  1.00  0.00      B    H  
ATOM   4720  O   HOH B1568       1.597   5.271   0.621  1.00  0.00      B    O  
ATOM   4721  H1  HOH B1568       1.456   4.299   0.249  1.00  0.00      B    H  
ATOM   4722  H2  HOH B1568       0.708   5.545   0.986  1.00  0.00      B    H  
ATOM   4723  O   HOH B1569      28.648  13.988  21.917  1.00  0.00      B    O  
ATOM   4724  H1  HOH B1569      29.236  14.798  22.116  1.00  0.00      B    H  
ATOM   4725  H2  HOH B1569      27.747  14.274  21.599  1.00  0.00      B    H  
ATOM   4726  O   HOH B1570      39.228  26.531  38.725  1.00  0.00      B    O  
ATOM   4727  H1  HOH B1570      38.424  26.534  39.359  1.00  0.00      B    H  
ATOM   4728  H2  HOH B1570      39.332  27.429  38.324  1.00  0.00      B    H  
ATOM   4729  O   HOH B1571      22.878  22.182   6.519  1.00  0.00      B    O  
ATOM   4730  H1  HOH B1571      22.621  22.954   5.916  1.00  0.00      B    H  
ATOM   4731  H2  HOH B1571      23.014  22.563   7.463  1.00  0.00      B    H  
ATOM   4732  O   HOH B1572      15.623   1.179  10.241  1.00  0.00      B    O  
ATOM   4733  H1  HOH B1572      15.264   0.864  11.101  1.00  0.00      B    H  
ATOM   4734  H2  HOH B1572      14.796   1.094   9.597  1.00  0.00      B    H  
ATOM   4735  O   HOH B1573      28.079   1.143  13.986  1.00  0.00      B    O  
ATOM   4736  H1  HOH B1573      28.740   0.400  13.884  1.00  0.00      B    H  
ATOM   4737  H2  HOH B1573      28.608   2.004  14.079  1.00  0.00      B    H  
ATOM   4738  O   HOH B1574      17.190   4.491  20.042  1.00  0.00      B    O  
ATOM   4739  H1  HOH B1574      17.425   5.262  20.687  1.00  0.00      B    H  
ATOM   4740  H2  HOH B1574      16.181   4.324  20.288  1.00  0.00      B    H  
ATOM   4741  O   HOH B1575      21.706  33.022  20.627  1.00  0.00      B    O  
ATOM   4742  H1  HOH B1575      20.920  33.010  21.276  1.00  0.00      B    H  
ATOM   4743  H2  HOH B1575      21.316  32.849  19.706  1.00  0.00      B    H  
ATOM   4744  O   HOH B1576      27.165   0.270   3.057  1.00  0.00      B    O  
ATOM   4745  H1  HOH B1576      26.428   0.877   3.438  1.00  0.00      B    H  
ATOM   4746  H2  HOH B1576      26.855  -0.204   2.234  1.00  0.00      B    H  
ATOM   4747  O   HOH B1577      26.883  15.309  29.821  1.00  0.00      B    O  
ATOM   4748  H1  HOH B1577      27.010  16.086  30.328  1.00  0.00      B    H  
ATOM   4749  H2  HOH B1577      26.889  15.635  28.847  1.00  0.00      B    H  
ATOM   4750  O   HOH B1578      32.136  18.576   7.735  1.00  0.00      B    O  
ATOM   4751  H1  HOH B1578      32.408  19.437   7.265  1.00  0.00      B    H  
ATOM   4752  H2  HOH B1578      31.987  17.890   6.970  1.00  0.00      B    H  
ATOM   4753  O   HOH B1579       9.315  29.295  16.284  1.00  0.00      B    O  
ATOM   4754  H1  HOH B1579       9.164  28.419  16.776  1.00  0.00      B    H  
ATOM   4755  H2  HOH B1579      10.075  29.725  16.766  1.00  0.00      B    H  
ATOM   4756  O   HOH B1580      35.109  19.124  21.812  1.00  0.00      B    O  
ATOM   4757  H1  HOH B1580      34.853  20.076  22.013  1.00  0.00      B    H  
ATOM   4758  H2  HOH B1580      35.464  19.091  20.834  1.00  0.00      B    H  
ATOM   4759  O   HOH B1581      19.909  13.432   5.578  1.00  0.00      B    O  
ATOM   4760  H1  HOH B1581      20.821  13.500   6.007  1.00  0.00      B    H  
ATOM   4761  H2  HOH B1581      19.453  14.340   5.717  1.00  0.00      B    H  
ATOM   4762  O   HOH B1582      24.842  19.016   9.568  1.00  0.00      B    O  
ATOM   4763  H1  HOH B1582      24.147  18.759  10.296  1.00  0.00      B    H  
ATOM   4764  H2  HOH B1582      24.910  20.023   9.531  1.00  0.00      B    H  
ATOM   4765  O   HOH B1583      29.454   2.476  18.343  1.00  0.00      B    O  
ATOM   4766  H1  HOH B1583      30.313   1.947  18.377  1.00  0.00      B    H  
ATOM   4767  H2  HOH B1583      28.720   1.890  18.732  1.00  0.00      B    H  
ATOM   4768  O   HOH B1584       2.389  17.044  17.918  1.00  0.00      B    O  
ATOM   4769  H1  HOH B1584       2.117  17.467  18.739  1.00  0.00      B    H  
ATOM   4770  H2  HOH B1584       3.331  16.746  18.039  1.00  0.00      B    H  
ATOM   4771  O   HOH B1585      27.794  34.001  36.996  1.00  0.00      B    O  
ATOM   4772  H1  HOH B1585      27.354  34.729  36.481  1.00  0.00      B    H  
ATOM   4773  H2  HOH B1585      27.342  34.019  37.894  1.00  0.00      B    H  
ATOM   4774  O   HOH B1586      18.614  33.638  38.771  1.00  0.00      B    O  
ATOM   4775  H1  HOH B1586      19.135  34.439  38.373  1.00  0.00      B    H  
ATOM   4776  H2  HOH B1586      17.984  34.077  39.444  1.00  0.00      B    H  
ATOM   4777  O   HOH B1587       2.827  21.869  36.167  1.00  0.00      B    O  
ATOM   4778  H1  HOH B1587       2.240  22.305  36.807  1.00  0.00      B    H  
ATOM   4779  H2  HOH B1587       2.298  21.832  35.229  1.00  0.00      B    H  
ATOM   4780  O   HOH B1588      26.874  14.027  12.486  1.00  0.00      B    O  
ATOM   4781  H1  HOH B1588      26.085  13.414  12.331  1.00  0.00      B    H  
ATOM   4782  H2  HOH B1588      27.364  13.601  13.247  1.00  0.00      B    H  
ATOM   4783  O   HOH B1589      13.038  21.670  10.273  1.00  0.00      B    O  
ATOM   4784  H1  HOH B1589      12.104  21.966  10.059  1.00  0.00      B    H  
ATOM   4785  H2  HOH B1589      13.408  22.395  10.881  1.00  0.00      B    H  
ATOM   4786  O   HOH B1590       3.646  18.068  27.285  1.00  0.00      B    O  
ATOM   4787  H1  HOH B1590       2.898  18.560  26.838  1.00  0.00      B    H  
ATOM   4788  H2  HOH B1590       3.594  17.035  27.075  1.00  0.00      B    H  
ATOM   4789  O   HOH B1591       9.035  11.159   4.924  1.00  0.00      B    O  
ATOM   4790  H1  HOH B1591       8.440  10.661   5.582  1.00  0.00      B    H  
ATOM   4791  H2  HOH B1591       9.787  10.507   4.701  1.00  0.00      B    H  
ATOM   4792  O   HOH B1592      27.226  17.902  22.341  1.00  0.00      B    O  
ATOM   4793  H1  HOH B1592      26.730  17.240  21.780  1.00  0.00      B    H  
ATOM   4794  H2  HOH B1592      26.915  18.888  22.214  1.00  0.00      B    H  
ATOM   4795  O   HOH B1593      24.400  25.335  27.263  1.00  0.00      B    O  
ATOM   4796  H1  HOH B1593      25.187  25.307  27.900  1.00  0.00      B    H  
ATOM   4797  H2  HOH B1593      24.819  25.287  26.299  1.00  0.00      B    H  
ATOM   4798  O   HOH B1594      11.632  16.569   4.825  1.00  0.00      B    O  
ATOM   4799  H1  HOH B1594      11.012  17.418   4.811  1.00  0.00      B    H  
ATOM   4800  H2  HOH B1594      12.249  16.573   4.043  1.00  0.00      B    H  
ATOM   4801  O   HOH B1595      15.806  24.784  30.176  1.00  0.00      B    O  
ATOM   4802  H1  HOH B1595      14.976  24.721  30.740  1.00  0.00      B    H  
ATOM   4803  H2  HOH B1595      16.644  24.818  30.740  1.00  0.00      B    H  
ATOM   4804  O   HOH B1596      37.398   6.051  31.106  1.00  0.00      B    O  
ATOM   4805  H1  HOH B1596      38.099   5.675  31.699  1.00  0.00      B    H  
ATOM   4806  H2  HOH B1596      37.491   5.501  30.209  1.00  0.00      B    H  
ATOM   4807  O   HOH B1597      21.623  37.223  36.342  1.00  0.00      B    O  
ATOM   4808  H1  HOH B1597      21.253  37.964  35.737  1.00  0.00      B    H  
ATOM   4809  H2  HOH B1597      21.937  37.671  37.169  1.00  0.00      B    H  
ATOM   4810  O   HOH B1598      17.545  28.393  29.293  1.00  0.00      B    O  
ATOM   4811  H1  HOH B1598      18.392  28.825  28.943  1.00  0.00      B    H  
ATOM   4812  H2  HOH B1598      17.240  27.795  28.575  1.00  0.00      B    H  
ATOM   4813  O   HOH B1599      17.696  17.794   5.298  1.00  0.00      B    O  
ATOM   4814  H1  HOH B1599      18.028  18.759   5.385  1.00  0.00      B    H  
ATOM   4815  H2  HOH B1599      17.771  17.446   4.353  1.00  0.00      B    H  
ATOM   4816  O   HOH B1600       2.339  29.340  12.371  1.00  0.00      B    O  
ATOM   4817  H1  HOH B1600       1.973  29.980  11.684  1.00  0.00      B    H  
ATOM   4818  H2  HOH B1600       1.751  28.527  12.302  1.00  0.00      B    H  
ATOM   4819  O   HOH B1601      17.509  25.354  11.427  1.00  0.00      B    O  
ATOM   4820  H1  HOH B1601      17.279  24.378  11.364  1.00  0.00      B    H  
ATOM   4821  H2  HOH B1601      18.244  25.475  10.816  1.00  0.00      B    H  
ATOM   4822  O   HOH B1602      33.465  38.217  10.088  1.00  0.00      B    O  
ATOM   4823  H1  HOH B1602      33.310  38.317   9.088  1.00  0.00      B    H  
ATOM   4824  H2  HOH B1602      33.837  37.306  10.214  1.00  0.00      B    H  
ATOM   4825  O   HOH B1603      10.551  15.361  14.725  1.00  0.00      B    O  
ATOM   4826  H1  HOH B1603      11.077  14.635  15.192  1.00  0.00      B    H  
ATOM   4827  H2  HOH B1603      10.523  15.185  13.721  1.00  0.00      B    H  
ATOM   4828  O   HOH B1604      36.684   9.088  39.283  1.00  0.00      B    O  
ATOM   4829  H1  HOH B1604      37.068   9.914  39.610  1.00  0.00      B    H  
ATOM   4830  H2  HOH B1604      36.493   9.390  38.312  1.00  0.00      B    H  
ATOM   4831  O   HOH B1605      34.146  18.056   5.278  1.00  0.00      B    O  
ATOM   4832  H1  HOH B1605      33.253  17.574   5.115  1.00  0.00      B    H  
ATOM   4833  H2  HOH B1605      34.649  18.081   4.375  1.00  0.00      B    H  
ATOM   4834  O   HOH B1606       5.327  18.438  37.814  1.00  0.00      B    O  
ATOM   4835  H1  HOH B1606       6.204  18.737  38.160  1.00  0.00      B    H  
ATOM   4836  H2  HOH B1606       5.100  17.572  38.267  1.00  0.00      B    H  
ATOM   4837  O   HOH B1607      30.575   2.590   7.350  1.00  0.00      B    O  
ATOM   4838  H1  HOH B1607      30.823   3.102   6.504  1.00  0.00      B    H  
ATOM   4839  H2  HOH B1607      29.604   2.352   7.297  1.00  0.00      B    H  
ATOM   4840  O   HOH B1608      24.230  12.776   9.518  1.00  0.00      B    O  
ATOM   4841  H1  HOH B1608      23.358  12.207   9.694  1.00  0.00      B    H  
ATOM   4842  H2  HOH B1608      24.479  12.732   8.498  1.00  0.00      B    H  
ATOM   4843  O   HOH B1609      20.542   3.953   9.567  1.00  0.00      B    O  
ATOM   4844  H1  HOH B1609      20.267   3.495   8.672  1.00  0.00      B    H  
ATOM   4845  H2  HOH B1609      19.944   4.694   9.706  1.00  0.00      B    H  
ATOM   4846  O   HOH B1610      25.347  28.249  32.606  1.00  0.00      B    O  
ATOM   4847  H1  HOH B1610      25.614  28.613  33.527  1.00  0.00      B    H  
ATOM   4848  H2  HOH B1610      24.462  27.849  32.578  1.00  0.00      B    H  
ATOM   4849  O   HOH B1611      33.173  24.841  29.590  1.00  0.00      B    O  
ATOM   4850  H1  HOH B1611      32.217  25.142  29.371  1.00  0.00      B    H  
ATOM   4851  H2  HOH B1611      33.839  25.319  29.031  1.00  0.00      B    H  
ATOM   4852  O   HOH B1612       9.415  25.742  38.144  1.00  0.00      B    O  
ATOM   4853  H1  HOH B1612       9.952  26.387  38.692  1.00  0.00      B    H  
ATOM   4854  H2  HOH B1612       9.642  24.802  38.561  1.00  0.00      B    H  
ATOM   4855  O   HOH B1613       4.703  15.318  38.778  1.00  0.00      B    O  
ATOM   4856  H1  HOH B1613       4.669  15.460  39.819  1.00  0.00      B    H  
ATOM   4857  H2  HOH B1613       3.928  14.748  38.555  1.00  0.00      B    H  
ATOM   4858  O   HOH B1614      21.026   6.773  22.497  1.00  0.00      B    O  
ATOM   4859  H1  HOH B1614      21.113   5.821  22.172  1.00  0.00      B    H  
ATOM   4860  H2  HOH B1614      21.919   7.200  22.318  1.00  0.00      B    H  
ATOM   4861  O   HOH B1615      13.080  10.987  10.964  1.00  0.00      B    O  
ATOM   4862  H1  HOH B1615      13.757  10.212  10.915  1.00  0.00      B    H  
ATOM   4863  H2  HOH B1615      12.330  10.902  10.212  1.00  0.00      B    H  
ATOM   4864  O   HOH B1616      23.634  28.665  29.812  1.00  0.00      B    O  
ATOM   4865  H1  HOH B1616      24.177  28.953  30.596  1.00  0.00      B    H  
ATOM   4866  H2  HOH B1616      23.432  27.719  30.028  1.00  0.00      B    H  
ATOM   4867  O   HOH B1617      32.559  19.231  38.313  1.00  0.00      B    O  
ATOM   4868  H1  HOH B1617      31.867  18.575  38.114  1.00  0.00      B    H  
ATOM   4869  H2  HOH B1617      32.997  19.463  37.391  1.00  0.00      B    H  
ATOM   4870  O   HOH B1618       2.348  18.633  11.133  1.00  0.00      B    O  
ATOM   4871  H1  HOH B1618       2.910  18.665  10.284  1.00  0.00      B    H  
ATOM   4872  H2  HOH B1618       2.615  17.811  11.725  1.00  0.00      B    H  
ATOM   4873  O   HOH B1619       8.242   1.228   1.503  1.00  0.00      B    O  
ATOM   4874  H1  HOH B1619       8.964   1.775   0.991  1.00  0.00      B    H  
ATOM   4875  H2  HOH B1619       8.117   1.641   2.392  1.00  0.00      B    H  
ATOM   4876  O   HOH B1620      14.655   7.962   1.682  1.00  0.00      B    O  
ATOM   4877  H1  HOH B1620      15.579   7.586   1.403  1.00  0.00      B    H  
ATOM   4878  H2  HOH B1620      13.944   7.297   1.428  1.00  0.00      B    H  
ATOM   4879  O   HOH B1621      27.395  33.570  24.394  1.00  0.00      B    O  
ATOM   4880  H1  HOH B1621      26.901  34.269  23.781  1.00  0.00      B    H  
ATOM   4881  H2  HOH B1621      27.885  32.946  23.743  1.00  0.00      B    H  
ATOM   4882  O   HOH B1622      15.905  17.963  10.323  1.00  0.00      B    O  
ATOM   4883  H1  HOH B1622      16.821  18.380   9.903  1.00  0.00      B    H  
ATOM   4884  H2  HOH B1622      15.968  16.932  10.425  1.00  0.00      B    H  
ATOM   4885  O   HOH B1623      36.017   4.444   6.106  1.00  0.00      B    O  
ATOM   4886  H1  HOH B1623      35.890   3.782   5.373  1.00  0.00      B    H  
ATOM   4887  H2  HOH B1623      35.748   3.894   6.939  1.00  0.00      B    H  
ATOM   4888  O   HOH B1624      11.242  30.497   7.074  1.00  0.00      B    O  
ATOM   4889  H1  HOH B1624      11.919  30.998   7.573  1.00  0.00      B    H  
ATOM   4890  H2  HOH B1624      11.422  29.520   7.277  1.00  0.00      B    H  
ATOM   4891  O   HOH B1625       3.005  37.578  23.408  1.00  0.00      B    O  
ATOM   4892  H1  HOH B1625       3.034  37.013  22.546  1.00  0.00      B    H  
ATOM   4893  H2  HOH B1625       3.793  37.451  24.049  1.00  0.00      B    H  
ATOM   4894  O   HOH B1626      10.701   2.197   5.155  1.00  0.00      B    O  
ATOM   4895  H1  HOH B1626      11.424   1.606   4.883  1.00  0.00      B    H  
ATOM   4896  H2  HOH B1626      10.259   1.868   5.996  1.00  0.00      B    H  
ATOM   4897  O   HOH B1627      26.516   3.855   6.921  1.00  0.00      B    O  
ATOM   4898  H1  HOH B1627      27.110   3.566   6.148  1.00  0.00      B    H  
ATOM   4899  H2  HOH B1627      26.617   3.141   7.644  1.00  0.00      B    H  
ATOM   4900  O   HOH B1628      12.913  18.410  36.302  1.00  0.00      B    O  
ATOM   4901  H1  HOH B1628      12.593  17.661  36.906  1.00  0.00      B    H  
ATOM   4902  H2  HOH B1628      12.184  19.159  36.302  1.00  0.00      B    H  
ATOM   4903  O   HOH B1629      20.935  36.605  29.528  1.00  0.00      B    O  
ATOM   4904  H1  HOH B1629      21.332  35.959  28.862  1.00  0.00      B    H  
ATOM   4905  H2  HOH B1629      19.975  36.782  29.250  1.00  0.00      B    H  
ATOM   4906  O   HOH B1630      25.855  16.584  24.610  1.00  0.00      B    O  
ATOM   4907  H1  HOH B1630      26.260  17.075  23.822  1.00  0.00      B    H  
ATOM   4908  H2  HOH B1630      25.918  15.618  24.395  1.00  0.00      B    H  
ATOM   4909  O   HOH B1631      24.458   4.211   3.589  1.00  0.00      B    O  
ATOM   4910  H1  HOH B1631      24.571   4.422   4.589  1.00  0.00      B    H  
ATOM   4911  H2  HOH B1631      25.364   4.470   3.123  1.00  0.00      B    H  
ATOM   4912  O   HOH B1632       5.547   7.637  35.791  1.00  0.00      B    O  
ATOM   4913  H1  HOH B1632       5.257   6.682  35.651  1.00  0.00      B    H  
ATOM   4914  H2  HOH B1632       6.536   7.686  35.961  1.00  0.00      B    H  
ATOM   4915  O   HOH B1633      15.479  35.638  11.691  1.00  0.00      B    O  
ATOM   4916  H1  HOH B1633      14.899  34.833  11.571  1.00  0.00      B    H  
ATOM   4917  H2  HOH B1633      14.900  36.392  11.988  1.00  0.00      B    H  
ATOM   4918  O   HOH B1634       3.577  11.419   4.332  1.00  0.00      B    O  
ATOM   4919  H1  HOH B1634       3.473  12.311   3.918  1.00  0.00      B    H  
ATOM   4920  H2  HOH B1634       3.032  10.806   3.721  1.00  0.00      B    H  
ATOM   4921  O   HOH B1635      11.250   6.379  13.325  1.00  0.00      B    O  
ATOM   4922  H1  HOH B1635      11.836   6.021  12.597  1.00  0.00      B    H  
ATOM   4923  H2  HOH B1635      10.728   5.638  13.811  1.00  0.00      B    H  
ATOM   4924  O   HOH B1636       4.340  20.131  21.177  1.00  0.00      B    O  
ATOM   4925  H1  HOH B1636       3.785  20.657  20.522  1.00  0.00      B    H  
ATOM   4926  H2  HOH B1636       5.027  20.796  21.434  1.00  0.00      B    H  
ATOM   4927  O   HOH B1637      11.202   6.101   5.224  1.00  0.00      B    O  
ATOM   4928  H1  HOH B1637      10.712   6.960   5.009  1.00  0.00      B    H  
ATOM   4929  H2  HOH B1637      11.970   6.283   5.862  1.00  0.00      B    H  
ATOM   4930  O   HOH B1638      37.088  25.835  18.425  1.00  0.00      B    O  
ATOM   4931  H1  HOH B1638      37.761  26.095  17.762  1.00  0.00      B    H  
ATOM   4932  H2  HOH B1638      37.163  26.445  19.261  1.00  0.00      B    H  
ATOM   4933  O   HOH B1639      13.392  10.713   1.216  1.00  0.00      B    O  
ATOM   4934  H1  HOH B1639      13.786   9.840   1.302  1.00  0.00      B    H  
ATOM   4935  H2  HOH B1639      13.231  11.032   2.174  1.00  0.00      B    H  
ATOM   4936  O   HOH B1640      32.748   1.635  32.682  1.00  0.00      B    O
[truncated: 87,647 more chars]
