# Supplementary material for: ECE vs DISP Mechanisms in Anodic Electrolysis of Benzyl Alcohols: Computational Prediction of Microscopic Rate Constants
Source: J Phys Chem C Nanomater Interfaces. 2025 Aug 28;129(36):16076–96. doi: 10.1021/acs.jpcc.5c04347 (PMC12434723; doi:10.1021/acs.jpcc.5c04347)
Supplement: Supplementary file 2 [file jp5c04347_si_002.zip › example_simulation_inputs/QMMM_simulation_bulk_H2O_base_OAc/start_08_-1.009_coords.pdb]

TITLE     MDANALYSIS FRAME 0: Created by PDBWriter
CRYST1   39.149   39.149   39.149  90.00  90.00  90.00 P 1           1
ATOM      1  C00 2ag A   1      12.556  16.649  24.271  1.00  0.00      A    C  
ATOM      2  O01 2ag A   1      12.713  17.009  22.896  1.00  0.00      A    O  
ATOM      3  C02 2ag A   1      11.955  18.101  22.427  1.00  0.00      A    C  
ATOM      4  C03 2ag A   1      12.557  18.855  21.418  1.00  0.00      A    C  
ATOM      5  C04 2ag A   1      11.923  19.923  20.789  1.00  0.00      A    C  
ATOM      6  C05 2ag A   1      10.722  20.333  21.279  1.00  0.00      A    C  
ATOM      7  C06 2ag A   1       9.998  21.496  20.768  1.00  0.00      A    C  
ATOM      8  O07 2ag A   1       9.366  21.238  19.541  1.00  0.00      A    O  
ATOM      9  C08 2ag A   1      10.080  19.528  22.280  1.00  0.00      A    C  
ATOM     10  C09 2ag A   1      10.677  18.401  22.878  1.00  0.00      A    C  
ATOM     11  H0A 2ag A   1      12.344  17.577  24.933  1.00  0.00      A    H  
ATOM     12  H0B 2ag A   1      11.863  15.813  24.520  1.00  0.00      A    H  
ATOM     13  H0C 2ag A   1      13.562  16.286  24.589  1.00  0.00      A    H  
ATOM     14  H0D 2ag A   1      13.604  18.534  21.020  1.00  0.00      A    H  
ATOM     15  H0E 2ag A   1      12.395  20.336  19.927  1.00  0.00      A    H  
ATOM     16  H0F 2ag A   1      10.719  22.300  20.666  1.00  0.00      A    H  
ATOM     17  H0G 2ag A   1       9.206  21.922  21.406  1.00  0.00      A    H  
ATOM     18  H0H 2ag A   1       8.682  21.925  19.348  1.00  0.00      A    H  
ATOM     19  H0I 2ag A   1       9.171  19.915  22.708  1.00  0.00      A    H  
ATOM     20  H0J 2ag A   1      10.204  17.818  23.627  1.00  0.00      A    H  
ATOM     21  C00 ACA B   2       7.575  24.260  20.305  1.00  0.00      B    C  
ATOM     22  C01 ACA B   2       6.845  25.492  20.558  1.00  0.00      B    C  
ATOM     23  O02 ACA B   2       8.127  23.882  19.228  1.00  0.00      B    O  
ATOM     24  O03 ACA B   2       7.663  23.330  21.211  1.00  0.00      B    O  
ATOM     25  H04 ACA B   2       7.454  26.423  20.356  1.00  0.00      B    H  
ATOM     26  H05 ACA B   2       6.515  25.450  21.587  1.00  0.00      B    H  
ATOM     27  H06 ACA B   2       5.960  25.624  19.911  1.00  0.00      B    H  
ATOM     28  O   HOH B   1      10.043  23.198  16.518  1.00  0.00      B    O  
ATOM     29  H1  HOH B   1      10.682  22.455  16.256  1.00  0.00      B    H  
ATOM     30  H2  HOH B   1      10.624  23.772  17.116  1.00  0.00      B    H  
ATOM     31  O   HOH B   2      11.361  27.623  16.964  1.00  0.00      B    O  
ATOM     32  H1  HOH B   2      12.187  27.799  16.432  1.00  0.00      B    H  
ATOM     33  H2  HOH B   2      11.366  26.704  17.182  1.00  0.00      B    H  
ATOM     34  O   HOH B   4       7.153  24.513  10.710  1.00  0.00      B    O  
ATOM     35  H1  HOH B   4       7.973  24.139  10.268  1.00  0.00      B    H  
ATOM     36  H2  HOH B   4       6.968  23.923  11.531  1.00  0.00      B    H  
ATOM     37  O   HOH B   5      15.224  25.190  25.433  1.00  0.00      B    O  
ATOM     38  H1  HOH B   5      16.128  25.499  25.792  1.00  0.00      B    H  
ATOM     39  H2  HOH B   5      15.454  24.263  25.061  1.00  0.00      B    H  
ATOM     40  O   HOH B   7      16.158  21.329  13.942  1.00  0.00      B    O  
ATOM     41  H1  HOH B   7      16.520  21.843  13.144  1.00  0.00      B    H  
ATOM     42  H2  HOH B   7      15.313  20.891  13.607  1.00  0.00      B    H  
ATOM     43  O   HOH B   8       7.229  20.475  15.061  1.00  0.00      B    O  
ATOM     44  H1  HOH B   8       6.714  20.564  14.128  1.00  0.00      B    H  
ATOM     45  H2  HOH B   8       6.632  19.921  15.644  1.00  0.00      B    H  
ATOM     46  O   HOH B   9      13.465  27.267  15.302  1.00  0.00      B    O  
ATOM     47  H1  HOH B   9      13.591  26.341  14.879  1.00  0.00      B    H  
ATOM     48  H2  HOH B   9      14.349  27.752  15.159  1.00  0.00      B    H  
ATOM     49  O   HOH B  10      14.597  15.939  14.421  1.00  0.00      B    O  
ATOM     50  H1  HOH B  10      15.481  15.619  14.767  1.00  0.00      B    H  
ATOM     51  H2  HOH B  10      14.036  15.112  14.257  1.00  0.00      B    H  
ATOM     52  O   HOH B  11      14.477  21.283  16.272  1.00  0.00      B    O  
ATOM     53  H1  HOH B  11      14.867  21.995  15.577  1.00  0.00      B    H  
ATOM     54  H2  HOH B  11      15.039  20.445  16.170  1.00  0.00      B    H  
ATOM     55  O   HOH B  12      15.027  15.696  17.719  1.00  0.00      B    O  
ATOM     56  H1  HOH B  12      14.838  14.799  18.189  1.00  0.00      B    H  
ATOM     57  H2  HOH B  12      14.431  16.395  18.035  1.00  0.00      B    H  
ATOM     58  O   HOH B  13       4.365  14.861  27.607  1.00  0.00      B    O  
ATOM     59  H1  HOH B  13       5.324  14.608  27.439  1.00  0.00      B    H  
ATOM     60  H2  HOH B  13       4.488  15.797  27.968  1.00  0.00      B    H  
ATOM     61  O   HOH B  14      18.567   2.256  31.829  1.00  0.00      B    O  
ATOM     62  H1  HOH B  14      17.716   1.624  31.669  1.00  0.00      B    H  
ATOM     63  H2  HOH B  14      19.015   2.075  32.681  1.00  0.00      B    H  
ATOM     64  O   HOH B  15      16.757  13.654  14.658  1.00  0.00      B    O  
ATOM     65  H1  HOH B  15      16.484  12.777  15.070  1.00  0.00      B    H  
ATOM     66  H2  HOH B  15      17.795  13.749  14.671  1.00  0.00      B    H  
ATOM     67  O   HOH B  16      37.685  21.469  13.670  1.00  0.00      B    O  
ATOM     68  H1  HOH B  16      38.300  21.656  12.857  1.00  0.00      B    H  
ATOM     69  H2  HOH B  16      38.131  20.780  14.248  1.00  0.00      B    H  
ATOM     70  O   HOH B  17       8.893  18.220  25.679  1.00  0.00      B    O  
ATOM     71  H1  HOH B  17       8.546  17.773  24.836  1.00  0.00      B    H  
ATOM     72  H2  HOH B  17       9.578  17.560  26.046  1.00  0.00      B    H  
ATOM     73  O   HOH B  18       8.493   2.509   8.506  1.00  0.00      B    O  
ATOM     74  H1  HOH B  18       7.806   3.109   8.080  1.00  0.00      B    H  
ATOM     75  H2  HOH B  18       8.313   1.570   8.203  1.00  0.00      B    H  
ATOM     76  O   HOH B  19      15.048  38.642  33.614  1.00  0.00      B    O  
ATOM     77  H1  HOH B  19      15.365  39.034  34.443  1.00  0.00      B    H  
ATOM     78  H2  HOH B  19      14.015  38.719  33.623  1.00  0.00      B    H  
ATOM     79  O   HOH B  20      35.688  35.525  22.532  1.00  0.00      B    O  
ATOM     80  H1  HOH B  20      34.844  35.781  21.965  1.00  0.00      B    H  
ATOM     81  H2  HOH B  20      35.823  36.357  23.095  1.00  0.00      B    H  
ATOM     82  O   HOH B  21      10.773  29.859  32.941  1.00  0.00      B    O  
ATOM     83  H1  HOH B  21      11.311  30.075  33.746  1.00  0.00      B    H  
ATOM     84  H2  HOH B  21      11.228  30.337  32.183  1.00  0.00      B    H  
ATOM     85  O   HOH B  22      23.338  37.802   6.470  1.00  0.00      B    O  
ATOM     86  H1  HOH B  22      22.888  37.959   7.374  1.00  0.00      B    H  
ATOM     87  H2  HOH B  22      23.212  38.685   5.856  1.00  0.00      B    H  
ATOM     88  O   HOH B  23      18.418  21.722  25.380  1.00  0.00      B    O  
ATOM     89  H1  HOH B  23      18.943  22.529  25.021  1.00  0.00      B    H  
ATOM     90  H2  HOH B  23      18.941  21.373  26.200  1.00  0.00      B    H  
ATOM     91  O   HOH B  24      35.950  18.396  27.154  1.00  0.00      B    O  
ATOM     92  H1  HOH B  24      36.749  18.788  26.630  1.00  0.00      B    H  
ATOM     93  H2  HOH B  24      35.164  18.222  26.477  1.00  0.00      B    H  
ATOM     94  O   HOH B  25      12.452  15.558  20.418  1.00  0.00      B    O  
ATOM     95  H1  HOH B  25      12.028  16.347  19.985  1.00  0.00      B    H  
ATOM     96  H2  HOH B  25      12.527  15.774  21.363  1.00  0.00      B    H  
ATOM     97  O   HOH B  26      16.216  35.529  15.671  1.00  0.00      B    O  
ATOM     98  H1  HOH B  26      15.881  35.170  14.775  1.00  0.00      B    H  
ATOM     99  H2  HOH B  26      16.634  34.821  16.272  1.00  0.00      B    H  
ATOM    100  O   HOH B  27      11.289   9.305   9.740  1.00  0.00      B    O  
ATOM    101  H1  HOH B  27      12.065   9.227   9.102  1.00  0.00      B    H  
ATOM    102  H2  HOH B  27      11.437   8.572  10.475  1.00  0.00      B    H  
ATOM    103  O   HOH B  28      25.888  26.310  27.470  1.00  0.00      B    O  
ATOM    104  H1  HOH B  28      26.528  25.661  27.949  1.00  0.00      B    H  
ATOM    105  H2  HOH B  28      26.316  27.222  27.644  1.00  0.00      B    H  
ATOM    106  O   HOH B  29      30.154  33.376  34.602  1.00  0.00      B    O  
ATOM    107  H1  HOH B  29      29.777  32.463  34.680  1.00  0.00      B    H  
ATOM    108  H2  HOH B  29      31.082  33.235  34.212  1.00  0.00      B    H  
ATOM    109  O   HOH B  30       3.048  26.216   3.722  1.00  0.00      B    O  
ATOM    110  H1  HOH B  30       2.253  26.086   4.312  1.00  0.00      B    H  
ATOM    111  H2  HOH B  30       3.142  25.288   3.334  1.00  0.00      B    H  
ATOM    112  O   HOH B  31      35.132  22.343  33.584  1.00  0.00      B    O  
ATOM    113  H1  HOH B  31      34.809  23.219  33.089  1.00  0.00      B    H  
ATOM    114  H2  HOH B  31      34.970  22.412  34.596  1.00  0.00      B    H  
ATOM    115  O   HOH B  32      38.695  33.284  11.012  1.00  0.00      B    O  
ATOM    116  H1  HOH B  32      39.355  33.438  10.224  1.00  0.00      B    H  
ATOM    117  H2  HOH B  32      38.600  32.296  11.171  1.00  0.00      B    H  
ATOM    118  O   HOH B  33      18.371  15.438   7.771  1.00  0.00      B    O  
ATOM    119  H1  HOH B  33      18.237  15.326   6.746  1.00  0.00      B    H  
ATOM    120  H2  HOH B  33      17.682  16.090   8.131  1.00  0.00      B    H  
ATOM    121  O   HOH B  34      22.727  37.043   3.974  1.00  0.00      B    O  
ATOM    122  H1  HOH B  34      22.896  36.960   4.986  1.00  0.00      B    H  
ATOM    123  H2  HOH B  34      23.015  37.978   3.622  1.00  0.00      B    H  
ATOM    124  O   HOH B  35      30.945  11.232  36.029  1.00  0.00      B    O  
ATOM    125  H1  HOH B  35      30.676  10.363  36.420  1.00  0.00      B    H  
ATOM    126  H2  HOH B  35      31.237  10.956  35.106  1.00  0.00      B    H  
ATOM    127  O   HOH B  36      20.499  14.071  26.375  1.00  0.00      B    O  
ATOM    128  H1  HOH B  36      19.834  13.510  26.885  1.00  0.00      B    H  
ATOM    129  H2  HOH B  36      20.494  13.799  25.424  1.00  0.00      B    H  
ATOM    130  O   HOH B  37      24.398  22.909  15.313  1.00  0.00      B    O  
ATOM    131  H1  HOH B  37      24.491  23.713  14.735  1.00  0.00      B    H  
ATOM    132  H2  HOH B  37      23.551  23.045  15.820  1.00  0.00      B    H  
ATOM    133  O   HOH B  38      11.307  22.277  37.853  1.00  0.00      B    O  
ATOM    134  H1  HOH B  38      12.143  21.690  37.656  1.00  0.00      B    H  
ATOM    135  H2  HOH B  38      10.541  21.829  37.435  1.00  0.00      B    H  
ATOM    136  O   HOH B  39      14.964  35.485  29.161  1.00  0.00      B    O  
ATOM    137  H1  HOH B  39      14.236  35.762  29.834  1.00  0.00      B    H  
ATOM    138  H2  HOH B  39      14.739  36.101  28.314  1.00  0.00      B    H  
ATOM    139  O   HOH B  40      33.193  38.109  23.347  1.00  0.00      B    O  
ATOM    140  H1  HOH B  40      33.021  39.064  23.741  1.00  0.00      B    H  
ATOM    141  H2  HOH B  40      33.440  37.495  24.132  1.00  0.00      B    H  
ATOM    142  O   HOH B  41      15.997  26.117  32.076  1.00  0.00      B    O  
ATOM    143  H1  HOH B  41      15.118  26.524  31.781  1.00  0.00      B    H  
ATOM    144  H2  HOH B  41      16.514  25.718  31.303  1.00  0.00      B    H  
ATOM    145  O   HOH B  42      30.963  34.051  22.609  1.00  0.00      B    O  
ATOM    146  H1  HOH B  42      31.685  33.373  22.355  1.00  0.00      B    H  
ATOM    147  H2  HOH B  42      30.848  34.756  21.850  1.00  0.00      B    H  
ATOM    148  O   HOH B  43      30.940  34.812  26.818  1.00  0.00      B    O  
ATOM    149  H1  HOH B  43      31.043  34.128  26.066  1.00  0.00      B    H  
ATOM    150  H2  HOH B  43      30.819  34.260  27.663  1.00  0.00      B    H  
ATOM    151  O   HOH B  44      26.558  35.111   9.248  1.00  0.00      B    O  
ATOM    152  H1  HOH B  44      25.806  35.206   9.835  1.00  0.00      B    H  
ATOM    153  H2  HOH B  44      27.397  35.566   9.657  1.00  0.00      B    H  
ATOM    154  O   HOH B  45      38.845  22.462  28.412  1.00  0.00      B    O  
ATOM    155  H1  HOH B  45      38.381  22.867  27.586  1.00  0.00      B    H  
ATOM    156  H2  HOH B  45      39.395  21.737  27.998  1.00  0.00      B    H  
ATOM    157  O   HOH B  46      28.090  34.833  33.026  1.00  0.00      B    O  
ATOM    158  H1  HOH B  46      29.036  34.434  33.246  1.00  0.00      B    H  
ATOM    159  H2  HOH B  46      27.489  34.549  33.749  1.00  0.00      B    H  
ATOM    160  O   HOH B  47      35.177   1.206  30.436  1.00  0.00      B    O  
ATOM    161  H1  HOH B  47      36.076   1.170  30.034  1.00  0.00      B    H  
ATOM    162  H2  HOH B  47      34.575   1.873  29.957  1.00  0.00      B    H  
ATOM    163  O   HOH B  48      23.980   3.330  16.180  1.00  0.00      B    O  
ATOM    164  H1  HOH B  48      24.060   4.309  15.829  1.00  0.00      B    H  
ATOM    165  H2  HOH B  48      24.181   3.322  17.192  1.00  0.00      B    H  
ATOM    166  O   HOH B  49      21.240  21.404  24.306  1.00  0.00      B    O  
ATOM    167  H1  HOH B  49      21.711  22.102  24.861  1.00  0.00      B    H  
ATOM    168  H2  HOH B  49      21.863  20.644  24.047  1.00  0.00      B    H  
ATOM    169  O   HOH B  50      24.093  33.839  17.036  1.00  0.00      B    O  
ATOM    170  H1  HOH B  50      23.670  32.972  17.233  1.00  0.00      B    H  
ATOM    171  H2  HOH B  50      23.362  34.495  17.150  1.00  0.00      B    H  
ATOM    172  O   HOH B  51      15.064  35.758  33.232  1.00  0.00      B    O  
ATOM    173  H1  HOH B  51      14.270  35.471  32.713  1.00  0.00      B    H  
ATOM    174  H2  HOH B  51      15.025  36.748  33.106  1.00  0.00      B    H  
ATOM    175  O   HOH B  52      22.037  37.975   8.816  1.00  0.00      B    O  
ATOM    176  H1  HOH B  52      21.339  37.998   9.551  1.00  0.00      B    H  
ATOM    177  H2  HOH B  52      22.426  36.959   8.838  1.00  0.00      B    H  
ATOM    178  O   HOH B  53      24.783   5.882  15.207  1.00  0.00      B    O  
ATOM    179  H1  HOH B  53      25.511   6.034  15.970  1.00  0.00      B    H  
ATOM    180  H2  HOH B  53      24.802   6.751  14.659  1.00  0.00      B    H  
ATOM    181  O   HOH B  54      27.522  23.722  25.572  1.00  0.00      B    O  
ATOM    182  H1  HOH B  54      27.866  22.958  25.047  1.00  0.00      B    H  
ATOM    183  H2  HOH B  54      28.279  24.415  25.627  1.00  0.00      B    H  
ATOM    184  O   HOH B  55       5.824   0.622  24.699  1.00  0.00      B    O  
ATOM    185  H1  HOH B  55       4.948   0.508  25.209  1.00  0.00      B    H  
ATOM    186  H2  HOH B  55       5.685   0.610  23.738  1.00  0.00      B    H  
ATOM    187  O   HOH B  56      30.475  32.879  18.887  1.00  0.00      B    O  
ATOM    188  H1  HOH B  56      31.000  33.428  19.564  1.00  0.00      B    H  
ATOM    189  H2  HOH B  56      29.610  32.553  19.389  1.00  0.00      B    H  
ATOM    190  O   HOH B  57      20.674  22.968  30.407  1.00  0.00      B    O  
ATOM    191  H1  HOH B  57      21.658  23.045  30.496  1.00  0.00      B    H  
ATOM    192  H2  HOH B  57      20.275  23.711  29.797  1.00  0.00      B    H  
ATOM    193  O   HOH B  58      28.249  30.721  37.641  1.00  0.00      B    O  
ATOM    194  H1  HOH B  58      28.120  29.866  38.235  1.00  0.00      B    H  
ATOM    195  H2  HOH B  58      29.117  31.153  37.974  1.00  0.00      B    H  
ATOM    196  O   HOH B  59       4.995   0.965  10.101  1.00  0.00      B    O  
ATOM    197  H1  HOH B  59       4.622   0.844   9.166  1.00  0.00      B    H  
ATOM    198  H2  HOH B  59       4.662   0.167  10.685  1.00  0.00      B    H  
ATOM    199  O   HOH B  60      35.403  38.673  33.203  1.00  0.00      B    O  
ATOM    200  H1  HOH B  60      35.215  39.440  32.565  1.00  0.00      B    H  
ATOM    201  H2  HOH B  60      34.530  38.161  33.370  1.00  0.00      B    H  
ATOM    202  O   HOH B  61      26.431   3.164  21.357  1.00  0.00      B    O  
ATOM    203  H1  HOH B  61      25.535   3.293  21.766  1.00  0.00      B    H  
ATOM    204  H2  HOH B  61      27.001   2.820  22.083  1.00  0.00      B    H  
ATOM    205  O   HOH B  62      35.498   7.186  28.019  1.00  0.00      B    O  
ATOM    206  H1  HOH B  62      35.903   8.050  28.319  1.00  0.00      B    H  
ATOM    207  H2  HOH B  62      35.102   7.223  27.124  1.00  0.00      B    H  
ATOM    208  O   HOH B  63      23.054  35.261  28.225  1.00  0.00      B    O  
ATOM    209  H1  HOH B  63      24.019  35.381  28.549  1.00  0.00      B    H  
ATOM    210  H2  HOH B  63      22.473  35.660  28.961  1.00  0.00      B    H  
ATOM    211  O   HOH B  64       9.192  13.906  26.523  1.00  0.00      B    O  
ATOM    212  H1  HOH B  64       8.280  13.726  26.981  1.00  0.00      B    H  
ATOM    213  H2  HOH B  64       9.596  13.027  26.164  1.00  0.00      B    H  
ATOM    214  O   HOH B  65      22.583  13.739  20.913  1.00  0.00      B    O  
ATOM    215  H1  HOH B  65      23.395  14.321  20.862  1.00  0.00      B    H  
ATOM    216  H2  HOH B  65      22.697  13.013  21.626  1.00  0.00      B    H  
ATOM    217  O   HOH B  66      13.487  11.378   5.454  1.00  0.00      B    O  
ATOM    218  H1  HOH B  66      12.903  11.742   6.166  1.00  0.00      B    H  
ATOM    219  H2  HOH B  66      13.310  11.944   4.658  1.00  0.00      B    H  
ATOM    220  O   HOH B  67      30.936  27.553  38.189  1.00  0.00      B    O  
ATOM    221  H1  HOH B  67      30.517  26.634  38.435  1.00  0.00      B    H  
ATOM    222  H2  HOH B  67      30.995  28.136  38.991  1.00  0.00      B    H  
ATOM    223  O   HOH B  68      10.881   5.498  33.587  1.00  0.00      B    O  
ATOM    224  H1  HOH B  68      11.340   5.121  32.769  1.00  0.00      B    H  
ATOM    225  H2  HOH B  68      11.276   4.979  34.376  1.00  0.00      B    H  
ATOM    226  O   HOH B  69      36.476  14.579  13.016  1.00  0.00      B    O  
ATOM    227  H1  HOH B  69      36.113  15.490  12.744  1.00  0.00      B    H  
ATOM    228  H2  HOH B  69      35.909  14.350  13.790  1.00  0.00      B    H  
ATOM    229  O   HOH B  70       5.753  32.016   2.055  1.00  0.00      B    O  
ATOM    230  H1  HOH B  70       6.740  31.934   2.065  1.00  0.00      B    H  
ATOM    231  H2  HOH B  70       5.418  32.181   3.030  1.00  0.00      B    H  
ATOM    232  O   HOH B  71      36.580  28.737  17.429  1.00  0.00      B    O  
ATOM    233  H1  HOH B  71      37.547  28.450  17.321  1.00  0.00      B    H  
ATOM    234  H2  HOH B  71      36.650  29.663  17.799  1.00  0.00      B    H  
ATOM    235  O   HOH B  72      20.661  32.914  38.501  1.00  0.00      B    O  
ATOM    236  H1  HOH B  72      20.522  31.962  38.224  1.00  0.00      B    H  
ATOM    237  H2  HOH B  72      21.659  33.201  38.517  1.00  0.00      B    H  
ATOM    238  O   HOH B  73       9.416  29.975  35.881  1.00  0.00      B    O  
ATOM    239  H1  HOH B  73       9.502  29.151  35.277  1.00  0.00      B    H  
ATOM    240  H2  HOH B  73       8.423  30.003  36.174  1.00  0.00      B    H  
ATOM    241  O   HOH B  74      34.705   5.832  20.308  1.00  0.00      B    O  
ATOM    242  H1  HOH B  74      33.934   5.222  20.364  1.00  0.00      B    H  
ATOM    243  H2  HOH B  74      35.432   5.512  20.881  1.00  0.00      B    H  
ATOM    244  O   HOH B  75      38.605  13.071   8.630  1.00  0.00      B    O  
ATOM    245  H1  HOH B  75      38.829  13.907   8.088  1.00  0.00      B    H  
ATOM    246  H2  HOH B  75      38.258  13.368   9.518  1.00  0.00      B    H  
ATOM    247  O   HOH B  76      23.821  12.153  12.431  1.00  0.00      B    O  
ATOM    248  H1  HOH B  76      23.701  13.093  11.990  1.00  0.00      B    H  
ATOM    249  H2  HOH B  76      23.754  11.386  11.707  1.00  0.00      B    H  
ATOM    250  O   HOH B  77      35.275  35.783  19.332  1.00  0.00      B    O  
ATOM    251  H1  HOH B  77      35.421  34.915  19.729  1.00  0.00      B    H  
ATOM    252  H2  HOH B  77      34.545  36.287  19.843  1.00  0.00      B    H  
ATOM    253  O   HOH B  78       4.417  22.730   5.176  1.00  0.00      B    O  
ATOM    254  H1  HOH B  78       4.869  23.452   5.761  1.00  0.00      B    H  
ATOM    255  H2  HOH B  78       3.971  23.092   4.365  1.00  0.00      B    H  
ATOM    256  O   HOH B  79      20.764  26.059   6.381  1.00  0.00      B    O  
ATOM    257  H1  HOH B  79      21.363  26.731   6.782  1.00  0.00      B    H  
ATOM    258  H2  HOH B  79      19.998  26.602   5.999  1.00  0.00      B    H  
ATOM    259  O   HOH B  80      14.931  18.571  18.953  1.00  0.00      B    O  
ATOM    260  H1  HOH B  80      15.673  18.502  19.594  1.00  0.00      B    H  
ATOM    261  H2  HOH B  80      15.324  18.625  18.026  1.00  0.00      B    H  
ATOM    262  O   HOH B  81      24.559  34.444  14.057  1.00  0.00      B    O  
ATOM    263  H1  HOH B  81      23.852  35.159  13.898  1.00  0.00      B    H  
ATOM    264  H2  HOH B  81      24.414  34.056  14.969  1.00  0.00      B    H  
ATOM    265  O   HOH B  82      33.028  15.257  18.287  1.00  0.00      B    O  
ATOM    266  H1  HOH B  82      33.280  15.783  17.486  1.00  0.00      B    H  
ATOM    267  H2  HOH B  82      32.308  14.665  17.952  1.00  0.00      B    H  
ATOM    268  O   HOH B  83      29.162  19.755  19.224  1.00  0.00      B    O  
ATOM    269  H1  HOH B  83      29.525  20.282  20.089  1.00  0.00      B    H  
ATOM    270  H2  HOH B  83      29.334  18.713  19.291  1.00  0.00      B    H  
ATOM    271  O   HOH B  84       6.864  10.881   7.918  1.00  0.00      B    O  
ATOM    272  H1  HOH B  84       6.033  10.999   8.495  1.00  0.00      B    H  
ATOM    273  H2  HOH B  84       7.029  11.744   7.512  1.00  0.00      B    H  
ATOM    274  O   HOH B  85      28.322   9.601  32.557  1.00  0.00      B    O  
ATOM    275  H1  HOH B  85      27.802  10.462  32.539  1.00  0.00      B    H  
ATOM    276  H2  HOH B  85      27.668   8.863  32.709  1.00  0.00      B    H  
ATOM    277  O   HOH B  86      35.014  27.237  15.555  1.00  0.00      B    O  
ATOM    278  H1  HOH B  86      34.058  27.478  15.349  1.00  0.00      B    H  
ATOM    279  H2  HOH B  86      35.389  27.825  16.275  1.00  0.00      B    H  
ATOM    280  O   HOH B  87      33.783   3.047  29.061  1.00  0.00      B    O  
ATOM    281  H1  HOH B  87      33.540   2.784  28.107  1.00  0.00      B    H  
ATOM    282  H2  HOH B  87      34.525   3.738  29.065  1.00  0.00      B    H  
ATOM    283  O   HOH B  88      32.148  26.575  18.705  1.00  0.00      B    O  
ATOM    284  H1  HOH B  88      32.877  25.904  18.472  1.00  0.00      B    H  
ATOM    285  H2  HOH B  88      32.502  27.321  19.247  1.00  0.00      B    H  
ATOM    286  O   HOH B  89      27.953   0.342  17.344  1.00  0.00      B    O  
ATOM    287  H1  HOH B  89      27.167   0.030  16.729  1.00  0.00      B    H  
ATOM    288  H2  HOH B  89      27.522   0.655  18.223  1.00  0.00      B    H  
ATOM    289  O   HOH B  90      28.965  13.460  34.965  1.00  0.00      B    O  
ATOM    290  H1  HOH B  90      29.920  13.606  34.655  1.00  0.00      B    H  
ATOM    291  H2  HOH B  90      29.043  12.970  35.874  1.00  0.00      B    H  
ATOM    292  O   HOH B  91      27.114   8.026  29.555  1.00  0.00      B    O  
ATOM    293  H1  HOH B  91      28.032   8.490  29.592  1.00  0.00      B    H  
ATOM    294  H2  HOH B  91      26.881   7.667  30.498  1.00  0.00      B    H  
ATOM    295  O   HOH B  92      -0.379   1.125   1.994  1.00  0.00      B    O  
ATOM    296  H1  HOH B  92       0.079   2.058   1.981  1.00  0.00      B    H  
ATOM    297  H2  HOH B  92       0.386   0.434   2.155  1.00  0.00      B    H  
ATOM    298  O   HOH B  93      19.165  34.962   6.384  1.00  0.00      B    O  
ATOM    299  H1  HOH B  93      18.684  35.450   5.662  1.00  0.00      B    H  
ATOM    300  H2  HOH B  93      18.962  35.429   7.300  1.00  0.00      B    H  
ATOM    301  O   HOH B  94       3.942   4.501  13.363  1.00  0.00      B    O  
ATOM    302  H1  HOH B  94       4.518   4.216  12.527  1.00  0.00      B    H  
ATOM    303  H2  HOH B  94       4.395   5.352  13.694  1.00  0.00      B    H  
ATOM    304  O   HOH B  95      20.221   1.288  34.582  1.00  0.00      B    O  
ATOM    305  H1  HOH B  95      20.745   0.389  34.569  1.00  0.00      B    H  
ATOM    306  H2  HOH B  95      20.775   1.998  33.993  1.00  0.00      B    H  
ATOM    307  O   HOH B  96      26.780  21.583  15.044  1.00  0.00      B    O  
ATOM    308  H1  HOH B  96      25.876  21.993  15.205  1.00  0.00      B    H  
ATOM    309  H2  HOH B  96      27.389  22.336  14.748  1.00  0.00      B    H  
ATOM    310  O   HOH B  97      13.105  23.219  21.098  1.00  0.00      B    O  
ATOM    311  H1  HOH B  97      13.967  22.815  21.486  1.00  0.00      B    H  
ATOM    312  H2  HOH B  97      12.954  22.878  20.144  1.00  0.00      B    H  
ATOM    313  O   HOH B  98       5.938  34.168  26.931  1.00  0.00      B    O  
ATOM    314  H1  HOH B  98       6.663  33.707  27.409  1.00  0.00      B    H  
ATOM    315  H2  HOH B  98       6.039  33.887  25.959  1.00  0.00      B    H  
ATOM    316  O   HOH B  99       0.027  28.596  16.626  1.00  0.00      B    O  
ATOM    317  H1  HOH B  99       0.802  29.112  16.336  1.00  0.00      B    H  
ATOM    318  H2  HOH B  99       0.264  28.283  17.594  1.00  0.00      B    H  
ATOM    319  O   HOH B 100      12.475   4.128  35.176  1.00  0.00      B    O  
ATOM    320  H1  HOH B 100      12.342   3.862  36.182  1.00  0.00      B    H  
ATOM    321  H2  HOH B 100      13.340   3.708  34.947  1.00  0.00      B    H  
ATOM    322  O   HOH B 101      17.492  31.591  10.824  1.00  0.00      B    O  
ATOM    323  H1  HOH B 101      17.372  32.606  10.955  1.00  0.00      B    H  
ATOM    324  H2  HOH B 101      17.635  31.185  11.757  1.00  0.00      B    H  
ATOM    325  O   HOH B 102       4.813  38.945  31.836  1.00  0.00      B    O  
ATOM    326  H1  HOH B 102       5.147  38.011  31.719  1.00  0.00      B    H  
ATOM    327  H2  HOH B 102       5.661  39.516  31.641  1.00  0.00      B    H  
ATOM    328  O   HOH B 103      24.134  23.498   9.167  1.00  0.00      B    O  
ATOM    329  H1  HOH B 103      23.905  22.699   8.611  1.00  0.00      B    H  
ATOM    330  H2  HOH B 103      24.036  24.315   8.555  1.00  0.00      B    H  
ATOM    331  O   HOH B 104      22.461  38.515  19.892  1.00  0.00      B    O  
ATOM    332  H1  HOH B 104      21.450  38.519  19.880  1.00  0.00      B    H  
ATOM    333  H2  HOH B 104      22.708  37.734  20.517  1.00  0.00      B    H  
ATOM    334  O   HOH B 105      18.500   4.144  34.725  1.00  0.00      B    O  
ATOM    335  H1  HOH B 105      18.733   3.188  34.984  1.00  0.00      B    H  
ATOM    336  H2  HOH B 105      17.799   4.099  33.967  1.00  0.00      B    H  
ATOM    337  O   HOH B 106      23.054  27.239  29.736  1.00  0.00      B    O  
ATOM    338  H1  HOH B 106      23.691  27.918  30.039  1.00  0.00      B    H  
ATOM    339  H2  HOH B 106      23.134  27.056  28.684  1.00  0.00      B    H  
ATOM    340  O   HOH B 107      19.813  36.980  28.593  1.00  0.00      B    O  
ATOM    341  H1  HOH B 107      19.106  36.305  28.810  1.00  0.00      B    H  
ATOM    342  H2  HOH B 107      20.537  36.882  29.302  1.00  0.00      B    H  
ATOM    343  O   HOH B 108      14.456  23.426  11.053  1.00  0.00      B    O  
ATOM    344  H1  HOH B 108      15.243  23.969  10.633  1.00  0.00      B    H  
ATOM    345  H2  HOH B 108      14.815  22.478  11.201  1.00  0.00      B    H  
ATOM    346  O   HOH B 109      11.365  26.644  24.182  1.00  0.00      B    O  
ATOM    347  H1  HOH B 109      11.413  25.956  24.922  1.00  0.00      B    H  
ATOM    348  H2  HOH B 109      12.309  26.898  23.942  1.00  0.00      B    H  
ATOM    349  O   HOH B 110      37.296  32.282   4.616  1.00  0.00      B    O  
ATOM    350  H1  HOH B 110      36.539  31.776   5.126  1.00  0.00      B    H  
ATOM    351  H2  HOH B 110      38.046  31.579   4.477  1.00  0.00      B    H  
ATOM    352  O   HOH B 111      14.144  28.545  21.895  1.00  0.00      B    O  
ATOM    353  H1  HOH B 111      14.283  28.207  22.844  1.00  0.00      B    H  
ATOM    354  H2  HOH B 111      14.053  27.721  21.290  1.00  0.00      B    H  
ATOM    355  O   HOH B 112      14.299  17.705  32.842  1.00  0.00      B    O  
ATOM    356  H1  HOH B 112      15.201  18.016  32.448  1.00  0.00      B    H  
ATOM    357  H2  HOH B 112      13.629  17.364  32.180  1.00  0.00      B    H  
ATOM    358  O   HOH B 113      34.610  24.970   6.010  1.00  0.00      B    O  
ATOM    359  H1  HOH B 113      35.211  24.554   5.293  1.00  0.00      B    H  
ATOM    360  H2  HOH B 113      35.094  25.829   6.202  1.00  0.00      B    H  
ATOM    361  O   HOH B 114      15.554   1.725  11.574  1.00  0.00      B    O  
ATOM    362  H1  HOH B 114      15.228   2.384  10.929  1.00  0.00      B    H  
ATOM    363  H2  HOH B 114      16.558   1.594  11.425  1.00  0.00      B    H  
ATOM    364  O   HOH B 115      10.794  14.838   0.202  1.00  0.00      B    O  
ATOM    365  H1  HOH B 115      10.079  15.165   0.857  1.00  0.00      B    H  
ATOM    366  H2  HOH B 115      11.446  15.588   0.058  1.00  0.00      B    H  
ATOM    367  O   HOH B 116       8.519  28.155   2.759  1.00  0.00      B    O  
ATOM    368  H1  HOH B 116       7.558  28.033   2.478  1.00  0.00      B    H  
ATOM    369  H2  HOH B 116       8.834  27.312   3.265  1.00  0.00      B    H  
ATOM    370  O   HOH B 117      15.919  19.623  22.516  1.00  0.00      B    O  
ATOM    371  H1  HOH B 117      16.868  19.449  22.729  1.00  0.00      B    H  
ATOM    372  H2  HOH B 117      15.522  18.767  22.255  1.00  0.00      B    H  
ATOM    373  O   HOH B 118      25.969  13.109  28.416  1.00  0.00      B    O  
ATOM    374  H1  HOH B 118      26.011  14.101  28.214  1.00  0.00      B    H  
ATOM    375  H2  HOH B 118      25.507  12.730  27.630  1.00  0.00      B    H  
ATOM    376  O   HOH B 119      31.903  13.985  35.520  1.00  0.00      B    O  
ATOM    377  H1  HOH B 119      32.777  14.353  35.837  1.00  0.00      B    H  
ATOM    378  H2  HOH B 119      31.838  13.031  35.796  1.00  0.00      B    H  
ATOM    379  O   HOH B 120      24.170  37.354  38.335  1.00  0.00      B    O  
ATOM    380  H1  HOH B 120      23.683  38.112  37.905  1.00  0.00      B    H  
ATOM    381  H2  HOH B 120      23.531  36.554  38.319  1.00  0.00      B    H  
ATOM    382  O   HOH B 121      29.423  25.764  25.279  1.00  0.00      B    O  
ATOM    383  H1  HOH B 121      29.950  25.293  26.059  1.00  0.00      B    H  
ATOM    384  H2  HOH B 121      29.635  26.723  25.424  1.00  0.00      B    H  
ATOM    385  O   HOH B 122      31.229  21.407  34.565  1.00  0.00      B    O  
ATOM    386  H1  HOH B 122      31.066  21.953  35.452  1.00  0.00      B    H  
ATOM    387  H2  HOH B 122      31.502  22.022  33.818  1.00  0.00      B    H  
ATOM    388  O   HOH B 123      31.986  14.723  11.819  1.00  0.00      B    O  
ATOM    389  H1  HOH B 123      32.153  15.167  12.721  1.00  0.00      B    H  
ATOM    390  H2  HOH B 123      32.045  15.432  11.063  1.00  0.00      B    H  
ATOM    391  O   HOH B 124       5.650   3.295  25.487  1.00  0.00      B    O  
ATOM    392  H1  HOH B 124       4.883   3.087  26.127  1.00  0.00      B    H  
ATOM    393  H2  HOH B 124       5.924   2.353  25.118  1.00  0.00      B    H  
ATOM    394  O   HOH B 125      16.387   5.569  27.660  1.00  0.00      B    O  
ATOM    395  H1  HOH B 125      16.536   4.615  27.863  1.00  0.00      B    H  
ATOM    396  H2  HOH B 125      17.097   5.850  26.930  1.00  0.00      B    H  
ATOM    397  O   HOH B 126      20.185   8.225  29.768  1.00  0.00      B    O  
ATOM    398  H1  HOH B 126      19.214   8.481  30.082  1.00  0.00      B    H  
ATOM    399  H2  HOH B 126      20.666   7.811  30.572  1.00  0.00      B    H  
ATOM    400  O   HOH B 127      11.006   9.308  35.802  1.00  0.00      B    O  
ATOM    401  H1  HOH B 127      11.567  10.147  35.867  1.00  0.00      B    H  
ATOM    402  H2  HOH B 127      10.274   9.306  36.508  1.00  0.00      B    H  
ATOM    403  O   HOH B 128      28.144  10.175  13.053  1.00  0.00      B    O  
ATOM    404  H1  HOH B 128      28.610   9.335  12.654  1.00  0.00      B    H  
ATOM    405  H2  HOH B 128      28.730  10.578  13.805  1.00  0.00      B    H  
ATOM    406  O   HOH B 129       1.151  33.688   6.441  1.00  0.00      B    O  
ATOM    407  H1  HOH B 129       1.152  32.756   5.967  1.00  0.00      B    H  
ATOM    408  H2  HOH B 129       1.187  34.346   5.715  1.00  0.00      B    H  
ATOM    409  O   HOH B 130       4.919  36.486   3.743  1.00  0.00      B    O  
ATOM    410  H1  HOH B 130       5.313  35.616   4.047  1.00  0.00      B    H  
ATOM    411  H2  HOH B 130       4.208  36.692   4.413  1.00  0.00      B    H  
ATOM    412  O   HOH B 131      17.227  38.317  19.501  1.00  0.00      B    O  
ATOM    413  H1  HOH B 131      16.277  38.625  19.614  1.00  0.00      B    H  
ATOM    414  H2  HOH B 131      17.281  37.390  19.141  1.00  0.00      B    H  
ATOM    415  O   HOH B 132       9.333  18.261  32.176  1.00  0.00      B    O  
ATOM    416  H1  HOH B 132       9.625  17.381  32.615  1.00  0.00      B    H  
ATOM    417  H2  HOH B 132      10.127  18.584  31.579  1.00  0.00      B    H  
ATOM    418  O   HOH B 133       4.271  18.059  31.440  1.00  0.00      B    O  
ATOM    419  H1  HOH B 133       3.967  17.156  31.618  1.00  0.00      B    H  
ATOM    420  H2  HOH B 133       4.353  18.202  30.431  1.00  0.00      B    H  
ATOM    421  O   HOH B 134      22.063   6.809   0.316  1.00  0.00      B    O  
ATOM    422  H1  HOH B 134      22.172   6.194   1.107  1.00  0.00      B    H  
ATOM    423  H2  HOH B 134      21.237   6.532  -0.190  1.00  0.00      B    H  
ATOM    424  O   HOH B 135      19.142   7.841  19.434  1.00  0.00      B    O  
ATOM    425  H1  HOH B 135      19.867   7.234  18.951  1.00  0.00      B    H  
ATOM    426  H2  HOH B 135      19.368   7.708  20.371  1.00  0.00      B    H  
ATOM    427  O   HOH B 136       2.781  17.873  12.772  1.00  0.00      B    O  
ATOM    428  H1  HOH B 136       1.747  18.007  12.772  1.00  0.00      B    H  
ATOM    429  H2  HOH B 136       3.019  17.283  13.542  1.00  0.00      B    H  
ATOM    430  O   HOH B 137      38.904  16.335  24.461  1.00  0.00      B    O  
ATOM    431  H1  HOH B 137      39.671  16.284  25.131  1.00  0.00      B    H  
ATOM    432  H2  HOH B 137      38.075  16.051  24.948  1.00  0.00      B    H  
ATOM    433  O   HOH B 138       5.484   6.712  17.523  1.00  0.00      B    O  
ATOM    434  H1  HOH B 138       6.325   6.887  18.030  1.00  0.00      B    H  
ATOM    435  H2  HOH B 138       5.118   7.612  17.226  1.00  0.00      B    H  
ATOM    436  O   HOH B 139      38.738   0.571   8.842  1.00  0.00      B    O  
ATOM    437  H1  HOH B 139      38.576   0.436   9.825  1.00  0.00      B    H  
ATOM    438  H2  HOH B 139      37.881   0.835   8.422  1.00  0.00      B    H  
ATOM    439  O   HOH B 140      33.756  18.471  25.203  1.00  0.00      B    O  
ATOM    440  H1  HOH B 140      33.885  18.078  24.282  1.00  0.00      B    H  
ATOM    441  H2  HOH B 140      33.124  19.225  25.150  1.00  0.00      B    H  
ATOM    442  O   HOH B 141       6.541  34.016  31.107  1.00  0.00      B    O  
ATOM    443  H1  HOH B 141       6.910  33.551  30.314  1.00  0.00      B    H  
ATOM    444  H2  HOH B 141       6.015  33.304  31.638  1.00  0.00      B    H  
ATOM    445  O   HOH B 142      32.504  35.789   0.887  1.00  0.00      B    O  
ATOM    446  H1  HOH B 142      31.877  36.128   1.609  1.00  0.00      B    H  
ATOM    447  H2  HOH B 142      33.049  35.004   1.264  1.00  0.00      B    H  
ATOM    448  O   HOH B 143      13.026  18.810  35.040  1.00  0.00      B    O  
ATOM    449  H1  HOH B 143      13.587  18.364  34.334  1.00  0.00      B    H  
ATOM    450  H2  HOH B 143      12.259  19.325  34.634  1.00  0.00      B    H  
ATOM    451  O   HOH B 144      21.662  35.005  17.574  1.00  0.00      B    O  
ATOM    452  H1  HOH B 144      22.293  35.803  17.403  1.00  0.00      B    H  
ATOM    453  H2  HOH B 144      21.012  35.140  18.304  1.00  0.00      B    H  
ATOM    454  O   HOH B 145      38.637  28.012  24.717  1.00  0.00      B    O  
ATOM    455  H1  HOH B 145      39.635  27.882  24.937  1.00  0.00      B    H  
ATOM    456  H2  HOH B 145      38.561  28.225  23.767  1.00  0.00      B    H  
ATOM    457  O   HOH B 146      33.852  12.633  16.516  1.00  0.00      B    O  
ATOM    458  H1  HOH B 146      33.432  11.958  15.843  1.00  0.00      B    H  
ATOM    459  H2  HOH B 146      33.163  13.084  17.077  1.00  0.00      B    H  
ATOM    460  O   HOH B 147       9.522   0.397  19.204  1.00  0.00      B    O  
ATOM    461  H1  HOH B 147       8.550   0.648  19.305  1.00  0.00      B    H  
ATOM    462  H2  HOH B 147       9.766   0.419  18.238  1.00  0.00      B    H  
ATOM    463  O   HOH B 148      32.275  23.185  10.318  1.00  0.00      B    O  
ATOM    464  H1  HOH B 148      31.994  22.204  10.286  1.00  0.00      B    H  
ATOM    465  H2  HOH B 148      32.836  23.258   9.495  1.00  0.00      B    H  
ATOM    466  O   HOH B 149      37.752  13.185  17.195  1.00  0.00      B    O  
ATOM    467  H1  HOH B 149      38.159  12.745  16.320  1.00  0.00      B    H  
ATOM    468  H2  HOH B 149      37.861  12.539  17.979  1.00  0.00      B    H  
ATOM    469  O   HOH B 150       5.744  20.956  12.888  1.00  0.00      B    O  
ATOM    470  H1  HOH B 150       4.814  20.530  12.643  1.00  0.00      B    H  
ATOM    471  H2  HOH B 150       6.431  20.522  12.306  1.00  0.00      B    H  
ATOM    472  O   HOH B 151      20.080  15.922  29.857  1.00  0.00      B    O  
ATOM    473  H1  HOH B 151      20.417  16.856  29.856  1.00  0.00      B    H  
ATOM    474  H2  HOH B 151      19.433  15.795  29.047  1.00  0.00      B    H  
ATOM    475  O   HOH B 152       7.666  16.016  13.142  1.00  0.00      B    O  
ATOM    476  H1  HOH B 152       8.544  15.492  13.225  1.00  0.00      B    H  
ATOM    477  H2  HOH B 152       6.973  15.388  13.533  1.00  0.00      B    H  
ATOM    478  O   HOH B 153      24.837  16.974  17.720  1.00  0.00      B    O  
ATOM    479  H1  HOH B 153      25.330  16.626  16.896  1.00  0.00      B    H  
ATOM    480  H2  HOH B 153      23.833  16.914  17.465  1.00  0.00      B    H  
ATOM    481  O   HOH B 154      30.962   4.096  34.012  1.00  0.00      B    O  
ATOM    482  H1  HOH B 154      31.603   3.417  33.573  1.00  0.00      B    H  
ATOM    483  H2  HOH B 154      30.486   3.611  34.753  1.00  0.00      B    H  
ATOM    484  O   HOH B 155      26.777  18.746  26.899  1.00  0.00      B    O  
ATOM    485  H1  HOH B 155      27.205  18.390  26.062  1.00  0.00      B    H  
ATOM    486  H2  HOH B 155      25.770  18.735  26.776  1.00  0.00      B    H  
ATOM    487  O   HOH B 156       2.719  13.652  35.547  1.00  0.00      B    O  
ATOM    488  H1  HOH B 156       3.538  13.669  36.182  1.00  0.00      B    H  
ATOM    489  H2  HOH B 156       2.303  12.713  35.595  1.00  0.00      B    H  
ATOM    490  O   HOH B 157      34.837  23.438  36.407  1.00  0.00      B    O  
ATOM    491  H1  HOH B 157      34.694  22.693  37.119  1.00  0.00      B    H  
ATOM    492  H2  HOH B 157      34.563  24.326  36.774  1.00  0.00      B    H  
ATOM    493  O   HOH B 158      17.291   6.917   1.479  1.00  0.00      B    O  
ATOM    494  H1  HOH B 158      16.952   7.742   1.073  1.00  0.00      B    H  
ATOM    495  H2  HOH B 158      16.728   6.130   1.216  1.00  0.00      B    H  
ATOM    496  O   HOH B 159       0.685  16.255  29.813  1.00  0.00      B    O  
ATOM    497  H1  HOH B 159       0.085  15.622  29.356  1.00  0.00      B    H  
ATOM    498  H2  HOH B 159       1.103  15.749  30.599  1.00  0.00      B    H  
ATOM    499  O   HOH B 160      19.626  11.086  19.840  1.00  0.00      B    O  
ATOM    500  H1  HOH B 160      20.521  10.830  19.369  1.00  0.00      B    H  
ATOM    501  H2  HOH B 160      18.861  10.722  19.326  1.00  0.00      B    H  
ATOM    502  O   HOH B 161      18.322   7.628  11.304  1.00  0.00      B    O  
ATOM    503  H1  HOH B 161      19.301   7.715  11.536  1.00  0.00      B    H  
ATOM    504  H2  HOH B 161      18.191   7.429  10.340  1.00  0.00      B    H  
ATOM    505  O   HOH B 162      36.170  25.931  10.436  1.00  0.00      B    O  
ATOM    506  H1  HOH B 162      37.164  25.754  10.584  1.00  0.00      B    H  
ATOM    507  H2  HOH B 162      36.091  26.194   9.429  1.00  0.00      B    H  
ATOM    508  O   HOH B 163      21.458  17.747  12.400  1.00  0.00      B    O  
ATOM    509  H1  HOH B 163      22.278  17.520  11.814  1.00  0.00      B    H  
ATOM    510  H2  HOH B 163      20.951  16.918  12.444  1.00  0.00      B    H  
ATOM    511  O   HOH B 164       3.731   6.566  20.190  1.00  0.00      B    O  
ATOM    512  H1  HOH B 164       3.399   5.564  20.227  1.00  0.00      B    H  
ATOM    513  H2  HOH B 164       4.049   6.749  19.248  1.00  0.00      B    H  
ATOM    514  O   HOH B 165       0.806   8.258  26.764  1.00  0.00      B    O  
ATOM    515  H1  HOH B 165       0.397   8.775  27.537  1.00  0.00      B    H  
ATOM    516  H2  HOH B 165       0.151   8.216  26.032  1.00  0.00      B    H  
ATOM    517  O   HOH B 166      28.435  30.100   4.144  1.00  0.00      B    O  
ATOM    518  H1  HOH B 166      28.259  29.708   3.188  1.00  0.00      B    H  
ATOM    519  H2  HOH B 166      27.805  29.689   4.725  1.00  0.00      B    H  
ATOM    520  O   HOH B 167      28.996  21.528   2.345  1.00  0.00      B    O  
ATOM    521  H1  HOH B 167      28.713  21.221   1.423  1.00  0.00      B    H  
ATOM    522  H2  HOH B 167      28.509  21.014   2.975  1.00  0.00      B    H  
ATOM    523  O   HOH B 168      37.893  38.499  34.486  1.00  0.00      B    O  
ATOM    524  H1  HOH B 168      36.996  38.678  33.966  1.00  0.00      B    H  
ATOM    525  H2  HOH B 168      38.686  38.799  33.904  1.00  0.00      B    H  
ATOM    526  O   HOH B 169      36.831  37.104  28.144  1.00  0.00      B    O  
ATOM    527  H1  HOH B 169      37.422  36.664  27.451  1.00  0.00      B    H  
ATOM    528  H2  HOH B 169      37.051  36.765  29.082  1.00  0.00      B    H  
ATOM    529  O   HOH B 170      33.466  23.009   7.786  1.00  0.00      B    O  
ATOM    530  H1  HOH B 170      33.868  23.869   7.270  1.00  0.00      B    H  
ATOM    531  H2  HOH B 170      33.558  22.284   7.122  1.00  0.00      B    H  
ATOM    532  O   HOH B 171       0.771  31.471   4.973  1.00  0.00      B    O  
ATOM    533  H1  HOH B 171       0.431  30.598   5.335  1.00  0.00      B    H  
ATOM    534  H2  HOH B 171       1.394  31.232   4.180  1.00  0.00      B    H  
ATOM    535  O   HOH B 172      28.956   8.621   8.822  1.00  0.00      B    O  
ATOM    536  H1  HOH B 172      28.392   7.917   9.198  1.00  0.00      B    H  
ATOM    537  H2  HOH B 172      28.348   9.392   8.587  1.00  0.00      B    H  
ATOM    538  O   HOH B 173      36.677   1.826   0.434  1.00  0.00      B    O  
ATOM    539  H1  HOH B 173      37.197   2.623   0.021  1.00  0.00      B    H  
ATOM    540  H2  HOH B 173      37.273   1.486   1.190  1.00  0.00      B    H  
ATOM    541  O   HOH B 174       6.915  21.612   3.790  1.00  0.00      B    O  
ATOM    542  H1  HOH B 174       6.163  21.666   3.086  1.00  0.00      B    H  
ATOM    543  H2  HOH B 174       6.493  22.049   4.645  1.00  0.00      B    H  
ATOM    544  O   HOH B 175      34.128  35.355  12.804  1.00  0.00      B    O  
ATOM    545  H1  HOH B 175      34.927  34.766  12.625  1.00  0.00      B    H  
ATOM    546  H2  HOH B 175      34.342  36.205  12.278  1.00  0.00      B    H  
ATOM    547  O   HOH B 176       7.562   4.315  13.168  1.00  0.00      B    O  
ATOM    548  H1  HOH B 176       6.755   3.999  12.623  1.00  0.00      B    H  
ATOM    549  H2  HOH B 176       7.293   4.240  14.154  1.00  0.00      B    H  
ATOM    550  O   HOH B 177      10.785  29.767  25.210  1.00  0.00      B    O  
ATOM    551  H1  HOH B 177       9.962  29.839  25.811  1.00  0.00      B    H  
ATOM    552  H2  HOH B 177      11.081  28.797  25.131  1.00  0.00      B    H  
ATOM    553  O   HOH B 178      38.062  25.633  15.926  1.00  0.00      B    O  
ATOM    554  H1  HOH B 178      37.799  25.474  16.919  1.00  0.00      B    H  
ATOM    555  H2  HOH B 178      37.470  25.095  15.337  1.00  0.00      B    H  
ATOM    556  O   HOH B 179      35.757  20.341  19.592  1.00  0.00      B    O  
ATOM    557  H1  HOH B 179      36.743  20.301  19.721  1.00  0.00      B    H  
ATOM    558  H2  HOH B 179      35.450  20.667  20.545  1.00  0.00      B    H  
ATOM    559  O   HOH B 180      30.243  22.138  25.966  1.00  0.00      B    O  
ATOM    560  H1  HOH B 180      30.711  22.989  26.299  1.00  0.00      B    H  
ATOM    561  H2  HOH B 180      29.762  21.712  26.811  1.00  0.00      B    H  
ATOM    562  O   HOH B 181       8.780  14.819  30.175  1.00  0.00      B    O  
ATOM    563  H1  HOH B 181       9.513  15.345  30.626  1.00  0.00      B    H  
ATOM    564  H2  HOH B 181       9.171  13.914  29.981  1.00  0.00      B    H  
ATOM    565  O   HOH B 182      23.737  30.823   2.742  1.00  0.00      B    O  
ATOM    566  H1  HOH B 182      24.359  31.186   1.996  1.00  0.00      B    H  
ATOM    567  H2  HOH B 182      23.818  29.812   2.905  1.00  0.00      B    H  
ATOM    568  O   HOH B 183       7.053   8.213  12.614  1.00  0.00      B    O  
ATOM    569  H1  HOH B 183       7.703   8.326  13.361  1.00  0.00      B    H  
ATOM    570  H2  HOH B 183       7.458   7.522  11.977  1.00  0.00      B    H  
ATOM    571  O   HOH B 184      31.658  12.140  12.432  1.00  0.00      B    O  
ATOM    572  H1  HOH B 184      30.826  12.179  11.845  1.00  0.00      B    H  
ATOM    573  H2  HOH B 184      32.164  12.999  12.103  1.00  0.00      B    H  
ATOM    574  O   HOH B 185       4.658   4.620  34.122  1.00  0.00      B    O  
ATOM    575  H1  HOH B 185       3.701   4.311  34.085  1.00  0.00      B    H  
ATOM    576  H2  HOH B 185       4.604   5.627  34.101  1.00  0.00      B    H  
ATOM    577  O   HOH B 186      27.578  37.699  25.743  1.00  0.00      B    O  
ATOM    578  H1  HOH B 186      28.524  37.660  25.346  1.00  0.00      B    H  
ATOM    579  H2  HOH B 186      27.050  38.262  25.064  1.00  0.00      B    H  
ATOM    580  O   HOH B 187      11.963  13.134  21.537  1.00  0.00      B    O  
ATOM    581  H1  HOH B 187      11.853  13.822  20.870  1.00  0.00      B    H  
ATOM    582  H2  HOH B 187      12.505  12.366  21.107  1.00  0.00      B    H  
ATOM    583  O   HOH B 188      32.563   1.771  20.376  1.00  0.00      B    O  
ATOM    584  H1  HOH B 188      33.075   1.160  19.775  1.00  0.00      B    H  
ATOM    585  H2  HOH B 188      31.732   1.264  20.704  1.00  0.00      B    H  
ATOM    586  O   HOH B 189      13.523   9.874  32.873  1.00  0.00      B    O  
ATOM    587  H1  HOH B 189      14.284  10.144  33.430  1.00  0.00      B    H  
ATOM    588  H2  HOH B 189      13.187   8.996  33.244  1.00  0.00      B    H  
ATOM    589  O   HOH B 190      18.646  37.200  21.608  1.00  0.00      B    O  
ATOM    590  H1  HOH B 190      18.898  37.756  22.401  1.00  0.00      B    H  
ATOM    591  H2  HOH B 190      18.220  37.779  20.897  1.00  0.00      B    H  
ATOM    592  O   HOH B 191      31.501   0.891  14.987  1.00  0.00      B    O  
ATOM    593  H1  HOH B 191      32.489   0.939  15.026  1.00  0.00      B    H  
ATOM    594  H2  HOH B 191      31.214   0.068  15.494  1.00  0.00      B    H  
ATOM    595  O   HOH B 192      18.504  12.753  11.238  1.00  0.00      B    O  
ATOM    596  H1  HOH B 192      18.076  11.882  10.957  1.00  0.00      B    H  
ATOM    597  H2  HOH B 192      17.870  13.557  11.100  1.00  0.00      B    H  
ATOM    598  O   HOH B 193       8.561  24.855  14.664  1.00  0.00      B    O  
ATOM    599  H1  HOH B 193       9.092  24.313  15.338  1.00  0.00      B    H  
ATOM    600  H2  HOH B 193       9.167  25.159  13.937  1.00  0.00      B    H  
ATOM    601  O   HOH B 194      22.402  34.425  32.197  1.00  0.00      B    O  
ATOM    602  H1  HOH B 194      22.879  34.440  33.114  1.00  0.00      B    H  
ATOM    603  H2  HOH B 194      22.475  33.455  31.893  1.00  0.00      B    H  
ATOM    604  O   HOH B 195      10.792  28.235  13.502  1.00  0.00      B    O  
ATOM    605  H1  HOH B 195      10.373  28.725  12.669  1.00  0.00      B    H  
ATOM    606  H2  HOH B 195      10.699  27.237  13.342  1.00  0.00      B    H  
ATOM    607  O   HOH B 196      30.047  30.298   8.785  1.00  0.00      B    O  
ATOM    608  H1  HOH B 196      30.726  29.694   8.414  1.00  0.00      B    H  
ATOM    609  H2  HOH B 196      29.274  30.402   8.137  1.00  0.00      B    H  
ATOM    610  O   HOH B 197      12.463  -0.054  34.226  1.00  0.00      B    O  
ATOM    611  H1  HOH B 197      12.220   0.585  33.491  1.00  0.00      B    H  
ATOM    612  H2  HOH B 197      12.460   0.444  35.126  1.00  0.00      B    H  
ATOM    613  O   HOH B 198       7.061  12.464   4.514  1.00  0.00      B    O  
ATOM    614  H1  HOH B 198       6.470  11.665   4.326  1.00  0.00      B    H  
ATOM    615  H2  HOH B 198       6.732  12.849   5.458  1.00  0.00      B    H  
ATOM    616  O   HOH B 199      35.360  21.322  27.775  1.00  0.00      B    O  
ATOM    617  H1  HOH B 199      34.698  21.858  27.176  1.00  0.00      B    H  
ATOM    618  H2  HOH B 199      35.564  20.497  27.221  1.00  0.00      B    H  
ATOM    619  O   HOH B 200      18.836  13.539  19.749  1.00  0.00      B    O  
ATOM    620  H1  HOH B 200      19.113  12.584  19.938  1.00  0.00      B    H  
ATOM    621  H2  HOH B 200      19.711  14.066  19.673  1.00  0.00      B    H  
ATOM    622  O   HOH B 201       7.861  22.944   6.062  1.00  0.00      B    O  
ATOM    623  H1  HOH B 201       8.582  22.960   5.326  1.00  0.00      B    H  
ATOM    624  H2  HOH B 201       7.720  23.916   6.279  1.00  0.00      B    H  
ATOM    625  O   HOH B 202      35.836  33.823  27.787  1.00  0.00      B    O  
ATOM    626  H1  HOH B 202      36.277  34.681  27.472  1.00  0.00      B    H  
ATOM    627  H2  HOH B 202      35.022  33.658  27.246  1.00  0.00      B    H  
ATOM    628  O   HOH B 203      36.029  32.234  24.839  1.00  0.00      B    O  
ATOM    629  H1  HOH B 203      35.417  31.822  24.143  1.00  0.00      B    H  
ATOM    630  H2  HOH B 203      36.831  31.590  24.957  1.00  0.00      B    H  
ATOM    631  O   HOH B 204       2.914  34.618  18.860  1.00  0.00      B    O  
ATOM    632  H1  HOH B 204       2.279  34.178  19.500  1.00  0.00      B    H  
ATOM    633  H2  HOH B 204       3.465  33.865  18.519  1.00  0.00      B    H  
ATOM    634  O   HOH B 205      27.643  30.955   7.370  1.00  0.00      B    O  
ATOM    635  H1  HOH B 205      27.833  31.939   7.502  1.00  0.00      B    H  
ATOM    636  H2  HOH B 205      26.975  30.830   6.657  1.00  0.00      B    H  
ATOM    637  O   HOH B 206      32.106  10.962  14.892  1.00  0.00      B    O  
ATOM    638  H1  HOH B 206      31.195  11.083  15.254  1.00  0.00      B    H  
ATOM    639  H2  HOH B 206      31.991  11.348  13.874  1.00  0.00      B    H  
ATOM    640  O   HOH B 207      15.484  33.632  35.260  1.00  0.00      B    O  
ATOM    641  H1  HOH B 207      15.452  34.121  34.376  1.00  0.00      B    H  
ATOM    642  H2  HOH B 207      14.518  33.721  35.661  1.00  0.00      B    H  
ATOM    643  O   HOH B 208       7.896  16.867  10.532  1.00  0.00      B    O  
ATOM    644  H1  HOH B 208       8.842  16.573  10.284  1.00  0.00      B    H  
ATOM    645  H2  HOH B 208       7.768  16.685  11.567  1.00  0.00      B    H  
ATOM    646  O   HOH B 209      36.566  30.792  27.445  1.00  0.00      B    O  
ATOM    647  H1  HOH B 209      36.537  31.785  27.589  1.00  0.00      B    H  
ATOM    648  H2  HOH B 209      37.288  30.682  26.781  1.00  0.00      B    H  
ATOM    649  O   HOH B 210       0.988  33.366  32.050  1.00  0.00      B    O  
ATOM    650  H1  HOH B 210       0.830  32.563  32.660  1.00  0.00      B    H  
ATOM    651  H2  HOH B 210       1.631  33.978  32.553  1.00  0.00      B    H  
ATOM    652  O   HOH B 211      26.213  33.670  37.576  1.00  0.00      B    O  
ATOM    653  H1  HOH B 211      26.492  33.043  36.838  1.00  0.00      B    H  
ATOM    654  H2  HOH B 211      27.020  33.846  38.118  1.00  0.00      B    H  
ATOM    655  O   HOH B 212       4.238  27.286  11.383  1.00  0.00      B    O  
ATOM    656  H1  HOH B 212       3.411  27.763  11.188  1.00  0.00      B    H  
ATOM    657  H2  HOH B 212       4.143  26.824  12.301  1.00  0.00      B    H  
ATOM    658  O   HOH B 213      31.396  30.758  28.462  1.00  0.00      B    O  
ATOM    659  H1  HOH B 213      32.244  31.148  28.966  1.00  0.00      B    H  
ATOM    660  H2  HOH B 213      30.651  30.751  29.140  1.00  0.00      B    H  
ATOM    661  O   HOH B 214       3.118  16.214  10.581  1.00  0.00      B    O  
ATOM    662  H1  HOH B 214       3.237  16.756  11.393  1.00  0.00      B    H  
ATOM    663  H2  HOH B 214       4.064  16.141  10.155  1.00  0.00      B    H  
ATOM    664  O   HOH B 215      30.541  15.368   8.129  1.00  0.00      B    O  
ATOM    665  H1  HOH B 215      30.990  14.634   7.566  1.00  0.00      B    H  
ATOM    666  H2  HOH B 215      31.250  15.870   8.652  1.00  0.00      B    H  
ATOM    667  O   HOH B 216      36.069  30.025  22.101  1.00  0.00      B    O  
ATOM    668  H1  HOH B 216      36.031  30.890  21.590  1.00  0.00      B    H  
ATOM    669  H2  HOH B 216      37.012  29.631  22.003  1.00  0.00      B    H  
ATOM    670  O   HOH B 217      34.603   3.916  23.751  1.00  0.00      B    O  
ATOM    671  H1  HOH B 217      35.119   3.973  22.861  1.00  0.00      B    H  
ATOM    672  H2  HOH B 217      34.076   4.729  23.945  1.00  0.00      B    H  
ATOM    673  O   HOH B 218      17.962  19.112   3.852  1.00  0.00      B    O  
ATOM    674  H1  HOH B 218      17.617  18.862   4.779  1.00  0.00      B    H  
ATOM    675  H2  HOH B 218      18.488  19.954   3.964  1.00  0.00      B    H  
ATOM    676  O   HOH B 219       9.138  26.056   4.456  1.00  0.00      B    O  
ATOM    677  H1  HOH B 219       9.352  25.074   4.199  1.00  0.00      B    H  
ATOM    678  H2  HOH B 219       8.674  25.966   5.409  1.00  0.00      B    H  
ATOM    679  O   HOH B 220      15.643   4.743   0.476  1.00  0.00      B    O  
ATOM    680  H1  HOH B 220      15.143   4.359   1.259  1.00  0.00      B    H  
ATOM    681  H2  HOH B 220      16.255   3.979   0.115  1.00  0.00      B    H  
ATOM    682  O   HOH B 221      14.899  31.248  10.335  1.00  0.00      B    O  
ATOM    683  H1  HOH B 221      15.868  31.461  10.631  1.00  0.00      B    H  
ATOM    684  H2  HOH B 221      14.316  31.397  11.119  1.00  0.00      B    H  
ATOM    685  O   HOH B 222      22.142  13.957   6.320  1.00  0.00      B    O  
ATOM    686  H1  HOH B 222      22.851  13.401   5.889  1.00  0.00      B    H  
ATOM    687  H2  HOH B 222      22.399  14.907   6.433  1.00  0.00      B    H  
ATOM    688  O   HOH B 223      10.549  31.233  38.050  1.00  0.00      B    O  
ATOM    689  H1  HOH B 223      10.537  30.776  37.160  1.00  0.00      B    H  
ATOM    690  H2  HOH B 223       9.616  31.653  38.191  1.00  0.00      B    H  
ATOM    691  O   HOH B 224      31.095  30.618   4.569  1.00  0.00      B    O  
ATOM    692  H1  HOH B 224      30.147  30.286   4.447  1.00  0.00      B    H  
ATOM    693  H2  HOH B 224      31.569  29.992   5.231  1.00  0.00      B    H  
ATOM    694  O   HOH B 225       2.384  29.667  19.483  1.00  0.00      B    O  
ATOM    695  H1  HOH B 225       1.900  28.797  19.603  1.00  0.00      B    H  
ATOM    696  H2  HOH B 225       3.371  29.483  19.522  1.00  0.00      B    H  
ATOM    697  O   HOH B 226      14.887   9.056   4.734  1.00  0.00      B    O  
ATOM    698  H1  HOH B 226      13.996   9.447   4.920  1.00  0.00      B    H  
ATOM    699  H2  HOH B 226      15.015   8.120   5.145  1.00  0.00      B    H  
ATOM    700  O   HOH B 227       5.002  35.200  38.685  1.00  0.00      B    O  
ATOM    701  H1  HOH B 227       4.035  35.620  38.597  1.00  0.00      B    H  
ATOM    702  H2  HOH B 227       5.173  34.872  37.758  1.00  0.00      B    H  
ATOM    703  O   HOH B 228      26.684  29.922  20.770  1.00  0.00      B    O  
ATOM    704  H1  HOH B 228      27.438  29.321  21.196  1.00  0.00      B    H  
ATOM    705  H2  HOH B 228      25.773  29.636  21.081  1.00  0.00      B    H  
ATOM    706  O   HOH B 229      25.272   1.474  14.080  1.00  0.00      B    O  
ATOM    707  H1  HOH B 229      24.994   1.681  15.015  1.00  0.00      B    H  
ATOM    708  H2  HOH B 229      25.274   2.422  13.633  1.00  0.00      B    H  
ATOM    709  O   HOH B 230      16.520  26.199  22.226  1.00  0.00      B    O  
ATOM    710  H1  HOH B 230      15.868  26.264  21.375  1.00  0.00      B    H  
ATOM    711  H2  HOH B 230      17.020  25.322  22.219  1.00  0.00      B    H  
ATOM    712  O   HOH B 231      24.287  20.025  32.624  1.00  0.00      B    O  
ATOM    713  H1  HOH B 231      25.124  20.272  33.136  1.00  0.00      B    H  
ATOM    714  H2  HOH B 231      24.054  20.775  31.961  1.00  0.00      B    H  
ATOM    715  O   HOH B 232      32.546  19.800  19.367  1.00  0.00      B    O  
ATOM    716  H1  HOH B 232      33.530  19.818  19.149  1.00  0.00      B    H  
ATOM    717  H2  HOH B 232      32.391  18.995  19.928  1.00  0.00      B    H  
ATOM    718  O   HOH B 233      23.445   9.517   0.140  1.00  0.00      B    O  
ATOM    719  H1  HOH B 233      22.712   8.902  -0.043  1.00  0.00      B    H  
ATOM    720  H2  HOH B 233      23.826   9.297   1.085  1.00  0.00      B    H  
ATOM    721  O   HOH B 234      27.966  35.406  27.478  1.00  0.00      B    O  
ATOM    722  H1  HOH B 234      27.682  36.157  26.821  1.00  0.00      B    H  
ATOM    723  H2  HOH B 234      28.934  35.180  27.241  1.00  0.00      B    H  
ATOM    724  O   HOH B 235      26.659   4.667  32.724  1.00  0.00      B    O  
ATOM    725  H1  HOH B 235      27.088   3.751  32.806  1.00  0.00      B    H  
ATOM    726  H2  HOH B 235      26.113   4.889  33.577  1.00  0.00      B    H  
ATOM    727  O   HOH B 236      15.699  39.467  26.741  1.00  0.00      B    O  
ATOM    728  H1  HOH B 236      15.082  38.693  26.823  1.00  0.00      B    H  
ATOM    729  H2  HOH B 236      16.542  39.252  27.226  1.00  0.00      B    H  
ATOM    730  O   HOH B 237       4.692  32.350  32.395  1.00  0.00      B    O  
ATOM    731  H1  HOH B 237       4.004  31.860  31.837  1.00  0.00      B    H  
ATOM    732  H2  HOH B 237       5.071  31.603  32.939  1.00  0.00      B    H  
ATOM    733  O   HOH B 238       6.356   8.184  26.637  1.00  0.00      B    O  
ATOM    734  H1  HOH B 238       7.288   7.724  26.709  1.00  0.00      B    H  
ATOM    735  H2  HOH B 238       5.626   7.502  26.869  1.00  0.00      B    H  
ATOM    736  O   HOH B 239       5.156  13.946  17.773  1.00  0.00      B    O  
ATOM    737  H1  HOH B 239       5.638  13.088  18.049  1.00  0.00      B    H  
ATOM    738  H2  HOH B 239       5.930  14.502  17.485  1.00  0.00      B    H  
ATOM    739  O   HOH B 240       5.867  36.286  32.166  1.00  0.00      B    O  
ATOM    740  H1  HOH B 240       6.492  36.100  32.948  1.00  0.00      B    H  
ATOM    741  H2  HOH B 240       6.071  35.472  31.555  1.00  0.00      B    H  
ATOM    742  O   HOH B 241      38.358  18.423   7.089  1.00  0.00      B    O  
ATOM    743  H1  HOH B 241      38.444  18.834   6.175  1.00  0.00      B    H  
ATOM    744  H2  HOH B 241      38.807  18.964   7.807  1.00  0.00      B    H  
ATOM    745  O   HOH B 242      23.225   6.249  18.591  1.00  0.00      B    O  
ATOM    746  H1  HOH B 242      23.487   5.302  18.601  1.00  0.00      B    H  
ATOM    747  H2  HOH B 242      22.869   6.469  17.692  1.00  0.00      B    H  
ATOM    748  O   HOH B 243      16.764  10.544  28.109  1.00  0.00      B    O  
ATOM    749  H1  HOH B 243      17.076  10.154  28.996  1.00  0.00      B    H  
ATOM    750  H2  HOH B 243      15.848  10.887  28.262  1.00  0.00      B    H  
ATOM    751  O   HOH B 244       2.717  36.468  38.024  1.00  0.00      B    O  
ATOM    752  H1  HOH B 244       2.711  36.525  37.016  1.00  0.00      B    H  
ATOM    753  H2  HOH B 244       1.817  36.385  38.371  1.00  0.00      B    H  
ATOM    754  O   HOH B 245      36.913  37.706  24.088  1.00  0.00      B    O  
ATOM    755  H1  HOH B 245      36.567  38.306  24.858  1.00  0.00      B    H  
ATOM    756  H2  HOH B 245      37.053  36.790  24.418  1.00  0.00      B    H  
ATOM    757  O   HOH B 246       5.665   3.481  11.389  1.00  0.00      B    O  
ATOM    758  H1  HOH B 246       5.972   3.830  10.512  1.00  0.00      B    H  
ATOM    759  H2  HOH B 246       5.284   2.542  11.178  1.00  0.00      B    H  
ATOM    760  O   HOH B 247       1.819  17.591  23.237  1.00  0.00      B    O  
ATOM    761  H1  HOH B 247       0.970  17.322  23.724  1.00  0.00      B    H  
ATOM    762  H2  HOH B 247       2.395  16.767  23.106  1.00  0.00      B    H  
ATOM    763  O   HOH B 248      30.913  19.568   7.218  1.00  0.00      B    O  
ATOM    764  H1  HOH B 248      30.508  20.244   6.567  1.00  0.00      B    H  
ATOM    765  H2  HOH B 248      31.697  19.065   6.810  1.00  0.00      B    H  
ATOM    766  O   HOH B 249      13.407  38.997  17.358  1.00  0.00      B    O  
ATOM    767  H1  HOH B 249      13.129  38.044  17.192  1.00  0.00      B    H  
ATOM    768  H2  HOH B 249      13.571  39.108  18.280  1.00  0.00      B    H  
ATOM    769  O   HOH B 250      10.686   5.503  21.424  1.00  0.00      B    O  
ATOM    770  H1  HOH B 250      11.475   4.866  21.322  1.00  0.00      B    H  
ATOM    771  H2  HOH B 250      10.767   6.046  22.274  1.00  0.00      B    H  
ATOM    772  O   HOH B 251      19.126  20.919   9.808  1.00  0.00      B    O  
ATOM    773  H1  HOH B 251      19.498  21.628   9.169  1.00  0.00      B    H  
ATOM    774  H2  HOH B 251      19.775  20.656  10.578  1.00  0.00      B    H  
ATOM    775  O   HOH B 252       5.948  31.422  25.252  1.00  0.00      B    O  
ATOM    776  H1  HOH B 252       5.322  31.009  25.910  1.00  0.00      B    H  
ATOM    777  H2  HOH B 252       5.860  30.761  24.445  1.00  0.00      B    H  
ATOM    778  O   HOH B 253       7.058  30.267   9.750  1.00  0.00      B    O  
ATOM    779  H1  HOH B 253       7.762  29.957  10.398  1.00  0.00      B    H  
ATOM    780  H2  HOH B 253       6.894  29.605   9.002  1.00  0.00      B    H  
ATOM    781  O   HOH B 254      13.556  11.014   0.418  1.00  0.00      B    O  
ATOM    782  H1  HOH B 254      14.240  11.054   1.206  1.00  0.00      B    H  
ATOM    783  H2  HOH B 254      12.642  11.318   0.791  1.00  0.00      B    H  
ATOM    784  O   HOH B 255       3.031  17.054  38.521  1.00  0.00      B    O  
ATOM    785  H1  HOH B 255       2.266  16.383  38.293  1.00  0.00      B    H  
ATOM    786  H2  HOH B 255       3.505  17.217  37.619  1.00  0.00      B    H  
ATOM    787  O   HOH B 256      26.640  15.075  23.087  1.00  0.00      B    O  
ATOM    788  H1  HOH B 256      26.174  15.809  22.603  1.00  0.00      B    H  
ATOM    789  H2  HOH B 256      25.990  14.297  23.163  1.00  0.00      B    H  
ATOM    790  O   HOH B 257      26.958  12.210   5.632  1.00  0.00      B    O  
ATOM    791  H1  HOH B 257      27.639  11.768   6.325  1.00  0.00      B    H  
ATOM    792  H2  HOH B 257      26.398  12.863   6.226  1.00  0.00      B    H  
ATOM    793  O   HOH B 258      23.171   4.398   4.912  1.00  0.00      B    O  
ATOM    794  H1  HOH B 258      22.336   3.930   5.255  1.00  0.00      B    H  
ATOM    795  H2  HOH B 258      23.637   3.764   4.271  1.00  0.00      B    H  
ATOM    796  O   HOH B 259      20.043  29.605  18.862  1.00  0.00      B    O  
ATOM    797  H1  HOH B 259      20.714  29.649  19.597  1.00  0.00      B    H  
ATOM    798  H2  HOH B 259      19.187  29.424  19.281  1.00  0.00      B    H  
ATOM    799  O   HOH B 260      29.376   4.529  37.890  1.00  0.00      B    O  
ATOM    800  H1  HOH B 260      29.820   5.433  37.459  1.00  0.00      B    H  
ATOM    801  H2  HOH B 260      29.388   3.904  37.103  1.00  0.00      B    H  
ATOM    802  O   HOH B 261       1.708   6.070  30.840  1.00  0.00      B    O  
ATOM    803  H1  HOH B 261       2.022   6.997  31.174  1.00  0.00      B    H  
ATOM    804  H2  HOH B 261       0.943   5.800  31.360  1.00  0.00      B    H  
ATOM    805  O   HOH B 262       2.730   5.351  26.000  1.00  0.00      B    O  
ATOM    806  H1  HOH B 262       2.144   5.329  26.815  1.00  0.00      B    H  
ATOM    807  H2  HOH B 262       3.588   5.806  26.202  1.00  0.00      B    H  
ATOM    808  O   HOH B 263      13.651   4.548   6.981  1.00  0.00      B    O  
ATOM    809  H1  HOH B 263      13.484   5.061   7.839  1.00  0.00      B    H  
ATOM    810  H2  HOH B 263      12.906   3.910   6.764  1.00  0.00      B    H  
ATOM    811  O   HOH B 264      24.567  21.631  23.118  1.00  0.00      B    O  
ATOM    812  H1  HOH B 264      24.531  22.012  24.033  1.00  0.00      B    H  
ATOM    813  H2  HOH B 264      23.988  20.817  23.188  1.00  0.00      B    H  
ATOM    814  O   HOH B 265      22.138   2.319  22.349  1.00  0.00      B    O  
ATOM    815  H1  HOH B 265      22.778   2.060  21.571  1.00  0.00      B    H  
ATOM    816  H2  HOH B 265      22.126   1.472  22.991  1.00  0.00      B    H  
ATOM    817  O   HOH B 266      20.336   0.987  29.961  1.00  0.00      B    O  
ATOM    818  H1  HOH B 266      19.607   1.389  30.623  1.00  0.00      B    H  
ATOM    819  H2  HOH B 266      20.763   1.707  29.441  1.00  0.00      B    H  
ATOM    820  O   HOH B 267       4.862   6.932  22.789  1.00  0.00      B    O  
ATOM    821  H1  HOH B 267       4.419   6.715  21.857  1.00  0.00      B    H  
ATOM    822  H2  HOH B 267       4.155   7.410  23.293  1.00  0.00      B    H  
ATOM    823  O   HOH B 268      37.855   4.704   3.799  1.00  0.00      B    O  
ATOM    824  H1  HOH B 268      38.351   4.012   4.353  1.00  0.00      B    H  
ATOM    825  H2  HOH B 268      38.261   5.577   3.968  1.00  0.00      B    H  
ATOM    826  O   HOH B 269      24.778  10.454  36.807  1.00  0.00      B    O  
ATOM    827  H1  HOH B 269      24.135  10.392  37.571  1.00  0.00      B    H  
ATOM    828  H2  HOH B 269      25.019  11.451  36.638  1.00  0.00      B    H  
ATOM    829  O   HOH B 270      18.156   9.283  26.323  1.00  0.00      B    O  
ATOM    830  H1  HOH B 270      17.464   9.758  26.926  1.00  0.00      B    H  
ATOM    831  H2  HOH B 270      17.952   8.295  26.358  1.00  0.00      B    H  
ATOM    832  O   HOH B 271      35.546  38.429   2.029  1.00  0.00      B    O  
ATOM    833  H1  HOH B 271      36.069  38.372   1.161  1.00  0.00      B    H  
ATOM    834  H2  HOH B 271      35.125  39.355   2.079  1.00  0.00      B    H  
ATOM    835  O   HOH B 272       6.073  11.317  35.950  1.00  0.00      B    O  
ATOM    836  H1  HOH B 272       6.889  11.830  35.602  1.00  0.00      B    H  
ATOM    837  H2  HOH B 272       5.556  11.834  36.672  1.00  0.00      B    H  
ATOM    838  O   HOH B 273      33.190  35.258  15.288  1.00  0.00      B    O  
ATOM    839  H1  HOH B 273      33.607  34.371  15.573  1.00  0.00      B    H  
ATOM    840  H2  HOH B 273      33.682  35.457  14.342  1.00  0.00      B    H  
ATOM    841  O   HOH B 274      34.013  29.631  13.631  1.00  0.00      B    O  
ATOM    842  H1  HOH B 274      34.009  28.978  12.825  1.00  0.00      B    H  
ATOM    843  H2  HOH B 274      33.381  29.106  14.308  1.00  0.00      B    H  
ATOM    844  O   HOH B 275      24.382  11.928   1.122  1.00  0.00      B    O  
ATOM    845  H1  HOH B 275      23.674  12.474   1.453  1.00  0.00      B    H  
ATOM    846  H2  HOH B 275      23.964  11.147   0.780  1.00  0.00      B    H  
ATOM    847  O   HOH B 276       8.942   0.707  13.827  1.00  0.00      B    O  
ATOM    848  H1  HOH B 276       9.850   0.614  13.365  1.00  0.00      B    H  
ATOM    849  H2  HOH B 276       9.037   0.212  14.687  1.00  0.00      B    H  
ATOM    850  O   HOH B 277      25.300  34.261  31.884  1.00  0.00      B    O  
ATOM    851  H1  HOH B 277      24.298  34.279  31.796  1.00  0.00      B    H  
ATOM    852  H2  HOH B 277      25.622  35.224  31.851  1.00  0.00      B    H  
ATOM    853  O   HOH B 278      28.271  23.785   0.262  1.00  0.00      B    O  
ATOM    854  H1  HOH B 278      27.585  23.887   0.995  1.00  0.00      B    H  
ATOM    855  H2  HOH B 278      28.222  22.888  -0.203  1.00  0.00      B    H  
ATOM    856  O   HOH B 279       9.113  28.954  11.484  1.00  0.00      B    O  
ATOM    857  H1  HOH B 279       8.799  28.082  11.161  1.00  0.00      B    H  
ATOM    858  H2  HOH B 279       9.477  29.438  10.684  1.00  0.00      B    H  
ATOM    859  O   HOH B 280      37.023  21.629  30.169  1.00  0.00      B    O  
ATOM    860  H1  HOH B 280      36.317  21.315  29.533  1.00  0.00      B    H  
ATOM    861  H2  HOH B 280      37.617  22.181  29.632  1.00  0.00      B    H  
ATOM    862  O   HOH B 281      25.362  25.828  36.742  1.00  0.00      B    O  
ATOM    863  H1  HOH B 281      26.327  26.013  36.908  1.00  0.00      B    H  
ATOM    864  H2  HOH B 281      24.848  26.713  36.890  1.00  0.00      B    H  
ATOM    865  O   HOH B 282      33.644  38.702  19.042  1.00  0.00      B    O  
ATOM    866  H1  HOH B 282      33.350  37.992  18.397  1.00  0.00      B    H  
ATOM    867  H2  HOH B 282      33.756  38.244  19.968  1.00  0.00      B    H  
ATOM    868  O   HOH B 283      38.741  25.779  12.308  1.00  0.00      B    O  
ATOM    869  H1  HOH B 283      37.854  25.342  12.661  1.00  0.00      B    H  
ATOM    870  H2  HOH B 283      39.509  25.265  12.712  1.00  0.00      B    H  
ATOM    871  O   HOH B 284      15.963  19.015   1.614  1.00  0.00      B    O  
ATOM    872  H1  HOH B 284      16.434  19.257   0.755  1.00  0.00      B    H  
ATOM    873  H2  HOH B 284      16.580  19.182   2.418  1.00  0.00      B    H  
ATOM    874  O   HOH B 285      37.281   4.988   6.731  1.00  0.00      B    O  
ATOM    875  H1  HOH B 285      36.804   5.563   6.082  1.00  0.00      B    H  
ATOM    876  H2  HOH B 285      36.609   4.537   7.350  1.00  0.00      B    H  
ATOM    877  O   HOH B 286      14.228  21.782  18.790  1.00  0.00      B    O  
ATOM    878  H1  HOH B 286      14.973  21.329  19.215  1.00  0.00      B    H  
ATOM    879  H2  HOH B 286      14.247  21.595  17.782  1.00  0.00      B    H  
ATOM    880  O   HOH B 287       4.042   5.128  29.885  1.00  0.00      B    O  
ATOM    881  H1  HOH B 287       4.104   4.238  29.437  1.00  0.00      B    H  
ATOM    882  H2  HOH B 287       3.154   5.282  30.356  1.00  0.00      B    H  
ATOM    883  O   HOH B 288      38.936  32.049   1.087  1.00  0.00      B    O  
ATOM    884  H1  HOH B 288      38.541  33.027   1.205  1.00  0.00      B    H  
ATOM    885  H2  HOH B 288      39.951  32.129   0.950  1.00  0.00      B    H  
ATOM    886  O   HOH B 289       7.613  32.401  28.431  1.00  0.00      B    O  
ATOM    887  H1  HOH B 289       6.994  31.652  28.736  1.00  0.00      B    H  
ATOM    888  H2  HOH B 289       8.531  32.158  28.674  1.00  0.00      B    H  
ATOM    889  O   HOH B 290      13.344  31.289  37.475  1.00  0.00      B    O  
ATOM    890  H1  HOH B 290      12.395  31.221  37.682  1.00  0.00      B    H  
ATOM    891  H2  HOH B 290      13.467  32.292  37.543  1.00  0.00      B    H  
ATOM    892  O   HOH B 291      37.491   1.039  15.610  1.00  0.00      B    O  
ATOM    893  H1  HOH B 291      37.759   0.193  16.132  1.00  0.00      B    H  
ATOM    894  H2  HOH B 291      37.777   1.761  16.219  1.00  0.00      B    H  
ATOM    895  O   HOH B 292      32.374  16.435   9.889  1.00  0.00      B    O  
ATOM    896  H1  HOH B 292      33.327  16.187   9.958  1.00  0.00      B    H  
ATOM    897  H2  HOH B 292      32.268  17.466   9.917  1.00  0.00      B    H  
ATOM    898  O   HOH B 293       3.918  29.669  33.963  1.00  0.00      B    O  
ATOM    899  H1  HOH B 293       3.175  29.514  34.677  1.00  0.00      B    H  
ATOM    900  H2  HOH B 293       3.565  29.377  33.033  1.00  0.00      B    H  
ATOM    901  O   HOH B 294       4.651  14.541   2.075  1.00  0.00      B    O  
ATOM    902  H1  HOH B 294       3.971  15.190   2.375  1.00  0.00      B    H  
ATOM    903  H2  HOH B 294       5.474  15.085   1.818  1.00  0.00      B    H  
ATOM    904  O   HOH B 295      18.012  10.146  10.558  1.00  0.00      B    O  
ATOM    905  H1  HOH B 295      17.955   9.208  10.914  1.00  0.00      B    H  
ATOM    906  H2  HOH B 295      17.877  10.088   9.541  1.00  0.00      B    H  
ATOM    907  O   HOH B 296      12.212  11.751  35.868  1.00  0.00      B    O  
ATOM    908  H1  HOH B 296      13.127  11.656  36.340  1.00  0.00      B    H  
ATOM    909  H2  HOH B 296      11.704  12.428  36.412  1.00  0.00      B    H  
ATOM    910  O   HOH B 297      34.452  10.215  17.944  1.00  0.00      B    O  
ATOM    911  H1  HOH B 297      34.395  11.230  17.900  1.00  0.00      B    H  
ATOM    912  H2  HOH B 297      35.340   9.963  17.526  1.00  0.00      B    H  
ATOM    913  O   HOH B 298      10.406  12.379   7.012  1.00  0.00      B    O  
ATOM    914  H1  HOH B 298      10.328  11.734   6.214  1.00  0.00      B    H  
ATOM    915  H2  HOH B 298      10.308  13.318   6.739  1.00  0.00      B    H  
ATOM    916  O   HOH B 299      27.566  26.020  13.729  1.00  0.00      B    O  
ATOM    917  H1  HOH B 299      28.127  26.569  14.336  1.00  0.00      B    H  
ATOM    918  H2  HOH B 299      27.406  26.532  12.868  1.00  0.00      B    H  
ATOM    919  O   HOH B 300       5.247   4.113  17.920  1.00  0.00      B    O  
ATOM    920  H1  HOH B 300       4.301   3.798  17.586  1.00  0.00      B    H  
ATOM    921  H2  HOH B 300       5.234   5.138  17.887  1.00  0.00      B    H  
ATOM    922  O   HOH B 301      38.293  25.628  36.946  1.00  0.00      B    O  
ATOM    923  H1  HOH B 301      37.919  26.559  36.901  1.00  0.00      B    H  
ATOM    924  H2  HOH B 301      38.043  25.217  37.816  1.00  0.00      B    H  
ATOM    925  O   HOH B 302       9.705  12.319  29.665  1.00  0.00      B    O  
ATOM    926  H1  HOH B 302      10.416  12.165  30.391  1.00  0.00      B    H  
ATOM    927  H2  HOH B 302      10.095  12.022  28.840  1.00  0.00      B    H  
ATOM    928  O   HOH B 303      22.872   7.286  30.246  1.00  0.00      B    O  
ATOM    929  H1  HOH B 303      23.518   8.076  30.137  1.00  0.00      B    H  
ATOM    930  H2  HOH B 303      22.276   7.346  29.502  1.00  0.00      B    H  
ATOM    931  O   HOH B 304       9.462  14.403  22.166  1.00  0.00      B    O  
ATOM    932  H1  HOH B 304       9.837  13.494  22.171  1.00  0.00      B    H  
ATOM    933  H2  HOH B 304       9.133  14.529  21.197  1.00  0.00      B    H  
ATOM    934  O   HOH B 305       1.396  25.426   7.750  1.00  0.00      B    O  
ATOM    935  H1  HOH B 305       1.620  24.459   7.890  1.00  0.00      B    H  
ATOM    936  H2  HOH B 305       2.152  25.988   8.107  1.00  0.00      B    H  
ATOM    937  O   HOH B 306      36.928  26.150  18.469  1.00  0.00      B    O  
ATOM    938  H1  HOH B 306      36.863  26.946  17.845  1.00  0.00      B    H  
ATOM    939  H2  HOH B 306      36.027  25.585  18.449  1.00  0.00      B    H  
ATOM    940  O   HOH B 307       6.125  22.659  34.701  1.00  0.00      B    O  
ATOM    941  H1  HOH B 307       6.782  22.889  33.942  1.00  0.00      B    H  
ATOM    942  H2  HOH B 307       5.905  21.701  34.462  1.00  0.00      B    H  
ATOM    943  O   HOH B 308      10.384  12.298  17.706  1.00  0.00      B    O  
ATOM    944  H1  HOH B 308      11.166  11.632  17.522  1.00  0.00      B    H  
ATOM    945  H2  HOH B 308      10.448  13.096  17.074  1.00  0.00      B    H  
ATOM    946  O   HOH B 309      29.893   0.308   0.461  1.00  0.00      B    O  
ATOM    947  H1  HOH B 309      30.883   0.582   0.336  1.00  0.00      B    H  
ATOM    948  H2  HOH B 309      29.949  -0.287   1.286  1.00  0.00      B    H  
ATOM    949  O   HOH B 310      31.579   3.490  26.027  1.00  0.00      B    O  
ATOM    950  H1  HOH B 310      32.174   4.242  25.634  1.00  0.00      B    H  
ATOM    951  H2  HOH B 310      32.186   2.686  26.210  1.00  0.00      B    H  
ATOM    952  O   HOH B 311      26.419   4.205  38.351  1.00  0.00      B    O  
ATOM    953  H1  HOH B 311      26.960   4.827  38.966  1.00  0.00      B    H  
ATOM    954  H2  HOH B 311      26.975   3.493  37.924  1.00  0.00      B    H  
ATOM    955  O   HOH B 312       2.807  36.609  35.504  1.00  0.00      B    O  
ATOM    956  H1  HOH B 312       2.504  35.843  34.911  1.00  0.00      B    H  
ATOM    957  H2  HOH B 312       3.635  36.995  35.060  1.00  0.00      B    H  
ATOM    958  O   HOH B 313      13.102  16.376   4.395  1.00  0.00      B    O  
ATOM    959  H1  HOH B 313      13.192  17.099   3.632  1.00  0.00      B    H  
ATOM    960  H2  HOH B 313      12.214  16.559   4.869  1.00  0.00      B    H  
ATOM    961  O   HOH B 314       2.497  14.565  18.179  1.00  0.00      B    O  
ATOM    962  H1  HOH B 314       3.450  14.332  17.950  1.00  0.00      B    H  
ATOM    963  H2  HOH B 314       2.199  14.033  18.976  1.00  0.00      B    H  
ATOM    964  O   HOH B 315      20.465   9.030   7.894  1.00  0.00      B    O  
ATOM    965  H1  HOH B 315      19.611   9.618   8.048  1.00  0.00      B    H  
ATOM    966  H2  HOH B 315      21.168   9.646   7.493  1.00  0.00      B    H  
ATOM    967  O   HOH B 316       3.937  34.716  33.495  1.00  0.00      B    O  
ATOM    968  H1  HOH B 316       4.357  35.460  33.003  1.00  0.00      B    H  
ATOM    969  H2  HOH B 316       4.207  33.860  32.979  1.00  0.00      B    H  
ATOM    970  O   HOH B 317      24.136   3.792  18.874  1.00  0.00      B    O  
ATOM    971  H1  HOH B 317      24.990   4.292  19.162  1.00  0.00      B    H  
ATOM    972  H2  HOH B 317      24.064   2.918  19.420  1.00  0.00      B    H  
ATOM    973  O   HOH B 318      37.942  34.119  21.741  1.00  0.00      B    O  
ATOM    974  H1  HOH B 318      38.453  33.932  22.613  1.00  0.00      B    H  
ATOM    975  H2  HOH B 318      37.124  34.697  21.953  1.00  0.00      B    H  
ATOM    976  O   HOH B 319       6.748  29.475  17.163  1.00  0.00      B    O  
ATOM    977  H1  HOH B 319       6.586  30.088  16.429  1.00  0.00      B    H  
ATOM    978  H2  HOH B 319       7.002  30.061  18.034  1.00  0.00      B    H  
ATOM    979  O   HOH B 320       8.745   2.913   2.191  1.00  0.00      B    O  
ATOM    980  H1  HOH B 320       8.260   3.520   1.484  1.00  0.00      B    H  
ATOM    981  H2  HOH B 320       8.022   2.336   2.636  1.00  0.00      B    H  
ATOM    982  O   HOH B 321       8.310   1.616  21.707  1.00  0.00      B    O  
ATOM    983  H1  HOH B 321       8.074   1.825  20.781  1.00  0.00      B    H  
ATOM    984  H2  HOH B 321       8.658   2.490  22.170  1.00  0.00      B    H  
ATOM    985  O   HOH B 322       9.557  24.839  33.946  1.00  0.00      B    O  
ATOM    986  H1  HOH B 322       9.286  24.546  33.012  1.00  0.00      B    H  
ATOM    987  H2  HOH B 322       9.391  25.802  33.977  1.00  0.00      B    H  
ATOM    988  O   HOH B 323      16.563  14.930  12.054  1.00  0.00      B    O  
ATOM    989  H1  HOH B 323      16.967  15.755  12.449  1.00  0.00      B    H  
ATOM    990  H2  HOH B 323      16.232  14.397  12.867  1.00  0.00      B    H  
ATOM    991  O   HOH B 324      30.689   0.803   6.515  1.00  0.00      B    O  
ATOM    992  H1  HOH B 324      31.103   0.999   7.458  1.00  0.00      B    H  
ATOM    993  H2  HOH B 324      29.769   0.372   6.694  1.00  0.00      B    H  
ATOM    994  O   HOH B 325      22.146  20.773   1.308  1.00  0.00      B    O  
ATOM    995  H1  HOH B 325      22.558  20.956   0.423  1.00  0.00      B    H  
ATOM    996  H2  HOH B 325      21.367  20.111   1.109  1.00  0.00      B    H  
ATOM    997  O   HOH B 326      35.407  12.238  22.610  1.00  0.00      B    O  
ATOM    998  H1  HOH B 326      36.157  11.706  23.035  1.00  0.00      B    H  
ATOM    999  H2  HOH B 326      35.438  11.954  21.674  1.00  0.00      B    H  
ATOM   1000  O   HOH B 327       9.203  27.299  34.284  1.00  0.00      B    O  
ATOM   1001  H1  HOH B 327       8.753  27.943  33.655  1.00  0.00      B    H  
ATOM   1002  H2  HOH B 327      10.161  27.481  34.382  1.00  0.00      B    H  
ATOM   1003  O   HOH B 328       2.960  26.282  24.485  1.00  0.00      B    O  
ATOM   1004  H1  HOH B 328       3.964  26.215  24.569  1.00  0.00      B    H  
ATOM   1005  H2  HOH B 328       2.614  25.348  24.709  1.00  0.00      B    H  
ATOM   1006  O   HOH B 329      36.939   5.796  11.486  1.00  0.00      B    O  
ATOM   1007  H1  HOH B 329      37.644   5.404  10.884  1.00  0.00      B    H  
ATOM   1008  H2  HOH B 329      36.995   6.793  11.409  1.00  0.00      B    H  
ATOM   1009  O   HOH B 330      28.588  34.207  38.601  1.00  0.00      B    O  
ATOM   1010  H1  HOH B 330      28.703  34.475  39.553  1.00  0.00      B    H  
ATOM   1011  H2  HOH B 330      29.390  34.317  38.101  1.00  0.00      B    H  
ATOM   1012  O   HOH B 331       5.033  37.035  26.171  1.00  0.00      B    O  
ATOM   1013  H1  HOH B 331       5.056  36.240  26.811  1.00  0.00      B    H  
ATOM   1014  H2  HOH B 331       5.278  36.684  25.244  1.00  0.00      B    H  
ATOM   1015  O   HOH B 332      12.568  30.669  14.357  1.00  0.00      B    O  
ATOM   1016  H1  HOH B 332      13.254  30.343  14.998  1.00  0.00      B    H  
ATOM   1017  H2  HOH B 332      11.710  30.177  14.451  1.00  0.00      B    H  
ATOM   1018  O   HOH B 333       4.742  34.828   6.803  1.00  0.00      B    O  
ATOM   1019  H1  HOH B 333       5.715  35.172   7.049  1.00  0.00      B    H  
ATOM   1020  H2  HOH B 333       4.113  35.025   7.548  1.00  0.00      B    H  
ATOM   1021  O   HOH B 334      12.599  33.116  22.661  1.00  0.00      B    O  
ATOM   1022  H1  HOH B 334      12.850  32.372  23.296  1.00  0.00      B    H  
ATOM   1023  H2  HOH B 334      13.134  32.933  21.802  1.00  0.00      B    H  
ATOM   1024  O   HOH B 335      25.074  10.332   4.668  1.00  0.00      B    O  
ATOM   1025  H1  HOH B 335      26.089  10.507   4.593  1.00  0.00      B    H  
ATOM   1026  H2  HOH B 335      24.891   9.738   5.507  1.00  0.00      B    H  
ATOM   1027  O   HOH B 336       1.305   8.169  35.702  1.00  0.00      B    O  
ATOM   1028  H1  HOH B 336       1.140   7.237  35.309  1.00  0.00      B    H  
ATOM   1029  H2  HOH B 336       0.572   8.396  36.331  1.00  0.00      B    H  
ATOM   1030  O   HOH B 337      36.750  23.877   4.223  1.00  0.00      B    O  
ATOM   1031  H1  HOH B 337      37.190  23.208   4.873  1.00  0.00      B    H  
ATOM   1032  H2  HOH B 337      37.494  24.347   3.652  1.00  0.00      B    H  
ATOM   1033  O   HOH B 338      25.962  33.455   5.997  1.00  0.00      B    O  
ATOM   1034  H1  HOH B 338      25.893  34.413   6.180  1.00  0.00      B    H  
ATOM   1035  H2  HOH B 338      26.762  33.247   5.370  1.00  0.00      B    H  
ATOM   1036  O   HOH B 339      23.916  19.930   3.300  1.00  0.00      B    O  
ATOM   1037  H1  HOH B 339      23.450  19.079   3.629  1.00  0.00      B    H  
ATOM   1038  H2  HOH B 339      23.322  20.279   2.504  1.00  0.00      B    H  
ATOM   1039  O   HOH B 340      23.146  21.481   7.242  1.00  0.00      B    O  
ATOM   1040  H1  HOH B 340      22.916  22.356   6.792  1.00  0.00      B    H  
ATOM   1041  H2  HOH B 340      22.535  20.793   6.850  1.00  0.00      B    H  
ATOM   1042  O   HOH B 341       8.205  16.096  23.951  1.00  0.00      B    O  
ATOM   1043  H1  HOH B 341       8.610  15.597  23.202  1.00  0.00      B    H  
ATOM   1044  H2  HOH B 341       8.440  15.482  24.731  1.00  0.00      B    H  
ATOM   1045  O   HOH B 342      13.985   3.493  10.241  1.00  0.00      B    O  
ATOM   1046  H1  HOH B 342      13.397   3.761  11.032  1.00  0.00      B    H  
ATOM   1047  H2  HOH B 342      14.239   4.363   9.745  1.00  0.00      B    H  
ATOM   1048  O   HOH B 343      20.353  14.376  23.633  1.00  0.00      B    O  
ATOM   1049  H1  HOH B 343      19.612  14.905  23.408  1.00  0.00      B    H  
ATOM   1050  H2  HOH B 343      20.992  14.560  22.897  1.00  0.00      B    H  
ATOM   1051  O   HOH B 344      20.019   9.570  33.730  1.00  0.00      B    O  
ATOM   1052  H1  HOH B 344      19.615   8.788  33.244  1.00  0.00      B    H  
ATOM   1053  H2  HOH B 344      19.822   9.418  34.724  1.00  0.00      B    H  
ATOM   1054  O   HOH B 345      33.260  23.371   0.760  1.00  0.00      B    O  
ATOM   1055  H1  HOH B 345      32.916  22.748   1.492  1.00  0.00      B    H  
ATOM   1056  H2  HOH B 345      33.507  22.732   0.046  1.00  0.00      B    H  
ATOM   1057  O   HOH B 346      18.210  30.362   0.702  1.00  0.00      B    O  
ATOM   1058  H1  HOH B 346      18.113  29.399   0.628  1.00  0.00      B    H  
ATOM   1059  H2  HOH B 346      18.991  30.591   1.293  1.00  0.00      B    H  
ATOM   1060  O   HOH B 347       8.194  30.507  32.277  1.00  0.00      B    O  
ATOM   1061  H1  HOH B 347       9.127  30.392  32.587  1.00  0.00      B    H  
ATOM   1062  H2  HOH B 347       7.575  29.782  32.502  1.00  0.00      B    H  
ATOM   1063  O   HOH B 348      23.801  25.078  23.462  1.00  0.00      B    O  
ATOM   1064  H1  HOH B 348      23.794  24.815  22.467  1.00  0.00      B    H  
ATOM   1065  H2  HOH B 348      23.968  24.227  23.994  1.00  0.00      B    H  
ATOM   1066  O   HOH B 349       4.370  22.744   9.108  1.00  0.00      B    O  
ATOM   1067  H1  HOH B 349       5.153  22.083   9.297  1.00  0.00      B    H  
ATOM   1068  H2  HOH B 349       4.229  23.335   9.914  1.00  0.00      B    H  
ATOM   1069  O   HOH B 350      10.478  30.635   9.787  1.00  0.00      B    O  
ATOM   1070  H1  HOH B 350      10.820  30.349   8.917  1.00  0.00      B    H  
ATOM   1071  H2  HOH B 350      10.073  31.556   9.641  1.00  0.00      B    H  
ATOM   1072  O   HOH B 351       2.545   0.357  35.607  1.00  0.00      B    O  
ATOM   1073  H1  HOH B 351       2.193  -0.592  35.762  1.00  0.00      B    H  
ATOM   1074  H2  HOH B 351       3.439   0.458  35.953  1.00  0.00      B    H  
ATOM   1075  O   HOH B 352       1.143  35.906   4.611  1.00  0.00      B    O  
ATOM   1076  H1  HOH B 352       0.530  36.693   4.776  1.00  0.00      B    H  
ATOM   1077  H2  HOH B 352       1.006  35.640   3.630  1.00  0.00      B    H  
ATOM   1078  O   HOH B 353       9.550   5.547   2.810  1.00  0.00      B    O  
ATOM   1079  H1  HOH B 353       9.553   4.622   2.496  1.00  0.00      B    H  
ATOM   1080  H2  HOH B 353       9.371   6.162   2.015  1.00  0.00      B    H  
ATOM   1081  O   HOH B 354      16.788   6.671  15.552  1.00  0.00      B    O  
ATOM   1082  H1  HOH B 354      16.825   5.675  15.833  1.00  0.00      B    H  
ATOM   1083  H2  HOH B 354      16.869   7.196  16.417  1.00  0.00      B    H  
ATOM   1084  O   HOH B 355      35.653  15.075  28.352  1.00  0.00      B    O  
ATOM   1085  H1  HOH B 355      35.085  14.334  28.686  1.00  0.00      B    H  
ATOM   1086  H2  HOH B 355      35.532  15.855  28.983  1.00  0.00      B    H  
ATOM   1087  O   HOH B 356       3.659  24.186  11.342  1.00  0.00      B    O  
ATOM   1088  H1  HOH B 356       4.562  24.225  11.796  1.00  0.00      B    H  
ATOM   1089  H2  HOH B 356       3.293  25.126  11.248  1.00  0.00      B    H  
ATOM   1090  O   HOH B 357      27.685  10.688  17.308  1.00  0.00      B    O  
ATOM   1091  H1  HOH B 357      27.437   9.711  17.201  1.00  0.00      B    H  
ATOM   1092  H2  HOH B 357      26.828  11.208  17.155  1.00  0.00      B    H  
ATOM   1093  O   HOH B 358      17.427   6.487  22.907  1.00  0.00      B    O  
ATOM   1094  H1  HOH B 358      16.875   6.556  23.749  1.00  0.00      B    H  
ATOM   1095  H2  HOH B 358      16.800   6.578  22.128  1.00  0.00      B    H  
ATOM   1096  O   HOH B 359      35.596  16.902  12.187  1.00  0.00      B    O  
ATOM   1097  H1  HOH B 359      35.479  17.671  11.595  1.00  0.00      B    H  
ATOM   1098  H2  HOH B 359      35.334  17.250  13.061  1.00  0.00      B    H  
ATOM   1099  O   HOH B 360      35.881   4.505  34.440  1.00  0.00      B    O  
ATOM   1100  H1  HOH B 360      35.491   4.295  33.503  1.00  0.00      B    H  
ATOM   1101  H2  HOH B 360      35.144   4.520  35.118  1.00  0.00      B    H  
ATOM   1102  O   HOH B 361       5.615  19.661  17.352  1.00  0.00      B    O  
ATOM   1103  H1  HOH B 361       5.952  18.718  17.306  1.00  0.00      B    H  
ATOM   1104  H2  HOH B 361       5.696  19.991  18.321  1.00  0.00      B    H  
ATOM   1105  O   HOH B 362      14.005  27.392  24.291  1.00  0.00      B    O  
ATOM   1106  H1  HOH B 362      14.262  26.427  24.538  1.00  0.00      B    H  
ATOM   1107  H2  HOH B 362      13.690  27.853  25.136  1.00  0.00      B    H  
ATOM   1108  O   HOH B 363      19.237  38.428  38.143  1.00  0.00      B    O  
ATOM   1109  H1  HOH B 363      19.721  37.636  37.793  1.00  0.00      B    H  
ATOM   1110  H2  HOH B 363      18.231  38.100  38.259  1.00  0.00      B    H  
ATOM   1111  O   HOH B 364      34.080  13.653   8.331  1.00  0.00      B    O  
ATOM   1112  H1  HOH B 364      34.617  12.845   8.497  1.00  0.00      B    H  
ATOM   1113  H2  HOH B 364      34.595  14.424   8.786  1.00  0.00      B    H  
ATOM   1114  O   HOH B 365      19.007  26.725  18.541  1.00  0.00      B    O  
ATOM   1115  H1  HOH B 365      19.199  25.888  18.990  1.00  0.00      B    H  
ATOM   1116  H2  HOH B 365      19.247  26.599  17.571  1.00  0.00      B    H  
ATOM   1117  O   HOH B 366      38.353  23.510  17.961  1.00  0.00      B    O  
ATOM   1118  H1  HOH B 366      38.179  23.536  18.992  1.00  0.00      B    H  
ATOM   1119  H2  HOH B 366      38.876  22.679  17.785  1.00  0.00      B    H  
ATOM   1120  O   HOH B 367       3.005  12.884  11.755  1.00  0.00      B    O  
ATOM   1121  H1  HOH B 367       2.736  11.891  11.489  1.00  0.00      B    H  
ATOM   1122  H2  HOH B 367       2.892  13.523  10.983  1.00  0.00      B    H  
ATOM   1123  O   HOH B 368      25.420   8.562   6.718  1.00  0.00      B    O  
ATOM   1124  H1  HOH B 368      24.709   7.824   6.908  1.00  0.00      B    H  
ATOM   1125  H2  HOH B 368      25.613   9.001   7.623  1.00  0.00      B    H  
ATOM   1126  O   HOH B 369       4.756  37.575   8.207  1.00  0.00      B    O  
ATOM   1127  H1  HOH B 369       4.061  37.221   7.513  1.00  0.00      B    H  
ATOM   1128  H2  HOH B 369       4.688  37.108   9.119  1.00  0.00      B    H  
ATOM   1129  O   HOH B 370      33.640  18.144   6.714  1.00  0.00      B    O  
ATOM   1130  H1  HOH B 370      33.978  17.295   6.277  1.00  0.00      B    H  
ATOM   1131  H2  HOH B 370      34.289  18.422   7.396  1.00  0.00      B    H  
ATOM   1132  O   HOH B 371      24.257  33.555  24.736  1.00  0.00      B    O  
ATOM   1133  H1  HOH B 371      23.861  32.714  24.436  1.00  0.00      B    H  
ATOM   1134  H2  HOH B 371      25.287  33.349  24.749  1.00  0.00      B    H  
ATOM   1135  O   HOH B 372      28.759  32.447  12.355  1.00  0.00      B    O  
ATOM   1136  H1  HOH B 372      29.458  32.574  11.609  1.00  0.00      B    H  
ATOM   1137  H2  HOH B 372      29.178  31.743  12.995  1.00  0.00      B    H  
ATOM   1138  O   HOH B 373      28.193   9.639  38.765  1.00  0.00      B    O  
ATOM   1139  H1  HOH B 373      27.545   9.116  38.160  1.00  0.00      B    H  
ATOM   1140  H2  HOH B 373      28.031  10.618  38.702  1.00  0.00      B    H  
ATOM   1141  O   HOH B 374      30.909   4.131   2.041  1.00  0.00      B    O  
ATOM   1142  H1  HOH B 374      30.711   3.707   2.963  1.00  0.00      B    H  
ATOM   1143  H2  HOH B 374      30.133   4.679   1.904  1.00  0.00      B    H  
ATOM   1144  O   HOH B 375      33.177  25.480  37.610  1.00  0.00      B    O  
ATOM   1145  H1  HOH B 375      32.327  25.736  38.078  1.00  0.00      B    H  
ATOM   1146  H2  HOH B 375      32.981  25.313  36.627  1.00  0.00      B    H  
ATOM   1147  O   HOH B 376      17.391  25.308  29.687  1.00  0.00      B    O  
ATOM   1148  H1  HOH B 376      18.296  25.496  29.331  1.00  0.00      B    H  
ATOM   1149  H2  HOH B 376      17.223  24.373  29.403  1.00  0.00      B    H  
ATOM   1150  O   HOH B 377       5.596  23.984   1.050  1.00  0.00      B    O  
ATOM   1151  H1  HOH B 377       6.595  23.853   0.904  1.00  0.00      B    H  
ATOM   1152  H2  HOH B 377       5.044  23.370   0.341  1.00  0.00      B    H  
ATOM   1153  O   HOH B 378       7.211  39.113  38.335  1.00  0.00      B    O  
ATOM   1154  H1  HOH B 378       7.105  38.125  38.523  1.00  0.00      B    H  
ATOM   1155  H2  HOH B 378       6.430  39.564  38.756  1.00  0.00      B    H  
ATOM   1156  O   HOH B 379      21.470   5.226   2.712  1.00  0.00      B    O  
ATOM   1157  H1  HOH B 379      22.026   4.753   3.385  1.00  0.00      B    H  
ATOM   1158  H2  HOH B 379      21.464   6.245   2.946  1.00  0.00      B    H  
ATOM   1159  O   HOH B 380      37.194  31.137  38.309  1.00  0.00      B    O  
ATOM   1160  H1  HOH B 380      36.344  31.685  38.462  1.00  0.00      B    H  
ATOM   1161  H2  HOH B 380      37.830  31.313  39.110  1.00  0.00      B    H  
ATOM   1162  O   HOH B 381      25.585  22.997  32.973  1.00  0.00      B    O  
ATOM   1163  H1  HOH B 381      26.135  22.372  32.363  1.00  0.00      B    H  
ATOM   1164  H2  HOH B 381      26.190  23.823  33.248  1.00  0.00      B    H  
ATOM   1165  O   HOH B 382      15.298  31.657   1.223  1.00  0.00      B    O  
ATOM   1166  H1  HOH B 382      16.208  31.201   1.421  1.00  0.00      B    H  
ATOM   1167  H2  HOH B 382      15.474  32.347   0.497  1.00  0.00      B    H  
ATOM   1168  O   HOH B 383      17.143  16.227  16.299  1.00  0.00      B    O  
ATOM   1169  H1  HOH B 383      16.366  15.877  16.919  1.00  0.00      B    H  
ATOM   1170  H2  HOH B 383      18.077  15.868  16.600  1.00  0.00      B    H  
ATOM   1171  O   HOH B 384      14.917  14.383   8.169  1.00  0.00      B    O  
ATOM   1172  H1  HOH B 384      15.012  13.385   8.153  1.00  0.00      B    H  
ATOM   1173  H2  HOH B 384      15.352  14.730   7.301  1.00  0.00      B    H  
ATOM   1174  O   HOH B 385      18.193  29.929   8.834  1.00  0.00      B    O  
ATOM   1175  H1  HOH B 385      19.098  30.342   8.535  1.00  0.00      B    H  
ATOM   1176  H2  HOH B 385      17.932  30.483   9.606  1.00  0.00      B    H  
ATOM   1177  O   HOH B 386       7.889  22.566  32.494  1.00  0.00      B    O  
ATOM   1178  H1  HOH B 386       8.390  22.870  31.698  1.00  0.00      B    H  
ATOM   1179  H2  HOH B 386       7.430  21.692  32.267  1.00  0.00      B    H  
ATOM   1180  O   HOH B 387      34.405  25.873  25.858  1.00  0.00      B    O  
ATOM   1181  H1  HOH B 387      34.322  25.270  25.063  1.00  0.00      B    H  
ATOM   1182  H2  HOH B 387      35.438  25.972  26.059  1.00  0.00      B    H  
ATOM   1183  O   HOH B 388      25.775  27.015   1.349  1.00  0.00      B    O  
ATOM   1184  H1  HOH B 388      25.152  26.240   0.944  1.00  0.00      B    H  
ATOM   1185  H2  HOH B 388      26.614  26.575   1.729  1.00  0.00      B    H  
ATOM   1186  O   HOH B 389      34.302  29.111   1.094  1.00  0.00      B    O  
ATOM   1187  H1  HOH B 389      34.638  29.387   1.993  1.00  0.00      B    H  
ATOM   1188  H2  HOH B 389      33.938  28.142   1.088  1.00  0.00      B    H  
ATOM   1189  O   HOH B 390      37.837  22.265   1.023  1.00  0.00      B    O  
ATOM   1190  H1  HOH B 390      38.184  21.462   0.527  1.00  0.00      B    H  
ATOM   1191  H2  HOH B 390      37.119  21.842   1.588  1.00  0.00      B    H  
ATOM   1192  O   HOH B 391       9.718  15.101   8.984  1.00  0.00      B    O  
ATOM   1193  H1  HOH B 391      10.630  15.033   9.472  1.00  0.00      B    H  
ATOM   1194  H2  HOH B 391       9.059  14.374   9.284  1.00  0.00      B    H  
ATOM   1195  O   HOH B 392       7.511  14.765  16.509  1.00  0.00      B    O  
ATOM   1196  H1  HOH B 392       7.404  15.755  16.586  1.00  0.00      B    H  
ATOM   1197  H2  HOH B 392       8.484  14.581  16.424  1.00  0.00      B    H  
ATOM   1198  O   HOH B 393      10.304   7.520  29.370  1.00  0.00      B    O  
ATOM   1199  H1  HOH B 393      10.197   8.099  30.191  1.00  0.00      B    H  
ATOM   1200  H2  HOH B 393       9.392   7.092  29.117  1.00  0.00      B    H  
ATOM   1201  O   HOH B 394       6.123  25.568  32.013  1.00  0.00      B    O  
ATOM   1202  H1  HOH B 394       6.921  25.834  32.621  1.00  0.00      B    H  
ATOM   1203  H2  HOH B 394       6.326  24.943  31.264  1.00  0.00      B    H  
ATOM   1204  O   HOH B 395       6.011  26.593   9.408  1.00  0.00      B    O  
ATOM   1205  H1  HOH B 395       6.567  25.840   9.768  1.00  0.00      B    H  
ATOM   1206  H2  HOH B 395       5.392  26.835  10.198  1.00  0.00      B    H  
ATOM   1207  O   HOH B 396      29.857  34.509   6.377  1.00  0.00      B    O  
ATOM   1208  H1  HOH B 396      29.364  34.403   7.263  1.00  0.00      B    H  
ATOM   1209  H2  HOH B 396      30.313  35.425   6.371  1.00  0.00      B    H  
ATOM   1210  O   HOH B 397      25.927  25.553  30.351  1.00  0.00      B    O  
ATOM   1211  H1  HOH B 397      26.522  26.285  30.786  1.00  0.00      B    H  
ATOM   1212  H2  HOH B 397      26.478  25.062  29.737  1.00  0.00      B    H  
ATOM   1213  O   HOH B 398       7.256   5.024   5.428  1.00  0.00      B    O  
ATOM   1214  H1  HOH B 398       7.732   5.108   4.520  1.00  0.00      B    H  
ATOM   1215  H2  HOH B 398       6.802   5.934   5.627  1.00  0.00      B    H  
ATOM   1216  O   HOH B 399       6.175  13.560  22.532  1.00  0.00      B    O  
ATOM   1217  H1  HOH B 399       7.028  14.033  22.670  1.00  0.00      B    H  
ATOM   1218  H2  HOH B 399       6.184  12.801  23.207  1.00  0.00      B    H  
ATOM   1219  O   HOH B 400      21.678   0.418  24.270  1.00  0.00      B    O  
ATOM   1220  H1  HOH B 400      21.412   0.725  25.193  1.00  0.00      B    H  
ATOM   1221  H2  HOH B 400      22.448  -0.174  24.505  1.00  0.00      B    H  
ATOM   1222  O   HOH B 401      33.352  11.744  20.387  1.00  0.00      B    O  
ATOM   1223  H1  HOH B 401      33.607  10.921  19.924  1.00  0.00      B    H  
ATOM   1224  H2  HOH B 401      32.573  11.526  20.996  1.00  0.00      B    H  
ATOM   1225  O   HOH B 402      15.193  24.033  38.794  1.00  0.00      B    O  
ATOM   1226  H1  HOH B 402      15.186  25.042  38.978  1.00  0.00      B    H  
ATOM   1227  H2  HOH B 402      14.763  23.958  37.880  1.00  0.00      B    H  
ATOM   1228  O   HOH B 403      18.682  15.972  27.395  1.00  0.00      B    O  
ATOM   1229  H1  HOH B 403      19.284  15.329  26.859  1.00  0.00      B    H  
ATOM   1230  H2  HOH B 403      17.784  15.870  27.052  1.00  0.00      B    H  
ATOM   1231  O   HOH B 404       6.510  29.498  20.515  1.00  0.00      B    O  
ATOM   1232  H1  HOH B 404       5.850  28.959  19.992  1.00  0.00      B    H  
ATOM   1233  H2  HOH B 404       6.090  30.422  20.620  1.00  0.00      B    H  
ATOM   1234  O   HOH B 405      30.695  15.040  25.728  1.00  0.00      B    O  
ATOM   1235  H1  HOH B 405      31.101  15.671  25.035  1.00  0.00      B    H  
ATOM   1236  H2  HOH B 405      29.679  15.193  25.797  1.00  0.00      B    H  
ATOM   1237  O   HOH B 406      38.311  30.655  10.455  1.00  0.00      B    O  
ATOM   1238  H1  HOH B 406      38.496  29.724  10.820  1.00  0.00      B    H  
ATOM   1239  H2  HOH B 406      39.081  30.772   9.697  1.00  0.00      B    H  
ATOM   1240  O   HOH B 407      32.377  27.987  15.236  1.00  0.00      B    O  
ATOM   1241  H1  HOH B 407      31.843  27.184  14.947  1.00  0.00      B    H  
ATOM   1242  H2  HOH B 407      31.786  28.544  15.861  1.00  0.00      B    H  
ATOM   1243  O   HOH B 408      22.221   8.419  36.314  1.00  0.00      B    O  
ATOM   1244  H1  HOH B 408      22.824   9.004  35.723  1.00  0.00      B    H  
ATOM   1245  H2  HOH B 408      22.824   7.732  36.755  1.00  0.00      B    H  
ATOM   1246  O   HOH B 409      29.049  31.023  15.806  1.00  0.00      B    O  
ATOM   1247  H1  HOH B 409      29.627  30.921  14.970  1.00  0.00      B    H  
ATOM   1248  H2  HOH B 409      29.228  31.929  16.162  1.00  0.00      B    H  
ATOM   1249  O   HOH B 410       6.030  20.459  20.042  1.00  0.00      B    O  
ATOM   1250  H1  HOH B 410       5.266  20.097  20.626  1.00  0.00      B    H  
ATOM   1251  H2  HOH B 410       6.824  19.831  20.063  1.00  0.00      B    H  
ATOM   1252  O   HOH B 411      23.802  38.225  25.350  1.00  0.00      B    O  
ATOM   1253  H1  HOH B 411      24.285  37.400  25.189  1.00  0.00      B    H  
ATOM   1254  H2  HOH B 411      23.528  38.257  26.307  1.00  0.00      B    H  
ATOM   1255  O   HOH B 412      22.073  18.221  32.047  1.00  0.00      B    O  
ATOM   1256  H1  HOH B 412      22.399  17.286  32.010  1.00  0.00      B    H  
ATOM   1257  H2  HOH B 412      22.770  18.866  32.455  1.00  0.00      B    H  
ATOM   1258  O   HOH B 413      35.124   3.722  11.428  1.00  0.00      B    O  
ATOM   1259  H1  HOH B 413      35.763   4.464  11.217  1.00  0.00      B    H  
ATOM   1260  H2  HOH B 413      35.138   3.566  12.445  1.00  0.00      B    H  
ATOM   1261  O   HOH B 414      16.104  16.373   2.245  1.00  0.00      B    O  
ATOM   1262  H1  HOH B 414      17.043  16.335   2.683  1.00  0.00      B    H  
ATOM   1263  H2  HOH B 414      16.061  17.238   1.715  1.00  0.00      B    H  
ATOM   1264  O   HOH B 415      30.208   3.082   4.442  1.00  0.00      B    O  
ATOM   1265  H1  HOH B 415      30.200   2.175   4.823  1.00  0.00      B    H  
ATOM   1266  H2  HOH B 415      29.479   3.610   4.941  1.00  0.00      B    H  
ATOM   1267  O   HOH B 416      28.659  18.871   8.413  1.00  0.00      B    O  
ATOM   1268  H1  HOH B 416      28.509  19.657   9.045  1.00  0.00      B    H  
ATOM   1269  H2  HOH B 416      29.601  18.996   8.085  1.00  0.00      B    H  
ATOM   1270  O   HOH B 417       9.595  34.413  11.643  1.00  0.00      B    O  
ATOM   1271  H1  HOH B 417       9.618  35.437  11.536  1.00  0.00      B    H  
ATOM   1272  H2  HOH B 417       9.986  34.074  10.777  1.00  0.00      B    H  
ATOM   1273  O   HOH B 418      34.390  14.460  20.460  1.00  0.00      B    O  
ATOM   1274  H1  HOH B 418      34.226  14.854  19.529  1.00  0.00      B    H  
ATOM   1275  H2  HOH B 418      33.803  13.642  20.521  1.00  0.00      B    H  
ATOM   1276  O   HOH B 419      15.532  29.101   4.087  1.00  0.00      B    O  
ATOM   1277  H1  HOH B 419      14.870  29.696   3.492  1.00  0.00      B    H  
ATOM   1278  H2  HOH B 419      16.459  29.550   4.080  1.00  0.00      B    H  
ATOM   1279  O   HOH B 420      29.050   7.995   1.623  1.00  0.00      B    O  
ATOM   1280  H1  HOH B 420      29.603   8.558   2.345  1.00  0.00      B    H  
ATOM   1281  H2  HOH B 420      28.502   8.638   0.964  1.00  0.00      B    H  
ATOM   1282  O   HOH B 421       8.540  14.059  19.415  1.00  0.00      B    O  
ATOM   1283  H1  HOH B 421       9.159  13.690  18.666  1.00  0.00      B    H  
ATOM   1284  H2  HOH B 421       7.689  13.487  19.401  1.00  0.00      B    H  
ATOM   1285  O   HOH B 422      34.614  24.558  18.850  1.00  0.00      B    O  
ATOM   1286  H1  HOH B 422      34.036  23.697  18.728  1.00  0.00      B    H  
ATOM   1287  H2  HOH B 422      35.261  24.464  19.615  1.00  0.00      B    H  
ATOM   1288  O   HOH B 423      30.175  27.119  28.306  1.00  0.00      B    O  
ATOM   1289  H1  HOH B 423      30.460  27.602  29.140  1.00  0.00      B    H  
ATOM   1290  H2  HOH B 423      30.439  27.705  27.530  1.00  0.00      B    H  
ATOM   1291  O   HOH B 424      34.922  25.874  34.151  1.00  0.00      B    O  
ATOM   1292  H1  HOH B 424      35.807  25.442  34.351  1.00  0.00      B    H  
ATOM   1293  H2  HOH B 424      34.452  25.319  33.408  1.00  0.00      B    H  
ATOM   1294  O   HOH B 425       7.668  26.771  16.629  1.00  0.00      B    O  
ATOM   1295  H1  HOH B 425       7.519  27.805  16.661  1.00  0.00      B    H  
ATOM   1296  H2  HOH B 425       8.504  26.543  16.039  1.00  0.00      B    H  
ATOM   1297  O   HOH B 426      16.961   2.168  22.328  1.00  0.00      B    O  
ATOM   1298  H1  HOH B 426      17.900   2.165  21.881  1.00  0.00      B    H  
ATOM   1299  H2  HOH B 426      16.784   1.208  22.621  1.00  0.00      B    H  
ATOM   1300  O   HOH B 427       6.306  18.940  25.795  1.00  0.00      B    O  
ATOM   1301  H1  HOH B 427       7.286  18.758  25.955  1.00  0.00      B    H  
ATOM   1302  H2  HOH B 427       5.830  18.038  25.960  1.00  0.00      B    H  
ATOM   1303  O   HOH B 428      34.798  37.662  11.346  1.00  0.00      B    O  
ATOM   1304  H1  HOH B 428      35.443  38.177  11.932  1.00  0.00      B    H  
ATOM   1305  H2  HOH B 428      35.239  37.497  10.433  1.00  0.00      B    H  
ATOM   1306  O   HOH B 429      36.350   6.625  31.667  1.00  0.00      B    O  
ATOM   1307  H1  HOH B 429      36.090   6.153  30.819  1.00  0.00      B    H  
ATOM   1308  H2  HOH B 429      35.696   6.443  32.398  1.00  0.00      B    H  
ATOM   1309  O   HOH B 430      29.328  -0.028  10.829  1.00  0.00      B    O  
ATOM   1310  H1  HOH B 430      28.979   0.882  10.436  1.00  0.00      B    H  
ATOM   1311  H2  HOH B 430      30.336   0.004  10.747  1.00  0.00      B    H  
ATOM   1312  O   HOH B 431      10.096   2.930  24.685  1.00  0.00      B    O  
ATOM   1313  H1  HOH B 431       9.465   2.389  25.220  1.00  0.00      B    H  
ATOM   1314  H2  HOH B 431       9.495   3.614  24.198  1.00  0.00      B    H  
ATOM   1315  O   HOH B 432      32.379  15.960   4.270  1.00  0.00      B    O  
ATOM   1316  H1  HOH B 432      32.214  16.876   3.882  1.00  0.00      B    H  
ATOM   1317  H2  HOH B 432      31.459  15.405   4.268  1.00  0.00      B    H  
ATOM   1318  O   HOH B 433       9.723  17.890  38.515  1.00  0.00      B    O  
ATOM   1319  H1  HOH B 433       9.698  18.029  37.493  1.00  0.00      B    H  
ATOM   1320  H2  HOH B 433      10.654  18.063  38.863  1.00  0.00      B    H  
ATOM   1321  O   HOH B 434      12.513  17.629  18.429  1.00  0.00      B    O  
ATOM   1322  H1  HOH B 434      13.214  18.073  19.000  1.00  0.00      B    H  
ATOM   1323  H2  HOH B 434      12.694  17.982  17.509  1.00  0.00      B    H  
ATOM   1324  O   HOH B 435       3.317   8.179   2.744  1.00  0.00      B    O  
ATOM   1325  H1  HOH B 435       3.833   7.308   2.679  1.00  0.00      B    H  
ATOM   1326  H2  HOH B 435       3.665   8.736   1.905  1.00  0.00      B    H  
ATOM   1327  O   HOH B 436       4.170  23.257  22.255  1.00  0.00      B    O  
ATOM   1328  H1  HOH B 436       3.576  22.876  21.539  1.00  0.00      B    H  
ATOM   1329  H2  HOH B 436       4.714  22.539  22.690  1.00  0.00      B    H  
ATOM   1330  O   HOH B 437      29.729  28.705   1.567  1.00  0.00      B    O  
ATOM   1331  H1  HOH B 437      30.172  29.508   1.503  1.00  0.00      B    H  
ATOM   1332  H2  HOH B 437      28.757  28.899   1.389  1.00  0.00      B    H  
ATOM   1333  O   HOH B 438      37.806  17.288  36.667  1.00  0.00      B    O  
ATOM   1334  H1  HOH B 438      38.338  18.038  36.285  1.00  0.00      B    H  
ATOM   1335  H2  HOH B 438      36.929  17.630  37.042  1.00  0.00      B    H  
ATOM   1336  O   HOH B 439       1.933  28.316  26.014  1.00  0.00      B    O  
ATOM   1337  H1  HOH B 439       2.358  27.540  25.531  1.00  0.00      B    H  
ATOM   1338  H2  HOH B 439       2.274  28.341  26.994  1.00  0.00      B    H  
ATOM   1339  O   HOH B 440      23.339  38.668  28.229  1.00  0.00      B    O  
ATOM   1340  H1  HOH B 440      23.056  37.894  28.771  1.00  0.00      B    H  
ATOM   1341  H2  HOH B 440      24.265  38.971  28.658  1.00  0.00      B    H  
ATOM   1342  O   HOH B 441      18.014  16.838  19.636  1.00  0.00      B    O  
ATOM   1343  H1  HOH B 441      17.179  16.311  19.584  1.00  0.00      B    H  
ATOM   1344  H2  HOH B 441      18.762  16.252  19.337  1.00  0.00      B    H  
ATOM   1345  O   HOH B 442      36.811   7.379   8.844  1.00  0.00      B    O  
ATOM   1346  H1  HOH B 442      37.535   6.734   8.542  1.00  0.00      B    H  
ATOM   1347  H2  HOH B 442      36.839   8.178   8.227  1.00  0.00      B    H  
ATOM   1348  O   HOH B 443      16.449   7.756  32.243  1.00  0.00      B    O  
ATOM   1349  H1  HOH B 443      15.841   7.228  31.627  1.00  0.00      B    H  
ATOM   1350  H2  HOH B 443      16.061   7.636  33.164  1.00  0.00      B    H  
ATOM   1351  O   HOH B 444      21.243  33.910   2.186  1.00  0.00      B    O  
ATOM   1352  H1  HOH B 444      21.022  33.944   3.155  1.00  0.00      B    H  
ATOM   1353  H2  HOH B 444      22.192  34.197   2.068  1.00  0.00      B    H  
ATOM   1354  O   HOH B 445      35.562  18.603  36.939  1.00  0.00      B    O  
ATOM   1355  H1  HOH B 445      35.002  19.448  36.799  1.00  0.00      B    H  
ATOM   1356  H2  HOH B 445      35.313  18.192  37.802  1.00  0.00      B    H  
ATOM   1357  O   HOH B 446      23.169  37.180  17.456  1.00  0.00      B    O  
ATOM   1358  H1  HOH B 446      23.015  37.511  18.374  1.00  0.00      B    H  
ATOM   1359  H2  HOH B 446      22.713  37.814  16.753  1.00  0.00      B    H  
ATOM   1360  O   HOH B 447      31.386  29.655  11.307  1.00  0.00      B    O  
ATOM   1361  H1  HOH B 447      32.321  29.478  10.962  1.00  0.00      B    H  
ATOM   1362  H2  HOH B 447      30.785  29.514  10.513  1.00  0.00      B    H  
ATOM   1363  O   HOH B 448      23.243  21.318  37.675  1.00  0.00      B    O  
ATOM   1364  H1  HOH B 448      23.817  20.653  37.209  1.00  0.00      B    H  
ATOM   1365  H2  HOH B 448      23.873  22.106  37.756  1.00  0.00      B    H  
ATOM   1366  O   HOH B 449      11.916  16.711  11.486  1.00  0.00      B    O  
ATOM   1367  H1  HOH B 449      12.095  15.728  11.450  1.00  0.00      B    H  
ATOM   1368  H2  HOH B 449      12.807  17.149  11.838  1.00  0.00      B    H  
ATOM   1369  O   HOH B 450      10.041  32.001  19.750  1.00  0.00      B    O  
ATOM   1370  H1  HOH B 450      10.694  32.288  19.027  1.00  0.00      B    H  
ATOM   1371  H2  HOH B 450      10.435  31.280  20.360  1.00  0.00      B    H  
ATOM   1372  O   HOH B 451       0.583  36.110   1.671  1.00  0.00      B    O  
ATOM   1373  H1  HOH B 451       0.569  36.060   0.642  1.00  0.00      B    H  
ATOM   1374  H2  HOH B 451       0.848  37.037   1.882  1.00  0.00      B    H  
ATOM   1375  O   HOH B 452      13.201  31.166  24.817  1.00  0.00      B    O  
ATOM   1376  H1  HOH B 452      12.330  30.544  24.901  1.00  0.00      B    H  
ATOM   1377  H2  HOH B 452      13.337  31.723  25.642  1.00  0.00      B    H  
ATOM   1378  O   HOH B 453      22.817   4.345   8.509  1.00  0.00      B    O  
ATOM   1379  H1  HOH B 453      22.500   4.731   9.396  1.00  0.00      B    H  
ATOM   1380  H2  HOH B 453      22.789   3.336   8.565  1.00  0.00      B    H  
ATOM   1381  O   HOH B 454      28.726  12.373  28.278  1.00  0.00      B    O  
ATOM   1382  H1  HOH B 454      27.820  12.731  28.621  1.00  0.00      B    H  
ATOM   1383  H2  HOH B 454      28.515  11.853  27.464  1.00  0.00      B    H  
ATOM   1384  O   HOH B 455       2.893  10.199  10.895  1.00  0.00      B    O  
ATOM   1385  H1  HOH B 455       3.484   9.459  10.563  1.00  0.00      B    H  
ATOM   1386  H2  HOH B 455       2.089  10.303  10.245  1.00  0.00      B    H  
ATOM   1387  O   HOH B 456       0.980   2.850  13.278  1.00  0.00      B    O  
ATOM   1388  H1  HOH B 456       1.376   2.209  13.982  1.00  0.00      B    H  
ATOM   1389  H2  HOH B 456       1.112   3.778  13.620  1.00  0.00      B    H  
ATOM   1390  O   HOH B 457       9.941  18.594   7.264  1.00  0.00      B    O  
ATOM   1391  H1  HOH B 457      10.698  18.670   7.934  1.00  0.00      B    H  
ATOM   1392  H2  HOH B 457      10.295  18.803   6.325  1.00  0.00      B    H  
ATOM   1393  O   HOH B 458       6.389  20.850  39.323  1.00  0.00      B    O  
ATOM   1394  H1  HOH B 458       5.402  21.071  39.308  1.00  0.00      B    H  
ATOM   1395  H2  HOH B 458       6.896  21.384  38.663  1.00  0.00      B    H  
ATOM   1396  O   HOH B 459       0.938   7.093  11.939  1.00  0.00      B    O  
ATOM   1397  H1  HOH B 459       0.127   7.727  11.884  1.00  0.00      B    H  
ATOM   1398  H2  HOH B 459       1.514   7.560  12.678  1.00  0.00      B    H  
ATOM   1399  O   HOH B 460      26.551  19.138   3.705  1.00  0.00      B    O  
ATOM   1400  H1  HOH B 460      26.657  19.324   4.682  1.00  0.00      B    H  
ATOM   1401  H2  HOH B 460      25.668  19.650   3.403  1.00  0.00      B    H  
ATOM   1402  O   HOH B 461      10.713  15.670  32.099  1.00  0.00      B    O  
ATOM   1403  H1  HOH B 461      11.700  15.725  31.861  1.00  0.00      B    H  
ATOM   1404  H2  HOH B 461      10.636  15.682  33.095  1.00  0.00      B    H  
ATOM   1405  O   HOH B 462      25.341  28.649  29.931  1.00  0.00      B    O  
ATOM   1406  H1  HOH B 462      26.253  28.562  29.519  1.00  0.00      B    H  
ATOM   1407  H2  HOH B 462      25.014  29.536  29.550  1.00  0.00      B    H  
ATOM   1408  O   HOH B 463       6.358   9.366  38.211  1.00  0.00      B    O  
ATOM   1409  H1  HOH B 463       6.413  10.194  37.699  1.00  0.00      B    H  
ATOM   1410  H2  HOH B 463       5.638   9.513  38.948  1.00  0.00      B    H  
ATOM   1411  O   HOH B 464      26.830  12.415  32.972  1.00  0.00      B    O  
ATOM   1412  H1  HOH B 464      26.256  12.286  32.150  1.00  0.00      B    H  
ATOM   1413  H2  HOH B 464      26.404  13.117  33.591  1.00  0.00      B    H  
ATOM   1414  O   HOH B 465       4.295  17.273  36.037  1.00  0.00      B    O  
ATOM   1415  H1  HOH B 465       4.052  17.668  35.119  1.00  0.00      B    H  
ATOM   1416  H2  HOH B 465       4.309  16.286  35.878  1.00  0.00      B    H  
ATOM   1417  O   HOH B 466      19.201  10.765  16.699  1.00  0.00      B    O  
ATOM   1418  H1  HOH B 466      19.978  10.112  16.768  1.00  0.00      B    H  
ATOM   1419  H2  HOH B 466      18.997  10.796  15.688  1.00  0.00      B    H  
ATOM   1420  O   HOH B 467       3.266  24.432  18.496  1.00  0.00      B    O  
ATOM   1421  H1  HOH B 467       3.009  24.203  17.528  1.00  0.00      B    H  
ATOM   1422  H2  HOH B 467       4.074  23.910  18.778  1.00  0.00      B    H  
ATOM   1423  O   HOH B 468       5.096  31.961  21.007  1.00  0.00      B    O  
ATOM   1424  H1  HOH B 468       5.346  32.970  21.154  1.00  0.00      B    H  
ATOM   1425  H2  HOH B 468       4.266  31.730  21.582  1.00  0.00      B    H  
ATOM   1426  O   HOH B 469      31.846  21.983   2.474  1.00  0.00      B    O  
ATOM   1427  H1  HOH B 469      30.846  21.820   2.598  1.00  0.00      B    H  
ATOM   1428  H2  HOH B 469      32.363  21.191   2.883  1.00  0.00      B    H  
ATOM   1429  O   HOH B 470      20.529  21.943  21.619  1.00  0.00      B    O  
ATOM   1430  H1  HOH B 470      21.415  21.624  21.334  1.00  0.00      B    H  
ATOM   1431  H2  HOH B 470      20.266  21.539  22.504  1.00  0.00      B    H  
ATOM   1432  O   HOH B 471      28.471  37.172  35.552  1.00  0.00      B    O  
ATOM   1433  H1  HOH B 471      27.638  36.933  36.003  1.00  0.00      B    H  
ATOM   1434  H2  HOH B 471      29.202  36.535  35.876  1.00  0.00      B    H  
ATOM   1435  O   HOH B 472       7.958   0.077  11.213  1.00  0.00      B    O  
ATOM   1436  H1  HOH B 472       7.188   0.647  10.891  1.00  0.00      B    H  
ATOM   1437  H2  HOH B 472       8.300   0.514  12.098  1.00  0.00      B    H  
ATOM   1438  O   HOH B 473      18.144   2.272  25.105  1.00  0.00      B    O  
ATOM   1439  H1  HOH B 473      17.787   2.373  24.173  1.00  0.00      B    H  
ATOM   1440  H2  HOH B 473      19.024   2.792  25.123  1.00  0.00      B    H  
ATOM   1441  O   HOH B 474      29.826  30.672  23.994  1.00  0.00      B    O  
ATOM   1442  H1  HOH B 474      29.032  31.126  23.496  1.00  0.00      B    H  
ATOM   1443  H2  HOH B 474      30.326  30.058  23.352  1.00  0.00      B    H  
ATOM   1444  O   HOH B 475      13.106  34.161  36.791  1.00  0.00      B    O  
ATOM   1445  H1  HOH B 475      12.132  34.377  36.727  1.00  0.00      B    H  
ATOM   1446  H2  HOH B 475      13.610  34.958  37.260  1.00  0.00      B    H  
ATOM   1447  O   HOH B 476       6.963  29.185  13.710  1.00  0.00      B    O  
ATOM   1448  H1  HOH B 476       7.177  28.232  13.481  1.00  0.00      B    H  
ATOM   1449  H2  HOH B 476       7.662  29.788  13.289  1.00  0.00      B    H  
ATOM   1450  O   HOH B 477      10.491  25.370   0.231  1.00  0.00      B    O  
ATOM   1451  H1  HOH B 477      11.191  24.777   0.645  1.00  0.00      B    H  
ATOM   1452  H2  HOH B 477      10.749  26.366   0.364  1.00  0.00      B    H  
ATOM   1453  O   HOH B 478      14.247  17.773  37.232  1.00  0.00      B    O  
ATOM   1454  H1  HOH B 478      13.674  18.058  36.442  1.00  0.00      B    H  
ATOM   1455  H2  HOH B 478      15.231  17.909  36.967  1.00  0.00      B    H  
ATOM   1456  O   HOH B 479      24.779  19.457  19.230  1.00  0.00      B    O  
ATOM   1457  H1  HOH B 479      25.433  20.017  18.695  1.00  0.00      B    H  
ATOM   1458  H2  HOH B 479      24.528  18.653  18.630  1.00  0.00      B    H  
ATOM   1459  O   HOH B 480       9.636   9.254  31.337  1.00  0.00      B    O  
ATOM   1460  H1  HOH B 480       9.319   8.890  32.230  1.00  0.00      B    H  
ATOM   1461  H2  HOH B 480      10.285   9.987  31.466  1.00  0.00      B    H  
ATOM   1462  O   HOH B 481      10.965  10.067  13.383  1.00  0.00      B    O  
ATOM   1463  H1  HOH B 481      10.283   9.363  13.779  1.00  0.00      B    H  
ATOM   1464  H2  HOH B 481      11.937   9.774  13.534  1.00  0.00      B    H  
ATOM   1465  O   HOH B 482       2.520  19.656  38.505  1.00  0.00      B    O  
ATOM   1466  H1  HOH B 482       3.270  19.914  37.870  1.00  0.00      B    H  
ATOM   1467  H2  HOH B 482       2.599  18.650  38.607  1.00  0.00      B    H  
ATOM   1468  O   HOH B 483      16.740  25.173  13.600  1.00  0.00      B    O  
ATOM   1469  H1  HOH B 483      17.485  25.867  13.624  1.00  0.00      B    H  
ATOM   1470  H2  HOH B 483      17.014  24.518  12.924  1.00  0.00      B    H  
ATOM   1471  O   HOH B 484      19.104  37.335  16.648  1.00  0.00      B    O  
ATOM   1472  H1  HOH B 484      18.474  36.734  17.180  1.00  0.00      B    H  
ATOM   1473  H2  HOH B 484      19.686  36.739  16.019  1.00  0.00      B    H  
ATOM   1474  O   HOH B 485      16.618  21.077   8.107  1.00  0.00      B    O  
ATOM   1475  H1  HOH B 485      16.281  21.789   7.447  1.00  0.00      B    H  
ATOM   1476  H2  HOH B 485      17.520  21.377   8.466  1.00  0.00      B    H  
ATOM   1477  O   HOH B 486      32.976   8.338  35.557  1.00  0.00      B    O  
ATOM   1478  H1  HOH B 486      32.800   8.213  36.584  1.00  0.00      B    H  
ATOM   1479  H2  HOH B 486      32.953   7.430  35.067  1.00  0.00      B    H  
ATOM   1480  O   HOH B 487      17.980  35.079  29.250  1.00  0.00      B    O  
ATOM   1481  H1  HOH B 487      17.326  35.188  28.479  1.00  0.00      B    H  
ATOM   1482  H2  HOH B 487      17.474  35.128  30.099  1.00  0.00      B    H  
ATOM   1483  O   HOH B 488      29.417   2.165  31.445  1.00  0.00      B    O  
ATOM   1484  H1  HOH B 488      29.453   1.251  30.995  1.00  0.00      B    H  
ATOM   1485  H2  HOH B 488      28.711   2.200  32.207  1.00  0.00      B    H  
ATOM   1486  O   HOH B 489       0.536   5.963   7.135  1.00  0.00      B    O  
ATOM   1487  H1  HOH B 489       0.793   5.716   8.069  1.00  0.00      B    H  
ATOM   1488  H2  HOH B 489      -0.393   5.487   6.916  1.00  0.00      B    H  
ATOM   1489  O   HOH B 490      23.732  35.076   1.786  1.00  0.00      B    O  
ATOM   1490  H1  HOH B 490      24.605  34.535   2.030  1.00  0.00      B    H  
ATOM   1491  H2  HOH B 490      23.460  35.638   2.584  1.00  0.00      B    H  
ATOM   1492  O   HOH B 491       1.190  19.342  21.225  1.00  0.00      B    O  
ATOM   1493  H1  HOH B 491       1.323  18.577  21.930  1.00  0.00      B    H  
ATOM   1494  H2  HOH B 491       1.882  19.205  20.472  1.00  0.00      B    H  
ATOM   1495  O   HOH B 492       5.739  26.964  25.133  1.00  0.00      B    O  
ATOM   1496  H1  HOH B 492       6.698  26.885  24.729  1.00  0.00      B    H  
ATOM   1497  H2  HOH B 492       5.595  26.178  25.788  1.00  0.00      B    H  
ATOM   1498  O   HOH B 493      11.560   0.676  27.606  1.00  0.00      B    O  
ATOM   1499  H1  HOH B 493      11.554  -0.168  27.168  1.00  0.00      B    H  
ATOM   1500  H2  HOH B 493      10.804   0.666  28.290  1.00  0.00      B    H  
ATOM   1501  O   HOH B 494      28.241  23.595  14.427  1.00  0.00      B    O  
ATOM   1502  H1  HOH B 494      27.856  24.446  14.013  1.00  0.00      B    H  
ATOM   1503  H2  HOH B 494      29.266  23.606  14.371  1.00  0.00      B    H  
ATOM   1504  O   HOH B 495      21.279  33.431  35.723  1.00  0.00      B    O  
ATOM   1505  H1  HOH B 495      21.116  33.166  36.694  1.00  0.00      B    H  
ATOM   1506  H2  HOH B 495      22.256  33.490  35.511  1.00  0.00      B    H  
ATOM   1507  O   HOH B 496       4.675  38.409  14.245  1.00  0.00      B    O  
ATOM   1508  H1  HOH B 496       4.915  39.465  14.281  1.00  0.00      B    H  
ATOM   1509  H2  HOH B 496       5.365  38.028  13.605  1.00  0.00      B    H  
ATOM   1510  O   HOH B 497       5.376  24.650  26.700  1.00  0.00      B    O  
ATOM   1511  H1  HOH B 497       6.058  24.328  27.376  1.00  0.00      B    H  
ATOM   1512  H2  HOH B 497       5.549  24.130  25.830  1.00  0.00      B    H  
ATOM   1513  O   HOH B 498      25.211  37.877  13.831  1.00  0.00      B    O  
ATOM   1514  H1  HOH B 498      25.743  37.440  13.055  1.00  0.00      B    H  
ATOM   1515  H2  HOH B 498      25.448  38.857  13.873  1.00  0.00      B    H  
ATOM   1516  O   HOH B 499       1.565   0.369  17.927  1.00  0.00      B    O  
ATOM   1517  H1  HOH B 499       1.596   0.130  16.961  1.00  0.00      B    H  
ATOM   1518  H2  HOH B 499       0.624   0.461  18.082  1.00  0.00      B    H  
ATOM   1519  O   HOH B 500      24.396  34.201  11.363  1.00  0.00      B    O  
ATOM   1520  H1  HOH B 500      24.965  33.364  11.315  1.00  0.00      B    H  
ATOM   1521  H2  HOH B 500      24.538  34.663  12.270  1.00  0.00      B    H  
ATOM   1522  O   HOH B 501      13.180  16.284  30.766  1.00  0.00      B    O  
ATOM   1523  H1  HOH B 501      12.926  16.405  29.786  1.00  0.00      B    H  
ATOM   1524  H2  HOH B 501      13.851  15.504  30.861  1.00  0.00      B    H  
ATOM   1525  O   HOH B 502       3.137  20.401   6.040  1.00  0.00      B    O  
ATOM   1526  H1  HOH B 502       3.466  21.186   5.469  1.00  0.00      B    H  
ATOM   1527  H2  HOH B 502       2.934  19.655   5.354  1.00  0.00      B    H  
ATOM   1528  O   HOH B 503       7.211  18.021  21.992  1.00  0.00      B    O  
ATOM   1529  H1  HOH B 503       7.592  17.174  22.436  1.00  0.00      B    H  
ATOM   1530  H2  HOH B 503       7.653  18.140  21.091  1.00  0.00      B    H  
ATOM   1531  O   HOH B 504      34.255  19.492   4.429  1.00  0.00      B    O  
ATOM   1532  H1  HOH B 504      35.087  18.972   4.202  1.00  0.00      B    H  
ATOM   1533  H2  HOH B 504      33.650  18.905   5.007  1.00  0.00      B    H  
ATOM   1534  O   HOH B 505      24.917   9.627  29.717  1.00  0.00      B    O  
ATOM   1535  H1  HOH B 505      25.600   8.929  29.748  1.00  0.00      B    H  
ATOM   1536  H2  HOH B 505      25.331  10.508  29.992  1.00  0.00      B    H  
ATOM   1537  O   HOH B 506      33.062  28.847  25.076  1.00  0.00      B    O  
ATOM   1538  H1  HOH B 506      33.438  29.567  24.440  1.00  0.00      B    H  
ATOM   1539  H2  HOH B 506      33.672  28.874  25.880  1.00  0.00      B    H  
ATOM   1540  O   HOH B 507      15.422   2.037  29.546  1.00  0.00      B    O  
ATOM   1541  H1  HOH B 507      14.657   1.622  28.962  1.00  0.00      B    H  
ATOM   1542  H2  HOH B 507      15.641   1.347  30.296  1.00  0.00      B    H  
ATOM   1543  O   HOH B 508      24.192  18.394  38.610  1.00  0.00      B    O  
ATOM   1544  H1  HOH B 508      24.556  17.465  38.941  1.00  0.00      B    H  
ATOM   1545  H2  HOH B 508      24.345  18.339  37.613  1.00  0.00      B    H  
ATOM   1546  O   HOH B 509      25.401  33.129  27.948  1.00  0.00      B    O  
ATOM   1547  H1  HOH B 509      26.334  33.450  27.900  1.00  0.00      B    H  
ATOM   1548  H2  HOH B 509      24.754  33.839  27.611  1.00  0.00      B    H  
ATOM   1549  O   HOH B 510      24.895  23.073  25.482  1.00  0.00      B    O  
ATOM   1550  H1  HOH B 510      24.489  23.518  26.282  1.00  0.00      B    H  
ATOM   1551  H2  HOH B 510      25.955  23.211  25.574  1.00  0.00      B    H  
ATOM   1552  O   HOH B 511      24.380  26.108   8.709  1.00  0.00      B    O  
ATOM   1553  H1  HOH B 511      24.588  26.847   8.031  1.00  0.00      B    H  
ATOM   1554  H2  HOH B 511      23.935  26.672   9.497  1.00  0.00      B    H  
ATOM   1555  O   HOH B 512       0.396  23.896  22.010  1.00  0.00      B    O  
ATOM   1556  H1  HOH B 512       0.791  23.912  22.979  1.00  0.00      B    H  
ATOM   1557  H2  HOH B 512       1.073  23.337  21.446  1.00  0.00      B    H  
ATOM   1558  O   HOH B 513      13.421  36.530  20.946  1.00  0.00      B    O  
ATOM   1559  H1  HOH B 513      13.983  35.889  20.321  1.00  0.00      B    H  
ATOM   1560  H2  HOH B 513      12.417  36.591  20.573  1.00  0.00      B    H  
ATOM   1561  O   HOH B 514      34.817  10.852   0.512  1.00  0.00      B    O  
ATOM   1562  H1  HOH B 514      35.082   9.889   0.708  1.00  0.00      B    H  
ATOM   1563  H2  HOH B 514      34.947  11.343   1.388  1.00  0.00      B    H  
ATOM   1564  O   HOH B 515       0.760  25.268   4.964  1.00  0.00      B    O  
ATOM   1565  H1  HOH B 515       0.983  25.952   5.647  1.00  0.00      B    H  
ATOM   1566  H2  HOH B 515       0.537  24.360   5.360  1.00  0.00      B    H  
ATOM   1567  O   HOH B 516      22.331  13.281   2.784  1.00  0.00      B    O  
ATOM   1568  H1  HOH B 516      21.397  12.867   2.594  1.00  0.00      B    H  
ATOM   1569  H2  HOH B 516      22.772  12.952   3.666  1.00  0.00      B    H  
ATOM   1570  O   HOH B 517       0.623   6.068   1.111  1.00  0.00      B    O  
ATOM   1571  H1  HOH B 517       1.494   6.471   0.874  1.00  0.00      B    H  
ATOM   1572  H2  HOH B 517      -0.033   6.818   0.997  1.00  0.00      B    H  
ATOM   1573  O   HOH B 518       0.349  29.610  29.218  1.00  0.00      B    O  
ATOM   1574  H1  HOH B 518       0.226  30.209  28.395  1.00  0.00      B    H  
ATOM   1575  H2  HOH B 518       1.262  29.154  29.191  1.00  0.00      B    H  
ATOM   1576  O   HOH B 519      38.748  17.704  10.466  1.00  0.00      B    O  
ATOM   1577  H1  HOH B 519      39.368  16.887  10.515  1.00  0.00      B    H  
ATOM   1578  H2  HOH B 519      39.240  18.376   9.864  1.00  0.00      B    H  
ATOM   1579  O   HOH B 520       1.167  30.814  13.388  1.00  0.00      B    O  
ATOM   1580  H1  HOH B 520       1.687  30.470  14.219  1.00  0.00      B    H  
ATOM   1581  H2  HOH B 520       0.851  30.061  12.768  1.00  0.00      B    H  
ATOM   1582  O   HOH B 521      37.919  37.044  20.196  1.00  0.00      B    O  
ATOM   1583  H1  HOH B 521      37.218  36.316  20.387  1.00  0.00      B    H  
ATOM   1584  H2  HOH B 521      38.745  36.574  20.383  1.00  0.00      B    H  
ATOM   1585  O   HOH B 522       5.384  25.551  16.149  1.00  0.00      B    O  
ATOM   1586  H1  HOH B 522       5.728  24.661  16.228  1.00  0.00      B    H  
ATOM   1587  H2  HOH B 522       6.182  26.211  16.113  1.00  0.00      B    H  
ATOM   1588  O   HOH B 523      13.645  34.515  16.576  1.00  0.00      B    O  
ATOM   1589  H1  HOH B 523      12.913  35.132  16.324  1.00  0.00      B    H  
ATOM   1590  H2  HOH B 523      14.452  34.852  16.130  1.00  0.00      B    H  
ATOM   1591  O   HOH B 524      29.089  34.850  24.490  1.00  0.00      B    O  
ATOM   1592  H1  HOH B 524      29.519  35.673  24.926  1.00  0.00      B    H  
ATOM   1593  H2  HOH B 524      29.764  34.446  23.836  1.00  0.00      B    H  
ATOM   1594  O   HOH B 525      15.412  10.134   2.159  1.00  0.00      B    O  
ATOM   1595  H1  HOH B 525      15.984  10.879   2.628  1.00  0.00      B    H  
ATOM   1596  H2  HOH B 525      15.166   9.453   2.894  1.00  0.00      B    H  
ATOM   1597  O   HOH B 526      19.663  23.967  16.619  1.00  0.00      B    O  
ATOM   1598  H1  HOH B 526      19.455  24.857  16.356  1.00  0.00      B    H  
ATOM   1599  H2  HOH B 526      19.139  23.695  17.420  1.00  0.00      B    H  
ATOM   1600  O   HOH B 527      11.643  20.931   2.499  1.00  0.00      B    O  
ATOM   1601  H1  HOH B 527      12.102  21.643   2.007  1.00  0.00      B    H  
ATOM   1602  H2  HOH B 527      10.634  20.936   2.298  1.00  0.00      B    H  
ATOM   1603  O   HOH B 528       5.626  16.613   9.140  1.00  0.00      B    O  
ATOM   1604  H1  HOH B 528       6.481  16.679   9.730  1.00  0.00      B    H  
ATOM   1605  H2  HOH B 528       5.909  16.568   8.198  1.00  0.00      B    H  
ATOM   1606  O   HOH B 529       4.156  24.917   6.878  1.00  0.00      B    O  
ATOM   1607  H1  HOH B 529       3.956  25.852   7.262  1.00  0.00      B    H  
ATOM   1608  H2  HOH B 529       4.362  24.239   7.595  1.00  0.00      B    H  
ATOM   1609  O   HOH B 530      15.958  26.209   6.906  1.00  0.00      B    O  
ATOM   1610  H1  HOH B 530      15.037  26.247   6.561  1.00  0.00      B    H  
ATOM   1611  H2  HOH B 530      16.324  27.173   6.956  1.00  0.00      B    H  
ATOM   1612  O   HOH B 531       2.242  32.106  28.625  1.00  0.00      B    O  
ATOM   1613  H1  HOH B 531       1.620  32.926  28.763  1.00  0.00      B    H  
ATOM   1614  H2  HOH B 531       2.243  31.466  29.447  1.00  0.00      B    H  
ATOM   1615  O   HOH B 532      15.145   6.936  24.486  1.00  0.00      B    O  
ATOM   1616  H1  HOH B 532      15.041   5.934  24.128  1.00  0.00      B    H  
ATOM   1617  H2  HOH B 532      14.930   6.829  25.446  1.00  0.00      B    H  
ATOM   1618  O   HOH B 533      27.225   2.501  29.389  1.00  0.00      B    O  
ATOM   1619  H1  HOH B 533      27.583   2.786  28.454  1.00  0.00      B    H  
ATOM   1620  H2  HOH B 533      27.992   2.480  30.086  1.00  0.00      B    H  
ATOM   1621  O   HOH B 534      25.656  35.990  29.272  1.00  0.00      B    O  
ATOM   1622  H1  HOH B 534      25.867  36.412  30.173  1.00  0.00      B    H  
ATOM   1623  H2  HOH B 534      26.505  35.900  28.714  1.00  0.00      B    H  
ATOM   1624  O   HOH B 535      15.857   0.564   5.633  1.00  0.00      B    O  
ATOM   1625  H1  HOH B 535      16.145   1.013   4.777  1.00  0.00      B    H  
ATOM   1626  H2  HOH B 535      15.211   1.129   6.107  1.00  0.00      B    H  
ATOM   1627  O   HOH B 536       6.429  22.770  24.829  1.00  0.00      B    O  
ATOM   1628  H1  HOH B 536       7.270  23.333  24.992  1.00  0.00      B    H  
ATOM   1629  H2  HOH B 536       6.635  21.965  24.261  1.00  0.00      B    H  
ATOM   1630  O   HOH B 537      28.491  21.190  38.379  1.00  0.00      B    O  
ATOM   1631  H1  HOH B 537      27.621  20.758  38.038  1.00  0.00      B    H  
ATOM   1632  H2  HOH B 537      29.259  20.520  38.458  1.00  0.00      B    H  
ATOM   1633  O   HOH B 538       2.284   5.643  15.689  1.00  0.00      B    O  
ATOM   1634  H1  HOH B 538       2.364   5.011  16.452  1.00  0.00      B    H  
ATOM   1635  H2  HOH B 538       3.021   5.314  15.082  1.00  0.00      B    H  
ATOM   1636  O   HOH B 539      30.286   7.268  28.321  1.00  0.00      B    O  
ATOM   1637  H1  HOH B 539      30.652   6.363  28.678  1.00  0.00      B    H  
ATOM   1638  H2  HOH B 539      30.092   7.930  29.073  1.00  0.00      B    H  
ATOM   1639  O   HOH B 540       5.038   2.131  14.504  1.00  0.00      B    O  
ATOM   1640  H1  HOH B 540       5.871   2.600  14.887  1.00  0.00      B    H  
ATOM   1641  H2  HOH B 540       4.591   2.839  13.951  1.00  0.00      B    H  
ATOM   1642  O   HOH B 541      16.022  33.045  23.070  1.00  0.00      B    O  
ATOM   1643  H1  HOH B 541      15.659  33.282  23.979  1.00  0.00      B    H  
ATOM   1644  H2  HOH B 541      16.847  33.639  22.863  1.00  0.00      B    H  
ATOM   1645  O   HOH B 542       3.855  15.750  22.578  1.00  0.00      B    O  
ATOM   1646  H1  HOH B 542       4.205  16.258  21.825  1.00  0.00      B    H  
ATOM   1647  H2  HOH B 542       4.421  14.929  22.530  1.00  0.00      B    H  
ATOM   1648  O   HOH B 543      27.593  17.162  13.981  1.00  0.00      B    O  
ATOM   1649  H1  HOH B 543      27.904  18.110  13.974  1.00  0.00      B    H  
ATOM   1650  H2  HOH B 543      28.221  16.581  13.386  1.00  0.00      B    H  
ATOM   1651  O   HOH B 544       6.255   4.232  31.866  1.00  0.00      B    O  
ATOM   1652  H1  HOH B 544       6.002   4.575  32.799  1.00  0.00      B    H  
ATOM   1653  H2  HOH B 544       5.549   4.453  31.191  1.00  0.00      B    H  
ATOM   1654  O   HOH B 545      34.798  28.325  36.130  1.00  0.00      B    O  
ATOM   1655  H1  HOH B 545      34.461  27.466  35.766  1.00  0.00      B    H  
ATOM   1656  H2  HOH B 545      35.866  28.315  36.029  1.00  0.00      B    H  
ATOM   1657  O   HOH B 546      34.960  15.732   9.923  1.00  0.00      B    O  
ATOM   1658  H1  HOH B 546      35.216  15.934  10.937  1.00  0.00      B    H  
ATOM   1659  H2  HOH B 546      35.244  16.490   9.261  1.00  0.00      B    H  
ATOM   1660  O   HOH B 547      31.827  36.752  32.402  1.00  0.00      B    O  
ATOM   1661  H1  HOH B 547      31.185  36.253  31.829  1.00  0.00      B    H  
ATOM   1662  H2  HOH B 547      32.470  36.005  32.739  1.00  0.00      B    H  
ATOM   1663  O   HOH B 548      14.011  12.003  29.002  1.00  0.00      B    O  
ATOM   1664  H1  HOH B 548      13.480  11.955  28.072  1.00  0.00      B    H  
ATOM   1665  H2  HOH B 548      13.817  11.147  29.523  1.00  0.00      B    H  
ATOM   1666  O   HOH B 549      13.986  26.828   4.739  1.00  0.00      B    O  
ATOM   1667  H1  HOH B 549      13.034  27.247   4.850  1.00  0.00      B    H  
ATOM   1668  H2  HOH B 549      14.662  27.614   4.547  1.00  0.00      B    H  
ATOM   1669  O   HOH B 550      22.686  10.393  33.702  1.00  0.00      B    O  
ATOM   1670  H1  HOH B 550      22.690  11.392  33.855  1.00  0.00      B    H  
ATOM   1671  H2  HOH B 550      21.767  10.072  33.577  1.00  0.00      B    H  
ATOM   1672  O   HOH B 551      11.135  36.974  19.895  1.00  0.00      B    O  
ATOM   1673  H1  HOH B 551      10.397  36.220  20.113  1.00  0.00      B    H  
ATOM   1674  H2  HOH B 551      10.634  37.796  19.812  1.00  0.00      B    H  
ATOM   1675  O   HOH B 552      27.862  -0.115  28.153  1.00  0.00      B    O  
ATOM   1676  H1  HOH B 552      27.747   0.844  27.925  1.00  0.00      B    H  
ATOM   1677  H2  HOH B 552      27.577  -0.598  27.368  1.00  0.00      B    H  
ATOM   1678  O   HOH B 553      31.274  11.292   8.434  1.00  0.00      B    O  
ATOM   1679  H1  HOH B 553      32.140  11.046   8.947  1.00  0.00      B    H  
ATOM   1680  H2  HOH B 553      31.621  11.852   7.697  1.00  0.00      B    H  
ATOM   1681  O   HOH B 554      23.902  34.077  34.659  1.00  0.00      B    O  
ATOM   1682  H1  HOH B 554      24.760  33.740  34.351  1.00  0.00      B    H  
ATOM   1683  H2  HOH B 554      24.008  35.096  34.671  1.00  0.00      B    H  
ATOM   1684  O   HOH B 555      10.060  16.124  34.646  1.00  0.00      B    O  
ATOM   1685  H1  HOH B 555       9.831  17.019  35.080  1.00  0.00      B    H  
ATOM   1686  H2  HOH B 555       9.272  15.528  34.724  1.00  0.00      B    H  
ATOM   1687  O   HOH B 556      29.494   2.598  24.245  1.00  0.00      B    O  
ATOM   1688  H1  HOH B 556      30.162   2.633  25.007  1.00  0.00      B    H  
ATOM   1689  H2  HOH B 556      28.936   3.492  24.344  1.00  0.00      B    H  
ATOM   1690  O   HOH B 557      19.249   4.927  31.322  1.00  0.00      B    O  
ATOM   1691  H1  HOH B 557      20.209   4.517  31.289  1.00  0.00      B    H  
ATOM   1692  H2  HOH B 557      18.594   4.178  31.517  1.00  0.00      B    H  
ATOM   1693  O   HOH B 558      23.164  31.192  23.481  1.00  0.00      B    O  
ATOM   1694  H1  HOH B 558      22.855  31.190  22.550  1.00  0.00      B    H  
ATOM   1695  H2  HOH B 558      23.386  30.244  23.795  1.00  0.00      B    H  
ATOM   1696  O   HOH B 559      13.194   4.513  31.851  1.00  0.00      B    O  
ATOM   1697  H1  HOH B 559      13.449   4.840  30.969  1.00  0.00      B    H  
ATOM   1698  H2  HOH B 559      14.034   4.573  32.395  1.00  0.00      B    H  
ATOM   1699  O   HOH B 560      13.043  25.084  33.502  1.00  0.00      B    O  
ATOM   1700  H1  HOH B 560      12.519  24.775  34.292  1.00  0.00      B    H  
ATOM   1701  H2  HOH B 560      12.834  26.058  33.329  1.00  0.00      B    H  
ATOM   1702  O   HOH B 561       6.067  20.303  33.224  1.00  0.00      B    O  
ATOM   1703  H1  HOH B 561       6.572  19.388  33.186  1.00  0.00      B    H  
ATOM   1704  H2  HOH B 561       5.692  20.556  32.369  1.00  0.00      B    H  
ATOM   1705  O   HOH B 562      37.997  38.125  17.535  1.00  0.00      B    O  
ATOM   1706  H1  HOH B 562      37.030  37.780  17.349  1.00  0.00      B    H  
ATOM   1707  H2  HOH B 562      38.136  38.146  18.532  1.00  0.00      B    H  
ATOM   1708  O   HOH B 563      36.759  33.857  36.423  1.00  0.00      B    O  
ATOM   1709  H1  HOH B 563      36.018  34.268  35.871  1.00  0.00      B    H  
ATOM   1710  H2  HOH B 563      36.288  33.468  37.265  1.00  0.00      B    H  
ATOM   1711  O   HOH B 564       4.794  28.018  39.278  1.00  0.00      B    O  
ATOM   1712  H1  HOH B 564       3.984  27.695  38.712  1.00  0.00      B    H  
ATOM   1713  H2  HOH B 564       4.658  29.067  39.294  1.00  0.00      B    H  
ATOM   1714  O   HOH B 565      16.865  28.742   6.800  1.00  0.00      B    O  
ATOM   1715  H1  HOH B 565      17.137  29.221   7.717  1.00  0.00      B    H  
ATOM   1716  H2  HOH B 565      15.877  28.904   6.550  1.00  0.00      B    H  
ATOM   1717  O   HOH B 566      23.242  31.501  18.175  1.00  0.00      B    O  
ATOM   1718  H1  HOH B 566      23.103  31.916  19.109  1.00  0.00      B    H  
ATOM   1719  H2  HOH B 566      23.813  30.703  18.275  1.00  0.00      B    H  
ATOM   1720  O   HOH B 567      32.445  22.832  22.861  1.00  0.00      B    O  
ATOM   1721  H1  HOH B 567      31.699  23.540  22.851  1.00  0.00      B    H  
ATOM   1722  H2  HOH B 567      33.217  23.382  23.030  1.00  0.00      B    H  
ATOM   1723  O   HOH B 568      11.839  32.762  17.812  1.00  0.00      B    O  
ATOM   1724  H1  HOH B 568      11.141  32.399  17.143  1.00  0.00      B    H  
ATOM   1725  H2  HOH B 568      12.404  33.486  17.397  1.00  0.00      B    H  
ATOM   1726  O   HOH B 569       8.234  19.444  29.962  1.00  0.00      B    O  
ATOM   1727  H1  HOH B 569       7.714  18.749  29.447  1.00  0.00      B    H  
ATOM   1728  H2  HOH B 569       8.656  19.007  30.742  1.00  0.00      B    H  
ATOM   1729  O   HOH B 570       3.150  38.896  20.510  1.00  0.00      B    O  
ATOM   1730  H1  HOH B 570       4.120  39.225  20.456  1.00  0.00      B    H  
ATOM   1731  H2  HOH B 570       2.708  38.895  19.547  1.00  0.00      B    H  
ATOM   1732  O   HOH B 571      34.821  32.589  38.610  1.00  0.00      B    O  
ATOM   1733  H1  HOH B 571      34.401  31.691  38.388  1.00  0.00      B    H  
ATOM   1734  H2  HOH B 571      34.516  32.871  39.546  1.00  0.00      B    H  
ATOM   1735  O   HOH B 572      28.670  13.272  18.818  1.00  0.00      B    O  
ATOM   1736  H1  HOH B 572      28.096  12.424  18.602  1.00  0.00      B    H  
ATOM   1737  H2  HOH B 572      28.708  13.295  19.829  1.00  0.00      B    H  
ATOM   1738  O   HOH B 573      25.740   3.398  10.576  1.00  0.00      B    O  
ATOM   1739  H1  HOH B 573      25.432   3.862  11.426  1.00  0.00      B    H  
ATOM   1740  H2  HOH B 573      25.087   2.704  10.200  1.00  0.00      B    H  
ATOM   1741  O   HOH B 574      24.273   1.044  32.776  1.00  0.00      B    O  
ATOM   1742  H1  HOH B 574      24.615   1.963  32.486  1.00  0.00      B    H  
ATOM   1743  H2  HOH B 574      24.447   0.979  33.783  1.00  0.00      B    H  
ATOM   1744  O   HOH B 575      12.474  27.021   9.796  1.00  0.00      B    O  
ATOM   1745  H1  HOH B 575      13.002  26.153   9.658  1.00  0.00      B    H  
ATOM   1746  H2  HOH B 575      12.903  27.812   9.341  1.00  0.00      B    H  
ATOM   1747  O   HOH B 576       4.606  13.385  37.451  1.00  0.00      B    O  
ATOM   1748  H1  HOH B 576       4.058  13.368  38.250  1.00  0.00      B    H  
ATOM   1749  H2  HOH B 576       5.508  13.782  37.697  1.00  0.00      B    H  
ATOM   1750  O   HOH B 577       8.454   0.912  25.657  1.00  0.00      B    O  
ATOM   1751  H1  HOH B 577       8.568  -0.059  26.007  1.00  0.00      B    H  
ATOM   1752  H2  HOH B 577       7.503   1.079  25.320  1.00  0.00      B    H  
ATOM   1753  O   HOH B 578       7.346   7.704  21.892  1.00  0.00      B    O  
ATOM   1754  H1  HOH B 578       7.233   7.084  21.179  1.00  0.00      B    H  
ATOM   1755  H2  HOH B 578       6.657   7.482  22.604  1.00  0.00      B    H  
ATOM   1756  O   HOH B 579      33.413   1.585  26.753  1.00  0.00      B    O  
ATOM   1757  H1  HOH B 579      34.175   1.430  26.102  1.00  0.00      B    H  
ATOM   1758  H2  HOH B 579      33.215   0.649  27.149  1.00  0.00      B    H  
ATOM   1759  O   HOH B 580      14.843   8.596  22.209  1.00  0.00      B    O  
ATOM   1760  H1  HOH B 580      14.991   7.965  22.994  1.00  0.00      B    H  
ATOM   1761  H2  HOH B 580      14.983   7.981  21.399  1.00  0.00      B    H  
ATOM   1762  O   HOH B 581       2.144  11.858  32.623  1.00  0.00      B    O  
ATOM   1763  H1  HOH B 581       3.140  11.952  32.686  1.00  0.00      B    H  
ATOM   1764  H2  HOH B 581       1.752  11.410  33.441  1.00  0.00      B    H  
ATOM   1765  O   HOH B 582      12.756   3.494  20.231  1.00  0.00      B    O  
ATOM   1766  H1  HOH B 582      13.621   3.476  19.725  1.00  0.00      B    H  
ATOM   1767  H2  HOH B 582      12.497   2.545  20.366  1.00  0.00      B    H  
ATOM   1768  O   HOH B 583       1.594  37.673   9.084  1.00  0.00      B    O  
ATOM   1769  H1  HOH B 583       0.884  38.424   9.082  1.00  0.00      B    H  
ATOM   1770  H2  HOH B 583       2.300  37.791   9.830  1.00  0.00      B    H  
ATOM   1771  O   HOH B 584       6.592  15.910   0.949  1.00  0.00      B    O  
ATOM   1772  H1  HOH B 584       7.316  15.504   1.515  1.00  0.00      B    H  
ATOM   1773  H2  HOH B 584       6.803  16.876   0.814  1.00  0.00      B    H  
ATOM   1774  O   HOH B 585       8.931  33.012  13.722  1.00  0.00      B    O  
ATOM   1775  H1  HOH B 585       7.969  32.750  13.496  1.00  0.00      B    H  
ATOM   1776  H2  HOH B 585       9.325  33.326  12.823  1.00  0.00      B    H  
ATOM   1777  O   HOH B 586      21.859  17.313   1.883  1.00  0.00      B    O  
ATOM   1778  H1  HOH B 586      21.588  16.736   1.087  1.00  0.00      B    H  
ATOM   1779  H2  HOH B 586      21.484  18.263   1.835  1.00  0.00      B    H  
ATOM   1780  O   HOH B 587      25.774  37.494  16.627  1.00  0.00      B    O  
ATOM   1781  H1  HOH B 587      25.561  37.326  15.632  1.00  0.00      B    H  
ATOM   1782  H2  HOH B 587      24.858  37.459  17.081  1.00  0.00      B    H  
ATOM   1783  O   HOH B 588      10.146   3.534  13.998  1.00  0.00      B    O  
ATOM   1784  H1  HOH B 588       9.158   3.745  14.060  1.00  0.00      B    H  
ATOM   1785  H2  HOH B 588      10.133   2.973  13.208  1.00  0.00      B    H  
ATOM   1786  O   HOH B 589       1.259  14.294  31.634  1.00  0.00      B    O  
ATOM   1787  H1  HOH B 589       1.631  13.395  31.975  1.00  0.00      B    H  
ATOM   1788  H2  HOH B 589       0.262  14.337  31.849  1.00  0.00      B    H  
ATOM   1789  O   HOH B 590       7.997   6.639  28.739  1.00  0.00      B    O  
ATOM   1790  H1  HOH B 590       7.499   7.461  29.108  1.00  0.00      B    H  
ATOM   1791  H2  HOH B 590       7.333   5.934  28.381  1.00  0.00      B    H  
ATOM   1792  O   HOH B 591      17.836  24.003  18.700  1.00  0.00      B    O  
ATOM   1793  H1  HOH B 591      17.361  23.150  18.620  1.00  0.00      B    H  
ATOM   1794  H2  HOH B 591      17.207  24.637  18.302  1.00  0.00      B    H  
ATOM   1795  O   HOH B 592      15.989   8.715  38.977  1.00  0.00      B    O  
ATOM   1796  H1  HOH B 592      15.154   8.451  38.508  1.00  0.00      B    H  
ATOM   1797  H2  HOH B 592      15.717   9.400  39.735  1.00  0.00      B    H  
ATOM   1798  O   HOH B 593      12.831  20.296  27.199  1.00  0.00      B    O  
ATOM   1799  H1  HOH B 593      13.317  19.786  26.479  1.00  0.00      B    H  
ATOM   1800  H2  HOH B 593      11.844  20.402  26.923  1.00  0.00      B    H  
ATOM   1801  O   HOH B 594       5.408  34.359  16.499  1.00  0.00      B    O  
ATOM   1802  H1  HOH B 594       5.032  35.292  16.539  1.00  0.00      B    H  
ATOM   1803  H2  HOH B 594       4.742  33.689  16.832  1.00  0.00      B    H  
ATOM   1804  O   HOH B 595      33.215  13.743   2.519  1.00  0.00      B    O  
ATOM   1805  H1  HOH B 595      32.610  14.161   3.227  1.00  0.00      B    H  
ATOM   1806  H2  HOH B 595      33.849  13.184   3.117  1.00  0.00      B    H  
ATOM   1807  O   HOH B 596      16.911  37.142  35.344  1.00  0.00      B    O  
ATOM   1808  H1  HOH B 596      17.818  36.704  35.486  1.00  0.00      B    H  
ATOM   1809  H2  HOH B 596      16.219  36.436  35.118  1.00  0.00      B    H  
ATOM   1810  O   HOH B 597       5.111   2.865  20.342  1.00  0.00      B    O  
ATOM   1811  H1  HOH B 597       5.348   3.290  19.431  1.00  0.00      B    H  
ATOM   1812  H2  HOH B 597       4.167   3.161  20.612  1.00  0.00      B    H  
ATOM   1813  O   HOH B 598      17.738  38.462   7.190  1.00  0.00      B    O  
ATOM   1814  H1  HOH B 598      17.212  39.030   6.540  1.00  0.00      B    H  
ATOM   1815  H2  HOH B 598      17.338  37.509   7.248  1.00  0.00      B    H  
ATOM   1816  O   HOH B 599       9.369   8.229  17.633  1.00  0.00      B    O  
ATOM   1817  H1  HOH B 599       9.393   7.291  18.112  1.00  0.00      B    H  
ATOM   1818  H2  HOH B 599       8.548   8.688  17.965  1.00  0.00      B    H  
ATOM   1819  O   HOH B 600       3.240  33.421  37.043  1.00  0.00      B    O  
ATOM   1820  H1  HOH B 600       2.524  33.383  36.303  1.00  0.00      B    H  
ATOM   1821  H2  HOH B 600       4.087  33.043  36.609  1.00  0.00      B    H  
ATOM   1822  O   HOH B 601      36.445   9.355  16.331  1.00  0.00      B    O  
ATOM   1823  H1  HOH B 601      37.212   9.902  16.149  1.00  0.00      B    H  
ATOM   1824  H2  HOH B 601      35.968   9.167  15.444  1.00  0.00      B    H  
ATOM   1825  O   HOH B 602      11.424   0.705  12.941  1.00  0.00      B    O  
ATOM   1826  H1  HOH B 602      12.092   1.312  13.308  1.00  0.00      B    H  
ATOM   1827  H2  HOH B 602      11.882   0.215  12.179  1.00  0.00      B    H  
ATOM   1828  O   HOH B 603      13.058  18.012  15.701  1.00  0.00      B    O  
ATOM   1829  H1  HOH B 603      13.330  17.176  15.221  1.00  0.00      B    H  
ATOM   1830  H2  HOH B 603      13.264  18.813  15.078  1.00  0.00      B    H  
ATOM   1831  O   HOH B 604       3.560  13.655   9.212  1.00  0.00      B    O  
ATOM   1832  H1  HOH B 604       3.142  14.547   9.370  1.00  0.00      B    H  
ATOM   1833  H2  HOH B 604       3.611  13.479   8.211  1.00  0.00      B    H  
ATOM   1834  O   HOH B 605      33.999  26.772  28.279  1.00  0.00      B    O  
ATOM   1835  H1  HOH B 605      34.212  27.779  28.202  1.00  0.00      B    H  
ATOM   1836  H2  HOH B 605      34.170  26.349  27.375  1.00  0.00      B    H  
ATOM   1837  O   HOH B 606      14.779  38.847  20.336  1.00  0.00      B    O  
ATOM   1838  H1  HOH B 606      14.391  38.031  20.748  1.00  0.00      B    H  
ATOM   1839  H2  HOH B 606      14.569  39.683  20.889  1.00  0.00      B    H  
ATOM   1840  O   HOH B 607      38.642   8.356  39.324  1.00  0.00      B    O  
ATOM   1841  H1  HOH B 607      38.470   8.355  38.338  1.00  0.00      B    H  
ATOM   1842  H2  HOH B 607      37.766   7.986  39.734  1.00  0.00      B    H  
ATOM   1843  O   HOH B 608      10.959   3.183  37.886  1.00  0.00      B    O  
ATOM   1844  H1  HOH B 608      10.217   2.489  37.768  1.00  0.00      B    H  
ATOM   1845  H2  HOH B 608      11.537   2.950  38.702  1.00  0.00      B    H  
ATOM   1846  O   HOH B 609      19.637  28.777  11.239  1.00  0.00      B    O  
ATOM   1847  H1  HOH B 609      19.641  28.688  10.274  1.00  0.00      B    H  
ATOM   1848  H2  HOH B 609      20.389  29.425  11.506  1.00  0.00      B    H  
ATOM   1849  O   HOH B 610      35.725   5.061  29.506  1.00  0.00      B    O  
ATOM   1850  H1  HOH B 610      36.472   4.542  29.089  1.00  0.00      B    H  
ATOM   1851  H2  HOH B 610      35.437   5.800  28.804  1.00  0.00      B    H  
ATOM   1852  O   HOH B 611      32.035   0.927   9.134  1.00  0.00      B    O  
ATOM   1853  H1  HOH B 611      31.823   1.781   9.629  1.00  0.00      B    H  
ATOM   1854  H2  HOH B 611      32.195   0.168   9.854  1.00  0.00      B    H  
ATOM   1855  O   HOH B 612      16.966  11.465  33.015  1.00  0.00      B    O  
ATOM   1856  H1  HOH B 612      16.474  10.884  33.651  1.00  0.00      B    H  
ATOM   1857  H2  HOH B 612      16.959  12.444  33.357  1.00  0.00      B    H  
ATOM   1858  O   HOH B 613      31.413  20.720  24.033  1.00  0.00      B    O  
ATOM   1859  H1  HOH B 613      31.823  21.582  23.585  1.00  0.00      B    H  
ATOM   1860  H2  HOH B 613      30.852  21.127  24.804  1.00  0.00      B    H  
ATOM   1861  O   HOH B 614      10.633   8.904   3.033  1.00  0.00      B    O  
ATOM   1862  H1  HOH B 614      11.371   8.653   2.321  1.00  0.00      B    H  
ATOM   1863  H2  HOH B 614      11.034   9.074   3.946  1.00  0.00      B    H  
ATOM   1864  O   HOH B 615       9.518  35.417   8.066  1.00  0.00      B    O  
ATOM   1865  H1  HOH B 615      10.068  36.275   8.242  1.00  0.00      B    H  
ATOM   1866  H2  HOH B 615       8.556  35.606   8.177  1.00  0.00      B    H  
ATOM   1867  O   HOH B 616      38.485  14.555  28.065  1.00  0.00      B    O  
ATOM   1868  H1  HOH B 616      37.491  14.434  28.269  1.00  0.00      B    H  
ATOM   1869  H2  HOH B 616      38.665  14.141  27.149  1.00  0.00      B    H  
ATOM   1870  O   HOH B 617       4.941   0.829  36.644  1.00  0.00      B    O  
ATOM   1871  H1  HOH B 617       4.692   1.336  37.518  1.00  0.00      B    H  
ATOM   1872  H2  HOH B 617       5.311   1.574  36.027  1.00  0.00      B    H  
ATOM   1873  O   HOH B 618      16.954  12.166  17.350  1.00  0.00      B    O  
ATOM   1874  H1  HOH B 618      17.829  11.691  17.078  1.00  0.00      B    H  
ATOM   1875  H2  HOH B 618      17.169  13.107  17.636  1.00  0.00      B    H  
ATOM   1876  O   HOH B 619      10.441   6.150   5.257  1.00  0.00      B    O  
ATOM   1877  H1  HOH B 619       9.631   6.000   5.909  1.00  0.00      B    H  
ATOM   1878  H2  HOH B 619      10.223   5.682   4.380  1.00  0.00      B    H  
ATOM   1879  O   HOH B 620      20.264  31.103   2.281  1.00  0.00      B    O  
ATOM   1880  H1  HOH B 620      21.072  30.747   2.823  1.00  0.00      B    H  
ATOM   1881  H2  HOH B 620      20.447  32.026   1.928  1.00  0.00      B    H  
ATOM   1882  O   HOH B 621       9.849  33.190  22.540  1.00  0.00      B    O  
ATOM   1883  H1  HOH B 621      10.809  33.332  22.668  1.00  0.00      B    H  
ATOM   1884  H2  HOH B 621       9.610  32.184  22.710  1.00  0.00      B    H  
ATOM   1885  O   HOH B 622      21.460  27.028   3.268  1.00  0.00      B    O  
ATOM   1886  H1  HOH B 622      21.477  27.756   4.033  1.00  0.00      B    H  
ATOM   1887  H2  HOH B 622      20.663  26.417   3.419  1.00  0.00      B    H  
ATOM   1888  O   HOH B 623      13.026  13.745  13.260  1.00  0.00      B    O  
ATOM   1889  H1  HOH B 623      13.562  13.451  12.447  1.00  0.00      B    H  
ATOM   1890  H2  HOH B 623      12.800  12.920  13.825  1.00  0.00      B    H  
ATOM   1891  O   HOH B 624      36.106  17.673   3.404  1.00  0.00      B    O  
ATOM   1892  H1  HOH B 624      36.524  17.152   4.144  1.00  0.00      B    H  
ATOM   1893  H2  HOH B 624      35.686  16.991   2.745  1.00  0.00      B    H  
ATOM   1894  O   HOH B 625      20.381   9.104  24.809  1.00  0.00      B    O  
ATOM   1895  H1  HOH B 625      20.370   9.549  23.855  1.00  0.00      B    H  
ATOM   1896  H2  HOH B 625      19.397   9.091  25.188  1.00  0.00      B    H  
ATOM   1897  O   HOH B 626      31.069  20.597  10.216  1.00  0.00      B    O  
ATOM   1898  H1  HOH B 626      30.940  20.074   9.347  1.00  0.00      B    H  
ATOM   1899  H2  HOH B 626      31.438  19.927  10.881  1.00  0.00      B    H  
ATOM   1900  O   HOH B 627      17.894  21.131  16.097  1.00  0.00      B    O  
ATOM   1901  H1  HOH B 627      17.451  21.211  15.187  1.00  0.00      B    H  
ATOM   1902  H2  HOH B 627      18.844  20.764  15.896  1.00  0.00      B    H  
ATOM   1903  O   HOH B 628      21.872   3.964  30.588  1.00  0.00      B    O  
ATOM   1904  H1  HOH B 628      21.365   4.031  29.685  1.00  0.00      B    H  
ATOM   1905  H2  HOH B 628      22.826   3.920  30.351  1.00  0.00      B    H  
ATOM   1906  O   HOH B 629       4.068   8.934  16.960  1.00  0.00      B    O  
ATOM   1907  H1  HOH B 629       4.622   9.569  16.444  1.00  0.00      B    H  
ATOM   1908  H2  HOH B 629       3.176   9.389  17.087  1.00  0.00      B    H  
ATOM   1909  O   HOH B 630      21.309   0.996   0.646  1.00  0.00      B    O  
ATOM   1910  H1  HOH B 630      20.562   0.235   0.622  1.00  0.00      B    H  
ATOM   1911  H2  HOH B 630      20.889   1.889   0.621  1.00  0.00      B    H  
ATOM   1912  O   HOH B 631      35.936  18.530  33.790  1.00  0.00      B    O  
ATOM   1913  H1  HOH B 631      36.106  18.736  34.802  1.00  0.00      B    H  
ATOM   1914  H2  HOH B 631      35.876  19.420  33.285  1.00  0.00      B    H  
ATOM   1915  O   HOH B 632      32.222  18.834  11.691  1.00  0.00      B    O  
ATOM   1916  H1  HOH B 632      33.203  18.760  11.917  1.00  0.00      B    H  
ATOM   1917  H2  HOH B 632      31.718  18.854  12.563  1.00  0.00      B    H  
ATOM   1918  O   HOH B 633      13.431  24.579  28.698  1.00  0.00      B    O  
ATOM   1919  H1  HOH B 633      13.990  23.827  28.283  1.00  0.00      B    H  
ATOM   1920  H2  HOH B 633      13.223  24.182  29.575  1.00  0.00      B    H  
ATOM   1921  O   HOH B 634       1.293  23.695  24.702  1.00  0.00      B    O  
ATOM   1922  H1  HOH B 634       2.068  22.997  24.775  1.00  0.00      B    H  
ATOM   1923  H2  HOH B 634       0.535  23.456  25.343  1.00  0.00      B    H  
ATOM   1924  O   HOH B 635      30.737   8.962  37.928  1.00  0.00      B    O  
ATOM   1925  H1  HOH B 635      29.795   9.168  38.294  1.00  0.00      B    H  
ATOM   1926  H2  HOH B 635      31.434   9.133  38.635  1.00  0.00      B    H  
ATOM   1927  O   HOH B 636      18.126   6.653   3.977  1.00  0.00      B    O  
ATOM   1928  H1  HOH B 636      18.596   5.799   4.034  1.00  0.00      B    H  
ATOM   1929  H2  HOH B 636      17.771   6.880   3.035  1.00  0.00      B    H  
ATOM   1930  O   HOH B 637      12.797  16.486  27.930  1.00  0.00      B    O  
ATOM   1931  H1  HOH B 637      13.616  16.998  28.228  1.00  0.00      B    H  
ATOM   1932  H2  HOH B 637      13.073  15.857  27.193  1.00  0.00      B    H  
ATOM   1933  O   HOH B 638      21.611   7.880   3.204  1.00  0.00      B    O  
ATOM   1934  H1  HOH B 638      22.541   8.184   2.914  1.00  0.00      B    H  
ATOM   1935  H2  HOH B 638      20.909   8.622   3.193  1.00  0.00      B    H  
ATOM   1936  O   HOH B 639       7.320  22.824  37.162  1.00  0.00      B    O  
ATOM   1937  H1  HOH B 639       6.981  23.697  37.548  1.00  0.00      B    H  
ATOM   1938  H2  HOH B 639       6.884  22.686  36.243  1.00  0.00      B    H  
ATOM   1939  O   HOH B 640      36.296   5.943  13.992  1.00  0.00      B    O  
ATOM   1940  H1  HOH B 640      36.542   5.760  13.041  1.00  0.00      B    H  
ATOM   1941  H2  HOH B 640      35.779   6.762  14.039  1.00  0.00      B    H  
ATOM   1942  O   HOH B 641      12.335  34.224  33.842  1.00  0.00      B    O  
ATOM   1943  H1  HOH B 641      11.779  33.575  34.363  1.00  0.00      B    H  
ATOM   1944  H2  HOH B 641      12.052  35.142  34.217  1.00  0.00      B    H  
ATOM   1945  O   HOH B 642       4.637   8.333  10.101  1.00  0.00      B    O  
ATOM   1946  H1  HOH B 642       4.641   8.428   9.066  1.00  0.00      B    H  
ATOM   1947  H2  HOH B 642       5.623   8.290  10.440  1.00  0.00      B    H  
ATOM   1948  O   HOH B 643      22.553  16.799   6.691  1.00  0.00      B    O  
ATOM   1949  H1  HOH B 643      23.578  16.861   6.938  1.00  0.00      B    H  
ATOM   1950  H2  HOH B 643      22.018  17.167   7.450  1.00  0.00      B    H  
ATOM   1951  O   HOH B 644       0.711  19.778  14.988  1.00  0.00      B    O  
ATOM   1952  H1  HOH B 644       0.291  19.197  14.258  1.00  0.00      B    H  
ATOM   1953  H2  HOH B 644       0.760  19.157  15.809  1.00  0.00      B    H  
ATOM   1954  O   HOH B 645       8.546  33.200  32.973  1.00  0.00      B    O  
ATOM   1955  H1  HOH B 645       8.097  33.804  32.385  1.00  0.00      B    H  
ATOM   1956  H2  HOH B 645       8.094  32.279  32.825  1.00  0.00      B    H  
ATOM   1957  O   HOH B 646       9.909  37.179  11.582  1.00  0.00      B    O  
ATOM   1958  H1  HOH B 646      10.784  37.608  11.228  1.00  0.00      B    H  
ATOM   1959  H2  HOH B 646       9.153  37.823  11.457  1.00  0.00      B    H  
ATOM   1960  O   HOH B 647      38.038  26.053  21.091  1.00  0.00      B    O  
ATOM   1961  H1  HOH B 647      37.709  25.931  20.119  1.00  0.00      B    H  
ATOM   1962  H2  HOH B 647      38.568  25.207  21.363  1.00  0.00      B    H  
ATOM   1963  O   HOH B 648      23.587  21.763  30.270  1.00  0.00      B    O  
ATOM   1964  H1  HOH B 648      23.510  22.649  30.834  1.00  0.00      B    H  
ATOM   1965  H2  HOH B 648      24.446  21.795  29.800  1.00  0.00      B    H  
ATOM   1966  O   HOH B 649       4.566  11.285  33.434  1.00  0.00      B    O  
ATOM   1967  H1  HOH B 649       5.070  10.488  33.137  1.00  0.00      B    H  
ATOM   1968  H2  HOH B 649       4.917  11.613  34.288  1.00  0.00      B    H  
ATOM   1969  O   HOH B 650      29.351  35.531  14.840  1.00  0.00      B    O  
ATOM   1970  H1  HOH B 650      29.512  34.685  15.396  1.00  0.00      B    H  
ATOM   1971  H2  HOH B 650      28.439  35.416  14.435  1.00  0.00      B    H  
ATOM   1972  O   HOH B 651      14.278  24.590  36.291  1.00  0.00      B    O  
ATOM   1973  H1  HOH B 651      14.646  25.471  35.900  1.00  0.00      B    H  
ATOM   1974  H2  HOH B 651      13.287  24.565  36.114  1.00  0.00      B    H  
ATOM   1975  O   HOH B 652      27.052  12.234  -0.086  1.00  0.00      B    O  
ATOM   1976  H1  HOH B 652      26.086  12.152   0.218  1.00  0.00      B    H  
ATOM   1977  H2  HOH B 652      27.338  13.042   0.417  1.00  0.00      B    H  
ATOM   1978  O   HOH B 653      38.016  21.961  34.693  1.00  0.00      B    O  
ATOM   1979  H1  HOH B 653      37.265  22.197  34.013  1.00  0.00      B    H  
ATOM   1980  H2  HOH B 653      37.590  21.474  35.476  1.00  0.00      B    H  
ATOM   1981  O   HOH B 654      36.759  34.994  25.218  1.00  0.00      B    O  
ATOM   1982  H1  HOH B 654      37.651  34.779  25.579  1.00  0.00      B    H  
ATOM   1983  H2  HOH B 654      36.273  34.158  24.997  1.00  0.00      B    H  
ATOM   1984  O   HOH B 655       4.387  30.688   0.053  1.00  0.00      B    O  
ATOM   1985  H1  HOH B 655       3.480  31.092  -0.100  1.00  0.00      B    H  
ATOM   1986  H2  HOH B 655       4.921  31.199   0.720  1.00  0.00      B    H  
ATOM   1987  O   HOH B 656      30.657  13.169  22.714  1.00  0.00      B    O  
ATOM   1988  H1  HOH B 656      30.899  12.240  22.362  1.00  0.00      B    H  
ATOM   1989  H2  HOH B 656      30.274  12.957  23.661  1.00  0.00      B    H  
ATOM   1990  O   HOH B 657      17.695   3.013  27.892  1.00  0.00      B    O  
ATOM   1991  H1  HOH B 657      17.784   2.357  27.126  1.00  0.00      B    H  
ATOM   1992  H2  HOH B 657      16.842   2.822  28.437  1.00  0.00      B    H  
ATOM   1993  O   HOH B 658      30.440  12.867   0.979  1.00  0.00      B    O  
ATOM   1994  H1  HOH B 658      30.400  11.902   1.131  1.00  0.00      B    H  
ATOM   1995  H2  HOH B 658      31.065  12.996   0.173  1.00  0.00      B    H  
ATOM   1996  O   HOH B 659      10.288  22.508  24.048  1.00  0.00      B    O  
ATOM   1997  H1  HOH B 659      11.164  22.752  23.644  1.00  0.00      B    H  
ATOM   1998  H2  HOH B 659       9.733  23.255  24.410  1.00  0.00      B    H  
ATOM   1999  O   HOH B 660      17.920  37.451  30.674  1.00  0.00      B    O  
ATOM   2000  H1  HOH B 660      17.726  36.608  31.212  1.00  0.00      B    H  
ATOM   2001  H2  HOH B 660      18.683  37.234  30.057  1.00  0.00      B    H  
ATOM   2002  O   HOH B 661      27.515  28.671  28.167  1.00  0.00      B    O  
ATOM   2003  H1  HOH B 661      28.467  28.223  27.982  1.00  0.00      B    H  
ATOM   2004  H2  HOH B 661      27.423  29.508  27.648  1.00  0.00      B    H  
ATOM   2005  O   HOH B 662       2.682  24.092  36.958  1.00  0.00      B    O  
ATOM   2006  H1  HOH B 662       3.347  24.564  36.345  1.00  0.00      B    H  
ATOM   2007  H2  HOH B 662       1.793  23.987  36.340  1.00  0.00      B    H  
ATOM   2008  O   HOH B 663       1.365  31.746  26.105  1.00  0.00      B    O  
ATOM   2009  H1  HOH B 663       1.814  32.058  26.961  1.00  0.00      B    H  
ATOM   2010  H2  HOH B 663       2.081  31.918  25.346  1.00  0.00      B    H  
ATOM   2011  O   HOH B 664       1.104  33.425  20.481  1.00  0.00      B    O  
ATOM   2012  H1  HOH B 664       0.235  33.690  20.925  1.00  0.00      B    H  
ATOM   2013  H2  HOH B 664       1.727  33.005  21.133  1.00  0.00      B    H  
ATOM   2014  O   HOH B 665       8.551   9.483  34.012  1.00  0.00      B    O  
ATOM   2015  H1  HOH B 665       8.582  10.519  33.923  1.00  0.00      B    H  
ATOM   2016  H2  HOH B 665       9.509   9.146  34.113  1.00  0.00      B    H  
ATOM   2017  O   HOH B 666      14.335  32.417  20.751  1.00  0.00      B    O  
ATOM   2018  H1  HOH B 666      15.067  32.373  21.474  1.00  0.00      B    H  
ATOM   2019  H2  HOH B 666      14.433  31.580  20.133  1.00  0.00      B    H  
ATOM   2020  O   HOH B 667      18.631  12.679  27.959  1.00  0.00      B    O  
ATOM   2021  H1  HOH B 667      18.528  13.148  28.831  1.00  0.00      B    H  
ATOM   2022  H2  HOH B 667      17.868  12.028  27.895  1.00  0.00      B    H  
ATOM   2023  O   HOH B 668       6.320  23.607  13.222  1.00  0.00      B    O  
ATOM   2024  H1  HOH B 668       5.912  22.663  13.211  1.00  0.00      B    H  
ATOM   2025  H2  HOH B 668       6.917  23.645  14.044  1.00  0.00      B    H  
ATOM   2026  O   HOH B 669       2.265   0.646  23.061  1.00  0.00      B    O  
ATOM   2027  H1  HOH B 669       2.363  -0.060  23.824  1.00  0.00      B    H  
ATOM   2028  H2  HOH B 669       2.480   0.168  22.223  1.00  0.00      B    H  
ATOM   2029  O   HOH B 670      31.330  35.872  20.189  1.00  0.00      B    O  
ATOM   2030  H1  HOH B 670      30.816  36.613  20.595  1.00  0.00      B    H  
ATOM   2031  H2  HOH B 670      31.566  36.046  19.219  1.00  0.00      B    H  
ATOM   2032  O   HOH B 671       2.950  19.368  25.012  1.00  0.00      B    O  
ATOM   2033  H1  HOH B 671       3.895  18.935  25.024  1.00  0.00      B    H  
ATOM   2034  H2  HOH B 671       2.412  18.928  24.255  1.00  0.00      B    H  
ATOM   2035  O   HOH B 672      28.697  20.702  27.549  1.00  0.00      B    O  
ATOM   2036  H1  HOH B 672      28.156  20.977  28.331  1.00  0.00      B    H  
ATOM   2037  H2  HOH B 672      28.265  19.881  27.133  1.00  0.00      B    H  
ATOM   2038  O   HOH B 673      31.010  23.607   6.481  1.00  0.00      B    O  
ATOM   2039  H1  HOH B 673      31.366  24.478   6.135  1.00  0.00      B    H  
ATOM   2040  H2  HOH B 673      31.798  23.298   7.079  1.00  0.00      B    H  
ATOM   2041  O   HOH B 674      32.524  32.078  13.876  1.00  0.00      B    O  
ATOM   2042  H1  HOH B 674      32.801  32.842  14.449  1.00  0.00      B    H  
ATOM   2043  H2  HOH B 674      33.189  31.281  14.060  1.00  0.00      B    H  
ATOM   2044  O   HOH B 675      12.026   6.402  16.007  1.00  0.00      B    O  
ATOM   2045  H1  HOH B 675      11.289   5.805  16.363  1.00  0.00      B    H  
ATOM   2046  H2  HOH B 675      12.458   6.821  16.811  1.00  0.00      B    H  
ATOM   2047  O   HOH B 676      37.764  25.527  33.817  1.00  0.00      B    O  
ATOM   2048  H1  HOH B 676      37.533  24.903  33.061  1.00  0.00      B    H  
ATOM   2049  H2  HOH B 676      38.789  25.506  33.996  1.00  0.00      B    H  
ATOM   2050  O   HOH B 677      16.743  18.075  26.257  1.00  0.00      B    O  
ATOM   2051  H1  HOH B 677      17.436  18.602  25.773  1.00  0.00      B    H  
ATOM   2052  H2  HOH B 677      16.681  17.181  25.796  1.00  0.00      B    H  
ATOM   2053  O   HOH B 678      30.340  25.170  31.924  1.00  0.00      B    O  
ATOM   2054  H1  HOH B 678      30.454  26.146  31.609  1.00  0.00      B    H  
ATOM   2055  H2  HOH B 678      29.835  25.214  32.824  1.00  0.00      B    H  
ATOM   2056  O   HOH B 679      37.148  21.118  36.982  1.00  0.00      B    O  
ATOM   2057  H1  HOH B 679      37.877  20.512  37.406  1.00  0.00      B    H  
ATOM   2058  H2  HOH B 679      36.650  21.670  37.671  1.00  0.00      B    H  
ATOM   2059  O   HOH B 680       8.994   9.106  38.286  1.00  0.00      B    O  
ATOM   2060  H1  HOH B 680       8.836   9.801  38.970  1.00  0.00      B    H  
ATOM   2061  H2  HOH B 680       8.086   8.861  37.996  1.00  0.00      B    H  
ATOM   2062  O   HOH B 681      34.668   4.164  31.986  1.00  0.00      B    O  
ATOM   2063  H1  HOH B 681      34.833   4.574  31.058  1.00  0.00      B    H  
ATOM   2064  H2  HOH B 681      33.831   3.570  31.924  1.00  0.00      B    H  
ATOM   2065  O   HOH B 682      34.083  34.922   5.686  1.00  0.00      B    O  
ATOM   2066  H1  HOH B 682      34.043  35.445   6.611  1.00  0.00      B    H  
ATOM   2067  H2  HOH B 682      33.224  34.336   5.625  1.00  0.00      B    H  
ATOM   2068  O   HOH B 683      13.099   8.160  14.047  1.00  0.00      B    O  
ATOM   2069  H1  HOH B 683      12.872   7.576  14.861  1.00  0.00      B    H  
ATOM   2070  H2  HOH B 683      14.084   8.187  13.970  1.00  0.00      B    H  
ATOM   2071  O   HOH B 684      33.537  28.518  20.403  1.00  0.00      B    O  
ATOM   2072  H1  HOH B 684      34.361  28.150  20.763  1.00  0.00      B    H  
ATOM   2073  H2  HOH B 684      33.776  29.335  19.886  1.00  0.00      B    H  
ATOM   2074  O   HOH B 685      24.162  12.686   4.928  1.00  0.00      B    O  
ATOM   2075  H1  HOH B 685      24.841  13.222   5.455  1.00  0.00      B    H  
ATOM   2076  H2  HOH B 685      24.512  11.662   4.854  1.00  0.00      B    H  
ATOM   2077  O   HOH B 686       8.526  24.354  25.973  1.00  0.00      B    O  
ATOM   2078  H1  HOH B 686       9.477  24.254  26.435  1.00  0.00      B    H  
ATOM   2079  H2  HOH B 686       7.966  24.934  26.654  1.00  0.00      B    H  
ATOM   2080  O   HOH B 687       1.303   3.353   1.994  1.00  0.00      B    O  
ATOM   2081  H1  HOH B 687       1.681   3.099   2.905  1.00  0.00      B    H  
ATOM   2082  H2  HOH B 687       0.984   4.319   2.099  1.00  0.00      B    H  
ATOM   2083  O   HOH B 688      24.832  13.125  36.116  1.00  0.00      B    O  
ATOM   2084  H1  HOH B 688      25.635  13.578  35.739  1.00  0.00      B    H  
ATOM   2085  H2  HOH B 688      24.304  13.023  35.282  1.00  0.00      B    H  
ATOM   2086  O   HOH B 689      26.759  20.757  17.985  1.00  0.00      B    O  
ATOM   2087  H1  HOH B 689      26.769  20.677  16.972  1.00  0.00      B    H  
ATOM   2088  H2  HOH B 689      27.389  20.089  18.373  1.00  0.00      B    H  
ATOM   2089  O   HOH B 690       3.338  37.923  11.391  1.00  0.00      B    O  
ATOM   2090  H1  HOH B 690       2.711  38.703  11.755  1.00  0.00      B    H  
ATOM   2091  H2  HOH B 690       3.448  37.253  12.093  1.00  0.00      B    H  
ATOM   2092  O   HOH B 691      33.717  30.264  37.994  1.00  0.00      B    O  
ATOM   2093  H1  HOH B 691      34.185  29.550  37.399  1.00  0.00      B    H  
ATOM   2094  H2  HOH B 691      33.835  29.916  38.943  1.00  0.00      B    H  
ATOM   2095  O   HOH B 692      21.602  24.517   0.233  1.00  0.00      B    O  
ATOM   2096  H1  HOH B 692      21.817  25.489   0.358  1.00  0.00      B    H  
ATOM   2097  H2  HOH B 692      20.899  24.564  -0.498  1.00  0.00      B    H  
ATOM   2098  O   HOH B 693      33.976   7.611   9.641  1.00  0.00      B    O  
ATOM   2099  H1  HOH B 693      34.883   7.566   9.151  1.00  0.00      B    H  
ATOM   2100  H2  HOH B 693      33.996   7.016  10.474  1.00  0.00      B    H  
ATOM   2101  O   HOH B 694      34.978  20.882  22.235  1.00  0.00      B    O  
ATOM   2102  H1  HOH B 694      34.066  21.287  22.381  1.00  0.00      B    H  
ATOM   2103  H2  HOH B 694      34.739  19.901  22.348  1.00  0.00      B    H  
ATOM   2104  O   HOH B 695      18.562   6.394  25.740  1.00  0.00      B    O  
ATOM   2105  H1  HOH B 695      19.465   6.347  26.221  1.00  0.00      B    H  
ATOM   2106  H2  HOH B 695      18.738   6.448  24.764  1.00  0.00      B    H  
ATOM   2107  O   HOH B 696      11.947   4.629  11.901  1.00  0.00      B    O  
ATOM   2108  H1  HOH B 696      11.297   4.251  11.214  1.00  0.00      B    H  
ATOM   2109  H2  HOH B 696      11.565   4.453  12.819  1.00  0.00      B    H  
ATOM   2110  O   HOH B 697      25.783  37.913   4.336  1.00  0.00      B    O  
ATOM   2111  H1  HOH B 697      25.580  37.294   5.111  1.00  0.00      B    H  
ATOM   2112  H2  HOH B 697      25.632  37.405   3.433  1.00  0.00      B    H  
ATOM   2113  O   HOH B 698       2.163  12.959   0.457  1.00  0.00      B    O  
ATOM   2114  H1  HOH B 698       1.579  13.736   0.795  1.00  0.00      B    H  
ATOM   2115  H2  HOH B 698       2.809  12.713   1.222  1.00  0.00      B    H  
ATOM   2116  O   HOH B 699      27.051  19.831  32.494  1.00  0.00      B    O  
ATOM   2117  H1  HOH B 699      27.200  19.232  31.692  1.00  0.00      B    H  
ATOM   2118  H2  HOH B 699      27.066  19.240  33.313  1.00  0.00      B    H  
ATOM   2119  O   HOH B 700      35.016  21.210  12.813  1.00  0.00      B    O  
ATOM   2120  H1  HOH B 700      35.838  21.293  13.355  1.00  0.00      B    H  
ATOM   2121  H2  HOH B 700      34.365  21.954  13.100  1.00  0.00      B    H  
ATOM   2122  O   HOH B 701      34.388  32.947  16.153  1.00  0.00      B    O  
ATOM   2123  H1  HOH B 701      34.232  32.266  16.893  1.00  0.00      B    H  
ATOM   2124  H2  HOH B 701      35.386  33.082  16.075  1.00  0.00      B    H  
ATOM   2125  O   HOH B 702       0.378  27.378   0.744  1.00  0.00      B    O  
ATOM   2126  H1  HOH B 702       0.493  26.836   1.625  1.00  0.00      B    H  
ATOM   2127  H2  HOH B 702      -0.520  27.907   0.797  1.00  0.00      B    H  
ATOM   2128  O   HOH B 703      25.272  38.596   1.547  1.00  0.00      B    O  
ATOM   2129  H1  HOH B 703      24.714  38.150   0.801  1.00  0.00      B    H  
ATOM   2130  H2  HOH B 703      26.160  38.746   1.172  1.00  0.00      B    H  
ATOM   2131  O   HOH B 704       3.344  24.214  33.569  1.00  0.00      B    O  
ATOM   2132  H1  HOH B 704       2.734  23.598  34.107  1.00  0.00      B    H  
ATOM   2133  H2  HOH B 704       4.059  24.731  34.077  1.00  0.00      B    H  
ATOM   2134  O   HOH B 705      32.839   5.728  24.777  1.00  0.00      B    O  
ATOM   2135  H1  HOH B 705      32.411   5.881  23.885  1.00  0.00      B    H  
ATOM   2136  H2  HOH B 705      32.731   6.575  25.263  1.00  0.00      B    H  
ATOM   2137  O   HOH B 706      18.845  27.434   1.099  1.00  0.00      B    O  
ATOM   2138  H1  HOH B 706      18.956  26.858   0.295  1.00  0.00      B    H  
ATOM   2139  H2  HOH B 706      18.902  26.844   1.926  1.00  0.00      B    H  
ATOM   2140  O   HOH B 707      12.740  21.904   6.512  1.00  0.00      B    O  
ATOM   2141  H1  HOH B 707      13.577  21.398   6.278  1.00  0.00      B    H  
ATOM   2142  H2  HOH B 707      12.502  22.546   5.713  1.00  0.00      B    H  
ATOM   2143  O   HOH B 708      21.511  34.366   4.831  1.00  0.00      B    O  
ATOM   2144  H1  HOH B 708      20.732  34.478   5.474  1.00  0.00      B    H  
ATOM   2145  H2  HOH B 708      21.944  35.278   4.625  1.00  0.00      B    H  
ATOM   2146  O   HOH B 709      14.508  13.784  19.470  1.00  0.00      B    O  
ATOM   2147  H1  HOH B 709      13.666  14.263  19.808  1.00  0.00      B    H  
ATOM   2148  H2  HOH B 709      15.254  14.043  20.075  1.00  0.00      B    H  
ATOM   2149  O   HOH B 710      16.938   7.962  17.842  1.00  0.00      B    O  
ATOM   2150  H1  HOH B 710      17.617   8.064  18.613  1.00  0.00      B    H  
ATOM   2151  H2  HOH B 710      16.378   8.797  17.767  1.00  0.00      B    H  
ATOM   2152  O   HOH B 711      19.575  18.197  25.882  1.00  0.00      B    O  
ATOM   2153  H1  HOH B 711      19.205  17.405  26.390  1.00  0.00      B    H  
ATOM   2154  H2  HOH B 711      19.546  19.050  26.495  1.00  0.00      B    H  
ATOM   2155  O   HOH B 712      38.039  29.817   2.588  1.00  0.00      B    O  
ATOM   2156  H1  HOH B 712      37.715  29.327   1.715  1.00  0.00      B    H  
ATOM   2157  H2  HOH B 712      38.385  30.683   2.299  1.00  0.00      B    H  
ATOM   2158  O   HOH B 713      29.799  31.603   0.595  1.00  0.00      B    O  
ATOM   2159  H1  HOH B 713      30.427  31.748  -0.189  1.00  0.00      B    H  
ATOM   2160  H2  HOH B 713      29.374  32.455   0.896  1.00  0.00      B    H  
ATOM   2161  O   HOH B 714       8.732   4.778  30.707  1.00  0.00      B    O  
ATOM   2162  H1  HOH B 714       7.951   4.453  31.344  1.00  0.00      B    H  
ATOM   2163  H2  HOH B 714       8.285   5.340  29.989  1.00  0.00      B    H  
ATOM   2164  O   HOH B 715      12.799   6.985  29.108  1.00  0.00      B    O  
ATOM   2165  H1  HOH B 715      11.823   7.239  29.237  1.00  0.00      B    H  
ATOM   2166  H2  HOH B 715      12.758   6.057  28.745  1.00  0.00      B    H  
ATOM   2167  O   HOH B 716      21.839  17.993  34.977  1.00  0.00      B    O  
ATOM   2168  H1  HOH B 716      21.573  17.386  34.214  1.00  0.00      B    H  
ATOM   2169  H2  HOH B 716      21.004  18.594  35.113  1.00  0.00      B    H  
ATOM   2170  O   HOH B 717      23.802   1.044  11.587  1.00  0.00      B    O  
ATOM   2171  H1  HOH B 717      24.529   1.173  12.229  1.00  0.00      B    H  
ATOM   2172  H2  HOH B 717      23.938   0.103  11.202  1.00  0.00      B    H  
ATOM   2173  O   HOH B 718      27.066   7.287  23.595  1.00  0.00      B    O  
ATOM   2174  H1  HOH B 718      27.591   8.121  23.789  1.00  0.00      B    H  
ATOM   2175  H2  HOH B 718      26.501   7.384  22.731  1.00  0.00      B    H  
ATOM   2176  O   HOH B 719      30.029   2.116  12.880  1.00  0.00      B    O  
ATOM   2177  H1  HOH B 719      29.415   1.347  12.546  1.00  0.00      B    H  
ATOM   2178  H2  HOH B 719      30.655   1.699  13.566  1.00  0.00      B    H  
ATOM   2179  O   HOH B 720      22.443  11.940  30.564  1.00  0.00      B    O  
ATOM   2180  H1  HOH B 720      21.787  11.767  29.852  1.00  0.00      B    H  
ATOM   2181  H2  HOH B 720      21.766  11.995  31.390  1.00  0.00      B    H  
ATOM   2182  O   HOH B 721      18.766  14.966   4.920  1.00  0.00      B    O  
ATOM   2183  H1  HOH B 721      19.719  14.882   5.202  1.00  0.00      B    H  
ATOM   2184  H2  HOH B 721      18.643  15.512   4.062  1.00  0.00      B    H  
ATOM   2185  O   HOH B 722      10.328  33.844  30.323  1.00  0.00      B    O  
ATOM   2186  H1  HOH B 722      10.102  32.885  30.524  1.00  0.00      B    H  
ATOM   2187  H2  HOH B 722      10.313  34.007  29.330  1.00  0.00      B    H  
ATOM   2188  O   HOH B 723      10.884  37.771   8.271  1.00  0.00      B    O  
ATOM   2189  H1  HOH B 723      11.556  37.957   7.551  1.00  0.00      B    H  
ATOM   2190  H2  HOH B 723      11.288  38.058   9.097  1.00  0.00      B    H  
ATOM   2191  O   HOH B 724      26.114  28.477  11.742  1.00  0.00      B    O  
ATOM   2192  H1  HOH B 724      26.042  29.278  12.393  1.00  0.00      B    H  
ATOM   2193  H2  HOH B 724      26.913  28.501  11.099  1.00  0.00      B    H  
ATOM   2194  O   HOH B 725      38.576  20.629  19.563  1.00  0.00      B    O  
ATOM   2195  H1  HOH B 725      39.245  20.202  20.155  1.00  0.00      B    H  
ATOM   2196  H2  HOH B 725      39.110  20.679  18.684  1.00  0.00      B    H  
ATOM   2197  O   HOH B 726      22.358   0.179  37.439  1.00  0.00      B    O  
ATOM   2198  H1  HOH B 726      21.659  -0.537  37.292  1.00  0.00      B    H  
ATOM   2199  H2  HOH B 726      22.217   0.651  38.365  1.00  0.00      B    H  
ATOM   2200  O   HOH B 727      34.118  33.642   1.918  1.00  0.00      B    O  
ATOM   2201  H1  HOH B 727      34.694  33.930   2.626  1.00  0.00      B    H  
ATOM   2202  H2  HOH B 727      33.676  32.759   2.230  1.00  0.00      B    H  
ATOM   2203  O   HOH B 728      11.019  36.660  34.359  1.00  0.00      B    O  
ATOM   2204  H1  HOH B 728      10.618  36.804  33.462  1.00  0.00      B    H  
ATOM   2205  H2  HOH B 728      11.694  37.444  34.464  1.00  0.00      B    H  
ATOM   2206  O   HOH B 729      15.498  16.025  34.843  1.00  0.00      B    O  
ATOM   2207  H1  HOH B 729      15.447  16.555  33.981  1.00  0.00      B    H  
ATOM   2208  H2  HOH B 729      14.589  15.665  34.974  1.00  0.00      B    H  
ATOM   2209  O   HOH B 730      35.322  38.470  37.279  1.00  0.00      B    O  
ATOM   2210  H1  HOH B 730      36.052  38.853  36.687  1.00  0.00      B    H  
ATOM   2211  H2  HOH B 730      35.669  37.725  37.908  1.00  0.00      B    H  
ATOM   2212  O   HOH B 731      22.411  20.760  27.980  1.00  0.00      B    O  
ATOM   2213  H1  HOH B 731      22.331  21.568  27.357  1.00  0.00      B    H  
ATOM   2214  H2  HOH B 731      23.027  20.972  28.763  1.00  0.00      B    H  
ATOM   2215  O   HOH B 732      14.323  19.811   4.907  1.00  0.00      B    O  
ATOM   2216  H1  HOH B 732      15.105  19.321   5.302  1.00  0.00      B    H  
ATOM   2217  H2  HOH B 732      13.620  19.154   4.696  1.00  0.00      B    H  
ATOM   2218  O   HOH B 733      11.293  34.634  25.148  1.00  0.00      B    O  
ATOM   2219  H1  HOH B 733      10.410  34.347  24.666  1.00  0.00      B    H  
ATOM   2220  H2  HOH B 733      12.049  34.496  24.563  1.00  0.00      B    H  
ATOM   2221  O   HOH B 734       9.641  32.009  16.121  1.00  0.00      B    O  
ATOM   2222  H1  HOH B 734       9.643  31.033  15.926  1.00  0.00      B    H  
ATOM   2223  H2  HOH B 734       9.351  32.475  15.232  1.00  0.00      B    H  
ATOM   2224  O   HOH B 735      24.616  15.402  20.234  1.00  0.00      B    O  
ATOM   2225  H1  HOH B 735      24.799  16.263  20.862  1.00  0.00      B    H  
ATOM   2226  H2  HOH B 735      25.251  15.485  19.435  1.00  0.00      B    H  
ATOM   2227  O   HOH B 736      20.576  20.856  37.501  1.00  0.00      B    O  
ATOM   2228  H1  HOH B 736      20.198  21.205  38.344  1.00  0.00      B    H  
ATOM   2229  H2  HOH B 736      21.620  21.002  37.547  1.00  0.00      B    H  
ATOM   2230  O   HOH B 737       5.721  16.230   6.102  1.00  0.00      B    O  
ATOM   2231  H1  HOH B 737       6.699  16.499   6.022  1.00  0.00      B    H  
ATOM   2232  H2  HOH B 737       5.342  16.058   5.186  1.00  0.00      B    H  
ATOM   2233  O   HOH B 738      36.952  22.358  23.471  1.00  0.00      B    O  
ATOM   2234  H1  HOH B 738      37.850  21.821  23.525  1.00  0.00      B    H  
ATOM   2235  H2  HOH B 738      36.275  21.896  22.815  1.00  0.00      B    H  
ATOM   2236  O   HOH B 739      38.826  28.394  11.952  1.00  0.00      B    O  
ATOM   2237  H1  HOH B 739      39.091  27.448  12.117  1.00  0.00      B    H  
ATOM   2238  H2  HOH B 739      37.970  28.482  12.530  1.00  0.00      B    H  
ATOM   2239  O   HOH B 740       1.357  18.846  29.235  1.00  0.00      B    O  
ATOM   2240  H1  HOH B 740       0.910  19.170  30.063  1.00  0.00      B    H  
ATOM   2241  H2  HOH B 740       1.258  17.808  29.294  1.00  0.00      B    H  
ATOM   2242  O   HOH B 741      23.218  22.906  34.221  1.00  0.00      B    O  
ATOM   2243  H1  HOH B 741      22.614  22.151  33.816  1.00  0.00      B    H  
ATOM   2244  H2  HOH B 741      24.043  23.005  33.618  1.00  0.00      B    H  
ATOM   2245  O   HOH B 742      26.065  15.790  15.630  1.00  0.00      B    O  
ATOM   2246  H1  HOH B 742      26.541  16.361  14.970  1.00  0.00      B    H  
ATOM   2247  H2  HOH B 742      25.659  15.030  15.128  1.00  0.00      B    H  
ATOM   2248  O   HOH B 743       5.146  30.646  11.899  1.00  0.00      B    O  
ATOM   2249  H1  HOH B 743       5.207  29.941  12.581  1.00  0.00      B    H  
ATOM   2250  H2  HOH B 743       5.757  30.431  11.146  1.00  0.00      B    H  
ATOM   2251  O   HOH B 744       9.908  31.957   5.401  1.00  0.00      B    O  
ATOM   2252  H1  HOH B 744      10.276  31.303   6.100  1.00  0.00      B    H  
ATOM   2253  H2  HOH B 744       8.980  32.235   5.641  1.00  0.00      B    H  
ATOM   2254  O   HOH B 745       3.066   8.560  23.911  1.00  0.00      B    O  
ATOM   2255  H1  HOH B 745       2.617   8.996  23.194  1.00  0.00      B    H  
ATOM   2256  H2  HOH B 745       2.356   8.252  24.525  1.00  0.00      B    H  
ATOM   2257  O   HOH B 746      30.999  29.361  17.346  1.00  0.00      B    O  
ATOM   2258  H1  HOH B 746      30.464  28.587  17.690  1.00  0.00      B    H  
ATOM   2259  H2  HOH B 746      30.352  30.054  16.889  1.00  0.00      B    H  
ATOM   2260  O   HOH B 747      28.034  25.651  37.356  1.00  0.00      B    O  
ATOM   2261  H1  HOH B 747      28.181  25.065  38.166  1.00  0.00      B    H  
ATOM   2262  H2  HOH B 747      28.258  25.187  36.466  1.00  0.00      B    H  
ATOM   2263  O   HOH B 748       2.081   5.267  23.323  1.00  0.00      B    O  
ATOM   2264  H1  HOH B 748       1.982   6.170  22.853  1.00  0.00      B    H  
ATOM   2265  H2  HOH B 748       2.272   5.417  24.303  1.00  0.00      B    H  
ATOM   2266  O   HOH B 749      37.329  10.362  34.925  1.00  0.00      B    O  
ATOM   2267  H1  HOH B 749      36.277  10.376  34.932  1.00  0.00      B    H  
ATOM   2268  H2  HOH B 749      37.642  11.121  35.544  1.00  0.00      B    H  
ATOM   2269  O   HOH B 750      31.457   5.101  29.179  1.00  0.00      B    O  
ATOM   2270  H1  HOH B 750      30.587   4.840  29.707  1.00  0.00      B    H  
ATOM   2271  H2  HOH B 750      31.987   4.206  29.065  1.00  0.00      B    H  
ATOM   2272  O   HOH B 751      32.129   7.184   2.706  1.00  0.00      B    O  
ATOM   2273  H1  HOH B 751      32.006   6.322   2.225  1.00  0.00      B    H  
ATOM   2274  H2  HOH B 751      31.876   7.150   3.669  1.00  0.00      B    H  
ATOM   2275  O   HOH B 752       3.898  26.072  13.840  1.00  0.00      B    O  
ATOM   2276  H1  HOH B 752       4.811  25.886  14.240  1.00  0.00      B    H  
ATOM   2277  H2  HOH B 752       3.182  25.761  14.446  1.00  0.00      B    H  
ATOM   2278  O   HOH B 753       3.241  20.215  11.540  1.00  0.00      B    O  
ATOM   2279  H1  HOH B 753       3.213  19.322  12.088  1.00  0.00      B    H  
ATOM   2280  H2  HOH B 753       3.600  20.022  10.580  1.00  0.00      B    H  
ATOM   2281  O   HOH B 754       1.023  34.227  35.649  1.00  0.00      B    O  
ATOM   2282  H1  HOH B 754       0.236  34.532  35.106  1.00  0.00      B    H  
ATOM   2283  H2  HOH B 754       1.243  34.909  36.323  1.00  0.00      B    H  
ATOM   2284  O   HOH B 755      26.142   0.340  24.364  1.00  0.00      B    O  
ATOM   2285  H1  HOH B 755      25.198   0.046  24.706  1.00  0.00      B    H  
ATOM   2286  H2  HOH B 755      26.388   1.239  24.861  1.00  0.00      B    H  
ATOM   2287  O   HOH B 756      27.549  39.124  38.281  1.00  0.00      B    O  
ATOM   2288  H1  HOH B 756      28.460  39.264  38.712  1.00  0.00      B    H  
ATOM   2289  H2  HOH B 756      27.582  38.145  38.031  1.00  0.00      B    H  
ATOM   2290  O   HOH B 757      38.579  11.626  19.084  1.00  0.00      B    O  
ATOM   2291  H1  HOH B 757      37.674  11.521  19.597  1.00  0.00      B    H  
ATOM   2292  H2  HOH B 757      39.215  12.013  19.793  1.00  0.00      B    H  
ATOM   2293  O   HOH B 758      35.778  27.013   7.511  1.00  0.00      B    O  
ATOM   2294  H1  HOH B 758      36.651  27.209   7.112  1.00  0.00      B    H  
ATOM   2295  H2  HOH B 758      35.316  27.922   7.731  1.00  0.00      B    H  
ATOM   2296  O   HOH B 759      37.830  15.221   5.060  1.00  0.00      B    O  
ATOM   2297  H1  HOH B 759      38.325  15.508   5.898  1.00  0.00      B    H  
ATOM   2298  H2  HOH B 759      36.828  15.245   5.319  1.00  0.00      B    H  
ATOM   2299  O   HOH B 760      20.028  25.613  28.831  1.00  0.00      B    O  
ATOM   2300  H1  HOH B 760      20.487  25.598  27.943  1.00  0.00      B    H  
ATOM   2301  H2  HOH B 760      20.682  25.981  29.525  1.00  0.00      B    H  
ATOM   2302  O   HOH B 761      18.215   9.828  37.917  1.00  0.00      B    O  
ATOM   2303  H1  HOH B 761      17.318   9.488  38.278  1.00  0.00      B    H  
ATOM   2304  H2  HOH B 761      18.508   9.187  37.205  1.00  0.00      B    H  
ATOM   2305  O   HOH B 762      32.172   2.054  32.381  1.00  0.00      B    O  
ATOM   2306  H1  HOH B 762      32.078   1.190  32.918  1.00  0.00      B    H  
ATOM   2307  H2  HOH B 762      31.321   2.178  32.012  1.00  0.00      B    H  
ATOM   2308  O   HOH B 763      12.403  38.382  10.697  1.00  0.00      B    O  
ATOM   2309  H1  HOH B 763      12.917  37.553  10.324  1.00  0.00      B    H  
ATOM   2310  H2  HOH B 763      12.493  39.133   9.969  1.00  0.00      B    H  
ATOM   2311  O   HOH B 764      11.814  24.313  26.028  1.00  0.00      B    O  
ATOM   2312  H1  HOH B 764      12.503  24.452  26.716  1.00  0.00      B    H  
ATOM   2313  H2  HOH B 764      12.270  23.973  25.169  1.00  0.00      B    H  
ATOM   2314  O   HOH B 765      31.432  10.128  33.447  1.00  0.00      B    O  
ATOM   2315  H1  HOH B 765      31.702   9.170  33.165  1.00  0.00      B    H  
ATOM   2316  H2  HOH B 765      30.500  10.259  33.010  1.00  0.00      B    H  
ATOM   2317  O   HOH B 766      31.292  13.493  17.368  1.00  0.00      B    O  
ATOM   2318  H1  HOH B 766      30.577  13.494  18.126  1.00  0.00      B    H  
ATOM   2319  H2  HOH B 766      30.821  13.433  16.512  1.00  0.00      B    H  
ATOM   2320  O   HOH B 767      22.431  32.573  20.421  1.00  0.00      B    O  
ATOM   2321  H1  HOH B 767      21.371  32.734  20.463  1.00  0.00      B    H  
ATOM   2322  H2  HOH B 767      22.973  33.333  20.718  1.00  0.00      B    H  
ATOM   2323  O   HOH B 768       1.344   7.596  21.672  1.00  0.00      B    O  
ATOM   2324  H1  HOH B 768       0.577   7.006  21.389  1.00  0.00      B    H  
ATOM   2325  H2  HOH B 768       2.180   7.473  21.056  1.00  0.00      B    H  
ATOM   2326  O   HOH B 769      29.560  24.666  34.808  1.00  0.00      B    O  
ATOM   2327  H1  HOH B 769      30.263  25.423  34.981  1.00  0.00      B    H  
ATOM   2328  H2  HOH B 769      29.919  23.842  35.313  1.00  0.00      B    H  
ATOM   2329  O   HOH B 770      27.386  34.460  13.247  1.00  0.00      B    O  
ATOM   2330  H1  HOH B 770      26.425  34.159  13.276  1.00  0.00      B    H  
ATOM   2331  H2  HOH B 770      27.962  33.582  12.971  1.00  0.00      B    H  
ATOM   2332  O   HOH B 771      10.133   4.233   9.957  1.00  0.00      B    O  
ATOM   2333  H1  HOH B 771       9.652   3.350   9.694  1.00  0.00      B    H  
ATOM   2334  H2  HOH B 771      10.412   4.703   9.090  1.00  0.00      B    H  
ATOM   2335  O   HOH B 772      15.035   7.315  34.474  1.00  0.00      B    O  
ATOM   2336  H1  HOH B 772      15.048   7.074  35.454  1.00  0.00      B    H  
ATOM   2337  H2  HOH B 772      14.039   7.432  34.197  1.00  0.00      B    H  
ATOM   2338  O   HOH B 773      26.887  19.669   6.340  1.00  0.00      B    O  
ATOM   2339  H1  HOH B 773      27.500  19.429   7.112  1.00  0.00      B    H  
ATOM   2340  H2  HOH B 773      26.858  20.697   6.312  1.00  0.00      B    H  
ATOM   2341  O   HOH B 774      30.589  32.687  10.113  1.00  0.00      B    O  
ATOM   2342  H1  HOH B 774      31.445  32.741  10.638  1.00  0.00      B    H  
ATOM   2343  H2  HOH B 774      30.648  31.932   9.511  1.00  0.00      B    H  
ATOM   2344  O   HOH B 775      27.044  29.012  23.757  1.00  0.00      B    O  
ATOM   2345  H1  HOH B 775      27.422  29.708  24.375  1.00  0.00      B    H  
ATOM   2346  H2  HOH B 775      26.474  28.335  24.275  1.00  0.00      B    H  
ATOM   2347  O   HOH B 776      27.937  10.794   2.927  1.00  0.00      B    O  
ATOM   2348  H1  HOH B 776      27.552  10.271   2.151  1.00  0.00      B    H  
ATOM   2349  H2  HOH B 776      27.574  11.682   2.997  1.00  0.00      B    H  
ATOM   2350  O   HOH B 777      13.780  36.713  38.063  1.00  0.00      B    O  
ATOM   2351  H1  HOH B 777      13.153  37.371  37.573  1.00  0.00      B    H  
ATOM   2352  H2  HOH B 777      14.185  37.242  38.874  1.00  0.00      B    H  
ATOM   2353  O   HOH B 778      37.323   9.233   6.786  1.00  0.00      B    O  
ATOM   2354  H1  HOH B 778      38.345   9.298   6.784  1.00  0.00      B    H  
ATOM   2355  H2  HOH B 778      37.151   8.947   5.861  1.00  0.00      B    H  
ATOM   2356  O   HOH B 779      16.448   0.564  31.553  1.00  0.00      B    O  
ATOM   2357  H1  HOH B 779      15.757   0.275  32.290  1.00  0.00      B    H  
ATOM   2358  H2  HOH B 779      16.857  -0.324  31.220  1.00  0.00      B    H  
ATOM   2359  O   HOH B 780      13.922  28.395  31.097  1.00  0.00      B    O  
ATOM   2360  H1  HOH B 780      13.178  29.064  30.859  1.00  0.00      B    H  
ATOM   2361  H2  HOH B 780      14.808  28.864  30.895  1.00  0.00      B    H  
ATOM   2362  O   HOH B 781      19.453  25.845  38.101  1.00  0.00      B    O  
ATOM   2363  H1  HOH B 781      19.598  26.677  37.514  1.00  0.00      B    H  
ATOM   2364  H2  HOH B 781      18.981  25.112  37.532  1.00  0.00      B    H  
ATOM   2365  O   HOH B 782       3.358  33.873   2.072  1.00  0.00      B    O  
ATOM   2366  H1  HOH B 782       4.024  34.489   1.620  1.00  0.00      B    H  
ATOM   2367  H2  HOH B 782       3.768  33.460   2.849  1.00  0.00      B    H  
ATOM   2368  O   HOH B 783      29.949  17.398  34.132  1.00  0.00      B    O  
ATOM   2369  H1  HOH B 783      30.151  16.469  33.895  1.00  0.00      B    H  
ATOM   2370  H2  HOH B 783      29.829  17.390  35.119  1.00  0.00      B    H  
ATOM   2371  O   HOH B 784      27.815  10.070  26.433  1.00  0.00      B    O  
ATOM   2372  H1  HOH B 784      28.289   9.578  25.707  1.00  0.00      B    H  
ATOM   2373  H2  HOH B 784      27.284   9.411  26.995  1.00  0.00      B    H  
ATOM   2374  O   HOH B 785      23.011   9.557  27.702  1.00  0.00      B    O  
ATOM   2375  H1  HOH B 785      23.529   9.560  28.581  1.00  0.00      B    H  
ATOM   2376  H2  HOH B 785      22.140  10.092  27.828  1.00  0.00      B    H  
ATOM   2377  O   HOH B 786      17.737  25.829  26.344  1.00  0.00      B    O  
ATOM   2378  H1  HOH B 786      17.967  25.949  27.316  1.00  0.00      B    H  
ATOM   2379  H2  HOH B 786      17.882  26.708  25.805  1.00  0.00      B    H  
ATOM   2380  O   HOH B 787      12.042   7.311  11.623  1.00  0.00      B    O  
ATOM   2381  H1  HOH B 787      11.928   6.336  11.606  1.00  0.00      B    H  
ATOM   2382  H2  HOH B 787      12.496   7.579  12.536  1.00  0.00      B    H  
ATOM   2383  O   HOH B 788       7.430  19.507  11.347  1.00  0.00      B    O  
ATOM   2384  H1  HOH B 788       7.431  18.554  10.918  1.00  0.00      B    H  
ATOM   2385  H2  HOH B 788       8.308  19.601  11.890  1.00  0.00      B    H  
ATOM   2386  O   HOH B 789      22.707  20.266  20.878  1.00  0.00      B    O  
ATOM   2387  H1  HOH B 789      22.540  19.363  21.271  1.00  0.00      B    H  
ATOM   2388  H2  HOH B 789      23.494  20.247  20.227  1.00  0.00      B    H  
ATOM   2389  O   HOH B 790      30.725  18.143  24.817  1.00  0.00      B    O  
ATOM   2390  H1  HOH B 790      31.342  17.415  24.436  1.00  0.00      B    H  
ATOM   2391  H2  HOH B 790      31.101  19.068  24.565  1.00  0.00      B    H  
ATOM   2392  O   HOH B 791       2.272  32.347  39.200  1.00  0.00      B    O  
ATOM   2393  H1  HOH B 791       2.603  33.012  39.937  1.00  0.00      B    H  
ATOM   2394  H2  HOH B 791       2.753  32.672  38.309  1.00  0.00      B    H  
ATOM   2395  O   HOH B 792      28.802  23.764   4.036  1.00  0.00      B    O  
ATOM   2396  H1  HOH B 792      28.841  23.046   3.334  1.00  0.00      B    H  
ATOM   2397  H2  HOH B 792      28.519  23.347   4.892  1.00  0.00      B    H  
ATOM   2398  O   HOH B 793       8.311  18.765  19.539  1.00  0.00      B    O  
ATOM   2399  H1  HOH B 793       8.647  19.700  19.522  1.00  0.00      B    H  
ATOM   2400  H2  HOH B 793       8.920  18.190  18.930  1.00  0.00      B    H  
ATOM   2401  O   HOH B 794      36.842  24.205  13.790  1.00  0.00      B    O  
ATOM   2402  H1  HOH B 794      37.129  23.284  13.829  1.00  0.00      B    H  
ATOM   2403  H2  HOH B 794      35.830  24.213  13.783  1.00  0.00      B    H  
ATOM   2404  O   HOH B 795      13.767  20.279  13.285  1.00  0.00      B    O  
ATOM   2405  H1  HOH B 795      13.158  20.565  12.502  1.00  0.00      B    H  
ATOM   2406  H2  HOH B 795      13.833  19.266  13.230  1.00  0.00      B    H  
ATOM   2407  O   HOH B 796       2.180  21.193  34.429  1.00  0.00      B    O  
ATOM   2408  H1  HOH B 796       2.627  20.316  34.087  1.00  0.00      B    H  
ATOM   2409  H2  HOH B 796       1.735  21.665  33.662  1.00  0.00      B    H  
ATOM   2410  O   HOH B 797      17.600  32.869  19.311  1.00  0.00      B    O  
ATOM   2411  H1  HOH B 797      17.215  33.046  18.375  1.00  0.00      B    H  
ATOM   2412  H2  HOH B 797      17.170  31.982  19.655  1.00  0.00      B    H  
ATOM   2413  O   HOH B 798      35.962  21.513   3.150  1.00  0.00      B    O  
ATOM   2414  H1  HOH B 798      35.993  20.940   3.947  1.00  0.00      B    H  
ATOM   2415  H2  HOH B 798      36.232  22.445   3.540  1.00  0.00      B    H  
ATOM   2416  O   HOH B 799       9.625  23.675  30.708  1.00  0.00      B    O  
ATOM   2417  H1  HOH B 799       9.830  22.999  29.978  1.00  0.00      B    H  
ATOM   2418  H2  HOH B 799      10.540  24.063  30.928  1.00  0.00      B    H  
ATOM   2419  O   HOH B 800      31.841  26.061  35.215  1.00  0.00      B    O  
ATOM   2420  H1  HOH B 800      31.825  27.080  35.418  1.00  0.00      B    H  
ATOM   2421  H2  HOH B 800      32.584  25.884  34.505  1.00  0.00      B    H  
ATOM   2422  O   HOH B 801      20.999  18.273   9.097  1.00  0.00      B    O  
ATOM   2423  H1  HOH B 801      20.314  18.806   8.525  1.00  0.00      B    H  
ATOM   2424  H2  HOH B 801      21.754  18.918   9.450  1.00  0.00      B    H  
ATOM   2425  O   HOH B 802      19.071  32.362   6.139  1.00  0.00      B    O  
ATOM   2426  H1  HOH B 802      19.155  33.361   6.161  1.00  0.00      B    H  
ATOM   2427  H2  HOH B 802      19.535  32.000   6.936  1.00  0.00      B    H  
ATOM   2428  O   HOH B 803      28.597  20.821  34.480  1.00  0.00      B    O  
ATOM   2429  H1  HOH B 803      28.475  20.293  33.622  1.00  0.00      B    H  
ATOM   2430  H2  HOH B 803      29.583  20.896  34.574  1.00  0.00      B    H  
ATOM   2431  O   HOH B 804      16.538  32.894  16.691  1.00  0.00      B    O  
ATOM   2432  H1  HOH B 804      17.344  32.338  16.450  1.00  0.00      B    H  
ATOM   2433  H2  HOH B 804      15.678  32.332  16.617  1.00  0.00      B    H  
ATOM   2434  O   HOH B 805       3.970   7.443  33.987  1.00  0.00      B    O  
ATOM   2435  H1  HOH B 805       4.146   7.655  34.972  1.00  0.00      B    H  
ATOM   2436  H2  HOH B 805       2.950   7.692  33.798  1.00  0.00      B    H  
ATOM   2437  O   HOH B 806      16.576  13.640  23.888  1.00  0.00      B    O  
ATOM   2438  H1  HOH B 806      17.088  12.811  24.278  1.00  0.00      B    H  
ATOM   2439  H2  HOH B 806      15.634  13.340  23.642  1.00  0.00      B    H  
ATOM   2440  O   HOH B 807      33.858   8.509  20.040  1.00  0.00      B    O  
ATOM   2441  H1  HOH B 807      34.106   7.561  19.927  1.00  0.00      B    H  
ATOM   2442  H2  HOH B 807      34.026   9.088  19.162  1.00  0.00      B    H  
ATOM   2443  O   HOH B 808       1.424  23.922  12.842  1.00  0.00      B    O  
ATOM   2444  H1  HOH B 808       1.132  22.969  12.985  1.00  0.00      B    H  
ATOM   2445  H2  HOH B 808       2.367  23.877  12.417  1.00  0.00      B    H  
ATOM   2446  O   HOH B 809      34.021  21.380  38.033  1.00  0.00      B    O  
ATOM   2447  H1  HOH B 809      33.578  20.768  37.370  1.00  0.00      B    H  
ATOM   2448  H2  HOH B 809      34.280  20.778  38.874  1.00  0.00      B    H  
ATOM   2449  O   HOH B 810      29.855   8.995  30.370  1.00  0.00      B    O  
ATOM   2450  H1  HOH B 810      29.397   9.428  31.161  1.00  0.00      B    H  
ATOM   2451  H2  HOH B 810      30.346   9.744  29.907  1.00  0.00      B    H  
ATOM   2452  O   HOH B 811      23.007  21.588  12.082  1.00  0.00      B    O  
ATOM   2453  H1  HOH B 811      23.746  21.998  12.626  1.00  0.00      B    H  
ATOM   2454  H2  HOH B 811      23.362  21.236  11.268  1.00  0.00      B    H  
ATOM   2455  O   HOH B 812      29.031  22.497  17.868  1.00  0.00      B    O  
ATOM   2456  H1  HOH B 812      28.930  21.542  18.140  1.00  0.00      B    H  
ATOM   2457  H2  HOH B 812      28.558  23.084  18.570  1.00  0.00      B    H  
ATOM   2458  O   HOH B 813      25.323  23.210  37.413  1.00  0.00      B    O  
ATOM   2459  H1  HOH B 813      25.510  22.533  36.671  1.00  0.00      B    H  
ATOM   2460  H2  HOH B 813      25.304  24.146  37.025  1.00  0.00      B    H  
ATOM   2461  O   HOH B 814      30.619   2.960  16.678  1.00  0.00      B    O  
ATOM   2462  H1  HOH B 814      31.224   2.325  16.162  1.00  0.00      B    H  
ATOM   2463  H2  HOH B 814      30.094   3.570  16.009  1.00  0.00      B    H  
ATOM   2464  O   HOH B 815      27.306   6.933  10.292  1.00  0.00      B    O  
ATOM   2465  H1  HOH B 815      26.429   7.442  10.222  1.00  0.00      B    H  
ATOM   2466  H2  HOH B 815      27.180   5.943  10.154  1.00  0.00      B    H  
ATOM   2467  O   HOH B 816      19.857   3.508   0.864  1.00  0.00      B    O  
ATOM   2468  H1  HOH B 816      20.391   4.144   1.445  1.00  0.00      B    H  
ATOM   2469  H2  HOH B 816      20.214   3.610  -0.115  1.00  0.00      B    H  
ATOM   2470  O   HOH B 817      23.582  33.420   7.361  1.00  0.00      B    O  
ATOM   2471  H1  HOH B 817      23.033  32.775   6.774  1.00  0.00      B    H  
ATOM   2472  H2  HOH B 817      24.437  33.458   6.864  1.00  0.00      B    H  
ATOM   2473  O   HOH B 818       7.512  17.555  15.688  1.00  0.00      B    O  
ATOM   2474  H1  HOH B 818       8.450  17.923  15.576  1.00  0.00      B    H  
ATOM   2475  H2  HOH B 818       7.400  16.973  14.921  1.00  0.00      B    H  
ATOM   2476  O   HOH B 819       9.873  26.365   9.824  1.00  0.00      B    O  
ATOM   2477  H1  HOH B 819       9.786  25.451   9.417  1.00  0.00      B    H  
ATOM   2478  H2  HOH B 819      10.884  26.576   9.846  1.00  0.00      B    H  
ATOM   2479  O   HOH B 820      32.949  33.020  11.317  1.00  0.00      B    O  
ATOM   2480  H1  HOH B 820      32.710  32.634  12.259  1.00  0.00      B    H  
ATOM   2481  H2  HOH B 820      33.738  32.413  10.921  1.00  0.00      B    H  
ATOM   2482  O   HOH B 821      19.504  12.983  14.231  1.00  0.00      B    O  
ATOM   2483  H1  HOH B 821      20.461  12.942  14.553  1.00  0.00      B    H  
ATOM   2484  H2  HOH B 821      19.459  12.347  13.439  1.00  0.00      B    H  
ATOM   2485  O   HOH B 822      34.772   2.938   5.478  1.00  0.00      B    O  
ATOM   2486  H1  HOH B 822      35.425   2.549   6.204  1.00  0.00      B    H  
ATOM   2487  H2  HOH B 822      33.935   2.410   5.521  1.00  0.00      B    H  
ATOM   2488  O   HOH B 823      24.890   7.968  13.486  1.00  0.00      B    O  
ATOM   2489  H1  HOH B 823      25.790   8.404  13.692  1.00  0.00      B    H  
ATOM   2490  H2  HOH B 823      24.833   7.726  12.502  1.00  0.00      B    H  
ATOM   2491  O   HOH B 824      15.978   6.413   5.564  1.00  0.00      B    O  
ATOM   2492  H1  HOH B 824      16.931   6.435   5.082  1.00  0.00      B    H  
ATOM   2493  H2  HOH B 824      15.832   5.471   5.820  1.00  0.00      B    H  
ATOM   2494  O   HOH B 825      16.725  36.059   7.605  1.00  0.00      B    O  
ATOM   2495  H1  HOH B 825      16.519  35.102   7.344  1.00  0.00      B    H  
ATOM   2496  H2  HOH B 825      16.902  36.087   8.588  1.00  0.00      B    H  
ATOM   2497  O   HOH B 826      22.026  27.253   0.582  1.00  0.00      B    O  
ATOM   2498  H1  HOH B 826      21.653  27.197   1.553  1.00  0.00      B    H  
ATOM   2499  H2  HOH B 826      21.962  28.267   0.306  1.00  0.00      B    H  
ATOM   2500  O   HOH B 827       5.174  30.047  28.985  1.00  0.00      B    O  
ATOM   2501  H1  HOH B 827       6.091  29.512  29.136  1.00  0.00      B    H  
ATOM   2502  H2  HOH B 827       5.001  30.151  27.941  1.00  0.00      B    H  
ATOM   2503  O   HOH B 828      10.559   4.284  16.594  1.00  0.00      B    O  
ATOM   2504  H1  HOH B 828      10.418   4.154  15.568  1.00  0.00      B    H  
ATOM   2505  H2  HOH B 828      11.206   3.505  16.847  1.00  0.00      B    H  
ATOM   2506  O   HOH B 829      28.392  38.535   7.431  1.00  0.00      B    O  
ATOM   2507  H1  HOH B 829      28.722  37.982   8.140  1.00  0.00      B    H  
ATOM   2508  H2  HOH B 829      27.489  38.878   7.673  1.00  0.00      B    H  
ATOM   2509  O   HOH B 830      38.646  29.149   6.381  1.00  0.00      B    O  
ATOM   2510  H1  HOH B 830      37.930  28.581   5.933  1.00  0.00      B    H  
ATOM   2511  H2  HOH B 830      39.454  28.486   6.376  1.00  0.00      B    H  
ATOM   2512  O   HOH B 831      32.905  13.371  25.915  1.00  0.00      B    O  
ATOM   2513  H1  HOH B 831      33.268  13.571  25.002  1.00  0.00      B    H  
ATOM   2514  H2  HOH B 831      32.121  13.999  25.924  1.00  0.00      B    H  
ATOM   2515  O   HOH B 832       6.661  10.782  21.717  1.00  0.00      B    O  
ATOM   2516  H1  HOH B 832       7.401  11.277  22.186  1.00  0.00      B    H  
ATOM   2517  H2  HOH B 832       6.764   9.819  21.953  1.00  0.00      B    H  
ATOM   2518  O   HOH B 833      10.325  32.841  35.168  1.00  0.00      B    O  
ATOM   2519  H1  HOH B 833       9.694  32.932  34.373  1.00  0.00      B    H  
ATOM   2520  H2  HOH B 833      10.103  31.975  35.589  1.00  0.00      B    H  
ATOM   2521  O   HOH B 834      37.711   7.426  17.750  1.00  0.00      B    O  
ATOM   2522  H1  HOH B 834      37.168   8.094  17.211  1.00  0.00      B    H  
ATOM   2523  H2  HOH B 834      37.599   6.570  17.289  1.00  0.00      B    H  
ATOM   2524  O   HOH B 835       1.005   5.362  34.948  1.00  0.00      B    O  
ATOM   2525  H1  HOH B 835       0.573   5.553  34.092  1.00  0.00      B    H  
ATOM   2526  H2  HOH B 835       1.480   4.469  34.986  1.00  0.00      B    H  
ATOM   2527  O   HOH B 836      28.638  14.817   9.832  1.00  0.00      B    O  
ATOM   2528  H1  HOH B 836      27.956  15.160   9.272  1.00  0.00      B    H  
ATOM   2529  H2  HOH B 836      29.462  15.041   9.276  1.00  0.00      B    H  
ATOM   2530  O   HOH B 837      27.788   4.767  24.789  1.00  0.00      B    O  
ATOM   2531  H1  HOH B 837      27.831   5.227  25.692  1.00  0.00      B    H  
ATOM   2532  H2  HOH B 837      27.406   5.497  24.213  1.00  0.00      B    H  
ATOM   2533  O   HOH B 838      19.556  23.506   3.844  1.00  0.00      B    O  
ATOM   2534  H1  HOH B 838      19.160  24.461   3.750  1.00  0.00      B    H  
ATOM   2535  H2  HOH B 838      20.415  23.319   3.293  1.00  0.00      B    H  
ATOM   2536  O   HOH B 839      36.925  29.933  30.073  1.00  0.00      B    O  
ATOM   2537  H1  HOH B 839      37.825  29.776  29.610  1.00  0.00      B    H  
ATOM   2538  H2  HOH B 839      36.247  29.991  29.315  1.00  0.00      B    H  
ATOM   2539  O   HOH B 840      13.808  24.819  14.248  1.00  0.00      B    O  
ATOM   2540  H1  HOH B 840      13.242  24.050  13.928  1.00  0.00      B    H  
ATOM   2541  H2  HOH B 840      14.510  24.840  13.544  1.00  0.00      B    H  
ATOM   2542  O   HOH B 841      26.211   2.627  25.893  1.00  0.00      B    O  
ATOM   2543  H1  HOH B 841      26.847   3.285  25.374  1.00  0.00      B    H  
ATOM   2544  H2  HOH B 841      25.472   3.179  26.357  1.00  0.00      B    H  
ATOM   2545  O   HOH B 842      37.793   4.113  39.012  1.00  0.00      B    O  
ATOM   2546  H1  HOH B 842      38.706   4.415  39.371  1.00  0.00      B    H  
ATOM   2547  H2  HOH B 842      37.436   4.917  38.517  1.00  0.00      B    H  
ATOM   2548  O   HOH B 843      33.192  34.339  32.726  1.00  0.00      B    O  
ATOM   2549  H1  HOH B 843      32.593  33.562  33.032  1.00  0.00      B    H  
ATOM   2550  H2  HOH B 843      33.585  34.063  31.872  1.00  0.00      B    H  
ATOM   2551  O   HOH B 844      22.002  38.135  34.375  1.00  0.00      B    O  
ATOM   2552  H1  HOH B 844      22.056  38.267  33.280  1.00  0.00      B    H  
ATOM   2553  H2  HOH B 844      22.613  37.345  34.605  1.00  0.00      B    H  
ATOM   2554  O   HOH B 845       5.417   6.347  14.627  1.00  0.00      B    O  
ATOM   2555  H1  HOH B 845       5.380   6.877  15.476  1.00  0.00      B    H  
ATOM   2556  H2  HOH B 845       5.999   6.808  13.911  1.00  0.00      B    H  
ATOM   2557  O   HOH B 846      25.620  15.970   0.235  1.00  0.00      B    O  
ATOM   2558  H1  HOH B 846      25.184  15.663   1.055  1.00  0.00      B    H  
ATOM   2559  H2  HOH B 846      26.585  15.655   0.378  1.00  0.00      B    H  
ATOM   2560  O   HOH B 847      36.743   6.983   1.531  1.00  0.00      B    O  
ATOM   2561  H1  HOH B 847      35.915   7.340   1.203  1.00  0.00      B    H  
ATOM   2562  H2  HOH B 847      36.442   6.140   1.998  1.00  0.00      B    H  
ATOM   2563  O   HOH B 848      26.474  18.599  29.784  1.00  0.00      B    O  
ATOM   2564  H1  HOH B 848      26.411  17.624  30.061  1.00  0.00      B    H  
ATOM   2565  H2  HOH B 848      26.638  18.580  28.814  1.00  0.00      B    H  
ATOM   2566  O   HOH B 849      14.045   6.043   9.482  1.00  0.00      B    O  
ATOM   2567  H1  HOH B 849      13.416   6.547  10.051  1.00  0.00      B    H  
ATOM   2568  H2  HOH B 849      14.687   6.741   9.066  1.00  0.00      B    H  
ATOM   2569  O   HOH B 850      16.829  13.744  34.317  1.00  0.00      B    O  
ATOM   2570  H1  HOH B 850      17.803  14.032  34.457  1.00  0.00      B    H  
ATOM   2571  H2  HOH B 850      16.279  14.561  34.521  1.00  0.00      B    H  
ATOM   2572  O   HOH B 851      14.001   3.425   2.825  1.00  0.00      B    O  
ATOM   2573  H1  HOH B 851      13.774   4.253   3.397  1.00  0.00      B    H  
ATOM   2574  H2  HOH B 851      13.623   2.585   3.351  1.00  0.00      B    H  
ATOM   2575  O   HOH B 852       3.605  12.090  15.997  1.00  0.00      B    O  
ATOM   2576  H1  HOH B 852       2.817  11.689  16.511  1.00  0.00      B    H  
ATOM   2577  H2  HOH B 852       4.271  12.468  16.651  1.00  0.00      B    H  
ATOM   2578  O   HOH B 853       8.655   4.121  22.749  1.00  0.00      B    O  
ATOM   2579  H1  HOH B 853       7.769   4.444  23.120  1.00  0.00      B    H  
ATOM   2580  H2  HOH B 853       9.224   4.881  22.390  1.00  0.00      B    H  
ATOM   2581  O   HOH B 854      36.600   8.311   3.931  1.00  0.00      B    O  
ATOM   2582  H1  HOH B 854      36.109   7.569   4.440  1.00  0.00      B    H  
ATOM   2583  H2  HOH B 854      36.821   7.974   2.980  1.00  0.00      B    H  
ATOM   2584  O   HOH B 855       4.983  12.077  13.662  1.00  0.00      B    O  
ATOM   2585  H1  HOH B 855       4.333  12.406  12.927  1.00  0.00      B    H  
ATOM   2586  H2  HOH B 855       4.403  12.012  14.506  1.00  0.00      B    H  
ATOM   2587  O   HOH B 856      33.382   4.603   0.665  1.00  0.00      B    O  
ATOM   2588  H1  HOH B 856      32.467   4.166   0.942  1.00  0.00      B    H  
ATOM   2589  H2  HOH B 856      33.956   4.650   1.490  1.00  0.00      B    H  
ATOM   2590  O   HOH B 857      33.053  19.819  30.804  1.00  0.00      B    O  
ATOM   2591  H1  HOH B 857      33.771  19.960  31.512  1.00  0.00      B    H  
ATOM   2592  H2  HOH B 857      33.172  18.904  30.405  1.00  0.00      B    H  
ATOM   2593  O   HOH B 858      15.975  11.661   6.808  1.00  0.00      B    O  
ATOM   2594  H1  HOH B 858      15.221  11.377   6.194  1.00  0.00      B    H  
ATOM   2595  H2  HOH B 858      16.727  12.047   6.274  1.00  0.00      B    H  
ATOM   2596  O   HOH B 859       2.769  28.297  28.480  1.00  0.00      B    O  
ATOM   2597  H1  HOH B 859       3.166  27.370  28.627  1.00  0.00      B    H  
ATOM   2598  H2  HOH B 859       3.475  28.961  28.737  1.00  0.00      B    H  
ATOM   2599  O   HOH B 860      30.440  35.459  36.425  1.00  0.00      B    O  
ATOM   2600  H1  HOH B 860      30.197  34.784  35.753  1.00  0.00      B    H  
ATOM   2601  H2  HOH B 860      31.159  35.074  37.043  1.00  0.00      B    H  
ATOM   2602  O   HOH B 861      27.115  24.929  33.666  1.00  0.00      B    O  
ATOM   2603  H1  HOH B 861      27.141  25.793  33.137  1.00  0.00      B    H  
ATOM   2604  H2  HOH B 861      28.026  24.709  34.123  1.00  0.00      B    H  
ATOM   2605  O   HOH B 862      30.728  30.394  32.657  1.00  0.00      B    O  
ATOM   2606  H1  HOH B 862      31.772  30.275  32.496  1.00  0.00      B    H  
ATOM   2607  H2  HOH B 862      30.523  30.278  33.659  1.00  0.00      B    H  
ATOM   2608  O   HOH B 863      29.560  35.941  30.606  1.00  0.00      B    O  
ATOM   2609  H1  HOH B 863      28.900  35.748  31.331  1.00  0.00      B    H  
ATOM   2610  H2  HOH B 863      29.617  36.970  30.582  1.00  0.00      B    H  
ATOM   2611  O   HOH B 864      14.160   5.077  14.694  1.00  0.00      B    O  
ATOM   2612  H1  HOH B 864      14.966   5.586  14.968  1.00  0.00      B    H  
ATOM   2613  H2  HOH B 864      13.306   5.560  15.046  1.00  0.00      B    H  
ATOM   2614  O   HOH B 865      36.776  30.752   7.264  1.00  0.00      B    O  
ATOM   2615  H1  HOH B 865      37.063  31.659   7.504  1.00  0.00      B    H  
ATOM   2616  H2  HOH B 865      37.636  30.254   6.985  1.00  0.00      B    H  
ATOM   2617  O   HOH B 866       1.366  12.056   4.203  1.00  0.00      B    O  
ATOM   2618  H1  HOH B 866       0.513  12.107   4.845  1.00  0.00      B    H  
ATOM   2619  H2  HOH B 866       1.057  11.838   3.252  1.00  0.00      B    H  
ATOM   2620  O   HOH B 867      14.911   4.545  23.278  1.00  0.00      B    O  
ATOM   2621  H1  HOH B 867      14.234   3.786  23.345  1.00  0.00      B    H  
ATOM   2622  H2  HOH B 867      15.744   4.267  22.822  1.00  0.00      B    H  
ATOM   2623  O   HOH B 868      30.355  14.032   3.518  1.00  0.00      B    O  
ATOM   2624  H1  HOH B 868      30.180  13.712   2.564  1.00  0.00      B    H  
ATOM   2625  H2  HOH B 868      29.461  14.451   3.894  1.00  0.00      B    H  
ATOM   2626  O   HOH B 869      34.541  15.360  36.205  1.00  0.00      B    O  
ATOM   2627  H1  HOH B 869      34.023  16.084  35.687  1.00  0.00      B    H  
ATOM   2628  H2  HOH B 869      34.833  15.832  37.064  1.00  0.00      B    H  
ATOM   2629  O   HOH B 870      20.853  18.676  29.569  1.00  0.00      B    O  
ATOM   2630  H1  HOH B 870      21.485  18.709  30.398  1.00  0.00      B    H  
ATOM   2631  H2  HOH B 870      21.382  18.836  28.697  1.00  0.00      B    H  
ATOM   2632  O   HOH B 871      34.041  18.310  22.314  1.00  0.00      B    O  
ATOM   2633  H1  HOH B 871      34.687  17.512  22.587  1.00  0.00      B    H  
ATOM   2634  H2  HOH B 871      33.322  17.859  21.708  1.00  0.00      B    H  
ATOM   2635  O   HOH B 872      38.593  37.812   5.667  1.00  0.00      B    O  
ATOM   2636  H1  HOH B 872      37.886  38.158   5.021  1.00  0.00      B    H  
ATOM   2637  H2  HOH B 872      39.048  38.569   6.157  1.00  0.00      B    H  
ATOM   2638  O   HOH B 873      20.837   4.980  19.817  1.00  0.00      B    O  
ATOM   2639  H1  HOH B 873      20.592   4.113  19.277  1.00  0.00      B    H  
ATOM   2640  H2  HOH B 873      21.705   5.395  19.460  1.00  0.00      B    H  
ATOM   2641  O   HOH B 874       4.289  16.698  19.939  1.00  0.00      B    O  
ATOM   2642  H1  HOH B 874       5.253  16.624  19.537  1.00  0.00      B    H  
ATOM   2643  H2  HOH B 874       3.693  16.103  19.449  1.00  0.00      B    H  
ATOM   2644  O   HOH B 875      20.614   2.728  18.468  1.00  0.00      B    O  
ATOM   2645  H1  HOH B 875      20.104   1.808  18.508  1.00  0.00      B    H  
ATOM   2646  H2  HOH B 875      21.601   2.416  18.376  1.00  0.00      B    H  
ATOM   2647  O   HOH B 876      16.505   1.861   3.304  1.00  0.00      B    O  
ATOM   2648  H1  HOH B 876      15.669   2.380   3.013  1.00  0.00      B    H  
ATOM   2649  H2  HOH B 876      16.825   1.282   2.560  1.00  0.00      B    H  
ATOM   2650  O   HOH B 877      20.897   2.574   6.000  1.00  0.00      B    O  
ATOM   2651  H1  HOH B 877      20.640   1.663   6.474  1.00  0.00      B    H  
ATOM   2652  H2  HOH B 877      20.049   2.946   5.626  1.00  0.00      B    H  
ATOM   2653  O   HOH B 878      37.202  28.147  14.052  1.00  0.00      B    O  
ATOM   2654  H1  HOH B 878      36.488  27.708  14.634  1.00  0.00      B    H  
ATOM   2655  H2  HOH B 878      38.064  28.256  14.579  1.00  0.00      B    H  
ATOM   2656  O   HOH B 879      35.569  26.583  38.750  1.00  0.00      B    O  
ATOM   2657  H1  HOH B 879      34.895  26.216  38.056  1.00  0.00      B    H  
ATOM   2658  H2  HOH B 879      36.148  25.758  38.898  1.00  0.00      B    H  
ATOM   2659  O   HOH B 880      32.855  10.593  25.547  1.00  0.00      B    O  
ATOM   2660  H1  HOH B 880      32.911  10.489  24.541  1.00  0.00      B    H  
ATOM   2661  H2  HOH B 880      32.776  11.568  25.747  1.00  0.00      B    H  
ATOM   2662  O   HOH B 881      28.395  33.318   8.392  1.00  0.00      B    O  
ATOM   2663  H1  HOH B 881      29.064  33.035   9.136  1.00  0.00      B    H  
ATOM   2664  H2  HOH B 881      27.747  33.998   8.760  1.00  0.00      B    H  
ATOM   2665  O   HOH B 882      23.651  18.967  26.488  1.00  0.00      B    O  
ATOM   2666  H1  HOH B 882      23.254  19.523  27.227  1.00  0.00      B    H  
ATOM   2667  H2  HOH B 882      23.666  18.033  26.819  1.00  0.00      B    H  
ATOM   2668  O   HOH B 883      30.451  22.743  36.898  1.00  0.00      B    O  
ATOM   2669  H1  HOH B 883      30.883  23.395  37.566  1.00  0.00      B    H  
ATOM   2670  H2  HOH B 883      29.592  22.376  37.316  1.00  0.00      B    H  
ATOM   2671  O   HOH B 884       4.457   3.116  38.387  1.00  0.00      B    O  
ATOM   2672  H1  HOH B 884       3.502   2.792  38.148  1.00  0.00      B    H  
ATOM   2673  H2  HOH B 884       4.536   3.115  39.366  1.00  0.00      B    H  
ATOM   2674  O   HOH B 885      20.088  13.245   7.657  1.00  0.00      B    O  
ATOM   2675  H1  HOH B 885      19.567  14.114   7.704  1.00  0.00      B    H  
ATOM   2676  H2  HOH B 885      20.958  13.485   7.209  1.00  0.00      B    H  
ATOM   2677  O   HOH B 886      29.768  21.486   5.609  1.00  0.00      B    O  
ATOM   2678  H1  HOH B 886      30.269  22.364   5.776  1.00  0.00      B    H  
ATOM   2679  H2  HOH B 886      28.854  21.504   6.078  1.00  0.00      B    H  
ATOM   2680  O   HOH B 887      25.516  30.600  13.578  1.00  0.00      B    O  
ATOM   2681  H1  HOH B 887      24.646  30.155  13.756  1.00  0.00      B    H  
ATOM   2682  H2  HOH B 887      26.031  30.625  14.451  1.00  0.00      B    H  
ATOM   2683  O   HOH B 888      35.286   8.788  13.831  1.00  0.00      B    O  
ATOM   2684  H1  HOH B 888      34.618   8.487  13.149  1.00  0.00      B    H  
ATOM   2685  H2  HOH B 888      35.179   9.769  13.810  1.00  0.00      B    H  
ATOM   2686  O   HOH B 889      17.154  28.261  15.728  1.00  0.00      B    O  
ATOM   2687  H1  HOH B 889      17.056  28.067  14.724  1.00  0.00      B    H  
ATOM   2688  H2  HOH B 889      18.036  27.844  16.002  1.00  0.00      B    H  
ATOM   2689  O   HOH B 890      -0.334   4.047  23.649  1.00  0.00      B    O  
ATOM   2690  H1  HOH B 890      -0.052   3.306  23.000  1.00  0.00      B    H  
ATOM   2691  H2  HOH B 890       0.508   4.637  23.669  1.00  0.00      B    H  
ATOM   2692  O   HOH B 891      14.909   2.892  34.837  1.00  0.00      B    O  
ATOM   2693  H1  HOH B 891      15.385   3.079  33.921  1.00  0.00      B    H  
ATOM   2694  H2  HOH B 891      15.290   2.059  35.222  1.00  0.00      B    H  
ATOM   2695  O   HOH B 892       8.034  14.027  35.471  1.00  0.00      B    O  
ATOM   2696  H1  HOH B 892       7.754  14.081  36.462  1.00  0.00      B    H  
ATOM   2697  H2  HOH B 892       7.239  14.455  35.042  1.00  0.00      B    H  
ATOM   2698  O   HOH B 893      31.874   8.011  25.950  1.00  0.00      B    O  
ATOM   2699  H1  HOH B 893      32.352   8.864  26.147  1.00  0.00      B    H  
ATOM   2700  H2  HOH B 893      31.300   7.704  26.749  1.00  0.00      B    H  
ATOM   2701  O   HOH B 894      23.123   4.183  35.753  1.00  0.00      B    O  
ATOM   2702  H1  HOH B 894      22.482   4.585  35.147  1.00  0.00      B    H  
ATOM   2703  H2  HOH B 894      24.035   4.317  35.301  1.00  0.00      B    H  
ATOM   2704  O   HOH B 895      37.075  32.619  15.628  1.00  0.00      B    O  
ATOM   2705  H1  HOH B 895      37.669  33.359  15.313  1.00  0.00      B    H  
ATOM   2706  H2  HOH B 895      37.074  31.892  14.924  1.00  0.00      B    H  
ATOM   2707  O   HOH B 896       2.929   3.171  17.165  1.00  0.00      B    O  
ATOM   2708  H1  HOH B 896       2.918   2.274  16.802  1.00  0.00      B    H  
ATOM   2709  H2  HOH B 896       2.408   3.092  18.013  1.00  0.00      B    H  
ATOM   2710  O   HOH B 897       3.339   4.493   8.614  1.00  0.00      B    O  
ATOM   2711  H1  HOH B 897       2.820   5.210   9.181  1.00  0.00      B    H  
ATOM   2712  H2  HOH B 897       2.890   3.618   8.757  1.00  0.00      B    H  
ATOM   2713  O   HOH B 898      -0.038  11.010   0.921  1.00  0.00      B    O  
ATOM   2714  H1  HOH B 898      -0.076  10.160   0.422  1.00  0.00      B    H  
ATOM   2715  H2  HOH B 898       0.719  11.514   0.463  1.00  0.00      B    H  
ATOM   2716  O   HOH B 899       4.794  31.610  15.789  1.00  0.00      B    O  
ATOM   2717  H1  HOH B 899       4.842  30.669  15.435  1.00  0.00      B    H  
ATOM   2718  H2  HOH B 899       4.531  31.593  16.803  1.00  0.00      B    H  
ATOM   2719  O   HOH B 900       5.794  14.644  14.468  1.00  0.00      B    O  
ATOM   2720  H1  HOH B 900       6.601  14.486  15.079  1.00  0.00      B    H  
ATOM   2721  H2  HOH B 900       5.390  13.747  14.417  1.00  0.00      B    H  
ATOM   2722  O   HOH B 901      26.327  32.177  11.433  1.00  0.00      B    O  
ATOM   2723  H1  HOH B 901      27.241  32.306  11.880  1.00  0.00      B    H  
ATOM   2724  H2  HOH B 901      25.735  31.735  12.086  1.00  0.00      B    H  
ATOM   2725  O   HOH B 902      28.080  32.316  19.788  1.00  0.00      B    O  
ATOM   2726  H1  HOH B 902      27.297  32.941  19.697  1.00  0.00      B    H  
ATOM   2727  H2  HOH B 902      27.681  31.425  19.918  1.00  0.00      B    H  
ATOM   2728  O   HOH B 903      34.312   1.490   2.779  1.00  0.00      B    O  
ATOM   2729  H1  HOH B 903      33.498   1.162   2.306  1.00  0.00      B    H  
ATOM   2730  H2  HOH B 903      34.181   1.632   3.829  1.00  0.00      B    H  
ATOM   2731  O   HOH B 904      14.560  13.816  30.888  1.00  0.00      B    O  
ATOM   2732  H1  HOH B 904      14.223  13.243  31.728  1.00  0.00      B    H  
ATOM   2733  H2  HOH B 904      14.400  13.185  30.029  1.00  0.00      B    H  
ATOM   2734  O   HOH B 905      11.503  20.359  31.386  1.00  0.00      B    O  
ATOM   2735  H1  HOH B 905      11.744  21.288  31.257  1.00  0.00      B    H  
ATOM   2736  H2  HOH B 905      12.001  19.814  30.628  1.00  0.00      B    H  
ATOM   2737  O   HOH B 906      10.482   2.896  30.206  1.00  0.00      B    O  
ATOM   2738  H1  HOH B 906       9.902   3.737  30.446  1.00  0.00      B    H  
ATOM   2739  H2  HOH B 906      10.005   2.395  29.470  1.00  0.00      B    H  
ATOM   2740  O   HOH B 907      15.111  10.118  17.972  1.00  0.00      B    O  
ATOM   2741  H1  HOH B 907      15.871  10.683  17.724  1.00  0.00      B    H  
ATOM   2742  H2  HOH B 907      14.475  10.634  18.519  1.00  0.00      B    H  
ATOM   2743  O   HOH B 908      29.143  38.438   4.151  1.00  0.00      B    O  
ATOM   2744  H1  HOH B 908      28.367  38.105   4.672  1.00  0.00      B    H  
ATOM   2745  H2  HOH B 908      28.919  39.309   3.656  1.00  0.00      B    H  
ATOM   2746  O   HOH B 909      24.242  29.042  21.487  1.00  0.00      B    O  
ATOM   2747  H1  HOH B 909      23.347  28.745  21.108  1.00  0.00      B    H  
ATOM   2748  H2  HOH B 909      24.130  28.730  22.469  1.00  0.00      B    H  
ATOM   2749  O   HOH B 910      29.258   5.115  30.912  1.00  0.00      B    O  
ATOM   2750  H1  HOH B 910      29.202   4.250  31.431  1.00  0.00      B    H  
ATOM   2751  H2  HOH B 910      28.583   5.777  31.256  1.00  0.00      B    H  
ATOM   2752  O   HOH B 911      11.919  32.681   3.592  1.00  0.00      B    O  
ATOM   2753  H1  HOH B 911      11.155  32.365   4.177  1.00  0.00      B    H  
ATOM   2754  H2  HOH B 911      12.372  33.340   4.237  1.00  0.00      B    H  
ATOM   2755  O   HOH B 912      30.702  12.198  30.044  1.00  0.00      B    O  
ATOM   2756  H1  HOH B 912      30.292  12.297  29.065  1.00  0.00      B    H  
ATOM   2757  H2  HOH B 912      30.042  12.732  30.590  1.00  0.00      B    H  
ATOM   2758  O   HOH B 913      20.504  20.233  15.911  1.00  0.00      B    O  
ATOM   2759  H1  HOH B 913      21.301  19.813  15.430  1.00  0.00      B    H  
ATOM   2760  H2  HOH B 913      20.683  20.348  16.965  1.00  0.00      B    H  
ATOM   2761  O   HOH B 914       3.274  19.553  19.536  1.00  0.00      B    O  
ATOM   2762  H1  HOH B 914       2.969  19.596  18.580  1.00  0.00      B    H  
ATOM   2763  H2  HOH B 914       3.727  18.675  19.598  1.00  0.00      B    H  
ATOM   2764  O   HOH B 915      37.702   2.727  17.559  1.00  0.00      B    O  
ATOM   2765  H1  HOH B 915      36.844   2.340  17.891  1.00  0.00      B    H  
ATOM   2766  H2  HOH B 915      37.431   3.658  17.198  1.00  0.00      B    H  
ATOM   2767  O   HOH B 916      15.876   6.419  20.800  1.00  0.00      B    O  
ATOM   2768  H1  HOH B 916      15.010   5.879  20.716  1.00  0.00      B    H  
ATOM   2769  H2  HOH B 916      16.498   6.173  20.044  1.00  0.00      B    H  
ATOM   2770  O   HOH B 917      22.224  17.055  16.813  1.00  0.00      B    O  
ATOM   2771  H1  HOH B 917      21.973  17.608  17.622  1.00  0.00      B    H  
ATOM   2772  H2  HOH B 917      21.982  17.566  15.959  1.00  0.00      B    H  
ATOM   2773  O   HOH B 918       5.018  17.408  28.706  1.00  0.00      B    O  
ATOM   2774  H1  HOH B 918       4.796  18.054  27.935  1.00  0.00      B    H  
ATOM   2775  H2  HOH B 918       5.991  17.172  28.562  1.00  0.00      B    H  
ATOM   2776  O   HOH B 919       0.264  33.702  23.789  1.00  0.00      B    O  
ATOM   2777  H1  HOH B 919       1.050  34.341  23.891  1.00  0.00      B    H  
ATOM   2778  H2  HOH B 919       0.071  33.128  24.628  1.00  0.00      B    H  
ATOM   2779  O   HOH B 920      38.554   8.985  32.748  1.00  0.00      B    O  
ATOM   2780  H1  HOH B 920      37.885   8.817  32.041  1.00  0.00      B    H  
ATOM   2781  H2  HOH B 920      38.201   9.665  33.384  1.00  0.00      B    H  
ATOM   2782  O   HOH B 921      14.996  36.651  23.725  1.00  0.00      B    O  
ATOM   2783  H1  HOH B 921      14.384  36.008  23.239  1.00  0.00      B    H  
ATOM   2784  H2  HOH B 921      15.139  37.522  23.157  1.00  0.00      B    H  
ATOM   2785  O   HOH B 922      10.235  34.767   0.450  1.00  0.00      B    O  
ATOM   2786  H1  HOH B 922      10.537  35.187  -0.383  1.00  0.00      B    H  
ATOM   2787  H2  HOH B 922      10.733  33.885   0.600  1.00  0.00      B    H  
ATOM   2788  O   HOH B 923      18.352  31.342  15.472  1.00  0.00      B    O  
ATOM   2789  H1  HOH B 923      19.344  31.545  15.715  1.00  0.00      B    H  
ATOM   2790  H2  HOH B 923      18.387  30.657  14.718  1.00  0.00      B    H  
ATOM   2791  O   HOH B 924      13.889  37.441  26.926  1.00  0.00      B    O  
ATOM   2792  H1  HOH B 924      12.960  37.525  26.428  1.00  0.00      B    H  
ATOM   2793  H2  HOH B 924      14.444  36.771  26.444  1.00  0.00      B    H  
ATOM   2794  O   HOH B 925      17.012   5.088  18.615  1.00  0.00      B    O  
ATOM   2795  H1  HOH B 925      17.278   6.046  18.558  1.00  0.00      B    H  
ATOM   2796  H2  HOH B 925      17.069   4.715  17.700  1.00  0.00      B    H  
ATOM   2797  O   HOH B 926      13.076  28.253   1.475  1.00  0.00      B    O  
ATOM   2798  H1  HOH B 926      12.171  28.323   0.945  1.00  0.00      B    H  
ATOM   2799  H2  HOH B 926      12.970  28.952   2.195  1.00  0.00      B    H  
ATOM   2800  O   HOH B 927      24.824  22.188   4.653  1.00  0.00      B    O  
ATOM   2801  H1  HOH B 927      24.031  22.744   4.731  1.00  0.00      B    H  
ATOM   2802  H2  HOH B 927      24.584  21.322   4.141  1.00  0.00      B    H  
ATOM   2803  O   HOH B 928      32.329  36.686  17.595  1.00  0.00      B    O  
ATOM   2804  H1  HOH B 928      31.625  37.313  17.127  1.00  0.00      B    H  
ATOM   2805  H2  HOH B 928      32.780  36.141  16.896  1.00  0.00      B    H  
ATOM   2806  O   HOH B 929      19.635  16.362  32.893  1.00  0.00      B    O  
ATOM   2807  H1  HOH B 929      19.389  17.288  32.641  1.00  0.00      B    H  
ATOM   2808  H2  HOH B 929      19.909  15.851  32.046  1.00  0.00      B    H  
ATOM   2809  O   HOH B 930      32.583  19.717  36.288  1.00  0.00      B    O  
ATOM   2810  H1  HOH B 930      32.049  20.295  35.658  1.00  0.00      B    H  
ATOM   2811  H2  HOH B 930      32.985  18.911  35.725  1.00  0.00      B    H  
ATOM   2812  O   HOH B 931      19.210  35.408  34.479  1.00  0.00      B    O  
ATOM   2813  H1  HOH B 931      19.915  34.981  33.823  1.00  0.00      B    H  
ATOM   2814  H2  HOH B 931      18.803  34.677  35.072  1.00  0.00      B    H  
ATOM   2815  O   HOH B 932      21.301  31.059  12.101  1.00  0.00      B    O  
ATOM   2816  H1  HOH B 932      21.987  31.456  11.470  1.00  0.00      B    H  
ATOM   2817  H2  HOH B 932      21.814  30.605  12.816  1.00  0.00      B    H  
ATOM   2818  O   HOH B 933      22.946  11.343  22.892  1.00  0.00      B    O  
ATOM   2819  H1  HOH B 933      23.062  10.771  23.746  1.00  0.00      B    H  
ATOM   2820  H2  HOH B 933      23.723  11.129  22.284  1.00  0.00      B    H  
ATOM   2821  O   HOH B 934       5.449  11.677   9.932  1.00  0.00      B    O  
ATOM   2822  H1  HOH B 934       5.104  11.005  10.634  1.00  0.00      B    H  
ATOM   2823  H2  HOH B 934       4.660  12.201   9.633  1.00  0.00      B    H  
ATOM   2824  O   HOH B 935       3.220   9.446   5.104  1.00  0.00      B    O  
ATOM   2825  H1  HOH B 935       3.247   8.931   4.253  1.00  0.00      B    H  
ATOM   2826  H2  HOH B 935       2.714  10.310   4.845  1.00  0.00      B    H  
ATOM   2827  O   HOH B 936      30.880  10.572  21.107  1.00  0.00      B    O  
ATOM   2828  H1  HOH B 936      29.924  10.724  21.072  1.00  0.00      B    H  
ATOM   2829  H2  HOH B 936      31.021   9.556  21.313  1.00  0.00      B    H  
ATOM   2830  O   HOH B 937      20.380  20.315  12.041  1.00  0.00      B    O  
ATOM   2831  H1  HOH B 937      21.365  20.475  11.998  1.00  0.00      B    H  
ATOM   2832  H2  HOH B 937      20.244  19.401  12.500  1.00  0.00      B    H  
ATOM   2833  O   HOH B 938      36.056  11.518   7.689  1.00  0.00      B    O  
ATOM   2834  H1  HOH B 938      36.204  10.819   6.935  1.00  0.00      B    H  
ATOM   2835  H2  HOH B 938      37.007  11.887   7.938  1.00  0.00      B    H  
ATOM   2836  O   HOH B 939      35.112   5.936   4.794  1.00  0.00      B    O  
ATOM   2837  H1  HOH B 939      35.344   5.063   4.352  1.00  0.00      B    H  
ATOM   2838  H2  HOH B 939      34.247   5.787   5.371  1.00  0.00      B    H  
ATOM   2839  O   HOH B 940      25.952  30.754  36.145  1.00  0.00      B    O  
ATOM   2840  H1  HOH B 940      25.855  29.981  35.519  1.00  0.00      B    H  
ATOM   2841  H2  HOH B 940      26.771  30.552  36.750  1.00  0.00      B    H  
ATOM   2842  O   HOH B 941      32.055  33.064   5.330  1.00  0.00      B    O  
ATOM   2843  H1  HOH B 941      31.674  32.246   4.956  1.00  0.00      B    H  
ATOM   2844  H2  HOH B 941      31.313  33.626   5.748  1.00  0.00      B    H  
ATOM   2845  O   HOH B 942       1.435   2.684   9.364  1.00  0.00      B    O  
ATOM   2846  H1  HOH B 942       1.766   2.204  10.239  1.00  0.00      B    H  
ATOM   2847  H2  HOH B 942       0.891   2.000   8.825  1.00  0.00      B    H  
ATOM   2848  O   HOH B 943      29.547  14.059  15.154  1.00  0.00      B    O  
ATOM   2849  H1  HOH B 943      29.452  14.421  14.188  1.00  0.00      B    H  
ATOM   2850  H2  HOH B 943      29.481  14.849  15.694  1.00  0.00      B    H  
ATOM   2851  O   HOH B 944      28.055  23.626  20.379  1.00  0.00      B    O  
ATOM   2852  H1  HOH B 944      27.577  24.475  20.611  1.00  0.00      B    H  
ATOM   2853  H2  HOH B 944      27.425  22.868  20.745  1.00  0.00      B    H  
ATOM   2854  O   HOH B 945       2.087   3.133  28.381  1.00  0.00      B    O  
ATOM   2855  H1  HOH B 945       1.448   3.793  28.005  1.00  0.00      B    H  
ATOM   2856  H2  HOH B 945       2.572   2.698  27.575  1.00  0.00      B    H  
ATOM   2857  O   HOH B 946       1.768   8.621  31.742  1.00  0.00      B    O  
ATOM   2858  H1  HOH B 946       2.362   9.391  31.946  1.00  0.00      B    H  
ATOM   2859  H2  HOH B 946       0.861   8.730  32.218  1.00  0.00      B    H  
ATOM   2860  O   HOH B 947      10.169  14.832  16.133  1.00  0.00      B    O  
ATOM   2861  H1  HOH B 947       9.984  14.651  15.147  1.00  0.00      B    H  
ATOM   2862  H2  HOH B 947      11.145  14.499  16.242  1.00  0.00      B    H  
ATOM   2863  O   HOH B 948      18.368  34.463  22.272  1.00  0.00      B    O  
ATOM   2864  H1  HOH B 948      18.475  34.392  23.331  1.00  0.00      B    H  
ATOM   2865  H2  HOH B 948      18.439  35.454  21.998  1.00  0.00      B    H  
ATOM   2866  O   HOH B 949      19.978  37.988   4.466  1.00  0.00      B    O  
ATOM   2867  H1  HOH B 949      20.159  38.325   5.414  1.00  0.00      B    H  
ATOM   2868  H2  HOH B 949      20.800  38.102   3.912  1.00  0.00      B    H  
ATOM   2869  O   HOH B 950       6.931  36.134  20.334  1.00  0.00      B    O  
ATOM   2870  H1  HOH B 950       7.840  36.401  20.646  1.00  0.00      B    H  
ATOM   2871  H2  HOH B 950       7.017  35.393  19.621  1.00  0.00      B    H  
ATOM   2872  O   HOH B 951      15.613  15.319   5.718  1.00  0.00      B    O  
ATOM   2873  H1  HOH B 951      16.244  15.175   5.003  1.00  0.00      B    H  
ATOM   2874  H2  HOH B 951      14.804  15.667   5.300  1.00  0.00      B    H  
ATOM   2875  O   HOH B 952      15.151  26.751   0.460  1.00  0.00      B    O  
ATOM   2876  H1  HOH B 952      14.385  27.288   0.808  1.00  0.00      B    H  
ATOM   2877  H2  HOH B 952      15.558  27.215  -0.352  1.00  0.00      B    H  
ATOM   2878  O   HOH B 953      10.521  11.890   9.722  1.00  0.00      B    O  
ATOM   2879  H1  HOH B 953      10.836  10.938   9.735  1.00  0.00      B    H  
ATOM   2880  H2  HOH B 953      10.383  12.225   8.753  1.00  0.00      B    H  
ATOM   2881  O   HOH B 954      23.633  27.239  11.004  1.00  0.00      B    O  
ATOM   2882  H1  HOH B 954      23.306  27.020  11.928  1.00  0.00      B    H  
ATOM   2883  H2  HOH B 954      24.377  27.926  11.114  1.00  0.00      B    H  
ATOM   2884  O   HOH B 955      18.517  39.131  27.761  1.00  0.00      B    O  
ATOM   2885  H1  HOH B 955      19.090  38.300  27.934  1.00  0.00      B    H  
ATOM   2886  H2  HOH B 955      18.543  39.806  28.517  1.00  0.00      B    H  
ATOM   2887  O   HOH B 956      16.154  33.158  25.958  1.00  0.00      B    O  
ATOM   2888  H1  HOH B 956      16.138  34.182  26.112  1.00  0.00      B    H  
ATOM   2889  H2  HOH B 956      17.148  32.908  25.794  1.00  0.00      B    H  
ATOM   2890  O   HOH B 957      18.181  12.867  30.823  1.00  0.00      B    O  
ATOM   2891  H1  HOH B 957      17.438  12.669  31.490  1.00  0.00      B    H  
ATOM   2892  H2  HOH B 957      18.934  12.247  31.170  1.00  0.00      B    H  
ATOM   2893  O   HOH B 958      28.984   4.024  18.882  1.00  0.00      B    O  
ATOM   2894  H1  HOH B 958      28.949   4.104  17.839  1.00  0.00      B    H  
ATOM   2895  H2  HOH B 958      29.404   3.145  19.070  1.00  0.00      B    H  
ATOM   2896  O   HOH B 959      16.526  21.470  31.640  1.00  0.00      B    O  
ATOM   2897  H1  HOH B 959      17.049  21.049  30.841  1.00  0.00      B    H  
ATOM   2898  H2  HOH B 959      17.059  21.231  32.484  1.00  0.00      B    H  
ATOM   2899  O   HOH B 960      38.625  18.582   1.896  1.00  0.00      B    O  
ATOM   2900  H1  HOH B 960      37.977  19.040   2.524  1.00  0.00      B    H  
ATOM   2901  H2  HOH B 960      38.832  17.650   2.295  1.00  0.00      B    H  
ATOM   2902  O   HOH B 961      20.586  15.371  19.980  1.00  0.00      B    O  
ATOM   2903  H1  HOH B 961      21.050  16.145  19.501  1.00  0.00      B    H  
ATOM   2904  H2  HOH B 961      21.288  14.742  20.426  1.00  0.00      B    H  
ATOM   2905  O   HOH B 962      12.138  14.087  10.455  1.00  0.00      B    O  
ATOM   2906  H1  HOH B 962      12.965  13.869   9.919  1.00  0.00      B    H  
ATOM   2907  H2  HOH B 962      11.552  13.244  10.412  1.00  0.00      B    H  
ATOM   2908  O   HOH B 963       6.252  20.702   9.263  1.00  0.00      B    O  
ATOM   2909  H1  HOH B 963       6.666  20.343  10.111  1.00  0.00      B    H  
ATOM   2910  H2  HOH B 963       6.771  20.476   8.421  1.00  0.00      B    H  
ATOM   2911  O   HOH B 964       4.935  24.906  35.566  1.00  0.00      B    O  
ATOM   2912  H1  HOH B 964       5.281  23.950  35.290  1.00  0.00      B    H  
ATOM   2913  H2  HOH B 964       5.847  25.454  35.814  1.00  0.00      B    H  
ATOM   2914  O   HOH B 965      33.218  32.359  21.131  1.00  0.00      B    O  
ATOM   2915  H1  HOH B 965      34.157  32.626  21.095  1.00  0.00      B    H  
ATOM   2916  H2  HOH B 965      32.974  31.977  20.249  1.00  0.00      B    H  
ATOM   2917  O   HOH B 966      23.037  35.404   9.330  1.00  0.00      B    O  
ATOM   2918  H1  HOH B 966      23.387  34.923  10.187  1.00  0.00      B    H  
ATOM   2919  H2  HOH B 966      23.552  35.054   8.543  1.00  0.00      B    H  
ATOM   2920  O   HOH B 967      13.183   0.842  36.795  1.00  0.00      B    O  
ATOM   2921  H1  HOH B 967      14.185   1.035  36.792  1.00  0.00      B    H  
ATOM   2922  H2  HOH B 967      12.766   1.174  37.634  1.00  0.00      B    H  
ATOM   2923  O   HOH B 968      11.694   9.809  16.750  1.00  0.00      B    O  
ATOM   2924  H1  HOH B 968      10.744   9.537  16.942  1.00  0.00      B    H  
ATOM   2925  H2  HOH B 968      12.258   9.135  17.279  1.00  0.00      B    H  
ATOM   2926  O   HOH B 969      36.564  16.753  31.690  1.00  0.00      B    O  
ATOM   2927  H1  HOH B 969      36.581  17.457  30.967  1.00  0.00      B    H  
ATOM   2928  H2  HOH B 969      36.393  17.231  32.586  1.00  0.00      B    H  
ATOM   2929  O   HOH B 970      23.806   6.463   6.850  1.00  0.00      B    O  
ATOM   2930  H1  HOH B 970      23.581   5.949   6.030  1.00  0.00      B    H  
ATOM   2931  H2  HOH B 970      23.676   5.796   7.614  1.00  0.00      B    H  
ATOM   2932  O   HOH B 971      22.136  18.197   4.425  1.00  0.00      B    O  
ATOM   2933  H1  HOH B 971      22.222  17.536   5.249  1.00  0.00      B    H  
ATOM   2934  H2  HOH B 971      22.176  17.656   3.560  1.00  0.00      B    H  
ATOM   2935  O   HOH B 972      17.878   9.131   5.165  1.00  0.00      B    O  
ATOM   2936  H1  HOH B 972      16.876   9.383   5.045  1.00  0.00      B    H  
ATOM   2937  H2  HOH B 972      17.948   8.150   4.824  1.00  0.00      B    H  
ATOM   2938  O   HOH B 973      10.131  14.958   4.995  1.00  0.00      B    O  
ATOM   2939  H1  HOH B 973       9.896  15.329   4.098  1.00  0.00      B    H  
ATOM   2940  H2  HOH B 973       9.533  15.461   5.699  1.00  0.00      B    H  
ATOM   2941  O   HOH B 974      18.810  16.713   2.923  1.00  0.00      B    O  
ATOM   2942  H1  HOH B 974      18.621  17.712   3.245  1.00  0.00      B    H  
ATOM   2943  H2  HOH B 974      19.034  16.761   1.985  1.00  0.00      B    H  
ATOM   2944  O   HOH B 975       2.310  27.318  37.867  1.00  0.00      B    O  
ATOM   2945  H1  HOH B 975       2.447  26.289  37.808  1.00  0.00      B    H  
ATOM   2946  H2  HOH B 975       1.533  27.499  38.437  1.00  0.00      B    H  
ATOM   2947  O   HOH B 976      19.164  30.079  21.440  1.00  0.00      B    O  
ATOM   2948  H1  HOH B 976      18.178  30.090  21.442  1.00  0.00      B    H  
ATOM   2949  H2  HOH B 976      19.424  30.926  20.881  1.00  0.00      B    H  
ATOM   2950  O   HOH B 977      18.449   2.184  11.370  1.00  0.00      B    O  
ATOM   2951  H1  HOH B 977      18.403   2.700  12.233  1.00  0.00      B    H  
ATOM   2952  H2  HOH B 977      19.371   1.845  11.264  1.00  0.00      B    H  
ATOM   2953  O   HOH B 978      15.228  17.400  28.604  1.00  0.00      B    O  
ATOM   2954  H1  HOH B 978      15.968  16.955  29.133  1.00  0.00      B    H  
ATOM   2955  H2  HOH B 978      15.687  18.042  28.002  1.00  0.00      B    H  
ATOM   2956  O   HOH B 979      30.906   6.003  22.685  1.00  0.00      B    O  
ATOM   2957  H1  HOH B 979      31.333   5.471  21.888  1.00  0.00      B    H  
ATOM   2958  H2  HOH B 979      29.934   5.754  22.760  1.00  0.00      B    H  
ATOM   2959  O   HOH B 980       3.654  22.238  25.144  1.00  0.00      B    O  
ATOM   2960  H1  HOH B 980       3.521  21.235  25.149  1.00  0.00      B    H  
ATOM   2961  H2  HOH B 980       4.640  22.482  25.180  1.00  0.00      B    H  
ATOM   2962  O   HOH B 981      12.875  23.589  23.578  1.00  0.00      B    O  
ATOM   2963  H1  HOH B 981      12.940  23.529  22.524  1.00  0.00      B    H  
ATOM   2964  H2  HOH B 981      13.676  23.078  23.985  1.00  0.00      B    H  
ATOM   2965  O   HOH B 982       3.681  19.794   8.736  1.00  0.00      B    O  
ATOM   2966  H1  HOH B 982       4.660  20.064   8.933  1.00  0.00      B    H  
ATOM   2967  H2  HOH B 982       3.520  20.021   7.797  1.00  0.00      B    H  
ATOM   2968  O   HOH B 983       3.632  12.042   2.606  1.00  0.00      B    O  
ATOM   2969  H1  HOH B 983       4.602  12.372   2.632  1.00  0.00      B    H  
ATOM   2970  H2  HOH B 983       3.128  12.293   3.462  1.00  0.00      B    H  
ATOM   2971  O   HOH B 984      12.041  36.635  16.666  1.00  0.00      B    O  
ATOM   2972  H1  HOH B 984      11.464  36.890  17.467  1.00  0.00      B    H  
ATOM   2973  H2  HOH B 984      11.592  36.982  15.820  1.00  0.00      B    H  
ATOM   2974  O   HOH B 985       6.824  35.747   8.527  1.00  0.00      B    O  
ATOM   2975  H1  HOH B 985       6.586  35.365   9.444  1.00  0.00      B    H  
ATOM   2976  H2  HOH B 985       6.230  36.594   8.388  1.00  0.00      B    H  
ATOM   2977  O   HOH B 986      15.819   1.705  17.417  1.00  0.00      B    O  
ATOM   2978  H1  HOH B 986      15.493   0.748  17.361  1.00  0.00      B    H  
ATOM   2979  H2  HOH B 986      15.488   2.119  18.305  1.00  0.00      B    H  
ATOM   2980  O   HOH B 987       9.699  23.411   4.121  1.00  0.00      B    O  
ATOM   2981  H1  HOH B 987      10.706  23.524   4.235  1.00  0.00      B    H  
ATOM   2982  H2  HOH B 987       9.597  22.705   3.373  1.00  0.00      B    H  
ATOM   2983  O   HOH B 988       0.103  21.517  11.497  1.00  0.00      B    O  
ATOM   2984  H1  HOH B 988      -0.098  22.234  10.824  1.00  0.00      B    H  
ATOM   2985  H2  HOH B 988       1.085  21.210  11.342  1.00  0.00      B    H  
ATOM   2986  O   HOH B 989      36.806  18.312  29.593  1.00  0.00      B    O  
ATOM   2987  H1  HOH B 989      37.805  18.235  29.437  1.00  0.00      B    H  
ATOM   2988  H2  HOH B 989      36.408  18.314  28.664  1.00  0.00      B    H  
ATOM   2989  O   HOH B 990       6.368   1.803  28.663  1.00  0.00      B    O  
ATOM   2990  H1  HOH B 990       6.132   0.831  28.331  1.00  0.00      B    H  
ATOM   2991  H2  HOH B 990       6.043   1.980  29.588  1.00  0.00      B    H  
ATOM   2992  O   HOH B 991      24.821  24.582  11.598  1.00  0.00      B    O  
ATOM   2993  H1  HOH B 991      24.791  25.554  11.395  1.00  0.00      B    H  
ATOM   2994  H2  HOH B 991      24.486  24.108  10.793  1.00  0.00      B    H  
ATOM   2995  O   HOH B 992      29.086   7.781  12.047  1.00  0.00      B    O  
ATOM   2996  H1  HOH B 992      29.828   8.099  11.381  1.00  0.00      B    H  
ATOM   2997  H2  HOH B 992      28.386   7.272  11.435  1.00  0.00      B    H  
ATOM   2998  O   HOH B 993      18.478  19.769  23.478  1.00  0.00      B    O  
ATOM   2999  H1  HOH B 993      18.903  19.100  24.139  1.00  0.00      B    H  
ATOM   3000  H2  HOH B 993      18.362  20.595  24.002  1.00  0.00      B    H  
ATOM   3001  O   HOH B 994      36.301  11.756  12.842  1.00  0.00      B    O  
ATOM   3002  H1  HOH B 994      36.116  12.720  13.012  1.00  0.00      B    H  
ATOM   3003  H2  HOH B 994      36.350  11.605  11.822  1.00  0.00      B    H  
ATOM   3004  O   HOH B 995      27.431   3.618   5.247  1.00  0.00      B    O  
ATOM   3005  H1  HOH B 995      27.057   4.395   5.788  1.00  0.00      B    H  
ATOM   3006  H2  HOH B 995      27.157   2.747   5.736  1.00  0.00      B    H  
ATOM   3007  O   HOH B 996       2.721  31.536  22.031  1.00  0.00      B    O  
ATOM   3008  H1  HOH B 996       2.671  30.550  22.050  1.00  0.00      B    H  
ATOM   3009  H2  HOH B 996       2.271  31.879  22.829  1.00  0.00      B    H  
ATOM   3010  O   HOH B 997      22.543  17.537  21.417  1.00  0.00      B    O  
ATOM   3011  H1  HOH B 997      23.554  17.431  21.315  1.00  0.00      B    H  
ATOM   3012  H2  HOH B 997      22.259  17.405  22.412  1.00  0.00      B    H  
ATOM   3013  O   HOH B 998       4.567  32.828   4.615  1.00  0.00      B    O  
ATOM   3014  H1  HOH B 998       4.865  32.056   5.234  1.00  0.00      B    H  
ATOM   3015  H2  HOH B 998       4.681  33.676   5.183  1.00  0.00      B    H  
ATOM   3016  O   HOH B 999      29.555  24.828  10.171  1.00  0.00      B    O  
ATOM   3017  H1  HOH B 999      30.423  24.658   9.701  1.00  0.00      B    H  
ATOM   3018  H2  HOH B 999      29.741  25.645  10.749  1.00  0.00      B    H  
ATOM   3019  O   HOH B1000      19.758  33.241  12.754  1.00  0.00      B    O  
ATOM   3020  H1  HOH B1000      19.877  33.304  13.756  1.00  0.00      B    H  
ATOM   3021  H2  HOH B1000      20.228  32.344  12.486  1.00  0.00      B    H  
ATOM   3022  O   HOH B1001      19.013  27.918   5.415  1.00  0.00      B    O  
ATOM   3023  H1  HOH B1001      18.212  28.459   5.767  1.00  0.00      B    H  
ATOM   3024  H2  HOH B1001      19.841  28.527   5.678  1.00  0.00      B    H  
ATOM   3025  O   HOH B1002      35.357  20.386  32.062  1.00  0.00      B    O  
ATOM   3026  H1  HOH B1002      35.997  20.657  31.289  1.00  0.00      B    H  
ATOM   3027  H2  HOH B1002      35.186  21.291  32.596  1.00  0.00      B    H  
ATOM   3028  O   HOH B1003       9.214  27.740  31.003  1.00  0.00      B    O  
ATOM   3029  H1  HOH B1003       9.923  28.378  31.167  1.00  0.00      B    H  
ATOM   3030  H2  HOH B1003       9.282  27.438  30.019  1.00  0.00      B    H  
ATOM   3031  O   HOH B1004      25.286  13.593   9.614  1.00  0.00      B    O  
ATOM   3032  H1  HOH B1004      25.962  13.087  10.147  1.00  0.00      B    H  
ATOM   3033  H2  HOH B1004      24.511  13.886  10.227  1.00  0.00      B    H  
ATOM   3034  O   HOH B1005       2.813  31.708  10.939  1.00  0.00      B    O  
ATOM   3035  H1  HOH B1005       3.788  31.490  11.155  1.00  0.00      B    H  
ATOM   3036  H2  HOH B1005       2.452  32.335  11.604  1.00  0.00      B    H  
ATOM   3037  O   HOH B1006       6.577   8.959  29.839  1.00  0.00      B    O  
ATOM   3038  H1  HOH B1006       6.212   8.734  30.736  1.00  0.00      B    H  
ATOM   3039  H2  HOH B1006       6.862   9.875  29.874  1.00  0.00      B    H  
ATOM   3040  O   HOH B1007      18.748  34.165  24.881  1.00  0.00      B    O  
ATOM   3041  H1  HOH B1007      19.434  33.553  24.483  1.00  0.00      B    H  
ATOM   3042  H2  HOH B1007      19.216  34.690  25.572  1.00  0.00      B    H  
ATOM   3043  O   HOH B1008      10.504   8.716  26.812  1.00  0.00      B    O  
ATOM   3044  H1  HOH B1008      10.517   8.361  27.729  1.00  0.00      B    H  
ATOM   3045  H2  HOH B1008       9.834   8.205  26.219  1.00  0.00      B    H  
ATOM   3046  O   HOH B1009      13.520   5.829  26.500  1.00  0.00      B    O  
ATOM   3047  H1  HOH B1009      13.323   4.882  26.418  1.00  0.00      B    H  
ATOM   3048  H2  HOH B1009      14.277   5.909  27.160  1.00  0.00      B    H  
ATOM   3049  O   HOH B1010       2.040  33.468  16.465  1.00  0.00      B    O  
ATOM   3050  H1  HOH B1010       2.274  34.058  17.235  1.00  0.00      B    H  
ATOM   3051  H2  HOH B1010       1.625  32.676  16.856  1.00  0.00      B    H  
ATOM   3052  O   HOH B1011      14.547  19.139  25.437  1.00  0.00      B    O  
ATOM   3053  H1  HOH B1011      15.210  18.573  25.890  1.00  0.00      B    H  
ATOM   3054  H2  HOH B1011      14.934  19.574  24.633  1.00  0.00      B    H  
ATOM   3055  O   HOH B1012       1.381  25.573  15.340  1.00  0.00      B    O  
ATOM   3056  H1  HOH B1012       0.430  25.800  15.608  1.00  0.00      B    H  
ATOM   3057  H2  HOH B1012       1.331  24.836  14.646  1.00  0.00      B    H  
ATOM   3058  O   HOH B1013       2.778  16.783   7.076  1.00  0.00      B    O  
ATOM   3059  H1  HOH B1013       2.832  17.418   7.849  1.00  0.00      B    H  
ATOM   3060  H2  HOH B1013       3.695  16.404   6.995  1.00  0.00      B    H  
ATOM   3061  O   HOH B1014       7.770  11.975  14.602  1.00  0.00      B    O  
ATOM   3062  H1  HOH B1014       6.887  12.100  14.118  1.00  0.00      B    H  
ATOM   3063  H2  HOH B1014       8.524  11.925  13.942  1.00  0.00      B    H  
ATOM   3064  O   HOH B1015      20.777  26.801  31.481  1.00  0.00      B    O  
ATOM   3065  H1  HOH B1015      20.841  26.128  32.288  1.00  0.00      B    H  
ATOM   3066  H2  HOH B1015      21.739  26.899  31.086  1.00  0.00      B    H  
ATOM   3067  O   HOH B1016      11.125   6.692  24.049  1.00  0.00      B    O  
ATOM   3068  H1  HOH B1016      12.039   6.688  24.398  1.00  0.00      B    H  
ATOM   3069  H2  HOH B1016      10.579   6.523  24.839  1.00  0.00      B    H  
ATOM   3070  O   HOH B1017       8.658  28.476  21.607  1.00  0.00      B    O  
ATOM   3071  H1  HOH B1017       9.276  28.188  20.896  1.00  0.00      B    H  
ATOM   3072  H2  HOH B1017       7.879  28.931  21.156  1.00  0.00      B    H  
ATOM   3073  O   HOH B1018      36.642  15.350  25.575  1.00  0.00      B    O  
ATOM   3074  H1  HOH B1018      37.175  14.518  25.402  1.00  0.00      B    H  
ATOM   3075  H2  HOH B1018      36.162  15.173  26.475  1.00  0.00      B    H  
ATOM   3076  O   HOH B1019      36.267  21.250   8.235  1.00  0.00      B    O  
ATOM   3077  H1  HOH B1019      35.616  21.934   8.563  1.00  0.00      B    H  
ATOM   3078  H2  HOH B1019      36.611  20.745   9.022  1.00  0.00      B    H  
ATOM   3079  O   HOH B1020      36.594   5.411  22.348  1.00  0.00      B    O  
ATOM   3080  H1  HOH B1020      37.105   5.875  21.569  1.00  0.00      B    H  
ATOM   3081  H2  HOH B1020      37.288   5.078  22.976  1.00  0.00      B    H  
ATOM   3082  O   HOH B1021       6.847   7.474   6.506  1.00  0.00      B    O  
ATOM   3083  H1  HOH B1021       7.564   8.121   6.852  1.00  0.00      B    H  
ATOM   3084  H2  HOH B1021       5.966   7.781   6.909  1.00  0.00      B    H  
ATOM   3085  O   HOH B1022      30.710  24.956  22.744  1.00  0.00      B    O  
ATOM   3086  H1  HOH B1022      31.236  25.853  22.618  1.00  0.00      B    H  
ATOM   3087  H2  HOH B1022      30.024  25.010  23.506  1.00  0.00      B    H  
ATOM   3088  O   HOH B1023      30.666  26.951  11.822  1.00  0.00      B    O  
ATOM   3089  H1  HOH B1023      31.476  26.401  12.006  1.00  0.00      B    H  
ATOM   3090  H2  HOH B1023      30.862  27.952  11.943  1.00  0.00      B    H  
ATOM   3091  O   HOH B1024      25.147  11.238  26.413  1.00  0.00      B    O  
ATOM   3092  H1  HOH B1024      26.095  10.825  26.509  1.00  0.00      B    H  
ATOM   3093  H2  HOH B1024      24.481  10.554  26.075  1.00  0.00      B    H  
ATOM   3094  O   HOH B1025      38.131  12.710  36.599  1.00  0.00      B    O  
ATOM   3095  H1  HOH B1025      37.323  12.865  37.262  1.00  0.00      B    H  
ATOM   3096  H2  HOH B1025      38.242  13.496  36.006  1.00  0.00      B    H  
ATOM   3097  O   HOH B1026      16.331  10.872  21.614  1.00  0.00      B    O  
ATOM   3098  H1  HOH B1026      15.898  10.075  22.128  1.00  0.00      B    H  
ATOM   3099  H2  HOH B1026      17.359  10.745  21.718  1.00  0.00      B    H  
ATOM   3100  O   HOH B1027      37.731  14.397  32.268  1.00  0.00      B    O  
ATOM   3101  H1  HOH B1027      37.433  15.284  31.815  1.00  0.00      B    H  
ATOM   3102  H2  HOH B1027      37.516  14.418  33.291  1.00  0.00      B    H  
ATOM   3103  O   HOH B1028      16.379  24.152  16.104  1.00  0.00      B    O  
ATOM   3104  H1  HOH B1028      16.307  24.725  15.276  1.00  0.00      B    H  
ATOM   3105  H2  HOH B1028      17.080  23.466  15.905  1.00  0.00      B    H  
ATOM   3106  O   HOH B1029       3.132   6.120  38.743  1.00  0.00      B    O  
ATOM   3107  H1  HOH B1029       3.334   5.143  38.858  1.00  0.00      B    H  
ATOM   3108  H2  HOH B1029       3.252   6.325  37.741  1.00  0.00      B    H  
ATOM   3109  O   HOH B1030      26.032  10.087   8.887  1.00  0.00      B    O  
ATOM   3110  H1  HOH B1030      26.549  10.711   9.488  1.00  0.00      B    H  
ATOM   3111  H2  HOH B1030      25.326  10.605   8.391  1.00  0.00      B    H  
ATOM   3112  O   HOH B1031      33.281  12.378  28.668  1.00  0.00      B    O  
ATOM   3113  H1  HOH B1031      33.043  12.739  27.758  1.00  0.00      B    H  
ATOM   3114  H2  HOH B1031      32.378  12.007  28.974  1.00  0.00      B    H  
ATOM   3115  O   HOH B1032      15.767  22.589  24.955  1.00  0.00      B    O  
ATOM   3116  H1  HOH B1032      16.609  22.068  25.257  1.00  0.00      B    H  
ATOM   3117  H2  HOH B1032      15.749  22.498  23.980  1.00  0.00      B    H  
ATOM   3118  O   HOH B1033      16.181  15.576  25.566  1.00  0.00      B    O  
ATOM   3119  H1  HOH B1033      15.350  15.120  25.943  1.00  0.00      B    H  
ATOM   3120  H2  HOH B1033      16.445  15.009  24.726  1.00  0.00      B    H  
ATOM   3121  O   HOH B1034       4.235   8.333   7.380  1.00  0.00      B    O  
ATOM   3122  H1  HOH B1034       4.051   8.855   6.544  1.00  0.00      B    H  
ATOM   3123  H2  HOH B1034       3.815   7.403   7.289  1.00  0.00      B    H  
ATOM   3124  O   HOH B1035      32.757   6.601  14.951  1.00  0.00      B    O  
ATOM   3125  H1  HOH B1035      32.790   7.444  15.500  1.00  0.00      B    H  
ATOM   3126  H2  HOH B1035      33.434   5.949  15.304  1.00  0.00      B    H  
ATOM   3127  O   HOH B1036      11.379  25.631   6.726  1.00  0.00      B    O  
ATOM   3128  H1  HOH B1036      11.804  26.359   6.167  1.00  0.00      B    H  
ATOM   3129  H2  HOH B1036      12.117  25.125   7.220  1.00  0.00      B    H  
ATOM   3130  O   HOH B1037      15.560  10.477  13.494  1.00  0.00      B    O  
ATOM   3131  H1  HOH B1037      15.375  11.204  12.737  1.00  0.00      B    H  
ATOM   3132  H2  HOH B1037      15.532   9.559  13.037  1.00  0.00      B    H  
ATOM   3133  O   HOH B1038      39.004  35.855  37.891  1.00  0.00      B    O  
ATOM   3134  H1  HOH B1038      38.271  35.224  38.067  1.00  0.00      B    H  
ATOM   3135  H2  HOH B1038      38.689  36.777  38.070  1.00  0.00      B    H  
ATOM   3136  O   HOH B1039      23.290  28.621  24.464  1.00  0.00      B    O  
ATOM   3137  H1  HOH B1039      24.084  28.030  24.663  1.00  0.00      B    H  
ATOM   3138  H2  HOH B1039      22.989  29.109  25.299  1.00  0.00      B    H  
ATOM   3139  O   HOH B1040      27.044  36.935  20.184  1.00  0.00      B    O  
ATOM   3140  H1  HOH B1040      27.956  37.216  20.143  1.00  0.00      B    H  
ATOM   3141  H2  HOH B1040      26.886  36.243  19.515  1.00  0.00      B    H  
ATOM   3142  O   HOH B1041      37.658  34.566   1.267  1.00  0.00      B    O  
ATOM   3143  H1  HOH B1041      37.083  34.311   2.043  1.00  0.00      B    H  
ATOM   3144  H2  HOH B1041      38.431  35.253   1.520  1.00  0.00      B    H  
ATOM   3145  O   HOH B1042      11.699  33.161  27.699  1.00  0.00      B    O  
ATOM   3146  H1  HOH B1042      12.656  32.880  27.627  1.00  0.00      B    H  
ATOM   3147  H2  HOH B1042      11.476  33.851  26.999  1.00  0.00      B    H  
ATOM   3148  O   HOH B1043       1.802  29.084  35.701  1.00  0.00      B    O  
ATOM   3149  H1  HOH B1043       1.297  29.850  36.207  1.00  0.00      B    H  
ATOM   3150  H2  HOH B1043       2.084  28.500  36.472  1.00  0.00      B    H  
ATOM   3151  O   HOH B1044      30.511  19.405  38.169  1.00  0.00      B    O  
ATOM   3152  H1  HOH B1044      31.335  19.631  37.627  1.00  0.00      B    H  
ATOM   3153  H2  HOH B1044      30.009  18.641  37.674  1.00  0.00      B    H  
ATOM   3154  O   HOH B1045      38.622  36.030  10.944  1.00  0.00      B    O  
ATOM   3155  H1  HOH B1045      38.984  36.139  10.014  1.00  0.00      B    H  
ATOM   3156  H2  HOH B1045      38.670  35.024  11.137  1.00  0.00      B    H  
ATOM   3157  O   HOH B1046      16.219  29.665  30.597  1.00  0.00      B    O  
ATOM   3158  H1  HOH B1046      16.400  30.398  29.972  1.00  0.00      B    H  
ATOM   3159  H2  HOH B1046      17.080  29.199  30.628  1.00  0.00      B    H  
ATOM   3160  O   HOH B1047       6.109  30.770  35.237  1.00  0.00      B    O  
ATOM   3161  H1  HOH B1047       6.162  30.220  36.089  1.00  0.00      B    H  
ATOM   3162  H2  HOH B1047       5.308  30.459  34.665  1.00  0.00      B    H  
ATOM   3163  O   HOH B1048       6.833   1.588  31.583  1.00  0.00      B    O  
ATOM   3164  H1  HOH B1048       7.675   1.311  32.116  1.00  0.00      B    H  
ATOM   3165  H2  HOH B1048       6.560   2.533  31.919  1.00  0.00      B    H  
ATOM   3166  O   HOH B1049      37.215  28.716   0.357  1.00  0.00      B    O  
ATOM   3167  H1  HOH B1049      36.442  28.050   0.169  1.00  0.00      B    H  
ATOM   3168  H2  HOH B1049      36.992  29.549  -0.211  1.00  0.00      B    H  
ATOM   3169  O   HOH B1050       1.442  10.698  17.142  1.00  0.00      B    O  
ATOM   3170  H1  HOH B1050       0.740  11.200  17.698  1.00  0.00      B    H  
ATOM   3171  H2  HOH B1050       1.118   9.758  17.015  1.00  0.00      B    H  
ATOM   3172  O   HOH B1051      14.857  29.374  38.508  1.00  0.00      B    O  
ATOM   3173  H1  HOH B1051      14.410  30.271  38.143  1.00  0.00      B    H  
ATOM   3174  H2  HOH B1051      14.233  29.120  39.280  1.00  0.00      B    H  
ATOM   3175  O   HOH B1052      12.625  13.814  16.455  1.00  0.00      B    O  
ATOM   3176  H1  HOH B1052      13.069  12.951  16.121  1.00  0.00      B    H  
ATOM   3177  H2  HOH B1052      13.223  14.235  17.083  1.00  0.00      B    H  
ATOM   3178  O   HOH B1053       9.866  12.320  34.088  1.00  0.00      B    O  
ATOM   3179  H1  HOH B1053      10.755  12.303  34.597  1.00  0.00      B    H  
ATOM   3180  H2  HOH B1053       9.246  13.003  34.533  1.00  0.00      B    H  
ATOM   3181  O   HOH B1054      36.599   0.697  26.007  1.00  0.00      B    O  
ATOM   3182  H1  HOH B1054      36.786   1.663  25.735  1.00  0.00      B    H  
ATOM   3183  H2  HOH B1054      36.599   0.668  26.997  1.00  0.00      B    H  
ATOM   3184  O   HOH B1055       9.620   6.354   7.907  1.00  0.00      B    O  
ATOM   3185  H1  HOH B1055       8.790   6.094   8.351  1.00  0.00      B    H  
ATOM   3186  H2  HOH B1055       9.691   7.341   7.931  1.00  0.00      B    H  
ATOM   3187  O   HOH B1056       1.569  10.615  13.598  1.00  0.00      B    O  
ATOM   3188  H1  HOH B1056       1.312   9.756  14.022  1.00  0.00      B    H  
ATOM   3189  H2  HOH B1056       2.030  10.357  12.757  1.00  0.00      B    H  
ATOM   3190  O   HOH B1057      16.226  16.810   8.949  1.00  0.00      B    O  
ATOM   3191  H1  HOH B1057      16.213  17.262   9.848  1.00  0.00      B    H  
ATOM   3192  H2  HOH B1057      15.932  15.818   9.008  1.00  0.00      B    H  
ATOM   3193  O   HOH B1058       6.863   5.460  24.488  1.00  0.00      B    O  
ATOM   3194  H1  HOH B1058       6.118   5.971  23.986  1.00  0.00      B    H  
ATOM   3195  H2  HOH B1058       6.421   4.797  25.078  1.00  0.00      B    H  
ATOM   3196  O   HOH B1059      20.110  10.686  22.548  1.00  0.00      B    O  
ATOM   3197  H1  HOH B1059      19.631  10.919  21.684  1.00  0.00      B    H  
ATOM   3198  H2  HOH B1059      21.133  10.650  22.385  1.00  0.00      B    H  
ATOM   3199  O   HOH B1060      13.061   5.831   4.270  1.00  0.00      B    O  
ATOM   3200  H1  HOH B1060      12.107   5.765   4.628  1.00  0.00      B    H  
ATOM   3201  H2  HOH B1060      13.690   6.139   5.034  1.00  0.00      B    H  
ATOM   3202  O   HOH B1061       1.968   2.074  -0.272  1.00  0.00      B    O  
ATOM   3203  H1  HOH B1061       1.633   2.576   0.500  1.00  0.00      B    H  
ATOM   3204  H2  HOH B1061       2.302   1.149   0.051  1.00  0.00      B    H  
ATOM   3205  O   HOH B1062       0.016   2.117  21.912  1.00  0.00      B    O  
ATOM   3206  H1  HOH B1062      -0.636   1.382  21.752  1.00  0.00      B    H  
ATOM   3207  H2  HOH B1062       0.882   1.741  22.291  1.00  0.00      B    H  
ATOM   3208  O   HOH B1063      39.099   3.704  19.677  1.00  0.00      B    O  
ATOM   3209  H1  HOH B1063      38.978   3.104  20.471  1.00  0.00      B    H  
ATOM   3210  H2  HOH B1063      38.540   3.291  18.924  1.00  0.00      B    H  
ATOM   3211  O   HOH B1064      12.181  23.203   1.089  1.00  0.00      B    O  
ATOM   3212  H1  HOH B1064      11.906  22.916   0.128  1.00  0.00      B    H  
ATOM   3213  H2  HOH B1064      13.091  23.731   0.977  1.00  0.00      B    H  
ATOM   3214  O   HOH B1065      18.794  16.465  22.545  1.00  0.00      B    O  
ATOM   3215  H1  HOH B1065      18.715  16.067  21.618  1.00  0.00      B    H  
ATOM   3216  H2  HOH B1065      18.191  17.281  22.609  1.00  0.00      B    H  
ATOM   3217  O   HOH B1066      26.679  19.429  37.777  1.00  0.00      B    O  
ATOM   3218  H1  HOH B1066      27.118  18.599  37.427  1.00  0.00      B    H  
ATOM   3219  H2  HOH B1066      25.803  19.132  38.167  1.00  0.00      B    H  
ATOM   3220  O   HOH B1067       6.272  13.683   6.853  1.00  0.00      B    O  
ATOM   3221  H1  HOH B1067       6.018  14.620   6.682  1.00  0.00      B    H  
ATOM   3222  H2  HOH B1067       7.012  13.568   7.518  1.00  0.00      B    H  
ATOM   3223  O   HOH B1068      33.113   5.574  35.444  1.00  0.00      B    O  
ATOM   3224  H1  HOH B1068      32.399   4.889  35.122  1.00  0.00      B    H  
ATOM   3225  H2  HOH B1068      33.752   5.142  36.119  1.00  0.00      B    H  
ATOM   3226  O   HOH B1069      10.347  35.781  36.858  1.00  0.00      B    O  
ATOM   3227  H1  HOH B1069       9.425  35.357  36.743  1.00  0.00      B    H  
ATOM   3228  H2  HOH B1069      10.640  35.939  35.892  1.00  0.00      B    H  
ATOM   3229  O   HOH B1070      17.783   2.398   8.580  1.00  0.00      B    O  
ATOM   3230  H1  HOH B1070      17.748   1.504   8.122  1.00  0.00      B    H  
ATOM   3231  H2  HOH B1070      17.959   2.334   9.552  1.00  0.00      B    H  
ATOM   3232  O   HOH B1071      23.394  34.118  38.209  1.00  0.00      B    O  
ATOM   3233  H1  HOH B1071      23.229  34.315  39.206  1.00  0.00      B    H  
ATOM   3234  H2  HOH B1071      24.384  34.131  37.924  1.00  0.00      B    H  
ATOM   3235  O   HOH B1072       8.059  10.964  17.155  1.00  0.00      B    O  
ATOM   3236  H1  HOH B1072       9.015  11.330  17.396  1.00  0.00      B    H  
ATOM   3237  H2  HOH B1072       7.715  11.391  16.246  1.00  0.00      B    H  
ATOM   3238  O   HOH B1073       6.250  32.675  13.708  1.00  0.00      B    O  
ATOM   3239  H1  HOH B1073       5.727  32.075  13.107  1.00  0.00      B    H  
ATOM   3240  H2  HOH B1073       5.879  32.489  14.622  1.00  0.00      B    H  
ATOM   3241  O   HOH B1074      12.039  23.975  11.998  1.00  0.00      B    O  
ATOM   3242  H1  HOH B1074      11.654  23.034  12.019  1.00  0.00      B    H  
ATOM   3243  H2  HOH B1074      12.901  23.877  11.514  1.00  0.00      B    H  
ATOM   3244  O   HOH B1075      35.771  17.954   8.319  1.00  0.00      B    O  
ATOM   3245  H1  HOH B1075      36.386  18.325   7.512  1.00  0.00      B    H  
ATOM   3246  H2  HOH B1075      36.111  18.293   9.192  1.00  0.00      B    H  
ATOM   3247  O   HOH B1076      20.433  34.292   9.282  1.00  0.00      B    O  
ATOM   3248  H1  HOH B1076      21.348  34.722   9.270  1.00  0.00      B    H  
ATOM   3249  H2  HOH B1076      20.096  34.350  10.240  1.00  0.00      B    H  
ATOM   3250  O   HOH B1077      25.151  12.217  30.798  1.00  0.00      B    O  
ATOM   3251  H1  HOH B1077      25.327  12.553  29.881  1.00  0.00      B    H  
ATOM   3252  H2  HOH B1077      24.177  11.901  30.868  1.00  0.00      B    H  
ATOM   3253  O   HOH B1078      29.070  11.455  15.150  1.00  0.00      B    O  
ATOM   3254  H1  HOH B1078      28.518  11.314  15.951  1.00  0.00      B    H  
ATOM   3255  H2  HOH B1078      29.029  12.464  14.927  1.00  0.00      B    H  
ATOM   3256  O   HOH B1079      33.399  17.726  34.416  1.00  0.00      B    O  
ATOM   3257  H1  HOH B1079      34.275  18.102  34.083  1.00  0.00      B    H  
ATOM   3258  H2  HOH B1079      32.814  17.438  33.703  1.00  0.00      B    H  
ATOM   3259  O   HOH B1080      17.142  18.496   6.346  1.00  0.00      B    O  
ATOM   3260  H1  HOH B1080      16.656  19.084   7.021  1.00  0.00      B    H  
ATOM   3261  H2  HOH B1080      17.014  17.491   6.642  1.00  0.00      B    H  
ATOM   3262  O   HOH B1081      13.500  30.688   3.057  1.00  0.00      B    O  
ATOM   3263  H1  HOH B1081      14.226  31.240   2.527  1.00  0.00      B    H  
ATOM   3264  H2  HOH B1081      12.768  31.314   3.299  1.00  0.00      B    H  
ATOM   3265  O   HOH B1082      25.007  25.776  14.914  1.00  0.00      B    O  
ATOM   3266  H1  HOH B1082      25.713  25.769  14.170  1.00  0.00      B    H  
ATOM   3267  H2  HOH B1082      25.463  25.498  15.817  1.00  0.00      B    H  
ATOM   3268  O   HOH B1083      38.812  22.541   9.032  1.00  0.00      B    O  
ATOM   3269  H1  HOH B1083      37.904  22.510   8.594  1.00  0.00      B    H  
ATOM   3270  H2  HOH B1083      39.508  22.657   8.316  1.00  0.00      B    H  
ATOM   3271  O   HOH B1084      26.987  30.178  33.350  1.00  0.00      B    O  
ATOM   3272  H1  HOH B1084      26.194  29.576  33.486  1.00  0.00      B    H  
ATOM   3273  H2  HOH B1084      26.836  30.764  32.549  1.00  0.00      B    H  
ATOM   3274  O   HOH B1085      15.618  33.152  30.527  1.00  0.00      B    O  
ATOM   3275  H1  HOH B1085      15.931  32.612  29.744  1.00  0.00      B    H  
ATOM   3276  H2  HOH B1085      15.149  33.985  30.137  1.00  0.00      B    H  
ATOM   3277  O   HOH B1086      16.713  23.064   1.901  1.00  0.00      B    O  
ATOM   3278  H1  HOH B1086      16.051  23.243   1.145  1.00  0.00      B    H  
ATOM   3279  H2  HOH B1086      16.825  23.940   2.352  1.00  0.00      B    H  
ATOM   3280  O   HOH B1087      10.955  19.338   4.750  1.00  0.00      B    O  
ATOM   3281  H1  HOH B1087      11.371  20.203   4.301  1.00  0.00      B    H  
ATOM   3282  H2  HOH B1087      10.694  18.775   3.956  1.00  0.00      B    H  
ATOM   3283  O   HOH B1088      24.816  28.772  34.055  1.00  0.00      B    O  
ATOM   3284  H1  HOH B1088      23.909  29.264  33.869  1.00  0.00      B    H  
ATOM   3285  H2  HOH B1088      24.581  27.791  34.204  1.00  0.00      B    H  
ATOM   3286  O   HOH B1089      30.923  37.143   2.550  1.00  0.00      B    O  
ATOM   3287  H1  HOH B1089      30.183  37.670   3.061  1.00  0.00      B    H  
ATOM   3288  H2  HOH B1089      31.830  37.187   3.049  1.00  0.00      B    H  
ATOM   3289  O   HOH B1090       3.397  27.568   8.411  1.00  0.00      B    O  
ATOM   3290  H1  HOH B1090       4.348  27.361   8.666  1.00  0.00      B    H  
ATOM   3291  H2  HOH B1090       2.946  28.183   9.114  1.00  0.00      B    H  
ATOM   3292  O   HOH B1091      35.254   2.347  21.609  1.00  0.00      B    O  
ATOM   3293  H1  HOH B1091      34.379   1.895  21.686  1.00  0.00      B    H  
ATOM   3294  H2  HOH B1091      35.996   1.931  22.188  1.00  0.00      B    H  
ATOM   3295  O   HOH B1092      24.763  22.694  18.436  1.00  0.00      B    O  
ATOM   3296  H1  HOH B1092      24.465  22.842  17.465  1.00  0.00      B    H  
ATOM   3297  H2  HOH B1092      25.586  22.183  18.405  1.00  0.00      B    H  
ATOM   3298  O   HOH B1093      19.033   1.541  36.941  1.00  0.00      B    O  
ATOM   3299  H1  HOH B1093      19.380   1.398  36.024  1.00  0.00      B    H  
ATOM   3300  H2  HOH B1093      19.337   0.685  37.484  1.00  0.00      B    H  
ATOM   3301  O   HOH B1094      13.007  30.534  18.618  1.00  0.00      B    O  
ATOM   3302  H1  HOH B1094      12.584  31.388  18.359  1.00  0.00      B    H  
ATOM   3303  H2  HOH B1094      12.691  30.268  19.530  1.00  0.00      B    H  
ATOM   3304  O   HOH B1095      31.179  25.505  14.581  1.00  0.00      B    O  
ATOM   3305  H1  HOH B1095      31.484  24.755  15.249  1.00  0.00      B    H  
ATOM   3306  H2  HOH B1095      30.995  25.066  13.703  1.00  0.00      B    H  
ATOM   3307  O   HOH B1096      24.119  27.858   3.541  1.00  0.00      B    O  
ATOM   3308  H1  HOH B1096      24.742  27.622   2.773  1.00  0.00      B    H  
ATOM   3309  H2  HOH B1096      23.225  27.488   3.222  1.00  0.00      B    H  
ATOM   3310  O   HOH B1097       9.681  27.673   7.474  1.00  0.00      B    O  
ATOM   3311  H1  HOH B1097      10.303  26.884   7.168  1.00  0.00      B    H  
ATOM   3312  H2  HOH B1097       9.390  27.399   8.452  1.00  0.00      B    H  
ATOM   3313  O   HOH B1098      12.040  26.497  29.899  1.00  0.00      B    O  
ATOM   3314  H1  HOH B1098      12.700  27.152  30.288  1.00  0.00      B    H  
ATOM   3315  H2  HOH B1098      12.590  25.779  29.462  1.00  0.00      B    H  
ATOM   3316  O   HOH B1099      10.219  16.324  26.973  1.00  0.00      B    O  
ATOM   3317  H1  HOH B1099       9.889  15.388  26.907  1.00  0.00      B    H  
ATOM   3318  H2  HOH B1099      11.134  16.289  27.426  1.00  0.00      B    H  
ATOM   3319  O   HOH B1100      30.513   7.393  17.906  1.00  0.00      B    O  
ATOM   3320  H1  HOH B1100      30.971   7.970  17.243  1.00  0.00      B    H  
ATOM   3321  H2  HOH B1100      30.264   7.937  18.675  1.00  0.00      B    H  
ATOM   3322  O   HOH B1101      17.187  21.979  37.084  1.00  0.00      B    O  
ATOM   3323  H1  HOH B1101      16.264  22.200  36.853  1.00  0.00      B    H  
ATOM   3324  H2  HOH B1101      17.734  22.844  37.038  1.00  0.00      B    H  
ATOM   3325  O   HOH B1102      36.007  27.800  31.811  1.00  0.00      B    O  
ATOM   3326  H1  HOH B1102      36.520  27.151  32.442  1.00  0.00      B    H  
ATOM   3327  H2  HOH B1102      36.532  28.640  31.486  1.00  0.00      B    H  
ATOM   3328  O   HOH B1103      10.708  28.360   0.253  1.00  0.00      B    O  
ATOM   3329  H1  HOH B1103       9.969  28.252  -0.495  1.00  0.00      B    H  
ATOM   3330  H2  HOH B1103      10.665  29.272   0.644  1.00  0.00      B    H  
ATOM   3331  O   HOH B1104      24.175  28.467  16.107  1.00  0.00      B    O  
ATOM   3332  H1  HOH B1104      24.654  28.798  16.955  1.00  0.00      B    H  
ATOM   3333  H2  HOH B1104      24.368  27.462  16.016  1.00  0.00      B    H  
ATOM   3334  O   HOH B1105      22.300   7.563   9.019  1.00  0.00      B    O  
ATOM   3335  H1  HOH B1105      22.750   7.183   8.194  1.00  0.00      B    H  
ATOM   3336  H2  HOH B1105      21.500   8.044   8.753  1.00  0.00      B    H  
ATOM   3337  O   HOH B1106      18.852  20.707  29.971  1.00  0.00      B    O  
ATOM   3338  H1  HOH B1106      19.533  21.453  30.095  1.00  0.00      B    H  
ATOM   3339  H2  HOH B1106      19.269  19.838  30.342  1.00  0.00      B    H  
ATOM   3340  O   HOH B1107      23.616  16.872  10.531  1.00  0.00      B    O  
ATOM   3341  H1  HOH B1107      24.491  16.982  10.106  1.00  0.00      B    H  
ATOM   3342  H2  HOH B1107      22.944  17.386   9.930  1.00  0.00      B    H  
ATOM   3343  O   HOH B1108      26.619  28.179  38.086  1.00  0.00      B    O  
ATOM   3344  H1  HOH B1108      26.503  27.531  38.821  1.00  0.00      B    H  
ATOM   3345  H2  HOH B1108      27.092  27.718  37.379  1.00  0.00      B    H  
ATOM   3346  O   HOH B1109       7.743  35.113  36.369  1.00  0.00      B    O  
ATOM   3347  H1  HOH B1109       7.647  36.041  36.004  1.00  0.00      B    H  
ATOM   3348  H2  HOH B1109       6.997  34.534  35.960  1.00  0.00      B    H  
ATOM   3349  O   HOH B1110      38.878  17.927  13.307  1.00  0.00      B    O  
ATOM   3350  H1  HOH B1110      38.811  16.991  13.688  1.00  0.00      B    H  
ATOM   3351  H2  HOH B1110      38.295  17.980  12.484  1.00  0.00      B    H  
ATOM   3352  O   HOH B1111      27.080  29.401   1.891  1.00  0.00      B    O  
ATOM   3353  H1  HOH B1111      26.476  28.490   1.820  1.00  0.00      B    H  
ATOM   3354  H2  HOH B1111      26.548  30.169   1.395  1.00  0.00      B    H  
ATOM   3355  O   HOH B1112      21.822   6.722  16.262  1.00  0.00      B    O  
ATOM   3356  H1  HOH B1112      21.183   6.487  15.551  1.00  0.00      B    H  
ATOM   3357  H2  HOH B1112      22.623   7.077  15.817  1.00  0.00      B    H  
ATOM   3358  O   HOH B1113       5.712  16.970   3.409  1.00  0.00      B    O  
ATOM   3359  H1  HOH B1113       6.198  17.799   3.575  1.00  0.00      B    H  
ATOM   3360  H2  HOH B1113       4.876  17.283   2.882  1.00  0.00      B    H  
ATOM   3361  O   HOH B1114      31.875  13.264   6.700  1.00  0.00      B    O  
ATOM   3362  H1  HOH B1114      32.728  13.521   7.287  1.00  0.00      B    H  
ATOM   3363  H2  HOH B1114      32.257  13.043   5.766  1.00  0.00      B    H  
ATOM   3364  O   HOH B1115      11.076  38.380  37.775  1.00  0.00      B    O  
ATOM   3365  H1  HOH B1115      10.652  37.520  37.474  1.00  0.00      B    H  
ATOM   3366  H2  HOH B1115      11.381  38.247  38.741  1.00  0.00      B    H  
ATOM   3367  O   HOH B1116       6.748  16.502  18.947  1.00  0.00      B    O  
ATOM   3368  H1  HOH B1116       7.433  15.823  19.170  1.00  0.00      B    H  
ATOM   3369  H2  HOH B1116       7.219  17.401  19.165  1.00  0.00      B    H  
ATOM   3370  O   HOH B1117      37.062   9.020  30.404  1.00  0.00      B    O  
ATOM   3371  H1  HOH B1117      36.414   9.798  30.246  1.00  0.00      B    H  
ATOM   3372  H2  HOH B1117      36.588   8.297  30.996  1.00  0.00      B    H  
ATOM   3373  O   HOH B1118      28.255  28.450  10.235  1.00  0.00      B    O  
ATOM   3374  H1  HOH B1118      28.715  29.210   9.887  1.00  0.00      B    H  
ATOM   3375  H2  HOH B1118      28.263  27.797   9.463  1.00  0.00      B    H  
ATOM   3376  O   HOH B1119      22.314  29.580  27.197  1.00  0.00      B    O  
ATOM   3377  H1  HOH B1119      21.649  30.326  27.499  1.00  0.00      B    H  
ATOM   3378  H2  HOH B1119      23.231  29.954  27.402  1.00  0.00      B    H  
ATOM   3379  O   HOH B1120       4.361  17.094  25.431  1.00  0.00      B    O  
ATOM   3380  H1  HOH B1120       4.268  16.820  24.455  1.00  0.00      B    H  
ATOM   3381  H2  HOH B1120       3.542  16.711  25.908  1.00  0.00      B    H  
ATOM   3382  O   HOH B1121      35.744  16.548  23.203  1.00  0.00      B    O  
ATOM   3383  H1  HOH B1121      36.173  16.572  24.159  1.00  0.00      B    H  
ATOM   3384  H2  HOH B1121      36.505  16.287  22.613  1.00  0.00      B    H  
ATOM   3385  O   HOH B1122       9.188   0.898  32.741  1.00  0.00      B    O  
ATOM   3386  H1  HOH B1122      10.050   1.432  32.588  1.00  0.00      B    H  
ATOM   3387  H2  HOH B1122       9.521   0.050  33.223  1.00  0.00      B    H  
ATOM   3388  O   HOH B1123      32.298  39.080  29.545  1.00  0.00      B    O  
ATOM   3389  H1  HOH B1123      33.185  38.909  29.144  1.00  0.00      B    H  
ATOM   3390  H2  HOH B1123      32.482  39.445  30.462  1.00  0.00      B    H  
ATOM   3391  O   HOH B1124      35.781  14.137  15.692  1.00  0.00      B    O  
ATOM   3392  H1  HOH B1124      36.525  13.973  16.360  1.00  0.00      B    H  
ATOM   3393  H2  HOH B1124      34.958  13.556  15.971  1.00  0.00      B    H  
ATOM   3394  O   HOH B1125      35.119   3.041  13.987  1.00  0.00      B    O  
ATOM   3395  H1  HOH B1125      35.646   3.826  14.402  1.00  0.00      B    H  
ATOM   3396  H2  HOH B1125      35.080   2.311  14.688  1.00  0.00      B    H  
ATOM   3397  O   HOH B1126      13.658   2.555  13.740  1.00  0.00      B    O  
ATOM   3398  H1  HOH B1126      13.921   3.490  14.034  1.00  0.00      B    H  
ATOM   3399  H2  HOH B1126      14.364   2.245  13.138  1.00  0.00      B    H  
ATOM   3400  O   HOH B1127       1.518  21.702  31.736  1.00  0.00      B    O  
ATOM   3401  H1  HOH B1127       1.316  22.679  31.485  1.00  0.00      B    H  
ATOM   3402  H2  HOH B1127       2.492  21.505  31.479  1.00  0.00      B    H  
ATOM   3403  O   HOH B1128      18.509  19.548  20.368  1.00  0.00      B    O  
ATOM   3404  H1  HOH B1128      18.354  18.540  20.172  1.00  0.00      B    H  
ATOM   3405  H2  HOH B1128      19.229  19.638  21.066  1.00  0.00      B    H  
ATOM   3406  O   HOH B1129       0.820   8.086  16.724  1.00  0.00      B    O  
ATOM   3407  H1  HOH B1129       1.218   7.255  16.292  1.00  0.00      B    H  
ATOM   3408  H2  HOH B1129       0.061   7.835  17.332  1.00  0.00      B    H  
ATOM   3409  O   HOH B1130      17.289  24.447  33.969  1.00  0.00      B    O  
ATOM   3410  H1  HOH B1130      17.015  24.953  33.081  1.00  0.00      B    H  
ATOM   3411  H2  HOH B1130      16.503  23.837  34.141  1.00  0.00      B    H  
ATOM   3412  O   HOH B1131      32.100  25.982   5.533  1.00  0.00      B    O  
ATOM   3413  H1  HOH B1131      33.139  25.848   5.592  1.00  0.00      B    H  
ATOM   3414  H2  HOH B1131      31.905  26.576   4.755  1.00  0.00      B    H  
ATOM   3415  O   HOH B1132       2.468  35.302  23.145  1.00  0.00      B    O  
ATOM   3416  H1  HOH B1132       1.911  35.772  22.436  1.00  0.00      B    H  
ATOM   3417  H2  HOH B1132       3.324  35.856  23.255  1.00  0.00      B    H  
ATOM   3418  O   HOH B1133      18.773  16.473  39.110  1.00  0.00      B    O  
ATOM   3419  H1  HOH B1133      19.588  15.925  38.947  1.00  0.00      B    H  
ATOM   3420  H2  HOH B1133      17.906  15.836  38.941  1.00  0.00      B    H  
ATOM   3421  O   HOH B1134       3.034  26.856  17.125  1.00  0.00      B    O  
ATOM   3422  H1  HOH B1134       2.404  26.268  16.620  1.00  0.00      B    H  
ATOM   3423  H2  HOH B1134       3.968  26.409  16.893  1.00  0.00      B    H  
ATOM   3424  O   HOH B1135       6.693  22.810  16.473  1.00  0.00      B    O  
ATOM   3425  H1  HOH B1135       6.640  22.134  15.738  1.00  0.00      B    H  
ATOM   3426  H2  HOH B1135       7.709  22.980  16.776  1.00  0.00      B    H  
ATOM   3427  O   HOH B1136      27.073  13.504   2.429  1.00  0.00      B    O  
ATOM   3428  H1  HOH B1136      27.332  14.108   3.194  1.00  0.00      B    H  
ATOM   3429  H2  HOH B1136      26.183  13.017   2.611  1.00  0.00      B    H  
ATOM   3430  O   HOH B1137      14.417  22.493  27.438  1.00  0.00      B    O  
ATOM   3431  H1  HOH B1137      14.752  22.577  26.446  1.00  0.00      B    H  
ATOM   3432  H2  HOH B1137      13.750  21.719  27.432  1.00  0.00      B    H  
ATOM   3433  O   HOH B1138      27.872  15.461  25.427  1.00  0.00      B    O  
ATOM   3434  H1  HOH B1138      27.556  14.937  24.641  1.00  0.00      B    H  
ATOM   3435  H2  HOH B1138      27.813  16.493  25.161  1.00  0.00      B    H  
ATOM   3436  O   HOH B1139       5.147   9.395  14.372  1.00  0.00      B    O  
ATOM   3437  H1  HOH B1139       4.917  10.345  14.129  1.00  0.00      B    H  
ATOM   3438  H2  HOH B1139       5.800   8.962  13.661  1.00  0.00      B    H  
ATOM   3439  O   HOH B1140      31.046   8.625  23.331  1.00  0.00      B    O  
ATOM   3440  H1  HOH B1140      31.192   7.726  22.956  1.00  0.00      B    H  
ATOM   3441  H2  HOH B1140      31.262   8.473  24.311  1.00  0.00      B    H  
ATOM   3442  O   HOH B1141      13.433  31.865  31.856  1.00  0.00      B    O  
ATOM   3443  H1  HOH B1141      13.257  32.242  32.747  1.00  0.00      B    H  
ATOM   3444  H2  HOH B1141      14.245  32.410  31.476  1.00  0.00      B    H  
ATOM   3445  O   HOH B1142      26.113  21.486  29.482  1.00  0.00      B    O  
ATOM   3446  H1  HOH B1142      26.256  20.479  29.691  1.00  0.00      B    H  
ATOM   3447  H2  HOH B1142      26.672  22.008  30.172  1.00  0.00      B    H  
ATOM   3448  O   HOH B1143      15.666   3.135  19.981  1.00  0.00      B    O  
ATOM   3449  H1  HOH B1143      16.413   3.687  19.502  1.00  0.00      B    H  
ATOM   3450  H2  HOH B1143      16.147   2.802  20.841  1.00  0.00      B    H  
ATOM   3451  O   HOH B1144      34.081  16.316  16.092  1.00  0.00      B    O  
ATOM   3452  H1  HOH B1144      34.685  17.097  16.433  1.00  0.00      B    H  
ATOM   3453  H2  HOH B1144      34.654  15.471  15.996  1.00  0.00      B    H  
ATOM   3454  O   HOH B1145       8.179  29.919  26.214  1.00  0.00      B    O  
ATOM   3455  H1  HOH B1145       7.636  29.239  26.724  1.00  0.00      B    H  
ATOM   3456  H2  HOH B1145       7.552  30.515  25.670  1.00  0.00      B    H  
ATOM   3457  O   HOH B1146      12.311   2.148  16.195  1.00  0.00      B    O  
ATOM   3458  H1  HOH B1146      12.696   1.309  16.656  1.00  0.00      B    H  
ATOM   3459  H2  HOH B1146      12.842   2.451  15.403  1.00  0.00      B    H  
ATOM   3460  O   HOH B1147      31.659  35.710  10.147  1.00  0.00      B    O  
ATOM   3461  H1  HOH B1147      31.932  34.891  10.627  1.00  0.00      B    H  
ATOM   3462  H2  HOH B1147      31.729  36.419  10.858  1.00  0.00      B    H  
ATOM   3463  O   HOH B1148      29.885  17.983  29.268  1.00  0.00      B    O  
ATOM   3464  H1  HOH B1148      30.142  18.381  30.151  1.00  0.00      B    H  
ATOM   3465  H2  HOH B1148      29.361  18.733  28.753  1.00  0.00      B    H  
ATOM   3466  O   HOH B1149      21.116  24.881  33.371  1.00  0.00      B    O  
ATOM   3467  H1  HOH B1149      21.043  25.052  34.389  1.00  0.00      B    H  
ATOM   3468  H2  HOH B1149      21.013  23.902  33.185  1.00  0.00      B    H  
ATOM   3469  O   HOH B1150      24.544  37.864  10.733  1.00  0.00      B    O  
ATOM   3470  H1  HOH B1150      25.076  37.069  11.154  1.00  0.00      B    H  
ATOM   3471  H2  HOH B1150      25.196  38.224  10.031  1.00  0.00      B    H  
ATOM   3472  O   HOH B1151       0.806  19.632   8.784  1.00  0.00      B    O  
ATOM   3473  H1  HOH B1151       0.599  20.574   9.022  1.00  0.00      B    H  
ATOM   3474  H2  HOH B1151       1.789  19.563   8.893  1.00  0.00      B    H  
ATOM   3475  O   HOH B1152      34.668   3.987  37.123  1.00  0.00      B    O  
ATOM   3476  H1  HOH B1152      34.566   4.587  37.966  1.00  0.00      B    H  
ATOM   3477  H2  HOH B1152      34.510   2.999  37.375  1.00  0.00      B    H  
ATOM   3478  O   HOH B1153      11.004  14.130  36.709  1.00  0.00      B    O  
ATOM   3479  H1  HOH B1153      10.804  14.968  36.275  1.00  0.00      B    H  
ATOM   3480  H2  HOH B1153      10.976  14.334  37.724  1.00  0.00      B    H  
ATOM   3481  O   HOH B1154      33.868  29.176  10.439  1.00  0.00      B    O  
ATOM   3482  H1  HOH B1154      34.409  30.075  10.489  1.00  0.00      B    H  
ATOM   3483  H2  HOH B1154      34.314  28.547  11.079  1.00  0.00      B    H  
ATOM   3484  O   HOH B1155      30.628  23.610  12.540  1.00  0.00      B    O  
ATOM   3485  H1  HOH B1155      30.357  22.763  12.110  1.00  0.00      B    H  
ATOM   3486  H2  HOH B1155      31.147  24.242  11.926  1.00  0.00      B    H  
ATOM   3487  O   HOH B1157      11.478  38.290  23.131  1.00  0.00      B    O  
ATOM   3488  H1  HOH B1157      11.623  38.444  24.149  1.00  0.00      B    H  
ATOM   3489  H2  HOH B1157      12.138  37.573  22.853  1.00  0.00      B    H  
ATOM   3490  O   HOH B1158      34.022  17.477  29.855  1.00  0.00      B    O  
ATOM   3491  H1  HOH B1158      34.944  17.851  29.717  1.00  0.00      B    H  
ATOM   3492  H2  HOH B1158      33.612  17.321  28.918  1.00  0.00      B    H  
ATOM   3493  O   HOH B1159      33.812  33.331  26.255  1.00  0.00      B    O  
ATOM   3494  H1  HOH B1159      34.466  32.697  25.822  1.00  0.00      B    H  
ATOM   3495  H2  HOH B1159      32.927  32.858  26.151  1.00  0.00      B    H  
ATOM   3496  O   HOH B1160      19.077  -0.256  24.125  1.00  0.00      B    O  
ATOM   3497  H1  HOH B1160      20.011   0.054  24.027  1.00  0.00      B    H  
ATOM   3498  H2  HOH B1160      18.577   0.587  24.435  1.00  0.00      B    H  
ATOM   3499  O   HOH B1161       7.643  31.820  18.380  1.00  0.00      B    O  
ATOM   3500  H1  HOH B1161       8.352  31.662  19.055  1.00  0.00      B    H  
ATOM   3501  H2  HOH B1161       8.096  31.692  17.424  1.00  0.00      B    H  
ATOM   3502  O   HOH B1162      22.889  10.355  10.523  1.00  0.00      B    O  
ATOM   3503  H1  HOH B1162      22.985  10.759   9.583  1.00  0.00      B    H  
ATOM   3504  H2  HOH B1162      21.968  10.572  10.732  1.00  0.00      B    H  
ATOM   3505  O   HOH B1163      10.024   6.952   0.416  1.00  0.00      B    O  
ATOM   3506  H1  HOH B1163       9.941   6.348  -0.363  1.00  0.00      B    H  
ATOM   3507  H2  HOH B1163       9.756   7.877   0.126  1.00  0.00      B    H  
ATOM   3508  O   HOH B1164      22.820  15.054  29.670  1.00  0.00      B    O  
ATOM   3509  H1  HOH B1164      22.919  14.179  29.274  1.00  0.00      B    H  
ATOM   3510  H2  HOH B1164      21.811  15.253  29.752  1.00  0.00      B    H  
ATOM   3511  O   HOH B1165      14.568  12.507  11.580  1.00  0.00      B    O  
ATOM   3512  H1  HOH B1165      14.489  11.992  10.692  1.00  0.00      B    H  
ATOM   3513  H2  HOH B1165      15.410  13.019  11.470  1.00  0.00      B    H  
ATOM   3514  O   HOH B1166      14.209  17.746  12.206  1.00  0.00      B    O  
ATOM   3515  H1  HOH B1166      15.148  18.126  11.912  1.00  0.00      B    H  
ATOM   3516  H2  HOH B1166      14.302  16.953  12.862  1.00  0.00      B    H  
ATOM   3517  O   HOH B1167       3.715  16.297  14.936  1.00  0.00      B    O  
ATOM   3518  H1  HOH B1167       4.594  15.807  14.775  1.00  0.00      B    H  
ATOM   3519  H2  HOH B1167       3.068  15.497  14.820  1.00  0.00      B    H  
ATOM   3520  O   HOH B1168      10.187  25.633  12.656  1.00  0.00      B    O  
ATOM   3521  H1  HOH B1168      10.916  24.976  12.562  1.00  0.00      B    H  
ATOM   3522  H2  HOH B1168       9.886  26.011  11.782  1.00  0.00      B    H  
ATOM   3523  O   HOH B1169      37.422  14.957  35.346  1.00  0.00      B    O  
ATOM   3524  H1  HOH B1169      37.704  15.894  35.616  1.00  0.00      B    H  
ATOM   3525  H2  HOH B1169      36.428  14.874  35.612  1.00  0.00      B    H  
ATOM   3526  O   HOH B1170      38.241  30.636  25.188  1.00  0.00      B    O  
ATOM   3527  H1  HOH B1170      38.036  29.611  25.179  1.00  0.00      B    H  
ATOM   3528  H2  HOH B1170      39.186  30.788  25.570  1.00  0.00      B    H  
ATOM   3529  O   HOH B1171      16.063   7.651  13.170  1.00  0.00      B    O  
ATOM   3530  H1  HOH B1171      16.290   7.326  14.096  1.00  0.00      B    H  
ATOM   3531  H2  HOH B1171      16.761   7.404  12.497  1.00  0.00      B    H  
ATOM   3532  O   HOH B1172      10.891  25.082  20.940  1.00  0.00      B    O  
ATOM   3533  H1  HOH B1172      10.623  25.163  21.866  1.00  0.00      B    H  
ATOM   3534  H2  HOH B1172      11.568  24.345  20.886  1.00  0.00      B    H  
ATOM   3535  O   HOH B1173      35.885  36.330  -0.178  1.00  0.00      B    O  
ATOM   3536  H1  HOH B1173      35.163  36.051   0.473  1.00  0.00      B    H  
ATOM   3537  H2  HOH B1173      36.739  36.014   0.173  1.00  0.00      B    H  
ATOM   3538  O   HOH B1174       0.428  31.502  36.440  1.00  0.00      B    O  
ATOM   3539  H1  HOH B1174       0.634  32.501  36.669  1.00  0.00      B    H  
ATOM   3540  H2  HOH B1174      -0.436  31.274  36.962  1.00  0.00      B    H  
ATOM   3541  O   HOH B1175      19.224  26.744  13.289  1.00  0.00      B    O  
ATOM   3542  H1  HOH B1175      19.927  26.035  13.232  1.00  0.00      B    H  
ATOM   3543  H2  HOH B1175      19.357  27.380  12.511  1.00  0.00      B    H  
ATOM   3544  O   HOH B1176      25.700   7.558  21.144  1.00  0.00      B    O  
ATOM   3545  H1  HOH B1176      25.966   6.855  20.497  1.00  0.00      B    H  
ATOM   3546  H2  HOH B1176      24.827   7.243  21.549  1.00  0.00      B    H  
ATOM   3547  O   HOH B1177      29.381  31.601  30.496  1.00  0.00      B    O  
ATOM   3548  H1  HOH B1177      28.455  31.802  30.689  1.00  0.00      B    H  
ATOM   3549  H2  HOH B1177      29.815  31.176  31.325  1.00  0.00      B    H  
ATOM   3550  O   HOH B1178      33.509  24.532  32.102  1.00  0.00      B    O  
ATOM   3551  H1  HOH B1178      33.939  24.209  31.236  1.00  0.00      B    H  
ATOM   3552  H2  HOH B1178      32.555  24.730  31.913  1.00  0.00      B    H  
ATOM   3553  O   HOH B1179      16.109   0.520  35.971  1.00  0.00      B    O  
ATOM   3554  H1  HOH B1179      16.838   0.895  36.546  1.00  0.00      B    H  
ATOM   3555  H2  HOH B1179      16.241  -0.491  35.816  1.00  0.00      B    H  
ATOM   3556  O   HOH B1180      15.754  22.809   6.267  1.00  0.00      B    O  
ATOM   3557  H1  HOH B1180      16.624  23.338   6.282  1.00  0.00      B    H  
ATOM   3558  H2  HOH B1180      15.485  22.794   5.300  1.00  0.00      B    H  
ATOM   3559  O   HOH B1181      20.454  32.005  23.768  1.00  0.00      B    O  
ATOM   3560  H1  HOH B1181      21.464  31.739  23.823  1.00  0.00      B    H  
ATOM   3561  H2  HOH B1181      20.142  31.867  22.793  1.00  0.00      B    H  
ATOM   3562  O   HOH B1182       9.877  36.356  31.461  1.00  0.00      B    O  
ATOM   3563  H1  HOH B1182       9.343  36.830  30.738  1.00  0.00      B    H  
ATOM   3564  H2  HOH B1182      10.016  35.467  30.966  1.00  0.00      B    H  
ATOM   3565  O   HOH B1183       9.604  22.252  35.284  1.00  0.00      B    O  
ATOM   3566  H1  HOH B1183       8.832  22.524  35.881  1.00  0.00      B    H  
ATOM   3567  H2  HOH B1183       9.614  22.927  34.529  1.00  0.00      B    H  
ATOM   3568  O   HOH B1184      28.028  25.953   2.436  1.00  0.00      B    O  
ATOM   3569  H1  HOH B1184      28.723  26.610   2.270  1.00  0.00      B    H  
ATOM   3570  H2  HOH B1184      28.437  25.077   2.745  1.00  0.00      B    H  
ATOM   3571  O   HOH B1185       1.426  10.350  22.004  1.00  0.00      B    O  
ATOM   3572  H1  HOH B1185       1.433   9.439  21.591  1.00  0.00      B    H  
ATOM   3573  H2  HOH B1185       2.295  10.864  21.708  1.00  0.00      B    H  
ATOM   3574  O   HOH B1186      10.297   8.475  21.855  1.00  0.00      B    O  
ATOM   3575  H1  HOH B1186       9.303   8.246  21.790  1.00  0.00      B    H  
ATOM   3576  H2  HOH B1186      10.760   7.828  22.457  1.00  0.00      B    H  
ATOM   3577  O   HOH B1187      27.667  27.246  32.044  1.00  0.00      B    O  
ATOM   3578  H1  HOH B1187      28.577  27.495  31.694  1.00  0.00      B    H  
ATOM   3579  H2  HOH B1187      27.106  28.128  32.048  1.00  0.00      B    H  
ATOM   3580  O   HOH B1188      11.737   0.906  20.926  1.00  0.00      B    O  
ATOM   3581  H1  HOH B1188      11.449   0.351  21.763  1.00  0.00      B    H  
ATOM   3582  H2  HOH B1188      11.009   0.855  20.208  1.00  0.00      B    H  
ATOM   3583  O   HOH B1189      -0.060  34.710  15.030  1.00  0.00      B    O  
ATOM   3584  H1  HOH B1189       0.466  35.402  14.429  1.00  0.00      B    H  
ATOM   3585  H2  HOH B1189       0.672  34.099  15.433  1.00  0.00      B    H  
ATOM   3586  O   HOH B1190      12.840   2.242  23.447  1.00  0.00      B    O  
ATOM   3587  H1  HOH B1190      12.657   2.469  22.487  1.00  0.00      B    H  
ATOM   3588  H2  HOH B1190      11.937   2.277  23.965  1.00  0.00      B    H  
ATOM   3589  O   HOH B1191      31.950   3.154  10.873  1.00  0.00      B    O  
ATOM   3590  H1  HOH B1191      31.352   2.914  11.633  1.00  0.00      B    H  
ATOM   3591  H2  HOH B1191      32.882   3.056  11.208  1.00  0.00      B    H  
ATOM   3592  O   HOH B1192       7.471  24.210  28.666  1.00  0.00      B    O  
ATOM   3593  H1  HOH B1192       8.317  24.386  29.161  1.00  0.00      B    H  
ATOM   3594  H2  HOH B1192       7.551  23.272  28.480  1.00  0.00      B    H  
ATOM   3595  O   HOH B1193      32.703  32.061  34.638  1.00  0.00      B    O  
ATOM   3596  H1  HOH B1193      33.433  31.330  34.649  1.00  0.00      B    H  
ATOM   3597  H2  HOH B1193      32.798  32.649  35.484  1.00  0.00      B    H  
ATOM   3598  O   HOH B1194       1.157  11.256  35.715  1.00  0.00      B    O  
ATOM   3599  H1  HOH B1194       0.329  11.752  36.156  1.00  0.00      B    H  
ATOM   3600  H2  HOH B1194       0.979  10.227  35.690  1.00  0.00      B    H  
ATOM   3601  O   HOH B1195      18.955   2.437  14.580  1.00  0.00      B    O  
ATOM   3602  H1  HOH B1195      19.814   2.441  15.050  1.00  0.00      B    H  
ATOM   3603  H2  HOH B1195      18.496   1.515  14.749  1.00  0.00      B    H  
ATOM   3604  O   HOH B1196      18.450   3.171   4.980  1.00  0.00      B    O  
ATOM   3605  H1  HOH B1196      17.709   3.532   5.620  1.00  0.00      B    H  
ATOM   3606  H2  HOH B1196      18.047   2.612   4.230  1.00  0.00      B    H  
ATOM   3607  O   HOH B1197      23.156  13.272  33.775  1.00  0.00      B    O  
ATOM   3608  H1  HOH B1197      23.042  13.920  33.031  1.00  0.00      B    H  
ATOM   3609  H2  HOH B1197      22.788  13.734  34.567  1.00  0.00      B    H  
ATOM   3610  O   HOH B1198      16.885  28.326  18.693  1.00  0.00      B    O  
ATOM   3611  H1  HOH B1198      17.762  27.721  18.709  1.00  0.00      B    H  
ATOM   3612  H2  HOH B1198      16.554  28.279  17.756  1.00  0.00      B    H  
ATOM   3613  O   HOH B1199      38.770  35.312  27.065  1.00  0.00      B    O  
ATOM   3614  H1  HOH B1199      39.551  35.990  27.013  1.00  0.00      B    H  
ATOM   3615  H2  HOH B1199      38.957  34.658  27.777  1.00  0.00      B    H  
ATOM   3616  O   HOH B1200      37.716  19.558  25.493  1.00  0.00      B    O  
ATOM   3617  H1  HOH B1200      38.464  20.049  26.039  1.00  0.00      B    H  
ATOM   3618  H2  HOH B1200      38.049  19.402  24.580  1.00  0.00      B    H  
ATOM   3619  O   HOH B1201      36.464  19.808  10.690  1.00  0.00      B    O  
ATOM   3620  H1  HOH B1201      37.253  19.344  11.135  1.00  0.00      B    H  
ATOM   3621  H2  HOH B1201      35.912  20.377  11.373  1.00  0.00      B    H  
ATOM   3622  O   HOH B1202      23.158  19.720   9.457  1.00  0.00      B    O  
ATOM   3623  H1  HOH B1202      23.384  20.291   8.665  1.00  0.00      B    H  
ATOM   3624  H2  HOH B1202      24.027  19.656  10.053  1.00  0.00      B    H  
ATOM   3625  O   HOH B1203      28.970  10.727   6.723  1.00  0.00      B    O  
ATOM   3626  H1  HOH B1203      29.716  10.662   7.453  1.00  0.00      B    H  
ATOM   3627  H2  HOH B1203      29.412  11.177   5.889  1.00  0.00      B    H  
ATOM   3628  O   HOH B1204      14.586  11.637  37.145  1.00  0.00      B    O  
ATOM   3629  H1  HOH B1204      15.596  11.895  37.361  1.00  0.00      B    H  
ATOM   3630  H2  HOH B1204      14.186  11.303  38.031  1.00  0.00      B    H  
ATOM   3631  O   HOH B1205      19.545  27.713  22.666  1.00  0.00      B    O  
ATOM   3632  H1  HOH B1205      19.442  28.679  22.393  1.00  0.00      B    H  
ATOM   3633  H2  HOH B1205      18.698  27.137  22.447  1.00  0.00      B    H  
ATOM   3634  O   HOH B1206      11.608  37.777   1.332  1.00  0.00      B    O  
ATOM   3635  H1  HOH B1206      10.719  37.723   1.814  1.00  0.00      B    H  
ATOM   3636  H2  HOH B1206      12.169  36.955   1.408  1.00  0.00      B    H  
ATOM   3637  O   HOH B1207      30.482  19.036  31.811  1.00  0.00      B    O  
ATOM   3638  H1  HOH B1207      31.414  19.461  31.836  1.00  0.00      B    H  
ATOM   3639  H2  HOH B1207      30.187  18.653  32.705  1.00  0.00      B    H  
ATOM   3640  O   HOH B1208      24.512   7.653  10.821  1.00  0.00      B    O  
ATOM   3641  H1  HOH B1208      24.556   8.656  10.663  1.00  0.00      B    H  
ATOM   3642  H2  HOH B1208      23.752   7.339  10.225  1.00  0.00      B    H  
ATOM   3643  O   HOH B1209      26.551  16.758  36.741  1.00  0.00      B    O  
ATOM   3644  H1  HOH B1209      25.865  16.617  37.450  1.00  0.00      B    H  
ATOM   3645  H2  HOH B1209      26.415  16.031  36.020  1.00  0.00      B    H  
ATOM   3646  O   HOH B1210      23.613  11.403   7.823  1.00  0.00      B    O  
ATOM   3647  H1  HOH B1210      23.016  11.079   7.084  1.00  0.00      B    H  
ATOM   3648  H2  HOH B1210      24.067  12.195   7.507  1.00  0.00      B    H  
ATOM   3649  O   HOH B1211      10.184  18.656  12.507  1.00  0.00      B    O  
ATOM   3650  H1  HOH B1211       9.909  18.663  13.499  1.00  0.00      B    H  
ATOM   3651  H2  HOH B1211      10.805  17.880  12.216  1.00  0.00      B    H  
ATOM   3652  O   HOH B1212      13.212   9.132  26.272  1.00  0.00      B    O  
ATOM   3653  H1  HOH B1212      13.478   8.249  26.559  1.00  0.00      B    H  
ATOM   3654  H2  HOH B1212      12.152   9.123  26.457  1.00  0.00      B    H  
ATOM   3655  O   HOH B1213      13.289  27.633  12.325  1.00  0.00      B    O  
ATOM   3656  H1  HOH B1213      12.893  27.180  11.515  1.00  0.00      B    H  
ATOM   3657  H2  HOH B1213      12.595  27.635  13.090  1.00  0.00      B    H  
ATOM   3658  O   HOH B1214       7.335  19.023   4.543  1.00  0.00      B    O  
ATOM   3659  H1  HOH B1214       7.435  19.117   5.520  1.00  0.00      B    H  
ATOM   3660  H2  HOH B1214       7.142  19.966   4.201  1.00  0.00      B    H  
ATOM   3661  O   HOH B1215       5.292  22.704  18.670  1.00  0.00      B    O  
ATOM   3662  H1  HOH B1215       5.927  22.797  17.904  1.00  0.00      B    H  
ATOM   3663  H2  HOH B1215       5.516  21.873  19.181  1.00  0.00      B    H  
ATOM   3664  O   HOH B1216      11.949  30.096  30.489  1.00  0.00      B    O  
ATOM   3665  H1  HOH B1216      12.428  30.870  30.995  1.00  0.00      B    H  
ATOM   3666  H2  HOH B1216      11.333  30.542  29.795  1.00  0.00      B    H  
ATOM   3667  O   HOH B1217       7.238  36.552   0.481  1.00  0.00      B    O  
ATOM   3668  H1  HOH B1217       6.324  36.124   0.300  1.00  0.00      B    H  
ATOM   3669  H2  HOH B1217       7.801  35.786   0.675  1.00  0.00      B    H  
ATOM   3670  O   HOH B1218      22.253  38.691  31.596  1.00  0.00      B    O  
ATOM   3671  H1  HOH B1218      21.576  39.201  31.051  1.00  0.00      B    H  
ATOM   3672  H2  HOH B1218      22.937  39.340  32.031  1.00  0.00      B    H  
ATOM   3673  O   HOH B1219      32.748  31.318   2.408  1.00  0.00      B    O  
ATOM   3674  H1  HOH B1219      33.275  30.554   2.069  1.00  0.00      B    H  
ATOM   3675  H2  HOH B1219      32.102  30.965   3.121  1.00  0.00      B    H  
ATOM   3676  O   HOH B1220       7.608  20.174   6.986  1.00  0.00      B    O  
ATOM   3677  H1  HOH B1220       8.515  19.766   7.271  1.00  0.00      B    H  
ATOM   3678  H2  HOH B1220       7.760  21.082   6.549  1.00  0.00      B    H  
ATOM   3679  O   HOH B1221       7.232  25.506   6.634  1.00  0.00      B    O  
ATOM   3680  H1  HOH B1221       6.671  26.007   7.405  1.00  0.00      B    H  
ATOM   3681  H2  HOH B1221       6.761  25.653   5.691  1.00  0.00      B    H  
ATOM   3682  O   HOH B1222       9.234   1.027  36.825  1.00  0.00      B    O  
ATOM   3683  H1  HOH B1222      10.004   0.445  37.162  1.00  0.00      B    H  
ATOM   3684  H2  HOH B1222       8.405   0.822  37.434  1.00  0.00      B    H  
ATOM   3685  O   HOH B1223      32.723   8.772  16.401  1.00  0.00      B    O  
ATOM   3686  H1  HOH B1223      33.214   9.315  17.119  1.00  0.00      B    H  
ATOM   3687  H2  HOH B1223      32.644   9.356  15.609  1.00  0.00      B    H  
ATOM   3688  O   HOH B1224      33.438  22.435  26.182  1.00  0.00      B    O  
ATOM   3689  H1  HOH B1224      32.898  21.623  26.415  1.00  0.00      B    H  
ATOM   3690  H2  HOH B1224      33.290  22.658  25.247  1.00  0.00      B    H  
ATOM   3691  O   HOH B1225       3.790  25.645  28.828  1.00  0.00      B    O  
ATOM   3692  H1  HOH B1225       3.956  24.963  29.589  1.00  0.00      B    H  
ATOM   3693  H2  HOH B1225       4.155  25.266  27.875  1.00  0.00      B    H  
ATOM   3694  O   HOH B1226       8.794   8.986   8.278  1.00  0.00      B    O  
ATOM   3695  H1  HOH B1226       8.079   9.713   8.121  1.00  0.00      B    H  
ATOM   3696  H2  HOH B1226       9.472   9.477   8.892  1.00  0.00      B    H  
ATOM   3697  O   HOH B1227      20.909   5.510  10.740  1.00  0.00      B    O  
ATOM   3698  H1  HOH B1227      20.180   5.269  10.158  1.00  0.00      B    H  
ATOM   3699  H2  HOH B1227      21.038   6.507  10.646  1.00  0.00      B    H  
ATOM   3700  O   HOH B1228      15.792   7.528   8.080  1.00  0.00      B    O  
ATOM   3701  H1  HOH B1228      15.801   7.359   7.090  1.00  0.00      B    H  
ATOM   3702  H2  HOH B1228      16.734   7.304   8.448  1.00  0.00      B    H  
ATOM   3703  O   HOH B1229      13.282   7.648  18.067  1.00  0.00      B    O  
ATOM   3704  H1  HOH B1229      13.039   7.968  19.028  1.00  0.00      B    H  
ATOM   3705  H2  HOH B1229      14.089   8.206  17.803  1.00  0.00      B    H  
ATOM   3706  O   HOH B1230      12.398  11.846  26.915  1.00  0.00      B    O  
ATOM   3707  H1  HOH B1230      12.815  10.979  26.528  1.00  0.00      B    H  
ATOM   3708  H2  HOH B1230      11.602  12.170  26.296  1.00  0.00      B    H  
ATOM   3709  O   HOH B1231      21.622  28.104  17.262  1.00  0.00      B    O  
ATOM   3710  H1  HOH B1231      21.160  28.592  18.037  1.00  0.00      B    H  
ATOM   3711  H2  HOH B1231      22.468  28.628  17.066  1.00  0.00      B    H  
ATOM   3712  O   HOH B1232      37.640  23.392  26.133  1.00  0.00      B    O  
ATOM   3713  H1  HOH B1232      37.468  24.372  25.967  1.00  0.00      B    H  
ATOM   3714  H2  HOH B1232      37.140  22.848  25.366  1.00  0.00      B    H  
ATOM   3715  O   HOH B1233      18.751  24.049  36.492  1.00  0.00      B    O  
ATOM   3716  H1  HOH B1233      18.320  23.945  35.552  1.00  0.00      B    H  
ATOM   3717  H2  HOH B1233      19.678  23.613  36.460  1.00  0.00      B    H  
ATOM   3718  O   HOH B1234      10.057  31.102  28.676  1.00  0.00      B    O  
ATOM   3719  H1  HOH B1234      10.815  31.720  28.278  1.00  0.00      B    H  
ATOM   3720  H2  HOH B1234       9.591  30.648  27.904  1.00  0.00      B    H  
ATOM   3721  O   HOH B1235      18.948  28.577  30.286  1.00  0.00      B    O  
ATOM   3722  H1  HOH B1235      19.420  29.465  30.199  1.00  0.00      B    H  
ATOM   3723  H2  HOH B1235      19.615  27.867  30.566  1.00  0.00      B    H  
ATOM   3724  O   HOH B1236      20.442  31.914  27.870  1.00  0.00      B    O  
ATOM   3725  H1  HOH B1236      19.632  31.562  27.364  1.00  0.00      B    H  
ATOM   3726  H2  HOH B1236      20.858  32.591  27.241  1.00  0.00      B    H  
ATOM   3727  O   HOH B1237      26.022  21.358  35.331  1.00  0.00      B    O  
ATOM   3728  H1  HOH B1237      26.945  20.946  35.205  1.00  0.00      B    H  
ATOM   3729  H2  HOH B1237      25.775  21.976  34.557  1.00  0.00      B    H  
ATOM   3730  O   HOH B1238      21.011   5.501  34.134  1.00  0.00      B    O  
ATOM   3731  H1  HOH B1238      20.111   5.508  34.577  1.00  0.00      B    H  
ATOM   3732  H2  HOH B1238      21.019   6.390  33.650  1.00  0.00      B    H  
ATOM   3733  O   HOH B1239      37.101  10.767  10.156  1.00  0.00      B    O  
ATOM   3734  H1  HOH B1239      37.746  11.542  10.125  1.00  0.00      B    H  
ATOM   3735  H2  HOH B1239      36.860  10.474   9.217  1.00  0.00      B    H  
ATOM   3736  O   HOH B1240      25.753  16.639   4.436  1.00  0.00      B    O  
ATOM   3737  H1  HOH B1240      26.157  17.374   3.909  1.00  0.00      B    H  
ATOM   3738  H2  HOH B1240      25.211  16.084   3.735  1.00  0.00      B    H  
ATOM   3739  O   HOH B1241       0.382  15.078  16.557  1.00  0.00      B    O  
ATOM   3740  H1  HOH B1241      -0.329  14.443  16.930  1.00  0.00      B    H  
ATOM   3741  H2  HOH B1241       1.280  14.825  16.997  1.00  0.00      B    H  
ATOM   3742  O   HOH B1242      38.898  14.234   0.509  1.00  0.00      B    O  
ATOM   3743  H1  HOH B1242      39.000  14.602  -0.438  1.00  0.00      B    H  
ATOM   3744  H2  HOH B1242      38.048  13.698   0.516  1.00  0.00      B    H  
ATOM   3745  O   HOH B1243      18.081   9.855  14.395  1.00  0.00      B    O  
ATOM   3746  H1  HOH B1243      17.090  10.128  14.210  1.00  0.00      B    H  
ATOM   3747  H2  HOH B1243      18.078   8.963  14.868  1.00  0.00      B    H  
ATOM   3748  O   HOH B1244      18.457  27.724  33.479  1.00  0.00      B    O  
ATOM   3749  H1  HOH B1244      17.788  27.405  32.801  1.00  0.00      B    H  
ATOM   3750  H2  HOH B1244      19.333  27.869  32.980  1.00  0.00      B    H  
ATOM   3751  O   HOH B1245       0.684  15.878  37.435  1.00  0.00      B    O  
ATOM   3752  H1  HOH B1245       0.937  15.294  36.647  1.00  0.00      B    H  
ATOM   3753  H2  HOH B1245      -0.005  16.575  37.217  1.00  0.00      B    H  
ATOM   3754  O   HOH B1246       2.606   9.232  29.058  1.00  0.00      B    O  
ATOM   3755  H1  HOH B1246       2.502   8.795  29.932  1.00  0.00      B    H  
ATOM   3756  H2  HOH B1246       1.714   9.596  28.743  1.00  0.00      B    H  
ATOM   3757  O   HOH B1247      22.630  18.878  14.713  1.00  0.00      B    O  
ATOM   3758  H1  HOH B1247      23.623  19.113  14.643  1.00  0.00      B    H  
ATOM   3759  H2  HOH B1247      22.250  18.765  13.745  1.00  0.00      B    H  
ATOM   3760  O   HOH B1248      16.156  30.195  23.583  1.00  0.00      B    O  
ATOM   3761  H1  HOH B1248      16.113  31.211  23.459  1.00  0.00      B    H  
ATOM   3762  H2  HOH B1248      15.257  29.803  23.266  1.00  0.00      B    H  
ATOM   3763  O   HOH B1249       3.039  27.761  31.726  1.00  0.00      B    O  
ATOM   3764  H1  HOH B1249       2.124  27.444  31.821  1.00  0.00      B    H  
ATOM   3765  H2  HOH B1249       3.615  27.051  31.320  1.00  0.00      B    H  
ATOM   3766  O   HOH B1250      16.528  18.927  16.749  1.00  0.00      B    O  
ATOM   3767  H1  HOH B1250      16.675  18.083  16.231  1.00  0.00      B    H  
ATOM   3768  H2  HOH B1250      17.185  19.630  16.386  1.00  0.00      B    H  
ATOM   3769  O   HOH B1251      10.627  30.011   2.857  1.00  0.00      B    O  
ATOM   3770  H1  HOH B1251      10.141  30.894   2.770  1.00  0.00      B    H  
ATOM   3771  H2  HOH B1251       9.895  29.267   2.851  1.00  0.00      B    H  
ATOM   3772  O   HOH B1252      19.691  22.556   8.043  1.00  0.00      B    O  
ATOM   3773  H1  HOH B1252      19.439  23.536   7.896  1.00  0.00      B    H  
ATOM   3774  H2  HOH B1252      20.320  22.353   7.292  1.00  0.00      B    H  
ATOM   3775  O   HOH B1253      30.457  11.466   4.378  1.00  0.00      B    O  
ATOM   3776  H1  HOH B1253      29.629  11.005   3.843  1.00  0.00      B    H  
ATOM   3777  H2  HOH B1253      30.324  12.482   4.351  1.00  0.00      B    H  
ATOM   3778  O   HOH B1254      23.045  13.495  27.204  1.00  0.00      B    O  
ATOM   3779  H1  HOH B1254      23.255  12.521  27.067  1.00  0.00      B    H  
ATOM   3780  H2  HOH B1254      22.268  13.724  26.673  1.00  0.00      B    H  
ATOM   3781  O   HOH B1255      15.091   6.323  30.360  1.00  0.00      B    O  
ATOM   3782  H1  HOH B1255      14.152   6.512  30.005  1.00  0.00      B    H  
ATOM   3783  H2  HOH B1255      15.647   6.003  29.590  1.00  0.00      B    H  
ATOM   3784  O   HOH B1256      16.964  21.177  18.686  1.00  0.00      B    O  
ATOM   3785  H1  HOH B1256      17.253  20.953  17.745  1.00  0.00      B    H  
ATOM   3786  H2  HOH B1256      17.434  20.527  19.350  1.00  0.00      B    H  
ATOM   3787  O   HOH B1257      36.912   5.102  16.570  1.00  0.00      B    O  
ATOM   3788  H1  HOH B1257      36.967   5.487  15.664  1.00  0.00      B    H  
ATOM   3789  H2  HOH B1257      35.910   5.125  16.843  1.00  0.00      B    H  
ATOM   3790  O   HOH B1258      22.620  25.317  18.416  1.00  0.00      B    O  
ATOM   3791  H1  HOH B1258      23.423  25.619  18.904  1.00  0.00      B    H  
ATOM   3792  H2  HOH B1258      22.344  26.129  17.897  1.00  0.00      B    H  
ATOM   3793  O   HOH B1259      36.175  34.564   3.594  1.00  0.00      B    O  
ATOM   3794  H1  HOH B1259      36.617  33.703   3.847  1.00  0.00      B    H  
ATOM   3795  H2  HOH B1259      35.669  34.882   4.395  1.00  0.00      B    H  
ATOM   3796  O   HOH B1260      19.977  30.403  36.897  1.00  0.00      B    O  
ATOM   3797  H1  HOH B1260      19.421  29.569  37.066  1.00  0.00      B    H  
ATOM   3798  H2  HOH B1260      19.924  30.536  35.875  1.00  0.00      B    H  
ATOM   3799  O   HOH B1261      32.119   4.516  20.822  1.00  0.00      B    O  
ATOM   3800  H1  HOH B1261      32.264   3.537  20.907  1.00  0.00      B    H  
ATOM   3801  H2  HOH B1261      31.862   4.694  19.800  1.00  0.00      B    H  
ATOM   3802  O   HOH B1262       1.080   0.720  28.705  1.00  0.00      B    O  
ATOM   3803  H1  HOH B1262       1.538   1.691  28.815  1.00  0.00      B    H  
ATOM   3804  H2  HOH B1262       1.141   0.227  29.585  1.00  0.00      B    H  
ATOM   3805  O   HOH B1263      15.488  16.919  22.005  1.00  0.00      B    O  
ATOM   3806  H1  HOH B1263      14.459  16.826  22.043  1.00  0.00      B    H  
ATOM   3807  H2  HOH B1263      15.834  15.965  21.926  1.00  0.00      B    H  
ATOM   3808  O   HOH B1264      22.149   9.672   5.801  1.00  0.00      B    O  
ATOM   3809  H1  HOH B1264      22.482   8.783   5.426  1.00  0.00      B    H  
ATOM   3810  H2  HOH B1264      21.407  10.045   5.246  1.00  0.00      B    H  
ATOM   3811  O   HOH B1265      14.969  27.024  28.118  1.00  0.00      B    O  
ATOM   3812  H1  HOH B1265      15.271  26.401  27.355  1.00  0.00      B    H  
ATOM   3813  H2  HOH B1265      15.525  26.883  28.932  1.00  0.00      B    H  
ATOM   3814  O   HOH B1266      31.745  21.817  29.561  1.00  0.00      B    O  
ATOM   3815  H1  HOH B1266      32.322  21.316  30.219  1.00  0.00      B    H  
ATOM   3816  H2  HOH B1266      31.875  21.246  28.730  1.00  0.00      B    H  
ATOM   3817  O   HOH B1267      15.240  22.483  35.034  1.00  0.00      B    O  
ATOM   3818  H1  HOH B1267      14.729  22.390  34.165  1.00  0.00      B    H  
ATOM   3819  H2  HOH B1267      14.778  23.305  35.494  1.00  0.00      B    H  
ATOM   3820  O   HOH B1268      20.951  12.458  10.109  1.00  0.00      B    O  
ATOM   3821  H1  HOH B1268      20.866  12.598   9.113  1.00  0.00      B    H  
ATOM   3822  H2  HOH B1268      20.025  12.617  10.537  1.00  0.00      B    H  
ATOM   3823  O   HOH B1269       0.915   8.734   6.813  1.00  0.00      B    O  
ATOM   3824  H1  HOH B1269       1.778   8.749   6.283  1.00  0.00      B    H  
ATOM   3825  H2  HOH B1269       0.706   7.772   7.026  1.00  0.00      B    H  
ATOM   3826  O   HOH B1270      32.251  17.080  27.880  1.00  0.00      B    O  
ATOM   3827  H1  HOH B1270      31.461  16.975  28.467  1.00  0.00      B    H  
ATOM   3828  H2  HOH B1270      32.075  17.000  26.911  1.00  0.00      B    H  
ATOM   3829  O   HOH B1271      32.863  34.252  37.695  1.00  0.00      B    O  
ATOM   3830  H1  HOH B1271      33.725  33.789  37.963  1.00  0.00      B    H  
ATOM   3831  H2  HOH B1271      32.689  34.966  38.426  1.00  0.00      B    H  
ATOM   3832  O   HOH B1272      25.392  19.956  11.046  1.00  0.00      B    O  
ATOM   3833  H1  HOH B1272      25.250  19.747  12.015  1.00  0.00      B    H  
ATOM   3834  H2  HOH B1272      26.396  20.266  10.926  1.00  0.00      B    H  
ATOM   3835  O   HOH B1273      29.124  26.695   5.419  1.00  0.00      B    O  
ATOM   3836  H1  HOH B1273      28.825  25.774   5.135  1.00  0.00      B    H  
ATOM   3837  H2  HOH B1273      30.040  26.653   4.981  1.00  0.00      B    H  
ATOM   3838  O   HOH B1274       0.769  17.665  33.297  1.00  0.00      B    O  
ATOM   3839  H1  HOH B1274       0.464  16.885  32.764  1.00  0.00      B    H  
ATOM   3840  H2  HOH B1274       0.279  18.411  32.874  1.00  0.00      B    H  
ATOM   3841  O   HOH B1275      19.605  15.330  17.209  1.00  0.00      B    O  
ATOM   3842  H1  HOH B1275      19.517  14.336  17.388  1.00  0.00      B    H  
ATOM   3843  H2  HOH B1275      20.582  15.640  17.312  1.00  0.00      B    H  
ATOM   3844  O   HOH B1276       9.585   5.777  18.706  1.00  0.00      B    O  
ATOM   3845  H1  HOH B1276      10.061   5.704  19.593  1.00  0.00      B    H  
ATOM   3846  H2  HOH B1276       9.945   5.012  18.151  1.00  0.00      B    H  
ATOM   3847  O   HOH B1277       6.522   4.590  27.786  1.00  0.00      B    O  
ATOM   3848  H1  HOH B1277       6.784   3.731  28.307  1.00  0.00      B    H  
ATOM   3849  H2  HOH B1277       6.127   4.343  26.832  1.00  0.00      B    H  
ATOM   3850  O   HOH B1278      23.410  10.258  14.343  1.00  0.00      B    O  
ATOM   3851  H1  HOH B1278      23.754   9.490  13.814  1.00  0.00      B    H  
ATOM   3852  H2  HOH B1278      23.474  11.031  13.738  1.00  0.00      B    H  
ATOM   3853  O   HOH B1279      37.513  22.047   5.991  1.00  0.00      B    O  
ATOM   3854  H1  HOH B1279      38.358  21.536   5.706  1.00  0.00      B    H  
ATOM   3855  H2  HOH B1279      37.141  21.601   6.831  1.00  0.00      B    H  
ATOM   3856  O   HOH B1280      24.149  19.198  35.793  1.00  0.00      B    O  
ATOM   3857  H1  HOH B1280      23.326  18.714  35.463  1.00  0.00      B    H  
ATOM   3858  H2  HOH B1280      24.109  20.096  35.358  1.00  0.00      B    H  
ATOM   3859  O   HOH B1281      26.886   1.945  36.302  1.00  0.00      B    O  
ATOM   3860  H1  HOH B1281      25.789   1.894  36.229  1.00  0.00      B    H  
ATOM   3861  H2  HOH B1281      27.147   1.272  37.057  1.00  0.00      B    H  
ATOM   3862  O   HOH B1282      21.112  24.902  12.880  1.00  0.00      B    O  
ATOM   3863  H1  HOH B1282      21.172  24.964  11.849  1.00  0.00      B    H  
ATOM   3864  H2  HOH B1282      21.079  23.907  13.125  1.00  0.00      B    H  
ATOM   3865  O   HOH B1283      33.946  35.356   8.370  1.00  0.00      B    O  
ATOM   3866  H1  HOH B1283      34.648  36.013   8.765  1.00  0.00      B    H  
ATOM   3867  H2  HOH B1283      33.084  35.567   8.847  1.00  0.00      B    H  
ATOM   3868  O   HOH B1284      29.610  16.984  19.775  1.00  0.00      B    O  
ATOM   3869  H1  HOH B1284      29.274  16.321  20.495  1.00  0.00      B    H  
ATOM   3870  H2  HOH B1284      29.334  16.582  18.910  1.00  0.00      B    H  
ATOM   3871  O   HOH B1285      30.015  20.924  21.587  1.00  0.00      B    O  
ATOM   3872  H1  HOH B1285      30.657  20.589  22.360  1.00  0.00      B    H  
ATOM   3873  H2  HOH B1285      30.289  21.868  21.352  1.00  0.00      B    H  
ATOM   3874  O   HOH B1286      32.737   1.558  23.748  1.00  0.00      B    O  
ATOM   3875  H1  HOH B1286      31.780   1.974  23.712  1.00  0.00      B    H  
ATOM   3876  H2  HOH B1286      33.322   2.347  23.916  1.00  0.00      B    H  
ATOM   3877  O   HOH B1287      34.218   8.163   0.905  1.00  0.00      B    O  
ATOM   3878  H1  HOH B1287      33.815   7.739   0.035  1.00  0.00      B    H  
ATOM   3879  H2  HOH B1287      33.506   8.029   1.669  1.00  0.00      B    H  
ATOM   3880  O   HOH B1288      22.495  31.823   4.979  1.00  0.00      B    O  
ATOM   3881  H1  HOH B1288      22.027  32.744   4.805  1.00  0.00      B    H  
ATOM   3882  H2  HOH B1288      23.043  31.517   4.203  1.00  0.00      B    H  
ATOM   3883  O   HOH B1289       7.596  11.275  30.794  1.00  0.00      B    O  
ATOM   3884  H1  HOH B1289       8.043  11.754  30.007  1.00  0.00      B    H  
ATOM   3885  H2  HOH B1289       8.252  10.606  31.176  1.00  0.00      B    H  
ATOM   3886  O   HOH B1290      29.741  38.267  20.798  1.00  0.00      B    O  
ATOM   3887  H1  HOH B1290      29.953  38.930  20.080  1.00  0.00      B    H  
ATOM   3888  H2  HOH B1290      29.400  38.875  21.582  1.00  0.00      B    H  
ATOM   3889  O   HOH B1291      34.971  35.025  35.012  1.00  0.00      B    O  
ATOM   3890  H1  HOH B1291      34.306  35.717  35.424  1.00  0.00      B    H  
ATOM   3891  H2  HOH B1291      34.678  34.806  34.070  1.00  0.00      B    H  
ATOM   3892  O   HOH B1292       1.335  10.787   8.822  1.00  0.00      B    O  
ATOM   3893  H1  HOH B1292       1.022  10.023   8.253  1.00  0.00      B    H  
ATOM   3894  H2  HOH B1292       0.664  11.529   8.661  1.00  0.00      B    H  
ATOM   3895  O   HOH B1293       7.396  26.269  36.111  1.00  0.00      B    O  
ATOM   3896  H1  HOH B1293       7.598  26.490  37.064  1.00  0.00      B    H  
ATOM   3897  H2  HOH B1293       8.101  26.614  35.514  1.00  0.00      B    H  
ATOM   3898  O   HOH B1294      35.607  27.110  22.550  1.00  0.00      B    O  
ATOM   3899  H1  HOH B1294      35.704  28.043  22.925  1.00  0.00      B    H  
ATOM   3900  H2  HOH B1294      36.435  26.849  22.081  1.00  0.00      B    H  
ATOM   3901  O   HOH B1295      13.172  19.355  29.585  1.00  0.00      B    O  
ATOM   3902  H1  HOH B1295      13.034  19.748  28.674  1.00  0.00      B    H  
ATOM   3903  H2  HOH B1295      14.063  18.804  29.591  1.00  0.00      B    H  
ATOM   3904  O   HOH B1296      31.507   7.867   8.222  1.00  0.00      B    O  
ATOM   3905  H1  HOH B1296      30.580   8.223   8.568  1.00  0.00      B    H  
ATOM   3906  H2  HOH B1296      32.171   7.935   8.966  1.00  0.00      B    H  
ATOM   3907  O   HOH B1297      14.296  33.243   6.098  1.00  0.00      B    O  
ATOM   3908  H1  HOH B1297      14.131  33.697   5.228  1.00  0.00      B    H  
ATOM   3909  H2  HOH B1297      15.266  33.181   6.297  1.00  0.00      B    H  
ATOM   3910  O   HOH B1298       1.801  38.773   2.846  1.00  0.00      B    O  
ATOM   3911  H1  HOH B1298       1.977  38.946   3.878  1.00  0.00      B    H  
ATOM   3912  H2  HOH B1298       2.631  38.617   2.332  1.00  0.00      B    H  
ATOM   3913  O   HOH B1299       2.314   3.103  34.431  1.00  0.00      B    O  
ATOM   3914  H1  HOH B1299       1.982   2.775  33.560  1.00  0.00      B    H  
ATOM   3915  H2  HOH B1299       2.688   2.201  34.875  1.00  0.00      B    H  
ATOM   3916  O   HOH B1300      13.644  36.886   6.649  1.00  0.00      B    O  
ATOM   3917  H1  HOH B1300      13.875  36.912   7.629  1.00  0.00      B    H  
ATOM   3918  H2  HOH B1300      14.436  37.319   6.169  1.00  0.00      B    H  
ATOM   3919  O   HOH B1301       2.168  12.654  25.674  1.00  0.00      B    O  
ATOM   3920  H1  HOH B1301       2.803  12.175  25.116  1.00  0.00      B    H  
ATOM   3921  H2  HOH B1301       2.489  12.620  26.625  1.00  0.00      B    H  
ATOM   3922  O   HOH B1302       7.687  16.854  29.003  1.00  0.00      B    O  
ATOM   3923  H1  HOH B1302       8.006  16.101  29.649  1.00  0.00      B    H  
ATOM   3924  H2  HOH B1302       8.474  16.939  28.388  1.00  0.00      B    H  
ATOM   3925  O   HOH B1303      31.201  29.205  22.004  1.00  0.00      B    O  
ATOM   3926  H1  HOH B1303      31.867  28.480  22.215  1.00  0.00      B    H  
ATOM   3927  H2  HOH B1303      31.542  29.629  21.144  1.00  0.00      B    H  
ATOM   3928  O   HOH B1304      21.367  17.175  24.042  1.00  0.00      B    O  
ATOM   3929  H1  HOH B1304      20.632  17.578  24.637  1.00  0.00      B    H  
ATOM   3930  H2  HOH B1304      21.182  16.153  24.112  1.00  0.00      B    H  
ATOM   3931  O   HOH B1305      19.630   8.400  36.215  1.00  0.00      B    O  
ATOM   3932  H1  HOH B1305      20.602   8.451  36.549  1.00  0.00      B    H  
ATOM   3933  H2  HOH B1305      19.194   7.545  36.604  1.00  0.00      B    H  
ATOM   3934  O   HOH B1306      31.198  36.471  12.888  1.00  0.00      B    O  
ATOM   3935  H1  HOH B1306      31.963  35.861  12.926  1.00  0.00      B    H  
ATOM   3936  H2  HOH B1306      30.502  36.095  13.520  1.00  0.00      B    H  
ATOM   3937  O   HOH B1307      38.267  11.627  14.751  1.00  0.00      B    O  
ATOM   3938  H1  HOH B1307      37.463  11.741  14.145  1.00  0.00      B    H  
ATOM   3939  H2  HOH B1307      39.121  11.342  14.165  1.00  0.00      B    H  
ATOM   3940  O   HOH B1308      38.336  11.355  23.298  1.00  0.00      B    O  
ATOM   3941  H1  HOH B1308      38.035  10.536  23.806  1.00  0.00      B    H  
ATOM   3942  H2  HOH B1308      39.275  11.193  22.963  1.00  0.00      B    H  
ATOM   3943  O   HOH B1309       8.548   8.920  14.875  1.00  0.00      B    O  
ATOM   3944  H1  HOH B1309       8.206   9.890  14.874  1.00  0.00      B    H  
ATOM   3945  H2  HOH B1309       8.907   8.743  15.813  1.00  0.00      B    H  
ATOM   3946  O   HOH B1310      17.895  39.238  14.891  1.00  0.00      B    O  
ATOM   3947  H1  HOH B1310      18.261  38.556  15.602  1.00  0.00      B    H  
ATOM   3948  H2  HOH B1310      16.935  39.086  14.637  1.00  0.00      B    H  
ATOM   3949  O   HOH B1311      14.370  11.685   8.967  1.00  0.00      B    O  
ATOM   3950  H1  HOH B1311      14.987  11.624   8.171  1.00  0.00      B    H  
ATOM   3951  H2  HOH B1311      13.936  10.751   9.052  1.00  0.00      B    H  
ATOM   3952  O   HOH B1312       9.000  20.867   2.379  1.00  0.00      B    O  
ATOM   3953  H1  HOH B1312       8.178  21.223   2.956  1.00  0.00      B    H  
ATOM   3954  H2  HOH B1312       8.560  20.230   1.749  1.00  0.00      B    H  
ATOM   3955  O   HOH B1313      20.142  31.726   8.553  1.00  0.00      B    O  
ATOM   3956  H1  HOH B1313      20.306  32.512   9.181  1.00  0.00      B    H  
ATOM   3957  H2  HOH B1313      21.037  31.326   8.304  1.00  0.00      B    H  
ATOM   3958  O   HOH B1314      37.342   3.271  28.222  1.00  0.00      B    O  
ATOM   3959  H1  HOH B1314      37.501   2.267  28.382  1.00  0.00      B    H  
ATOM   3960  H2  HOH B1314      37.264   3.366  27.213  1.00  0.00      B    H  
ATOM   3961  O   HOH B1315       0.253  20.702  23.546  1.00  0.00      B    O  
ATOM   3962  H1  HOH B1315       1.054  21.125  24.052  1.00  0.00      B    H  
ATOM   3963  H2  HOH B1315       0.589  20.252  22.745  1.00  0.00      B    H  
ATOM   3964  O   HOH B1316      38.543  12.393   6.100  1.00  0.00      B    O  
ATOM   3965  H1  HOH B1316      38.551  12.511   7.103  1.00  0.00      B    H  
ATOM   3966  H2  HOH B1316      38.553  13.293   5.698  1.00  0.00      B    H  
ATOM   3967  O   HOH B1317      28.773  36.770   9.685  1.00  0.00      B    O  
ATOM   3968  H1  HOH B1317      29.681  36.317   9.816  1.00  0.00      B    H  
ATOM   3969  H2  HOH B1317      28.823  37.708  10.085  1.00  0.00      B    H  
ATOM   3970  O   HOH B1318      34.636  31.527   5.493  1.00  0.00      B    O  
ATOM   3971  H1  HOH B1318      33.806  32.073   5.493  1.00  0.00      B    H  
ATOM   3972  H2  HOH B1318      34.781  31.296   6.465  1.00  0.00      B    H  
ATOM   3973  O   HOH B1319      36.341  10.630  20.195  1.00  0.00      B    O  
ATOM   3974  H1  HOH B1319      36.051  10.259  19.326  1.00  0.00      B    H  
ATOM   3975  H2  HOH B1319      36.005   9.956  20.815  1.00  0.00      B    H  
ATOM   3976  O   HOH B1320      33.625  36.794  21.123  1.00  0.00      B    O  
ATOM   3977  H1  HOH B1320      32.828  36.253  20.936  1.00  0.00      B    H  
ATOM   3978  H2  HOH B1320      33.468  37.411  21.952  1.00  0.00      B    H  
ATOM   3979  O   HOH B1321      36.336  30.871  13.591  1.00  0.00      B    O  
ATOM   3980  H1  HOH B1321      36.905  30.061  13.774  1.00  0.00      B    H  
ATOM   3981  H2  HOH B1321      35.332  30.583  13.496  1.00  0.00      B    H  
ATOM   3982  O   HOH B1322      11.751  25.163  18.007  1.00  0.00      B    O  
ATOM   3983  H1  HOH B1322      12.721  24.980  17.890  1.00  0.00      B    H  
ATOM   3984  H2  HOH B1322      11.532  25.160  18.984  1.00  0.00      B    H  
ATOM   3985  O   HOH B1323      13.416  18.536   2.449  1.00  0.00      B    O  
ATOM   3986  H1  HOH B1323      14.276  18.835   1.959  1.00  0.00      B    H  
ATOM   3987  H2  HOH B1323      12.888  19.352   2.746  1.00  0.00      B    H  
ATOM   3988  O   HOH B1324      29.092  35.064   2.026  1.00  0.00      B    O  
ATOM   3989  H1  HOH B1324      29.711  35.866   2.228  1.00  0.00      B    H  
ATOM   3990  H2  HOH B1324      28.904  34.601   2.915  1.00  0.00      B    H  
ATOM   3991  O   HOH B1325       8.866   6.675  25.692  1.00  0.00      B    O  
ATOM   3992  H1  HOH B1325       8.156   6.338  25.025  1.00  0.00      B    H  
ATOM   3993  H2  HOH B1325       8.906   6.072  26.432  1.00  0.00      B    H  
ATOM   3994  O   HOH B1326      16.927  18.342  11.663  1.00  0.00      B    O  
ATOM   3995  H1  HOH B1326      17.209  17.897  12.548  1.00  0.00      B    H  
ATOM   3996  H2  HOH B1326      17.707  18.788  11.206  1.00  0.00      B    H  
ATOM   3997  O   HOH B1327      11.062  20.371  34.117  1.00  0.00      B    O  
ATOM   3998  H1  HOH B1327      11.089  20.404  33.139  1.00  0.00      B    H  
ATOM   3999  H2  HOH B1327      10.436  21.084  34.479  1.00  0.00      B    H  
ATOM   4000  O   HOH B1328      32.599  27.073  22.846  1.00  0.00      B    O  
ATOM   4001  H1  HOH B1328      32.640  27.398  23.826  1.00  0.00      B    H  
ATOM   4002  H2  HOH B1328      33.448  26.549  22.639  1.00  0.00      B    H  
ATOM   4003  O   HOH B1329       2.529   7.902  13.940  1.00  0.00      B    O  
ATOM   4004  H1  HOH B1329       2.188   7.316  14.666  1.00  0.00      B    H  
ATOM   4005  H2  HOH B1329       3.532   7.835  13.959  1.00  0.00      B    H  
ATOM   4006  O   HOH B1330      30.227  37.295  24.902  1.00  0.00      B    O  
ATOM   4007  H1  HOH B1330      30.982  37.709  24.332  1.00  0.00      B    H  
ATOM   4008  H2  HOH B1330      30.457  37.380  25.885  1.00  0.00      B    H  
ATOM   4009  O   HOH B1331      28.487  32.968   4.277  1.00  0.00      B    O  
ATOM   4010  H1  HOH B1331      29.275  33.212   4.873  1.00  0.00      B    H  
ATOM   4011  H2  HOH B1331      28.522  31.952   4.224  1.00  0.00      B    H  
ATOM   4012  O   HOH B1332      12.323  17.148   0.215  1.00  0.00      B    O  
ATOM   4013  H1  HOH B1332      12.691  17.343   1.104  1.00  0.00      B    H  
ATOM   4014  H2  HOH B1332      13.054  17.150  -0.512  1.00  0.00      B    H  
ATOM   4015  O   HOH B1333      29.513   2.691  35.883  1.00  0.00      B    O  
ATOM   4016  H1  HOH B1333      30.188   2.010  36.235  1.00  0.00      B    H  
ATOM   4017  H2  HOH B1333      28.576   2.303  35.961  1.00  0.00      B    H  
ATOM   4018  O   HOH B1334       6.414  28.647  32.988  1.00  0.00      B    O  
ATOM   4019  H1  HOH B1334       6.073  27.765  32.650  1.00  0.00      B    H  
ATOM   4020  H2  HOH B1334       5.580  29.099  33.425  1.00  0.00      B    H  
ATOM   4021  O   HOH B1335       2.662  12.857   6.519  1.00  0.00      B    O  
ATOM   4022  H1  HOH B1335       2.262  12.826   5.545  1.00  0.00      B    H  
ATOM   4023  H2  HOH B1335       2.410  12.073   7.085  1.00  0.00      B    H  
ATOM   4024  O   HOH B1336       6.257  38.162  17.899  1.00  0.00      B    O  
ATOM   4025  H1  HOH B1336       6.779  37.534  18.445  1.00  0.00      B    H  
ATOM   4026  H2  HOH B1336       5.526  37.599  17.464  1.00  0.00      B    H  
ATOM   4027  O   HOH B1337       2.423  14.000  14.442  1.00  0.00      B    O  
ATOM   4028  H1  HOH B1337       2.550  13.455  13.552  1.00  0.00      B    H  
ATOM   4029  H2  HOH B1337       2.695  13.397  15.230  1.00  0.00      B    H  
ATOM   4030  O   HOH B1338      27.553  24.358  28.483  1.00  0.00      B    O  
ATOM   4031  H1  HOH B1338      27.492  23.739  27.657  1.00  0.00      B    H  
ATOM   4032  H2  HOH B1338      28.332  24.163  29.089  1.00  0.00      B    H  
ATOM   4033  O   HOH B1339       5.620  14.940  33.855  1.00  0.00      B    O  
ATOM   4034  H1  HOH B1339       4.687  14.907  33.446  1.00  0.00      B    H  
ATOM   4035  H2  HOH B1339       6.269  14.395  33.272  1.00  0.00      B    H  
ATOM   4036  O   HOH B1340       6.766  28.257   7.483  1.00  0.00      B    O  
ATOM   4037  H1  HOH B1340       6.723  27.835   8.421  1.00  0.00      B    H  
ATOM   4038  H2  HOH B1340       7.513  27.797   6.970  1.00  0.00      B    H  
ATOM   4039  O   HOH B1341      18.086   5.946  36.716  1.00  0.00      B    O  
ATOM   4040  H1  HOH B1341      18.298   5.116  36.056  1.00  0.00      B    H  
ATOM   4041  H2  HOH B1341      17.104   6.137  36.842  1.00  0.00      B    H  
ATOM   4042  O   HOH B1342      27.716  19.499  22.148  1.00  0.00      B    O  
ATOM   4043  H1  HOH B1342      27.087  20.286  21.877  1.00  0.00      B    H  
ATOM   4044  H2  HOH B1342      28.631  19.675  21.729  1.00  0.00      B    H  
ATOM   4045  O   HOH B1343       3.245  18.392  16.715  1.00  0.00      B    O  
ATOM   4046  H1  HOH B1343       4.081  18.947  16.661  1.00  0.00      B    H  
ATOM   4047  H2  HOH B1343       3.306  17.766  15.984  1.00  0.00      B    H  
ATOM   4048  O   HOH B1344      35.773   8.130  22.588  1.00  0.00      B    O  
ATOM   4049  H1  HOH B1344      34.787   8.267  22.303  1.00  0.00      B    H  
ATOM   4050  H2  HOH B1344      35.910   7.174  22.349  1.00  0.00      B    H  
ATOM   4051  O   HOH B1345      17.689  36.438   4.292  1.00  0.00      B    O  
ATOM   4052  H1  HOH B1345      17.639  35.662   3.642  1.00  0.00      B    H  
ATOM   4053  H2  HOH B1345      18.570  36.970   4.231  1.00  0.00      B    H  
ATOM   4054  O   HOH B1346      20.363   5.705  22.684  1.00  0.00      B    O  
ATOM   4055  H1  HOH B1346      20.555   5.195  21.793  1.00  0.00      B    H  
ATOM   4056  H2  HOH B1346      19.346   5.843  22.659  1.00  0.00      B    H  
ATOM   4057  O   HOH B1347      35.082  26.401   3.318  1.00  0.00      B    O  
ATOM   4058  H1  HOH B1347      34.326  26.114   2.698  1.00  0.00      B    H  
ATOM   4059  H2  HOH B1347      35.539  25.526   3.574  1.00  0.00      B    H  
ATOM   4060  O   HOH B1348      34.100  23.924  13.833  1.00  0.00      B    O  
ATOM   4061  H1  HOH B1348      34.041  24.215  14.844  1.00  0.00      B    H  
ATOM   4062  H2  HOH B1348      33.280  24.283  13.397  1.00  0.00      B    H  
ATOM   4063  O   HOH B1349      15.943   3.709  32.239  1.00  0.00      B    O  
ATOM   4064  H1  HOH B1349      16.009   2.836  31.768  1.00  0.00      B    H  
ATOM   4065  H2  HOH B1349      16.077   4.443  31.558  1.00  0.00      B    H  
ATOM   4066  O   HOH B1350      23.394   9.287  24.953  1.00  0.00      B    O  
ATOM   4067  H1  HOH B1350      22.969   8.604  24.361  1.00  0.00      B    H  
ATOM   4068  H2  HOH B1350      23.032   9.123  25.857  1.00  0.00      B    H  
ATOM   4069  O   HOH B1351       2.219  22.096  20.395  1.00  0.00      B    O  
ATOM   4070  H1  HOH B1351       2.697  21.235  20.223  1.00  0.00      B    H  
ATOM   4071  H2  HOH B1351       2.420  22.683  19.613  1.00  0.00      B    H  
ATOM   4072  O   HOH B1352      20.241  11.830  32.176  1.00  0.00      B    O  
ATOM   4073  H1  HOH B1352      20.349  12.227  33.078  1.00  0.00      B    H  
ATOM   4074  H2  HOH B1352      19.967  10.914  32.286  1.00  0.00      B    H  
ATOM   4075  O   HOH B1353      13.935  36.472   9.362  1.00  0.00      B    O  
ATOM   4076  H1  HOH B1353      13.635  35.507   9.151  1.00  0.00      B    H  
ATOM   4077  H2  HOH B1353      14.888  36.473   9.694  1.00  0.00      B    H  
ATOM   4078  O   HOH B1354       0.554  34.284  29.519  1.00  0.00      B    O  
ATOM   4079  H1  HOH B1354       0.487  35.175  29.982  1.00  0.00      B    H  
ATOM   4080  H2  HOH B1354       0.731  33.618  30.244  1.00  0.00      B    H  
ATOM   4081  O   HOH B1355      33.100   9.802   4.389  1.00  0.00      B    O  
ATOM   4082  H1  HOH B1355      32.471  10.499   4.860  1.00  0.00      B    H  
ATOM   4083  H2  HOH B1355      32.690   8.863   4.563  1.00  0.00      B    H  
ATOM   4084  O   HOH B1356      19.144   7.337  32.517  1.00  0.00      B    O  
ATOM   4085  H1  HOH B1356      19.335   6.417  32.110  1.00  0.00      B    H  
ATOM   4086  H2  HOH B1356      18.141   7.616  32.401  1.00  0.00      B    H  
ATOM   4087  O   HOH B1357      23.004   1.505   9.021  1.00  0.00      B    O  
ATOM   4088  H1  HOH B1357      22.757   0.543   8.790  1.00  0.00      B    H  
ATOM   4089  H2  HOH B1357      23.120   1.471  10.007  1.00  0.00      B    H  
ATOM   4090  O   HOH B1358      19.511   6.456  14.890  1.00  0.00      B    O  
ATOM   4091  H1  HOH B1358      19.618   5.951  14.058  1.00  0.00      B    H  
ATOM   4092  H2  HOH B1358      18.529   6.550  15.026  1.00  0.00      B    H  
ATOM   4093  O   HOH B1359      23.862   3.402  39.304  1.00  0.00      B    O  
ATOM   4094  H1  HOH B1359      23.203   3.263  38.542  1.00  0.00      B    H  
ATOM   4095  H2  HOH B1359      24.765   3.206  38.898  1.00  0.00      B    H  
ATOM   4096  O   HOH B1360      23.964   1.539  20.389  1.00  0.00      B    O  
ATOM   4097  H1  HOH B1360      23.417   0.705  20.167  1.00  0.00      B    H  
ATOM   4098  H2  HOH B1360      24.913   1.308  20.130  1.00  0.00      B    H  
ATOM   4099  O   HOH B1361      28.337  15.433   4.339  1.00  0.00      B    O  
ATOM   4100  H1  HOH B1361      27.617  15.666   5.094  1.00  0.00      B    H  
ATOM   4101  H2  HOH B1361      28.541  16.277   3.849  1.00  0.00      B    H  
ATOM   4102  O   HOH B1362      15.309  20.802  10.341  1.00  0.00      B    O  
ATOM   4103  H1  HOH B1362      15.721  21.069   9.434  1.00  0.00      B    H  
ATOM   4104  H2  HOH B1362      16.017  20.403  10.888  1.00  0.00      B    H  
ATOM   4105  O   HOH B1363      28.532  28.210  21.613  1.00  0.00      B    O  
ATOM   4106  H1  HOH B1363      28.172  28.473  22.505  1.00  0.00      B    H  
ATOM   4107  H2  HOH B1363      29.494  28.542  21.624  1.00  0.00      B    H  
ATOM   4108  O   HOH B1364      11.814  27.569  35.109  1.00  0.00      B    O  
ATOM   4109  H1  HOH B1364      11.640  27.687  36.076  1.00  0.00      B    H  
ATOM   4110  H2  HOH B1364      12.459  28.277  34.795  1.00  0.00      B    H  
ATOM   4111  O   HOH B1365      17.346  12.453  37.311  1.00  0.00      B    O  
ATOM   4112  H1  HOH B1365      17.794  11.609  37.723  1.00  0.00      B    H  
ATOM   4113  H2  HOH B1365      17.661  12.547  36.325  1.00  0.00      B    H  
ATOM   4114  O   HOH B1366      15.860  28.274  13.014  1.00  0.00      B    O  
ATOM   4115  H1  HOH B1366      16.215  27.796  12.168  1.00  0.00      B    H  
ATOM   4116  H2  HOH B1366      14.847  28.188  12.931  1.00  0.00      B    H  
ATOM   4117  O   HOH B1367       2.117  -0.200  31.435  1.00  0.00      B    O  
ATOM   4118  H1  HOH B1367       1.636   0.438  32.043  1.00  0.00      B    H  
ATOM   4119  H2  HOH B1367       3.143  -0.161  31.629  1.00  0.00      B    H  
ATOM   4120  O   HOH B1368      23.404  15.439  32.200  1.00  0.00      B    O  
ATOM   4121  H1  HOH B1368      24.291  15.788  32.244  1.00  0.00      B    H  
ATOM   4122  H2  HOH B1368      23.161  15.317  31.236  1.00  0.00      B    H  
ATOM   4123  O   HOH B1369       9.469  21.898  28.287  1.00  0.00      B    O  
ATOM   4124  H1  HOH B1369       9.615  21.628  27.303  1.00  0.00      B    H  
ATOM   4125  H2  HOH B1369       9.355  21.005  28.807  1.00  0.00      B    H  
ATOM   4126  O   HOH B1370       6.816  13.528  27.751  1.00  0.00      B    O  
ATOM   4127  H1  HOH B1370       6.583  12.530  27.912  1.00  0.00      B    H  
ATOM   4128  H2  HOH B1370       6.998  13.955  28.658  1.00  0.00      B    H  
ATOM   4129  O   HOH B1371      28.099  20.816  10.581  1.00  0.00      B    O  
ATOM   4130  H1  HOH B1371      27.864  21.815  10.635  1.00  0.00      B    H  
ATOM   4131  H2  HOH B1371      29.127  20.668  10.438  1.00  0.00      B    H  
ATOM   4132  O   HOH B1372       0.847   5.938  27.775  1.00  0.00      B    O  
ATOM   4133  H1  HOH B1372       1.137   5.972  28.771  1.00  0.00      B    H  
ATOM   4134  H2  HOH B1372       0.850   6.925  27.427  1.00  0.00      B    H  
ATOM   4135  O   HOH B1373      25.071  12.579  23.963  1.00  0.00      B    O  
ATOM   4136  H1  HOH B1373      25.170  12.298  24.931  1.00  0.00      B    H  
ATOM   4137  H2  HOH B1373      24.203  12.336  23.644  1.00  0.00      B    H  
ATOM   4138  O   HOH B1374      27.646  34.901  22.248  1.00  0.00      B    O  
ATOM   4139  H1  HOH B1374      28.330  35.132  22.965  1.00  0.00      B    H  
ATOM   4140  H2  HOH B1374      27.694  35.661  21.594  1.00  0.00      B    H  
ATOM   4141  O   HOH B1375      19.117  14.893  35.109  1.00  0.00      B    O  
ATOM   4142  H1  HOH B1375      19.168  15.590  34.376  1.00  0.00      B    H  
ATOM   4143  H2  HOH B1375      20.081  14.797  35.408  1.00  0.00      B    H  
ATOM   4144  O   HOH B1376       5.232  34.554  21.686  1.00  0.00      B    O  
ATOM   4145  H1  HOH B1376       5.969  35.180  21.294  1.00  0.00      B    H  
ATOM   4146  H2  HOH B1376       4.388  35.029  21.778  1.00  0.00      B    H  
ATOM   4147  O   HOH B1377       1.067  20.178  26.810  1.00  0.00      B    O  
ATOM   4148  H1  HOH B1377       1.756  19.721  26.146  1.00  0.00      B    H  
ATOM   4149  H2  HOH B1377       1.016  19.730  27.675  1.00  0.00      B    H  
ATOM   4150  O   HOH B1378      37.662   3.135  31.201  1.00  0.00      B    O  
ATOM   4151  H1  HOH B1378      36.832   3.615  31.583  1.00  0.00      B    H  
ATOM   4152  H2  HOH B1378      37.723   3.240  30.240  1.00  0.00      B    H  
ATOM   4153  O   HOH B1379      26.650  14.769  34.760  1.00  0.00      B    O  
ATOM   4154  H1  HOH B1379      27.614  14.342  34.815  1.00  0.00      B    H  
ATOM   4155  H2  HOH B1379      26.589  15.130  33.770  1.00  0.00      B    H  
ATOM   4156  O   HOH B1380      34.448  29.547   7.861  1.00  0.00      B    O  
ATOM   4157  H1  HOH B1380      35.356  30.014   7.548  1.00  0.00      B    H  
ATOM   4158  H2  HOH B1380      34.364  29.555   8.868  1.00  0.00      B    H  
ATOM   4159  O   HOH B1381      24.545  36.666  34.372  1.00  0.00      B    O  
ATOM   4160  H1  HOH B1381      25.405  36.634  34.874  1.00  0.00      B    H  
ATOM   4161  H2  HOH B1381      24.671  37.208  33.536  1.00  0.00      B    H  
ATOM   4162  O   HOH B1382      37.595  33.589   6.970  1.00  0.00      B    O  
ATOM   4163  H1  HOH B1382      38.514  33.879   6.831  1.00  0.00      B    H  
ATOM   4164  H2  HOH B1382      37.317  33.078   6.103  1.00  0.00      B    H  
ATOM   4165  O   HOH B1383       3.816  11.972  21.635  1.00  0.00      B    O  
ATOM   4166  H1  HOH B1383       4.328  12.815  21.888  1.00  0.00      B    H  
ATOM   4167  H2  HOH B1383       4.485  11.241  21.435  1.00  0.00      B    H  
ATOM   4168  O   HOH B1384       6.916  17.678  33.437  1.00  0.00      B    O  
ATOM   4169  H1  HOH B1384       6.640  16.741  33.414  1.00  0.00      B    H  
ATOM   4170  H2  HOH B1384       7.774  17.735  32.952  1.00  0.00      B    H  
ATOM   4171  O   HOH B1385      24.722  13.424  14.732  1.00  0.00      B    O  
ATOM   4172  H1  HOH B1385      23.743  13.615  15.008  1.00  0.00      B    H  
ATOM   4173  H2  HOH B1385      24.686  13.104  13.748  1.00  0.00      B    H  
ATOM   4174  O   HOH B1386      11.236  21.408   9.277  1.00  0.00      B    O  
ATOM   4175  H1  HOH B1386      11.261  20.407   9.304  1.00  0.00      B    H  
ATOM   4176  H2  HOH B1386      11.415  21.744   8.361  1.00  0.00      B    H  
ATOM   4177  O   HOH B1387       6.067   2.906  35.476  1.00  0.00      B    O  
ATOM   4178  H1  HOH B1387       7.003   2.887  35.121  1.00  0.00      B    H  
ATOM   4179  H2  HOH B1387       5.511   3.506  34.852  1.00  0.00      B    H  
ATOM   4180  O   HOH B1388       2.745   2.386  25.879  1.00  0.00      B    O  
ATOM   4181  H1  HOH B1388       2.632   1.712  25.103  1.00  0.00      B    H  
ATOM   4182  H2  HOH B1388       2.697   3.310  25.485  1.00  0.00      B    H  
ATOM   4183  O   HOH B1389      17.963  10.045   7.796  1.00  0.00      B    O  
ATOM   4184  H1  HOH B1389      17.211  10.674   7.630  1.00  0.00      B    H  
ATOM   4185  H2  HOH B1389      18.060   9.626   6.875  1.00  0.00      B    H  
ATOM   4186  O   HOH B1390      21.047  19.910   6.418  1.00  0.00      B    O  
ATOM   4187  H1  HOH B1390      20.151  20.266   6.209  1.00  0.00      B    H  
ATOM   4188  H2  HOH B1390      21.371  19.315   5.684  1.00  0.00      B    H  
ATOM   4189  O   HOH B1391      36.982  31.520  18.142  1.00  0.00      B    O  
ATOM   4190  H1  HOH B1391      36.927  32.115  17.338  1.00  0.00      B    H  
ATOM   4191  H2  HOH B1391      38.027  31.529  18.421  1.00  0.00      B    H  
ATOM   4192  O   HOH B1392       7.108   1.312  19.205  1.00  0.00      B    O  
ATOM   4193  H1  HOH B1392       6.307   1.662  19.701  1.00  0.00      B    H  
ATOM   4194  H2  HOH B1392       6.807   0.662  18.491  1.00  0.00      B    H  
ATOM   4195  O   HOH B1393      26.237  16.382  32.447  1.00  0.00      B    O  
ATOM   4196  H1  HOH B1393      26.164  17.243  32.999  1.00  0.00      B    H  
ATOM   4197  H2  HOH B1393      27.005  16.492  31.789  1.00  0.00      B    H  
ATOM   4198  O   HOH B1394      16.378  25.085   9.417  1.00  0.00      B    O  
ATOM   4199  H1  HOH B1394      16.611  26.002   9.797  1.00  0.00      B    H  
ATOM   4200  H2  HOH B1394      16.349  25.198   8.424  1.00  0.00      B    H  
ATOM   4201  O   HOH B1395      16.657  14.775  38.586  1.00  0.00      B    O  
ATOM   4202  H1  HOH B1395      16.753  13.935  38.056  1.00  0.00      B    H  
ATOM   4203  H2  HOH B1395      16.008  14.607  39.309  1.00  0.00      B    H  
ATOM   4204  O   HOH B1396      13.942  13.238  23.529  1.00  0.00      B    O  
ATOM   4205  H1  HOH B1396      13.134  13.474  23.050  1.00  0.00      B    H  
ATOM   4206  H2  HOH B1396      14.092  12.173  23.608  1.00  0.00      B    H  
ATOM   4207  O   HOH B1397      21.182  18.101  19.087  1.00  0.00      B    O  
ATOM   4208  H1  HOH B1397      21.561  17.919  20.020  1.00  0.00      B    H  
ATOM   4209  H2  HOH B1397      20.714  18.959  19.077  1.00  0.00      B    H  
ATOM   4210  O   HOH B1398      13.975  21.701  30.854  1.00  0.00      B    O  
ATOM   4211  H1  HOH B1398      13.708  20.869  30.327  1.00  0.00      B    H  
ATOM   4212  H2  HOH B1398      14.896  21.621  31.259  1.00  0.00      B    H  
ATOM   4213  O   HOH B1399      22.860  26.757  13.458  1.00  0.00      B    O  
ATOM   4214  H1  HOH B1399      23.540  26.348  14.141  1.00  0.00      B    H  
ATOM   4215  H2  HOH B1399      22.165  26.090  13.291  1.00  0.00      B    H  
ATOM   4216  O   HOH B1400       4.704  36.888  23.191  1.00  0.00      B    O  
ATOM   4217  H1  HOH B1400       4.954  37.770  22.824  1.00  0.00      B    H  
ATOM   4218  H2  HOH B1400       5.563  36.360  23.148  1.00  0.00      B    H  
ATOM   4219  O   HOH B1401      25.208  16.643   6.900  1.00  0.00      B    O  
ATOM   4220  H1  HOH B1401      26.141  16.515   7.261  1.00  0.00      B    H  
ATOM   4221  H2  HOH B1401      25.265  16.692   5.874  1.00  0.00      B    H  
ATOM   4222  O   HOH B1402      21.964  15.010  35.652  1.00  0.00      B    O  
ATOM   4223  H1  HOH B1402      22.573  14.638  36.423  1.00  0.00      B    H  
ATOM   4224  H2  HOH B1402      22.137  16.005  35.538  1.00  0.00      B    H  
ATOM   4225  O   HOH B1403      14.799   0.266  23.276  1.00  0.00      B    O  
ATOM   4226  H1  HOH B1403      15.240   0.478  24.163  1.00  0.00      B    H  
ATOM   4227  H2  HOH B1403      14.048   0.966  23.260  1.00  0.00      B    H  
ATOM   4228  O   HOH B1404      37.076  36.636  30.923  1.00  0.00      B    O  
ATOM   4229  H1  HOH B1404      36.588  37.183  31.637  1.00  0.00      B    H  
ATOM   4230  H2  HOH B1404      37.056  35.688  31.276  1.00  0.00      B    H  
ATOM   4231  O   HOH B1405      34.736  24.250  23.358  1.00  0.00      B    O  
ATOM   4232  H1  HOH B1405      35.397  23.584  23.673  1.00  0.00      B    H  
ATOM   4233  H2  HOH B1405      35.239  25.063  22.963  1.00  0.00      B    H  
ATOM   4234  O   HOH B1406      13.895  18.179   8.350  1.00  0.00      B    O  
ATOM   4235  H1  HOH B1406      14.662  17.496   8.357  1.00  0.00      B    H  
ATOM   4236  H2  HOH B1406      14.182  19.073   8.776  1.00  0.00      B    H  
ATOM   4237  O   HOH B1407      25.657   6.337   2.698  1.00  0.00      B    O  
ATOM   4238  H1  HOH B1407      26.401   6.126   2.034  1.00  0.00      B    H  
ATOM   4239  H2  HOH B1407      25.009   5.579   2.612  1.00  0.00      B    H  
ATOM   4240  O   HOH B1408      31.243  23.170  16.369  1.00  0.00      B    O  
ATOM   4241  H1  HOH B1408      31.908  23.289  17.090  1.00  0.00      B    H  
ATOM   4242  H2  HOH B1408      30.346  22.928  16.791  1.00  0.00      B    H  
ATOM   4243  O   HOH B1409      20.023  31.482  34.270  1.00  0.00      B    O  
ATOM   4244  H1  HOH B1409      19.466  31.764  33.430  1.00  0.00      B    H  
ATOM   4245  H2  HOH B1409      20.415  32.337  34.780  1.00  0.00      B    H  
ATOM   4246  O   HOH B1410       6.383  20.226  23.497  1.00  0.00      B    O  
ATOM   4247  H1  HOH B1410       6.214  19.922  24.449  1.00  0.00      B    H  
ATOM   4248  H2  HOH B1410       6.710  19.416  22.997  1.00  0.00      B    H  
ATOM   4249  O   HOH B1411       8.362   5.314  34.573  1.00  0.00      B    O  
ATOM   4250  H1  HOH B1411       8.931   5.805  33.912  1.00  0.00      B    H  
ATOM   4251  H2  HOH B1411       8.575   4.335  34.589  1.00  0.00      B    H  
ATOM   4252  O   HOH B1412      26.672  25.065  17.112  1.00  0.00      B    O  
ATOM   4253  H1  HOH B1412      26.901  24.128  16.795  1.00  0.00      B    H  
ATOM   4254  H2  HOH B1412      27.414  25.348  17.735  1.00  0.00      B    H  
ATOM   4255  O   HOH B1413      32.880  22.603  18.794  1.00  0.00      B    O  
ATOM   4256  H1  HOH B1413      32.781  21.652  18.601  1.00  0.00      B    H  
ATOM   4257  H2  HOH B1413      32.197  22.817  19.469  1.00  0.00      B    H  
ATOM   4258  O   HOH B1414      23.052  19.335  23.915  1.00  0.00      B    O  
ATOM   4259  H1  HOH B1414      22.406  18.511  23.903  1.00  0.00      B    H  
ATOM   4260  H2  HOH B1414      23.460  19.311  24.821  1.00  0.00      B    H  
ATOM   4261  O   HOH B1415       2.213  33.786   8.883  1.00  0.00      B    O  
ATOM   4262  H1  HOH B1415       1.826  33.783   7.900  1.00  0.00      B    H  
ATOM   4263  H2  HOH B1415       2.165  32.816   9.134  1.00  0.00      B    H  
ATOM   4264  O   HOH B1416      27.693  32.092  22.967  1.00  0.00      B    O  
ATOM   4265  H1  HOH B1416      27.591  33.037  22.812  1.00  0.00      B    H  
ATOM   4266  H2  HOH B1416      27.197  31.656  22.205  1.00  0.00      B    H  
ATOM   4267  O   HOH B1417      28.687   9.549  23.822  1.00  0.00      B    O  
ATOM   4268  H1  HOH B1417      29.610   9.287  23.516  1.00  0.00      B    H  
ATOM   4269  H2  HOH B1417      28.326  10.144  23.127  1.00  0.00      B    H  
ATOM   4270  O   HOH B1418      20.151  10.150   4.004  1.00  0.00      B    O  
ATOM   4271  H1  HOH B1418      19.240   9.988   4.371  1.00  0.00      B    H  
ATOM   4272  H2  HOH B1418      20.047  10.714   3.196  1.00  0.00      B    H  
ATOM   4273  O   HOH B1419      38.815   5.233  32.532  1.00  0.00      B    O  
ATOM   4274  H1  HOH B1419      38.120   5.890  32.194  1.00  0.00      B    H  
ATOM   4275  H2  HOH B1419      38.583   4.302  32.234  1.00  0.00      B    H  
ATOM   4276  O   HOH B1420      20.354  39.156   6.977  1.00  0.00      B    O  
ATOM   4277  H1  HOH B1420      20.845  38.641   7.792  1.00  0.00      B    H  
ATOM   4278  H2  HOH B1420      19.403  39.020   7.061  1.00  0.00      B    H  
ATOM   4279  O   HOH B1421      22.270  23.323  16.799  1.00  0.00      B    O  
ATOM   4280  H1  HOH B1421      21.252  23.112  16.768  1.00  0.00      B    H  
ATOM   4281  H2  HOH B1421      22.355  24.098  17.463  1.00  0.00      B    H  
ATOM   4282  O   HOH B1422      21.659   2.719  15.167  1.00  0.00      B    O  
ATOM   4283  H1  HOH B1422      21.715   3.272  14.362  1.00  0.00      B    H  
ATOM   4284  H2  HOH B1422      22.470   2.893  15.717  1.00  0.00      B    H  
ATOM   4285  O   HOH B1423       8.101  37.650   4.994  1.00  0.00      B    O  
ATOM   4286  H1  HOH B1423       7.798  36.673   5.157  1.00  0.00      B    H  
ATOM   4287  H2  HOH B1423       7.411  38.263   5.364  1.00  0.00      B    H  
ATOM   4288  O   HOH B1424       7.355  26.612  12.615  1.00  0.00      B    O  
ATOM   4289  H1  HOH B1424       7.271  25.986  11.845  1.00  0.00      B    H  
ATOM   4290  H2  HOH B1424       7.663  26.022  13.381  1.00  0.00      B    H  
ATOM   4291  O   HOH B1425      32.063  16.491  14.279  1.00  0.00      B    O  
ATOM   4292  H1  HOH B1425      32.589  16.135  15.073  1.00  0.00      B    H  
ATOM   4293  H2  HOH B1425      31.801  17.446  14.504  1.00  0.00      B    H  
ATOM   4294  O   HOH B1426      18.701  26.194   3.607  1.00  0.00      B    O  
ATOM   4295  H1  HOH B1426      17.751  25.992   3.844  1.00  0.00      B    H  
ATOM   4296  H2  HOH B1426      18.854  27.082   4.225  1.00  0.00      B    H  
ATOM   4297  O   HOH B1427       4.515   3.559   2.146  1.00  0.00      B    O  
ATOM   4298  H1  HOH B1427       5.173   2.804   2.344  1.00  0.00      B    H  
ATOM   4299  H2  HOH B1427       3.841   3.613   2.895  1.00  0.00      B    H  
ATOM   4300  O   HOH B1428      20.592  24.930  20.933  1.00  0.00      B    O  
ATOM   4301  H1  HOH B1428      20.614  24.006  21.405  1.00  0.00      B    H  
ATOM   4302  H2  HOH B1428      21.413  24.943  20.329  1.00  0.00      B    H  
ATOM   4303  O   HOH B1429      31.357  32.113  26.012  1.00  0.00      B    O  
ATOM   4304  H1  HOH B1429      31.235  31.547  26.877  1.00  0.00      B    H  
ATOM   4305  H2  HOH B1429      30.933  31.603  25.274  1.00  0.00      B    H  
ATOM   4306  O   HOH B1430       8.545  37.415  26.595  1.00  0.00      B    O  
ATOM   4307  H1  HOH B1430       8.359  36.781  27.406  1.00  0.00      B    H  
ATOM   4308  H2  HOH B1430       7.983  37.105  25.803  1.00  0.00      B    H  
ATOM   4309  O   HOH B1431       7.227   5.675  19.927  1.00  0.00      B    O  
ATOM   4310  H1  HOH B1431       6.758   4.798  19.611  1.00  0.00      B    H  
ATOM   4311  H2  HOH B1431       8.169   5.619  19.510  1.00  0.00      B    H  
ATOM   4312  O   HOH B1432      22.297  29.804  38.492  1.00  0.00      B    O  
ATOM   4313  H1  HOH B1432      22.929  30.059  37.735  1.00  0.00      B    H  
ATOM   4314  H2  HOH B1432      21.355  29.965  38.123  1.00  0.00      B    H  
ATOM   4315  O   HOH B1433      21.099   3.096  33.041  1.00  0.00      B    O  
ATOM   4316  H1  HOH B1433      21.550   3.389  32.199  1.00  0.00      B    H  
ATOM   4317  H2  HOH B1433      21.065   3.937  33.625  1.00  0.00      B    H  
ATOM   4318  O   HOH B1434      29.324  15.397  12.658  1.00  0.00      B    O  
ATOM   4319  H1  HOH B1434      30.284  15.393  12.518  1.00  0.00      B    H  
ATOM   4320  H2  HOH B1434      28.875  15.056  11.824  1.00  0.00      B    H  
ATOM   4321  O   HOH B1435      35.322   9.701  26.425  1.00  0.00      B    O  
ATOM   4322  H1  HOH B1435      34.474  10.052  25.924  1.00  0.00      B    H  
ATOM   4323  H2  HOH B1435      35.555  10.524  26.985  1.00  0.00      B    H  
ATOM   4324  O   HOH B1436      38.131  36.150   8.107  1.00  0.00      B    O  
ATOM   4325  H1  HOH B1436      37.719  35.205   8.204  1.00  0.00      B    H  
ATOM   4326  H2  HOH B1436      38.353  36.354   7.126  1.00  0.00      B    H  
ATOM   4327  O   HOH B1437      10.770  11.899   0.607  1.00  0.00      B    O  
ATOM   4328  H1  HOH B1437       9.997  11.329   0.978  1.00  0.00      B    H  
ATOM   4329  H2  HOH B1437      10.458  12.881   0.586  1.00  0.00      B    H  
ATOM   4330  O   HOH B1438      35.897  37.161   9.068  1.00  0.00      B    O  
ATOM   4331  H1  HOH B1438      36.842  36.852   8.819  1.00  0.00      B    H  
ATOM   4332  H2  HOH B1438      35.685  37.899   8.416  1.00  0.00      B    H  
ATOM   4333  O   HOH B1439      26.537  36.487  11.941  1.00  0.00      B    O  
ATOM   4334  H1  HOH B1439      27.357  37.059  11.799  1.00  0.00      B    H  
ATOM   4335  H2  HOH B1439      26.794  35.562  12.331  1.00  0.00      B    H  
ATOM   4336  O   HOH B1440      38.807  12.702  11.307  1.00  0.00      B    O  
ATOM   4337  H1  HOH B1440      39.227  13.565  11.488  1.00  0.00      B    H  
ATOM   4338  H2  HOH B1440      39.337  12.060  11.878  1.00  0.00      B    H  
ATOM   4339  O   HOH B1441       0.819  30.555   8.446  1.00  0.00      B    O  
ATOM   4340  H1  HOH B1441       0.332  30.225   7.627  1.00  0.00      B    H  
ATOM   4341  H2  HOH B1441       1.816  30.751   8.283  1.00  0.00      B    H  
ATOM   4342  O   HOH B1442      36.822  24.166  31.606  1.00  0.00      B    O  
ATOM   4343  H1  HOH B1442      37.012  23.181  31.288  1.00  0.00      B    H  
ATOM   4344  H2  HOH B1442      36.604  24.753  30.877  1.00  0.00      B    H  
ATOM   4345  O   HOH B1443      15.531  10.108  34.856  1.00  0.00      B    O  
ATOM   4346  H1  HOH B1443      15.276   9.100  34.905  1.00  0.00      B    H  
ATOM   4347  H2  HOH B1443      15.213  10.567  35.656  1.00  0.00      B    H  
ATOM   4348  O   HOH B1444      38.570  38.651  38.339  1.00  0.00      B    O  
ATOM   4349  H1  HOH B1444      38.644  38.771  37.328  1.00  0.00      B    H  
ATOM   4350  H2  HOH B1444      38.610  39.514  38.771  1.00  0.00      B    H  
ATOM   4351  O   HOH B1445       6.114  21.233  30.518  1.00  0.00      B    O  
ATOM   4352  H1  HOH B1445       5.348  20.949  29.867  1.00  0.00      B    H  
ATOM   4353  H2  HOH B1445       6.948  20.708  30.254  1.00  0.00      B    H  
ATOM   4354  O   HOH B1446      31.334   9.419  11.332  1.00  0.00      B    O  
ATOM   4355  H1  HOH B1446      31.397  10.238  11.891  1.00  0.00      B    H  
ATOM   4356  H2  HOH B1446      30.964   9.723  10.385  1.00  0.00      B    H  
ATOM   4357  O   HOH B1447       8.470  27.300  23.905  1.00  0.00      B    O  
ATOM   4358  H1  HOH B1447       9.356  26.909  23.965  1.00  0.00      B    H  
ATOM   4359  H2  HOH B1447       8.507  27.863  23.035  1.00  0.00      B    H  
ATOM   4360  O   HOH B1448      35.374   4.216   2.599  1.00  0.00      B    O  
ATOM   4361  H1  HOH B1448      36.357   4.270   2.809  1.00  0.00      B    H  
ATOM   4362  H2  HOH B1448      35.154   3.235   2.788  1.00  0.00      B    H  
ATOM   4363  O   HOH B1449       7.594  34.488  18.277  1.00  0.00      B    O  
ATOM   4364  H1  HOH B1449       7.597  33.429  18.171  1.00  0.00      B    H  
ATOM   4365  H2  HOH B1449       6.972  34.806  17.544  1.00  0.00      B    H  
ATOM   4366  O   HOH B1450       0.838  24.007  34.989  1.00  0.00      B    O  
ATOM   4367  H1  HOH B1450       0.100  24.548  35.528  1.00  0.00      B    H  
ATOM   4368  H2  HOH B1450       0.451  23.060  34.917  1.00  0.00      B    H  
ATOM   4369  O   HOH B1451       3.241  18.725  33.819  1.00  0.00      B    O  
ATOM   4370  H1  HOH B1451       2.433  18.122  33.606  1.00  0.00      B    H  
ATOM   4371  H2  HOH B1451       3.870  18.636  33.024  1.00  0.00      B    H  
ATOM   4372  O   HOH B1452       8.268  23.822   0.684  1.00  0.00      B    O  
ATOM   4373  H1  HOH B1452       8.547  23.189  -0.093  1.00  0.00      B    H  
ATOM   4374  H2  HOH B1452       9.035  24.421   0.944  1.00  0.00      B    H  
ATOM   4375  O   HOH B1453      20.317  38.174  11.023  1.00  0.00      B    O  
ATOM   4376  H1  HOH B1453      20.652  38.882  11.676  1.00  0.00      B    H  
ATOM   4377  H2  HOH B1453      19.337  37.989  11.301  1.00  0.00      B    H  
ATOM   4378  O   HOH B1454      11.685   8.702   5.692  1.00  0.00      B    O  
ATOM   4379  H1  HOH B1454      11.666   7.687   5.804  1.00  0.00      B    H  
ATOM   4380  H2  HOH B1454      10.790   9.141   6.004  1.00  0.00      B    H  
ATOM   4381  O   HOH B1455       7.164  29.417  37.545  1.00  0.00      B    O  
ATOM   4382  H1  HOH B1455       6.454  29.410  38.191  1.00  0.00      B    H  
ATOM   4383  H2  HOH B1455       7.580  28.494  37.633  1.00  0.00      B    H  
ATOM   4384  O   HOH B1456      35.192  11.162  32.487  1.00  0.00      B    O  
ATOM   4385  H1  HOH B1456      35.918  11.511  31.881  1.00  0.00      B    H  
ATOM   4386  H2  HOH B1456      34.367  11.757  32.359  1.00  0.00      B    H  
ATOM   4387  O   HOH B1457      32.144  38.414  11.170  1.00  0.00      B    O  
ATOM   4388  H1  HOH B1457      33.132  38.306  11.396  1.00  0.00      B    H  
ATOM   4389  H2  HOH B1457      31.640  37.905  11.855  1.00  0.00      B    H  
ATOM   4390  O   HOH B1458       1.151  26.004  32.699  1.00  0.00      B    O  
ATOM   4391  H1  HOH B1458       1.962  25.645  33.183  1.00  0.00      B    H  
ATOM   4392  H2  HOH B1458       1.040  25.372  31.902  1.00  0.00      B    H  
ATOM   4393  O   HOH B1459      27.637  37.950  33.188  1.00  0.00      B    O  
ATOM   4394  H1  HOH B1459      27.884  37.734  34.200  1.00  0.00      B    H  
ATOM   4395  H2  HOH B1459      28.226  37.408  32.590  1.00  0.00      B    H  
ATOM   4396  O   HOH B1460      23.914  16.708  27.702  1.00  0.00      B    O  
ATOM   4397  H1  HOH B1460      24.833  16.240  27.587  1.00  0.00      B    H  
ATOM   4398  H2  HOH B1460      23.358  16.076  28.272  1.00  0.00      B    H  
ATOM   4399  O   HOH B1461      16.664  33.077   7.536  1.00  0.00      B    O  
ATOM   4400  H1  HOH B1461      16.379  32.571   8.380  1.00  0.00      B    H  
ATOM   4401  H2  HOH B1461      17.515  32.637   7.208  1.00  0.00      B    H  
ATOM   4402  O   HOH B1462      30.022   6.170  13.898  1.00  0.00      B    O  
ATOM   4403  H1  HOH B1462      30.930   6.574  14.133  1.00  0.00      B    H  
ATOM   4404  H2  HOH B1462      29.637   6.823  13.202  1.00  0.00      B    H  
ATOM   4405  O   HOH B1463      29.921   6.500  33.847  1.00  0.00      B    O  
ATOM   4406  H1  HOH B1463      30.373   6.958  33.097  1.00  0.00      B    H  
ATOM   4407  H2  HOH B1463      30.258   5.531  33.854  1.00  0.00      B    H  
ATOM   4408  O   HOH B1464       0.926  31.593  18.457  1.00  0.00      B    O  
ATOM   4409  H1  HOH B1464       1.133  32.265  19.213  1.00  0.00      B    H  
ATOM   4410  H2  HOH B1464       1.362  30.682  18.721  1.00  0.00      B    H  
ATOM   4411  O   HOH B1465      14.467  24.796  18.223  1.00  0.00      B    O  
ATOM   4412  H1  HOH B1465      14.240  23.785  18.463  1.00  0.00      B    H  
ATOM   4413  H2  HOH B1465      15.021  24.678  17.386  1.00  0.00      B    H  
ATOM   4414  O   HOH B1466       1.806  15.687  26.152  1.00  0.00      B    O  
ATOM   4415  H1  HOH B1466       2.253  15.445  27.016  1.00  0.00      B    H  
ATOM   4416  H2  HOH B1466       2.034  15.017  25.477  1.00  0.00      B    H  
ATOM   4417  O   HOH B1467      17.453   2.558  39.078  1.00  0.00      B    O  
ATOM   4418  H1  HOH B1467      18.026   3.188  39.661  1.00  0.00      B    H  
ATOM   4419  H2  HOH B1467      18.082   2.228  38.339  1.00  0.00      B    H  
ATOM   4420  O   HOH B1468      17.103  36.144  38.801  1.00  0.00      B    O  
ATOM   4421  H1  HOH B1468      18.067  35.976  39.212  1.00  0.00      B    H  
ATOM   4422  H2  HOH B1468      16.884  35.315  38.286  1.00  0.00      B    H  
ATOM   4423  O   HOH B1469      31.202  19.327  14.201  1.00  0.00      B    O  
ATOM   4424  H1  HOH B1469      31.681  19.982  14.779  1.00  0.00      B    H  
ATOM   4425  H2  HOH B1469      30.344  19.767  13.928  1.00  0.00      B    H  
ATOM   4426  O   HOH B1470       3.410  30.432  31.003  1.00  0.00      B    O  
ATOM   4427  H1  HOH B1470       3.098  29.472  31.250  1.00  0.00      B    H  
ATOM   4428  H2  HOH B1470       4.165  30.341  30.294  1.00  0.00      B    H  
ATOM   4429  O   HOH B1471      21.694  23.072   2.643  1.00  0.00      B    O  
ATOM   4430  H1  HOH B1471      21.875  22.091   2.414  1.00  0.00      B    H  
ATOM   4431  H2  HOH B1471      21.759  23.668   1.768  1.00  0.00      B    H  
ATOM   4432  O   HOH B1472       6.544  19.098  36.048  1.00  0.00      B    O  
ATOM   4433  H1  HOH B1472       6.638  18.827  35.087  1.00  0.00      B    H  
ATOM   4434  H2  HOH B1472       6.011  18.291  36.425  1.00  0.00      B    H  
ATOM   4435  O   HOH B1473      27.945   2.059   9.735  1.00  0.00      B    O  
ATOM   4436  H1  HOH B1473      27.161   2.632  10.074  1.00  0.00      B    H  
ATOM   4437  H2  HOH B1473      28.643   2.722   9.347  1.00  0.00      B    H  
ATOM   4438  O   HOH B1474      21.687  36.415  30.442  1.00  0.00      B    O  
ATOM   4439  H1  HOH B1474      21.890  35.691  31.128  1.00  0.00      B    H  
ATOM   4440  H2  HOH B1474      22.008  37.272  30.887  1.00  0.00      B    H  
ATOM   4441  O   HOH B1475      33.400  36.088  25.420  1.00  0.00      B    O  
ATOM   4442  H1  HOH B1475      33.967  35.322  25.258  1.00  0.00      B    H  
ATOM   4443  H2  HOH B1475      32.697  35.784  26.143  1.00  0.00      B    H  
ATOM   4444  O   HOH B1476      34.972   1.853  18.786  1.00  0.00      B    O  
ATOM   4445  H1  HOH B1476      35.034   2.226  19.702  1.00  0.00      B    H  
ATOM   4446  H2  HOH B1476      34.710   0.867  18.845  1.00  0.00      B    H  
ATOM   4447  O   HOH B1477      12.487   1.331   8.987  1.00  0.00      B    O  
ATOM   4448  H1  HOH B1477      11.790   1.749   8.447  1.00  0.00      B    H  
ATOM   4449  H2  HOH B1477      13.091   2.120   9.347  1.00  0.00      B    H  
ATOM   4450  O   HOH B1478      37.055  10.844   2.742  1.00  0.00      B    O  
ATOM   4451  H1  HOH B1478      37.803  10.723   1.964  1.00  0.00      B    H  
ATOM   4452  H2  HOH B1478      37.118  10.025   3.342  1.00  0.00      B    H  
ATOM   4453  O   HOH B1479      34.456  17.275  -0.343  1.00  0.00      B    O  
ATOM   4454  H1  HOH B1479      33.687  17.844  -0.068  1.00  0.00      B    H  
ATOM   4455  H2  HOH B1479      34.636  16.702   0.470  1.00  0.00      B    H  
ATOM   4456  O   HOH B1480      13.983  11.254  20.088  1.00  0.00      B    O  
ATOM   4457  H1  HOH B1480      14.829  10.936  20.621  1.00  0.00      B    H  
ATOM   4458  H2  HOH B1480      14.229  12.169  19.691  1.00  0.00      B    H  
ATOM   4459  O   HOH B1481       5.528  38.470  28.352  1.00  0.00      B    O  
ATOM   4460  H1  HOH B1481       4.601  38.437  28.772  1.00  0.00      B    H  
ATOM   4461  H2  HOH B1481       5.452  37.991  27.472  1.00  0.00      B    H  
ATOM   4462  O   HOH B1482      16.166   3.679   6.666  1.00  0.00      B    O  
ATOM   4463  H1  HOH B1482      16.692   3.365   7.502  1.00  0.00      B    H  
ATOM   4464  H2  HOH B1482      15.237   4.010   6.972  1.00  0.00      B    H  
ATOM   4465  O   HOH B1483      33.998  24.889  16.279  1.00  0.00      B    O  
ATOM   4466  H1  HOH B1483      34.219  25.815  16.035  1.00  0.00      B    H  
ATOM   4467  H2  HOH B1483      34.520  24.700  17.166  1.00  0.00      B    H  
ATOM   4468  O   HOH B1484      30.157  18.603  16.701  1.00  0.00      B    O  
ATOM   4469  H1  HOH B1484      30.041  19.427  17.253  1.00  0.00      B    H  
ATOM   4470  H2  HOH B1484      30.829  18.944  15.989  1.00  0.00      B    H  
ATOM   4471  O   HOH B1485      20.357   9.395   0.922  1.00  0.00      B    O  
ATOM   4472  H1  HOH B1485      20.461   8.447   1.289  1.00  0.00      B    H  
ATOM   4473  H2  HOH B1485      19.830   9.370   0.066  1.00  0.00      B    H  
ATOM   4474  O   HOH B1486       0.454  31.239  33.633  1.00  0.00      B    O  
ATOM   4475  H1  HOH B1486       0.512  30.233  33.560  1.00  0.00      B    H  
ATOM   4476  H2  HOH B1486       0.178  31.485  34.560  1.00  0.00      B    H  
ATOM   4477  O   HOH B1487       6.770  12.092  19.395  1.00  0.00      B    O  
ATOM   4478  H1  HOH B1487       7.094  11.412  18.702  1.00  0.00      B    H  
ATOM   4479  H2  HOH B1487       6.666  11.601  20.290  1.00  0.00      B    H  
ATOM   4480  O   HOH B1488       3.306  22.329  16.380  1.00  0.00      B    O  
ATOM   4481  H1  HOH B1488       4.228  21.919  16.481  1.00  0.00      B    H  
ATOM   4482  H2  HOH B1488       3.082  22.380  15.408  1.00  0.00      B    H  
ATOM   4483  O   HOH B1489      18.731  31.132  25.983  1.00  0.00      B    O  
ATOM   4484  H1  HOH B1489      18.721  30.135  26.095  1.00  0.00      B    H  
ATOM   4485  H2  HOH B1489      19.259  31.340  25.166  1.00  0.00      B    H  
ATOM   4486  O   HOH B1490      19.351  36.740  25.776  1.00  0.00      B    O  
ATOM   4487  H1  HOH B1490      19.130  37.611  25.242  1.00  0.00      B    H  
ATOM   4488  H2  HOH B1490      19.506  36.929  26.734  1.00  0.00      B    H  
ATOM   4489  O   HOH B1491      25.636   0.081  30.145  1.00  0.00      B    O  
ATOM   4490  H1  HOH B1491      26.486   0.132  29.662  1.00  0.00      B    H  
ATOM   4491  H2  HOH B1491      25.423   1.026  30.390  1.00  0.00      B    H  
ATOM   4492  O   HOH B1492      10.329  37.297  14.681  1.00  0.00      B    O  
ATOM   4493  H1  HOH B1492      10.282  37.175  13.677  1.00  0.00      B    H  
ATOM   4494  H2  HOH B1492       9.603  36.673  15.026  1.00  0.00      B    H  
ATOM   4495  O   HOH B1493      24.658   5.246  30.689  1.00  0.00      B    O  
ATOM   4496  H1  HOH B1493      23.883   5.809  30.943  1.00  0.00      B    H  
ATOM   4497  H2  HOH B1493      25.480   5.486  31.254  1.00  0.00      B    H  
ATOM   4498  O   HOH B1494      21.374  29.546   5.874  1.00  0.00      B    O  
ATOM   4499  H1  HOH B1494      21.637  30.474   5.545  1.00  0.00      B    H  
ATOM   4500  H2  HOH B1494      21.843  29.420   6.809  1.00  0.00      B    H  
ATOM   4501  O   HOH B1495      32.509   5.187   7.657  1.00  0.00      B    O  
ATOM   4502  H1  HOH B1495      32.334   6.180   7.835  1.00  0.00      B    H  
ATOM   4503  H2  HOH B1495      31.633   4.765   7.337  1.00  0.00      B    H  
ATOM   4504  O   HOH B1496       7.408  33.439  24.022  1.00  0.00      B    O  
ATOM   4505  H1  HOH B1496       7.023  32.526  24.145  1.00  0.00      B    H  
ATOM   4506  H2  HOH B1496       8.197  33.370  23.412  1.00  0.00      B    H  
ATOM   4507  O   HOH B1497      17.841  34.266  36.349  1.00  0.00      B    O  
ATOM   4508  H1  HOH B1497      16.853  34.178  36.056  1.00  0.00      B    H  
ATOM   4509  H2  HOH B1497      18.053  33.445  36.967  1.00  0.00      B    H  
ATOM   4510  O   HOH B1498       0.283  28.543  33.648  1.00  0.00      B    O  
ATOM   4511  H1  HOH B1498       0.269  27.675  33.174  1.00  0.00      B    H  
ATOM   4512  H2  HOH B1498       1.059  28.561  34.296  1.00  0.00      B    H  
ATOM   4513  O   HOH B1499      24.316  31.043  29.288  1.00  0.00      B    O  
ATOM   4514  H1  HOH B1499      24.603  31.944  28.889  1.00  0.00      B    H  
ATOM   4515  H2  HOH B1499      23.678  31.298  30.068  1.00  0.00      B    H  
ATOM   4516  O   HOH B1500      38.766  13.213  25.778  1.00  0.00      B    O  
ATOM   4517  H1  HOH B1500      38.216  12.372  25.820  1.00  0.00      B    H  
ATOM   4518  H2  HOH B1500      39.705  12.852  25.815  1.00  0.00      B    H  
ATOM   4519  O   HOH B1501      21.577  23.806  36.249  1.00  0.00      B    O  
ATOM   4520  H1  HOH B1501      21.632  23.142  36.952  1.00  0.00      B    H  
ATOM   4521  H2  HOH B1501      22.373  23.597  35.622  1.00  0.00      B    H  
ATOM   4522  O   HOH B1502      24.350   1.406  35.661  1.00  0.00      B    O  
ATOM   4523  H1  HOH B1502      23.771   2.250  35.824  1.00  0.00      B    H  
ATOM   4524  H2  HOH B1502      23.773   0.640  35.970  1.00  0.00      B    H  
ATOM   4525  O   HOH B1503      12.292   7.762  33.956  1.00  0.00      B    O  
ATOM   4526  H1  HOH B1503      11.863   7.928  34.839  1.00  0.00      B    H  
ATOM   4527  H2  HOH B1503      11.946   6.853  33.619  1.00  0.00      B    H  
ATOM   4528  O   HOH B1504      35.100   4.127   8.557  1.00  0.00      B    O  
ATOM   4529  H1  HOH B1504      35.019   3.844   9.538  1.00  0.00      B    H  
ATOM   4530  H2  HOH B1504      34.219   4.474   8.242  1.00  0.00      B    H  
ATOM   4531  O   HOH B1505       5.897   5.103  37.496  1.00  0.00      B    O  
ATOM   4532  H1  HOH B1505       6.530   4.816  36.761  1.00  0.00      B    H  
ATOM   4533  H2  HOH B1505       5.322   4.287  37.725  1.00  0.00      B    H  
ATOM   4534  O   HOH B1506       2.011  22.435   7.584  1.00  0.00      B    O  
ATOM   4535  H1  HOH B1506       2.832  22.280   8.141  1.00  0.00      B    H  
ATOM   4536  H2  HOH B1506       2.166  21.725   6.906  1.00  0.00      B    H  
ATOM   4537  O   HOH B1507       5.474  30.076   5.826  1.00  0.00      B    O  
ATOM   4538  H1  HOH B1507       6.184  29.417   6.158  1.00  0.00      B    H  
ATOM   4539  H2  HOH B1507       4.787  29.540   5.224  1.00  0.00      B    H  
ATOM   4540  O   HOH B1508      19.830  10.479  12.443  1.00  0.00      B    O  
ATOM   4541  H1  HOH B1508      19.265  10.660  11.534  1.00  0.00      B    H  
ATOM   4542  H2  HOH B1508      19.179  10.040  13.150  1.00  0.00      B    H  
ATOM   4543  O   HOH B1509       5.934   8.967  32.831  1.00  0.00      B    O  
ATOM   4544  H1  HOH B1509       6.844   8.806  33.290  1.00  0.00      B    H  
ATOM   4545  H2  HOH B1509       5.270   8.258  33.203  1.00  0.00      B    H  
ATOM   4546  O   HOH B1510      -0.080  19.898   4.830  1.00  0.00      B    O  
ATOM   4547  H1  HOH B1510       0.014  20.640   4.163  1.00  0.00      B    H  
ATOM   4548  H2  HOH B1510       0.649  19.194   4.639  1.00  0.00      B    H  
ATOM   4549  O   HOH B1511      37.545   9.036  24.882  1.00  0.00      B    O  
ATOM   4550  H1  HOH B1511      37.167   8.511  24.180  1.00  0.00      B    H  
ATOM   4551  H2  HOH B1511      36.844   9.147  25.561  1.00  0.00      B    H  
ATOM   4552  O   HOH B1512      13.620   9.549  30.257  1.00  0.00      B    O  
ATOM   4553  H1  HOH B1512      13.630   9.441  31.272  1.00  0.00      B    H  
ATOM   4554  H2  HOH B1512      13.379   8.619  29.787  1.00  0.00      B    H  
ATOM   4555  O   HOH B1513      20.103  30.962  30.243  1.00  0.00      B    O  
ATOM   4556  H1  HOH B1513      20.292  31.542  29.439  1.00  0.00      B    H  
ATOM   4557  H2  HOH B1513      19.326  31.384  30.729  1.00  0.00      B    H  
ATOM   4558  O   HOH B1514      27.307  23.318  10.524  1.00  0.00      B    O  
ATOM   4559  H1  HOH B1514      26.621  23.665  11.161  1.00  0.00      B    H  
ATOM   4560  H2  HOH B1514      28.069  24.000  10.507  1.00  0.00      B    H  
ATOM   4561  O   HOH B1515      35.035  33.570  30.519  1.00  0.00      B    O  
ATOM   4562  H1  HOH B1515      35.203  33.755  29.529  1.00  0.00      B    H  
ATOM   4563  H2  HOH B1515      35.777  33.940  31.083  1.00  0.00      B    H  
ATOM   4564  O   HOH B1516      25.015  25.959  19.191  1.00  0.00      B    O  
ATOM   4565  H1  HOH B1516      25.479  25.416  18.467  1.00  0.00      B    H  
ATOM   4566  H2  HOH B1516      25.536  25.927  20.050  1.00  0.00      B    H  
ATOM   4567  O   HOH B1517       2.712   4.050  20.938  1.00  0.00      B    O  
ATOM   4568  H1  HOH B1517       2.628   4.360  21.903  1.00  0.00      B    H  
ATOM   4569  H2  HOH B1517       1.832   3.744  20.592  1.00  0.00      B    H  
ATOM   4570  O   HOH B1518      32.129  17.212  20.389  1.00  0.00      B    O  
ATOM   4571  H1  HOH B1518      31.113  17.080  20.202  1.00  0.00      B    H  
ATOM   4572  H2  HOH B1518      32.593  16.481  19.825  1.00  0.00      B    H  
ATOM   4573  O   HOH B1519       2.207  21.580   1.331  1.00  0.00      B    O  
ATOM   4574  H1  HOH B1519       2.713  22.011   0.556  1.00  0.00      B    H  
ATOM   4575  H2  HOH B1519       1.730  20.805   0.989  1.00  0.00      B    H  
ATOM   4576  O   HOH B1520       2.248   6.914   9.512  1.00  0.00      B    O  
ATOM   4577  H1  HOH B1520       1.686   6.877  10.368  1.00  0.00      B    H  
ATOM   4578  H2  HOH B1520       3.101   7.473   9.687  1.00  0.00      B    H  
ATOM   4579  O   HOH B1521       1.144  24.150  30.492  1.00  0.00      B    O  
ATOM   4580  H1  HOH B1521       2.104  23.830  30.287  1.00  0.00      B    H  
ATOM   4581  H2  HOH B1521       0.515  23.865  29.717  1.00  0.00      B    H  
ATOM   4582  O   HOH B1522      20.488  35.843  19.812  1.00  0.00      B    O  
ATOM   4583  H1  HOH B1522      21.253  35.991  20.434  1.00  0.00      B    H  
ATOM   4584  H2  HOH B1522      19.652  36.353  20.009  1.00  0.00      B    H  
ATOM   4585  O   HOH B1523      22.664  30.575  33.851  1.00  0.00      B    O  
ATOM   4586  H1  HOH B1523      22.965  30.730  34.776  1.00  0.00      B    H  
ATOM   4587  H2  HOH B1523      21.765  31.030  33.883  1.00  0.00      B    H  
ATOM   4588  O   HOH B1524       2.246  29.945  15.687  1.00  0.00      B    O  
ATOM   4589  H1  HOH B1524       2.987  29.264  15.592  1.00  0.00      B    H  
ATOM   4590  H2  HOH B1524       2.602  30.640  16.298  1.00  0.00      B    H  
ATOM   4591  O   HOH B1525      33.472  26.096   1.193  1.00  0.00      B    O  
ATOM   4592  H1  HOH B1525      34.289  26.193   0.565  1.00  0.00      B    H  
ATOM   4593  H2  HOH B1525      33.217  25.076   1.205  1.00  0.00      B    H  
ATOM   4594  O   HOH B1526       9.691  34.710  20.425  1.00  0.00      B    O  
ATOM   4595  H1  HOH B1526       9.686  34.194  21.292  1.00  0.00      B    H  
ATOM   4596  H2  HOH B1526       9.850  33.982  19.731  1.00  0.00      B    H  
ATOM   4597  O   HOH B1527       5.686   0.422  22.042  1.00  0.00      B    O  
ATOM   4598  H1  HOH B1527       6.677   0.562  21.991  1.00  0.00      B    H  
ATOM   4599  H2  HOH B1527       5.216   1.227  21.780  1.00  0.00      B    H  
ATOM   4600  O   HOH B1528      23.500  23.387  21.363  1.00  0.00      B    O  
ATOM   4601  H1  HOH B1528      23.677  22.571  21.901  1.00  0.00      B    H  
ATOM   4602  H2  HOH B1528      23.621  23.165  20.425  1.00  0.00      B    H  
ATOM   4603  O   HOH B1529      24.486   3.279   2.829  1.00  0.00      B    O  
ATOM   4604  H1  HOH B1529      24.352   3.398   1.811  1.00  0.00      B    H  
ATOM   4605  H2  HOH B1529      25.402   2.930   2.979  1.00  0.00      B    H  
ATOM   4606  O   HOH B1530      31.603  38.976  34.018  1.00  0.00      B    O  
ATOM   4607  H1  HOH B1530      32.024  38.334  33.372  1.00  0.00      B    H  
ATOM   4608  H2  HOH B1530      30.740  38.627  34.251  1.00  0.00      B    H  
ATOM   4609  O   HOH B1531      36.335   1.880   7.650  1.00  0.00      B    O  
ATOM   4610  H1  HOH B1531      35.622   1.118   7.838  1.00  0.00      B    H  
ATOM   4611  H2  HOH B1531      35.962   2.704   8.186  1.00  0.00      B    H  
ATOM   4612  O   HOH B1532       5.018   7.421  36.557  1.00  0.00      B    O  
ATOM   4613  H1  HOH B1532       5.304   6.514  36.922  1.00  0.00      B    H  
ATOM   4614  H2  HOH B1532       5.713   8.068  36.825  1.00  0.00      B    H  
ATOM   4615  O   HOH B1533      32.995  21.979   5.262  1.00  0.00      B    O  
ATOM   4616  H1  HOH B1533      33.511  21.322   4.664  1.00  0.00      B    H  
ATOM   4617  H2  HOH B1533      32.315  22.537   4.678  1.00  0.00      B    H  
ATOM   4618  O   HOH B1534       1.566  13.092  20.361  1.00  0.00      B    O  
ATOM   4619  H1  HOH B1534       2.360  12.613  20.731  1.00  0.00      B    H  
ATOM   4620  H2  HOH B1534       1.105  13.474  21.142  1.00  0.00      B    H  
ATOM   4621  O   HOH B1535      11.492  27.682   4.884  1.00  0.00      B    O  
ATOM   4622  H1  HOH B1535      10.611  27.241   4.583  1.00  0.00      B    H  
ATOM   4623  H2  HOH B1535      11.670  28.336   4.141  1.00  0.00      B    H  
ATOM   4624  O   HOH B1536      15.880  26.544  35.212  1.00  0.00      B    O  
ATOM   4625  H1  HOH B1536      16.490  26.073  34.497  1.00  0.00      B    H  
ATOM   4626  H2  HOH B1536      15.640  27.428  34.861  1.00  0.00      B    H  
ATOM   4627  O   HOH B1537      20.840  36.963  36.707  1.00  0.00      B    O  
ATOM   4628  H1  HOH B1537      20.725  35.959  36.522  1.00  0.00      B    H  
ATOM   4629  H2  HOH B1537      20.809  37.415  35.792  1.00  0.00      B    H  
ATOM   4630  O   HOH B1538      37.125   0.370   4.019  1.00  0.00      B    O  
ATOM   4631  H1  HOH B1538      37.804   0.607   3.343  1.00  0.00      B    H  
ATOM   4632  H2  HOH B1538      36.338  -0.042   3.501  1.00  0.00      B    H  
ATOM   4633  O   HOH B1539       4.132   7.115  27.674  1.00  0.00      B    O  
ATOM   4634  H1  HOH B1539       3.762   8.060  27.988  1.00  0.00      B    H  
ATOM   4635  H2  HOH B1539       4.113   6.467  28.440  1.00  0.00      B    H  
ATOM   4636  O   HOH B1540      20.358  22.248  32.986  1.00  0.00      B    O  
ATOM   4637  H1  HOH B1540      19.450  21.888  33.202  1.00  0.00      B    H  
ATOM   4638  H2  HOH B1540      20.274  22.606  32.073  1.00  0.00      B    H  
ATOM   4639  O   HOH B1541      28.055   1.681   2.732  1.00  0.00      B    O  
ATOM   4640  H1  HOH B1541      28.460   1.844   1.817  1.00  0.00      B    H  
ATOM   4641  H2  HOH B1541      27.821   2.516   3.235  1.00  0.00      B    H  
ATOM   4642  O   HOH B1542      38.278   6.303  20.362  1.00  0.00      B    O  
ATOM   4643  H1  HOH B1542      38.684   5.468  19.975  1.00  0.00      B    H  
ATOM   4644  H2  HOH B1542      37.969   6.878  19.596  1.00  0.00      B    H  
ATOM   4645  O   HOH B1543       0.047  20.181  -0.000  1.00  0.00      B    O  
ATOM   4646  H1  HOH B1543       1.002  19.971  -0.293  1.00  0.00      B    H  
ATOM   4647  H2  HOH B1543      -0.201  19.565   0.798  1.00  0.00      B    H  
ATOM   4648  O   HOH B1544       9.695  19.095  15.278  1.00  0.00      B    O  
ATOM   4649  H1  HOH B1544      10.408  19.415  15.947  1.00  0.00      B    H  
ATOM   4650  H2  HOH B1544       8.919  19.783  15.251  1.00  0.00      B    H  
ATOM   4651  O   HOH B1545      31.879  28.998   6.755  1.00  0.00      B    O  
ATOM   4652  H1  HOH B1545      32.746  29.344   7.147  1.00  0.00      B    H  
ATOM   4653  H2  HOH B1545      31.917  28.036   6.513  1.00  0.00      B    H  
ATOM   4654  O   HOH B1546      25.658   5.078  35.592  1.00  0.00      B    O  
ATOM   4655  H1  HOH B1546      26.110   4.559  36.346  1.00  0.00      B    H  
ATOM   4656  H2  HOH B1546      25.849   6.063  35.715  1.00  0.00      B    H  
ATOM   4657  O   HOH B1547      25.724  27.146  24.977  1.00  0.00      B    O  
ATOM   4658  H1  HOH B1547      25.666  26.344  24.389  1.00  0.00      B    H  
ATOM   4659  H2  HOH B1547      25.765  26.903  25.956  1.00  0.00      B    H  
ATOM   4660  O   HOH B1548      30.172  33.614  29.036  1.00  0.00      B    O  
ATOM   4661  H1  HOH B1548      29.737  34.355  29.511  1.00  0.00      B    H  
ATOM   4662  H2  HOH B1548      30.027  32.763  29.640  1.00  0.00      B    H  
ATOM   4663  O   HOH B1549       5.784  38.246   1.897  1.00  0.00      B    O  
ATOM   4664  H1  HOH B1549       6.465  37.588   1.420  1.00  0.00      B    H  
ATOM   4665  H2  HOH B1549       5.442  37.815   2.723  1.00  0.00      B    H  
ATOM   4666  O   HOH B1550      27.956  22.341  31.211  1.00  0.00      B    O  
ATOM   4667  H1  HOH B1550      28.319  21.620  31.785  1.00  0.00      B    H  
ATOM   4668  H2  HOH B1550      28.747  22.819  30.681  1.00  0.00      B    H  
ATOM   4669  O   HOH B1551      27.500  35.492  17.342  1.00  0.00      B    O  
ATOM   4670  H1  HOH B1551      26.872  34.870  17.807  1.00  0.00      B    H  
ATOM   4671  H2  HOH B1551      26.950  36.306  17.075  1.00  0.00      B    H  
ATOM   4672  O   HOH B1552      18.328  32.344  32.346  1.00  0.00      B    O  
ATOM   4673  H1  HOH B1552      17.628  31.684  32.788  1.00  0.00      B    H  
ATOM   4674  H2  HOH B1552      17.901  33.168  31.960  1.00  0.00      B    H  
ATOM   4675  O   HOH B1553      26.312   0.529  19.548  1.00  0.00      B    O  
ATOM   4676  H1  HOH B1553      26.421  -0.423  19.463  1.00  0.00      B    H  
ATOM   4677  H2  HOH B1553      26.741   0.867  20.406  1.00  0.00      B    H  
ATOM   4678  O   HOH B1554      12.488  27.960  26.879  1.00  0.00      B    O  
ATOM   4679  H1  HOH B1554      12.798  27.240  27.570  1.00  0.00      B    H  
ATOM   4680  H2  HOH B1554      12.975  28.802  27.057  1.00  0.00      B    H  
ATOM   4681  O   HOH B1555      29.303  33.500  16.512  1.00  0.00      B    O  
ATOM   4682  H1  HOH B1555      28.445  34.001  16.745  1.00  0.00      B    H  
ATOM   4683  H2  HOH B1555      29.916  33.422  17.307  1.00  0.00      B    H  
ATOM   4684  O   HOH B1556      23.324  31.887   9.783  1.00  0.00      B    O  
ATOM   4685  H1  HOH B1556      24.119  31.239   9.684  1.00  0.00      B    H  
ATOM   4686  H2  HOH B1556      23.294  32.382   8.898  1.00  0.00      B    H  
ATOM   4687  O   HOH B1557      29.961  23.581  29.812  1.00  0.00      B    O  
ATOM   4688  H1  HOH B1557      30.250  24.077  30.672  1.00  0.00      B    H  
ATOM   4689  H2  HOH B1557      30.621  22.818  29.707  1.00  0.00      B    H  
ATOM   4690  O   HOH B1558      32.770  13.644  38.727  1.00  0.00      B    O  
ATOM   4691  H1  HOH B1558      33.292  13.323  39.495  1.00  0.00      B    H  
ATOM   4692  H2  HOH B1558      33.437  13.815  37.996  1.00  0.00      B    H  
ATOM   4693  O   HOH B1559      29.485  27.059  18.422  1.00  0.00      B    O  
ATOM   4694  H1  HOH B1559      29.264  27.555  19.281  1.00  0.00      B    H  
ATOM   4695  H2  HOH B1559      30.347  26.555  18.570  1.00  0.00      B    H  
ATOM   4696  O   HOH B1560      29.835   1.317  18.877  1.00  0.00      B    O  
ATOM   4697  H1  HOH B1560      30.436   1.680  18.168  1.00  0.00      B    H  
ATOM   4698  H2  HOH B1560      29.098   0.808  18.381  1.00  0.00      B    H  
ATOM   4699  O   HOH B1561      21.329  26.684  26.614  1.00  0.00      B    O  
ATOM   4700  H1  HOH B1561      21.552  26.337  25.688  1.00  0.00      B    H  
ATOM   4701  H2  HOH B1561      21.410  27.732  26.553  1.00  0.00      B    H  
ATOM   4702  O   HOH B1562      39.434   1.431  32.600  1.00  0.00      B    O  
ATOM   4703  H1  HOH B1562      38.953   1.741  33.479  1.00  0.00      B    H  
ATOM   4704  H2  HOH B1562      38.897   1.798  31.874  1.00  0.00      B    H  
ATOM   4705  O   HOH B1563      27.463  31.393  27.016  1.00  0.00      B    O  
ATOM   4706  H1  HOH B1563      26.822  32.184  26.825  1.00  0.00      B    H  
ATOM   4707  H2  HOH B1563      28.367  31.731  27.019  1.00  0.00      B    H  
ATOM   4708  O   HOH B1564      36.200  32.248  20.741  1.00  0.00      B    O  
ATOM   4709  H1  HOH B1564      36.895  32.778  21.257  1.00  0.00      B    H  
ATOM   4710  H2  HOH B1564      36.391  32.206  19.723  1.00  0.00      B    H  
ATOM   4711  O   HOH B1565      37.030   3.247  25.380  1.00  0.00      B    O  
ATOM   4712  H1  HOH B1565      37.811   3.453  24.758  1.00  0.00      B    H  
ATOM   4713  H2  HOH B1565      36.166   3.643  24.962  1.00  0.00      B    H  
ATOM   4714  O   HOH B1566      21.858  23.098  26.589  1.00  0.00      B    O  
ATOM   4715  H1  HOH B1566      20.987  23.539  26.304  1.00  0.00      B    H  
ATOM   4716  H2  HOH B1566      22.447  23.732  27.118  1.00  0.00      B    H  
ATOM   4717  O   HOH B1567      32.917  15.750  31.551  1.00  0.00      B    O  
ATOM   4718  H1  HOH B1567      33.396  16.332  30.846  1.00  0.00      B    H  
ATOM   4719  H2  HOH B1567      33.288  14.805  31.400  1.00  0.00      B    H  
ATOM   4720  O   HOH B1568       6.914   8.101   2.461  1.00  0.00      B    O  
ATOM   4721  H1  HOH B1568       7.733   7.865   2.936  1.00  0.00      B    H  
ATOM   4722  H2  HOH B1568       6.502   7.248   2.047  1.00  0.00      B    H  
ATOM   4723  O   HOH B1569      32.129  16.347  23.327  1.00  0.00      B    O  
ATOM   4724  H1  HOH B1569      32.100  16.523  22.321  1.00  0.00      B    H  
ATOM   4725  H2  HOH B1569      32.482  15.426  23.493  1.00  0.00      B    H  
ATOM   4726  O   HOH B1570      37.121  27.910   4.387  1.00  0.00      B    O  
ATOM   4727  H1  HOH B1570      37.323  28.734   3.815  1.00  0.00      B    H  
ATOM   4728  H2  HOH B1570      36.431  27.421   3.857  1.00  0.00      B    H  
ATOM   4729  O   HOH B1571      29.215  27.034  15.686  1.00  0.00      B    O  
ATOM   4730  H1  HOH B1571      29.776  26.315  15.255  1.00  0.00      B    H  
ATOM   4731  H2  HOH B1571      29.448  27.019  16.668  1.00  0.00      B    H  
ATOM   4732  O   HOH B1572      15.516  38.730  13.225  1.00  0.00      B    O  
ATOM   4733  H1  HOH B1572      14.600  38.351  13.193  1.00  0.00      B    H  
ATOM   4734  H2  HOH B1572      15.510  39.536  12.568  1.00  0.00      B    H  
ATOM   4735  O   HOH B1573      28.213   4.206  13.203  1.00  0.00      B    O  
ATOM   4736  H1  HOH B1573      28.805   4.910  13.567  1.00  0.00      B    H  
ATOM   4737  H2  HOH B1573      28.795   3.440  12.917  1.00  0.00      B    H  
ATOM   4738  O   HOH B1574      20.656  10.869  28.491  1.00  0.00      B    O  
ATOM   4739  H1  HOH B1574      19.910  11.488  28.260  1.00  0.00      B    H  
ATOM   4740  H2  HOH B1574      20.332  10.026  28.970  1.00  0.00      B    H  
ATOM   4741  O   HOH B1575      17.491  35.824  18.579  1.00  0.00      B    O  
ATOM   4742  H1  HOH B1575      17.885  35.085  19.116  1.00  0.00      B    H  
ATOM   4743  H2  HOH B1575      16.519  35.694  18.543  1.00  0.00      B    H  
ATOM   4744  O   HOH B1576      25.927  -0.039   8.758  1.00  0.00      B    O  
ATOM   4745  H1  HOH B1576      25.375   0.183   7.967  1.00  0.00      B    H  
ATOM   4746  H2  HOH B1576      26.600   0.737   8.987  1.00  0.00      B    H  
ATOM   4747  O   HOH B1577      28.969  13.505  31.726  1.00  0.00      B    O  
ATOM   4748  H1  HOH B1577      29.572  13.929  32.500  1.00  0.00      B    H  
ATOM   4749  H2  HOH B1577      28.272  12.921  32.260  1.00  0.00      B    H  
ATOM   4750  O   HOH B1578      27.233  24.664   8.185  1.00  0.00      B    O  
ATOM   4751  H1  HOH B1578      27.318  24.045   8.990  1.00  0.00      B    H  
ATOM   4752  H2  HOH B1578      26.462  25.293   8.350  1.00  0.00      B    H  
ATOM   4753  O   HOH B1579       9.694  29.225  15.748  1.00  0.00      B    O  
ATOM   4754  H1  HOH B1579       9.877  29.005  14.725  1.00  0.00      B    H  
ATOM   4755  H2  HOH B1579      10.167  28.538  16.376  1.00  0.00      B    H  
ATOM   4756  O   HOH B1580      36.896  15.616  20.387  1.00  0.00      B    O  
ATOM   4757  H1  HOH B1580      36.157  14.910  20.234  1.00  0.00      B    H  
ATOM   4758  H2  HOH B1580      37.760  15.132  20.677  1.00  0.00      B    H  
ATOM   4759  O   HOH B1581      21.071  15.182  39.270  1.00  0.00      B    O  
ATOM   4760  H1  HOH B1581      20.870  14.222  39.360  1.00  0.00      B    H  
ATOM   4761  H2  HOH B1581      21.972  15.183  38.795  1.00  0.00      B    H  
ATOM   4762  O   HOH B1582      19.901  16.072  10.166  1.00  0.00      B    O  
ATOM   4763  H1  HOH B1582      20.502  16.872  10.146  1.00  0.00      B    H  
ATOM   4764  H2  HOH B1582      19.579  15.884   9.205  1.00  0.00      B    H  
ATOM   4765  O   HOH B1583      26.266   6.600  17.219  1.00  0.00      B    O  
ATOM   4766  H1  HOH B1583      26.275   6.236  18.201  1.00  0.00      B    H  
ATOM   4767  H2  HOH B1583      27.231   6.583  16.889  1.00  0.00      B    H  
ATOM   4768  O   HOH B1584      38.645  14.048  22.189  1.00  0.00      B    O  
ATOM   4769  H1  HOH B1584      38.785  14.726  22.902  1.00  0.00      B    H  
ATOM   4770  H2  HOH B1584      38.102  13.262  22.566  1.00  0.00      B    H  
ATOM   4771  O   HOH B1585      25.466  36.146   6.520  1.00  0.00      B    O  
ATOM   4772  H1  HOH B1585      26.085  36.215   7.255  1.00  0.00      B    H  
ATOM   4773  H2  HOH B1585      24.675  36.731   6.635  1.00  0.00      B    H  
ATOM   4774  O   HOH B1586      17.332  34.282   2.720  1.00  0.00      B    O  
ATOM   4775  H1  HOH B1586      17.488  33.621   1.954  1.00  0.00      B    H  
ATOM   4776  H2  HOH B1586      16.441  34.066   3.236  1.00  0.00      B    H  
ATOM   4777  O   HOH B1587       9.207  18.581  35.908  1.00  0.00      B    O  
ATOM   4778  H1  HOH B1587       8.431  19.141  36.123  1.00  0.00      B    H  
ATOM   4779  H2  HOH B1587       9.814  19.146  35.333  1.00  0.00      B    H  
ATOM   4780  O   HOH B1588      22.129  23.285   5.729  1.00  0.00      B    O  
ATOM   4781  H1  HOH B1588      21.913  23.108   4.740  1.00  0.00      B    H  
ATOM   4782  H2  HOH B1588      21.783  24.216   5.962  1.00  0.00      B    H  
ATOM   4783  O   HOH B1589      13.390  24.350   8.039  1.00  0.00      B    O  
ATOM   4784  H1  HOH B1589      13.267  23.612   7.407  1.00  0.00      B    H  
ATOM   4785  H2  HOH B1589      13.989  24.133   8.768  1.00  0.00      B    H  
ATOM   4786  O   HOH B1590       0.579  17.784  17.011  1.00  0.00      B    O  
ATOM   4787  H1  HOH B1590       1.578  17.809  17.053  1.00  0.00      B    H  
ATOM   4788  H2  HOH B1590       0.392  16.788  16.895  1.00  0.00      B    H  
ATOM   4789  O   HOH B1591       7.713  13.316   9.321  1.00  0.00      B    O  
ATOM   4790  H1  HOH B1591       7.838  12.386   9.383  1.00  0.00      B    H  
ATOM   4791  H2  HOH B1591       6.808  13.523   9.679  1.00  0.00      B    H  
ATOM   4792  O   HOH B1592      25.273  17.677  21.722  1.00  0.00      B    O  
ATOM   4793  H1  HOH B1592      25.951  18.115  22.373  1.00  0.00      B    H  
ATOM   4794  H2  HOH B1592      25.248  18.310  20.940  1.00  0.00      B    H  
ATOM   4795  O   HOH B1593      30.663  27.757  31.312  1.00  0.00      B    O  
ATOM   4796  H1  HOH B1593      31.600  27.317  31.480  1.00  0.00      B    H  
ATOM   4797  H2  HOH B1593      30.646  28.667  31.722  1.00  0.00      B    H  
ATOM   4798  O   HOH B1594       2.910  16.892   2.242  1.00  0.00      B    O  
ATOM   4799  H1  HOH B1594       2.034  16.351   2.167  1.00  0.00      B    H  
ATOM   4800  H2  HOH B1594       3.110  16.988   1.231  1.00  0.00      B    H  
ATOM   4801  O   HOH B1595      19.728  20.649  27.405  1.00  0.00      B    O  
ATOM   4802  H1  HOH B1595      19.359  20.751  28.372  1.00  0.00      B    H  
ATOM   4803  H2  HOH B1595      20.715  20.571  27.418  1.00  0.00      B    H  
ATOM   4804  O   HOH B1596      30.413   6.613  36.849  1.00  0.00      B    O  
ATOM   4805  H1  HOH B1596      30.659   7.481  37.393  1.00  0.00      B    H  
ATOM   4806  H2  HOH B1596      30.519   6.834  35.861  1.00  0.00      B    H  
ATOM   4807  O   HOH B1597      24.601   3.311  28.824  1.00  0.00      B    O  
ATOM   4808  H1  HOH B1597      25.499   2.899  29.025  1.00  0.00      B    H  
ATOM   4809  H2  HOH B1597      24.653   4.181  29.374  1.00  0.00      B    H  
ATOM   4810  O   HOH B1598      16.460  31.266  34.041  1.00  0.00      B    O  
ATOM   4811  H1  HOH B1598      16.932  30.753  34.826  1.00  0.00      B    H  
ATOM   4812  H2  HOH B1598      15.793  31.995  34.396  1.00  0.00      B    H  
ATOM   4813  O   HOH B1599      23.417  14.274  38.062  1.00  0.00      B    O  
ATOM   4814  H1  HOH B1599      24.116  14.961  38.355  1.00  0.00      B    H  
ATOM   4815  H2  HOH B1599      23.977  13.552  37.519  1.00  0.00      B    H  
ATOM   4816  O   HOH B1600       4.310  36.876  16.440  1.00  0.00      B    O  
ATOM   4817  H1  HOH B1600       4.400  37.478  15.593  1.00  0.00      B    H  
ATOM   4818  H2  HOH B1600       3.355  36.825  16.708  1.00  0.00      B    H  
ATOM   4819  O   HOH B1601      14.120  29.181   8.641  1.00  0.00      B    O  
ATOM   4820  H1  HOH B1601      13.609  29.669   7.926  1.00  0.00      B    H  
ATOM   4821  H2  HOH B1601      14.212  29.842   9.440  1.00  0.00      B    H  
ATOM   4822  O   HOH B1602      35.440  31.198  10.261  1.00  0.00      B    O  
ATOM   4823  H1  HOH B1602      36.368  31.077  10.641  1.00  0.00      B    H  
ATOM   4824  H2  HOH B1602      35.496  31.954   9.570  1.00  0.00      B    H  
ATOM   4825  O   HOH B1603      11.546  18.746   9.523  1.00  0.00      B    O  
ATOM   4826  H1  HOH B1603      11.238  17.952  10.048  1.00  0.00      B    H  
ATOM   4827  H2  HOH B1603      12.377  18.402   9.061  1.00  0.00      B    H  
ATOM   4828  O   HOH B1604      29.060   5.675   7.118  1.00  0.00      B    O  
ATOM   4829  H1  HOH B1604      29.045   6.700   7.049  1.00  0.00      B    H  
ATOM   4830  H2  HOH B1604      28.923   5.391   6.128  1.00  0.00      B    H  
ATOM   4831  O   HOH B1605       0.025  15.707   7.300  1.00  0.00      B    O  
ATOM   4832  H1  HOH B1605       0.983  15.951   7.391  1.00  0.00      B    H  
ATOM   4833  H2  HOH B1605      -0.572  16.381   7.676  1.00  0.00      B    H  
ATOM   4834  O   HOH B1606       9.471  17.476   3.114  1.00  0.00      B    O  
ATOM   4835  H1  HOH B1606       9.108  17.633   2.172  1.00  0.00      B    H  
ATOM   4836  H2  HOH B1606       8.717  17.753   3.757  1.00  0.00      B    H  
ATOM   4837  O   HOH B1607      28.777   6.097  16.302  1.00  0.00      B    O  
ATOM   4838  H1  HOH B1607      29.245   6.082  15.401  1.00  0.00      B    H  
ATOM   4839  H2  HOH B1607      29.276   6.744  16.861  1.00  0.00      B    H  
ATOM   4840  O   HOH B1608      21.135   8.159  11.631  1.00  0.00      B    O  
ATOM   4841  H1  HOH B1608      21.967   8.380  11.056  1.00  0.00      B    H  
ATOM   4842  H2  HOH B1608      20.685   8.979  12.010  1.00  0.00      B    H  
ATOM   4843  O   HOH B1609      17.498  11.845   2.959  1.00  0.00      B    O  
ATOM   4844  H1  HOH B1609      17.023  12.631   2.757  1.00  0.00      B    H  
ATOM   4845  H2  HOH B1609      17.906  11.999   3.884  1.00  0.00      B    H  
ATOM   4846  O   HOH B1610      26.630  33.141  34.586  1.00  0.00      B    O  
ATOM   4847  H1  HOH B1610      26.412  32.280  34.989  1.00  0.00      B    H  
ATOM   4848  H2  HOH B1610      27.395  32.935  33.966  1.00  0.00      B    H  
ATOM   4849  O   HOH B1611      37.101  31.507  32.492  1.00  0.00      B    O  
ATOM   4850  H1  HOH B1611      36.914  30.850  31.729  1.00  0.00      B    H  
ATOM   4851  H2  HOH B1611      38.127  31.433  32.707  1.00  0.00      B    H  
ATOM   4852  O   HOH B1612       7.105  32.161   6.667  1.00  0.00      B    O  
ATOM   4853  H1  HOH B1612       6.495  32.305   7.464  1.00  0.00      B    H  
ATOM   4854  H2  HOH B1612       6.685  31.476   6.027  1.00  0.00      B    H  
ATOM   4855  O   HOH B1613       7.541  14.009  38.101  1.00  0.00      B    O  
ATOM   4856  H1  HOH B1613       8.463  13.703  38.361  1.00  0.00      B    H  
ATOM   4857  H2  HOH B1613       7.196  14.578  38.886  1.00  0.00      B    H  
ATOM   4858  O   HOH B1614      24.527  10.577  21.172  1.00  0.00      B    O  
ATOM   4859  H1  HOH B1614      24.295   9.647  20.851  1.00  0.00      B    H  
ATOM   4860  H2  HOH B1614      24.980  11.145  20.418  1.00  0.00      B    H  
ATOM   4861  O   HOH B1615       9.961  14.325  13.458  1.00  0.00      B    O  
ATOM   4862  H1  HOH B1615      10.970  14.486  13.354  1.00  0.00      B    H  
ATOM   4863  H2  HOH B1615       9.805  13.437  13.066  1.00  0.00      B    H  
ATOM   4864  O   HOH B1616      26.687  32.142  31.156  1.00  0.00      B    O  
ATOM   4865  H1  HOH B1616      26.257  31.887  30.255  1.00  0.00      B    H  
ATOM   4866  H2  HOH B1616      26.107  32.921  31.514  1.00  0.00      B    H  
ATOM   4867  O   HOH B1617      31.001  15.092  33.164  1.00  0.00      B    O  
ATOM   4868  H1  HOH B1617      31.512  14.848  33.988  1.00  0.00      B    H  
ATOM   4869  H2  HOH B1617      31.635  15.481  32.480  1.00  0.00      B    H  
ATOM   4870  O   HOH B1618       0.670  15.293  11.360  1.00  0.00      B    O  
ATOM   4871  H1  HOH B1618       0.659  15.056  12.346  1.00  0.00      B    H  
ATOM   4872  H2  HOH B1618       1.537  15.666  11.093  1.00  0.00      B    H  
ATOM   4873  O   HOH B1619      10.079   0.879   5.432  1.00  0.00      B    O  
ATOM   4874  H1  HOH B1619       9.854  -0.060   5.653  1.00  0.00      B    H  
ATOM   4875  H2  HOH B1619      10.218   0.893   4.401  1.00  0.00      B    H  
ATOM   4876  O   HOH B1620       5.229   6.132   1.606  1.00  0.00      B    O  
ATOM   4877  H1  HOH B1620       4.660   6.569   0.894  1.00  0.00      B    H  
ATOM   4878  H2  HOH B1620       4.945   5.125   1.620  1.00  0.00      B    H  
ATOM   4879  O   HOH B1621      24.982  34.596  21.986  1.00  0.00      B    O  
ATOM   4880  H1  HOH B1621      25.985  34.665  22.064  1.00  0.00      B    H  
ATOM   4881  H2  HOH B1621      24.616  34.233  22.925  1.00  0.00      B    H  
ATOM   4882  O   HOH B1622      18.410  12.428   5.606  1.00  0.00      B    O  
ATOM   4883  H1  HOH B1622      18.584  13.301   5.160  1.00  0.00      B    H  
ATOM   4884  H2  HOH B1622      19.038  12.394   6.467  1.00  0.00      B    H  
ATOM   4885  O   HOH B1623      34.460  39.103   7.792  1.00  0.00      B    O  
ATOM   4886  H1  HOH B1623      33.522  39.342   8.119  1.00  0.00      B    H  
ATOM   4887  H2  HOH B1623      34.292  38.752   6.852  1.00  0.00      B    H  
ATOM   4888  O   HOH B1624       3.638  31.031   7.695  1.00  0.00      B    O  
ATOM   4889  H1  HOH B1624       3.948  31.839   8.192  1.00  0.00      B    H  
ATOM   4890  H2  HOH B1624       4.377  30.677   7.053  1.00  0.00      B    H  
ATOM   4891  O   HOH B1625      35.666  37.131  17.091  1.00  0.00      B    O  
ATOM   4892  H1  HOH B1625      35.543  36.531  17.951  1.00  0.00      B    H  
ATOM   4893  H2  HOH B1625      35.871  36.533  16.300  1.00  0.00      B    H  
ATOM   4894  O   HOH B1626       2.434   3.042   4.278  1.00  0.00      B    O  
ATOM   4895  H1  HOH B1626       1.890   2.343   4.862  1.00  0.00      B    H  
ATOM   4896  H2  HOH B1626       2.609   3.945   4.825  1.00  0.00      B    H  
ATOM   4897  O   HOH B1627      23.253   1.166   5.408  1.00  0.00      B    O  
ATOM   4898  H1  HOH B1627      22.405   1.662   5.628  1.00  0.00      B    H  
ATOM   4899  H2  HOH B1627      23.349   1.101   4.377  1.00  0.00      B    H  
ATOM   4900  O   HOH B1628      18.842  21.249   5.527  1.00  0.00      B    O  
ATOM   4901  H1  HOH B1628      18.503  21.369   6.485  1.00  0.00      B    H  
ATOM   4902  H2  HOH B1628      18.911  22.184   5.058  1.00  0.00      B    H  
ATOM   4903  O   HOH B1629      22.542  36.136  21.373  1.00  0.00      B    O  
ATOM   4904  H1  HOH B1629      23.402  35.637  21.483  1.00  0.00      B    H  
ATOM   4905  H2  HOH B1629      22.039  36.042  22.233  1.00  0.00      B    H  
ATOM   4906  O   HOH B1630      30.727  23.461  20.429  1.00  0.00      B    O  
ATOM   4907  H1  HOH B1630      29.711  23.567  20.154  1.00  0.00      B    H  
ATOM   4908  H2  HOH B1630      30.897  24.083  21.235  1.00  0.00      B    H  
ATOM   4909  O   HOH B1631      26.010  34.262   2.407  1.00  0.00      B    O  
ATOM   4910  H1  HOH B1631      25.957  33.764   3.320  1.00  0.00      B    H  
ATOM   4911  H2  HOH B1631      26.984  34.513   2.247  1.00  0.00      B    H  
ATOM   4912  O   HOH B1632       7.621   4.604   0.504  1.00  0.00      B    O  
ATOM   4913  H1  HOH B1632       7.765   4.560  -0.497  1.00  0.00      B    H  
ATOM   4914  H2  HOH B1632       6.711   5.024   0.589  1.00  0.00      B    H  
ATOM   4915  O   HOH B1633      21.044   1.111  12.639  1.00  0.00      B    O  
ATOM   4916  H1  HOH B1633      20.568   1.853  13.168  1.00  0.00      B    H  
ATOM   4917  H2  HOH B1633      22.047   1.294  12.484  1.00  0.00      B    H  
ATOM   4918  O   HOH B1634      37.747   8.211  36.806  1.00  0.00      B    O  
ATOM   4919  H1  HOH B1634      37.539   7.218  36.763  1.00  0.00      B    H  
ATOM   4920  H2  HOH B1634      37.245   8.639  36.017  1.00  0.00      B    H  
ATOM   4921  O   HOH B1635      13.535   9.242   8.161  1.00  0.00      B    O  
ATOM   4922  H1  HOH B1635      13.123   9.222   7.271  1.00  0.00      B    H  
ATOM   4923  H2  HOH B1635      14.336   8.598   8.209  1.00  0.00      B    H  
ATOM   4924  O   HOH B1636       2.942  12.333  28.187  1.00  0.00      B    O  
ATOM   4925  H1  HOH B1636       3.719  11.694  28.437  1.00  0.00      B    H  
ATOM   4926  H2  HOH B1636       3.292  13.234  27.945  1.00  0.00      B    H  
ATOM   4927  O   HOH B1637      12.367   2.291   0.900  1.00  0.00      B    O  
ATOM   4928  H1  HOH B1637      12.861   3.060   1.319  1.00  0.00      B    H  
ATOM   4929  H2  HOH B1637      12.429   1.498   1.397  1.00  0.00      B    H  
ATOM   4930  O   HOH B1638       4.801  28.370  18.849  1.00  0.00      B    O  
ATOM   4931  H1  HOH B1638       5.515  28.636  18.145  1.00  0.00      B    H  
ATOM   4932  H2  HOH B1638       4.091  27.734  18.502  1.00  0.00      B    H  
ATOM   4933  O   HOH B1639      15.174   6.263  37.368  1.00  0.00      B    O  
ATOM   4934  H1  HOH B1639      14.397   6.817  37.727  1.00  0.00      B    H  
ATOM   4935  H2  HOH B1639      15.278   5.497  38.068  1.00  0.00      B    H  
ATOM   4936  O   HOH B1640      26.745   7.111  32.054  1.00  0.00      B    O
[truncated: 87,647 more chars]
