# Supplementary material for: ECE vs DISP Mechanisms in Anodic Electrolysis of Benzyl Alcohols: Computational Prediction of Microscopic Rate Constants
Source: J Phys Chem C Nanomater Interfaces. 2025 Aug 28;129(36):16076–96. doi: 10.1021/acs.jpcc.5c04347 (PMC12434723; doi:10.1021/acs.jpcc.5c04347)
Supplement: Supplementary file 2 [file jp5c04347_si_002.zip › example_simulation_inputs/QMMM_simulation_bulk_H2O_base_OAc/start_12_-0.388_coords.pdb]

TITLE     MDANALYSIS FRAME 0: Created by PDBWriter
CRYST1   39.149   39.149   39.149  90.00  90.00  90.00 P 1           1
ATOM      1  C00 2ag A   1      15.244  19.496  22.312  1.00  0.00      A    C  
ATOM      2  O01 2ag A   1      13.879  19.255  21.947  1.00  0.00      A    O  
ATOM      3  C02 2ag A   1      13.359  20.088  20.960  1.00  0.00      A    C  
ATOM      4  C03 2ag A   1      14.073  21.218  20.480  1.00  0.00      A    C  
ATOM      5  C04 2ag A   1      13.482  22.009  19.484  1.00  0.00      A    C  
ATOM      6  C05 2ag A   1      12.342  21.639  18.825  1.00  0.00      A    C  
ATOM      7  C06 2ag A   1      11.789  22.507  17.770  1.00  0.00      A    C  
ATOM      8  O07 2ag A   1      10.995  21.896  16.764  1.00  0.00      A    O  
ATOM      9  C08 2ag A   1      11.659  20.409  19.287  1.00  0.00      A    C  
ATOM     10  C09 2ag A   1      12.147  19.684  20.336  1.00  0.00      A    C  
ATOM     11  H0A 2ag A   1      15.299  20.515  22.738  1.00  0.00      A    H  
ATOM     12  H0B 2ag A   1      15.512  18.726  23.002  1.00  0.00      A    H  
ATOM     13  H0C 2ag A   1      15.794  19.515  21.366  1.00  0.00      A    H  
ATOM     14  H0D 2ag A   1      15.109  21.394  20.846  1.00  0.00      A    H  
ATOM     15  H0E 2ag A   1      14.000  22.949  19.211  1.00  0.00      A    H  
ATOM     16  H0F 2ag A   1      12.498  23.215  17.384  1.00  0.00      A    H  
ATOM     17  H0G 2ag A   1      11.005  23.233  18.268  1.00  0.00      A    H  
ATOM     18  H0H 2ag A   1      10.082  21.781  17.133  1.00  0.00      A    H  
ATOM     19  H0I 2ag A   1      10.675  20.262  18.854  1.00  0.00      A    H  
ATOM     20  H0J 2ag A   1      11.623  18.772  20.718  1.00  0.00      A    H  
ATOM     21  C00 ACA B   2       8.705  23.082  18.727  1.00  0.00      B    C  
ATOM     22  C01 ACA B   2       7.492  23.628  19.409  1.00  0.00      B    C  
ATOM     23  O02 ACA B   2       8.695  21.991  18.115  1.00  0.00      B    O  
ATOM     24  O03 ACA B   2       9.761  23.825  18.821  1.00  0.00      B    O  
ATOM     25  H04 ACA B   2       6.640  23.539  18.736  1.00  0.00      B    H  
ATOM     26  H05 ACA B   2       7.656  24.593  19.789  1.00  0.00      B    H  
ATOM     27  H06 ACA B   2       7.297  22.924  20.180  1.00  0.00      B    H  
ATOM     28  O   HOH B   1      17.645  23.159  23.652  1.00  0.00      B    O  
ATOM     29  H1  HOH B   1      18.078  22.231  23.595  1.00  0.00      B    H  
ATOM     30  H2  HOH B   1      18.223  23.823  23.135  1.00  0.00      B    H  
ATOM     31  O   HOH B   2      13.795  29.167  11.660  1.00  0.00      B    O  
ATOM     32  H1  HOH B   2      13.396  28.895  12.540  1.00  0.00      B    H  
ATOM     33  H2  HOH B   2      13.384  28.621  10.913  1.00  0.00      B    H  
ATOM     34  O   HOH B   4      11.987  23.106  14.309  1.00  0.00      B    O  
ATOM     35  H1  HOH B   4      12.972  22.953  14.082  1.00  0.00      B    H  
ATOM     36  H2  HOH B   4      11.681  22.446  15.075  1.00  0.00      B    H  
ATOM     37  O   HOH B   5      14.506  22.658  24.457  1.00  0.00      B    O  
ATOM     38  H1  HOH B   5      15.230  23.076  23.910  1.00  0.00      B    H  
ATOM     39  H2  HOH B   5      14.600  23.014  25.407  1.00  0.00      B    H  
ATOM     40  O   HOH B   7      17.147  25.725  12.184  1.00  0.00      B    O  
ATOM     41  H1  HOH B   7      18.041  25.470  12.656  1.00  0.00      B    H  
ATOM     42  H2  HOH B   7      17.228  25.411  11.208  1.00  0.00      B    H  
ATOM     43  O   HOH B   8      10.085  15.933  18.727  1.00  0.00      B    O  
ATOM     44  H1  HOH B   8      10.519  16.777  18.484  1.00  0.00      B    H  
ATOM     45  H2  HOH B   8       9.811  15.288  17.919  1.00  0.00      B    H  
ATOM     46  O   HOH B   9      14.698  22.960  14.766  1.00  0.00      B    O  
ATOM     47  H1  HOH B   9      14.635  21.927  14.763  1.00  0.00      B    H  
ATOM     48  H2  HOH B   9      15.262  23.270  15.517  1.00  0.00      B    H  
ATOM     49  O   HOH B  10      16.795  24.644   9.739  1.00  0.00      B    O  
ATOM     50  H1  HOH B  10      16.773  24.751   8.745  1.00  0.00      B    H  
ATOM     51  H2  HOH B  10      15.842  24.392  10.101  1.00  0.00      B    H  
ATOM     52  O   HOH B  11      13.049  20.326  13.667  1.00  0.00      B    O  
ATOM     53  H1  HOH B  11      12.724  19.782  14.453  1.00  0.00      B    H  
ATOM     54  H2  HOH B  11      13.910  19.877  13.395  1.00  0.00      B    H  
ATOM     55  O   HOH B  12      19.199  17.655  18.535  1.00  0.00      B    O  
ATOM     56  H1  HOH B  12      18.448  16.875  18.437  1.00  0.00      B    H  
ATOM     57  H2  HOH B  12      19.801  17.662  17.660  1.00  0.00      B    H  
ATOM     58  O   HOH B  13       1.093  16.882  33.885  1.00  0.00      B    O  
ATOM     59  H1  HOH B  13       1.040  16.383  34.725  1.00  0.00      B    H  
ATOM     60  H2  HOH B  13       0.250  16.543  33.348  1.00  0.00      B    H  
ATOM     61  O   HOH B  14      28.178  36.733  30.303  1.00  0.00      B    O  
ATOM     62  H1  HOH B  14      28.946  36.492  29.690  1.00  0.00      B    H  
ATOM     63  H2  HOH B  14      27.775  37.616  29.979  1.00  0.00      B    H  
ATOM     64  O   HOH B  15      19.415  17.628  14.742  1.00  0.00      B    O  
ATOM     65  H1  HOH B  15      20.276  17.131  15.058  1.00  0.00      B    H  
ATOM     66  H2  HOH B  15      18.644  16.995  14.699  1.00  0.00      B    H  
ATOM     67  O   HOH B  16      35.306  21.906  21.937  1.00  0.00      B    O  
ATOM     68  H1  HOH B  16      34.595  22.664  21.941  1.00  0.00      B    H  
ATOM     69  H2  HOH B  16      36.207  22.330  21.677  1.00  0.00      B    H  
ATOM     70  O   HOH B  17       2.074  22.751  21.599  1.00  0.00      B    O  
ATOM     71  H1  HOH B  17       2.216  23.275  20.803  1.00  0.00      B    H  
ATOM     72  H2  HOH B  17       2.503  23.324  22.328  1.00  0.00      B    H  
ATOM     73  O   HOH B  18      13.272  11.409  13.324  1.00  0.00      B    O  
ATOM     74  H1  HOH B  18      13.209  10.709  12.622  1.00  0.00      B    H  
ATOM     75  H2  HOH B  18      13.200  10.931  14.189  1.00  0.00      B    H  
ATOM     76  O   HOH B  19      11.548   2.279  30.502  1.00  0.00      B    O  
ATOM     77  H1  HOH B  19      11.233   2.261  29.547  1.00  0.00      B    H  
ATOM     78  H2  HOH B  19      11.469   1.298  30.840  1.00  0.00      B    H  
ATOM     79  O   HOH B  20      37.747  36.643  20.695  1.00  0.00      B    O  
ATOM     80  H1  HOH B  20      38.723  36.598  20.569  1.00  0.00      B    H  
ATOM     81  H2  HOH B  20      37.405  35.859  21.237  1.00  0.00      B    H  
ATOM     82  O   HOH B  21      15.188  26.798  35.266  1.00  0.00      B    O  
ATOM     83  H1  HOH B  21      16.153  26.555  34.924  1.00  0.00      B    H  
ATOM     84  H2  HOH B  21      15.175  27.753  35.575  1.00  0.00      B    H  
ATOM     85  O   HOH B  22      26.649   5.060   2.141  1.00  0.00      B    O  
ATOM     86  H1  HOH B  22      26.207   5.868   2.608  1.00  0.00      B    H  
ATOM     87  H2  HOH B  22      26.229   4.201   2.505  1.00  0.00      B    H  
ATOM     88  O   HOH B  23      17.511  19.606  33.108  1.00  0.00      B    O  
ATOM     89  H1  HOH B  23      18.475  19.840  33.025  1.00  0.00      B    H  
ATOM     90  H2  HOH B  23      17.420  18.662  32.740  1.00  0.00      B    H  
ATOM     91  O   HOH B  24      33.404  16.228  31.220  1.00  0.00      B    O  
ATOM     92  H1  HOH B  24      34.221  16.183  30.587  1.00  0.00      B    H  
ATOM     93  H2  HOH B  24      33.491  16.963  31.935  1.00  0.00      B    H  
ATOM     94  O   HOH B  25      12.468  20.017  28.996  1.00  0.00      B    O  
ATOM     95  H1  HOH B  25      12.140  19.207  29.462  1.00  0.00      B    H  
ATOM     96  H2  HOH B  25      13.424  20.216  29.300  1.00  0.00      B    H  
ATOM     97  O   HOH B  26      12.922   0.119   8.968  1.00  0.00      B    O  
ATOM     98  H1  HOH B  26      12.120   0.565   8.540  1.00  0.00      B    H  
ATOM     99  H2  HOH B  26      12.701  -0.294   9.907  1.00  0.00      B    H  
ATOM    100  O   HOH B  27      16.399   8.609  12.690  1.00  0.00      B    O  
ATOM    101  H1  HOH B  27      16.975   9.379  12.950  1.00  0.00      B    H  
ATOM    102  H2  HOH B  27      15.630   8.433  13.397  1.00  0.00      B    H  
ATOM    103  O   HOH B  28      31.006  18.976  30.129  1.00  0.00      B    O  
ATOM    104  H1  HOH B  28      31.323  18.986  29.145  1.00  0.00      B    H  
ATOM    105  H2  HOH B  28      31.738  19.346  30.678  1.00  0.00      B    H  
ATOM    106  O   HOH B  29      34.951  30.405   0.761  1.00  0.00      B    O  
ATOM    107  H1  HOH B  29      35.518  29.776   0.175  1.00  0.00      B    H  
ATOM    108  H2  HOH B  29      34.812  31.213   0.211  1.00  0.00      B    H  
ATOM    109  O   HOH B  30      34.913  24.365   3.390  1.00  0.00      B    O  
ATOM    110  H1  HOH B  30      35.884  24.523   3.549  1.00  0.00      B    H  
ATOM    111  H2  HOH B  30      34.715  24.977   2.626  1.00  0.00      B    H  
ATOM    112  O   HOH B  31      25.383  27.517  34.038  1.00  0.00      B    O  
ATOM    113  H1  HOH B  31      24.454  27.897  34.142  1.00  0.00      B    H  
ATOM    114  H2  HOH B  31      25.501  26.749  34.685  1.00  0.00      B    H  
ATOM    115  O   HOH B  32       2.242  37.522   8.995  1.00  0.00      B    O  
ATOM    116  H1  HOH B  32       2.025  37.060   8.121  1.00  0.00      B    H  
ATOM    117  H2  HOH B  32       3.251  37.609   9.065  1.00  0.00      B    H  
ATOM    118  O   HOH B  33      12.582  19.829   1.696  1.00  0.00      B    O  
ATOM    119  H1  HOH B  33      12.610  20.834   1.613  1.00  0.00      B    H  
ATOM    120  H2  HOH B  33      11.825  19.540   1.070  1.00  0.00      B    H  
ATOM    121  O   HOH B  34      26.930   0.284   4.793  1.00  0.00      B    O  
ATOM    122  H1  HOH B  34      27.955   0.429   4.588  1.00  0.00      B    H  
ATOM    123  H2  HOH B  34      26.833  -0.272   5.656  1.00  0.00      B    H  
ATOM    124  O   HOH B  35      24.223  11.188  34.838  1.00  0.00      B    O  
ATOM    125  H1  HOH B  35      25.071  10.986  34.381  1.00  0.00      B    H  
ATOM    126  H2  HOH B  35      23.838  10.375  35.286  1.00  0.00      B    H  
ATOM    127  O   HOH B  36      15.125  16.847  31.147  1.00  0.00      B    O  
ATOM    128  H1  HOH B  36      15.210  16.653  32.112  1.00  0.00      B    H  
ATOM    129  H2  HOH B  36      16.033  16.894  30.830  1.00  0.00      B    H  
ATOM    130  O   HOH B  37      25.850  22.778  14.703  1.00  0.00      B    O  
ATOM    131  H1  HOH B  37      25.755  23.738  14.424  1.00  0.00      B    H  
ATOM    132  H2  HOH B  37      26.849  22.555  14.888  1.00  0.00      B    H  
ATOM    133  O   HOH B  38       9.511  23.746   1.581  1.00  0.00      B    O  
ATOM    134  H1  HOH B  38       8.590  24.220   1.607  1.00  0.00      B    H  
ATOM    135  H2  HOH B  38       9.671  23.173   2.393  1.00  0.00      B    H  
ATOM    136  O   HOH B  39      14.655  31.255  29.617  1.00  0.00      B    O  
ATOM    137  H1  HOH B  39      14.817  32.223  29.361  1.00  0.00      B    H  
ATOM    138  H2  HOH B  39      14.866  30.674  28.812  1.00  0.00      B    H  
ATOM    139  O   HOH B  40      36.158   3.824  16.746  1.00  0.00      B    O  
ATOM    140  H1  HOH B  40      36.526   4.755  16.931  1.00  0.00      B    H  
ATOM    141  H2  HOH B  40      36.984   3.241  16.435  1.00  0.00      B    H  
ATOM    142  O   HOH B  41      13.083  25.020  23.194  1.00  0.00      B    O  
ATOM    143  H1  HOH B  41      12.980  25.423  24.117  1.00  0.00      B    H  
ATOM    144  H2  HOH B  41      12.490  24.227  23.190  1.00  0.00      B    H  
ATOM    145  O   HOH B  42      34.583  34.903  17.954  1.00  0.00      B    O  
ATOM    146  H1  HOH B  42      35.581  34.654  17.761  1.00  0.00      B    H  
ATOM    147  H2  HOH B  42      34.590  35.736  18.543  1.00  0.00      B    H  
ATOM    148  O   HOH B  43      33.479  32.358  27.125  1.00  0.00      B    O  
ATOM    149  H1  HOH B  43      33.601  33.229  27.614  1.00  0.00      B    H  
ATOM    150  H2  HOH B  43      33.218  31.632  27.796  1.00  0.00      B    H  
ATOM    151  O   HOH B  44      24.648  31.056  11.503  1.00  0.00      B    O  
ATOM    152  H1  HOH B  44      25.617  31.349  11.251  1.00  0.00      B    H  
ATOM    153  H2  HOH B  44      24.647  30.037  11.630  1.00  0.00      B    H  
ATOM    154  O   HOH B  45       2.712  24.509  23.601  1.00  0.00      B    O  
ATOM    155  H1  HOH B  45       2.926  24.066  24.455  1.00  0.00      B    H  
ATOM    156  H2  HOH B  45       2.321  25.408  23.816  1.00  0.00      B    H  
ATOM    157  O   HOH B  46      29.317  39.062   2.885  1.00  0.00      B    O  
ATOM    158  H1  HOH B  46      29.404  38.757   3.832  1.00  0.00      B    H  
ATOM    159  H2  HOH B  46      29.472  38.207   2.273  1.00  0.00      B    H  
ATOM    160  O   HOH B  47       0.121   5.836  35.600  1.00  0.00      B    O  
ATOM    161  H1  HOH B  47      -0.775   5.419  35.758  1.00  0.00      B    H  
ATOM    162  H2  HOH B  47       0.875   5.147  35.499  1.00  0.00      B    H  
ATOM    163  O   HOH B  48      22.176  38.621  20.596  1.00  0.00      B    O  
ATOM    164  H1  HOH B  48      21.449  38.023  20.227  1.00  0.00      B    H  
ATOM    165  H2  HOH B  48      22.168  38.549  21.620  1.00  0.00      B    H  
ATOM    166  O   HOH B  49      29.845  28.072  24.308  1.00  0.00      B    O  
ATOM    167  H1  HOH B  49      30.765  28.140  24.830  1.00  0.00      B    H  
ATOM    168  H2  HOH B  49      30.050  27.720  23.394  1.00  0.00      B    H  
ATOM    169  O   HOH B  50      24.432   0.911  20.817  1.00  0.00      B    O  
ATOM    170  H1  HOH B  50      24.410   1.487  21.654  1.00  0.00      B    H  
ATOM    171  H2  HOH B  50      23.558   0.404  20.724  1.00  0.00      B    H  
ATOM    172  O   HOH B  51      11.585  38.865  31.279  1.00  0.00      B    O  
ATOM    173  H1  HOH B  51      10.926  38.562  32.042  1.00  0.00      B    H  
ATOM    174  H2  HOH B  51      11.905  37.983  30.872  1.00  0.00      B    H  
ATOM    175  O   HOH B  52      15.756  31.650  10.253  1.00  0.00      B    O  
ATOM    176  H1  HOH B  52      15.611  32.630  10.202  1.00  0.00      B    H  
ATOM    177  H2  HOH B  52      14.842  31.185  10.178  1.00  0.00      B    H  
ATOM    178  O   HOH B  53      24.451   3.164  10.148  1.00  0.00      B    O  
ATOM    179  H1  HOH B  53      24.752   4.123  10.249  1.00  0.00      B    H  
ATOM    180  H2  HOH B  53      24.654   2.735  11.062  1.00  0.00      B    H  
ATOM    181  O   HOH B  54      27.538  29.390  24.092  1.00  0.00      B    O  
ATOM    182  H1  HOH B  54      26.993  28.590  24.194  1.00  0.00      B    H  
ATOM    183  H2  HOH B  54      28.506  29.136  24.202  1.00  0.00      B    H  
ATOM    184  O   HOH B  55       3.017   0.978  24.101  1.00  0.00      B    O  
ATOM    185  H1  HOH B  55       3.379   1.362  24.980  1.00  0.00      B    H  
ATOM    186  H2  HOH B  55       2.156   1.407  23.905  1.00  0.00      B    H  
ATOM    187  O   HOH B  56      32.777  38.492  17.773  1.00  0.00      B    O  
ATOM    188  H1  HOH B  56      33.349  39.147  17.258  1.00  0.00      B    H  
ATOM    189  H2  HOH B  56      32.821  38.702  18.776  1.00  0.00      B    H  
ATOM    190  O   HOH B  57      23.248  26.466  30.255  1.00  0.00      B    O  
ATOM    191  H1  HOH B  57      23.945  26.289  29.567  1.00  0.00      B    H  
ATOM    192  H2  HOH B  57      22.906  27.421  30.129  1.00  0.00      B    H  
ATOM    193  O   HOH B  58      32.026  24.851  35.531  1.00  0.00      B    O  
ATOM    194  H1  HOH B  58      31.038  25.197  35.439  1.00  0.00      B    H  
ATOM    195  H2  HOH B  58      32.639  25.647  35.409  1.00  0.00      B    H  
ATOM    196  O   HOH B  59       6.339  36.140  16.969  1.00  0.00      B    O  
ATOM    197  H1  HOH B  59       6.155  36.708  17.761  1.00  0.00      B    H  
ATOM    198  H2  HOH B  59       6.616  36.733  16.174  1.00  0.00      B    H  
ATOM    199  O   HOH B  60      33.329   1.318  31.956  1.00  0.00      B    O  
ATOM    200  H1  HOH B  60      32.962   1.781  31.095  1.00  0.00      B    H  
ATOM    201  H2  HOH B  60      33.726   0.418  31.675  1.00  0.00      B    H  
ATOM    202  O   HOH B  61      29.184   2.816  19.278  1.00  0.00      B    O  
ATOM    203  H1  HOH B  61      28.869   3.779  19.420  1.00  0.00      B    H  
ATOM    204  H2  HOH B  61      29.876   2.660  19.921  1.00  0.00      B    H  
ATOM    205  O   HOH B  62      33.951   0.579  26.133  1.00  0.00      B    O  
ATOM    206  H1  HOH B  62      33.026   0.298  25.755  1.00  0.00      B    H  
ATOM    207  H2  HOH B  62      34.105  -0.064  26.894  1.00  0.00      B    H  
ATOM    208  O   HOH B  63      26.705  37.633  16.186  1.00  0.00      B    O  
ATOM    209  H1  HOH B  63      27.344  38.267  16.659  1.00  0.00      B    H  
ATOM    210  H2  HOH B  63      27.253  36.859  15.772  1.00  0.00      B    H  
ATOM    211  O   HOH B  64       4.256  15.938  21.178  1.00  0.00      B    O  
ATOM    212  H1  HOH B  64       3.776  15.109  21.555  1.00  0.00      B    H  
ATOM    213  H2  HOH B  64       5.269  15.827  21.256  1.00  0.00      B    H  
ATOM    214  O   HOH B  65      18.612   7.166  15.949  1.00  0.00      B    O  
ATOM    215  H1  HOH B  65      18.204   6.606  16.732  1.00  0.00      B    H  
ATOM    216  H2  HOH B  65      19.359   7.721  16.424  1.00  0.00      B    H  
ATOM    217  O   HOH B  66      17.709   8.274   2.585  1.00  0.00      B    O  
ATOM    218  H1  HOH B  66      16.728   7.983   2.717  1.00  0.00      B    H  
ATOM    219  H2  HOH B  66      18.219   8.068   3.432  1.00  0.00      B    H  
ATOM    220  O   HOH B  67      29.046  26.805  35.455  1.00  0.00      B    O  
ATOM    221  H1  HOH B  67      29.202  26.420  34.520  1.00  0.00      B    H  
ATOM    222  H2  HOH B  67      28.104  26.620  35.746  1.00  0.00      B    H  
ATOM    223  O   HOH B  68      16.480  13.929  31.877  1.00  0.00      B    O  
ATOM    224  H1  HOH B  68      16.080  13.005  32.127  1.00  0.00      B    H  
ATOM    225  H2  HOH B  68      16.931  14.296  32.721  1.00  0.00      B    H  
ATOM    226  O   HOH B  69      31.898   8.822   9.796  1.00  0.00      B    O  
ATOM    227  H1  HOH B  69      32.522   9.373   9.165  1.00  0.00      B    H  
ATOM    228  H2  HOH B  69      31.390   9.485  10.374  1.00  0.00      B    H  
ATOM    229  O   HOH B  70       4.450  32.451  36.069  1.00  0.00      B    O  
ATOM    230  H1  HOH B  70       5.243  32.937  35.713  1.00  0.00      B    H  
ATOM    231  H2  HOH B  70       4.712  32.170  37.052  1.00  0.00      B    H  
ATOM    232  O   HOH B  71      35.051  24.511  16.162  1.00  0.00      B    O  
ATOM    233  H1  HOH B  71      35.448  25.333  16.529  1.00  0.00      B    H  
ATOM    234  H2  HOH B  71      34.633  24.614  15.251  1.00  0.00      B    H  
ATOM    235  O   HOH B  72      22.849  28.074  34.541  1.00  0.00      B    O  
ATOM    236  H1  HOH B  72      22.607  28.564  35.449  1.00  0.00      B    H  
ATOM    237  H2  HOH B  72      22.617  27.057  34.589  1.00  0.00      B    H  
ATOM    238  O   HOH B  73      12.673  32.366  36.171  1.00  0.00      B    O  
ATOM    239  H1  HOH B  73      12.568  32.366  35.168  1.00  0.00      B    H  
ATOM    240  H2  HOH B  73      13.149  33.214  36.439  1.00  0.00      B    H  
ATOM    241  O   HOH B  74      32.793  13.740  13.518  1.00  0.00      B    O  
ATOM    242  H1  HOH B  74      32.624  13.590  14.560  1.00  0.00      B    H  
ATOM    243  H2  HOH B  74      32.866  12.748  13.180  1.00  0.00      B    H  
ATOM    244  O   HOH B  75      32.909  10.146   7.617  1.00  0.00      B    O  
ATOM    245  H1  HOH B  75      33.832  10.241   7.102  1.00  0.00      B    H  
ATOM    246  H2  HOH B  75      32.217  10.338   6.870  1.00  0.00      B    H  
ATOM    247  O   HOH B  76      29.094  12.176  13.050  1.00  0.00      B    O  
ATOM    248  H1  HOH B  76      29.299  11.977  14.012  1.00  0.00      B    H  
ATOM    249  H2  HOH B  76      28.549  12.971  13.124  1.00  0.00      B    H  
ATOM    250  O   HOH B  77      30.003  33.759  21.189  1.00  0.00      B    O  
ATOM    251  H1  HOH B  77      30.005  33.600  22.171  1.00  0.00      B    H  
ATOM    252  H2  HOH B  77      30.744  33.228  20.787  1.00  0.00      B    H  
ATOM    253  O   HOH B  78       3.517  20.624  11.838  1.00  0.00      B    O  
ATOM    254  H1  HOH B  78       2.631  20.166  11.646  1.00  0.00      B    H  
ATOM    255  H2  HOH B  78       4.087  19.890  12.140  1.00  0.00      B    H  
ATOM    256  O   HOH B  79      20.704  21.955  13.054  1.00  0.00      B    O  
ATOM    257  H1  HOH B  79      20.496  21.100  13.551  1.00  0.00      B    H  
ATOM    258  H2  HOH B  79      21.570  22.296  13.489  1.00  0.00      B    H  
ATOM    259  O   HOH B  80      17.301  15.852  18.242  1.00  0.00      B    O  
ATOM    260  H1  HOH B  80      16.611  16.440  18.724  1.00  0.00      B    H  
ATOM    261  H2  HOH B  80      16.890  15.373  17.422  1.00  0.00      B    H  
ATOM    262  O   HOH B  81      34.461   1.273   9.179  1.00  0.00      B    O  
ATOM    263  H1  HOH B  81      33.505   1.207   9.656  1.00  0.00      B    H  
ATOM    264  H2  HOH B  81      34.311   1.305   8.196  1.00  0.00      B    H  
ATOM    265  O   HOH B  82      31.302   9.456  14.534  1.00  0.00      B    O  
ATOM    266  H1  HOH B  82      30.823  10.119  15.116  1.00  0.00      B    H  
ATOM    267  H2  HOH B  82      31.792  10.050  13.826  1.00  0.00      B    H  
ATOM    268  O   HOH B  83      34.971  25.494  23.390  1.00  0.00      B    O  
ATOM    269  H1  HOH B  83      35.701  25.821  22.761  1.00  0.00      B    H  
ATOM    270  H2  HOH B  83      34.828  26.204  24.105  1.00  0.00      B    H  
ATOM    271  O   HOH B  84       8.943   7.619   6.832  1.00  0.00      B    O  
ATOM    272  H1  HOH B  84       9.866   8.087   6.735  1.00  0.00      B    H  
ATOM    273  H2  HOH B  84       9.095   6.959   7.615  1.00  0.00      B    H  
ATOM    274  O   HOH B  85      31.769   6.698  27.663  1.00  0.00      B    O  
ATOM    275  H1  HOH B  85      30.886   7.140  27.777  1.00  0.00      B    H  
ATOM    276  H2  HOH B  85      31.874   6.375  26.652  1.00  0.00      B    H  
ATOM    277  O   HOH B  86      35.068  23.145  11.121  1.00  0.00      B    O  
ATOM    278  H1  HOH B  86      35.942  23.386  11.527  1.00  0.00      B    H  
ATOM    279  H2  HOH B  86      35.089  23.174  10.113  1.00  0.00      B    H  
ATOM    280  O   HOH B  87      25.810   4.269  29.376  1.00  0.00      B    O  
ATOM    281  H1  HOH B  87      26.646   4.013  28.798  1.00  0.00      B    H  
ATOM    282  H2  HOH B  87      25.027   4.446  28.687  1.00  0.00      B    H  
ATOM    283  O   HOH B  88      36.360  34.132  21.952  1.00  0.00      B    O  
ATOM    284  H1  HOH B  88      35.368  33.996  21.928  1.00  0.00      B    H  
ATOM    285  H2  HOH B  88      36.775  33.524  21.284  1.00  0.00      B    H  
ATOM    286  O   HOH B  89      32.279   3.109  11.976  1.00  0.00      B    O  
ATOM    287  H1  HOH B  89      32.183   4.021  11.535  1.00  0.00      B    H  
ATOM    288  H2  HOH B  89      31.312   2.832  12.021  1.00  0.00      B    H  
ATOM    289  O   HOH B  90      33.428  13.311  36.590  1.00  0.00      B    O  
ATOM    290  H1  HOH B  90      34.121  13.614  35.915  1.00  0.00      B    H  
ATOM    291  H2  HOH B  90      32.690  13.884  36.340  1.00  0.00      B    H  
ATOM    292  O   HOH B  91      30.186   8.875  21.793  1.00  0.00      B    O  
ATOM    293  H1  HOH B  91      30.563   8.251  21.078  1.00  0.00      B    H  
ATOM    294  H2  HOH B  91      30.518   8.560  22.657  1.00  0.00      B    H  
ATOM    295  O   HOH B  92      36.896   6.547   3.552  1.00  0.00      B    O  
ATOM    296  H1  HOH B  92      36.115   6.402   3.019  1.00  0.00      B    H  
ATOM    297  H2  HOH B  92      37.398   5.681   3.662  1.00  0.00      B    H  
ATOM    298  O   HOH B  93      20.812   0.842   7.974  1.00  0.00      B    O  
ATOM    299  H1  HOH B  93      21.305   0.096   8.459  1.00  0.00      B    H  
ATOM    300  H2  HOH B  93      21.002   0.766   6.961  1.00  0.00      B    H  
ATOM    301  O   HOH B  94      37.930   8.632  13.157  1.00  0.00      B    O  
ATOM    302  H1  HOH B  94      38.370   9.186  13.865  1.00  0.00      B    H  
ATOM    303  H2  HOH B  94      37.749   7.716  13.620  1.00  0.00      B    H  
ATOM    304  O   HOH B  95      28.788   5.035  30.046  1.00  0.00      B    O  
ATOM    305  H1  HOH B  95      29.751   5.397  29.950  1.00  0.00      B    H  
ATOM    306  H2  HOH B  95      28.191   5.806  30.323  1.00  0.00      B    H  
ATOM    307  O   HOH B  96      27.636  19.432  18.462  1.00  0.00      B    O  
ATOM    308  H1  HOH B  96      28.067  19.379  19.371  1.00  0.00      B    H  
ATOM    309  H2  HOH B  96      27.975  18.622  17.949  1.00  0.00      B    H  
ATOM    310  O   HOH B  97      17.807  19.359  19.874  1.00  0.00      B    O  
ATOM    311  H1  HOH B  97      18.308  18.791  19.178  1.00  0.00      B    H  
ATOM    312  H2  HOH B  97      18.327  19.239  20.744  1.00  0.00      B    H  
ATOM    313  O   HOH B  98      11.424   7.496  24.614  1.00  0.00      B    O  
ATOM    314  H1  HOH B  98      12.436   7.415  24.716  1.00  0.00      B    H  
ATOM    315  H2  HOH B  98      11.199   8.031  25.412  1.00  0.00      B    H  
ATOM    316  O   HOH B  99       6.475  20.232  18.847  1.00  0.00      B    O  
ATOM    317  H1  HOH B  99       7.031  20.240  19.719  1.00  0.00      B    H  
ATOM    318  H2  HOH B  99       7.116  20.669  18.174  1.00  0.00      B    H  
ATOM    319  O   HOH B 100      11.296   0.125  35.964  1.00  0.00      B    O  
ATOM    320  H1  HOH B 100      11.236  -0.481  36.793  1.00  0.00      B    H  
ATOM    321  H2  HOH B 100      11.348   1.091  36.351  1.00  0.00      B    H  
ATOM    322  O   HOH B 101      19.659  34.006  15.916  1.00  0.00      B    O  
ATOM    323  H1  HOH B 101      20.079  34.386  15.125  1.00  0.00      B    H  
ATOM    324  H2  HOH B 101      18.725  33.934  15.642  1.00  0.00      B    H  
ATOM    325  O   HOH B 102       9.218  35.320  31.112  1.00  0.00      B    O  
ATOM    326  H1  HOH B 102       8.532  35.149  30.374  1.00  0.00      B    H  
ATOM    327  H2  HOH B 102       9.237  36.328  31.266  1.00  0.00      B    H  
ATOM    328  O   HOH B 103      22.592  25.313  34.457  1.00  0.00      B    O  
ATOM    329  H1  HOH B 103      22.698  24.504  35.090  1.00  0.00      B    H  
ATOM    330  H2  HOH B 103      22.682  24.946  33.478  1.00  0.00      B    H  
ATOM    331  O   HOH B 104      23.014  36.660  13.860  1.00  0.00      B    O  
ATOM    332  H1  HOH B 104      23.480  37.247  14.573  1.00  0.00      B    H  
ATOM    333  H2  HOH B 104      23.708  36.345  13.204  1.00  0.00      B    H  
ATOM    334  O   HOH B 105      18.045  35.995  32.643  1.00  0.00      B    O  
ATOM    335  H1  HOH B 105      17.789  36.317  33.537  1.00  0.00      B    H  
ATOM    336  H2  HOH B 105      17.181  36.027  32.056  1.00  0.00      B    H  
ATOM    337  O   HOH B 106      24.127  22.514  24.414  1.00  0.00      B    O  
ATOM    338  H1  HOH B 106      25.084  22.942  24.330  1.00  0.00      B    H  
ATOM    339  H2  HOH B 106      24.185  21.580  24.763  1.00  0.00      B    H  
ATOM    340  O   HOH B 107      20.971  34.620  26.514  1.00  0.00      B    O  
ATOM    341  H1  HOH B 107      21.105  33.886  25.836  1.00  0.00      B    H  
ATOM    342  H2  HOH B 107      20.473  34.251  27.311  1.00  0.00      B    H  
ATOM    343  O   HOH B 108      15.609  26.727   7.095  1.00  0.00      B    O  
ATOM    344  H1  HOH B 108      16.535  26.284   7.202  1.00  0.00      B    H  
ATOM    345  H2  HOH B 108      14.841  26.036   7.096  1.00  0.00      B    H  
ATOM    346  O   HOH B 109       9.414  23.379  28.207  1.00  0.00      B    O  
ATOM    347  H1  HOH B 109      10.190  22.908  28.689  1.00  0.00      B    H  
ATOM    348  H2  HOH B 109       9.373  24.349  28.580  1.00  0.00      B    H  
ATOM    349  O   HOH B 110      29.182  28.673   4.636  1.00  0.00      B    O  
ATOM    350  H1  HOH B 110      28.383  28.951   4.082  1.00  0.00      B    H  
ATOM    351  H2  HOH B 110      28.961  28.303   5.556  1.00  0.00      B    H  
ATOM    352  O   HOH B 111      12.272  26.730  28.898  1.00  0.00      B    O  
ATOM    353  H1  HOH B 111      12.509  25.777  28.790  1.00  0.00      B    H  
ATOM    354  H2  HOH B 111      12.761  27.179  29.672  1.00  0.00      B    H  
ATOM    355  O   HOH B 112      10.990  19.912  33.130  1.00  0.00      B    O  
ATOM    356  H1  HOH B 112      11.833  19.698  32.658  1.00  0.00      B    H  
ATOM    357  H2  HOH B 112      10.269  20.006  32.375  1.00  0.00      B    H  
ATOM    358  O   HOH B 113      35.677  23.767   8.634  1.00  0.00      B    O  
ATOM    359  H1  HOH B 113      35.525  23.512   7.643  1.00  0.00      B    H  
ATOM    360  H2  HOH B 113      35.951  24.722   8.636  1.00  0.00      B    H  
ATOM    361  O   HOH B 114      21.160  38.851  13.335  1.00  0.00      B    O  
ATOM    362  H1  HOH B 114      21.932  38.187  13.418  1.00  0.00      B    H  
ATOM    363  H2  HOH B 114      20.290  38.249  13.328  1.00  0.00      B    H  
ATOM    364  O   HOH B 115      13.823  10.984   4.199  1.00  0.00      B    O  
ATOM    365  H1  HOH B 115      13.448  11.921   4.251  1.00  0.00      B    H  
ATOM    366  H2  HOH B 115      14.833  10.956   4.128  1.00  0.00      B    H  
ATOM    367  O   HOH B 116       5.236  27.876   2.102  1.00  0.00      B    O  
ATOM    368  H1  HOH B 116       5.841  27.400   2.784  1.00  0.00      B    H  
ATOM    369  H2  HOH B 116       5.123  28.859   2.414  1.00  0.00      B    H  
ATOM    370  O   HOH B 117      18.581  18.794  26.292  1.00  0.00      B    O  
ATOM    371  H1  HOH B 117      18.297  18.438  27.182  1.00  0.00      B    H  
ATOM    372  H2  HOH B 117      17.745  19.133  25.837  1.00  0.00      B    H  
ATOM    373  O   HOH B 118      26.482   6.261  26.850  1.00  0.00      B    O  
ATOM    374  H1  HOH B 118      26.858   5.355  27.109  1.00  0.00      B    H  
ATOM    375  H2  HOH B 118      27.146   6.996  26.931  1.00  0.00      B    H  
ATOM    376  O   HOH B 119      28.742   8.081  28.725  1.00  0.00      B    O  
ATOM    377  H1  HOH B 119      28.419   8.322  27.784  1.00  0.00      B    H  
ATOM    378  H2  HOH B 119      27.971   7.716  29.260  1.00  0.00      B    H  
ATOM    379  O   HOH B 120      16.142  38.641  38.304  1.00  0.00      B    O  
ATOM    380  H1  HOH B 120      16.920  38.031  38.144  1.00  0.00      B    H  
ATOM    381  H2  HOH B 120      15.974  39.189  37.484  1.00  0.00      B    H  
ATOM    382  O   HOH B 121      28.344  25.684  24.580  1.00  0.00      B    O  
ATOM    383  H1  HOH B 121      28.543  26.685  24.426  1.00  0.00      B    H  
ATOM    384  H2  HOH B 121      28.549  25.509  25.615  1.00  0.00      B    H  
ATOM    385  O   HOH B 122      31.463   5.704  25.149  1.00  0.00      B    O  
ATOM    386  H1  HOH B 122      30.782   5.926  24.390  1.00  0.00      B    H  
ATOM    387  H2  HOH B 122      32.410   5.501  24.766  1.00  0.00      B    H  
ATOM    388  O   HOH B 123       1.046  12.395  14.901  1.00  0.00      B    O  
ATOM    389  H1  HOH B 123       1.131  12.248  13.887  1.00  0.00      B    H  
ATOM    390  H2  HOH B 123       1.533  11.687  15.402  1.00  0.00      B    H  
ATOM    391  O   HOH B 124      34.686   4.077  18.957  1.00  0.00      B    O  
ATOM    392  H1  HOH B 124      33.856   3.625  18.540  1.00  0.00      B    H  
ATOM    393  H2  HOH B 124      35.408   3.982  18.203  1.00  0.00      B    H  
ATOM    394  O   HOH B 125      18.938   6.150  31.619  1.00  0.00      B    O  
ATOM    395  H1  HOH B 125      18.645   6.957  32.147  1.00  0.00      B    H  
ATOM    396  H2  HOH B 125      18.328   5.409  31.891  1.00  0.00      B    H  
ATOM    397  O   HOH B 126      22.323   6.821  28.954  1.00  0.00      B    O  
ATOM    398  H1  HOH B 126      21.946   5.939  29.244  1.00  0.00      B    H  
ATOM    399  H2  HOH B 126      21.553   7.415  28.768  1.00  0.00      B    H  
ATOM    400  O   HOH B 127      21.327   9.149  38.672  1.00  0.00      B    O  
ATOM    401  H1  HOH B 127      21.710   8.292  38.835  1.00  0.00      B    H  
ATOM    402  H2  HOH B 127      20.330   9.016  38.846  1.00  0.00      B    H  
ATOM    403  O   HOH B 128      29.992  12.156  15.602  1.00  0.00      B    O  
ATOM    404  H1  HOH B 128      30.978  12.389  15.838  1.00  0.00      B    H  
ATOM    405  H2  HOH B 128      29.465  12.945  15.870  1.00  0.00      B    H  
ATOM    406  O   HOH B 129      29.361  35.122   5.516  1.00  0.00      B    O  
ATOM    407  H1  HOH B 129      28.811  34.361   5.812  1.00  0.00      B    H  
ATOM    408  H2  HOH B 129      30.252  34.957   5.853  1.00  0.00      B    H  
ATOM    409  O   HOH B 130       5.150  30.518   3.381  1.00  0.00      B    O  
ATOM    410  H1  HOH B 130       6.018  30.602   3.946  1.00  0.00      B    H  
ATOM    411  H2  HOH B 130       4.724  31.405   3.427  1.00  0.00      B    H  
ATOM    412  O   HOH B 131      11.048  36.612  21.557  1.00  0.00      B    O  
ATOM    413  H1  HOH B 131      10.513  37.080  20.843  1.00  0.00      B    H  
ATOM    414  H2  HOH B 131      11.426  37.318  22.091  1.00  0.00      B    H  
ATOM    415  O   HOH B 132      18.515  12.310  22.905  1.00  0.00      B    O  
ATOM    416  H1  HOH B 132      18.263  11.366  22.949  1.00  0.00      B    H  
ATOM    417  H2  HOH B 132      17.699  12.847  22.686  1.00  0.00      B    H  
ATOM    418  O   HOH B 133       8.466  17.008  25.505  1.00  0.00      B    O  
ATOM    419  H1  HOH B 133       7.966  17.862  25.779  1.00  0.00      B    H  
ATOM    420  H2  HOH B 133       9.465  17.243  25.504  1.00  0.00      B    H  
ATOM    421  O   HOH B 134      19.669  10.772   3.172  1.00  0.00      B    O  
ATOM    422  H1  HOH B 134      18.931  10.367   2.660  1.00  0.00      B    H  
ATOM    423  H2  HOH B 134      20.573  10.346   2.991  1.00  0.00      B    H  
ATOM    424  O   HOH B 135      21.027   3.096  23.102  1.00  0.00      B    O  
ATOM    425  H1  HOH B 135      20.392   2.362  22.851  1.00  0.00      B    H  
ATOM    426  H2  HOH B 135      21.948   2.695  23.148  1.00  0.00      B    H  
ATOM    427  O   HOH B 136      38.949  16.570  15.774  1.00  0.00      B    O  
ATOM    428  H1  HOH B 136      38.518  17.447  16.109  1.00  0.00      B    H  
ATOM    429  H2  HOH B 136      39.567  16.138  16.433  1.00  0.00      B    H  
ATOM    430  O   HOH B 137       8.658  17.268  32.137  1.00  0.00      B    O  
ATOM    431  H1  HOH B 137       7.971  17.960  32.632  1.00  0.00      B    H  
ATOM    432  H2  HOH B 137       8.773  16.438  32.731  1.00  0.00      B    H  
ATOM    433  O   HOH B 138      10.389  11.402  16.547  1.00  0.00      B    O  
ATOM    434  H1  HOH B 138      11.206  11.333  17.152  1.00  0.00      B    H  
ATOM    435  H2  HOH B 138       9.841  10.583  16.749  1.00  0.00      B    H  
ATOM    436  O   HOH B 139       1.418  37.577   3.972  1.00  0.00      B    O  
ATOM    437  H1  HOH B 139       2.231  38.164   4.108  1.00  0.00      B    H  
ATOM    438  H2  HOH B 139       1.316  37.393   2.979  1.00  0.00      B    H  
ATOM    439  O   HOH B 140      23.760  13.285  27.647  1.00  0.00      B    O  
ATOM    440  H1  HOH B 140      24.436  13.548  28.391  1.00  0.00      B    H  
ATOM    441  H2  HOH B 140      24.247  12.572  27.063  1.00  0.00      B    H  
ATOM    442  O   HOH B 141       0.353  30.806  24.574  1.00  0.00      B    O  
ATOM    443  H1  HOH B 141      -0.315  30.940  25.309  1.00  0.00      B    H  
ATOM    444  H2  HOH B 141       1.270  30.995  24.970  1.00  0.00      B    H  
ATOM    445  O   HOH B 142      27.321  29.881   3.007  1.00  0.00      B    O  
ATOM    446  H1  HOH B 142      26.323  29.940   3.193  1.00  0.00      B    H  
ATOM    447  H2  HOH B 142      27.354  29.533   2.083  1.00  0.00      B    H  
ATOM    448  O   HOH B 143      11.217  16.461  33.728  1.00  0.00      B    O  
ATOM    449  H1  HOH B 143      11.923  16.284  33.097  1.00  0.00      B    H  
ATOM    450  H2  HOH B 143      10.392  15.885  33.546  1.00  0.00      B    H  
ATOM    451  O   HOH B 144      18.712   1.378  22.827  1.00  0.00      B    O  
ATOM    452  H1  HOH B 144      17.941   1.735  22.266  1.00  0.00      B    H  
ATOM    453  H2  HOH B 144      18.603   0.430  22.870  1.00  0.00      B    H  
ATOM    454  O   HOH B 145      35.218  22.650  29.399  1.00  0.00      B    O  
ATOM    455  H1  HOH B 145      36.064  23.071  29.664  1.00  0.00      B    H  
ATOM    456  H2  HOH B 145      35.384  21.627  29.381  1.00  0.00      B    H  
ATOM    457  O   HOH B 146      34.340  11.956  24.342  1.00  0.00      B    O  
ATOM    458  H1  HOH B 146      34.305  11.058  24.712  1.00  0.00      B    H  
ATOM    459  H2  HOH B 146      34.962  11.895  23.497  1.00  0.00      B    H  
ATOM    460  O   HOH B 147       9.140  37.243   7.484  1.00  0.00      B    O  
ATOM    461  H1  HOH B 147      10.010  36.743   7.201  1.00  0.00      B    H  
ATOM    462  H2  HOH B 147       8.553  37.213   6.692  1.00  0.00      B    H  
ATOM    463  O   HOH B 148      31.482  21.003   7.731  1.00  0.00      B    O  
ATOM    464  H1  HOH B 148      31.525  20.016   7.713  1.00  0.00      B    H  
ATOM    465  H2  HOH B 148      31.614  21.341   6.780  1.00  0.00      B    H  
ATOM    466  O   HOH B 149      37.356  12.028  25.670  1.00  0.00      B    O  
ATOM    467  H1  HOH B 149      36.634  12.704  25.550  1.00  0.00      B    H  
ATOM    468  H2  HOH B 149      38.133  12.370  26.256  1.00  0.00      B    H  
ATOM    469  O   HOH B 150       8.096  16.849  16.354  1.00  0.00      B    O  
ATOM    470  H1  HOH B 150       7.847  15.963  15.904  1.00  0.00      B    H  
ATOM    471  H2  HOH B 150       8.689  17.379  15.735  1.00  0.00      B    H  
ATOM    472  O   HOH B 151      17.952  11.420  26.170  1.00  0.00      B    O  
ATOM    473  H1  HOH B 151      17.355  10.592  26.095  1.00  0.00      B    H  
ATOM    474  H2  HOH B 151      18.865  11.147  26.381  1.00  0.00      B    H  
ATOM    475  O   HOH B 152       6.872  19.243  10.604  1.00  0.00      B    O  
ATOM    476  H1  HOH B 152       6.254  19.145  11.402  1.00  0.00      B    H  
ATOM    477  H2  HOH B 152       6.231  19.060   9.846  1.00  0.00      B    H  
ATOM    478  O   HOH B 153      20.032  11.654  20.298  1.00  0.00      B    O  
ATOM    479  H1  HOH B 153      19.410  10.807  20.401  1.00  0.00      B    H  
ATOM    480  H2  HOH B 153      19.378  12.448  20.287  1.00  0.00      B    H  
ATOM    481  O   HOH B 154      28.183  31.093  20.125  1.00  0.00      B    O  
ATOM    482  H1  HOH B 154      29.198  31.178  20.369  1.00  0.00      B    H  
ATOM    483  H2  HOH B 154      28.011  31.609  19.296  1.00  0.00      B    H  
ATOM    484  O   HOH B 155      12.718  16.040  31.625  1.00  0.00      B    O  
ATOM    485  H1  HOH B 155      12.409  15.106  31.224  1.00  0.00      B    H  
ATOM    486  H2  HOH B 155      13.661  16.217  31.201  1.00  0.00      B    H  
ATOM    487  O   HOH B 156       0.172  11.674  35.460  1.00  0.00      B    O  
ATOM    488  H1  HOH B 156       0.925  11.069  35.762  1.00  0.00      B    H  
ATOM    489  H2  HOH B 156      -0.736  11.336  35.911  1.00  0.00      B    H  
ATOM    490  O   HOH B 157      33.957  24.280  37.449  1.00  0.00      B    O  
ATOM    491  H1  HOH B 157      34.755  23.757  37.139  1.00  0.00      B    H  
ATOM    492  H2  HOH B 157      33.326  24.263  36.641  1.00  0.00      B    H  
ATOM    493  O   HOH B 158      18.066   3.410   2.860  1.00  0.00      B    O  
ATOM    494  H1  HOH B 158      17.747   2.955   3.704  1.00  0.00      B    H  
ATOM    495  H2  HOH B 158      17.267   3.278   2.226  1.00  0.00      B    H  
ATOM    496  O   HOH B 159      38.933  20.900  33.817  1.00  0.00      B    O  
ATOM    497  H1  HOH B 159      38.761  21.073  34.813  1.00  0.00      B    H  
ATOM    498  H2  HOH B 159      38.316  20.145  33.547  1.00  0.00      B    H  
ATOM    499  O   HOH B 160      13.769   4.635  18.949  1.00  0.00      B    O  
ATOM    500  H1  HOH B 160      14.418   3.902  18.784  1.00  0.00      B    H  
ATOM    501  H2  HOH B 160      13.725   5.341  18.192  1.00  0.00      B    H  
ATOM    502  O   HOH B 161      20.049   7.776  12.737  1.00  0.00      B    O  
ATOM    503  H1  HOH B 161      20.511   8.629  13.071  1.00  0.00      B    H  
ATOM    504  H2  HOH B 161      19.105   7.750  13.044  1.00  0.00      B    H  
ATOM    505  O   HOH B 162       8.704  33.792  14.425  1.00  0.00      B    O  
ATOM    506  H1  HOH B 162       9.348  34.562  14.679  1.00  0.00      B    H  
ATOM    507  H2  HOH B 162       8.215  33.469  15.282  1.00  0.00      B    H  
ATOM    508  O   HOH B 163      22.146  26.924  10.263  1.00  0.00      B    O  
ATOM    509  H1  HOH B 163      22.660  26.864  11.158  1.00  0.00      B    H  
ATOM    510  H2  HOH B 163      21.190  27.204  10.459  1.00  0.00      B    H  
ATOM    511  O   HOH B 164       6.908   4.222  26.546  1.00  0.00      B    O  
ATOM    512  H1  HOH B 164       7.871   4.212  26.325  1.00  0.00      B    H  
ATOM    513  H2  HOH B 164       6.579   3.294  26.680  1.00  0.00      B    H  
ATOM    514  O   HOH B 165      34.268   9.284  24.953  1.00  0.00      B    O  
ATOM    515  H1  HOH B 165      34.674   9.080  23.992  1.00  0.00      B    H  
ATOM    516  H2  HOH B 165      34.882   8.736  25.559  1.00  0.00      B    H  
ATOM    517  O   HOH B 166      23.580  35.391   2.454  1.00  0.00      B    O  
ATOM    518  H1  HOH B 166      22.607  35.405   2.500  1.00  0.00      B    H  
ATOM    519  H2  HOH B 166      24.071  35.436   3.375  1.00  0.00      B    H  
ATOM    520  O   HOH B 167      27.184  21.446   4.273  1.00  0.00      B    O  
ATOM    521  H1  HOH B 167      28.122  21.044   4.089  1.00  0.00      B    H  
ATOM    522  H2  HOH B 167      26.496  20.668   4.246  1.00  0.00      B    H  
ATOM    523  O   HOH B 168       3.487   7.292  35.202  1.00  0.00      B    O  
ATOM    524  H1  HOH B 168       3.241   7.546  34.226  1.00  0.00      B    H  
ATOM    525  H2  HOH B 168       4.070   6.451  35.216  1.00  0.00      B    H  
ATOM    526  O   HOH B 169       1.033  28.037  34.996  1.00  0.00      B    O  
ATOM    527  H1  HOH B 169       0.870  28.334  35.977  1.00  0.00      B    H  
ATOM    528  H2  HOH B 169       1.256  27.034  34.927  1.00  0.00      B    H  
ATOM    529  O   HOH B 170      33.190  29.472   8.400  1.00  0.00      B    O  
ATOM    530  H1  HOH B 170      32.808  29.332   7.460  1.00  0.00      B    H  
ATOM    531  H2  HOH B 170      34.077  28.940   8.411  1.00  0.00      B    H  
ATOM    532  O   HOH B 171       3.534  34.578  10.348  1.00  0.00      B    O  
ATOM    533  H1  HOH B 171       2.776  35.295  10.205  1.00  0.00      B    H  
ATOM    534  H2  HOH B 171       4.289  35.083  10.856  1.00  0.00      B    H  
ATOM    535  O   HOH B 172      33.040  12.647  39.268  1.00  0.00      B    O  
ATOM    536  H1  HOH B 172      33.207  12.844  38.271  1.00  0.00      B    H  
ATOM    537  H2  HOH B 172      33.759  11.981  39.608  1.00  0.00      B    H  
ATOM    538  O   HOH B 173      37.624   6.249  38.621  1.00  0.00      B    O  
ATOM    539  H1  HOH B 173      37.869   5.559  39.318  1.00  0.00      B    H  
ATOM    540  H2  HOH B 173      37.520   7.127  39.137  1.00  0.00      B    H  
ATOM    541  O   HOH B 174      39.212  15.856   2.379  1.00  0.00      B    O  
ATOM    542  H1  HOH B 174      38.988  16.244   1.460  1.00  0.00      B    H  
ATOM    543  H2  HOH B 174      38.376  16.062   2.981  1.00  0.00      B    H  
ATOM    544  O   HOH B 175      37.424  30.608  10.087  1.00  0.00      B    O  
ATOM    545  H1  HOH B 175      38.232  30.101  10.505  1.00  0.00      B    H  
ATOM    546  H2  HOH B 175      36.784  30.795  10.832  1.00  0.00      B    H  
ATOM    547  O   HOH B 176       4.738   2.513  22.306  1.00  0.00      B    O  
ATOM    548  H1  HOH B 176       4.430   1.692  22.809  1.00  0.00      B    H  
ATOM    549  H2  HOH B 176       4.232   2.420  21.463  1.00  0.00      B    H  
ATOM    550  O   HOH B 177      19.324  33.611  28.373  1.00  0.00      B    O  
ATOM    551  H1  HOH B 177      18.859  32.662  28.369  1.00  0.00      B    H  
ATOM    552  H2  HOH B 177      20.065  33.593  29.049  1.00  0.00      B    H  
ATOM    553  O   HOH B 178      35.065  30.399  17.300  1.00  0.00      B    O  
ATOM    554  H1  HOH B 178      35.134  29.584  17.896  1.00  0.00      B    H  
ATOM    555  H2  HOH B 178      34.621  30.041  16.448  1.00  0.00      B    H  
ATOM    556  O   HOH B 179      30.616  27.677  21.820  1.00  0.00      B    O  
ATOM    557  H1  HOH B 179      30.230  27.366  20.928  1.00  0.00      B    H  
ATOM    558  H2  HOH B 179      31.096  28.524  21.647  1.00  0.00      B    H  
ATOM    559  O   HOH B 180      37.195  22.147  32.104  1.00  0.00      B    O  
ATOM    560  H1  HOH B 180      38.043  22.188  32.619  1.00  0.00      B    H  
ATOM    561  H2  HOH B 180      37.420  22.580  31.206  1.00  0.00      B    H  
ATOM    562  O   HOH B 181      12.498  15.016  26.832  1.00  0.00      B    O  
ATOM    563  H1  HOH B 181      13.331  15.097  27.344  1.00  0.00      B    H  
ATOM    564  H2  HOH B 181      11.790  14.744  27.426  1.00  0.00      B    H  
ATOM    565  O   HOH B 182      24.349  25.474  38.465  1.00  0.00      B    O  
ATOM    566  H1  HOH B 182      23.620  24.909  38.052  1.00  0.00      B    H  
ATOM    567  H2  HOH B 182      24.487  25.129  39.377  1.00  0.00      B    H  
ATOM    568  O   HOH B 183       0.779   4.501  13.880  1.00  0.00      B    O  
ATOM    569  H1  HOH B 183       1.623   4.982  14.107  1.00  0.00      B    H  
ATOM    570  H2  HOH B 183       0.804   4.238  12.900  1.00  0.00      B    H  
ATOM    571  O   HOH B 184      34.434  16.648  16.854  1.00  0.00      B    O  
ATOM    572  H1  HOH B 184      35.101  17.127  17.469  1.00  0.00      B    H  
ATOM    573  H2  HOH B 184      34.955  15.965  16.323  1.00  0.00      B    H  
ATOM    574  O   HOH B 185       4.691   1.390  38.249  1.00  0.00      B    O  
ATOM    575  H1  HOH B 185       5.221   2.199  37.965  1.00  0.00      B    H  
ATOM    576  H2  HOH B 185       5.361   0.630  38.463  1.00  0.00      B    H  
ATOM    577  O   HOH B 186      32.913  29.824  36.318  1.00  0.00      B    O  
ATOM    578  H1  HOH B 186      33.562  29.689  35.559  1.00  0.00      B    H  
ATOM    579  H2  HOH B 186      33.313  30.500  36.950  1.00  0.00      B    H  
ATOM    580  O   HOH B 187      13.298   9.740  15.665  1.00  0.00      B    O  
ATOM    581  H1  HOH B 187      12.508   9.616  16.332  1.00  0.00      B    H  
ATOM    582  H2  HOH B 187      13.451   8.918  15.060  1.00  0.00      B    H  
ATOM    583  O   HOH B 188      28.208   5.299  13.548  1.00  0.00      B    O  
ATOM    584  H1  HOH B 188      29.171   5.582  13.581  1.00  0.00      B    H  
ATOM    585  H2  HOH B 188      27.655   6.120  13.873  1.00  0.00      B    H  
ATOM    586  O   HOH B 189      12.701  11.490  31.486  1.00  0.00      B    O  
ATOM    587  H1  HOH B 189      13.672  11.748  31.764  1.00  0.00      B    H  
ATOM    588  H2  HOH B 189      12.260  10.649  31.954  1.00  0.00      B    H  
ATOM    589  O   HOH B 190      21.246  39.118  26.385  1.00  0.00      B    O  
ATOM    590  H1  HOH B 190      20.668  38.776  25.667  1.00  0.00      B    H  
ATOM    591  H2  HOH B 190      20.524  39.371  27.097  1.00  0.00      B    H  
ATOM    592  O   HOH B 191      37.389  31.459  13.900  1.00  0.00      B    O  
ATOM    593  H1  HOH B 191      36.633  31.062  13.369  1.00  0.00      B    H  
ATOM    594  H2  HOH B 191      37.443  32.451  13.670  1.00  0.00      B    H  
ATOM    595  O   HOH B 192      21.270  15.173  21.659  1.00  0.00      B    O  
ATOM    596  H1  HOH B 192      20.398  15.047  21.223  1.00  0.00      B    H  
ATOM    597  H2  HOH B 192      21.870  14.473  21.265  1.00  0.00      B    H  
ATOM    598  O   HOH B 193       9.538  18.134  14.373  1.00  0.00      B    O  
ATOM    599  H1  HOH B 193       9.023  19.008  14.266  1.00  0.00      B    H  
ATOM    600  H2  HOH B 193       9.425  17.715  13.496  1.00  0.00      B    H  
ATOM    601  O   HOH B 194      31.519  37.398  31.512  1.00  0.00      B    O  
ATOM    602  H1  HOH B 194      31.369  36.431  31.433  1.00  0.00      B    H  
ATOM    603  H2  HOH B 194      32.486  37.519  31.343  1.00  0.00      B    H  
ATOM    604  O   HOH B 195      10.083  27.212   8.059  1.00  0.00      B    O  
ATOM    605  H1  HOH B 195       9.913  26.647   8.884  1.00  0.00      B    H  
ATOM    606  H2  HOH B 195      10.497  26.598   7.315  1.00  0.00      B    H  
ATOM    607  O   HOH B 196      30.839  31.529   8.305  1.00  0.00      B    O  
ATOM    608  H1  HOH B 196      31.344  31.975   7.581  1.00  0.00      B    H  
ATOM    609  H2  HOH B 196      31.418  30.738   8.584  1.00  0.00      B    H  
ATOM    610  O   HOH B 197      17.830  33.917  36.819  1.00  0.00      B    O  
ATOM    611  H1  HOH B 197      18.201  33.691  35.919  1.00  0.00      B    H  
ATOM    612  H2  HOH B 197      18.410  33.672  37.540  1.00  0.00      B    H  
ATOM    613  O   HOH B 198      10.812   7.160  34.637  1.00  0.00      B    O  
ATOM    614  H1  HOH B 198      11.691   7.583  34.728  1.00  0.00      B    H  
ATOM    615  H2  HOH B 198      10.090   7.723  35.118  1.00  0.00      B    H  
ATOM    616  O   HOH B 199      29.556  16.577  30.888  1.00  0.00      B    O  
ATOM    617  H1  HOH B 199      30.026  17.235  30.276  1.00  0.00      B    H  
ATOM    618  H2  HOH B 199      30.262  16.004  31.330  1.00  0.00      B    H  
ATOM    619  O   HOH B 200      15.420  16.719  25.907  1.00  0.00      B    O  
ATOM    620  H1  HOH B 200      14.843  15.988  25.507  1.00  0.00      B    H  
ATOM    621  H2  HOH B 200      16.129  17.004  25.248  1.00  0.00      B    H  
ATOM    622  O   HOH B 201       6.583  24.280   5.253  1.00  0.00      B    O  
ATOM    623  H1  HOH B 201       6.350  25.238   5.165  1.00  0.00      B    H  
ATOM    624  H2  HOH B 201       5.800  23.706   4.980  1.00  0.00      B    H  
ATOM    625  O   HOH B 202       3.268  33.471  33.731  1.00  0.00      B    O  
ATOM    626  H1  HOH B 202       3.679  33.070  34.546  1.00  0.00      B    H  
ATOM    627  H2  HOH B 202       2.352  33.909  33.899  1.00  0.00      B    H  
ATOM    628  O   HOH B 203       1.728  26.926  23.742  1.00  0.00      B    O  
ATOM    629  H1  HOH B 203       2.581  27.497  23.951  1.00  0.00      B    H  
ATOM    630  H2  HOH B 203       0.953  27.216  24.370  1.00  0.00      B    H  
ATOM    631  O   HOH B 204       2.007  31.257  28.718  1.00  0.00      B    O  
ATOM    632  H1  HOH B 204       2.419  32.180  28.559  1.00  0.00      B    H  
ATOM    633  H2  HOH B 204       2.403  30.574  28.070  1.00  0.00      B    H  
ATOM    634  O   HOH B 205      21.255  32.719   8.672  1.00  0.00      B    O  
ATOM    635  H1  HOH B 205      21.885  33.389   8.298  1.00  0.00      B    H  
ATOM    636  H2  HOH B 205      21.778  31.856   8.775  1.00  0.00      B    H  
ATOM    637  O   HOH B 206      34.730   9.885  10.873  1.00  0.00      B    O  
ATOM    638  H1  HOH B 206      34.871   9.206  10.088  1.00  0.00      B    H  
ATOM    639  H2  HOH B 206      35.674  10.303  11.043  1.00  0.00      B    H  
ATOM    640  O   HOH B 207      16.555  34.077  29.065  1.00  0.00      B    O  
ATOM    641  H1  HOH B 207      17.166  33.528  28.467  1.00  0.00      B    H  
ATOM    642  H2  HOH B 207      16.986  34.148  30.056  1.00  0.00      B    H  
ATOM    643  O   HOH B 208      17.223  10.912   9.029  1.00  0.00      B    O  
ATOM    644  H1  HOH B 208      16.441  10.536   9.623  1.00  0.00      B    H  
ATOM    645  H2  HOH B 208      17.818  11.504   9.576  1.00  0.00      B    H  
ATOM    646  O   HOH B 209      36.583  29.059  38.318  1.00  0.00      B    O  
ATOM    647  H1  HOH B 209      36.448  28.302  37.684  1.00  0.00      B    H  
ATOM    648  H2  HOH B 209      37.579  29.226  38.302  1.00  0.00      B    H  
ATOM    649  O   HOH B 210      39.037  37.648  29.178  1.00  0.00      B    O  
ATOM    650  H1  HOH B 210      38.101  37.977  28.896  1.00  0.00      B    H  
ATOM    651  H2  HOH B 210      38.945  37.302  30.156  1.00  0.00      B    H  
ATOM    652  O   HOH B 211      24.717  38.650   0.692  1.00  0.00      B    O  
ATOM    653  H1  HOH B 211      25.285  37.957   0.211  1.00  0.00      B    H  
ATOM    654  H2  HOH B 211      23.728  38.544   0.480  1.00  0.00      B    H  
ATOM    655  O   HOH B 212       6.506  26.804   4.477  1.00  0.00      B    O  
ATOM    656  H1  HOH B 212       6.052  27.133   5.358  1.00  0.00      B    H  
ATOM    657  H2  HOH B 212       7.426  27.080   4.624  1.00  0.00      B    H  
ATOM    658  O   HOH B 213      32.133  36.379  28.398  1.00  0.00      B    O  
ATOM    659  H1  HOH B 213      31.192  36.085  28.106  1.00  0.00      B    H  
ATOM    660  H2  HOH B 213      32.517  35.537  28.865  1.00  0.00      B    H  
ATOM    661  O   HOH B 214       7.237  14.428  11.880  1.00  0.00      B    O  
ATOM    662  H1  HOH B 214       8.027  13.899  11.478  1.00  0.00      B    H  
ATOM    663  H2  HOH B 214       7.217  15.350  11.483  1.00  0.00      B    H  
ATOM    664  O   HOH B 215      31.018  18.334   6.968  1.00  0.00      B    O  
ATOM    665  H1  HOH B 215      30.015  18.338   6.984  1.00  0.00      B    H  
ATOM    666  H2  HOH B 215      31.272  17.690   6.220  1.00  0.00      B    H  
ATOM    667  O   HOH B 216      37.111  26.763  21.919  1.00  0.00      B    O  
ATOM    668  H1  HOH B 216      37.564  26.302  22.687  1.00  0.00      B    H  
ATOM    669  H2  HOH B 216      37.598  26.475  21.026  1.00  0.00      B    H  
ATOM    670  O   HOH B 217      31.601   9.114  24.412  1.00  0.00      B    O  
ATOM    671  H1  HOH B 217      31.354   9.434  25.375  1.00  0.00      B    H  
ATOM    672  H2  HOH B 217      32.595   9.074  24.236  1.00  0.00      B    H  
ATOM    673  O   HOH B 218      22.545  22.086   2.218  1.00  0.00      B    O  
ATOM    674  H1  HOH B 218      23.562  21.932   2.351  1.00  0.00      B    H  
ATOM    675  H2  HOH B 218      22.201  22.464   3.046  1.00  0.00      B    H  
ATOM    676  O   HOH B 219      16.365  26.601   1.111  1.00  0.00      B    O  
ATOM    677  H1  HOH B 219      17.015  27.384   0.904  1.00  0.00      B    H  
ATOM    678  H2  HOH B 219      15.673  26.560   0.403  1.00  0.00      B    H  
ATOM    679  O   HOH B 220       8.417  36.900  35.249  1.00  0.00      B    O  
ATOM    680  H1  HOH B 220       7.685  36.244  35.367  1.00  0.00      B    H  
ATOM    681  H2  HOH B 220       9.222  36.442  35.630  1.00  0.00      B    H  
ATOM    682  O   HOH B 221      16.848  31.199  12.792  1.00  0.00      B    O  
ATOM    683  H1  HOH B 221      16.453  31.459  11.882  1.00  0.00      B    H  
ATOM    684  H2  HOH B 221      17.885  31.074  12.757  1.00  0.00      B    H  
ATOM    685  O   HOH B 222      11.019   9.408   6.548  1.00  0.00      B    O  
ATOM    686  H1  HOH B 222      11.615   9.541   7.352  1.00  0.00      B    H  
ATOM    687  H2  HOH B 222      10.634  10.329   6.372  1.00  0.00      B    H  
ATOM    688  O   HOH B 223      15.852  31.818  37.206  1.00  0.00      B    O  
ATOM    689  H1  HOH B 223      16.507  32.377  36.650  1.00  0.00      B    H  
ATOM    690  H2  HOH B 223      14.961  32.245  37.312  1.00  0.00      B    H  
ATOM    691  O   HOH B 224      25.649  32.951   1.153  1.00  0.00      B    O  
ATOM    692  H1  HOH B 224      26.613  32.963   1.481  1.00  0.00      B    H  
ATOM    693  H2  HOH B 224      25.394  31.984   0.864  1.00  0.00      B    H  
ATOM    694  O   HOH B 225       2.341  27.265  16.959  1.00  0.00      B    O  
ATOM    695  H1  HOH B 225       3.236  27.786  17.129  1.00  0.00      B    H  
ATOM    696  H2  HOH B 225       1.724  27.458  17.733  1.00  0.00      B    H  
ATOM    697  O   HOH B 226      17.122  16.046  12.541  1.00  0.00      B    O  
ATOM    698  H1  HOH B 226      17.654  16.875  12.259  1.00  0.00      B    H  
ATOM    699  H2  HOH B 226      16.432  15.861  11.838  1.00  0.00      B    H  
ATOM    700  O   HOH B 227       6.223  34.048  34.967  1.00  0.00      B    O  
ATOM    701  H1  HOH B 227       6.060  34.573  35.800  1.00  0.00      B    H  
ATOM    702  H2  HOH B 227       6.304  34.741  34.229  1.00  0.00      B    H  
ATOM    703  O   HOH B 228      23.249  30.721  15.410  1.00  0.00      B    O  
ATOM    704  H1  HOH B 228      23.470  31.440  14.688  1.00  0.00      B    H  
ATOM    705  H2  HOH B 228      22.488  31.050  15.997  1.00  0.00      B    H  
ATOM    706  O   HOH B 229      29.504   0.493  15.325  1.00  0.00      B    O  
ATOM    707  H1  HOH B 229      29.230   0.439  16.326  1.00  0.00      B    H  
ATOM    708  H2  HOH B 229      30.085   1.279  15.112  1.00  0.00      B    H  
ATOM    709  O   HOH B 230      22.418  35.447  19.927  1.00  0.00      B    O  
ATOM    710  H1  HOH B 230      22.453  35.887  19.062  1.00  0.00      B    H  
ATOM    711  H2  HOH B 230      23.348  35.341  20.230  1.00  0.00      B    H  
ATOM    712  O   HOH B 231      27.994  22.808  35.992  1.00  0.00      B    O  
ATOM    713  H1  HOH B 231      28.167  22.741  36.944  1.00  0.00      B    H  
ATOM    714  H2  HOH B 231      28.855  22.602  35.452  1.00  0.00      B    H  
ATOM    715  O   HOH B 232      33.924  27.132  17.410  1.00  0.00      B    O  
ATOM    716  H1  HOH B 232      33.214  26.420  17.608  1.00  0.00      B    H  
ATOM    717  H2  HOH B 232      34.024  27.737  18.198  1.00  0.00      B    H  
ATOM    718  O   HOH B 233      22.017   6.886  35.531  1.00  0.00      B    O  
ATOM    719  H1  HOH B 233      22.924   6.380  35.521  1.00  0.00      B    H  
ATOM    720  H2  HOH B 233      21.281   6.161  35.401  1.00  0.00      B    H  
ATOM    721  O   HOH B 234      29.378  36.374  15.772  1.00  0.00      B    O  
ATOM    722  H1  HOH B 234      29.579  35.707  16.565  1.00  0.00      B    H  
ATOM    723  H2  HOH B 234      29.976  37.176  15.972  1.00  0.00      B    H  
ATOM    724  O   HOH B 235      28.814  36.349  35.473  1.00  0.00      B    O  
ATOM    725  H1  HOH B 235      28.724  36.789  36.454  1.00  0.00      B    H  
ATOM    726  H2  HOH B 235      29.315  36.970  34.892  1.00  0.00      B    H  
ATOM    727  O   HOH B 236      11.903   7.142  21.905  1.00  0.00      B    O  
ATOM    728  H1  HOH B 236      11.767   6.160  21.656  1.00  0.00      B    H  
ATOM    729  H2  HOH B 236      11.694   7.336  22.934  1.00  0.00      B    H  
ATOM    730  O   HOH B 237       7.228  30.564  32.467  1.00  0.00      B    O  
ATOM    731  H1  HOH B 237       7.625  30.222  31.616  1.00  0.00      B    H  
ATOM    732  H2  HOH B 237       6.346  31.070  32.244  1.00  0.00      B    H  
ATOM    733  O   HOH B 238       9.058   7.066  28.112  1.00  0.00      B    O  
ATOM    734  H1  HOH B 238       9.736   7.628  27.665  1.00  0.00      B    H  
ATOM    735  H2  HOH B 238       9.518   6.142  28.287  1.00  0.00      B    H  
ATOM    736  O   HOH B 239      36.750  12.452  15.405  1.00  0.00      B    O  
ATOM    737  H1  HOH B 239      36.668  12.390  14.409  1.00  0.00      B    H  
ATOM    738  H2  HOH B 239      37.724  12.173  15.685  1.00  0.00      B    H  
ATOM    739  O   HOH B 240      36.303  37.982  24.701  1.00  0.00      B    O  
ATOM    740  H1  HOH B 240      36.230  37.083  25.232  1.00  0.00      B    H  
ATOM    741  H2  HOH B 240      35.486  38.488  24.941  1.00  0.00      B    H  
ATOM    742  O   HOH B 241       4.921  18.399   8.951  1.00  0.00      B    O  
ATOM    743  H1  HOH B 241       4.413  17.683   9.499  1.00  0.00      B    H  
ATOM    744  H2  HOH B 241       4.252  19.043   8.460  1.00  0.00      B    H  
ATOM    745  O   HOH B 242      26.039  35.532   7.024  1.00  0.00      B    O  
ATOM    746  H1  HOH B 242      26.203  35.162   6.044  1.00  0.00      B    H  
ATOM    747  H2  HOH B 242      26.276  34.756   7.665  1.00  0.00      B    H  
ATOM    748  O   HOH B 243      13.461   8.690  34.427  1.00  0.00      B    O  
ATOM    749  H1  HOH B 243      13.638   8.155  33.564  1.00  0.00      B    H  
ATOM    750  H2  HOH B 243      14.292   8.560  35.003  1.00  0.00      B    H  
ATOM    751  O   HOH B 244       3.633   4.317  38.347  1.00  0.00      B    O  
ATOM    752  H1  HOH B 244       4.629   4.096  38.351  1.00  0.00      B    H  
ATOM    753  H2  HOH B 244       3.503   5.085  38.998  1.00  0.00      B    H  
ATOM    754  O   HOH B 245      34.875   7.117  19.957  1.00  0.00      B    O  
ATOM    755  H1  HOH B 245      34.804   6.081  20.227  1.00  0.00      B    H  
ATOM    756  H2  HOH B 245      33.965   7.327  19.672  1.00  0.00      B    H  
ATOM    757  O   HOH B 246       6.928  36.386   8.929  1.00  0.00      B    O  
ATOM    758  H1  HOH B 246       7.009  35.337   8.915  1.00  0.00      B    H  
ATOM    759  H2  HOH B 246       7.720  36.809   8.384  1.00  0.00      B    H  
ATOM    760  O   HOH B 247       3.332  14.754  26.230  1.00  0.00      B    O  
ATOM    761  H1  HOH B 247       4.124  14.636  26.792  1.00  0.00      B    H  
ATOM    762  H2  HOH B 247       2.721  15.222  26.902  1.00  0.00      B    H  
ATOM    763  O   HOH B 248      33.785  16.006   9.806  1.00  0.00      B    O  
ATOM    764  H1  HOH B 248      33.216  15.340   9.301  1.00  0.00      B    H  
ATOM    765  H2  HOH B 248      34.135  15.598  10.658  1.00  0.00      B    H  
ATOM    766  O   HOH B 249       8.938  37.359  25.361  1.00  0.00      B    O  
ATOM    767  H1  HOH B 249       9.921  37.384  25.559  1.00  0.00      B    H  
ATOM    768  H2  HOH B 249       8.582  36.587  25.857  1.00  0.00      B    H  
ATOM    769  O   HOH B 250      11.571  36.452  18.136  1.00  0.00      B    O  
ATOM    770  H1  HOH B 250      11.577  35.666  18.764  1.00  0.00      B    H  
ATOM    771  H2  HOH B 250      11.948  37.229  18.551  1.00  0.00      B    H  
ATOM    772  O   HOH B 251      13.944  24.460   7.166  1.00  0.00      B    O  
ATOM    773  H1  HOH B 251      14.001  24.034   6.284  1.00  0.00      B    H  
ATOM    774  H2  HOH B 251      14.163  23.704   7.847  1.00  0.00      B    H  
ATOM    775  O   HOH B 252       2.388  30.132  18.474  1.00  0.00      B    O  
ATOM    776  H1  HOH B 252       2.077  31.052  18.108  1.00  0.00      B    H  
ATOM    777  H2  HOH B 252       3.209  29.817  17.976  1.00  0.00      B    H  
ATOM    778  O   HOH B 253      14.218  28.778   1.718  1.00  0.00      B    O  
ATOM    779  H1  HOH B 253      14.618  29.490   1.146  1.00  0.00      B    H  
ATOM    780  H2  HOH B 253      15.063  28.318   2.152  1.00  0.00      B    H  
ATOM    781  O   HOH B 254      13.875  14.254  38.113  1.00  0.00      B    O  
ATOM    782  H1  HOH B 254      13.421  14.698  37.288  1.00  0.00      B    H  
ATOM    783  H2  HOH B 254      14.401  13.488  37.815  1.00  0.00      B    H  
ATOM    784  O   HOH B 255       5.304  16.011  37.502  1.00  0.00      B    O  
ATOM    785  H1  HOH B 255       6.110  15.527  37.803  1.00  0.00      B    H  
ATOM    786  H2  HOH B 255       5.520  16.300  36.551  1.00  0.00      B    H  
ATOM    787  O   HOH B 256      33.245  14.041  18.669  1.00  0.00      B    O  
ATOM    788  H1  HOH B 256      32.952  14.965  18.381  1.00  0.00      B    H  
ATOM    789  H2  HOH B 256      34.146  14.186  19.166  1.00  0.00      B    H  
ATOM    790  O   HOH B 257      24.109  21.376  11.139  1.00  0.00      B    O  
ATOM    791  H1  HOH B 257      25.097  21.071  10.953  1.00  0.00      B    H  
ATOM    792  H2  HOH B 257      23.544  20.741  10.638  1.00  0.00      B    H  
ATOM    793  O   HOH B 258      24.725  10.813   7.490  1.00  0.00      B    O  
ATOM    794  H1  HOH B 258      25.044   9.921   7.869  1.00  0.00      B    H  
ATOM    795  H2  HOH B 258      23.713  10.772   7.608  1.00  0.00      B    H  
ATOM    796  O   HOH B 259      17.156  26.845  20.859  1.00  0.00      B    O  
ATOM    797  H1  HOH B 259      17.520  26.107  21.443  1.00  0.00      B    H  
ATOM    798  H2  HOH B 259      17.891  27.232  20.316  1.00  0.00      B    H  
ATOM    799  O   HOH B 260      34.748   4.920  38.372  1.00  0.00      B    O  
ATOM    800  H1  HOH B 260      33.918   5.454  38.305  1.00  0.00      B    H  
ATOM    801  H2  HOH B 260      35.436   5.293  37.715  1.00  0.00      B    H  
ATOM    802  O   HOH B 261       9.259   1.547  34.456  1.00  0.00      B    O  
ATOM    803  H1  HOH B 261       9.440   2.543  34.334  1.00  0.00      B    H  
ATOM    804  H2  HOH B 261      10.147   1.056  34.652  1.00  0.00      B    H  
ATOM    805  O   HOH B 262      31.263   5.862  30.011  1.00  0.00      B    O  
ATOM    806  H1  HOH B 262      31.430   6.175  29.063  1.00  0.00      B    H  
ATOM    807  H2  HOH B 262      31.542   6.576  30.678  1.00  0.00      B    H  
ATOM    808  O   HOH B 263       9.540  29.197  10.388  1.00  0.00      B    O  
ATOM    809  H1  HOH B 263      10.179  29.250  11.199  1.00  0.00      B    H  
ATOM    810  H2  HOH B 263       9.974  29.721   9.624  1.00  0.00      B    H  
ATOM    811  O   HOH B 264      21.007  26.124  24.079  1.00  0.00      B    O  
ATOM    812  H1  HOH B 264      21.322  25.280  24.481  1.00  0.00      B    H  
ATOM    813  H2  HOH B 264      21.808  26.564  23.742  1.00  0.00      B    H  
ATOM    814  O   HOH B 265      27.376   3.263  23.050  1.00  0.00      B    O  
ATOM    815  H1  HOH B 265      27.627   2.327  22.660  1.00  0.00      B    H  
ATOM    816  H2  HOH B 265      27.074   3.177  24.030  1.00  0.00      B    H  
ATOM    817  O   HOH B 266      21.315  34.211  29.920  1.00  0.00      B    O  
ATOM    818  H1  HOH B 266      21.071  35.026  30.513  1.00  0.00      B    H  
ATOM    819  H2  HOH B 266      21.293  33.397  30.542  1.00  0.00      B    H  
ATOM    820  O   HOH B 267       6.716   8.016  24.037  1.00  0.00      B    O  
ATOM    821  H1  HOH B 267       7.256   7.227  23.688  1.00  0.00      B    H  
ATOM    822  H2  HOH B 267       6.750   7.935  25.017  1.00  0.00      B    H  
ATOM    823  O   HOH B 268      36.324   8.194   5.752  1.00  0.00      B    O  
ATOM    824  H1  HOH B 268      36.359   7.835   4.810  1.00  0.00      B    H  
ATOM    825  H2  HOH B 268      35.703   8.973   5.747  1.00  0.00      B    H  
ATOM    826  O   HOH B 269      24.122   5.327  36.187  1.00  0.00      B    O  
ATOM    827  H1  HOH B 269      24.530   6.035  36.754  1.00  0.00      B    H  
ATOM    828  H2  HOH B 269      24.781   5.035  35.460  1.00  0.00      B    H  
ATOM    829  O   HOH B 270      18.633  15.456  26.266  1.00  0.00      B    O  
ATOM    830  H1  HOH B 270      17.808  14.898  26.400  1.00  0.00      B    H  
ATOM    831  H2  HOH B 270      19.099  15.045  25.476  1.00  0.00      B    H  
ATOM    832  O   HOH B 271      26.713  34.949   4.481  1.00  0.00      B    O  
ATOM    833  H1  HOH B 271      27.733  34.968   4.496  1.00  0.00      B    H  
ATOM    834  H2  HOH B 271      26.365  35.755   3.916  1.00  0.00      B    H  
ATOM    835  O   HOH B 272       0.681  17.567  38.995  1.00  0.00      B    O  
ATOM    836  H1  HOH B 272      -0.123  17.453  38.408  1.00  0.00      B    H  
ATOM    837  H2  HOH B 272       1.430  17.020  38.575  1.00  0.00      B    H  
ATOM    838  O   HOH B 273      37.623  34.113  12.990  1.00  0.00      B    O  
ATOM    839  H1  HOH B 273      38.219  34.469  13.712  1.00  0.00      B    H  
ATOM    840  H2  HOH B 273      36.655  34.349  13.200  1.00  0.00      B    H  
ATOM    841  O   HOH B 274      31.871  29.908   5.894  1.00  0.00      B    O  
ATOM    842  H1  HOH B 274      30.920  29.467   5.773  1.00  0.00      B    H  
ATOM    843  H2  HOH B 274      31.800  30.925   5.880  1.00  0.00      B    H  
ATOM    844  O   HOH B 275      25.832  10.108   3.578  1.00  0.00      B    O  
ATOM    845  H1  HOH B 275      26.100   9.484   4.337  1.00  0.00      B    H  
ATOM    846  H2  HOH B 275      25.180  10.761   3.886  1.00  0.00      B    H  
ATOM    847  O   HOH B 276      12.670   0.807   1.013  1.00  0.00      B    O  
ATOM    848  H1  HOH B 276      12.655   1.683   1.535  1.00  0.00      B    H  
ATOM    849  H2  HOH B 276      12.777   0.119   1.795  1.00  0.00      B    H  
ATOM    850  O   HOH B 277      19.819  37.676   4.500  1.00  0.00      B    O  
ATOM    851  H1  HOH B 277      19.458  37.159   5.296  1.00  0.00      B    H  
ATOM    852  H2  HOH B 277      20.359  37.028   3.988  1.00  0.00      B    H  
ATOM    853  O   HOH B 278      28.500  24.572  38.832  1.00  0.00      B    O  
ATOM    854  H1  HOH B 278      28.065  25.085  39.586  1.00  0.00      B    H  
ATOM    855  H2  HOH B 278      28.909  25.296  38.176  1.00  0.00      B    H  
ATOM    856  O   HOH B 279      11.026  27.699   2.295  1.00  0.00      B    O  
ATOM    857  H1  HOH B 279      10.823  28.638   1.963  1.00  0.00      B    H  
ATOM    858  H2  HOH B 279      11.478  27.910   3.208  1.00  0.00      B    H  
ATOM    859  O   HOH B 280      31.538  14.547  31.780  1.00  0.00      B    O  
ATOM    860  H1  HOH B 280      31.987  13.636  31.904  1.00  0.00      B    H  
ATOM    861  H2  HOH B 280      32.271  15.245  31.506  1.00  0.00      B    H  
ATOM    862  O   HOH B 281      20.407  30.609  29.610  1.00  0.00      B    O  
ATOM    863  H1  HOH B 281      21.034  30.214  30.206  1.00  0.00      B    H  
ATOM    864  H2  HOH B 281      20.866  30.498  28.678  1.00  0.00      B    H  
ATOM    865  O   HOH B 282      37.820  37.638  15.780  1.00  0.00      B    O  
ATOM    866  H1  HOH B 282      37.242  37.995  16.555  1.00  0.00      B    H  
ATOM    867  H2  HOH B 282      37.599  38.156  14.983  1.00  0.00      B    H  
ATOM    868  O   HOH B 283      37.489  28.579  14.816  1.00  0.00      B    O  
ATOM    869  H1  HOH B 283      37.489  29.579  14.648  1.00  0.00      B    H  
ATOM    870  H2  HOH B 283      38.482  28.278  14.973  1.00  0.00      B    H  
ATOM    871  O   HOH B 284      12.897  12.202   7.589  1.00  0.00      B    O  
ATOM    872  H1  HOH B 284      13.671  12.047   6.937  1.00  0.00      B    H  
ATOM    873  H2  HOH B 284      12.691  11.327   8.131  1.00  0.00      B    H  
ATOM    874  O   HOH B 285      34.976  10.572   5.793  1.00  0.00      B    O  
ATOM    875  H1  HOH B 285      35.314  11.437   6.099  1.00  0.00      B    H  
ATOM    876  H2  HOH B 285      34.425  10.766   4.949  1.00  0.00      B    H  
ATOM    877  O   HOH B 286      19.429  21.044  23.611  1.00  0.00      B    O  
ATOM    878  H1  HOH B 286      19.820  20.956  24.542  1.00  0.00      B    H  
ATOM    879  H2  HOH B 286      20.158  21.037  22.874  1.00  0.00      B    H  
ATOM    880  O   HOH B 287       9.684   4.052  37.953  1.00  0.00      B    O  
ATOM    881  H1  HOH B 287       9.198   4.945  38.016  1.00  0.00      B    H  
ATOM    882  H2  HOH B 287       8.905   3.284  37.813  1.00  0.00      B    H  
ATOM    883  O   HOH B 288      30.107  32.646   4.591  1.00  0.00      B    O  
ATOM    884  H1  HOH B 288      29.983  33.626   4.578  1.00  0.00      B    H  
ATOM    885  H2  HOH B 288      30.681  32.410   3.737  1.00  0.00      B    H  
ATOM    886  O   HOH B 289       3.479  37.200  24.664  1.00  0.00      B    O  
ATOM    887  H1  HOH B 289       3.481  37.983  23.999  1.00  0.00      B    H  
ATOM    888  H2  HOH B 289       2.544  36.786  24.555  1.00  0.00      B    H  
ATOM    889  O   HOH B 290      15.942  34.598   3.930  1.00  0.00      B    O  
ATOM    890  H1  HOH B 290      15.533  33.935   3.280  1.00  0.00      B    H  
ATOM    891  H2  HOH B 290      15.139  35.235   4.127  1.00  0.00      B    H  
ATOM    892  O   HOH B 291      38.338   2.664  15.369  1.00  0.00      B    O  
ATOM    893  H1  HOH B 291      38.241   3.073  14.457  1.00  0.00      B    H  
ATOM    894  H2  HOH B 291      39.194   3.021  15.778  1.00  0.00      B    H  
ATOM    895  O   HOH B 292      36.235  26.969  12.997  1.00  0.00      B    O  
ATOM    896  H1  HOH B 292      35.475  27.524  12.681  1.00  0.00      B    H  
ATOM    897  H2  HOH B 292      36.807  27.508  13.625  1.00  0.00      B    H  
ATOM    898  O   HOH B 293       4.920  36.230  33.519  1.00  0.00      B    O  
ATOM    899  H1  HOH B 293       4.344  35.399  33.665  1.00  0.00      B    H  
ATOM    900  H2  HOH B 293       5.099  36.300  32.495  1.00  0.00      B    H  
ATOM    901  O   HOH B 294       7.572  10.578   4.227  1.00  0.00      B    O  
ATOM    902  H1  HOH B 294       8.454  10.866   4.622  1.00  0.00      B    H  
ATOM    903  H2  HOH B 294       6.885  10.985   4.873  1.00  0.00      B    H  
ATOM    904  O   HOH B 295      28.176  14.225  16.229  1.00  0.00      B    O  
ATOM    905  H1  HOH B 295      27.384  13.940  16.829  1.00  0.00      B    H  
ATOM    906  H2  HOH B 295      27.814  14.855  15.529  1.00  0.00      B    H  
ATOM    907  O   HOH B 296      10.793   9.442  37.675  1.00  0.00      B    O  
ATOM    908  H1  HOH B 296       9.812   9.189  37.476  1.00  0.00      B    H  
ATOM    909  H2  HOH B 296      10.859   9.865  38.556  1.00  0.00      B    H  
ATOM    910  O   HOH B 297      30.486  19.288  11.598  1.00  0.00      B    O  
ATOM    911  H1  HOH B 297      31.108  18.974  10.795  1.00  0.00      B    H  
ATOM    912  H2  HOH B 297      31.044  19.677  12.344  1.00  0.00      B    H  
ATOM    913  O   HOH B 298      15.156   7.764   3.890  1.00  0.00      B    O  
ATOM    914  H1  HOH B 298      14.194   7.825   4.172  1.00  0.00      B    H  
ATOM    915  H2  HOH B 298      15.695   7.095   4.536  1.00  0.00      B    H  
ATOM    916  O   HOH B 299      29.588  26.145  19.391  1.00  0.00      B    O  
ATOM    917  H1  HOH B 299      30.478  26.130  18.866  1.00  0.00      B    H  
ATOM    918  H2  HOH B 299      28.944  26.815  18.876  1.00  0.00      B    H  
ATOM    919  O   HOH B 300       6.353   1.771  15.342  1.00  0.00      B    O  
ATOM    920  H1  HOH B 300       6.979   2.531  14.930  1.00  0.00      B    H  
ATOM    921  H2  HOH B 300       5.423   1.931  15.002  1.00  0.00      B    H  
ATOM    922  O   HOH B 301       4.030  24.992  10.384  1.00  0.00      B    O  
ATOM    923  H1  HOH B 301       4.415  25.358  11.204  1.00  0.00      B    H  
ATOM    924  H2  HOH B 301       4.531  25.402   9.586  1.00  0.00      B    H  
ATOM    925  O   HOH B 302       7.441  12.656  28.318  1.00  0.00      B    O  
ATOM    926  H1  HOH B 302       8.187  12.461  28.928  1.00  0.00      B    H  
ATOM    927  H2  HOH B 302       7.878  13.027  27.462  1.00  0.00      B    H  
ATOM    928  O   HOH B 303      27.574   9.414  31.771  1.00  0.00      B    O  
ATOM    929  H1  HOH B 303      27.206   8.908  31.012  1.00  0.00      B    H  
ATOM    930  H2  HOH B 303      27.877   8.752  32.428  1.00  0.00      B    H  
ATOM    931  O   HOH B 304      14.857  13.339  19.078  1.00  0.00      B    O  
ATOM    932  H1  HOH B 304      13.938  13.197  18.790  1.00  0.00      B    H  
ATOM    933  H2  HOH B 304      15.475  12.728  18.584  1.00  0.00      B    H  
ATOM    934  O   HOH B 305       5.661  25.801   8.200  1.00  0.00      B    O  
ATOM    935  H1  HOH B 305       5.436  26.629   7.639  1.00  0.00      B    H  
ATOM    936  H2  HOH B 305       6.639  25.672   8.165  1.00  0.00      B    H  
ATOM    937  O   HOH B 306      33.747  24.675  13.786  1.00  0.00      B    O  
ATOM    938  H1  HOH B 306      33.438  25.650  13.897  1.00  0.00      B    H  
ATOM    939  H2  HOH B 306      34.090  24.533  12.859  1.00  0.00      B    H  
ATOM    940  O   HOH B 307       4.460  18.179  35.348  1.00  0.00      B    O  
ATOM    941  H1  HOH B 307       4.287  18.973  34.750  1.00  0.00      B    H  
ATOM    942  H2  HOH B 307       4.504  17.352  34.785  1.00  0.00      B    H  
ATOM    943  O   HOH B 308      14.183  18.865  17.356  1.00  0.00      B    O  
ATOM    944  H1  HOH B 308      13.922  18.661  16.428  1.00  0.00      B    H  
ATOM    945  H2  HOH B 308      13.456  19.324  17.832  1.00  0.00      B    H  
ATOM    946  O   HOH B 309      25.707  37.516   3.307  1.00  0.00      B    O  
ATOM    947  H1  HOH B 309      26.253  38.329   3.610  1.00  0.00      B    H  
ATOM    948  H2  HOH B 309      25.674  37.532   2.312  1.00  0.00      B    H  
ATOM    949  O   HOH B 310      33.382  33.441  32.959  1.00  0.00      B    O  
ATOM    950  H1  HOH B 310      33.638  32.610  32.455  1.00  0.00      B    H  
ATOM    951  H2  HOH B 310      32.666  33.973  32.403  1.00  0.00      B    H  
ATOM    952  O   HOH B 311      25.626  35.966   0.725  1.00  0.00      B    O  
ATOM    953  H1  HOH B 311      24.877  35.393   1.168  1.00  0.00      B    H  
ATOM    954  H2  HOH B 311      25.840  35.526  -0.133  1.00  0.00      B    H  
ATOM    955  O   HOH B 312       7.489   0.202  36.048  1.00  0.00      B    O  
ATOM    956  H1  HOH B 312       7.983   0.664  35.270  1.00  0.00      B    H  
ATOM    957  H2  HOH B 312       7.826  -0.767  35.954  1.00  0.00      B    H  
ATOM    958  O   HOH B 313       7.297  12.288   7.693  1.00  0.00      B    O  
ATOM    959  H1  HOH B 313       6.607  12.262   6.936  1.00  0.00      B    H  
ATOM    960  H2  HOH B 313       7.427  13.275   7.952  1.00  0.00      B    H  
ATOM    961  O   HOH B 314       3.035  13.441  21.566  1.00  0.00      B    O  
ATOM    962  H1  HOH B 314       3.158  12.595  21.012  1.00  0.00      B    H  
ATOM    963  H2  HOH B 314       2.200  13.346  22.132  1.00  0.00      B    H  
ATOM    964  O   HOH B 315      17.568  13.492  13.352  1.00  0.00      B    O  
ATOM    965  H1  HOH B 315      17.350  14.348  12.814  1.00  0.00      B    H  
ATOM    966  H2  HOH B 315      18.145  13.770  14.110  1.00  0.00      B    H  
ATOM    967  O   HOH B 316       2.584   0.783  30.950  1.00  0.00      B    O  
ATOM    968  H1  HOH B 316       2.414   1.765  30.866  1.00  0.00      B    H  
ATOM    969  H2  HOH B 316       3.514   0.656  31.425  1.00  0.00      B    H  
ATOM    970  O   HOH B 317      27.345  35.196  11.720  1.00  0.00      B    O  
ATOM    971  H1  HOH B 317      27.573  36.155  11.461  1.00  0.00      B    H  
ATOM    972  H2  HOH B 317      27.839  35.031  12.590  1.00  0.00      B    H  
ATOM    973  O   HOH B 318       3.218   2.642  19.664  1.00  0.00      B    O  
ATOM    974  H1  HOH B 318       2.875   1.698  19.769  1.00  0.00      B    H  
ATOM    975  H2  HOH B 318       4.018   2.657  19.034  1.00  0.00      B    H  
ATOM    976  O   HOH B 319       4.739  28.734  17.412  1.00  0.00      B    O  
ATOM    977  H1  HOH B 319       5.214  29.617  17.340  1.00  0.00      B    H  
ATOM    978  H2  HOH B 319       5.412  28.066  17.781  1.00  0.00      B    H  
ATOM    979  O   HOH B 320       6.123   3.913  38.134  1.00  0.00      B    O  
ATOM    980  H1  HOH B 320       6.835   3.232  38.068  1.00  0.00      B    H  
ATOM    981  H2  HOH B 320       6.481   4.766  37.723  1.00  0.00      B    H  
ATOM    982  O   HOH B 321       2.656  31.569  25.100  1.00  0.00      B    O  
ATOM    983  H1  HOH B 321       2.876  31.974  26.005  1.00  0.00      B    H  
ATOM    984  H2  HOH B 321       3.476  31.506  24.513  1.00  0.00      B    H  
ATOM    985  O   HOH B 322       3.406  29.520  27.270  1.00  0.00      B    O  
ATOM    986  H1  HOH B 322       4.330  29.597  27.703  1.00  0.00      B    H  
ATOM    987  H2  HOH B 322       3.560  28.873  26.545  1.00  0.00      B    H  
ATOM    988  O   HOH B 323       8.792   7.253  14.165  1.00  0.00      B    O  
ATOM    989  H1  HOH B 323       8.753   8.251  13.986  1.00  0.00      B    H  
ATOM    990  H2  HOH B 323       8.061   7.037  14.806  1.00  0.00      B    H  
ATOM    991  O   HOH B 324      29.275  38.053  13.251  1.00  0.00      B    O  
ATOM    992  H1  HOH B 324      29.375  37.160  13.659  1.00  0.00      B    H  
ATOM    993  H2  HOH B 324      29.377  38.770  13.970  1.00  0.00      B    H  
ATOM    994  O   HOH B 325      21.892  19.526   1.260  1.00  0.00      B    O  
ATOM    995  H1  HOH B 325      22.736  19.035   1.002  1.00  0.00      B    H  
ATOM    996  H2  HOH B 325      22.110  20.195   1.980  1.00  0.00      B    H  
ATOM    997  O   HOH B 326      27.499   8.925  26.509  1.00  0.00      B    O  
ATOM    998  H1  HOH B 326      28.233   9.592  26.450  1.00  0.00      B    H  
ATOM    999  H2  HOH B 326      26.740   9.232  25.848  1.00  0.00      B    H  
ATOM   1000  O   HOH B 327      11.030  26.446  25.030  1.00  0.00      B    O  
ATOM   1001  H1  HOH B 327      11.506  25.864  25.745  1.00  0.00      B    H  
ATOM   1002  H2  HOH B 327      10.503  27.115  25.559  1.00  0.00      B    H  
ATOM   1003  O   HOH B 328      37.766  26.211  29.754  1.00  0.00      B    O  
ATOM   1004  H1  HOH B 328      38.522  26.803  29.431  1.00  0.00      B    H  
ATOM   1005  H2  HOH B 328      37.093  26.355  28.985  1.00  0.00      B    H  
ATOM   1006  O   HOH B 329      38.772  12.300   6.624  1.00  0.00      B    O  
ATOM   1007  H1  HOH B 329      38.891  11.756   7.488  1.00  0.00      B    H  
ATOM   1008  H2  HOH B 329      38.666  11.686   5.847  1.00  0.00      B    H  
ATOM   1009  O   HOH B 330      29.757   1.696  37.663  1.00  0.00      B    O  
ATOM   1010  H1  HOH B 330      29.539   2.408  38.310  1.00  0.00      B    H  
ATOM   1011  H2  HOH B 330      30.645   1.972  37.245  1.00  0.00      B    H  
ATOM   1012  O   HOH B 331       6.549   1.627  24.908  1.00  0.00      B    O  
ATOM   1013  H1  HOH B 331       5.665   1.804  25.378  1.00  0.00      B    H  
ATOM   1014  H2  HOH B 331       6.598   0.686  24.738  1.00  0.00      B    H  
ATOM   1015  O   HOH B 332      13.376  26.025  10.349  1.00  0.00      B    O  
ATOM   1016  H1  HOH B 332      12.348  25.937  10.534  1.00  0.00      B    H  
ATOM   1017  H2  HOH B 332      13.955  25.680  11.162  1.00  0.00      B    H  
ATOM   1018  O   HOH B 333       4.100  33.149   3.726  1.00  0.00      B    O  
ATOM   1019  H1  HOH B 333       3.290  33.093   3.086  1.00  0.00      B    H  
ATOM   1020  H2  HOH B 333       3.901  33.750   4.518  1.00  0.00      B    H  
ATOM   1021  O   HOH B 334      12.719  31.196  20.258  1.00  0.00      B    O  
ATOM   1022  H1  HOH B 334      13.202  30.300  20.355  1.00  0.00      B    H  
ATOM   1023  H2  HOH B 334      11.744  30.941  20.118  1.00  0.00      B    H  
ATOM   1024  O   HOH B 335      22.573  11.746  10.859  1.00  0.00      B    O  
ATOM   1025  H1  HOH B 335      22.987  10.890  11.249  1.00  0.00      B    H  
ATOM   1026  H2  HOH B 335      22.536  11.665   9.801  1.00  0.00      B    H  
ATOM   1027  O   HOH B 336       3.564  12.359  37.299  1.00  0.00      B    O  
ATOM   1028  H1  HOH B 336       4.092  11.527  37.575  1.00  0.00      B    H  
ATOM   1029  H2  HOH B 336       3.526  12.958  38.092  1.00  0.00      B    H  
ATOM   1030  O   HOH B 337      35.394  23.308   6.060  1.00  0.00      B    O  
ATOM   1031  H1  HOH B 337      35.277  23.773   5.175  1.00  0.00      B    H  
ATOM   1032  H2  HOH B 337      35.164  22.380   5.996  1.00  0.00      B    H  
ATOM   1033  O   HOH B 338      19.543  38.571   1.810  1.00  0.00      B    O  
ATOM   1034  H1  HOH B 338      19.410  39.611   1.690  1.00  0.00      B    H  
ATOM   1035  H2  HOH B 338      19.487  38.381   2.803  1.00  0.00      B    H  
ATOM   1036  O   HOH B 339      28.109  14.146   9.952  1.00  0.00      B    O  
ATOM   1037  H1  HOH B 339      28.270  14.162   8.946  1.00  0.00      B    H  
ATOM   1038  H2  HOH B 339      27.701  15.029  10.181  1.00  0.00      B    H  
ATOM   1039  O   HOH B 340      18.974  21.411  10.948  1.00  0.00      B    O  
ATOM   1040  H1  HOH B 340      18.274  21.606  11.669  1.00  0.00      B    H  
ATOM   1041  H2  HOH B 340      19.847  21.558  11.363  1.00  0.00      B    H  
ATOM   1042  O   HOH B 341       6.907  15.559  21.377  1.00  0.00      B    O  
ATOM   1043  H1  HOH B 341       7.232  14.723  21.884  1.00  0.00      B    H  
ATOM   1044  H2  HOH B 341       7.274  16.382  21.870  1.00  0.00      B    H  
ATOM   1045  O   HOH B 342      19.918   3.698  11.672  1.00  0.00      B    O  
ATOM   1046  H1  HOH B 342      20.564   4.392  12.102  1.00  0.00      B    H  
ATOM   1047  H2  HOH B 342      20.404   2.830  11.574  1.00  0.00      B    H  
ATOM   1048  O   HOH B 343      20.871  18.340  24.936  1.00  0.00      B    O  
ATOM   1049  H1  HOH B 343      19.947  18.570  25.290  1.00  0.00      B    H  
ATOM   1050  H2  HOH B 343      21.281  17.732  25.645  1.00  0.00      B    H  
ATOM   1051  O   HOH B 344      19.722   8.974  35.391  1.00  0.00      B    O  
ATOM   1052  H1  HOH B 344      20.178   8.219  35.866  1.00  0.00      B    H  
ATOM   1053  H2  HOH B 344      19.485   9.691  36.087  1.00  0.00      B    H  
ATOM   1054  O   HOH B 345      32.271  22.124  38.599  1.00  0.00      B    O  
ATOM   1055  H1  HOH B 345      32.537  21.315  38.069  1.00  0.00      B    H  
ATOM   1056  H2  HOH B 345      33.001  22.812  38.455  1.00  0.00      B    H  
ATOM   1057  O   HOH B 346      19.097  24.145  33.019  1.00  0.00      B    O  
ATOM   1058  H1  HOH B 346      18.552  23.298  33.256  1.00  0.00      B    H  
ATOM   1059  H2  HOH B 346      18.992  24.310  32.032  1.00  0.00      B    H  
ATOM   1060  O   HOH B 347       5.813  29.355  28.740  1.00  0.00      B    O  
ATOM   1061  H1  HOH B 347       6.291  28.784  28.062  1.00  0.00      B    H  
ATOM   1062  H2  HOH B 347       5.755  28.790  29.603  1.00  0.00      B    H  
ATOM   1063  O   HOH B 348      26.952  23.507  23.500  1.00  0.00      B    O  
ATOM   1064  H1  HOH B 348      27.509  23.112  22.707  1.00  0.00      B    H  
ATOM   1065  H2  HOH B 348      27.459  24.353  23.883  1.00  0.00      B    H  
ATOM   1066  O   HOH B 349       5.412  23.362  13.831  1.00  0.00      B    O  
ATOM   1067  H1  HOH B 349       6.067  23.054  13.098  1.00  0.00      B    H  
ATOM   1068  H2  HOH B 349       5.682  22.869  14.659  1.00  0.00      B    H  
ATOM   1069  O   HOH B 350      10.312  28.905  13.329  1.00  0.00      B    O  
ATOM   1070  H1  HOH B 350      10.020  29.841  13.681  1.00  0.00      B    H  
ATOM   1071  H2  HOH B 350      11.234  28.710  13.699  1.00  0.00      B    H  
ATOM   1072  O   HOH B 351       7.918   2.036  37.774  1.00  0.00      B    O  
ATOM   1073  H1  HOH B 351       7.757   1.426  36.930  1.00  0.00      B    H  
ATOM   1074  H2  HOH B 351       7.907   1.432  38.599  1.00  0.00      B    H  
ATOM   1075  O   HOH B 352       7.051   5.921   1.582  1.00  0.00      B    O  
ATOM   1076  H1  HOH B 352       6.506   5.086   1.963  1.00  0.00      B    H  
ATOM   1077  H2  HOH B 352       7.096   5.903   0.586  1.00  0.00      B    H  
ATOM   1078  O   HOH B 353       9.312  38.502   9.860  1.00  0.00      B    O  
ATOM   1079  H1  HOH B 353       9.359  38.202   8.847  1.00  0.00      B    H  
ATOM   1080  H2  HOH B 353       9.436  37.768  10.456  1.00  0.00      B    H  
ATOM   1081  O   HOH B 354      20.701   7.287  18.849  1.00  0.00      B    O  
ATOM   1082  H1  HOH B 354      21.151   8.196  18.954  1.00  0.00      B    H  
ATOM   1083  H2  HOH B 354      21.393   6.518  18.703  1.00  0.00      B    H  
ATOM   1084  O   HOH B 355      35.763  13.461  35.153  1.00  0.00      B    O  
ATOM   1085  H1  HOH B 355      36.244  14.250  35.572  1.00  0.00      B    H  
ATOM   1086  H2  HOH B 355      35.761  13.600  34.125  1.00  0.00      B    H  
ATOM   1087  O   HOH B 356       6.451  25.980  11.705  1.00  0.00      B    O  
ATOM   1088  H1  HOH B 356       7.299  26.236  12.228  1.00  0.00      B    H  
ATOM   1089  H2  HOH B 356       6.780  25.178  11.118  1.00  0.00      B    H  
ATOM   1090  O   HOH B 357      32.203   7.515  16.166  1.00  0.00      B    O  
ATOM   1091  H1  HOH B 357      31.819   8.145  15.460  1.00  0.00      B    H  
ATOM   1092  H2  HOH B 357      32.394   8.097  17.020  1.00  0.00      B    H  
ATOM   1093  O   HOH B 358      13.406   7.672  28.467  1.00  0.00      B    O  
ATOM   1094  H1  HOH B 358      13.577   8.249  27.660  1.00  0.00      B    H  
ATOM   1095  H2  HOH B 358      12.877   8.186  29.188  1.00  0.00      B    H  
ATOM   1096  O   HOH B 359      33.179  19.088   4.631  1.00  0.00      B    O  
ATOM   1097  H1  HOH B 359      32.524  18.308   4.781  1.00  0.00      B    H  
ATOM   1098  H2  HOH B 359      33.959  18.701   4.125  1.00  0.00      B    H  
ATOM   1099  O   HOH B 360      34.549   7.027  35.004  1.00  0.00      B    O  
ATOM   1100  H1  HOH B 360      35.318   6.473  35.344  1.00  0.00      B    H  
ATOM   1101  H2  HOH B 360      34.664   7.244  34.018  1.00  0.00      B    H  
ATOM   1102  O   HOH B 361      12.699  13.144  22.135  1.00  0.00      B    O  
ATOM   1103  H1  HOH B 361      12.348  13.439  21.231  1.00  0.00      B    H  
ATOM   1104  H2  HOH B 361      11.948  12.656  22.560  1.00  0.00      B    H  
ATOM   1105  O   HOH B 362      14.059  23.781  27.278  1.00  0.00      B    O  
ATOM   1106  H1  HOH B 362      13.756  22.935  27.734  1.00  0.00      B    H  
ATOM   1107  H2  HOH B 362      14.742  24.192  27.915  1.00  0.00      B    H  
ATOM   1108  O   HOH B 363      14.255   2.197   4.877  1.00  0.00      B    O  
ATOM   1109  H1  HOH B 363      15.242   2.248   5.016  1.00  0.00      B    H  
ATOM   1110  H2  HOH B 363      13.948   3.082   5.197  1.00  0.00      B    H  
ATOM   1111  O   HOH B 364      29.485  12.355   3.384  1.00  0.00      B    O  
ATOM   1112  H1  HOH B 364      29.064  11.670   2.760  1.00  0.00      B    H  
ATOM   1113  H2  HOH B 364      29.934  13.036   2.776  1.00  0.00      B    H  
ATOM   1114  O   HOH B 365       8.898  34.942  21.596  1.00  0.00      B    O  
ATOM   1115  H1  HOH B 365       9.141  34.790  20.644  1.00  0.00      B    H  
ATOM   1116  H2  HOH B 365       9.732  35.337  22.047  1.00  0.00      B    H  
ATOM   1117  O   HOH B 366      33.851  20.707  17.021  1.00  0.00      B    O  
ATOM   1118  H1  HOH B 366      34.747  21.191  16.825  1.00  0.00      B    H  
ATOM   1119  H2  HOH B 366      33.262  21.047  16.237  1.00  0.00      B    H  
ATOM   1120  O   HOH B 367       2.942  10.123  15.135  1.00  0.00      B    O  
ATOM   1121  H1  HOH B 367       2.778  10.712  15.958  1.00  0.00      B    H  
ATOM   1122  H2  HOH B 367       2.790   9.196  15.436  1.00  0.00      B    H  
ATOM   1123  O   HOH B 368      28.225  14.999   7.252  1.00  0.00      B    O  
ATOM   1124  H1  HOH B 368      29.063  15.241   6.683  1.00  0.00      B    H  
ATOM   1125  H2  HOH B 368      27.423  15.579   7.080  1.00  0.00      B    H  
ATOM   1126  O   HOH B 369      35.590   8.178   8.985  1.00  0.00      B    O  
ATOM   1127  H1  HOH B 369      35.901   8.355   8.035  1.00  0.00      B    H  
ATOM   1128  H2  HOH B 369      36.478   7.967   9.448  1.00  0.00      B    H  
ATOM   1129  O   HOH B 370      32.030  18.272   9.584  1.00  0.00      B    O  
ATOM   1130  H1  HOH B 370      31.637  18.119   8.642  1.00  0.00      B    H  
ATOM   1131  H2  HOH B 370      32.451  17.395   9.833  1.00  0.00      B    H  
ATOM   1132  O   HOH B 371      26.783  -0.232  20.135  1.00  0.00      B    O  
ATOM   1133  H1  HOH B 371      27.123  -0.050  19.179  1.00  0.00      B    H  
ATOM   1134  H2  HOH B 371      25.999   0.388  20.315  1.00  0.00      B    H  
ATOM   1135  O   HOH B 372      25.672  25.885   7.999  1.00  0.00      B    O  
ATOM   1136  H1  HOH B 372      25.864  26.100   7.007  1.00  0.00      B    H  
ATOM   1137  H2  HOH B 372      26.246  25.072   8.229  1.00  0.00      B    H  
ATOM   1138  O   HOH B 373      30.245   9.991  29.962  1.00  0.00      B    O  
ATOM   1139  H1  HOH B 373      29.920   9.204  29.455  1.00  0.00      B    H  
ATOM   1140  H2  HOH B 373      29.723  10.056  30.809  1.00  0.00      B    H  
ATOM   1141  O   HOH B 374      27.708   9.869   7.784  1.00  0.00      B    O  
ATOM   1142  H1  HOH B 374      27.380  10.539   7.102  1.00  0.00      B    H  
ATOM   1143  H2  HOH B 374      26.925   9.528   8.273  1.00  0.00      B    H  
ATOM   1144  O   HOH B 375      32.551  25.504  32.073  1.00  0.00      B    O  
ATOM   1145  H1  HOH B 375      32.776  24.574  32.416  1.00  0.00      B    H  
ATOM   1146  H2  HOH B 375      31.658  25.554  31.678  1.00  0.00      B    H  
ATOM   1147  O   HOH B 376      18.542  24.442  27.669  1.00  0.00      B    O  
ATOM   1148  H1  HOH B 376      18.587  23.447  27.608  1.00  0.00      B    H  
ATOM   1149  H2  HOH B 376      17.832  24.672  26.970  1.00  0.00      B    H  
ATOM   1150  O   HOH B 377      15.032  16.992  -0.230  1.00  0.00      B    O  
ATOM   1151  H1  HOH B 377      15.276  17.107   0.697  1.00  0.00      B    H  
ATOM   1152  H2  HOH B 377      14.753  16.027  -0.250  1.00  0.00      B    H  
ATOM   1153  O   HOH B 378       1.396   7.088  38.367  1.00  0.00      B    O  
ATOM   1154  H1  HOH B 378       1.786   6.943  37.464  1.00  0.00      B    H  
ATOM   1155  H2  HOH B 378       0.433   6.973  38.226  1.00  0.00      B    H  
ATOM   1156  O   HOH B 379      18.580   5.631   1.432  1.00  0.00      B    O  
ATOM   1157  H1  HOH B 379      18.425   4.899   2.140  1.00  0.00      B    H  
ATOM   1158  H2  HOH B 379      17.635   5.907   1.147  1.00  0.00      B    H  
ATOM   1159  O   HOH B 380      36.402  31.874   2.714  1.00  0.00      B    O  
ATOM   1160  H1  HOH B 380      35.768  31.521   2.032  1.00  0.00      B    H  
ATOM   1161  H2  HOH B 380      35.808  32.177   3.451  1.00  0.00      B    H  
ATOM   1162  O   HOH B 381      34.498  29.169  33.694  1.00  0.00      B    O  
ATOM   1163  H1  HOH B 381      34.487  29.576  32.794  1.00  0.00      B    H  
ATOM   1164  H2  HOH B 381      35.510  28.948  33.953  1.00  0.00      B    H  
ATOM   1165  O   HOH B 382      17.522  26.199  34.169  1.00  0.00      B    O  
ATOM   1166  H1  HOH B 382      18.139  26.489  34.957  1.00  0.00      B    H  
ATOM   1167  H2  HOH B 382      18.060  25.541  33.546  1.00  0.00      B    H  
ATOM   1168  O   HOH B 383      14.732  18.504  12.067  1.00  0.00      B    O  
ATOM   1169  H1  HOH B 383      14.126  18.433  11.218  1.00  0.00      B    H  
ATOM   1170  H2  HOH B 383      15.615  18.311  11.735  1.00  0.00      B    H  
ATOM   1171  O   HOH B 384      10.391  14.584   4.599  1.00  0.00      B    O  
ATOM   1172  H1  HOH B 384      10.899  15.464   4.887  1.00  0.00      B    H  
ATOM   1173  H2  HOH B 384       9.534  14.856   4.102  1.00  0.00      B    H  
ATOM   1174  O   HOH B 385      15.587  30.613  17.121  1.00  0.00      B    O  
ATOM   1175  H1  HOH B 385      15.450  30.421  16.147  1.00  0.00      B    H  
ATOM   1176  H2  HOH B 385      15.306  29.808  17.676  1.00  0.00      B    H  
ATOM   1177  O   HOH B 386       2.815  24.353   3.902  1.00  0.00      B    O  
ATOM   1178  H1  HOH B 386       3.445  23.572   4.033  1.00  0.00      B    H  
ATOM   1179  H2  HOH B 386       2.773  24.880   4.817  1.00  0.00      B    H  
ATOM   1180  O   HOH B 387      36.502  29.445  26.344  1.00  0.00      B    O  
ATOM   1181  H1  HOH B 387      36.359  29.697  25.345  1.00  0.00      B    H  
ATOM   1182  H2  HOH B 387      37.161  30.175  26.693  1.00  0.00      B    H  
ATOM   1183  O   HOH B 388      26.425  20.881   0.373  1.00  0.00      B    O  
ATOM   1184  H1  HOH B 388      27.246  21.412   0.065  1.00  0.00      B    H  
ATOM   1185  H2  HOH B 388      25.696  21.500   0.841  1.00  0.00      B    H  
ATOM   1186  O   HOH B 389       2.154  25.741   6.072  1.00  0.00      B    O  
ATOM   1187  H1  HOH B 389       1.130  25.467   6.090  1.00  0.00      B    H  
ATOM   1188  H2  HOH B 389       2.256  26.310   6.833  1.00  0.00      B    H  
ATOM   1189  O   HOH B 390      29.411  15.281   4.727  1.00  0.00      B    O  
ATOM   1190  H1  HOH B 390      28.765  16.015   4.506  1.00  0.00      B    H  
ATOM   1191  H2  HOH B 390      29.391  14.573   3.933  1.00  0.00      B    H  
ATOM   1192  O   HOH B 391       5.063  18.815  12.808  1.00  0.00      B    O  
ATOM   1193  H1  HOH B 391       4.667  17.883  12.853  1.00  0.00      B    H  
ATOM   1194  H2  HOH B 391       5.531  18.952  13.745  1.00  0.00      B    H  
ATOM   1195  O   HOH B 392       9.864  13.301  10.654  1.00  0.00      B    O  
ATOM   1196  H1  HOH B 392      10.373  13.775   9.966  1.00  0.00      B    H  
ATOM   1197  H2  HOH B 392      10.305  13.559  11.553  1.00  0.00      B    H  
ATOM   1198  O   HOH B 393      14.053   7.325  32.090  1.00  0.00      B    O  
ATOM   1199  H1  HOH B 393      14.745   7.227  31.371  1.00  0.00      B    H  
ATOM   1200  H2  HOH B 393      13.208   6.988  31.686  1.00  0.00      B    H  
ATOM   1201  O   HOH B 394      37.555  21.379  24.959  1.00  0.00      B    O  
ATOM   1202  H1  HOH B 394      36.697  20.960  24.615  1.00  0.00      B    H  
ATOM   1203  H2  HOH B 394      38.152  21.600  24.123  1.00  0.00      B    H  
ATOM   1204  O   HOH B 395       1.259  28.305  14.776  1.00  0.00      B    O  
ATOM   1205  H1  HOH B 395       1.656  29.235  14.966  1.00  0.00      B    H  
ATOM   1206  H2  HOH B 395       1.643  27.684  15.531  1.00  0.00      B    H  
ATOM   1207  O   HOH B 396      23.043  34.849   7.830  1.00  0.00      B    O  
ATOM   1208  H1  HOH B 396      22.828  34.608   6.876  1.00  0.00      B    H  
ATOM   1209  H2  HOH B 396      23.923  35.282   7.796  1.00  0.00      B    H  
ATOM   1210  O   HOH B 397      28.865  23.724  31.626  1.00  0.00      B    O  
ATOM   1211  H1  HOH B 397      29.143  22.800  31.312  1.00  0.00      B    H  
ATOM   1212  H2  HOH B 397      27.967  23.590  32.124  1.00  0.00      B    H  
ATOM   1213  O   HOH B 398       5.238   4.685  11.875  1.00  0.00      B    O  
ATOM   1214  H1  HOH B 398       4.985   3.882  12.385  1.00  0.00      B    H  
ATOM   1215  H2  HOH B 398       4.380   5.172  11.621  1.00  0.00      B    H  
ATOM   1216  O   HOH B 399       6.550  10.585  19.497  1.00  0.00      B    O  
ATOM   1217  H1  HOH B 399       6.288  11.013  20.372  1.00  0.00      B    H  
ATOM   1218  H2  HOH B 399       6.386   9.621  19.647  1.00  0.00      B    H  
ATOM   1219  O   HOH B 400      15.360  35.288  31.339  1.00  0.00      B    O  
ATOM   1220  H1  HOH B 400      15.637  34.469  31.807  1.00  0.00      B    H  
ATOM   1221  H2  HOH B 400      14.464  35.639  31.761  1.00  0.00      B    H  
ATOM   1222  O   HOH B 401      33.780  17.757  24.061  1.00  0.00      B    O  
ATOM   1223  H1  HOH B 401      34.733  17.333  24.145  1.00  0.00      B    H  
ATOM   1224  H2  HOH B 401      33.581  18.348  24.839  1.00  0.00      B    H  
ATOM   1225  O   HOH B 402       8.954  20.767  31.303  1.00  0.00      B    O  
ATOM   1226  H1  HOH B 402       8.691  19.966  30.786  1.00  0.00      B    H  
ATOM   1227  H2  HOH B 402       8.165  21.205  31.771  1.00  0.00      B    H  
ATOM   1228  O   HOH B 403      16.375  13.534  26.319  1.00  0.00      B    O  
ATOM   1229  H1  HOH B 403      16.974  12.686  26.177  1.00  0.00      B    H  
ATOM   1230  H2  HOH B 403      15.596  13.568  25.639  1.00  0.00      B    H  
ATOM   1231  O   HOH B 404       6.956  31.257  21.925  1.00  0.00      B    O  
ATOM   1232  H1  HOH B 404       7.217  30.443  21.375  1.00  0.00      B    H  
ATOM   1233  H2  HOH B 404       7.822  31.801  22.217  1.00  0.00      B    H  
ATOM   1234  O   HOH B 405      35.619  14.383  19.832  1.00  0.00      B    O  
ATOM   1235  H1  HOH B 405      36.464  13.965  19.409  1.00  0.00      B    H  
ATOM   1236  H2  HOH B 405      35.873  15.325  20.140  1.00  0.00      B    H  
ATOM   1237  O   HOH B 406      28.349  32.447   6.767  1.00  0.00      B    O  
ATOM   1238  H1  HOH B 406      28.925  32.188   7.559  1.00  0.00      B    H  
ATOM   1239  H2  HOH B 406      28.885  32.200   5.909  1.00  0.00      B    H  
ATOM   1240  O   HOH B 407       5.936  33.519  13.905  1.00  0.00      B    O  
ATOM   1241  H1  HOH B 407       5.860  32.520  13.749  1.00  0.00      B    H  
ATOM   1242  H2  HOH B 407       6.348  33.648  14.799  1.00  0.00      B    H  
ATOM   1243  O   HOH B 408      21.135  10.051  33.101  1.00  0.00      B    O  
ATOM   1244  H1  HOH B 408      21.685   9.217  32.897  1.00  0.00      B    H  
ATOM   1245  H2  HOH B 408      20.704   9.895  34.054  1.00  0.00      B    H  
ATOM   1246  O   HOH B 409      37.809  31.717  16.808  1.00  0.00      B    O  
ATOM   1247  H1  HOH B 409      36.874  31.390  16.821  1.00  0.00      B    H  
ATOM   1248  H2  HOH B 409      38.085  31.709  15.805  1.00  0.00      B    H  
ATOM   1249  O   HOH B 410       4.417  21.982  19.267  1.00  0.00      B    O  
ATOM   1250  H1  HOH B 410       5.146  21.434  19.112  1.00  0.00      B    H  
ATOM   1251  H2  HOH B 410       3.600  21.386  19.290  1.00  0.00      B    H  
ATOM   1252  O   HOH B 411      29.934  36.750  23.668  1.00  0.00      B    O  
ATOM   1253  H1  HOH B 411      29.247  36.034  23.906  1.00  0.00      B    H  
ATOM   1254  H2  HOH B 411      29.639  37.077  22.720  1.00  0.00      B    H  
ATOM   1255  O   HOH B 412      19.031  13.501  29.641  1.00  0.00      B    O  
ATOM   1256  H1  HOH B 412      19.772  13.176  29.035  1.00  0.00      B    H  
ATOM   1257  H2  HOH B 412      19.432  13.770  30.539  1.00  0.00      B    H  
ATOM   1258  O   HOH B 413      36.873   4.682   6.549  1.00  0.00      B    O  
ATOM   1259  H1  HOH B 413      36.954   3.838   5.971  1.00  0.00      B    H  
ATOM   1260  H2  HOH B 413      36.822   4.387   7.485  1.00  0.00      B    H  
ATOM   1261  O   HOH B 414      16.502  10.665   4.535  1.00  0.00      B    O  
ATOM   1262  H1  HOH B 414      16.633   9.695   4.785  1.00  0.00      B    H  
ATOM   1263  H2  HOH B 414      16.756  10.671   3.534  1.00  0.00      B    H  
ATOM   1264  O   HOH B 415      28.744  34.568  13.901  1.00  0.00      B    O  
ATOM   1265  H1  HOH B 415      29.098  35.220  14.591  1.00  0.00      B    H  
ATOM   1266  H2  HOH B 415      28.085  33.977  14.398  1.00  0.00      B    H  
ATOM   1267  O   HOH B 416      36.280  16.460  24.774  1.00  0.00      B    O  
ATOM   1268  H1  HOH B 416      37.173  16.381  24.354  1.00  0.00      B    H  
ATOM   1269  H2  HOH B 416      36.053  15.510  25.032  1.00  0.00      B    H  
ATOM   1270  O   HOH B 417      16.351  35.317  12.263  1.00  0.00      B    O  
ATOM   1271  H1  HOH B 417      17.068  35.674  12.943  1.00  0.00      B    H  
ATOM   1272  H2  HOH B 417      15.467  35.431  12.706  1.00  0.00      B    H  
ATOM   1273  O   HOH B 418      31.212  16.301  26.453  1.00  0.00      B    O  
ATOM   1274  H1  HOH B 418      30.936  16.769  25.627  1.00  0.00      B    H  
ATOM   1275  H2  HOH B 418      30.425  15.832  26.851  1.00  0.00      B    H  
ATOM   1276  O   HOH B 419      18.489  28.859  32.729  1.00  0.00      B    O  
ATOM   1277  H1  HOH B 419      19.157  28.162  32.998  1.00  0.00      B    H  
ATOM   1278  H2  HOH B 419      18.613  29.623  33.393  1.00  0.00      B    H  
ATOM   1279  O   HOH B 420      35.418   3.171   3.360  1.00  0.00      B    O  
ATOM   1280  H1  HOH B 420      34.569   2.596   3.579  1.00  0.00      B    H  
ATOM   1281  H2  HOH B 420      36.181   2.808   3.973  1.00  0.00      B    H  
ATOM   1282  O   HOH B 421      13.868  15.109  16.157  1.00  0.00      B    O  
ATOM   1283  H1  HOH B 421      14.162  16.023  15.852  1.00  0.00      B    H  
ATOM   1284  H2  HOH B 421      14.734  14.620  16.191  1.00  0.00      B    H  
ATOM   1285  O   HOH B 422      31.448  19.469  14.272  1.00  0.00      B    O  
ATOM   1286  H1  HOH B 422      32.272  19.085  14.709  1.00  0.00      B    H  
ATOM   1287  H2  HOH B 422      30.741  19.592  15.034  1.00  0.00      B    H  
ATOM   1288  O   HOH B 423      37.985  24.560  34.692  1.00  0.00      B    O  
ATOM   1289  H1  HOH B 423      38.908  24.891  34.349  1.00  0.00      B    H  
ATOM   1290  H2  HOH B 423      37.951  24.886  35.684  1.00  0.00      B    H  
ATOM   1291  O   HOH B 424       5.112  31.726  38.445  1.00  0.00      B    O  
ATOM   1292  H1  HOH B 424       5.483  31.945  39.332  1.00  0.00      B    H  
ATOM   1293  H2  HOH B 424       5.145  30.688  38.393  1.00  0.00      B    H  
ATOM   1294  O   HOH B 425      11.694  26.006  17.699  1.00  0.00      B    O  
ATOM   1295  H1  HOH B 425      11.241  25.808  18.592  1.00  0.00      B    H  
ATOM   1296  H2  HOH B 425      12.678  26.085  17.893  1.00  0.00      B    H  
ATOM   1297  O   HOH B 426      18.368   8.911  20.813  1.00  0.00      B    O  
ATOM   1298  H1  HOH B 426      17.440   9.163  20.546  1.00  0.00      B    H  
ATOM   1299  H2  HOH B 426      18.774   8.422  20.017  1.00  0.00      B    H  
ATOM   1300  O   HOH B 427      38.208  18.936  28.903  1.00  0.00      B    O  
ATOM   1301  H1  HOH B 427      38.781  19.586  28.363  1.00  0.00      B    H  
ATOM   1302  H2  HOH B 427      38.827  18.676  29.697  1.00  0.00      B    H  
ATOM   1303  O   HOH B 428      36.097  37.409  11.526  1.00  0.00      B    O  
ATOM   1304  H1  HOH B 428      36.823  36.779  11.143  1.00  0.00      B    H  
ATOM   1305  H2  HOH B 428      36.560  38.110  12.029  1.00  0.00      B    H  
ATOM   1306  O   HOH B 429       2.082   3.556   2.355  1.00  0.00      B    O  
ATOM   1307  H1  HOH B 429       2.738   4.376   2.287  1.00  0.00      B    H  
ATOM   1308  H2  HOH B 429       1.666   3.608   3.322  1.00  0.00      B    H  
ATOM   1309  O   HOH B 430      33.440  38.652  12.975  1.00  0.00      B    O  
ATOM   1310  H1  HOH B 430      34.110  38.559  12.229  1.00  0.00      B    H  
ATOM   1311  H2  HOH B 430      32.588  38.086  12.839  1.00  0.00      B    H  
ATOM   1312  O   HOH B 431       8.099   2.967  23.023  1.00  0.00      B    O  
ATOM   1313  H1  HOH B 431       7.334   2.560  23.576  1.00  0.00      B    H  
ATOM   1314  H2  HOH B 431       8.934   2.364  22.959  1.00  0.00      B    H  
ATOM   1315  O   HOH B 432      35.564  28.851   4.716  1.00  0.00      B    O  
ATOM   1316  H1  HOH B 432      36.430  28.528   5.158  1.00  0.00      B    H  
ATOM   1317  H2  HOH B 432      35.609  29.818   4.527  1.00  0.00      B    H  
ATOM   1318  O   HOH B 433      10.147  17.779  35.809  1.00  0.00      B    O  
ATOM   1319  H1  HOH B 433      10.558  18.179  36.658  1.00  0.00      B    H  
ATOM   1320  H2  HOH B 433      10.819  17.904  35.066  1.00  0.00      B    H  
ATOM   1321  O   HOH B 434      12.456  10.915  18.542  1.00  0.00      B    O  
ATOM   1322  H1  HOH B 434      12.129  10.497  19.370  1.00  0.00      B    H  
ATOM   1323  H2  HOH B 434      13.460  10.704  18.533  1.00  0.00      B    H  
ATOM   1324  O   HOH B 435       4.339   9.721   7.247  1.00  0.00      B    O  
ATOM   1325  H1  HOH B 435       4.308   8.824   6.817  1.00  0.00      B    H  
ATOM   1326  H2  HOH B 435       3.673   9.642   7.991  1.00  0.00      B    H  
ATOM   1327  O   HOH B 436       4.932  22.847  21.995  1.00  0.00      B    O  
ATOM   1328  H1  HOH B 436       4.779  22.633  21.039  1.00  0.00      B    H  
ATOM   1329  H2  HOH B 436       5.133  21.998  22.495  1.00  0.00      B    H  
ATOM   1330  O   HOH B 437      30.390  33.992  35.714  1.00  0.00      B    O  
ATOM   1331  H1  HOH B 437      29.592  34.625  35.531  1.00  0.00      B    H  
ATOM   1332  H2  HOH B 437      30.193  33.080  35.330  1.00  0.00      B    H  
ATOM   1333  O   HOH B 438       0.799  14.016  31.428  1.00  0.00      B    O  
ATOM   1334  H1  HOH B 438       1.140  13.589  32.288  1.00  0.00      B    H  
ATOM   1335  H2  HOH B 438       1.114  13.412  30.603  1.00  0.00      B    H  
ATOM   1336  O   HOH B 439      33.963  26.839  34.751  1.00  0.00      B    O  
ATOM   1337  H1  HOH B 439      33.897  27.718  34.243  1.00  0.00      B    H  
ATOM   1338  H2  HOH B 439      34.691  26.257  34.266  1.00  0.00      B    H  
ATOM   1339  O   HOH B 440      22.064  38.137  23.448  1.00  0.00      B    O  
ATOM   1340  H1  HOH B 440      21.131  38.064  23.860  1.00  0.00      B    H  
ATOM   1341  H2  HOH B 440      22.490  37.253  23.564  1.00  0.00      B    H  
ATOM   1342  O   HOH B 441      21.099  22.098  18.210  1.00  0.00      B    O  
ATOM   1343  H1  HOH B 441      21.505  21.465  18.872  1.00  0.00      B    H  
ATOM   1344  H2  HOH B 441      21.887  22.457  17.627  1.00  0.00      B    H  
ATOM   1345  O   HOH B 442      36.103  15.151  15.356  1.00  0.00      B    O  
ATOM   1346  H1  HOH B 442      36.999  15.620  15.475  1.00  0.00      B    H  
ATOM   1347  H2  HOH B 442      36.356  14.124  15.361  1.00  0.00      B    H  
ATOM   1348  O   HOH B 443      22.155   3.562   0.893  1.00  0.00      B    O  
ATOM   1349  H1  HOH B 443      22.547   2.983   0.142  1.00  0.00      B    H  
ATOM   1350  H2  HOH B 443      22.419   3.214   1.801  1.00  0.00      B    H  
ATOM   1351  O   HOH B 444      24.840   5.312   5.146  1.00  0.00      B    O  
ATOM   1352  H1  HOH B 444      25.408   4.450   5.270  1.00  0.00      B    H  
ATOM   1353  H2  HOH B 444      23.884   5.090   4.796  1.00  0.00      B    H  
ATOM   1354  O   HOH B 445      37.801  18.257  32.343  1.00  0.00      B    O  
ATOM   1355  H1  HOH B 445      36.941  18.612  32.775  1.00  0.00      B    H  
ATOM   1356  H2  HOH B 445      37.890  17.262  32.497  1.00  0.00      B    H  
ATOM   1357  O   HOH B 446      16.048  39.140  19.454  1.00  0.00      B    O  
ATOM   1358  H1  HOH B 446      16.821  39.097  18.758  1.00  0.00      B    H  
ATOM   1359  H2  HOH B 446      16.294  38.722  20.310  1.00  0.00      B    H  
ATOM   1360  O   HOH B 447      25.240  22.415   2.457  1.00  0.00      B    O  
ATOM   1361  H1  HOH B 447      25.240  23.411   2.428  1.00  0.00      B    H  
ATOM   1362  H2  HOH B 447      26.012  22.139   3.108  1.00  0.00      B    H  
ATOM   1363  O   HOH B 448      23.230  19.778  36.879  1.00  0.00      B    O  
ATOM   1364  H1  HOH B 448      22.521  20.358  37.361  1.00  0.00      B    H  
ATOM   1365  H2  HOH B 448      24.102  20.291  36.742  1.00  0.00      B    H  
ATOM   1366  O   HOH B 449       4.696  13.838  12.415  1.00  0.00      B    O  
ATOM   1367  H1  HOH B 449       4.474  12.868  12.551  1.00  0.00      B    H  
ATOM   1368  H2  HOH B 449       5.716  13.794  12.141  1.00  0.00      B    H  
ATOM   1369  O   HOH B 450      14.653  39.413  11.809  1.00  0.00      B    O  
ATOM   1370  H1  HOH B 450      15.020  38.618  11.332  1.00  0.00      B    H  
ATOM   1371  H2  HOH B 450      13.657  39.129  12.019  1.00  0.00      B    H  
ATOM   1372  O   HOH B 451       6.910  32.371   1.630  1.00  0.00      B    O  
ATOM   1373  H1  HOH B 451       6.290  31.873   2.196  1.00  0.00      B    H  
ATOM   1374  H2  HOH B 451       6.850  33.370   1.915  1.00  0.00      B    H  
ATOM   1375  O   HOH B 452      13.995   3.398  26.312  1.00  0.00      B    O  
ATOM   1376  H1  HOH B 452      13.685   3.371  25.351  1.00  0.00      B    H  
ATOM   1377  H2  HOH B 452      15.004   3.177  26.406  1.00  0.00      B    H  
ATOM   1378  O   HOH B 453      25.281   7.309   3.106  1.00  0.00      B    O  
ATOM   1379  H1  HOH B 453      25.361   7.205   4.109  1.00  0.00      B    H  
ATOM   1380  H2  HOH B 453      25.527   8.238   2.935  1.00  0.00      B    H  
ATOM   1381  O   HOH B 454      29.769   3.379  25.400  1.00  0.00      B    O  
ATOM   1382  H1  HOH B 454      30.183   4.300  25.261  1.00  0.00      B    H  
ATOM   1383  H2  HOH B 454      30.153   2.705  24.644  1.00  0.00      B    H  
ATOM   1384  O   HOH B 455      12.028   0.083  11.883  1.00  0.00      B    O  
ATOM   1385  H1  HOH B 455      11.443  -0.432  12.452  1.00  0.00      B    H  
ATOM   1386  H2  HOH B 455      11.789   1.055  11.781  1.00  0.00      B    H  
ATOM   1387  O   HOH B 456       0.899   7.720  24.466  1.00  0.00      B    O  
ATOM   1388  H1  HOH B 456       1.329   7.378  25.266  1.00  0.00      B    H  
ATOM   1389  H2  HOH B 456       0.115   8.313  24.784  1.00  0.00      B    H  
ATOM   1390  O   HOH B 457       7.103  20.638   7.051  1.00  0.00      B    O  
ATOM   1391  H1  HOH B 457       6.409  21.098   7.680  1.00  0.00      B    H  
ATOM   1392  H2  HOH B 457       7.179  19.626   7.229  1.00  0.00      B    H  
ATOM   1393  O   HOH B 458       2.196  18.505   1.949  1.00  0.00      B    O  
ATOM   1394  H1  HOH B 458       1.732  18.187   1.076  1.00  0.00      B    H  
ATOM   1395  H2  HOH B 458       3.119  18.403   1.612  1.00  0.00      B    H  
ATOM   1396  O   HOH B 459       2.053   7.888  16.235  1.00  0.00      B    O  
ATOM   1397  H1  HOH B 459       2.851   7.451  16.723  1.00  0.00      B    H  
ATOM   1398  H2  HOH B 459       1.158   7.550  16.652  1.00  0.00      B    H  
ATOM   1399  O   HOH B 460      27.604  25.956   1.940  1.00  0.00      B    O  
ATOM   1400  H1  HOH B 460      27.765  26.995   1.904  1.00  0.00      B    H  
ATOM   1401  H2  HOH B 460      28.262  25.502   2.532  1.00  0.00      B    H  
ATOM   1402  O   HOH B 461      10.905  17.879  30.841  1.00  0.00      B    O  
ATOM   1403  H1  HOH B 461      10.131  17.551  31.433  1.00  0.00      B    H  
ATOM   1404  H2  HOH B 461      11.667  17.197  31.033  1.00  0.00      B    H  
ATOM   1405  O   HOH B 462      32.426  22.181  29.549  1.00  0.00      B    O  
ATOM   1406  H1  HOH B 462      32.570  21.579  30.325  1.00  0.00      B    H  
ATOM   1407  H2  HOH B 462      33.357  22.436  29.275  1.00  0.00      B    H  
ATOM   1408  O   HOH B 463       1.147  13.367   2.740  1.00  0.00      B    O  
ATOM   1409  H1  HOH B 463       0.980  14.308   2.551  1.00  0.00      B    H  
ATOM   1410  H2  HOH B 463       0.319  13.055   3.255  1.00  0.00      B    H  
ATOM   1411  O   HOH B 464      22.592  17.149  23.092  1.00  0.00      B    O  
ATOM   1412  H1  HOH B 464      22.216  16.314  22.669  1.00  0.00      B    H  
ATOM   1413  H2  HOH B 464      21.961  17.382  23.863  1.00  0.00      B    H  
ATOM   1414  O   HOH B 465       2.197  21.248   0.337  1.00  0.00      B    O  
ATOM   1415  H1  HOH B 465       2.655  20.529   0.875  1.00  0.00      B    H  
ATOM   1416  H2  HOH B 465       1.275  21.361   0.721  1.00  0.00      B    H  
ATOM   1417  O   HOH B 466      19.160   3.807  19.492  1.00  0.00      B    O  
ATOM   1418  H1  HOH B 466      19.745   3.039  19.194  1.00  0.00      B    H  
ATOM   1419  H2  HOH B 466      18.384   3.829  18.805  1.00  0.00      B    H  
ATOM   1420  O   HOH B 467      38.946  21.244  18.202  1.00  0.00      B    O  
ATOM   1421  H1  HOH B 467      39.170  20.358  18.705  1.00  0.00      B    H  
ATOM   1422  H2  HOH B 467      38.762  21.892  18.988  1.00  0.00      B    H  
ATOM   1423  O   HOH B 468       0.609   1.602  22.794  1.00  0.00      B    O  
ATOM   1424  H1  HOH B 468       0.516   2.440  23.290  1.00  0.00      B    H  
ATOM   1425  H2  HOH B 468      -0.307   1.123  22.872  1.00  0.00      B    H  
ATOM   1426  O   HOH B 469      29.821  26.675  37.980  1.00  0.00      B    O  
ATOM   1427  H1  HOH B 469      30.743  26.382  38.250  1.00  0.00      B    H  
ATOM   1428  H2  HOH B 469      29.711  26.813  36.973  1.00  0.00      B    H  
ATOM   1429  O   HOH B 470      20.167  24.688  30.538  1.00  0.00      B    O  
ATOM   1430  H1  HOH B 470      19.704  24.961  29.691  1.00  0.00      B    H  
ATOM   1431  H2  HOH B 470      21.177  24.767  30.380  1.00  0.00      B    H  
ATOM   1432  O   HOH B 471      29.254  38.122  37.914  1.00  0.00      B    O  
ATOM   1433  H1  HOH B 471      29.400  39.074  38.149  1.00  0.00      B    H  
ATOM   1434  H2  HOH B 471      28.629  37.785  38.675  1.00  0.00      B    H  
ATOM   1435  O   HOH B 472      10.162  31.255  14.721  1.00  0.00      B    O  
ATOM   1436  H1  HOH B 472       9.451  30.986  15.424  1.00  0.00      B    H  
ATOM   1437  H2  HOH B 472       9.874  32.136  14.319  1.00  0.00      B    H  
ATOM   1438  O   HOH B 473       6.312  37.757  24.016  1.00  0.00      B    O  
ATOM   1439  H1  HOH B 473       7.189  37.812  24.589  1.00  0.00      B    H  
ATOM   1440  H2  HOH B 473       5.611  37.437  24.754  1.00  0.00      B    H  
ATOM   1441  O   HOH B 474      26.425  36.490  21.143  1.00  0.00      B    O  
ATOM   1442  H1  HOH B 474      26.370  37.482  20.899  1.00  0.00      B    H  
ATOM   1443  H2  HOH B 474      26.342  36.381  22.156  1.00  0.00      B    H  
ATOM   1444  O   HOH B 475      13.336  35.380   0.907  1.00  0.00      B    O  
ATOM   1445  H1  HOH B 475      14.336  35.203   0.757  1.00  0.00      B    H  
ATOM   1446  H2  HOH B 475      13.330  36.117   1.642  1.00  0.00      B    H  
ATOM   1447  O   HOH B 476      14.140  25.536  18.522  1.00  0.00      B    O  
ATOM   1448  H1  HOH B 476      14.797  24.985  17.936  1.00  0.00      B    H  
ATOM   1449  H2  HOH B 476      14.290  25.421  19.527  1.00  0.00      B    H  
ATOM   1450  O   HOH B 477      19.048  22.835  39.074  1.00  0.00      B    O  
ATOM   1451  H1  HOH B 477      18.701  23.412  38.306  1.00  0.00      B    H  
ATOM   1452  H2  HOH B 477      19.911  23.198  39.414  1.00  0.00      B    H  
ATOM   1453  O   HOH B 478      19.564   6.652  37.227  1.00  0.00      B    O  
ATOM   1454  H1  HOH B 478      20.148   6.474  38.046  1.00  0.00      B    H  
ATOM   1455  H2  HOH B 478      19.950   6.229  36.412  1.00  0.00      B    H  
ATOM   1456  O   HOH B 479      28.555  12.392  18.978  1.00  0.00      B    O  
ATOM   1457  H1  HOH B 479      29.293  13.027  18.695  1.00  0.00      B    H  
ATOM   1458  H2  HOH B 479      28.885  12.013  19.807  1.00  0.00      B    H  
ATOM   1459  O   HOH B 480      16.854   3.046  29.326  1.00  0.00      B    O  
ATOM   1460  H1  HOH B 480      15.988   2.694  29.741  1.00  0.00      B    H  
ATOM   1461  H2  HOH B 480      17.607   2.480  29.752  1.00  0.00      B    H  
ATOM   1462  O   HOH B 481       8.989   8.454  19.510  1.00  0.00      B    O  
ATOM   1463  H1  HOH B 481       7.990   8.427  19.684  1.00  0.00      B    H  
ATOM   1464  H2  HOH B 481       9.221   7.478  19.511  1.00  0.00      B    H  
ATOM   1465  O   HOH B 482       4.890  27.636   6.468  1.00  0.00      B    O  
ATOM   1466  H1  HOH B 482       4.922  28.360   5.731  1.00  0.00      B    H  
ATOM   1467  H2  HOH B 482       3.952  27.536   6.785  1.00  0.00      B    H  
ATOM   1468  O   HOH B 483      15.883  23.954  17.075  1.00  0.00      B    O  
ATOM   1469  H1  HOH B 483      16.571  24.360  16.451  1.00  0.00      B    H  
ATOM   1470  H2  HOH B 483      16.308  23.169  17.576  1.00  0.00      B    H  
ATOM   1471  O   HOH B 484      15.346   5.229  13.812  1.00  0.00      B    O  
ATOM   1472  H1  HOH B 484      14.873   4.517  13.253  1.00  0.00      B    H  
ATOM   1473  H2  HOH B 484      16.226   4.837  14.093  1.00  0.00      B    H  
ATOM   1474  O   HOH B 485      14.701  25.274  21.010  1.00  0.00      B    O  
ATOM   1475  H1  HOH B 485      15.581  25.769  21.310  1.00  0.00      B    H  
ATOM   1476  H2  HOH B 485      14.035  25.197  21.740  1.00  0.00      B    H  
ATOM   1477  O   HOH B 486      30.526  14.406  35.391  1.00  0.00      B    O  
ATOM   1478  H1  HOH B 486      30.093  14.140  34.484  1.00  0.00      B    H  
ATOM   1479  H2  HOH B 486      29.804  14.119  36.043  1.00  0.00      B    H  
ATOM   1480  O   HOH B 487      22.275  30.167  27.695  1.00  0.00      B    O  
ATOM   1481  H1  HOH B 487      21.751  30.247  26.854  1.00  0.00      B    H  
ATOM   1482  H2  HOH B 487      22.777  29.314  27.621  1.00  0.00      B    H  
ATOM   1483  O   HOH B 488      25.411   1.892  31.026  1.00  0.00      B    O  
ATOM   1484  H1  HOH B 488      26.224   1.414  31.471  1.00  0.00      B    H  
ATOM   1485  H2  HOH B 488      25.752   2.719  30.579  1.00  0.00      B    H  
ATOM   1486  O   HOH B 489      35.240  18.066  12.133  1.00  0.00      B    O  
ATOM   1487  H1  HOH B 489      34.715  18.529  12.856  1.00  0.00      B    H  
ATOM   1488  H2  HOH B 489      36.169  18.466  12.199  1.00  0.00      B    H  
ATOM   1489  O   HOH B 490      25.005  32.894   3.985  1.00  0.00      B    O  
ATOM   1490  H1  HOH B 490      24.837  32.966   3.002  1.00  0.00      B    H  
ATOM   1491  H2  HOH B 490      25.831  33.524   4.119  1.00  0.00      B    H  
ATOM   1492  O   HOH B 491      -0.058  15.702  26.643  1.00  0.00      B    O  
ATOM   1493  H1  HOH B 491       0.478  16.107  27.424  1.00  0.00      B    H  
ATOM   1494  H2  HOH B 491      -0.311  14.735  26.906  1.00  0.00      B    H  
ATOM   1495  O   HOH B 492       7.720  28.914  20.596  1.00  0.00      B    O  
ATOM   1496  H1  HOH B 492       8.612  28.465  20.414  1.00  0.00      B    H  
ATOM   1497  H2  HOH B 492       7.125  28.922  19.808  1.00  0.00      B    H  
ATOM   1498  O   HOH B 493      12.469  39.426  27.713  1.00  0.00      B    O  
ATOM   1499  H1  HOH B 493      12.676  39.235  26.732  1.00  0.00      B    H  
ATOM   1500  H2  HOH B 493      12.039  38.545  28.109  1.00  0.00      B    H  
ATOM   1501  O   HOH B 494      25.653  19.669  16.718  1.00  0.00      B    O  
ATOM   1502  H1  HOH B 494      26.419  19.806  17.321  1.00  0.00      B    H  
ATOM   1503  H2  HOH B 494      26.115  19.449  15.789  1.00  0.00      B    H  
ATOM   1504  O   HOH B 495      17.600  36.550  35.406  1.00  0.00      B    O  
ATOM   1505  H1  HOH B 495      17.409  36.013  36.226  1.00  0.00      B    H  
ATOM   1506  H2  HOH B 495      18.519  36.947  35.412  1.00  0.00      B    H  
ATOM   1507  O   HOH B 496      17.951  38.597  11.084  1.00  0.00      B    O  
ATOM   1508  H1  HOH B 496      17.738  39.394  11.616  1.00  0.00      B    H  
ATOM   1509  H2  HOH B 496      17.444  38.718  10.201  1.00  0.00      B    H  
ATOM   1510  O   HOH B 497       5.569  23.751  28.587  1.00  0.00      B    O  
ATOM   1511  H1  HOH B 497       5.802  23.008  29.255  1.00  0.00      B    H  
ATOM   1512  H2  HOH B 497       5.823  23.417  27.687  1.00  0.00      B    H  
ATOM   1513  O   HOH B 498      29.033   7.357  11.284  1.00  0.00      B    O  
ATOM   1514  H1  HOH B 498      29.230   6.977  12.233  1.00  0.00      B    H  
ATOM   1515  H2  HOH B 498      29.244   6.638  10.611  1.00  0.00      B    H  
ATOM   1516  O   HOH B 499       3.496   6.148  18.523  1.00  0.00      B    O  
ATOM   1517  H1  HOH B 499       3.712   5.857  19.426  1.00  0.00      B    H  
ATOM   1518  H2  HOH B 499       2.696   6.777  18.638  1.00  0.00      B    H  
ATOM   1519  O   HOH B 500      24.411  38.731  11.323  1.00  0.00      B    O  
ATOM   1520  H1  HOH B 500      24.726  37.722  11.489  1.00  0.00      B    H  
ATOM   1521  H2  HOH B 500      24.501  38.931  10.333  1.00  0.00      B    H  
ATOM   1522  O   HOH B 501      15.342  15.908  33.799  1.00  0.00      B    O  
ATOM   1523  H1  HOH B 501      14.632  15.444  34.402  1.00  0.00      B    H  
ATOM   1524  H2  HOH B 501      16.117  16.208  34.391  1.00  0.00      B    H  
ATOM   1525  O   HOH B 502       6.902  28.496  10.501  1.00  0.00      B    O  
ATOM   1526  H1  HOH B 502       7.904  28.553  10.326  1.00  0.00      B    H  
ATOM   1527  H2  HOH B 502       6.706  27.583  10.893  1.00  0.00      B    H  
ATOM   1528  O   HOH B 503       4.464  16.271  13.592  1.00  0.00      B    O  
ATOM   1529  H1  HOH B 503       4.446  15.276  13.525  1.00  0.00      B    H  
ATOM   1530  H2  HOH B 503       4.302  16.483  14.555  1.00  0.00      B    H  
ATOM   1531  O   HOH B 504      33.422  25.222   7.011  1.00  0.00      B    O  
ATOM   1532  H1  HOH B 504      34.030  24.624   6.415  1.00  0.00      B    H  
ATOM   1533  H2  HOH B 504      33.309  26.074   6.426  1.00  0.00      B    H  
ATOM   1534  O   HOH B 505      28.558  11.985  31.281  1.00  0.00      B    O  
ATOM   1535  H1  HOH B 505      27.955  11.230  31.461  1.00  0.00      B    H  
ATOM   1536  H2  HOH B 505      28.577  12.087  30.301  1.00  0.00      B    H  
ATOM   1537  O   HOH B 506      37.364  23.939  25.547  1.00  0.00      B    O  
ATOM   1538  H1  HOH B 506      36.385  24.178  25.614  1.00  0.00      B    H  
ATOM   1539  H2  HOH B 506      37.502  22.956  25.405  1.00  0.00      B    H  
ATOM   1540  O   HOH B 507      20.422   6.343   3.441  1.00  0.00      B    O  
ATOM   1541  H1  HOH B 507      21.274   6.726   3.041  1.00  0.00      B    H  
ATOM   1542  H2  HOH B 507      19.823   6.067   2.654  1.00  0.00      B    H  
ATOM   1543  O   HOH B 508      21.354  18.043  34.923  1.00  0.00      B    O  
ATOM   1544  H1  HOH B 508      20.536  18.391  35.387  1.00  0.00      B    H  
ATOM   1545  H2  HOH B 508      21.204  17.086  34.723  1.00  0.00      B    H  
ATOM   1546  O   HOH B 509      23.775  32.282  28.646  1.00  0.00      B    O  
ATOM   1547  H1  HOH B 509      23.216  31.585  28.276  1.00  0.00      B    H  
ATOM   1548  H2  HOH B 509      23.210  33.114  28.644  1.00  0.00      B    H  
ATOM   1549  O   HOH B 510      20.134  21.916  29.779  1.00  0.00      B    O  
ATOM   1550  H1  HOH B 510      19.921  21.845  28.754  1.00  0.00      B    H  
ATOM   1551  H2  HOH B 510      20.037  22.846  30.148  1.00  0.00      B    H  
ATOM   1552  O   HOH B 511      22.255  23.311   4.642  1.00  0.00      B    O  
ATOM   1553  H1  HOH B 511      21.382  22.824   4.937  1.00  0.00      B    H  
ATOM   1554  H2  HOH B 511      22.494  24.087   5.280  1.00  0.00      B    H  
ATOM   1555  O   HOH B 512      33.139  26.320  20.460  1.00  0.00      B    O  
ATOM   1556  H1  HOH B 512      33.769  27.025  20.187  1.00  0.00      B    H  
ATOM   1557  H2  HOH B 512      32.610  26.608  21.226  1.00  0.00      B    H  
ATOM   1558  O   HOH B 513      14.274  34.968  19.731  1.00  0.00      B    O  
ATOM   1559  H1  HOH B 513      14.848  34.106  19.825  1.00  0.00      B    H  
ATOM   1560  H2  HOH B 513      13.275  34.740  19.695  1.00  0.00      B    H  
ATOM   1561  O   HOH B 514      35.923   2.491   0.303  1.00  0.00      B    O  
ATOM   1562  H1  HOH B 514      35.522   2.611   1.257  1.00  0.00      B    H  
ATOM   1563  H2  HOH B 514      35.362   3.062  -0.358  1.00  0.00      B    H  
ATOM   1564  O   HOH B 515      37.474  32.538   8.058  1.00  0.00      B    O  
ATOM   1565  H1  HOH B 515      37.512  32.257   8.984  1.00  0.00      B    H  
ATOM   1566  H2  HOH B 515      37.747  31.720   7.548  1.00  0.00      B    H  
ATOM   1567  O   HOH B 516      19.226  15.092   4.306  1.00  0.00      B    O  
ATOM   1568  H1  HOH B 516      18.864  14.419   3.668  1.00  0.00      B    H  
ATOM   1569  H2  HOH B 516      20.219  14.925   4.454  1.00  0.00      B    H  
ATOM   1570  O   HOH B 517      38.317   8.730   0.422  1.00  0.00      B    O  
ATOM   1571  H1  HOH B 517      37.891   9.594   0.252  1.00  0.00      B    H  
ATOM   1572  H2  HOH B 517      38.780   8.722   1.338  1.00  0.00      B    H  
ATOM   1573  O   HOH B 518      37.349  29.135  34.516  1.00  0.00      B    O  
ATOM   1574  H1  HOH B 518      37.696  28.288  34.960  1.00  0.00      B    H  
ATOM   1575  H2  HOH B 518      37.983  29.329  33.772  1.00  0.00      B    H  
ATOM   1576  O   HOH B 519       2.958  23.534  12.760  1.00  0.00      B    O  
ATOM   1577  H1  HOH B 519       2.795  22.619  12.280  1.00  0.00      B    H  
ATOM   1578  H2  HOH B 519       3.842  23.472  13.237  1.00  0.00      B    H  
ATOM   1579  O   HOH B 520       6.279  33.554   9.047  1.00  0.00      B    O  
ATOM   1580  H1  HOH B 520       5.385  33.676   9.443  1.00  0.00      B    H  
ATOM   1581  H2  HOH B 520       6.161  33.375   8.055  1.00  0.00      B    H  
ATOM   1582  O   HOH B 521      39.214   6.543  17.428  1.00  0.00      B    O  
ATOM   1583  H1  HOH B 521      38.222   6.511  17.619  1.00  0.00      B    H  
ATOM   1584  H2  HOH B 521      39.537   5.752  17.938  1.00  0.00      B    H  
ATOM   1585  O   HOH B 522      10.075  23.002  11.851  1.00  0.00      B    O  
ATOM   1586  H1  HOH B 522      10.072  21.982  11.702  1.00  0.00      B    H  
ATOM   1587  H2  HOH B 522      10.629  23.220  12.657  1.00  0.00      B    H  
ATOM   1588  O   HOH B 523      13.615  35.806  12.783  1.00  0.00      B    O  
ATOM   1589  H1  HOH B 523      13.878  36.409  11.994  1.00  0.00      B    H  
ATOM   1590  H2  HOH B 523      12.743  36.186  13.097  1.00  0.00      B    H  
ATOM   1591  O   HOH B 524      32.404  29.994  29.899  1.00  0.00      B    O  
ATOM   1592  H1  HOH B 524      31.467  29.768  29.662  1.00  0.00      B    H  
ATOM   1593  H2  HOH B 524      32.789  29.126  30.329  1.00  0.00      B    H  
ATOM   1594  O   HOH B 525      13.466   6.183  10.468  1.00  0.00      B    O  
ATOM   1595  H1  HOH B 525      12.930   6.970  10.804  1.00  0.00      B    H  
ATOM   1596  H2  HOH B 525      14.458   6.331  10.717  1.00  0.00      B    H  
ATOM   1597  O   HOH B 526      20.821  15.368  13.454  1.00  0.00      B    O  
ATOM   1598  H1  HOH B 526      20.424  14.895  12.618  1.00  0.00      B    H  
ATOM   1599  H2  HOH B 526      20.926  16.333  13.186  1.00  0.00      B    H  
ATOM   1600  O   HOH B 527      11.176  22.141   3.158  1.00  0.00      B    O  
ATOM   1601  H1  HOH B 527      11.721  21.900   4.040  1.00  0.00      B    H  
ATOM   1602  H2  HOH B 527      11.896  22.379   2.410  1.00  0.00      B    H  
ATOM   1603  O   HOH B 528      11.295  14.266   8.403  1.00  0.00      B    O  
ATOM   1604  H1  HOH B 528      10.467  14.361   7.858  1.00  0.00      B    H  
ATOM   1605  H2  HOH B 528      11.965  13.664   7.909  1.00  0.00      B    H  
ATOM   1606  O   HOH B 529      11.339  25.456   6.154  1.00  0.00      B    O  
ATOM   1607  H1  HOH B 529      10.595  24.753   5.961  1.00  0.00      B    H  
ATOM   1608  H2  HOH B 529      12.090  25.087   6.702  1.00  0.00      B    H  
ATOM   1609  O   HOH B 530      19.997  22.021   5.132  1.00  0.00      B    O  
ATOM   1610  H1  HOH B 530      19.427  21.744   4.362  1.00  0.00      B    H  
ATOM   1611  H2  HOH B 530      19.456  22.499   5.817  1.00  0.00      B    H  
ATOM   1612  O   HOH B 531       1.758  34.366  23.013  1.00  0.00      B    O  
ATOM   1613  H1  HOH B 531       1.445  33.476  22.624  1.00  0.00      B    H  
ATOM   1614  H2  HOH B 531       2.731  34.401  23.189  1.00  0.00      B    H  
ATOM   1615  O   HOH B 532      17.082   5.188  22.857  1.00  0.00      B    O  
ATOM   1616  H1  HOH B 532      18.007   5.569  22.815  1.00  0.00      B    H  
ATOM   1617  H2  HOH B 532      16.778   5.112  23.882  1.00  0.00      B    H  
ATOM   1618  O   HOH B 533      33.971   1.527  36.728  1.00  0.00      B    O  
ATOM   1619  H1  HOH B 533      34.139   0.670  36.200  1.00  0.00      B    H  
ATOM   1620  H2  HOH B 533      34.670   2.243  36.462  1.00  0.00      B    H  
ATOM   1621  O   HOH B 534      25.902  33.049  32.193  1.00  0.00      B    O  
ATOM   1622  H1  HOH B 534      25.346  33.507  32.889  1.00  0.00      B    H  
ATOM   1623  H2  HOH B 534      26.763  33.587  32.086  1.00  0.00      B    H  
ATOM   1624  O   HOH B 535      12.934   3.124   2.540  1.00  0.00      B    O  
ATOM   1625  H1  HOH B 535      13.452   2.830   3.349  1.00  0.00      B    H  
ATOM   1626  H2  HOH B 535      12.922   4.164   2.450  1.00  0.00      B    H  
ATOM   1627  O   HOH B 536       9.935  16.093  21.756  1.00  0.00      B    O  
ATOM   1628  H1  HOH B 536      10.875  16.059  22.227  1.00  0.00      B    H  
ATOM   1629  H2  HOH B 536      10.070  15.707  20.848  1.00  0.00      B    H  
ATOM   1630  O   HOH B 537      27.316  25.883  30.187  1.00  0.00      B    O  
ATOM   1631  H1  HOH B 537      26.968  26.725  30.608  1.00  0.00      B    H  
ATOM   1632  H2  HOH B 537      28.135  25.604  30.667  1.00  0.00      B    H  
ATOM   1633  O   HOH B 538       5.315   9.694  22.204  1.00  0.00      B    O  
ATOM   1634  H1  HOH B 538       5.759   9.179  22.971  1.00  0.00      B    H  
ATOM   1635  H2  HOH B 538       5.161  10.576  22.531  1.00  0.00      B    H  
ATOM   1636  O   HOH B 539      30.969   4.716  21.367  1.00  0.00      B    O  
ATOM   1637  H1  HOH B 539      30.046   5.017  21.716  1.00  0.00      B    H  
ATOM   1638  H2  HOH B 539      31.321   3.989  21.966  1.00  0.00      B    H  
ATOM   1639  O   HOH B 540      37.638   0.937  26.293  1.00  0.00      B    O  
ATOM   1640  H1  HOH B 540      38.441   1.541  26.270  1.00  0.00      B    H  
ATOM   1641  H2  HOH B 540      37.563   0.385  25.485  1.00  0.00      B    H  
ATOM   1642  O   HOH B 541      18.880  32.016  22.960  1.00  0.00      B    O  
ATOM   1643  H1  HOH B 541      19.103  31.482  22.124  1.00  0.00      B    H  
ATOM   1644  H2  HOH B 541      19.769  32.197  23.414  1.00  0.00      B    H  
ATOM   1645  O   HOH B 542      35.753  19.331  20.969  1.00  0.00      B    O  
ATOM   1646  H1  HOH B 542      35.333  20.189  21.271  1.00  0.00      B    H  
ATOM   1647  H2  HOH B 542      36.707  19.308  21.266  1.00  0.00      B    H  
ATOM   1648  O   HOH B 543      20.464  19.995  14.978  1.00  0.00      B    O  
ATOM   1649  H1  HOH B 543      20.004  19.085  14.851  1.00  0.00      B    H  
ATOM   1650  H2  HOH B 543      21.407  19.845  15.296  1.00  0.00      B    H  
ATOM   1651  O   HOH B 544      10.242  35.226   0.699  1.00  0.00      B    O  
ATOM   1652  H1  HOH B 544      11.179  35.580   0.466  1.00  0.00      B    H  
ATOM   1653  H2  HOH B 544       9.871  34.602  -0.080  1.00  0.00      B    H  
ATOM   1654  O   HOH B 545      34.044  32.387  37.994  1.00  0.00      B    O  
ATOM   1655  H1  HOH B 545      34.108  32.836  37.036  1.00  0.00      B    H  
ATOM   1656  H2  HOH B 545      33.047  32.580  38.227  1.00  0.00      B    H  
ATOM   1657  O   HOH B 546      38.120  19.084   7.295  1.00  0.00      B    O  
ATOM   1658  H1  HOH B 546      38.507  18.655   8.114  1.00  0.00      B    H  
ATOM   1659  H2  HOH B 546      37.903  20.046   7.538  1.00  0.00      B    H  
ATOM   1660  O   HOH B 547      22.893  35.378  23.424  1.00  0.00      B    O  
ATOM   1661  H1  HOH B 547      23.169  34.940  22.560  1.00  0.00      B    H  
ATOM   1662  H2  HOH B 547      23.568  35.139  24.152  1.00  0.00      B    H  
ATOM   1663  O   HOH B 548      14.293  11.026  24.873  1.00  0.00      B    O  
ATOM   1664  H1  HOH B 548      13.467  10.583  24.620  1.00  0.00      B    H  
ATOM   1665  H2  HOH B 548      14.452  10.964  25.865  1.00  0.00      B    H  
ATOM   1666  O   HOH B 549      17.020  23.280   4.560  1.00  0.00      B    O  
ATOM   1667  H1  HOH B 549      17.237  22.351   4.146  1.00  0.00      B    H  
ATOM   1668  H2  HOH B 549      17.208  23.880   3.754  1.00  0.00      B    H  
ATOM   1669  O   HOH B 550      17.948   4.326  34.114  1.00  0.00      B    O  
ATOM   1670  H1  HOH B 550      17.578   3.532  34.605  1.00  0.00      B    H  
ATOM   1671  H2  HOH B 550      17.602   4.291  33.164  1.00  0.00      B    H  
ATOM   1672  O   HOH B 551       3.744  35.036  17.691  1.00  0.00      B    O  
ATOM   1673  H1  HOH B 551       4.538  35.084  17.111  1.00  0.00      B    H  
ATOM   1674  H2  HOH B 551       4.023  35.014  18.667  1.00  0.00      B    H  
ATOM   1675  O   HOH B 552      29.147   5.718  23.217  1.00  0.00      B    O  
ATOM   1676  H1  HOH B 552      28.430   4.977  23.210  1.00  0.00      B    H  
ATOM   1677  H2  HOH B 552      28.660   6.592  23.373  1.00  0.00      B    H  
ATOM   1678  O   HOH B 553      34.043   9.559  34.854  1.00  0.00      B    O  
ATOM   1679  H1  HOH B 553      34.294  10.012  35.720  1.00  0.00      B    H  
ATOM   1680  H2  HOH B 553      34.097   8.579  34.987  1.00  0.00      B    H  
ATOM   1681  O   HOH B 554      20.736   1.095  37.336  1.00  0.00      B    O  
ATOM   1682  H1  HOH B 554      20.201   1.089  36.430  1.00  0.00      B    H  
ATOM   1683  H2  HOH B 554      21.521   1.786  37.256  1.00  0.00      B    H  
ATOM   1684  O   HOH B 555       6.758  11.525  35.594  1.00  0.00      B    O  
ATOM   1685  H1  HOH B 555       7.523  12.203  35.343  1.00  0.00      B    H  
ATOM   1686  H2  HOH B 555       6.625  11.668  36.577  1.00  0.00      B    H  
ATOM   1687  O   HOH B 556      33.031   1.886  22.380  1.00  0.00      B    O  
ATOM   1688  H1  HOH B 556      33.892   1.649  21.894  1.00  0.00      B    H  
ATOM   1689  H2  HOH B 556      33.101   2.713  22.943  1.00  0.00      B    H  
ATOM   1690  O   HOH B 557      22.473   7.696  33.016  1.00  0.00      B    O  
ATOM   1691  H1  HOH B 557      22.733   6.950  32.369  1.00  0.00      B    H  
ATOM   1692  H2  HOH B 557      22.048   7.379  33.843  1.00  0.00      B    H  
ATOM   1693  O   HOH B 558      24.569  34.349  21.247  1.00  0.00      B    O  
ATOM   1694  H1  HOH B 558      25.213  33.689  21.665  1.00  0.00      B    H  
ATOM   1695  H2  HOH B 558      25.184  35.118  20.976  1.00  0.00      B    H  
ATOM   1696  O   HOH B 559      21.125   4.830  30.882  1.00  0.00      B    O  
ATOM   1697  H1  HOH B 559      20.396   4.371  30.332  1.00  0.00      B    H  
ATOM   1698  H2  HOH B 559      20.611   5.550  31.402  1.00  0.00      B    H  
ATOM   1699  O   HOH B 560      16.118  24.241  29.084  1.00  0.00      B    O  
ATOM   1700  H1  HOH B 560      16.456  24.945  29.727  1.00  0.00      B    H  
ATOM   1701  H2  HOH B 560      16.949  23.906  28.611  1.00  0.00      B    H  
ATOM   1702  O   HOH B 561       4.560  22.085   4.553  1.00  0.00      B    O  
ATOM   1703  H1  HOH B 561       4.210  21.567   5.359  1.00  0.00      B    H  
ATOM   1704  H2  HOH B 561       5.380  21.557   4.251  1.00  0.00      B    H  
ATOM   1705  O   HOH B 562      34.019   5.947  15.360  1.00  0.00      B    O  
ATOM   1706  H1  HOH B 562      34.198   6.276  14.413  1.00  0.00      B    H  
ATOM   1707  H2  HOH B 562      33.181   6.426  15.755  1.00  0.00      B    H  
ATOM   1708  O   HOH B 563      35.907  34.262  32.342  1.00  0.00      B    O  
ATOM   1709  H1  HOH B 563      36.628  34.005  32.998  1.00  0.00      B    H  
ATOM   1710  H2  HOH B 563      35.019  33.980  32.811  1.00  0.00      B    H  
ATOM   1711  O   HOH B 564       3.207  29.641  34.983  1.00  0.00      B    O  
ATOM   1712  H1  HOH B 564       2.767  30.552  34.854  1.00  0.00      B    H  
ATOM   1713  H2  HOH B 564       2.455  28.953  34.854  1.00  0.00      B    H  
ATOM   1714  O   HOH B 565      18.546  29.176   7.131  1.00  0.00      B    O  
ATOM   1715  H1  HOH B 565      18.455  29.420   6.158  1.00  0.00      B    H  
ATOM   1716  H2  HOH B 565      18.919  28.222   7.162  1.00  0.00      B    H  
ATOM   1717  O   HOH B 566      26.168  26.872  23.491  1.00  0.00      B    O  
ATOM   1718  H1  HOH B 566      25.632  26.627  22.628  1.00  0.00      B    H  
ATOM   1719  H2  HOH B 566      26.771  26.105  23.717  1.00  0.00      B    H  
ATOM   1720  O   HOH B 567      31.839  28.062  25.919  1.00  0.00      B    O  
ATOM   1721  H1  HOH B 567      31.741  27.395  26.648  1.00  0.00      B    H  
ATOM   1722  H2  HOH B 567      31.405  28.902  26.356  1.00  0.00      B    H  
ATOM   1723  O   HOH B 568       8.909  38.510  22.683  1.00  0.00      B    O  
ATOM   1724  H1  HOH B 568       9.365  37.885  23.390  1.00  0.00      B    H  
ATOM   1725  H2  HOH B 568       7.883  38.615  22.875  1.00  0.00      B    H  
ATOM   1726  O   HOH B 569       3.459  26.331  29.531  1.00  0.00      B    O  
ATOM   1727  H1  HOH B 569       3.277  25.868  30.412  1.00  0.00      B    H  
ATOM   1728  H2  HOH B 569       4.299  26.044  29.117  1.00  0.00      B    H  
ATOM   1729  O   HOH B 570      36.555   2.022  23.554  1.00  0.00      B    O  
ATOM   1730  H1  HOH B 570      37.242   2.736  23.678  1.00  0.00      B    H  
ATOM   1731  H2  HOH B 570      35.861   2.066  24.268  1.00  0.00      B    H  
ATOM   1732  O   HOH B 571       0.721  35.419  35.041  1.00  0.00      B    O  
ATOM   1733  H1  HOH B 571       0.790  36.354  35.408  1.00  0.00      B    H  
ATOM   1734  H2  HOH B 571       1.142  34.848  35.762  1.00  0.00      B    H  
ATOM   1735  O   HOH B 572      23.081  19.091  16.001  1.00  0.00      B    O  
ATOM   1736  H1  HOH B 572      23.838  19.627  16.431  1.00  0.00      B    H  
ATOM   1737  H2  HOH B 572      23.356  18.851  15.081  1.00  0.00      B    H  
ATOM   1738  O   HOH B 573      20.105   9.791  16.142  1.00  0.00      B    O  
ATOM   1739  H1  HOH B 573      20.325   9.740  15.142  1.00  0.00      B    H  
ATOM   1740  H2  HOH B 573      20.754  10.509  16.497  1.00  0.00      B    H  
ATOM   1741  O   HOH B 574      16.349  38.062   5.024  1.00  0.00      B    O  
ATOM   1742  H1  HOH B 574      17.122  37.515   5.341  1.00  0.00      B    H  
ATOM   1743  H2  HOH B 574      15.790  38.400   5.821  1.00  0.00      B    H  
ATOM   1744  O   HOH B 575       9.157  20.068  12.371  1.00  0.00      B    O  
ATOM   1745  H1  HOH B 575       8.485  19.715  11.642  1.00  0.00      B    H  
ATOM   1746  H2  HOH B 575      10.145  19.916  12.076  1.00  0.00      B    H  
ATOM   1747  O   HOH B 576       0.494  14.642  36.140  1.00  0.00      B    O  
ATOM   1748  H1  HOH B 576       0.542  14.098  36.992  1.00  0.00      B    H  
ATOM   1749  H2  HOH B 576       0.587  13.958  35.394  1.00  0.00      B    H  
ATOM   1750  O   HOH B 577      11.851  31.220  23.430  1.00  0.00      B    O  
ATOM   1751  H1  HOH B 577      12.170  30.292  23.758  1.00  0.00      B    H  
ATOM   1752  H2  HOH B 577      12.588  31.740  22.951  1.00  0.00      B    H  
ATOM   1753  O   HOH B 578       5.392  38.097  18.778  1.00  0.00      B    O  
ATOM   1754  H1  HOH B 578       4.552  38.559  18.403  1.00  0.00      B    H  
ATOM   1755  H2  HOH B 578       5.806  38.805  19.402  1.00  0.00      B    H  
ATOM   1756  O   HOH B 579      34.250   0.673  15.740  1.00  0.00      B    O  
ATOM   1757  H1  HOH B 579      33.904   0.126  14.924  1.00  0.00      B    H  
ATOM   1758  H2  HOH B 579      34.191   1.663  15.473  1.00  0.00      B    H  
ATOM   1759  O   HOH B 580      11.307   9.436  20.555  1.00  0.00      B    O  
ATOM   1760  H1  HOH B 580      11.483   8.834  21.326  1.00  0.00      B    H  
ATOM   1761  H2  HOH B 580      10.478   9.149  20.003  1.00  0.00      B    H  
ATOM   1762  O   HOH B 581       1.255   9.065  27.326  1.00  0.00      B    O  
ATOM   1763  H1  HOH B 581       0.450   9.120  26.769  1.00  0.00      B    H  
ATOM   1764  H2  HOH B 581       0.955   9.363  28.273  1.00  0.00      B    H  
ATOM   1765  O   HOH B 582      14.159  14.327  24.623  1.00  0.00      B    O  
ATOM   1766  H1  HOH B 582      14.041  14.309  23.612  1.00  0.00      B    H  
ATOM   1767  H2  HOH B 582      13.249  14.446  25.118  1.00  0.00      B    H  
ATOM   1768  O   HOH B 583       4.874  36.845   1.455  1.00  0.00      B    O  
ATOM   1769  H1  HOH B 583       5.592  36.128   1.639  1.00  0.00      B    H  
ATOM   1770  H2  HOH B 583       4.385  37.047   2.348  1.00  0.00      B    H  
ATOM   1771  O   HOH B 584      10.804  10.930   0.861  1.00  0.00      B    O  
ATOM   1772  H1  HOH B 584      11.150  11.844   1.174  1.00  0.00      B    H  
ATOM   1773  H2  HOH B 584      10.730  10.299   1.665  1.00  0.00      B    H  
ATOM   1774  O   HOH B 585       8.685  29.789  16.535  1.00  0.00      B    O  
ATOM   1775  H1  HOH B 585       8.730  28.892  16.009  1.00  0.00      B    H  
ATOM   1776  H2  HOH B 585       9.321  29.702  17.318  1.00  0.00      B    H  
ATOM   1777  O   HOH B 586      26.891  23.644  33.506  1.00  0.00      B    O  
ATOM   1778  H1  HOH B 586      26.325  22.849  33.417  1.00  0.00      B    H  
ATOM   1779  H2  HOH B 586      27.194  23.732  34.499  1.00  0.00      B    H  
ATOM   1780  O   HOH B 587      16.065   2.830  18.628  1.00  0.00      B    O  
ATOM   1781  H1  HOH B 587      16.874   3.004  17.985  1.00  0.00      B    H  
ATOM   1782  H2  HOH B 587      16.068   1.838  18.837  1.00  0.00      B    H  
ATOM   1783  O   HOH B 588       7.245  38.388  15.533  1.00  0.00      B    O  
ATOM   1784  H1  HOH B 588       8.045  38.486  14.919  1.00  0.00      B    H  
ATOM   1785  H2  HOH B 588       6.782  39.276  15.495  1.00  0.00      B    H  
ATOM   1786  O   HOH B 589       4.431  11.379  34.050  1.00  0.00      B    O  
ATOM   1787  H1  HOH B 589       3.807  12.162  34.379  1.00  0.00      B    H  
ATOM   1788  H2  HOH B 589       5.280  11.500  34.512  1.00  0.00      B    H  
ATOM   1789  O   HOH B 590      13.102  36.217  32.667  1.00  0.00      B    O  
ATOM   1790  H1  HOH B 590      12.405  35.556  33.010  1.00  0.00      B    H  
ATOM   1791  H2  HOH B 590      13.286  36.806  33.502  1.00  0.00      B    H  
ATOM   1792  O   HOH B 591      16.736  28.643  10.648  1.00  0.00      B    O  
ATOM   1793  H1  HOH B 591      16.235  29.500  10.635  1.00  0.00      B    H  
ATOM   1794  H2  HOH B 591      16.001  27.957  10.697  1.00  0.00      B    H  
ATOM   1795  O   HOH B 592      17.751   8.304  33.448  1.00  0.00      B    O  
ATOM   1796  H1  HOH B 592      16.948   8.203  34.096  1.00  0.00      B    H  
ATOM   1797  H2  HOH B 592      18.591   8.599  33.993  1.00  0.00      B    H  
ATOM   1798  O   HOH B 593       9.879  25.390  22.834  1.00  0.00      B    O  
ATOM   1799  H1  HOH B 593      10.133  26.095  23.596  1.00  0.00      B    H  
ATOM   1800  H2  HOH B 593       9.840  24.435  23.135  1.00  0.00      B    H  
ATOM   1801  O   HOH B 594      38.729  35.102  15.242  1.00  0.00      B    O  
ATOM   1802  H1  HOH B 594      38.420  36.050  15.381  1.00  0.00      B    H  
ATOM   1803  H2  HOH B 594      38.483  34.604  16.109  1.00  0.00      B    H  
ATOM   1804  O   HOH B 595      30.135  16.241   0.362  1.00  0.00      B    O  
ATOM   1805  H1  HOH B 595      29.395  16.555  -0.195  1.00  0.00      B    H  
ATOM   1806  H2  HOH B 595      30.312  16.993   1.010  1.00  0.00      B    H  
ATOM   1807  O   HOH B 596      23.776   0.677  29.130  1.00  0.00      B    O  
ATOM   1808  H1  HOH B 596      23.769  -0.315  29.207  1.00  0.00      B    H  
ATOM   1809  H2  HOH B 596      24.355   1.148  29.821  1.00  0.00      B    H  
ATOM   1810  O   HOH B 597       7.002  33.598  16.423  1.00  0.00      B    O  
ATOM   1811  H1  HOH B 597       6.665  34.544  16.608  1.00  0.00      B    H  
ATOM   1812  H2  HOH B 597       6.597  32.886  16.971  1.00  0.00      B    H  
ATOM   1813  O   HOH B 598      17.725  25.000  37.711  1.00  0.00      B    O  
ATOM   1814  H1  HOH B 598      18.397  25.574  38.183  1.00  0.00      B    H  
ATOM   1815  H2  HOH B 598      17.953  25.090  36.737  1.00  0.00      B    H  
ATOM   1816  O   HOH B 599      10.751   1.457  14.932  1.00  0.00      B    O  
ATOM   1817  H1  HOH B 599      10.125   1.053  14.226  1.00  0.00      B    H  
ATOM   1818  H2  HOH B 599      11.469   0.806  15.115  1.00  0.00      B    H  
ATOM   1819  O   HOH B 600       4.121  38.535  34.886  1.00  0.00      B    O  
ATOM   1820  H1  HOH B 600       4.593  37.671  34.643  1.00  0.00      B    H  
ATOM   1821  H2  HOH B 600       3.782  38.391  35.802  1.00  0.00      B    H  
ATOM   1822  O   HOH B 601      37.487  14.431  22.607  1.00  0.00      B    O  
ATOM   1823  H1  HOH B 601      36.764  13.813  22.450  1.00  0.00      B    H  
ATOM   1824  H2  HOH B 601      37.408  15.198  21.966  1.00  0.00      B    H  
ATOM   1825  O   HOH B 602       9.981   2.079  10.091  1.00  0.00      B    O  
ATOM   1826  H1  HOH B 602       9.741   2.568   9.261  1.00  0.00      B    H  
ATOM   1827  H2  HOH B 602       9.560   1.174  10.047  1.00  0.00      B    H  
ATOM   1828  O   HOH B 603      11.333   8.032  16.796  1.00  0.00      B    O  
ATOM   1829  H1  HOH B 603      11.103   8.284  17.714  1.00  0.00      B    H  
ATOM   1830  H2  HOH B 603      10.944   7.075  16.620  1.00  0.00      B    H  
ATOM   1831  O   HOH B 604       0.133  10.920   9.109  1.00  0.00      B    O  
ATOM   1832  H1  HOH B 604       0.813  11.651   9.015  1.00  0.00      B    H  
ATOM   1833  H2  HOH B 604      -0.754  11.272   9.359  1.00  0.00      B    H  
ATOM   1834  O   HOH B 605      34.065  32.453  18.972  1.00  0.00      B    O  
ATOM   1835  H1  HOH B 605      34.616  31.737  18.449  1.00  0.00      B    H  
ATOM   1836  H2  HOH B 605      34.340  33.438  18.789  1.00  0.00      B    H  
ATOM   1837  O   HOH B 606      10.172  30.914  25.772  1.00  0.00      B    O  
ATOM   1838  H1  HOH B 606       9.225  30.822  25.479  1.00  0.00      B    H  
ATOM   1839  H2  HOH B 606      10.717  31.179  24.953  1.00  0.00      B    H  
ATOM   1840  O   HOH B 607       1.518   7.393   7.103  1.00  0.00      B    O  
ATOM   1841  H1  HOH B 607       2.517   7.371   6.865  1.00  0.00      B    H  
ATOM   1842  H2  HOH B 607       1.391   7.287   8.108  1.00  0.00      B    H  
ATOM   1843  O   HOH B 608       7.206   5.360  10.334  1.00  0.00      B    O  
ATOM   1844  H1  HOH B 608       7.019   4.597   9.677  1.00  0.00      B    H  
ATOM   1845  H2  HOH B 608       6.598   5.171  11.150  1.00  0.00      B    H  
ATOM   1846  O   HOH B 609      21.295  32.147  17.153  1.00  0.00      B    O  
ATOM   1847  H1  HOH B 609      21.196  32.368  18.143  1.00  0.00      B    H  
ATOM   1848  H2  HOH B 609      20.498  32.647  16.742  1.00  0.00      B    H  
ATOM   1849  O   HOH B 610      29.884   0.281  33.243  1.00  0.00      B    O  
ATOM   1850  H1  HOH B 610      30.306  -0.352  32.521  1.00  0.00      B    H  
ATOM   1851  H2  HOH B 610      30.489   0.349  34.047  1.00  0.00      B    H  
ATOM   1852  O   HOH B 611      29.910  36.089   9.103  1.00  0.00      B    O  
ATOM   1853  H1  HOH B 611      29.173  36.289   9.760  1.00  0.00      B    H  
ATOM   1854  H2  HOH B 611      29.795  36.662   8.299  1.00  0.00      B    H  
ATOM   1855  O   HOH B 612      19.320   7.462  22.829  1.00  0.00      B    O  
ATOM   1856  H1  HOH B 612      19.721   6.736  22.238  1.00  0.00      B    H  
ATOM   1857  H2  HOH B 612      19.010   8.157  22.150  1.00  0.00      B    H  
ATOM   1858  O   HOH B 613      35.463  20.304  31.802  1.00  0.00      B    O  
ATOM   1859  H1  HOH B 613      36.164  21.017  32.038  1.00  0.00      B    H  
ATOM   1860  H2  HOH B 613      35.523  19.985  30.834  1.00  0.00      B    H  
ATOM   1861  O   HOH B 614      12.543   6.796  38.336  1.00  0.00      B    O  
ATOM   1862  H1  HOH B 614      12.678   6.298  37.477  1.00  0.00      B    H  
ATOM   1863  H2  HOH B 614      11.574   6.919  38.523  1.00  0.00      B    H  
ATOM   1864  O   HOH B 615       7.726  29.355   7.758  1.00  0.00      B    O  
ATOM   1865  H1  HOH B 615       7.955  30.286   8.130  1.00  0.00      B    H  
ATOM   1866  H2  HOH B 615       7.000  28.952   8.369  1.00  0.00      B    H  
ATOM   1867  O   HOH B 616       0.506  21.132  23.127  1.00  0.00      B    O  
ATOM   1868  H1  HOH B 616       1.075  21.703  22.488  1.00  0.00      B    H  
ATOM   1869  H2  HOH B 616       1.131  20.894  23.888  1.00  0.00      B    H  
ATOM   1870  O   HOH B 617       6.536   3.050   9.198  1.00  0.00      B    O  
ATOM   1871  H1  HOH B 617       5.561   2.696   9.150  1.00  0.00      B    H  
ATOM   1872  H2  HOH B 617       6.973   2.868   8.301  1.00  0.00      B    H  
ATOM   1873  O   HOH B 618      15.584  17.210  14.656  1.00  0.00      B    O  
ATOM   1874  H1  HOH B 618      14.811  17.454  14.023  1.00  0.00      B    H  
ATOM   1875  H2  HOH B 618      16.447  16.936  14.136  1.00  0.00      B    H  
ATOM   1876  O   HOH B 619       3.876  38.613   3.621  1.00  0.00      B    O  
ATOM   1877  H1  HOH B 619       3.753  39.287   2.808  1.00  0.00      B    H  
ATOM   1878  H2  HOH B 619       4.062  39.117   4.480  1.00  0.00      B    H  
ATOM   1879  O   HOH B 620      21.606  28.817  31.331  1.00  0.00      B    O  
ATOM   1880  H1  HOH B 620      21.253  27.901  31.715  1.00  0.00      B    H  
ATOM   1881  H2  HOH B 620      21.849  29.419  32.148  1.00  0.00      B    H  
ATOM   1882  O   HOH B 621      16.942  33.665  21.938  1.00  0.00      B    O  
ATOM   1883  H1  HOH B 621      17.054  33.529  20.928  1.00  0.00      B    H  
ATOM   1884  H2  HOH B 621      17.572  33.072  22.400  1.00  0.00      B    H  
ATOM   1885  O   HOH B 622      18.782  34.162   2.261  1.00  0.00      B    O  
ATOM   1886  H1  HOH B 622      18.415  33.836   3.168  1.00  0.00      B    H  
ATOM   1887  H2  HOH B 622      18.065  34.694   1.777  1.00  0.00      B    H  
ATOM   1888  O   HOH B 623      11.810  13.882  19.852  1.00  0.00      B    O  
ATOM   1889  H1  HOH B 623      11.813  13.088  19.209  1.00  0.00      B    H  
ATOM   1890  H2  HOH B 623      11.209  14.588  19.446  1.00  0.00      B    H  
ATOM   1891  O   HOH B 624      38.130  18.573   4.699  1.00  0.00      B    O  
ATOM   1892  H1  HOH B 624      38.353  19.546   4.567  1.00  0.00      B    H  
ATOM   1893  H2  HOH B 624      38.048  18.500   5.738  1.00  0.00      B    H  
ATOM   1894  O   HOH B 625      21.882   9.678  19.279  1.00  0.00      B    O  
ATOM   1895  H1  HOH B 625      22.770   9.620  19.704  1.00  0.00      B    H  
ATOM   1896  H2  HOH B 625      21.304  10.398  19.772  1.00  0.00      B    H  
ATOM   1897  O   HOH B 626      32.088  23.393   9.320  1.00  0.00      B    O  
ATOM   1898  H1  HOH B 626      32.496  24.286   8.989  1.00  0.00      B    H  
ATOM   1899  H2  HOH B 626      32.203  22.732   8.606  1.00  0.00      B    H  
ATOM   1900  O   HOH B 627      17.949  24.547  15.389  1.00  0.00      B    O  
ATOM   1901  H1  HOH B 627      18.600  24.911  14.679  1.00  0.00      B    H  
ATOM   1902  H2  HOH B 627      18.145  23.549  15.613  1.00  0.00      B    H  
ATOM   1903  O   HOH B 628      24.069   4.328  27.363  1.00  0.00      B    O  
ATOM   1904  H1  HOH B 628      23.389   3.696  26.990  1.00  0.00      B    H  
ATOM   1905  H2  HOH B 628      24.389   4.965  26.630  1.00  0.00      B    H  
ATOM   1906  O   HOH B 629      10.647   2.367  21.503  1.00  0.00      B    O  
ATOM   1907  H1  HOH B 629      10.717   1.736  20.686  1.00  0.00      B    H  
ATOM   1908  H2  HOH B 629      11.249   3.177  21.232  1.00  0.00      B    H  
ATOM   1909  O   HOH B 630      18.496  36.825  38.935  1.00  0.00      B    O  
ATOM   1910  H1  HOH B 630      18.794  37.391  39.734  1.00  0.00      B    H  
ATOM   1911  H2  HOH B 630      19.333  36.263  38.711  1.00  0.00      B    H  
ATOM   1912  O   HOH B 631      27.044  17.092  34.864  1.00  0.00      B    O  
ATOM   1913  H1  HOH B 631      26.172  17.616  34.760  1.00  0.00      B    H  
ATOM   1914  H2  HOH B 631      26.818  16.182  34.544  1.00  0.00      B    H  
ATOM   1915  O   HOH B 632      34.618  10.776   0.997  1.00  0.00      B    O  
ATOM   1916  H1  HOH B 632      34.025  10.003   0.819  1.00  0.00      B    H  
ATOM   1917  H2  HOH B 632      35.178  10.466   1.812  1.00  0.00      B    H  
ATOM   1918  O   HOH B 633       7.961  16.135  35.486  1.00  0.00      B    O  
ATOM   1919  H1  HOH B 633       8.666  16.826  35.423  1.00  0.00      B    H  
ATOM   1920  H2  HOH B 633       8.351  15.268  35.263  1.00  0.00      B    H  
ATOM   1921  O   HOH B 634       7.822  20.288  21.273  1.00  0.00      B    O  
ATOM   1922  H1  HOH B 634       7.952  19.399  21.682  1.00  0.00      B    H  
ATOM   1923  H2  HOH B 634       8.544  20.895  21.555  1.00  0.00      B    H  
ATOM   1924  O   HOH B 635      24.969   8.259  39.014  1.00  0.00      B    O  
ATOM   1925  H1  HOH B 635      24.577   9.162  38.685  1.00  0.00      B    H  
ATOM   1926  H2  HOH B 635      24.363   7.690  39.516  1.00  0.00      B    H  
ATOM   1927  O   HOH B 636      25.285   7.801  15.850  1.00  0.00      B    O  
ATOM   1928  H1  HOH B 636      24.753   7.029  15.674  1.00  0.00      B    H  
ATOM   1929  H2  HOH B 636      25.188   8.010  16.842  1.00  0.00      B    H  
ATOM   1930  O   HOH B 637      15.382  12.472  22.297  1.00  0.00      B    O  
ATOM   1931  H1  HOH B 637      15.446  12.364  23.311  1.00  0.00      B    H  
ATOM   1932  H2  HOH B 637      14.435  12.799  22.073  1.00  0.00      B    H  
ATOM   1933  O   HOH B 638      26.412  11.562   1.241  1.00  0.00      B    O  
ATOM   1934  H1  HOH B 638      27.388  11.241   0.961  1.00  0.00      B    H  
ATOM   1935  H2  HOH B 638      26.181  10.983   2.060  1.00  0.00      B    H  
ATOM   1936  O   HOH B 639      34.940  20.690  34.594  1.00  0.00      B    O  
ATOM   1937  H1  HOH B 639      34.827  19.800  35.087  1.00  0.00      B    H  
ATOM   1938  H2  HOH B 639      35.034  20.377  33.644  1.00  0.00      B    H  
ATOM   1939  O   HOH B 640      36.947  13.445  12.138  1.00  0.00      B    O  
ATOM   1940  H1  HOH B 640      36.025  13.915  11.928  1.00  0.00      B    H  
ATOM   1941  H2  HOH B 640      37.636  14.138  12.429  1.00  0.00      B    H  
ATOM   1942  O   HOH B 641      14.443  37.538  34.858  1.00  0.00      B    O  
ATOM   1943  H1  HOH B 641      13.906  37.488  35.711  1.00  0.00      B    H  
ATOM   1944  H2  HOH B 641      15.406  37.563  35.164  1.00  0.00      B    H  
ATOM   1945  O   HOH B 642       6.129   8.578   9.630  1.00  0.00      B    O  
ATOM   1946  H1  HOH B 642       7.096   8.516   9.688  1.00  0.00      B    H  
ATOM   1947  H2  HOH B 642       5.848   8.647   8.628  1.00  0.00      B    H  
ATOM   1948  O   HOH B 643      29.459  19.984   3.598  1.00  0.00      B    O  
ATOM   1949  H1  HOH B 643      29.527  19.328   2.888  1.00  0.00      B    H  
ATOM   1950  H2  HOH B 643      30.411  20.341   3.886  1.00  0.00      B    H  
ATOM   1951  O   HOH B 644      36.624  16.748  20.794  1.00  0.00      B    O  
ATOM   1952  H1  HOH B 644      36.119  17.631  20.949  1.00  0.00      B    H  
ATOM   1953  H2  HOH B 644      37.600  16.920  20.894  1.00  0.00      B    H  
ATOM   1954  O   HOH B 645       4.245   2.061  26.463  1.00  0.00      B    O  
ATOM   1955  H1  HOH B 645       3.719   2.823  26.779  1.00  0.00      B    H  
ATOM   1956  H2  HOH B 645       4.447   1.419  27.256  1.00  0.00      B    H  
ATOM   1957  O   HOH B 646      11.370  36.762  13.842  1.00  0.00      B    O  
ATOM   1958  H1  HOH B 646      11.005  36.128  14.625  1.00  0.00      B    H  
ATOM   1959  H2  HOH B 646      11.825  37.437  14.382  1.00  0.00      B    H  
ATOM   1960  O   HOH B 647       6.618  27.025  18.142  1.00  0.00      B    O  
ATOM   1961  H1  HOH B 647       6.721  26.848  17.116  1.00  0.00      B    H  
ATOM   1962  H2  HOH B 647       7.237  26.308  18.512  1.00  0.00      B    H  
ATOM   1963  O   HOH B 648      25.197  23.079  28.081  1.00  0.00      B    O  
ATOM   1964  H1  HOH B 648      25.372  22.678  28.956  1.00  0.00      B    H  
ATOM   1965  H2  HOH B 648      25.870  22.624  27.385  1.00  0.00      B    H  
ATOM   1966  O   HOH B 649       2.621  15.887  37.711  1.00  0.00      B    O  
ATOM   1967  H1  HOH B 649       2.251  15.891  36.823  1.00  0.00      B    H  
ATOM   1968  H2  HOH B 649       3.611  16.128  37.677  1.00  0.00      B    H  
ATOM   1969  O   HOH B 650      36.019  28.934   8.564  1.00  0.00      B    O  
ATOM   1970  H1  HOH B 650      36.103  28.192   9.251  1.00  0.00      B    H  
ATOM   1971  H2  HOH B 650      36.446  29.763   8.970  1.00  0.00      B    H  
ATOM   1972  O   HOH B 651       9.624  22.986  35.794  1.00  0.00      B    O  
ATOM   1973  H1  HOH B 651      10.215  23.826  35.821  1.00  0.00      B    H  
ATOM   1974  H2  HOH B 651       9.744  22.556  36.667  1.00  0.00      B    H  
ATOM   1975  O   HOH B 652      28.947  18.509  32.792  1.00  0.00      B    O  
ATOM   1976  H1  HOH B 652      28.064  18.395  33.262  1.00  0.00      B    H  
ATOM   1977  H2  HOH B 652      29.014  17.761  32.112  1.00  0.00      B    H  
ATOM   1978  O   HOH B 653      32.473  17.103  37.877  1.00  0.00      B    O  
ATOM   1979  H1  HOH B 653      33.216  17.218  38.623  1.00  0.00      B    H  
ATOM   1980  H2  HOH B 653      31.731  16.603  38.247  1.00  0.00      B    H  
ATOM   1981  O   HOH B 654       1.785  38.928  27.047  1.00  0.00      B    O  
ATOM   1982  H1  HOH B 654       1.512  38.460  26.181  1.00  0.00      B    H  
ATOM   1983  H2  HOH B 654       1.057  38.857  27.696  1.00  0.00      B    H  
ATOM   1984  O   HOH B 655       4.581  31.402  31.810  1.00  0.00      B    O  
ATOM   1985  H1  HOH B 655       4.130  32.209  32.207  1.00  0.00      B    H  
ATOM   1986  H2  HOH B 655       4.602  31.483  30.798  1.00  0.00      B    H  
ATOM   1987  O   HOH B 656      25.650  10.038  25.061  1.00  0.00      B    O  
ATOM   1988  H1  HOH B 656      25.885  10.942  24.618  1.00  0.00      B    H  
ATOM   1989  H2  HOH B 656      24.817  10.158  25.628  1.00  0.00      B    H  
ATOM   1990  O   HOH B 657      19.096   2.870  25.337  1.00  0.00      B    O  
ATOM   1991  H1  HOH B 657      19.904   3.525  25.236  1.00  0.00      B    H  
ATOM   1992  H2  HOH B 657      18.919   2.409  24.428  1.00  0.00      B    H  
ATOM   1993  O   HOH B 658      31.681  16.541   5.304  1.00  0.00      B    O  
ATOM   1994  H1  HOH B 658      32.279  15.816   5.681  1.00  0.00      B    H  
ATOM   1995  H2  HOH B 658      30.783  16.143   5.034  1.00  0.00      B    H  
ATOM   1996  O   HOH B 659      21.480  19.498  30.107  1.00  0.00      B    O  
ATOM   1997  H1  HOH B 659      20.777  20.269  30.122  1.00  0.00      B    H  
ATOM   1998  H2  HOH B 659      21.186  18.761  29.446  1.00  0.00      B    H  
ATOM   1999  O   HOH B 660       8.527  32.442  35.573  1.00  0.00      B    O  
ATOM   2000  H1  HOH B 660       7.819  32.933  35.096  1.00  0.00      B    H  
ATOM   2001  H2  HOH B 660       8.359  31.445  35.470  1.00  0.00      B    H  
ATOM   2002  O   HOH B 661      29.719  31.931  28.811  1.00  0.00      B    O  
ATOM   2003  H1  HOH B 661      30.314  31.954  29.704  1.00  0.00      B    H  
ATOM   2004  H2  HOH B 661      28.797  31.611  29.091  1.00  0.00      B    H  
ATOM   2005  O   HOH B 662      11.181  27.884   4.926  1.00  0.00      B    O  
ATOM   2006  H1  HOH B 662      11.545  26.954   5.234  1.00  0.00      B    H  
ATOM   2007  H2  HOH B 662      10.191  27.882   5.166  1.00  0.00      B    H  
ATOM   2008  O   HOH B 663      -0.089  30.837  30.487  1.00  0.00      B    O  
ATOM   2009  H1  HOH B 663       0.078  30.765  31.474  1.00  0.00      B    H  
ATOM   2010  H2  HOH B 663       0.863  31.002  30.043  1.00  0.00      B    H  
ATOM   2011  O   HOH B 664       4.194  36.280  20.323  1.00  0.00      B    O  
ATOM   2012  H1  HOH B 664       4.657  36.959  19.737  1.00  0.00      B    H  
ATOM   2013  H2  HOH B 664       4.867  35.904  20.978  1.00  0.00      B    H  
ATOM   2014  O   HOH B 665       6.860   7.517  32.444  1.00  0.00      B    O  
ATOM   2015  H1  HOH B 665       6.021   7.123  32.016  1.00  0.00      B    H  
ATOM   2016  H2  HOH B 665       6.469   8.142  33.145  1.00  0.00      B    H  
ATOM   2017  O   HOH B 666      12.831  28.572  24.282  1.00  0.00      B    O  
ATOM   2018  H1  HOH B 666      13.494  28.617  25.027  1.00  0.00      B    H  
ATOM   2019  H2  HOH B 666      12.180  27.868  24.486  1.00  0.00      B    H  
ATOM   2020  O   HOH B 667      26.122  10.068  28.891  1.00  0.00      B    O  
ATOM   2021  H1  HOH B 667      25.644  10.232  29.707  1.00  0.00      B    H  
ATOM   2022  H2  HOH B 667      25.576   9.364  28.301  1.00  0.00      B    H  
ATOM   2023  O   HOH B 668       3.328  25.460  14.900  1.00  0.00      B    O  
ATOM   2024  H1  HOH B 668       2.713  25.969  15.498  1.00  0.00      B    H  
ATOM   2025  H2  HOH B 668       2.728  24.757  14.461  1.00  0.00      B    H  
ATOM   2026  O   HOH B 669      30.482  38.993  29.161  1.00  0.00      B    O  
ATOM   2027  H1  HOH B 669      31.034  38.493  28.418  1.00  0.00      B    H  
ATOM   2028  H2  HOH B 669      30.854  38.608  30.010  1.00  0.00      B    H  
ATOM   2029  O   HOH B 670      31.885  36.829  10.814  1.00  0.00      B    O  
ATOM   2030  H1  HOH B 670      32.698  36.404  10.346  1.00  0.00      B    H  
ATOM   2031  H2  HOH B 670      31.016  36.650  10.257  1.00  0.00      B    H  
ATOM   2032  O   HOH B 671       0.607  13.188  22.802  1.00  0.00      B    O  
ATOM   2033  H1  HOH B 671       0.842  12.699  23.652  1.00  0.00      B    H  
ATOM   2034  H2  HOH B 671      -0.326  13.695  22.932  1.00  0.00      B    H  
ATOM   2035  O   HOH B 672      28.954  15.133  27.262  1.00  0.00      B    O  
ATOM   2036  H1  HOH B 672      28.163  15.105  26.611  1.00  0.00      B    H  
ATOM   2037  H2  HOH B 672      28.488  14.961  28.168  1.00  0.00      B    H  
ATOM   2038  O   HOH B 673      38.844  21.870  11.129  1.00  0.00      B    O  
ATOM   2039  H1  HOH B 673      39.566  22.152  10.522  1.00  0.00      B    H  
ATOM   2040  H2  HOH B 673      38.350  22.713  11.506  1.00  0.00      B    H  
ATOM   2041  O   HOH B 674      30.266  33.515  10.185  1.00  0.00      B    O  
ATOM   2042  H1  HOH B 674      30.433  32.757   9.527  1.00  0.00      B    H  
ATOM   2043  H2  HOH B 674      30.317  34.414   9.662  1.00  0.00      B    H  
ATOM   2044  O   HOH B 675      10.168   5.604  16.365  1.00  0.00      B    O  
ATOM   2045  H1  HOH B 675      10.386   5.246  15.424  1.00  0.00      B    H  
ATOM   2046  H2  HOH B 675      10.348   4.858  16.971  1.00  0.00      B    H  
ATOM   2047  O   HOH B 676       2.719  25.025  37.534  1.00  0.00      B    O  
ATOM   2048  H1  HOH B 676       3.681  25.274  37.730  1.00  0.00      B    H  
ATOM   2049  H2  HOH B 676       2.137  25.499  38.216  1.00  0.00      B    H  
ATOM   2050  O   HOH B 677      19.254  25.179  22.165  1.00  0.00      B    O  
ATOM   2051  H1  HOH B 677      19.991  25.511  22.867  1.00  0.00      B    H  
ATOM   2052  H2  HOH B 677      19.696  25.080  21.258  1.00  0.00      B    H  
ATOM   2053  O   HOH B 678      26.863  12.126  27.303  1.00  0.00      B    O  
ATOM   2054  H1  HOH B 678      27.030  11.296  27.811  1.00  0.00      B    H  
ATOM   2055  H2  HOH B 678      26.524  12.728  28.016  1.00  0.00      B    H  
ATOM   2056  O   HOH B 679      35.663  18.676   3.297  1.00  0.00      B    O  
ATOM   2057  H1  HOH B 679      35.846  17.666   3.021  1.00  0.00      B    H  
ATOM   2058  H2  HOH B 679      36.452  19.083   3.827  1.00  0.00      B    H  
ATOM   2059  O   HOH B 680      36.824  16.546  -0.037  1.00  0.00      B    O  
ATOM   2060  H1  HOH B 680      35.887  16.414   0.283  1.00  0.00      B    H  
ATOM   2061  H2  HOH B 680      36.975  17.564  -0.186  1.00  0.00      B    H  
ATOM   2062  O   HOH B 681      32.657   3.514  29.928  1.00  0.00      B    O  
ATOM   2063  H1  HOH B 681      32.126   4.354  30.088  1.00  0.00      B    H  
ATOM   2064  H2  HOH B 681      32.206   3.133  29.091  1.00  0.00      B    H  
ATOM   2065  O   HOH B 682      37.353   2.640   5.086  1.00  0.00      B    O  
ATOM   2066  H1  HOH B 682      38.365   2.685   4.814  1.00  0.00      B    H  
ATOM   2067  H2  HOH B 682      37.178   1.736   5.463  1.00  0.00      B    H  
ATOM   2068  O   HOH B 683      13.701   2.361  16.546  1.00  0.00      B    O  
ATOM   2069  H1  HOH B 683      13.756   2.887  17.380  1.00  0.00      B    H  
ATOM   2070  H2  HOH B 683      13.668   2.993  15.760  1.00  0.00      B    H  
ATOM   2071  O   HOH B 684      32.600  31.953  15.734  1.00  0.00      B    O  
ATOM   2072  H1  HOH B 684      33.122  31.245  15.183  1.00  0.00      B    H  
ATOM   2073  H2  HOH B 684      33.010  32.881  15.632  1.00  0.00      B    H  
ATOM   2074  O   HOH B 685      16.576   6.327   8.303  1.00  0.00      B    O  
ATOM   2075  H1  HOH B 685      16.296   5.356   8.335  1.00  0.00      B    H  
ATOM   2076  H2  HOH B 685      16.797   6.608   9.263  1.00  0.00      B    H  
ATOM   2077  O   HOH B 686       5.699  23.351  25.951  1.00  0.00      B    O  
ATOM   2078  H1  HOH B 686       4.900  22.794  26.049  1.00  0.00      B    H  
ATOM   2079  H2  HOH B 686       5.598  23.861  25.077  1.00  0.00      B    H  
ATOM   2080  O   HOH B 687       5.738   4.031   3.271  1.00  0.00      B    O  
ATOM   2081  H1  HOH B 687       5.165   3.823   4.092  1.00  0.00      B    H  
ATOM   2082  H2  HOH B 687       6.032   3.144   2.787  1.00  0.00      B    H  
ATOM   2083  O   HOH B 688      17.981  20.928   3.578  1.00  0.00      B    O  
ATOM   2084  H1  HOH B 688      17.999  19.912   3.805  1.00  0.00      B    H  
ATOM   2085  H2  HOH B 688      17.321  21.082   2.833  1.00  0.00      B    H  
ATOM   2086  O   HOH B 689      19.746  31.159  12.517  1.00  0.00      B    O  
ATOM   2087  H1  HOH B 689      20.238  32.029  12.264  1.00  0.00      B    H  
ATOM   2088  H2  HOH B 689      19.798  30.564  11.694  1.00  0.00      B    H  
ATOM   2089  O   HOH B 690       7.210  31.249   5.350  1.00  0.00      B    O  
ATOM   2090  H1  HOH B 690       7.158  30.766   6.247  1.00  0.00      B    H  
ATOM   2091  H2  HOH B 690       8.154  31.040   4.924  1.00  0.00      B    H  
ATOM   2092  O   HOH B 691      34.793  38.088  36.338  1.00  0.00      B    O  
ATOM   2093  H1  HOH B 691      35.711  38.556  36.616  1.00  0.00      B    H  
ATOM   2094  H2  HOH B 691      35.029  37.148  36.160  1.00  0.00      B    H  
ATOM   2095  O   HOH B 692      23.639  27.977  38.761  1.00  0.00      B    O  
ATOM   2096  H1  HOH B 692      23.965  26.987  38.780  1.00  0.00      B    H  
ATOM   2097  H2  HOH B 692      23.026  28.040  37.964  1.00  0.00      B    H  
ATOM   2098  O   HOH B 693      37.433   5.045  10.658  1.00  0.00      B    O  
ATOM   2099  H1  HOH B 693      36.628   4.690  10.199  1.00  0.00      B    H  
ATOM   2100  H2  HOH B 693      37.533   6.048  10.428  1.00  0.00      B    H  
ATOM   2101  O   HOH B 694      30.157  22.322  34.181  1.00  0.00      B    O  
ATOM   2102  H1  HOH B 694      30.885  21.822  34.687  1.00  0.00      B    H  
ATOM   2103  H2  HOH B 694      29.746  21.793  33.421  1.00  0.00      B    H  
ATOM   2104  O   HOH B 695      24.617  11.130  31.616  1.00  0.00      B    O  
ATOM   2105  H1  HOH B 695      24.249  11.062  32.545  1.00  0.00      B    H  
ATOM   2106  H2  HOH B 695      24.008  10.645  30.981  1.00  0.00      B    H  
ATOM   2107  O   HOH B 696      23.733   9.280  11.274  1.00  0.00      B    O  
ATOM   2108  H1  HOH B 696      23.939   9.296  12.324  1.00  0.00      B    H  
ATOM   2109  H2  HOH B 696      24.493   8.749  10.903  1.00  0.00      B    H  
ATOM   2110  O   HOH B 697      23.099  37.303   5.018  1.00  0.00      B    O  
ATOM   2111  H1  HOH B 697      24.017  37.440   4.707  1.00  0.00      B    H  
ATOM   2112  H2  HOH B 697      22.690  36.463   4.643  1.00  0.00      B    H  
ATOM   2113  O   HOH B 698       3.919  15.834  30.538  1.00  0.00      B    O  
ATOM   2114  H1  HOH B 698       3.087  15.625  29.941  1.00  0.00      B    H  
ATOM   2115  H2  HOH B 698       4.260  14.996  30.983  1.00  0.00      B    H  
ATOM   2116  O   HOH B 699      26.223  28.067  31.347  1.00  0.00      B    O  
ATOM   2117  H1  HOH B 699      25.999  27.958  32.340  1.00  0.00      B    H  
ATOM   2118  H2  HOH B 699      25.470  28.695  30.962  1.00  0.00      B    H  
ATOM   2119  O   HOH B 700      32.970  22.021  14.837  1.00  0.00      B    O  
ATOM   2120  H1  HOH B 700      32.698  21.638  13.941  1.00  0.00      B    H  
ATOM   2121  H2  HOH B 700      32.907  23.002  14.741  1.00  0.00      B    H  
ATOM   2122  O   HOH B 701       2.245  27.514  21.206  1.00  0.00      B    O  
ATOM   2123  H1  HOH B 701       1.990  27.152  22.145  1.00  0.00      B    H  
ATOM   2124  H2  HOH B 701       3.233  27.218  21.049  1.00  0.00      B    H  
ATOM   2125  O   HOH B 702      38.294  32.830   1.069  1.00  0.00      B    O  
ATOM   2126  H1  HOH B 702      37.878  33.492   0.371  1.00  0.00      B    H  
ATOM   2127  H2  HOH B 702      37.638  32.703   1.849  1.00  0.00      B    H  
ATOM   2128  O   HOH B 703      18.579   7.877   5.056  1.00  0.00      B    O  
ATOM   2129  H1  HOH B 703      18.295   8.166   6.028  1.00  0.00      B    H  
ATOM   2130  H2  HOH B 703      19.453   7.417   5.076  1.00  0.00      B    H  
ATOM   2131  O   HOH B 704       3.139  17.868  32.430  1.00  0.00      B    O  
ATOM   2132  H1  HOH B 704       3.578  17.031  32.025  1.00  0.00      B    H  
ATOM   2133  H2  HOH B 704       2.348  17.476  32.858  1.00  0.00      B    H  
ATOM   2134  O   HOH B 705      31.753   2.851  17.524  1.00  0.00      B    O  
ATOM   2135  H1  HOH B 705      31.895   2.896  16.537  1.00  0.00      B    H  
ATOM   2136  H2  HOH B 705      30.781   2.946  17.649  1.00  0.00      B    H  
ATOM   2137  O   HOH B 706      25.231  28.359  27.053  1.00  0.00      B    O  
ATOM   2138  H1  HOH B 706      26.052  28.935  27.292  1.00  0.00      B    H  
ATOM   2139  H2  HOH B 706      25.361  27.373  27.373  1.00  0.00      B    H  
ATOM   2140  O   HOH B 707       5.416  13.226   2.053  1.00  0.00      B    O  
ATOM   2141  H1  HOH B 707       4.803  13.518   1.275  1.00  0.00      B    H  
ATOM   2142  H2  HOH B 707       4.828  13.066   2.886  1.00  0.00      B    H  
ATOM   2143  O   HOH B 708      22.999  33.795   5.313  1.00  0.00      B    O  
ATOM   2144  H1  HOH B 708      22.376  33.031   5.036  1.00  0.00      B    H  
ATOM   2145  H2  HOH B 708      23.906  33.436   5.204  1.00  0.00      B    H  
ATOM   2146  O   HOH B 709      16.360  14.099  16.184  1.00  0.00      B    O  
ATOM   2147  H1  HOH B 709      17.366  13.987  16.300  1.00  0.00      B    H  
ATOM   2148  H2  HOH B 709      15.951  13.160  16.340  1.00  0.00      B    H  
ATOM   2149  O   HOH B 710      21.328  17.194  16.677  1.00  0.00      B    O  
ATOM   2150  H1  HOH B 710      21.845  17.976  16.483  1.00  0.00      B    H  
ATOM   2151  H2  HOH B 710      21.891  16.593  17.261  1.00  0.00      B    H  
ATOM   2152  O   HOH B 711      16.664  24.403  25.833  1.00  0.00      B    O  
ATOM   2153  H1  HOH B 711      17.023  24.016  24.972  1.00  0.00      B    H  
ATOM   2154  H2  HOH B 711      16.187  25.320  25.690  1.00  0.00      B    H  
ATOM   2155  O   HOH B 712      26.926  30.074  37.589  1.00  0.00      B    O  
ATOM   2156  H1  HOH B 712      27.712  29.620  38.007  1.00  0.00      B    H  
ATOM   2157  H2  HOH B 712      26.983  29.906  36.577  1.00  0.00      B    H  
ATOM   2158  O   HOH B 713       0.307  31.901  37.811  1.00  0.00      B    O  
ATOM   2159  H1  HOH B 713       1.034  31.229  38.095  1.00  0.00      B    H  
ATOM   2160  H2  HOH B 713      -0.124  32.194  38.626  1.00  0.00      B    H  
ATOM   2161  O   HOH B 714      14.113   3.464  33.333  1.00  0.00      B    O  
ATOM   2162  H1  HOH B 714      13.265   3.725  32.985  1.00  0.00      B    H  
ATOM   2163  H2  HOH B 714      14.167   2.483  33.280  1.00  0.00      B    H  
ATOM   2164  O   HOH B 715       9.499  11.655  30.166  1.00  0.00      B    O  
ATOM   2165  H1  HOH B 715      10.015  11.049  30.816  1.00  0.00      B    H  
ATOM   2166  H2  HOH B 715      10.079  11.797  29.367  1.00  0.00      B    H  
ATOM   2167  O   HOH B 716      17.834  17.021  32.490  1.00  0.00      B    O  
ATOM   2168  H1  HOH B 716      17.399  16.180  32.791  1.00  0.00      B    H  
ATOM   2169  H2  HOH B 716      18.501  16.827  31.718  1.00  0.00      B    H  
ATOM   2170  O   HOH B 717      20.858  34.841   0.229  1.00  0.00      B    O  
ATOM   2171  H1  HOH B 717      21.860  34.582   0.239  1.00  0.00      B    H  
ATOM   2172  H2  HOH B 717      20.402  34.527   1.028  1.00  0.00      B    H  
ATOM   2173  O   HOH B 718      24.601   5.829  25.104  1.00  0.00      B    O  
ATOM   2174  H1  HOH B 718      25.459   5.922  25.631  1.00  0.00      B    H  
ATOM   2175  H2  HOH B 718      24.777   5.941  24.118  1.00  0.00      B    H  
ATOM   2176  O   HOH B 719       1.090   0.811  16.057  1.00  0.00      B    O  
ATOM   2177  H1  HOH B 719       0.434   1.123  15.422  1.00  0.00      B    H  
ATOM   2178  H2  HOH B 719       0.793   1.128  16.976  1.00  0.00      B    H  
ATOM   2179  O   HOH B 720      19.666  13.203  38.472  1.00  0.00      B    O  
ATOM   2180  H1  HOH B 720      20.497  12.843  38.894  1.00  0.00      B    H  
ATOM   2181  H2  HOH B 720      19.940  14.009  37.952  1.00  0.00      B    H  
ATOM   2182  O   HOH B 721      22.266  11.679   0.327  1.00  0.00      B    O  
ATOM   2183  H1  HOH B 721      21.692  10.927  -0.162  1.00  0.00      B    H  
ATOM   2184  H2  HOH B 721      23.232  11.533  -0.037  1.00  0.00      B    H  
ATOM   2185  O   HOH B 722      38.804  21.401  36.616  1.00  0.00      B    O  
ATOM   2186  H1  HOH B 722      38.132  22.178  36.706  1.00  0.00      B    H  
ATOM   2187  H2  HOH B 722      39.777  21.786  36.652  1.00  0.00      B    H  
ATOM   2188  O   HOH B 723       6.322  34.750   2.797  1.00  0.00      B    O  
ATOM   2189  H1  HOH B 723       5.527  34.190   3.118  1.00  0.00      B    H  
ATOM   2190  H2  HOH B 723       6.895  34.973   3.587  1.00  0.00      B    H  
ATOM   2191  O   HOH B 724      25.648  26.053   5.242  1.00  0.00      B    O  
ATOM   2192  H1  HOH B 724      26.569  25.823   4.953  1.00  0.00      B    H  
ATOM   2193  H2  HOH B 724      25.614  27.041   5.253  1.00  0.00      B    H  
ATOM   2194  O   HOH B 725      34.571  18.844  26.479  1.00  0.00      B    O  
ATOM   2195  H1  HOH B 725      34.926  19.516  25.822  1.00  0.00      B    H  
ATOM   2196  H2  HOH B 725      35.238  18.130  26.662  1.00  0.00      B    H  
ATOM   2197  O   HOH B 726      18.448   3.455  38.077  1.00  0.00      B    O  
ATOM   2198  H1  HOH B 726      18.803   2.934  38.923  1.00  0.00      B    H  
ATOM   2199  H2  HOH B 726      19.045   4.292  37.869  1.00  0.00      B    H  
ATOM   2200  O   HOH B 727      35.687  34.785   1.890  1.00  0.00      B    O  
ATOM   2201  H1  HOH B 727      36.343  35.072   2.631  1.00  0.00      B    H  
ATOM   2202  H2  HOH B 727      35.095  33.974   2.181  1.00  0.00      B    H  
ATOM   2203  O   HOH B 728       6.800  33.965  29.637  1.00  0.00      B    O  
ATOM   2204  H1  HOH B 728       6.217  33.132  29.765  1.00  0.00      B    H  
ATOM   2205  H2  HOH B 728       7.092  34.079  28.699  1.00  0.00      B    H  
ATOM   2206  O   HOH B 729      16.824  15.130  29.463  1.00  0.00      B    O  
ATOM   2207  H1  HOH B 729      17.478  14.578  28.977  1.00  0.00      B    H  
ATOM   2208  H2  HOH B 729      16.512  14.579  30.315  1.00  0.00      B    H  
ATOM   2209  O   HOH B 730      34.692   5.675   1.910  1.00  0.00      B    O  
ATOM   2210  H1  HOH B 730      34.816   4.810   2.379  1.00  0.00      B    H  
ATOM   2211  H2  HOH B 730      34.625   5.476   0.922  1.00  0.00      B    H  
ATOM   2212  O   HOH B 731      25.302  17.180  29.436  1.00  0.00      B    O  
ATOM   2213  H1  HOH B 731      25.691  18.124  29.221  1.00  0.00      B    H  
ATOM   2214  H2  HOH B 731      24.791  17.295  30.276  1.00  0.00      B    H  
ATOM   2215  O   HOH B 732      16.245  21.803   1.374  1.00  0.00      B    O  
ATOM   2216  H1  HOH B 732      16.040  22.426   0.567  1.00  0.00      B    H  
ATOM   2217  H2  HOH B 732      15.390  21.381   1.657  1.00  0.00      B    H  
ATOM   2218  O   HOH B 733      17.507  38.033  23.047  1.00  0.00      B    O  
ATOM   2219  H1  HOH B 733      16.682  38.110  23.730  1.00  0.00      B    H  
ATOM   2220  H2  HOH B 733      17.162  37.459  22.288  1.00  0.00      B    H  
ATOM   2221  O   HOH B 734       8.182  27.213  15.590  1.00  0.00      B    O  
ATOM   2222  H1  HOH B 734       7.460  26.527  15.638  1.00  0.00      B    H  
ATOM   2223  H2  HOH B 734       9.056  26.723  15.715  1.00  0.00      B    H  
ATOM   2224  O   HOH B 735      26.089   8.855  22.618  1.00  0.00      B    O  
ATOM   2225  H1  HOH B 735      25.907   9.257  23.591  1.00  0.00      B    H  
ATOM   2226  H2  HOH B 735      25.772   7.870  22.542  1.00  0.00      B    H  
ATOM   2227  O   HOH B 736      22.675  24.400  31.709  1.00  0.00      B    O  
ATOM   2228  H1  HOH B 736      22.702  25.296  31.201  1.00  0.00      B    H  
ATOM   2229  H2  HOH B 736      23.558  23.850  31.494  1.00  0.00      B    H  
ATOM   2230  O   HOH B 737       1.648  13.138   9.654  1.00  0.00      B    O  
ATOM   2231  H1  HOH B 737       2.603  13.347   9.387  1.00  0.00      B    H  
ATOM   2232  H2  HOH B 737       1.307  13.929  10.158  1.00  0.00      B    H  
ATOM   2233  O   HOH B 738      38.459  23.105  20.106  1.00  0.00      B    O  
ATOM   2234  H1  HOH B 738      38.123  24.052  19.720  1.00  0.00      B    H  
ATOM   2235  H2  HOH B 738      38.724  23.216  21.042  1.00  0.00      B    H  
ATOM   2236  O   HOH B 739      35.302  30.882  12.423  1.00  0.00      B    O  
ATOM   2237  H1  HOH B 739      34.990  31.848  12.236  1.00  0.00      B    H  
ATOM   2238  H2  HOH B 739      34.608  30.237  11.972  1.00  0.00      B    H  
ATOM   2239  O   HOH B 740       6.792  18.717  33.189  1.00  0.00      B    O  
ATOM   2240  H1  HOH B 740       7.164  19.119  34.014  1.00  0.00      B    H  
ATOM   2241  H2  HOH B 740       5.867  19.164  33.047  1.00  0.00      B    H  
ATOM   2242  O   HOH B 741      26.162  19.601  29.012  1.00  0.00      B    O  
ATOM   2243  H1  HOH B 741      27.091  19.847  28.577  1.00  0.00      B    H  
ATOM   2244  H2  HOH B 741      25.909  20.410  29.607  1.00  0.00      B    H  
ATOM   2245  O   HOH B 742      26.997  10.183  18.185  1.00  0.00      B    O  
ATOM   2246  H1  HOH B 742      27.587   9.619  17.550  1.00  0.00      B    H  
ATOM   2247  H2  HOH B 742      27.518  10.953  18.547  1.00  0.00      B    H  
ATOM   2248  O   HOH B 743      10.621  25.599  10.765  1.00  0.00      B    O  
ATOM   2249  H1  HOH B 743      10.549  24.610  10.999  1.00  0.00      B    H  
ATOM   2250  H2  HOH B 743       9.902  26.050  11.266  1.00  0.00      B    H  
ATOM   2251  O   HOH B 744      13.544  25.515  38.399  1.00  0.00      B    O  
ATOM   2252  H1  HOH B 744      13.626  26.447  37.999  1.00  0.00      B    H  
ATOM   2253  H2  HOH B 744      12.759  25.447  39.070  1.00  0.00      B    H  
ATOM   2254  O   HOH B 745       2.199   5.740  31.075  1.00  0.00      B    O  
ATOM   2255  H1  HOH B 745       1.312   5.867  30.521  1.00  0.00      B    H  
ATOM   2256  H2  HOH B 745       1.912   5.693  32.067  1.00  0.00      B    H  
ATOM   2257  O   HOH B 746      32.838  34.521  14.212  1.00  0.00      B    O  
ATOM   2258  H1  HOH B 746      32.587  35.210  14.895  1.00  0.00      B    H  
ATOM   2259  H2  HOH B 746      32.090  34.156  13.676  1.00  0.00      B    H  
ATOM   2260  O   HOH B 747      30.436  30.260  37.454  1.00  0.00      B    O  
ATOM   2261  H1  HOH B 747      31.333  29.992  37.024  1.00  0.00      B    H  
ATOM   2262  H2  HOH B 747      30.145  29.482  38.047  1.00  0.00      B    H  
ATOM   2263  O   HOH B 748       7.306   0.420  30.498  1.00  0.00      B    O  
ATOM   2264  H1  HOH B 748       7.738  -0.290  29.957  1.00  0.00      B    H  
ATOM   2265  H2  HOH B 748       6.457   0.737  29.952  1.00  0.00      B    H  
ATOM   2266  O   HOH B 749      31.960   6.225  34.949  1.00  0.00      B    O  
ATOM   2267  H1  HOH B 749      32.021   5.409  34.379  1.00  0.00      B    H  
ATOM   2268  H2  HOH B 749      32.914   6.566  35.217  1.00  0.00      B    H  
ATOM   2269  O   HOH B 750      25.793   2.702  25.295  1.00  0.00      B    O  
ATOM   2270  H1  HOH B 750      25.049   2.063  25.733  1.00  0.00      B    H  
ATOM   2271  H2  HOH B 750      25.932   3.457  25.998  1.00  0.00      B    H  
ATOM   2272  O   HOH B 751      28.591  13.670  38.525  1.00  0.00      B    O  
ATOM   2273  H1  HOH B 751      27.854  14.283  38.445  1.00  0.00      B    H  
ATOM   2274  H2  HOH B 751      29.396  14.198  38.831  1.00  0.00      B    H  
ATOM   2275  O   HOH B 752       1.626  37.694  13.079  1.00  0.00      B    O  
ATOM   2276  H1  HOH B 752       2.212  37.384  13.890  1.00  0.00      B    H  
ATOM   2277  H2  HOH B 752       1.237  38.567  13.218  1.00  0.00      B    H  
ATOM   2278  O   HOH B 753       5.868  19.299  15.348  1.00  0.00      B    O  
ATOM   2279  H1  HOH B 753       6.359  18.512  15.646  1.00  0.00      B    H  
ATOM   2280  H2  HOH B 753       5.106  19.468  15.978  1.00  0.00      B    H  
ATOM   2281  O   HOH B 754       0.971  37.436  36.771  1.00  0.00      B    O  
ATOM   2282  H1  HOH B 754       0.171  37.254  37.287  1.00  0.00      B    H  
ATOM   2283  H2  HOH B 754       0.980  38.425  36.476  1.00  0.00      B    H  
ATOM   2284  O   HOH B 755      24.336  37.053  29.053  1.00  0.00      B    O  
ATOM   2285  H1  HOH B 755      23.521  36.796  28.469  1.00  0.00      B    H  
ATOM   2286  H2  HOH B 755      24.861  36.156  29.283  1.00  0.00      B    H  
ATOM   2287  O   HOH B 756      33.981  36.955   1.935  1.00  0.00      B    O  
ATOM   2288  H1  HOH B 756      34.411  36.017   1.853  1.00  0.00      B    H  
ATOM   2289  H2  HOH B 756      33.372  37.011   1.136  1.00  0.00      B    H  
ATOM   2290  O   HOH B 757      35.323  13.960  25.728  1.00  0.00      B    O  
ATOM   2291  H1  HOH B 757      34.617  14.448  26.322  1.00  0.00      B    H  
ATOM   2292  H2  HOH B 757      34.930  13.177  25.258  1.00  0.00      B    H  
ATOM   2293  O   HOH B 758       1.076  31.995  12.896  1.00  0.00      B    O  
ATOM   2294  H1  HOH B 758       1.370  32.990  13.059  1.00  0.00      B    H  
ATOM   2295  H2  HOH B 758       0.125  31.900  13.209  1.00  0.00      B    H  
ATOM   2296  O   HOH B 759      34.142  17.062   0.677  1.00  0.00      B    O  
ATOM   2297  H1  HOH B 759      33.544  16.670   1.415  1.00  0.00      B    H  
ATOM   2298  H2  HOH B 759      34.281  17.982   1.008  1.00  0.00      B    H  
ATOM   2299  O   HOH B 760      19.705  27.145  27.668  1.00  0.00      B    O  
ATOM   2300  H1  HOH B 760      19.371  26.187  27.604  1.00  0.00      B    H  
ATOM   2301  H2  HOH B 760      20.718  27.083  27.366  1.00  0.00      B    H  
ATOM   2302  O   HOH B 761      14.903   9.102  37.903  1.00  0.00      B    O  
ATOM   2303  H1  HOH B 761      15.533   8.324  38.124  1.00  0.00      B    H  
ATOM   2304  H2  HOH B 761      13.980   8.654  37.981  1.00  0.00      B    H  
ATOM   2305  O   HOH B 762      29.543   4.144  32.543  1.00  0.00      B    O  
ATOM   2306  H1  HOH B 762      29.367   5.128  32.751  1.00  0.00      B    H  
ATOM   2307  H2  HOH B 762      29.546   4.019  31.507  1.00  0.00      B    H  
ATOM   2308  O   HOH B 763       6.245   0.199   6.682  1.00  0.00      B    O  
ATOM   2309  H1  HOH B 763       6.949   0.829   6.992  1.00  0.00      B    H  
ATOM   2310  H2  HOH B 763       6.127  -0.530   7.390  1.00  0.00      B    H  
ATOM   2311  O   HOH B 764       7.337  28.143  23.612  1.00  0.00      B    O  
ATOM   2312  H1  HOH B 764       7.527  28.343  22.656  1.00  0.00      B    H  
ATOM   2313  H2  HOH B 764       7.157  27.171  23.695  1.00  0.00      B    H  
ATOM   2314  O   HOH B 765      26.827   8.323  35.789  1.00  0.00      B    O  
ATOM   2315  H1  HOH B 765      25.879   8.257  36.160  1.00  0.00      B    H  
ATOM   2316  H2  HOH B 765      27.274   7.405  35.999  1.00  0.00      B    H  
ATOM   2317  O   HOH B 766      32.549  10.774  12.415  1.00  0.00      B    O  
ATOM   2318  H1  HOH B 766      33.353  10.402  11.863  1.00  0.00      B    H  
ATOM   2319  H2  HOH B 766      31.799  11.177  11.805  1.00  0.00      B    H  
ATOM   2320  O   HOH B 767      17.895  34.457  25.066  1.00  0.00      B    O  
ATOM   2321  H1  HOH B 767      18.654  34.741  25.719  1.00  0.00      B    H  
ATOM   2322  H2  HOH B 767      18.265  34.306  24.186  1.00  0.00      B    H  
ATOM   2323  O   HOH B 768      35.906   7.431  26.222  1.00  0.00      B    O  
ATOM   2324  H1  HOH B 768      35.238   7.279  26.953  1.00  0.00      B    H  
ATOM   2325  H2  HOH B 768      36.268   6.464  25.986  1.00  0.00      B    H  
ATOM   2326  O   HOH B 769      30.116  25.052  33.612  1.00  0.00      B    O  
ATOM   2327  H1  HOH B 769      29.657  24.374  32.969  1.00  0.00      B    H  
ATOM   2328  H2  HOH B 769      31.107  24.778  33.820  1.00  0.00      B    H  
ATOM   2329  O   HOH B 770      30.872  33.438  12.803  1.00  0.00      B    O  
ATOM   2330  H1  HOH B 770      30.050  33.908  13.176  1.00  0.00      B    H  
ATOM   2331  H2  HOH B 770      30.756  33.338  11.829  1.00  0.00      B    H  
ATOM   2332  O   HOH B 771      11.949   8.474  11.426  1.00  0.00      B    O  
ATOM   2333  H1  HOH B 771      11.825   8.214  12.417  1.00  0.00      B    H  
ATOM   2334  H2  HOH B 771      11.317   9.232  11.204  1.00  0.00      B    H  
ATOM   2335  O   HOH B 772      16.768  10.859   1.622  1.00  0.00      B    O  
ATOM   2336  H1  HOH B 772      16.419  11.348   0.848  1.00  0.00      B    H  
ATOM   2337  H2  HOH B 772      17.203  10.019   1.314  1.00  0.00      B    H  
ATOM   2338  O   HOH B 773      31.428  26.470   3.952  1.00  0.00      B    O  
ATOM   2339  H1  HOH B 773      31.906  26.904   4.754  1.00  0.00      B    H  
ATOM   2340  H2  HOH B 773      31.287  27.137   3.212  1.00  0.00      B    H  
ATOM   2341  O   HOH B 774      24.264  30.328  17.951  1.00  0.00      B    O  
ATOM   2342  H1  HOH B 774      24.181  30.517  16.957  1.00  0.00      B    H  
ATOM   2343  H2  HOH B 774      24.093  31.213  18.385  1.00  0.00      B    H  
ATOM   2344  O   HOH B 775      24.070  32.664  19.433  1.00  0.00      B    O  
ATOM   2345  H1  HOH B 775      23.116  32.700  19.678  1.00  0.00      B    H  
ATOM   2346  H2  HOH B 775      24.618  33.271  20.137  1.00  0.00      B    H  
ATOM   2347  O   HOH B 776      24.346  16.141   2.809  1.00  0.00      B    O  
ATOM   2348  H1  HOH B 776      24.031  15.575   2.025  1.00  0.00      B    H  
ATOM   2349  H2  HOH B 776      24.305  15.607   3.701  1.00  0.00      B    H  
ATOM   2350  O   HOH B 777      15.489   5.117  34.936  1.00  0.00      B    O  
ATOM   2351  H1  HOH B 777      16.468   5.184  34.852  1.00  0.00      B    H  
ATOM   2352  H2  HOH B 777      15.037   4.570  34.213  1.00  0.00      B    H  
ATOM   2353  O   HOH B 778       1.639  18.083   4.498  1.00  0.00      B    O  
ATOM   2354  H1  HOH B 778       0.636  18.030   4.567  1.00  0.00      B    H  
ATOM   2355  H2  HOH B 778       1.885  18.045   3.503  1.00  0.00      B    H  
ATOM   2356  O   HOH B 779      28.645  34.536  31.932  1.00  0.00      B    O  
ATOM   2357  H1  HOH B 779      28.320  35.400  31.501  1.00  0.00      B    H  
ATOM   2358  H2  HOH B 779      29.631  34.751  32.253  1.00  0.00      B    H  
ATOM   2359  O   HOH B 780      10.707  21.918  29.778  1.00  0.00      B    O  
ATOM   2360  H1  HOH B 780      11.316  21.204  29.483  1.00  0.00      B    H  
ATOM   2361  H2  HOH B 780       9.930  21.496  30.399  1.00  0.00      B    H  
ATOM   2362  O   HOH B 781      16.733  16.761  36.177  1.00  0.00      B    O  
ATOM   2363  H1  HOH B 781      16.485  17.729  36.066  1.00  0.00      B    H  
ATOM   2364  H2  HOH B 781      16.301  16.484  37.041  1.00  0.00      B    H  
ATOM   2365  O   HOH B 782       3.987  35.197   5.515  1.00  0.00      B    O  
ATOM   2366  H1  HOH B 782       3.368  35.857   6.076  1.00  0.00      B    H  
ATOM   2367  H2  HOH B 782       4.863  35.081   5.990  1.00  0.00      B    H  
ATOM   2368  O   HOH B 783      20.267   4.901  35.051  1.00  0.00      B    O  
ATOM   2369  H1  HOH B 783      20.756   4.025  34.920  1.00  0.00      B    H  
ATOM   2370  H2  HOH B 783      19.327   4.650  34.846  1.00  0.00      B    H  
ATOM   2371  O   HOH B 784      23.137  10.410  26.559  1.00  0.00      B    O  
ATOM   2372  H1  HOH B 784      22.288  10.919  26.254  1.00  0.00      B    H  
ATOM   2373  H2  HOH B 784      23.107   9.486  26.208  1.00  0.00      B    H  
ATOM   2374  O   HOH B 785      18.477  38.536  27.056  1.00  0.00      B    O  
ATOM   2375  H1  HOH B 785      18.390  37.692  27.678  1.00  0.00      B    H  
ATOM   2376  H2  HOH B 785      17.629  39.148  27.126  1.00  0.00      B    H  
ATOM   2377  O   HOH B 786       8.204  22.759  25.756  1.00  0.00      B    O  
ATOM   2378  H1  HOH B 786       7.209  23.042  25.841  1.00  0.00      B    H  
ATOM   2379  H2  HOH B 786       8.654  22.964  26.560  1.00  0.00      B    H  
ATOM   2380  O   HOH B 787       8.686   7.380  11.312  1.00  0.00      B    O  
ATOM   2381  H1  HOH B 787       8.092   6.631  11.025  1.00  0.00      B    H  
ATOM   2382  H2  HOH B 787       9.036   7.217  12.241  1.00  0.00      B    H  
ATOM   2383  O   HOH B 788       0.590  24.771  15.269  1.00  0.00      B    O  
ATOM   2384  H1  HOH B 788      -0.373  24.656  15.458  1.00  0.00      B    H  
ATOM   2385  H2  HOH B 788       1.015  24.008  15.848  1.00  0.00      B    H  
ATOM   2386  O   HOH B 789       7.859  19.842  25.306  1.00  0.00      B    O  
ATOM   2387  H1  HOH B 789       7.677  20.761  25.750  1.00  0.00      B    H  
ATOM   2388  H2  HOH B 789       8.759  19.523  25.548  1.00  0.00      B    H  
ATOM   2389  O   HOH B 790      31.910  18.918  27.607  1.00  0.00      B    O  
ATOM   2390  H1  HOH B 790      31.363  18.102  27.324  1.00  0.00      B    H  
ATOM   2391  H2  HOH B 790      32.862  18.939  27.239  1.00  0.00      B    H  
ATOM   2392  O   HOH B 791       8.257  30.447   0.144  1.00  0.00      B    O  
ATOM   2393  H1  HOH B 791       7.807  31.105   0.771  1.00  0.00      B    H  
ATOM   2394  H2  HOH B 791       7.726  30.287  -0.776  1.00  0.00      B    H  
ATOM   2395  O   HOH B 792      23.342  33.888  38.904  1.00  0.00      B    O  
ATOM   2396  H1  HOH B 792      23.961  33.365  39.522  1.00  0.00      B    H  
ATOM   2397  H2  HOH B 792      23.916  34.622  38.442  1.00  0.00      B    H  
ATOM   2398  O   HOH B 793      15.561  17.502  19.464  1.00  0.00      B    O  
ATOM   2399  H1  HOH B 793      14.916  17.783  18.698  1.00  0.00      B    H  
ATOM   2400  H2  HOH B 793      16.138  18.283  19.731  1.00  0.00      B    H  
ATOM   2401  O   HOH B 794       1.684  22.794  16.674  1.00  0.00      B    O  
ATOM   2402  H1  HOH B 794       1.294  21.926  16.941  1.00  0.00      B    H  
ATOM   2403  H2  HOH B 794       2.516  22.594  16.123  1.00  0.00      B    H  
ATOM   2404  O   HOH B 795      23.539  21.018   5.571  1.00  0.00      B    O  
ATOM   2405  H1  HOH B 795      23.200  21.969   5.325  1.00  0.00      B    H  
ATOM   2406  H2  HOH B 795      22.697  20.436   5.599  1.00  0.00      B    H  
ATOM   2407  O   HOH B 796       6.981  21.943  32.789  1.00  0.00      B    O  
ATOM   2408  H1  HOH B 796       6.992  22.955  33.136  1.00  0.00      B    H  
ATOM   2409  H2  HOH B 796       6.150  21.483  33.160  1.00  0.00      B    H  
ATOM   2410  O   HOH B 797      21.219  32.089  19.857  1.00  0.00      B    O  
ATOM   2411  H1  HOH B 797      20.832  33.010  20.036  1.00  0.00      B    H  
ATOM   2412  H2  HOH B 797      20.515  31.413  20.152  1.00  0.00      B    H  
ATOM   2413  O   HOH B 798      37.307  21.219   4.516  1.00  0.00      B    O  
ATOM   2414  H1  HOH B 798      36.477  21.062   5.139  1.00  0.00      B    H  
ATOM   2415  H2  HOH B 798      38.039  21.567   5.162  1.00  0.00      B    H  
ATOM   2416  O   HOH B 799       1.905  22.761  32.656  1.00  0.00      B    O  
ATOM   2417  H1  HOH B 799       2.477  22.832  33.487  1.00  0.00      B    H  
ATOM   2418  H2  HOH B 799       1.215  22.022  32.829  1.00  0.00      B    H  
ATOM   2419  O   HOH B 800      31.137  38.547  35.464  1.00  0.00      B    O  
ATOM   2420  H1  HOH B 800      32.056  38.367  35.858  1.00  0.00      B    H  
ATOM   2421  H2  HOH B 800      30.422  38.812  36.107  1.00  0.00      B    H  
ATOM   2422  O   HOH B 801      26.976  14.290   2.184  1.00  0.00      B    O  
ATOM   2423  H1  HOH B 801      26.038  14.609   2.271  1.00  0.00      B    H  
ATOM   2424  H2  HOH B 801      27.050  13.567   1.494  1.00  0.00      B    H  
ATOM   2425  O   HOH B 802      16.714  34.701   9.680  1.00  0.00      B    O  
ATOM   2426  H1  HOH B 802      16.920  34.797  10.690  1.00  0.00      B    H  
ATOM   2427  H2  HOH B 802      17.475  34.181   9.191  1.00  0.00      B    H  
ATOM   2428  O   HOH B 803      30.857  24.503  29.889  1.00  0.00      B    O  
ATOM   2429  H1  HOH B 803      31.462  23.670  30.059  1.00  0.00      B    H  
ATOM   2430  H2  HOH B 803      30.074  24.372  30.528  1.00  0.00      B    H  
ATOM   2431  O   HOH B 804      15.241  29.878  14.651  1.00  0.00      B    O  
ATOM   2432  H1  HOH B 804      15.850  30.154  13.862  1.00  0.00      B    H  
ATOM   2433  H2  HOH B 804      14.811  28.957  14.390  1.00  0.00      B    H  
ATOM   2434  O   HOH B 805       7.836   7.945   3.026  1.00  0.00      B    O  
ATOM   2435  H1  HOH B 805       7.017   8.044   3.627  1.00  0.00      B    H  
ATOM   2436  H2  HOH B 805       7.583   7.282   2.306  1.00  0.00      B    H  
ATOM   2437  O   HOH B 806      25.241  14.609  14.784  1.00  0.00      B    O  
ATOM   2438  H1  HOH B 806      24.358  14.338  15.316  1.00  0.00      B    H  
ATOM   2439  H2  HOH B 806      25.605  15.358  15.308  1.00  0.00      B    H  
ATOM   2440  O   HOH B 807      35.594   9.287  17.614  1.00  0.00      B    O  
ATOM   2441  H1  HOH B 807      35.249   9.808  16.814  1.00  0.00      B    H  
ATOM   2442  H2  HOH B 807      34.753   9.119  18.195  1.00  0.00      B    H  
ATOM   2443  O   HOH B 808      37.884  24.455  12.360  1.00  0.00      B    O  
ATOM   2444  H1  HOH B 808      38.547  24.801  11.726  1.00  0.00      B    H  
ATOM   2445  H2  HOH B 808      37.582  25.197  12.944  1.00  0.00      B    H  
ATOM   2446  O   HOH B 809      29.328  19.821  37.204  1.00  0.00      B    O  
ATOM   2447  H1  HOH B 809      30.073  20.170  36.641  1.00  0.00      B    H  
ATOM   2448  H2  HOH B 809      29.003  20.618  37.649  1.00  0.00      B    H  
ATOM   2449  O   HOH B 810      32.900   9.904  29.527  1.00  0.00      B    O  
ATOM   2450  H1  HOH B 810      31.955   9.885  29.894  1.00  0.00      B    H  
ATOM   2451  H2  HOH B 810      33.050  10.838  29.152  1.00  0.00      B    H  
ATOM   2452  O   HOH B 811      22.923  23.205  16.367  1.00  0.00      B    O  
ATOM   2453  H1  HOH B 811      23.886  23.260  16.729  1.00  0.00      B    H  
ATOM   2454  H2  HOH B 811      22.992  22.783  15.421  1.00  0.00      B    H  
ATOM   2455  O   HOH B 812      29.113  25.056  27.085  1.00  0.00      B    O  
ATOM   2456  H1  HOH B 812      30.092  24.837  27.250  1.00  0.00      B    H  
ATOM   2457  H2  HOH B 812      28.560  24.644  27.796  1.00  0.00      B    H  
ATOM   2458  O   HOH B 813      19.181  26.880   4.284  1.00  0.00      B    O  
ATOM   2459  H1  HOH B 813      19.029  26.235   3.544  1.00  0.00      B    H  
ATOM   2460  H2  HOH B 813      19.137  26.394   5.160  1.00  0.00      B    H  
ATOM   2461  O   HOH B 814      29.238   5.730   9.216  1.00  0.00      B    O  
ATOM   2462  H1  HOH B 814      28.710   6.223   8.532  1.00  0.00      B    H  
ATOM   2463  H2  HOH B 814      29.645   4.945   8.779  1.00  0.00      B    H  
ATOM   2464  O   HOH B 815      25.956   4.235  38.413  1.00  0.00      B    O  
ATOM   2465  H1  HOH B 815      25.830   4.541  39.364  1.00  0.00      B    H  
ATOM   2466  H2  HOH B 815      26.049   3.225  38.372  1.00  0.00      B    H  
ATOM   2467  O   HOH B 816      22.513   9.792   3.087  1.00  0.00      B    O  
ATOM   2468  H1  HOH B 816      22.223   9.668   4.102  1.00  0.00      B    H  
ATOM   2469  H2  HOH B 816      22.892  10.729   3.066  1.00  0.00      B    H  
ATOM   2470  O   HOH B 817      19.889  28.805   2.584  1.00  0.00      B    O  
ATOM   2471  H1  HOH B 817      20.885  28.962   2.494  1.00  0.00      B    H  
ATOM   2472  H2  HOH B 817      19.818  28.034   3.195  1.00  0.00      B    H  
ATOM   2473  O   HOH B 818      11.411  15.343  14.939  1.00  0.00      B    O  
ATOM   2474  H1  HOH B 818      10.699  15.197  15.652  1.00  0.00      B    H  
ATOM   2475  H2  HOH B 818      12.165  14.813  15.316  1.00  0.00      B    H  
ATOM   2476  O   HOH B 819      11.345  21.060   7.652  1.00  0.00      B    O  
ATOM   2477  H1  HOH B 819      10.974  20.134   7.460  1.00  0.00      B    H  
ATOM   2478  H2  HOH B 819      10.604  21.707   7.954  1.00  0.00      B    H  
ATOM   2479  O   HOH B 820      32.052  35.245   6.167  1.00  0.00      B    O  
ATOM   2480  H1  HOH B 820      33.081  35.178   6.239  1.00  0.00      B    H  
ATOM   2481  H2  HOH B 820      31.716  35.778   6.971  1.00  0.00      B    H  
ATOM   2482  O   HOH B 821      22.469   6.532  21.582  1.00  0.00      B    O  
ATOM   2483  H1  HOH B 821      21.665   5.966  21.290  1.00  0.00      B    H  
ATOM   2484  H2  HOH B 821      22.075   7.475  21.793  1.00  0.00      B    H  
ATOM   2485  O   HOH B 822      39.142   5.782   5.478  1.00  0.00      B    O  
ATOM   2486  H1  HOH B 822      38.326   5.553   6.029  1.00  0.00      B    H  
ATOM   2487  H2  HOH B 822      39.842   6.249   6.060  1.00  0.00      B    H  
ATOM   2488  O   HOH B 823      21.388   5.402  13.250  1.00  0.00      B    O  
ATOM   2489  H1  HOH B 823      21.165   5.492  14.235  1.00  0.00      B    H  
ATOM   2490  H2  HOH B 823      21.176   6.323  12.856  1.00  0.00      B    H  
ATOM   2491  O   HOH B 824      15.465  14.885  10.874  1.00  0.00      B    O  
ATOM   2492  H1  HOH B 824      15.196  14.771   9.899  1.00  0.00      B    H  
ATOM   2493  H2  HOH B 824      15.696  13.956  11.219  1.00  0.00      B    H  
ATOM   2494  O   HOH B 825      29.604   2.437  12.161  1.00  0.00      B    O  
ATOM   2495  H1  HOH B 825      29.237   2.151  11.265  1.00  0.00      B    H  
ATOM   2496  H2  HOH B 825      28.822   2.459  12.772  1.00  0.00      B    H  
ATOM   2497  O   HOH B 826      19.265  30.293  35.157  1.00  0.00      B    O  
ATOM   2498  H1  HOH B 826      20.266  30.493  35.061  1.00  0.00      B    H  
ATOM   2499  H2  HOH B 826      19.099  30.170  36.143  1.00  0.00      B    H  
ATOM   2500  O   HOH B 827       2.756  30.112  21.116  1.00  0.00      B    O  
ATOM   2501  H1  HOH B 827       2.511  29.108  21.313  1.00  0.00      B    H  
ATOM   2502  H2  HOH B 827       2.909  30.148  20.116  1.00  0.00      B    H  
ATOM   2503  O   HOH B 828      11.979  35.320   9.920  1.00  0.00      B    O  
ATOM   2504  H1  HOH B 828      12.470  34.738  10.541  1.00  0.00      B    H  
ATOM   2505  H2  HOH B 828      11.195  35.729  10.368  1.00  0.00      B    H  
ATOM   2506  O   HOH B 829      28.511  37.960  10.713  1.00  0.00      B    O  
ATOM   2507  H1  HOH B 829      28.788  38.398  11.635  1.00  0.00      B    H  
ATOM   2508  H2  HOH B 829      28.484  38.574   9.957  1.00  0.00      B    H  
ATOM   2509  O   HOH B 830       8.653  27.965   5.538  1.00  0.00      B    O  
ATOM   2510  H1  HOH B 830       8.595  28.818   4.976  1.00  0.00      B    H  
ATOM   2511  H2  HOH B 830       8.718  28.200   6.491  1.00  0.00      B    H  
ATOM   2512  O   HOH B 831       5.604  16.961  28.812  1.00  0.00      B    O  
ATOM   2513  H1  HOH B 831       5.120  16.595  29.645  1.00  0.00      B    H  
ATOM   2514  H2  HOH B 831       4.898  17.284  28.158  1.00  0.00      B    H  
ATOM   2515  O   HOH B 832       1.461  12.428  29.300  1.00  0.00      B    O  
ATOM   2516  H1  HOH B 832       0.981  11.579  29.526  1.00  0.00      B    H  
ATOM   2517  H2  HOH B 832       2.481  12.233  29.164  1.00  0.00      B    H  
ATOM   2518  O   HOH B 833       4.887   1.059  32.368  1.00  0.00      B    O  
ATOM   2519  H1  HOH B 833       5.304   0.426  33.107  1.00  0.00      B    H  
ATOM   2520  H2  HOH B 833       5.645   1.198  31.670  1.00  0.00      B    H  
ATOM   2521  O   HOH B 834      33.926   3.294  15.214  1.00  0.00      B    O  
ATOM   2522  H1  HOH B 834      34.722   3.192  15.859  1.00  0.00      B    H  
ATOM   2523  H2  HOH B 834      33.789   4.253  14.983  1.00  0.00      B    H  
ATOM   2524  O   HOH B 835       6.051   8.972  34.690  1.00  0.00      B    O  
ATOM   2525  H1  HOH B 835       5.010   8.862  34.958  1.00  0.00      B    H  
ATOM   2526  H2  HOH B 835       6.398   9.875  34.866  1.00  0.00      B    H  
ATOM   2527  O   HOH B 836      33.921  18.712  15.131  1.00  0.00      B    O  
ATOM   2528  H1  HOH B 836      34.760  19.241  15.267  1.00  0.00      B    H  
ATOM   2529  H2  HOH B 836      34.089  17.891  15.658  1.00  0.00      B    H  
ATOM   2530  O   HOH B 837      37.024  35.339  25.707  1.00  0.00      B    O  
ATOM   2531  H1  HOH B 837      36.564  34.365  25.769  1.00  0.00      B    H  
ATOM   2532  H2  HOH B 837      37.615  35.319  24.857  1.00  0.00      B    H  
ATOM   2533  O   HOH B 838      17.113  13.611   2.603  1.00  0.00      B    O  
ATOM   2534  H1  HOH B 838      16.422  13.891   3.257  1.00  0.00      B    H  
ATOM   2535  H2  HOH B 838      17.038  12.619   2.467  1.00  0.00      B    H  
ATOM   2536  O   HOH B 839      36.691  26.996  27.283  1.00  0.00      B    O  
ATOM   2537  H1  HOH B 839      35.766  26.712  27.050  1.00  0.00      B    H  
ATOM   2538  H2  HOH B 839      36.706  28.000  27.291  1.00  0.00      B    H  
ATOM   2539  O   HOH B 840      19.329  27.614  10.019  1.00  0.00      B    O  
ATOM   2540  H1  HOH B 840      18.364  27.775  10.303  1.00  0.00      B    H  
ATOM   2541  H2  HOH B 840      19.303  27.462   9.040  1.00  0.00      B    H  
ATOM   2542  O   HOH B 841      28.386   5.587  19.589  1.00  0.00      B    O  
ATOM   2543  H1  HOH B 841      28.058   6.507  19.821  1.00  0.00      B    H  
ATOM   2544  H2  HOH B 841      28.967   5.686  18.730  1.00  0.00      B    H  
ATOM   2545  O   HOH B 842       5.555   9.110  39.013  1.00  0.00      B    O  
ATOM   2546  H1  HOH B 842       4.849   9.496  38.379  1.00  0.00      B    H  
ATOM   2547  H2  HOH B 842       5.771   9.838  39.696  1.00  0.00      B    H  
ATOM   2548  O   HOH B 843      30.385  31.914  31.301  1.00  0.00      B    O  
ATOM   2549  H1  HOH B 843      30.963  31.166  31.801  1.00  0.00      B    H  
ATOM   2550  H2  HOH B 843      29.397  31.782  31.562  1.00  0.00      B    H  
ATOM   2551  O   HOH B 844      25.281  37.136  32.620  1.00  0.00      B    O  
ATOM   2552  H1  HOH B 844      24.638  37.867  32.799  1.00  0.00      B    H  
ATOM   2553  H2  HOH B 844      25.466  37.118  31.623  1.00  0.00      B    H  
ATOM   2554  O   HOH B 845       6.967  12.008  14.609  1.00  0.00      B    O  
ATOM   2555  H1  HOH B 845       6.789  12.984  14.717  1.00  0.00      B    H  
ATOM   2556  H2  HOH B 845       7.388  11.858  13.710  1.00  0.00      B    H  
ATOM   2557  O   HOH B 846      22.221  13.112  34.974  1.00  0.00      B    O  
ATOM   2558  H1  HOH B 846      22.925  12.412  34.770  1.00  0.00      B    H  
ATOM   2559  H2  HOH B 846      22.629  13.565  35.796  1.00  0.00      B    H  
ATOM   2560  O   HOH B 847       4.120   7.393   6.036  1.00  0.00      B    O  
ATOM   2561  H1  HOH B 847       3.594   7.272   5.180  1.00  0.00      B    H  
ATOM   2562  H2  HOH B 847       4.994   7.745   5.884  1.00  0.00      B    H  
ATOM   2563  O   HOH B 848      24.395  21.309  33.314  1.00  0.00      B    O  
ATOM   2564  H1  HOH B 848      24.258  21.851  34.184  1.00  0.00      B    H  
ATOM   2565  H2  HOH B 848      23.594  20.639  33.242  1.00  0.00      B    H  
ATOM   2566  O   HOH B 849      11.979  15.623  10.615  1.00  0.00      B    O  
ATOM   2567  H1  HOH B 849      11.858  15.232   9.693  1.00  0.00      B    H  
ATOM   2568  H2  HOH B 849      12.583  15.024  11.138  1.00  0.00      B    H  
ATOM   2569  O   HOH B 850      16.879   7.077  37.901  1.00  0.00      B    O  
ATOM   2570  H1  HOH B 850      16.527   6.260  38.439  1.00  0.00      B    H  
ATOM   2571  H2  HOH B 850      17.800   6.807  37.706  1.00  0.00      B    H  
ATOM   2572  O   HOH B 851      13.008   6.146   2.072  1.00  0.00      B    O  
ATOM   2573  H1  HOH B 851      12.993   6.647   1.153  1.00  0.00      B    H  
ATOM   2574  H2  HOH B 851      12.582   6.819   2.720  1.00  0.00      B    H  
ATOM   2575  O   HOH B 852       1.697   7.671  19.695  1.00  0.00      B    O  
ATOM   2576  H1  HOH B 852       1.724   8.047  20.615  1.00  0.00      B    H  
ATOM   2577  H2  HOH B 852       0.731   7.482  19.454  1.00  0.00      B    H  
ATOM   2578  O   HOH B 853       6.982   0.967  19.722  1.00  0.00      B    O  
ATOM   2579  H1  HOH B 853       6.742   1.645  19.061  1.00  0.00      B    H  
ATOM   2580  H2  HOH B 853       7.306   1.436  20.550  1.00  0.00      B    H  
ATOM   2581  O   HOH B 854      33.142  14.355   6.233  1.00  0.00      B    O  
ATOM   2582  H1  HOH B 854      32.879  14.088   7.223  1.00  0.00      B    H  
ATOM   2583  H2  HOH B 854      34.074  13.970   6.076  1.00  0.00      B    H  
ATOM   2584  O   HOH B 855       9.401  13.995  16.538  1.00  0.00      B    O  
ATOM   2585  H1  HOH B 855       9.593  12.947  16.607  1.00  0.00      B    H  
ATOM   2586  H2  HOH B 855       8.874  14.115  15.689  1.00  0.00      B    H  
ATOM   2587  O   HOH B 856       1.078   2.890  37.864  1.00  0.00      B    O  
ATOM   2588  H1  HOH B 856       0.399   3.309  38.479  1.00  0.00      B    H  
ATOM   2589  H2  HOH B 856       1.981   3.333  38.027  1.00  0.00      B    H  
ATOM   2590  O   HOH B 857      35.543  13.772  32.357  1.00  0.00      B    O  
ATOM   2591  H1  HOH B 857      34.517  13.517  32.218  1.00  0.00      B    H  
ATOM   2592  H2  HOH B 857      36.051  13.623  31.500  1.00  0.00      B    H  
ATOM   2593  O   HOH B 858      18.064   8.495   7.564  1.00  0.00      B    O  
ATOM   2594  H1  HOH B 858      17.801   9.418   7.938  1.00  0.00      B    H  
ATOM   2595  H2  HOH B 858      17.346   7.818   7.911  1.00  0.00      B    H  
ATOM   2596  O   HOH B 859       3.053  22.676  25.996  1.00  0.00      B    O  
ATOM   2597  H1  HOH B 859       2.561  21.804  25.787  1.00  0.00      B    H  
ATOM   2598  H2  HOH B 859       2.609  23.291  26.638  1.00  0.00      B    H  
ATOM   2599  O   HOH B 860      28.190  32.625   1.998  1.00  0.00      B    O  
ATOM   2600  H1  HOH B 860      28.724  33.507   1.939  1.00  0.00      B    H  
ATOM   2601  H2  HOH B 860      28.574  32.117   2.854  1.00  0.00      B    H  
ATOM   2602  O   HOH B 861      25.661  21.475  30.832  1.00  0.00      B    O  
ATOM   2603  H1  HOH B 861      25.545  20.934  31.725  1.00  0.00      B    H  
ATOM   2604  H2  HOH B 861      25.378  22.417  31.098  1.00  0.00      B    H  
ATOM   2605  O   HOH B 862      33.686  27.978  31.016  1.00  0.00      B    O  
ATOM   2606  H1  HOH B 862      33.307  27.371  31.778  1.00  0.00      B    H  
ATOM   2607  H2  HOH B 862      34.687  27.856  31.007  1.00  0.00      B    H  
ATOM   2608  O   HOH B 863      31.409   1.791   2.415  1.00  0.00      B    O  
ATOM   2609  H1  HOH B 863      31.769   1.436   1.514  1.00  0.00      B    H  
ATOM   2610  H2  HOH B 863      30.620   1.132   2.642  1.00  0.00      B    H  
ATOM   2611  O   HOH B 864      16.885   1.312  13.217  1.00  0.00      B    O  
ATOM   2612  H1  HOH B 864      17.002   1.040  14.198  1.00  0.00      B    H  
ATOM   2613  H2  HOH B 864      16.055   0.839  12.896  1.00  0.00      B    H  
ATOM   2614  O   HOH B 865       3.957  31.931  11.329  1.00  0.00      B    O  
ATOM   2615  H1  HOH B 865       3.456  32.789  11.306  1.00  0.00      B    H  
ATOM   2616  H2  HOH B 865       4.027  31.559  12.293  1.00  0.00      B    H  
ATOM   2617  O   HOH B 866      35.679  13.412   6.451  1.00  0.00      B    O  
ATOM   2618  H1  HOH B 866      36.126  14.297   6.299  1.00  0.00      B    H  
ATOM   2619  H2  HOH B 866      35.857  13.258   7.431  1.00  0.00      B    H  
ATOM   2620  O   HOH B 867      10.784  35.302  15.845  1.00  0.00      B    O  
ATOM   2621  H1  HOH B 867      11.716  34.853  15.912  1.00  0.00      B    H  
ATOM   2622  H2  HOH B 867      10.521  35.736  16.754  1.00  0.00      B    H  
ATOM   2623  O   HOH B 868      32.108   3.847   5.365  1.00  0.00      B    O  
ATOM   2624  H1  HOH B 868      32.891   4.451   5.367  1.00  0.00      B    H  
ATOM   2625  H2  HOH B 868      31.607   3.999   4.545  1.00  0.00      B    H  
ATOM   2626  O   HOH B 869       1.618  25.469  34.975  1.00  0.00      B    O  
ATOM   2627  H1  HOH B 869       2.506  25.396  34.481  1.00  0.00      B    H  
ATOM   2628  H2  HOH B 869       1.747  25.341  35.963  1.00  0.00      B    H  
ATOM   2629  O   HOH B 870      21.766  15.104  31.516  1.00  0.00      B    O  
ATOM   2630  H1  HOH B 870      21.644  14.089  31.701  1.00  0.00      B    H  
ATOM   2631  H2  HOH B 870      21.421  15.533  32.429  1.00  0.00      B    H  
ATOM   2632  O   HOH B 871      33.121  15.933  22.236  1.00  0.00      B    O  
ATOM   2633  H1  HOH B 871      33.740  15.683  21.472  1.00  0.00      B    H  
ATOM   2634  H2  HOH B 871      33.525  16.504  22.899  1.00  0.00      B    H  
ATOM   2635  O   HOH B 872       4.976   0.120  11.604  1.00  0.00      B    O  
ATOM   2636  H1  HOH B 872       5.122  -0.543  12.305  1.00  0.00      B    H  
ATOM   2637  H2  HOH B 872       4.480   0.856  12.022  1.00  0.00      B    H  
ATOM   2638  O   HOH B 873      20.865   1.129  17.791  1.00  0.00      B    O  
ATOM   2639  H1  HOH B 873      21.803   0.796  18.019  1.00  0.00      B    H  
ATOM   2640  H2  HOH B 873      20.758   1.228  16.787  1.00  0.00      B    H  
ATOM   2641  O   HOH B 874       5.537  12.529  22.122  1.00  0.00      B    O  
ATOM   2642  H1  HOH B 874       5.581  12.343  23.159  1.00  0.00      B    H  
ATOM   2643  H2  HOH B 874       4.592  12.885  21.897  1.00  0.00      B    H  
ATOM   2644  O   HOH B 875      26.141   4.305  20.791  1.00  0.00      B    O  
ATOM   2645  H1  HOH B 875      26.804   4.592  20.040  1.00  0.00      B    H  
ATOM   2646  H2  HOH B 875      26.606   3.899  21.565  1.00  0.00      B    H  
ATOM   2647  O   HOH B 876      13.503   4.544   8.451  1.00  0.00      B    O  
ATOM   2648  H1  HOH B 876      13.437   5.229   9.137  1.00  0.00      B    H  
ATOM   2649  H2  HOH B 876      12.576   4.060   8.434  1.00  0.00      B    H  
ATOM   2650  O   HOH B 877       8.929  -0.036  13.374  1.00  0.00      B    O  
ATOM   2651  H1  HOH B 877       8.828  -0.738  12.652  1.00  0.00      B    H  
ATOM   2652  H2  HOH B 877       8.524   0.830  12.995  1.00  0.00      B    H  
ATOM   2653  O   HOH B 878      38.134  25.739  18.985  1.00  0.00      B    O  
ATOM   2654  H1  HOH B 878      37.511  25.858  18.186  1.00  0.00      B    H  
ATOM   2655  H2  HOH B 878      38.793  26.478  18.840  1.00  0.00      B    H  
ATOM   2656  O   HOH B 879       0.595  29.667  32.639  1.00  0.00      B    O  
ATOM   2657  H1  HOH B 879       0.483  29.061  33.428  1.00  0.00      B    H  
ATOM   2658  H2  HOH B 879       1.504  29.488  32.171  1.00  0.00      B    H  
ATOM   2659  O   HOH B 880      35.544  11.366  28.878  1.00  0.00      B    O  
ATOM   2660  H1  HOH B 880      35.868  10.538  29.427  1.00  0.00      B    H  
ATOM   2661  H2  HOH B 880      36.052  11.387  28.035  1.00  0.00      B    H  
ATOM   2662  O   HOH B 881      32.304  35.986  16.870  1.00  0.00      B    O  
ATOM   2663  H1  HOH B 881      33.269  35.654  17.116  1.00  0.00      B    H  
ATOM   2664  H2  HOH B 881      32.193  36.976  17.192  1.00  0.00      B    H  
ATOM   2665  O   HOH B 882      22.463  19.484  33.107  1.00  0.00      B    O  
ATOM   2666  H1  HOH B 882      22.086  18.989  33.947  1.00  0.00      B    H  
ATOM   2667  H2  HOH B 882      22.718  18.790  32.395  1.00  0.00      B    H  
ATOM   2668  O   HOH B 883       1.182  23.226  28.979  1.00  0.00      B    O  
ATOM   2669  H1  HOH B 883       1.622  23.437  29.869  1.00  0.00      B    H  
ATOM   2670  H2  HOH B 883       1.474  24.016  28.425  1.00  0.00      B    H  
ATOM   2671  O   HOH B 884       2.957   3.194   7.220  1.00  0.00      B    O  
ATOM   2672  H1  HOH B 884       3.516   2.791   7.958  1.00  0.00      B    H  
ATOM   2673  H2  HOH B 884       3.598   3.848   6.723  1.00  0.00      B    H  
ATOM   2674  O   HOH B 885      25.180  12.653   5.560  1.00  0.00      B    O  
ATOM   2675  H1  HOH B 885      25.060  11.883   6.215  1.00  0.00      B    H  
ATOM   2676  H2  HOH B 885      26.184  12.598   5.339  1.00  0.00      B    H  
ATOM   2677  O   HOH B 886      28.997  25.110   4.179  1.00  0.00      B    O  
ATOM   2678  H1  HOH B 886      29.882  25.614   4.428  1.00  0.00      B    H  
ATOM   2679  H2  HOH B 886      28.966  24.295   4.751  1.00  0.00      B    H  
ATOM   2680  O   HOH B 887      25.771  34.666  15.177  1.00  0.00      B    O  
ATOM   2681  H1  HOH B 887      24.830  34.518  14.844  1.00  0.00      B    H  
ATOM   2682  H2  HOH B 887      25.796  34.751  16.209  1.00  0.00      B    H  
ATOM   2683  O   HOH B 888      31.775  14.276   8.605  1.00  0.00      B    O  
ATOM   2684  H1  HOH B 888      32.003  13.398   9.056  1.00  0.00      B    H  
ATOM   2685  H2  HOH B 888      31.086  14.696   9.217  1.00  0.00      B    H  
ATOM   2686  O   HOH B 889      11.696  29.367   8.399  1.00  0.00      B    O  
ATOM   2687  H1  HOH B 889      10.950  28.646   8.363  1.00  0.00      B    H  
ATOM   2688  H2  HOH B 889      12.637  28.886   8.290  1.00  0.00      B    H  
ATOM   2689  O   HOH B 890       0.127   4.146  24.068  1.00  0.00      B    O  
ATOM   2690  H1  HOH B 890       0.610   4.929  23.720  1.00  0.00      B    H  
ATOM   2691  H2  HOH B 890       0.552   3.690  24.820  1.00  0.00      B    H  
ATOM   2692  O   HOH B 891      12.557   5.318  36.099  1.00  0.00      B    O  
ATOM   2693  H1  HOH B 891      12.102   5.865  35.359  1.00  0.00      B    H  
ATOM   2694  H2  HOH B 891      13.461   5.234  35.787  1.00  0.00      B    H  
ATOM   2695  O   HOH B 892      10.246  14.539  37.567  1.00  0.00      B    O  
ATOM   2696  H1  HOH B 892      10.011  13.665  37.248  1.00  0.00      B    H  
ATOM   2697  H2  HOH B 892      10.034  14.418  38.538  1.00  0.00      B    H  
ATOM   2698  O   HOH B 893      36.626  10.125  20.697  1.00  0.00      B    O  
ATOM   2699  H1  HOH B 893      36.530   9.405  20.062  1.00  0.00      B    H  
ATOM   2700  H2  HOH B 893      37.552  10.499  20.616  1.00  0.00      B    H  
ATOM   2701  O   HOH B 894      23.839   9.008  36.218  1.00  0.00      B    O  
ATOM   2702  H1  HOH B 894      23.691   9.139  37.138  1.00  0.00      B    H  
ATOM   2703  H2  HOH B 894      23.181   8.379  35.936  1.00  0.00      B    H  
ATOM   2704  O   HOH B 895      35.336  35.385  13.191  1.00  0.00      B    O  
ATOM   2705  H1  HOH B 895      34.321  35.303  13.385  1.00  0.00      B    H  
ATOM   2706  H2  HOH B 895      35.577  36.284  12.774  1.00  0.00      B    H  
ATOM   2707  O   HOH B 896       8.805  26.292  12.954  1.00  0.00      B    O  
ATOM   2708  H1  HOH B 896       9.371  25.730  13.575  1.00  0.00      B    H  
ATOM   2709  H2  HOH B 896       9.083  27.270  13.084  1.00  0.00      B    H  
ATOM   2710  O   HOH B 897       3.283  39.167  17.787  1.00  0.00      B    O  
ATOM   2711  H1  HOH B 897       3.646  39.537  16.896  1.00  0.00      B    H  
ATOM   2712  H2  HOH B 897       2.415  38.613  17.606  1.00  0.00      B    H  
ATOM   2713  O   HOH B 898      38.074  15.719  32.313  1.00  0.00      B    O  
ATOM   2714  H1  HOH B 898      37.228  15.281  31.941  1.00  0.00      B    H  
ATOM   2715  H2  HOH B 898      38.927  15.267  31.986  1.00  0.00      B    H  
ATOM   2716  O   HOH B 899      13.250  34.384  15.923  1.00  0.00      B    O  
ATOM   2717  H1  HOH B 899      13.504  33.835  16.797  1.00  0.00      B    H  
ATOM   2718  H2  HOH B 899      13.307  33.739  15.134  1.00  0.00      B    H  
ATOM   2719  O   HOH B 900       4.066  11.235  12.855  1.00  0.00      B    O  
ATOM   2720  H1  HOH B 900       5.076  10.990  12.873  1.00  0.00      B    H  
ATOM   2721  H2  HOH B 900       3.619  10.635  13.520  1.00  0.00      B    H  
ATOM   2722  O   HOH B 901      27.650  33.609  18.272  1.00  0.00      B    O  
ATOM   2723  H1  HOH B 901      28.426  34.201  17.950  1.00  0.00      B    H  
ATOM   2724  H2  HOH B 901      26.798  34.125  18.371  1.00  0.00      B    H  
ATOM   2725  O   HOH B 902      32.929  27.115  14.771  1.00  0.00      B    O  
ATOM   2726  H1  HOH B 902      33.297  26.885  15.669  1.00  0.00      B    H  
ATOM   2727  H2  HOH B 902      31.935  26.905  14.855  1.00  0.00      B    H  
ATOM   2728  O   HOH B 903      37.391   0.192   0.454  1.00  0.00      B    O  
ATOM   2729  H1  HOH B 903      38.347   0.367   0.175  1.00  0.00      B    H  
ATOM   2730  H2  HOH B 903      36.849   1.033   0.198  1.00  0.00      B    H  
ATOM   2731  O   HOH B 904      16.531   4.587  31.746  1.00  0.00      B    O  
ATOM   2732  H1  HOH B 904      15.650   4.134  31.989  1.00  0.00      B    H  
ATOM   2733  H2  HOH B 904      16.503   4.616  30.777  1.00  0.00      B    H  
ATOM   2734  O   HOH B 905      14.128  11.725  27.687  1.00  0.00      B    O  
ATOM   2735  H1  HOH B 905      14.954  11.290  28.098  1.00  0.00      B    H  
ATOM   2736  H2  HOH B 905      14.134  12.652  28.125  1.00  0.00      B    H  
ATOM   2737  O   HOH B 906      14.333   2.974  30.190  1.00  0.00      B    O  
ATOM   2738  H1  HOH B 906      14.074   3.751  29.610  1.00  0.00      B    H  
ATOM   2739  H2  HOH B 906      13.462   2.457  30.376  1.00  0.00      B    H  
ATOM   2740  O   HOH B 907      10.587  11.728  26.585  1.00  0.00      B    O  
ATOM   2741  H1  HOH B 907      10.281  11.957  25.656  1.00  0.00      B    H  
ATOM   2742  H2  HOH B 907      10.470  12.483  27.157  1.00  0.00      B    H  
ATOM   2743  O   HOH B 908      37.624  38.006   7.309  1.00  0.00      B    O  
ATOM   2744  H1  HOH B 908      37.573  37.837   6.333  1.00  0.00      B    H  
ATOM   2745  H2  HOH B 908      37.827  37.152   7.740  1.00  0.00      B    H  
ATOM   2746  O   HOH B 909      22.306  23.062  20.740  1.00  0.00      B    O  
ATOM   2747  H1  HOH B 909      21.753  22.312  21.140  1.00  0.00      B    H  
ATOM   2748  H2  HOH B 909      22.917  22.669  20.026  1.00  0.00      B    H  
ATOM   2749  O   HOH B 910      35.065   4.338  30.912  1.00  0.00      B    O  
ATOM   2750  H1  HOH B 910      34.059   4.146  30.651  1.00  0.00      B    H  
ATOM   2751  H2  HOH B 910      35.239   3.779  31.681  1.00  0.00      B    H  
ATOM   2752  O   HOH B 911       1.523  29.390   4.889  1.00  0.00      B    O  
ATOM   2753  H1  HOH B 911       0.955  30.124   5.271  1.00  0.00      B    H  
ATOM   2754  H2  HOH B 911       2.529  29.538   5.123  1.00  0.00      B    H  
ATOM   2755  O   HOH B 912      37.436   9.380  34.326  1.00  0.00      B    O  
ATOM   2756  H1  HOH B 912      38.363   9.029  34.462  1.00  0.00      B    H  
ATOM   2757  H2  HOH B 912      37.118   9.938  35.131  1.00  0.00      B    H  
ATOM   2758  O   HOH B 913      26.176  16.004  19.760  1.00  0.00      B    O  
ATOM   2759  H1  HOH B 913      25.975  16.942  20.104  1.00  0.00      B    H  
ATOM   2760  H2  HOH B 913      27.039  15.691  20.062  1.00  0.00      B    H  
ATOM   2761  O   HOH B 914       1.538  24.712  19.180  1.00  0.00      B    O  
ATOM   2762  H1  HOH B 914       0.608  25.045  19.302  1.00  0.00      B    H  
ATOM   2763  H2  HOH B 914       1.555  24.204  18.297  1.00  0.00      B    H  
ATOM   2764  O   HOH B 915      36.737   1.912  19.509  1.00  0.00      B    O  
ATOM   2765  H1  HOH B 915      35.897   2.448  19.371  1.00  0.00      B    H  
ATOM   2766  H2  HOH B 915      36.555   1.237  20.179  1.00  0.00      B    H  
ATOM   2767  O   HOH B 916      22.886   5.293  17.992  1.00  0.00      B    O  
ATOM   2768  H1  HOH B 916      22.922   4.271  18.083  1.00  0.00      B    H  
ATOM   2769  H2  HOH B 916      23.746   5.675  18.360  1.00  0.00      B    H  
ATOM   2770  O   HOH B 917      18.753  13.766   8.728  1.00  0.00      B    O  
ATOM   2771  H1  HOH B 917      18.323  14.630   8.560  1.00  0.00      B    H  
ATOM   2772  H2  HOH B 917      19.768  13.743   8.548  1.00  0.00      B    H  
ATOM   2773  O   HOH B 918       2.125  20.343  25.261  1.00  0.00      B    O  
ATOM   2774  H1  HOH B 918       2.963  19.862  25.177  1.00  0.00      B    H  
ATOM   2775  H2  HOH B 918       1.600  20.068  26.093  1.00  0.00      B    H  
ATOM   2776  O   HOH B 919       4.879  32.002  29.226  1.00  0.00      B    O  
ATOM   2777  H1  HOH B 919       4.493  32.434  28.390  1.00  0.00      B    H  
ATOM   2778  H2  HOH B 919       5.497  31.228  28.918  1.00  0.00      B    H  
ATOM   2779  O   HOH B 920      36.816   9.416  30.031  1.00  0.00      B    O  
ATOM   2780  H1  HOH B 920      36.571   8.369  30.114  1.00  0.00      B    H  
ATOM   2781  H2  HOH B 920      36.644   9.816  30.949  1.00  0.00      B    H  
ATOM   2782  O   HOH B 921      14.463  32.793  22.375  1.00  0.00      B    O  
ATOM   2783  H1  HOH B 921      15.329  33.321  22.464  1.00  0.00      B    H  
ATOM   2784  H2  HOH B 921      14.554  32.297  21.545  1.00  0.00      B    H  
ATOM   2785  O   HOH B 922       9.475  30.529   4.078  1.00  0.00      B    O  
ATOM   2786  H1  HOH B 922      10.042  30.488   3.205  1.00  0.00      B    H  
ATOM   2787  H2  HOH B 922      10.096  30.830   4.763  1.00  0.00      B    H  
ATOM   2788  O   HOH B 923      24.709  36.057  11.754  1.00  0.00      B    O  
ATOM   2789  H1  HOH B 923      24.264  35.236  11.352  1.00  0.00      B    H  
ATOM   2790  H2  HOH B 923      25.714  35.746  11.825  1.00  0.00      B    H  
ATOM   2791  O   HOH B 924       7.593  35.627  26.964  1.00  0.00      B    O  
ATOM   2792  H1  HOH B 924       6.739  35.272  26.621  1.00  0.00      B    H  
ATOM   2793  H2  HOH B 924       8.330  34.975  26.581  1.00  0.00      B    H  
ATOM   2794  O   HOH B 925      15.651  11.322  16.033  1.00  0.00      B    O  
ATOM   2795  H1  HOH B 925      16.305  10.584  15.674  1.00  0.00      B    H  
ATOM   2796  H2  HOH B 925      14.718  11.024  15.772  1.00  0.00      B    H  
ATOM   2797  O   HOH B 926      11.851  27.409  34.572  1.00  0.00      B    O  
ATOM   2798  H1  HOH B 926      11.619  26.519  34.977  1.00  0.00      B    H  
ATOM   2799  H2  HOH B 926      12.389  27.264  33.709  1.00  0.00      B    H  
ATOM   2800  O   HOH B 927      28.446  19.093   6.116  1.00  0.00      B    O  
ATOM   2801  H1  HOH B 927      28.708  19.642   5.311  1.00  0.00      B    H  
ATOM   2802  H2  HOH B 927      27.623  18.599   5.828  1.00  0.00      B    H  
ATOM   2803  O   HOH B 928      27.232   2.718  13.583  1.00  0.00      B    O  
ATOM   2804  H1  HOH B 928      27.158   2.458  14.583  1.00  0.00      B    H  
ATOM   2805  H2  HOH B 928      27.555   3.699  13.488  1.00  0.00      B    H  
ATOM   2806  O   HOH B 929       7.292  18.811  30.060  1.00  0.00      B    O  
ATOM   2807  H1  HOH B 929       7.634  18.413  30.898  1.00  0.00      B    H  
ATOM   2808  H2  HOH B 929       6.719  18.141  29.569  1.00  0.00      B    H  
ATOM   2809  O   HOH B 930      24.198  22.604  35.578  1.00  0.00      B    O  
ATOM   2810  H1  HOH B 930      25.051  22.187  36.014  1.00  0.00      B    H  
ATOM   2811  H2  HOH B 930      23.768  23.305  36.167  1.00  0.00      B    H  
ATOM   2812  O   HOH B 931      15.621  37.747  29.683  1.00  0.00      B    O  
ATOM   2813  H1  HOH B 931      16.451  37.169  29.486  1.00  0.00      B    H  
ATOM   2814  H2  HOH B 931      15.024  37.226  30.324  1.00  0.00      B    H  
ATOM   2815  O   HOH B 932      18.368  38.876  17.592  1.00  0.00      B    O  
ATOM   2816  H1  HOH B 932      19.256  39.375  17.780  1.00  0.00      B    H  
ATOM   2817  H2  HOH B 932      18.646  37.875  17.453  1.00  0.00      B    H  
ATOM   2818  O   HOH B 933      24.691   7.999  28.213  1.00  0.00      B    O  
ATOM   2819  H1  HOH B 933      23.877   7.436  28.362  1.00  0.00      B    H  
ATOM   2820  H2  HOH B 933      25.298   7.511  27.590  1.00  0.00      B    H  
ATOM   2821  O   HOH B 934       4.351  14.187   9.046  1.00  0.00      B    O  
ATOM   2822  H1  HOH B 934       4.090  14.811   9.781  1.00  0.00      B    H  
ATOM   2823  H2  HOH B 934       5.024  13.487   9.310  1.00  0.00      B    H  
ATOM   2824  O   HOH B 935      12.787  13.548   3.921  1.00  0.00      B    O  
ATOM   2825  H1  HOH B 935      12.588  13.677   2.924  1.00  0.00      B    H  
ATOM   2826  H2  HOH B 935      11.905  13.762   4.342  1.00  0.00      B    H  
ATOM   2827  O   HOH B 936      28.097  18.087  12.786  1.00  0.00      B    O  
ATOM   2828  H1  HOH B 936      28.810  18.651  12.292  1.00  0.00      B    H  
ATOM   2829  H2  HOH B 936      27.642  17.525  12.094  1.00  0.00      B    H  
ATOM   2830  O   HOH B 937      19.065  18.271  11.429  1.00  0.00      B    O  
ATOM   2831  H1  HOH B 937      19.659  18.105  12.180  1.00  0.00      B    H  
ATOM   2832  H2  HOH B 937      19.305  19.182  11.011  1.00  0.00      B    H  
ATOM   2833  O   HOH B 938      34.825  15.159  12.067  1.00  0.00      B    O  
ATOM   2834  H1  HOH B 938      34.350  14.878  12.871  1.00  0.00      B    H  
ATOM   2835  H2  HOH B 938      35.005  16.159  12.059  1.00  0.00      B    H  
ATOM   2836  O   HOH B 939      33.296  11.244   3.574  1.00  0.00      B    O  
ATOM   2837  H1  HOH B 939      32.975  11.280   2.633  1.00  0.00      B    H  
ATOM   2838  H2  HOH B 939      32.580  11.487   4.321  1.00  0.00      B    H  
ATOM   2839  O   HOH B 940      21.343  31.995   4.126  1.00  0.00      B    O  
ATOM   2840  H1  HOH B 940      20.332  32.100   4.346  1.00  0.00      B    H  
ATOM   2841  H2  HOH B 940      21.425  31.791   3.135  1.00  0.00      B    H  
ATOM   2842  O   HOH B 941      33.277  27.708   5.767  1.00  0.00      B    O  
ATOM   2843  H1  HOH B 941      32.750  28.588   5.703  1.00  0.00      B    H  
ATOM   2844  H2  HOH B 941      34.161  27.863   5.282  1.00  0.00      B    H  
ATOM   2845  O   HOH B 942       4.272   1.630   8.936  1.00  0.00      B    O  
ATOM   2846  H1  HOH B 942       3.356   1.361   9.294  1.00  0.00      B    H  
ATOM   2847  H2  HOH B 942       4.703   0.745   8.628  1.00  0.00      B    H  
ATOM   2848  O   HOH B 943      28.978  16.657  14.735  1.00  0.00      B    O  
ATOM   2849  H1  HOH B 943      29.868  16.525  14.321  1.00  0.00      B    H  
ATOM   2850  H2  HOH B 943      28.518  17.293  14.096  1.00  0.00      B    H  
ATOM   2851  O   HOH B 944      30.319  24.858  21.677  1.00  0.00      B    O  
ATOM   2852  H1  HOH B 944      30.059  24.974  20.668  1.00  0.00      B    H  
ATOM   2853  H2  HOH B 944      29.879  25.653  22.122  1.00  0.00      B    H  
ATOM   2854  O   HOH B 945      35.516   4.456  28.119  1.00  0.00      B    O  
ATOM   2855  H1  HOH B 945      35.319   4.404  29.096  1.00  0.00      B    H  
ATOM   2856  H2  HOH B 945      36.525   4.401  28.081  1.00  0.00      B    H  
ATOM   2857  O   HOH B 946       1.514  12.808  33.520  1.00  0.00      B    O  
ATOM   2858  H1  HOH B 946       0.873  12.345  34.178  1.00  0.00      B    H  
ATOM   2859  H2  HOH B 946       2.127  13.387  34.156  1.00  0.00      B    H  
ATOM   2860  O   HOH B 947       6.524   9.782  16.267  1.00  0.00      B    O  
ATOM   2861  H1  HOH B 947       6.808  10.605  15.733  1.00  0.00      B    H  
ATOM   2862  H2  HOH B 947       6.462  10.082  17.231  1.00  0.00      B    H  
ATOM   2863  O   HOH B 948      15.672   0.448  27.432  1.00  0.00      B    O  
ATOM   2864  H1  HOH B 948      14.940   1.133  27.472  1.00  0.00      B    H  
ATOM   2865  H2  HOH B 948      15.511  -0.080  28.224  1.00  0.00      B    H  
ATOM   2866  O   HOH B 949      16.907   1.684   5.018  1.00  0.00      B    O  
ATOM   2867  H1  HOH B 949      17.246   2.014   5.956  1.00  0.00      B    H  
ATOM   2868  H2  HOH B 949      17.209   0.731   4.873  1.00  0.00      B    H  
ATOM   2869  O   HOH B 950       5.603  39.243  28.081  1.00  0.00      B    O  
ATOM   2870  H1  HOH B 950       6.541  38.951  27.917  1.00  0.00      B    H  
ATOM   2871  H2  HOH B 950       5.078  38.541  28.583  1.00  0.00      B    H  
ATOM   2872  O   HOH B 951      10.728  15.922   0.908  1.00  0.00      B    O  
ATOM   2873  H1  HOH B 951      10.293  16.623   1.523  1.00  0.00      B    H  
ATOM   2874  H2  HOH B 951      11.396  16.395   0.320  1.00  0.00      B    H  
ATOM   2875  O   HOH B 952      16.868  26.229  30.955  1.00  0.00      B    O  
ATOM   2876  H1  HOH B 952      16.028  26.426  31.557  1.00  0.00      B    H  
ATOM   2877  H2  HOH B 952      17.468  27.009  31.021  1.00  0.00      B    H  
ATOM   2878  O   HOH B 953      14.187   7.676  14.142  1.00  0.00      B    O  
ATOM   2879  H1  HOH B 953      14.756   6.933  13.672  1.00  0.00      B    H  
ATOM   2880  H2  HOH B 953      13.206   7.414  14.070  1.00  0.00      B    H  
ATOM   2881  O   HOH B 954      19.575  24.810  13.118  1.00  0.00      B    O  
ATOM   2882  H1  HOH B 954      20.508  25.169  13.373  1.00  0.00      B    H  
ATOM   2883  H2  HOH B 954      19.672  23.855  12.879  1.00  0.00      B    H  
ATOM   2884  O   HOH B 955      16.523   3.171  26.618  1.00  0.00      B    O  
ATOM   2885  H1  HOH B 955      16.634   3.097  27.662  1.00  0.00      B    H  
ATOM   2886  H2  HOH B 955      17.322   2.700  26.108  1.00  0.00      B    H  
ATOM   2887  O   HOH B 956      12.377  35.948  30.122  1.00  0.00      B    O  
ATOM   2888  H1  HOH B 956      12.883  35.120  29.756  1.00  0.00      B    H  
ATOM   2889  H2  HOH B 956      12.550  35.916  31.124  1.00  0.00      B    H  
ATOM   2890  O   HOH B 957      19.650   9.786  30.496  1.00  0.00      B    O  
ATOM   2891  H1  HOH B 957      20.210   9.836  31.440  1.00  0.00      B    H  
ATOM   2892  H2  HOH B 957      18.732  10.214  30.682  1.00  0.00      B    H  
ATOM   2893  O   HOH B 958      21.098   5.131  15.925  1.00  0.00      B    O  
ATOM   2894  H1  HOH B 958      20.199   5.210  16.390  1.00  0.00      B    H  
ATOM   2895  H2  HOH B 958      21.771   5.206  16.653  1.00  0.00      B    H  
ATOM   2896  O   HOH B 959       7.917  19.534  38.645  1.00  0.00      B    O  
ATOM   2897  H1  HOH B 959       8.226  20.306  38.113  1.00  0.00      B    H  
ATOM   2898  H2  HOH B 959       6.930  19.778  38.881  1.00  0.00      B    H  
ATOM   2899  O   HOH B 960      33.710  19.373  37.125  1.00  0.00      B    O  
ATOM   2900  H1  HOH B 960      33.897  19.628  38.084  1.00  0.00      B    H  
ATOM   2901  H2  HOH B 960      33.123  18.528  37.219  1.00  0.00      B    H  
ATOM   2902  O   HOH B 961      26.310  13.822  18.123  1.00  0.00      B    O  
ATOM   2903  H1  HOH B 961      26.206  14.715  18.551  1.00  0.00      B    H  
ATOM   2904  H2  HOH B 961      26.840  13.143  18.615  1.00  0.00      B    H  
ATOM   2905  O   HOH B 962      21.243  14.493   7.679  1.00  0.00      B    O  
ATOM   2906  H1  HOH B 962      21.223  15.399   7.255  1.00  0.00      B    H  
ATOM   2907  H2  HOH B 962      22.176  14.150   7.827  1.00  0.00      B    H  
ATOM   2908  O   HOH B 963       7.660  23.906   9.956  1.00  0.00      B    O  
ATOM   2909  H1  HOH B 963       7.839  23.231  10.640  1.00  0.00      B    H  
ATOM   2910  H2  HOH B 963       8.351  23.737   9.262  1.00  0.00      B    H  
ATOM   2911  O   HOH B 964       8.310  37.908  28.401  1.00  0.00      B    O  
ATOM   2912  H1  HOH B 964       9.264  37.578  28.306  1.00  0.00      B    H  
ATOM   2913  H2  HOH B 964       7.738  37.202  27.902  1.00  0.00      B    H  
ATOM   2914  O   HOH B 965      32.455  29.977  21.176  1.00  0.00      B    O  
ATOM   2915  H1  HOH B 965      32.090  30.749  20.699  1.00  0.00      B    H  
ATOM   2916  H2  HOH B 965      32.971  30.358  22.040  1.00  0.00      B    H  
ATOM   2917  O   HOH B 966      29.208  29.664  10.724  1.00  0.00      B    O  
ATOM   2918  H1  HOH B 966      28.809  30.559  10.856  1.00  0.00      B    H  
ATOM   2919  H2  HOH B 966      28.469  29.101  10.489  1.00  0.00      B    H  
ATOM   2920  O   HOH B 967      13.421  37.870   2.554  1.00  0.00      B    O  
ATOM   2921  H1  HOH B 967      13.081  37.581   3.417  1.00  0.00      B    H  
ATOM   2922  H2  HOH B 967      14.385  38.089   2.503  1.00  0.00      B    H  
ATOM   2923  O   HOH B 968      15.799  19.969  15.228  1.00  0.00      B    O  
ATOM   2924  H1  HOH B 968      15.813  18.996  14.989  1.00  0.00      B    H  
ATOM   2925  H2  HOH B 968      16.331  20.050  16.185  1.00  0.00      B    H  
ATOM   2926  O   HOH B 969      37.287  13.610  30.304  1.00  0.00      B    O  
ATOM   2927  H1  HOH B 969      37.297  13.333  29.344  1.00  0.00      B    H  
ATOM   2928  H2  HOH B 969      38.237  13.367  30.662  1.00  0.00      B    H  
ATOM   2929  O   HOH B 970      14.108   4.641   5.780  1.00  0.00      B    O  
ATOM   2930  H1  HOH B 970      15.012   5.049   5.560  1.00  0.00      B    H  
ATOM   2931  H2  HOH B 970      14.013   4.657   6.797  1.00  0.00      B    H  
ATOM   2932  O   HOH B 971      21.567  13.732   4.771  1.00  0.00      B    O  
ATOM   2933  H1  HOH B 971      20.886  13.076   5.187  1.00  0.00      B    H  
ATOM   2934  H2  HOH B 971      21.775  13.374   3.830  1.00  0.00      B    H  
ATOM   2935  O   HOH B 972      11.283   4.002   5.232  1.00  0.00      B    O  
ATOM   2936  H1  HOH B 972      12.204   4.490   5.276  1.00  0.00      B    H  
ATOM   2937  H2  HOH B 972      10.635   4.473   4.571  1.00  0.00      B    H  
ATOM   2938  O   HOH B 973      16.122  20.436   7.957  1.00  0.00      B    O  
ATOM   2939  H1  HOH B 973      15.927  19.872   7.160  1.00  0.00      B    H  
ATOM   2940  H2  HOH B 973      15.293  21.083   8.138  1.00  0.00      B    H  
ATOM   2941  O   HOH B 974      13.358  18.820   4.093  1.00  0.00      B    O  
ATOM   2942  H1  HOH B 974      13.082  18.980   3.114  1.00  0.00      B    H  
ATOM   2943  H2  HOH B 974      13.113  19.635   4.666  1.00  0.00      B    H  
ATOM   2944  O   HOH B 975       2.915  26.519   2.428  1.00  0.00      B    O  
ATOM   2945  H1  HOH B 975       2.994  25.666   2.995  1.00  0.00      B    H  
ATOM   2946  H2  HOH B 975       3.877  26.932   2.370  1.00  0.00      B    H  
ATOM   2947  O   HOH B 976      16.810  31.347  24.932  1.00  0.00      B    O  
ATOM   2948  H1  HOH B 976      17.594  31.768  24.470  1.00  0.00      B    H  
ATOM   2949  H2  HOH B 976      16.957  30.359  24.762  1.00  0.00      B    H  
ATOM   2950  O   HOH B 977      15.111  37.039  10.616  1.00  0.00      B    O  
ATOM   2951  H1  HOH B 977      14.667  36.832   9.716  1.00  0.00      B    H  
ATOM   2952  H2  HOH B 977      15.828  36.381  10.804  1.00  0.00      B    H  
ATOM   2953  O   HOH B 978      16.466  17.553  28.454  1.00  0.00      B    O  
ATOM   2954  H1  HOH B 978      16.166  17.376  27.452  1.00  0.00      B    H  
ATOM   2955  H2  HOH B 978      16.631  16.620  28.861  1.00  0.00      B    H  
ATOM   2956  O   HOH B 979      37.767  10.917  17.792  1.00  0.00      B    O  
ATOM   2957  H1  HOH B 979      36.830  10.542  17.761  1.00  0.00      B    H  
ATOM   2958  H2  HOH B 979      38.166  10.736  18.726  1.00  0.00      B    H  
ATOM   2959  O   HOH B 980      12.616  21.334  35.155  1.00  0.00      B    O  
ATOM   2960  H1  HOH B 980      11.815  21.170  34.615  1.00  0.00      B    H  
ATOM   2961  H2  HOH B 980      13.048  20.385  35.242  1.00  0.00      B    H  
ATOM   2962  O   HOH B 981       9.581  26.198  29.338  1.00  0.00      B    O  
ATOM   2963  H1  HOH B 981       9.631  25.973  30.341  1.00  0.00      B    H  
ATOM   2964  H2  HOH B 981      10.514  26.382  29.098  1.00  0.00      B    H  
ATOM   2965  O   HOH B 982       9.096  22.829   7.702  1.00  0.00      B    O  
ATOM   2966  H1  HOH B 982       9.420  23.289   6.885  1.00  0.00      B    H  
ATOM   2967  H2  HOH B 982       8.463  22.070   7.385  1.00  0.00      B    H  
ATOM   2968  O   HOH B 983      37.435  13.729   1.103  1.00  0.00      B    O  
ATOM   2969  H1  HOH B 983      37.609  13.621   2.130  1.00  0.00      B    H  
ATOM   2970  H2  HOH B 983      37.487  14.685   0.865  1.00  0.00      B    H  
ATOM   2971  O   HOH B 984      11.376   0.910  19.288  1.00  0.00      B    O  
ATOM   2972  H1  HOH B 984      10.656   0.162  19.292  1.00  0.00      B    H  
ATOM   2973  H2  HOH B 984      12.289   0.518  19.100  1.00  0.00      B    H  
ATOM   2974  O   HOH B 985       8.753  34.776   4.823  1.00  0.00      B    O  
ATOM   2975  H1  HOH B 985       8.881  35.796   4.547  1.00  0.00      B    H  
ATOM   2976  H2  HOH B 985       9.502  34.334   4.323  1.00  0.00      B    H  
ATOM   2977  O   HOH B 986      14.268   5.862  16.502  1.00  0.00      B    O  
ATOM   2978  H1  HOH B 986      14.561   6.795  16.802  1.00  0.00      B    H  
ATOM   2979  H2  HOH B 986      14.712   5.649  15.640  1.00  0.00      B    H  
ATOM   2980  O   HOH B 987      10.519  18.962  39.554  1.00  0.00      B    O  
ATOM   2981  H1  HOH B 987       9.637  19.144  39.074  1.00  0.00      B    H  
ATOM   2982  H2  HOH B 987      11.231  18.886  38.756  1.00  0.00      B    H  
ATOM   2983  O   HOH B 988       1.366  18.788  11.977  1.00  0.00      B    O  
ATOM   2984  H1  HOH B 988       1.787  18.733  12.923  1.00  0.00      B    H  
ATOM   2985  H2  HOH B 988       0.386  19.027  12.088  1.00  0.00      B    H  
ATOM   2986  O   HOH B 989      35.628  15.855  29.718  1.00  0.00      B    O  
ATOM   2987  H1  HOH B 989      35.920  16.310  28.844  1.00  0.00      B    H  
ATOM   2988  H2  HOH B 989      36.407  15.232  29.948  1.00  0.00      B    H  
ATOM   2989  O   HOH B 990       9.162   6.483  23.636  1.00  0.00      B    O  
ATOM   2990  H1  HOH B 990       9.998   6.878  24.102  1.00  0.00      B    H  
ATOM   2991  H2  HOH B 990       9.029   5.506  24.044  1.00  0.00      B    H  
ATOM   2992  O   HOH B 991      16.422  30.944   7.314  1.00  0.00      B    O  
ATOM   2993  H1  HOH B 991      15.984  31.084   8.255  1.00  0.00      B    H  
ATOM   2994  H2  HOH B 991      17.221  30.296   7.363  1.00  0.00      B    H  
ATOM   2995  O   HOH B 992      23.834   9.405  14.108  1.00  0.00      B    O  
ATOM   2996  H1  HOH B 992      24.433   8.751  14.614  1.00  0.00      B    H  
ATOM   2997  H2  HOH B 992      24.207  10.327  14.234  1.00  0.00      B    H  
ATOM   2998  O   HOH B 993      21.208  26.651  18.418  1.00  0.00      B    O  
ATOM   2999  H1  HOH B 993      20.836  25.771  18.821  1.00  0.00      B    H  
ATOM   3000  H2  HOH B 993      21.395  27.290  19.166  1.00  0.00      B    H  
ATOM   3001  O   HOH B 994      38.425  15.025   6.961  1.00  0.00      B    O  
ATOM   3002  H1  HOH B 994      38.720  14.082   6.869  1.00  0.00      B    H  
ATOM   3003  H2  HOH B 994      39.271  15.629   6.747  1.00  0.00      B    H  
ATOM   3004  O   HOH B 995      24.633  11.072  38.506  1.00  0.00      B    O  
ATOM   3005  H1  HOH B 995      25.181  11.320  39.340  1.00  0.00      B    H  
ATOM   3006  H2  HOH B 995      25.130  11.408  37.687  1.00  0.00      B    H  
ATOM   3007  O   HOH B 996      35.441  36.912  19.343  1.00  0.00      B    O  
ATOM   3008  H1  HOH B 996      36.425  36.871  19.654  1.00  0.00      B    H  
ATOM   3009  H2  HOH B 996      35.352  37.826  18.900  1.00  0.00      B    H  
ATOM   3010  O   HOH B 997      23.049  21.668  27.688  1.00  0.00      B    O  
ATOM   3011  H1  HOH B 997      23.324  21.110  28.473  1.00  0.00      B    H  
ATOM   3012  H2  HOH B 997      23.760  22.393  27.743  1.00  0.00      B    H  
ATOM   3013  O   HOH B 998       1.187  36.927   1.288  1.00  0.00      B    O  
ATOM   3014  H1  HOH B 998       1.972  36.278   1.228  1.00  0.00      B    H  
ATOM   3015  H2  HOH B 998       0.835  37.147   0.373  1.00  0.00      B    H  
ATOM   3016  O   HOH B 999      29.071  26.148  11.948  1.00  0.00      B    O  
ATOM   3017  H1  HOH B 999      28.099  26.231  11.691  1.00  0.00      B    H  
ATOM   3018  H2  HOH B 999      29.325  25.184  11.812  1.00  0.00      B    H  
ATOM   3019  O   HOH B1000      21.785  37.293   8.500  1.00  0.00      B    O  
ATOM   3020  H1  HOH B1000      20.961  36.934   9.014  1.00  0.00      B    H  
ATOM   3021  H2  HOH B1000      22.289  36.438   8.282  1.00  0.00      B    H  
ATOM   3022  O   HOH B1001      22.542  23.732  37.215  1.00  0.00      B    O  
ATOM   3023  H1  HOH B1001      21.593  23.962  37.029  1.00  0.00      B    H  
ATOM   3024  H2  HOH B1001      22.441  22.784  37.723  1.00  0.00      B    H  
ATOM   3025  O   HOH B1002      33.574  23.079  33.117  1.00  0.00      B    O  
ATOM   3026  H1  HOH B1002      33.162  22.748  33.953  1.00  0.00      B    H  
ATOM   3027  H2  HOH B1002      33.677  22.267  32.541  1.00  0.00      B    H  
ATOM   3028  O   HOH B1003       5.765  27.999  31.088  1.00  0.00      B    O  
ATOM   3029  H1  HOH B1003       5.696  27.082  30.530  1.00  0.00      B    H  
ATOM   3030  H2  HOH B1003       6.669  28.338  31.126  1.00  0.00      B    H  
ATOM   3031  O   HOH B1004      30.834  13.678   1.560  1.00  0.00      B    O  
ATOM   3032  H1  HOH B1004      31.553  13.250   1.048  1.00  0.00      B    H  
ATOM   3033  H2  HOH B1004      30.788  14.640   1.274  1.00  0.00      B    H  
ATOM   3034  O   HOH B1005       3.913   1.105   5.759  1.00  0.00      B    O  
ATOM   3035  H1  HOH B1005       3.539   1.731   6.421  1.00  0.00      B    H  
ATOM   3036  H2  HOH B1005       4.771   0.635   6.151  1.00  0.00      B    H  
ATOM   3037  O   HOH B1006       8.893   7.905  30.904  1.00  0.00      B    O  
ATOM   3038  H1  HOH B1006       8.898   7.625  29.910  1.00  0.00      B    H  
ATOM   3039  H2  HOH B1006       8.036   7.635  31.362  1.00  0.00      B    H  
ATOM   3040  O   HOH B1007      15.823  37.650  25.277  1.00  0.00      B    O  
ATOM   3041  H1  HOH B1007      15.877  38.298  26.016  1.00  0.00      B    H  
ATOM   3042  H2  HOH B1007      15.585  36.746  25.687  1.00  0.00      B    H  
ATOM   3043  O   HOH B1008       7.795   5.090  21.453  1.00  0.00      B    O  
ATOM   3044  H1  HOH B1008       8.160   5.814  22.014  1.00  0.00      B    H  
ATOM   3045  H2  HOH B1008       7.819   4.251  22.094  1.00  0.00      B    H  
ATOM   3046  O   HOH B1009      16.101   6.164  20.438  1.00  0.00      B    O  
ATOM   3047  H1  HOH B1009      15.371   6.770  20.664  1.00  0.00      B    H  
ATOM   3048  H2  HOH B1009      16.477   5.707  21.267  1.00  0.00      B    H  
ATOM   3049  O   HOH B1010       6.180  30.900  16.314  1.00  0.00      B    O  
ATOM   3050  H1  HOH B1010       7.104  30.478  16.455  1.00  0.00      B    H  
ATOM   3051  H2  HOH B1010       5.909  30.813  15.332  1.00  0.00      B    H  
ATOM   3052  O   HOH B1011      21.478  28.187  20.902  1.00  0.00      B    O  
ATOM   3053  H1  HOH B1011      21.898  28.971  21.398  1.00  0.00      B    H  
ATOM   3054  H2  HOH B1011      21.917  27.306  21.189  1.00  0.00      B    H  
ATOM   3055  O   HOH B1012       2.558  31.117  14.831  1.00  0.00      B    O  
ATOM   3056  H1  HOH B1012       1.974  31.495  14.117  1.00  0.00      B    H  
ATOM   3057  H2  HOH B1012       3.505  30.918  14.480  1.00  0.00      B    H  
ATOM   3058  O   HOH B1013       0.780  15.453  11.306  1.00  0.00      B    O  
ATOM   3059  H1  HOH B1013       0.648  15.217  12.256  1.00  0.00      B    H  
ATOM   3060  H2  HOH B1013      -0.170  15.424  10.897  1.00  0.00      B    H  
ATOM   3061  O   HOH B1014       7.164   5.707  16.445  1.00  0.00      B    O  
ATOM   3062  H1  HOH B1014       8.138   5.751  16.846  1.00  0.00      B    H  
ATOM   3063  H2  HOH B1014       7.133   4.865  15.825  1.00  0.00      B    H  
ATOM   3064  O   HOH B1015      21.978  17.393  37.942  1.00  0.00      B    O  
ATOM   3065  H1  HOH B1015      22.576  18.029  37.446  1.00  0.00      B    H  
ATOM   3066  H2  HOH B1015      21.609  17.896  38.693  1.00  0.00      B    H  
ATOM   3067  O   HOH B1016       4.159   5.219  33.199  1.00  0.00      B    O  
ATOM   3068  H1  HOH B1016       3.575   4.633  33.760  1.00  0.00      B    H  
ATOM   3069  H2  HOH B1016       4.509   4.658  32.436  1.00  0.00      B    H  
ATOM   3070  O   HOH B1017      13.954  32.484  25.115  1.00  0.00      B    O  
ATOM   3071  H1  HOH B1017      14.838  31.970  25.073  1.00  0.00      B    H  
ATOM   3072  H2  HOH B1017      13.861  32.951  24.189  1.00  0.00      B    H  
ATOM   3073  O   HOH B1018       2.266  11.208  17.502  1.00  0.00      B    O  
ATOM   3074  H1  HOH B1018       2.536  10.312  17.860  1.00  0.00      B    H  
ATOM   3075  H2  HOH B1018       1.610  11.554  18.168  1.00  0.00      B    H  
ATOM   3076  O   HOH B1019       2.911  22.553   9.916  1.00  0.00      B    O  
ATOM   3077  H1  HOH B1019       3.349  23.508  10.028  1.00  0.00      B    H  
ATOM   3078  H2  HOH B1019       3.409  21.857  10.473  1.00  0.00      B    H  
ATOM   3079  O   HOH B1020      37.981   9.346  25.846  1.00  0.00      B    O  
ATOM   3080  H1  HOH B1020      37.297   8.616  26.149  1.00  0.00      B    H  
ATOM   3081  H2  HOH B1020      37.508  10.251  25.813  1.00  0.00      B    H  
ATOM   3082  O   HOH B1021       7.492   4.293   5.272  1.00  0.00      B    O  
ATOM   3083  H1  HOH B1021       8.292   4.645   4.755  1.00  0.00      B    H  
ATOM   3084  H2  HOH B1021       6.846   4.113   4.506  1.00  0.00      B    H  
ATOM   3085  O   HOH B1022      35.605  25.134  33.404  1.00  0.00      B    O  
ATOM   3086  H1  HOH B1022      36.533  24.833  33.700  1.00  0.00      B    H  
ATOM   3087  H2  HOH B1022      35.017  24.343  33.184  1.00  0.00      B    H  
ATOM   3088  O   HOH B1023       2.303  26.892   8.394  1.00  0.00      B    O  
ATOM   3089  H1  HOH B1023       3.009  26.520   9.053  1.00  0.00      B    H  
ATOM   3090  H2  HOH B1023       2.272  27.916   8.498  1.00  0.00      B    H  
ATOM   3091  O   HOH B1024      26.995  12.079  23.901  1.00  0.00      B    O  
ATOM   3092  H1  HOH B1024      27.867  12.158  24.430  1.00  0.00      B    H  
ATOM   3093  H2  HOH B1024      27.242  12.131  22.901  1.00  0.00      B    H  
ATOM   3094  O   HOH B1025      29.357  10.389  35.294  1.00  0.00      B    O  
ATOM   3095  H1  HOH B1025      29.293   9.655  35.992  1.00  0.00      B    H  
ATOM   3096  H2  HOH B1025      28.589  10.246  34.649  1.00  0.00      B    H  
ATOM   3097  O   HOH B1026      23.353  13.102  19.063  1.00  0.00      B    O  
ATOM   3098  H1  HOH B1026      24.303  13.098  18.721  1.00  0.00      B    H  
ATOM   3099  H2  HOH B1026      23.358  12.625  19.978  1.00  0.00      B    H  
ATOM   3100  O   HOH B1027      36.159  17.565  34.990  1.00  0.00      B    O  
ATOM   3101  H1  HOH B1027      36.181  16.616  35.301  1.00  0.00      B    H  
ATOM   3102  H2  HOH B1027      36.510  18.065  35.820  1.00  0.00      B    H  
ATOM   3103  O   HOH B1028      15.008  26.991  14.288  1.00  0.00      B    O  
ATOM   3104  H1  HOH B1028      15.719  26.483  13.740  1.00  0.00      B    H  
ATOM   3105  H2  HOH B1028      15.271  27.060  15.269  1.00  0.00      B    H  
ATOM   3106  O   HOH B1029       6.705   8.366   5.503  1.00  0.00      B    O  
ATOM   3107  H1  HOH B1029       7.113   9.105   4.893  1.00  0.00      B    H  
ATOM   3108  H2  HOH B1029       7.461   7.978   6.067  1.00  0.00      B    H  
ATOM   3109  O   HOH B1030      19.324  13.602  15.790  1.00  0.00      B    O  
ATOM   3110  H1  HOH B1030      19.792  13.149  16.539  1.00  0.00      B    H  
ATOM   3111  H2  HOH B1030      19.914  13.802  14.996  1.00  0.00      B    H  
ATOM   3112  O   HOH B1031      29.450  13.672  33.181  1.00  0.00      B    O  
ATOM   3113  H1  HOH B1031      29.043  13.032  32.497  1.00  0.00      B    H  
ATOM   3114  H2  HOH B1031      30.282  14.010  32.779  1.00  0.00      B    H  
ATOM   3115  O   HOH B1032      20.057  24.440  19.762  1.00  0.00      B    O  
ATOM   3116  H1  HOH B1032      19.663  23.947  18.944  1.00  0.00      B    H  
ATOM   3117  H2  HOH B1032      20.963  24.064  19.871  1.00  0.00      B    H  
ATOM   3118  O   HOH B1033      17.148  14.843  22.604  1.00  0.00      B    O  
ATOM   3119  H1  HOH B1033      16.239  14.773  22.144  1.00  0.00      B    H  
ATOM   3120  H2  HOH B1033      17.113  15.673  23.172  1.00  0.00      B    H  
ATOM   3121  O   HOH B1034      32.828  11.821   9.818  1.00  0.00      B    O  
ATOM   3122  H1  HOH B1034      32.864  11.129   9.065  1.00  0.00      B    H  
ATOM   3123  H2  HOH B1034      33.355  11.441  10.624  1.00  0.00      B    H  
ATOM   3124  O   HOH B1035       2.742   6.030  11.901  1.00  0.00      B    O  
ATOM   3125  H1  HOH B1035       2.047   5.391  11.388  1.00  0.00      B    H  
ATOM   3126  H2  HOH B1035       2.229   6.847  12.218  1.00  0.00      B    H  
ATOM   3127  O   HOH B1036      11.369  25.564   0.699  1.00  0.00      B    O  
ATOM   3128  H1  HOH B1036      11.237  26.301   1.393  1.00  0.00      B    H  
ATOM   3129  H2  HOH B1036      10.923  24.716   1.046  1.00  0.00      B    H  
ATOM   3130  O   HOH B1037      18.061  10.816  13.027  1.00  0.00      B    O  
ATOM   3131  H1  HOH B1037      18.587  10.797  12.097  1.00  0.00      B    H  
ATOM   3132  H2  HOH B1037      18.042  11.820  13.343  1.00  0.00      B    H  
ATOM   3133  O   HOH B1038      31.100  35.115  38.052  1.00  0.00      B    O  
ATOM   3134  H1  HOH B1038      31.351  36.062  38.154  1.00  0.00      B    H  
ATOM   3135  H2  HOH B1038      30.861  35.034  37.071  1.00  0.00      B    H  
ATOM   3136  O   HOH B1039      26.937  32.724  22.165  1.00  0.00      B    O  
ATOM   3137  H1  HOH B1039      26.773  32.207  22.992  1.00  0.00      B    H  
ATOM   3138  H2  HOH B1039      27.561  32.245  21.541  1.00  0.00      B    H  
ATOM   3139  O   HOH B1040      24.053  38.116  15.857  1.00  0.00      B    O  
ATOM   3140  H1  HOH B1040      23.978  39.114  15.710  1.00  0.00      B    H  
ATOM   3141  H2  HOH B1040      25.045  37.805  16.056  1.00  0.00      B    H  
ATOM   3142  O   HOH B1041      33.596  33.251   3.055  1.00  0.00      B    O  
ATOM   3143  H1  HOH B1041      33.092  32.398   2.785  1.00  0.00      B    H  
ATOM   3144  H2  HOH B1041      32.939  34.007   3.072  1.00  0.00      B    H  
ATOM   3145  O   HOH B1042       7.218  32.167  27.262  1.00  0.00      B    O  
ATOM   3146  H1  HOH B1042       7.276  31.706  26.376  1.00  0.00      B    H  
ATOM   3147  H2  HOH B1042       7.878  31.775  27.858  1.00  0.00      B    H  
ATOM   3148  O   HOH B1043       8.592  26.672  33.979  1.00  0.00      B    O  
ATOM   3149  H1  HOH B1043       8.097  27.632  33.907  1.00  0.00      B    H  
ATOM   3150  H2  HOH B1043       8.850  26.580  34.941  1.00  0.00      B    H  
ATOM   3151  O   HOH B1044      27.550  16.894   3.400  1.00  0.00      B    O  
ATOM   3152  H1  HOH B1044      27.201  16.047   2.926  1.00  0.00      B    H  
ATOM   3153  H2  HOH B1044      27.590  17.538   2.631  1.00  0.00      B    H  
ATOM   3154  O   HOH B1045      36.470  35.023   8.319  1.00  0.00      B    O  
ATOM   3155  H1  HOH B1045      36.814  34.084   8.186  1.00  0.00      B    H  
ATOM   3156  H2  HOH B1045      37.064  35.411   9.036  1.00  0.00      B    H  
ATOM   3157  O   HOH B1046      22.038  24.463  27.694  1.00  0.00      B    O  
ATOM   3158  H1  HOH B1046      21.732  24.281  26.739  1.00  0.00      B    H  
ATOM   3159  H2  HOH B1046      22.215  23.560  28.079  1.00  0.00      B    H  
ATOM   3160  O   HOH B1047       4.436  25.494  34.130  1.00  0.00      B    O  
ATOM   3161  H1  HOH B1047       4.572  26.510  34.064  1.00  0.00      B    H  
ATOM   3162  H2  HOH B1047       5.351  25.130  33.981  1.00  0.00      B    H  
ATOM   3163  O   HOH B1048       9.970   1.364  27.645  1.00  0.00      B    O  
ATOM   3164  H1  HOH B1048       9.364   0.590  27.907  1.00  0.00      B    H  
ATOM   3165  H2  HOH B1048      10.920   0.979  27.575  1.00  0.00      B    H  
ATOM   3166  O   HOH B1049      37.552  24.828   3.586  1.00  0.00      B    O  
ATOM   3167  H1  HOH B1049      37.889  25.800   3.490  1.00  0.00      B    H  
ATOM   3168  H2  HOH B1049      38.409  24.330   3.463  1.00  0.00      B    H  
ATOM   3169  O   HOH B1050       4.329  13.990  19.021  1.00  0.00      B    O  
ATOM   3170  H1  HOH B1050       5.023  14.510  19.435  1.00  0.00      B    H  
ATOM   3171  H2  HOH B1050       3.808  13.603  19.789  1.00  0.00      B    H  
ATOM   3172  O   HOH B1051      15.077  29.514  36.043  1.00  0.00      B    O  
ATOM   3173  H1  HOH B1051      14.884  29.744  35.061  1.00  0.00      B    H  
ATOM   3174  H2  HOH B1051      15.513  30.326  36.488  1.00  0.00      B    H  
ATOM   3175  O   HOH B1052       6.777  16.407  18.604  1.00  0.00      B    O  
ATOM   3176  H1  HOH B1052       7.365  16.673  17.791  1.00  0.00      B    H  
ATOM   3177  H2  HOH B1052       7.305  16.188  19.453  1.00  0.00      B    H  
ATOM   3178  O   HOH B1053       9.033  11.821  37.706  1.00  0.00      B    O  
ATOM   3179  H1  HOH B1053       9.583  11.349  38.414  1.00  0.00      B    H  
ATOM   3180  H2  HOH B1053       8.103  11.805  38.039  1.00  0.00      B    H  
ATOM   3181  O   HOH B1054      33.563   4.409  23.824  1.00  0.00      B    O  
ATOM   3182  H1  HOH B1054      34.157   4.893  23.164  1.00  0.00      B    H  
ATOM   3183  H2  HOH B1054      34.120   4.086  24.611  1.00  0.00      B    H  
ATOM   3184  O   HOH B1055       5.606  11.953  10.098  1.00  0.00      B    O  
ATOM   3185  H1  HOH B1055       6.299  11.776   9.384  1.00  0.00      B    H  
ATOM   3186  H2  HOH B1055       4.882  11.274   9.862  1.00  0.00      B    H  
ATOM   3187  O   HOH B1056      37.235  11.075  10.924  1.00  0.00      B    O  
ATOM   3188  H1  HOH B1056      37.247  11.968  11.412  1.00  0.00      B    H  
ATOM   3189  H2  HOH B1056      37.779  10.435  11.492  1.00  0.00      B    H  
ATOM   3190  O   HOH B1057      20.908  19.148   5.695  1.00  0.00      B    O  
ATOM   3191  H1  HOH B1057      20.775  18.573   4.882  1.00  0.00      B    H  
ATOM   3192  H2  HOH B1057      20.601  20.067   5.331  1.00  0.00      B    H  
ATOM   3193  O   HOH B1058       4.344   6.062  21.113  1.00  0.00      B    O  
ATOM   3194  H1  HOH B1058       4.327   6.608  22.004  1.00  0.00      B    H  
ATOM   3195  H2  HOH B1058       5.117   5.347  21.160  1.00  0.00      B    H  
ATOM   3196  O   HOH B1059      16.166   9.064  26.896  1.00  0.00      B    O  
ATOM   3197  H1  HOH B1059      16.278   8.853  27.893  1.00  0.00      B    H  
ATOM   3198  H2  HOH B1059      16.830   8.514  26.372  1.00  0.00      B    H  
ATOM   3199  O   HOH B1060      12.528   8.556   3.936  1.00  0.00      B    O  
ATOM   3200  H1  HOH B1060      12.994   9.491   3.868  1.00  0.00      B    H  
ATOM   3201  H2  HOH B1060      11.846   8.667   4.679  1.00  0.00      B    H  
ATOM   3202  O   HOH B1061      37.676  12.500   3.641  1.00  0.00      B    O  
ATOM   3203  H1  HOH B1061      37.462  12.778   4.577  1.00  0.00      B    H  
ATOM   3204  H2  HOH B1061      37.013  11.850   3.333  1.00  0.00      B    H  
ATOM   3205  O   HOH B1062       2.154   9.036  22.119  1.00  0.00      B    O  
ATOM   3206  H1  HOH B1062       1.629   8.693  22.995  1.00  0.00      B    H  
ATOM   3207  H2  HOH B1062       3.071   9.212  22.513  1.00  0.00      B    H  
ATOM   3208  O   HOH B1063       1.619   6.070  22.624  1.00  0.00      B    O  
ATOM   3209  H1  HOH B1063       1.365   6.719  23.344  1.00  0.00      B    H  
ATOM   3210  H2  HOH B1063       2.569   6.317  22.415  1.00  0.00      B    H  
ATOM   3211  O   HOH B1064      12.534  25.063  31.973  1.00  0.00      B    O  
ATOM   3212  H1  HOH B1064      12.767  24.416  31.205  1.00  0.00      B    H  
ATOM   3213  H2  HOH B1064      11.571  24.984  32.219  1.00  0.00      B    H  
ATOM   3214  O   HOH B1065      21.251  20.761  25.750  1.00  0.00      B    O  
ATOM   3215  H1  HOH B1065      21.368  19.787  25.506  1.00  0.00      B    H  
ATOM   3216  H2  HOH B1065      22.116  21.087  26.147  1.00  0.00      B    H  
ATOM   3217  O   HOH B1066      26.687  10.478  34.047  1.00  0.00      B    O  
ATOM   3218  H1  HOH B1066      26.687   9.593  34.630  1.00  0.00      B    H  
ATOM   3219  H2  HOH B1066      26.879  10.193  33.044  1.00  0.00      B    H  
ATOM   3220  O   HOH B1067       4.959   7.628  16.191  1.00  0.00      B    O  
ATOM   3221  H1  HOH B1067       5.506   8.431  16.017  1.00  0.00      B    H  
ATOM   3222  H2  HOH B1067       5.623   6.848  16.225  1.00  0.00      B    H  
ATOM   3223  O   HOH B1068      30.396   2.842  28.180  1.00  0.00      B    O  
ATOM   3224  H1  HOH B1068      29.916   1.958  28.097  1.00  0.00      B    H  
ATOM   3225  H2  HOH B1068      30.417   3.202  27.267  1.00  0.00      B    H  
ATOM   3226  O   HOH B1069       7.756  36.220  39.089  1.00  0.00      B    O  
ATOM   3227  H1  HOH B1069       8.770  36.535  39.178  1.00  0.00      B    H  
ATOM   3228  H2  HOH B1069       7.827  35.214  39.145  1.00  0.00      B    H  
ATOM   3229  O   HOH B1070      14.751  35.424   8.001  1.00  0.00      B    O  
ATOM   3230  H1  HOH B1070      14.266  34.561   8.124  1.00  0.00      B    H  
ATOM   3231  H2  HOH B1070      15.588  35.403   8.616  1.00  0.00      B    H  
ATOM   3232  O   HOH B1071      20.980  33.445  11.873  1.00  0.00      B    O  
ATOM   3233  H1  HOH B1071      20.214  33.608  11.221  1.00  0.00      B    H  
ATOM   3234  H2  HOH B1071      21.087  34.233  12.498  1.00  0.00      B    H  
ATOM   3235  O   HOH B1072       7.821  17.655  22.750  1.00  0.00      B    O  
ATOM   3236  H1  HOH B1072       7.824  17.784  23.752  1.00  0.00      B    H  
ATOM   3237  H2  HOH B1072       8.675  17.113  22.540  1.00  0.00      B    H  
ATOM   3238  O   HOH B1073      12.417  27.556  13.953  1.00  0.00      B    O  
ATOM   3239  H1  HOH B1073      11.860  26.863  14.373  1.00  0.00      B    H  
ATOM   3240  H2  HOH B1073      13.321  27.208  14.084  1.00  0.00      B    H  
ATOM   3241  O   HOH B1074      13.601  31.574   8.375  1.00  0.00      B    O  
ATOM   3242  H1  HOH B1074      12.954  30.760   8.365  1.00  0.00      B    H  
ATOM   3243  H2  HOH B1074      13.813  31.696   7.392  1.00  0.00      B    H  
ATOM   3244  O   HOH B1075       0.179  21.916   6.117  1.00  0.00      B    O  
ATOM   3245  H1  HOH B1075       0.266  22.903   6.099  1.00  0.00      B    H  
ATOM   3246  H2  HOH B1075      -0.267  21.713   7.002  1.00  0.00      B    H  
ATOM   3247  O   HOH B1076      18.772  32.316   4.735  1.00  0.00      B    O  
ATOM   3248  H1  HOH B1076      18.054  32.651   5.347  1.00  0.00      B    H  
ATOM   3249  H2  HOH B1076      18.405  31.374   4.470  1.00  0.00      B    H  
ATOM   3250  O   HOH B1077      26.515  16.686  23.400  1.00  0.00      B    O  
ATOM   3251  H1  HOH B1077      26.221  16.933  22.481  1.00  0.00      B    H  
ATOM   3252  H2  HOH B1077      25.935  15.908  23.717  1.00  0.00      B    H  
ATOM   3253  O   HOH B1078      29.710  10.333  10.917  1.00  0.00      B    O  
ATOM   3254  H1  HOH B1078      29.456  10.876  11.808  1.00  0.00      B    H  
ATOM   3255  H2  HOH B1078      29.478   9.405  11.184  1.00  0.00      B    H  
ATOM   3256  O   HOH B1079      27.589   5.353  36.578  1.00  0.00      B    O  
ATOM   3257  H1  HOH B1079      26.782   5.003  37.172  1.00  0.00      B    H  
ATOM   3258  H2  HOH B1079      27.980   4.496  36.254  1.00  0.00      B    H  
ATOM   3259  O   HOH B1080       9.525  19.880   3.038  1.00  0.00      B    O  
ATOM   3260  H1  HOH B1080      10.243  20.656   3.234  1.00  0.00      B    H  
ATOM   3261  H2  HOH B1080       9.953  19.303   2.339  1.00  0.00      B    H  
ATOM   3262  O   HOH B1081      12.901  28.300  36.952  1.00  0.00      B    O  
ATOM   3263  H1  HOH B1081      12.442  28.125  36.069  1.00  0.00      B    H  
ATOM   3264  H2  HOH B1081      13.732  28.783  36.766  1.00  0.00      B    H  
ATOM   3265  O   HOH B1082      27.303  31.390  16.624  1.00  0.00      B    O  
ATOM   3266  H1  HOH B1082      26.350  31.694  16.352  1.00  0.00      B    H  
ATOM   3267  H2  HOH B1082      27.758  32.164  17.055  1.00  0.00      B    H  
ATOM   3268  O   HOH B1083       1.688  29.249   2.235  1.00  0.00      B    O  
ATOM   3269  H1  HOH B1083       2.060  28.275   2.217  1.00  0.00      B    H  
ATOM   3270  H2  HOH B1083       1.696  29.483   3.247  1.00  0.00      B    H  
ATOM   3271  O   HOH B1084      27.479  30.309  29.093  1.00  0.00      B    O  
ATOM   3272  H1  HOH B1084      28.244  29.706  29.475  1.00  0.00      B    H  
ATOM   3273  H2  HOH B1084      26.767  30.420  29.829  1.00  0.00      B    H  
ATOM   3274  O   HOH B1085      12.989  23.280  30.112  1.00  0.00      B    O  
ATOM   3275  H1  HOH B1085      13.720  22.849  30.654  1.00  0.00      B    H  
ATOM   3276  H2  HOH B1085      12.240  22.588  30.108  1.00  0.00      B    H  
ATOM   3277  O   HOH B1086      17.710  20.113  38.538  1.00  0.00      B    O  
ATOM   3278  H1  HOH B1086      17.688  19.380  39.182  1.00  0.00      B    H  
ATOM   3279  H2  HOH B1086      18.073  20.969  39.010  1.00  0.00      B    H  
ATOM   3280  O   HOH B1087       3.777  14.906   6.473  1.00  0.00      B    O  
ATOM   3281  H1  HOH B1087       3.082  15.641   6.643  1.00  0.00      B    H  
ATOM   3282  H2  HOH B1087       3.952  14.462   7.388  1.00  0.00      B    H  
ATOM   3283  O   HOH B1088      25.229  30.796  30.619  1.00  0.00      B    O  
ATOM   3284  H1  HOH B1088      24.484  31.110  30.000  1.00  0.00      B    H  
ATOM   3285  H2  HOH B1088      25.582  31.544  31.228  1.00  0.00      B    H  
ATOM   3286  O   HOH B1089      29.991  34.745   1.337  1.00  0.00      B    O  
ATOM   3287  H1  HOH B1089      30.552  34.490   0.534  1.00  0.00      B    H  
ATOM   3288  H2  HOH B1089      30.677  34.957   2.030  1.00  0.00      B    H  
ATOM   3289  O   HOH B1090       4.914  30.321  13.566  1.00  0.00      B    O  
ATOM   3290  H1  HOH B1090       5.892  30.196  13.249  1.00  0.00      B    H  
ATOM   3291  H2  HOH B1090       4.543  29.391  13.664  1.00  0.00      B    H  
ATOM   3292  O   HOH B1091      36.103  -0.136  17.735  1.00  0.00      B    O  
ATOM   3293  H1  HOH B1091      35.468  -0.017  16.928  1.00  0.00      B    H  
ATOM   3294  H2  HOH B1091      36.603   0.693  17.943  1.00  0.00      B    H  
ATOM   3295  O   HOH B1092      26.251  29.034  19.180  1.00  0.00      B    O  
ATOM   3296  H1  HOH B1092      25.444  29.585  18.920  1.00  0.00      B    H  
ATOM   3297  H2  HOH B1092      26.882  29.651  19.628  1.00  0.00      B    H  
ATOM   3298  O   HOH B1093      22.805   2.775  36.744  1.00  0.00      B    O  
ATOM   3299  H1  HOH B1093      23.119   3.734  36.663  1.00  0.00      B    H  
ATOM   3300  H2  HOH B1093      23.524   2.165  36.455  1.00  0.00      B    H  
ATOM   3301  O   HOH B1094      16.906  28.495  23.674  1.00  0.00      B    O  
ATOM   3302  H1  HOH B1094      17.935  28.530  23.950  1.00  0.00      B    H  
ATOM   3303  H2  HOH B1094      16.842  28.238  22.662  1.00  0.00      B    H  
ATOM   3304  O   HOH B1095      28.396  22.569  21.393  1.00  0.00      B    O  
ATOM   3305  H1  HOH B1095      28.257  21.541  21.256  1.00  0.00      B    H  
ATOM   3306  H2  HOH B1095      29.418  22.733  21.431  1.00  0.00      B    H  
ATOM   3307  O   HOH B1096      19.650  30.214  37.779  1.00  0.00      B    O  
ATOM   3308  H1  HOH B1096      19.615  29.374  38.308  1.00  0.00      B    H  
ATOM   3309  H2  HOH B1096      19.379  30.965  38.414  1.00  0.00      B    H  
ATOM   3310  O   HOH B1097      12.893  21.353  37.942  1.00  0.00      B    O  
ATOM   3311  H1  HOH B1097      12.730  21.545  36.918  1.00  0.00      B    H  
ATOM   3312  H2  HOH B1097      13.660  20.680  37.979  1.00  0.00      B    H  
ATOM   3313  O   HOH B1098      13.849  27.938  27.013  1.00  0.00      B    O  
ATOM   3314  H1  HOH B1098      13.891  28.978  27.212  1.00  0.00      B    H  
ATOM   3315  H2  HOH B1098      13.334  27.530  27.762  1.00  0.00      B    H  
ATOM   3316  O   HOH B1099      11.697   6.774  30.892  1.00  0.00      B    O  
ATOM   3317  H1  HOH B1099      11.860   6.206  30.055  1.00  0.00      B    H  
ATOM   3318  H2  HOH B1099      10.736   7.021  30.917  1.00  0.00      B    H  
ATOM   3319  O   HOH B1100      24.320  10.432  20.448  1.00  0.00      B    O  
ATOM   3320  H1  HOH B1100      24.613  10.799  21.326  1.00  0.00      B    H  
ATOM   3321  H2  HOH B1100      25.173  10.337  19.896  1.00  0.00      B    H  
ATOM   3322  O   HOH B1101      18.150  18.307   3.707  1.00  0.00      B    O  
ATOM   3323  H1  HOH B1101      19.132  18.048   3.584  1.00  0.00      B    H  
ATOM   3324  H2  HOH B1101      17.723  17.604   4.338  1.00  0.00      B    H  
ATOM   3325  O   HOH B1102      37.353  31.826  35.897  1.00  0.00      B    O  
ATOM   3326  H1  HOH B1102      38.046  31.970  36.643  1.00  0.00      B    H  
ATOM   3327  H2  HOH B1102      37.302  30.849  35.709  1.00  0.00      B    H  
ATOM   3328  O   HOH B1103      12.049  32.005  33.409  1.00  0.00      B    O  
ATOM   3329  H1  HOH B1103      11.444  31.141  33.355  1.00  0.00      B    H  
ATOM   3330  H2  HOH B1103      12.977  31.799  32.952  1.00  0.00      B    H  
ATOM   3331  O   HOH B1104      18.176  30.799  18.567  1.00  0.00      B    O  
ATOM   3332  H1  HOH B1104      18.813  30.303  18.042  1.00  0.00      B    H  
ATOM   3333  H2  HOH B1104      17.200  30.570  18.246  1.00  0.00      B    H  
ATOM   3334  O   HOH B1105      20.513  14.178  11.091  1.00  0.00      B    O  
ATOM   3335  H1  HOH B1105      19.736  13.763  10.682  1.00  0.00      B    H  
ATOM   3336  H2  HOH B1105      20.883  14.878  10.551  1.00  0.00      B    H  
ATOM   3337  O   HOH B1106      20.628  15.449  34.020  1.00  0.00      B    O  
ATOM   3338  H1  HOH B1106      21.117  14.535  34.171  1.00  0.00      B    H  
ATOM   3339  H2  HOH B1106      19.652  15.323  34.170  1.00  0.00      B    H  
ATOM   3340  O   HOH B1107      24.221  16.134  11.882  1.00  0.00      B    O  
ATOM   3341  H1  HOH B1107      23.491  16.216  11.278  1.00  0.00      B    H  
ATOM   3342  H2  HOH B1107      24.377  15.093  11.890  1.00  0.00      B    H  
ATOM   3343  O   HOH B1108      31.123  32.551  38.728  1.00  0.00      B    O  
ATOM   3344  H1  HOH B1108      30.531  33.314  38.304  1.00  0.00      B    H  
ATOM   3345  H2  HOH B1108      30.772  31.720  38.279  1.00  0.00      B    H  
ATOM   3346  O   HOH B1109      15.795   7.895  35.371  1.00  0.00      B    O  
ATOM   3347  H1  HOH B1109      15.455   7.013  35.109  1.00  0.00      B    H  
ATOM   3348  H2  HOH B1109      16.005   7.797  36.368  1.00  0.00      B    H  
ATOM   3349  O   HOH B1110       3.155  14.337  16.409  1.00  0.00      B    O  
ATOM   3350  H1  HOH B1110       3.719  14.129  17.232  1.00  0.00      B    H  
ATOM   3351  H2  HOH B1110       2.627  13.479  16.191  1.00  0.00      B    H  
ATOM   3352  O   HOH B1111      24.618  29.937   3.665  1.00  0.00      B    O  
ATOM   3353  H1  HOH B1111      24.806  29.417   4.508  1.00  0.00      B    H  
ATOM   3354  H2  HOH B1111      24.794  30.882   4.014  1.00  0.00      B    H  
ATOM   3355  O   HOH B1112      25.116   5.151  14.480  1.00  0.00      B    O  
ATOM   3356  H1  HOH B1112      25.558   5.228  13.536  1.00  0.00      B    H  
ATOM   3357  H2  HOH B1112      24.342   4.525  14.455  1.00  0.00      B    H  
ATOM   3358  O   HOH B1113      36.331  16.207   5.978  1.00  0.00      B    O  
ATOM   3359  H1  HOH B1113      36.036  16.889   6.639  1.00  0.00      B    H  
ATOM   3360  H2  HOH B1113      37.240  15.849   6.270  1.00  0.00      B    H  
ATOM   3361  O   HOH B1114      33.911   7.713   3.823  1.00  0.00      B    O  
ATOM   3362  H1  HOH B1114      33.888   7.104   2.986  1.00  0.00      B    H  
ATOM   3363  H2  HOH B1114      33.113   8.344   3.815  1.00  0.00      B    H  
ATOM   3364  O   HOH B1115      17.071   2.499  36.046  1.00  0.00      B    O  
ATOM   3365  H1  HOH B1115      16.088   2.826  36.152  1.00  0.00      B    H  
ATOM   3366  H2  HOH B1115      17.616   2.879  36.826  1.00  0.00      B    H  
ATOM   3367  O   HOH B1116       8.210  15.161  14.206  1.00  0.00      B    O  
ATOM   3368  H1  HOH B1116       9.138  15.390  13.918  1.00  0.00      B    H  
ATOM   3369  H2  HOH B1116       7.683  14.938  13.338  1.00  0.00      B    H  
ATOM   3370  O   HOH B1117      36.664   0.058  28.804  1.00  0.00      B    O  
ATOM   3371  H1  HOH B1117      35.708  -0.287  28.583  1.00  0.00      B    H  
ATOM   3372  H2  HOH B1117      36.896   0.753  28.055  1.00  0.00      B    H  
ATOM   3373  O   HOH B1118      23.413  31.078   8.978  1.00  0.00      B    O  
ATOM   3374  H1  HOH B1118      23.869  31.270   9.862  1.00  0.00      B    H  
ATOM   3375  H2  HOH B1118      24.157  30.767   8.301  1.00  0.00      B    H  
ATOM   3376  O   HOH B1119      29.661  31.347  34.907  1.00  0.00      B    O  
ATOM   3377  H1  HOH B1119      30.112  31.020  35.757  1.00  0.00      B    H  
ATOM   3378  H2  HOH B1119      28.672  31.290  35.087  1.00  0.00      B    H  
ATOM   3379  O   HOH B1120       1.306  15.490  18.281  1.00  0.00      B    O  
ATOM   3380  H1  HOH B1120       1.651  16.191  18.913  1.00  0.00      B    H  
ATOM   3381  H2  HOH B1120       2.041  14.819  18.176  1.00  0.00      B    H  
ATOM   3382  O   HOH B1121      32.078  25.414  18.252  1.00  0.00      B    O  
ATOM   3383  H1  HOH B1121      32.001  24.386  18.355  1.00  0.00      B    H  
ATOM   3384  H2  HOH B1121      32.456  25.690  19.155  1.00  0.00      B    H  
ATOM   3385  O   HOH B1122       5.872   4.063  30.298  1.00  0.00      B    O  
ATOM   3386  H1  HOH B1122       5.937   5.125  30.261  1.00  0.00      B    H  
ATOM   3387  H2  HOH B1122       6.747   3.721  30.739  1.00  0.00      B    H  
ATOM   3388  O   HOH B1123      32.504  35.613  23.024  1.00  0.00      B    O  
ATOM   3389  H1  HOH B1123      32.617  34.994  23.819  1.00  0.00      B    H  
ATOM   3390  H2  HOH B1123      31.662  36.228  23.223  1.00  0.00      B    H  
ATOM   3391  O   HOH B1124      37.648  18.798  17.048  1.00  0.00      B    O  
ATOM   3392  H1  HOH B1124      36.757  18.787  17.515  1.00  0.00      B    H  
ATOM   3393  H2  HOH B1124      38.422  18.961  17.752  1.00  0.00      B    H  
ATOM   3394  O   HOH B1125      32.799   6.230  10.930  1.00  0.00      B    O  
ATOM   3395  H1  HOH B1125      33.227   6.030  10.069  1.00  0.00      B    H  
ATOM   3396  H2  HOH B1125      32.532   7.231  10.884  1.00  0.00      B    H  
ATOM   3397  O   HOH B1126      10.523   4.105  14.040  1.00  0.00      B    O  
ATOM   3398  H1  HOH B1126      10.733   4.362  13.068  1.00  0.00      B    H  
ATOM   3399  H2  HOH B1126      10.803   3.114  14.132  1.00  0.00      B    H  
ATOM   3400  O   HOH B1127       0.130  28.584  38.152  1.00  0.00      B    O  
ATOM   3401  H1  HOH B1127       0.269  27.818  38.795  1.00  0.00      B    H  
ATOM   3402  H2  HOH B1127       0.696  29.344  38.413  1.00  0.00      B    H  
ATOM   3403  O   HOH B1128      24.070  18.886  19.022  1.00  0.00      B    O  
ATOM   3404  H1  HOH B1128      23.695  19.883  19.075  1.00  0.00      B    H  
ATOM   3405  H2  HOH B1128      24.797  18.894  18.301  1.00  0.00      B    H  
ATOM   3406  O   HOH B1129      38.961   9.368  15.737  1.00  0.00      B    O  
ATOM   3407  H1  HOH B1129      38.415   9.716  16.526  1.00  0.00      B    H  
ATOM   3408  H2  HOH B1129      39.755   8.869  15.985  1.00  0.00      B    H  
ATOM   3409  O   HOH B1130       8.282  28.792  30.554  1.00  0.00      B    O  
ATOM   3410  H1  HOH B1130       8.209  28.062  29.817  1.00  0.00      B    H  
ATOM   3411  H2  HOH B1130       9.289  28.944  30.712  1.00  0.00      B    H  
ATOM   3412  O   HOH B1131       2.193  27.953  12.096  1.00  0.00      B    O  
ATOM   3413  H1  HOH B1131       3.219  27.834  12.105  1.00  0.00      B    H  
ATOM   3414  H2  HOH B1131       1.790  27.831  13.013  1.00  0.00      B    H  
ATOM   3415  O   HOH B1132       4.332  31.263  22.941  1.00  0.00      B    O  
ATOM   3416  H1  HOH B1132       3.680  30.954  22.177  1.00  0.00      B    H  
ATOM   3417  H2  HOH B1132       5.248  31.111  22.608  1.00  0.00      B    H  
ATOM   3418  O   HOH B1133      21.019  12.975   2.256  1.00  0.00      B    O  
ATOM   3419  H1  HOH B1133      20.290  12.328   2.480  1.00  0.00      B    H  
ATOM   3420  H2  HOH B1133      21.605  12.457   1.574  1.00  0.00      B    H  
ATOM   3421  O   HOH B1134      38.307  19.054  22.124  1.00  0.00      B    O  
ATOM   3422  H1  HOH B1134      38.583  18.359  22.838  1.00  0.00      B    H  
ATOM   3423  H2  HOH B1134      38.784  19.940  22.405  1.00  0.00      B    H  
ATOM   3424  O   HOH B1135       0.222  18.876  19.425  1.00  0.00      B    O  
ATOM   3425  H1  HOH B1135      -0.228  18.534  20.291  1.00  0.00      B    H  
ATOM   3426  H2  HOH B1135       1.204  18.719  19.472  1.00  0.00      B    H  
ATOM   3427  O   HOH B1136      26.684  20.746  10.506  1.00  0.00      B    O  
ATOM   3428  H1  HOH B1136      27.185  20.540   9.597  1.00  0.00      B    H  
ATOM   3429  H2  HOH B1136      27.455  20.874  11.182  1.00  0.00      B    H  
ATOM   3430  O   HOH B1137      12.565  20.833  26.318  1.00  0.00      B    O  
ATOM   3431  H1  HOH B1137      13.477  20.698  25.910  1.00  0.00      B    H  
ATOM   3432  H2  HOH B1137      12.546  20.522  27.267  1.00  0.00      B    H  
ATOM   3433  O   HOH B1138      26.120  15.912  27.088  1.00  0.00      B    O  
ATOM   3434  H1  HOH B1138      26.536  16.667  26.601  1.00  0.00      B    H  
ATOM   3435  H2  HOH B1138      25.577  16.352  27.834  1.00  0.00      B    H  
ATOM   3436  O   HOH B1139       9.316  10.087  13.991  1.00  0.00      B    O  
ATOM   3437  H1  HOH B1139       8.588  10.608  14.453  1.00  0.00      B    H  
ATOM   3438  H2  HOH B1139      10.051  10.730  13.689  1.00  0.00      B    H  
ATOM   3439  O   HOH B1140      32.659   8.924  18.498  1.00  0.00      B    O  
ATOM   3440  H1  HOH B1140      31.941   8.341  19.008  1.00  0.00      B    H  
ATOM   3441  H2  HOH B1140      32.361   9.853  18.746  1.00  0.00      B    H  
ATOM   3442  O   HOH B1141      20.117  32.139  31.931  1.00  0.00      B    O  
ATOM   3443  H1  HOH B1141      20.821  31.709  32.526  1.00  0.00      B    H  
ATOM   3444  H2  HOH B1141      20.092  31.522  31.133  1.00  0.00      B    H  
ATOM   3445  O   HOH B1142      23.777  19.707  22.900  1.00  0.00      B    O  
ATOM   3446  H1  HOH B1142      23.270  18.869  22.651  1.00  0.00      B    H  
ATOM   3447  H2  HOH B1142      23.948  19.736  23.906  1.00  0.00      B    H  
ATOM   3448  O   HOH B1143      16.770   2.783  21.541  1.00  0.00      B    O  
ATOM   3449  H1  HOH B1143      17.009   3.101  20.576  1.00  0.00      B    H  
ATOM   3450  H2  HOH B1143      16.866   3.562  22.211  1.00  0.00      B    H  
ATOM   3451  O   HOH B1144      28.523  22.102  14.846  1.00  0.00      B    O  
ATOM   3452  H1  HOH B1144      28.926  21.351  15.389  1.00  0.00      B    H  
ATOM   3453  H2  HOH B1144      29.315  22.694  14.552  1.00  0.00      B    H  
ATOM   3454  O   HOH B1145      10.090  28.432  26.642  1.00  0.00      B    O  
ATOM   3455  H1  HOH B1145      10.893  28.156  27.250  1.00  0.00      B    H  
ATOM   3456  H2  HOH B1145      10.192  29.408  26.370  1.00  0.00      B    H  
ATOM   3457  O   HOH B1146      12.962  38.844  15.414  1.00  0.00      B    O  
ATOM   3458  H1  HOH B1146      13.494  38.197  15.967  1.00  0.00      B    H  
ATOM   3459  H2  HOH B1146      13.278  39.765  15.771  1.00  0.00      B    H  
ATOM   3460  O   HOH B1147      26.044  30.802   7.495  1.00  0.00      B    O  
ATOM   3461  H1  HOH B1147      26.758  31.183   6.886  1.00  0.00      B    H  
ATOM   3462  H2  HOH B1147      26.539  30.087   8.016  1.00  0.00      B    H  
ATOM   3463  O   HOH B1148      31.769   7.787  32.216  1.00  0.00      B    O  
ATOM   3464  H1  HOH B1148      31.585   8.821  32.098  1.00  0.00      B    H  
ATOM   3465  H2  HOH B1148      32.451   7.671  32.919  1.00  0.00      B    H  
ATOM   3466  O   HOH B1149      24.149  34.401  33.931  1.00  0.00      B    O  
ATOM   3467  H1  HOH B1149      23.332  34.511  34.531  1.00  0.00      B    H  
ATOM   3468  H2  HOH B1149      24.687  35.251  33.885  1.00  0.00      B    H  
ATOM   3469  O   HOH B1150      26.091  33.965   9.437  1.00  0.00      B    O  
ATOM   3470  H1  HOH B1150      25.161  33.875   9.848  1.00  0.00      B    H  
ATOM   3471  H2  HOH B1150      26.695  34.345  10.174  1.00  0.00      B    H  
ATOM   3472  O   HOH B1151      36.747  26.620  16.874  1.00  0.00      B    O  
ATOM   3473  H1  HOH B1151      35.762  26.882  16.868  1.00  0.00      B    H  
ATOM   3474  H2  HOH B1151      37.130  27.284  16.216  1.00  0.00      B    H  
ATOM   3475  O   HOH B1152       1.101   0.464  39.087  1.00  0.00      B    O  
ATOM   3476  H1  HOH B1152       1.400   1.224  38.461  1.00  0.00      B    H  
ATOM   3477  H2  HOH B1152       1.853   0.295  39.771  1.00  0.00      B    H  
ATOM   3478  O   HOH B1153      16.916  16.074   5.492  1.00  0.00      B    O  
ATOM   3479  H1  HOH B1153      17.729  15.700   5.016  1.00  0.00      B    H  
ATOM   3480  H2  HOH B1153      16.224  15.372   5.352  1.00  0.00      B    H  
ATOM   3481  O   HOH B1154      33.431  26.270   9.357  1.00  0.00      B    O  
ATOM   3482  H1  HOH B1154      32.560  26.729   9.655  1.00  0.00      B    H  
ATOM   3483  H2  HOH B1154      33.220  25.983   8.398  1.00  0.00      B    H  
ATOM   3484  O   HOH B1155      31.941  16.047  17.422  1.00  0.00      B    O  
ATOM   3485  H1  HOH B1155      32.915  16.143  17.168  1.00  0.00      B    H  
ATOM   3486  H2  HOH B1155      31.504  16.969  17.383  1.00  0.00      B    H  
ATOM   3487  O   HOH B1157      13.501   4.897  28.346  1.00  0.00      B    O  
ATOM   3488  H1  HOH B1157      13.578   4.506  27.377  1.00  0.00      B    H  
ATOM   3489  H2  HOH B1157      13.710   5.916  28.320  1.00  0.00      B    H  
ATOM   3490  O   HOH B1158      33.391  12.287  27.702  1.00  0.00      B    O  
ATOM   3491  H1  HOH B1158      34.153  11.953  28.239  1.00  0.00      B    H  
ATOM   3492  H2  HOH B1158      33.544  13.252  27.378  1.00  0.00      B    H  
ATOM   3493  O   HOH B1159      33.898  34.052  29.527  1.00  0.00      B    O  
ATOM   3494  H1  HOH B1159      34.546  34.511  28.864  1.00  0.00      B    H  
ATOM   3495  H2  HOH B1159      34.422  33.351  30.066  1.00  0.00      B    H  
ATOM   3496  O   HOH B1160      13.929   3.559  23.369  1.00  0.00      B    O  
ATOM   3497  H1  HOH B1160      14.237   4.480  23.125  1.00  0.00      B    H  
ATOM   3498  H2  HOH B1160      14.078   2.906  22.599  1.00  0.00      B    H  
ATOM   3499  O   HOH B1161       9.900  33.023  17.781  1.00  0.00      B    O  
ATOM   3500  H1  HOH B1161       9.646  33.998  18.019  1.00  0.00      B    H  
ATOM   3501  H2  HOH B1161       9.998  32.952  16.782  1.00  0.00      B    H  
ATOM   3502  O   HOH B1162      21.902   9.284   5.623  1.00  0.00      B    O  
ATOM   3503  H1  HOH B1162      22.181   8.601   6.338  1.00  0.00      B    H  
ATOM   3504  H2  HOH B1162      21.431  10.060   6.142  1.00  0.00      B    H  
ATOM   3505  O   HOH B1163      12.394   9.860   8.857  1.00  0.00      B    O  
ATOM   3506  H1  HOH B1163      11.614   9.829   9.429  1.00  0.00      B    H  
ATOM   3507  H2  HOH B1163      13.144   9.553   9.408  1.00  0.00      B    H  
ATOM   3508  O   HOH B1164      16.408  11.785  29.295  1.00  0.00      B    O  
ATOM   3509  H1  HOH B1164      16.453  11.141  30.048  1.00  0.00      B    H  
ATOM   3510  H2  HOH B1164      17.370  12.074  29.183  1.00  0.00      B    H  
ATOM   3511  O   HOH B1165       6.313   7.876  20.324  1.00  0.00      B    O  
ATOM   3512  H1  HOH B1165       5.667   7.145  20.025  1.00  0.00      B    H  
ATOM   3513  H2  HOH B1165       5.898   8.489  21.020  1.00  0.00      B    H  
ATOM   3514  O   HOH B1166      21.306  18.917  19.981  1.00  0.00      B    O  
ATOM   3515  H1  HOH B1166      20.509  18.389  19.557  1.00  0.00      B    H  
ATOM   3516  H2  HOH B1166      22.117  18.499  19.539  1.00  0.00      B    H  
ATOM   3517  O   HOH B1167      31.654  11.542  19.162  1.00  0.00      B    O  
ATOM   3518  H1  HOH B1167      32.341  12.257  19.208  1.00  0.00      B    H  
ATOM   3519  H2  HOH B1167      31.100  11.685  20.003  1.00  0.00      B    H  
ATOM   3520  O   HOH B1168       3.281  20.861  15.406  1.00  0.00      B    O  
ATOM   3521  H1  HOH B1168       2.740  20.226  14.830  1.00  0.00      B    H  
ATOM   3522  H2  HOH B1168       3.799  21.467  14.816  1.00  0.00      B    H  
ATOM   3523  O   HOH B1169       0.115  20.332   2.027  1.00  0.00      B    O  
ATOM   3524  H1  HOH B1169      -0.532  19.883   1.426  1.00  0.00      B    H  
ATOM   3525  H2  HOH B1169       0.877  19.674   2.263  1.00  0.00      B    H  
ATOM   3526  O   HOH B1170      36.502  30.924  23.985  1.00  0.00      B    O  
ATOM   3527  H1  HOH B1170      37.298  31.526  23.758  1.00  0.00      B    H  
ATOM   3528  H2  HOH B1170      36.448  30.284  23.182  1.00  0.00      B    H  
ATOM   3529  O   HOH B1171      11.436   7.695  14.047  1.00  0.00      B    O  
ATOM   3530  H1  HOH B1171      11.483   8.116  14.943  1.00  0.00      B    H  
ATOM   3531  H2  HOH B1171      10.573   7.192  14.104  1.00  0.00      B    H  
ATOM   3532  O   HOH B1172      17.019  21.664  18.085  1.00  0.00      B    O  
ATOM   3533  H1  HOH B1172      17.349  20.906  18.688  1.00  0.00      B    H  
ATOM   3534  H2  HOH B1172      17.665  21.719  17.305  1.00  0.00      B    H  
ATOM   3535  O   HOH B1173      33.989  28.573   2.651  1.00  0.00      B    O  
ATOM   3536  H1  HOH B1173      34.433  29.141   1.956  1.00  0.00      B    H  
ATOM   3537  H2  HOH B1173      34.543  28.616   3.539  1.00  0.00      B    H  
ATOM   3538  O   HOH B1174       2.346  30.239  38.679  1.00  0.00      B    O  
ATOM   3539  H1  HOH B1174       2.246  30.116  39.687  1.00  0.00      B    H  
ATOM   3540  H2  HOH B1174       3.286  30.060  38.450  1.00  0.00      B    H  
ATOM   3541  O   HOH B1175      30.346  23.848  13.847  1.00  0.00      B    O  
ATOM   3542  H1  HOH B1175      30.707  24.720  14.219  1.00  0.00      B    H  
ATOM   3543  H2  HOH B1175      30.960  23.543  13.156  1.00  0.00      B    H  
ATOM   3544  O   HOH B1176      28.336   3.680   6.977  1.00  0.00      B    O  
ATOM   3545  H1  HOH B1176      28.475   4.648   6.689  1.00  0.00      B    H  
ATOM   3546  H2  HOH B1176      27.337   3.496   6.856  1.00  0.00      B    H  
ATOM   3547  O   HOH B1177      25.024  25.847  28.041  1.00  0.00      B    O  
ATOM   3548  H1  HOH B1177      24.856  24.885  27.841  1.00  0.00      B    H  
ATOM   3549  H2  HOH B1177      25.935  25.940  28.435  1.00  0.00      B    H  
ATOM   3550  O   HOH B1178      37.661  23.505  29.785  1.00  0.00      B    O  
ATOM   3551  H1  HOH B1178      38.542  23.345  29.331  1.00  0.00      B    H  
ATOM   3552  H2  HOH B1178      37.553  24.554  29.799  1.00  0.00      B    H  
ATOM   3553  O   HOH B1179       9.262  34.216  25.666  1.00  0.00      B    O  
ATOM   3554  H1  HOH B1179      10.230  34.491  25.689  1.00  0.00      B    H  
ATOM   3555  H2  HOH B1179       9.217  33.208  25.521  1.00  0.00      B    H  
ATOM   3556  O   HOH B1180      11.680  16.852   5.079  1.00  0.00      B    O  
ATOM   3557  H1  HOH B1180      12.013  17.544   4.402  1.00  0.00      B    H  
ATOM   3558  H2  HOH B1180      12.397  16.793   5.867  1.00  0.00      B    H  
ATOM   3559  O   HOH B1181      11.128  29.763  30.688  1.00  0.00      B    O  
ATOM   3560  H1  HOH B1181      11.950  29.224  30.824  1.00  0.00      B    H  
ATOM   3561  H2  HOH B1181      11.279  30.440  29.948  1.00  0.00      B    H  
ATOM   3562  O   HOH B1182       2.306   4.265  27.634  1.00  0.00      B    O  
ATOM   3563  H1  HOH B1182       2.639   5.230  27.725  1.00  0.00      B    H  
ATOM   3564  H2  HOH B1182       2.412   3.723  28.514  1.00  0.00      B    H  
ATOM   3565  O   HOH B1183       4.640  20.159  33.367  1.00  0.00      B    O  
ATOM   3566  H1  HOH B1183       4.052  19.627  32.725  1.00  0.00      B    H  
ATOM   3567  H2  HOH B1183       4.100  20.974  33.797  1.00  0.00      B    H  
ATOM   3568  O   HOH B1184      24.900  28.559   6.072  1.00  0.00      B    O  
ATOM   3569  H1  HOH B1184      25.189  29.206   6.820  1.00  0.00      B    H  
ATOM   3570  H2  HOH B1184      23.922  28.200   6.233  1.00  0.00      B    H  
ATOM   3571  O   HOH B1185      38.167  13.549  18.787  1.00  0.00      B    O  
ATOM   3572  H1  HOH B1185      38.879  14.196  18.420  1.00  0.00      B    H  
ATOM   3573  H2  HOH B1185      38.124  12.733  18.117  1.00  0.00      B    H  
ATOM   3574  O   HOH B1186      10.274  13.748  28.375  1.00  0.00      B    O  
ATOM   3575  H1  HOH B1186       9.491  14.377  28.364  1.00  0.00      B    H  
ATOM   3576  H2  HOH B1186      10.962  14.060  29.135  1.00  0.00      B    H  
ATOM   3577  O   HOH B1187      22.520  27.098  27.084  1.00  0.00      B    O  
ATOM   3578  H1  HOH B1187      22.498  26.190  27.500  1.00  0.00      B    H  
ATOM   3579  H2  HOH B1187      23.448  27.243  26.700  1.00  0.00      B    H  
ATOM   3580  O   HOH B1188      11.683   4.637  20.630  1.00  0.00      B    O  
ATOM   3581  H1  HOH B1188      12.514   4.642  20.026  1.00  0.00      B    H  
ATOM   3582  H2  HOH B1188      10.943   4.895  20.052  1.00  0.00      B    H  
ATOM   3583  O   HOH B1189      34.423  33.364  11.569  1.00  0.00      B    O  
ATOM   3584  H1  HOH B1189      34.615  34.163  12.161  1.00  0.00      B    H  
ATOM   3585  H2  HOH B1189      33.590  33.518  11.006  1.00  0.00      B    H  
ATOM   3586  O   HOH B1190      12.656  38.000  25.057  1.00  0.00      B    O  
ATOM   3587  H1  HOH B1190      12.385  38.393  24.175  1.00  0.00      B    H  
ATOM   3588  H2  HOH B1190      13.630  38.058  25.086  1.00  0.00      B    H  
ATOM   3589  O   HOH B1191       0.650   3.069   8.500  1.00  0.00      B    O  
ATOM   3590  H1  HOH B1191      -0.209   2.796   8.064  1.00  0.00      B    H  
ATOM   3591  H2  HOH B1191       1.411   3.105   7.805  1.00  0.00      B    H  
ATOM   3592  O   HOH B1192       5.389  20.462  39.085  1.00  0.00      B    O  
ATOM   3593  H1  HOH B1192       5.153  21.019  38.286  1.00  0.00      B    H  
ATOM   3594  H2  HOH B1192       5.836  21.050  39.809  1.00  0.00      B    H  
ATOM   3595  O   HOH B1193      34.231  37.973  31.184  1.00  0.00      B    O  
ATOM   3596  H1  HOH B1193      35.236  37.832  31.289  1.00  0.00      B    H  
ATOM   3597  H2  HOH B1193      34.017  38.134  30.233  1.00  0.00      B    H  
ATOM   3598  O   HOH B1194       3.343  13.929  34.930  1.00  0.00      B    O  
ATOM   3599  H1  HOH B1194       4.028  14.657  34.710  1.00  0.00      B    H  
ATOM   3600  H2  HOH B1194       3.494  13.669  35.923  1.00  0.00      B    H  
ATOM   3601  O   HOH B1195      20.367   1.656  15.013  1.00  0.00      B    O  
ATOM   3602  H1  HOH B1195      20.461   0.943  14.278  1.00  0.00      B    H  
ATOM   3603  H2  HOH B1195      20.894   2.470  14.705  1.00  0.00      B    H  
ATOM   3604  O   HOH B1196       6.840  10.636  12.009  1.00  0.00      B    O  
ATOM   3605  H1  HOH B1196       6.387  11.080  11.240  1.00  0.00      B    H  
ATOM   3606  H2  HOH B1196       6.667   9.593  11.937  1.00  0.00      B    H  
ATOM   3607  O   HOH B1197      21.136  12.644  31.824  1.00  0.00      B    O  
ATOM   3608  H1  HOH B1197      21.538  11.949  32.405  1.00  0.00      B    H  
ATOM   3609  H2  HOH B1197      20.977  12.236  30.888  1.00  0.00      B    H  
ATOM   3610  O   HOH B1198      16.098  36.515  21.270  1.00  0.00      B    O  
ATOM   3611  H1  HOH B1198      16.606  35.777  21.760  1.00  0.00      B    H  
ATOM   3612  H2  HOH B1198      15.611  36.047  20.482  1.00  0.00      B    H  
ATOM   3613  O   HOH B1199      38.424  33.590  27.895  1.00  0.00      B    O  
ATOM   3614  H1  HOH B1199      37.843  33.289  28.739  1.00  0.00      B    H  
ATOM   3615  H2  HOH B1199      37.855  34.166  27.358  1.00  0.00      B    H  
ATOM   3616  O   HOH B1200       5.963  20.321  23.401  1.00  0.00      B    O  
ATOM   3617  H1  HOH B1200       6.676  19.929  24.098  1.00  0.00      B    H  
ATOM   3618  H2  HOH B1200       6.461  20.606  22.581  1.00  0.00      B    H  
ATOM   3619  O   HOH B1201      37.953  19.617  12.397  1.00  0.00      B    O  
ATOM   3620  H1  HOH B1201      38.115  20.510  11.911  1.00  0.00      B    H  
ATOM   3621  H2  HOH B1201      37.473  19.871  13.281  1.00  0.00      B    H  
ATOM   3622  O   HOH B1202      25.716  18.615   8.141  1.00  0.00      B    O  
ATOM   3623  H1  HOH B1202      25.713  19.657   7.963  1.00  0.00      B    H  
ATOM   3624  H2  HOH B1202      25.880  18.144   7.228  1.00  0.00      B    H  
ATOM   3625  O   HOH B1203      25.479   8.437   8.670  1.00  0.00      B    O  
ATOM   3626  H1  HOH B1203      25.166   7.466   8.404  1.00  0.00      B    H  
ATOM   3627  H2  HOH B1203      25.893   8.340   9.565  1.00  0.00      B    H  
ATOM   3628  O   HOH B1204      22.648   7.430   2.255  1.00  0.00      B    O  
ATOM   3629  H1  HOH B1204      23.643   7.265   2.555  1.00  0.00      B    H  
ATOM   3630  H2  HOH B1204      22.338   8.292   2.736  1.00  0.00      B    H  
ATOM   3631  O   HOH B1205      23.434  28.310  24.117  1.00  0.00      B    O  
ATOM   3632  H1  HOH B1205      23.838  28.671  24.979  1.00  0.00      B    H  
ATOM   3633  H2  HOH B1205      24.179  28.103  23.497  1.00  0.00      B    H  
ATOM   3634  O   HOH B1206       3.506  37.573  37.549  1.00  0.00      B    O  
ATOM   3635  H1  HOH B1206       3.670  38.353  38.187  1.00  0.00      B    H  
ATOM   3636  H2  HOH B1206       2.490  37.540  37.366  1.00  0.00      B    H  
ATOM   3637  O   HOH B1207      33.452  15.141  27.296  1.00  0.00      B    O  
ATOM   3638  H1  HOH B1207      33.503  15.805  28.060  1.00  0.00      B    H  
ATOM   3639  H2  HOH B1207      32.579  15.388  26.867  1.00  0.00      B    H  
ATOM   3640  O   HOH B1208      24.219   6.366   7.698  1.00  0.00      B    O  
ATOM   3641  H1  HOH B1208      23.515   6.023   8.401  1.00  0.00      B    H  
ATOM   3642  H2  HOH B1208      24.204   5.787   6.888  1.00  0.00      B    H  
ATOM   3643  O   HOH B1209      24.394  18.027  34.689  1.00  0.00      B    O  
ATOM   3644  H1  HOH B1209      24.004  18.557  33.893  1.00  0.00      B    H  
ATOM   3645  H2  HOH B1209      23.810  18.136  35.488  1.00  0.00      B    H  
ATOM   3646  O   HOH B1210      17.229   3.623  11.927  1.00  0.00      B    O  
ATOM   3647  H1  HOH B1210      17.174   2.709  12.405  1.00  0.00      B    H  
ATOM   3648  H2  HOH B1210      18.153   3.704  11.494  1.00  0.00      B    H  
ATOM   3649  O   HOH B1211       8.041  16.706  10.496  1.00  0.00      B    O  
ATOM   3650  H1  HOH B1211       8.903  16.852  11.000  1.00  0.00      B    H  
ATOM   3651  H2  HOH B1211       7.481  17.500  10.607  1.00  0.00      B    H  
ATOM   3652  O   HOH B1212      11.302   3.533  23.950  1.00  0.00      B    O  
ATOM   3653  H1  HOH B1212      12.259   3.647  23.884  1.00  0.00      B    H  
ATOM   3654  H2  HOH B1212      10.991   3.119  23.075  1.00  0.00      B    H  
ATOM   3655  O   HOH B1213      15.695  28.274   4.882  1.00  0.00      B    O  
ATOM   3656  H1  HOH B1213      14.763  28.574   4.692  1.00  0.00      B    H  
ATOM   3657  H2  HOH B1213      15.738  27.533   5.597  1.00  0.00      B    H  
ATOM   3658  O   HOH B1214       9.398  23.788   5.265  1.00  0.00      B    O  
ATOM   3659  H1  HOH B1214       8.423  24.036   5.070  1.00  0.00      B    H  
ATOM   3660  H2  HOH B1214       9.926  23.597   4.360  1.00  0.00      B    H  
ATOM   3661  O   HOH B1215       1.749  18.723  14.714  1.00  0.00      B    O  
ATOM   3662  H1  HOH B1215       2.100  18.191  15.482  1.00  0.00      B    H  
ATOM   3663  H2  HOH B1215       0.788  18.823  14.864  1.00  0.00      B    H  
ATOM   3664  O   HOH B1216       7.679  30.503  24.906  1.00  0.00      B    O  
ATOM   3665  H1  HOH B1216       7.005  30.968  24.287  1.00  0.00      B    H  
ATOM   3666  H2  HOH B1216       7.580  29.536  24.800  1.00  0.00      B    H  
ATOM   3667  O   HOH B1217      11.703   2.714  36.697  1.00  0.00      B    O  
ATOM   3668  H1  HOH B1217      12.175   3.592  36.415  1.00  0.00      B    H  
ATOM   3669  H2  HOH B1217      10.812   2.956  37.073  1.00  0.00      B    H  
ATOM   3670  O   HOH B1218      17.069  32.951  31.705  1.00  0.00      B    O  
ATOM   3671  H1  HOH B1218      16.167  32.662  31.970  1.00  0.00      B    H  
ATOM   3672  H2  HOH B1218      17.680  32.228  31.993  1.00  0.00      B    H  
ATOM   3673  O   HOH B1219      28.837  28.442   0.595  1.00  0.00      B    O  
ATOM   3674  H1  HOH B1219      29.526  28.889   1.229  1.00  0.00      B    H  
ATOM   3675  H2  HOH B1219      29.320  27.970  -0.175  1.00  0.00      B    H  
ATOM   3676  O   HOH B1220       1.180  25.192  11.207  1.00  0.00      B    O  
ATOM   3677  H1  HOH B1220       1.772  25.600  10.499  1.00  0.00      B    H  
ATOM   3678  H2  HOH B1220       1.737  24.669  11.788  1.00  0.00      B    H  
ATOM   3679  O   HOH B1221       5.916  22.765   8.324  1.00  0.00      B    O  
ATOM   3680  H1  HOH B1221       5.669  23.409   7.608  1.00  0.00      B    H  
ATOM   3681  H2  HOH B1221       6.623  23.217   8.869  1.00  0.00      B    H  
ATOM   3682  O   HOH B1222      10.291   8.444   1.993  1.00  0.00      B    O  
ATOM   3683  H1  HOH B1222      11.029   8.363   2.665  1.00  0.00      B    H  
ATOM   3684  H2  HOH B1222       9.427   8.426   2.535  1.00  0.00      B    H  
ATOM   3685  O   HOH B1223      31.551  12.445  23.901  1.00  0.00      B    O  
ATOM   3686  H1  HOH B1223      32.574  12.274  23.851  1.00  0.00      B    H  
ATOM   3687  H2  HOH B1223      31.144  11.867  24.588  1.00  0.00      B    H  
ATOM   3688  O   HOH B1224      31.488  26.439  28.011  1.00  0.00      B    O  
ATOM   3689  H1  HOH B1224      32.426  26.058  27.786  1.00  0.00      B    H  
ATOM   3690  H2  HOH B1224      31.115  26.028  28.887  1.00  0.00      B    H  
ATOM   3691  O   HOH B1225       0.338  21.077  27.229  1.00  0.00      B    O  
ATOM   3692  H1  HOH B1225      -0.459  21.393  26.708  1.00  0.00      B    H  
ATOM   3693  H2  HOH B1225       0.521  21.738  27.952  1.00  0.00      B    H  
ATOM   3694  O   HOH B1226       3.541   1.885  13.176  1.00  0.00      B    O  
ATOM   3695  H1  HOH B1226       2.628   1.584  12.830  1.00  0.00      B    H  
ATOM   3696  H2  HOH B1226       3.492   2.311  14.119  1.00  0.00      B    H  
ATOM   3697  O   HOH B1227      21.684   4.962   7.300  1.00  0.00      B    O  
ATOM   3698  H1  HOH B1227      21.057   4.372   7.800  1.00  0.00      B    H  
ATOM   3699  H2  HOH B1227      21.333   5.872   7.504  1.00  0.00      B    H  
ATOM   3700  O   HOH B1228      19.644  10.877  10.791  1.00  0.00      B    O  
ATOM   3701  H1  HOH B1228      20.495  11.355  10.897  1.00  0.00      B    H  
ATOM   3702  H2  HOH B1228      19.871  10.114  10.163  1.00  0.00      B    H  
ATOM   3703  O   HOH B1229      21.170  12.577  17.459  1.00  0.00      B    O  
ATOM   3704  H1  HOH B1229      21.977  12.979  17.797  1.00  0.00      B    H  
ATOM   3705  H2  HOH B1229      20.835  12.036  18.228  1.00  0.00      B    H  
ATOM   3706  O   HOH B1230       8.004  13.649  31.238  1.00  0.00      B    O  
ATOM   3707  H1  HOH B1230       8.509  12.794  30.925  1.00  0.00      B    H  
ATOM   3708  H2  HOH B1230       7.908  14.217  30.432  1.00  0.00      B    H  
ATOM   3709  O   HOH B1231      22.947  26.142  16.197  1.00  0.00      B    O  
ATOM   3710  H1  HOH B1231      23.147  25.192  16.483  1.00  0.00      B    H  
ATOM   3711  H2  HOH B1231      22.479  26.597  16.929  1.00  0.00      B    H  
ATOM   3712  O   HOH B1232       0.057  16.843  24.034  1.00  0.00      B    O  
ATOM   3713  H1  HOH B1232       0.081  16.235  24.838  1.00  0.00      B    H  
ATOM   3714  H2  HOH B1232       1.029  16.974  23.720  1.00  0.00      B    H  
ATOM   3715  O   HOH B1233      18.194  15.001   0.685  1.00  0.00      B    O  
ATOM   3716  H1  HOH B1233      17.714  14.497   1.453  1.00  0.00      B    H  
ATOM   3717  H2  HOH B1233      18.584  14.294   0.069  1.00  0.00      B    H  
ATOM   3718  O   HOH B1234       5.157  36.122  30.755  1.00  0.00      B    O  
ATOM   3719  H1  HOH B1234       4.481  36.600  30.140  1.00  0.00      B    H  
ATOM   3720  H2  HOH B1234       5.519  35.313  30.293  1.00  0.00      B    H  
ATOM   3721  O   HOH B1235      24.449  35.198  25.587  1.00  0.00      B    O  
ATOM   3722  H1  HOH B1235      24.885  34.547  26.250  1.00  0.00      B    H  
ATOM   3723  H2  HOH B1235      23.957  35.834  26.176  1.00  0.00      B    H  
ATOM   3724  O   HOH B1236      15.486  26.733  25.239  1.00  0.00      B    O  
ATOM   3725  H1  HOH B1236      14.920  27.274  25.946  1.00  0.00      B    H  
ATOM   3726  H2  HOH B1236      15.959  27.429  24.655  1.00  0.00      B    H  
ATOM   3727  O   HOH B1237      31.679  20.513  35.723  1.00  0.00      B    O  
ATOM   3728  H1  HOH B1237      31.645  19.990  34.844  1.00  0.00      B    H  
ATOM   3729  H2  HOH B1237      32.370  20.153  36.391  1.00  0.00      B    H  
ATOM   3730  O   HOH B1238      16.112   4.602  38.754  1.00  0.00      B    O  
ATOM   3731  H1  HOH B1238      15.196   4.150  38.567  1.00  0.00      B    H  
ATOM   3732  H2  HOH B1238      16.870   3.894  38.599  1.00  0.00      B    H  
ATOM   3733  O   HOH B1239       1.375  11.651  12.181  1.00  0.00      B    O  
ATOM   3734  H1  HOH B1239       2.219  12.039  12.442  1.00  0.00      B    H  
ATOM   3735  H2  HOH B1239       1.257  11.830  11.195  1.00  0.00      B    H  
ATOM   3736  O   HOH B1240      30.488  15.381  10.759  1.00  0.00      B    O  
ATOM   3737  H1  HOH B1240      29.641  14.758  10.841  1.00  0.00      B    H  
ATOM   3738  H2  HOH B1240      30.728  15.696  11.772  1.00  0.00      B    H  
ATOM   3739  O   HOH B1241      36.614  19.947  14.817  1.00  0.00      B    O  
ATOM   3740  H1  HOH B1241      36.315  20.828  15.140  1.00  0.00      B    H  
ATOM   3741  H2  HOH B1241      36.943  19.397  15.563  1.00  0.00      B    H  
ATOM   3742  O   HOH B1242      32.034  16.624  34.866  1.00  0.00      B    O  
ATOM   3743  H1  HOH B1242      32.407  16.677  35.757  1.00  0.00      B    H  
ATOM   3744  H2  HOH B1242      31.214  15.997  34.899  1.00  0.00      B    H  
ATOM   3745  O   HOH B1243      21.393  20.909  21.887  1.00  0.00      B    O  
ATOM   3746  H1  HOH B1243      21.394  20.137  21.195  1.00  0.00      B    H  
ATOM   3747  H2  HOH B1243      22.186  20.665  22.574  1.00  0.00      B    H  
ATOM   3748  O   HOH B1244      19.852  20.549  32.497  1.00  0.00      B    O  
ATOM   3749  H1  HOH B1244      20.765  20.124  32.617  1.00  0.00      B    H  
ATOM   3750  H2  HOH B1244      19.823  20.953  31.564  1.00  0.00      B    H  
ATOM   3751  O   HOH B1245      35.549  21.327  38.431  1.00  0.00      B    O  
ATOM   3752  H1  HOH B1245      35.747  21.797  37.537  1.00  0.00      B    H  
ATOM   3753  H2  HOH B1245      35.873  21.888  39.255  1.00  0.00      B    H  
ATOM   3754  O   HOH B1246       4.332   9.636  30.702  1.00  0.00      B    O  
ATOM   3755  H1  HOH B1246       4.584   9.623  31.639  1.00  0.00      B    H  
ATOM   3756  H2  HOH B1246       4.497   8.738  30.316  1.00  0.00      B    H  
ATOM   3757  O   HOH B1247      25.940  16.621  16.579  1.00  0.00      B    O  
ATOM   3758  H1  HOH B1247      26.632  16.689  17.297  1.00  0.00      B    H  
ATOM   3759  H2  HOH B1247      25.382  17.463  16.616  1.00  0.00      B    H  
ATOM   3760  O   HOH B1248      16.190  20.360  26.417  1.00  0.00      B    O  
ATOM   3761  H1  HOH B1248      15.656  20.069  27.211  1.00  0.00      B    H  
ATOM   3762  H2  HOH B1248      15.740  21.223  26.195  1.00  0.00      B    H  
ATOM   3763  O   HOH B1249      38.382  35.110  23.634  1.00  0.00      B    O  
ATOM   3764  H1  HOH B1249      39.355  34.741  23.383  1.00  0.00      B    H  
ATOM   3765  H2  HOH B1249      37.653  34.644  23.060  1.00  0.00      B    H  
ATOM   3766  O   HOH B1250      25.253  21.879  21.625  1.00  0.00      B    O  
ATOM   3767  H1  HOH B1250      25.902  22.595  21.966  1.00  0.00      B    H  
ATOM   3768  H2  HOH B1250      24.766  21.586  22.403  1.00  0.00      B    H  
ATOM   3769  O   HOH B1251      10.569  30.509   1.440  1.00  0.00      B    O  
ATOM   3770  H1  HOH B1251      11.282  30.845   0.823  1.00  0.00      B    H  
ATOM   3771  H2  HOH B1251       9.708  30.505   0.862  1.00  0.00      B    H  
ATOM   3772  O   HOH B1252      20.800  17.773   3.008  1.00  0.00      B    O  
ATOM   3773  H1  HOH B1252      20.718  16.857   2.630  1.00  0.00      B    H  
ATOM   3774  H2  HOH B1252      21.227  18.404   2.321  1.00  0.00      B    H  
ATOM   3775  O   HOH B1253      21.699   0.404   5.436  1.00  0.00      B    O  
ATOM   3776  H1  HOH B1253      20.886  -0.082   5.095  1.00  0.00      B    H  
ATOM   3777  H2  HOH B1253      22.422  -0.299   5.584  1.00  0.00      B    H  
ATOM   3778  O   HOH B1254      28.728  17.222  17.242  1.00  0.00      B    O  
ATOM   3779  H1  HOH B1254      28.789  16.921  16.249  1.00  0.00      B    H  
ATOM   3780  H2  HOH B1254      29.073  16.493  17.801  1.00  0.00      B    H  
ATOM   3781  O   HOH B1255      12.201  10.113  29.034  1.00  0.00      B    O  
ATOM   3782  H1  HOH B1255      12.822  10.619  28.415  1.00  0.00      B    H  
ATOM   3783  H2  HOH B1255      12.452  10.341  29.976  1.00  0.00      B    H  
ATOM   3784  O   HOH B1256      18.206  13.849  20.011  1.00  0.00      B    O  
ATOM   3785  H1  HOH B1256      18.008  14.313  20.875  1.00  0.00      B    H  
ATOM   3786  H2  HOH B1256      17.711  14.346  19.252  1.00  0.00      B    H  
ATOM   3787  O   HOH B1257      37.887   7.684  10.460  1.00  0.00      B    O  
ATOM   3788  H1  HOH B1257      37.896   7.884  11.449  1.00  0.00      B    H  
ATOM   3789  H2  HOH B1257      38.756   7.925  10.062  1.00  0.00      B    H  
ATOM   3790  O   HOH B1258      19.463  30.249  20.952  1.00  0.00      B    O  
ATOM   3791  H1  HOH B1258      19.948  29.346  20.858  1.00  0.00      B    H  
ATOM   3792  H2  HOH B1258      18.931  30.281  20.073  1.00  0.00      B    H  
ATOM   3793  O   HOH B1259      36.891  34.595  38.699  1.00  0.00      B    O  
ATOM   3794  H1  HOH B1259      36.260  34.696  37.859  1.00  0.00      B    H  
ATOM   3795  H2  HOH B1259      36.339  34.930  39.487  1.00  0.00      B    H  
ATOM   3796  O   HOH B1260      16.069  23.629  32.167  1.00  0.00      B    O  
ATOM   3797  H1  HOH B1260      15.507  23.773  32.972  1.00  0.00      B    H  
ATOM   3798  H2  HOH B1260      16.025  24.518  31.680  1.00  0.00      B    H  
ATOM   3799  O   HOH B1261      37.806   6.424  14.573  1.00  0.00      B    O  
ATOM   3800  H1  HOH B1261      38.167   5.457  14.428  1.00  0.00      B    H  
ATOM   3801  H2  HOH B1261      37.261   6.398  15.456  1.00  0.00      B    H  
ATOM   3802  O   HOH B1262      36.676  36.295  30.792  1.00  0.00      B    O  
ATOM   3803  H1  HOH B1262      36.229  35.569  31.269  1.00  0.00      B    H  
ATOM   3804  H2  HOH B1262      37.572  36.433  31.322  1.00  0.00      B    H  
ATOM   3805  O   HOH B1263      22.680  12.687  21.789  1.00  0.00      B    O  
ATOM   3806  H1  HOH B1263      21.910  12.122  21.575  1.00  0.00      B    H  
ATOM   3807  H2  HOH B1263      22.691  12.928  22.765  1.00  0.00      B    H  
ATOM   3808  O   HOH B1264      22.161  11.731   8.082  1.00  0.00      B    O  
ATOM   3809  H1  HOH B1264      22.835  12.468   8.273  1.00  0.00      B    H  
ATOM   3810  H2  HOH B1264      21.451  12.040   7.496  1.00  0.00      B    H  
ATOM   3811  O   HOH B1265      12.172  22.307  22.951  1.00  0.00      B    O  
ATOM   3812  H1  HOH B1265      12.582  22.039  22.053  1.00  0.00      B    H  
ATOM   3813  H2  HOH B1265      12.953  22.355  23.633  1.00  0.00      B    H  
ATOM   3814  O   HOH B1266      30.753  14.894  22.680  1.00  0.00      B    O  
ATOM   3815  H1  HOH B1266      31.735  15.183  22.464  1.00  0.00      B    H  
ATOM   3816  H2  HOH B1266      30.766  14.088  23.301  1.00  0.00      B    H  
ATOM   3817  O   HOH B1267      14.910  23.177  34.901  1.00  0.00      B    O  
ATOM   3818  H1  HOH B1267      14.082  22.623  35.021  1.00  0.00      B    H  
ATOM   3819  H2  HOH B1267      15.643  22.728  35.440  1.00  0.00      B    H  
ATOM   3820  O   HOH B1268      21.828  16.515  10.006  1.00  0.00      B    O  
ATOM   3821  H1  HOH B1268      21.693  16.733   9.062  1.00  0.00      B    H  
ATOM   3822  H2  HOH B1268      21.639  17.344  10.586  1.00  0.00      B    H  
ATOM   3823  O   HOH B1269       5.560  11.690   5.659  1.00  0.00      B    O  
ATOM   3824  H1  HOH B1269       5.093  10.951   6.234  1.00  0.00      B    H  
ATOM   3825  H2  HOH B1269       4.849  12.111   5.059  1.00  0.00      B    H  
ATOM   3826  O   HOH B1270      27.827  17.691  25.394  1.00  0.00      B    O  
ATOM   3827  H1  HOH B1270      28.798  17.704  25.081  1.00  0.00      B    H  
ATOM   3828  H2  HOH B1270      27.282  17.354  24.572  1.00  0.00      B    H  
ATOM   3829  O   HOH B1271      32.896  37.716  38.670  1.00  0.00      B    O  
ATOM   3830  H1  HOH B1271      32.565  38.665  38.905  1.00  0.00      B    H  
ATOM   3831  H2  HOH B1271      33.541  37.776  37.884  1.00  0.00      B    H  
ATOM   3832  O   HOH B1272      21.603  12.574  13.398  1.00  0.00      B    O  
ATOM   3833  H1  HOH B1272      21.670  12.781  12.405  1.00  0.00      B    H  
ATOM   3834  H2  HOH B1272      22.079  13.270  13.998  1.00  0.00      B    H  
ATOM   3835  O   HOH B1273      27.937  23.483   6.201  1.00  0.00      B    O  
ATOM   3836  H1  HOH B1273      27.456  23.403   7.086  1.00  0.00      B    H  
ATOM   3837  H2  HOH B1273      27.321  22.973   5.549  1.00  0.00      B    H  
ATOM   3838  O   HOH B1274       0.370   9.783  29.763  1.00  0.00      B    O  
ATOM   3839  H1  HOH B1274       0.570   9.598  30.740  1.00  0.00      B    H  
ATOM   3840  H2  HOH B1274      -0.636   9.612  29.638  1.00  0.00      B    H  
ATOM   3841  O   HOH B1275      24.544  13.486  11.015  1.00  0.00      B    O  
ATOM   3842  H1  HOH B1275      23.729  12.944  11.270  1.00  0.00      B    H  
ATOM   3843  H2  HOH B1275      25.181  12.917  10.448  1.00  0.00      B    H  
ATOM   3844  O   HOH B1276      15.817   7.866  17.291  1.00  0.00      B    O  
ATOM   3845  H1  HOH B1276      16.183   8.335  16.444  1.00  0.00      B    H  
ATOM   3846  H2  HOH B1276      16.595   7.375  17.663  1.00  0.00      B    H  
ATOM   3847  O   HOH B1277       4.202  11.779  29.030  1.00  0.00      B    O  
ATOM   3848  H1  HOH B1277       4.950  12.422  28.938  1.00  0.00      B    H  
ATOM   3849  H2  HOH B1277       4.475  10.975  29.603  1.00  0.00      B    H  
ATOM   3850  O   HOH B1278      31.195  16.047  13.172  1.00  0.00      B    O  
ATOM   3851  H1  HOH B1278      31.571  15.180  13.472  1.00  0.00      B    H  
ATOM   3852  H2  HOH B1278      32.029  16.612  12.975  1.00  0.00      B    H  
ATOM   3853  O   HOH B1279      32.335  16.486   2.776  1.00  0.00      B    O  
ATOM   3854  H1  HOH B1279      32.216  16.517   3.810  1.00  0.00      B    H  
ATOM   3855  H2  HOH B1279      32.754  15.534   2.601  1.00  0.00      B    H  
ATOM   3856  O   HOH B1280      25.314  15.117  32.865  1.00  0.00      B    O  
ATOM   3857  H1  HOH B1280      24.416  15.091  33.245  1.00  0.00      B    H  
ATOM   3858  H2  HOH B1280      25.243  15.033  31.890  1.00  0.00      B    H  
ATOM   3859  O   HOH B1281      28.096   2.427   2.036  1.00  0.00      B    O  
ATOM   3860  H1  HOH B1281      27.072   2.538   1.826  1.00  0.00      B    H  
ATOM   3861  H2  HOH B1281      28.183   1.563   2.512  1.00  0.00      B    H  
ATOM   3862  O   HOH B1282      22.900  25.759  21.698  1.00  0.00      B    O  
ATOM   3863  H1  HOH B1282      23.819  25.915  21.384  1.00  0.00      B    H  
ATOM   3864  H2  HOH B1282      22.757  24.744  21.652  1.00  0.00      B    H  
ATOM   3865  O   HOH B1283      37.264   1.519   8.168  1.00  0.00      B    O  
ATOM   3866  H1  HOH B1283      37.453   0.551   7.861  1.00  0.00      B    H  
ATOM   3867  H2  HOH B1283      36.454   1.401   8.812  1.00  0.00      B    H  
ATOM   3868  O   HOH B1284      27.944  27.427  17.815  1.00  0.00      B    O  
ATOM   3869  H1  HOH B1284      27.265  28.042  18.280  1.00  0.00      B    H  
ATOM   3870  H2  HOH B1284      27.608  27.169  16.885  1.00  0.00      B    H  
ATOM   3871  O   HOH B1285      31.018  19.911  22.593  1.00  0.00      B    O  
ATOM   3872  H1  HOH B1285      30.708  20.390  23.442  1.00  0.00      B    H  
ATOM   3873  H2  HOH B1285      31.121  20.738  22.001  1.00  0.00      B    H  
ATOM   3874  O   HOH B1286      28.626   0.814  22.019  1.00  0.00      B    O  
ATOM   3875  H1  HOH B1286      28.394   0.223  22.853  1.00  0.00      B    H  
ATOM   3876  H2  HOH B1286      28.010   0.576  21.234  1.00  0.00      B    H  
ATOM   3877  O   HOH B1287      32.594   6.457  38.266  1.00  0.00      B    O  
ATOM   3878  H1  HOH B1287      31.762   6.441  37.732  1.00  0.00      B    H  
ATOM   3879  H2  HOH B1287      32.443   7.108  39.061  1.00  0.00      B    H  
ATOM   3880  O   HOH B1288      23.539  33.952  10.438  1.00  0.00      B    O  
ATOM   3881  H1  HOH B1288      22.706  33.791  10.987  1.00  0.00      B    H  
ATOM   3882  H2  HOH B1288      23.300  34.041   9.480  1.00  0.00      B    H  
ATOM   3883  O   HOH B1289      14.444   8.554  21.290  1.00  0.00      B    O  
ATOM   3884  H1  HOH B1289      13.446   8.274  21.350  1.00  0.00      B    H  
ATOM   3885  H2  HOH B1289      14.585   9.013  20.385  1.00  0.00      B    H  
ATOM   3886  O   HOH B1290      30.383  38.523  25.974  1.00  0.00      B    O  
ATOM   3887  H1  HOH B1290      30.352  37.780  25.312  1.00  0.00      B    H  
ATOM   3888  H2  HOH B1290      29.752  39.273  25.746  1.00  0.00      B    H  
ATOM   3889  O   HOH B1291      35.888  32.978  25.903  1.00  0.00      B    O  
ATOM   3890  H1  HOH B1291      35.006  32.671  26.278  1.00  0.00      B    H  
ATOM   3891  H2  HOH B1291      36.206  32.314  25.253  1.00  0.00      B    H  
ATOM   3892  O   HOH B1292       1.861   8.955  12.438  1.00  0.00      B    O  
ATOM   3893  H1  HOH B1292       1.270   8.532  13.134  1.00  0.00      B    H  
ATOM   3894  H2  HOH B1292       1.642   9.977  12.499  1.00  0.00      B    H  
ATOM   3895  O   HOH B1293      37.557  25.688  36.993  1.00  0.00      B    O  
ATOM   3896  H1  HOH B1293      36.658  26.103  36.982  1.00  0.00      B    H  
ATOM   3897  H2  HOH B1293      37.739  25.270  37.888  1.00  0.00      B    H  
ATOM   3898  O   HOH B1294       4.626  27.282  20.515  1.00  0.00      B    O  
ATOM   3899  H1  HOH B1294       5.601  27.481  20.791  1.00  0.00      B    H  
ATOM   3900  H2  HOH B1294       4.598  26.363  20.059  1.00  0.00      B    H  
ATOM   3901  O   HOH B1295      15.632  21.091  31.522  1.00  0.00      B    O  
ATOM   3902  H1  HOH B1295      15.818  22.054  31.753  1.00  0.00      B    H  
ATOM   3903  H2  HOH B1295      16.322  20.560  31.969  1.00  0.00      B    H  
ATOM   3904  O   HOH B1296      33.458   1.716   6.528  1.00  0.00      B    O  
ATOM   3905  H1  HOH B1296      32.989   2.567   6.433  1.00  0.00      B    H  
ATOM   3906  H2  HOH B1296      33.543   1.325   5.596  1.00  0.00      B    H  
ATOM   3907  O   HOH B1297      21.888  29.218  36.844  1.00  0.00      B    O  
ATOM   3908  H1  HOH B1297      20.904  29.404  36.967  1.00  0.00      B    H  
ATOM   3909  H2  HOH B1297      22.348  30.043  37.156  1.00  0.00      B    H  
ATOM   3910  O   HOH B1298       3.388   1.301   1.621  1.00  0.00      B    O  
ATOM   3911  H1  HOH B1298       3.737   1.576   0.682  1.00  0.00      B    H  
ATOM   3912  H2  HOH B1298       2.882   2.103   2.026  1.00  0.00      B    H  
ATOM   3913  O   HOH B1299       5.644  35.622  37.322  1.00  0.00      B    O  
ATOM   3914  H1  HOH B1299       6.292  36.161  37.884  1.00  0.00      B    H  
ATOM   3915  H2  HOH B1299       4.800  36.105  37.282  1.00  0.00      B    H  
ATOM   3916  O   HOH B1300      19.659  26.620  -0.194  1.00  0.00      B    O  
ATOM   3917  H1  HOH B1300      19.180  27.223   0.491  1.00  0.00      B    H  
ATOM   3918  H2  HOH B1300      20.423  26.218   0.281  1.00  0.00      B    H  
ATOM   3919  O   HOH B1301       5.280  14.389  27.970  1.00  0.00      B    O  
ATOM   3920  H1  HOH B1301       6.063  13.783  27.802  1.00  0.00      B    H  
ATOM   3921  H2  HOH B1301       5.565  15.298  28.254  1.00  0.00      B    H  
ATOM   3922  O   HOH B1302       9.138  22.278  23.279  1.00  0.00      B    O  
ATOM   3923  H1  HOH B1302       8.781  22.082  24.247  1.00  0.00      B    H  
ATOM   3924  H2  HOH B1302      10.185  22.183  23.250  1.00  0.00      B    H  
ATOM   3925  O   HOH B1303      29.834  30.164  26.364  1.00  0.00      B    O  
ATOM   3926  H1  HOH B1303      29.552  30.510  27.272  1.00  0.00      B    H  
ATOM   3927  H2  HOH B1303      29.098  29.577  26.057  1.00  0.00      B    H  
ATOM   3928  O   HOH B1304      17.518  17.177  24.105  1.00  0.00      B    O  
ATOM   3929  H1  HOH B1304      18.174  17.529  23.452  1.00  0.00      B    H  
ATOM   3930  H2  HOH B1304      18.105  16.890  24.897  1.00  0.00      B    H  
ATOM   3931  O   HOH B1305      19.151  10.781  37.201  1.00  0.00      B    O  
ATOM   3932  H1  HOH B1305      18.870  10.163  37.970  1.00  0.00      B    H  
ATOM   3933  H2  HOH B1305      19.294  11.712  37.587  1.00  0.00      B    H  
ATOM   3934  O   HOH B1306      32.790  32.383   6.492  1.00  0.00      B    O  
ATOM   3935  H1  HOH B1306      33.601  32.278   5.866  1.00  0.00      B    H  
ATOM   3936  H2  HOH B1306      32.747  33.394   6.785  1.00  0.00      B    H  
ATOM   3937  O   HOH B1307      29.935   8.275   7.681  1.00  0.00      B    O  
ATOM   3938  H1  HOH B1307      29.180   8.985   7.687  1.00  0.00      B    H  
ATOM   3939  H2  HOH B1307      30.414   8.416   8.587  1.00  0.00      B    H  
ATOM   3940  O   HOH B1308       7.795  10.502  26.034  1.00  0.00      B    O  
ATOM   3941  H1  HOH B1308       8.695  10.087  25.976  1.00  0.00      B    H  
ATOM   3942  H2  HOH B1308       7.635  10.605  27.003  1.00  0.00      B    H  
ATOM   3943  O   HOH B1309       3.160  11.078  20.407  1.00  0.00      B    O  
ATOM   3944  H1  HOH B1309       3.663  10.874  19.528  1.00  0.00      B    H  
ATOM   3945  H2  HOH B1309       2.880  10.183  20.805  1.00  0.00      B    H  
ATOM   3946  O   HOH B1310      16.864  37.050  14.874  1.00  0.00      B    O  
ATOM   3947  H1  HOH B1310      16.504  38.010  15.193  1.00  0.00      B    H  
ATOM   3948  H2  HOH B1310      16.838  36.456  15.700  1.00  0.00      B    H  
ATOM   3949  O   HOH B1311      24.287  14.941   5.535  1.00  0.00      B    O  
ATOM   3950  H1  HOH B1311      24.703  13.999   5.699  1.00  0.00      B    H  
ATOM   3951  H2  HOH B1311      23.277  14.769   5.422  1.00  0.00      B    H  
ATOM   3952  O   HOH B1312       4.752  17.829   0.569  1.00  0.00      B    O  
ATOM   3953  H1  HOH B1312       4.924  17.242  -0.257  1.00  0.00      B    H  
ATOM   3954  H2  HOH B1312       4.948  18.752   0.251  1.00  0.00      B    H  
ATOM   3955  O   HOH B1313      22.481  24.473   8.822  1.00  0.00      B    O  
ATOM   3956  H1  HOH B1313      23.062  23.858   9.393  1.00  0.00      B    H  
ATOM   3957  H2  HOH B1313      22.573  25.346   9.292  1.00  0.00      B    H  
ATOM   3958  O   HOH B1314       2.972   9.246  33.254  1.00  0.00      B    O  
ATOM   3959  H1  HOH B1314       3.586   9.941  33.570  1.00  0.00      B    H  
ATOM   3960  H2  HOH B1314       2.260   9.573  32.653  1.00  0.00      B    H  
ATOM   3961  O   HOH B1315       1.786  16.589  28.683  1.00  0.00      B    O  
ATOM   3962  H1  HOH B1315       2.545  17.086  28.240  1.00  0.00      B    H  
ATOM   3963  H2  HOH B1315       1.675  17.041  29.576  1.00  0.00      B    H  
ATOM   3964  O   HOH B1316       3.384   9.445  37.364  1.00  0.00      B    O  
ATOM   3965  H1  HOH B1316       3.158   8.715  36.689  1.00  0.00      B    H  
ATOM   3966  H2  HOH B1316       2.526   9.751  37.739  1.00  0.00      B    H  
ATOM   3967  O   HOH B1317      28.084  32.142  10.971  1.00  0.00      B    O  
ATOM   3968  H1  HOH B1317      28.948  32.695  10.885  1.00  0.00      B    H  
ATOM   3969  H2  HOH B1317      27.421  32.432  10.321  1.00  0.00      B    H  
ATOM   3970  O   HOH B1318      38.927  27.044   3.543  1.00  0.00      B    O  
ATOM   3971  H1  HOH B1318      39.957  27.173   3.519  1.00  0.00      B    H  
ATOM   3972  H2  HOH B1318      38.554  27.935   3.179  1.00  0.00      B    H  
ATOM   3973  O   HOH B1319      32.605  13.073  16.228  1.00  0.00      B    O  
ATOM   3974  H1  HOH B1319      33.207  12.273  16.248  1.00  0.00      B    H  
ATOM   3975  H2  HOH B1319      32.561  13.371  17.199  1.00  0.00      B    H  
ATOM   3976  O   HOH B1320      35.819  35.898  28.079  1.00  0.00      B    O  
ATOM   3977  H1  HOH B1320      36.472  35.909  28.800  1.00  0.00      B    H  
ATOM   3978  H2  HOH B1320      36.347  35.826  27.173  1.00  0.00      B    H  
ATOM   3979  O   HOH B1321       1.782  34.487  13.361  1.00  0.00      B    O  
ATOM   3980  H1  HOH B1321       1.384  34.950  14.169  1.00  0.00      B    H  
ATOM   3981  H2  HOH B1321       1.829  35.186  12.586  1.00  0.00      B    H  
ATOM   3982  O   HOH B1322       4.223  24.739  19.449  1.00  0.00      B    O  
ATOM   3983  H1  HOH B1322       4.085  23.795  19.139  1.00  0.00      B    H  
ATOM   3984  H2  HOH B1322       3.268  25.119  19.354  1.00  0.00      B    H  
ATOM   3985  O   HOH B1323      14.755  16.719   2.510  1.00  0.00      B    O  
ATOM   3986  H1  HOH B1323      14.626  17.323   3.261  1.00  0.00      B    H  
ATOM   3987  H2  HOH B1323      14.231  15.805   2.715  1.00  0.00      B    H  
ATOM   3988  O   HOH B1324      32.028  38.534   7.767  1.00  0.00      B    O  
ATOM   3989  H1  HOH B1324      32.523  39.200   7.185  1.00  0.00      B    H  
ATOM   3990  H2  HOH B1324      32.277  38.825   8.641  1.00  0.00      B    H  
ATOM   3991  O   HOH B1325      11.001   8.858  26.783  1.00  0.00      B    O  
ATOM   3992  H1  HOH B1325      11.500   8.999  27.632  1.00  0.00      B    H  
ATOM   3993  H2  HOH B1325      10.765   9.795  26.478  1.00  0.00      B    H  
ATOM   3994  O   HOH B1326      16.743  18.335   9.852  1.00  0.00      B    O  
ATOM   3995  H1  HOH B1326      17.686  18.397  10.327  1.00  0.00      B    H  
ATOM   3996  H2  HOH B1326      16.446  19.288   9.572  1.00  0.00      B    H  
ATOM   3997  O   HOH B1327       6.726  22.213   1.624  1.00  0.00      B    O  
ATOM   3998  H1  HOH B1327       6.730  23.213   1.514  1.00  0.00      B    H  
ATOM   3999  H2  HOH B1327       6.715  21.981   2.604  1.00  0.00      B    H  
ATOM   4000  O   HOH B1328      34.301  28.803  19.584  1.00  0.00      B    O  
ATOM   4001  H1  HOH B1328      33.570  29.494  19.817  1.00  0.00      B    H  
ATOM   4002  H2  HOH B1328      34.981  28.908  20.295  1.00  0.00      B    H  
ATOM   4003  O   HOH B1329      36.233   6.447  16.765  1.00  0.00      B    O  
ATOM   4004  H1  HOH B1329      35.254   6.442  16.454  1.00  0.00      B    H  
ATOM   4005  H2  HOH B1329      36.338   7.271  17.296  1.00  0.00      B    H  
ATOM   4006  O   HOH B1330      33.719  37.432  21.494  1.00  0.00      B    O  
ATOM   4007  H1  HOH B1330      34.301  37.093  20.728  1.00  0.00      B    H  
ATOM   4008  H2  HOH B1330      33.331  36.646  22.042  1.00  0.00      B    H  
ATOM   4009  O   HOH B1331      26.194  28.439   8.897  1.00  0.00      B    O  
ATOM   4010  H1  HOH B1331      25.939  27.455   8.734  1.00  0.00      B    H  
ATOM   4011  H2  HOH B1331      25.737  28.589   9.755  1.00  0.00      B    H  
ATOM   4012  O   HOH B1332       5.318  15.865  33.906  1.00  0.00      B    O  
ATOM   4013  H1  HOH B1332       6.257  16.013  34.253  1.00  0.00      B    H  
ATOM   4014  H2  HOH B1332       5.326  15.374  33.061  1.00  0.00      B    H  
ATOM   4015  O   HOH B1333      30.152   6.566  36.847  1.00  0.00      B    O  
ATOM   4016  H1  HOH B1333      30.628   6.323  36.011  1.00  0.00      B    H  
ATOM   4017  H2  HOH B1333      29.216   6.200  36.718  1.00  0.00      B    H  
ATOM   4018  O   HOH B1334       5.417  25.373  23.368  1.00  0.00      B    O  
ATOM   4019  H1  HOH B1334       5.597  24.501  22.871  1.00  0.00      B    H  
ATOM   4020  H2  HOH B1334       4.423  25.430  23.427  1.00  0.00      B    H  
ATOM   4021  O   HOH B1335      35.548  17.408   8.482  1.00  0.00      B    O  
ATOM   4022  H1  HOH B1335      35.503  18.425   8.688  1.00  0.00      B    H  
ATOM   4023  H2  HOH B1335      34.808  16.898   8.998  1.00  0.00      B    H  
ATOM   4024  O   HOH B1336       7.484  30.594  12.694  1.00  0.00      B    O  
ATOM   4025  H1  HOH B1336       7.318  29.888  11.943  1.00  0.00      B    H  
ATOM   4026  H2  HOH B1336       8.443  31.047  12.509  1.00  0.00      B    H  
ATOM   4027  O   HOH B1337      34.975  20.773   6.154  1.00  0.00      B    O  
ATOM   4028  H1  HOH B1337      34.598  20.582   7.109  1.00  0.00      B    H  
ATOM   4029  H2  HOH B1337      34.416  20.143   5.566  1.00  0.00      B    H  
ATOM   4030  O   HOH B1338      31.419  18.801  33.599  1.00  0.00      B    O  
ATOM   4031  H1  HOH B1338      31.764  17.941  33.941  1.00  0.00      B    H  
ATOM   4032  H2  HOH B1338      30.449  18.746  33.293  1.00  0.00      B    H  
ATOM   4033  O   HOH B1339       6.714  23.071  36.111  1.00  0.00      B    O  
ATOM   4034  H1  HOH B1339       6.177  22.156  36.182  1.00  0.00      B    H  
ATOM   4035  H2  HOH B1339       7.683  22.829  36.297  1.00  0.00      B    H  
ATOM   4036  O   HOH B1340      10.722  27.812  38.471  1.00  0.00      B    O  
ATOM   4037  H1  HOH B1340      11.011  26.971  38.937  1.00  0.00      B    H  
ATOM   4038  H2  HOH B1340      11.538  28.086  37.925  1.00  0.00      B    H  
ATOM   4039  O   HOH B1341      15.329   4.901   2.576  1.00  0.00      B    O  
ATOM   4040  H1  HOH B1341      15.461   4.499   1.696  1.00  0.00      B    H  
ATOM   4041  H2  HOH B1341      14.524   5.534   2.504  1.00  0.00      B    H  
ATOM   4042  O   HOH B1342      28.189  19.935  21.424  1.00  0.00      B    O  
ATOM   4043  H1  HOH B1342      27.408  19.275  21.373  1.00  0.00      B    H  
ATOM   4044  H2  HOH B1342      28.918  19.501  22.013  1.00  0.00      B    H  
ATOM   4045  O   HOH B1343      37.659  15.623   9.534  1.00  0.00      B    O  
ATOM   4046  H1  HOH B1343      36.933  16.283   9.346  1.00  0.00      B    H  
ATOM   4047  H2  HOH B1343      37.920  15.271   8.623  1.00  0.00      B    H  
ATOM   4048  O   HOH B1344      30.893   6.442  13.346  1.00  0.00      B    O  
ATOM   4049  H1  HOH B1344      31.093   7.273  13.897  1.00  0.00      B    H  
ATOM   4050  H2  HOH B1344      31.595   6.283  12.647  1.00  0.00      B    H  
ATOM   4051  O   HOH B1345      16.385  35.361   0.672  1.00  0.00      B    O  
ATOM   4052  H1  HOH B1345      16.424  35.949   1.472  1.00  0.00      B    H  
ATOM   4053  H2  HOH B1345      17.082  35.670   0.022  1.00  0.00      B    H  
ATOM   4054  O   HOH B1346      23.087   8.128  24.966  1.00  0.00      B    O  
ATOM   4055  H1  HOH B1346      22.973   8.464  24.016  1.00  0.00      B    H  
ATOM   4056  H2  HOH B1346      23.661   7.312  25.038  1.00  0.00      B    H  
ATOM   4057  O   HOH B1347      38.825  30.240   7.144  1.00  0.00      B    O  
ATOM   4058  H1  HOH B1347      38.244  29.426   6.877  1.00  0.00      B    H  
ATOM   4059  H2  HOH B1347      39.589  29.921   7.712  1.00  0.00      B    H  
ATOM   4060  O   HOH B1348      33.929  29.727  14.776  1.00  0.00      B    O  
ATOM   4061  H1  HOH B1348      33.601  28.781  14.983  1.00  0.00      B    H  
ATOM   4062  H2  HOH B1348      34.399  29.728  13.866  1.00  0.00      B    H  
ATOM   4063  O   HOH B1349      19.687   7.850  28.663  1.00  0.00      B    O  
ATOM   4064  H1  HOH B1349      19.507   8.433  29.452  1.00  0.00      B    H  
ATOM   4065  H2  HOH B1349      19.110   6.988  28.749  1.00  0.00      B    H  
ATOM   4066  O   HOH B1350      23.403   1.957  23.541  1.00  0.00      B    O  
ATOM   4067  H1  HOH B1350      23.027   1.006  23.564  1.00  0.00      B    H  
ATOM   4068  H2  HOH B1350      23.815   2.230  24.410  1.00  0.00      B    H  
ATOM   4069  O   HOH B1351       2.824  17.728  19.919  1.00  0.00      B    O  
ATOM   4070  H1  HOH B1351       3.303  17.128  20.534  1.00  0.00      B    H  
ATOM   4071  H2  HOH B1351       3.535  18.105  19.286  1.00  0.00      B    H  
ATOM   4072  O   HOH B1352      23.009   9.913  29.915  1.00  0.00      B    O  
ATOM   4073  H1  HOH B1352      23.144   9.137  29.299  1.00  0.00      B    H  
ATOM   4074  H2  HOH B1352      22.677  10.642  29.355  1.00  0.00      B    H  
ATOM   4075  O   HOH B1353      13.452  32.089  14.262  1.00  0.00      B    O  
ATOM   4076  H1  HOH B1353      14.200  31.392  14.250  1.00  0.00      B    H  
ATOM   4077  H2  HOH B1353      12.602  31.639  14.347  1.00  0.00      B    H  
ATOM   4078  O   HOH B1354      37.453   1.573  31.491  1.00  0.00      B    O  
ATOM   4079  H1  HOH B1354      37.074   0.915  32.156  1.00  0.00      B    H  
ATOM   4080  H2  HOH B1354      37.483   1.108  30.548  1.00  0.00      B    H  
ATOM   4081  O   HOH B1355      29.914   6.743   2.891  1.00  0.00      B    O  
ATOM   4082  H1  HOH B1355      30.123   5.907   3.421  1.00  0.00      B    H  
ATOM   4083  H2  HOH B1355      29.420   6.419   2.047  1.00  0.00      B    H  
ATOM   4084  O   HOH B1356      21.797   6.374  -0.033  1.00  0.00      B    O  
ATOM   4085  H1  HOH B1356      22.031   6.805   0.856  1.00  0.00      B    H  
ATOM   4086  H2  HOH B1356      22.078   5.403   0.031  1.00  0.00      B    H  
ATOM   4087  O   HOH B1357      17.417  38.647   8.466  1.00  0.00      B    O  
ATOM   4088  H1  HOH B1357      17.561  39.600   8.167  1.00  0.00      B    H  
ATOM   4089  H2  HOH B1357      16.508  38.371   8.126  1.00  0.00      B    H  
ATOM   4090  O   HOH B1358      17.131   9.237  15.375  1.00  0.00      B    O  
ATOM   4091  H1  HOH B1358      17.821   9.829  14.987  1.00  0.00      B    H  
ATOM   4092  H2  HOH B1358      17.650   8.361  15.635  1.00  0.00      B    H  
ATOM   4093  O   HOH B1359      21.136   8.140  10.464  1.00  0.00      B    O  
ATOM   4094  H1  HOH B1359      21.982   8.583  10.725  1.00  0.00      B    H  
ATOM   4095  H2  HOH B1359      20.519   7.981  11.299  1.00  0.00      B    H  
ATOM   4096  O   HOH B1360      19.809   3.112  29.131  1.00  0.00      B    O  
ATOM   4097  H1  HOH B1360      20.390   2.401  29.554  1.00  0.00      B    H  
ATOM   4098  H2  HOH B1360      19.990   3.092  28.154  1.00  0.00      B    H  
ATOM   4099  O   HOH B1361      24.442  18.665   1.543  1.00  0.00      B    O  
ATOM   4100  H1  HOH B1361      24.298  17.749   1.977  1.00  0.00      B    H  
ATOM   4101  H2  HOH B1361      25.251  18.499   1.002  1.00  0.00      B    H  
ATOM   4102  O   HOH B1362      20.783  17.249   7.703  1.00  0.00      B    O  
ATOM   4103  H1  HOH B1362      19.781  17.046   7.902  1.00  0.00      B    H  
ATOM   4104  H2  HOH B1362      20.750  18.018   7.041  1.00  0.00      B    H  
ATOM   4105  O   HOH B1363      29.799  28.621  29.127  1.00  0.00      B    O  
ATOM   4106  H1  HOH B1363      29.840  27.842  28.494  1.00  0.00      B    H  
ATOM   4107  H2  HOH B1363      30.197  28.307  29.973  1.00  0.00      B    H  
ATOM   4108  O   HOH B1364       3.825  28.480  24.305  1.00  0.00      B    O  
ATOM   4109  H1  HOH B1364       3.680  29.486  24.257  1.00  0.00      B    H  
ATOM   4110  H2  HOH B1364       4.746  28.245  24.048  1.00  0.00      B    H  
ATOM   4111  O   HOH B1365      17.862   5.674  29.185  1.00  0.00      B    O  
ATOM   4112  H1  HOH B1365      17.834   4.683  29.008  1.00  0.00      B    H  
ATOM   4113  H2  HOH B1365      18.461   5.842  30.044  1.00  0.00      B    H  
ATOM   4114  O   HOH B1366      12.822  33.492  11.635  1.00  0.00      B    O  
ATOM   4115  H1  HOH B1366      12.807  32.636  12.125  1.00  0.00      B    H  
ATOM   4116  H2  HOH B1366      13.103  34.189  12.341  1.00  0.00      B    H  
ATOM   4117  O   HOH B1367      34.296  38.057  28.346  1.00  0.00      B    O  
ATOM   4118  H1  HOH B1367      33.366  37.651  28.274  1.00  0.00      B    H  
ATOM   4119  H2  HOH B1367      34.927  37.256  28.223  1.00  0.00      B    H  
ATOM   4120  O   HOH B1368      21.250  11.827  28.402  1.00  0.00      B    O  
ATOM   4121  H1  HOH B1368      22.063  12.190  27.893  1.00  0.00      B    H  
ATOM   4122  H2  HOH B1368      20.893  10.944  27.985  1.00  0.00      B    H  
ATOM   4123  O   HOH B1369       6.863  26.158  29.152  1.00  0.00      B    O  
ATOM   4124  H1  HOH B1369       7.829  25.948  29.255  1.00  0.00      B    H  
ATOM   4125  H2  HOH B1369       6.369  25.278  29.147  1.00  0.00      B    H  
ATOM   4126  O   HOH B1370       6.975  21.269  29.099  1.00  0.00      B    O  
ATOM   4127  H1  HOH B1370       7.252  20.297  29.204  1.00  0.00      B    H  
ATOM   4128  H2  HOH B1370       7.850  21.746  29.272  1.00  0.00      B    H  
ATOM   4129  O   HOH B1371      26.780  16.650  10.227  1.00  0.00      B    O  
ATOM   4130  H1  HOH B1371      25.857  16.595  10.521  1.00  0.00      B    H  
ATOM   4131  H2  HOH B1371      26.770  17.053   9.298  1.00  0.00      B    H  
ATOM   4132  O   HOH B1372       1.706   3.861  34.779  1.00  0.00      B    O  
ATOM   4133  H1  HOH B1372       1.301   3.319  34.010  1.00  0.00      B    H  
ATOM   4134  H2  HOH B1372       2.539   3.429  35.102  1.00  0.00      B    H  
ATOM   4135  O   HOH B1373      20.143   9.716  26.912  1.00  0.00      B    O  
ATOM   4136  H1  HOH B1373      19.892   9.316  26.030  1.00  0.00      B    H  
ATOM   4137  H2  HOH B1373      20.118   8.961  27.564  1.00  0.00      B    H  
ATOM   4138  O   HOH B1374      25.843  37.935  26.983  1.00  0.00      B    O  
ATOM   4139  H1  HOH B1374      25.463  37.572  27.862  1.00  0.00      B    H  
ATOM   4140  H2  HOH B1374      25.168  38.575  26.628  1.00  0.00      B    H  
ATOM   4141  O   HOH B1375      14.813  11.846  37.377  1.00  0.00      B    O  
ATOM   4142  H1  HOH B1375      14.612  10.854  37.563  1.00  0.00      B    H  
ATOM   4143  H2  HOH B1375      14.735  11.796  36.396  1.00  0.00      B    H  
ATOM   4144  O   HOH B1376      31.510  32.009  19.707  1.00  0.00      B    O  
ATOM   4145  H1  HOH B1376      30.960  31.605  18.927  1.00  0.00      B    H  
ATOM   4146  H2  HOH B1376      32.402  32.333  19.311  1.00  0.00      B    H  
ATOM   4147  O   HOH B1377      36.435  17.288  27.397  1.00  0.00      B    O  
ATOM   4148  H1  HOH B1377      37.004  16.743  26.811  1.00  0.00      B    H  
ATOM   4149  H2  HOH B1377      37.097  17.892  27.876  1.00  0.00      B    H  
ATOM   4150  O   HOH B1378      36.755  11.052  36.411  1.00  0.00      B    O  
ATOM   4151  H1  HOH B1378      36.457  11.866  35.941  1.00  0.00      B    H  
ATOM   4152  H2  HOH B1378      37.064  11.245  37.378  1.00  0.00      B    H  
ATOM   4153  O   HOH B1379      23.845  12.186   3.092  1.00  0.00      B    O  
ATOM   4154  H1  HOH B1379      23.681  12.945   2.459  1.00  0.00      B    H  
ATOM   4155  H2  HOH B1379      23.828  12.522   4.053  1.00  0.00      B    H  
ATOM   4156  O   HOH B1380      25.539  35.005  37.342  1.00  0.00      B    O  
ATOM   4157  H1  HOH B1380      25.891  34.105  36.971  1.00  0.00      B    H  
ATOM   4158  H2  HOH B1380      25.571  35.664  36.577  1.00  0.00      B    H  
ATOM   4159  O   HOH B1381      24.538   0.882  36.007  1.00  0.00      B    O  
ATOM   4160  H1  HOH B1381      24.686  -0.137  36.143  1.00  0.00      B    H  
ATOM   4161  H2  HOH B1381      25.517   1.261  35.981  1.00  0.00      B    H  
ATOM   4162  O   HOH B1382      34.776   2.940  33.776  1.00  0.00      B    O  
ATOM   4163  H1  HOH B1382      34.453   2.196  33.183  1.00  0.00      B    H  
ATOM   4164  H2  HOH B1382      33.988   3.356  34.217  1.00  0.00      B    H  
ATOM   4165  O   HOH B1383       8.339  12.538  21.396  1.00  0.00      B    O  
ATOM   4166  H1  HOH B1383       8.490  11.687  20.973  1.00  0.00      B    H  
ATOM   4167  H2  HOH B1383       7.323  12.705  21.601  1.00  0.00      B    H  
ATOM   4168  O   HOH B1384      11.352  16.566  25.077  1.00  0.00      B    O  
ATOM   4169  H1  HOH B1384      11.869  16.154  25.876  1.00  0.00      B    H  
ATOM   4170  H2  HOH B1384      11.953  16.412  24.264  1.00  0.00      B    H  
ATOM   4171  O   HOH B1385      21.191  11.078  23.874  1.00  0.00      B    O  
ATOM   4172  H1  HOH B1385      20.173  11.245  23.692  1.00  0.00      B    H  
ATOM   4173  H2  HOH B1385      21.645  11.899  24.236  1.00  0.00      B    H  
ATOM   4174  O   HOH B1386      10.193  17.007  11.955  1.00  0.00      B    O  
ATOM   4175  H1  HOH B1386      10.778  17.861  11.845  1.00  0.00      B    H  
ATOM   4176  H2  HOH B1386      10.656  16.224  11.483  1.00  0.00      B    H  
ATOM   4177  O   HOH B1387       3.422   6.682   0.922  1.00  0.00      B    O  
ATOM   4178  H1  HOH B1387       2.639   7.046   0.266  1.00  0.00      B    H  
ATOM   4179  H2  HOH B1387       4.244   7.189   0.592  1.00  0.00      B    H  
ATOM   4180  O   HOH B1388       4.676   4.384  24.321  1.00  0.00      B    O  
ATOM   4181  H1  HOH B1388       5.410   4.102  24.945  1.00  0.00      B    H  
ATOM   4182  H2  HOH B1388       4.758   3.791  23.478  1.00  0.00      B    H  
ATOM   4183  O   HOH B1389      24.579  10.976  17.298  1.00  0.00      B    O  
ATOM   4184  H1  HOH B1389      24.057  11.202  18.162  1.00  0.00      B    H  
ATOM   4185  H2  HOH B1389      25.422  10.478  17.547  1.00  0.00      B    H  
ATOM   4186  O   HOH B1390      25.892  21.116   7.047  1.00  0.00      B    O  
ATOM   4187  H1  HOH B1390      26.679  21.026   6.444  1.00  0.00      B    H  
ATOM   4188  H2  HOH B1390      25.083  21.128   6.471  1.00  0.00      B    H  
ATOM   4189  O   HOH B1391      38.417  32.881  20.224  1.00  0.00      B    O  
ATOM   4190  H1  HOH B1391      38.985  32.474  20.943  1.00  0.00      B    H  
ATOM   4191  H2  HOH B1391      38.991  33.441  19.622  1.00  0.00      B    H  
ATOM   4192  O   HOH B1392       3.941   9.083  18.386  1.00  0.00      B    O  
ATOM   4193  H1  HOH B1392       3.363   8.480  18.989  1.00  0.00      B    H  
ATOM   4194  H2  HOH B1392       4.372   8.499  17.729  1.00  0.00      B    H  
ATOM   4195  O   HOH B1393      20.770  17.324  28.413  1.00  0.00      B    O  
ATOM   4196  H1  HOH B1393      19.807  17.049  28.272  1.00  0.00      B    H  
ATOM   4197  H2  HOH B1393      21.400  16.529  28.533  1.00  0.00      B    H  
ATOM   4198  O   HOH B1394      19.208  32.246   0.476  1.00  0.00      B    O  
ATOM   4199  H1  HOH B1394      20.237  32.214   0.580  1.00  0.00      B    H  
ATOM   4200  H2  HOH B1394      18.872  33.022   1.133  1.00  0.00      B    H  
ATOM   4201  O   HOH B1395      15.552  12.046   6.813  1.00  0.00      B    O  
ATOM   4202  H1  HOH B1395      16.070  11.684   7.575  1.00  0.00      B    H  
ATOM   4203  H2  HOH B1395      15.631  11.287   6.082  1.00  0.00      B    H  
ATOM   4204  O   HOH B1396      18.027   4.705  14.256  1.00  0.00      B    O  
ATOM   4205  H1  HOH B1396      18.588   4.410  13.486  1.00  0.00      B    H  
ATOM   4206  H2  HOH B1396      18.235   5.659  14.421  1.00  0.00      B    H  
ATOM   4207  O   HOH B1397      26.876  10.350  13.087  1.00  0.00      B    O  
ATOM   4208  H1  HOH B1397      26.290  10.823  13.821  1.00  0.00      B    H  
ATOM   4209  H2  HOH B1397      27.499  11.020  12.743  1.00  0.00      B    H  
ATOM   4210  O   HOH B1398      14.901  19.650  38.262  1.00  0.00      B    O  
ATOM   4211  H1  HOH B1398      15.888  19.920  38.333  1.00  0.00      B    H  
ATOM   4212  H2  HOH B1398      14.847  18.643  38.399  1.00  0.00      B    H  
ATOM   4213  O   HOH B1399      23.958  28.195  14.674  1.00  0.00      B    O  
ATOM   4214  H1  HOH B1399      23.745  29.092  15.012  1.00  0.00      B    H  
ATOM   4215  H2  HOH B1399      23.788  27.511  15.394  1.00  0.00      B    H  
ATOM   4216  O   HOH B1400       9.247  38.375  19.845  1.00  0.00      B    O  
ATOM   4217  H1  HOH B1400       9.199  38.468  20.889  1.00  0.00      B    H  
ATOM   4218  H2  HOH B1400       8.448  38.866  19.522  1.00  0.00      B    H  
ATOM   4219  O   HOH B1401      27.838  12.661   5.550  1.00  0.00      B    O  
ATOM   4220  H1  HOH B1401      28.092  13.479   6.164  1.00  0.00      B    H  
ATOM   4221  H2  HOH B1401      28.442  12.664   4.755  1.00  0.00      B    H  
ATOM   4222  O   HOH B1402      17.783  18.086   0.954  1.00  0.00      B    O  
ATOM   4223  H1  HOH B1402      17.954  17.163   0.553  1.00  0.00      B    H  
ATOM   4224  H2  HOH B1402      18.042  18.082   1.909  1.00  0.00      B    H  
ATOM   4225  O   HOH B1403      12.442  -0.030  22.660  1.00  0.00      B    O  
ATOM   4226  H1  HOH B1403      11.940   0.853  22.527  1.00  0.00      B    H  
ATOM   4227  H2  HOH B1403      13.365   0.139  22.215  1.00  0.00      B    H  
ATOM   4228  O   HOH B1404      32.700   1.509  39.128  1.00  0.00      B    O  
ATOM   4229  H1  HOH B1404      33.453   1.401  38.496  1.00  0.00      B    H  
ATOM   4230  H2  HOH B1404      32.399   2.442  39.064  1.00  0.00      B    H  
ATOM   4231  O   HOH B1405      33.807  23.688  25.690  1.00  0.00      B    O  
ATOM   4232  H1  HOH B1405      33.669  24.251  24.877  1.00  0.00      B    H  
ATOM   4233  H2  HOH B1405      33.250  22.864  25.596  1.00  0.00      B    H  
ATOM   4234  O   HOH B1406      14.467  14.644   8.347  1.00  0.00      B    O  
ATOM   4235  H1  HOH B1406      13.600  14.134   8.300  1.00  0.00      B    H  
ATOM   4236  H2  HOH B1406      15.220  14.103   7.909  1.00  0.00      B    H  
ATOM   4237  O   HOH B1407      28.231   6.491   0.519  1.00  0.00      B    O  
ATOM   4238  H1  HOH B1407      27.586   6.110   1.242  1.00  0.00      B    H  
ATOM   4239  H2  HOH B1407      27.815   7.293   0.034  1.00  0.00      B    H  
ATOM   4240  O   HOH B1408      36.175  29.236  21.977  1.00  0.00      B    O  
ATOM   4241  H1  HOH B1408      36.653  29.523  21.123  1.00  0.00      B    H  
ATOM   4242  H2  HOH B1408      36.287  28.227  22.033  1.00  0.00      B    H  
ATOM   4243  O   HOH B1409      29.436  36.019  27.752  1.00  0.00      B    O  
ATOM   4244  H1  HOH B1409      29.422  35.038  27.437  1.00  0.00      B    H  
ATOM   4245  H2  HOH B1409      28.913  36.625  27.120  1.00  0.00      B    H  
ATOM   4246  O   HOH B1410       6.091  12.473  17.627  1.00  0.00      B    O  
ATOM   4247  H1  HOH B1410       5.500  13.186  18.064  1.00  0.00      B    H  
ATOM   4248  H2  HOH B1410       6.515  11.940  18.386  1.00  0.00      B    H  
ATOM   4249  O   HOH B1411      10.415  33.632   3.075  1.00  0.00      B    O  
ATOM   4250  H1  HOH B1411       9.953  32.716   2.938  1.00  0.00      B    H  
ATOM   4251  H2  HOH B1411      10.605  33.921   2.122  1.00  0.00      B    H  
ATOM   4252  O   HOH B1412      26.944  25.116  14.114  1.00  0.00      B    O  
ATOM   4253  H1  HOH B1412      27.948  24.916  14.271  1.00  0.00      B    H  
ATOM   4254  H2  HOH B1412      26.779  26.082  14.323  1.00  0.00      B    H  
ATOM   4255  O   HOH B1413      29.985  21.903  24.868  1.00  0.00      B    O  
ATOM   4256  H1  HOH B1413      29.928  22.912  24.675  1.00  0.00      B    H  
ATOM   4257  H2  HOH B1413      30.486  21.806  25.703  1.00  0.00      B    H  
ATOM   4258  O   HOH B1414      22.435  15.333  28.780  1.00  0.00      B    O  
ATOM   4259  H1  HOH B1414      22.413  15.050  29.743  1.00  0.00      B    H  
ATOM   4260  H2  HOH B1414      22.890  14.646  28.214  1.00  0.00      B    H  
ATOM   4261  O   HOH B1415       4.828  38.002   9.116  1.00  0.00      B    O  
ATOM   4262  H1  HOH B1415       4.681  38.378  10.045  1.00  0.00      B    H  
ATOM   4263  H2  HOH B1415       5.634  37.451   9.173  1.00  0.00      B    H  
ATOM   4264  O   HOH B1416      30.560  31.624  24.132  1.00  0.00      B    O  
ATOM   4265  H1  HOH B1416      30.267  30.864  24.696  1.00  0.00      B    H  
ATOM   4266  H2  HOH B1416      31.524  31.394  23.913  1.00  0.00      B    H  
ATOM   4267  O   HOH B1417      31.483   7.035  20.130  1.00  0.00      B    O  
ATOM   4268  H1  HOH B1417      31.161   6.307  20.776  1.00  0.00      B    H  
ATOM   4269  H2  HOH B1417      31.278   6.714  19.189  1.00  0.00      B    H  
ATOM   4270  O   HOH B1418      15.421  13.843   4.731  1.00  0.00      B    O  
ATOM   4271  H1  HOH B1418      15.453  13.144   5.518  1.00  0.00      B    H  
ATOM   4272  H2  HOH B1418      14.444  13.759   4.320  1.00  0.00      B    H  
ATOM   4273  O   HOH B1419      38.897   6.292  30.418  1.00  0.00      B    O  
ATOM   4274  H1  HOH B1419      38.208   6.617  29.809  1.00  0.00      B    H  
ATOM   4275  H2  HOH B1419      38.485   5.522  30.991  1.00  0.00      B    H  
ATOM   4276  O   HOH B1420      21.815  38.483   0.152  1.00  0.00      B    O  
ATOM   4277  H1  HOH B1420      21.060  38.240   0.830  1.00  0.00      B    H  
ATOM   4278  H2  HOH B1420      21.393  39.287  -0.429  1.00  0.00      B    H  
ATOM   4279  O   HOH B1421      18.877  30.382   9.677  1.00  0.00      B    O  
ATOM   4280  H1  HOH B1421      19.103  30.027   8.772  1.00  0.00      B    H  
ATOM   4281  H2  HOH B1421      18.042  29.936   9.971  1.00  0.00      B    H  
ATOM   4282  O   HOH B1422      26.666   4.828  16.770  1.00  0.00      B    O  
ATOM   4283  H1  HOH B1422      26.017   5.135  16.053  1.00  0.00      B    H  
ATOM   4284  H2  HOH B1422      27.015   3.891  16.619  1.00  0.00      B    H  
ATOM   4285  O   HOH B1423      14.075  36.070   5.016  1.00  0.00      B    O  
ATOM   4286  H1  HOH B1423      14.599  36.935   5.270  1.00  0.00      B    H  
ATOM   4287  H2  HOH B1423      13.556  35.822   5.874  1.00  0.00      B    H  
ATOM   4288  O   HOH B1424       5.919  25.665  15.578  1.00  0.00      B    O  
ATOM   4289  H1  HOH B1424       4.951  25.672  15.803  1.00  0.00      B    H  
ATOM   4290  H2  HOH B1424       6.005  25.215  14.684  1.00  0.00      B    H  
ATOM   4291  O   HOH B1425      35.432  13.137   9.169  1.00  0.00      B    O  
ATOM   4292  H1  HOH B1425      35.966  13.728   9.808  1.00  0.00      B    H  
ATOM   4293  H2  HOH B1425      34.671  12.614   9.647  1.00  0.00      B    H  
ATOM   4294  O   HOH B1426      21.646  21.339  38.258  1.00  0.00      B    O  
ATOM   4295  H1  HOH B1426      21.944  20.799  39.100  1.00  0.00      B    H  
ATOM   4296  H2  HOH B1426      20.601  21.530  38.390  1.00  0.00      B    H  
ATOM   4297  O   HOH B1427      13.738   3.163  38.674  1.00  0.00      B    O  
ATOM   4298  H1  HOH B1427      13.723   2.430  39.401  1.00  0.00      B    H  
ATOM   4299  H2  HOH B1427      12.820   3.192  38.213  1.00  0.00      B    H  
ATOM   4300  O   HOH B1428      17.822  33.547  19.329  1.00  0.00      B    O  
ATOM   4301  H1  HOH B1428      18.618  34.037  19.738  1.00  0.00      B    H  
ATOM   4302  H2  HOH B1428      18.057  32.617  19.060  1.00  0.00      B    H  
ATOM   4303  O   HOH B1429      33.552  33.550  21.953  1.00  0.00      B    O  
ATOM   4304  H1  HOH B1429      33.305  33.263  20.972  1.00  0.00      B    H  
ATOM   4305  H2  HOH B1429      33.187  34.490  22.081  1.00  0.00      B    H  
ATOM   4306  O   HOH B1430      11.785  34.928  25.495  1.00  0.00      B    O  
ATOM   4307  H1  HOH B1430      12.248  34.018  25.445  1.00  0.00      B    H  
ATOM   4308  H2  HOH B1430      12.432  35.620  25.290  1.00  0.00      B    H  
ATOM   4309  O   HOH B1431       9.283   5.078  19.219  1.00  0.00      B    O  
ATOM   4310  H1  HOH B1431       8.488   5.155  19.913  1.00  0.00      B    H  
ATOM   4311  H2  HOH B1431       9.183   4.162  18.813  1.00  0.00      B    H  
ATOM   4312  O   HOH B1432      24.463  31.552  34.640  1.00  0.00      B    O  
ATOM   4313  H1  HOH B1432      24.702  32.417  34.149  1.00  0.00      B    H  
ATOM   4314  H2  HOH B1432      24.056  31.815  35.528  1.00  0.00      B    H  
ATOM   4315  O   HOH B1433      25.818   4.625  33.711  1.00  0.00      B    O  
ATOM   4316  H1  HOH B1433      25.302   4.477  32.845  1.00  0.00      B    H  
ATOM   4317  H2  HOH B1433      26.463   3.835  33.778  1.00  0.00      B    H  
ATOM   4318  O   HOH B1434      35.498   9.179  13.889  1.00  0.00      B    O  
ATOM   4319  H1  HOH B1434      36.490   9.052  13.782  1.00  0.00      B    H  
ATOM   4320  H2  HOH B1434      35.099   8.310  13.519  1.00  0.00      B    H  
ATOM   4321  O   HOH B1435      36.026   6.842  30.135  1.00  0.00      B    O  
ATOM   4322  H1  HOH B1435      35.332   7.242  29.485  1.00  0.00      B    H  
ATOM   4323  H2  HOH B1435      35.692   5.915  30.358  1.00  0.00      B    H  
ATOM   4324  O   HOH B1436      37.850  27.982   5.901  1.00  0.00      B    O  
ATOM   4325  H1  HOH B1436      38.444  27.547   5.202  1.00  0.00      B    H  
ATOM   4326  H2  HOH B1436      37.919  27.410   6.705  1.00  0.00      B    H  
ATOM   4327  O   HOH B1437      13.223  12.473  35.047  1.00  0.00      B    O  
ATOM   4328  H1  HOH B1437      12.695  13.267  35.318  1.00  0.00      B    H  
ATOM   4329  H2  HOH B1437      12.581  11.695  35.025  1.00  0.00      B    H  
ATOM   4330  O   HOH B1438       1.619  36.431   6.515  1.00  0.00      B    O  
ATOM   4331  H1  HOH B1438       0.897  35.757   6.293  1.00  0.00      B    H  
ATOM   4332  H2  HOH B1438       1.761  37.055   5.678  1.00  0.00      B    H  
ATOM   4333  O   HOH B1439      26.836  27.815  14.714  1.00  0.00      B    O  
ATOM   4334  H1  HOH B1439      25.908  28.223  14.828  1.00  0.00      B    H  
ATOM   4335  H2  HOH B1439      27.508  28.570  14.656  1.00  0.00      B    H  
ATOM   4336  O   HOH B1440      34.449  20.157   9.094  1.00  0.00      B    O  
ATOM   4337  H1  HOH B1440      34.619  20.520   9.986  1.00  0.00      B    H  
ATOM   4338  H2  HOH B1440      33.603  19.544   9.165  1.00  0.00      B    H  
ATOM   4339  O   HOH B1441      35.690  31.820   5.585  1.00  0.00      B    O  
ATOM   4340  H1  HOH B1441      35.602  32.718   5.951  1.00  0.00      B    H  
ATOM   4341  H2  HOH B1441      36.089  31.211   6.294  1.00  0.00      B    H  
ATOM   4342  O   HOH B1442      32.844  20.380  31.808  1.00  0.00      B    O  
ATOM   4343  H1  HOH B1442      32.541  19.624  32.423  1.00  0.00      B    H  
ATOM   4344  H2  HOH B1442      33.818  20.198  31.693  1.00  0.00      B    H  
ATOM   4345  O   HOH B1443       9.215   4.594  33.443  1.00  0.00      B    O  
ATOM   4346  H1  HOH B1443       9.037   5.536  33.125  1.00  0.00      B    H  
ATOM   4347  H2  HOH B1443      10.146   4.338  33.242  1.00  0.00      B    H  
ATOM   4348  O   HOH B1444      36.596   5.442  36.295  1.00  0.00      B    O  
ATOM   4349  H1  HOH B1444      36.583   4.436  36.228  1.00  0.00      B    H  
ATOM   4350  H2  HOH B1444      36.977   5.780  37.183  1.00  0.00      B    H  
ATOM   4351  O   HOH B1445       6.998  27.798  26.976  1.00  0.00      B    O  
ATOM   4352  H1  HOH B1445       7.889  28.060  26.604  1.00  0.00      B    H  
ATOM   4353  H2  HOH B1445       7.079  26.889  27.422  1.00  0.00      B    H  
ATOM   4354  O   HOH B1446      36.192  22.046   2.089  1.00  0.00      B    O  
ATOM   4355  H1  HOH B1446      35.537  22.740   2.434  1.00  0.00      B    H  
ATOM   4356  H2  HOH B1446      36.663  21.658   2.896  1.00  0.00      B    H  
ATOM   4357  O   HOH B1447      11.646  24.577  26.787  1.00  0.00      B    O  
ATOM   4358  H1  HOH B1447      10.990  23.782  26.927  1.00  0.00      B    H  
ATOM   4359  H2  HOH B1447      12.594  24.290  26.946  1.00  0.00      B    H  
ATOM   4360  O   HOH B1448      39.082   8.206   3.224  1.00  0.00      B    O  
ATOM   4361  H1  HOH B1448      38.304   7.601   3.400  1.00  0.00      B    H  
ATOM   4362  H2  HOH B1448      39.295   8.812   3.984  1.00  0.00      B    H  
ATOM   4363  O   HOH B1449       8.857  35.667  18.381  1.00  0.00      B    O  
ATOM   4364  H1  HOH B1449       9.411  36.515  18.441  1.00  0.00      B    H  
ATOM   4365  H2  HOH B1449       8.016  35.831  17.857  1.00  0.00      B    H  
ATOM   4366  O   HOH B1450       5.453  24.758  37.974  1.00  0.00      B    O  
ATOM   4367  H1  HOH B1450       5.801  24.081  37.332  1.00  0.00      B    H  
ATOM   4368  H2  HOH B1450       5.734  25.683  37.693  1.00  0.00      B    H  
ATOM   4369  O   HOH B1451       5.148  13.696  31.766  1.00  0.00      B    O  
ATOM   4370  H1  HOH B1451       4.605  12.902  32.035  1.00  0.00      B    H  
ATOM   4371  H2  HOH B1451       6.009  13.469  31.305  1.00  0.00      B    H  
ATOM   4372  O   HOH B1452       9.722  25.098  31.925  1.00  0.00      B    O  
ATOM   4373  H1  HOH B1452       9.726  24.115  32.123  1.00  0.00      B    H  
ATOM   4374  H2  HOH B1452       9.495  25.616  32.813  1.00  0.00      B    H  
ATOM   4375  O   HOH B1453      18.377  36.199   6.340  1.00  0.00      B    O  
ATOM   4376  H1  HOH B1453      17.951  35.289   6.223  1.00  0.00      B    H  
ATOM   4377  H2  HOH B1453      18.401  36.258   7.360  1.00  0.00      B    H  
ATOM   4378  O   HOH B1454      15.474  12.401  11.965  1.00  0.00      B    O  
ATOM   4379  H1  HOH B1454      16.430  12.456  12.376  1.00  0.00      B    H  
ATOM   4380  H2  HOH B1454      14.736  12.343  12.708  1.00  0.00      B    H  
ATOM   4381  O   HOH B1455       6.920  24.386  33.819  1.00  0.00      B    O  
ATOM   4382  H1  HOH B1455       7.466  25.204  33.954  1.00  0.00      B    H  
ATOM   4383  H2  HOH B1455       6.879  23.962  34.741  1.00  0.00      B    H  
ATOM   4384  O   HOH B1456      37.739   4.685  32.192  1.00  0.00      B    O  
ATOM   4385  H1  HOH B1456      36.936   5.141  32.685  1.00  0.00      B    H  
ATOM   4386  H2  HOH B1456      37.615   3.681  32.228  1.00  0.00      B    H  
ATOM   4387  O   HOH B1457      37.097   0.093  13.246  1.00  0.00      B    O  
ATOM   4388  H1  HOH B1457      36.549   0.882  12.863  1.00  0.00      B    H  
ATOM   4389  H2  HOH B1457      38.004   0.352  13.070  1.00  0.00      B    H  
ATOM   4390  O   HOH B1458       2.767  25.001  31.708  1.00  0.00      B    O  
ATOM   4391  H1  HOH B1458       3.406  25.059  32.469  1.00  0.00      B    H  
ATOM   4392  H2  HOH B1458       2.462  24.086  31.748  1.00  0.00      B    H  
ATOM   4393  O   HOH B1459      27.713   0.698  31.901  1.00  0.00      B    O  
ATOM   4394  H1  HOH B1459      28.117   0.448  31.036  1.00  0.00      B    H  
ATOM   4395  H2  HOH B1459      28.356   0.488  32.631  1.00  0.00      B    H  
ATOM   4396  O   HOH B1460      28.327  19.936  27.384  1.00  0.00      B    O  
ATOM   4397  H1  HOH B1460      29.189  20.430  27.441  1.00  0.00      B    H  
ATOM   4398  H2  HOH B1460      28.508  19.067  26.872  1.00  0.00      B    H  
ATOM   4399  O   HOH B1461      17.159  33.796   6.380  1.00  0.00      B    O  
ATOM   4400  H1  HOH B1461      16.896  32.912   6.764  1.00  0.00      B    H  
ATOM   4401  H2  HOH B1461      16.498  34.064   5.654  1.00  0.00      B    H  
ATOM   4402  O   HOH B1462      27.221   7.614  14.085  1.00  0.00      B    O  
ATOM   4403  H1  HOH B1462      27.328   8.429  13.450  1.00  0.00      B    H  
ATOM   4404  H2  HOH B1462      26.513   7.802  14.809  1.00  0.00      B    H  
ATOM   4405  O   HOH B1463      33.603   1.068   3.929  1.00  0.00      B    O  
ATOM   4406  H1  HOH B1463      33.766   0.194   3.470  1.00  0.00      B    H  
ATOM   4407  H2  HOH B1463      32.720   1.375   3.587  1.00  0.00      B    H  
ATOM   4408  O   HOH B1464      37.658  30.058  19.912  1.00  0.00      B    O  
ATOM   4409  H1  HOH B1464      38.427  29.719  19.354  1.00  0.00      B    H  
ATOM   4410  H2  HOH B1464      37.864  31.014  20.237  1.00  0.00      B    H  
ATOM   4411  O   HOH B1465      10.329  27.242  20.742  1.00  0.00      B    O  
ATOM   4412  H1  HOH B1465      11.355  27.384  20.560  1.00  0.00      B    H  
ATOM   4413  H2  HOH B1465      10.216  26.445  21.273  1.00  0.00      B    H  
ATOM   4414  O   HOH B1466       9.250  14.635  33.258  1.00  0.00      B    O  
ATOM   4415  H1  HOH B1466       8.732  14.283  32.449  1.00  0.00      B    H  
ATOM   4416  H2  HOH B1466       9.665  13.836  33.715  1.00  0.00      B    H  
ATOM   4417  O   HOH B1467      16.437   6.503  11.047  1.00  0.00      B    O  
ATOM   4418  H1  HOH B1467      16.544   7.225  11.784  1.00  0.00      B    H  
ATOM   4419  H2  HOH B1467      16.627   5.600  11.490  1.00  0.00      B    H  
ATOM   4420  O   HOH B1468      18.012  28.744   0.706  1.00  0.00      B    O  
ATOM   4421  H1  HOH B1468      17.470  29.563   0.460  1.00  0.00      B    H  
ATOM   4422  H2  HOH B1468      18.804  29.134   1.267  1.00  0.00      B    H  
ATOM   4423  O   HOH B1469      28.654  20.751   8.635  1.00  0.00      B    O  
ATOM   4424  H1  HOH B1469      28.668  20.224   7.812  1.00  0.00      B    H  
ATOM   4425  H2  HOH B1469      29.542  20.819   9.035  1.00  0.00      B    H  
ATOM   4426  O   HOH B1470       4.659  28.523  38.787  1.00  0.00      B    O  
ATOM   4427  H1  HOH B1470       4.950  28.131  39.693  1.00  0.00      B    H  
ATOM   4428  H2  HOH B1470       3.752  28.159  38.555  1.00  0.00      B    H  
ATOM   4429  O   HOH B1471      25.241  19.477   4.031  1.00  0.00      B    O  
ATOM   4430  H1  HOH B1471      24.399  19.878   4.460  1.00  0.00      B    H  
ATOM   4431  H2  HOH B1471      25.073  19.309   3.017  1.00  0.00      B    H  
ATOM   4432  O   HOH B1472       8.129  19.940  35.350  1.00  0.00      B    O  
ATOM   4433  H1  HOH B1472       8.683  19.127  35.592  1.00  0.00      B    H  
ATOM   4434  H2  HOH B1472       8.731  20.628  34.885  1.00  0.00      B    H  
ATOM   4435  O   HOH B1473      24.727   1.880  12.760  1.00  0.00      B    O  
ATOM   4436  H1  HOH B1473      25.701   1.917  13.105  1.00  0.00      B    H  
ATOM   4437  H2  HOH B1473      24.594   0.986  12.307  1.00  0.00      B    H  
ATOM   4438  O   HOH B1474      20.169  36.475  30.946  1.00  0.00      B    O  
ATOM   4439  H1  HOH B1474      19.442  36.054  31.594  1.00  0.00      B    H  
ATOM   4440  H2  HOH B1474      20.308  37.394  31.345  1.00  0.00      B    H  
ATOM   4441  O   HOH B1475      35.615  35.426  36.170  1.00  0.00      B    O  
ATOM   4442  H1  HOH B1475      34.782  34.899  35.893  1.00  0.00      B    H  
ATOM   4443  H2  HOH B1475      36.401  35.075  35.604  1.00  0.00      B    H  
ATOM   4444  O   HOH B1476       3.541   2.293  15.886  1.00  0.00      B    O  
ATOM   4445  H1  HOH B1476       3.641   3.293  15.786  1.00  0.00      B    H  
ATOM   4446  H2  HOH B1476       2.591   2.054  15.867  1.00  0.00      B    H  
ATOM   4447  O   HOH B1477       8.180   2.347   6.916  1.00  0.00      B    O  
ATOM   4448  H1  HOH B1477       8.856   1.824   6.409  1.00  0.00      B    H  
ATOM   4449  H2  HOH B1477       7.841   3.087   6.291  1.00  0.00      B    H  
ATOM   4450  O   HOH B1478      25.855  20.685  36.900  1.00  0.00      B    O  
ATOM   4451  H1  HOH B1478      26.748  20.923  36.573  1.00  0.00      B    H  
ATOM   4452  H2  HOH B1478      26.012  20.378  37.837  1.00  0.00      B    H  
ATOM   4453  O   HOH B1479       3.464  13.050   4.400  1.00  0.00      B    O  
ATOM   4454  H1  HOH B1479       2.590  13.179   3.786  1.00  0.00      B    H  
ATOM   4455  H2  HOH B1479       3.446  13.718   5.148  1.00  0.00      B    H  
ATOM   4456  O   HOH B1480       9.572  13.861  23.274  1.00  0.00      B    O  
ATOM   4457  H1  HOH B1480       9.817  14.724  22.812  1.00  0.00      B    H  
ATOM   4458  H2  HOH B1480       9.243  13.247  22.514  1.00  0.00      B    H  
ATOM   4459  O   HOH B1481       3.144  29.107  31.954  1.00  0.00      B    O  
ATOM   4460  H1  HOH B1481       3.682  28.320  31.625  1.00  0.00      B    H  
ATOM   4461  H2  HOH B1481       3.723  29.909  31.950  1.00  0.00      B    H  
ATOM   4462  O   HOH B1482       7.743   3.720  14.278  1.00  0.00      B    O  
ATOM   4463  H1  HOH B1482       7.787   3.449  13.256  1.00  0.00      B    H  
ATOM   4464  H2  HOH B1482       8.659   3.974  14.662  1.00  0.00      B    H  
ATOM   4465  O   HOH B1483      28.833  21.633  11.922  1.00  0.00      B    O  
ATOM   4466  H1  HOH B1483      28.699  21.878  12.847  1.00  0.00      B    H  
ATOM   4467  H2  HOH B1483      29.485  20.853  11.949  1.00  0.00      B    H  
ATOM   4468  O   HOH B1484      25.387  23.371  17.723  1.00  0.00      B    O  
ATOM   4469  H1  HOH B1484      25.907  23.387  16.847  1.00  0.00      B    H  
ATOM   4470  H2  HOH B1484      25.789  23.987  18.435  1.00  0.00      B    H  
ATOM   4471  O   HOH B1485      31.821   4.045  39.027  1.00  0.00      B    O  
ATOM   4472  H1  HOH B1485      30.798   4.151  39.254  1.00  0.00      B    H  
ATOM   4473  H2  HOH B1485      32.141   4.909  38.768  1.00  0.00      B    H  
ATOM   4474  O   HOH B1486      38.862  27.691  25.230  1.00  0.00      B    O  
ATOM   4475  H1  HOH B1486      38.257  27.092  25.634  1.00  0.00      B    H  
ATOM   4476  H2  HOH B1486      38.697  28.670  25.581  1.00  0.00      B    H  
ATOM   4477  O   HOH B1487      10.429   2.612  17.521  1.00  0.00      B    O  
ATOM   4478  H1  HOH B1487      10.957   2.005  18.182  1.00  0.00      B    H  
ATOM   4479  H2  HOH B1487      10.699   2.231  16.531  1.00  0.00      B    H  
ATOM   4480  O   HOH B1488       4.912  18.206  18.216  1.00  0.00      B    O  
ATOM   4481  H1  HOH B1488       5.469  18.913  18.687  1.00  0.00      B    H  
ATOM   4482  H2  HOH B1488       5.521  17.342  18.197  1.00  0.00      B    H  
ATOM   4483  O   HOH B1489      21.214  29.833  24.978  1.00  0.00      B    O  
ATOM   4484  H1  HOH B1489      20.402  29.229  24.859  1.00  0.00      B    H  
ATOM   4485  H2  HOH B1489      22.027  29.265  24.595  1.00  0.00      B    H  
ATOM   4486  O   HOH B1490      11.000  37.111  28.132  1.00  0.00      B    O  
ATOM   4487  H1  HOH B1490      10.832  36.366  27.431  1.00  0.00      B    H  
ATOM   4488  H2  HOH B1490      11.629  36.726  28.895  1.00  0.00      B    H  
ATOM   4489  O   HOH B1491      18.485  36.441  28.814  1.00  0.00      B    O  
ATOM   4490  H1  HOH B1491      18.297  35.553  28.438  1.00  0.00      B    H  
ATOM   4491  H2  HOH B1491      19.203  36.329  29.535  1.00  0.00      B    H  
ATOM   4492  O   HOH B1492      11.686   3.673  11.368  1.00  0.00      B    O  
ATOM   4493  H1  HOH B1492      11.943   4.494  10.925  1.00  0.00      B    H  
ATOM   4494  H2  HOH B1492      10.956   3.177  10.864  1.00  0.00      B    H  
ATOM   4495  O   HOH B1493      23.809   1.041  26.386  1.00  0.00      B    O  
ATOM   4496  H1  HOH B1493      22.854   0.691  26.294  1.00  0.00      B    H  
ATOM   4497  H2  HOH B1493      24.116   1.136  27.352  1.00  0.00      B    H  
ATOM   4498  O   HOH B1494      24.497  30.711  39.154  1.00  0.00      B    O  
ATOM   4499  H1  HOH B1494      25.259  30.736  38.474  1.00  0.00      B    H  
ATOM   4500  H2  HOH B1494      24.078  29.761  39.138  1.00  0.00      B    H  
ATOM   4501  O   HOH B1495      37.063  11.348  -0.045  1.00  0.00      B    O  
ATOM   4502  H1  HOH B1495      36.206  10.868   0.261  1.00  0.00      B    H  
ATOM   4503  H2  HOH B1495      37.005  12.348   0.262  1.00  0.00      B    H  
ATOM   4504  O   HOH B1496       4.903  35.201  25.958  1.00  0.00      B    O  
ATOM   4505  H1  HOH B1496       4.762  34.626  25.132  1.00  0.00      B    H  
ATOM   4506  H2  HOH B1496       4.282  35.985  25.847  1.00  0.00      B    H  
ATOM   4507  O   HOH B1497      10.700  35.454  36.078  1.00  0.00      B    O  
ATOM   4508  H1  HOH B1497      10.743  34.663  36.706  1.00  0.00      B    H  
ATOM   4509  H2  HOH B1497      10.928  35.068  35.178  1.00  0.00      B    H  
ATOM   4510  O   HOH B1498      37.080  32.533  29.947  1.00  0.00      B    O  
ATOM   4511  H1  HOH B1498      36.939  32.898  30.877  1.00  0.00      B    H  
ATOM   4512  H2  HOH B1498      37.730  31.730  30.091  1.00  0.00      B    H  
ATOM   4513  O   HOH B1499      13.887  33.957  28.834  1.00  0.00      B    O  
ATOM   4514  H1  HOH B1499      14.842  34.112  29.107  1.00  0.00      B    H  
ATOM   4515  H2  HOH B1499      13.862  34.047  27.849  1.00  0.00      B    H  
ATOM   4516  O   HOH B1500       3.262  16.511  23.904  1.00  0.00      B    O  
ATOM   4517  H1  HOH B1500       3.529  15.944  24.719  1.00  0.00      B    H  
ATOM   4518  H2  HOH B1500       3.897  16.178  23.175  1.00  0.00      B    H  
ATOM   4519  O   HOH B1501       7.122  20.903   4.015  1.00  0.00      B    O  
ATOM   4520  H1  HOH B1501       7.086  20.583   4.998  1.00  0.00      B    H  
ATOM   4521  H2  HOH B1501       7.910  20.462   3.561  1.00  0.00      B    H  
ATOM   4522  O   HOH B1502      19.777   2.369   1.058  1.00  0.00      B    O  
ATOM   4523  H1  HOH B1502      19.218   2.785   1.747  1.00  0.00      B    H  
ATOM   4524  H2  HOH B1502      20.589   2.967   0.937  1.00  0.00      B    H  
ATOM   4525  O   HOH B1503       6.464  12.448  38.491  1.00  0.00      B    O  
ATOM   4526  H1  HOH B1503       6.456  12.058  39.391  1.00  0.00      B    H  
ATOM   4527  H2  HOH B1503       6.449  13.457  38.569  1.00  0.00      B    H  
ATOM   4528  O   HOH B1504      35.516   3.920   9.002  1.00  0.00      B    O  
ATOM   4529  H1  HOH B1504      35.256   2.930   8.789  1.00  0.00      B    H  
ATOM   4530  H2  HOH B1504      34.811   4.570   8.710  1.00  0.00      B    H  
ATOM   4531  O   HOH B1505       8.699   8.477  35.543  1.00  0.00      B    O  
ATOM   4532  H1  HOH B1505       7.868   8.561  35.043  1.00  0.00      B    H  
ATOM   4533  H2  HOH B1505       8.520   8.635  36.550  1.00  0.00      B    H  
ATOM   4534  O   HOH B1506       4.643  29.702   9.598  1.00  0.00      B    O  
ATOM   4535  H1  HOH B1506       5.337  29.154  10.052  1.00  0.00      B    H  
ATOM   4536  H2  HOH B1506       4.597  30.551  10.120  1.00  0.00      B    H  
ATOM   4537  O   HOH B1507       6.057  21.889  11.531  1.00  0.00      B    O  
ATOM   4538  H1  HOH B1507       5.147  21.582  11.852  1.00  0.00      B    H  
ATOM   4539  H2  HOH B1507       6.328  21.222  10.820  1.00  0.00      B    H  
ATOM   4540  O   HOH B1508      14.835   9.884  19.038  1.00  0.00      B    O  
ATOM   4541  H1  HOH B1508      15.649  10.396  19.460  1.00  0.00      B    H  
ATOM   4542  H2  HOH B1508      15.165   9.242  18.329  1.00  0.00      B    H  
ATOM   4543  O   HOH B1509      10.861   5.053  28.422  1.00  0.00      B    O  
ATOM   4544  H1  HOH B1509      10.466   4.458  27.661  1.00  0.00      B    H  
ATOM   4545  H2  HOH B1509      11.915   4.923  28.418  1.00  0.00      B    H  
ATOM   4546  O   HOH B1510       2.405  20.535   5.425  1.00  0.00      B    O  
ATOM   4547  H1  HOH B1510       1.584  21.085   5.585  1.00  0.00      B    H  
ATOM   4548  H2  HOH B1510       2.156  19.681   4.930  1.00  0.00      B    H  
ATOM   4549  O   HOH B1511      31.173  10.816  26.672  1.00  0.00      B    O  
ATOM   4550  H1  HOH B1511      31.909  11.450  26.948  1.00  0.00      B    H  
ATOM   4551  H2  HOH B1511      30.416  10.995  27.355  1.00  0.00      B    H  
ATOM   4552  O   HOH B1512      19.935   5.909  25.631  1.00  0.00      B    O  
ATOM   4553  H1  HOH B1512      20.832   6.427  25.802  1.00  0.00      B    H  
ATOM   4554  H2  HOH B1512      19.872   5.701  24.673  1.00  0.00      B    H  
ATOM   4555  O   HOH B1513      31.335  29.832  32.887  1.00  0.00      B    O  
ATOM   4556  H1  HOH B1513      30.909  30.160  33.740  1.00  0.00      B    H  
ATOM   4557  H2  HOH B1513      32.364  29.725  33.105  1.00  0.00      B    H  
ATOM   4558  O   HOH B1514      23.506  21.965  13.915  1.00  0.00      B    O  
ATOM   4559  H1  HOH B1514      23.510  21.574  12.990  1.00  0.00      B    H  
ATOM   4560  H2  HOH B1514      24.456  22.150  14.227  1.00  0.00      B    H  
ATOM   4561  O   HOH B1515      38.663  31.012  27.222  1.00  0.00      B    O  
ATOM   4562  H1  HOH B1515      39.538  30.952  27.706  1.00  0.00      B    H  
ATOM   4563  H2  HOH B1515      38.394  31.972  27.250  1.00  0.00      B    H  
ATOM   4564  O   HOH B1516      23.976  21.686  19.287  1.00  0.00      B    O  
ATOM   4565  H1  HOH B1516      24.478  22.274  18.575  1.00  0.00      B    H  
ATOM   4566  H2  HOH B1516      24.455  21.911  20.180  1.00  0.00      B    H  
ATOM   4567  O   HOH B1517       4.550   7.047  30.341  1.00  0.00      B    O  
ATOM   4568  H1  HOH B1517       4.294   6.918  29.344  1.00  0.00      B    H  
ATOM   4569  H2  HOH B1517       3.761   6.859  30.902  1.00  0.00      B    H  
ATOM   4570  O   HOH B1518      29.788  14.760  18.417  1.00  0.00      B    O  
ATOM   4571  H1  HOH B1518      30.712  15.116  18.113  1.00  0.00      B    H  
ATOM   4572  H2  HOH B1518      29.208  14.569  17.580  1.00  0.00      B    H  
ATOM   4573  O   HOH B1519       1.325  32.381   4.725  1.00  0.00      B    O  
ATOM   4574  H1  HOH B1519       1.436  32.459   3.689  1.00  0.00      B    H  
ATOM   4575  H2  HOH B1519       2.224  32.287   5.070  1.00  0.00      B    H  
ATOM   4576  O   HOH B1520       1.011   4.353  18.767  1.00  0.00      B    O  
ATOM   4577  H1  HOH B1520       1.959   4.034  18.839  1.00  0.00      B    H  
ATOM   4578  H2  HOH B1520       0.505   3.492  18.667  1.00  0.00      B    H  
ATOM   4579  O   HOH B1521      35.801  20.125  29.130  1.00  0.00      B    O  
ATOM   4580  H1  HOH B1521      36.767  19.850  29.099  1.00  0.00      B    H  
ATOM   4581  H2  HOH B1521      35.288  19.517  28.490  1.00  0.00      B    H  
ATOM   4582  O   HOH B1522      14.618   1.132  21.571  1.00  0.00      B    O  
ATOM   4583  H1  HOH B1522      14.293   0.908  20.677  1.00  0.00      B    H  
ATOM   4584  H2  HOH B1522      15.533   1.563  21.509  1.00  0.00      B    H  
ATOM   4585  O   HOH B1523      26.109  32.028  27.358  1.00  0.00      B    O  
ATOM   4586  H1  HOH B1523      26.496  31.241  27.914  1.00  0.00      B    H  
ATOM   4587  H2  HOH B1523      25.314  32.441  27.828  1.00  0.00      B    H  
ATOM   4588  O   HOH B1524       5.417  35.385  12.115  1.00  0.00      B    O  
ATOM   4589  H1  HOH B1524       5.453  34.559  12.784  1.00  0.00      B    H  
ATOM   4590  H2  HOH B1524       5.208  36.174  12.715  1.00  0.00      B    H  
ATOM   4591  O   HOH B1525       0.823  29.958  10.789  1.00  0.00      B    O  
ATOM   4592  H1  HOH B1525       1.204  30.803  11.242  1.00  0.00      B    H  
ATOM   4593  H2  HOH B1525       1.145  29.146  11.361  1.00  0.00      B    H  
ATOM   4594  O   HOH B1526       4.492  34.000  23.296  1.00  0.00      B    O  
ATOM   4595  H1  HOH B1526       4.891  34.659  22.668  1.00  0.00      B    H  
ATOM   4596  H2  HOH B1526       4.343  33.147  22.792  1.00  0.00      B    H  
ATOM   4597  O   HOH B1527      14.205   7.507  25.638  1.00  0.00      B    O  
ATOM   4598  H1  HOH B1527      14.567   8.400  25.589  1.00  0.00      B    H  
ATOM   4599  H2  HOH B1527      14.978   6.888  25.638  1.00  0.00      B    H  
ATOM   4600  O   HOH B1528      23.336  33.912  17.276  1.00  0.00      B    O  
ATOM   4601  H1  HOH B1528      22.564  33.327  16.864  1.00  0.00      B    H  
ATOM   4602  H2  HOH B1528      23.683  33.555  18.176  1.00  0.00      B    H  
ATOM   4603  O   HOH B1529      31.161   9.206   3.124  1.00  0.00      B    O  
ATOM   4604  H1  HOH B1529      30.629   8.329   2.983  1.00  0.00      B    H  
ATOM   4605  H2  HOH B1529      30.663   9.792   3.737  1.00  0.00      B    H  
ATOM   4606  O   HOH B1530      23.879   0.438  33.272  1.00  0.00      B    O  
ATOM   4607  H1  HOH B1530      24.542   0.884  32.538  1.00  0.00      B    H  
ATOM   4608  H2  HOH B1530      23.971   0.984  34.128  1.00  0.00      B    H  
ATOM   4609  O   HOH B1531       9.423   6.076   8.923  1.00  0.00      B    O  
ATOM   4610  H1  HOH B1531       8.599   5.628   9.373  1.00  0.00      B    H  
ATOM   4611  H2  HOH B1531       9.813   6.615   9.630  1.00  0.00      B    H  
ATOM   4612  O   HOH B1532      10.312  10.019  32.125  1.00  0.00      B    O  
ATOM   4613  H1  HOH B1532       9.826   9.299  31.587  1.00  0.00      B    H  
ATOM   4614  H2  HOH B1532      10.458   9.761  33.111  1.00  0.00      B    H  
ATOM   4615  O   HOH B1533      29.481  23.903  10.294  1.00  0.00      B    O  
ATOM   4616  H1  HOH B1533      30.382  23.810   9.893  1.00  0.00      B    H  
ATOM   4617  H2  HOH B1533      29.349  23.068  10.857  1.00  0.00      B    H  
ATOM   4618  O   HOH B1534       5.603  11.848  24.578  1.00  0.00      B    O  
ATOM   4619  H1  HOH B1534       4.884  11.474  25.196  1.00  0.00      B    H  
ATOM   4620  H2  HOH B1534       6.526  11.647  24.935  1.00  0.00      B    H  
ATOM   4621  O   HOH B1535      11.941  25.010  35.934  1.00  0.00      B    O  
ATOM   4622  H1  HOH B1535      12.742  24.695  35.340  1.00  0.00      B    H  
ATOM   4623  H2  HOH B1535      12.248  25.083  36.885  1.00  0.00      B    H  
ATOM   4624  O   HOH B1536      13.427  18.869  35.335  1.00  0.00      B    O  
ATOM   4625  H1  HOH B1536      14.432  19.048  35.456  1.00  0.00      B    H  
ATOM   4626  H2  HOH B1536      13.260  18.684  34.357  1.00  0.00      B    H  
ATOM   4627  O   HOH B1537      13.104  32.597   0.620  1.00  0.00      B    O  
ATOM   4628  H1  HOH B1537      12.759  32.429  -0.290  1.00  0.00      B    H  
ATOM   4629  H2  HOH B1537      13.252  33.572   0.725  1.00  0.00      B    H  
ATOM   4630  O   HOH B1538      34.345   5.450   5.752  1.00  0.00      B    O  
ATOM   4631  H1  HOH B1538      34.276   6.229   5.049  1.00  0.00      B    H  
ATOM   4632  H2  HOH B1538      35.312   5.133   5.909  1.00  0.00      B    H  
ATOM   4633  O   HOH B1539      36.763   5.081  25.316  1.00  0.00      B    O  
ATOM   4634  H1  HOH B1539      37.371   4.689  24.612  1.00  0.00      B    H  
ATOM   4635  H2  HOH B1539      35.986   4.392  25.511  1.00  0.00      B    H  
ATOM   4636  O   HOH B1540      21.510  24.520   1.114  1.00  0.00      B    O  
ATOM   4637  H1  HOH B1540      22.103  25.197   1.598  1.00  0.00      B    H  
ATOM   4638  H2  HOH B1540      21.917  23.612   1.116  1.00  0.00      B    H  
ATOM   4639  O   HOH B1541      29.932  37.930   5.187  1.00  0.00      B    O  
ATOM   4640  H1  HOH B1541      30.134  38.205   6.136  1.00  0.00      B    H  
ATOM   4641  H2  HOH B1541      29.914  36.858   5.225  1.00  0.00      B    H  
ATOM   4642  O   HOH B1542      35.156   4.750  21.575  1.00  0.00      B    O  
ATOM   4643  H1  HOH B1542      36.107   4.507  21.668  1.00  0.00      B    H  
ATOM   4644  H2  HOH B1542      34.779   4.356  20.698  1.00  0.00      B    H  
ATOM   4645  O   HOH B1543       1.346  26.273   0.326  1.00  0.00      B    O  
ATOM   4646  H1  HOH B1543       0.622  25.615   0.539  1.00  0.00      B    H  
ATOM   4647  H2  HOH B1543       1.853  26.476   1.176  1.00  0.00      B    H  
ATOM   4648  O   HOH B1544      11.536  19.339  11.568  1.00  0.00      B    O  
ATOM   4649  H1  HOH B1544      11.962  19.061  10.676  1.00  0.00      B    H  
ATOM   4650  H2  HOH B1544      12.181  19.999  12.043  1.00  0.00      B    H  
ATOM   4651  O   HOH B1545      36.300  26.409   9.973  1.00  0.00      B    O  
ATOM   4652  H1  HOH B1545      36.410  26.158  10.945  1.00  0.00      B    H  
ATOM   4653  H2  HOH B1545      35.318  26.405   9.683  1.00  0.00      B    H  
ATOM   4654  O   HOH B1546      32.095   3.372  33.609  1.00  0.00      B    O  
ATOM   4655  H1  HOH B1546      32.524   2.577  33.140  1.00  0.00      B    H  
ATOM   4656  H2  HOH B1546      31.293   3.517  33.141  1.00  0.00      B    H  
ATOM   4657  O   HOH B1547      23.257  17.667  31.264  1.00  0.00      B    O  
ATOM   4658  H1  HOH B1547      22.854  18.427  30.674  1.00  0.00      B    H  
ATOM   4659  H2  HOH B1547      22.762  16.843  31.033  1.00  0.00      B    H  
ATOM   4660  O   HOH B1548      33.491  33.792  35.443  1.00  0.00      B    O  
ATOM   4661  H1  HOH B1548      32.553  33.615  35.657  1.00  0.00      B    H  
ATOM   4662  H2  HOH B1548      33.547  33.565  34.456  1.00  0.00      B    H  
ATOM   4663  O   HOH B1549      10.385   3.707   1.792  1.00  0.00      B    O  
ATOM   4664  H1  HOH B1549      11.373   3.703   1.996  1.00  0.00      B    H  
ATOM   4665  H2  HOH B1549      10.232   3.579   0.786  1.00  0.00      B    H  
ATOM   4666  O   HOH B1550      28.762  21.760  38.743  1.00  0.00      B    O  
ATOM   4667  H1  HOH B1550      29.488  21.360  39.355  1.00  0.00      B    H  
ATOM   4668  H2  HOH B1550      28.791  22.777  38.815  1.00  0.00      B    H  
ATOM   4669  O   HOH B1551      23.867   0.013   8.430  1.00  0.00      B    O  
ATOM   4670  H1  HOH B1551      23.432   0.891   8.278  1.00  0.00      B    H  
ATOM   4671  H2  HOH B1551      23.168  -0.708   8.420  1.00  0.00      B    H  
ATOM   4672  O   HOH B1552      26.905  29.898  34.970  1.00  0.00      B    O  
ATOM   4673  H1  HOH B1552      26.280  30.631  34.768  1.00  0.00      B    H  
ATOM   4674  H2  HOH B1552      26.514  29.037  34.543  1.00  0.00      B    H  
ATOM   4675  O   HOH B1553      30.941   2.575  14.704  1.00  0.00      B    O  
ATOM   4676  H1  HOH B1553      30.336   2.928  13.969  1.00  0.00      B    H  
ATOM   4677  H2  HOH B1553      31.789   2.344  14.308  1.00  0.00      B    H  
ATOM   4678  O   HOH B1554      13.462  28.418  30.656  1.00  0.00      B    O  
ATOM   4679  H1  HOH B1554      14.032  28.120  31.447  1.00  0.00      B    H  
ATOM   4680  H2  HOH B1554      14.006  28.904  29.987  1.00  0.00      B    H  
ATOM   4681  O   HOH B1555      30.476  30.269  13.253  1.00  0.00      B    O  
ATOM   4682  H1  HOH B1555      30.743  31.300  13.164  1.00  0.00      B    H  
ATOM   4683  H2  HOH B1555      30.277  29.882  12.354  1.00  0.00      B    H  
ATOM   4684  O   HOH B1556      23.212  32.454  13.479  1.00  0.00      B    O  
ATOM   4685  H1  HOH B1556      23.934  32.139  12.807  1.00  0.00      B    H  
ATOM   4686  H2  HOH B1556      22.343  32.435  13.007  1.00  0.00      B    H  
ATOM   4687  O   HOH B1557      32.252  25.979  38.682  1.00  0.00      B    O  
ATOM   4688  H1  HOH B1557      32.423  26.040  39.702  1.00  0.00      B    H  
ATOM   4689  H2  HOH B1557      32.952  25.352  38.260  1.00  0.00      B    H  
ATOM   4690  O   HOH B1558      28.403  17.021  37.303  1.00  0.00      B    O  
ATOM   4691  H1  HOH B1558      28.801  17.957  37.265  1.00  0.00      B    H  
ATOM   4692  H2  HOH B1558      28.037  16.903  36.356  1.00  0.00      B    H  
ATOM   4693  O   HOH B1559      30.587  31.189  17.409  1.00  0.00      B    O  
ATOM   4694  H1  HOH B1559      31.235  31.628  16.700  1.00  0.00      B    H  
ATOM   4695  H2  HOH B1559      30.232  30.275  17.065  1.00  0.00      B    H  
ATOM   4696  O   HOH B1560      26.682   2.204  16.168  1.00  0.00      B    O  
ATOM   4697  H1  HOH B1560      27.103   1.451  16.721  1.00  0.00      B    H  
ATOM   4698  H2  HOH B1560      25.704   2.119  16.181  1.00  0.00      B    H  
ATOM   4699  O   HOH B1561      23.549  32.289  23.713  1.00  0.00      B    O  
ATOM   4700  H1  HOH B1561      24.291  31.957  24.215  1.00  0.00      B    H  
ATOM   4701  H2  HOH B1561      23.206  31.570  23.054  1.00  0.00      B    H  
ATOM   4702  O   HOH B1562       3.258   3.375  29.976  1.00  0.00      B    O  
ATOM   4703  H1  HOH B1562       3.004   4.197  30.548  1.00  0.00      B    H  
ATOM   4704  H2  HOH B1562       4.262   3.389  29.966  1.00  0.00      B    H  
ATOM   4705  O   HOH B1563      26.206  31.624  24.690  1.00  0.00      B    O  
ATOM   4706  H1  HOH B1563      26.217  31.761  25.711  1.00  0.00      B    H  
ATOM   4707  H2  HOH B1563      26.784  30.828  24.534  1.00  0.00      B    H  
ATOM   4708  O   HOH B1564      30.096  34.606  17.671  1.00  0.00      B    O  
ATOM   4709  H1  HOH B1564      30.987  35.029  17.515  1.00  0.00      B    H  
ATOM   4710  H2  HOH B1564      30.297  33.623  17.486  1.00  0.00      B    H  
ATOM   4711  O   HOH B1565      -0.050  11.169  20.674  1.00  0.00      B    O  
ATOM   4712  H1  HOH B1565       0.568  10.580  21.174  1.00  0.00      B    H  
ATOM   4713  H2  HOH B1565      -0.026  12.114  21.069  1.00  0.00      B    H  
ATOM   4714  O   HOH B1566      24.038  19.883  25.633  1.00  0.00      B    O  
ATOM   4715  H1  HOH B1566      24.396  20.416  26.440  1.00  0.00      B    H  
ATOM   4716  H2  HOH B1566      23.872  18.903  25.940  1.00  0.00      B    H  
ATOM   4717  O   HOH B1567      28.815  12.860  25.618  1.00  0.00      B    O  
ATOM   4718  H1  HOH B1567      28.035  12.942  26.297  1.00  0.00      B    H  
ATOM   4719  H2  HOH B1567      29.533  13.387  26.094  1.00  0.00      B    H  
ATOM   4720  O   HOH B1568      10.006   1.014   2.871  1.00  0.00      B    O  
ATOM   4721  H1  HOH B1568       9.843   2.012   2.824  1.00  0.00      B    H  
ATOM   4722  H2  HOH B1568      10.429   0.905   3.786  1.00  0.00      B    H  
ATOM   4723  O   HOH B1569      30.363  17.577  24.174  1.00  0.00      B    O  
ATOM   4724  H1  HOH B1569      30.309  16.734  23.649  1.00  0.00      B    H  
ATOM   4725  H2  HOH B1569      30.825  18.328  23.705  1.00  0.00      B    H  
ATOM   4726  O   HOH B1570      30.843  28.965   2.513  1.00  0.00      B    O  
ATOM   4727  H1  HOH B1570      31.871  29.119   2.648  1.00  0.00      B    H  
ATOM   4728  H2  HOH B1570      30.344  28.936   3.432  1.00  0.00      B    H  
ATOM   4729  O   HOH B1571      24.630  28.136  11.822  1.00  0.00      B    O  
ATOM   4730  H1  HOH B1571      24.193  28.092  12.723  1.00  0.00      B    H  
ATOM   4731  H2  HOH B1571      25.314  27.485  11.792  1.00  0.00      B    H  
ATOM   4732  O   HOH B1572      11.010  32.441   9.153  1.00  0.00      B    O  
ATOM   4733  H1  HOH B1572      11.159  33.424   9.246  1.00  0.00      B    H  
ATOM   4734  H2  HOH B1572      11.879  31.872   9.245  1.00  0.00      B    H  
ATOM   4735  O   HOH B1573      30.739   5.614  17.959  1.00  0.00      B    O  
ATOM   4736  H1  HOH B1573      30.980   6.146  17.160  1.00  0.00      B    H  
ATOM   4737  H2  HOH B1573      31.356   4.811  17.938  1.00  0.00      B    H  
ATOM   4738  O   HOH B1574      18.246   8.967  24.887  1.00  0.00      B    O  
ATOM   4739  H1  HOH B1574      18.849   8.445  24.229  1.00  0.00      B    H  
ATOM   4740  H2  HOH B1574      17.387   9.102  24.407  1.00  0.00      B    H  
ATOM   4741  O   HOH B1575      16.783  34.898  17.225  1.00  0.00      B    O  
ATOM   4742  H1  HOH B1575      16.647  34.263  16.454  1.00  0.00      B    H  
ATOM   4743  H2  HOH B1575      17.156  34.372  18.031  1.00  0.00      B    H  
ATOM   4744  O   HOH B1576      26.424  38.109   7.173  1.00  0.00      B    O  
ATOM   4745  H1  HOH B1576      26.328  37.080   7.238  1.00  0.00      B    H  
ATOM   4746  H2  HOH B1576      25.508  38.485   7.562  1.00  0.00      B    H  
ATOM   4747  O   HOH B1577      23.532  17.209  26.597  1.00  0.00      B    O  
ATOM   4748  H1  HOH B1577      24.051  16.378  26.303  1.00  0.00      B    H  
ATOM   4749  H2  HOH B1577      23.038  16.953  27.425  1.00  0.00      B    H  
ATOM   4750  O   HOH B1578      26.907  23.243   8.771  1.00  0.00      B    O  
ATOM   4751  H1  HOH B1578      26.743  22.308   8.972  1.00  0.00      B    H  
ATOM   4752  H2  HOH B1578      27.700  23.459   9.402  1.00  0.00      B    H  
ATOM   4753  O   HOH B1579      11.048  25.693  15.193  1.00  0.00      B    O  
ATOM   4754  H1  HOH B1579      11.508  24.804  14.903  1.00  0.00      B    H  
ATOM   4755  H2  HOH B1579      11.246  25.895  16.181  1.00  0.00      B    H  
ATOM   4756  O   HOH B1580      31.081  21.601  27.255  1.00  0.00      B    O  
ATOM   4757  H1  HOH B1580      31.629  22.056  28.021  1.00  0.00      B    H  
ATOM   4758  H2  HOH B1580      31.183  20.608  27.341  1.00  0.00      B    H  
ATOM   4759  O   HOH B1581      23.079  19.278   9.380  1.00  0.00      B    O  
ATOM   4760  H1  HOH B1581      24.055  19.096   9.085  1.00  0.00      B    H  
ATOM   4761  H2  HOH B1581      22.624  19.863   8.661  1.00  0.00      B    H  
ATOM   4762  O   HOH B1582      20.160  23.978   7.400  1.00  0.00      B    O  
ATOM   4763  H1  HOH B1582      19.749  23.214   7.965  1.00  0.00      B    H  
ATOM   4764  H2  HOH B1582      21.056  24.210   7.750  1.00  0.00      B    H  
ATOM   4765  O   HOH B1583      28.850   8.921  16.668  1.00  0.00      B    O  
ATOM   4766  H1  HOH B1583      29.425   9.106  15.865  1.00  0.00      B    H  
ATOM   4767  H2  HOH B1583      28.382   8.109  16.458  1.00  0.00      B    H  
ATOM   4768  O   HOH B1584       3.138  17.004  16.260  1.00  0.00      B    O  
ATOM   4769  H1  HOH B1584       3.154  15.991  16.386  1.00  0.00      B    H  
ATOM   4770  H2  HOH B1584       3.673  17.470  17.000  1.00  0.00      B    H  
ATOM   4771  O   HOH B1585      20.998  35.469   3.613  1.00  0.00      B    O  
ATOM   4772  H1  HOH B1585      20.255  34.970   3.123  1.00  0.00      B    H  
ATOM   4773  H2  HOH B1585      21.505  34.873   4.173  1.00  0.00      B    H  
ATOM   4774  O   HOH B1586      19.176  33.788  34.292  1.00  0.00      B    O  
ATOM   4775  H1  HOH B1586      18.573  34.479  33.833  1.00  0.00      B    H  
ATOM   4776  H2  HOH B1586      19.408  33.178  33.551  1.00  0.00      B    H  
ATOM   4777  O   HOH B1587       3.530  22.294  34.786  1.00  0.00      B    O  
ATOM   4778  H1  HOH B1587       3.001  22.179  35.682  1.00  0.00      B    H  
ATOM   4779  H2  HOH B1587       4.433  22.807  34.987  1.00  0.00      B    H  
ATOM   4780  O   HOH B1588      18.683  21.836   8.294  1.00  0.00      B    O  
ATOM   4781  H1  HOH B1588      18.713  21.721   9.333  1.00  0.00      B    H  
ATOM   4782  H2  HOH B1588      17.910  21.379   7.931  1.00  0.00      B    H  
ATOM   4783  O   HOH B1589      10.492  18.267   7.829  1.00  0.00      B    O  
ATOM   4784  H1  HOH B1589       9.744  18.199   8.488  1.00  0.00      B    H  
ATOM   4785  H2  HOH B1589      10.535  17.528   7.187  1.00  0.00      B    H  
ATOM   4786  O   HOH B1590       3.650  18.223  27.365  1.00  0.00      B    O  
ATOM   4787  H1  HOH B1590       3.966  18.388  26.372  1.00  0.00      B    H  
ATOM   4788  H2  HOH B1590       3.507  19.118  27.847  1.00  0.00      B    H  
ATOM   4789  O   HOH B1591       3.398  16.467  10.517  1.00  0.00      B    O  
ATOM   4790  H1  HOH B1591       3.920  16.302  11.339  1.00  0.00      B    H  
ATOM   4791  H2  HOH B1591       2.437  16.241  10.631  1.00  0.00      B    H  
ATOM   4792  O   HOH B1592      30.303  11.783  21.588  1.00  0.00      B    O  
ATOM   4793  H1  HOH B1592      30.543  10.816  21.666  1.00  0.00      B    H  
ATOM   4794  H2  HOH B1592      30.628  12.245  22.448  1.00  0.00      B    H  
ATOM   4795  O   HOH B1593      29.911  27.711  31.907  1.00  0.00      B    O  
ATOM   4796  H1  HOH B1593      30.349  28.590  32.247  1.00  0.00      B    H  
ATOM   4797  H2  HOH B1593      29.809  27.122  32.738  1.00  0.00      B    H  
ATOM   4798  O   HOH B1594       1.708  16.735   6.896  1.00  0.00      B    O  
ATOM   4799  H1  HOH B1594       1.676  17.310   6.068  1.00  0.00      B    H  
ATOM   4800  H2  HOH B1594       1.424  17.276   7.710  1.00  0.00      B    H  
ATOM   4801  O   HOH B1595      21.791  23.646  25.129  1.00  0.00      B    O  
ATOM   4802  H1  HOH B1595      22.712  23.367  24.929  1.00  0.00      B    H  
ATOM   4803  H2  HOH B1595      21.313  22.813  25.358  1.00  0.00      B    H  
ATOM   4804  O   HOH B1596       0.559   8.502  35.187  1.00  0.00      B    O  
ATOM   4805  H1  HOH B1596       0.206   7.478  35.234  1.00  0.00      B    H  
ATOM   4806  H2  HOH B1596       1.562   8.478  35.012  1.00  0.00      B    H  
ATOM   4807  O   HOH B1597      27.843   2.644  34.001  1.00  0.00      B    O  
ATOM   4808  H1  HOH B1597      27.979   1.708  33.652  1.00  0.00      B    H  
ATOM   4809  H2  HOH B1597      28.576   3.139  33.524  1.00  0.00      B    H  
ATOM   4810  O   HOH B1598      14.478  26.470  32.826  1.00  0.00      B    O  
ATOM   4811  H1  HOH B1598      13.683  25.913  32.546  1.00  0.00      B    H  
ATOM   4812  H2  HOH B1598      14.711  26.399  33.804  1.00  0.00      B    H  
ATOM   4813  O   HOH B1599      20.490  15.522   1.649  1.00  0.00      B    O  
ATOM   4814  H1  HOH B1599      19.546  15.455   1.237  1.00  0.00      B    H  
ATOM   4815  H2  HOH B1599      20.804  14.573   1.781  1.00  0.00      B    H  
ATOM   4816  O   HOH B1600      37.846  35.555  10.694  1.00  0.00      B    O  
ATOM   4817  H1  HOH B1600      37.616  34.907  11.438  1.00  0.00      B    H  
ATOM   4818  H2  HOH B1600      38.861  35.721  10.819  1.00  0.00      B    H  
ATOM   4819  O   HOH B1601      21.871  28.404   5.191  1.00  0.00      B    O  
ATOM   4820  H1  HOH B1601      21.785  29.426   5.061  1.00  0.00      B    H  
ATOM   4821  H2  HOH B1601      22.010  28.265   6.209  1.00  0.00      B    H  
ATOM   4822  O   HOH B1602      34.198  35.793   9.900  1.00  0.00      B    O  
ATOM   4823  H1  HOH B1602      34.739  36.282  10.605  1.00  0.00      B    H  
ATOM   4824  H2  HOH B1602      34.819  35.407   9.241  1.00  0.00      B    H  
ATOM   4825  O   HOH B1603       7.536  14.987   8.193  1.00  0.00      B    O  
ATOM   4826  H1  HOH B1603       6.966  15.619   7.631  1.00  0.00      B    H  
ATOM   4827  H2  HOH B1603       7.998  15.538   8.851  1.00  0.00      B    H  
ATOM   4828  O   HOH B1604      22.001   4.692   4.719  1.00  0.00      B    O  
ATOM   4829  H1  HOH B1604      21.239   5.234   4.319  1.00  0.00      B    H  
ATOM   4830  H2  HOH B1604      21.854   4.657   5.681  1.00  0.00      B    H  
ATOM   4831  O   HOH B1605      35.967  15.941   3.145  1.00  0.00      B    O  
ATOM   4832  H1  HOH B1605      35.376  15.135   2.892  1.00  0.00      B    H  
ATOM   4833  H2  HOH B1605      36.126  15.979   4.197  1.00  0.00      B    H  
ATOM   4834  O   HOH B1606       7.243  17.207   1.616  1.00  0.00      B    O  
ATOM   4835  H1  HOH B1606       7.641  18.087   1.518  1.00  0.00      B    H  
ATOM   4836  H2  HOH B1606       6.262  17.372   1.422  1.00  0.00      B    H  
ATOM   4837  O   HOH B1607      25.811   5.332  11.760  1.00  0.00      B    O  
ATOM   4838  H1  HOH B1607      26.611   4.782  12.120  1.00  0.00      B    H  
ATOM   4839  H2  HOH B1607      26.113   6.191  11.459  1.00  0.00      B    H  
ATOM   4840  O   HOH B1608      27.367  14.288  13.024  1.00  0.00      B    O  
ATOM   4841  H1  HOH B1608      26.585  14.394  13.678  1.00  0.00      B    H  
ATOM   4842  H2  HOH B1608      27.015  14.290  12.062  1.00  0.00      B    H  
ATOM   4843  O   HOH B1609      20.894   7.460   7.758  1.00  0.00      B    O  
ATOM   4844  H1  HOH B1609      19.962   7.749   7.521  1.00  0.00      B    H  
ATOM   4845  H2  HOH B1609      20.992   7.522   8.783  1.00  0.00      B    H  
ATOM   4846  O   HOH B1610      22.682  32.393  36.690  1.00  0.00      B    O  
ATOM   4847  H1  HOH B1610      23.044  32.830  37.511  1.00  0.00      B    H  
ATOM   4848  H2  HOH B1610      22.291  33.103  36.094  1.00  0.00      B    H  
ATOM   4849  O   HOH B1611      36.650  29.435  30.669  1.00  0.00      B    O  
ATOM   4850  H1  HOH B1611      37.648  29.629  30.571  1.00  0.00      B    H  
ATOM   4851  H2  HOH B1611      36.639  28.564  31.221  1.00  0.00      B    H  
ATOM   4852  O   HOH B1612       6.192  27.140  36.474  1.00  0.00      B    O  
ATOM   4853  H1  HOH B1612       6.200  27.503  35.522  1.00  0.00      B    H  
ATOM   4854  H2  HOH B1612       5.734  27.819  37.013  1.00  0.00      B    H  
ATOM   4855  O   HOH B1613       3.309  13.795   0.428  1.00  0.00      B    O  
ATOM   4856  H1  HOH B1613       2.980  14.481  -0.271  1.00  0.00      B    H  
ATOM   4857  H2  HOH B1613       2.652  13.752   1.219  1.00  0.00      B    H  
ATOM   4858  O   HOH B1614      22.574   9.209  22.606  1.00  0.00      B    O  
ATOM   4859  H1  HOH B1614      22.174   9.970  23.126  1.00  0.00      B    H  
ATOM   4860  H2  HOH B1614      22.937   9.649  21.781  1.00  0.00      B    H  
ATOM   4861  O   HOH B1615      13.048  17.986   9.592  1.00  0.00      B    O  
ATOM   4862  H1  HOH B1615      12.834  17.095  10.070  1.00  0.00      B    H  
ATOM   4863  H2  HOH B1615      12.792  17.932   8.654  1.00  0.00      B    H  
ATOM   4864  O   HOH B1616      27.250  32.701  37.146  1.00  0.00      B    O  
ATOM   4865  H1  HOH B1616      26.962  31.744  37.197  1.00  0.00      B    H  
ATOM   4866  H2  HOH B1616      27.645  32.803  38.046  1.00  0.00      B    H  
ATOM   4867  O   HOH B1617      25.228  13.516  29.947  1.00  0.00      B    O  
ATOM   4868  H1  HOH B1617      25.250  12.725  30.629  1.00  0.00      B    H  
ATOM   4869  H2  HOH B1617      26.184  13.877  29.933  1.00  0.00      B    H  
ATOM   4870  O   HOH B1618       6.241  15.735   5.640  1.00  0.00      B    O  
ATOM   4871  H1  HOH B1618       5.383  15.239   5.568  1.00  0.00      B    H  
ATOM   4872  H2  HOH B1618       6.824  15.615   4.784  1.00  0.00      B    H  
ATOM   4873  O   HOH B1619      11.499  35.896   7.348  1.00  0.00      B    O  
ATOM   4874  H1  HOH B1619      11.581  35.069   6.749  1.00  0.00      B    H  
ATOM   4875  H2  HOH B1619      11.630  35.711   8.317  1.00  0.00      B    H  
ATOM   4876  O   HOH B1620      10.944   3.928   8.038  1.00  0.00      B    O  
ATOM   4877  H1  HOH B1620      10.384   4.731   8.295  1.00  0.00      B    H  
ATOM   4878  H2  HOH B1620      10.917   3.842   6.996  1.00  0.00      B    H  
ATOM   4879  O   HOH B1621      29.111  36.233  20.636  1.00  0.00      B    O  
ATOM   4880  H1  HOH B1621      28.139  36.304  20.859  1.00  0.00      B    H  
ATOM   4881  H2  HOH B1621      29.354  35.210  20.819  1.00  0.00      B    H  
ATOM   4882  O   HOH B1622      13.463  16.896   7.084  1.00  0.00      B    O  
ATOM   4883  H1  HOH B1622      14.225  17.575   7.084  1.00  0.00      B    H  
ATOM   4884  H2  HOH B1622      13.580  16.125   7.788  1.00  0.00      B    H  
ATOM   4885  O   HOH B1623      35.368   2.227  11.945  1.00  0.00      B    O  
ATOM   4886  H1  HOH B1623      35.189   1.953  10.956  1.00  0.00      B    H  
ATOM   4887  H2  HOH B1623      34.559   2.419  12.476  1.00  0.00      B    H  
ATOM   4888  O   HOH B1624       3.963  30.190   6.241  1.00  0.00      B    O  
ATOM   4889  H1  HOH B1624       3.368  29.939   6.985  1.00  0.00      B    H  
ATOM   4890  H2  HOH B1624       4.442  31.038   6.533  1.00  0.00      B    H  
ATOM   4891  O   HOH B1625      38.088  38.602  22.991  1.00  0.00      B    O  
ATOM   4892  H1  HOH B1625      38.026  38.227  22.036  1.00  0.00      B    H  
ATOM   4893  H2  HOH B1625      37.236  38.242  23.407  1.00  0.00      B    H  
ATOM   4894  O   HOH B1626       9.214  38.488   0.810  1.00  0.00      B    O  
ATOM   4895  H1  HOH B1626       9.062  37.785   1.513  1.00  0.00      B    H  
ATOM   4896  H2  HOH B1626       9.615  39.205   1.327  1.00  0.00      B    H  
ATOM   4897  O   HOH B1627      23.320   2.674   3.257  1.00  0.00      B    O  
ATOM   4898  H1  HOH B1627      23.308   1.879   3.804  1.00  0.00      B    H  
ATOM   4899  H2  HOH B1627      22.859   3.385   3.753  1.00  0.00      B    H  
ATOM   4900  O   HOH B1628      15.575  18.696   6.027  1.00  0.00      B    O  
ATOM   4901  H1  HOH B1628      15.934  17.690   5.810  1.00  0.00      B    H  
ATOM   4902  H2  HOH B1628      14.668  18.753   5.511  1.00  0.00      B    H  
ATOM   4903  O   HOH B1629      20.136  34.447  20.703  1.00  0.00      B    O  
ATOM   4904  H1  HOH B1629      20.846  35.005  20.242  1.00  0.00      B    H  
ATOM   4905  H2  HOH B1629      20.185  34.642  21.732  1.00  0.00      B    H  
ATOM   4906  O   HOH B1630      28.533  15.138  20.864  1.00  0.00      B    O  
ATOM   4907  H1  HOH B1630      28.986  15.126  19.974  1.00  0.00      B    H  
ATOM   4908  H2  HOH B1630      29.225  14.899  21.590  1.00  0.00      B    H  
ATOM   4909  O   HOH B1631      27.143   1.728  36.430  1.00  0.00      B    O  
ATOM   4910  H1  HOH B1631      27.803   1.801  37.167  1.00  0.00      B    H  
ATOM   4911  H2  HOH B1631      27.427   2.310  35.655  1.00  0.00      B    H  
ATOM   4912  O   HOH B1632       6.410  10.899   1.756  1.00  0.00      B    O  
ATOM   4913  H1  HOH B1632       6.039  11.849   1.880  1.00  0.00      B    H  
ATOM   4914  H2  HOH B1632       6.767  10.600   2.618  1.00  0.00      B    H  
ATOM   4915  O   HOH B1633      20.596   1.169  10.855  1.00  0.00      B    O  
ATOM   4916  H1  HOH B1633      20.025   0.530  10.277  1.00  0.00      B    H  
ATOM   4917  H2  HOH B1633      21.142   0.619  11.551  1.00  0.00      B    H  
ATOM   4918  O   HOH B1634       7.447  14.967   3.088  1.00  0.00      B    O  
ATOM   4919  H1  HOH B1634       7.287  15.822   2.501  1.00  0.00      B    H  
ATOM   4920  H2  HOH B1634       6.802  14.291   2.692  1.00  0.00      B    H  
ATOM   4921  O   HOH B1635      15.126  10.036  10.512  1.00  0.00      B    O  
ATOM   4922  H1  HOH B1635      15.433   9.299  11.129  1.00  0.00      B    H  
ATOM   4923  H2  HOH B1635      15.115  10.917  11.075  1.00  0.00      B    H  
ATOM   4924  O   HOH B1636       2.294  12.617  25.124  1.00  0.00      B    O  
ATOM   4925  H1  HOH B1636       2.734  13.531  25.324  1.00  0.00      B    H  
ATOM   4926  H2  HOH B1636       2.874  11.934  25.608  1.00  0.00      B    H  
ATOM   4927  O   HOH B1637      11.609   1.373   5.564  1.00  0.00      B    O  
ATOM   4928  H1  HOH B1637      12.556   1.293   5.739  1.00  0.00      B    H  
ATOM   4929  H2  HOH B1637      11.364   2.326   5.400  1.00  0.00      B    H  
ATOM   4930  O   HOH B1638      36.067  22.055  16.679  1.00  0.00      B    O  
ATOM   4931  H1  HOH B1638      36.967  22.166  17.030  1.00  0.00      B    H  
ATOM   4932  H2  HOH B1638      35.615  22.981  16.438  1.00  0.00      B    H  
ATOM   4933  O   HOH B1639      11.381  38.021  38.616  1.00  0.00      B    O  
ATOM   4934  H1  HOH B1639      12.089  38.480  39.189  1.00  0.00      B    H  
ATOM   4935  H2  HOH B1639      10.489  38.046  39.123  1.00  0.00      B    H  
ATOM   4936  O   HOH B1640      27.872   0.237  29.213  1.00  0.00      B    O
[truncated: 87,647 more chars]
