# Supplementary material for: ECE vs DISP Mechanisms in Anodic Electrolysis of Benzyl Alcohols: Computational Prediction of Microscopic Rate Constants
Source: J Phys Chem C Nanomater Interfaces. 2025 Aug 28;129(36):16076–96. doi: 10.1021/acs.jpcc.5c04347 (PMC12434723; doi:10.1021/acs.jpcc.5c04347)
Supplement: Supplementary file 2 [file jp5c04347_si_002.zip › example_simulation_inputs/QMMM_simulation_bulk_H2O_base_OAc/start_23_1.319_coords.pdb]

TITLE     MDANALYSIS FRAME 0: Created by PDBWriter
CRYST1   39.149   39.149   39.149  90.00  90.00  90.00 P 1           1
ATOM      1  C00 2ag A   1      14.820  17.925  18.712  1.00  0.00      A    C  
ATOM      2  O01 2ag A   1      15.251  18.683  19.867  1.00  0.00      A    O  
ATOM      3  C02 2ag A   1      14.519  19.853  20.067  1.00  0.00      A    C  
ATOM      4  C03 2ag A   1      14.618  20.944  19.203  1.00  0.00      A    C  
ATOM      5  C04 2ag A   1      13.791  22.023  19.417  1.00  0.00      A    C  
ATOM      6  C05 2ag A   1      12.886  22.096  20.542  1.00  0.00      A    C  
ATOM      7  C06 2ag A   1      12.032  23.159  20.746  1.00  0.00      A    C  
ATOM      8  O07 2ag A   1      11.041  23.044  21.621  1.00  0.00      A    O  
ATOM      9  C08 2ag A   1      12.786  20.900  21.276  1.00  0.00      A    C  
ATOM     10  C09 2ag A   1      13.553  19.773  21.043  1.00  0.00      A    C  
ATOM     11  H0A 2ag A   1      14.900  18.532  17.783  1.00  0.00      A    H  
ATOM     12  H0B 2ag A   1      15.545  17.082  18.549  1.00  0.00      A    H  
ATOM     13  H0C 2ag A   1      13.766  17.519  18.802  1.00  0.00      A    H  
ATOM     14  H0D 2ag A   1      15.268  20.890  18.358  1.00  0.00      A    H  
ATOM     15  H0E 2ag A   1      13.955  22.912  18.797  1.00  0.00      A    H  
ATOM     16  H0F 2ag A   1      12.177  24.074  20.076  1.00  0.00      A    H  
ATOM     17  H0G 2ag A   1      12.262  25.248  21.829  1.00  0.00      A    H  
ATOM     18  H0H 2ag A   1      10.438  23.843  21.626  1.00  0.00      A    H  
ATOM     19  H0I 2ag A   1      11.901  20.741  21.923  1.00  0.00      A    H  
ATOM     20  H0J 2ag A   1      13.429  18.865  21.669  1.00  0.00      A    H  
ATOM     21  C00 ACA B   2      10.686  26.157  21.180  1.00  0.00      B    C  
ATOM     22  C01 ACA B   2      10.235  27.496  20.612  1.00  0.00      B    C  
ATOM     23  O02 ACA B   2       9.956  25.238  21.432  1.00  0.00      B    O  
ATOM     24  O03 ACA B   2      11.991  26.029  21.292  1.00  0.00      B    O  
ATOM     25  H04 ACA B   2      10.597  28.366  21.144  1.00  0.00      B    H  
ATOM     26  H05 ACA B   2       9.101  27.542  20.543  1.00  0.00      B    H  
ATOM     27  H06 ACA B   2      10.637  27.560  19.604  1.00  0.00      B    H  
ATOM     28  O   HOH B   1      10.929  24.501  10.169  1.00  0.00      B    O  
ATOM     29  H1  HOH B   1      10.613  23.577  10.350  1.00  0.00      B    H  
ATOM     30  H2  HOH B   1      11.716  24.399   9.594  1.00  0.00      B    H  
ATOM     31  O   HOH B   2      11.728  25.103  13.515  1.00  0.00      B    O  
ATOM     32  H1  HOH B   2      11.339  24.898  12.558  1.00  0.00      B    H  
ATOM     33  H2  HOH B   2      12.711  24.788  13.499  1.00  0.00      B    H  
ATOM     34  O   HOH B   4       4.572  25.400  11.034  1.00  0.00      B    O  
ATOM     35  H1  HOH B   4       4.448  24.581  11.603  1.00  0.00      B    H  
ATOM     36  H2  HOH B   4       5.367  25.260  10.381  1.00  0.00      B    H  
ATOM     37  O   HOH B   5      13.883  26.378  25.692  1.00  0.00      B    O  
ATOM     38  H1  HOH B   5      14.157  25.581  26.235  1.00  0.00      B    H  
ATOM     39  H2  HOH B   5      14.715  27.023  25.740  1.00  0.00      B    H  
ATOM     40  O   HOH B   7      18.761  19.844  11.736  1.00  0.00      B    O  
ATOM     41  H1  HOH B   7      19.307  19.130  12.208  1.00  0.00      B    H  
ATOM     42  H2  HOH B   7      18.838  19.647  10.732  1.00  0.00      B    H  
ATOM     43  O   HOH B   8       8.427  20.844  20.484  1.00  0.00      B    O  
ATOM     44  H1  HOH B   8       8.530  19.887  20.112  1.00  0.00      B    H  
ATOM     45  H2  HOH B   8       8.271  20.772  21.478  1.00  0.00      B    H  
ATOM     46  O   HOH B   9       7.959  24.811  16.913  1.00  0.00      B    O  
ATOM     47  H1  HOH B   9       8.354  24.108  17.579  1.00  0.00      B    H  
ATOM     48  H2  HOH B   9       8.721  25.323  16.585  1.00  0.00      B    H  
ATOM     49  O   HOH B  10      11.772  21.355  14.003  1.00  0.00      B    O  
ATOM     50  H1  HOH B  10      12.592  21.538  13.465  1.00  0.00      B    H  
ATOM     51  H2  HOH B  10      11.030  21.078  13.299  1.00  0.00      B    H  
ATOM     52  O   HOH B  11       8.404  17.154  14.338  1.00  0.00      B    O  
ATOM     53  H1  HOH B  11       9.112  17.413  13.667  1.00  0.00      B    H  
ATOM     54  H2  HOH B  11       8.810  17.487  15.256  1.00  0.00      B    H  
ATOM     55  O   HOH B  12      16.544  20.117  13.138  1.00  0.00      B    O  
ATOM     56  H1  HOH B  12      16.913  19.422  13.741  1.00  0.00      B    H  
ATOM     57  H2  HOH B  12      17.212  20.201  12.354  1.00  0.00      B    H  
ATOM     58  O   HOH B  13       3.031  13.711  32.542  1.00  0.00      B    O  
ATOM     59  H1  HOH B  13       3.657  14.184  33.171  1.00  0.00      B    H  
ATOM     60  H2  HOH B  13       2.312  14.462  32.433  1.00  0.00      B    H  
ATOM     61  O   HOH B  14      22.744   3.601  29.400  1.00  0.00      B    O  
ATOM     62  H1  HOH B  14      22.553   3.840  30.390  1.00  0.00      B    H  
ATOM     63  H2  HOH B  14      22.084   4.100  28.799  1.00  0.00      B    H  
ATOM     64  O   HOH B  15      15.326  17.033  15.319  1.00  0.00      B    O  
ATOM     65  H1  HOH B  15      15.950  17.780  15.480  1.00  0.00      B    H  
ATOM     66  H2  HOH B  15      15.883  16.229  14.971  1.00  0.00      B    H  
ATOM     67  O   HOH B  16      34.256  26.619  15.669  1.00  0.00      B    O  
ATOM     68  H1  HOH B  16      33.617  26.360  14.909  1.00  0.00      B    H  
ATOM     69  H2  HOH B  16      35.121  27.008  15.328  1.00  0.00      B    H  
ATOM     70  O   HOH B  17      10.896  26.217  24.188  1.00  0.00      B    O  
ATOM     71  H1  HOH B  17      10.785  25.318  23.746  1.00  0.00      B    H  
ATOM     72  H2  HOH B  17      11.753  26.279  24.679  1.00  0.00      B    H  
ATOM     73  O   HOH B  18      15.574   7.583  13.084  1.00  0.00      B    O  
ATOM     74  H1  HOH B  18      15.578   7.403  14.113  1.00  0.00      B    H  
ATOM     75  H2  HOH B  18      14.924   6.928  12.713  1.00  0.00      B    H  
ATOM     76  O   HOH B  19      12.841  38.197  38.974  1.00  0.00      B    O  
ATOM     77  H1  HOH B  19      12.544  37.295  39.133  1.00  0.00      B    H  
ATOM     78  H2  HOH B  19      13.157  38.289  38.010  1.00  0.00      B    H  
ATOM     79  O   HOH B  20       0.913   2.543  22.469  1.00  0.00      B    O  
ATOM     80  H1  HOH B  20       1.553   2.550  21.707  1.00  0.00      B    H  
ATOM     81  H2  HOH B  20       0.620   1.592  22.548  1.00  0.00      B    H  
ATOM     82  O   HOH B  21      17.445  31.025  32.871  1.00  0.00      B    O  
ATOM     83  H1  HOH B  21      16.534  31.509  32.896  1.00  0.00      B    H  
ATOM     84  H2  HOH B  21      17.416  30.203  33.452  1.00  0.00      B    H  
ATOM     85  O   HOH B  22      27.738  38.984   7.696  1.00  0.00      B    O  
ATOM     86  H1  HOH B  22      27.397  38.066   7.548  1.00  0.00      B    H  
ATOM     87  H2  HOH B  22      26.948  39.648   7.458  1.00  0.00      B    H  
ATOM     88  O   HOH B  23      17.936  20.114  28.443  1.00  0.00      B    O  
ATOM     89  H1  HOH B  23      18.932  20.272  28.752  1.00  0.00      B    H  
ATOM     90  H2  HOH B  23      17.647  19.137  28.434  1.00  0.00      B    H  
ATOM     91  O   HOH B  24      37.335  24.899  24.087  1.00  0.00      B    O  
ATOM     92  H1  HOH B  24      37.164  24.830  23.044  1.00  0.00      B    H  
ATOM     93  H2  HOH B  24      38.035  24.220  24.294  1.00  0.00      B    H  
ATOM     94  O   HOH B  25       8.551  18.045  19.614  1.00  0.00      B    O  
ATOM     95  H1  HOH B  25       9.258  17.348  19.784  1.00  0.00      B    H  
ATOM     96  H2  HOH B  25       8.630  18.337  18.651  1.00  0.00      B    H  
ATOM     97  O   HOH B  26      13.821   6.127   9.810  1.00  0.00      B    O  
ATOM     98  H1  HOH B  26      13.853   5.206   9.305  1.00  0.00      B    H  
ATOM     99  H2  HOH B  26      14.078   5.913  10.789  1.00  0.00      B    H  
ATOM    100  O   HOH B  27      10.315   4.081   8.888  1.00  0.00      B    O  
ATOM    101  H1  HOH B  27       9.735   4.506   9.625  1.00  0.00      B    H  
ATOM    102  H2  HOH B  27       9.803   4.180   7.998  1.00  0.00      B    H  
ATOM    103  O   HOH B  28      32.128  23.394  24.375  1.00  0.00      B    O  
ATOM    104  H1  HOH B  28      33.077  23.620  24.195  1.00  0.00      B    H  
ATOM    105  H2  HOH B  28      31.699  24.266  24.675  1.00  0.00      B    H  
ATOM    106  O   HOH B  29      27.828  30.645  34.101  1.00  0.00      B    O  
ATOM    107  H1  HOH B  29      28.665  31.233  34.113  1.00  0.00      B    H  
ATOM    108  H2  HOH B  29      27.954  30.034  33.320  1.00  0.00      B    H  
ATOM    109  O   HOH B  30      30.003  29.022  36.298  1.00  0.00      B    O  
ATOM    110  H1  HOH B  30      29.280  29.647  36.645  1.00  0.00      B    H  
ATOM    111  H2  HOH B  30      29.740  28.065  36.462  1.00  0.00      B    H  
ATOM    112  O   HOH B  31      32.700  22.196  34.373  1.00  0.00      B    O  
ATOM    113  H1  HOH B  31      33.481  22.044  34.943  1.00  0.00      B    H  
ATOM    114  H2  HOH B  31      32.939  21.821  33.471  1.00  0.00      B    H  
ATOM    115  O   HOH B  32       7.131  35.476  11.477  1.00  0.00      B    O  
ATOM    116  H1  HOH B  32       8.085  35.740  11.314  1.00  0.00      B    H  
ATOM    117  H2  HOH B  32       7.080  34.545  11.822  1.00  0.00      B    H  
ATOM    118  O   HOH B  33      16.818  24.729  38.083  1.00  0.00      B    O  
ATOM    119  H1  HOH B  33      17.791  24.459  38.062  1.00  0.00      B    H  
ATOM    120  H2  HOH B  33      16.437  24.234  38.837  1.00  0.00      B    H  
ATOM    121  O   HOH B  34      29.139  36.029   6.411  1.00  0.00      B    O  
ATOM    122  H1  HOH B  34      29.464  36.619   7.049  1.00  0.00      B    H  
ATOM    123  H2  HOH B  34      29.701  35.143   6.500  1.00  0.00      B    H  
ATOM    124  O   HOH B  35      20.935   5.058   2.800  1.00  0.00      B    O  
ATOM    125  H1  HOH B  35      21.791   4.774   2.329  1.00  0.00      B    H  
ATOM    126  H2  HOH B  35      21.222   4.940   3.774  1.00  0.00      B    H  
ATOM    127  O   HOH B  36      25.932  14.828  21.774  1.00  0.00      B    O  
ATOM    128  H1  HOH B  36      26.142  14.606  22.728  1.00  0.00      B    H  
ATOM    129  H2  HOH B  36      25.512  15.774  21.739  1.00  0.00      B    H  
ATOM    130  O   HOH B  37      29.040  21.307  15.199  1.00  0.00      B    O  
ATOM    131  H1  HOH B  37      28.249  20.826  14.748  1.00  0.00      B    H  
ATOM    132  H2  HOH B  37      28.780  22.313  15.277  1.00  0.00      B    H  
ATOM    133  O   HOH B  38       3.216  22.650   3.518  1.00  0.00      B    O  
ATOM    134  H1  HOH B  38       3.584  22.821   2.574  1.00  0.00      B    H  
ATOM    135  H2  HOH B  38       2.602  23.415   3.726  1.00  0.00      B    H  
ATOM    136  O   HOH B  39      22.288  27.748  28.872  1.00  0.00      B    O  
ATOM    137  H1  HOH B  39      23.064  27.176  28.722  1.00  0.00      B    H  
ATOM    138  H2  HOH B  39      22.674  28.689  28.902  1.00  0.00      B    H  
ATOM    139  O   HOH B  40      25.305   2.497  22.044  1.00  0.00      B    O  
ATOM    140  H1  HOH B  40      26.094   1.896  22.131  1.00  0.00      B    H  
ATOM    141  H2  HOH B  40      24.946   2.787  22.972  1.00  0.00      B    H  
ATOM    142  O   HOH B  41      18.381  25.089  20.719  1.00  0.00      B    O  
ATOM    143  H1  HOH B  41      17.457  25.370  21.005  1.00  0.00      B    H  
ATOM    144  H2  HOH B  41      18.483  24.073  20.676  1.00  0.00      B    H  
ATOM    145  O   HOH B  42      30.405  35.280  26.021  1.00  0.00      B    O  
ATOM    146  H1  HOH B  42      29.801  34.409  25.974  1.00  0.00      B    H  
ATOM    147  H2  HOH B  42      30.330  35.655  26.961  1.00  0.00      B    H  
ATOM    148  O   HOH B  43      27.545  36.857  26.663  1.00  0.00      B    O  
ATOM    149  H1  HOH B  43      27.105  37.715  26.588  1.00  0.00      B    H  
ATOM    150  H2  HOH B  43      28.507  37.024  26.889  1.00  0.00      B    H  
ATOM    151  O   HOH B  44      26.839  34.605  11.536  1.00  0.00      B    O  
ATOM    152  H1  HOH B  44      27.248  34.628  12.439  1.00  0.00      B    H  
ATOM    153  H2  HOH B  44      25.812  34.605  11.724  1.00  0.00      B    H  
ATOM    154  O   HOH B  45      38.751  29.295  27.020  1.00  0.00      B    O  
ATOM    155  H1  HOH B  45      38.394  28.530  26.459  1.00  0.00      B    H  
ATOM    156  H2  HOH B  45      38.966  30.070  26.375  1.00  0.00      B    H  
ATOM    157  O   HOH B  46      23.542  32.150  32.561  1.00  0.00      B    O  
ATOM    158  H1  HOH B  46      23.637  32.225  33.573  1.00  0.00      B    H  
ATOM    159  H2  HOH B  46      24.455  31.868  32.210  1.00  0.00      B    H  
ATOM    160  O   HOH B  47      32.090  37.296  33.039  1.00  0.00      B    O  
ATOM    161  H1  HOH B  47      31.192  37.673  32.709  1.00  0.00      B    H  
ATOM    162  H2  HOH B  47      32.693  38.062  33.302  1.00  0.00      B    H  
ATOM    163  O   HOH B  48      23.524  31.731  16.321  1.00  0.00      B    O  
ATOM    164  H1  HOH B  48      23.202  32.233  17.116  1.00  0.00      B    H  
ATOM    165  H2  HOH B  48      23.697  32.413  15.599  1.00  0.00      B    H  
ATOM    166  O   HOH B  49      33.213  25.205  18.416  1.00  0.00      B    O  
ATOM    167  H1  HOH B  49      33.390  25.624  17.554  1.00  0.00      B    H  
ATOM    168  H2  HOH B  49      32.222  25.268  18.609  1.00  0.00      B    H  
ATOM    169  O   HOH B  50      25.051   0.098  25.332  1.00  0.00      B    O  
ATOM    170  H1  HOH B  50      24.983   0.992  24.784  1.00  0.00      B    H  
ATOM    171  H2  HOH B  50      24.126  -0.266  25.530  1.00  0.00      B    H  
ATOM    172  O   HOH B  51      12.692  36.478  28.800  1.00  0.00      B    O  
ATOM    173  H1  HOH B  51      12.000  36.669  28.117  1.00  0.00      B    H  
ATOM    174  H2  HOH B  51      13.493  35.964  28.458  1.00  0.00      B    H  
ATOM    175  O   HOH B  52      15.947  32.549   1.232  1.00  0.00      B    O  
ATOM    176  H1  HOH B  52      15.965  33.056   2.093  1.00  0.00      B    H  
ATOM    177  H2  HOH B  52      15.126  32.754   0.724  1.00  0.00      B    H  
ATOM    178  O   HOH B  53      17.889   5.248  14.366  1.00  0.00      B    O  
ATOM    179  H1  HOH B  53      17.181   5.864  14.623  1.00  0.00      B    H  
ATOM    180  H2  HOH B  53      17.597   4.852  13.483  1.00  0.00      B    H  
ATOM    181  O   HOH B  54      26.032  32.600  25.631  1.00  0.00      B    O  
ATOM    182  H1  HOH B  54      25.996  31.610  25.847  1.00  0.00      B    H  
ATOM    183  H2  HOH B  54      25.928  32.646  24.631  1.00  0.00      B    H  
ATOM    184  O   HOH B  55       7.039  39.181  17.580  1.00  0.00      B    O  
ATOM    185  H1  HOH B  55       7.166  39.020  16.551  1.00  0.00      B    H  
ATOM    186  H2  HOH B  55       7.806  38.727  18.082  1.00  0.00      B    H  
ATOM    187  O   HOH B  56      29.946  35.968  21.261  1.00  0.00      B    O  
ATOM    188  H1  HOH B  56      29.677  35.680  22.176  1.00  0.00      B    H  
ATOM    189  H2  HOH B  56      29.193  35.696  20.647  1.00  0.00      B    H  
ATOM    190  O   HOH B  57      19.929  22.794  33.697  1.00  0.00      B    O  
ATOM    191  H1  HOH B  57      19.610  22.601  34.655  1.00  0.00      B    H  
ATOM    192  H2  HOH B  57      19.581  22.051  33.093  1.00  0.00      B    H  
ATOM    193  O   HOH B  58      28.242  28.980  31.936  1.00  0.00      B    O  
ATOM    194  H1  HOH B  58      28.919  28.718  31.227  1.00  0.00      B    H  
ATOM    195  H2  HOH B  58      27.525  28.296  31.925  1.00  0.00      B    H  
ATOM    196  O   HOH B  59       5.090  36.582  16.639  1.00  0.00      B    O  
ATOM    197  H1  HOH B  59       5.909  36.184  17.075  1.00  0.00      B    H  
ATOM    198  H2  HOH B  59       5.042  37.545  16.942  1.00  0.00      B    H  
ATOM    199  O   HOH B  60      27.875  34.055  33.001  1.00  0.00      B    O  
ATOM    200  H1  HOH B  60      27.517  34.701  32.261  1.00  0.00      B    H  
ATOM    201  H2  HOH B  60      28.205  34.557  33.818  1.00  0.00      B    H  
ATOM    202  O   HOH B  61      29.584  38.046  19.664  1.00  0.00      B    O  
ATOM    203  H1  HOH B  61      28.635  38.278  19.765  1.00  0.00      B    H  
ATOM    204  H2  HOH B  61      29.870  37.207  20.224  1.00  0.00      B    H  
ATOM    205  O   HOH B  62      32.792   1.483  30.775  1.00  0.00      B    O  
ATOM    206  H1  HOH B  62      32.595   1.375  31.779  1.00  0.00      B    H  
ATOM    207  H2  HOH B  62      31.933   1.607  30.326  1.00  0.00      B    H  
ATOM    208  O   HOH B  63      22.768  29.576  13.095  1.00  0.00      B    O  
ATOM    209  H1  HOH B  63      23.378  30.331  13.020  1.00  0.00      B    H  
ATOM    210  H2  HOH B  63      22.327  29.565  14.007  1.00  0.00      B    H  
ATOM    211  O   HOH B  64       4.365  14.381  26.849  1.00  0.00      B    O  
ATOM    212  H1  HOH B  64       4.667  13.628  27.397  1.00  0.00      B    H  
ATOM    213  H2  HOH B  64       4.483  15.286  27.266  1.00  0.00      B    H  
ATOM    214  O   HOH B  65      23.019  14.394  22.697  1.00  0.00      B    O  
ATOM    215  H1  HOH B  65      23.710  14.588  21.994  1.00  0.00      B    H  
ATOM    216  H2  HOH B  65      22.594  13.489  22.500  1.00  0.00      B    H  
ATOM    217  O   HOH B  66      12.744   7.486   2.360  1.00  0.00      B    O  
ATOM    218  H1  HOH B  66      12.725   6.768   3.081  1.00  0.00      B    H  
ATOM    219  H2  HOH B  66      13.408   7.206   1.674  1.00  0.00      B    H  
ATOM    220  O   HOH B  67      32.287  28.443  34.747  1.00  0.00      B    O  
ATOM    221  H1  HOH B  67      31.876  28.911  33.964  1.00  0.00      B    H  
ATOM    222  H2  HOH B  67      31.680  28.591  35.549  1.00  0.00      B    H  
ATOM    223  O   HOH B  68      11.363  14.208  27.133  1.00  0.00      B    O  
ATOM    224  H1  HOH B  68      11.609  14.835  26.377  1.00  0.00      B    H  
ATOM    225  H2  HOH B  68      11.410  13.241  26.770  1.00  0.00      B    H  
ATOM    226  O   HOH B  69      31.530  10.406  12.513  1.00  0.00      B    O  
ATOM    227  H1  HOH B  69      32.374  10.929  12.113  1.00  0.00      B    H  
ATOM    228  H2  HOH B  69      31.242  10.768  13.430  1.00  0.00      B    H  
ATOM    229  O   HOH B  70       8.799  35.711  34.361  1.00  0.00      B    O  
ATOM    230  H1  HOH B  70       8.094  35.815  35.071  1.00  0.00      B    H  
ATOM    231  H2  HOH B  70       8.504  34.917  33.722  1.00  0.00      B    H  
ATOM    232  O   HOH B  71      37.359  27.062  12.139  1.00  0.00      B    O  
ATOM    233  H1  HOH B  71      36.948  27.471  12.954  1.00  0.00      B    H  
ATOM    234  H2  HOH B  71      37.700  27.665  11.451  1.00  0.00      B    H  
ATOM    235  O   HOH B  72      25.008  26.510  37.616  1.00  0.00      B    O  
ATOM    236  H1  HOH B  72      24.438  26.442  38.427  1.00  0.00      B    H  
ATOM    237  H2  HOH B  72      25.510  27.368  37.743  1.00  0.00      B    H  
ATOM    238  O   HOH B  73      12.815  36.213  33.007  1.00  0.00      B    O  
ATOM    239  H1  HOH B  73      13.726  35.820  33.340  1.00  0.00      B    H  
ATOM    240  H2  HOH B  73      12.190  36.452  33.785  1.00  0.00      B    H  
ATOM    241  O   HOH B  74      32.082  15.202  20.587  1.00  0.00      B    O  
ATOM    242  H1  HOH B  74      31.215  15.436  21.001  1.00  0.00      B    H  
ATOM    243  H2  HOH B  74      32.048  14.658  19.756  1.00  0.00      B    H  
ATOM    244  O   HOH B  75       1.569   8.594   2.273  1.00  0.00      B    O  
ATOM    245  H1  HOH B  75       1.279   7.641   2.373  1.00  0.00      B    H  
ATOM    246  H2  HOH B  75       2.210   8.885   3.013  1.00  0.00      B    H  
ATOM    247  O   HOH B  76      36.006  10.677   6.020  1.00  0.00      B    O  
ATOM    248  H1  HOH B  76      36.113  11.409   6.710  1.00  0.00      B    H  
ATOM    249  H2  HOH B  76      36.840  10.664   5.385  1.00  0.00      B    H  
ATOM    250  O   HOH B  77      32.914  33.655  22.732  1.00  0.00      B    O  
ATOM    251  H1  HOH B  77      32.618  32.712  22.518  1.00  0.00      B    H  
ATOM    252  H2  HOH B  77      33.882  33.779  22.691  1.00  0.00      B    H  
ATOM    253  O   HOH B  78       9.412  19.807   8.937  1.00  0.00      B    O  
ATOM    254  H1  HOH B  78       9.637  18.885   9.167  1.00  0.00      B    H  
ATOM    255  H2  HOH B  78       8.837  19.877   8.093  1.00  0.00      B    H  
ATOM    256  O   HOH B  79      23.356  17.776   3.815  1.00  0.00      B    O  
ATOM    257  H1  HOH B  79      24.032  18.390   3.455  1.00  0.00      B    H  
ATOM    258  H2  HOH B  79      22.833  18.352   4.442  1.00  0.00      B    H  
ATOM    259  O   HOH B  80      18.045  16.530  16.562  1.00  0.00      B    O  
ATOM    260  H1  HOH B  80      18.992  16.211  16.647  1.00  0.00      B    H  
ATOM    261  H2  HOH B  80      17.525  16.114  17.301  1.00  0.00      B    H  
ATOM    262  O   HOH B  81      25.424   8.949  17.329  1.00  0.00      B    O  
ATOM    263  H1  HOH B  81      26.088   8.616  17.984  1.00  0.00      B    H  
ATOM    264  H2  HOH B  81      24.714   8.215  17.131  1.00  0.00      B    H  
ATOM    265  O   HOH B  82      32.192  10.546  22.075  1.00  0.00      B    O  
ATOM    266  H1  HOH B  82      32.906   9.836  21.908  1.00  0.00      B    H  
ATOM    267  H2  HOH B  82      31.725  10.256  22.960  1.00  0.00      B    H  
ATOM    268  O   HOH B  83      30.485  25.934  17.531  1.00  0.00      B    O  
ATOM    269  H1  HOH B  83      29.982  25.963  16.611  1.00  0.00      B    H  
ATOM    270  H2  HOH B  83      29.809  25.681  18.279  1.00  0.00      B    H  
ATOM    271  O   HOH B  84       4.765   6.950   4.183  1.00  0.00      B    O  
ATOM    272  H1  HOH B  84       4.264   7.829   4.129  1.00  0.00      B    H  
ATOM    273  H2  HOH B  84       4.783   6.710   5.163  1.00  0.00      B    H  
ATOM    274  O   HOH B  85      30.498   6.806  34.004  1.00  0.00      B    O  
ATOM    275  H1  HOH B  85      30.362   6.008  34.585  1.00  0.00      B    H  
ATOM    276  H2  HOH B  85      31.432   7.074  34.106  1.00  0.00      B    H  
ATOM    277  O   HOH B  86      31.741  21.368  12.586  1.00  0.00      B    O  
ATOM    278  H1  HOH B  86      31.565  20.738  13.334  1.00  0.00      B    H  
ATOM    279  H2  HOH B  86      31.782  22.350  12.870  1.00  0.00      B    H  
ATOM    280  O   HOH B  87      29.898   4.320  27.093  1.00  0.00      B    O  
ATOM    281  H1  HOH B  87      30.286   3.475  27.537  1.00  0.00      B    H  
ATOM    282  H2  HOH B  87      30.524   4.607  26.360  1.00  0.00      B    H  
ATOM    283  O   HOH B  88      32.901  29.634  17.099  1.00  0.00      B    O  
ATOM    284  H1  HOH B  88      33.217  30.531  17.443  1.00  0.00      B    H  
ATOM    285  H2  HOH B  88      32.732  29.698  16.098  1.00  0.00      B    H  
ATOM    286  O   HOH B  89      28.530  28.372  19.801  1.00  0.00      B    O  
ATOM    287  H1  HOH B  89      29.417  28.496  19.282  1.00  0.00      B    H  
ATOM    288  H2  HOH B  89      28.382  27.390  19.883  1.00  0.00      B    H  
ATOM    289  O   HOH B  90      37.623  17.962  33.400  1.00  0.00      B    O  
ATOM    290  H1  HOH B  90      37.921  18.917  33.516  1.00  0.00      B    H  
ATOM    291  H2  HOH B  90      37.865  17.710  32.436  1.00  0.00      B    H  
ATOM    292  O   HOH B  91      23.466  10.383  28.883  1.00  0.00      B    O  
ATOM    293  H1  HOH B  91      23.855  11.298  29.112  1.00  0.00      B    H  
ATOM    294  H2  HOH B  91      24.126  10.020  28.195  1.00  0.00      B    H  
ATOM    295  O   HOH B  92      37.854   3.358   6.911  1.00  0.00      B    O  
ATOM    296  H1  HOH B  92      36.983   3.849   6.579  1.00  0.00      B    H  
ATOM    297  H2  HOH B  92      37.552   2.598   7.558  1.00  0.00      B    H  
ATOM    298  O   HOH B  93      19.948  36.652   3.494  1.00  0.00      B    O  
ATOM    299  H1  HOH B  93      19.595  37.364   4.138  1.00  0.00      B    H  
ATOM    300  H2  HOH B  93      20.341  37.117   2.701  1.00  0.00      B    H  
ATOM    301  O   HOH B  94      38.329   9.257  19.368  1.00  0.00      B    O  
ATOM    302  H1  HOH B  94      38.931   9.801  18.734  1.00  0.00      B    H  
ATOM    303  H2  HOH B  94      37.437   9.246  18.918  1.00  0.00      B    H  
ATOM    304  O   HOH B  95      22.764  37.719  33.276  1.00  0.00      B    O  
ATOM    305  H1  HOH B  95      21.886  37.638  32.783  1.00  0.00      B    H  
ATOM    306  H2  HOH B  95      23.287  38.552  32.980  1.00  0.00      B    H  
ATOM    307  O   HOH B  96      33.512  21.506  21.161  1.00  0.00      B    O  
ATOM    308  H1  HOH B  96      33.982  22.307  20.776  1.00  0.00      B    H  
ATOM    309  H2  HOH B  96      34.059  21.232  21.904  1.00  0.00      B    H  
ATOM    310  O   HOH B  97      13.013  17.028  13.322  1.00  0.00      B    O  
ATOM    311  H1  HOH B  97      13.551  17.399  14.065  1.00  0.00      B    H  
ATOM    312  H2  HOH B  97      13.006  15.991  13.337  1.00  0.00      B    H  
ATOM    313  O   HOH B  98       8.410  35.669  27.505  1.00  0.00      B    O  
ATOM    314  H1  HOH B  98       8.825  34.759  27.265  1.00  0.00      B    H  
ATOM    315  H2  HOH B  98       7.630  35.779  26.889  1.00  0.00      B    H  
ATOM    316  O   HOH B  99       4.554  28.422  12.363  1.00  0.00      B    O  
ATOM    317  H1  HOH B  99       4.988  28.641  11.412  1.00  0.00      B    H  
ATOM    318  H2  HOH B  99       3.977  27.630  12.270  1.00  0.00      B    H  
ATOM    319  O   HOH B 100      11.755   4.418  38.345  1.00  0.00      B    O  
ATOM    320  H1  HOH B 100      11.271   3.747  39.000  1.00  0.00      B    H  
ATOM    321  H2  HOH B 100      11.535   4.173  37.411  1.00  0.00      B    H  
ATOM    322  O   HOH B 101      19.310  34.245  16.491  1.00  0.00      B    O  
ATOM    323  H1  HOH B 101      18.714  33.520  16.185  1.00  0.00      B    H  
ATOM    324  H2  HOH B 101      19.082  34.433  17.452  1.00  0.00      B    H  
ATOM    325  O   HOH B 102       9.541  36.941  29.925  1.00  0.00      B    O  
ATOM    326  H1  HOH B 102       8.676  36.677  29.541  1.00  0.00      B    H  
ATOM    327  H2  HOH B 102      10.229  36.230  29.652  1.00  0.00      B    H  
ATOM    328  O   HOH B 103      28.219  19.239   1.109  1.00  0.00      B    O  
ATOM    329  H1  HOH B 103      27.848  18.393   0.721  1.00  0.00      B    H  
ATOM    330  H2  HOH B 103      28.593  19.009   2.012  1.00  0.00      B    H  
ATOM    331  O   HOH B 104      26.170  31.874  17.358  1.00  0.00      B    O  
ATOM    332  H1  HOH B 104      26.890  31.848  16.625  1.00  0.00      B    H  
ATOM    333  H2  HOH B 104      25.318  31.653  16.912  1.00  0.00      B    H  
ATOM    334  O   HOH B 105      13.305   2.705  34.939  1.00  0.00      B    O  
ATOM    335  H1  HOH B 105      12.544   3.366  35.053  1.00  0.00      B    H  
ATOM    336  H2  HOH B 105      12.859   1.866  34.606  1.00  0.00      B    H  
ATOM    337  O   HOH B 106      31.102  21.267  22.859  1.00  0.00      B    O  
ATOM    338  H1  HOH B 106      31.470  21.963  23.487  1.00  0.00      B    H  
ATOM    339  H2  HOH B 106      31.578  21.356  22.024  1.00  0.00      B    H  
ATOM    340  O   HOH B 107      17.209  37.475  30.664  1.00  0.00      B    O  
ATOM    341  H1  HOH B 107      18.006  37.106  30.136  1.00  0.00      B    H  
ATOM    342  H2  HOH B 107      16.531  37.885  30.077  1.00  0.00      B    H  
ATOM    343  O   HOH B 108      10.911  15.656   6.399  1.00  0.00      B    O  
ATOM    344  H1  HOH B 108      11.455  15.691   7.265  1.00  0.00      B    H  
ATOM    345  H2  HOH B 108      11.428  15.002   5.758  1.00  0.00      B    H  
ATOM    346  O   HOH B 109       9.738  28.599  23.626  1.00  0.00      B    O  
ATOM    347  H1  HOH B 109       9.382  28.721  24.572  1.00  0.00      B    H  
ATOM    348  H2  HOH B 109       9.942  27.648  23.725  1.00  0.00      B    H  
ATOM    349  O   HOH B 110      34.253  28.081   1.725  1.00  0.00      B    O  
ATOM    350  H1  HOH B 110      33.953  27.527   0.959  1.00  0.00      B    H  
ATOM    351  H2  HOH B 110      33.962  29.054   1.553  1.00  0.00      B    H  
ATOM    352  O   HOH B 111      13.801  29.976  33.220  1.00  0.00      B    O  
ATOM    353  H1  HOH B 111      13.930  30.414  34.153  1.00  0.00      B    H  
ATOM    354  H2  HOH B 111      13.898  28.946  33.366  1.00  0.00      B    H  
ATOM    355  O   HOH B 112       7.670  24.404  34.352  1.00  0.00      B    O  
ATOM    356  H1  HOH B 112       7.267  25.299  34.095  1.00  0.00      B    H  
ATOM    357  H2  HOH B 112       7.882  24.403  35.359  1.00  0.00      B    H  
ATOM    358  O   HOH B 113      34.406  21.476  11.453  1.00  0.00      B    O  
ATOM    359  H1  HOH B 113      33.399  21.426  11.786  1.00  0.00      B    H  
ATOM    360  H2  HOH B 113      34.668  22.430  11.279  1.00  0.00      B    H  
ATOM    361  O   HOH B 114       8.971  30.172  39.023  1.00  0.00      B    O  
ATOM    362  H1  HOH B 114       8.543  29.261  39.159  1.00  0.00      B    H  
ATOM    363  H2  HOH B 114       8.845  30.447  38.025  1.00  0.00      B    H  
ATOM    364  O   HOH B 115      10.962  14.791  35.856  1.00  0.00      B    O  
ATOM    365  H1  HOH B 115      10.143  14.295  35.564  1.00  0.00      B    H  
ATOM    366  H2  HOH B 115      11.527  15.047  35.015  1.00  0.00      B    H  
ATOM    367  O   HOH B 116       3.721  31.711   5.243  1.00  0.00      B    O  
ATOM    368  H1  HOH B 116       4.555  32.254   5.017  1.00  0.00      B    H  
ATOM    369  H2  HOH B 116       4.116  30.836   5.558  1.00  0.00      B    H  
ATOM    370  O   HOH B 117      24.346  17.243  21.637  1.00  0.00      B    O  
ATOM    371  H1  HOH B 117      24.229  17.708  22.496  1.00  0.00      B    H  
ATOM    372  H2  HOH B 117      25.034  17.742  21.058  1.00  0.00      B    H  
ATOM    373  O   HOH B 118      32.012  11.165  26.421  1.00  0.00      B    O  
ATOM    374  H1  HOH B 118      33.015  11.092  26.725  1.00  0.00      B    H  
ATOM    375  H2  HOH B 118      31.942  12.054  25.916  1.00  0.00      B    H  
ATOM    376  O   HOH B 119      29.258   3.496  32.254  1.00  0.00      B    O  
ATOM    377  H1  HOH B 119      29.112   2.717  31.633  1.00  0.00      B    H  
ATOM    378  H2  HOH B 119      28.842   4.312  31.778  1.00  0.00      B    H  
ATOM    379  O   HOH B 120      16.317  36.792   0.635  1.00  0.00      B    O  
ATOM    380  H1  HOH B 120      17.007  36.388   1.330  1.00  0.00      B    H  
ATOM    381  H2  HOH B 120      16.672  36.507  -0.283  1.00  0.00      B    H  
ATOM    382  O   HOH B 121      32.653  26.336  27.066  1.00  0.00      B    O  
ATOM    383  H1  HOH B 121      33.255  25.550  27.355  1.00  0.00      B    H  
ATOM    384  H2  HOH B 121      33.270  27.124  27.054  1.00  0.00      B    H  
ATOM    385  O   HOH B 122      26.826  15.332  35.565  1.00  0.00      B    O  
ATOM    386  H1  HOH B 122      26.394  15.789  36.384  1.00  0.00      B    H  
ATOM    387  H2  HOH B 122      26.589  15.874  34.686  1.00  0.00      B    H  
ATOM    388  O   HOH B 123       0.385  12.922  13.605  1.00  0.00      B    O  
ATOM    389  H1  HOH B 123      -0.368  12.228  13.761  1.00  0.00      B    H  
ATOM    390  H2  HOH B 123       1.017  12.520  12.918  1.00  0.00      B    H  
ATOM    391  O   HOH B 124      39.054   6.856  20.141  1.00  0.00      B    O  
ATOM    392  H1  HOH B 124      38.169   6.534  20.427  1.00  0.00      B    H  
ATOM    393  H2  HOH B 124      38.956   7.792  19.896  1.00  0.00      B    H  
ATOM    394  O   HOH B 125      24.060   2.808  33.524  1.00  0.00      B    O  
ATOM    395  H1  HOH B 125      23.815   2.074  32.821  1.00  0.00      B    H  
ATOM    396  H2  HOH B 125      25.077   2.889  33.626  1.00  0.00      B    H  
ATOM    397  O   HOH B 126      19.883  11.597  31.038  1.00  0.00      B    O  
ATOM    398  H1  HOH B 126      20.233  12.382  30.523  1.00  0.00      B    H  
ATOM    399  H2  HOH B 126      20.206  10.808  30.519  1.00  0.00      B    H  
ATOM    400  O   HOH B 127      18.589  15.574  35.951  1.00  0.00      B    O  
ATOM    401  H1  HOH B 127      18.732  15.371  36.950  1.00  0.00      B    H  
ATOM    402  H2  HOH B 127      18.638  16.577  35.830  1.00  0.00      B    H  
ATOM    403  O   HOH B 128      35.917  13.005   7.834  1.00  0.00      B    O  
ATOM    404  H1  HOH B 128      35.079  13.102   8.444  1.00  0.00      B    H  
ATOM    405  H2  HOH B 128      36.091  13.976   7.420  1.00  0.00      B    H  
ATOM    406  O   HOH B 129      35.023  34.099   7.299  1.00  0.00      B    O  
ATOM    407  H1  HOH B 129      35.563  34.327   6.432  1.00  0.00      B    H  
ATOM    408  H2  HOH B 129      35.277  34.763   8.013  1.00  0.00      B    H  
ATOM    409  O   HOH B 130       4.610  35.584   3.715  1.00  0.00      B    O  
ATOM    410  H1  HOH B 130       5.351  36.166   3.387  1.00  0.00      B    H  
ATOM    411  H2  HOH B 130       3.881  36.186   4.077  1.00  0.00      B    H  
ATOM    412  O   HOH B 131      12.217  37.466  18.713  1.00  0.00      B    O  
ATOM    413  H1  HOH B 131      11.534  37.555  19.502  1.00  0.00      B    H  
ATOM    414  H2  HOH B 131      12.748  38.305  18.763  1.00  0.00      B    H  
ATOM    415  O   HOH B 132      16.472  21.308  21.841  1.00  0.00      B    O  
ATOM    416  H1  HOH B 132      15.840  20.876  21.222  1.00  0.00      B    H  
ATOM    417  H2  HOH B 132      17.221  21.655  21.270  1.00  0.00      B    H  
ATOM    418  O   HOH B 133       8.750  21.216  26.195  1.00  0.00      B    O  
ATOM    419  H1  HOH B 133       9.343  20.780  25.475  1.00  0.00      B    H  
ATOM    420  H2  HOH B 133       8.733  22.245  26.000  1.00  0.00      B    H  
ATOM    421  O   HOH B 134      23.166  10.071   4.741  1.00  0.00      B    O  
ATOM    422  H1  HOH B 134      22.496   9.304   4.723  1.00  0.00      B    H  
ATOM    423  H2  HOH B 134      23.351  10.301   3.741  1.00  0.00      B    H  
ATOM    424  O   HOH B 135      15.910   4.471  24.479  1.00  0.00      B    O  
ATOM    425  H1  HOH B 135      14.880   4.352  24.717  1.00  0.00      B    H  
ATOM    426  H2  HOH B 135      16.239   3.699  23.829  1.00  0.00      B    H  
ATOM    427  O   HOH B 136      38.213  13.725  11.176  1.00  0.00      B    O  
ATOM    428  H1  HOH B 136      37.687  12.941  10.891  1.00  0.00      B    H  
ATOM    429  H2  HOH B 136      38.727  13.493  11.972  1.00  0.00      B    H  
ATOM    430  O   HOH B 137      34.188  21.810  28.253  1.00  0.00      B    O  
ATOM    431  H1  HOH B 137      33.891  22.277  27.456  1.00  0.00      B    H  
ATOM    432  H2  HOH B 137      33.616  22.177  29.008  1.00  0.00      B    H  
ATOM    433  O   HOH B 138       8.030  10.142  22.296  1.00  0.00      B    O  
ATOM    434  H1  HOH B 138       7.301  10.402  22.930  1.00  0.00      B    H  
ATOM    435  H2  HOH B 138       7.845  10.609  21.404  1.00  0.00      B    H  
ATOM    436  O   HOH B 139       3.425   0.775   2.390  1.00  0.00      B    O  
ATOM    437  H1  HOH B 139       2.634   0.216   2.672  1.00  0.00      B    H  
ATOM    438  H2  HOH B 139       3.925   0.962   3.247  1.00  0.00      B    H  
ATOM    439  O   HOH B 140      28.372  13.045  35.271  1.00  0.00      B    O  
ATOM    440  H1  HOH B 140      29.267  13.300  34.862  1.00  0.00      B    H  
ATOM    441  H2  HOH B 140      27.744  13.887  35.368  1.00  0.00      B    H  
ATOM    442  O   HOH B 141       5.331  34.454  35.639  1.00  0.00      B    O  
ATOM    443  H1  HOH B 141       4.737  34.716  34.880  1.00  0.00      B    H  
ATOM    444  H2  HOH B 141       5.884  35.284  35.781  1.00  0.00      B    H  
ATOM    445  O   HOH B 142      30.510  34.095   3.428  1.00  0.00      B    O  
ATOM    446  H1  HOH B 142      29.986  34.360   2.541  1.00  0.00      B    H  
ATOM    447  H2  HOH B 142      29.884  34.141   4.251  1.00  0.00      B    H  
ATOM    448  O   HOH B 143      14.688  11.610  32.379  1.00  0.00      B    O  
ATOM    449  H1  HOH B 143      14.349  12.100  31.534  1.00  0.00      B    H  
ATOM    450  H2  HOH B 143      14.436  10.624  32.343  1.00  0.00      B    H  
ATOM    451  O   HOH B 144      13.688  32.946  21.749  1.00  0.00      B    O  
ATOM    452  H1  HOH B 144      13.819  33.250  20.816  1.00  0.00      B    H  
ATOM    453  H2  HOH B 144      13.974  32.037  21.816  1.00  0.00      B    H  
ATOM    454  O   HOH B 145       2.031  22.118  23.273  1.00  0.00      B    O  
ATOM    455  H1  HOH B 145       1.552  21.441  22.720  1.00  0.00      B    H  
ATOM    456  H2  HOH B 145       2.978  22.056  23.049  1.00  0.00      B    H  
ATOM    457  O   HOH B 146      32.320  15.136  12.402  1.00  0.00      B    O  
ATOM    458  H1  HOH B 146      31.699  14.962  11.626  1.00  0.00      B    H  
ATOM    459  H2  HOH B 146      33.262  15.206  12.047  1.00  0.00      B    H  
ATOM    460  O   HOH B 147      10.545  30.115  13.943  1.00  0.00      B    O  
ATOM    461  H1  HOH B 147      10.963  29.307  13.532  1.00  0.00      B    H  
ATOM    462  H2  HOH B 147       9.575  29.881  14.216  1.00  0.00      B    H  
ATOM    463  O   HOH B 148      29.948  17.499  11.638  1.00  0.00      B    O  
ATOM    464  H1  HOH B 148      29.211  17.072  12.208  1.00  0.00      B    H  
ATOM    465  H2  HOH B 148      30.687  17.701  12.223  1.00  0.00      B    H  
ATOM    466  O   HOH B 149      32.231  16.509  27.818  1.00  0.00      B    O  
ATOM    467  H1  HOH B 149      31.911  16.827  28.727  1.00  0.00      B    H  
ATOM    468  H2  HOH B 149      32.192  17.312  27.219  1.00  0.00      B    H  
ATOM    469  O   HOH B 150       8.641  25.227  11.637  1.00  0.00      B    O  
ATOM    470  H1  HOH B 150       9.521  24.966  11.313  1.00  0.00      B    H  
ATOM    471  H2  HOH B 150       8.434  24.803  12.579  1.00  0.00      B    H  
ATOM    472  O   HOH B 151      23.541   9.698  24.433  1.00  0.00      B    O  
ATOM    473  H1  HOH B 151      23.670   8.886  23.838  1.00  0.00      B    H  
ATOM    474  H2  HOH B 151      22.733   9.477  24.978  1.00  0.00      B    H  
ATOM    475  O   HOH B 152      10.194  13.190  12.948  1.00  0.00      B    O  
ATOM    476  H1  HOH B 152      10.206  13.734  13.765  1.00  0.00      B    H  
ATOM    477  H2  HOH B 152      11.008  12.596  13.024  1.00  0.00      B    H  
ATOM    478  O   HOH B 153      18.483  11.544  15.805  1.00  0.00      B    O  
ATOM    479  H1  HOH B 153      19.325  11.317  16.298  1.00  0.00      B    H  
ATOM    480  H2  HOH B 153      18.639  11.432  14.846  1.00  0.00      B    H  
ATOM    481  O   HOH B 154      24.443  35.725  30.258  1.00  0.00      B    O  
ATOM    482  H1  HOH B 154      24.259  35.045  29.532  1.00  0.00      B    H  
ATOM    483  H2  HOH B 154      24.177  35.297  31.172  1.00  0.00      B    H  
ATOM    484  O   HOH B 155      16.922  17.708  28.845  1.00  0.00      B    O  
ATOM    485  H1  HOH B 155      16.031  17.908  29.261  1.00  0.00      B    H  
ATOM    486  H2  HOH B 155      17.130  16.735  28.791  1.00  0.00      B    H  
ATOM    487  O   HOH B 156      27.982   8.390   4.734  1.00  0.00      B    O  
ATOM    488  H1  HOH B 156      27.500   8.188   3.854  1.00  0.00      B    H  
ATOM    489  H2  HOH B 156      28.119   9.382   4.789  1.00  0.00      B    H  
ATOM    490  O   HOH B 157      31.472  19.553   0.408  1.00  0.00      B    O  
ATOM    491  H1  HOH B 157      31.753  20.571   0.377  1.00  0.00      B    H  
ATOM    492  H2  HOH B 157      30.843  19.317  -0.328  1.00  0.00      B    H  
ATOM    493  O   HOH B 158      18.211   4.680  10.796  1.00  0.00      B    O  
ATOM    494  H1  HOH B 158      18.000   3.844  10.275  1.00  0.00      B    H  
ATOM    495  H2  HOH B 158      18.532   5.282  10.099  1.00  0.00      B    H  
ATOM    496  O   HOH B 159       0.306  19.997  33.734  1.00  0.00      B    O  
ATOM    497  H1  HOH B 159       0.575  20.592  34.520  1.00  0.00      B    H  
ATOM    498  H2  HOH B 159       1.126  20.037  33.099  1.00  0.00      B    H  
ATOM    499  O   HOH B 160      18.449  11.785  19.145  1.00  0.00      B    O  
ATOM    500  H1  HOH B 160      17.829  12.172  19.839  1.00  0.00      B    H  
ATOM    501  H2  HOH B 160      19.105  12.510  18.835  1.00  0.00      B    H  
ATOM    502  O   HOH B 161      16.718  12.895  12.393  1.00  0.00      B    O  
ATOM    503  H1  HOH B 161      16.153  12.565  11.628  1.00  0.00      B    H  
ATOM    504  H2  HOH B 161      17.684  12.831  12.112  1.00  0.00      B    H  
ATOM    505  O   HOH B 162       0.238  31.054   7.521  1.00  0.00      B    O  
ATOM    506  H1  HOH B 162       0.569  30.547   8.321  1.00  0.00      B    H  
ATOM    507  H2  HOH B 162       0.692  31.976   7.595  1.00  0.00      B    H  
ATOM    508  O   HOH B 163      17.633  18.725  15.104  1.00  0.00      B    O  
ATOM    509  H1  HOH B 163      17.702  17.771  15.576  1.00  0.00      B    H  
ATOM    510  H2  HOH B 163      18.496  19.185  14.972  1.00  0.00      B    H  
ATOM    511  O   HOH B 164      13.053   4.388  21.936  1.00  0.00      B    O  
ATOM    512  H1  HOH B 164      13.208   3.360  22.160  1.00  0.00      B    H  
ATOM    513  H2  HOH B 164      12.268   4.678  22.532  1.00  0.00      B    H  
ATOM    514  O   HOH B 165      34.578  11.937  33.144  1.00  0.00      B    O  
ATOM    515  H1  HOH B 165      33.614  11.639  33.186  1.00  0.00      B    H  
ATOM    516  H2  HOH B 165      34.827  11.780  32.142  1.00  0.00      B    H  
ATOM    517  O   HOH B 166      31.919  33.107  35.334  1.00  0.00      B    O  
ATOM    518  H1  HOH B 166      31.754  34.120  35.272  1.00  0.00      B    H  
ATOM    519  H2  HOH B 166      31.192  32.646  34.771  1.00  0.00      B    H  
ATOM    520  O   HOH B 167      27.894  21.013   3.837  1.00  0.00      B    O  
ATOM    521  H1  HOH B 167      28.493  21.535   3.148  1.00  0.00      B    H  
ATOM    522  H2  HOH B 167      28.449  21.063   4.731  1.00  0.00      B    H  
ATOM    523  O   HOH B 168      35.602   2.149  32.846  1.00  0.00      B    O  
ATOM    524  H1  HOH B 168      36.141   1.864  33.682  1.00  0.00      B    H  
ATOM    525  H2  HOH B 168      36.330   2.432  32.186  1.00  0.00      B    H  
ATOM    526  O   HOH B 169      34.580  33.152  27.931  1.00  0.00      B    O  
ATOM    527  H1  HOH B 169      33.893  33.563  27.372  1.00  0.00      B    H  
ATOM    528  H2  HOH B 169      34.671  32.183  27.734  1.00  0.00      B    H  
ATOM    529  O   HOH B 170      34.709  24.594   0.633  1.00  0.00      B    O  
ATOM    530  H1  HOH B 170      34.658  24.583   1.611  1.00  0.00      B    H  
ATOM    531  H2  HOH B 170      35.679  24.541   0.337  1.00  0.00      B    H  
ATOM    532  O   HOH B 171       1.122  38.243  10.728  1.00  0.00      B    O  
ATOM    533  H1  HOH B 171       1.865  37.972  10.054  1.00  0.00      B    H  
ATOM    534  H2  HOH B 171       0.767  39.170  10.410  1.00  0.00      B    H  
ATOM    535  O   HOH B 172      28.157  11.294   5.122  1.00  0.00      B    O  
ATOM    536  H1  HOH B 172      28.617  11.621   5.979  1.00  0.00      B    H  
ATOM    537  H2  HOH B 172      27.998  12.108   4.569  1.00  0.00      B    H  
ATOM    538  O   HOH B 173       5.586   4.462   0.493  1.00  0.00      B    O  
ATOM    539  H1  HOH B 173       5.084   5.201   0.016  1.00  0.00      B    H  
ATOM    540  H2  HOH B 173       5.083   4.191   1.291  1.00  0.00      B    H  
ATOM    541  O   HOH B 174       5.701  15.889   1.598  1.00  0.00      B    O  
ATOM    542  H1  HOH B 174       6.315  15.572   0.875  1.00  0.00      B    H  
ATOM    543  H2  HOH B 174       5.464  15.003   2.004  1.00  0.00      B    H  
ATOM    544  O   HOH B 175      36.249  27.911   8.818  1.00  0.00      B    O  
ATOM    545  H1  HOH B 175      36.391  28.146   9.807  1.00  0.00      B    H  
ATOM    546  H2  HOH B 175      35.234  27.764   8.722  1.00  0.00      B    H  
ATOM    547  O   HOH B 176       4.217  -0.156  16.862  1.00  0.00      B    O  
ATOM    548  H1  HOH B 176       5.073   0.341  17.147  1.00  0.00      B    H  
ATOM    549  H2  HOH B 176       3.773   0.464  16.171  1.00  0.00      B    H  
ATOM    550  O   HOH B 177      22.871  32.921  23.925  1.00  0.00      B    O  
ATOM    551  H1  HOH B 177      23.735  33.514  23.787  1.00  0.00      B    H  
ATOM    552  H2  HOH B 177      22.965  32.377  24.749  1.00  0.00      B    H  
ATOM    553  O   HOH B 178      33.632  25.448  22.610  1.00  0.00      B    O  
ATOM    554  H1  HOH B 178      34.234  25.097  23.317  1.00  0.00      B    H  
ATOM    555  H2  HOH B 178      33.750  24.825  21.832  1.00  0.00      B    H  
ATOM    556  O   HOH B 179      25.245  24.828  14.808  1.00  0.00      B    O  
ATOM    557  H1  HOH B 179      26.209  24.569  14.593  1.00  0.00      B    H  
ATOM    558  H2  HOH B 179      25.199  25.844  14.585  1.00  0.00      B    H  
ATOM    559  O   HOH B 180      34.775  21.400  23.700  1.00  0.00      B    O  
ATOM    560  H1  HOH B 180      35.583  21.370  23.040  1.00  0.00      B    H  
ATOM    561  H2  HOH B 180      34.903  22.110  24.423  1.00  0.00      B    H  
ATOM    562  O   HOH B 181      10.096  21.417  18.196  1.00  0.00      B    O  
ATOM    563  H1  HOH B 181       9.224  22.011  18.226  1.00  0.00      B    H  
ATOM    564  H2  HOH B 181      10.420  21.374  19.153  1.00  0.00      B    H  
ATOM    565  O   HOH B 182      22.034  25.118   5.567  1.00  0.00      B    O  
ATOM    566  H1  HOH B 182      22.734  25.014   4.843  1.00  0.00      B    H  
ATOM    567  H2  HOH B 182      22.550  25.192   6.374  1.00  0.00      B    H  
ATOM    568  O   HOH B 183      35.801   0.756  17.822  1.00  0.00      B    O  
ATOM    569  H1  HOH B 183      35.359   1.470  17.284  1.00  0.00      B    H  
ATOM    570  H2  HOH B 183      35.320  -0.191  17.638  1.00  0.00      B    H  
ATOM    571  O   HOH B 184      29.044   5.390  18.249  1.00  0.00      B    O  
ATOM    572  H1  HOH B 184      29.042   4.616  17.656  1.00  0.00      B    H  
ATOM    573  H2  HOH B 184      28.868   5.016  19.227  1.00  0.00      B    H  
ATOM    574  O   HOH B 185       2.432   6.220  32.635  1.00  0.00      B    O  
ATOM    575  H1  HOH B 185       3.213   6.698  32.203  1.00  0.00      B    H  
ATOM    576  H2  HOH B 185       2.526   6.314  33.653  1.00  0.00      B    H  
ATOM    577  O   HOH B 186      29.470  35.356   1.000  1.00  0.00      B    O  
ATOM    578  H1  HOH B 186      28.573  35.679   0.694  1.00  0.00      B    H  
ATOM    579  H2  HOH B 186      29.658  34.435   0.510  1.00  0.00      B    H  
ATOM    580  O   HOH B 187      12.319  14.237  18.458  1.00  0.00      B    O  
ATOM    581  H1  HOH B 187      12.868  14.308  17.605  1.00  0.00      B    H  
ATOM    582  H2  HOH B 187      12.511  13.317  18.860  1.00  0.00      B    H  
ATOM    583  O   HOH B 188      25.000  36.846  20.950  1.00  0.00      B    O  
ATOM    584  H1  HOH B 188      24.362  36.948  20.215  1.00  0.00      B    H  
ATOM    585  H2  HOH B 188      24.795  35.881  21.317  1.00  0.00      B    H  
ATOM    586  O   HOH B 189      11.645  11.717  26.084  1.00  0.00      B    O  
ATOM    587  H1  HOH B 189      12.631  11.359  26.212  1.00  0.00      B    H  
ATOM    588  H2  HOH B 189      11.496  11.473  25.110  1.00  0.00      B    H  
ATOM    589  O   HOH B 190      18.263  37.270  27.113  1.00  0.00      B    O  
ATOM    590  H1  HOH B 190      17.896  37.260  26.132  1.00  0.00      B    H  
ATOM    591  H2  HOH B 190      18.172  38.229  27.385  1.00  0.00      B    H  
ATOM    592  O   HOH B 191      36.542  34.578  17.233  1.00  0.00      B    O  
ATOM    593  H1  HOH B 191      36.801  35.259  17.942  1.00  0.00      B    H  
ATOM    594  H2  HOH B 191      36.411  33.727  17.767  1.00  0.00      B    H  
ATOM    595  O   HOH B 192      24.096  11.493  13.721  1.00  0.00      B    O  
ATOM    596  H1  HOH B 192      23.316  10.893  14.046  1.00  0.00      B    H  
ATOM    597  H2  HOH B 192      24.852  10.885  13.401  1.00  0.00      B    H  
ATOM    598  O   HOH B 193      10.212  21.745  10.660  1.00  0.00      B    O  
ATOM    599  H1  HOH B 193       9.766  21.405  11.467  1.00  0.00      B    H  
ATOM    600  H2  HOH B 193       9.759  21.281   9.890  1.00  0.00      B    H  
ATOM    601  O   HOH B 194      28.694   0.507  28.306  1.00  0.00      B    O  
ATOM    602  H1  HOH B 194      27.713   0.089  28.221  1.00  0.00      B    H  
ATOM    603  H2  HOH B 194      29.346  -0.246  28.235  1.00  0.00      B    H  
ATOM    604  O   HOH B 195       3.523  25.229  16.539  1.00  0.00      B    O  
ATOM    605  H1  HOH B 195       3.252  24.243  16.524  1.00  0.00      B    H  
ATOM    606  H2  HOH B 195       3.591  25.560  17.486  1.00  0.00      B    H  
ATOM    607  O   HOH B 196      31.879  26.778   3.070  1.00  0.00      B    O  
ATOM    608  H1  HOH B 196      32.111  25.826   3.098  1.00  0.00      B    H  
ATOM    609  H2  HOH B 196      32.837  27.192   2.850  1.00  0.00      B    H  
ATOM    610  O   HOH B 197      14.959  35.704  36.129  1.00  0.00      B    O  
ATOM    611  H1  HOH B 197      15.300  35.783  35.175  1.00  0.00      B    H  
ATOM    612  H2  HOH B 197      14.610  36.659  36.381  1.00  0.00      B    H  
ATOM    613  O   HOH B 198       7.583  14.677  38.898  1.00  0.00      B    O  
ATOM    614  H1  HOH B 198       7.962  13.815  38.533  1.00  0.00      B    H  
ATOM    615  H2  HOH B 198       8.382  15.194  39.308  1.00  0.00      B    H  
ATOM    616  O   HOH B 199      27.734  26.705  24.179  1.00  0.00      B    O  
ATOM    617  H1  HOH B 199      27.594  27.147  25.064  1.00  0.00      B    H  
ATOM    618  H2  HOH B 199      28.681  26.901  23.841  1.00  0.00      B    H  
ATOM    619  O   HOH B 200       7.636  11.048  26.277  1.00  0.00      B    O  
ATOM    620  H1  HOH B 200       7.478  11.807  26.924  1.00  0.00      B    H  
ATOM    621  H2  HOH B 200       8.535  10.692  26.563  1.00  0.00      B    H  
ATOM    622  O   HOH B 201       2.595  30.794  38.837  1.00  0.00      B    O  
ATOM    623  H1  HOH B 201       1.718  31.084  39.244  1.00  0.00      B    H  
ATOM    624  H2  HOH B 201       2.469  29.900  38.417  1.00  0.00      B    H  
ATOM    625  O   HOH B 202      33.208  36.200  30.661  1.00  0.00      B    O  
ATOM    626  H1  HOH B 202      33.671  35.270  30.781  1.00  0.00      B    H  
ATOM    627  H2  HOH B 202      32.745  36.484  31.520  1.00  0.00      B    H  
ATOM    628  O   HOH B 203       0.237  38.898  22.548  1.00  0.00      B    O  
ATOM    629  H1  HOH B 203       0.074  38.735  23.527  1.00  0.00      B    H  
ATOM    630  H2  HOH B 203       0.660  38.074  22.180  1.00  0.00      B    H  
ATOM    631  O   HOH B 204       3.700   4.460  19.240  1.00  0.00      B    O  
ATOM    632  H1  HOH B 204       3.127   3.815  19.836  1.00  0.00      B    H  
ATOM    633  H2  HOH B 204       4.701   4.362  19.429  1.00  0.00      B    H  
ATOM    634  O   HOH B 205      27.762  29.985   1.412  1.00  0.00      B    O  
ATOM    635  H1  HOH B 205      28.622  29.959   1.914  1.00  0.00      B    H  
ATOM    636  H2  HOH B 205      27.053  30.373   1.999  1.00  0.00      B    H  
ATOM    637  O   HOH B 206      32.937   4.760  15.936  1.00  0.00      B    O  
ATOM    638  H1  HOH B 206      33.691   5.456  15.961  1.00  0.00      B    H  
ATOM    639  H2  HOH B 206      32.339   4.951  16.757  1.00  0.00      B    H  
ATOM    640  O   HOH B 207      11.183  31.165  32.176  1.00  0.00      B    O  
ATOM    641  H1  HOH B 207      12.077  31.091  32.693  1.00  0.00      B    H  
ATOM    642  H2  HOH B 207      11.271  31.864  31.450  1.00  0.00      B    H  
ATOM    643  O   HOH B 208      13.142  20.756   9.885  1.00  0.00      B    O  
ATOM    644  H1  HOH B 208      12.346  21.190  10.203  1.00  0.00      B    H  
ATOM    645  H2  HOH B 208      13.196  19.784  10.209  1.00  0.00      B    H  
ATOM    646  O   HOH B 209      29.591  36.419  30.727  1.00  0.00      B    O  
ATOM    647  H1  HOH B 209      30.088  37.014  31.382  1.00  0.00      B    H  
ATOM    648  H2  HOH B 209      28.747  36.070  31.143  1.00  0.00      B    H  
ATOM    649  O   HOH B 210      38.186   2.090  34.300  1.00  0.00      B    O  
ATOM    650  H1  HOH B 210      38.908   1.671  33.863  1.00  0.00      B    H  
ATOM    651  H2  HOH B 210      38.293   1.916  35.342  1.00  0.00      B    H  
ATOM    652  O   HOH B 211      27.024  35.818  39.292  1.00  0.00      B    O  
ATOM    653  H1  HOH B 211      26.120  35.396  39.168  1.00  0.00      B    H  
ATOM    654  H2  HOH B 211      27.378  36.240  38.383  1.00  0.00      B    H  
ATOM    655  O   HOH B 212       7.944  28.009  10.529  1.00  0.00      B    O  
ATOM    656  H1  HOH B 212       8.925  28.356  10.461  1.00  0.00      B    H  
ATOM    657  H2  HOH B 212       7.892  27.122  11.111  1.00  0.00      B    H  
ATOM    658  O   HOH B 213      35.083  34.479  24.398  1.00  0.00      B    O  
ATOM    659  H1  HOH B 213      35.790  34.850  23.715  1.00  0.00      B    H  
ATOM    660  H2  HOH B 213      35.164  33.440  24.354  1.00  0.00      B    H  
ATOM    661  O   HOH B 214       7.447  14.574   8.576  1.00  0.00      B    O  
ATOM    662  H1  HOH B 214       6.629  13.989   8.439  1.00  0.00      B    H  
ATOM    663  H2  HOH B 214       8.058  14.087   9.209  1.00  0.00      B    H  
ATOM    664  O   HOH B 215      34.590  16.393  20.704  1.00  0.00      B    O  
ATOM    665  H1  HOH B 215      35.293  15.773  20.355  1.00  0.00      B    H  
ATOM    666  H2  HOH B 215      33.727  15.935  20.688  1.00  0.00      B    H  
ATOM    667  O   HOH B 216      39.319  35.242  23.639  1.00  0.00      B    O  
ATOM    668  H1  HOH B 216      39.233  35.154  24.625  1.00  0.00      B    H  
ATOM    669  H2  HOH B 216      38.321  35.205  23.349  1.00  0.00      B    H  
ATOM    670  O   HOH B 217      27.741   1.374  22.301  1.00  0.00      B    O  
ATOM    671  H1  HOH B 217      28.101   0.526  22.577  1.00  0.00      B    H  
ATOM    672  H2  HOH B 217      28.211   2.089  22.860  1.00  0.00      B    H  
ATOM    673  O   HOH B 218      19.775  25.248   4.209  1.00  0.00      B    O  
ATOM    674  H1  HOH B 218      20.559  25.436   4.822  1.00  0.00      B    H  
ATOM    675  H2  HOH B 218      19.396  26.101   3.846  1.00  0.00      B    H  
ATOM    676  O   HOH B 219      12.700  24.857   0.194  1.00  0.00      B    O  
ATOM    677  H1  HOH B 219      12.180  25.673  -0.040  1.00  0.00      B    H  
ATOM    678  H2  HOH B 219      12.712  24.654   1.230  1.00  0.00      B    H  
ATOM    679  O   HOH B 220      13.646  38.203  36.495  1.00  0.00      B    O  
ATOM    680  H1  HOH B 220      14.241  39.037  36.407  1.00  0.00      B    H  
ATOM    681  H2  HOH B 220      12.820  38.353  35.871  1.00  0.00      B    H  
ATOM    682  O   HOH B 221      14.324  29.807  12.252  1.00  0.00      B    O  
ATOM    683  H1  HOH B 221      13.815  30.697  12.183  1.00  0.00      B    H  
ATOM    684  H2  HOH B 221      13.736  29.209  12.778  1.00  0.00      B    H  
ATOM    685  O   HOH B 222      26.437  10.368   7.053  1.00  0.00      B    O  
ATOM    686  H1  HOH B 222      26.223   9.375   7.040  1.00  0.00      B    H  
ATOM    687  H2  HOH B 222      26.882  10.613   6.220  1.00  0.00      B    H  
ATOM    688  O   HOH B 223      22.557  35.991  36.338  1.00  0.00      B    O  
ATOM    689  H1  HOH B 223      21.768  36.215  35.718  1.00  0.00      B    H  
ATOM    690  H2  HOH B 223      23.324  35.757  35.788  1.00  0.00      B    H  
ATOM    691  O   HOH B 224      27.896  32.737   5.451  1.00  0.00      B    O  
ATOM    692  H1  HOH B 224      26.965  32.494   5.686  1.00  0.00      B    H  
ATOM    693  H2  HOH B 224      28.140  32.212   4.574  1.00  0.00      B    H  
ATOM    694  O   HOH B 225       1.689  31.456  18.012  1.00  0.00      B    O  
ATOM    695  H1  HOH B 225       1.894  30.701  17.359  1.00  0.00      B    H  
ATOM    696  H2  HOH B 225       2.607  31.855  18.182  1.00  0.00      B    H  
ATOM    697  O   HOH B 226      12.007   8.189  14.388  1.00  0.00      B    O  
ATOM    698  H1  HOH B 226      12.129   7.663  15.233  1.00  0.00      B    H  
ATOM    699  H2  HOH B 226      12.661   8.922  14.409  1.00  0.00      B    H  
ATOM    700  O   HOH B 227      13.693  33.717  39.063  1.00  0.00      B    O  
ATOM    701  H1  HOH B 227      13.861  33.991  38.088  1.00  0.00      B    H  
ATOM    702  H2  HOH B 227      12.824  33.109  38.985  1.00  0.00      B    H  
ATOM    703  O   HOH B 228      27.159  28.439  11.208  1.00  0.00      B    O  
ATOM    704  H1  HOH B 228      27.631  28.489  10.308  1.00  0.00      B    H  
ATOM    705  H2  HOH B 228      26.572  29.243  11.325  1.00  0.00      B    H  
ATOM    706  O   HOH B 229      28.455  37.867  17.003  1.00  0.00      B    O  
ATOM    707  H1  HOH B 229      27.839  38.729  17.141  1.00  0.00      B    H  
ATOM    708  H2  HOH B 229      29.053  37.814  17.827  1.00  0.00      B    H  
ATOM    709  O   HOH B 230      17.988  36.803  15.322  1.00  0.00      B    O  
ATOM    710  H1  HOH B 230      18.266  35.943  15.747  1.00  0.00      B    H  
ATOM    711  H2  HOH B 230      17.208  37.108  15.873  1.00  0.00      B    H  
ATOM    712  O   HOH B 231      30.795  17.371  37.865  1.00  0.00      B    O  
ATOM    713  H1  HOH B 231      31.068  16.737  37.119  1.00  0.00      B    H  
ATOM    714  H2  HOH B 231      31.134  16.911  38.668  1.00  0.00      B    H  
ATOM    715  O   HOH B 232      32.856  25.977  13.308  1.00  0.00      B    O  
ATOM    716  H1  HOH B 232      33.072  26.923  13.139  1.00  0.00      B    H  
ATOM    717  H2  HOH B 232      32.708  25.466  12.447  1.00  0.00      B    H  
ATOM    718  O   HOH B 233      19.060  10.293  39.100  1.00  0.00      B    O  
ATOM    719  H1  HOH B 233      19.444  10.188  38.150  1.00  0.00      B    H  
ATOM    720  H2  HOH B 233      19.204   9.374  39.544  1.00  0.00      B    H  
ATOM    721  O   HOH B 234      27.313  28.909  17.539  1.00  0.00      B    O  
ATOM    722  H1  HOH B 234      26.955  29.832  17.631  1.00  0.00      B    H  
ATOM    723  H2  HOH B 234      27.881  28.772  18.353  1.00  0.00      B    H  
ATOM    724  O   HOH B 235      26.944  -0.243  32.426  1.00  0.00      B    O  
ATOM    725  H1  HOH B 235      26.263  -0.260  33.128  1.00  0.00      B    H  
ATOM    726  H2  HOH B 235      26.867   0.623  31.947  1.00  0.00      B    H  
ATOM    727  O   HOH B 236      13.825   9.280  22.312  1.00  0.00      B    O  
ATOM    728  H1  HOH B 236      13.503   8.338  22.178  1.00  0.00      B    H  
ATOM    729  H2  HOH B 236      14.316   9.311  23.140  1.00  0.00      B    H  
ATOM    730  O   HOH B 237       1.614  30.967  25.752  1.00  0.00      B    O  
ATOM    731  H1  HOH B 237       1.993  31.517  24.963  1.00  0.00      B    H  
ATOM    732  H2  HOH B 237       1.641  29.971  25.477  1.00  0.00      B    H  
ATOM    733  O   HOH B 238      35.983   9.395  33.110  1.00  0.00      B    O  
ATOM    734  H1  HOH B 238      36.878   9.741  33.370  1.00  0.00      B    H  
ATOM    735  H2  HOH B 238      35.423  10.202  33.005  1.00  0.00      B    H  
ATOM    736  O   HOH B 239      32.430  15.048  15.198  1.00  0.00      B    O  
ATOM    737  H1  HOH B 239      32.728  15.962  15.543  1.00  0.00      B    H  
ATOM    738  H2  HOH B 239      32.589  15.119  14.199  1.00  0.00      B    H  
ATOM    739  O   HOH B 240      38.688   1.522  26.652  1.00  0.00      B    O  
ATOM    740  H1  HOH B 240      38.153   0.904  27.249  1.00  0.00      B    H  
ATOM    741  H2  HOH B 240      38.955   2.383  27.238  1.00  0.00      B    H  
ATOM    742  O   HOH B 241       8.104  16.234   3.576  1.00  0.00      B    O  
ATOM    743  H1  HOH B 241       7.154  16.045   3.226  1.00  0.00      B    H  
ATOM    744  H2  HOH B 241       8.262  15.569   4.304  1.00  0.00      B    H  
ATOM    745  O   HOH B 242      20.340  39.059   8.551  1.00  0.00      B    O  
ATOM    746  H1  HOH B 242      20.242  39.777   7.787  1.00  0.00      B    H  
ATOM    747  H2  HOH B 242      20.971  38.312   8.210  1.00  0.00      B    H  
ATOM    748  O   HOH B 243      13.994   8.835  29.382  1.00  0.00      B    O  
ATOM    749  H1  HOH B 243      14.614   9.134  28.664  1.00  0.00      B    H  
ATOM    750  H2  HOH B 243      14.432   9.012  30.278  1.00  0.00      B    H  
ATOM    751  O   HOH B 244       2.984  33.193  37.337  1.00  0.00      B    O  
ATOM    752  H1  HOH B 244       2.943  32.404  37.890  1.00  0.00      B    H  
ATOM    753  H2  HOH B 244       3.947  33.376  37.123  1.00  0.00      B    H  
ATOM    754  O   HOH B 245      34.604   5.651  19.793  1.00  0.00      B    O  
ATOM    755  H1  HOH B 245      34.039   6.330  19.294  1.00  0.00      B    H  
ATOM    756  H2  HOH B 245      33.990   5.115  20.413  1.00  0.00      B    H  
ATOM    757  O   HOH B 246       4.201   4.144  14.240  1.00  0.00      B    O  
ATOM    758  H1  HOH B 246       3.304   4.497  14.088  1.00  0.00      B    H  
ATOM    759  H2  HOH B 246       4.489   4.475  15.140  1.00  0.00      B    H  
ATOM    760  O   HOH B 247       0.085  23.247  24.662  1.00  0.00      B    O  
ATOM    761  H1  HOH B 247       0.972  22.916  24.176  1.00  0.00      B    H  
ATOM    762  H2  HOH B 247      -0.431  22.416  25.063  1.00  0.00      B    H  
ATOM    763  O   HOH B 248      36.728  15.527   7.126  1.00  0.00      B    O  
ATOM    764  H1  HOH B 248      35.865  16.067   7.100  1.00  0.00      B    H  
ATOM    765  H2  HOH B 248      37.277  15.596   7.996  1.00  0.00      B    H  
ATOM    766  O   HOH B 249      15.157  34.177  23.942  1.00  0.00      B    O  
ATOM    767  H1  HOH B 249      16.173  34.083  23.853  1.00  0.00      B    H  
ATOM    768  H2  HOH B 249      14.727  33.602  23.157  1.00  0.00      B    H  
ATOM    769  O   HOH B 250       8.622   5.215  20.454  1.00  0.00      B    O  
ATOM    770  H1  HOH B 250       8.352   6.038  20.988  1.00  0.00      B    H  
ATOM    771  H2  HOH B 250       7.768   4.899  20.052  1.00  0.00      B    H  
ATOM    772  O   HOH B 251      19.727  18.828   6.469  1.00  0.00      B    O  
ATOM    773  H1  HOH B 251      20.391  19.363   5.927  1.00  0.00      B    H  
ATOM    774  H2  HOH B 251      18.845  19.006   6.073  1.00  0.00      B    H  
ATOM    775  O   HOH B 252       9.599  31.579  18.943  1.00  0.00      B    O  
ATOM    776  H1  HOH B 252      10.463  31.073  18.984  1.00  0.00      B    H  
ATOM    777  H2  HOH B 252       9.856  32.462  18.609  1.00  0.00      B    H  
ATOM    778  O   HOH B 253      12.908  30.532   1.959  1.00  0.00      B    O  
ATOM    779  H1  HOH B 253      12.110  31.057   2.439  1.00  0.00      B    H  
ATOM    780  H2  HOH B 253      12.571  30.451   1.019  1.00  0.00      B    H  
ATOM    781  O   HOH B 254      14.283  15.074  38.686  1.00  0.00      B    O  
ATOM    782  H1  HOH B 254      14.402  15.053  37.693  1.00  0.00      B    H  
ATOM    783  H2  HOH B 254      13.309  15.330  38.890  1.00  0.00      B    H  
ATOM    784  O   HOH B 255       0.166  20.069   2.229  1.00  0.00      B    O  
ATOM    785  H1  HOH B 255       1.111  19.892   1.969  1.00  0.00      B    H  
ATOM    786  H2  HOH B 255      -0.350  20.093   1.370  1.00  0.00      B    H  
ATOM    787  O   HOH B 256      29.772  12.449  22.821  1.00  0.00      B    O  
ATOM    788  H1  HOH B 256      28.951  11.934  22.494  1.00  0.00      B    H  
ATOM    789  H2  HOH B 256      30.378  11.801  23.340  1.00  0.00      B    H  
ATOM    790  O   HOH B 257      27.604  14.017  16.453  1.00  0.00      B    O  
ATOM    791  H1  HOH B 257      28.567  13.894  16.167  1.00  0.00      B    H  
ATOM    792  H2  HOH B 257      27.020  13.830  15.648  1.00  0.00      B    H  
ATOM    793  O   HOH B 258      23.379   4.985   7.709  1.00  0.00      B    O  
ATOM    794  H1  HOH B 258      22.875   5.904   7.832  1.00  0.00      B    H  
ATOM    795  H2  HOH B 258      24.185   5.047   8.233  1.00  0.00      B    H  
ATOM    796  O   HOH B 259      18.007  34.515  30.439  1.00  0.00      B    O  
ATOM    797  H1  HOH B 259      17.493  33.809  30.978  1.00  0.00      B    H  
ATOM    798  H2  HOH B 259      17.799  35.407  30.886  1.00  0.00      B    H  
ATOM    799  O   HOH B 260      36.242   3.643   2.020  1.00  0.00      B    O  
ATOM    800  H1  HOH B 260      36.439   3.266   1.084  1.00  0.00      B    H  
ATOM    801  H2  HOH B 260      36.525   2.962   2.715  1.00  0.00      B    H  
ATOM    802  O   HOH B 261       2.708   5.119  27.480  1.00  0.00      B    O  
ATOM    803  H1  HOH B 261       3.388   4.569  26.988  1.00  0.00      B    H  
ATOM    804  H2  HOH B 261       1.956   4.510  27.678  1.00  0.00      B    H  
ATOM    805  O   HOH B 262       0.377   3.913  28.345  1.00  0.00      B    O  
ATOM    806  H1  HOH B 262       0.483   3.619  29.306  1.00  0.00      B    H  
ATOM    807  H2  HOH B 262       0.107   4.909  28.390  1.00  0.00      B    H  
ATOM    808  O   HOH B 263      13.887  31.478   8.899  1.00  0.00      B    O  
ATOM    809  H1  HOH B 263      13.785  32.004   9.787  1.00  0.00      B    H  
ATOM    810  H2  HOH B 263      13.787  32.116   8.105  1.00  0.00      B    H  
ATOM    811  O   HOH B 264      31.608  21.974  26.693  1.00  0.00      B    O  
ATOM    812  H1  HOH B 264      31.707  22.493  25.836  1.00  0.00      B    H  
ATOM    813  H2  HOH B 264      31.118  21.077  26.491  1.00  0.00      B    H  
ATOM    814  O   HOH B 265      20.888   5.499  24.160  1.00  0.00      B    O  
ATOM    815  H1  HOH B 265      19.988   5.030  24.460  1.00  0.00      B    H  
ATOM    816  H2  HOH B 265      20.791   5.393  23.137  1.00  0.00      B    H  
ATOM    817  O   HOH B 266      20.782  34.231  32.687  1.00  0.00      B    O  
ATOM    818  H1  HOH B 266      20.722  33.230  32.426  1.00  0.00      B    H  
ATOM    819  H2  HOH B 266      21.724  34.486  32.772  1.00  0.00      B    H  
ATOM    820  O   HOH B 267       8.212   7.267  22.032  1.00  0.00      B    O  
ATOM    821  H1  HOH B 267       8.104   8.183  22.374  1.00  0.00      B    H  
ATOM    822  H2  HOH B 267       7.879   6.581  22.721  1.00  0.00      B    H  
ATOM    823  O   HOH B 268      34.146   2.390   9.265  1.00  0.00      B    O  
ATOM    824  H1  HOH B 268      33.766   1.765   9.988  1.00  0.00      B    H  
ATOM    825  H2  HOH B 268      33.630   2.145   8.401  1.00  0.00      B    H  
ATOM    826  O   HOH B 269      18.865   3.175   1.992  1.00  0.00      B    O  
ATOM    827  H1  HOH B 269      19.648   3.832   2.011  1.00  0.00      B    H  
ATOM    828  H2  HOH B 269      18.030   3.694   1.707  1.00  0.00      B    H  
ATOM    829  O   HOH B 270      16.716   7.002  23.347  1.00  0.00      B    O  
ATOM    830  H1  HOH B 270      17.199   6.855  22.470  1.00  0.00      B    H  
ATOM    831  H2  HOH B 270      16.312   6.124  23.594  1.00  0.00      B    H  
ATOM    832  O   HOH B 271      36.798  34.546   1.307  1.00  0.00      B    O  
ATOM    833  H1  HOH B 271      37.505  34.762   0.646  1.00  0.00      B    H  
ATOM    834  H2  HOH B 271      37.094  33.821   1.945  1.00  0.00      B    H  
ATOM    835  O   HOH B 272       2.706  17.886  33.988  1.00  0.00      B    O  
ATOM    836  H1  HOH B 272       2.064  17.689  34.745  1.00  0.00      B    H  
ATOM    837  H2  HOH B 272       3.392  18.500  34.401  1.00  0.00      B    H  
ATOM    838  O   HOH B 273      34.953   6.264  14.986  1.00  0.00      B    O  
ATOM    839  H1  HOH B 273      34.447   6.229  14.113  1.00  0.00      B    H  
ATOM    840  H2  HOH B 273      35.696   5.610  14.950  1.00  0.00      B    H  
ATOM    841  O   HOH B 274      24.627  28.126   8.362  1.00  0.00      B    O  
ATOM    842  H1  HOH B 274      24.250  28.648   7.597  1.00  0.00      B    H  
ATOM    843  H2  HOH B 274      25.659  28.121   8.397  1.00  0.00      B    H  
ATOM    844  O   HOH B 275      23.348   7.412  38.218  1.00  0.00      B    O  
ATOM    845  H1  HOH B 275      23.677   8.147  37.622  1.00  0.00      B    H  
ATOM    846  H2  HOH B 275      22.716   7.819  38.898  1.00  0.00      B    H  
ATOM    847  O   HOH B 276       3.988  35.971  14.184  1.00  0.00      B    O  
ATOM    848  H1  HOH B 276       4.147  34.964  13.969  1.00  0.00      B    H  
ATOM    849  H2  HOH B 276       4.473  36.171  15.105  1.00  0.00      B    H  
ATOM    850  O   HOH B 277      23.524  32.521  35.505  1.00  0.00      B    O  
ATOM    851  H1  HOH B 277      22.846  32.331  36.233  1.00  0.00      B    H  
ATOM    852  H2  HOH B 277      24.443  32.409  35.938  1.00  0.00      B    H  
ATOM    853  O   HOH B 278      27.131  28.552  37.255  1.00  0.00      B    O  
ATOM    854  H1  HOH B 278      27.111  28.542  36.237  1.00  0.00      B    H  
ATOM    855  H2  HOH B 278      27.765  27.883  37.598  1.00  0.00      B    H  
ATOM    856  O   HOH B 279       8.410  27.281  13.817  1.00  0.00      B    O  
ATOM    857  H1  HOH B 279       7.731  26.693  13.473  1.00  0.00      B    H  
ATOM    858  H2  HOH B 279       7.914  28.087  14.160  1.00  0.00      B    H  
ATOM    859  O   HOH B 280      32.673  15.771  33.996  1.00  0.00      B    O  
ATOM    860  H1  HOH B 280      32.494  15.214  33.159  1.00  0.00      B    H  
ATOM    861  H2  HOH B 280      33.447  16.374  33.790  1.00  0.00      B    H  
ATOM    862  O   HOH B 281      24.273  20.080  39.146  1.00  0.00      B    O  
ATOM    863  H1  HOH B 281      24.794  20.106  38.277  1.00  0.00      B    H  
ATOM    864  H2  HOH B 281      23.278  20.276  39.010  1.00  0.00      B    H  
ATOM    865  O   HOH B 282      36.135   2.245  20.277  1.00  0.00      B    O  
ATOM    866  H1  HOH B 282      35.175   2.552  20.228  1.00  0.00      B    H  
ATOM    867  H2  HOH B 282      36.167   1.457  19.630  1.00  0.00      B    H  
ATOM    868  O   HOH B 283      32.571  25.250  10.751  1.00  0.00      B    O  
ATOM    869  H1  HOH B 283      32.057  24.459  10.298  1.00  0.00      B    H  
ATOM    870  H2  HOH B 283      33.520  24.864  11.073  1.00  0.00      B    H  
ATOM    871  O   HOH B 284      11.739  15.620  38.268  1.00  0.00      B    O  
ATOM    872  H1  HOH B 284      10.971  15.419  38.894  1.00  0.00      B    H  
ATOM    873  H2  HOH B 284      11.512  15.208  37.349  1.00  0.00      B    H  
ATOM    874  O   HOH B 285      37.593   2.376  11.761  1.00  0.00      B    O  
ATOM    875  H1  HOH B 285      38.611   2.665  11.690  1.00  0.00      B    H  
ATOM    876  H2  HOH B 285      37.041   3.223  11.694  1.00  0.00      B    H  
ATOM    877  O   HOH B 286      14.037  14.687  16.302  1.00  0.00      B    O  
ATOM    878  H1  HOH B 286      14.313  15.552  15.976  1.00  0.00      B    H  
ATOM    879  H2  HOH B 286      14.738  14.286  16.952  1.00  0.00      B    H  
ATOM    880  O   HOH B 287       8.453   7.976  32.284  1.00  0.00      B    O  
ATOM    881  H1  HOH B 287       7.797   8.458  31.717  1.00  0.00      B    H  
ATOM    882  H2  HOH B 287       7.971   7.612  33.167  1.00  0.00      B    H  
ATOM    883  O   HOH B 288      39.324  28.242   2.693  1.00  0.00      B    O  
ATOM    884  H1  HOH B 288      39.371  28.849   3.496  1.00  0.00      B    H  
ATOM    885  H2  HOH B 288      38.402  28.157   2.319  1.00  0.00      B    H  
ATOM    886  O   HOH B 289       5.923  33.382  28.784  1.00  0.00      B    O  
ATOM    887  H1  HOH B 289       5.485  32.816  28.030  1.00  0.00      B    H  
ATOM    888  H2  HOH B 289       6.783  32.939  29.017  1.00  0.00      B    H  
ATOM    889  O   HOH B 290      15.382  35.641  33.387  1.00  0.00      B    O  
ATOM    890  H1  HOH B 290      16.340  35.933  33.363  1.00  0.00      B    H  
ATOM    891  H2  HOH B 290      15.313  35.066  32.499  1.00  0.00      B    H  
ATOM    892  O   HOH B 291       1.602   3.927  17.033  1.00  0.00      B    O  
ATOM    893  H1  HOH B 291       0.996   3.802  17.859  1.00  0.00      B    H  
ATOM    894  H2  HOH B 291       2.125   3.049  16.981  1.00  0.00      B    H  
ATOM    895  O   HOH B 292      30.855  23.776   6.877  1.00  0.00      B    O  
ATOM    896  H1  HOH B 292      30.084  24.225   7.280  1.00  0.00      B    H  
ATOM    897  H2  HOH B 292      31.448  24.567   6.644  1.00  0.00      B    H  
ATOM    898  O   HOH B 293       1.075  35.359  35.628  1.00  0.00      B    O  
ATOM    899  H1  HOH B 293       0.521  34.930  36.344  1.00  0.00      B    H  
ATOM    900  H2  HOH B 293       2.012  35.024  35.638  1.00  0.00      B    H  
ATOM    901  O   HOH B 294      10.325  19.599  31.641  1.00  0.00      B    O  
ATOM    902  H1  HOH B 294      10.818  19.916  32.453  1.00  0.00      B    H  
ATOM    903  H2  HOH B 294      10.930  19.776  30.875  1.00  0.00      B    H  
ATOM    904  O   HOH B 295      21.834  12.044  21.366  1.00  0.00      B    O  
ATOM    905  H1  HOH B 295      21.269  11.412  21.959  1.00  0.00      B    H  
ATOM    906  H2  HOH B 295      22.009  11.482  20.513  1.00  0.00      B    H  
ATOM    907  O   HOH B 296       6.758  10.190  31.065  1.00  0.00      B    O  
ATOM    908  H1  HOH B 296       5.870  10.259  31.616  1.00  0.00      B    H  
ATOM    909  H2  HOH B 296       6.507  10.388  30.118  1.00  0.00      B    H  
ATOM    910  O   HOH B 297      32.977  12.985  22.627  1.00  0.00      B    O  
ATOM    911  H1  HOH B 297      32.634  12.083  22.461  1.00  0.00      B    H  
ATOM    912  H2  HOH B 297      32.782  13.535  21.782  1.00  0.00      B    H  
ATOM    913  O   HOH B 298      15.082  12.529   0.796  1.00  0.00      B    O  
ATOM    914  H1  HOH B 298      14.535  11.776   1.294  1.00  0.00      B    H  
ATOM    915  H2  HOH B 298      14.492  13.126   0.170  1.00  0.00      B    H  
ATOM    916  O   HOH B 299      24.986  27.499  16.220  1.00  0.00      B    O  
ATOM    917  H1  HOH B 299      25.777  27.943  16.703  1.00  0.00      B    H  
ATOM    918  H2  HOH B 299      25.006  27.693  15.203  1.00  0.00      B    H  
ATOM    919  O   HOH B 300       3.393   4.482  10.602  1.00  0.00      B    O  
ATOM    920  H1  HOH B 300       4.200   4.449  11.196  1.00  0.00      B    H  
ATOM    921  H2  HOH B 300       2.603   4.160  11.106  1.00  0.00      B    H  
ATOM    922  O   HOH B 301      32.676  17.249   1.045  1.00  0.00      B    O  
ATOM    923  H1  HOH B 301      32.226  18.095   0.683  1.00  0.00      B    H  
ATOM    924  H2  HOH B 301      32.674  17.239   2.087  1.00  0.00      B    H  
ATOM    925  O   HOH B 302       4.923  11.367  28.239  1.00  0.00      B    O  
ATOM    926  H1  HOH B 302       4.389  10.565  28.679  1.00  0.00      B    H  
ATOM    927  H2  HOH B 302       5.296  10.980  27.356  1.00  0.00      B    H  
ATOM    928  O   HOH B 303      26.117   8.620  32.166  1.00  0.00      B    O  
ATOM    929  H1  HOH B 303      27.095   8.628  32.350  1.00  0.00      B    H  
ATOM    930  H2  HOH B 303      25.777   7.666  32.259  1.00  0.00      B    H  
ATOM    931  O   HOH B 304      13.329  15.711  21.228  1.00  0.00      B    O  
ATOM    932  H1  HOH B 304      14.192  16.136  21.514  1.00  0.00      B    H  
ATOM    933  H2  HOH B 304      13.292  15.416  20.282  1.00  0.00      B    H  
ATOM    934  O   HOH B 305      10.795  25.238   3.411  1.00  0.00      B    O  
ATOM    935  H1  HOH B 305      11.193  26.143   3.100  1.00  0.00      B    H  
ATOM    936  H2  HOH B 305      10.325  25.428   4.327  1.00  0.00      B    H  
ATOM    937  O   HOH B 306      31.007  27.438  11.394  1.00  0.00      B    O  
ATOM    938  H1  HOH B 306      31.755  28.110  11.661  1.00  0.00      B    H  
ATOM    939  H2  HOH B 306      31.377  26.541  11.064  1.00  0.00      B    H  
ATOM    940  O   HOH B 307      37.231  20.038  36.093  1.00  0.00      B    O  
ATOM    941  H1  HOH B 307      37.417  21.026  35.915  1.00  0.00      B    H  
ATOM    942  H2  HOH B 307      36.396  19.700  35.595  1.00  0.00      B    H  
ATOM    943  O   HOH B 308       9.043  14.759  21.424  1.00  0.00      B    O  
ATOM    944  H1  HOH B 308       9.450  13.854  21.648  1.00  0.00      B    H  
ATOM    945  H2  HOH B 308       8.093  14.625  21.030  1.00  0.00      B    H  
ATOM    946  O   HOH B 309      31.342  35.686  35.230  1.00  0.00      B    O  
ATOM    947  H1  HOH B 309      31.999  35.811  35.977  1.00  0.00      B    H  
ATOM    948  H2  HOH B 309      31.535  36.301  34.439  1.00  0.00      B    H  
ATOM    949  O   HOH B 310      23.145   2.454  26.899  1.00  0.00      B    O  
ATOM    950  H1  HOH B 310      23.102   2.855  27.854  1.00  0.00      B    H  
ATOM    951  H2  HOH B 310      22.682   1.568  27.019  1.00  0.00      B    H  
ATOM    952  O   HOH B 311      23.616  36.510   4.455  1.00  0.00      B    O  
ATOM    953  H1  HOH B 311      23.003  36.023   5.099  1.00  0.00      B    H  
ATOM    954  H2  HOH B 311      23.554  36.118   3.569  1.00  0.00      B    H  
ATOM    955  O   HOH B 312       8.817   3.428  32.503  1.00  0.00      B    O  
ATOM    956  H1  HOH B 312       8.492   3.205  31.555  1.00  0.00      B    H  
ATOM    957  H2  HOH B 312       8.465   2.711  33.146  1.00  0.00      B    H  
ATOM    958  O   HOH B 313       8.757   9.130   5.732  1.00  0.00      B    O  
ATOM    959  H1  HOH B 313       9.429   9.826   5.968  1.00  0.00      B    H  
ATOM    960  H2  HOH B 313       8.537   9.182   4.739  1.00  0.00      B    H  
ATOM    961  O   HOH B 314       0.349  19.773  15.515  1.00  0.00      B    O  
ATOM    962  H1  HOH B 314       0.872  20.488  15.091  1.00  0.00      B    H  
ATOM    963  H2  HOH B 314       0.621  18.901  15.101  1.00  0.00      B    H  
ATOM    964  O   HOH B 315      16.629   9.196  17.388  1.00  0.00      B    O  
ATOM    965  H1  HOH B 315      16.310   9.049  18.355  1.00  0.00      B    H  
ATOM    966  H2  HOH B 315      17.588   8.949  17.436  1.00  0.00      B    H  
ATOM    967  O   HOH B 316      37.880   5.020  34.813  1.00  0.00      B    O  
ATOM    968  H1  HOH B 316      37.099   5.034  35.459  1.00  0.00      B    H  
ATOM    969  H2  HOH B 316      37.950   4.095  34.448  1.00  0.00      B    H  
ATOM    970  O   HOH B 317      28.144  31.647  11.402  1.00  0.00      B    O  
ATOM    971  H1  HOH B 317      27.226  31.350  11.518  1.00  0.00      B    H  
ATOM    972  H2  HOH B 317      28.147  32.158  10.549  1.00  0.00      B    H  
ATOM    973  O   HOH B 318      34.788  37.323  17.421  1.00  0.00      B    O  
ATOM    974  H1  HOH B 318      35.333  36.552  17.190  1.00  0.00      B    H  
ATOM    975  H2  HOH B 318      33.848  36.976  17.568  1.00  0.00      B    H  
ATOM    976  O   HOH B 319       2.116  30.013  21.684  1.00  0.00      B    O  
ATOM    977  H1  HOH B 319       2.977  30.475  21.770  1.00  0.00      B    H  
ATOM    978  H2  HOH B 319       2.311  28.990  21.713  1.00  0.00      B    H  
ATOM    979  O   HOH B 320      15.057   9.450   1.011  1.00  0.00      B    O  
ATOM    980  H1  HOH B 320      15.529   9.856   0.208  1.00  0.00      B    H  
ATOM    981  H2  HOH B 320      14.855   8.491   0.821  1.00  0.00      B    H  
ATOM    982  O   HOH B 321       1.566  38.068  15.420  1.00  0.00      B    O  
ATOM    983  H1  HOH B 321       2.418  38.276  15.940  1.00  0.00      B    H  
ATOM    984  H2  HOH B 321       0.923  37.604  16.025  1.00  0.00      B    H  
ATOM    985  O   HOH B 322       6.860  29.311  33.797  1.00  0.00      B    O  
ATOM    986  H1  HOH B 322       7.877  29.396  33.960  1.00  0.00      B    H  
ATOM    987  H2  HOH B 322       6.549  29.921  32.986  1.00  0.00      B    H  
ATOM    988  O   HOH B 323      13.835  10.075  15.046  1.00  0.00      B    O  
ATOM    989  H1  HOH B 323      13.845  10.124  16.037  1.00  0.00      B    H  
ATOM    990  H2  HOH B 323      14.802  10.304  14.755  1.00  0.00      B    H  
ATOM    991  O   HOH B 324      19.207  34.433  12.309  1.00  0.00      B    O  
ATOM    992  H1  HOH B 324      18.990  35.397  12.724  1.00  0.00      B    H  
ATOM    993  H2  HOH B 324      19.269  34.658  11.334  1.00  0.00      B    H  
ATOM    994  O   HOH B 325      21.025  12.478   1.819  1.00  0.00      B    O  
ATOM    995  H1  HOH B 325      20.191  11.904   2.042  1.00  0.00      B    H  
ATOM    996  H2  HOH B 325      20.848  13.450   1.962  1.00  0.00      B    H  
ATOM    997  O   HOH B 326      34.313  10.622  30.504  1.00  0.00      B    O  
ATOM    998  H1  HOH B 326      33.514  10.469  29.829  1.00  0.00      B    H  
ATOM    999  H2  HOH B 326      34.535   9.698  30.771  1.00  0.00      B    H  
ATOM   1000  O   HOH B 327      11.835  32.387  24.844  1.00  0.00      B    O  
ATOM   1001  H1  HOH B 327      11.521  32.957  24.068  1.00  0.00      B    H  
ATOM   1002  H2  HOH B 327      11.951  31.474  24.443  1.00  0.00      B    H  
ATOM   1003  O   HOH B 328       3.181  27.069  28.105  1.00  0.00      B    O  
ATOM   1004  H1  HOH B 328       2.320  27.505  27.688  1.00  0.00      B    H  
ATOM   1005  H2  HOH B 328       3.964  27.218  27.513  1.00  0.00      B    H  
ATOM   1006  O   HOH B 329      33.587   6.117  12.434  1.00  0.00      B    O  
ATOM   1007  H1  HOH B 329      33.066   5.423  11.878  1.00  0.00      B    H  
ATOM   1008  H2  HOH B 329      32.884   6.829  12.766  1.00  0.00      B    H  
ATOM   1009  O   HOH B 330      28.622   0.614  38.148  1.00  0.00      B    O  
ATOM   1010  H1  HOH B 330      28.687   0.521  37.113  1.00  0.00      B    H  
ATOM   1011  H2  HOH B 330      27.928  -0.099  38.429  1.00  0.00      B    H  
ATOM   1012  O   HOH B 331       7.345   0.950  31.280  1.00  0.00      B    O  
ATOM   1013  H1  HOH B 331       6.329   1.010  31.481  1.00  0.00      B    H  
ATOM   1014  H2  HOH B 331       7.745   0.162  31.790  1.00  0.00      B    H  
ATOM   1015  O   HOH B 332       9.868  32.558  12.689  1.00  0.00      B    O  
ATOM   1016  H1  HOH B 332       8.878  32.600  12.435  1.00  0.00      B    H  
ATOM   1017  H2  HOH B 332      10.040  31.643  13.150  1.00  0.00      B    H  
ATOM   1018  O   HOH B 333       8.107   2.389  11.756  1.00  0.00      B    O  
ATOM   1019  H1  HOH B 333       7.375   1.694  12.031  1.00  0.00      B    H  
ATOM   1020  H2  HOH B 333       8.991   1.928  11.904  1.00  0.00      B    H  
ATOM   1021  O   HOH B 334      12.054  30.086  23.761  1.00  0.00      B    O  
ATOM   1022  H1  HOH B 334      11.283  29.406  23.602  1.00  0.00      B    H  
ATOM   1023  H2  HOH B 334      12.944  29.570  23.666  1.00  0.00      B    H  
ATOM   1024  O   HOH B 335      17.581   8.953  11.830  1.00  0.00      B    O  
ATOM   1025  H1  HOH B 335      17.391   8.970  10.839  1.00  0.00      B    H  
ATOM   1026  H2  HOH B 335      16.918   8.329  12.289  1.00  0.00      B    H  
ATOM   1027  O   HOH B 336       4.122  10.837  32.000  1.00  0.00      B    O  
ATOM   1028  H1  HOH B 336       3.737  11.699  32.255  1.00  0.00      B    H  
ATOM   1029  H2  HOH B 336       3.599  10.102  32.486  1.00  0.00      B    H  
ATOM   1030  O   HOH B 337       2.146  18.298  39.074  1.00  0.00      B    O  
ATOM   1031  H1  HOH B 337       1.506  17.507  39.025  1.00  0.00      B    H  
ATOM   1032  H2  HOH B 337       1.938  18.996  38.340  1.00  0.00      B    H  
ATOM   1033  O   HOH B 338      26.448  36.807   6.272  1.00  0.00      B    O  
ATOM   1034  H1  HOH B 338      25.929  36.972   5.370  1.00  0.00      B    H  
ATOM   1035  H2  HOH B 338      27.250  36.245   6.059  1.00  0.00      B    H  
ATOM   1036  O   HOH B 339      16.677  14.979   3.247  1.00  0.00      B    O  
ATOM   1037  H1  HOH B 339      15.767  15.167   3.693  1.00  0.00      B    H  
ATOM   1038  H2  HOH B 339      16.622  15.370   2.301  1.00  0.00      B    H  
ATOM   1039  O   HOH B 340      22.571  17.648   8.818  1.00  0.00      B    O  
ATOM   1040  H1  HOH B 340      22.542  18.541   8.340  1.00  0.00      B    H  
ATOM   1041  H2  HOH B 340      22.474  16.985   8.047  1.00  0.00      B    H  
ATOM   1042  O   HOH B 341       6.420  14.440  21.618  1.00  0.00      B    O  
ATOM   1043  H1  HOH B 341       6.399  14.283  22.611  1.00  0.00      B    H  
ATOM   1044  H2  HOH B 341       5.829  13.730  21.156  1.00  0.00      B    H  
ATOM   1045  O   HOH B 342      18.911   6.896   9.133  1.00  0.00      B    O  
ATOM   1046  H1  HOH B 342      19.029   6.535   8.144  1.00  0.00      B    H  
ATOM   1047  H2  HOH B 342      19.039   7.884   9.163  1.00  0.00      B    H  
ATOM   1048  O   HOH B 343      25.304   9.934  26.790  1.00  0.00      B    O  
ATOM   1049  H1  HOH B 343      25.610   8.984  26.897  1.00  0.00      B    H  
ATOM   1050  H2  HOH B 343      25.108  10.073  25.838  1.00  0.00      B    H  
ATOM   1051  O   HOH B 344      12.314   9.190  37.583  1.00  0.00      B    O  
ATOM   1052  H1  HOH B 344      13.180   9.465  37.083  1.00  0.00      B    H  
ATOM   1053  H2  HOH B 344      12.342   9.503  38.522  1.00  0.00      B    H  
ATOM   1054  O   HOH B 345      34.107  20.509   2.643  1.00  0.00      B    O  
ATOM   1055  H1  HOH B 345      33.909  20.271   1.690  1.00  0.00      B    H  
ATOM   1056  H2  HOH B 345      35.038  20.901   2.643  1.00  0.00      B    H  
ATOM   1057  O   HOH B 346      16.599  23.989  35.384  1.00  0.00      B    O  
ATOM   1058  H1  HOH B 346      16.536  24.354  36.306  1.00  0.00      B    H  
ATOM   1059  H2  HOH B 346      16.202  23.079  35.367  1.00  0.00      B    H  
ATOM   1060  O   HOH B 347       2.366  31.211  35.538  1.00  0.00      B    O  
ATOM   1061  H1  HOH B 347       2.593  31.926  36.172  1.00  0.00      B    H  
ATOM   1062  H2  HOH B 347       3.284  30.868  35.204  1.00  0.00      B    H  
ATOM   1063  O   HOH B 348      28.119  21.195  19.841  1.00  0.00      B    O  
ATOM   1064  H1  HOH B 348      28.180  20.540  20.551  1.00  0.00      B    H  
ATOM   1065  H2  HOH B 348      28.999  21.088  19.259  1.00  0.00      B    H  
ATOM   1066  O   HOH B 349       4.393  23.274  12.750  1.00  0.00      B    O  
ATOM   1067  H1  HOH B 349       3.927  22.397  12.431  1.00  0.00      B    H  
ATOM   1068  H2  HOH B 349       4.841  23.131  13.580  1.00  0.00      B    H  
ATOM   1069  O   HOH B 350       9.275  28.683  17.354  1.00  0.00      B    O  
ATOM   1070  H1  HOH B 350       9.334  29.718  17.426  1.00  0.00      B    H  
ATOM   1071  H2  HOH B 350      10.229  28.327  17.097  1.00  0.00      B    H  
ATOM   1072  O   HOH B 351      17.809   7.273  34.107  1.00  0.00      B    O  
ATOM   1073  H1  HOH B 351      18.710   7.186  34.561  1.00  0.00      B    H  
ATOM   1074  H2  HOH B 351      17.090   7.346  34.872  1.00  0.00      B    H  
ATOM   1075  O   HOH B 352      11.117   4.791  32.350  1.00  0.00      B    O  
ATOM   1076  H1  HOH B 352      10.219   4.236  32.267  1.00  0.00      B    H  
ATOM   1077  H2  HOH B 352      11.221   5.361  31.561  1.00  0.00      B    H  
ATOM   1078  O   HOH B 353      11.062  32.795  10.356  1.00  0.00      B    O  
ATOM   1079  H1  HOH B 353      10.498  32.724  11.228  1.00  0.00      B    H  
ATOM   1080  H2  HOH B 353      12.023  32.784  10.637  1.00  0.00      B    H  
ATOM   1081  O   HOH B 354      14.494   6.085  17.857  1.00  0.00      B    O  
ATOM   1082  H1  HOH B 354      15.506   6.120  18.019  1.00  0.00      B    H  
ATOM   1083  H2  HOH B 354      14.231   5.135  18.003  1.00  0.00      B    H  
ATOM   1084  O   HOH B 355      36.192  13.188  35.237  1.00  0.00      B    O  
ATOM   1085  H1  HOH B 355      36.217  14.115  35.699  1.00  0.00      B    H  
ATOM   1086  H2  HOH B 355      35.288  13.171  34.746  1.00  0.00      B    H  
ATOM   1087  O   HOH B 356       6.351  32.621   9.411  1.00  0.00      B    O  
ATOM   1088  H1  HOH B 356       6.760  32.122   8.568  1.00  0.00      B    H  
ATOM   1089  H2  HOH B 356       5.351  32.356   9.468  1.00  0.00      B    H  
ATOM   1090  O   HOH B 357      31.041   9.583  19.422  1.00  0.00      B    O  
ATOM   1091  H1  HOH B 357      31.325   9.968  20.315  1.00  0.00      B    H  
ATOM   1092  H2  HOH B 357      31.689   8.854  19.214  1.00  0.00      B    H  
ATOM   1093  O   HOH B 358      13.503   7.676  26.460  1.00  0.00      B    O  
ATOM   1094  H1  HOH B 358      13.642   6.783  26.958  1.00  0.00      B    H  
ATOM   1095  H2  HOH B 358      12.773   8.184  26.991  1.00  0.00      B    H  
ATOM   1096  O   HOH B 359       0.928   9.459  10.510  1.00  0.00      B    O  
ATOM   1097  H1  HOH B 359       0.061   9.563  10.028  1.00  0.00      B    H  
ATOM   1098  H2  HOH B 359       0.842   8.637  11.072  1.00  0.00      B    H  
ATOM   1099  O   HOH B 360      26.831   3.030  33.466  1.00  0.00      B    O  
ATOM   1100  H1  HOH B 360      27.747   3.052  32.953  1.00  0.00      B    H  
ATOM   1101  H2  HOH B 360      26.705   3.854  33.985  1.00  0.00      B    H  
ATOM   1102  O   HOH B 361       5.785  17.839  20.151  1.00  0.00      B    O  
ATOM   1103  H1  HOH B 361       6.732  17.988  19.773  1.00  0.00      B    H  
ATOM   1104  H2  HOH B 361       5.400  16.922  19.851  1.00  0.00      B    H  
ATOM   1105  O   HOH B 362      16.410  27.624  25.975  1.00  0.00      B    O  
ATOM   1106  H1  HOH B 362      17.224  27.275  25.408  1.00  0.00      B    H  
ATOM   1107  H2  HOH B 362      16.596  27.375  26.922  1.00  0.00      B    H  
ATOM   1108  O   HOH B 363      17.593   4.182  36.923  1.00  0.00      B    O  
ATOM   1109  H1  HOH B 363      17.086   3.739  36.198  1.00  0.00      B    H  
ATOM   1110  H2  HOH B 363      18.278   3.574  37.329  1.00  0.00      B    H  
ATOM   1111  O   HOH B 364      34.024   5.835   4.525  1.00  0.00      B    O  
ATOM   1112  H1  HOH B 364      33.643   5.072   3.952  1.00  0.00      B    H  
ATOM   1113  H2  HOH B 364      34.272   6.607   3.959  1.00  0.00      B    H  
ATOM   1114  O   HOH B 365      16.935  30.166  26.100  1.00  0.00      B    O  
ATOM   1115  H1  HOH B 365      16.696  29.167  26.056  1.00  0.00      B    H  
ATOM   1116  H2  HOH B 365      17.902  30.318  26.054  1.00  0.00      B    H  
ATOM   1117  O   HOH B 366       1.285  23.895  19.360  1.00  0.00      B    O  
ATOM   1118  H1  HOH B 366       1.822  23.041  19.557  1.00  0.00      B    H  
ATOM   1119  H2  HOH B 366       0.477  23.699  18.720  1.00  0.00      B    H  
ATOM   1120  O   HOH B 367       4.594   6.909   9.907  1.00  0.00      B    O  
ATOM   1121  H1  HOH B 367       5.504   6.500   9.524  1.00  0.00      B    H  
ATOM   1122  H2  HOH B 367       3.969   6.119  10.104  1.00  0.00      B    H  
ATOM   1123  O   HOH B 368      31.936  11.052   8.807  1.00  0.00      B    O  
ATOM   1124  H1  HOH B 368      32.438  10.156   8.856  1.00  0.00      B    H  
ATOM   1125  H2  HOH B 368      31.121  10.883   8.231  1.00  0.00      B    H  
ATOM   1126  O   HOH B 369       1.409   7.780  14.142  1.00  0.00      B    O  
ATOM   1127  H1  HOH B 369       1.386   7.841  13.105  1.00  0.00      B    H  
ATOM   1128  H2  HOH B 369       1.414   6.799  14.301  1.00  0.00      B    H  
ATOM   1129  O   HOH B 370      36.142  22.264   5.659  1.00  0.00      B    O  
ATOM   1130  H1  HOH B 370      36.328  21.308   5.978  1.00  0.00      B    H  
ATOM   1131  H2  HOH B 370      36.783  22.414   4.880  1.00  0.00      B    H  
ATOM   1132  O   HOH B 371      22.052  28.985  24.953  1.00  0.00      B    O  
ATOM   1133  H1  HOH B 371      22.887  28.851  24.367  1.00  0.00      B    H  
ATOM   1134  H2  HOH B 371      22.086  29.892  25.353  1.00  0.00      B    H  
ATOM   1135  O   HOH B 372      29.202  28.135   5.208  1.00  0.00      B    O  
ATOM   1136  H1  HOH B 372      28.568  28.885   5.402  1.00  0.00      B    H  
ATOM   1137  H2  HOH B 372      29.054  27.751   4.238  1.00  0.00      B    H  
ATOM   1138  O   HOH B 373      25.435  12.658  31.134  1.00  0.00      B    O  
ATOM   1139  H1  HOH B 373      25.166  13.485  31.656  1.00  0.00      B    H  
ATOM   1140  H2  HOH B 373      24.830  11.888  31.393  1.00  0.00      B    H  
ATOM   1141  O   HOH B 374      33.427   6.550   7.008  1.00  0.00      B    O  
ATOM   1142  H1  HOH B 374      33.446   7.581   7.070  1.00  0.00      B    H  
ATOM   1143  H2  HOH B 374      33.520   6.243   5.997  1.00  0.00      B    H  
ATOM   1144  O   HOH B 375      26.354  26.737  32.110  1.00  0.00      B    O  
ATOM   1145  H1  HOH B 375      26.036  27.199  31.243  1.00  0.00      B    H  
ATOM   1146  H2  HOH B 375      25.480  26.371  32.454  1.00  0.00      B    H  
ATOM   1147  O   HOH B 376      17.266  23.696  30.976  1.00  0.00      B    O  
ATOM   1148  H1  HOH B 376      17.011  22.749  30.652  1.00  0.00      B    H  
ATOM   1149  H2  HOH B 376      18.131  23.998  30.595  1.00  0.00      B    H  
ATOM   1150  O   HOH B 377      12.024  20.943   1.135  1.00  0.00      B    O  
ATOM   1151  H1  HOH B 377      12.122  21.561   1.964  1.00  0.00      B    H  
ATOM   1152  H2  HOH B 377      11.854  21.545   0.345  1.00  0.00      B    H  
ATOM   1153  O   HOH B 378      37.314   6.077   3.115  1.00  0.00      B    O  
ATOM   1154  H1  HOH B 378      37.001   6.745   2.425  1.00  0.00      B    H  
ATOM   1155  H2  HOH B 378      37.087   5.209   2.786  1.00  0.00      B    H  
ATOM   1156  O   HOH B 379      19.745   2.711   6.085  1.00  0.00      B    O  
ATOM   1157  H1  HOH B 379      19.925   2.848   7.062  1.00  0.00      B    H  
ATOM   1158  H2  HOH B 379      20.599   2.926   5.673  1.00  0.00      B    H  
ATOM   1159  O   HOH B 380      34.405  32.259  35.067  1.00  0.00      B    O  
ATOM   1160  H1  HOH B 380      33.463  32.691  35.154  1.00  0.00      B    H  
ATOM   1161  H2  HOH B 380      34.222  31.259  35.035  1.00  0.00      B    H  
ATOM   1162  O   HOH B 381      27.613  25.258   0.491  1.00  0.00      B    O  
ATOM   1163  H1  HOH B 381      27.037  24.450   0.313  1.00  0.00      B    H  
ATOM   1164  H2  HOH B 381      28.370  25.226  -0.240  1.00  0.00      B    H  
ATOM   1165  O   HOH B 382      13.571  28.771  37.609  1.00  0.00      B    O  
ATOM   1166  H1  HOH B 382      12.626  28.811  38.058  1.00  0.00      B    H  
ATOM   1167  H2  HOH B 382      13.566  28.075  36.872  1.00  0.00      B    H  
ATOM   1168  O   HOH B 383      11.316  13.268   9.402  1.00  0.00      B    O  
ATOM   1169  H1  HOH B 383      10.448  13.096   8.983  1.00  0.00      B    H  
ATOM   1170  H2  HOH B 383      11.801  12.356   9.430  1.00  0.00      B    H  
ATOM   1171  O   HOH B 384      12.768  22.639   6.471  1.00  0.00      B    O  
ATOM   1172  H1  HOH B 384      13.640  22.153   6.826  1.00  0.00      B    H  
ATOM   1173  H2  HOH B 384      12.027  21.918   6.452  1.00  0.00      B    H  
ATOM   1174  O   HOH B 385      17.155  33.014  14.734  1.00  0.00      B    O  
ATOM   1175  H1  HOH B 385      17.544  33.796  14.218  1.00  0.00      B    H  
ATOM   1176  H2  HOH B 385      17.834  32.292  14.675  1.00  0.00      B    H  
ATOM   1177  O   HOH B 386       5.552  20.682  32.307  1.00  0.00      B    O  
ATOM   1178  H1  HOH B 386       5.138  20.560  31.451  1.00  0.00      B    H  
ATOM   1179  H2  HOH B 386       5.053  20.107  32.998  1.00  0.00      B    H  
ATOM   1180  O   HOH B 387      35.312  27.995  29.836  1.00  0.00      B    O  
ATOM   1181  H1  HOH B 387      34.505  27.339  29.950  1.00  0.00      B    H  
ATOM   1182  H2  HOH B 387      35.921  27.860  30.659  1.00  0.00      B    H  
ATOM   1183  O   HOH B 388      28.353  20.830  37.919  1.00  0.00      B    O  
ATOM   1184  H1  HOH B 388      28.458  20.351  38.822  1.00  0.00      B    H  
ATOM   1185  H2  HOH B 388      27.813  20.177  37.279  1.00  0.00      B    H  
ATOM   1186  O   HOH B 389      34.943  19.359  34.952  1.00  0.00      B    O  
ATOM   1187  H1  HOH B 389      35.214  18.475  34.520  1.00  0.00      B    H  
ATOM   1188  H2  HOH B 389      34.504  19.907  34.255  1.00  0.00      B    H  
ATOM   1189  O   HOH B 390      28.698  13.559   2.864  1.00  0.00      B    O  
ATOM   1190  H1  HOH B 390      27.823  13.258   2.461  1.00  0.00      B    H  
ATOM   1191  H2  HOH B 390      28.583  14.541   3.069  1.00  0.00      B    H  
ATOM   1192  O   HOH B 391       1.617  15.175  13.063  1.00  0.00      B    O  
ATOM   1193  H1  HOH B 391       1.045  15.828  13.580  1.00  0.00      B    H  
ATOM   1194  H2  HOH B 391       1.206  14.212  13.237  1.00  0.00      B    H  
ATOM   1195  O   HOH B 392       5.097  12.842  19.565  1.00  0.00      B    O  
ATOM   1196  H1  HOH B 392       5.789  12.139  19.837  1.00  0.00      B    H  
ATOM   1197  H2  HOH B 392       5.002  12.768  18.518  1.00  0.00      B    H  
ATOM   1198  O   HOH B 393       7.301  10.622  34.212  1.00  0.00      B    O  
ATOM   1199  H1  HOH B 393       6.722   9.762  34.166  1.00  0.00      B    H  
ATOM   1200  H2  HOH B 393       6.722  11.443  34.145  1.00  0.00      B    H  
ATOM   1201  O   HOH B 394      38.821  35.005  26.421  1.00  0.00      B    O  
ATOM   1202  H1  HOH B 394      39.172  34.147  26.810  1.00  0.00      B    H  
ATOM   1203  H2  HOH B 394      37.911  35.172  26.857  1.00  0.00      B    H  
ATOM   1204  O   HOH B 395       3.325  34.685  17.956  1.00  0.00      B    O  
ATOM   1205  H1  HOH B 395       3.838  35.355  17.325  1.00  0.00      B    H  
ATOM   1206  H2  HOH B 395       3.716  33.736  17.856  1.00  0.00      B    H  
ATOM   1207  O   HOH B 396      32.378   1.524   4.196  1.00  0.00      B    O  
ATOM   1208  H1  HOH B 396      31.438   1.555   4.429  1.00  0.00      B    H  
ATOM   1209  H2  HOH B 396      32.931   0.840   4.779  1.00  0.00      B    H  
ATOM   1210  O   HOH B 397      38.353  20.278  30.239  1.00  0.00      B    O  
ATOM   1211  H1  HOH B 397      39.019  20.528  29.568  1.00  0.00      B    H  
ATOM   1212  H2  HOH B 397      38.320  20.884  31.058  1.00  0.00      B    H  
ATOM   1213  O   HOH B 398       5.497   9.102  11.481  1.00  0.00      B    O  
ATOM   1214  H1  HOH B 398       5.748   9.885  10.874  1.00  0.00      B    H  
ATOM   1215  H2  HOH B 398       5.127   8.299  11.002  1.00  0.00      B    H  
ATOM   1216  O   HOH B 399       9.741  18.741  22.497  1.00  0.00      B    O  
ATOM   1217  H1  HOH B 399      10.402  18.332  21.817  1.00  0.00      B    H  
ATOM   1218  H2  HOH B 399       9.086  18.075  22.881  1.00  0.00      B    H  
ATOM   1219  O   HOH B 400      20.716  36.789  31.702  1.00  0.00      B    O  
ATOM   1220  H1  HOH B 400      20.766  35.845  32.056  1.00  0.00      B    H  
ATOM   1221  H2  HOH B 400      20.315  36.688  30.758  1.00  0.00      B    H  
ATOM   1222  O   HOH B 401      31.639  21.748  29.783  1.00  0.00      B    O  
ATOM   1223  H1  HOH B 401      31.243  20.955  30.276  1.00  0.00      B    H  
ATOM   1224  H2  HOH B 401      31.382  21.706  28.854  1.00  0.00      B    H  
ATOM   1225  O   HOH B 402       5.665  26.828  36.905  1.00  0.00      B    O  
ATOM   1226  H1  HOH B 402       4.982  27.465  37.331  1.00  0.00      B    H  
ATOM   1227  H2  HOH B 402       5.834  27.104  35.900  1.00  0.00      B    H  
ATOM   1228  O   HOH B 403      19.018  11.041  26.212  1.00  0.00      B    O  
ATOM   1229  H1  HOH B 403      18.914  10.184  26.882  1.00  0.00      B    H  
ATOM   1230  H2  HOH B 403      18.318  10.977  25.445  1.00  0.00      B    H  
ATOM   1231  O   HOH B 404       2.300  34.640  29.413  1.00  0.00      B    O  
ATOM   1232  H1  HOH B 404       2.851  34.868  28.592  1.00  0.00      B    H  
ATOM   1233  H2  HOH B 404       2.447  35.444  30.024  1.00  0.00      B    H  
ATOM   1234  O   HOH B 405      26.860  11.110  23.613  1.00  0.00      B    O  
ATOM   1235  H1  HOH B 405      25.871  10.960  23.322  1.00  0.00      B    H  
ATOM   1236  H2  HOH B 405      27.465  10.604  23.015  1.00  0.00      B    H  
ATOM   1237  O   HOH B 406      26.110  27.772   0.999  1.00  0.00      B    O  
ATOM   1238  H1  HOH B 406      26.381  27.058   0.258  1.00  0.00      B    H  
ATOM   1239  H2  HOH B 406      26.786  28.545   0.987  1.00  0.00      B    H  
ATOM   1240  O   HOH B 407      37.245  24.501  13.033  1.00  0.00      B    O  
ATOM   1241  H1  HOH B 407      37.582  25.473  12.742  1.00  0.00      B    H  
ATOM   1242  H2  HOH B 407      37.728  23.728  12.603  1.00  0.00      B    H  
ATOM   1243  O   HOH B 408      17.525  10.515  35.280  1.00  0.00      B    O  
ATOM   1244  H1  HOH B 408      17.132  11.437  35.117  1.00  0.00      B    H  
ATOM   1245  H2  HOH B 408      18.325  10.506  34.648  1.00  0.00      B    H  
ATOM   1246  O   HOH B 409      29.982  27.214   8.871  1.00  0.00      B    O  
ATOM   1247  H1  HOH B 409      30.683  27.441   8.104  1.00  0.00      B    H  
ATOM   1248  H2  HOH B 409      30.309  27.412   9.793  1.00  0.00      B    H  
ATOM   1249  O   HOH B 410       2.404  17.589  21.854  1.00  0.00      B    O  
ATOM   1250  H1  HOH B 410       3.089  17.344  22.536  1.00  0.00      B    H  
ATOM   1251  H2  HOH B 410       2.779  17.360  20.996  1.00  0.00      B    H  
ATOM   1252  O   HOH B 411      29.969  37.459  24.098  1.00  0.00      B    O  
ATOM   1253  H1  HOH B 411      30.666  37.457  23.395  1.00  0.00      B    H  
ATOM   1254  H2  HOH B 411      30.238  36.827  24.873  1.00  0.00      B    H  
ATOM   1255  O   HOH B 412      19.578  15.736  30.889  1.00  0.00      B    O  
ATOM   1256  H1  HOH B 412      19.607  15.731  31.950  1.00  0.00      B    H  
ATOM   1257  H2  HOH B 412      20.050  14.893  30.600  1.00  0.00      B    H  
ATOM   1258  O   HOH B 413      35.505   6.019   8.807  1.00  0.00      B    O  
ATOM   1259  H1  HOH B 413      36.250   6.462   8.305  1.00  0.00      B    H  
ATOM   1260  H2  HOH B 413      34.664   5.933   8.243  1.00  0.00      B    H  
ATOM   1261  O   HOH B 414      18.657  15.435  38.748  1.00  0.00      B    O  
ATOM   1262  H1  HOH B 414      19.244  14.875  39.392  1.00  0.00      B    H  
ATOM   1263  H2  HOH B 414      17.770  15.695  39.169  1.00  0.00      B    H  
ATOM   1264  O   HOH B 415      31.244   0.103  10.084  1.00  0.00      B    O  
ATOM   1265  H1  HOH B 415      31.847   0.742  10.672  1.00  0.00      B    H  
ATOM   1266  H2  HOH B 415      30.217   0.235  10.357  1.00  0.00      B    H  
ATOM   1267  O   HOH B 416      36.876  15.162  19.457  1.00  0.00      B    O  
ATOM   1268  H1  HOH B 416      37.586  15.841  19.624  1.00  0.00      B    H  
ATOM   1269  H2  HOH B 416      36.777  14.993  18.441  1.00  0.00      B    H  
ATOM   1270  O   HOH B 417      14.394  28.841   9.494  1.00  0.00      B    O  
ATOM   1271  H1  HOH B 417      14.796  29.052  10.441  1.00  0.00      B    H  
ATOM   1272  H2  HOH B 417      14.102  29.677   9.089  1.00  0.00      B    H  
ATOM   1273  O   HOH B 418      32.579  28.058  22.909  1.00  0.00      B    O  
ATOM   1274  H1  HOH B 418      33.083  27.216  22.583  1.00  0.00      B    H  
ATOM   1275  H2  HOH B 418      31.659  27.917  22.427  1.00  0.00      B    H  
ATOM   1276  O   HOH B 419      14.069  35.566   1.583  1.00  0.00      B    O  
ATOM   1277  H1  HOH B 419      14.883  36.094   1.323  1.00  0.00      B    H  
ATOM   1278  H2  HOH B 419      13.950  34.748   0.913  1.00  0.00      B    H  
ATOM   1279  O   HOH B 420      33.027   0.270   1.703  1.00  0.00      B    O  
ATOM   1280  H1  HOH B 420      32.634   0.613   2.596  1.00  0.00      B    H  
ATOM   1281  H2  HOH B 420      32.246   0.536   1.061  1.00  0.00      B    H  
ATOM   1282  O   HOH B 421       3.122  11.874  21.267  1.00  0.00      B    O  
ATOM   1283  H1  HOH B 421       3.865  12.190  20.697  1.00  0.00      B    H  
ATOM   1284  H2  HOH B 421       2.811  10.962  21.014  1.00  0.00      B    H  
ATOM   1285  O   HOH B 422      30.016  20.800  18.248  1.00  0.00      B    O  
ATOM   1286  H1  HOH B 422      29.323  20.924  17.531  1.00  0.00      B    H  
ATOM   1287  H2  HOH B 422      30.939  21.013  17.864  1.00  0.00      B    H  
ATOM   1288  O   HOH B 423      34.875  28.862  34.555  1.00  0.00      B    O  
ATOM   1289  H1  HOH B 423      35.084  28.529  35.466  1.00  0.00      B    H  
ATOM   1290  H2  HOH B 423      33.862  28.806  34.492  1.00  0.00      B    H  
ATOM   1291  O   HOH B 424       5.252  27.723   0.726  1.00  0.00      B    O  
ATOM   1292  H1  HOH B 424       4.834  28.551   0.455  1.00  0.00      B    H  
ATOM   1293  H2  HOH B 424       4.654  27.011   0.387  1.00  0.00      B    H  
ATOM   1294  O   HOH B 425       8.329  23.356  13.670  1.00  0.00      B    O  
ATOM   1295  H1  HOH B 425       8.062  22.409  13.423  1.00  0.00      B    H  
ATOM   1296  H2  HOH B 425       8.631  23.174  14.631  1.00  0.00      B    H  
ATOM   1297  O   HOH B 426      13.106   1.593  22.158  1.00  0.00      B    O  
ATOM   1298  H1  HOH B 426      13.611   1.418  23.015  1.00  0.00      B    H  
ATOM   1299  H2  HOH B 426      12.240   1.149  22.339  1.00  0.00      B    H  
ATOM   1300  O   HOH B 427       9.205  14.037  30.882  1.00  0.00      B    O  
ATOM   1301  H1  HOH B 427       9.582  13.271  30.319  1.00  0.00      B    H  
ATOM   1302  H2  HOH B 427       8.241  13.734  31.087  1.00  0.00      B    H  
ATOM   1303  O   HOH B 428       4.117  34.856  10.089  1.00  0.00      B    O  
ATOM   1304  H1  HOH B 428       4.017  33.846  10.269  1.00  0.00      B    H  
ATOM   1305  H2  HOH B 428       4.821  35.249  10.633  1.00  0.00      B    H  
ATOM   1306  O   HOH B 429      34.656  37.195   1.520  1.00  0.00      B    O  
ATOM   1307  H1  HOH B 429      34.432  36.453   0.825  1.00  0.00      B    H  
ATOM   1308  H2  HOH B 429      33.984  37.989   1.504  1.00  0.00      B    H  
ATOM   1309  O   HOH B 430      35.593  36.482   8.953  1.00  0.00      B    O  
ATOM   1310  H1  HOH B 430      34.897  36.935   9.482  1.00  0.00      B    H  
ATOM   1311  H2  HOH B 430      36.251  37.228   8.724  1.00  0.00      B    H  
ATOM   1312  O   HOH B 431      13.559   5.274  27.426  1.00  0.00      B    O  
ATOM   1313  H1  HOH B 431      13.575   4.321  27.056  1.00  0.00      B    H  
ATOM   1314  H2  HOH B 431      12.754   5.273  28.041  1.00  0.00      B    H  
ATOM   1315  O   HOH B 432       0.597  15.592   6.716  1.00  0.00      B    O  
ATOM   1316  H1  HOH B 432       1.048  16.496   6.882  1.00  0.00      B    H  
ATOM   1317  H2  HOH B 432      -0.372  15.828   6.393  1.00  0.00      B    H  
ATOM   1318  O   HOH B 433       8.850  18.747   3.610  1.00  0.00      B    O  
ATOM   1319  H1  HOH B 433       8.429  17.786   3.535  1.00  0.00      B    H  
ATOM   1320  H2  HOH B 433       9.495  18.642   4.357  1.00  0.00      B    H  
ATOM   1321  O   HOH B 434       5.926  13.323  24.053  1.00  0.00      B    O  
ATOM   1322  H1  HOH B 434       4.960  13.629  23.886  1.00  0.00      B    H  
ATOM   1323  H2  HOH B 434       5.977  12.307  24.022  1.00  0.00      B    H  
ATOM   1324  O   HOH B 435      11.405  13.206   1.992  1.00  0.00      B    O  
ATOM   1325  H1  HOH B 435      11.530  12.705   1.098  1.00  0.00      B    H  
ATOM   1326  H2  HOH B 435      10.362  13.309   2.076  1.00  0.00      B    H  
ATOM   1327  O   HOH B 436       7.308  24.916  20.582  1.00  0.00      B    O  
ATOM   1328  H1  HOH B 436       6.486  24.657  21.116  1.00  0.00      B    H  
ATOM   1329  H2  HOH B 436       8.017  25.114  21.284  1.00  0.00      B    H  
ATOM   1330  O   HOH B 437      29.114  32.499  36.055  1.00  0.00      B    O  
ATOM   1331  H1  HOH B 437      28.653  33.322  35.716  1.00  0.00      B    H  
ATOM   1332  H2  HOH B 437      28.472  31.927  36.527  1.00  0.00      B    H  
ATOM   1333  O   HOH B 438       8.493  18.114  27.958  1.00  0.00      B    O  
ATOM   1334  H1  HOH B 438       9.276  17.779  27.398  1.00  0.00      B    H  
ATOM   1335  H2  HOH B 438       7.699  17.910  27.393  1.00  0.00      B    H  
ATOM   1336  O   HOH B 439      25.985  28.002  29.872  1.00  0.00      B    O  
ATOM   1337  H1  HOH B 439      26.259  27.150  29.320  1.00  0.00      B    H  
ATOM   1338  H2  HOH B 439      26.234  28.869  29.438  1.00  0.00      B    H  
ATOM   1339  O   HOH B 440      25.645  35.234  25.891  1.00  0.00      B    O  
ATOM   1340  H1  HOH B 440      26.429  35.762  26.281  1.00  0.00      B    H  
ATOM   1341  H2  HOH B 440      25.890  34.267  25.932  1.00  0.00      B    H  
ATOM   1342  O   HOH B 441      26.096  18.795  17.097  1.00  0.00      B    O  
ATOM   1343  H1  HOH B 441      26.341  19.334  16.266  1.00  0.00      B    H  
ATOM   1344  H2  HOH B 441      26.841  18.207  17.464  1.00  0.00      B    H  
ATOM   1345  O   HOH B 442       9.004  11.582   8.011  1.00  0.00      B    O  
ATOM   1346  H1  HOH B 442       9.028  10.657   8.492  1.00  0.00      B    H  
ATOM   1347  H2  HOH B 442       8.048  11.894   7.944  1.00  0.00      B    H  
ATOM   1348  O   HOH B 443      19.015   4.542  34.217  1.00  0.00      B    O  
ATOM   1349  H1  HOH B 443      19.103   3.554  34.542  1.00  0.00      B    H  
ATOM   1350  H2  HOH B 443      18.014   4.721  34.126  1.00  0.00      B    H  
ATOM   1351  O   HOH B 444      33.106  36.062   6.593  1.00  0.00      B    O  
ATOM   1352  H1  HOH B 444      33.701  35.298   6.767  1.00  0.00      B    H  
ATOM   1353  H2  HOH B 444      32.920  36.094   5.594  1.00  0.00      B    H  
ATOM   1354  O   HOH B 445      33.869  20.512  32.445  1.00  0.00      B    O  
ATOM   1355  H1  HOH B 445      34.289  21.291  31.965  1.00  0.00      B    H  
ATOM   1356  H2  HOH B 445      33.495  19.806  31.810  1.00  0.00      B    H  
ATOM   1357  O   HOH B 446      21.719  38.314  15.482  1.00  0.00      B    O  
ATOM   1358  H1  HOH B 446      22.185  38.301  14.538  1.00  0.00      B    H  
ATOM   1359  H2  HOH B 446      22.006  39.145  15.938  1.00  0.00      B    H  
ATOM   1360  O   HOH B 447      25.573  28.625  34.584  1.00  0.00      B    O  
ATOM   1361  H1  HOH B 447      25.884  28.247  33.695  1.00  0.00      B    H  
ATOM   1362  H2  HOH B 447      25.701  29.642  34.552  1.00  0.00      B    H  
ATOM   1363  O   HOH B 448      25.210  17.161   5.731  1.00  0.00      B    O  
ATOM   1364  H1  HOH B 448      24.439  17.180   5.087  1.00  0.00      B    H  
ATOM   1365  H2  HOH B 448      25.982  17.591   5.211  1.00  0.00      B    H  
ATOM   1366  O   HOH B 449       9.844  14.576  15.105  1.00  0.00      B    O  
ATOM   1367  H1  HOH B 449       9.634  15.556  15.167  1.00  0.00      B    H  
ATOM   1368  H2  HOH B 449       8.994  14.060  15.179  1.00  0.00      B    H  
ATOM   1369  O   HOH B 450      12.584  32.191  15.248  1.00  0.00      B    O  
ATOM   1370  H1  HOH B 450      13.430  31.645  15.449  1.00  0.00      B    H  
ATOM   1371  H2  HOH B 450      12.092  31.646  14.515  1.00  0.00      B    H  
ATOM   1372  O   HOH B 451       7.579  35.408   0.395  1.00  0.00      B    O  
ATOM   1373  H1  HOH B 451       7.825  34.438   0.452  1.00  0.00      B    H  
ATOM   1374  H2  HOH B 451       6.571  35.473   0.627  1.00  0.00      B    H  
ATOM   1375  O   HOH B 452      13.547  34.217  26.206  1.00  0.00      B    O  
ATOM   1376  H1  HOH B 452      13.069  33.303  26.102  1.00  0.00      B    H  
ATOM   1377  H2  HOH B 452      14.225  34.211  25.470  1.00  0.00      B    H  
ATOM   1378  O   HOH B 453      27.617   3.050   8.873  1.00  0.00      B    O  
ATOM   1379  H1  HOH B 453      26.866   2.634   8.304  1.00  0.00      B    H  
ATOM   1380  H2  HOH B 453      27.856   3.894   8.442  1.00  0.00      B    H  
ATOM   1381  O   HOH B 454      26.469   8.516  22.370  1.00  0.00      B    O  
ATOM   1382  H1  HOH B 454      27.056   8.566  21.543  1.00  0.00      B    H  
ATOM   1383  H2  HOH B 454      25.799   9.291  22.264  1.00  0.00      B    H  
ATOM   1384  O   HOH B 455       3.036   1.625   7.825  1.00  0.00      B    O  
ATOM   1385  H1  HOH B 455       3.109   2.262   7.037  1.00  0.00      B    H  
ATOM   1386  H2  HOH B 455       3.602   0.789   7.780  1.00  0.00      B    H  
ATOM   1387  O   HOH B 456       2.375   6.764  19.039  1.00  0.00      B    O  
ATOM   1388  H1  HOH B 456       1.713   6.662  19.811  1.00  0.00      B    H  
ATOM   1389  H2  HOH B 456       2.929   5.886  18.989  1.00  0.00      B    H  
ATOM   1390  O   HOH B 457       4.644  26.475   6.431  1.00  0.00      B    O  
ATOM   1391  H1  HOH B 457       4.706  26.787   5.463  1.00  0.00      B    H  
ATOM   1392  H2  HOH B 457       5.605  26.284   6.699  1.00  0.00      B    H  
ATOM   1393  O   HOH B 458       3.305  17.044   2.297  1.00  0.00      B    O  
ATOM   1394  H1  HOH B 458       4.171  16.616   1.965  1.00  0.00      B    H  
ATOM   1395  H2  HOH B 458       2.884  17.516   1.504  1.00  0.00      B    H  
ATOM   1396  O   HOH B 459       1.691   4.859  14.434  1.00  0.00      B    O  
ATOM   1397  H1  HOH B 459       1.591   4.628  15.412  1.00  0.00      B    H  
ATOM   1398  H2  HOH B 459       1.241   4.107  13.946  1.00  0.00      B    H  
ATOM   1399  O   HOH B 460      25.186  22.607   6.630  1.00  0.00      B    O  
ATOM   1400  H1  HOH B 460      26.124  22.992   6.909  1.00  0.00      B    H  
ATOM   1401  H2  HOH B 460      24.625  22.942   7.392  1.00  0.00      B    H  
ATOM   1402  O   HOH B 461      12.950  13.663  23.005  1.00  0.00      B    O  
ATOM   1403  H1  HOH B 461      13.456  12.950  22.529  1.00  0.00      B    H  
ATOM   1404  H2  HOH B 461      12.982  14.509  22.466  1.00  0.00      B    H  
ATOM   1405  O   HOH B 462      21.642  26.593  31.545  1.00  0.00      B    O  
ATOM   1406  H1  HOH B 462      21.027  27.245  32.022  1.00  0.00      B    H  
ATOM   1407  H2  HOH B 462      21.955  27.016  30.732  1.00  0.00      B    H  
ATOM   1408  O   HOH B 463      39.342  15.235   0.066  1.00  0.00      B    O  
ATOM   1409  H1  HOH B 463      38.462  15.251   0.632  1.00  0.00      B    H  
ATOM   1410  H2  HOH B 463      39.595  14.236   0.017  1.00  0.00      B    H  
ATOM   1411  O   HOH B 464      26.413   7.407  26.509  1.00  0.00      B    O  
ATOM   1412  H1  HOH B 464      26.631   6.852  27.357  1.00  0.00      B    H  
ATOM   1413  H2  HOH B 464      26.168   6.782  25.769  1.00  0.00      B    H  
ATOM   1414  O   HOH B 465       6.290  19.833  36.747  1.00  0.00      B    O  
ATOM   1415  H1  HOH B 465       6.750  20.198  35.870  1.00  0.00      B    H  
ATOM   1416  H2  HOH B 465       6.931  19.280  37.276  1.00  0.00      B    H  
ATOM   1417  O   HOH B 466      16.397  13.164  21.017  1.00  0.00      B    O  
ATOM   1418  H1  HOH B 466      16.672  13.239  21.980  1.00  0.00      B    H  
ATOM   1419  H2  HOH B 466      15.488  12.747  21.068  1.00  0.00      B    H  
ATOM   1420  O   HOH B 467       5.880  26.426  26.860  1.00  0.00      B    O  
ATOM   1421  H1  HOH B 467       5.613  25.931  26.051  1.00  0.00      B    H  
ATOM   1422  H2  HOH B 467       6.011  25.718  27.600  1.00  0.00      B    H  
ATOM   1423  O   HOH B 468       5.270   1.166  23.614  1.00  0.00      B    O  
ATOM   1424  H1  HOH B 468       4.883   0.462  23.001  1.00  0.00      B    H  
ATOM   1425  H2  HOH B 468       4.594   1.433  24.302  1.00  0.00      B    H  
ATOM   1426  O   HOH B 469      33.378  20.896   8.837  1.00  0.00      B    O  
ATOM   1427  H1  HOH B 469      34.270  20.599   8.369  1.00  0.00      B    H  
ATOM   1428  H2  HOH B 469      33.568  21.395   9.713  1.00  0.00      B    H  
ATOM   1429  O   HOH B 470      22.120  22.460  19.186  1.00  0.00      B    O  
ATOM   1430  H1  HOH B 470      22.354  22.020  18.262  1.00  0.00      B    H  
ATOM   1431  H2  HOH B 470      21.935  23.478  18.954  1.00  0.00      B    H  
ATOM   1432  O   HOH B 471      25.756  32.856  37.065  1.00  0.00      B    O  
ATOM   1433  H1  HOH B 471      26.669  32.542  37.303  1.00  0.00      B    H  
ATOM   1434  H2  HOH B 471      25.416  33.434  37.798  1.00  0.00      B    H  
ATOM   1435  O   HOH B 472       6.938  32.913  11.980  1.00  0.00      B    O  
ATOM   1436  H1  HOH B 472       6.793  32.670  10.981  1.00  0.00      B    H  
ATOM   1437  H2  HOH B 472       6.041  32.797  12.331  1.00  0.00      B    H  
ATOM   1438  O   HOH B 473       9.053  38.787  24.323  1.00  0.00      B    O  
ATOM   1439  H1  HOH B 473       8.362  38.154  23.968  1.00  0.00      B    H  
ATOM   1440  H2  HOH B 473       9.565  38.263  24.999  1.00  0.00      B    H  
ATOM   1441  O   HOH B 474      30.548  32.180  19.075  1.00  0.00      B    O  
ATOM   1442  H1  HOH B 474      31.441  31.858  18.717  1.00  0.00      B    H  
ATOM   1443  H2  HOH B 474      30.612  32.509  20.022  1.00  0.00      B    H  
ATOM   1444  O   HOH B 475       9.141  30.438   2.861  1.00  0.00      B    O  
ATOM   1445  H1  HOH B 475       8.336  31.003   2.748  1.00  0.00      B    H  
ATOM   1446  H2  HOH B 475       9.139  29.740   2.130  1.00  0.00      B    H  
ATOM   1447  O   HOH B 476       7.883  30.437  14.748  1.00  0.00      B    O  
ATOM   1448  H1  HOH B 476       7.106  29.770  14.635  1.00  0.00      B    H  
ATOM   1449  H2  HOH B 476       7.609  31.426  14.736  1.00  0.00      B    H  
ATOM   1450  O   HOH B 477       8.925  24.131  37.311  1.00  0.00      B    O  
ATOM   1451  H1  HOH B 477       8.141  23.518  37.736  1.00  0.00      B    H  
ATOM   1452  H2  HOH B 477       9.019  24.919  37.941  1.00  0.00      B    H  
ATOM   1453  O   HOH B 478      16.831  12.391   2.861  1.00  0.00      B    O  
ATOM   1454  H1  HOH B 478      16.264  12.380   1.988  1.00  0.00      B    H  
ATOM   1455  H2  HOH B 478      17.098  13.317   3.007  1.00  0.00      B    H  
ATOM   1456  O   HOH B 479      24.461  16.484  16.323  1.00  0.00      B    O  
ATOM   1457  H1  HOH B 479      25.156  17.050  16.847  1.00  0.00      B    H  
ATOM   1458  H2  HOH B 479      24.300  15.623  16.876  1.00  0.00      B    H  
ATOM   1459  O   HOH B 480      15.820   7.828  35.896  1.00  0.00      B    O  
ATOM   1460  H1  HOH B 480      15.802   8.468  36.674  1.00  0.00      B    H  
ATOM   1461  H2  HOH B 480      15.405   7.051  36.222  1.00  0.00      B    H  
ATOM   1462  O   HOH B 481       8.762   4.865  10.911  1.00  0.00      B    O  
ATOM   1463  H1  HOH B 481       9.000   5.234  11.783  1.00  0.00      B    H  
ATOM   1464  H2  HOH B 481       8.530   3.845  10.990  1.00  0.00      B    H  
ATOM   1465  O   HOH B 482       4.057  19.937  35.255  1.00  0.00      B    O  
ATOM   1466  H1  HOH B 482       4.722  19.624  35.936  1.00  0.00      B    H  
ATOM   1467  H2  HOH B 482       4.270  20.904  35.094  1.00  0.00      B    H  
ATOM   1468  O   HOH B 483      20.322  25.023  10.736  1.00  0.00      B    O  
ATOM   1469  H1  HOH B 483      19.991  24.648   9.806  1.00  0.00      B    H  
ATOM   1470  H2  HOH B 483      20.645  25.992  10.595  1.00  0.00      B    H  
ATOM   1471  O   HOH B 484      18.635  36.976  12.847  1.00  0.00      B    O  
ATOM   1472  H1  HOH B 484      18.382  37.012  13.881  1.00  0.00      B    H  
ATOM   1473  H2  HOH B 484      18.155  37.753  12.320  1.00  0.00      B    H  
ATOM   1474  O   HOH B 485      20.032  17.734  12.504  1.00  0.00      B    O  
ATOM   1475  H1  HOH B 485      19.537  17.030  13.006  1.00  0.00      B    H  
ATOM   1476  H2  HOH B 485      21.013  17.363  12.358  1.00  0.00      B    H  
ATOM   1477  O   HOH B 486      32.656  12.945  37.812  1.00  0.00      B    O  
ATOM   1478  H1  HOH B 486      33.351  12.191  38.077  1.00  0.00      B    H  
ATOM   1479  H2  HOH B 486      31.656  12.690  37.884  1.00  0.00      B    H  
ATOM   1480  O   HOH B 487      15.675  27.861  30.592  1.00  0.00      B    O  
ATOM   1481  H1  HOH B 487      16.510  28.116  31.153  1.00  0.00      B    H  
ATOM   1482  H2  HOH B 487      16.021  27.362  29.740  1.00  0.00      B    H  
ATOM   1483  O   HOH B 488      27.488   5.390  28.213  1.00  0.00      B    O  
ATOM   1484  H1  HOH B 488      28.270   5.193  27.673  1.00  0.00      B    H  
ATOM   1485  H2  HOH B 488      27.104   4.528  28.536  1.00  0.00      B    H  
ATOM   1486  O   HOH B 489      38.338   9.900   8.133  1.00  0.00      B    O  
ATOM   1487  H1  HOH B 489      38.063   9.018   7.706  1.00  0.00      B    H  
ATOM   1488  H2  HOH B 489      38.854  10.433   7.452  1.00  0.00      B    H  
ATOM   1489  O   HOH B 490      26.905  34.131  14.432  1.00  0.00      B    O  
ATOM   1490  H1  HOH B 490      27.587  33.382  14.804  1.00  0.00      B    H  
ATOM   1491  H2  HOH B 490      26.832  34.823  15.144  1.00  0.00      B    H  
ATOM   1492  O   HOH B 491      29.456  14.681  20.764  1.00  0.00      B    O  
ATOM   1493  H1  HOH B 491      29.536  13.859  21.361  1.00  0.00      B    H  
ATOM   1494  H2  HOH B 491      29.184  14.324  19.834  1.00  0.00      B    H  
ATOM   1495  O   HOH B 492       3.070  27.498  21.739  1.00  0.00      B    O  
ATOM   1496  H1  HOH B 492       3.322  27.145  20.793  1.00  0.00      B    H  
ATOM   1497  H2  HOH B 492       3.883  27.771  22.271  1.00  0.00      B    H  
ATOM   1498  O   HOH B 493      13.378   3.510  25.212  1.00  0.00      B    O  
ATOM   1499  H1  HOH B 493      12.389   3.507  25.032  1.00  0.00      B    H  
ATOM   1500  H2  HOH B 493      13.740   2.584  25.009  1.00  0.00      B    H  
ATOM   1501  O   HOH B 494      26.432  17.886  20.147  1.00  0.00      B    O  
ATOM   1502  H1  HOH B 494      27.329  18.146  20.519  1.00  0.00      B    H  
ATOM   1503  H2  HOH B 494      26.639  17.355  19.314  1.00  0.00      B    H  
ATOM   1504  O   HOH B 495      23.469  37.693   1.848  1.00  0.00      B    O  
ATOM   1505  H1  HOH B 495      24.333  37.458   2.329  1.00  0.00      B    H  
ATOM   1506  H2  HOH B 495      22.882  36.882   1.849  1.00  0.00      B    H  
ATOM   1507  O   HOH B 496       9.992   1.310  16.575  1.00  0.00      B    O  
ATOM   1508  H1  HOH B 496      10.810   1.853  16.330  1.00  0.00      B    H  
ATOM   1509  H2  HOH B 496       9.813   0.681  15.777  1.00  0.00      B    H  
ATOM   1510  O   HOH B 497       4.460  19.318  24.751  1.00  0.00      B    O  
ATOM   1511  H1  HOH B 497       3.468  19.051  24.703  1.00  0.00      B    H  
ATOM   1512  H2  HOH B 497       5.000  18.833  24.069  1.00  0.00      B    H  
ATOM   1513  O   HOH B 498      31.601   2.264  17.609  1.00  0.00      B    O  
ATOM   1514  H1  HOH B 498      30.619   2.435  17.309  1.00  0.00      B    H  
ATOM   1515  H2  HOH B 498      31.992   1.621  16.940  1.00  0.00      B    H  
ATOM   1516  O   HOH B 499       5.120   4.869  16.718  1.00  0.00      B    O  
ATOM   1517  H1  HOH B 499       5.922   4.251  16.827  1.00  0.00      B    H  
ATOM   1518  H2  HOH B 499       4.413   4.687  17.462  1.00  0.00      B    H  
ATOM   1519  O   HOH B 500      21.121  37.360  11.436  1.00  0.00      B    O  
ATOM   1520  H1  HOH B 500      21.009  37.075  10.524  1.00  0.00      B    H  
ATOM   1521  H2  HOH B 500      20.316  36.995  11.933  1.00  0.00      B    H  
ATOM   1522  O   HOH B 501      17.192  19.995  36.656  1.00  0.00      B    O  
ATOM   1523  H1  HOH B 501      16.608  20.292  37.486  1.00  0.00      B    H  
ATOM   1524  H2  HOH B 501      16.510  19.679  35.874  1.00  0.00      B    H  
ATOM   1525  O   HOH B 502       0.835  20.523   7.903  1.00  0.00      B    O  
ATOM   1526  H1  HOH B 502       1.724  20.824   8.360  1.00  0.00      B    H  
ATOM   1527  H2  HOH B 502       0.117  20.926   8.573  1.00  0.00      B    H  
ATOM   1528  O   HOH B 503       4.217  15.867  19.116  1.00  0.00      B    O  
ATOM   1529  H1  HOH B 503       3.931  14.937  19.468  1.00  0.00      B    H  
ATOM   1530  H2  HOH B 503       3.776  16.092  18.216  1.00  0.00      B    H  
ATOM   1531  O   HOH B 504      37.795  19.162   7.010  1.00  0.00      B    O  
ATOM   1532  H1  HOH B 504      38.291  19.080   6.143  1.00  0.00      B    H  
ATOM   1533  H2  HOH B 504      38.445  19.243   7.706  1.00  0.00      B    H  
ATOM   1534  O   HOH B 505      24.040  10.352  31.648  1.00  0.00      B    O  
ATOM   1535  H1  HOH B 505      24.799   9.760  32.025  1.00  0.00      B    H  
ATOM   1536  H2  HOH B 505      23.842   9.975  30.775  1.00  0.00      B    H  
ATOM   1537  O   HOH B 506       4.826  32.479  21.566  1.00  0.00      B    O  
ATOM   1538  H1  HOH B 506       4.587  31.491  21.533  1.00  0.00      B    H  
ATOM   1539  H2  HOH B 506       3.967  32.967  21.302  1.00  0.00      B    H  
ATOM   1540  O   HOH B 507      18.075   0.403  37.877  1.00  0.00      B    O  
ATOM   1541  H1  HOH B 507      17.453   1.094  38.333  1.00  0.00      B    H  
ATOM   1542  H2  HOH B 507      17.938   0.455  36.923  1.00  0.00      B    H  
ATOM   1543  O   HOH B 508      22.068  19.660  32.854  1.00  0.00      B    O  
ATOM   1544  H1  HOH B 508      21.081  19.481  32.896  1.00  0.00      B    H  
ATOM   1545  H2  HOH B 508      22.254  20.241  32.062  1.00  0.00      B    H  
ATOM   1546  O   HOH B 509      23.331  35.227  32.733  1.00  0.00      B    O  
ATOM   1547  H1  HOH B 509      23.959  35.084  33.525  1.00  0.00      B    H  
ATOM   1548  H2  HOH B 509      23.008  36.215  32.734  1.00  0.00      B    H  
ATOM   1549  O   HOH B 510      31.093  26.218  24.948  1.00  0.00      B    O  
ATOM   1550  H1  HOH B 510      31.287  27.136  24.543  1.00  0.00      B    H  
ATOM   1551  H2  HOH B 510      31.440  26.331  25.881  1.00  0.00      B    H  
ATOM   1552  O   HOH B 511      17.349  21.386   8.972  1.00  0.00      B    O  
ATOM   1553  H1  HOH B 511      17.589  21.736   7.988  1.00  0.00      B    H  
ATOM   1554  H2  HOH B 511      17.774  20.436   9.016  1.00  0.00      B    H  
ATOM   1555  O   HOH B 512      37.209  19.842  19.480  1.00  0.00      B    O  
ATOM   1556  H1  HOH B 512      37.462  20.320  18.593  1.00  0.00      B    H  
ATOM   1557  H2  HOH B 512      36.292  19.429  19.335  1.00  0.00      B    H  
ATOM   1558  O   HOH B 513      25.127  37.160  13.666  1.00  0.00      B    O  
ATOM   1559  H1  HOH B 513      24.290  37.798  13.607  1.00  0.00      B    H  
ATOM   1560  H2  HOH B 513      25.075  36.503  12.904  1.00  0.00      B    H  
ATOM   1561  O   HOH B 514       1.043   5.976   2.333  1.00  0.00      B    O  
ATOM   1562  H1  HOH B 514       1.647   5.094   2.286  1.00  0.00      B    H  
ATOM   1563  H2  HOH B 514       0.193   5.763   2.809  1.00  0.00      B    H  
ATOM   1564  O   HOH B 515       2.172  35.459   0.298  1.00  0.00      B    O  
ATOM   1565  H1  HOH B 515       2.489  34.985  -0.544  1.00  0.00      B    H  
ATOM   1566  H2  HOH B 515       1.941  34.784   1.001  1.00  0.00      B    H  
ATOM   1567  O   HOH B 516      19.598  16.219   7.003  1.00  0.00      B    O  
ATOM   1568  H1  HOH B 516      19.834  17.185   6.752  1.00  0.00      B    H  
ATOM   1569  H2  HOH B 516      20.440  15.727   6.840  1.00  0.00      B    H  
ATOM   1570  O   HOH B 517       7.595   5.770   1.857  1.00  0.00      B    O  
ATOM   1571  H1  HOH B 517       6.944   6.379   2.357  1.00  0.00      B    H  
ATOM   1572  H2  HOH B 517       7.147   5.555   0.975  1.00  0.00      B    H  
ATOM   1573  O   HOH B 518      36.347  35.425  27.682  1.00  0.00      B    O  
ATOM   1574  H1  HOH B 518      36.529  35.396  28.679  1.00  0.00      B    H  
ATOM   1575  H2  HOH B 518      35.699  34.646  27.464  1.00  0.00      B    H  
ATOM   1576  O   HOH B 519       4.909  20.062   7.706  1.00  0.00      B    O  
ATOM   1577  H1  HOH B 519       5.953  20.007   7.786  1.00  0.00      B    H  
ATOM   1578  H2  HOH B 519       4.724  20.412   6.766  1.00  0.00      B    H  
ATOM   1579  O   HOH B 520       2.708  30.529  12.033  1.00  0.00      B    O  
ATOM   1580  H1  HOH B 520       2.400  31.084  12.795  1.00  0.00      B    H  
ATOM   1581  H2  HOH B 520       3.303  29.730  12.367  1.00  0.00      B    H  
ATOM   1582  O   HOH B 521      36.521  10.691  25.325  1.00  0.00      B    O  
ATOM   1583  H1  HOH B 521      37.447  10.561  24.862  1.00  0.00      B    H  
ATOM   1584  H2  HOH B 521      35.902  11.023  24.537  1.00  0.00      B    H  
ATOM   1585  O   HOH B 522      10.625  24.813   5.931  1.00  0.00      B    O  
ATOM   1586  H1  HOH B 522      10.536  25.094   6.895  1.00  0.00      B    H  
ATOM   1587  H2  HOH B 522      11.409  24.213   5.861  1.00  0.00      B    H  
ATOM   1588  O   HOH B 523      21.840  35.469  15.812  1.00  0.00      B    O  
ATOM   1589  H1  HOH B 523      20.953  35.161  16.274  1.00  0.00      B    H  
ATOM   1590  H2  HOH B 523      21.885  36.467  15.926  1.00  0.00      B    H  
ATOM   1591  O   HOH B 524      32.892  30.971  22.588  1.00  0.00      B    O  
ATOM   1592  H1  HOH B 524      32.840  30.029  22.540  1.00  0.00      B    H  
ATOM   1593  H2  HOH B 524      33.901  31.265  22.672  1.00  0.00      B    H  
ATOM   1594  O   HOH B 525      12.561   8.438   9.828  1.00  0.00      B    O  
ATOM   1595  H1  HOH B 525      12.863   7.471   9.955  1.00  0.00      B    H  
ATOM   1596  H2  HOH B 525      12.598   8.595   8.856  1.00  0.00      B    H  
ATOM   1597  O   HOH B 526      17.365  27.045  13.633  1.00  0.00      B    O  
ATOM   1598  H1  HOH B 526      18.357  26.892  13.610  1.00  0.00      B    H  
ATOM   1599  H2  HOH B 526      16.973  26.280  13.179  1.00  0.00      B    H  
ATOM   1600  O   HOH B 527       6.533  22.577  37.414  1.00  0.00      B    O  
ATOM   1601  H1  HOH B 527       6.141  21.728  37.127  1.00  0.00      B    H  
ATOM   1602  H2  HOH B 527       5.740  23.261  37.443  1.00  0.00      B    H  
ATOM   1603  O   HOH B 528       8.111  10.177   3.276  1.00  0.00      B    O  
ATOM   1604  H1  HOH B 528       8.851   9.971   2.564  1.00  0.00      B    H  
ATOM   1605  H2  HOH B 528       8.208  11.192   3.429  1.00  0.00      B    H  
ATOM   1606  O   HOH B 529       8.753  19.358  17.002  1.00  0.00      B    O  
ATOM   1607  H1  HOH B 529       9.396  20.214  17.210  1.00  0.00      B    H  
ATOM   1608  H2  HOH B 529       9.277  18.648  16.579  1.00  0.00      B    H  
ATOM   1609  O   HOH B 530      16.429  25.195   7.216  1.00  0.00      B    O  
ATOM   1610  H1  HOH B 530      15.693  25.517   6.582  1.00  0.00      B    H  
ATOM   1611  H2  HOH B 530      17.152  25.914   7.285  1.00  0.00      B    H  
ATOM   1612  O   HOH B 531      35.227  31.770  24.084  1.00  0.00      B    O  
ATOM   1613  H1  HOH B 531      34.728  30.884  24.200  1.00  0.00      B    H  
ATOM   1614  H2  HOH B 531      36.181  31.458  24.013  1.00  0.00      B    H  
ATOM   1615  O   HOH B 532       9.185   2.722  21.413  1.00  0.00      B    O  
ATOM   1616  H1  HOH B 532       9.224   3.707  21.197  1.00  0.00      B    H  
ATOM   1617  H2  HOH B 532       9.284   2.209  20.514  1.00  0.00      B    H  
ATOM   1618  O   HOH B 533      30.148  37.327  28.233  1.00  0.00      B    O  
ATOM   1619  H1  HOH B 533      31.163  37.158  27.996  1.00  0.00      B    H  
ATOM   1620  H2  HOH B 533      29.896  36.853  29.093  1.00  0.00      B    H  
ATOM   1621  O   HOH B 534      27.574  33.744  27.807  1.00  0.00      B    O  
ATOM   1622  H1  HOH B 534      27.460  34.736  27.908  1.00  0.00      B    H  
ATOM   1623  H2  HOH B 534      28.507  33.398  28.095  1.00  0.00      B    H  
ATOM   1624  O   HOH B 535      17.544   2.443   4.399  1.00  0.00      B    O  
ATOM   1625  H1  HOH B 535      18.045   2.776   3.508  1.00  0.00      B    H  
ATOM   1626  H2  HOH B 535      18.245   2.600   5.154  1.00  0.00      B    H  
ATOM   1627  O   HOH B 536      13.529  17.540  24.315  1.00  0.00      B    O  
ATOM   1628  H1  HOH B 536      13.202  18.412  23.986  1.00  0.00      B    H  
ATOM   1629  H2  HOH B 536      14.313  17.297  23.677  1.00  0.00      B    H  
ATOM   1630  O   HOH B 537      22.781  22.988  33.280  1.00  0.00      B    O  
ATOM   1631  H1  HOH B 537      21.807  22.787  33.200  1.00  0.00      B    H  
ATOM   1632  H2  HOH B 537      22.875  23.302  34.252  1.00  0.00      B    H  
ATOM   1633  O   HOH B 538       3.081  13.455  23.532  1.00  0.00      B    O  
ATOM   1634  H1  HOH B 538       2.358  13.222  24.236  1.00  0.00      B    H  
ATOM   1635  H2  HOH B 538       3.187  12.609  22.943  1.00  0.00      B    H  
ATOM   1636  O   HOH B 539      26.221   5.526  24.693  1.00  0.00      B    O  
ATOM   1637  H1  HOH B 539      27.086   5.055  24.555  1.00  0.00      B    H  
ATOM   1638  H2  HOH B 539      25.492   4.808  24.711  1.00  0.00      B    H  
ATOM   1639  O   HOH B 540       5.473  37.115  20.333  1.00  0.00      B    O  
ATOM   1640  H1  HOH B 540       6.342  37.498  20.074  1.00  0.00      B    H  
ATOM   1641  H2  HOH B 540       5.572  36.149  20.473  1.00  0.00      B    H  
ATOM   1642  O   HOH B 541      20.517  34.503  24.037  1.00  0.00      B    O  
ATOM   1643  H1  HOH B 541      21.460  34.085  24.202  1.00  0.00      B    H  
ATOM   1644  H2  HOH B 541      20.238  34.722  24.996  1.00  0.00      B    H  
ATOM   1645  O   HOH B 542      33.229   8.076  18.913  1.00  0.00      B    O  
ATOM   1646  H1  HOH B 542      33.880   8.446  19.645  1.00  0.00      B    H  
ATOM   1647  H2  HOH B 542      33.713   8.212  18.010  1.00  0.00      B    H  
ATOM   1648  O   HOH B 543      20.727  15.203  15.863  1.00  0.00      B    O  
ATOM   1649  H1  HOH B 543      21.425  14.499  15.681  1.00  0.00      B    H  
ATOM   1650  H2  HOH B 543      21.291  16.064  15.883  1.00  0.00      B    H  
ATOM   1651  O   HOH B 544      12.528   5.761  34.376  1.00  0.00      B    O  
ATOM   1652  H1  HOH B 544      11.726   5.412  33.919  1.00  0.00      B    H  
ATOM   1653  H2  HOH B 544      12.977   6.274  33.656  1.00  0.00      B    H  
ATOM   1654  O   HOH B 545      36.979  30.727  34.105  1.00  0.00      B    O  
ATOM   1655  H1  HOH B 545      37.272  31.002  33.111  1.00  0.00      B    H  
ATOM   1656  H2  HOH B 545      36.007  30.451  34.101  1.00  0.00      B    H  
ATOM   1657  O   HOH B 546      36.249  15.383   4.598  1.00  0.00      B    O  
ATOM   1658  H1  HOH B 546      36.433  15.591   5.568  1.00  0.00      B    H  
ATOM   1659  H2  HOH B 546      35.293  15.090   4.578  1.00  0.00      B    H  
ATOM   1660  O   HOH B 547      27.943   1.786  30.631  1.00  0.00      B    O  
ATOM   1661  H1  HOH B 547      28.320   1.205  29.904  1.00  0.00      B    H  
ATOM   1662  H2  HOH B 547      27.159   2.337  30.242  1.00  0.00      B    H  
ATOM   1663  O   HOH B 548      14.500  18.604  26.937  1.00  0.00      B    O  
ATOM   1664  H1  HOH B 548      13.835  18.448  26.119  1.00  0.00      B    H  
ATOM   1665  H2  HOH B 548      14.331  17.886  27.631  1.00  0.00      B    H  
ATOM   1666  O   HOH B 549      16.011  29.078  38.501  1.00  0.00      B    O  
ATOM   1667  H1  HOH B 549      14.979  28.972  38.232  1.00  0.00      B    H  
ATOM   1668  H2  HOH B 549      16.091  29.635  39.368  1.00  0.00      B    H  
ATOM   1669  O   HOH B 550      22.015   7.663  34.302  1.00  0.00      B    O  
ATOM   1670  H1  HOH B 550      21.269   7.275  34.896  1.00  0.00      B    H  
ATOM   1671  H2  HOH B 550      22.032   8.696  34.466  1.00  0.00      B    H  
ATOM   1672  O   HOH B 551       7.644  31.035  26.688  1.00  0.00      B    O  
ATOM   1673  H1  HOH B 551       7.800  30.067  26.528  1.00  0.00      B    H  
ATOM   1674  H2  HOH B 551       7.887  31.213  27.698  1.00  0.00      B    H  
ATOM   1675  O   HOH B 552      24.924   2.991  24.825  1.00  0.00      B    O  
ATOM   1676  H1  HOH B 552      25.711   2.888  25.435  1.00  0.00      B    H  
ATOM   1677  H2  HOH B 552      24.101   2.954  25.448  1.00  0.00      B    H  
ATOM   1678  O   HOH B 553      34.245   8.136  10.619  1.00  0.00      B    O  
ATOM   1679  H1  HOH B 553      34.456   7.645   9.763  1.00  0.00      B    H  
ATOM   1680  H2  HOH B 553      34.223   7.423  11.316  1.00  0.00      B    H  
ATOM   1681  O   HOH B 554      20.621   1.018   3.314  1.00  0.00      B    O  
ATOM   1682  H1  HOH B 554      20.118   1.754   2.832  1.00  0.00      B    H  
ATOM   1683  H2  HOH B 554      20.646   0.125   2.760  1.00  0.00      B    H  
ATOM   1684  O   HOH B 555       8.835  13.814  27.690  1.00  0.00      B    O  
ATOM   1685  H1  HOH B 555       8.817  13.035  28.381  1.00  0.00      B    H  
ATOM   1686  H2  HOH B 555       9.863  14.018  27.523  1.00  0.00      B    H  
ATOM   1687  O   HOH B 556      18.901   4.324  25.221  1.00  0.00      B    O  
ATOM   1688  H1  HOH B 556      18.914   3.481  25.829  1.00  0.00      B    H  
ATOM   1689  H2  HOH B 556      17.882   4.519  25.054  1.00  0.00      B    H  
ATOM   1690  O   HOH B 557      20.003   2.953  38.087  1.00  0.00      B    O  
ATOM   1691  H1  HOH B 557      19.536   2.181  38.599  1.00  0.00      B    H  
ATOM   1692  H2  HOH B 557      20.911   3.123  38.455  1.00  0.00      B    H  
ATOM   1693  O   HOH B 558      24.927  34.602  22.818  1.00  0.00      B    O  
ATOM   1694  H1  HOH B 558      25.595  33.965  22.345  1.00  0.00      B    H  
ATOM   1695  H2  HOH B 558      25.284  34.880  23.681  1.00  0.00      B    H  
ATOM   1696  O   HOH B 559      20.829  13.758  29.417  1.00  0.00      B    O  
ATOM   1697  H1  HOH B 559      21.826  13.463  29.287  1.00  0.00      B    H  
ATOM   1698  H2  HOH B 559      20.572  14.202  28.553  1.00  0.00      B    H  
ATOM   1699  O   HOH B 560      17.324  24.269  24.761  1.00  0.00      B    O  
ATOM   1700  H1  HOH B 560      17.621  25.213  24.942  1.00  0.00      B    H  
ATOM   1701  H2  HOH B 560      18.147  23.675  24.964  1.00  0.00      B    H  
ATOM   1702  O   HOH B 561      11.673  18.609  28.905  1.00  0.00      B    O  
ATOM   1703  H1  HOH B 561      11.166  17.893  29.453  1.00  0.00      B    H  
ATOM   1704  H2  HOH B 561      11.630  18.311  27.920  1.00  0.00      B    H  
ATOM   1705  O   HOH B 562      34.444   8.323  16.609  1.00  0.00      B    O  
ATOM   1706  H1  HOH B 562      34.433   9.228  16.183  1.00  0.00      B    H  
ATOM   1707  H2  HOH B 562      34.839   7.623  15.927  1.00  0.00      B    H  
ATOM   1708  O   HOH B 563      30.344   1.063   1.044  1.00  0.00      B    O  
ATOM   1709  H1  HOH B 563      30.317   2.013   1.358  1.00  0.00      B    H  
ATOM   1710  H2  HOH B 563      29.875   1.038   0.126  1.00  0.00      B    H  
ATOM   1711  O   HOH B 564       6.263  30.806   2.604  1.00  0.00      B    O  
ATOM   1712  H1  HOH B 564       6.049  31.717   2.880  1.00  0.00      B    H  
ATOM   1713  H2  HOH B 564       6.075  30.834   1.619  1.00  0.00      B    H  
ATOM   1714  O   HOH B 565      19.251  31.793  11.667  1.00  0.00      B    O  
ATOM   1715  H1  HOH B 565      19.423  32.816  11.712  1.00  0.00      B    H  
ATOM   1716  H2  HOH B 565      19.678  31.295  12.467  1.00  0.00      B    H  
ATOM   1717  O   HOH B 566      29.477  34.283  12.634  1.00  0.00      B    O  
ATOM   1718  H1  HOH B 566      29.524  33.335  12.419  1.00  0.00      B    H  
ATOM   1719  H2  HOH B 566      29.740  34.749  11.785  1.00  0.00      B    H  
ATOM   1720  O   HOH B 567       0.978  25.764  21.832  1.00  0.00      B    O  
ATOM   1721  H1  HOH B 567       0.780  25.346  20.914  1.00  0.00      B    H  
ATOM   1722  H2  HOH B 567       1.839  26.352  21.796  1.00  0.00      B    H  
ATOM   1723  O   HOH B 568      11.112  33.406  22.248  1.00  0.00      B    O  
ATOM   1724  H1  HOH B 568      10.696  32.610  21.777  1.00  0.00      B    H  
ATOM   1725  H2  HOH B 568      12.079  33.341  22.121  1.00  0.00      B    H  
ATOM   1726  O   HOH B 569       2.029  29.968  32.839  1.00  0.00      B    O  
ATOM   1727  H1  HOH B 569       1.824  30.115  31.823  1.00  0.00      B    H  
ATOM   1728  H2  HOH B 569       1.578  30.692  33.365  1.00  0.00      B    H  
ATOM   1729  O   HOH B 570      38.752   6.360  16.956  1.00  0.00      B    O  
ATOM   1730  H1  HOH B 570      39.500   6.447  17.653  1.00  0.00      B    H  
ATOM   1731  H2  HOH B 570      37.828   6.217  17.444  1.00  0.00      B    H  
ATOM   1732  O   HOH B 571       1.300   5.954  38.719  1.00  0.00      B    O  
ATOM   1733  H1  HOH B 571       1.081   5.993  39.761  1.00  0.00      B    H  
ATOM   1734  H2  HOH B 571       2.285   6.110  38.597  1.00  0.00      B    H  
ATOM   1735  O   HOH B 572      22.173  17.684  16.103  1.00  0.00      B    O  
ATOM   1736  H1  HOH B 572      21.904  18.104  16.999  1.00  0.00      B    H  
ATOM   1737  H2  HOH B 572      23.104  17.274  16.131  1.00  0.00      B    H  
ATOM   1738  O   HOH B 573      22.748  38.851  13.078  1.00  0.00      B    O  
ATOM   1739  H1  HOH B 573      22.353  38.359  12.274  1.00  0.00      B    H  
ATOM   1740  H2  HOH B 573      22.704  39.845  12.846  1.00  0.00      B    H  
ATOM   1741  O   HOH B 574      27.506   3.324   5.667  1.00  0.00      B    O  
ATOM   1742  H1  HOH B 574      28.357   2.767   5.427  1.00  0.00      B    H  
ATOM   1743  H2  HOH B 574      27.090   3.561   4.799  1.00  0.00      B    H  
ATOM   1744  O   HOH B 575      14.068  25.107   5.538  1.00  0.00      B    O  
ATOM   1745  H1  HOH B 575      14.500  25.059   4.631  1.00  0.00      B    H  
ATOM   1746  H2  HOH B 575      13.661  24.192   5.802  1.00  0.00      B    H  
ATOM   1747  O   HOH B 576      10.419  20.697  37.297  1.00  0.00      B    O  
ATOM   1748  H1  HOH B 576       9.465  20.686  36.867  1.00  0.00      B    H  
ATOM   1749  H2  HOH B 576      10.725  19.863  37.688  1.00  0.00      B    H  
ATOM   1750  O   HOH B 577       8.698   2.289  29.549  1.00  0.00      B    O  
ATOM   1751  H1  HOH B 577       9.456   1.725  29.112  1.00  0.00      B    H  
ATOM   1752  H2  HOH B 577       8.261   1.691  30.354  1.00  0.00      B    H  
ATOM   1753  O   HOH B 578       4.562   3.535  26.397  1.00  0.00      B    O  
ATOM   1754  H1  HOH B 578       5.011   2.818  26.992  1.00  0.00      B    H  
ATOM   1755  H2  HOH B 578       3.914   3.170  25.685  1.00  0.00      B    H  
ATOM   1756  O   HOH B 579      33.438  37.334  10.526  1.00  0.00      B    O  
ATOM   1757  H1  HOH B 579      33.395  36.774  11.402  1.00  0.00      B    H  
ATOM   1758  H2  HOH B 579      32.772  38.107  10.512  1.00  0.00      B    H  
ATOM   1759  O   HOH B 580      13.176  14.255  13.652  1.00  0.00      B    O  
ATOM   1760  H1  HOH B 580      12.883  13.343  13.380  1.00  0.00      B    H  
ATOM   1761  H2  HOH B 580      13.377  14.200  14.670  1.00  0.00      B    H  
ATOM   1762  O   HOH B 581       1.935  15.625  27.429  1.00  0.00      B    O  
ATOM   1763  H1  HOH B 581       2.470  14.976  26.904  1.00  0.00      B    H  
ATOM   1764  H2  HOH B 581       2.576  16.380  27.556  1.00  0.00      B    H  
ATOM   1765  O   HOH B 582      15.126  11.391  17.697  1.00  0.00      B    O  
ATOM   1766  H1  HOH B 582      15.690  10.504  17.663  1.00  0.00      B    H  
ATOM   1767  H2  HOH B 582      15.649  12.118  17.222  1.00  0.00      B    H  
ATOM   1768  O   HOH B 583       9.008  35.811   3.529  1.00  0.00      B    O  
ATOM   1769  H1  HOH B 583       9.866  35.774   2.980  1.00  0.00      B    H  
ATOM   1770  H2  HOH B 583       8.364  36.413   3.048  1.00  0.00      B    H  
ATOM   1771  O   HOH B 584       7.162  20.879   3.749  1.00  0.00      B    O  
ATOM   1772  H1  HOH B 584       6.953  21.198   2.803  1.00  0.00      B    H  
ATOM   1773  H2  HOH B 584       7.718  20.046   3.664  1.00  0.00      B    H  
ATOM   1774  O   HOH B 585       1.381  35.067  14.115  1.00  0.00      B    O  
ATOM   1775  H1  HOH B 585       2.298  35.488  14.053  1.00  0.00      B    H  
ATOM   1776  H2  HOH B 585       1.201  34.913  15.098  1.00  0.00      B    H  
ATOM   1777  O   HOH B 586      29.271  14.690   0.197  1.00  0.00      B    O  
ATOM   1778  H1  HOH B 586      28.942  14.182  -0.643  1.00  0.00      B    H  
ATOM   1779  H2  HOH B 586      29.329  14.086   1.009  1.00  0.00      B    H  
ATOM   1780  O   HOH B 587      15.903  35.546  13.368  1.00  0.00      B    O  
ATOM   1781  H1  HOH B 587      16.468  36.362  13.649  1.00  0.00      B    H  
ATOM   1782  H2  HOH B 587      15.653  35.776  12.415  1.00  0.00      B    H  
ATOM   1783  O   HOH B 588      10.535   1.485  12.125  1.00  0.00      B    O  
ATOM   1784  H1  HOH B 588      10.690   0.821  11.330  1.00  0.00      B    H  
ATOM   1785  H2  HOH B 588      10.656   0.935  12.941  1.00  0.00      B    H  
ATOM   1786  O   HOH B 589      39.087  17.607  31.009  1.00  0.00      B    O  
ATOM   1787  H1  HOH B 589      39.200  18.546  30.614  1.00  0.00      B    H  
ATOM   1788  H2  HOH B 589      38.818  16.967  30.241  1.00  0.00      B    H  
ATOM   1789  O   HOH B 590      10.594   3.448  35.945  1.00  0.00      B    O  
ATOM   1790  H1  HOH B 590       9.753   4.052  36.001  1.00  0.00      B    H  
ATOM   1791  H2  HOH B 590      10.308   2.509  36.144  1.00  0.00      B    H  
ATOM   1792  O   HOH B 591      17.326  24.962  11.545  1.00  0.00      B    O  
ATOM   1793  H1  HOH B 591      18.194  24.434  11.757  1.00  0.00      B    H  
ATOM   1794  H2  HOH B 591      16.739  24.386  10.912  1.00  0.00      B    H  
ATOM   1795  O   HOH B 592      22.781   8.024   1.739  1.00  0.00      B    O  
ATOM   1796  H1  HOH B 592      22.169   8.061   2.524  1.00  0.00      B    H  
ATOM   1797  H2  HOH B 592      23.715   7.783   2.106  1.00  0.00      B    H  
ATOM   1798  O   HOH B 593      13.645  21.958  32.442  1.00  0.00      B    O  
ATOM   1799  H1  HOH B 593      14.405  22.588  32.690  1.00  0.00      B    H  
ATOM   1800  H2  HOH B 593      13.746  21.488  31.594  1.00  0.00      B    H  
ATOM   1801  O   HOH B 594      -0.224  36.378  11.825  1.00  0.00      B    O  
ATOM   1802  H1  HOH B 594       0.201  36.055  12.673  1.00  0.00      B    H  
ATOM   1803  H2  HOH B 594       0.353  37.118  11.425  1.00  0.00      B    H  
ATOM   1804  O   HOH B 595      30.985   7.268   3.865  1.00  0.00      B    O  
ATOM   1805  H1  HOH B 595      30.507   6.412   3.499  1.00  0.00      B    H  
ATOM   1806  H2  HOH B 595      31.020   7.164   4.870  1.00  0.00      B    H  
ATOM   1807  O   HOH B 596      20.299   1.718  31.902  1.00  0.00      B    O  
ATOM   1808  H1  HOH B 596      19.663   1.280  31.280  1.00  0.00      B    H  
ATOM   1809  H2  HOH B 596      20.176   2.683  31.785  1.00  0.00      B    H  
ATOM   1810  O   HOH B 597       7.070  33.246  16.695  1.00  0.00      B    O  
ATOM   1811  H1  HOH B 597       7.233  34.159  17.173  1.00  0.00      B    H  
ATOM   1812  H2  HOH B 597       7.501  32.512  17.234  1.00  0.00      B    H  
ATOM   1813  O   HOH B 598      18.025  35.148   2.419  1.00  0.00      B    O  
ATOM   1814  H1  HOH B 598      18.714  35.750   2.828  1.00  0.00      B    H  
ATOM   1815  H2  HOH B 598      17.765  34.467   3.146  1.00  0.00      B    H  
ATOM   1816  O   HOH B 599       9.991  35.754  17.667  1.00  0.00      B    O  
ATOM   1817  H1  HOH B 599      10.249  34.758  17.570  1.00  0.00      B    H  
ATOM   1818  H2  HOH B 599      10.870  36.264  17.713  1.00  0.00      B    H  
ATOM   1819  O   HOH B 600       4.870   0.268  32.240  1.00  0.00      B    O  
ATOM   1820  H1  HOH B 600       4.554   0.292  31.308  1.00  0.00      B    H  
ATOM   1821  H2  HOH B 600       4.013   0.522  32.777  1.00  0.00      B    H  
ATOM   1822  O   HOH B 601      35.210   8.525  28.347  1.00  0.00      B    O  
ATOM   1823  H1  HOH B 601      35.188   8.401  29.362  1.00  0.00      B    H  
ATOM   1824  H2  HOH B 601      36.166   8.538  28.051  1.00  0.00      B    H  
ATOM   1825  O   HOH B 602      11.961  38.907  10.056  1.00  0.00      B    O  
ATOM   1826  H1  HOH B 602      12.270  39.654   9.456  1.00  0.00      B    H  
ATOM   1827  H2  HOH B 602      11.621  38.162   9.430  1.00  0.00      B    H  
ATOM   1828  O   HOH B 603       5.788   3.994  11.902  1.00  0.00      B    O  
ATOM   1829  H1  HOH B 603       5.495   3.886  12.871  1.00  0.00      B    H  
ATOM   1830  H2  HOH B 603       6.795   3.846  11.971  1.00  0.00      B    H  
ATOM   1831  O   HOH B 604       1.838  12.085  11.459  1.00  0.00      B    O  
ATOM   1832  H1  HOH B 604       2.199  12.553  10.659  1.00  0.00      B    H  
ATOM   1833  H2  HOH B 604       1.429  11.232  11.117  1.00  0.00      B    H  
ATOM   1834  O   HOH B 605      37.036  28.174  20.413  1.00  0.00      B    O  
ATOM   1835  H1  HOH B 605      36.342  27.753  19.743  1.00  0.00      B    H  
ATOM   1836  H2  HOH B 605      36.845  29.168  20.353  1.00  0.00      B    H  
ATOM   1837  O   HOH B 606      15.034  36.706  23.006  1.00  0.00      B    O  
ATOM   1838  H1  HOH B 606      15.400  37.413  23.586  1.00  0.00      B    H  
ATOM   1839  H2  HOH B 606      15.107  35.786  23.479  1.00  0.00      B    H  
ATOM   1840  O   HOH B 607       2.962   9.083  38.696  1.00  0.00      B    O  
ATOM   1841  H1  HOH B 607       3.931   8.933  38.788  1.00  0.00      B    H  
ATOM   1842  H2  HOH B 607       2.581   8.961  39.631  1.00  0.00      B    H  
ATOM   1843  O   HOH B 608      10.849  38.990   6.551  1.00  0.00      B    O  
ATOM   1844  H1  HOH B 608      10.940  39.356   5.605  1.00  0.00      B    H  
ATOM   1845  H2  HOH B 608      10.009  38.486   6.598  1.00  0.00      B    H  
ATOM   1846  O   HOH B 609      21.500  36.731   7.711  1.00  0.00      B    O  
ATOM   1847  H1  HOH B 609      21.248  36.230   6.872  1.00  0.00      B    H  
ATOM   1848  H2  HOH B 609      22.460  36.347   7.975  1.00  0.00      B    H  
ATOM   1849  O   HOH B 610      37.252  34.942  30.209  1.00  0.00      B    O  
ATOM   1850  H1  HOH B 610      37.418  34.369  31.039  1.00  0.00      B    H  
ATOM   1851  H2  HOH B 610      37.426  35.859  30.543  1.00  0.00      B    H  
ATOM   1852  O   HOH B 611      36.703  38.274   3.367  1.00  0.00      B    O  
ATOM   1853  H1  HOH B 611      36.077  37.808   2.688  1.00  0.00      B    H  
ATOM   1854  H2  HOH B 611      36.422  38.019   4.302  1.00  0.00      B    H  
ATOM   1855  O   HOH B 612      20.895   9.292  29.722  1.00  0.00      B    O  
ATOM   1856  H1  HOH B 612      21.359   8.615  30.337  1.00  0.00      B    H  
ATOM   1857  H2  HOH B 612      21.676   9.714  29.253  1.00  0.00      B    H  
ATOM   1858  O   HOH B 613      37.735  21.227  25.378  1.00  0.00      B    O  
ATOM   1859  H1  HOH B 613      37.065  21.051  26.146  1.00  0.00      B    H  
ATOM   1860  H2  HOH B 613      37.612  20.434  24.767  1.00  0.00      B    H  
ATOM   1861  O   HOH B 614      11.564  11.632  38.883  1.00  0.00      B    O  
ATOM   1862  H1  HOH B 614      10.723  11.995  38.479  1.00  0.00      B    H  
ATOM   1863  H2  HOH B 614      12.293  11.938  38.223  1.00  0.00      B    H  
ATOM   1864  O   HOH B 615       9.873  31.305   8.481  1.00  0.00      B    O  
ATOM   1865  H1  HOH B 615      10.295  31.965   9.166  1.00  0.00      B    H  
ATOM   1866  H2  HOH B 615      10.150  30.377   8.851  1.00  0.00      B    H  
ATOM   1867  O   HOH B 616       5.871  16.997  31.487  1.00  0.00      B    O  
ATOM   1868  H1  HOH B 616       6.757  17.268  31.022  1.00  0.00      B    H  
ATOM   1869  H2  HOH B 616       5.895  17.367  32.475  1.00  0.00      B    H  
ATOM   1870  O   HOH B 617      10.090   7.045   4.226  1.00  0.00      B    O  
ATOM   1871  H1  HOH B 617       9.771   7.846   4.698  1.00  0.00      B    H  
ATOM   1872  H2  HOH B 617      11.097   6.960   4.468  1.00  0.00      B    H  
ATOM   1873  O   HOH B 618      17.437  14.804  18.984  1.00  0.00      B    O  
ATOM   1874  H1  HOH B 618      18.055  15.510  19.507  1.00  0.00      B    H  
ATOM   1875  H2  HOH B 618      16.782  14.404  19.727  1.00  0.00      B    H  
ATOM   1876  O   HOH B 619       8.694  33.375   4.643  1.00  0.00      B    O  
ATOM   1877  H1  HOH B 619       9.462  32.895   4.248  1.00  0.00      B    H  
ATOM   1878  H2  HOH B 619       8.766  34.332   4.299  1.00  0.00      B    H  
ATOM   1879  O   HOH B 620      15.017  21.813  35.376  1.00  0.00      B    O  
ATOM   1880  H1  HOH B 620      14.218  21.812  35.953  1.00  0.00      B    H  
ATOM   1881  H2  HOH B 620      14.821  21.154  34.595  1.00  0.00      B    H  
ATOM   1882  O   HOH B 621      10.397  29.839  26.398  1.00  0.00      B    O  
ATOM   1883  H1  HOH B 621      10.799  30.590  26.844  1.00  0.00      B    H  
ATOM   1884  H2  HOH B 621       9.524  29.717  26.832  1.00  0.00      B    H  
ATOM   1885  O   HOH B 622      18.538  30.524  36.663  1.00  0.00      B    O  
ATOM   1886  H1  HOH B 622      17.940  31.301  36.957  1.00  0.00      B    H  
ATOM   1887  H2  HOH B 622      18.028  29.929  36.006  1.00  0.00      B    H  
ATOM   1888  O   HOH B 623      12.604  11.579  18.696  1.00  0.00      B    O  
ATOM   1889  H1  HOH B 623      12.023  10.710  18.675  1.00  0.00      B    H  
ATOM   1890  H2  HOH B 623      13.461  11.337  18.216  1.00  0.00      B    H  
ATOM   1891  O   HOH B 624      32.994  16.930   3.786  1.00  0.00      B    O  
ATOM   1892  H1  HOH B 624      33.885  17.269   4.066  1.00  0.00      B    H  
ATOM   1893  H2  HOH B 624      32.930  15.971   4.077  1.00  0.00      B    H  
ATOM   1894  O   HOH B 625      18.125   6.887  26.360  1.00  0.00      B    O  
ATOM   1895  H1  HOH B 625      17.632   6.753  25.483  1.00  0.00      B    H  
ATOM   1896  H2  HOH B 625      19.176   6.866  26.232  1.00  0.00      B    H  
ATOM   1897  O   HOH B 626      33.581  14.419   4.769  1.00  0.00      B    O  
ATOM   1898  H1  HOH B 626      33.272  13.953   5.621  1.00  0.00      B    H  
ATOM   1899  H2  HOH B 626      33.754  13.667   4.093  1.00  0.00      B    H  
ATOM   1900  O   HOH B 627      17.650  26.923   9.488  1.00  0.00      B    O  
ATOM   1901  H1  HOH B 627      18.138  27.705   9.930  1.00  0.00      B    H  
ATOM   1902  H2  HOH B 627      17.664  26.099  10.075  1.00  0.00      B    H  
ATOM   1903  O   HOH B 628      22.061  10.367  33.787  1.00  0.00      B    O  
ATOM   1904  H1  HOH B 628      22.548  10.366  32.917  1.00  0.00      B    H  
ATOM   1905  H2  HOH B 628      22.660  10.804  34.483  1.00  0.00      B    H  
ATOM   1906  O   HOH B 629      38.068   6.391  25.404  1.00  0.00      B    O  
ATOM   1907  H1  HOH B 629      38.542   5.785  24.677  1.00  0.00      B    H  
ATOM   1908  H2  HOH B 629      37.559   5.722  25.948  1.00  0.00      B    H  
ATOM   1909  O   HOH B 630      21.303  35.096   5.482  1.00  0.00      B    O  
ATOM   1910  H1  HOH B 630      20.907  35.415   4.571  1.00  0.00      B    H  
ATOM   1911  H2  HOH B 630      20.604  34.454   5.941  1.00  0.00      B    H  
ATOM   1912  O   HOH B 631      35.828  15.592  36.353  1.00  0.00      B    O  
ATOM   1913  H1  HOH B 631      35.186  16.031  35.690  1.00  0.00      B    H  
ATOM   1914  H2  HOH B 631      35.357  15.556  37.241  1.00  0.00      B    H  
ATOM   1915  O   HOH B 632      32.487  13.326   6.897  1.00  0.00      B    O  
ATOM   1916  H1  HOH B 632      31.707  13.898   6.629  1.00  0.00      B    H  
ATOM   1917  H2  HOH B 632      32.548  13.221   7.953  1.00  0.00      B    H  
ATOM   1918  O   HOH B 633      17.117  19.378  23.880  1.00  0.00      B    O  
ATOM   1919  H1  HOH B 633      16.844  19.938  23.147  1.00  0.00      B    H  
ATOM   1920  H2  HOH B 633      16.818  19.912  24.699  1.00  0.00      B    H  
ATOM   1921  O   HOH B 634       7.793  28.269  26.567  1.00  0.00      B    O  
ATOM   1922  H1  HOH B 634       8.335  27.481  26.842  1.00  0.00      B    H  
ATOM   1923  H2  HOH B 634       6.827  27.940  26.640  1.00  0.00      B    H  
ATOM   1924  O   HOH B 635      27.311   6.028   2.833  1.00  0.00      B    O  
ATOM   1925  H1  HOH B 635      26.691   5.274   3.042  1.00  0.00      B    H  
ATOM   1926  H2  HOH B 635      28.260   5.685   2.782  1.00  0.00      B    H  
ATOM   1927  O   HOH B 636      22.035   9.982  14.289  1.00  0.00      B    O  
ATOM   1928  H1  HOH B 636      21.090  10.317  14.052  1.00  0.00      B    H  
ATOM   1929  H2  HOH B 636      22.202   9.006  14.108  1.00  0.00      B    H  
ATOM   1930  O   HOH B 637       8.428  16.375  23.407  1.00  0.00      B    O  
ATOM   1931  H1  HOH B 637       8.528  15.741  22.593  1.00  0.00      B    H  
ATOM   1932  H2  HOH B 637       8.352  15.919  24.293  1.00  0.00      B    H  
ATOM   1933  O   HOH B 638      25.441   7.817   7.541  1.00  0.00      B    O  
ATOM   1934  H1  HOH B 638      25.465   7.124   8.351  1.00  0.00      B    H  
ATOM   1935  H2  HOH B 638      25.041   7.318   6.765  1.00  0.00      B    H  
ATOM   1936  O   HOH B 639      10.096  22.857  35.180  1.00  0.00      B    O  
ATOM   1937  H1  HOH B 639      10.145  23.246  36.134  1.00  0.00      B    H  
ATOM   1938  H2  HOH B 639       9.477  23.409  34.691  1.00  0.00      B    H  
ATOM   1939  O   HOH B 640      35.786  10.085  18.775  1.00  0.00      B    O  
ATOM   1940  H1  HOH B 640      35.618  11.030  19.132  1.00  0.00      B    H  
ATOM   1941  H2  HOH B 640      35.676  10.171  17.782  1.00  0.00      B    H  
ATOM   1942  O   HOH B 641      12.606   2.909   5.094  1.00  0.00      B    O  
ATOM   1943  H1  HOH B 641      13.438   2.348   5.231  1.00  0.00      B    H  
ATOM   1944  H2  HOH B 641      12.873   3.872   5.170  1.00  0.00      B    H  
ATOM   1945  O   HOH B 642       0.459  11.834   6.417  1.00  0.00      B    O  
ATOM   1946  H1  HOH B 642      -0.062  12.286   5.674  1.00  0.00      B    H  
ATOM   1947  H2  HOH B 642       0.364  12.338   7.262  1.00  0.00      B    H  
ATOM   1948  O   HOH B 643      32.092  22.321   3.172  1.00  0.00      B    O  
ATOM   1949  H1  HOH B 643      32.933  21.737   2.901  1.00  0.00      B    H  
ATOM   1950  H2  HOH B 643      31.761  22.028   4.071  1.00  0.00      B    H  
ATOM   1951  O   HOH B 644      38.608  17.406  19.548  1.00  0.00      B    O  
ATOM   1952  H1  HOH B 644      38.314  18.370  19.762  1.00  0.00      B    H  
ATOM   1953  H2  HOH B 644      38.820  16.970  20.444  1.00  0.00      B    H  
ATOM   1954  O   HOH B 645       5.575  38.192  28.885  1.00  0.00      B    O  
ATOM   1955  H1  HOH B 645       6.040  37.813  28.132  1.00  0.00      B    H  
ATOM   1956  H2  HOH B 645       5.549  39.182  28.719  1.00  0.00      B    H  
ATOM   1957  O   HOH B 646      11.169  31.771   3.745  1.00  0.00      B    O  
ATOM   1958  H1  HOH B 646      10.487  31.109   3.371  1.00  0.00      B    H  
ATOM   1959  H2  HOH B 646      11.351  31.498   4.748  1.00  0.00      B    H  
ATOM   1960  O   HOH B 647       1.403  27.961  25.041  1.00  0.00      B    O  
ATOM   1961  H1  HOH B 647       0.888  27.934  24.196  1.00  0.00      B    H  
ATOM   1962  H2  HOH B 647       1.669  27.063  25.341  1.00  0.00      B    H  
ATOM   1963  O   HOH B 648      27.183  19.650  33.837  1.00  0.00      B    O  
ATOM   1964  H1  HOH B 648      27.867  19.305  34.499  1.00  0.00      B    H  
ATOM   1965  H2  HOH B 648      27.604  20.469  33.340  1.00  0.00      B    H  
ATOM   1966  O   HOH B 649       8.171  18.059  30.593  1.00  0.00      B    O  
ATOM   1967  H1  HOH B 649       8.152  18.145  29.583  1.00  0.00      B    H  
ATOM   1968  H2  HOH B 649       8.935  18.640  30.878  1.00  0.00      B    H  
ATOM   1969  O   HOH B 650      36.071  37.477   6.115  1.00  0.00      B    O  
ATOM   1970  H1  HOH B 650      36.352  36.459   6.149  1.00  0.00      B    H  
ATOM   1971  H2  HOH B 650      36.486  37.839   6.978  1.00  0.00      B    H  
ATOM   1972  O   HOH B 651      13.116  21.501  37.472  1.00  0.00      B    O  
ATOM   1973  H1  HOH B 651      12.143  21.247  37.228  1.00  0.00      B    H  
ATOM   1974  H2  HOH B 651      13.664  20.641  37.430  1.00  0.00      B    H  
ATOM   1975  O   HOH B 652      31.061  14.647  36.058  1.00  0.00      B    O  
ATOM   1976  H1  HOH B 652      31.596  15.095  35.316  1.00  0.00      B    H  
ATOM   1977  H2  HOH B 652      31.632  13.957  36.558  1.00  0.00      B    H  
ATOM   1978  O   HOH B 653      35.149  25.005  32.905  1.00  0.00      B    O  
ATOM   1979  H1  HOH B 653      34.720  25.199  33.864  1.00  0.00      B    H  
ATOM   1980  H2  HOH B 653      34.621  25.608  32.252  1.00  0.00      B    H  
ATOM   1981  O   HOH B 654       4.034  38.803  21.845  1.00  0.00      B    O  
ATOM   1982  H1  HOH B 654       3.208  38.141  22.015  1.00  0.00      B    H  
ATOM   1983  H2  HOH B 654       4.651  38.384  21.153  1.00  0.00      B    H  
ATOM   1984  O   HOH B 655       8.596  29.307  30.540  1.00  0.00      B    O  
ATOM   1985  H1  HOH B 655       8.003  28.537  30.849  1.00  0.00      B    H  
ATOM   1986  H2  HOH B 655       9.565  28.993  30.594  1.00  0.00      B    H  
ATOM   1987  O   HOH B 656      23.471  13.219  29.129  1.00  0.00      B    O  
ATOM   1988  H1  HOH B 656      24.228  13.052  29.854  1.00  0.00      B    H  
ATOM   1989  H2  HOH B 656      23.490  14.279  28.901  1.00  0.00      B    H  
ATOM   1990  O   HOH B 657      16.436  39.064  21.524  1.00  0.00      B    O  
ATOM   1991  H1  HOH B 657      15.711  38.478  21.181  1.00  0.00      B    H  
ATOM   1992  H2  HOH B 657      17.135  39.193  20.859  1.00  0.00      B    H  
ATOM   1993  O   HOH B 658      25.709  15.096   7.250  1.00  0.00      B    O  
ATOM   1994  H1  HOH B 658      25.526  15.926   6.696  1.00  0.00      B    H  
ATOM   1995  H2  HOH B 658      26.617  14.757   7.006  1.00  0.00      B    H  
ATOM   1996  O   HOH B 659      15.951  24.176  18.182  1.00  0.00      B    O  
ATOM   1997  H1  HOH B 659      16.953  23.939  18.381  1.00  0.00      B    H  
ATOM   1998  H2  HOH B 659      15.845  24.062  17.177  1.00  0.00      B    H  
ATOM   1999  O   HOH B 660      12.003   0.858  31.613  1.00  0.00      B    O  
ATOM   2000  H1  HOH B 660      12.823   0.284  31.621  1.00  0.00      B    H  
ATOM   2001  H2  HOH B 660      11.405   0.647  30.815  1.00  0.00      B    H  
ATOM   2002  O   HOH B 661      28.916  33.084  25.179  1.00  0.00      B    O  
ATOM   2003  H1  HOH B 661      28.073  33.011  25.747  1.00  0.00      B    H  
ATOM   2004  H2  HOH B 661      29.031  32.161  24.719  1.00  0.00      B    H  
ATOM   2005  O   HOH B 662      11.307  28.783  39.109  1.00  0.00      B    O  
ATOM   2006  H1  HOH B 662      10.483  29.379  39.110  1.00  0.00      B    H  
ATOM   2007  H2  HOH B 662      11.075  27.805  39.081  1.00  0.00      B    H  
ATOM   2008  O   HOH B 663      36.727  37.602  31.859  1.00  0.00      B    O  
ATOM   2009  H1  HOH B 663      37.559  38.189  31.647  1.00  0.00      B    H  
ATOM   2010  H2  HOH B 663      35.937  37.989  31.364  1.00  0.00      B    H  
ATOM   2011  O   HOH B 664      35.403  32.906  20.292  1.00  0.00      B    O  
ATOM   2012  H1  HOH B 664      36.176  33.556  20.226  1.00  0.00      B    H  
ATOM   2013  H2  HOH B 664      35.798  31.981  20.289  1.00  0.00      B    H  
ATOM   2014  O   HOH B 665       9.646  11.853  29.348  1.00  0.00      B    O  
ATOM   2015  H1  HOH B 665      10.518  11.446  28.989  1.00  0.00      B    H  
ATOM   2016  H2  HOH B 665       9.658  11.471  30.329  1.00  0.00      B    H  
ATOM   2017  O   HOH B 666      18.628  30.820  23.105  1.00  0.00      B    O  
ATOM   2018  H1  HOH B 666      18.858  30.825  24.085  1.00  0.00      B    H  
ATOM   2019  H2  HOH B 666      18.705  29.860  22.802  1.00  0.00      B    H  
ATOM   2020  O   HOH B 667      22.050   7.650  31.544  1.00  0.00      B    O  
ATOM   2021  H1  HOH B 667      22.213   7.980  32.493  1.00  0.00      B    H  
ATOM   2022  H2  HOH B 667      22.323   6.683  31.429  1.00  0.00      B    H  
ATOM   2023  O   HOH B 668       1.939  26.985  15.116  1.00  0.00      B    O  
ATOM   2024  H1  HOH B 668       2.564  26.440  15.670  1.00  0.00      B    H  
ATOM   2025  H2  HOH B 668       1.610  26.572  14.300  1.00  0.00      B    H  
ATOM   2026  O   HOH B 669      36.603   3.491  22.509  1.00  0.00      B    O  
ATOM   2027  H1  HOH B 669      36.671   3.047  21.582  1.00  0.00      B    H  
ATOM   2028  H2  HOH B 669      36.532   2.794  23.238  1.00  0.00      B    H  
ATOM   2029  O   HOH B 670      28.366  25.283   7.624  1.00  0.00      B    O  
ATOM   2030  H1  HOH B 670      27.509  25.718   7.222  1.00  0.00      B    H  
ATOM   2031  H2  HOH B 670      28.922  26.079   7.983  1.00  0.00      B    H  
ATOM   2032  O   HOH B 671      34.822  17.751  23.134  1.00  0.00      B    O  
ATOM   2033  H1  HOH B 671      35.736  18.116  23.049  1.00  0.00      B    H  
ATOM   2034  H2  HOH B 671      34.626  17.365  22.233  1.00  0.00      B    H  
ATOM   2035  O   HOH B 672      25.045  21.343  26.794  1.00  0.00      B    O  
ATOM   2036  H1  HOH B 672      24.574  21.156  27.701  1.00  0.00      B    H  
ATOM   2037  H2  HOH B 672      25.744  20.627  26.681  1.00  0.00      B    H  
ATOM   2038  O   HOH B 673      35.057  16.730  13.642  1.00  0.00      B    O  
ATOM   2039  H1  HOH B 673      34.477  17.064  14.380  1.00  0.00      B    H  
ATOM   2040  H2  HOH B 673      35.305  17.510  13.018  1.00  0.00      B    H  
ATOM   2041  O   HOH B 674      34.902  29.871  10.817  1.00  0.00      B    O  
ATOM   2042  H1  HOH B 674      34.327  29.999  10.088  1.00  0.00      B    H  
ATOM   2043  H2  HOH B 674      35.811  30.163  10.468  1.00  0.00      B    H  
ATOM   2044  O   HOH B 675       8.362   7.071  16.591  1.00  0.00      B    O  
ATOM   2045  H1  HOH B 675       7.454   7.448  16.341  1.00  0.00      B    H  
ATOM   2046  H2  HOH B 675       8.451   7.179  17.580  1.00  0.00      B    H  
ATOM   2047  O   HOH B 676       3.611  27.328  33.212  1.00  0.00      B    O  
ATOM   2048  H1  HOH B 676       3.642  27.009  32.285  1.00  0.00      B    H  
ATOM   2049  H2  HOH B 676       3.342  28.304  33.220  1.00  0.00      B    H  
ATOM   2050  O   HOH B 677      17.124  21.941  15.418  1.00  0.00      B    O  
ATOM   2051  H1  HOH B 677      17.795  21.373  15.954  1.00  0.00      B    H  
ATOM   2052  H2  HOH B 677      16.667  21.375  14.726  1.00  0.00      B    H  
ATOM   2053  O   HOH B 678      30.905  26.862  29.066  1.00  0.00      B    O  
ATOM   2054  H1  HOH B 678      30.917  26.203  28.255  1.00  0.00      B    H  
ATOM   2055  H2  HOH B 678      30.486  26.400  29.863  1.00  0.00      B    H  
ATOM   2056  O   HOH B 679       6.651  23.518   4.890  1.00  0.00      B    O  
ATOM   2057  H1  HOH B 679       6.881  22.569   4.630  1.00  0.00      B    H  
ATOM   2058  H2  HOH B 679       6.508  24.058   4.038  1.00  0.00      B    H  
ATOM   2059  O   HOH B 680       6.746  13.099  32.968  1.00  0.00      B    O  
ATOM   2060  H1  HOH B 680       7.210  12.345  32.554  1.00  0.00      B    H  
ATOM   2061  H2  HOH B 680       5.730  13.082  32.714  1.00  0.00      B    H  
ATOM   2062  O   HOH B 681      32.637   5.914  30.553  1.00  0.00      B    O  
ATOM   2063  H1  HOH B 681      32.186   5.586  31.421  1.00  0.00      B    H  
ATOM   2064  H2  HOH B 681      33.330   5.222  30.277  1.00  0.00      B    H  
ATOM   2065  O   HOH B 682       0.517  38.159   6.911  1.00  0.00      B    O  
ATOM   2066  H1  HOH B 682       0.342  37.409   6.288  1.00  0.00      B    H  
ATOM   2067  H2  HOH B 682       1.413  37.917   7.397  1.00  0.00      B    H  
ATOM   2068  O   HOH B 683      13.154  36.675  16.186  1.00  0.00      B    O  
ATOM   2069  H1  HOH B 683      12.863  36.873  17.144  1.00  0.00      B    H  
ATOM   2070  H2  HOH B 683      12.422  36.115  15.854  1.00  0.00      B    H  
ATOM   2071  O   HOH B 684      33.988  31.597   7.308  1.00  0.00      B    O  
ATOM   2072  H1  HOH B 684      34.139  32.600   7.219  1.00  0.00      B    H  
ATOM   2073  H2  HOH B 684      34.881  31.149   7.216  1.00  0.00      B    H  
ATOM   2074  O   HOH B 685      17.643   8.227   6.058  1.00  0.00      B    O  
ATOM   2075  H1  HOH B 685      18.171   7.364   6.199  1.00  0.00      B    H  
ATOM   2076  H2  HOH B 685      17.033   8.120   5.243  1.00  0.00      B    H  
ATOM   2077  O   HOH B 686       6.045  17.577  22.962  1.00  0.00      B    O  
ATOM   2078  H1  HOH B 686       5.897  17.589  21.958  1.00  0.00      B    H  
ATOM   2079  H2  HOH B 686       6.824  16.974  23.213  1.00  0.00      B    H  
ATOM   2080  O   HOH B 687       6.208   7.870  -0.176  1.00  0.00      B    O  
ATOM   2081  H1  HOH B 687       7.189   7.909  -0.428  1.00  0.00      B    H  
ATOM   2082  H2  HOH B 687       6.082   8.220   0.791  1.00  0.00      B    H  
ATOM   2083  O   HOH B 688      22.784  21.299  30.998  1.00  0.00      B    O  
ATOM   2084  H1  HOH B 688      22.741  21.925  30.249  1.00  0.00      B    H  
ATOM   2085  H2  HOH B 688      22.979  21.839  31.816  1.00  0.00      B    H  
ATOM   2086  O   HOH B 689      16.628  29.662  13.928  1.00  0.00      B    O  
ATOM   2087  H1  HOH B 689      16.775  28.711  13.501  1.00  0.00      B    H  
ATOM   2088  H2  HOH B 689      15.895  30.114  13.393  1.00  0.00      B    H  
ATOM   2089  O   HOH B 690       0.609  29.850   5.161  1.00  0.00      B    O  
ATOM   2090  H1  HOH B 690       0.537  30.260   6.099  1.00  0.00      B    H  
ATOM   2091  H2  HOH B 690       1.346  29.177   5.282  1.00  0.00      B    H  
ATOM   2092  O   HOH B 691      35.433  33.629  32.990  1.00  0.00      B    O  
ATOM   2093  H1  HOH B 691      34.899  33.095  33.656  1.00  0.00      B    H  
ATOM   2094  H2  HOH B 691      34.759  33.774  32.197  1.00  0.00      B    H  
ATOM   2095  O   HOH B 692      22.099  21.921   0.393  1.00  0.00      B    O  
ATOM   2096  H1  HOH B 692      23.029  22.294   0.384  1.00  0.00      B    H  
ATOM   2097  H2  HOH B 692      21.871  21.499   1.288  1.00  0.00      B    H  
ATOM   2098  O   HOH B 693      32.192  39.097  15.901  1.00  0.00      B    O  
ATOM   2099  H1  HOH B 693      31.355  38.867  15.315  1.00  0.00      B    H  
ATOM   2100  H2  HOH B 693      33.052  39.162  15.334  1.00  0.00      B    H  
ATOM   2101  O   HOH B 694      38.824  15.630  34.436  1.00  0.00      B    O  
ATOM   2102  H1  HOH B 694      39.493  15.581  33.713  1.00  0.00      B    H  
ATOM   2103  H2  HOH B 694      38.334  16.490  34.292  1.00  0.00      B    H  
ATOM   2104  O   HOH B 695      19.508  10.907  33.562  1.00  0.00      B    O  
ATOM   2105  H1  HOH B 695      20.377  10.421  33.730  1.00  0.00      B    H  
ATOM   2106  H2  HOH B 695      19.482  11.242  32.584  1.00  0.00      B    H  
ATOM   2107  O   HOH B 696      19.479   8.007  14.395  1.00  0.00      B    O  
ATOM   2108  H1  HOH B 696      19.588   7.060  14.002  1.00  0.00      B    H  
ATOM   2109  H2  HOH B 696      18.827   8.456  13.799  1.00  0.00      B    H  
ATOM   2110  O   HOH B 697      30.478  37.489   2.385  1.00  0.00      B    O  
ATOM   2111  H1  HOH B 697      30.467  38.381   1.861  1.00  0.00      B    H  
ATOM   2112  H2  HOH B 697      29.944  36.711   1.933  1.00  0.00      B    H  
ATOM   2113  O   HOH B 698       3.012  13.815  35.778  1.00  0.00      B    O  
ATOM   2114  H1  HOH B 698       2.520  12.982  35.459  1.00  0.00      B    H  
ATOM   2115  H2  HOH B 698       3.364  14.331  34.961  1.00  0.00      B    H  
ATOM   2116  O   HOH B 699      23.905  25.577  32.821  1.00  0.00      B    O  
ATOM   2117  H1  HOH B 699      23.578  24.630  32.749  1.00  0.00      B    H  
ATOM   2118  H2  HOH B 699      23.172  26.152  32.388  1.00  0.00      B    H  
ATOM   2119  O   HOH B 700      32.174  23.880  14.912  1.00  0.00      B    O  
ATOM   2120  H1  HOH B 700      32.695  24.689  14.590  1.00  0.00      B    H  
ATOM   2121  H2  HOH B 700      31.223  23.919  14.607  1.00  0.00      B    H  
ATOM   2122  O   HOH B 701      37.893  29.536  10.551  1.00  0.00      B    O  
ATOM   2123  H1  HOH B 701      38.894  29.350  10.269  1.00  0.00      B    H  
ATOM   2124  H2  HOH B 701      37.735  30.570  10.570  1.00  0.00      B    H  
ATOM   2125  O   HOH B 702       0.361  31.921   0.567  1.00  0.00      B    O  
ATOM   2126  H1  HOH B 702      -0.573  31.790   0.912  1.00  0.00      B    H  
ATOM   2127  H2  HOH B 702       0.792  32.484   1.240  1.00  0.00      B    H  
ATOM   2128  O   HOH B 703      22.374   1.942   4.935  1.00  0.00      B    O  
ATOM   2129  H1  HOH B 703      23.129   1.205   5.116  1.00  0.00      B    H  
ATOM   2130  H2  HOH B 703      21.771   1.499   4.243  1.00  0.00      B    H  
ATOM   2131  O   HOH B 704       0.756  28.214  29.657  1.00  0.00      B    O  
ATOM   2132  H1  HOH B 704       1.273  29.111  29.792  1.00  0.00      B    H  
ATOM   2133  H2  HOH B 704       0.179  28.249  28.826  1.00  0.00      B    H  
ATOM   2134  O   HOH B 705      30.681  10.095  24.293  1.00  0.00      B    O  
ATOM   2135  H1  HOH B 705      29.838   9.599  24.552  1.00  0.00      B    H  
ATOM   2136  H2  HOH B 705      31.215  10.327  25.134  1.00  0.00      B    H  
ATOM   2137  O   HOH B 706      26.699  23.316  32.297  1.00  0.00      B    O  
ATOM   2138  H1  HOH B 706      26.918  24.233  31.979  1.00  0.00      B    H  
ATOM   2139  H2  HOH B 706      27.385  22.686  31.874  1.00  0.00      B    H  
ATOM   2140  O   HOH B 707       9.874  19.010   1.094  1.00  0.00      B    O  
ATOM   2141  H1  HOH B 707      10.618  19.684   0.962  1.00  0.00      B    H  
ATOM   2142  H2  HOH B 707       9.415  19.189   1.976  1.00  0.00      B    H  
ATOM   2143  O   HOH B 708      20.549  32.169   9.196  1.00  0.00      B    O  
ATOM   2144  H1  HOH B 708      19.944  31.618   8.510  1.00  0.00      B    H  
ATOM   2145  H2  HOH B 708      20.528  31.691   9.993  1.00  0.00      B    H  
ATOM   2146  O   HOH B 709       2.987  16.435  16.230  1.00  0.00      B    O  
ATOM   2147  H1  HOH B 709       3.262  15.748  15.584  1.00  0.00      B    H  
ATOM   2148  H2  HOH B 709       3.618  17.218  16.118  1.00  0.00      B    H  
ATOM   2149  O   HOH B 710      19.367  13.193  11.912  1.00  0.00      B    O  
ATOM   2150  H1  HOH B 710      19.295  13.889  12.670  1.00  0.00      B    H  
ATOM   2151  H2  HOH B 710      19.808  13.564  11.097  1.00  0.00      B    H  
ATOM   2152  O   HOH B 711      21.170  20.906  23.581  1.00  0.00      B    O  
ATOM   2153  H1  HOH B 711      20.978  20.848  22.581  1.00  0.00      B    H  
ATOM   2154  H2  HOH B 711      20.580  20.285  24.093  1.00  0.00      B    H  
ATOM   2155  O   HOH B 712      31.857  31.765   3.689  1.00  0.00      B    O  
ATOM   2156  H1  HOH B 712      31.978  31.599   4.729  1.00  0.00      B    H  
ATOM   2157  H2  HOH B 712      31.247  32.609   3.654  1.00  0.00      B    H  
ATOM   2158  O   HOH B 713      36.883  23.329  38.077  1.00  0.00      B    O  
ATOM   2159  H1  HOH B 713      37.401  24.001  38.610  1.00  0.00      B    H  
ATOM   2160  H2  HOH B 713      37.251  22.426  38.384  1.00  0.00      B    H  
ATOM   2161  O   HOH B 714       7.346   4.534  27.759  1.00  0.00      B    O  
ATOM   2162  H1  HOH B 714       6.887   3.653  27.546  1.00  0.00      B    H  
ATOM   2163  H2  HOH B 714       8.151   4.282  28.338  1.00  0.00      B    H  
ATOM   2164  O   HOH B 715      11.073   8.129  31.736  1.00  0.00      B    O  
ATOM   2165  H1  HOH B 715      10.246   7.871  32.215  1.00  0.00      B    H  
ATOM   2166  H2  HOH B 715      10.876   9.065  31.403  1.00  0.00      B    H  
ATOM   2167  O   HOH B 716      23.471  18.256  30.028  1.00  0.00      B    O  
ATOM   2168  H1  HOH B 716      24.273  18.821  30.318  1.00  0.00      B    H  
ATOM   2169  H2  HOH B 716      23.808  17.293  30.039  1.00  0.00      B    H  
ATOM   2170  O   HOH B 717      15.802   0.597   3.619  1.00  0.00      B    O  
ATOM   2171  H1  HOH B 717      15.519   0.292   2.691  1.00  0.00      B    H  
ATOM   2172  H2  HOH B 717      16.454   1.430   3.594  1.00  0.00      B    H  
ATOM   2173  O   HOH B 718      26.924   2.354  26.652  1.00  0.00      B    O  
ATOM   2174  H1  HOH B 718      27.197   1.415  26.818  1.00  0.00      B    H  
ATOM   2175  H2  HOH B 718      27.715   2.898  26.524  1.00  0.00      B    H  
ATOM   2176  O   HOH B 719      31.958   5.169  20.615  1.00  0.00      B    O  
ATOM   2177  H1  HOH B 719      31.356   4.363  20.870  1.00  0.00      B    H  
ATOM   2178  H2  HOH B 719      31.867   5.357  19.591  1.00  0.00      B    H  
ATOM   2179  O   HOH B 720      20.548  17.938  29.820  1.00  0.00      B    O  
ATOM   2180  H1  HOH B 720      20.155  17.106  30.219  1.00  0.00      B    H  
ATOM   2181  H2  HOH B 720      21.604  17.785  29.797  1.00  0.00      B    H  
ATOM   2182  O   HOH B 721      24.071  11.684  35.012  1.00  0.00      B    O  
ATOM   2183  H1  HOH B 721      24.881  11.399  34.476  1.00  0.00      B    H  
ATOM   2184  H2  HOH B 721      24.404  12.234  35.819  1.00  0.00      B    H  
ATOM   2185  O   HOH B 722       4.851  30.086  35.180  1.00  0.00      B    O  
ATOM   2186  H1  HOH B 722       5.672  29.853  34.616  1.00  0.00      B    H  
ATOM   2187  H2  HOH B 722       5.092  30.810  35.854  1.00  0.00      B    H  
ATOM   2188  O   HOH B 723       6.587  37.569   3.282  1.00  0.00      B    O  
ATOM   2189  H1  HOH B 723       6.304  37.800   2.322  1.00  0.00      B    H  
ATOM   2190  H2  HOH B 723       6.874  38.486   3.657  1.00  0.00      B    H  
ATOM   2191  O   HOH B 724      30.637  30.649   1.620  1.00  0.00      B    O  
ATOM   2192  H1  HOH B 724      30.789  30.850   2.589  1.00  0.00      B    H  
ATOM   2193  H2  HOH B 724      31.432  30.243   1.198  1.00  0.00      B    H  
ATOM   2194  O   HOH B 725      38.141  24.356  32.644  1.00  0.00      B    O  
ATOM   2195  H1  HOH B 725      37.267  24.699  32.897  1.00  0.00      B    H  
ATOM   2196  H2  HOH B 725      38.602  25.143  32.221  1.00  0.00      B    H  
ATOM   2197  O   HOH B 726      17.019   6.322  38.819  1.00  0.00      B    O  
ATOM   2198  H1  HOH B 726      17.888   6.907  39.017  1.00  0.00      B    H  
ATOM   2199  H2  HOH B 726      17.211   5.915  37.902  1.00  0.00      B    H  
ATOM   2200  O   HOH B 727       0.294  23.455   1.369  1.00  0.00      B    O  
ATOM   2201  H1  HOH B 727       1.103  22.791   1.229  1.00  0.00      B    H  
ATOM   2202  H2  HOH B 727      -0.065  23.198   2.272  1.00  0.00      B    H  
ATOM   2203  O   HOH B 728      10.313  37.807  37.527  1.00  0.00      B    O  
ATOM   2204  H1  HOH B 728      10.141  37.479  38.510  1.00  0.00      B    H  
ATOM   2205  H2  HOH B 728       9.965  38.762  37.461  1.00  0.00      B    H  
ATOM   2206  O   HOH B 729      16.288  20.434  26.256  1.00  0.00      B    O  
ATOM   2207  H1  HOH B 729      15.502  19.853  26.624  1.00  0.00      B    H  
ATOM   2208  H2  HOH B 729      16.967  20.582  27.002  1.00  0.00      B    H  
ATOM   2209  O   HOH B 730      33.455   3.906  32.427  1.00  0.00      B    O  
ATOM   2210  H1  HOH B 730      34.124   4.421  33.047  1.00  0.00      B    H  
ATOM   2211  H2  HOH B 730      33.913   3.050  32.092  1.00  0.00      B    H  
ATOM   2212  O   HOH B 731      26.177  18.825  30.886  1.00  0.00      B    O  
ATOM   2213  H1  HOH B 731      26.643  19.217  31.686  1.00  0.00      B    H  
ATOM   2214  H2  HOH B 731      26.899  18.531  30.274  1.00  0.00      B    H  
ATOM   2215  O   HOH B 732       4.631  20.614   4.985  1.00  0.00      B    O  
ATOM   2216  H1  HOH B 732       5.547  20.712   4.718  1.00  0.00      B    H  
ATOM   2217  H2  HOH B 732       4.035  21.214   4.301  1.00  0.00      B    H  
ATOM   2218  O   HOH B 733      10.657  39.383  29.270  1.00  0.00      B    O  
ATOM   2219  H1  HOH B 733      10.450  38.384  29.338  1.00  0.00      B    H  
ATOM   2220  H2  HOH B 733      10.918  39.675  28.310  1.00  0.00      B    H  
ATOM   2221  O   HOH B 734       3.362  25.734  19.695  1.00  0.00      B    O  
ATOM   2222  H1  HOH B 734       2.669  25.018  19.441  1.00  0.00      B    H  
ATOM   2223  H2  HOH B 734       3.911  25.456  20.474  1.00  0.00      B    H  
ATOM   2224  O   HOH B 735      16.001   8.595  20.126  1.00  0.00      B    O  
ATOM   2225  H1  HOH B 735      15.448   8.061  20.707  1.00  0.00      B    H  
ATOM   2226  H2  HOH B 735      16.887   8.755  20.580  1.00  0.00      B    H  
ATOM   2227  O   HOH B 736      22.718  15.231   4.503  1.00  0.00      B    O  
ATOM   2228  H1  HOH B 736      22.987  16.182   4.168  1.00  0.00      B    H  
ATOM   2229  H2  HOH B 736      23.457  14.562   4.250  1.00  0.00      B    H  
ATOM   2230  O   HOH B 737       6.947   8.558   7.655  1.00  0.00      B    O  
ATOM   2231  H1  HOH B 737       7.737   8.894   7.150  1.00  0.00      B    H  
ATOM   2232  H2  HOH B 737       7.237   7.808   8.281  1.00  0.00      B    H  
ATOM   2233  O   HOH B 738      34.777  24.672  27.459  1.00  0.00      B    O  
ATOM   2234  H1  HOH B 738      35.313  25.533  27.392  1.00  0.00      B    H  
ATOM   2235  H2  HOH B 738      35.000  24.198  28.327  1.00  0.00      B    H  
ATOM   2236  O   HOH B 739      33.978  32.822  11.067  1.00  0.00      B    O  
ATOM   2237  H1  HOH B 739      34.840  32.692  10.565  1.00  0.00      B    H  
ATOM   2238  H2  HOH B 739      33.230  32.752  10.377  1.00  0.00      B    H  
ATOM   2239  O   HOH B 740       3.968  20.141  29.767  1.00  0.00      B    O  
ATOM   2240  H1  HOH B 740       4.907  20.393  29.414  1.00  0.00      B    H  
ATOM   2241  H2  HOH B 740       3.454  19.632  28.980  1.00  0.00      B    H  
ATOM   2242  O   HOH B 741      23.439  21.959  23.556  1.00  0.00      B    O  
ATOM   2243  H1  HOH B 741      22.556  21.419  23.666  1.00  0.00      B    H  
ATOM   2244  H2  HOH B 741      24.000  21.610  22.811  1.00  0.00      B    H  
ATOM   2245  O   HOH B 742      20.504   4.838  21.592  1.00  0.00      B    O  
ATOM   2246  H1  HOH B 742      20.853   4.985  20.630  1.00  0.00      B    H  
ATOM   2247  H2  HOH B 742      20.352   3.876  21.664  1.00  0.00      B    H  
ATOM   2248  O   HOH B 743      12.954  27.511   5.252  1.00  0.00      B    O  
ATOM   2249  H1  HOH B 743      13.107  26.504   5.227  1.00  0.00      B    H  
ATOM   2250  H2  HOH B 743      13.737  27.880   5.738  1.00  0.00      B    H  
ATOM   2251  O   HOH B 744       9.528  29.179  33.431  1.00  0.00      B    O  
ATOM   2252  H1  HOH B 744       9.726  28.210  33.231  1.00  0.00      B    H  
ATOM   2253  H2  HOH B 744      10.189  29.731  32.881  1.00  0.00      B    H  
ATOM   2254  O   HOH B 745      38.956  38.722  30.331  1.00  0.00      B    O  
ATOM   2255  H1  HOH B 745      39.909  38.527  29.948  1.00  0.00      B    H  
ATOM   2256  H2  HOH B 745      38.404  39.122  29.578  1.00  0.00      B    H  
ATOM   2257  O   HOH B 746      28.474  26.385  15.541  1.00  0.00      B    O  
ATOM   2258  H1  HOH B 746      27.626  27.039  15.661  1.00  0.00      B    H  
ATOM   2259  H2  HOH B 746      28.793  26.519  14.603  1.00  0.00      B    H  
ATOM   2260  O   HOH B 747      28.982  23.154  36.728  1.00  0.00      B    O  
ATOM   2261  H1  HOH B 747      28.636  22.341  37.260  1.00  0.00      B    H  
ATOM   2262  H2  HOH B 747      28.232  23.383  36.057  1.00  0.00      B    H  
ATOM   2263  O   HOH B 748       1.122   8.151  25.078  1.00  0.00      B    O  
ATOM   2264  H1  HOH B 748       0.550   8.987  25.014  1.00  0.00      B    H  
ATOM   2265  H2  HOH B 748       0.593   7.370  24.767  1.00  0.00      B    H  
ATOM   2266  O   HOH B 749      33.706  10.784  38.905  1.00  0.00      B    O  
ATOM   2267  H1  HOH B 749      33.644   9.796  38.745  1.00  0.00      B    H  
ATOM   2268  H2  HOH B 749      34.633  10.984  39.231  1.00  0.00      B    H  
ATOM   2269  O   HOH B 750      27.570   5.607  31.007  1.00  0.00      B    O  
ATOM   2270  H1  HOH B 750      27.584   5.515  30.005  1.00  0.00      B    H  
ATOM   2271  H2  HOH B 750      26.630   5.817  31.275  1.00  0.00      B    H  
ATOM   2272  O   HOH B 751      30.753  11.828   3.762  1.00  0.00      B    O  
ATOM   2273  H1  HOH B 751      30.196  12.584   3.400  1.00  0.00      B    H  
ATOM   2274  H2  HOH B 751      30.752  11.037   3.122  1.00  0.00      B    H  
ATOM   2275  O   HOH B 752       1.994  25.228  12.971  1.00  0.00      B    O  
ATOM   2276  H1  HOH B 752       2.871  24.855  13.250  1.00  0.00      B    H  
ATOM   2277  H2  HOH B 752       1.571  24.531  12.380  1.00  0.00      B    H  
ATOM   2278  O   HOH B 753       0.997  22.309  15.060  1.00  0.00      B    O  
ATOM   2279  H1  HOH B 753       0.208  22.839  15.463  1.00  0.00      B    H  
ATOM   2280  H2  HOH B 753       1.870  22.611  15.492  1.00  0.00      B    H  
ATOM   2281  O   HOH B 754      38.994   0.442  36.739  1.00  0.00      B    O  
ATOM   2282  H1  HOH B 754      38.487  -0.302  36.147  1.00  0.00      B    H  
ATOM   2283  H2  HOH B 754      39.944   0.153  37.005  1.00  0.00      B    H  
ATOM   2284  O   HOH B 755      21.830   0.147  28.532  1.00  0.00      B    O  
ATOM   2285  H1  HOH B 755      21.135  -0.634  28.554  1.00  0.00      B    H  
ATOM   2286  H2  HOH B 755      21.320   0.967  28.845  1.00  0.00      B    H  
ATOM   2287  O   HOH B 756      36.242  38.505  38.347  1.00  0.00      B    O  
ATOM   2288  H1  HOH B 756      35.816  38.124  39.169  1.00  0.00      B    H  
ATOM   2289  H2  HOH B 756      36.948  37.809  38.057  1.00  0.00      B    H  
ATOM   2290  O   HOH B 757      35.516  12.484  20.056  1.00  0.00      B    O  
ATOM   2291  H1  HOH B 757      34.546  12.907  20.064  1.00  0.00      B    H  
ATOM   2292  H2  HOH B 757      36.237  13.223  19.942  1.00  0.00      B    H  
ATOM   2293  O   HOH B 758       2.734  26.844   9.360  1.00  0.00      B    O  
ATOM   2294  H1  HOH B 758       3.350  26.258   9.852  1.00  0.00      B    H  
ATOM   2295  H2  HOH B 758       1.787  26.428   9.292  1.00  0.00      B    H  
ATOM   2296  O   HOH B 759       6.226  12.336  39.356  1.00  0.00      B    O  
ATOM   2297  H1  HOH B 759       6.355  11.937  38.513  1.00  0.00      B    H  
ATOM   2298  H2  HOH B 759       5.259  12.454  39.509  1.00  0.00      B    H  
ATOM   2299  O   HOH B 760      24.417  23.893  26.420  1.00  0.00      B    O  
ATOM   2300  H1  HOH B 760      23.742  24.033  25.717  1.00  0.00      B    H  
ATOM   2301  H2  HOH B 760      24.656  22.872  26.409  1.00  0.00      B    H  
ATOM   2302  O   HOH B 761      21.834  11.083  38.334  1.00  0.00      B    O  
ATOM   2303  H1  HOH B 761      21.365  11.918  37.912  1.00  0.00      B    H  
ATOM   2304  H2  HOH B 761      21.144  10.633  38.984  1.00  0.00      B    H  
ATOM   2305  O   HOH B 762      31.283   4.158  33.988  1.00  0.00      B    O  
ATOM   2306  H1  HOH B 762      30.605   3.928  33.269  1.00  0.00      B    H  
ATOM   2307  H2  HOH B 762      32.240   4.211  33.585  1.00  0.00      B    H  
ATOM   2308  O   HOH B 763      13.679  32.745  11.301  1.00  0.00      B    O  
ATOM   2309  H1  HOH B 763      14.708  32.552  11.467  1.00  0.00      B    H  
ATOM   2310  H2  HOH B 763      13.380  33.413  11.987  1.00  0.00      B    H  
ATOM   2311  O   HOH B 764      12.174  19.896  25.272  1.00  0.00      B    O  
ATOM   2312  H1  HOH B 764      11.407  20.250  24.703  1.00  0.00      B    H  
ATOM   2313  H2  HOH B 764      12.929  20.626  25.463  1.00  0.00      B    H  
ATOM   2314  O   HOH B 765      32.176   7.875  37.127  1.00  0.00      B    O  
ATOM   2315  H1  HOH B 765      32.998   7.958  37.694  1.00  0.00      B    H  
ATOM   2316  H2  HOH B 765      32.174   6.897  36.730  1.00  0.00      B    H  
ATOM   2317  O   HOH B 766      31.991   8.028  13.479  1.00  0.00      B    O  
ATOM   2318  H1  HOH B 766      31.175   7.807  14.044  1.00  0.00      B    H  
ATOM   2319  H2  HOH B 766      31.869   8.960  13.053  1.00  0.00      B    H  
ATOM   2320  O   HOH B 767      18.736  26.777  24.940  1.00  0.00      B    O  
ATOM   2321  H1  HOH B 767      19.334  27.297  25.590  1.00  0.00      B    H  
ATOM   2322  H2  HOH B 767      19.288  26.255  24.307  1.00  0.00      B    H  
ATOM   2323  O   HOH B 768       0.038  10.767  24.142  1.00  0.00      B    O  
ATOM   2324  H1  HOH B 768      -0.344  10.936  23.234  1.00  0.00      B    H  
ATOM   2325  H2  HOH B 768       0.566  11.606  24.390  1.00  0.00      B    H  
ATOM   2326  O   HOH B 769      25.610  20.080  36.623  1.00  0.00      B    O  
ATOM   2327  H1  HOH B 769      26.099  19.511  35.992  1.00  0.00      B    H  
ATOM   2328  H2  HOH B 769      24.889  20.518  36.083  1.00  0.00      B    H  
ATOM   2329  O   HOH B 770      27.406  36.425   9.531  1.00  0.00      B    O  
ATOM   2330  H1  HOH B 770      27.025  35.663  10.112  1.00  0.00      B    H  
ATOM   2331  H2  HOH B 770      28.428  36.344   9.403  1.00  0.00      B    H  
ATOM   2332  O   HOH B 771      17.797   3.147   8.517  1.00  0.00      B    O  
ATOM   2333  H1  HOH B 771      17.517   2.174   8.654  1.00  0.00      B    H  
ATOM   2334  H2  HOH B 771      17.310   3.504   7.731  1.00  0.00      B    H  
ATOM   2335  O   HOH B 772      15.259  10.273  37.128  1.00  0.00      B    O  
ATOM   2336  H1  HOH B 772      16.121  10.352  36.607  1.00  0.00      B    H  
ATOM   2337  H2  HOH B 772      14.810  11.177  37.114  1.00  0.00      B    H  
ATOM   2338  O   HOH B 773      29.447  16.168   3.539  1.00  0.00      B    O  
ATOM   2339  H1  HOH B 773      29.964  16.975   3.207  1.00  0.00      B    H  
ATOM   2340  H2  HOH B 773      28.470  16.456   3.540  1.00  0.00      B    H  
ATOM   2341  O   HOH B 774      27.638  28.726   8.490  1.00  0.00      B    O  
ATOM   2342  H1  HOH B 774      28.606  28.430   8.490  1.00  0.00      B    H  
ATOM   2343  H2  HOH B 774      27.375  29.188   7.608  1.00  0.00      B    H  
ATOM   2344  O   HOH B 775      27.132  25.729  28.315  1.00  0.00      B    O  
ATOM   2345  H1  HOH B 775      27.678  25.182  27.711  1.00  0.00      B    H  
ATOM   2346  H2  HOH B 775      26.533  25.107  28.782  1.00  0.00      B    H  
ATOM   2347  O   HOH B 776      29.134   7.211   6.681  1.00  0.00      B    O  
ATOM   2348  H1  HOH B 776      29.603   6.397   6.208  1.00  0.00      B    H  
ATOM   2349  H2  HOH B 776      28.506   7.547   5.919  1.00  0.00      B    H  
ATOM   2350  O   HOH B 777      13.355   6.010  36.933  1.00  0.00      B    O  
ATOM   2351  H1  HOH B 777      12.841   5.386  37.562  1.00  0.00      B    H  
ATOM   2352  H2  HOH B 777      12.956   5.926  36.006  1.00  0.00      B    H  
ATOM   2353  O   HOH B 778      38.554  16.134   3.536  1.00  0.00      B    O  
ATOM   2354  H1  HOH B 778      37.642  15.869   3.917  1.00  0.00      B    H  
ATOM   2355  H2  HOH B 778      38.813  17.054   3.868  1.00  0.00      B    H  
ATOM   2356  O   HOH B 779      27.390  37.113  36.853  1.00  0.00      B    O  
ATOM   2357  H1  HOH B 779      26.370  37.205  36.932  1.00  0.00      B    H  
ATOM   2358  H2  HOH B 779      27.698  37.782  36.155  1.00  0.00      B    H  
ATOM   2359  O   HOH B 780      16.102  23.157  27.173  1.00  0.00      B    O  
ATOM   2360  H1  HOH B 780      16.650  23.520  26.438  1.00  0.00      B    H  
ATOM   2361  H2  HOH B 780      16.732  22.559  27.689  1.00  0.00      B    H  
ATOM   2362  O   HOH B 781      23.274  30.395   2.618  1.00  0.00      B    O  
ATOM   2363  H1  HOH B 781      23.627  30.237   1.719  1.00  0.00      B    H  
ATOM   2364  H2  HOH B 781      22.814  29.563   2.965  1.00  0.00      B    H  
ATOM   2365  O   HOH B 782       3.005  28.681   6.234  1.00  0.00      B    O  
ATOM   2366  H1  HOH B 782       3.342  27.771   6.231  1.00  0.00      B    H  
ATOM   2367  H2  HOH B 782       3.601  29.252   6.825  1.00  0.00      B    H  
ATOM   2368  O   HOH B 783      32.139  14.631  31.519  1.00  0.00      B    O  
ATOM   2369  H1  HOH B 783      31.204  14.615  31.133  1.00  0.00      B    H  
ATOM   2370  H2  HOH B 783      32.364  13.697  31.573  1.00  0.00      B    H  
ATOM   2371  O   HOH B 784      19.811   9.999  22.146  1.00  0.00      B    O  
ATOM   2372  H1  HOH B 784      20.395   9.186  22.359  1.00  0.00      B    H  
ATOM   2373  H2  HOH B 784      19.386   9.744  21.278  1.00  0.00      B    H  
ATOM   2374  O   HOH B 785      18.441   5.965  29.742  1.00  0.00      B    O  
ATOM   2375  H1  HOH B 785      17.463   6.067  29.447  1.00  0.00      B    H  
ATOM   2376  H2  HOH B 785      18.629   6.747  30.353  1.00  0.00      B    H  
ATOM   2377  O   HOH B 786      11.726  23.782  25.903  1.00  0.00      B    O  
ATOM   2378  H1  HOH B 786      11.311  23.632  26.777  1.00  0.00      B    H  
ATOM   2379  H2  HOH B 786      12.507  23.184  25.798  1.00  0.00      B    H  
ATOM   2380  O   HOH B 787      11.928   3.818  11.979  1.00  0.00      B    O  
ATOM   2381  H1  HOH B 787      11.683   2.828  12.035  1.00  0.00      B    H  
ATOM   2382  H2  HOH B 787      11.782   4.137  11.026  1.00  0.00      B    H  
ATOM   2383  O   HOH B 788       2.117  16.588  10.851  1.00  0.00      B    O  
ATOM   2384  H1  HOH B 788       2.680  15.927  10.386  1.00  0.00      B    H  
ATOM   2385  H2  HOH B 788       1.772  16.032  11.637  1.00  0.00      B    H  
ATOM   2386  O   HOH B 789      20.104  25.919  22.688  1.00  0.00      B    O  
ATOM   2387  H1  HOH B 789      21.033  25.939  22.298  1.00  0.00      B    H  
ATOM   2388  H2  HOH B 789      19.480  25.608  21.911  1.00  0.00      B    H  
ATOM   2389  O   HOH B 790      36.737  21.571  21.795  1.00  0.00      B    O  
ATOM   2390  H1  HOH B 790      37.350  22.391  21.752  1.00  0.00      B    H  
ATOM   2391  H2  HOH B 790      36.965  20.903  21.066  1.00  0.00      B    H  
ATOM   2392  O   HOH B 791       5.893   0.416  37.773  1.00  0.00      B    O  
ATOM   2393  H1  HOH B 791       6.217   1.370  37.658  1.00  0.00      B    H  
ATOM   2394  H2  HOH B 791       5.473   0.097  36.934  1.00  0.00      B    H  
ATOM   2395  O   HOH B 792      23.250  27.076  34.924  1.00  0.00      B    O  
ATOM   2396  H1  HOH B 792      24.119  27.604  34.962  1.00  0.00      B    H  
ATOM   2397  H2  HOH B 792      23.291  26.436  34.108  1.00  0.00      B    H  
ATOM   2398  O   HOH B 793       6.176  17.614  16.135  1.00  0.00      B    O  
ATOM   2399  H1  HOH B 793       6.548  16.808  16.625  1.00  0.00      B    H  
ATOM   2400  H2  HOH B 793       6.450  17.554  15.171  1.00  0.00      B    H  
ATOM   2401  O   HOH B 794      35.329  20.887  15.300  1.00  0.00      B    O  
ATOM   2402  H1  HOH B 794      35.534  20.946  14.289  1.00  0.00      B    H  
ATOM   2403  H2  HOH B 794      34.682  21.602  15.600  1.00  0.00      B    H  
ATOM   2404  O   HOH B 795      26.226  13.731  11.118  1.00  0.00      B    O  
ATOM   2405  H1  HOH B 795      25.752  14.633  10.978  1.00  0.00      B    H  
ATOM   2406  H2  HOH B 795      25.591  12.995  10.825  1.00  0.00      B    H  
ATOM   2407  O   HOH B 796       7.983  21.175  31.268  1.00  0.00      B    O  
ATOM   2408  H1  HOH B 796       8.530  20.357  31.447  1.00  0.00      B    H  
ATOM   2409  H2  HOH B 796       7.136  21.132  31.847  1.00  0.00      B    H  
ATOM   2410  O   HOH B 797      19.101  31.055  14.296  1.00  0.00      B    O  
ATOM   2411  H1  HOH B 797      19.808  30.781  14.926  1.00  0.00      B    H  
ATOM   2412  H2  HOH B 797      18.483  30.247  14.173  1.00  0.00      B    H  
ATOM   2413  O   HOH B 798       0.805  22.342   5.722  1.00  0.00      B    O  
ATOM   2414  H1  HOH B 798       0.612  21.921   6.591  1.00  0.00      B    H  
ATOM   2415  H2  HOH B 798       1.574  21.882   5.374  1.00  0.00      B    H  
ATOM   2416  O   HOH B 799       8.899  24.944  29.664  1.00  0.00      B    O  
ATOM   2417  H1  HOH B 799       8.922  24.361  30.550  1.00  0.00      B    H  
ATOM   2418  H2  HOH B 799       8.080  24.683  29.245  1.00  0.00      B    H  
ATOM   2419  O   HOH B 800      34.951  32.497  37.828  1.00  0.00      B    O  
ATOM   2420  H1  HOH B 800      35.216  32.598  36.850  1.00  0.00      B    H  
ATOM   2421  H2  HOH B 800      33.909  32.498  37.869  1.00  0.00      B    H  
ATOM   2422  O   HOH B 801      19.921  13.059  37.612  1.00  0.00      B    O  
ATOM   2423  H1  HOH B 801      19.917  13.301  36.628  1.00  0.00      B    H  
ATOM   2424  H2  HOH B 801      18.889  12.868  37.874  1.00  0.00      B    H  
ATOM   2425  O   HOH B 802      26.103  25.733  11.178  1.00  0.00      B    O  
ATOM   2426  H1  HOH B 802      26.758  24.907  11.097  1.00  0.00      B    H  
ATOM   2427  H2  HOH B 802      26.561  26.593  11.090  1.00  0.00      B    H  
ATOM   2428  O   HOH B 803      28.954  21.775  32.281  1.00  0.00      B    O  
ATOM   2429  H1  HOH B 803      29.615  21.174  31.735  1.00  0.00      B    H  
ATOM   2430  H2  HOH B 803      29.558  22.448  32.732  1.00  0.00      B    H  
ATOM   2431  O   HOH B 804      15.682  25.438  20.956  1.00  0.00      B    O  
ATOM   2432  H1  HOH B 804      15.291  25.209  20.091  1.00  0.00      B    H  
ATOM   2433  H2  HOH B 804      14.972  25.245  21.611  1.00  0.00      B    H  
ATOM   2434  O   HOH B 805      10.352   8.164  35.598  1.00  0.00      B    O  
ATOM   2435  H1  HOH B 805      11.006   8.566  36.253  1.00  0.00      B    H  
ATOM   2436  H2  HOH B 805      10.742   7.293  35.340  1.00  0.00      B    H  
ATOM   2437  O   HOH B 806      20.155  13.160  17.756  1.00  0.00      B    O  
ATOM   2438  H1  HOH B 806      20.150  13.839  17.012  1.00  0.00      B    H  
ATOM   2439  H2  HOH B 806      20.638  12.351  17.472  1.00  0.00      B    H  
ATOM   2440  O   HOH B 807      28.374   4.711  20.814  1.00  0.00      B    O  
ATOM   2441  H1  HOH B 807      28.493   5.280  21.678  1.00  0.00      B    H  
ATOM   2442  H2  HOH B 807      28.891   3.810  20.929  1.00  0.00      B    H  
ATOM   2443  O   HOH B 808      38.354  30.208  14.988  1.00  0.00      B    O  
ATOM   2444  H1  HOH B 808      38.090  30.928  14.360  1.00  0.00      B    H  
ATOM   2445  H2  HOH B 808      38.438  29.360  14.467  1.00  0.00      B    H  
ATOM   2446  O   HOH B 809      34.008  15.451  38.638  1.00  0.00      B    O  
ATOM   2447  H1  HOH B 809      33.628  16.125  39.245  1.00  0.00      B    H  
ATOM   2448  H2  HOH B 809      33.301  14.687  38.446  1.00  0.00      B    H  
ATOM   2449  O   HOH B 810      31.224   7.066  28.724  1.00  0.00      B    O  
ATOM   2450  H1  HOH B 810      30.783   6.406  28.105  1.00  0.00      B    H  
ATOM   2451  H2  HOH B 810      31.596   6.501  29.498  1.00  0.00      B    H  
ATOM   2452  O   HOH B 811      22.756  25.801  16.420  1.00  0.00      B    O  
ATOM   2453  H1  HOH B 811      23.391  26.614  16.289  1.00  0.00      B    H  
ATOM   2454  H2  HOH B 811      22.947  25.238  15.639  1.00  0.00      B    H  
ATOM   2455  O   HOH B 812      29.588  24.450  27.070  1.00  0.00      B    O  
ATOM   2456  H1  HOH B 812      29.653  25.108  26.324  1.00  0.00      B    H  
ATOM   2457  H2  HOH B 812      30.259  23.705  26.964  1.00  0.00      B    H  
ATOM   2458  O   HOH B 813      21.578  21.147  37.047  1.00  0.00      B    O  
ATOM   2459  H1  HOH B 813      21.462  20.144  37.210  1.00  0.00      B    H  
ATOM   2460  H2  HOH B 813      21.752  21.571  37.940  1.00  0.00      B    H  
ATOM   2461  O   HOH B 814      35.047   2.685  15.842  1.00  0.00      B    O  
ATOM   2462  H1  HOH B 814      34.167   3.232  15.651  1.00  0.00      B    H  
ATOM   2463  H2  HOH B 814      35.820   3.330  15.854  1.00  0.00      B    H  
ATOM   2464  O   HOH B 815      24.357  39.093   5.145  1.00  0.00      B    O  
ATOM   2465  H1  HOH B 815      25.128  39.308   4.555  1.00  0.00      B    H  
ATOM   2466  H2  HOH B 815      24.211  38.110   5.043  1.00  0.00      B    H  
ATOM   2467  O   HOH B 816      25.712   5.921   9.321  1.00  0.00      B    O  
ATOM   2468  H1  HOH B 816      25.436   5.241   9.984  1.00  0.00      B    H  
ATOM   2469  H2  HOH B 816      26.704   5.820   9.049  1.00  0.00      B    H  
ATOM   2470  O   HOH B 817      21.684  28.320   3.967  1.00  0.00      B    O  
ATOM   2471  H1  HOH B 817      21.036  28.186   3.180  1.00  0.00      B    H  
ATOM   2472  H2  HOH B 817      22.410  27.592   3.817  1.00  0.00      B    H  
ATOM   2473  O   HOH B 818      12.458  19.218  15.723  1.00  0.00      B    O  
ATOM   2474  H1  HOH B 818      13.277  19.665  16.162  1.00  0.00      B    H  
ATOM   2475  H2  HOH B 818      12.145  19.926  15.096  1.00  0.00      B    H  
ATOM   2476  O   HOH B 819       7.336  25.666   6.813  1.00  0.00      B    O  
ATOM   2477  H1  HOH B 819       7.127  24.911   6.134  1.00  0.00      B    H  
ATOM   2478  H2  HOH B 819       8.275  25.531   7.197  1.00  0.00      B    H  
ATOM   2479  O   HOH B 820      36.521  30.768   3.114  1.00  0.00      B    O  
ATOM   2480  H1  HOH B 820      36.673  31.139   2.161  1.00  0.00      B    H  
ATOM   2481  H2  HOH B 820      35.681  31.256   3.437  1.00  0.00      B    H  
ATOM   2482  O   HOH B 821      17.233   6.003  18.666  1.00  0.00      B    O  
ATOM   2483  H1  HOH B 821      17.982   5.808  17.973  1.00  0.00      B    H  
ATOM   2484  H2  HOH B 821      17.743   6.412  19.434  1.00  0.00      B    H  
ATOM   2485  O   HOH B 822       2.591   2.656  38.190  1.00  0.00      B    O  
ATOM   2486  H1  HOH B 822       1.680   2.550  38.631  1.00  0.00      B    H  
ATOM   2487  H2  HOH B 822       3.042   3.378  38.706  1.00  0.00      B    H  
ATOM   2488  O   HOH B 823      13.871  39.349  15.064  1.00  0.00      B    O  
ATOM   2489  H1  HOH B 823      13.995  39.278  14.037  1.00  0.00      B    H  
ATOM   2490  H2  HOH B 823      13.618  38.407  15.422  1.00  0.00      B    H  
ATOM   2491  O   HOH B 824      15.140  16.353   7.119  1.00  0.00      B    O  
ATOM   2492  H1  HOH B 824      15.598  15.453   7.112  1.00  0.00      B    H  
ATOM   2493  H2  HOH B 824      15.270  16.719   8.056  1.00  0.00      B    H  
ATOM   2494  O   HOH B 825      26.277  36.289  16.382  1.00  0.00      B    O  
ATOM   2495  H1  HOH B 825      25.917  36.720  15.494  1.00  0.00      B    H  
ATOM   2496  H2  HOH B 825      26.924  36.909  16.802  1.00  0.00      B    H  
ATOM   2497  O   HOH B 826      19.321  31.747   1.971  1.00  0.00      B    O  
ATOM   2498  H1  HOH B 826      19.348  30.791   1.665  1.00  0.00      B    H  
ATOM   2499  H2  HOH B 826      18.342  32.056   1.870  1.00  0.00      B    H  
ATOM   2500  O   HOH B 827      37.067  30.941  20.931  1.00  0.00      B    O  
ATOM   2501  H1  HOH B 827      37.419  31.123  21.847  1.00  0.00      B    H  
ATOM   2502  H2  HOH B 827      37.720  31.480  20.350  1.00  0.00      B    H  
ATOM   2503  O   HOH B 828       9.775  35.618  12.779  1.00  0.00      B    O  
ATOM   2504  H1  HOH B 828      10.004  34.686  12.887  1.00  0.00      B    H  
ATOM   2505  H2  HOH B 828      10.595  36.120  12.532  1.00  0.00      B    H  
ATOM   2506  O   HOH B 829      24.144  34.943  11.763  1.00  0.00      B    O  
ATOM   2507  H1  HOH B 829      23.251  34.847  12.311  1.00  0.00      B    H  
ATOM   2508  H2  HOH B 829      23.900  35.133  10.747  1.00  0.00      B    H  
ATOM   2509  O   HOH B 830       5.330  30.200   6.935  1.00  0.00      B    O  
ATOM   2510  H1  HOH B 830       6.090  30.840   6.785  1.00  0.00      B    H  
ATOM   2511  H2  HOH B 830       5.571  29.637   7.723  1.00  0.00      B    H  
ATOM   2512  O   HOH B 831       0.914  21.498  28.433  1.00  0.00      B    O  
ATOM   2513  H1  HOH B 831       0.770  22.137  27.669  1.00  0.00      B    H  
ATOM   2514  H2  HOH B 831       1.386  20.693  28.039  1.00  0.00      B    H  
ATOM   2515  O   HOH B 832       3.541   9.289  29.441  1.00  0.00      B    O  
ATOM   2516  H1  HOH B 832       2.746   9.922  29.546  1.00  0.00      B    H  
ATOM   2517  H2  HOH B 832       3.175   8.690  28.697  1.00  0.00      B    H  
ATOM   2518  O   HOH B 833       3.794  30.036  28.591  1.00  0.00      B    O  
ATOM   2519  H1  HOH B 833       4.282  30.191  27.744  1.00  0.00      B    H  
ATOM   2520  H2  HOH B 833       4.416  29.393  29.086  1.00  0.00      B    H  
ATOM   2521  O   HOH B 834      25.092   4.864  17.150  1.00  0.00      B    O  
ATOM   2522  H1  HOH B 834      25.100   4.842  18.200  1.00  0.00      B    H  
ATOM   2523  H2  HOH B 834      24.516   4.057  16.909  1.00  0.00      B    H  
ATOM   2524  O   HOH B 835      36.737   6.280  31.768  1.00  0.00      B    O  
ATOM   2525  H1  HOH B 835      37.661   6.711  31.643  1.00  0.00      B    H  
ATOM   2526  H2  HOH B 835      36.091   7.032  31.599  1.00  0.00      B    H  
ATOM   2527  O   HOH B 836      37.555  15.917   9.776  1.00  0.00      B    O  
ATOM   2528  H1  HOH B 836      38.083  16.748   9.971  1.00  0.00      B    H  
ATOM   2529  H2  HOH B 836      37.874  15.148  10.413  1.00  0.00      B    H  
ATOM   2530  O   HOH B 837      36.516   4.719  26.831  1.00  0.00      B    O  
ATOM   2531  H1  HOH B 837      35.496   4.678  26.871  1.00  0.00      B    H  
ATOM   2532  H2  HOH B 837      36.925   4.096  27.545  1.00  0.00      B    H  
ATOM   2533  O   HOH B 838      15.309  18.378   3.690  1.00  0.00      B    O  
ATOM   2534  H1  HOH B 838      15.910  18.547   2.880  1.00  0.00      B    H  
ATOM   2535  H2  HOH B 838      14.428  18.192   3.349  1.00  0.00      B    H  
ATOM   2536  O   HOH B 839      36.763  30.583  31.520  1.00  0.00      B    O  
ATOM   2537  H1  HOH B 839      37.126  30.615  30.545  1.00  0.00      B    H  
ATOM   2538  H2  HOH B 839      35.797  30.784  31.489  1.00  0.00      B    H  
ATOM   2539  O   HOH B 840      16.220  23.666   9.587  1.00  0.00      B    O  
ATOM   2540  H1  HOH B 840      16.341  24.130   8.701  1.00  0.00      B    H  
ATOM   2541  H2  HOH B 840      16.784  22.850   9.622  1.00  0.00      B    H  
ATOM   2542  O   HOH B 841      25.105   4.498  20.267  1.00  0.00      B    O  
ATOM   2543  H1  HOH B 841      26.029   4.717  19.977  1.00  0.00      B    H  
ATOM   2544  H2  HOH B 841      25.244   3.789  20.961  1.00  0.00      B    H  
ATOM   2545  O   HOH B 842       5.421   8.699  33.921  1.00  0.00      B    O  
ATOM   2546  H1  HOH B 842       4.502   8.944  34.209  1.00  0.00      B    H  
ATOM   2547  H2  HOH B 842       5.326   8.305  32.982  1.00  0.00      B    H  
ATOM   2548  O   HOH B 843      27.207  30.473  28.952  1.00  0.00      B    O  
ATOM   2549  H1  HOH B 843      27.646  31.352  29.183  1.00  0.00      B    H  
ATOM   2550  H2  HOH B 843      27.903  29.730  28.935  1.00  0.00      B    H  
ATOM   2551  O   HOH B 844      24.588  34.367   0.193  1.00  0.00      B    O  
ATOM   2552  H1  HOH B 844      23.660  34.423  -0.178  1.00  0.00      B    H  
ATOM   2553  H2  HOH B 844      24.435  34.261   1.204  1.00  0.00      B    H  
ATOM   2554  O   HOH B 845       7.244   6.517   9.357  1.00  0.00      B    O  
ATOM   2555  H1  HOH B 845       7.344   5.805   8.669  1.00  0.00      B    H  
ATOM   2556  H2  HOH B 845       7.661   6.127  10.207  1.00  0.00      B    H  
ATOM   2557  O   HOH B 846      26.731   8.798  36.396  1.00  0.00      B    O  
ATOM   2558  H1  HOH B 846      27.474   8.722  35.715  1.00  0.00      B    H  
ATOM   2559  H2  HOH B 846      25.851   8.533  35.919  1.00  0.00      B    H  
ATOM   2560  O   HOH B 847      38.617   7.323   5.216  1.00  0.00      B    O  
ATOM   2561  H1  HOH B 847      39.547   6.952   5.223  1.00  0.00      B    H  
ATOM   2562  H2  HOH B 847      38.073   6.830   4.460  1.00  0.00      B    H  
ATOM   2563  O   HOH B 848      23.545  20.418  34.889  1.00  0.00      B    O  
ATOM   2564  H1  HOH B 848      22.910  20.034  34.175  1.00  0.00      B    H  
ATOM   2565  H2  HOH B 848      23.765  21.337  34.587  1.00  0.00      B    H  
ATOM   2566  O   HOH B 849      18.230   1.688  12.737  1.00  0.00      B    O  
ATOM   2567  H1  HOH B 849      18.492   1.223  13.625  1.00  0.00      B    H  
ATOM   2568  H2  HOH B 849      19.103   1.850  12.276  1.00  0.00      B    H  
ATOM   2569  O   HOH B 850      15.944   8.777   3.862  1.00  0.00      B    O  
ATOM   2570  H1  HOH B 850      15.474   9.628   4.278  1.00  0.00      B    H  
ATOM   2571  H2  HOH B 850      15.528   8.523   2.996  1.00  0.00      B    H  
ATOM   2572  O   HOH B 851      16.571   4.612   1.590  1.00  0.00      B    O  
ATOM   2573  H1  HOH B 851      15.596   4.693   1.753  1.00  0.00      B    H  
ATOM   2574  H2  HOH B 851      16.857   5.344   0.910  1.00  0.00      B    H  
ATOM   2575  O   HOH B 852       1.974  21.126  19.818  1.00  0.00      B    O  
ATOM   2576  H1  HOH B 852       2.957  20.949  20.150  1.00  0.00      B    H  
ATOM   2577  H2  HOH B 852       1.805  20.412  19.109  1.00  0.00      B    H  
ATOM   2578  O   HOH B 853       6.345   3.687  19.601  1.00  0.00      B    O  
ATOM   2579  H1  HOH B 853       6.165   2.897  20.256  1.00  0.00      B    H  
ATOM   2580  H2  HOH B 853       6.560   3.192  18.711  1.00  0.00      B    H  
ATOM   2581  O   HOH B 854      35.137   3.671   6.218  1.00  0.00      B    O  
ATOM   2582  H1  HOH B 854      34.171   3.570   6.328  1.00  0.00      B    H  
ATOM   2583  H2  HOH B 854      35.339   4.414   5.568  1.00  0.00      B    H  
ATOM   2584  O   HOH B 855       9.482   9.210   9.530  1.00  0.00      B    O  
ATOM   2585  H1  HOH B 855      10.220   8.547   9.725  1.00  0.00      B    H  
ATOM   2586  H2  HOH B 855       8.996   9.513  10.349  1.00  0.00      B    H  
ATOM   2587  O   HOH B 856      39.129  11.193  37.180  1.00  0.00      B    O  
ATOM   2588  H1  HOH B 856      38.063  11.066  37.069  1.00  0.00      B    H  
ATOM   2589  H2  HOH B 856      39.330  12.222  37.172  1.00  0.00      B    H  
ATOM   2590  O   HOH B 857      29.172  16.902  32.908  1.00  0.00      B    O  
ATOM   2591  H1  HOH B 857      29.525  16.466  33.728  1.00  0.00      B    H  
ATOM   2592  H2  HOH B 857      29.562  16.385  32.133  1.00  0.00      B    H  
ATOM   2593  O   HOH B 858      16.983  14.230   6.964  1.00  0.00      B    O  
ATOM   2594  H1  HOH B 858      17.312  13.560   7.621  1.00  0.00      B    H  
ATOM   2595  H2  HOH B 858      17.696  14.910   6.869  1.00  0.00      B    H  
ATOM   2596  O   HOH B 859       2.008  25.341  25.512  1.00  0.00      B    O  
ATOM   2597  H1  HOH B 859       1.944  24.911  26.401  1.00  0.00      B    H  
ATOM   2598  H2  HOH B 859       1.241  24.970  24.948  1.00  0.00      B    H  
ATOM   2599  O   HOH B 860      27.810  31.180  37.966  1.00  0.00      B    O  
ATOM   2600  H1  HOH B 860      27.216  30.411  37.661  1.00  0.00      B    H  
ATOM   2601  H2  HOH B 860      28.008  31.033  38.987  1.00  0.00      B    H  
ATOM   2602  O   HOH B 861      23.564  30.136  28.758  1.00  0.00      B    O  
ATOM   2603  H1  HOH B 861      22.947  30.563  29.454  1.00  0.00      B    H  
ATOM   2604  H2  HOH B 861      24.433  30.452  28.935  1.00  0.00      B    H  
ATOM   2605  O   HOH B 862      31.423  29.258  29.845  1.00  0.00      B    O  
ATOM   2606  H1  HOH B 862      31.784  29.622  28.976  1.00  0.00      B    H  
ATOM   2607  H2  HOH B 862      31.414  28.286  29.741  1.00  0.00      B    H  
ATOM   2608  O   HOH B 863      28.101   0.152  35.442  1.00  0.00      B    O  
ATOM   2609  H1  HOH B 863      28.827   0.801  35.091  1.00  0.00      B    H  
ATOM   2610  H2  HOH B 863      27.175   0.372  35.012  1.00  0.00      B    H  
ATOM   2611  O   HOH B 864      19.428  10.772  13.214  1.00  0.00      B    O  
ATOM   2612  H1  HOH B 864      19.519  11.670  12.800  1.00  0.00      B    H  
ATOM   2613  H2  HOH B 864      18.767  10.240  12.670  1.00  0.00      B    H  
ATOM   2614  O   HOH B 865       1.308  29.486  10.053  1.00  0.00      B    O  
ATOM   2615  H1  HOH B 865       1.834  28.654   9.869  1.00  0.00      B    H  
ATOM   2616  H2  HOH B 865       1.788  29.950  10.849  1.00  0.00      B    H  
ATOM   2617  O   HOH B 866       0.988  12.551   0.536  1.00  0.00      B    O  
ATOM   2618  H1  HOH B 866       1.895  13.030   0.707  1.00  0.00      B    H  
ATOM   2619  H2  HOH B 866       1.226  11.638   0.170  1.00  0.00      B    H  
ATOM   2620  O   HOH B 867      13.760  34.351  19.111  1.00  0.00      B    O  
ATOM   2621  H1  HOH B 867      14.512  33.856  18.628  1.00  0.00      B    H  
ATOM   2622  H2  HOH B 867      12.915  34.196  18.594  1.00  0.00      B    H  
ATOM   2623  O   HOH B 868      37.957   7.098   7.850  1.00  0.00      B    O  
ATOM   2624  H1  HOH B 868      38.119   7.123   6.850  1.00  0.00      B    H  
ATOM   2625  H2  HOH B 868      38.746   6.605   8.320  1.00  0.00      B    H  
ATOM   2626  O   HOH B 869       4.883  22.545  34.894  1.00  0.00      B    O  
ATOM   2627  H1  HOH B 869       4.218  23.243  35.226  1.00  0.00      B    H  
ATOM   2628  H2  HOH B 869       5.786  22.959  34.922  1.00  0.00      B    H  
ATOM   2629  O   HOH B 870      23.531  17.782  36.043  1.00  0.00      B    O  
ATOM   2630  H1  HOH B 870      23.553  18.807  35.930  1.00  0.00      B    H  
ATOM   2631  H2  HOH B 870      23.135  17.438  35.148  1.00  0.00      B    H  
ATOM   2632  O   HOH B 871      34.978  28.102  18.585  1.00  0.00      B    O  
ATOM   2633  H1  HOH B 871      34.687  27.155  18.604  1.00  0.00      B    H  
ATOM   2634  H2  HOH B 871      34.267  28.624  17.963  1.00  0.00      B    H  
ATOM   2635  O   HOH B 872       6.039  37.415  10.176  1.00  0.00      B    O  
ATOM   2636  H1  HOH B 872       6.512  37.280   9.306  1.00  0.00      B    H  
ATOM   2637  H2  HOH B 872       6.364  36.627  10.740  1.00  0.00      B    H  
ATOM   2638  O   HOH B 873       8.515  36.741  15.253  1.00  0.00      B    O  
ATOM   2639  H1  HOH B 873       8.722  36.308  14.396  1.00  0.00      B    H  
ATOM   2640  H2  HOH B 873       8.568  36.061  15.921  1.00  0.00      B    H  
ATOM   2641  O   HOH B 874       7.664  10.552  15.832  1.00  0.00      B    O  
ATOM   2642  H1  HOH B 874       8.235   9.919  15.294  1.00  0.00      B    H  
ATOM   2643  H2  HOH B 874       6.688  10.212  15.907  1.00  0.00      B    H  
ATOM   2644  O   HOH B 875      22.005  32.063  21.535  1.00  0.00      B    O  
ATOM   2645  H1  HOH B 875      21.138  32.545  21.676  1.00  0.00      B    H  
ATOM   2646  H2  HOH B 875      22.551  32.294  22.345  1.00  0.00      B    H  
ATOM   2647  O   HOH B 876      16.206   3.415  12.460  1.00  0.00      B    O  
ATOM   2648  H1  HOH B 876      16.808   3.953  11.848  1.00  0.00      B    H  
ATOM   2649  H2  HOH B 876      16.763   2.738  12.997  1.00  0.00      B    H  
ATOM   2650  O   HOH B 877      13.731   3.900   8.270  1.00  0.00      B    O  
ATOM   2651  H1  HOH B 877      13.194   3.061   8.181  1.00  0.00      B    H  
ATOM   2652  H2  HOH B 877      14.545   3.678   7.658  1.00  0.00      B    H  
ATOM   2653  O   HOH B 878       1.888  29.682  15.590  1.00  0.00      B    O  
ATOM   2654  H1  HOH B 878       1.831  28.659  15.485  1.00  0.00      B    H  
ATOM   2655  H2  HOH B 878       1.193  30.127  14.955  1.00  0.00      B    H  
ATOM   2656  O   HOH B 879       1.666  22.182  35.286  1.00  0.00      B    O  
ATOM   2657  H1  HOH B 879       1.037  22.957  35.172  1.00  0.00      B    H  
ATOM   2658  H2  HOH B 879       2.521  22.457  34.812  1.00  0.00      B    H  
ATOM   2659  O   HOH B 880       1.997  18.040  25.079  1.00  0.00      B    O  
ATOM   2660  H1  HOH B 880       1.127  17.804  24.691  1.00  0.00      B    H  
ATOM   2661  H2  HOH B 880       2.630  17.252  24.996  1.00  0.00      B    H  
ATOM   2662  O   HOH B 881      31.081  35.569  14.611  1.00  0.00      B    O  
ATOM   2663  H1  HOH B 881      30.297  35.124  14.151  1.00  0.00      B    H  
ATOM   2664  H2  HOH B 881      31.100  35.182  15.572  1.00  0.00      B    H  
ATOM   2665  O   HOH B 882      19.497  19.425  25.312  1.00  0.00      B    O  
ATOM   2666  H1  HOH B 882      19.548  18.815  26.167  1.00  0.00      B    H  
ATOM   2667  H2  HOH B 882      18.557  19.377  24.913  1.00  0.00      B    H  
ATOM   2668  O   HOH B 883      35.429  27.455  36.818  1.00  0.00      B    O  
ATOM   2669  H1  HOH B 883      35.628  26.526  36.382  1.00  0.00      B    H  
ATOM   2670  H2  HOH B 883      34.672  27.302  37.465  1.00  0.00      B    H  
ATOM   2671  O   HOH B 884       6.206   0.938   7.190  1.00  0.00      B    O  
ATOM   2672  H1  HOH B 884       6.922   0.283   7.392  1.00  0.00      B    H  
ATOM   2673  H2  HOH B 884       6.028   1.432   8.104  1.00  0.00      B    H  
ATOM   2674  O   HOH B 885      17.322  12.179  38.142  1.00  0.00      B    O  
ATOM   2675  H1  HOH B 885      16.517  12.267  38.732  1.00  0.00      B    H  
ATOM   2676  H2  HOH B 885      18.024  11.593  38.686  1.00  0.00      B    H  
ATOM   2677  O   HOH B 886      32.809  22.454  38.971  1.00  0.00      B    O  
ATOM   2678  H1  HOH B 886      33.268  21.587  38.644  1.00  0.00      B    H  
ATOM   2679  H2  HOH B 886      33.602  23.054  39.258  1.00  0.00      B    H  
ATOM   2680  O   HOH B 887      28.139  22.660   8.757  1.00  0.00      B    O  
ATOM   2681  H1  HOH B 887      28.208  21.930   8.070  1.00  0.00      B    H  
ATOM   2682  H2  HOH B 887      28.075  23.599   8.299  1.00  0.00      B    H  
ATOM   2683  O   HOH B 888      38.037  10.603  13.554  1.00  0.00      B    O  
ATOM   2684  H1  HOH B 888      37.818  10.048  12.750  1.00  0.00      B    H  
ATOM   2685  H2  HOH B 888      37.614  10.075  14.307  1.00  0.00      B    H  
ATOM   2686  O   HOH B 889      14.392  30.229  15.603  1.00  0.00      B    O  
ATOM   2687  H1  HOH B 889      14.749  30.086  16.566  1.00  0.00      B    H  
ATOM   2688  H2  HOH B 889      15.198  30.109  14.989  1.00  0.00      B    H  
ATOM   2689  O   HOH B 890      38.556  11.288  21.757  1.00  0.00      B    O  
ATOM   2690  H1  HOH B 890      38.367  10.467  21.224  1.00  0.00      B    H  
ATOM   2691  H2  HOH B 890      38.921  11.998  21.149  1.00  0.00      B    H  
ATOM   2692  O   HOH B 891       9.176  13.071  34.802  1.00  0.00      B    O  
ATOM   2693  H1  HOH B 891       9.874  12.447  34.301  1.00  0.00      B    H  
ATOM   2694  H2  HOH B 891       8.323  12.972  34.297  1.00  0.00      B    H  
ATOM   2695  O   HOH B 892      11.187  21.213  28.221  1.00  0.00      B    O  
ATOM   2696  H1  HOH B 892      10.491  21.179  27.492  1.00  0.00      B    H  
ATOM   2697  H2  HOH B 892      11.208  20.263  28.624  1.00  0.00      B    H  
ATOM   2698  O   HOH B 893      35.395  11.670  23.009  1.00  0.00      B    O  
ATOM   2699  H1  HOH B 893      35.793  11.796  22.094  1.00  0.00      B    H  
ATOM   2700  H2  HOH B 893      34.507  12.064  22.851  1.00  0.00      B    H  
ATOM   2701  O   HOH B 894      19.958   6.585  35.846  1.00  0.00      B    O  
ATOM   2702  H1  HOH B 894      19.890   6.157  36.755  1.00  0.00      B    H  
ATOM   2703  H2  HOH B 894      19.839   5.821  35.179  1.00  0.00      B    H  
ATOM   2704  O   HOH B 895      29.950  29.365  15.620  1.00  0.00      B    O  
ATOM   2705  H1  HOH B 895      29.563  28.955  14.711  1.00  0.00      B    H  
ATOM   2706  H2  HOH B 895      30.318  28.583  16.201  1.00  0.00      B    H  
ATOM   2707  O   HOH B 896       4.330  30.658  14.991  1.00  0.00      B    O  
ATOM   2708  H1  HOH B 896       3.468  30.321  15.405  1.00  0.00      B    H  
ATOM   2709  H2  HOH B 896       4.914  29.855  14.901  1.00  0.00      B    H  
ATOM   2710  O   HOH B 897      37.904   6.057  12.436  1.00  0.00      B    O  
ATOM   2711  H1  HOH B 897      37.783   6.479  13.348  1.00  0.00      B    H  
ATOM   2712  H2  HOH B 897      37.045   5.584  12.198  1.00  0.00      B    H  
ATOM   2713  O   HOH B 898       1.356  12.128  34.183  1.00  0.00      B    O  
ATOM   2714  H1  HOH B 898       0.342  12.161  34.129  1.00  0.00      B    H  
ATOM   2715  H2  HOH B 898       1.846  12.497  33.409  1.00  0.00      B    H  
ATOM   2716  O   HOH B 899       5.341  30.106  19.617  1.00  0.00      B    O  
ATOM   2717  H1  HOH B 899       5.656  29.334  19.020  1.00  0.00      B    H  
ATOM   2718  H2  HOH B 899       5.184  29.823  20.553  1.00  0.00      B    H  
ATOM   2719  O   HOH B 900       5.320  12.927  11.564  1.00  0.00      B    O  
ATOM   2720  H1  HOH B 900       6.313  12.757  11.818  1.00  0.00      B    H  
ATOM   2721  H2  HOH B 900       4.738  12.375  12.203  1.00  0.00      B    H  
ATOM   2722  O   HOH B 901      27.980  31.573  15.409  1.00  0.00      B    O  
ATOM   2723  H1  HOH B 901      28.585  30.808  15.580  1.00  0.00      B    H  
ATOM   2724  H2  HOH B 901      27.531  31.450  14.502  1.00  0.00      B    H  
ATOM   2725  O   HOH B 902      19.981  26.292  13.956  1.00  0.00      B    O  
ATOM   2726  H1  HOH B 902      20.953  26.112  14.274  1.00  0.00      B    H  
ATOM   2727  H2  HOH B 902      19.625  25.357  13.786  1.00  0.00      B    H  
ATOM   2728  O   HOH B 903       0.358  36.051   5.495  1.00  0.00      B    O  
ATOM   2729  H1  HOH B 903       1.010  35.254   5.428  1.00  0.00      B    H  
ATOM   2730  H2  HOH B 903      -0.534  35.700   5.332  1.00  0.00      B    H  
ATOM   2731  O   HOH B 904      16.189  10.297  28.116  1.00  0.00      B    O  
ATOM   2732  H1  HOH B 904      16.369  10.889  28.898  1.00  0.00      B    H  
ATOM   2733  H2  HOH B 904      16.934   9.651  27.961  1.00  0.00      B    H  
ATOM   2734  O   HOH B 905       9.431  10.740  31.876  1.00  0.00      B    O  
ATOM   2735  H1  HOH B 905       8.490  10.366  31.853  1.00  0.00      B    H  
ATOM   2736  H2  HOH B 905       9.740  10.542  32.820  1.00  0.00      B    H  
ATOM   2737  O   HOH B 906      12.015  36.315  22.621  1.00  0.00      B    O  
ATOM   2738  H1  HOH B 906      11.939  35.321  22.628  1.00  0.00      B    H  
ATOM   2739  H2  HOH B 906      12.968  36.589  22.697  1.00  0.00      B    H  
ATOM   2740  O   HOH B 907      14.169  11.927  21.116  1.00  0.00      B    O  
ATOM   2741  H1  HOH B 907      13.582  11.859  20.285  1.00  0.00      B    H  
ATOM   2742  H2  HOH B 907      14.222  11.001  21.577  1.00  0.00      B    H  
ATOM   2743  O   HOH B 908      32.346  32.783  38.069  1.00  0.00      B    O  
ATOM   2744  H1  HOH B 908      31.442  32.785  38.577  1.00  0.00      B    H  
ATOM   2745  H2  HOH B 908      32.107  32.826  37.061  1.00  0.00      B    H  
ATOM   2746  O   HOH B 909      25.265  26.731  19.999  1.00  0.00      B    O  
ATOM   2747  H1  HOH B 909      25.302  25.947  19.317  1.00  0.00      B    H  
ATOM   2748  H2  HOH B 909      25.588  27.536  19.590  1.00  0.00      B    H  
ATOM   2749  O   HOH B 910      35.782   5.476  36.555  1.00  0.00      B    O  
ATOM   2750  H1  HOH B 910      35.806   6.455  36.370  1.00  0.00      B    H  
ATOM   2751  H2  HOH B 910      36.396   5.198  37.288  1.00  0.00      B    H  
ATOM   2752  O   HOH B 911       7.919  27.449   3.653  1.00  0.00      B    O  
ATOM   2753  H1  HOH B 911       7.258  28.136   4.110  1.00  0.00      B    H  
ATOM   2754  H2  HOH B 911       8.806  27.471   4.067  1.00  0.00      B    H  
ATOM   2755  O   HOH B 912      28.787   7.784  32.094  1.00  0.00      B    O  
ATOM   2756  H1  HOH B 912      29.479   7.366  32.660  1.00  0.00      B    H  
ATOM   2757  H2  HOH B 912      28.334   7.037  31.659  1.00  0.00      B    H  
ATOM   2758  O   HOH B 913      21.242  25.120  18.639  1.00  0.00      B    O  
ATOM   2759  H1  HOH B 913      21.723  25.247  17.722  1.00  0.00      B    H  
ATOM   2760  H2  HOH B 913      21.532  25.894  19.199  1.00  0.00      B    H  
ATOM   2761  O   HOH B 914      37.827  23.370  18.689  1.00  0.00      B    O  
ATOM   2762  H1  HOH B 914      37.567  23.917  17.900  1.00  0.00      B    H  
ATOM   2763  H2  HOH B 914      37.636  22.439  18.423  1.00  0.00      B    H  
ATOM   2764  O   HOH B 915      34.536   9.096  21.191  1.00  0.00      B    O  
ATOM   2765  H1  HOH B 915      35.238   8.757  21.875  1.00  0.00      B    H  
ATOM   2766  H2  HOH B 915      35.066   9.515  20.407  1.00  0.00      B    H  
ATOM   2767  O   HOH B 916      19.733   1.763  22.695  1.00  0.00      B    O  
ATOM   2768  H1  HOH B 916      20.514   2.055  23.224  1.00  0.00      B    H  
ATOM   2769  H2  HOH B 916      18.925   1.860  23.276  1.00  0.00      B    H  
ATOM   2770  O   HOH B 917      20.623  14.170   9.556  1.00  0.00      B    O  
ATOM   2771  H1  HOH B 917      20.668  13.287   9.118  1.00  0.00      B    H  
ATOM   2772  H2  HOH B 917      21.226  14.739   9.015  1.00  0.00      B    H  
ATOM   2773  O   HOH B 918       5.394  24.125  31.828  1.00  0.00      B    O  
ATOM   2774  H1  HOH B 918       4.676  24.790  32.105  1.00  0.00      B    H  
ATOM   2775  H2  HOH B 918       5.308  23.266  32.389  1.00  0.00      B    H  
ATOM   2776  O   HOH B 919       1.617  37.042  27.337  1.00  0.00      B    O  
ATOM   2777  H1  HOH B 919       2.393  36.531  26.978  1.00  0.00      B    H  
ATOM   2778  H2  HOH B 919       0.790  36.462  27.294  1.00  0.00      B    H  
ATOM   2779  O   HOH B 920      31.798   5.502  23.197  1.00  0.00      B    O  
ATOM   2780  H1  HOH B 920      32.589   5.959  23.477  1.00  0.00      B    H  
ATOM   2781  H2  HOH B 920      31.885   5.492  22.214  1.00  0.00      B    H  
ATOM   2782  O   HOH B 921      17.937  34.046  23.571  1.00  0.00      B    O  
ATOM   2783  H1  HOH B 921      17.992  33.049  23.265  1.00  0.00      B    H  
ATOM   2784  H2  HOH B 921      18.896  34.374  23.713  1.00  0.00      B    H  
ATOM   2785  O   HOH B 922      11.561  36.107   2.706  1.00  0.00      B    O  
ATOM   2786  H1  HOH B 922      12.326  35.773   2.132  1.00  0.00      B    H  
ATOM   2787  H2  HOH B 922      11.835  37.035   2.993  1.00  0.00      B    H  
ATOM   2788  O   HOH B 923      20.403   1.514  10.612  1.00  0.00      B    O  
ATOM   2789  H1  HOH B 923      20.406   0.597  10.069  1.00  0.00      B    H  
ATOM   2790  H2  HOH B 923      20.731   2.188   9.891  1.00  0.00      B    H  
ATOM   2791  O   HOH B 924       8.651  37.776  32.316  1.00  0.00      B    O  
ATOM   2792  H1  HOH B 924       8.645  37.005  32.898  1.00  0.00      B    H  
ATOM   2793  H2  HOH B 924       9.065  37.499  31.415  1.00  0.00      B    H  
ATOM   2794  O   HOH B 925      12.220   6.872  16.961  1.00  0.00      B    O  
ATOM   2795  H1  HOH B 925      11.636   6.161  17.452  1.00  0.00      B    H  
ATOM   2796  H2  HOH B 925      13.168   6.702  17.236  1.00  0.00      B    H  
ATOM   2797  O   HOH B 926       5.265  31.215  39.367  1.00  0.00      B    O  
ATOM   2798  H1  HOH B 926       4.309  31.030  39.458  1.00  0.00      B    H  
ATOM   2799  H2  HOH B 926       5.484  31.358  38.391  1.00  0.00      B    H  
ATOM   2800  O   HOH B 927      24.123  16.502   0.867  1.00  0.00      B    O  
ATOM   2801  H1  HOH B 927      24.010  15.481   0.985  1.00  0.00      B    H  
ATOM   2802  H2  HOH B 927      24.958  16.665   1.456  1.00  0.00      B    H  
ATOM   2803  O   HOH B 928      26.755   0.377  12.514  1.00  0.00      B    O  
ATOM   2804  H1  HOH B 928      25.923   0.803  12.875  1.00  0.00      B    H  
ATOM   2805  H2  HOH B 928      26.937  -0.476  12.957  1.00  0.00      B    H  
ATOM   2806  O   HOH B 929      16.480  21.154  30.311  1.00  0.00      B    O  
ATOM   2807  H1  HOH B 929      16.889  20.575  29.607  1.00  0.00      B    H  
ATOM   2808  H2  HOH B 929      15.438  20.986  30.217  1.00  0.00      B    H  
ATOM   2809  O   HOH B 930      26.427  11.043  37.930  1.00  0.00      B    O  
ATOM   2810  H1  HOH B 930      26.458  10.210  37.331  1.00  0.00      B    H  
ATOM   2811  H2  HOH B 930      26.095  11.842  37.370  1.00  0.00      B    H  
ATOM   2812  O   HOH B 931      15.215  34.145  31.348  1.00  0.00      B    O  
ATOM   2813  H1  HOH B 931      15.189  33.144  31.362  1.00  0.00      B    H  
ATOM   2814  H2  HOH B 931      15.124  34.389  30.377  1.00  0.00      B    H  
ATOM   2815  O   HOH B 932      18.954   0.505  15.076  1.00  0.00      B    O  
ATOM   2816  H1  HOH B 932      18.087   0.303  15.596  1.00  0.00      B    H  
ATOM   2817  H2  HOH B 932      19.639  -0.169  15.349  1.00  0.00      B    H  
ATOM   2818  O   HOH B 933      20.890   7.271  26.111  1.00  0.00      B    O  
ATOM   2819  H1  HOH B 933      21.162   6.783  25.260  1.00  0.00      B    H  
ATOM   2820  H2  HOH B 933      21.047   8.269  25.978  1.00  0.00      B    H  
ATOM   2821  O   HOH B 934       9.686   4.307   6.214  1.00  0.00      B    O  
ATOM   2822  H1  HOH B 934       9.595   4.118   5.185  1.00  0.00      B    H  
ATOM   2823  H2  HOH B 934      10.304   5.143   6.310  1.00  0.00      B    H  
ATOM   2824  O   HOH B 935       5.939  10.466   5.724  1.00  0.00      B    O  
ATOM   2825  H1  HOH B 935       6.235   9.878   6.475  1.00  0.00      B    H  
ATOM   2826  H2  HOH B 935       4.947  10.283   5.665  1.00  0.00      B    H  
ATOM   2827  O   HOH B 936      34.536  19.149  19.790  1.00  0.00      B    O  
ATOM   2828  H1  HOH B 936      34.416  19.818  20.471  1.00  0.00      B    H  
ATOM   2829  H2  HOH B 936      34.526  18.217  20.226  1.00  0.00      B    H  
ATOM   2830  O   HOH B 937      28.245  20.922   6.598  1.00  0.00      B    O  
ATOM   2831  H1  HOH B 937      27.313  20.665   6.864  1.00  0.00      B    H  
ATOM   2832  H2  HOH B 937      28.808  20.028   6.525  1.00  0.00      B    H  
ATOM   2833  O   HOH B 938      37.861  12.314   2.007  1.00  0.00      B    O  
ATOM   2834  H1  HOH B 938      37.496  13.216   1.805  1.00  0.00      B    H  
ATOM   2835  H2  HOH B 938      38.575  12.185   1.311  1.00  0.00      B    H  
ATOM   2836  O   HOH B 939      34.930   8.808   4.008  1.00  0.00      B    O  
ATOM   2837  H1  HOH B 939      34.941   9.379   4.860  1.00  0.00      B    H  
ATOM   2838  H2  HOH B 939      35.936   8.640   3.859  1.00  0.00      B    H  
ATOM   2839  O   HOH B 940      24.772  13.082  37.221  1.00  0.00      B    O  
ATOM   2840  H1  HOH B 940      24.911  14.061  37.036  1.00  0.00      B    H  
ATOM   2841  H2  HOH B 940      24.045  12.946  37.928  1.00  0.00      B    H  
ATOM   2842  O   HOH B 941      30.771  35.607  10.474  1.00  0.00      B    O  
ATOM   2843  H1  HOH B 941      31.119  36.142  11.256  1.00  0.00      B    H  
ATOM   2844  H2  HOH B 941      30.991  36.113   9.559  1.00  0.00      B    H  
ATOM   2845  O   HOH B 942       1.328   0.710   4.747  1.00  0.00      B    O  
ATOM   2846  H1  HOH B 942       0.780   1.515   4.537  1.00  0.00      B    H  
ATOM   2847  H2  HOH B 942       1.107   0.415   5.675  1.00  0.00      B    H  
ATOM   2848  O   HOH B 943      24.235  19.814  19.112  1.00  0.00      B    O  
ATOM   2849  H1  HOH B 943      24.466  20.528  19.776  1.00  0.00      B    H  
ATOM   2850  H2  HOH B 943      25.034  19.581  18.524  1.00  0.00      B    H  
ATOM   2851  O   HOH B 944      26.957  14.272  24.264  1.00  0.00      B    O  
ATOM   2852  H1  HOH B 944      26.956  13.556  24.983  1.00  0.00      B    H  
ATOM   2853  H2  HOH B 944      27.884  14.634  24.107  1.00  0.00      B    H  
ATOM   2854  O   HOH B 945      36.811   5.796  21.270  1.00  0.00      B    O  
ATOM   2855  H1  HOH B 945      36.030   5.786  20.610  1.00  0.00      B    H  
ATOM   2856  H2  HOH B 945      36.786   4.931  21.788  1.00  0.00      B    H  
ATOM   2857  O   HOH B 946      38.057  13.896  31.324  1.00  0.00      B    O  
ATOM   2858  H1  HOH B 946      38.861  13.842  30.723  1.00  0.00      B    H  
ATOM   2859  H2  HOH B 946      37.402  14.501  30.876  1.00  0.00      B    H  
ATOM   2860  O   HOH B 947       0.786  13.368  20.481  1.00  0.00      B    O  
ATOM   2861  H1  HOH B 947       1.647  12.877  20.833  1.00  0.00      B    H  
ATOM   2862  H2  HOH B 947       0.935  13.731  19.519  1.00  0.00      B    H  
ATOM   2863  O   HOH B 948      16.398   0.396  16.425  1.00  0.00      B    O  
ATOM   2864  H1  HOH B 948      15.500   0.607  16.105  1.00  0.00      B    H  
ATOM   2865  H2  HOH B 948      16.304  -0.403  17.077  1.00  0.00      B    H  
ATOM   2866  O   HOH B 949      13.380  37.998   3.641  1.00  0.00      B    O  
ATOM   2867  H1  HOH B 949      13.984  37.335   4.033  1.00  0.00      B    H  
ATOM   2868  H2  HOH B 949      14.007  38.800   3.476  1.00  0.00      B    H  
ATOM   2869  O   HOH B 950       2.964  36.607  31.289  1.00  0.00      B    O  
ATOM   2870  H1  HOH B 950       3.852  36.270  31.732  1.00  0.00      B    H  
ATOM   2871  H2  HOH B 950       2.206  36.399  31.953  1.00  0.00      B    H  
ATOM   2872  O   HOH B 951      10.889  18.299   5.573  1.00  0.00      B    O  
ATOM   2873  H1  HOH B 951      11.833  18.731   5.796  1.00  0.00      B    H  
ATOM   2874  H2  HOH B 951      10.955  17.359   5.954  1.00  0.00      B    H  
ATOM   2875  O   HOH B 952      15.244  19.199  34.750  1.00  0.00      B    O  
ATOM   2876  H1  HOH B 952      14.233  19.031  34.761  1.00  0.00      B    H  
ATOM   2877  H2  HOH B 952      15.513  18.997  33.781  1.00  0.00      B    H  
ATOM   2878  O   HOH B 953       4.136   8.903   8.177  1.00  0.00      B    O  
ATOM   2879  H1  HOH B 953       5.125   8.750   8.152  1.00  0.00      B    H  
ATOM   2880  H2  HOH B 953       3.852   8.379   8.963  1.00  0.00      B    H  
ATOM   2881  O   HOH B 954      20.562  21.541  12.704  1.00  0.00      B    O  
ATOM   2882  H1  HOH B 954      20.927  20.953  13.442  1.00  0.00      B    H  
ATOM   2883  H2  HOH B 954      19.639  21.084  12.403  1.00  0.00      B    H  
ATOM   2884  O   HOH B 955      13.965   1.892  28.480  1.00  0.00      B    O  
ATOM   2885  H1  HOH B 955      13.728   2.609  29.191  1.00  0.00      B    H  
ATOM   2886  H2  HOH B 955      13.064   1.639  28.055  1.00  0.00      B    H  
ATOM   2887  O   HOH B 956      24.836  37.375  37.452  1.00  0.00      B    O  
ATOM   2888  H1  HOH B 956      24.804  38.240  37.973  1.00  0.00      B    H  
ATOM   2889  H2  HOH B 956      23.888  37.119  37.309  1.00  0.00      B    H  
ATOM   2890  O   HOH B 957      17.220  15.013  29.826  1.00  0.00      B    O  
ATOM   2891  H1  HOH B 957      18.125  15.257  30.277  1.00  0.00      B    H  
ATOM   2892  H2  HOH B 957      17.461  14.533  28.988  1.00  0.00      B    H  
ATOM   2893  O   HOH B 958      23.853   1.927  16.743  1.00  0.00      B    O  
ATOM   2894  H1  HOH B 958      22.866   1.980  16.394  1.00  0.00      B    H  
ATOM   2895  H2  HOH B 958      23.936   1.148  17.340  1.00  0.00      B    H  
ATOM   2896  O   HOH B 959      12.288  24.361  31.817  1.00  0.00      B    O  
ATOM   2897  H1  HOH B 959      12.360  24.106  30.852  1.00  0.00      B    H  
ATOM   2898  H2  HOH B 959      12.801  23.659  32.373  1.00  0.00      B    H  
ATOM   2899  O   HOH B 960       0.575  17.997  35.734  1.00  0.00      B    O  
ATOM   2900  H1  HOH B 960       0.089  18.462  35.047  1.00  0.00      B    H  
ATOM   2901  H2  HOH B 960      -0.055  17.476  36.320  1.00  0.00      B    H  
ATOM   2902  O   HOH B 961      24.077  14.167  17.700  1.00  0.00      B    O  
ATOM   2903  H1  HOH B 961      23.388  14.037  18.446  1.00  0.00      B    H  
ATOM   2904  H2  HOH B 961      24.780  13.475  17.843  1.00  0.00      B    H  
ATOM   2905  O   HOH B 962      15.539  16.630   9.732  1.00  0.00      B    O  
ATOM   2906  H1  HOH B 962      16.501  16.369   9.777  1.00  0.00      B    H  
ATOM   2907  H2  HOH B 962      15.077  15.777  10.024  1.00  0.00      B    H  
ATOM   2908  O   HOH B 963       6.796  25.013   9.604  1.00  0.00      B    O  
ATOM   2909  H1  HOH B 963       7.400  25.114  10.421  1.00  0.00      B    H  
ATOM   2910  H2  HOH B 963       7.068  25.583   8.851  1.00  0.00      B    H  
ATOM   2911  O   HOH B 964      38.199  32.821  35.452  1.00  0.00      B    O  
ATOM   2912  H1  HOH B 964      37.566  32.075  35.125  1.00  0.00      B    H  
ATOM   2913  H2  HOH B 964      39.102  32.694  34.933  1.00  0.00      B    H  
ATOM   2914  O   HOH B 965      32.551  35.751  21.114  1.00  0.00      B    O  
ATOM   2915  H1  HOH B 965      31.468  35.849  21.028  1.00  0.00      B    H  
ATOM   2916  H2  HOH B 965      32.762  35.014  21.876  1.00  0.00      B    H  
ATOM   2917  O   HOH B 966      27.359  33.100   9.176  1.00  0.00      B    O  
ATOM   2918  H1  HOH B 966      26.998  33.703   9.886  1.00  0.00      B    H  
ATOM   2919  H2  HOH B 966      27.530  33.648   8.344  1.00  0.00      B    H  
ATOM   2920  O   HOH B 967       9.051  37.620   0.954  1.00  0.00      B    O  
ATOM   2921  H1  HOH B 967       8.400  36.911   0.659  1.00  0.00      B    H  
ATOM   2922  H2  HOH B 967       8.614  38.589   0.905  1.00  0.00      B    H  
ATOM   2923  O   HOH B 968      12.761  11.588  12.798  1.00  0.00      B    O  
ATOM   2924  H1  HOH B 968      13.000  11.148  13.685  1.00  0.00      B    H  
ATOM   2925  H2  HOH B 968      13.271  11.026  12.180  1.00  0.00      B    H  
ATOM   2926  O   HOH B 969       4.344  16.881  27.937  1.00  0.00      B    O  
ATOM   2927  H1  HOH B 969       5.167  17.381  27.554  1.00  0.00      B    H  
ATOM   2928  H2  HOH B 969       4.485  16.620  28.926  1.00  0.00      B    H  
ATOM   2929  O   HOH B 970      25.889   6.697  12.729  1.00  0.00      B    O  
ATOM   2930  H1  HOH B 970      26.787   6.448  12.283  1.00  0.00      B    H  
ATOM   2931  H2  HOH B 970      26.082   6.948  13.685  1.00  0.00      B    H  
ATOM   2932  O   HOH B 971      23.325   9.586   7.337  1.00  0.00      B    O  
ATOM   2933  H1  HOH B 971      23.290  10.009   6.398  1.00  0.00      B    H  
ATOM   2934  H2  HOH B 971      24.271   9.191   7.499  1.00  0.00      B    H  
ATOM   2935  O   HOH B 972      12.872  11.071   9.003  1.00  0.00      B    O  
ATOM   2936  H1  HOH B 972      12.511  10.410   9.712  1.00  0.00      B    H  
ATOM   2937  H2  HOH B 972      13.706  10.610   8.694  1.00  0.00      B    H  
ATOM   2938  O   HOH B 973      10.396  17.459  16.133  1.00  0.00      B    O  
ATOM   2939  H1  HOH B 973      11.236  18.015  15.986  1.00  0.00      B    H  
ATOM   2940  H2  HOH B 973      10.644  16.784  16.853  1.00  0.00      B    H  
ATOM   2941  O   HOH B 974      14.364  15.460   4.307  1.00  0.00      B    O  
ATOM   2942  H1  HOH B 974      14.560  15.895   5.235  1.00  0.00      B    H  
ATOM   2943  H2  HOH B 974      13.501  14.983   4.506  1.00  0.00      B    H  
ATOM   2944  O   HOH B 975       3.362  28.468  37.022  1.00  0.00      B    O  
ATOM   2945  H1  HOH B 975       2.532  28.160  36.641  1.00  0.00      B    H  
ATOM   2946  H2  HOH B 975       3.861  29.067  36.395  1.00  0.00      B    H  
ATOM   2947  O   HOH B 976      12.268  30.916  28.266  1.00  0.00      B    O  
ATOM   2948  H1  HOH B 976      12.583  30.281  29.004  1.00  0.00      B    H  
ATOM   2949  H2  HOH B 976      12.604  30.494  27.429  1.00  0.00      B    H  
ATOM   2950  O   HOH B 977      12.133   2.360  15.581  1.00  0.00      B    O  
ATOM   2951  H1  HOH B 977      12.847   1.620  15.509  1.00  0.00      B    H  
ATOM   2952  H2  HOH B 977      11.734   2.548  14.676  1.00  0.00      B    H  
ATOM   2953  O   HOH B 978      24.118  17.663  27.114  1.00  0.00      B    O  
ATOM   2954  H1  HOH B 978      23.477  18.342  26.676  1.00  0.00      B    H  
ATOM   2955  H2  HOH B 978      23.596  16.791  27.107  1.00  0.00      B    H  
ATOM   2956  O   HOH B 979      30.039  10.031  31.463  1.00  0.00      B    O  
ATOM   2957  H1  HOH B 979      30.228  10.004  30.477  1.00  0.00      B    H  
ATOM   2958  H2  HOH B 979      29.475   9.186  31.745  1.00  0.00      B    H  
ATOM   2959  O   HOH B 980      10.406  26.370  33.194  1.00  0.00      B    O  
ATOM   2960  H1  HOH B 980      10.881  25.528  32.875  1.00  0.00      B    H  
ATOM   2961  H2  HOH B 980      10.176  26.235  34.120  1.00  0.00      B    H  
ATOM   2962  O   HOH B 981      14.165  24.744  28.374  1.00  0.00      B    O  
ATOM   2963  H1  HOH B 981      14.644  23.930  28.201  1.00  0.00      B    H  
ATOM   2964  H2  HOH B 981      13.263  24.543  28.747  1.00  0.00      B    H  
ATOM   2965  O   HOH B 982       7.020  22.710   8.221  1.00  0.00      B    O  
ATOM   2966  H1  HOH B 982       6.541  23.135   7.372  1.00  0.00      B    H  
ATOM   2967  H2  HOH B 982       6.828  23.466   8.968  1.00  0.00      B    H  
ATOM   2968  O   HOH B 983       2.158  21.566   0.345  1.00  0.00      B    O  
ATOM   2969  H1  HOH B 983       2.038  21.136  -0.592  1.00  0.00      B    H  
ATOM   2970  H2  HOH B 983       3.122  21.643   0.592  1.00  0.00      B    H  
ATOM   2971  O   HOH B 984       6.399  34.500  20.522  1.00  0.00      B    O  
ATOM   2972  H1  HOH B 984       7.297  34.555  20.950  1.00  0.00      B    H  
ATOM   2973  H2  HOH B 984       5.884  33.700  20.907  1.00  0.00      B    H  
ATOM   2974  O   HOH B 985       7.129  35.033   8.314  1.00  0.00      B    O  
ATOM   2975  H1  HOH B 985       6.790  34.156   8.713  1.00  0.00      B    H  
ATOM   2976  H2  HOH B 985       6.559  35.166   7.485  1.00  0.00      B    H  
ATOM   2977  O   HOH B 986       8.087   7.971  19.047  1.00  0.00      B    O  
ATOM   2978  H1  HOH B 986       8.370   7.675  19.938  1.00  0.00      B    H  
ATOM   2979  H2  HOH B 986       7.295   8.514  19.243  1.00  0.00      B    H  
ATOM   2980  O   HOH B 987       7.356  21.741   0.970  1.00  0.00      B    O  
ATOM   2981  H1  HOH B 987       7.303  21.890  -0.006  1.00  0.00      B    H  
ATOM   2982  H2  HOH B 987       8.021  22.444   1.349  1.00  0.00      B    H  
ATOM   2983  O   HOH B 988       2.547  18.505  13.355  1.00  0.00      B    O  
ATOM   2984  H1  HOH B 988       3.462  18.166  13.044  1.00  0.00      B    H  
ATOM   2985  H2  HOH B 988       1.856  17.814  13.050  1.00  0.00      B    H  
ATOM   2986  O   HOH B 989      32.552  17.214  30.916  1.00  0.00      B    O  
ATOM   2987  H1  HOH B 989      32.321  16.197  31.252  1.00  0.00      B    H  
ATOM   2988  H2  HOH B 989      33.594  17.337  30.938  1.00  0.00      B    H  
ATOM   2989  O   HOH B 990       7.494   5.069  23.441  1.00  0.00      B    O  
ATOM   2990  H1  HOH B 990       6.725   5.428  24.051  1.00  0.00      B    H  
ATOM   2991  H2  HOH B 990       7.596   4.086  23.570  1.00  0.00      B    H  
ATOM   2992  O   HOH B 991      14.338  26.007  11.048  1.00  0.00      B    O  
ATOM   2993  H1  HOH B 991      13.696  26.807  10.866  1.00  0.00      B    H  
ATOM   2994  H2  HOH B 991      15.268  26.251  10.833  1.00  0.00      B    H  
ATOM   2995  O   HOH B 992      20.885   5.140  18.921  1.00  0.00      B    O  
ATOM   2996  H1  HOH B 992      20.220   4.957  18.166  1.00  0.00      B    H  
ATOM   2997  H2  HOH B 992      21.569   4.384  18.971  1.00  0.00      B    H  
ATOM   2998  O   HOH B 993      19.624  29.085  17.270  1.00  0.00      B    O  
ATOM   2999  H1  HOH B 993      19.316  28.553  16.517  1.00  0.00      B    H  
ATOM   3000  H2  HOH B 993      19.705  28.451  18.070  1.00  0.00      B    H  
ATOM   3001  O   HOH B 994      29.978  13.833  14.878  1.00  0.00      B    O  
ATOM   3002  H1  HOH B 994      30.960  14.168  15.053  1.00  0.00      B    H  
ATOM   3003  H2  HOH B 994      29.457  14.669  14.422  1.00  0.00      B    H  
ATOM   3004  O   HOH B 995      22.505   4.551  37.085  1.00  0.00      B    O  
ATOM   3005  H1  HOH B 995      23.443   4.522  37.335  1.00  0.00      B    H  
ATOM   3006  H2  HOH B 995      22.314   3.767  36.541  1.00  0.00      B    H  
ATOM   3007  O   HOH B 996       0.575  34.234  16.653  1.00  0.00      B    O  
ATOM   3008  H1  HOH B 996       1.405  34.271  17.312  1.00  0.00      B    H  
ATOM   3009  H2  HOH B 996      -0.079  33.538  16.957  1.00  0.00      B    H  
ATOM   3010  O   HOH B 997      27.854  23.531  23.292  1.00  0.00      B    O  
ATOM   3011  H1  HOH B 997      27.964  23.987  24.230  1.00  0.00      B    H  
ATOM   3012  H2  HOH B 997      27.728  22.562  23.441  1.00  0.00      B    H  
ATOM   3013  O   HOH B 998       4.462  24.571  38.029  1.00  0.00      B    O  
ATOM   3014  H1  HOH B 998       3.487  24.873  37.997  1.00  0.00      B    H  
ATOM   3015  H2  HOH B 998       4.937  25.313  37.571  1.00  0.00      B    H  
ATOM   3016  O   HOH B 999      30.981  23.280   9.598  1.00  0.00      B    O  
ATOM   3017  H1  HOH B 999      30.289  22.536   9.687  1.00  0.00      B    H  
ATOM   3018  H2  HOH B 999      31.283  23.341   8.596  1.00  0.00      B    H  
ATOM   3019  O   HOH B1000      19.790  34.834   9.741  1.00  0.00      B    O  
ATOM   3020  H1  HOH B1000      18.986  35.145   9.238  1.00  0.00      B    H  
ATOM   3021  H2  HOH B1000      20.136  33.987   9.370  1.00  0.00      B    H  
ATOM   3022  O   HOH B1001      17.346  29.946   4.542  1.00  0.00      B    O  
ATOM   3023  H1  HOH B1001      18.347  29.784   4.630  1.00  0.00      B    H  
ATOM   3024  H2  HOH B1001      16.910  29.353   5.254  1.00  0.00      B    H  
ATOM   3025  O   HOH B1002       1.602  24.612  28.582  1.00  0.00      B    O  
ATOM   3026  H1  HOH B1002       2.153  25.486  28.736  1.00  0.00      B    H  
ATOM   3027  H2  HOH B1002       2.131  23.770  28.794  1.00  0.00      B    H  
ATOM   3028  O   HOH B1003       7.317  26.530  31.126  1.00  0.00      B    O  
ATOM   3029  H1  HOH B1003       6.793  25.758  31.550  1.00  0.00      B    H  
ATOM   3030  H2  HOH B1003       8.169  26.141  30.779  1.00  0.00      B    H  
ATOM   3031  O   HOH B1004      31.587  16.675   9.524  1.00  0.00      B    O  
ATOM   3032  H1  HOH B1004      31.236  15.712   9.454  1.00  0.00      B    H  
ATOM   3033  H2  HOH B1004      31.056  17.136  10.196  1.00  0.00      B    H  
ATOM   3034  O   HOH B1005       7.400  39.182  14.980  1.00  0.00      B    O  
ATOM   3035  H1  HOH B1005       7.820  38.241  14.900  1.00  0.00      B    H  
ATOM   3036  H2  HOH B1005       6.549  39.197  14.388  1.00  0.00      B    H  
ATOM   3037  O   HOH B1006       5.544   8.356  26.463  1.00  0.00      B    O  
ATOM   3038  H1  HOH B1006       4.941   8.181  27.210  1.00  0.00      B    H  
ATOM   3039  H2  HOH B1006       5.804   7.511  26.029  1.00  0.00      B    H  
ATOM   3040  O   HOH B1007      19.777  34.718  26.750  1.00  0.00      B    O  
ATOM   3041  H1  HOH B1007      20.226  34.045  27.354  1.00  0.00      B    H  
ATOM   3042  H2  HOH B1007      19.217  35.266  27.332  1.00  0.00      B    H  
ATOM   3043  O   HOH B1008      10.778   5.338  23.351  1.00  0.00      B    O  
ATOM   3044  H1  HOH B1008       9.910   5.220  22.752  1.00  0.00      B    H  
ATOM   3045  H2  HOH B1008      10.864   6.287  23.682  1.00  0.00      B    H  
ATOM   3046  O   HOH B1009      11.311   9.892  23.689  1.00  0.00      B    O  
ATOM   3047  H1  HOH B1009      11.033   8.909  23.881  1.00  0.00      B    H  
ATOM   3048  H2  HOH B1009      12.107   9.886  23.097  1.00  0.00      B    H  
ATOM   3049  O   HOH B1010       3.599  32.256  10.002  1.00  0.00      B    O  
ATOM   3050  H1  HOH B1010       2.785  32.358   9.471  1.00  0.00      B    H  
ATOM   3051  H2  HOH B1010       3.381  31.500  10.653  1.00  0.00      B    H  
ATOM   3052  O   HOH B1011      22.892  21.824  16.396  1.00  0.00      B    O  
ATOM   3053  H1  HOH B1011      22.858  22.674  15.923  1.00  0.00      B    H  
ATOM   3054  H2  HOH B1011      22.592  21.079  15.816  1.00  0.00      B    H  
ATOM   3055  O   HOH B1012      35.926  23.516   9.072  1.00  0.00      B    O  
ATOM   3056  H1  HOH B1012      36.849  23.149   9.219  1.00  0.00      B    H  
ATOM   3057  H2  HOH B1012      35.748  23.505   8.066  1.00  0.00      B    H  
ATOM   3058  O   HOH B1013      10.257  15.075  10.922  1.00  0.00      B    O  
ATOM   3059  H1  HOH B1013      10.094  14.483  11.730  1.00  0.00      B    H  
ATOM   3060  H2  HOH B1013      10.721  14.515  10.222  1.00  0.00      B    H  
ATOM   3061  O   HOH B1014       0.388  12.621  16.320  1.00  0.00      B    O  
ATOM   3062  H1  HOH B1014      -0.452  13.228  16.404  1.00  0.00      B    H  
ATOM   3063  H2  HOH B1014       0.747  12.668  15.381  1.00  0.00      B    H  
ATOM   3064  O   HOH B1015      21.716  17.865   0.947  1.00  0.00      B    O  
ATOM   3065  H1  HOH B1015      21.531  18.331   0.078  1.00  0.00      B    H  
ATOM   3066  H2  HOH B1015      22.701  17.531   0.956  1.00  0.00      B    H  
ATOM   3067  O   HOH B1016       8.301   6.713  25.780  1.00  0.00      B    O  
ATOM   3068  H1  HOH B1016       8.171   6.074  26.576  1.00  0.00      B    H  
ATOM   3069  H2  HOH B1016       7.425   6.596  25.215  1.00  0.00      B    H  
ATOM   3070  O   HOH B1017       8.032  22.945  18.829  1.00  0.00      B    O  
ATOM   3071  H1  HOH B1017       7.941  22.078  19.457  1.00  0.00      B    H  
ATOM   3072  H2  HOH B1017       7.923  23.747  19.393  1.00  0.00      B    H  
ATOM   3073  O   HOH B1018       3.494  16.084  24.208  1.00  0.00      B    O  
ATOM   3074  H1  HOH B1018       3.126  15.117  24.216  1.00  0.00      B    H  
ATOM   3075  H2  HOH B1018       4.495  15.893  24.178  1.00  0.00      B    H  
ATOM   3076  O   HOH B1019      37.858  18.544  12.727  1.00  0.00      B    O  
ATOM   3077  H1  HOH B1019      38.371  18.507  11.818  1.00  0.00      B    H  
ATOM   3078  H2  HOH B1019      36.898  18.748  12.566  1.00  0.00      B    H  
ATOM   3079  O   HOH B1020      37.780   8.100  27.242  1.00  0.00      B    O  
ATOM   3080  H1  HOH B1020      37.860   7.536  26.401  1.00  0.00      B    H  
ATOM   3081  H2  HOH B1020      38.199   7.592  28.064  1.00  0.00      B    H  
ATOM   3082  O   HOH B1021      10.022   7.247   0.997  1.00  0.00      B    O  
ATOM   3083  H1  HOH B1021      10.748   7.506   1.649  1.00  0.00      B    H  
ATOM   3084  H2  HOH B1021       9.280   6.658   1.471  1.00  0.00      B    H  
ATOM   3085  O   HOH B1022      37.859  26.000  28.655  1.00  0.00      B    O  
ATOM   3086  H1  HOH B1022      38.207  26.599  29.346  1.00  0.00      B    H  
ATOM   3087  H2  HOH B1022      38.320  25.097  28.670  1.00  0.00      B    H  
ATOM   3088  O   HOH B1023      30.491  19.708   8.844  1.00  0.00      B    O  
ATOM   3089  H1  HOH B1023      31.313  20.337   8.843  1.00  0.00      B    H  
ATOM   3090  H2  HOH B1023      30.830  18.785   8.875  1.00  0.00      B    H  
ATOM   3091  O   HOH B1024      27.753  16.422  26.699  1.00  0.00      B    O  
ATOM   3092  H1  HOH B1024      27.184  15.665  26.965  1.00  0.00      B    H  
ATOM   3093  H2  HOH B1024      28.649  16.058  26.520  1.00  0.00      B    H  
ATOM   3094  O   HOH B1025      37.907  12.196  33.499  1.00  0.00      B    O  
ATOM   3095  H1  HOH B1025      37.149  12.499  34.084  1.00  0.00      B    H  
ATOM   3096  H2  HOH B1025      37.991  12.972  32.831  1.00  0.00      B    H  
ATOM   3097  O   HOH B1026      18.020  18.967  19.506  1.00  0.00      B    O  
ATOM   3098  H1  HOH B1026      17.001  18.897  19.610  1.00  0.00      B    H  
ATOM   3099  H2  HOH B1026      18.371  18.055  19.568  1.00  0.00      B    H  
ATOM   3100  O   HOH B1027      38.292  20.869  38.627  1.00  0.00      B    O  
ATOM   3101  H1  HOH B1027      39.259  20.818  38.402  1.00  0.00      B    H  
ATOM   3102  H2  HOH B1027      37.795  20.187  38.061  1.00  0.00      B    H  
ATOM   3103  O   HOH B1028      13.119  34.358  13.389  1.00  0.00      B    O  
ATOM   3104  H1  HOH B1028      12.898  33.617  14.049  1.00  0.00      B    H  
ATOM   3105  H2  HOH B1028      14.126  34.619  13.526  1.00  0.00      B    H  
ATOM   3106  O   HOH B1029       3.218   9.348   4.207  1.00  0.00      B    O  
ATOM   3107  H1  HOH B1029       3.149   9.850   5.055  1.00  0.00      B    H  
ATOM   3108  H2  HOH B1029       3.916   9.790   3.585  1.00  0.00      B    H  
ATOM   3109  O   HOH B1030      22.549  13.357  15.543  1.00  0.00      B    O  
ATOM   3110  H1  HOH B1030      23.217  13.622  16.272  1.00  0.00      B    H  
ATOM   3111  H2  HOH B1030      22.947  12.660  14.935  1.00  0.00      B    H  
ATOM   3112  O   HOH B1031      36.362  10.530   0.970  1.00  0.00      B    O  
ATOM   3113  H1  HOH B1031      36.791  11.245   1.472  1.00  0.00      B    H  
ATOM   3114  H2  HOH B1031      37.169   9.978   0.649  1.00  0.00      B    H  
ATOM   3115  O   HOH B1032      10.236  22.997  15.945  1.00  0.00      B    O  
ATOM   3116  H1  HOH B1032      10.773  22.640  15.160  1.00  0.00      B    H  
ATOM   3117  H2  HOH B1032      10.412  22.330  16.721  1.00  0.00      B    H  
ATOM   3118  O   HOH B1033      24.317  14.701  25.202  1.00  0.00      B    O  
ATOM   3119  H1  HOH B1033      25.254  14.858  24.909  1.00  0.00      B    H  
ATOM   3120  H2  HOH B1033      23.775  14.550  24.325  1.00  0.00      B    H  
ATOM   3121  O   HOH B1034       6.326  15.395  13.576  1.00  0.00      B    O  
ATOM   3122  H1  HOH B1034       7.167  15.747  13.101  1.00  0.00      B    H  
ATOM   3123  H2  HOH B1034       6.650  14.767  14.296  1.00  0.00      B    H  
ATOM   3124  O   HOH B1035      35.672   4.300  11.387  1.00  0.00      B    O  
ATOM   3125  H1  HOH B1035      35.422   4.390  10.438  1.00  0.00      B    H  
ATOM   3126  H2  HOH B1035      34.935   4.658  11.879  1.00  0.00      B    H  
ATOM   3127  O   HOH B1036      13.157  24.061   8.818  1.00  0.00      B    O  
ATOM   3128  H1  HOH B1036      13.026  23.623   7.879  1.00  0.00      B    H  
ATOM   3129  H2  HOH B1036      14.067  23.874   9.090  1.00  0.00      B    H  
ATOM   3130  O   HOH B1037       3.969  10.950  12.817  1.00  0.00      B    O  
ATOM   3131  H1  HOH B1037       4.353  10.077  12.414  1.00  0.00      B    H  
ATOM   3132  H2  HOH B1037       3.087  11.147  12.293  1.00  0.00      B    H  
ATOM   3133  O   HOH B1038      36.670  31.628   0.567  1.00  0.00      B    O  
ATOM   3134  H1  HOH B1038      36.227  32.177  -0.183  1.00  0.00      B    H  
ATOM   3135  H2  HOH B1038      36.858  30.704   0.134  1.00  0.00      B    H  
ATOM   3136  O   HOH B1039      28.988  30.749  24.044  1.00  0.00      B    O  
ATOM   3137  H1  HOH B1039      29.240  30.054  24.748  1.00  0.00      B    H  
ATOM   3138  H2  HOH B1039      28.066  30.476  23.713  1.00  0.00      B    H  
ATOM   3139  O   HOH B1040      27.955  35.067  19.376  1.00  0.00      B    O  
ATOM   3140  H1  HOH B1040      27.891  34.080  19.583  1.00  0.00      B    H  
ATOM   3141  H2  HOH B1040      27.062  35.576  19.522  1.00  0.00      B    H  
ATOM   3142  O   HOH B1041      32.193  36.105   4.054  1.00  0.00      B    O  
ATOM   3143  H1  HOH B1041      31.763  35.234   3.751  1.00  0.00      B    H  
ATOM   3144  H2  HOH B1041      31.883  36.791   3.299  1.00  0.00      B    H  
ATOM   3145  O   HOH B1042      11.496  35.822  26.344  1.00  0.00      B    O  
ATOM   3146  H1  HOH B1042      12.208  35.006  26.382  1.00  0.00      B    H  
ATOM   3147  H2  HOH B1042      10.585  35.504  26.160  1.00  0.00      B    H  
ATOM   3148  O   HOH B1043       1.689  31.274   3.312  1.00  0.00      B    O  
ATOM   3149  H1  HOH B1043       2.616  30.906   3.546  1.00  0.00      B    H  
ATOM   3150  H2  HOH B1043       1.061  30.819   3.911  1.00  0.00      B    H  
ATOM   3151  O   HOH B1044      26.108  12.597   2.277  1.00  0.00      B    O  
ATOM   3152  H1  HOH B1044      25.731  12.786   3.208  1.00  0.00      B    H  
ATOM   3153  H2  HOH B1044      25.388  12.900   1.670  1.00  0.00      B    H  
ATOM   3154  O   HOH B1045      34.813  35.483   3.652  1.00  0.00      B    O  
ATOM   3155  H1  HOH B1045      33.886  35.880   3.846  1.00  0.00      B    H  
ATOM   3156  H2  HOH B1045      35.086  35.889   2.746  1.00  0.00      B    H  
ATOM   3157  O   HOH B1046      19.457  20.942  31.632  1.00  0.00      B    O  
ATOM   3158  H1  HOH B1046      20.062  20.964  30.818  1.00  0.00      B    H  
ATOM   3159  H2  HOH B1046      18.592  21.423  31.418  1.00  0.00      B    H  
ATOM   3160  O   HOH B1047       9.590  32.477  34.374  1.00  0.00      B    O  
ATOM   3161  H1  HOH B1047       9.926  31.934  33.582  1.00  0.00      B    H  
ATOM   3162  H2  HOH B1047       8.670  32.832  34.139  1.00  0.00      B    H  
ATOM   3163  O   HOH B1048      11.697   5.818  29.752  1.00  0.00      B    O  
ATOM   3164  H1  HOH B1048      12.231   6.611  30.077  1.00  0.00      B    H  
ATOM   3165  H2  HOH B1048      10.697   6.070  29.774  1.00  0.00      B    H  
ATOM   3166  O   HOH B1049      32.425  25.593   6.085  1.00  0.00      B    O  
ATOM   3167  H1  HOH B1049      32.254  25.985   5.205  1.00  0.00      B    H  
ATOM   3168  H2  HOH B1049      33.266  25.034   5.972  1.00  0.00      B    H  
ATOM   3169  O   HOH B1050       1.427  19.040  18.154  1.00  0.00      B    O  
ATOM   3170  H1  HOH B1050       1.793  19.149  17.233  1.00  0.00      B    H  
ATOM   3171  H2  HOH B1050       1.097  18.152  18.308  1.00  0.00      B    H  
ATOM   3172  O   HOH B1051      14.708  31.000  35.705  1.00  0.00      B    O  
ATOM   3173  H1  HOH B1051      14.376  31.938  35.539  1.00  0.00      B    H  
ATOM   3174  H2  HOH B1051      14.799  30.914  36.696  1.00  0.00      B    H  
ATOM   3175  O   HOH B1052       3.962  14.414  14.732  1.00  0.00      B    O  
ATOM   3176  H1  HOH B1052       3.340  14.323  13.928  1.00  0.00      B    H  
ATOM   3177  H2  HOH B1052       4.768  14.829  14.281  1.00  0.00      B    H  
ATOM   3178  O   HOH B1053      12.093  15.845  33.611  1.00  0.00      B    O  
ATOM   3179  H1  HOH B1053      11.148  15.905  33.238  1.00  0.00      B    H  
ATOM   3180  H2  HOH B1053      12.336  16.788  33.792  1.00  0.00      B    H  
ATOM   3181  O   HOH B1054      33.917   1.541  25.059  1.00  0.00      B    O  
ATOM   3182  H1  HOH B1054      34.839   1.992  25.334  1.00  0.00      B    H  
ATOM   3183  H2  HOH B1054      34.143   0.811  24.353  1.00  0.00      B    H  
ATOM   3184  O   HOH B1055      11.604   6.250   7.013  1.00  0.00      B    O  
ATOM   3185  H1  HOH B1055      12.027   5.678   7.799  1.00  0.00      B    H  
ATOM   3186  H2  HOH B1055      11.926   7.221   7.084  1.00  0.00      B    H  
ATOM   3187  O   HOH B1056      36.964  11.583   9.970  1.00  0.00      B    O  
ATOM   3188  H1  HOH B1056      36.505  11.869   9.103  1.00  0.00      B    H  
ATOM   3189  H2  HOH B1056      37.548  10.786   9.770  1.00  0.00      B    H  
ATOM   3190  O   HOH B1057      18.404  18.720   9.018  1.00  0.00      B    O  
ATOM   3191  H1  HOH B1057      18.683  18.756   8.079  1.00  0.00      B    H  
ATOM   3192  H2  HOH B1057      18.499  17.753   9.343  1.00  0.00      B    H  
ATOM   3193  O   HOH B1058      10.540   0.772  22.449  1.00  0.00      B    O  
ATOM   3194  H1  HOH B1058      10.071   0.213  23.153  1.00  0.00      B    H  
ATOM   3195  H2  HOH B1058      10.053   1.642  22.404  1.00  0.00      B    H  
ATOM   3196  O   HOH B1059      14.216  10.993  26.284  1.00  0.00      B    O  
ATOM   3197  H1  HOH B1059      14.298  10.254  25.564  1.00  0.00      B    H  
ATOM   3198  H2  HOH B1059      14.968  10.871  26.959  1.00  0.00      B    H  
ATOM   3199  O   HOH B1060      11.741   9.617   3.843  1.00  0.00      B    O  
ATOM   3200  H1  HOH B1060      11.218  10.208   3.277  1.00  0.00      B    H  
ATOM   3201  H2  HOH B1060      12.293   9.018   3.277  1.00  0.00      B    H  
ATOM   3202  O   HOH B1061      33.588   3.777   2.936  1.00  0.00      B    O  
ATOM   3203  H1  HOH B1061      34.346   3.628   2.297  1.00  0.00      B    H  
ATOM   3204  H2  HOH B1061      33.328   2.886   3.392  1.00  0.00      B    H  
ATOM   3205  O   HOH B1062       2.826   8.619  16.203  1.00  0.00      B    O  
ATOM   3206  H1  HOH B1062       2.779   8.065  16.998  1.00  0.00      B    H  
ATOM   3207  H2  HOH B1062       2.191   8.230  15.541  1.00  0.00      B    H  
ATOM   3208  O   HOH B1063       3.228   6.582  24.037  1.00  0.00      B    O  
ATOM   3209  H1  HOH B1063       2.735   6.537  23.225  1.00  0.00      B    H  
ATOM   3210  H2  HOH B1063       2.535   7.006  24.693  1.00  0.00      B    H  
ATOM   3211  O   HOH B1064      11.604  20.910  33.826  1.00  0.00      B    O  
ATOM   3212  H1  HOH B1064      12.412  21.439  33.345  1.00  0.00      B    H  
ATOM   3213  H2  HOH B1064      10.986  21.583  34.222  1.00  0.00      B    H  
ATOM   3214  O   HOH B1065      18.652  22.326  20.081  1.00  0.00      B    O  
ATOM   3215  H1  HOH B1065      18.442  21.788  19.231  1.00  0.00      B    H  
ATOM   3216  H2  HOH B1065      19.398  21.774  20.531  1.00  0.00      B    H  
ATOM   3217  O   HOH B1066      26.436   9.921   1.306  1.00  0.00      B    O  
ATOM   3218  H1  HOH B1066      26.530  10.312   0.358  1.00  0.00      B    H  
ATOM   3219  H2  HOH B1066      26.278  10.757   1.874  1.00  0.00      B    H  
ATOM   3220  O   HOH B1067       3.206  10.824   6.374  1.00  0.00      B    O  
ATOM   3221  H1  HOH B1067       3.261  10.180   7.146  1.00  0.00      B    H  
ATOM   3222  H2  HOH B1067       2.290  11.346   6.510  1.00  0.00      B    H  
ATOM   3223  O   HOH B1068      22.626   4.856  32.002  1.00  0.00      B    O  
ATOM   3224  H1  HOH B1068      23.095   4.121  32.530  1.00  0.00      B    H  
ATOM   3225  H2  HOH B1068      21.591   4.612  31.861  1.00  0.00      B    H  
ATOM   3226  O   HOH B1069       7.192   2.926  38.069  1.00  0.00      B    O  
ATOM   3227  H1  HOH B1069       7.291   3.472  37.230  1.00  0.00      B    H  
ATOM   3228  H2  HOH B1069       6.472   3.332  38.692  1.00  0.00      B    H  
ATOM   3229  O   HOH B1070      16.625  36.327   6.143  1.00  0.00      B    O  
ATOM   3230  H1  HOH B1070      17.384  36.816   5.787  1.00  0.00      B    H  
ATOM   3231  H2  HOH B1070      16.112  35.885   5.383  1.00  0.00      B    H  
ATOM   3232  O   HOH B1071      25.221  38.349  10.345  1.00  0.00      B    O  
ATOM   3233  H1  HOH B1071      25.648  39.035  10.972  1.00  0.00      B    H  
ATOM   3234  H2  HOH B1071      25.948  37.840   9.919  1.00  0.00      B    H  
ATOM   3235  O   HOH B1072       3.501  22.716  16.075  1.00  0.00      B    O  
ATOM   3236  H1  HOH B1072       4.499  22.899  16.342  1.00  0.00      B    H  
ATOM   3237  H2  HOH B1072       3.373  21.709  15.812  1.00  0.00      B    H  
ATOM   3238  O   HOH B1073      10.608  27.912  12.167  1.00  0.00      B    O  
ATOM   3239  H1  HOH B1073       9.831  27.472  12.634  1.00  0.00      B    H  
ATOM   3240  H2  HOH B1073      11.408  27.497  12.591  1.00  0.00      B    H  
ATOM   3241  O   HOH B1074      15.066  28.430   6.600  1.00  0.00      B    O  
ATOM   3242  H1  HOH B1074      14.932  28.798   7.595  1.00  0.00      B    H  
ATOM   3243  H2  HOH B1074      16.037  28.014   6.576  1.00  0.00      B    H  
ATOM   3244  O   HOH B1075      38.020  21.832   9.450  1.00  0.00      B    O  
ATOM   3245  H1  HOH B1075      38.472  22.665   9.172  1.00  0.00      B    H  
ATOM   3246  H2  HOH B1075      38.295  21.619  10.416  1.00  0.00      B    H  
ATOM   3247  O   HOH B1076      14.931  35.624   4.095  1.00  0.00      B    O  
ATOM   3248  H1  HOH B1076      15.059  35.984   3.188  1.00  0.00      B    H  
ATOM   3249  H2  HOH B1076      14.102  35.051   3.938  1.00  0.00      B    H  
ATOM   3250  O   HOH B1077      30.160  19.082  28.094  1.00  0.00      B    O  
ATOM   3251  H1  HOH B1077      29.697  19.349  27.229  1.00  0.00      B    H  
ATOM   3252  H2  HOH B1077      31.092  18.760  27.891  1.00  0.00      B    H  
ATOM   3253  O   HOH B1078      33.668  13.435   9.675  1.00  0.00      B    O  
ATOM   3254  H1  HOH B1078      32.663  13.532   9.816  1.00  0.00      B    H  
ATOM   3255  H2  HOH B1078      34.133  14.132  10.320  1.00  0.00      B    H  
ATOM   3256  O   HOH B1079      36.307  10.989  36.829  1.00  0.00      B    O  
ATOM   3257  H1  HOH B1079      35.964  11.344  37.690  1.00  0.00      B    H  
ATOM   3258  H2  HOH B1079      36.175  11.803  36.153  1.00  0.00      B    H  
ATOM   3259  O   HOH B1080      11.377  30.473   6.237  1.00  0.00      B    O  
ATOM   3260  H1  HOH B1080      12.359  30.622   6.137  1.00  0.00      B    H  
ATOM   3261  H2  HOH B1080      11.142  30.669   7.175  1.00  0.00      B    H  
ATOM   3262  O   HOH B1081      13.535  33.545  36.069  1.00  0.00      B    O  
ATOM   3263  H1  HOH B1081      13.975  34.455  36.045  1.00  0.00      B    H  
ATOM   3264  H2  HOH B1081      12.483  33.672  35.956  1.00  0.00      B    H  
ATOM   3265  O   HOH B1082      26.479  29.860  23.774  1.00  0.00      B    O  
ATOM   3266  H1  HOH B1082      26.367  29.773  24.826  1.00  0.00      B    H  
ATOM   3267  H2  HOH B1082      25.586  29.486  23.339  1.00  0.00      B    H  
ATOM   3268  O   HOH B1083       5.592  28.816   9.367  1.00  0.00      B    O  
ATOM   3269  H1  HOH B1083       6.490  28.562   9.785  1.00  0.00      B    H  
ATOM   3270  H2  HOH B1083       5.255  28.080   8.755  1.00  0.00      B    H  
ATOM   3271  O   HOH B1084      21.893  31.275  30.605  1.00  0.00      B    O  
ATOM   3272  H1  HOH B1084      22.535  31.757  31.226  1.00  0.00      B    H  
ATOM   3273  H2  HOH B1084      21.082  31.026  31.168  1.00  0.00      B    H  
ATOM   3274  O   HOH B1085      13.445  29.142  30.026  1.00  0.00      B    O  
ATOM   3275  H1  HOH B1085      12.699  28.673  30.535  1.00  0.00      B    H  
ATOM   3276  H2  HOH B1085      14.337  28.625  30.271  1.00  0.00      B    H  
ATOM   3277  O   HOH B1086      16.810  29.148  34.950  1.00  0.00      B    O  
ATOM   3278  H1  HOH B1086      17.026  28.255  35.395  1.00  0.00      B    H  
ATOM   3279  H2  HOH B1086      15.919  29.399  35.226  1.00  0.00      B    H  
ATOM   3280  O   HOH B1087      12.290   8.898   6.901  1.00  0.00      B    O  
ATOM   3281  H1  HOH B1087      11.791   9.338   6.124  1.00  0.00      B    H  
ATOM   3282  H2  HOH B1087      13.220   9.216   6.915  1.00  0.00      B    H  
ATOM   3283  O   HOH B1088      21.060  31.748  36.999  1.00  0.00      B    O  
ATOM   3284  H1  HOH B1088      20.064  31.514  36.837  1.00  0.00      B    H  
ATOM   3285  H2  HOH B1088      21.360  31.917  37.984  1.00  0.00      B    H  
ATOM   3286  O   HOH B1089      34.108  35.035  39.117  1.00  0.00      B    O  
ATOM   3287  H1  HOH B1089      33.430  34.319  38.955  1.00  0.00      B    H  
ATOM   3288  H2  HOH B1089      35.029  34.636  39.270  1.00  0.00      B    H  
ATOM   3289  O   HOH B1090       1.348  23.579  10.447  1.00  0.00      B    O  
ATOM   3290  H1  HOH B1090       0.793  24.086   9.738  1.00  0.00      B    H  
ATOM   3291  H2  HOH B1090       2.034  23.135   9.874  1.00  0.00      B    H  
ATOM   3292  O   HOH B1091      33.317   2.472  20.053  1.00  0.00      B    O  
ATOM   3293  H1  HOH B1091      33.196   2.778  19.052  1.00  0.00      B    H  
ATOM   3294  H2  HOH B1091      32.775   1.586  20.128  1.00  0.00      B    H  
ATOM   3295  O   HOH B1092      23.545  24.687  23.992  1.00  0.00      B    O  
ATOM   3296  H1  HOH B1092      23.539  23.721  23.642  1.00  0.00      B    H  
ATOM   3297  H2  HOH B1092      24.258  25.152  23.478  1.00  0.00      B    H  
ATOM   3298  O   HOH B1093      13.600   4.512   2.203  1.00  0.00      B    O  
ATOM   3299  H1  HOH B1093      13.235   4.439   1.269  1.00  0.00      B    H  
ATOM   3300  H2  HOH B1093      12.837   4.396   2.831  1.00  0.00      B    H  
ATOM   3301  O   HOH B1094      15.869  28.292  21.349  1.00  0.00      B    O  
ATOM   3302  H1  HOH B1094      15.548  27.349  21.179  1.00  0.00      B    H  
ATOM   3303  H2  HOH B1094      16.658  28.336  21.961  1.00  0.00      B    H  
ATOM   3304  O   HOH B1095      28.650  25.367  19.570  1.00  0.00      B    O  
ATOM   3305  H1  HOH B1095      29.132  24.791  20.237  1.00  0.00      B    H  
ATOM   3306  H2  HOH B1095      27.827  24.915  19.257  1.00  0.00      B    H  
ATOM   3307  O   HOH B1096      17.278  33.606  35.222  1.00  0.00      B    O  
ATOM   3308  H1  HOH B1096      16.473  33.050  35.059  1.00  0.00      B    H  
ATOM   3309  H2  HOH B1096      17.512  33.683  36.233  1.00  0.00      B    H  
ATOM   3310  O   HOH B1097       8.654  27.928  36.549  1.00  0.00      B    O  
ATOM   3311  H1  HOH B1097       7.927  27.262  36.672  1.00  0.00      B    H  
ATOM   3312  H2  HOH B1097       9.508  27.462  36.384  1.00  0.00      B    H  
ATOM   3313  O   HOH B1098      24.852  24.569  28.953  1.00  0.00      B    O  
ATOM   3314  H1  HOH B1098      24.769  24.319  27.952  1.00  0.00      B    H  
ATOM   3315  H2  HOH B1098      23.994  24.180  29.339  1.00  0.00      B    H  
ATOM   3316  O   HOH B1099       6.399  13.489  29.226  1.00  0.00      B    O  
ATOM   3317  H1  HOH B1099       6.939  13.861  28.450  1.00  0.00      B    H  
ATOM   3318  H2  HOH B1099       5.870  12.715  28.821  1.00  0.00      B    H  
ATOM   3319  O   HOH B1100      26.516  12.517  20.378  1.00  0.00      B    O  
ATOM   3320  H1  HOH B1100      27.356  12.687  19.855  1.00  0.00      B    H  
ATOM   3321  H2  HOH B1100      26.240  13.428  20.825  1.00  0.00      B    H  
ATOM   3322  O   HOH B1101      22.379  17.112  33.702  1.00  0.00      B    O  
ATOM   3323  H1  HOH B1101      22.355  18.021  33.212  1.00  0.00      B    H  
ATOM   3324  H2  HOH B1101      22.923  16.500  33.094  1.00  0.00      B    H  
ATOM   3325  O   HOH B1102      35.961  24.880  35.985  1.00  0.00      B    O  
ATOM   3326  H1  HOH B1102      36.537  24.380  36.603  1.00  0.00      B    H  
ATOM   3327  H2  HOH B1102      35.283  24.250  35.619  1.00  0.00      B    H  
ATOM   3328  O   HOH B1103      20.264  31.633  32.917  1.00  0.00      B    O  
ATOM   3329  H1  HOH B1103      19.392  31.259  32.602  1.00  0.00      B    H  
ATOM   3330  H2  HOH B1103      20.716  31.037  33.583  1.00  0.00      B    H  
ATOM   3331  O   HOH B1104      18.451  36.599  21.214  1.00  0.00      B    O  
ATOM   3332  H1  HOH B1104      17.953  36.009  20.552  1.00  0.00      B    H  
ATOM   3333  H2  HOH B1104      17.901  36.695  22.033  1.00  0.00      B    H  
ATOM   3334  O   HOH B1105      23.370  14.143  11.812  1.00  0.00      B    O  
ATOM   3335  H1  HOH B1105      23.347  13.181  12.210  1.00  0.00      B    H  
ATOM   3336  H2  HOH B1105      23.094  14.085  10.870  1.00  0.00      B    H  
ATOM   3337  O   HOH B1106      21.120  18.458  37.433  1.00  0.00      B    O  
ATOM   3338  H1  HOH B1106      21.963  17.969  37.210  1.00  0.00      B    H  
ATOM   3339  H2  HOH B1106      20.469  18.150  36.716  1.00  0.00      B    H  
ATOM   3340  O   HOH B1107      29.902  11.061  15.033  1.00  0.00      B    O  
ATOM   3341  H1  HOH B1107      29.157  10.375  15.008  1.00  0.00      B    H  
ATOM   3342  H2  HOH B1107      29.542  11.985  14.830  1.00  0.00      B    H  
ATOM   3343  O   HOH B1108      24.752  35.325  34.922  1.00  0.00      B    O  
ATOM   3344  H1  HOH B1108      25.687  35.701  34.934  1.00  0.00      B    H  
ATOM   3345  H2  HOH B1108      24.845  34.448  35.439  1.00  0.00      B    H  
ATOM   3346  O   HOH B1109      14.133  12.790  29.857  1.00  0.00      B    O  
ATOM   3347  H1  HOH B1109      15.028  13.061  29.385  1.00  0.00      B    H  
ATOM   3348  H2  HOH B1109      13.663  13.700  30.018  1.00  0.00      B    H  
ATOM   3349  O   HOH B1110      37.787  14.848  16.914  1.00  0.00      B    O  
ATOM   3350  H1  HOH B1110      38.026  15.819  17.040  1.00  0.00      B    H  
ATOM   3351  H2  HOH B1110      37.237  14.829  16.074  1.00  0.00      B    H  
ATOM   3352  O   HOH B1111      34.509  32.600   2.843  1.00  0.00      B    O  
ATOM   3353  H1  HOH B1111      33.562  32.407   3.176  1.00  0.00      B    H  
ATOM   3354  H2  HOH B1111      34.821  33.470   3.237  1.00  0.00      B    H  
ATOM   3355  O   HOH B1112      22.497  36.508  18.890  1.00  0.00      B    O  
ATOM   3356  H1  HOH B1112      21.907  36.086  19.598  1.00  0.00      B    H  
ATOM   3357  H2  HOH B1112      22.956  35.715  18.375  1.00  0.00      B    H  
ATOM   3358  O   HOH B1113       6.268  12.068   8.050  1.00  0.00      B    O  
ATOM   3359  H1  HOH B1113       5.714  11.649   7.283  1.00  0.00      B    H  
ATOM   3360  H2  HOH B1113       5.773  11.912   8.938  1.00  0.00      B    H  
ATOM   3361  O   HOH B1114      28.993   3.736  11.218  1.00  0.00      B    O  
ATOM   3362  H1  HOH B1114      29.252   3.015  11.896  1.00  0.00      B    H  
ATOM   3363  H2  HOH B1114      28.380   3.369  10.485  1.00  0.00      B    H  
ATOM   3364  O   HOH B1115      16.104   0.571  32.436  1.00  0.00      B    O  
ATOM   3365  H1  HOH B1115      16.166   1.349  31.795  1.00  0.00      B    H  
ATOM   3366  H2  HOH B1115      16.328  -0.313  31.945  1.00  0.00      B    H  
ATOM   3367  O   HOH B1116       5.154  17.796  13.050  1.00  0.00      B    O  
ATOM   3368  H1  HOH B1116       6.015  17.971  12.517  1.00  0.00      B    H  
ATOM   3369  H2  HOH B1116       5.279  16.829  13.409  1.00  0.00      B    H  
ATOM   3370  O   HOH B1117       2.741  -0.036  37.485  1.00  0.00      B    O  
ATOM   3371  H1  HOH B1117       2.840   0.994  37.534  1.00  0.00      B    H  
ATOM   3372  H2  HOH B1117       3.359  -0.322  36.744  1.00  0.00      B    H  
ATOM   3373  O   HOH B1118      31.420  27.980   6.836  1.00  0.00      B    O  
ATOM   3374  H1  HOH B1118      31.980  27.128   6.777  1.00  0.00      B    H  
ATOM   3375  H2  HOH B1118      30.575  27.905   6.290  1.00  0.00      B    H  
ATOM   3376  O   HOH B1119      19.964  27.810  33.130  1.00  0.00      B    O  
ATOM   3377  H1  HOH B1119      20.426  28.343  33.830  1.00  0.00      B    H  
ATOM   3378  H2  HOH B1119      19.249  27.181  33.563  1.00  0.00      B    H  
ATOM   3379  O   HOH B1120      33.716   7.134  24.000  1.00  0.00      B    O  
ATOM   3380  H1  HOH B1120      34.685   7.480  23.826  1.00  0.00      B    H  
ATOM   3381  H2  HOH B1120      33.470   7.360  24.986  1.00  0.00      B    H  
ATOM   3382  O   HOH B1121      38.952  28.004  22.738  1.00  0.00      B    O  
ATOM   3383  H1  HOH B1121      39.350  27.132  22.381  1.00  0.00      B    H  
ATOM   3384  H2  HOH B1121      38.305  28.298  22.080  1.00  0.00      B    H  
ATOM   3385  O   HOH B1122       2.559   3.513  31.587  1.00  0.00      B    O  
ATOM   3386  H1  HOH B1122       2.574   4.400  32.056  1.00  0.00      B    H  
ATOM   3387  H2  HOH B1122       1.660   3.101  31.685  1.00  0.00      B    H  
ATOM   3388  O   HOH B1123      30.920   2.082  28.605  1.00  0.00      B    O  
ATOM   3389  H1  HOH B1123      31.515   1.336  28.178  1.00  0.00      B    H  
ATOM   3390  H2  HOH B1123      29.913   1.776  28.523  1.00  0.00      B    H  
ATOM   3391  O   HOH B1124      39.129  16.853  14.232  1.00  0.00      B    O  
ATOM   3392  H1  HOH B1124      38.647  16.889  15.125  1.00  0.00      B    H  
ATOM   3393  H2  HOH B1124      38.622  17.475  13.556  1.00  0.00      B    H  
ATOM   3394  O   HOH B1125      30.236  34.382  17.363  1.00  0.00      B    O  
ATOM   3395  H1  HOH B1125      30.297  33.338  17.384  1.00  0.00      B    H  
ATOM   3396  H2  HOH B1125      29.532  34.609  18.018  1.00  0.00      B    H  
ATOM   3397  O   HOH B1126      10.784  38.696  13.905  1.00  0.00      B    O  
ATOM   3398  H1  HOH B1126      11.317  38.108  13.298  1.00  0.00      B    H  
ATOM   3399  H2  HOH B1126      10.128  38.139  14.409  1.00  0.00      B    H  
ATOM   3400  O   HOH B1127      35.249  22.643  31.706  1.00  0.00      B    O  
ATOM   3401  H1  HOH B1127      35.277  23.540  32.310  1.00  0.00      B    H  
ATOM   3402  H2  HOH B1127      36.167  22.202  31.935  1.00  0.00      B    H  
ATOM   3403  O   HOH B1128      30.173  24.586  21.618  1.00  0.00      B    O  
ATOM   3404  H1  HOH B1128      31.098  24.319  21.729  1.00  0.00      B    H  
ATOM   3405  H2  HOH B1128      29.591  24.093  22.279  1.00  0.00      B    H  
ATOM   3406  O   HOH B1129      38.032  17.551  17.026  1.00  0.00      B    O  
ATOM   3407  H1  HOH B1129      38.305  18.505  16.826  1.00  0.00      B    H  
ATOM   3408  H2  HOH B1129      38.258  17.426  18.009  1.00  0.00      B    H  
ATOM   3409  O   HOH B1130      15.386  23.752  32.909  1.00  0.00      B    O  
ATOM   3410  H1  HOH B1130      16.112  24.057  32.267  1.00  0.00      B    H  
ATOM   3411  H2  HOH B1130      15.722  23.933  33.860  1.00  0.00      B    H  
ATOM   3412  O   HOH B1131      38.662  25.849   4.261  1.00  0.00      B    O  
ATOM   3413  H1  HOH B1131      38.212  25.709   5.134  1.00  0.00      B    H  
ATOM   3414  H2  HOH B1131      38.495  26.849   4.050  1.00  0.00      B    H  
ATOM   3415  O   HOH B1132       6.481  31.532  31.738  1.00  0.00      B    O  
ATOM   3416  H1  HOH B1132       5.667  31.831  31.183  1.00  0.00      B    H  
ATOM   3417  H2  HOH B1132       7.180  31.055  31.239  1.00  0.00      B    H  
ATOM   3418  O   HOH B1133      24.706  13.160   4.673  1.00  0.00      B    O  
ATOM   3419  H1  HOH B1133      24.688  13.453   5.612  1.00  0.00      B    H  
ATOM   3420  H2  HOH B1133      24.604  12.120   4.597  1.00  0.00      B    H  
ATOM   3421  O   HOH B1134       2.834  21.140  25.920  1.00  0.00      B    O  
ATOM   3422  H1  HOH B1134       3.396  20.571  25.324  1.00  0.00      B    H  
ATOM   3423  H2  HOH B1134       2.106  21.602  25.430  1.00  0.00      B    H  
ATOM   3424  O   HOH B1135      10.093  21.074  23.681  1.00  0.00      B    O  
ATOM   3425  H1  HOH B1135      10.485  21.624  22.958  1.00  0.00      B    H  
ATOM   3426  H2  HOH B1135      10.013  20.147  23.324  1.00  0.00      B    H  
ATOM   3427  O   HOH B1136      21.224   8.097  11.067  1.00  0.00      B    O  
ATOM   3428  H1  HOH B1136      20.974   7.094  11.094  1.00  0.00      B    H  
ATOM   3429  H2  HOH B1136      20.296   8.624  11.131  1.00  0.00      B    H  
ATOM   3430  O   HOH B1137      15.374  23.212  23.516  1.00  0.00      B    O  
ATOM   3431  H1  HOH B1137      16.105  23.810  23.921  1.00  0.00      B    H  
ATOM   3432  H2  HOH B1137      15.870  22.516  22.939  1.00  0.00      B    H  
ATOM   3433  O   HOH B1138      27.194  22.419  17.675  1.00  0.00      B    O  
ATOM   3434  H1  HOH B1138      26.723  21.739  17.038  1.00  0.00      B    H  
ATOM   3435  H2  HOH B1138      27.258  22.065  18.636  1.00  0.00      B    H  
ATOM   3436  O   HOH B1139       4.480  10.558  15.357  1.00  0.00      B    O  
ATOM   3437  H1  HOH B1139       4.359  10.558  14.332  1.00  0.00      B    H  
ATOM   3438  H2  HOH B1139       3.667  10.056  15.722  1.00  0.00      B    H  
ATOM   3439  O   HOH B1140      28.285  10.434  21.381  1.00  0.00      B    O  
ATOM   3440  H1  HOH B1140      27.482  10.968  20.994  1.00  0.00      B    H  
ATOM   3441  H2  HOH B1140      28.916  10.180  20.625  1.00  0.00      B    H  
ATOM   3442  O   HOH B1141      17.633  32.761  38.047  1.00  0.00      B    O  
ATOM   3443  H1  HOH B1141      16.967  32.686  38.793  1.00  0.00      B    H  
ATOM   3444  H2  HOH B1141      18.550  32.939  38.462  1.00  0.00      B    H  
ATOM   3445  O   HOH B1142      24.864  15.907  29.479  1.00  0.00      B    O  
ATOM   3446  H1  HOH B1142      25.784  15.465  29.386  1.00  0.00      B    H  
ATOM   3447  H2  HOH B1142      24.825  16.756  28.844  1.00  0.00      B    H  
ATOM   3448  O   HOH B1143      20.720  31.199  18.700  1.00  0.00      B    O  
ATOM   3449  H1  HOH B1143      20.892  30.208  18.623  1.00  0.00      B    H  
ATOM   3450  H2  HOH B1143      21.618  31.724  18.765  1.00  0.00      B    H  
ATOM   3451  O   HOH B1144      30.309  16.539  18.008  1.00  0.00      B    O  
ATOM   3452  H1  HOH B1144      31.038  15.929  18.187  1.00  0.00      B    H  
ATOM   3453  H2  HOH B1144      30.389  17.293  18.716  1.00  0.00      B    H  
ATOM   3454  O   HOH B1145       9.579  33.266  26.329  1.00  0.00      B    O  
ATOM   3455  H1  HOH B1145      10.466  33.000  25.784  1.00  0.00      B    H  
ATOM   3456  H2  HOH B1145       9.220  32.479  26.777  1.00  0.00      B    H  
ATOM   3457  O   HOH B1146       8.162  38.180  20.079  1.00  0.00      B    O  
ATOM   3458  H1  HOH B1146       8.007  39.213  20.015  1.00  0.00      B    H  
ATOM   3459  H2  HOH B1146       9.105  38.082  20.371  1.00  0.00      B    H  
ATOM   3460  O   HOH B1147      32.924  35.799  12.630  1.00  0.00      B    O  
ATOM   3461  H1  HOH B1147      32.315  35.576  13.478  1.00  0.00      B    H  
ATOM   3462  H2  HOH B1147      33.263  34.921  12.260  1.00  0.00      B    H  
ATOM   3463  O   HOH B1148      26.692  11.348  34.378  1.00  0.00      B    O  
ATOM   3464  H1  HOH B1148      27.192  12.107  34.882  1.00  0.00      B    H  
ATOM   3465  H2  HOH B1148      27.366  10.571  34.244  1.00  0.00      B    H  
ATOM   3466  O   HOH B1149      24.071  29.415   0.189  1.00  0.00      B    O  
ATOM   3467  H1  HOH B1149      23.929  28.897  -0.685  1.00  0.00      B    H  
ATOM   3468  H2  HOH B1149      24.894  28.992   0.632  1.00  0.00      B    H  
ATOM   3469  O   HOH B1150      24.139  36.148   8.917  1.00  0.00      B    O  
ATOM   3470  H1  HOH B1150      24.302  36.902   9.548  1.00  0.00      B    H  
ATOM   3471  H2  HOH B1150      24.966  35.889   8.483  1.00  0.00      B    H  
ATOM   3472  O   HOH B1151       2.967  20.909  12.124  1.00  0.00      B    O  
ATOM   3473  H1  HOH B1151       2.952  20.423  11.207  1.00  0.00      B    H  
ATOM   3474  H2  HOH B1151       2.390  20.298  12.755  1.00  0.00      B    H  
ATOM   3475  O   HOH B1152      34.962   5.397  33.824  1.00  0.00      B    O  
ATOM   3476  H1  HOH B1152      35.201   5.426  34.806  1.00  0.00      B    H  
ATOM   3477  H2  HOH B1152      35.858   5.526  33.308  1.00  0.00      B    H  
ATOM   3478  O   HOH B1153      22.581  13.502  33.336  1.00  0.00      B    O  
ATOM   3479  H1  HOH B1153      23.182  14.090  32.789  1.00  0.00      B    H  
ATOM   3480  H2  HOH B1153      23.131  12.788  33.697  1.00  0.00      B    H  
ATOM   3481  O   HOH B1154      27.702  23.157  11.489  1.00  0.00      B    O  
ATOM   3482  H1  HOH B1154      27.875  22.904  10.539  1.00  0.00      B    H  
ATOM   3483  H2  HOH B1154      27.093  22.424  11.837  1.00  0.00      B    H  
ATOM   3484  O   HOH B1155      28.042  23.733  15.471  1.00  0.00      B    O  
ATOM   3485  H1  HOH B1155      28.328  24.666  15.646  1.00  0.00      B    H  
ATOM   3486  H2  HOH B1155      27.409  23.499  16.243  1.00  0.00      B    H  
ATOM   3487  O   HOH B1157      14.063   0.814  24.560  1.00  0.00      B    O  
ATOM   3488  H1  HOH B1157      13.446   0.069  24.781  1.00  0.00      B    H  
ATOM   3489  H2  HOH B1157      14.967   0.471  24.846  1.00  0.00      B    H  
ATOM   3490  O   HOH B1158      30.763  10.214  35.809  1.00  0.00      B    O  
ATOM   3491  H1  HOH B1158      31.157   9.351  36.199  1.00  0.00      B    H  
ATOM   3492  H2  HOH B1158      30.520  10.824  36.568  1.00  0.00      B    H  
ATOM   3493  O   HOH B1159      34.768  38.795  23.414  1.00  0.00      B    O  
ATOM   3494  H1  HOH B1159      35.386  38.842  22.634  1.00  0.00      B    H  
ATOM   3495  H2  HOH B1159      33.824  38.592  23.056  1.00  0.00      B    H  
ATOM   3496  O   HOH B1160      13.157   1.098  19.458  1.00  0.00      B    O  
ATOM   3497  H1  HOH B1160      13.088   1.816  18.745  1.00  0.00      B    H  
ATOM   3498  H2  HOH B1160      13.316   1.502  20.330  1.00  0.00      B    H  
ATOM   3499  O   HOH B1161       6.562  28.078  18.220  1.00  0.00      B    O  
ATOM   3500  H1  HOH B1161       6.174  27.700  17.319  1.00  0.00      B    H  
ATOM   3501  H2  HOH B1161       7.543  28.356  17.973  1.00  0.00      B    H  
ATOM   3502  O   HOH B1162      23.618   7.169  16.670  1.00  0.00      B    O  
ATOM   3503  H1  HOH B1162      24.245   6.334  16.662  1.00  0.00      B    H  
ATOM   3504  H2  HOH B1162      23.271   7.320  15.742  1.00  0.00      B    H  
ATOM   3505  O   HOH B1163       9.904   9.952   1.485  1.00  0.00      B    O  
ATOM   3506  H1  HOH B1163       9.968   8.968   1.128  1.00  0.00      B    H  
ATOM   3507  H2  HOH B1163      10.376  10.469   0.770  1.00  0.00      B    H  
ATOM   3508  O   HOH B1164      17.098  11.889  30.177  1.00  0.00      B    O  
ATOM   3509  H1  HOH B1164      16.918  12.858  30.363  1.00  0.00      B    H  
ATOM   3510  H2  HOH B1164      18.084  11.771  30.417  1.00  0.00      B    H  
ATOM   3511  O   HOH B1165       5.822   9.552  18.733  1.00  0.00      B    O  
ATOM   3512  H1  HOH B1165       5.967   9.019  17.848  1.00  0.00      B    H  
ATOM   3513  H2  HOH B1165       4.819   9.688  18.885  1.00  0.00      B    H  
ATOM   3514  O   HOH B1166      19.057  15.167  13.624  1.00  0.00      B    O  
ATOM   3515  H1  HOH B1166      19.591  15.058  14.463  1.00  0.00      B    H  
ATOM   3516  H2  HOH B1166      18.074  15.050  13.817  1.00  0.00      B    H  
ATOM   3517  O   HOH B1167      33.290   7.472  26.749  1.00  0.00      B    O  
ATOM   3518  H1  HOH B1167      32.526   7.632  27.403  1.00  0.00      B    H  
ATOM   3519  H2  HOH B1167      34.159   7.882  27.110  1.00  0.00      B    H  
ATOM   3520  O   HOH B1168      10.406  26.270  15.379  1.00  0.00      B    O  
ATOM   3521  H1  HOH B1168       9.618  26.782  14.953  1.00  0.00      B    H  
ATOM   3522  H2  HOH B1168      10.896  25.713  14.667  1.00  0.00      B    H  
ATOM   3523  O   HOH B1169       1.589  20.026  37.099  1.00  0.00      B    O  
ATOM   3524  H1  HOH B1169       1.937  20.653  36.330  1.00  0.00      B    H  
ATOM   3525  H2  HOH B1169       1.338  19.178  36.608  1.00  0.00      B    H  
ATOM   3526  O   HOH B1170      36.225  37.887  26.160  1.00  0.00      B    O  
ATOM   3527  H1  HOH B1170      36.346  36.965  26.534  1.00  0.00      B    H  
ATOM   3528  H2  HOH B1170      35.910  37.747  25.248  1.00  0.00      B    H  
ATOM   3529  O   HOH B1171      11.121   9.170  18.349  1.00  0.00      B    O  
ATOM   3530  H1  HOH B1171      11.601   8.435  17.870  1.00  0.00      B    H  
ATOM   3531  H2  HOH B1171      10.286   8.822  18.662  1.00  0.00      B    H  
ATOM   3532  O   HOH B1172      13.941  25.702  18.844  1.00  0.00      B    O  
ATOM   3533  H1  HOH B1172      13.092  25.482  18.318  1.00  0.00      B    H  
ATOM   3534  H2  HOH B1172      14.670  25.109  18.478  1.00  0.00      B    H  
ATOM   3535  O   HOH B1173      33.848   3.678  37.549  1.00  0.00      B    O  
ATOM   3536  H1  HOH B1173      34.678   4.211  37.250  1.00  0.00      B    H  
ATOM   3537  H2  HOH B1173      34.153   2.885  38.123  1.00  0.00      B    H  
ATOM   3538  O   HOH B1174       5.316  38.670   1.093  1.00  0.00      B    O  
ATOM   3539  H1  HOH B1174       5.389  39.229   0.235  1.00  0.00      B    H  
ATOM   3540  H2  HOH B1174       4.478  39.028   1.575  1.00  0.00      B    H  
ATOM   3541  O   HOH B1175      25.637  20.557  12.488  1.00  0.00      B    O  
ATOM   3542  H1  HOH B1175      26.021  19.920  11.801  1.00  0.00      B    H  
ATOM   3543  H2  HOH B1175      24.711  20.322  12.539  1.00  0.00      B    H  
ATOM   3544  O   HOH B1176      27.788   3.191  14.794  1.00  0.00      B    O  
ATOM   3545  H1  HOH B1176      26.828   3.011  14.561  1.00  0.00      B    H  
ATOM   3546  H2  HOH B1176      28.388   2.598  14.205  1.00  0.00      B    H  
ATOM   3547  O   HOH B1177      28.213  26.271  34.225  1.00  0.00      B    O  
ATOM   3548  H1  HOH B1177      28.181  25.277  34.407  1.00  0.00      B    H  
ATOM   3549  H2  HOH B1177      27.430  26.501  33.659  1.00  0.00      B    H  
ATOM   3550  O   HOH B1178      39.377  24.786  36.064  1.00  0.00      B    O  
ATOM   3551  H1  HOH B1178      38.342  24.804  36.014  1.00  0.00      B    H  
ATOM   3552  H2  HOH B1178      39.636  25.758  35.858  1.00  0.00      B    H  
ATOM   3553  O   HOH B1179      13.579  37.846  31.093  1.00  0.00      B    O  
ATOM   3554  H1  HOH B1179      13.590  37.214  31.844  1.00  0.00      B    H  
ATOM   3555  H2  HOH B1179      12.985  37.410  30.379  1.00  0.00      B    H  
ATOM   3556  O   HOH B1180      16.871  18.177   5.919  1.00  0.00      B    O  
ATOM   3557  H1  HOH B1180      16.437  18.066   5.023  1.00  0.00      B    H  
ATOM   3558  H2  HOH B1180      16.354  17.595   6.535  1.00  0.00      B    H  
ATOM   3559  O   HOH B1181      19.496  30.820  25.855  1.00  0.00      B    O  
ATOM   3560  H1  HOH B1181      19.762  31.574  26.505  1.00  0.00      B    H  
ATOM   3561  H2  HOH B1181      20.183  30.049  25.881  1.00  0.00      B    H  
ATOM   3562  O   HOH B1182       0.083  33.311  28.901  1.00  0.00      B    O  
ATOM   3563  H1  HOH B1182      -0.683  33.692  29.374  1.00  0.00      B    H  
ATOM   3564  H2  HOH B1182       0.927  33.826  29.248  1.00  0.00      B    H  
ATOM   3565  O   HOH B1183       9.549  16.047  32.527  1.00  0.00      B    O  
ATOM   3566  H1  HOH B1183       9.193  16.890  32.028  1.00  0.00      B    H  
ATOM   3567  H2  HOH B1183       9.428  15.233  31.951  1.00  0.00      B    H  
ATOM   3568  O   HOH B1184      31.841  30.939   6.150  1.00  0.00      B    O  
ATOM   3569  H1  HOH B1184      32.741  31.017   6.748  1.00  0.00      B    H  
ATOM   3570  H2  HOH B1184      31.591  29.984   6.161  1.00  0.00      B    H  
ATOM   3571  O   HOH B1185      34.308  13.747  16.507  1.00  0.00      B    O  
ATOM   3572  H1  HOH B1185      33.545  14.310  16.166  1.00  0.00      B    H  
ATOM   3573  H2  HOH B1185      35.140  13.985  16.002  1.00  0.00      B    H  
ATOM   3574  O   HOH B1186       1.042  13.114  25.415  1.00  0.00      B    O  
ATOM   3575  H1  HOH B1186       0.050  13.335  25.353  1.00  0.00      B    H  
ATOM   3576  H2  HOH B1186       1.302  12.834  26.370  1.00  0.00      B    H  
ATOM   3577  O   HOH B1187      21.165  25.682  36.073  1.00  0.00      B    O  
ATOM   3578  H1  HOH B1187      21.797  26.432  35.757  1.00  0.00      B    H  
ATOM   3579  H2  HOH B1187      20.212  25.669  35.532  1.00  0.00      B    H  
ATOM   3580  O   HOH B1188       8.940   4.674  15.521  1.00  0.00      B    O  
ATOM   3581  H1  HOH B1188       9.679   4.811  14.852  1.00  0.00      B    H  
ATOM   3582  H2  HOH B1188       8.794   5.607  15.888  1.00  0.00      B    H  
ATOM   3583  O   HOH B1189      36.523   0.617  13.772  1.00  0.00      B    O  
ATOM   3584  H1  HOH B1189      37.066   1.057  13.057  1.00  0.00      B    H  
ATOM   3585  H2  HOH B1189      36.031   1.323  14.314  1.00  0.00      B    H  
ATOM   3586  O   HOH B1190      16.906   2.649  22.708  1.00  0.00      B    O  
ATOM   3587  H1  HOH B1190      16.704   3.375  22.002  1.00  0.00      B    H  
ATOM   3588  H2  HOH B1190      16.636   1.746  22.331  1.00  0.00      B    H  
ATOM   3589  O   HOH B1191       0.366   4.489   5.110  1.00  0.00      B    O  
ATOM   3590  H1  HOH B1191      -0.053   4.166   5.988  1.00  0.00      B    H  
ATOM   3591  H2  HOH B1191      -0.277   4.304   4.395  1.00  0.00      B    H  
ATOM   3592  O   HOH B1192       8.881  23.521  31.716  1.00  0.00      B    O  
ATOM   3593  H1  HOH B1192       8.667  23.803  32.680  1.00  0.00      B    H  
ATOM   3594  H2  HOH B1192       8.488  22.604  31.515  1.00  0.00      B    H  
ATOM   3595  O   HOH B1193      29.782   0.816  25.146  1.00  0.00      B    O  
ATOM   3596  H1  HOH B1193      30.592   0.676  25.725  1.00  0.00      B    H  
ATOM   3597  H2  HOH B1193      29.682  -0.091  24.661  1.00  0.00      B    H  
ATOM   3598  O   HOH B1194       7.590  10.261  36.994  1.00  0.00      B    O  
ATOM   3599  H1  HOH B1194       7.709  10.380  36.015  1.00  0.00      B    H  
ATOM   3600  H2  HOH B1194       7.752   9.298  37.148  1.00  0.00      B    H  
ATOM   3601  O   HOH B1195      19.185   4.398  16.694  1.00  0.00      B    O  
ATOM   3602  H1  HOH B1195      18.722   4.627  15.797  1.00  0.00      B    H  
ATOM   3603  H2  HOH B1195      18.705   3.558  17.066  1.00  0.00      B    H  
ATOM   3604  O   HOH B1196       7.868  12.217  12.065  1.00  0.00      B    O  
ATOM   3605  H1  HOH B1196       8.199  11.290  12.264  1.00  0.00      B    H  
ATOM   3606  H2  HOH B1196       8.635  12.794  12.321  1.00  0.00      B    H  
ATOM   3607  O   HOH B1197      22.747  15.282  27.248  1.00  0.00      B    O  
ATOM   3608  H1  HOH B1197      21.838  14.764  27.169  1.00  0.00      B    H  
ATOM   3609  H2  HOH B1197      23.422  14.911  26.567  1.00  0.00      B    H  
ATOM   3610  O   HOH B1198      25.478  30.504  11.656  1.00  0.00      B    O  
ATOM   3611  H1  HOH B1198      25.279  31.253  12.312  1.00  0.00      B    H  
ATOM   3612  H2  HOH B1198      24.560  30.146  11.390  1.00  0.00      B    H  
ATOM   3613  O   HOH B1199      32.268   0.387  26.895  1.00  0.00      B    O  
ATOM   3614  H1  HOH B1199      32.920   0.788  26.225  1.00  0.00      B    H  
ATOM   3615  H2  HOH B1199      32.720  -0.421  27.355  1.00  0.00      B    H  
ATOM   3616  O   HOH B1200       4.430  25.547  24.408  1.00  0.00      B    O  
ATOM   3617  H1  HOH B1200       5.035  24.714  24.682  1.00  0.00      B    H  
ATOM   3618  H2  HOH B1200       3.485  25.347  24.714  1.00  0.00      B    H  
ATOM   3619  O   HOH B1201      36.348  14.838  14.668  1.00  0.00      B    O  
ATOM   3620  H1  HOH B1201      36.390  14.023  14.009  1.00  0.00      B    H  
ATOM   3621  H2  HOH B1201      35.874  15.572  14.162  1.00  0.00      B    H  
ATOM   3622  O   HOH B1202      25.875  19.709   7.539  1.00  0.00      B    O  
ATOM   3623  H1  HOH B1202      25.456  18.896   7.093  1.00  0.00      B    H  
ATOM   3624  H2  HOH B1202      26.442  19.387   8.358  1.00  0.00      B    H  
ATOM   3625  O   HOH B1203      23.981  13.922   8.986  1.00  0.00      B    O  
ATOM   3626  H1  HOH B1203      23.945  12.891   9.088  1.00  0.00      B    H  
ATOM   3627  H2  HOH B1203      24.676  14.193   8.367  1.00  0.00      B    H  
ATOM   3628  O   HOH B1204      19.638   9.094  36.780  1.00  0.00      B    O  
ATOM   3629  H1  HOH B1204      18.760   9.442  36.419  1.00  0.00      B    H  
ATOM   3630  H2  HOH B1204      19.835   8.166  36.404  1.00  0.00      B    H  
ATOM   3631  O   HOH B1205      29.835  29.220  26.174  1.00  0.00      B    O  
ATOM   3632  H1  HOH B1205      29.527  28.776  27.026  1.00  0.00      B    H  
ATOM   3633  H2  HOH B1205      30.647  29.744  26.341  1.00  0.00      B    H  
ATOM   3634  O   HOH B1206       4.264   6.449  35.122  1.00  0.00      B    O  
ATOM   3635  H1  HOH B1206       4.966   7.084  34.752  1.00  0.00      B    H  
ATOM   3636  H2  HOH B1206       3.552   7.056  35.544  1.00  0.00      B    H  
ATOM   3637  O   HOH B1207      35.124  17.980  30.813  1.00  0.00      B    O  
ATOM   3638  H1  HOH B1207      35.384  18.837  30.405  1.00  0.00      B    H  
ATOM   3639  H2  HOH B1207      35.447  17.268  30.173  1.00  0.00      B    H  
ATOM   3640  O   HOH B1208      23.240   7.534  13.439  1.00  0.00      B    O  
ATOM   3641  H1  HOH B1208      24.034   6.995  13.097  1.00  0.00      B    H  
ATOM   3642  H2  HOH B1208      22.508   7.546  12.738  1.00  0.00      B    H  
ATOM   3643  O   HOH B1209      25.115  15.984  37.522  1.00  0.00      B    O  
ATOM   3644  H1  HOH B1209      24.652  16.640  36.931  1.00  0.00      B    H  
ATOM   3645  H2  HOH B1209      24.607  16.040  38.454  1.00  0.00      B    H  
ATOM   3646  O   HOH B1210      16.449  11.675   5.642  1.00  0.00      B    O  
ATOM   3647  H1  HOH B1210      16.462  12.659   5.884  1.00  0.00      B    H  
ATOM   3648  H2  HOH B1210      16.286  11.615   4.640  1.00  0.00      B    H  
ATOM   3649  O   HOH B1211       9.297  20.169  12.768  1.00  0.00      B    O  
ATOM   3650  H1  HOH B1211       9.588  19.201  12.741  1.00  0.00      B    H  
ATOM   3651  H2  HOH B1211       8.308  20.157  13.072  1.00  0.00      B    H  
ATOM   3652  O   HOH B1212       6.891   1.404  21.271  1.00  0.00      B    O  
ATOM   3653  H1  HOH B1212       6.358   1.271  22.132  1.00  0.00      B    H  
ATOM   3654  H2  HOH B1212       7.736   1.978  21.541  1.00  0.00      B    H  
ATOM   3655  O   HOH B1213      14.643  21.157   7.590  1.00  0.00      B    O  
ATOM   3656  H1  HOH B1213      14.043  21.013   8.453  1.00  0.00      B    H  
ATOM   3657  H2  HOH B1213      15.499  21.615   7.857  1.00  0.00      B    H  
ATOM   3658  O   HOH B1214       7.640  20.652   6.667  1.00  0.00      B    O  
ATOM   3659  H1  HOH B1214       7.632  21.447   7.331  1.00  0.00      B    H  
ATOM   3660  H2  HOH B1214       7.482  20.978   5.727  1.00  0.00      B    H  
ATOM   3661  O   HOH B1215       6.057  23.694  25.259  1.00  0.00      B    O  
ATOM   3662  H1  HOH B1215       7.053  23.872  25.274  1.00  0.00      B    H  
ATOM   3663  H2  HOH B1215       5.871  23.048  26.042  1.00  0.00      B    H  
ATOM   3664  O   HOH B1216       6.547  27.440  20.912  1.00  0.00      B    O  
ATOM   3665  H1  HOH B1216       6.991  26.528  20.821  1.00  0.00      B    H  
ATOM   3666  H2  HOH B1216       6.260  27.816  19.981  1.00  0.00      B    H  
ATOM   3667  O   HOH B1217       7.710  38.828  35.215  1.00  0.00      B    O  
ATOM   3668  H1  HOH B1217       7.439  39.735  34.839  1.00  0.00      B    H  
ATOM   3669  H2  HOH B1217       8.353  38.355  34.581  1.00  0.00      B    H  
ATOM   3670  O   HOH B1218      15.237  38.715  29.080  1.00  0.00      B    O  
ATOM   3671  H1  HOH B1218      14.656  38.588  29.867  1.00  0.00      B    H  
ATOM   3672  H2  HOH B1218      15.163  39.697  28.847  1.00  0.00      B    H  
ATOM   3673  O   HOH B1219      33.601  30.740   0.926  1.00  0.00      B    O  
ATOM   3674  H1  HOH B1219      33.965  31.311   1.717  1.00  0.00      B    H  
ATOM   3675  H2  HOH B1219      33.554  31.344   0.169  1.00  0.00      B    H  
ATOM   3676  O   HOH B1220      12.634  16.363   8.505  1.00  0.00      B    O  
ATOM   3677  H1  HOH B1220      12.568  16.923   9.368  1.00  0.00      B    H  
ATOM   3678  H2  HOH B1220      13.514  16.492   8.041  1.00  0.00      B    H  
ATOM   3679  O   HOH B1221       4.502  13.924   3.229  1.00  0.00      B    O  
ATOM   3680  H1  HOH B1221       3.804  14.438   3.754  1.00  0.00      B    H  
ATOM   3681  H2  HOH B1221       5.233  13.611   3.877  1.00  0.00      B    H  
ATOM   3682  O   HOH B1222       6.522   8.236   2.674  1.00  0.00      B    O  
ATOM   3683  H1  HOH B1222       7.258   8.868   2.966  1.00  0.00      B    H  
ATOM   3684  H2  HOH B1222       6.106   7.852   3.547  1.00  0.00      B    H  
ATOM   3685  O   HOH B1223      28.299   8.124  24.380  1.00  0.00      B    O  
ATOM   3686  H1  HOH B1223      27.677   8.204  25.214  1.00  0.00      B    H  
ATOM   3687  H2  HOH B1223      27.700   8.249  23.661  1.00  0.00      B    H  
ATOM   3688  O   HOH B1224      34.882  24.111  24.869  1.00  0.00      B    O  
ATOM   3689  H1  HOH B1224      34.738  24.326  25.839  1.00  0.00      B    H  
ATOM   3690  H2  HOH B1224      35.921  24.176  24.689  1.00  0.00      B    H  
ATOM   3691  O   HOH B1225       3.957  35.203  26.906  1.00  0.00      B    O  
ATOM   3692  H1  HOH B1225       4.752  35.730  26.565  1.00  0.00      B    H  
ATOM   3693  H2  HOH B1225       4.042  34.224  26.748  1.00  0.00      B    H  
ATOM   3694  O   HOH B1226       6.470   4.273   7.563  1.00  0.00      B    O  
ATOM   3695  H1  HOH B1226       6.984   3.768   6.849  1.00  0.00      B    H  
ATOM   3696  H2  HOH B1226       6.249   3.662   8.342  1.00  0.00      B    H  
ATOM   3697  O   HOH B1227      22.509   4.220  13.868  1.00  0.00      B    O  
ATOM   3698  H1  HOH B1227      21.703   4.780  13.503  1.00  0.00      B    H  
ATOM   3699  H2  HOH B1227      22.157   3.556  14.513  1.00  0.00      B    H  
ATOM   3700  O   HOH B1228      11.081   5.608  14.095  1.00  0.00      B    O  
ATOM   3701  H1  HOH B1228      11.439   6.512  13.827  1.00  0.00      B    H  
ATOM   3702  H2  HOH B1228      11.243   4.974  13.305  1.00  0.00      B    H  
ATOM   3703  O   HOH B1229      19.366   8.435  17.249  1.00  0.00      B    O  
ATOM   3704  H1  HOH B1229      19.484   7.967  16.339  1.00  0.00      B    H  
ATOM   3705  H2  HOH B1229      19.992   9.262  17.233  1.00  0.00      B    H  
ATOM   3706  O   HOH B1230      13.699   6.772  20.579  1.00  0.00      B    O  
ATOM   3707  H1  HOH B1230      13.952   6.570  19.579  1.00  0.00      B    H  
ATOM   3708  H2  HOH B1230      13.279   5.950  20.901  1.00  0.00      B    H  
ATOM   3709  O   HOH B1231      22.677  24.005  14.274  1.00  0.00      B    O  
ATOM   3710  H1  HOH B1231      22.375  23.896  13.307  1.00  0.00      B    H  
ATOM   3711  H2  HOH B1231      23.639  23.874  14.349  1.00  0.00      B    H  
ATOM   3712  O   HOH B1232      37.749  24.416  21.299  1.00  0.00      B    O  
ATOM   3713  H1  HOH B1232      37.912  24.260  20.331  1.00  0.00      B    H  
ATOM   3714  H2  HOH B1232      38.516  24.903  21.706  1.00  0.00      B    H  
ATOM   3715  O   HOH B1233      17.185  18.911   1.868  1.00  0.00      B    O  
ATOM   3716  H1  HOH B1233      17.352  19.727   1.340  1.00  0.00      B    H  
ATOM   3717  H2  HOH B1233      18.035  18.649   2.298  1.00  0.00      B    H  
ATOM   3718  O   HOH B1234       1.102  32.682  33.620  1.00  0.00      B    O  
ATOM   3719  H1  HOH B1234       1.729  33.174  33.002  1.00  0.00      B    H  
ATOM   3720  H2  HOH B1234       1.656  32.325  34.369  1.00  0.00      B    H  
ATOM   3721  O   HOH B1235      22.461  31.481  26.376  1.00  0.00      B    O  
ATOM   3722  H1  HOH B1235      22.654  30.840  27.095  1.00  0.00      B    H  
ATOM   3723  H2  HOH B1235      22.690  32.434  26.729  1.00  0.00      B    H  
ATOM   3724  O   HOH B1236      18.615  28.372  22.073  1.00  0.00      B    O  
ATOM   3725  H1  HOH B1236      19.205  27.742  22.557  1.00  0.00      B    H  
ATOM   3726  H2  HOH B1236      18.617  28.138  21.114  1.00  0.00      B    H  
ATOM   3727  O   HOH B1237      31.052  23.869  32.712  1.00  0.00      B    O  
ATOM   3728  H1  HOH B1237      31.411  23.480  33.599  1.00  0.00      B    H  
ATOM   3729  H2  HOH B1237      31.831  23.777  32.067  1.00  0.00      B    H  
ATOM   3730  O   HOH B1238      22.612   4.546   5.092  1.00  0.00      B    O  
ATOM   3731  H1  HOH B1238      22.990   4.688   6.063  1.00  0.00      B    H  
ATOM   3732  H2  HOH B1238      22.520   3.507   4.892  1.00  0.00      B    H  
ATOM   3733  O   HOH B1239       4.420  12.711  16.986  1.00  0.00      B    O  
ATOM   3734  H1  HOH B1239       4.330  13.533  16.415  1.00  0.00      B    H  
ATOM   3735  H2  HOH B1239       4.347  11.923  16.389  1.00  0.00      B    H  
ATOM   3736  O   HOH B1240      24.658  11.450   9.400  1.00  0.00      B    O  
ATOM   3737  H1  HOH B1240      24.102  10.621   9.676  1.00  0.00      B    H  
ATOM   3738  H2  HOH B1240      25.487  11.143   8.945  1.00  0.00      B    H  
ATOM   3739  O   HOH B1241      34.583  23.931  20.480  1.00  0.00      B    O  
ATOM   3740  H1  HOH B1241      35.592  23.901  20.707  1.00  0.00      B    H  
ATOM   3741  H2  HOH B1241      34.446  24.512  19.662  1.00  0.00      B    H  
ATOM   3742  O   HOH B1242      31.502  10.264   1.319  1.00  0.00      B    O  
ATOM   3743  H1  HOH B1242      31.755   9.436   1.836  1.00  0.00      B    H  
ATOM   3744  H2  HOH B1242      32.326  10.568   0.758  1.00  0.00      B    H  
ATOM   3745  O   HOH B1243      19.499  20.798  17.606  1.00  0.00      B    O  
ATOM   3746  H1  HOH B1243      18.983  20.137  18.219  1.00  0.00      B    H  
ATOM   3747  H2  HOH B1243      20.474  20.489  17.701  1.00  0.00      B    H  
ATOM   3748  O   HOH B1244      19.120  21.860  36.105  1.00  0.00      B    O  
ATOM   3749  H1  HOH B1244      18.358  21.258  35.971  1.00  0.00      B    H  
ATOM   3750  H2  HOH B1244      19.898  21.379  36.528  1.00  0.00      B    H  
ATOM   3751  O   HOH B1245       4.730  22.852   0.984  1.00  0.00      B    O  
ATOM   3752  H1  HOH B1245       4.827  23.555   0.247  1.00  0.00      B    H  
ATOM   3753  H2  HOH B1245       5.606  22.296   0.996  1.00  0.00      B    H  
ATOM   3754  O   HOH B1246       4.667   7.804  31.525  1.00  0.00      B    O  
ATOM   3755  H1  HOH B1246       5.301   7.310  30.880  1.00  0.00      B    H  
ATOM   3756  H2  HOH B1246       4.117   8.489  30.859  1.00  0.00      B    H  
ATOM   3757  O   HOH B1247      25.346  17.066   9.515  1.00  0.00      B    O  
ATOM   3758  H1  HOH B1247      24.383  17.296   9.341  1.00  0.00      B    H  
ATOM   3759  H2  HOH B1247      25.577  16.305   8.853  1.00  0.00      B    H  
ATOM   3760  O   HOH B1248      22.177  26.846  20.503  1.00  0.00      B    O  
ATOM   3761  H1  HOH B1248      23.156  26.608  20.606  1.00  0.00      B    H  
ATOM   3762  H2  HOH B1248      22.093  27.813  20.758  1.00  0.00      B    H  
ATOM   3763  O   HOH B1249       0.480  36.075  19.250  1.00  0.00      B    O  
ATOM   3764  H1  HOH B1249      -0.331  36.654  19.173  1.00  0.00      B    H  
ATOM   3765  H2  HOH B1249       1.285  36.506  18.799  1.00  0.00      B    H  
ATOM   3766  O   HOH B1250      20.750  20.696  20.891  1.00  0.00      B    O  
ATOM   3767  H1  HOH B1250      21.343  21.394  20.400  1.00  0.00      B    H  
ATOM   3768  H2  HOH B1250      20.853  19.808  20.435  1.00  0.00      B    H  
ATOM   3769  O   HOH B1251      10.229  26.234  38.733  1.00  0.00      B    O  
ATOM   3770  H1  HOH B1251       9.520  26.829  39.224  1.00  0.00      B    H  
ATOM   3771  H2  HOH B1251      10.267  25.344  39.178  1.00  0.00      B    H  
ATOM   3772  O   HOH B1252      16.551  21.457   4.257  1.00  0.00      B    O  
ATOM   3773  H1  HOH B1252      16.438  20.508   4.571  1.00  0.00      B    H  
ATOM   3774  H2  HOH B1252      15.844  21.725   3.515  1.00  0.00      B    H  
ATOM   3775  O   HOH B1253      26.871   9.794  10.553  1.00  0.00      B    O  
ATOM   3776  H1  HOH B1253      26.402   9.151   9.922  1.00  0.00      B    H  
ATOM   3777  H2  HOH B1253      27.851   9.604  10.418  1.00  0.00      B    H  
ATOM   3778  O   HOH B1254      28.309  17.566  29.281  1.00  0.00      B    O  
ATOM   3779  H1  HOH B1254      29.161  18.088  29.236  1.00  0.00      B    H  
ATOM   3780  H2  HOH B1254      28.281  17.056  28.387  1.00  0.00      B    H  
ATOM   3781  O   HOH B1255      16.199   3.041  31.258  1.00  0.00      B    O  
ATOM   3782  H1  HOH B1255      15.268   3.074  30.904  1.00  0.00      B    H  
ATOM   3783  H2  HOH B1255      16.399   3.921  31.769  1.00  0.00      B    H  
ATOM   3784  O   HOH B1256      21.749  18.994  18.506  1.00  0.00      B    O  
ATOM   3785  H1  HOH B1256      22.506  19.526  18.958  1.00  0.00      B    H  
ATOM   3786  H2  HOH B1256      21.737  18.081  18.970  1.00  0.00      B    H  
ATOM   3787  O   HOH B1257      37.803   7.603  14.759  1.00  0.00      B    O  
ATOM   3788  H1  HOH B1257      37.975   7.041  15.604  1.00  0.00      B    H  
ATOM   3789  H2  HOH B1257      38.662   8.121  14.513  1.00  0.00      B    H  
ATOM   3790  O   HOH B1258      22.049  26.422  25.728  1.00  0.00      B    O  
ATOM   3791  H1  HOH B1258      22.343  25.669  25.140  1.00  0.00      B    H  
ATOM   3792  H2  HOH B1258      22.080  27.317  25.194  1.00  0.00      B    H  
ATOM   3793  O   HOH B1259      36.118  28.024   4.351  1.00  0.00      B    O  
ATOM   3794  H1  HOH B1259      35.382  27.772   3.760  1.00  0.00      B    H  
ATOM   3795  H2  HOH B1259      36.517  28.881   4.059  1.00  0.00      B    H  
ATOM   3796  O   HOH B1260      18.988  30.496  30.121  1.00  0.00      B    O  
ATOM   3797  H1  HOH B1260      18.841  29.635  30.686  1.00  0.00      B    H  
ATOM   3798  H2  HOH B1260      18.051  30.842  29.955  1.00  0.00      B    H  
ATOM   3799  O   HOH B1261      36.171   6.370  17.787  1.00  0.00      B    O  
ATOM   3800  H1  HOH B1261      35.638   7.198  17.545  1.00  0.00      B    H  
ATOM   3801  H2  HOH B1261      35.781   5.965  18.628  1.00  0.00      B    H  
ATOM   3802  O   HOH B1262      34.682  38.539  36.028  1.00  0.00      B    O  
ATOM   3803  H1  HOH B1262      35.448  38.386  36.698  1.00  0.00      B    H  
ATOM   3804  H2  HOH B1262      34.962  38.144  35.168  1.00  0.00      B    H  
ATOM   3805  O   HOH B1263      24.538  10.479  22.163  1.00  0.00      B    O  
ATOM   3806  H1  HOH B1263      24.829  11.463  22.240  1.00  0.00      B    H  
ATOM   3807  H2  HOH B1263      24.052  10.252  23.069  1.00  0.00      B    H  
ATOM   3808  O   HOH B1264      22.080   7.354   8.411  1.00  0.00      B    O  
ATOM   3809  H1  HOH B1264      21.823   7.468   9.376  1.00  0.00      B    H  
ATOM   3810  H2  HOH B1264      22.464   8.291   8.055  1.00  0.00      B    H  
ATOM   3811  O   HOH B1265      19.948  24.604  27.189  1.00  0.00      B    O  
ATOM   3812  H1  HOH B1265      20.423  25.494  27.273  1.00  0.00      B    H  
ATOM   3813  H2  HOH B1265      20.162  24.226  26.271  1.00  0.00      B    H  
ATOM   3814  O   HOH B1266      30.606  19.599  31.137  1.00  0.00      B    O  
ATOM   3815  H1  HOH B1266      30.413  19.083  31.979  1.00  0.00      B    H  
ATOM   3816  H2  HOH B1266      30.852  18.901  30.454  1.00  0.00      B    H  
ATOM   3817  O   HOH B1267      18.614  25.724  35.001  1.00  0.00      B    O  
ATOM   3818  H1  HOH B1267      18.187  26.352  35.631  1.00  0.00      B    H  
ATOM   3819  H2  HOH B1267      18.004  24.916  34.807  1.00  0.00      B    H  
ATOM   3820  O   HOH B1268      16.252  10.748  14.239  1.00  0.00      B    O  
ATOM   3821  H1  HOH B1268      17.041  10.642  14.810  1.00  0.00      B    H  
ATOM   3822  H2  HOH B1268      16.393  11.526  13.604  1.00  0.00      B    H  
ATOM   3823  O   HOH B1269       4.667   4.376   3.203  1.00  0.00      B    O  
ATOM   3824  H1  HOH B1269       5.490   4.029   3.701  1.00  0.00      B    H  
ATOM   3825  H2  HOH B1269       4.542   5.360   3.457  1.00  0.00      B    H  
ATOM   3826  O   HOH B1270      30.032  18.600  19.600  1.00  0.00      B    O  
ATOM   3827  H1  HOH B1270      30.037  19.427  19.019  1.00  0.00      B    H  
ATOM   3828  H2  HOH B1270      30.124  18.815  20.564  1.00  0.00      B    H  
ATOM   3829  O   HOH B1271      26.892   2.250   1.378  1.00  0.00      B    O  
ATOM   3830  H1  HOH B1271      26.478   2.289   0.451  1.00  0.00      B    H  
ATOM   3831  H2  HOH B1271      27.886   2.508   1.249  1.00  0.00      B    H  
ATOM   3832  O   HOH B1272      18.444  15.945  10.064  1.00  0.00      B    O  
ATOM   3833  H1  HOH B1272      19.045  15.360   9.557  1.00  0.00      B    H  
ATOM   3834  H2  HOH B1272      18.980  16.001  10.891  1.00  0.00      B    H  
ATOM   3835  O   HOH B1273      23.552  26.385   3.178  1.00  0.00      B    O  
ATOM   3836  H1  HOH B1273      24.286  25.743   3.508  1.00  0.00      B    H  
ATOM   3837  H2  HOH B1273      23.615  26.541   2.218  1.00  0.00      B    H  
ATOM   3838  O   HOH B1274       2.404  13.737  29.646  1.00  0.00      B    O  
ATOM   3839  H1  HOH B1274       2.229  14.488  28.989  1.00  0.00      B    H  
ATOM   3840  H2  HOH B1274       2.978  14.180  30.392  1.00  0.00      B    H  
ATOM   3841  O   HOH B1275      26.282  10.227  13.174  1.00  0.00      B    O  
ATOM   3842  H1  HOH B1275      26.841   9.624  13.746  1.00  0.00      B    H  
ATOM   3843  H2  HOH B1275      26.461   9.962  12.168  1.00  0.00      B    H  
ATOM   3844  O   HOH B1276      14.167   5.375  12.327  1.00  0.00      B    O  
ATOM   3845  H1  HOH B1276      14.871   4.666  12.310  1.00  0.00      B    H  
ATOM   3846  H2  HOH B1276      13.286   4.909  12.498  1.00  0.00      B    H  
ATOM   3847  O   HOH B1277       2.052   7.726  27.684  1.00  0.00      B    O  
ATOM   3848  H1  HOH B1277       2.310   6.740  27.776  1.00  0.00      B    H  
ATOM   3849  H2  HOH B1277       1.730   7.912  26.788  1.00  0.00      B    H  
ATOM   3850  O   HOH B1278      28.733  15.914  13.794  1.00  0.00      B    O  
ATOM   3851  H1  HOH B1278      29.187  16.592  14.498  1.00  0.00      B    H  
ATOM   3852  H2  HOH B1278      27.713  16.015  13.906  1.00  0.00      B    H  
ATOM   3853  O   HOH B1279       0.029  18.225  10.414  1.00  0.00      B    O  
ATOM   3854  H1  HOH B1279       0.903  17.721  10.579  1.00  0.00      B    H  
ATOM   3855  H2  HOH B1279       0.225  18.856   9.619  1.00  0.00      B    H  
ATOM   3856  O   HOH B1280      19.958  15.843  33.478  1.00  0.00      B    O  
ATOM   3857  H1  HOH B1280      19.613  15.339  34.267  1.00  0.00      B    H  
ATOM   3858  H2  HOH B1280      20.879  16.257  33.684  1.00  0.00      B    H  
ATOM   3859  O   HOH B1281      20.779  38.352   1.415  1.00  0.00      B    O  
ATOM   3860  H1  HOH B1281      21.760  38.159   1.388  1.00  0.00      B    H  
ATOM   3861  H2  HOH B1281      20.404  38.151   0.439  1.00  0.00      B    H  
ATOM   3862  O   HOH B1282      21.573  29.965  15.426  1.00  0.00      B    O  
ATOM   3863  H1  HOH B1282      22.149  30.814  15.631  1.00  0.00      B    H  
ATOM   3864  H2  HOH B1282      20.895  29.876  16.214  1.00  0.00      B    H  
ATOM   3865  O   HOH B1283      29.900  38.069  14.575  1.00  0.00      B    O  
ATOM   3866  H1  HOH B1283      29.311  37.947  15.401  1.00  0.00      B    H  
ATOM   3867  H2  HOH B1283      30.319  37.122  14.497  1.00  0.00      B    H  
ATOM   3868  O   HOH B1284      33.651  22.628  16.876  1.00  0.00      B    O  
ATOM   3869  H1  HOH B1284      33.189  23.237  16.221  1.00  0.00      B    H  
ATOM   3870  H2  HOH B1284      33.951  23.254  17.628  1.00  0.00      B    H  
ATOM   3871  O   HOH B1285      30.951  28.469  18.473  1.00  0.00      B    O  
ATOM   3872  H1  HOH B1285      30.940  27.473  18.137  1.00  0.00      B    H  
ATOM   3873  H2  HOH B1285      31.805  28.845  18.047  1.00  0.00      B    H  
ATOM   3874  O   HOH B1286      30.554   2.936  21.072  1.00  0.00      B    O  
ATOM   3875  H1  HOH B1286      30.870   2.024  20.855  1.00  0.00      B    H  
ATOM   3876  H2  HOH B1286      30.480   2.987  22.098  1.00  0.00      B    H  
ATOM   3877  O   HOH B1287      36.999   7.385   0.725  1.00  0.00      B    O  
ATOM   3878  H1  HOH B1287      37.538   8.211   0.781  1.00  0.00      B    H  
ATOM   3879  H2  HOH B1287      37.254   6.913  -0.126  1.00  0.00      B    H  
ATOM   3880  O   HOH B1288      25.754  28.433   4.025  1.00  0.00      B    O  
ATOM   3881  H1  HOH B1288      25.916  28.255   3.040  1.00  0.00      B    H  
ATOM   3882  H2  HOH B1288      25.871  27.543   4.452  1.00  0.00      B    H  
ATOM   3883  O   HOH B1289      11.715  15.539  25.055  1.00  0.00      B    O  
ATOM   3884  H1  HOH B1289      11.695  14.710  24.368  1.00  0.00      B    H  
ATOM   3885  H2  HOH B1289      12.447  16.285  24.702  1.00  0.00      B    H  
ATOM   3886  O   HOH B1290      28.539  35.018  23.389  1.00  0.00      B    O  
ATOM   3887  H1  HOH B1290      28.389  35.924  23.896  1.00  0.00      B    H  
ATOM   3888  H2  HOH B1290      28.780  34.292  24.083  1.00  0.00      B    H  
ATOM   3889  O   HOH B1291      33.923  30.582  31.396  1.00  0.00      B    O  
ATOM   3890  H1  HOH B1291      33.477  30.356  32.255  1.00  0.00      B    H  
ATOM   3891  H2  HOH B1291      34.025  29.713  30.951  1.00  0.00      B    H  
ATOM   3892  O   HOH B1292      35.969  12.465  13.050  1.00  0.00      B    O  
ATOM   3893  H1  HOH B1292      35.326  12.324  12.284  1.00  0.00      B    H  
ATOM   3894  H2  HOH B1292      36.719  11.726  12.995  1.00  0.00      B    H  
ATOM   3895  O   HOH B1293       2.802  25.098  31.643  1.00  0.00      B    O  
ATOM   3896  H1  HOH B1293       1.985  25.592  31.317  1.00  0.00      B    H  
ATOM   3897  H2  HOH B1293       2.964  24.272  31.062  1.00  0.00      B    H  
ATOM   3898  O   HOH B1294      38.047  33.843  20.344  1.00  0.00      B    O  
ATOM   3899  H1  HOH B1294      38.463  32.947  20.592  1.00  0.00      B    H  
ATOM   3900  H2  HOH B1294      38.795  34.449  19.918  1.00  0.00      B    H  
ATOM   3901  O   HOH B1295      18.290  16.448  22.999  1.00  0.00      B    O  
ATOM   3902  H1  HOH B1295      18.375  16.865  23.919  1.00  0.00      B    H  
ATOM   3903  H2  HOH B1295      17.912  15.508  23.141  1.00  0.00      B    H  
ATOM   3904  O   HOH B1296      30.503   6.813  15.469  1.00  0.00      B    O  
ATOM   3905  H1  HOH B1296      29.686   6.327  15.422  1.00  0.00      B    H  
ATOM   3906  H2  HOH B1296      31.157   6.295  15.979  1.00  0.00      B    H  
ATOM   3907  O   HOH B1297      20.029  22.461   4.011  1.00  0.00      B    O  
ATOM   3908  H1  HOH B1297      19.089  22.222   4.146  1.00  0.00      B    H  
ATOM   3909  H2  HOH B1297      20.031  23.462   4.154  1.00  0.00      B    H  
ATOM   3910  O   HOH B1298       6.872   1.876  33.992  1.00  0.00      B    O  
ATOM   3911  H1  HOH B1298       6.555   1.393  33.163  1.00  0.00      B    H  
ATOM   3912  H2  HOH B1298       6.185   2.567  34.271  1.00  0.00      B    H  
ATOM   3913  O   HOH B1299       4.793   3.999  33.833  1.00  0.00      B    O  
ATOM   3914  H1  HOH B1299       4.297   3.883  32.931  1.00  0.00      B    H  
ATOM   3915  H2  HOH B1299       4.047   4.112  34.511  1.00  0.00      B    H  
ATOM   3916  O   HOH B1300      26.947  29.868   6.149  1.00  0.00      B    O  
ATOM   3917  H1  HOH B1300      26.440  29.467   5.369  1.00  0.00      B    H  
ATOM   3918  H2  HOH B1300      26.389  30.601   6.598  1.00  0.00      B    H  
ATOM   3919  O   HOH B1301       2.600  19.137  27.661  1.00  0.00      B    O  
ATOM   3920  H1  HOH B1301       3.346  19.282  27.001  1.00  0.00      B    H  
ATOM   3921  H2  HOH B1301       1.895  18.620  27.094  1.00  0.00      B    H  
ATOM   3922  O   HOH B1302      14.037  21.992  25.432  1.00  0.00      B    O  
ATOM   3923  H1  HOH B1302      14.453  22.440  24.659  1.00  0.00      B    H  
ATOM   3924  H2  HOH B1302      14.826  21.800  26.053  1.00  0.00      B    H  
ATOM   3925  O   HOH B1303      37.794  26.811  25.867  1.00  0.00      B    O  
ATOM   3926  H1  HOH B1303      38.034  26.255  26.586  1.00  0.00      B    H  
ATOM   3927  H2  HOH B1303      37.547  26.184  25.108  1.00  0.00      B    H  
ATOM   3928  O   HOH B1304      17.690  13.722  27.652  1.00  0.00      B    O  
ATOM   3929  H1  HOH B1304      17.841  12.840  27.235  1.00  0.00      B    H  
ATOM   3930  H2  HOH B1304      16.665  14.005  27.521  1.00  0.00      B    H  
ATOM   3931  O   HOH B1305      15.849   2.475  -0.028  1.00  0.00      B    O  
ATOM   3932  H1  HOH B1305      15.260   1.892   0.591  1.00  0.00      B    H  
ATOM   3933  H2  HOH B1305      16.114   3.371   0.426  1.00  0.00      B    H  
ATOM   3934  O   HOH B1306       1.225  32.511  13.347  1.00  0.00      B    O  
ATOM   3935  H1  HOH B1306       0.331  32.062  13.289  1.00  0.00      B    H  
ATOM   3936  H2  HOH B1306       1.018  33.524  13.531  1.00  0.00      B    H  
ATOM   3937  O   HOH B1307      38.903  13.409   4.451  1.00  0.00      B    O  
ATOM   3938  H1  HOH B1307      39.139  14.407   4.324  1.00  0.00      B    H  
ATOM   3939  H2  HOH B1307      38.274  13.171   3.688  1.00  0.00      B    H  
ATOM   3940  O   HOH B1308       0.088  15.917  21.824  1.00  0.00      B    O  
ATOM   3941  H1  HOH B1308       1.043  16.021  22.189  1.00  0.00      B    H  
ATOM   3942  H2  HOH B1308       0.024  14.976  21.462  1.00  0.00      B    H  
ATOM   3943  O   HOH B1309       5.530   7.580  16.587  1.00  0.00      B    O  
ATOM   3944  H1  HOH B1309       5.474   6.573  16.683  1.00  0.00      B    H  
ATOM   3945  H2  HOH B1309       4.661   7.972  16.186  1.00  0.00      B    H  
ATOM   3946  O   HOH B1310      21.636  34.227  13.202  1.00  0.00      B    O  
ATOM   3947  H1  HOH B1310      20.688  34.302  12.809  1.00  0.00      B    H  
ATOM   3948  H2  HOH B1310      21.671  34.413  14.210  1.00  0.00      B    H  
ATOM   3949  O   HOH B1311      16.512  14.674  14.290  1.00  0.00      B    O  
ATOM   3950  H1  HOH B1311      16.493  14.050  15.112  1.00  0.00      B    H  
ATOM   3951  H2  HOH B1311      16.399  14.052  13.493  1.00  0.00      B    H  
ATOM   3952  O   HOH B1312       2.758  18.613   4.771  1.00  0.00      B    O  
ATOM   3953  H1  HOH B1312       2.803  17.960   4.043  1.00  0.00      B    H  
ATOM   3954  H2  HOH B1312       3.692  19.160   4.685  1.00  0.00      B    H  
ATOM   3955  O   HOH B1313      21.775  23.075   8.851  1.00  0.00      B    O  
ATOM   3956  H1  HOH B1313      22.640  23.429   9.191  1.00  0.00      B    H  
ATOM   3957  H2  HOH B1313      21.642  22.208   9.283  1.00  0.00      B    H  
ATOM   3958  O   HOH B1314       9.110   6.491  29.984  1.00  0.00      B    O  
ATOM   3959  H1  HOH B1314       8.778   6.604  30.923  1.00  0.00      B    H  
ATOM   3960  H2  HOH B1314       8.823   7.302  29.422  1.00  0.00      B    H  
ATOM   3961  O   HOH B1315      33.057  19.410  24.241  1.00  0.00      B    O  
ATOM   3962  H1  HOH B1315      33.716  18.795  23.812  1.00  0.00      B    H  
ATOM   3963  H2  HOH B1315      33.537  20.295  24.205  1.00  0.00      B    H  
ATOM   3964  O   HOH B1316       8.919  12.562  37.417  1.00  0.00      B    O  
ATOM   3965  H1  HOH B1316       8.512  11.594  37.389  1.00  0.00      B    H  
ATOM   3966  H2  HOH B1316       9.055  12.899  36.444  1.00  0.00      B    H  
ATOM   3967  O   HOH B1317      28.610   0.395  10.461  1.00  0.00      B    O  
ATOM   3968  H1  HOH B1317      28.004   0.511  11.251  1.00  0.00      B    H  
ATOM   3969  H2  HOH B1317      28.078   0.282   9.595  1.00  0.00      B    H  
ATOM   3970  O   HOH B1318      38.284  32.974   4.335  1.00  0.00      B    O  
ATOM   3971  H1  HOH B1318      38.001  32.007   4.147  1.00  0.00      B    H  
ATOM   3972  H2  HOH B1318      39.301  32.949   4.621  1.00  0.00      B    H  
ATOM   3973  O   HOH B1319      32.643  19.211  26.839  1.00  0.00      B    O  
ATOM   3974  H1  HOH B1319      33.235  19.910  27.160  1.00  0.00      B    H  
ATOM   3975  H2  HOH B1319      32.609  19.296  25.763  1.00  0.00      B    H  
ATOM   3976  O   HOH B1320      36.764   3.729  30.583  1.00  0.00      B    O  
ATOM   3977  H1  HOH B1320      35.862   3.648  30.081  1.00  0.00      B    H  
ATOM   3978  H2  HOH B1320      36.886   4.707  30.923  1.00  0.00      B    H  
ATOM   3979  O   HOH B1321      36.433  34.563  14.254  1.00  0.00      B    O  
ATOM   3980  H1  HOH B1321      36.579  35.571  14.178  1.00  0.00      B    H  
ATOM   3981  H2  HOH B1321      36.289  34.420  15.280  1.00  0.00      B    H  
ATOM   3982  O   HOH B1322       5.987  26.362  15.832  1.00  0.00      B    O  
ATOM   3983  H1  HOH B1322       6.714  25.686  16.085  1.00  0.00      B    H  
ATOM   3984  H2  HOH B1322       5.065  25.916  15.929  1.00  0.00      B    H  
ATOM   3985  O   HOH B1323      13.503  18.912   0.708  1.00  0.00      B    O  
ATOM   3986  H1  HOH B1323      13.395  18.060   1.277  1.00  0.00      B    H  
ATOM   3987  H2  HOH B1323      12.723  19.591   0.953  1.00  0.00      B    H  
ATOM   3988  O   HOH B1324      33.640  35.844  36.675  1.00  0.00      B    O  
ATOM   3989  H1  HOH B1324      34.238  36.505  36.262  1.00  0.00      B    H  
ATOM   3990  H2  HOH B1324      33.938  35.473  37.546  1.00  0.00      B    H  
ATOM   3991  O   HOH B1325      13.056   3.252  30.638  1.00  0.00      B    O  
ATOM   3992  H1  HOH B1325      12.745   2.390  31.023  1.00  0.00      B    H  
ATOM   3993  H2  HOH B1325      12.686   4.053  31.121  1.00  0.00      B    H  
ATOM   3994  O   HOH B1326       7.567  13.279  14.807  1.00  0.00      B    O  
ATOM   3995  H1  HOH B1326       7.328  13.060  13.798  1.00  0.00      B    H  
ATOM   3996  H2  HOH B1326       7.653  12.377  15.317  1.00  0.00      B    H  
ATOM   3997  O   HOH B1327      20.573  20.500  29.027  1.00  0.00      B    O  
ATOM   3998  H1  HOH B1327      21.375  20.834  28.474  1.00  0.00      B    H  
ATOM   3999  H2  HOH B1327      20.730  19.500  29.239  1.00  0.00      B    H  
ATOM   4000  O   HOH B1328      32.857  31.327  13.175  1.00  0.00      B    O  
ATOM   4001  H1  HOH B1328      33.547  31.798  12.593  1.00  0.00      B    H  
ATOM   4002  H2  HOH B1328      32.064  31.116  12.597  1.00  0.00      B    H  
ATOM   4003  O   HOH B1329       1.326   6.840  11.502  1.00  0.00      B    O  
ATOM   4004  H1  HOH B1329       1.664   6.408  10.720  1.00  0.00      B    H  
ATOM   4005  H2  HOH B1329       0.477   6.321  11.774  1.00  0.00      B    H  
ATOM   4006  O   HOH B1330      32.539  35.538  18.054  1.00  0.00      B    O  
ATOM   4007  H1  HOH B1330      31.625  35.190  17.850  1.00  0.00      B    H  
ATOM   4008  H2  HOH B1330      32.561  35.664  19.053  1.00  0.00      B    H  
ATOM   4009  O   HOH B1331      31.015  36.974   8.239  1.00  0.00      B    O  
ATOM   4010  H1  HOH B1331      31.250  37.654   8.962  1.00  0.00      B    H  
ATOM   4011  H2  HOH B1331      31.911  36.677   7.836  1.00  0.00      B    H  
ATOM   4012  O   HOH B1332      12.933  17.025   2.715  1.00  0.00      B    O  
ATOM   4013  H1  HOH B1332      13.637  16.435   3.191  1.00  0.00      B    H  
ATOM   4014  H2  HOH B1332      12.052  16.482   2.745  1.00  0.00      B    H  
ATOM   4015  O   HOH B1333      22.962   1.008  31.915  1.00  0.00      B    O  
ATOM   4016  H1  HOH B1333      21.984   1.379  31.838  1.00  0.00      B    H  
ATOM   4017  H2  HOH B1333      23.241   0.490  31.090  1.00  0.00      B    H  
ATOM   4018  O   HOH B1334       7.677  29.310  22.227  1.00  0.00      B    O  
ATOM   4019  H1  HOH B1334       7.349  28.348  21.858  1.00  0.00      B    H  
ATOM   4020  H2  HOH B1334       8.596  29.103  22.646  1.00  0.00      B    H  
ATOM   4021  O   HOH B1335       0.479  13.521   8.849  1.00  0.00      B    O  
ATOM   4022  H1  HOH B1335       0.036  14.239   8.369  1.00  0.00      B    H  
ATOM   4023  H2  HOH B1335       0.097  13.564   9.801  1.00  0.00      B    H  
ATOM   4024  O   HOH B1336       4.079  33.200  14.001  1.00  0.00      B    O  
ATOM   4025  H1  HOH B1336       3.154  33.025  13.635  1.00  0.00      B    H  
ATOM   4026  H2  HOH B1336       4.332  32.352  14.485  1.00  0.00      B    H  
ATOM   4027  O   HOH B1337      34.962  18.989  12.014  1.00  0.00      B    O  
ATOM   4028  H1  HOH B1337      34.430  18.538  11.373  1.00  0.00      B    H  
ATOM   4029  H2  HOH B1337      34.911  19.993  11.805  1.00  0.00      B    H  
ATOM   4030  O   HOH B1338      36.989  17.900  27.094  1.00  0.00      B    O  
ATOM   4031  H1  HOH B1338      36.407  17.394  26.430  1.00  0.00      B    H  
ATOM   4032  H2  HOH B1338      36.443  18.606  27.609  1.00  0.00      B    H  
ATOM   4033  O   HOH B1339       5.173  22.416  27.439  1.00  0.00      B    O  
ATOM   4034  H1  HOH B1339       5.744  21.720  27.936  1.00  0.00      B    H  
ATOM   4035  H2  HOH B1339       4.368  21.906  27.077  1.00  0.00      B    H  
ATOM   4036  O   HOH B1340      15.147  27.043   1.612  1.00  0.00      B    O  
ATOM   4037  H1  HOH B1340      14.181  27.191   1.748  1.00  0.00      B    H  
ATOM   4038  H2  HOH B1340      15.590  27.909   1.764  1.00  0.00      B    H  
ATOM   4039  O   HOH B1341      16.521   5.660   4.408  1.00  0.00      B    O  
ATOM   4040  H1  HOH B1341      17.112   6.314   3.977  1.00  0.00      B    H  
ATOM   4041  H2  HOH B1341      16.383   4.820   3.825  1.00  0.00      B    H  
ATOM   4042  O   HOH B1342      21.928  16.751  20.337  1.00  0.00      B    O  
ATOM   4043  H1  HOH B1342      21.944  15.754  20.200  1.00  0.00      B    H  
ATOM   4044  H2  HOH B1342      22.664  16.944  20.975  1.00  0.00      B    H  
ATOM   4045  O   HOH B1343       6.787  20.669  13.655  1.00  0.00      B    O  
ATOM   4046  H1  HOH B1343       6.061  20.849  12.971  1.00  0.00      B    H  
ATOM   4047  H2  HOH B1343       6.343  20.489  14.533  1.00  0.00      B    H  
ATOM   4048  O   HOH B1344      30.905  11.782  17.766  1.00  0.00      B    O  
ATOM   4049  H1  HOH B1344      30.605  11.523  16.857  1.00  0.00      B    H  
ATOM   4050  H2  HOH B1344      30.937  11.029  18.465  1.00  0.00      B    H  
ATOM   4051  O   HOH B1345      10.595   1.365   3.960  1.00  0.00      B    O  
ATOM   4052  H1  HOH B1345      11.356   1.956   4.291  1.00  0.00      B    H  
ATOM   4053  H2  HOH B1345      10.770   0.988   3.028  1.00  0.00      B    H  
ATOM   4054  O   HOH B1346      16.680   3.218  27.655  1.00  0.00      B    O  
ATOM   4055  H1  HOH B1346      16.467   4.219  27.592  1.00  0.00      B    H  
ATOM   4056  H2  HOH B1346      15.861   2.815  28.104  1.00  0.00      B    H  
ATOM   4057  O   HOH B1347      36.778  26.533   6.396  1.00  0.00      B    O  
ATOM   4058  H1  HOH B1347      36.400  27.240   5.774  1.00  0.00      B    H  
ATOM   4059  H2  HOH B1347      36.568  26.961   7.306  1.00  0.00      B    H  
ATOM   4060  O   HOH B1348      31.316  19.742  14.954  1.00  0.00      B    O  
ATOM   4061  H1  HOH B1348      30.407  20.220  14.958  1.00  0.00      B    H  
ATOM   4062  H2  HOH B1348      31.823  19.927  15.886  1.00  0.00      B    H  
ATOM   4063  O   HOH B1349      18.752   9.074  27.828  1.00  0.00      B    O  
ATOM   4064  H1  HOH B1349      18.524   8.224  27.372  1.00  0.00      B    H  
ATOM   4065  H2  HOH B1349      19.470   9.004  28.516  1.00  0.00      B    H  
ATOM   4066  O   HOH B1350      24.022  35.087  17.377  1.00  0.00      B    O  
ATOM   4067  H1  HOH B1350      23.390  35.185  16.638  1.00  0.00      B    H  
ATOM   4068  H2  HOH B1350      24.933  35.439  17.030  1.00  0.00      B    H  
ATOM   4069  O   HOH B1351       4.683  20.463  20.193  1.00  0.00      B    O  
ATOM   4070  H1  HOH B1351       5.143  20.681  19.328  1.00  0.00      B    H  
ATOM   4071  H2  HOH B1351       4.738  19.462  20.384  1.00  0.00      B    H  
ATOM   4072  O   HOH B1352      14.973  14.405  27.693  1.00  0.00      B    O  
ATOM   4073  H1  HOH B1352      14.420  15.205  27.870  1.00  0.00      B    H  
ATOM   4074  H2  HOH B1352      14.736  14.084  26.771  1.00  0.00      B    H  
ATOM   4075  O   HOH B1353      12.470  27.135   8.815  1.00  0.00      B    O  
ATOM   4076  H1  HOH B1353      13.311  27.775   9.016  1.00  0.00      B    H  
ATOM   4077  H2  HOH B1353      12.813  26.363   8.314  1.00  0.00      B    H  
ATOM   4078  O   HOH B1354      38.670  34.038  37.851  1.00  0.00      B    O  
ATOM   4079  H1  HOH B1354      38.295  33.677  36.954  1.00  0.00      B    H  
ATOM   4080  H2  HOH B1354      39.193  33.322  38.310  1.00  0.00      B    H  
ATOM   4081  O   HOH B1355      33.800   9.134   7.149  1.00  0.00      B    O  
ATOM   4082  H1  HOH B1355      34.744   9.440   6.885  1.00  0.00      B    H  
ATOM   4083  H2  HOH B1355      33.128   9.806   6.696  1.00  0.00      B    H  
ATOM   4084  O   HOH B1356      19.286   7.695   0.914  1.00  0.00      B    O  
ATOM   4085  H1  HOH B1356      19.072   7.443   1.865  1.00  0.00      B    H  
ATOM   4086  H2  HOH B1356      19.754   6.948   0.454  1.00  0.00      B    H  
ATOM   4087  O   HOH B1357      20.875   5.307  12.071  1.00  0.00      B    O  
ATOM   4088  H1  HOH B1357      19.856   5.248  11.861  1.00  0.00      B    H  
ATOM   4089  H2  HOH B1357      21.372   4.609  11.559  1.00  0.00      B    H  
ATOM   4090  O   HOH B1358      16.762  13.435  16.733  1.00  0.00      B    O  
ATOM   4091  H1  HOH B1358      17.411  12.747  16.334  1.00  0.00      B    H  
ATOM   4092  H2  HOH B1358      17.235  13.778  17.597  1.00  0.00      B    H  
ATOM   4093  O   HOH B1359      24.328   4.942  11.772  1.00  0.00      B    O  
ATOM   4094  H1  HOH B1359      25.033   5.577  12.166  1.00  0.00      B    H  
ATOM   4095  H2  HOH B1359      23.721   4.525  12.481  1.00  0.00      B    H  
ATOM   4096  O   HOH B1360      26.468  32.310  22.506  1.00  0.00      B    O  
ATOM   4097  H1  HOH B1360      27.006  32.363  21.651  1.00  0.00      B    H  
ATOM   4098  H2  HOH B1360      26.351  31.318  22.731  1.00  0.00      B    H  
ATOM   4099  O   HOH B1361      28.914  13.905  11.299  1.00  0.00      B    O  
ATOM   4100  H1  HOH B1361      28.855  14.202  12.307  1.00  0.00      B    H  
ATOM   4101  H2  HOH B1361      27.960  13.750  10.925  1.00  0.00      B    H  
ATOM   4102  O   HOH B1362      19.315  23.852   8.248  1.00  0.00      B    O  
ATOM   4103  H1  HOH B1362      20.249  23.502   8.320  1.00  0.00      B    H  
ATOM   4104  H2  HOH B1362      19.017  23.704   7.280  1.00  0.00      B    H  
ATOM   4105  O   HOH B1363      24.456  22.175  20.804  1.00  0.00      B    O  
ATOM   4106  H1  HOH B1363      23.722  22.829  20.474  1.00  0.00      B    H  
ATOM   4107  H2  HOH B1363      25.390  22.606  20.780  1.00  0.00      B    H  
ATOM   4108  O   HOH B1364      13.808  29.187  26.328  1.00  0.00      B    O  
ATOM   4109  H1  HOH B1364      14.264  29.881  25.755  1.00  0.00      B    H  
ATOM   4110  H2  HOH B1364      13.488  28.377  25.790  1.00  0.00      B    H  
ATOM   4111  O   HOH B1365      16.270   9.371  31.181  1.00  0.00      B    O  
ATOM   4112  H1  HOH B1365      16.465  10.307  30.795  1.00  0.00      B    H  
ATOM   4113  H2  HOH B1365      17.115   8.852  31.444  1.00  0.00      B    H  
ATOM   4114  O   HOH B1366      16.215  32.778  11.456  1.00  0.00      B    O  
ATOM   4115  H1  HOH B1366      16.962  32.186  11.856  1.00  0.00      B    H  
ATOM   4116  H2  HOH B1366      16.637  33.403  10.840  1.00  0.00      B    H  
ATOM   4117  O   HOH B1367      32.571   0.901  36.120  1.00  0.00      B    O  
ATOM   4118  H1  HOH B1367      32.919   1.688  36.694  1.00  0.00      B    H  
ATOM   4119  H2  HOH B1367      32.964  -0.004  36.415  1.00  0.00      B    H  
ATOM   4120  O   HOH B1368      20.094  17.611  27.077  1.00  0.00      B    O  
ATOM   4121  H1  HOH B1368      20.096  17.723  28.106  1.00  0.00      B    H  
ATOM   4122  H2  HOH B1368      20.126  16.620  26.788  1.00  0.00      B    H  
ATOM   4123  O   HOH B1369       5.056  35.899   0.607  1.00  0.00      B    O  
ATOM   4124  H1  HOH B1369       4.134  35.504   0.853  1.00  0.00      B    H  
ATOM   4125  H2  HOH B1369       5.087  36.906   0.690  1.00  0.00      B    H  
ATOM   4126  O   HOH B1370       8.610   8.466  28.134  1.00  0.00      B    O  
ATOM   4127  H1  HOH B1370       9.448   8.423  27.554  1.00  0.00      B    H  
ATOM   4128  H2  HOH B1370       7.807   8.673  27.549  1.00  0.00      B    H  
ATOM   4129  O   HOH B1371      29.584  17.646  15.539  1.00  0.00      B    O  
ATOM   4130  H1  HOH B1371      29.885  17.180  16.370  1.00  0.00      B    H  
ATOM   4131  H2  HOH B1371      30.243  18.389  15.417  1.00  0.00      B    H  
ATOM   4132  O   HOH B1372       7.219   5.647  33.784  1.00  0.00      B    O  
ATOM   4133  H1  HOH B1372       7.874   5.066  33.213  1.00  0.00      B    H  
ATOM   4134  H2  HOH B1372       6.377   5.090  33.907  1.00  0.00      B    H  
ATOM   4135  O   HOH B1373      28.574  12.605  31.281  1.00  0.00      B    O  
ATOM   4136  H1  HOH B1373      27.564  12.546  31.414  1.00  0.00      B    H  
ATOM   4137  H2  HOH B1373      29.042  11.718  31.408  1.00  0.00      B    H  
ATOM   4138  O   HOH B1374      18.248   1.674  30.077  1.00  0.00      B    O  
ATOM   4139  H1  HOH B1374      17.788   0.972  29.592  1.00  0.00      B    H  
ATOM   4140  H2  HOH B1374      17.552   2.275  30.528  1.00  0.00      B    H  
ATOM   4141  O   HOH B1375      13.253  16.360  28.247  1.00  0.00      B    O  
ATOM   4142  H1  HOH B1375      13.135  17.065  28.949  1.00  0.00      B    H  
ATOM   4143  H2  HOH B1375      12.402  15.816  28.284  1.00  0.00      B    H  
ATOM   4144  O   HOH B1376      37.453   4.161  15.447  1.00  0.00      B    O  
ATOM   4145  H1  HOH B1376      38.194   3.507  15.201  1.00  0.00      B    H  
ATOM   4146  H2  HOH B1376      37.923   5.111  15.634  1.00  0.00      B    H  
ATOM   4147  O   HOH B1377       2.337  20.009  31.989  1.00  0.00      B    O  
ATOM   4148  H1  HOH B1377       2.633  19.182  32.547  1.00  0.00      B    H  
ATOM   4149  H2  HOH B1377       2.837  19.975  31.098  1.00  0.00      B    H  
ATOM   4150  O   HOH B1378       1.008   8.808  36.581  1.00  0.00      B    O  
ATOM   4151  H1  HOH B1378       1.395   8.597  37.442  1.00  0.00      B    H  
ATOM   4152  H2  HOH B1378       0.585   9.721  36.628  1.00  0.00      B    H  
ATOM   4153  O   HOH B1379      20.476  13.477  34.904  1.00  0.00      B    O  
ATOM   4154  H1  HOH B1379      19.868  12.743  34.506  1.00  0.00      B    H  
ATOM   4155  H2  HOH B1379      21.173  13.660  34.126  1.00  0.00      B    H  
ATOM   4156  O   HOH B1380      33.427  26.416  38.373  1.00  0.00      B    O  
ATOM   4157  H1  HOH B1380      33.995  25.690  38.787  1.00  0.00      B    H  
ATOM   4158  H2  HOH B1380      32.648  25.908  37.977  1.00  0.00      B    H  
ATOM   4159  O   HOH B1381      22.343  35.324   1.877  1.00  0.00      B    O  
ATOM   4160  H1  HOH B1381      22.153  35.187   0.902  1.00  0.00      B    H  
ATOM   4161  H2  HOH B1381      22.301  34.352   2.264  1.00  0.00      B    H  
ATOM   4162  O   HOH B1382       4.242   6.127  37.935  1.00  0.00      B    O  
ATOM   4163  H1  HOH B1382       4.131   5.943  36.958  1.00  0.00      B    H  
ATOM   4164  H2  HOH B1382       4.827   6.983  38.041  1.00  0.00      B    H  
ATOM   4165  O   HOH B1383       6.529  17.481  26.286  1.00  0.00      B    O  
ATOM   4166  H1  HOH B1383       6.400  17.869  25.386  1.00  0.00      B    H  
ATOM   4167  H2  HOH B1383       6.412  16.474  26.222  1.00  0.00      B    H  
ATOM   4168  O   HOH B1384      10.755  17.940  26.232  1.00  0.00      B    O  
ATOM   4169  H1  HOH B1384      11.393  18.661  25.872  1.00  0.00      B    H  
ATOM   4170  H2  HOH B1384      10.880  17.068  25.812  1.00  0.00      B    H  
ATOM   4171  O   HOH B1385      18.389   6.847  21.168  1.00  0.00      B    O  
ATOM   4172  H1  HOH B1385      18.871   7.553  20.655  1.00  0.00      B    H  
ATOM   4173  H2  HOH B1385      19.055   6.080  21.319  1.00  0.00      B    H  
ATOM   4174  O   HOH B1386      13.999  14.734  10.689  1.00  0.00      B    O  
ATOM   4175  H1  HOH B1386      13.082  14.692  10.213  1.00  0.00      B    H  
ATOM   4176  H2  HOH B1386      13.868  14.869  11.645  1.00  0.00      B    H  
ATOM   4177  O   HOH B1387      30.274   1.621  34.778  1.00  0.00      B    O  
ATOM   4178  H1  HOH B1387      30.881   1.244  35.493  1.00  0.00      B    H  
ATOM   4179  H2  HOH B1387      30.408   2.621  34.685  1.00  0.00      B    H  
ATOM   4180  O   HOH B1388      38.856   4.751  23.432  1.00  0.00      B    O  
ATOM   4181  H1  HOH B1388      37.923   4.517  23.071  1.00  0.00      B    H  
ATOM   4182  H2  HOH B1388      39.479   3.979  23.234  1.00  0.00      B    H  
ATOM   4183  O   HOH B1389      22.267  10.239  19.387  1.00  0.00      B    O  
ATOM   4184  H1  HOH B1389      22.291   9.184  19.386  1.00  0.00      B    H  
ATOM   4185  H2  HOH B1389      23.184  10.522  19.194  1.00  0.00      B    H  
ATOM   4186  O   HOH B1390      30.861  15.613   6.045  1.00  0.00      B    O  
ATOM   4187  H1  HOH B1390      30.237  15.640   5.213  1.00  0.00      B    H  
ATOM   4188  H2  HOH B1390      31.798  15.913   5.765  1.00  0.00      B    H  
ATOM   4189  O   HOH B1391      37.958  32.005  17.632  1.00  0.00      B    O  
ATOM   4190  H1  HOH B1391      38.919  31.739  17.763  1.00  0.00      B    H  
ATOM   4191  H2  HOH B1391      37.611  31.366  16.932  1.00  0.00      B    H  
ATOM   4192  O   HOH B1392       5.564   5.882  25.253  1.00  0.00      B    O  
ATOM   4193  H1  HOH B1392       5.342   5.083  25.856  1.00  0.00      B    H  
ATOM   4194  H2  HOH B1392       4.654   6.148  24.817  1.00  0.00      B    H  
ATOM   4195  O   HOH B1393      26.476  18.936  26.473  1.00  0.00      B    O  
ATOM   4196  H1  HOH B1393      25.595  18.569  26.957  1.00  0.00      B    H  
ATOM   4197  H2  HOH B1393      27.007  18.154  26.194  1.00  0.00      B    H  
ATOM   4198  O   HOH B1394      17.236  22.599   6.487  1.00  0.00      B    O  
ATOM   4199  H1  HOH B1394      16.751  22.337   5.592  1.00  0.00      B    H  
ATOM   4200  H2  HOH B1394      17.090  23.583   6.644  1.00  0.00      B    H  
ATOM   4201  O   HOH B1395      16.482  16.475   0.724  1.00  0.00      B    O  
ATOM   4202  H1  HOH B1395      15.727  16.309   0.082  1.00  0.00      B    H  
ATOM   4203  H2  HOH B1395      16.628  17.463   0.726  1.00  0.00      B    H  
ATOM   4204  O   HOH B1396       9.804  15.426  18.582  1.00  0.00      B    O  
ATOM   4205  H1  HOH B1396      10.754  15.085  18.576  1.00  0.00      B    H  
ATOM   4206  H2  HOH B1396       9.249  14.645  18.346  1.00  0.00      B    H  
ATOM   4207  O   HOH B1397      22.455  16.678  11.681  1.00  0.00      B    O  
ATOM   4208  H1  HOH B1397      22.804  15.704  11.879  1.00  0.00      B    H  
ATOM   4209  H2  HOH B1397      22.708  16.954  10.778  1.00  0.00      B    H  
ATOM   4210  O   HOH B1398      11.594  23.956  29.052  1.00  0.00      B    O  
ATOM   4211  H1  HOH B1398      11.409  22.922  28.925  1.00  0.00      B    H  
ATOM   4212  H2  HOH B1398      10.748  24.404  29.309  1.00  0.00      B    H  
ATOM   4213  O   HOH B1399      25.949  24.934  17.875  1.00  0.00      B    O  
ATOM   4214  H1  HOH B1399      26.366  24.017  17.947  1.00  0.00      B    H  
ATOM   4215  H2  HOH B1399      25.787  25.161  16.896  1.00  0.00      B    H  
ATOM   4216  O   HOH B1400       7.408  35.544  17.977  1.00  0.00      B    O  
ATOM   4217  H1  HOH B1400       8.323  35.893  18.150  1.00  0.00      B    H  
ATOM   4218  H2  HOH B1400       7.137  34.987  18.757  1.00  0.00      B    H  
ATOM   4219  O   HOH B1401      28.362  14.116   6.791  1.00  0.00      B    O  
ATOM   4220  H1  HOH B1401      28.504  13.225   7.228  1.00  0.00      B    H  
ATOM   4221  H2  HOH B1401      29.221  14.396   6.362  1.00  0.00      B    H  
ATOM   4222  O   HOH B1402      22.526  23.471  35.923  1.00  0.00      B    O  
ATOM   4223  H1  HOH B1402      21.832  24.208  35.992  1.00  0.00      B    H  
ATOM   4224  H2  HOH B1402      22.101  22.604  36.319  1.00  0.00      B    H  
ATOM   4225  O   HOH B1403      15.836  37.087  17.210  1.00  0.00      B    O  
ATOM   4226  H1  HOH B1403      14.901  36.999  16.819  1.00  0.00      B    H  
ATOM   4227  H2  HOH B1403      15.852  36.533  18.073  1.00  0.00      B    H  
ATOM   4228  O   HOH B1404      28.779  35.187  35.322  1.00  0.00      B    O  
ATOM   4229  H1  HOH B1404      28.407  35.816  35.994  1.00  0.00      B    H  
ATOM   4230  H2  HOH B1404      29.764  35.479  35.218  1.00  0.00      B    H  
ATOM   4231  O   HOH B1405      38.364  30.657  23.842  1.00  0.00      B    O  
ATOM   4232  H1  HOH B1405      38.772  29.722  23.765  1.00  0.00      B    H  
ATOM   4233  H2  HOH B1405      39.083  31.320  24.027  1.00  0.00      B    H  
ATOM   4234  O   HOH B1406      13.462  18.177  10.824  1.00  0.00      B    O  
ATOM   4235  H1  HOH B1406      14.330  17.736  10.515  1.00  0.00      B    H  
ATOM   4236  H2  HOH B1406      13.290  17.872  11.761  1.00  0.00      B    H  
ATOM   4237  O   HOH B1407      23.804   1.292   0.695  1.00  0.00      B    O  
ATOM   4238  H1  HOH B1407      23.716   0.407   1.162  1.00  0.00      B    H  
ATOM   4239  H2  HOH B1407      23.301   1.146  -0.215  1.00  0.00      B    H  
ATOM   4240  O   HOH B1408      34.830  24.247  11.452  1.00  0.00      B    O  
ATOM   4241  H1  HOH B1408      35.610  24.408  12.145  1.00  0.00      B    H  
ATOM   4242  H2  HOH B1408      35.197  24.057  10.537  1.00  0.00      B    H  
ATOM   4243  O   HOH B1409      16.078   3.455  34.752  1.00  0.00      B    O  
ATOM   4244  H1  HOH B1409      15.149   3.300  35.032  1.00  0.00      B    H  
ATOM   4245  H2  HOH B1409      16.025   3.931  33.838  1.00  0.00      B    H  
ATOM   4246  O   HOH B1410       4.798  21.977  22.312  1.00  0.00      B    O  
ATOM   4247  H1  HOH B1410       5.656  21.708  22.789  1.00  0.00      B    H  
ATOM   4248  H2  HOH B1410       4.701  21.460  21.430  1.00  0.00      B    H  
ATOM   4249  O   HOH B1411       6.536  35.788  30.160  1.00  0.00      B    O  
ATOM   4250  H1  HOH B1411       6.511  35.092  29.391  1.00  0.00      B    H  
ATOM   4251  H2  HOH B1411       6.203  36.684  29.773  1.00  0.00      B    H  
ATOM   4252  O   HOH B1412      19.109  23.762  13.714  1.00  0.00      B    O  
ATOM   4253  H1  HOH B1412      19.850  23.170  13.346  1.00  0.00      B    H  
ATOM   4254  H2  HOH B1412      18.420  23.225  14.206  1.00  0.00      B    H  
ATOM   4255  O   HOH B1413      34.314  29.192  24.825  1.00  0.00      B    O  
ATOM   4256  H1  HOH B1413      34.782  28.394  25.205  1.00  0.00      B    H  
ATOM   4257  H2  HOH B1413      33.682  28.880  24.072  1.00  0.00      B    H  
ATOM   4258  O   HOH B1414      22.295  21.056  26.591  1.00  0.00      B    O  
ATOM   4259  H1  HOH B1414      23.050  21.391  25.989  1.00  0.00      B    H  
ATOM   4260  H2  HOH B1414      21.611  20.549  26.012  1.00  0.00      B    H  
ATOM   4261  O   HOH B1415       4.653   1.495   4.931  1.00  0.00      B    O  
ATOM   4262  H1  HOH B1415       4.150   2.340   5.052  1.00  0.00      B    H  
ATOM   4263  H2  HOH B1415       5.404   1.596   5.646  1.00  0.00      B    H  
ATOM   4264  O   HOH B1416      25.445  26.246  22.772  1.00  0.00      B    O  
ATOM   4265  H1  HOH B1416      25.640  26.051  21.799  1.00  0.00      B    H  
ATOM   4266  H2  HOH B1416      26.308  26.381  23.312  1.00  0.00      B    H  
ATOM   4267  O   HOH B1417      28.506  12.513  18.548  1.00  0.00      B    O  
ATOM   4268  H1  HOH B1417      29.441  12.262  18.152  1.00  0.00      B    H  
ATOM   4269  H2  HOH B1417      28.036  12.888  17.724  1.00  0.00      B    H  
ATOM   4270  O   HOH B1418      21.072  12.265   5.061  1.00  0.00      B    O  
ATOM   4271  H1  HOH B1418      21.921  11.839   4.746  1.00  0.00      B    H  
ATOM   4272  H2  HOH B1418      20.344  11.795   4.611  1.00  0.00      B    H  
ATOM   4273  O   HOH B1419       2.537   3.482  35.473  1.00  0.00      B    O  
ATOM   4274  H1  HOH B1419       2.503   3.131  36.413  1.00  0.00      B    H  
ATOM   4275  H2  HOH B1419       2.068   4.342  35.493  1.00  0.00      B    H  
ATOM   4276  O   HOH B1420      20.412   5.589  38.515  1.00  0.00      B    O  
ATOM   4277  H1  HOH B1420      21.406   5.753  38.271  1.00  0.00      B    H  
ATOM   4278  H2  HOH B1420      20.267   4.610  38.332  1.00  0.00      B    H  
ATOM   4279  O   HOH B1421      23.108  20.312   7.518  1.00  0.00      B    O  
ATOM   4280  H1  HOH B1421      24.100  20.339   7.312  1.00  0.00      B    H  
ATOM   4281  H2  HOH B1421      22.664  20.936   6.907  1.00  0.00      B    H  
ATOM   4282  O   HOH B1422      21.398   2.521  15.812  1.00  0.00      B    O  
ATOM   4283  H1  HOH B1422      20.923   3.100  16.494  1.00  0.00      B    H  
ATOM   4284  H2  HOH B1422      20.750   1.818  15.460  1.00  0.00      B    H  
ATOM   4285  O   HOH B1423      12.347  34.075   4.425  1.00  0.00      B    O  
ATOM   4286  H1  HOH B1423      12.009  33.136   4.114  1.00  0.00      B    H  
ATOM   4287  H2  HOH B1423      11.910  34.736   3.836  1.00  0.00      B    H  
ATOM   4288  O   HOH B1424       2.983  19.184   9.628  1.00  0.00      B    O  
ATOM   4289  H1  HOH B1424       3.873  19.238   9.114  1.00  0.00      B    H  
ATOM   4290  H2  HOH B1424       2.948  18.280  10.001  1.00  0.00      B    H  
ATOM   4291  O   HOH B1425      28.869  11.388   8.129  1.00  0.00      B    O  
ATOM   4292  H1  HOH B1425      27.987  10.924   7.968  1.00  0.00      B    H  
ATOM   4293  H2  HOH B1425      29.093  11.190   9.110  1.00  0.00      B    H  
ATOM   4294  O   HOH B1426      15.490  24.809   3.174  1.00  0.00      B    O  
ATOM   4295  H1  HOH B1426      15.603  25.574   2.624  1.00  0.00      B    H  
ATOM   4296  H2  HOH B1426      15.540  23.992   2.604  1.00  0.00      B    H  
ATOM   4297  O   HOH B1427       6.967  36.331  36.278  1.00  0.00      B    O  
ATOM   4298  H1  HOH B1427       7.200  36.258  37.240  1.00  0.00      B    H  
ATOM   4299  H2  HOH B1427       7.021  37.332  36.008  1.00  0.00      B    H  
ATOM   4300  O   HOH B1428      18.734  26.524  16.551  1.00  0.00      B    O  
ATOM   4301  H1  HOH B1428      18.589  25.586  16.879  1.00  0.00      B    H  
ATOM   4302  H2  HOH B1428      18.994  26.391  15.594  1.00  0.00      B    H  
ATOM   4303  O   HOH B1429      37.038  37.087  19.286  1.00  0.00      B    O  
ATOM   4304  H1  HOH B1429      37.108  37.611  20.146  1.00  0.00      B    H  
ATOM   4305  H2  HOH B1429      36.181  37.381  18.832  1.00  0.00      B    H  
ATOM   4306  O   HOH B1430       8.802  35.561  21.838  1.00  0.00      B    O  
ATOM   4307  H1  HOH B1430       9.414  34.765  22.016  1.00  0.00      B    H  
ATOM   4308  H2  HOH B1430       9.238  36.300  21.306  1.00  0.00      B    H  
ATOM   4309  O   HOH B1431       2.915   9.420  19.228  1.00  0.00      B    O  
ATOM   4310  H1  HOH B1431       2.740   8.403  19.120  1.00  0.00      B    H  
ATOM   4311  H2  HOH B1431       2.192   9.911  18.692  1.00  0.00      B    H  
ATOM   4312  O   HOH B1432      25.166  24.183  36.348  1.00  0.00      B    O  
ATOM   4313  H1  HOH B1432      25.135  25.125  36.702  1.00  0.00      B    H  
ATOM   4314  H2  HOH B1432      24.181  23.933  36.309  1.00  0.00      B    H  
ATOM   4315  O   HOH B1433      26.863   5.421  34.802  1.00  0.00      B    O  
ATOM   4316  H1  HOH B1433      27.678   5.097  35.319  1.00  0.00      B    H  
ATOM   4317  H2  HOH B1433      26.131   5.585  35.512  1.00  0.00      B    H  
ATOM   4318  O   HOH B1434      33.837  11.290  11.339  1.00  0.00      B    O  
ATOM   4319  H1  HOH B1434      33.845  10.500  10.740  1.00  0.00      B    H  
ATOM   4320  H2  HOH B1434      33.857  12.060  10.679  1.00  0.00      B    H  
ATOM   4321  O   HOH B1435      39.112   2.334  30.977  1.00  0.00      B    O  
ATOM   4322  H1  HOH B1435      39.143   1.395  30.580  1.00  0.00      B    H  
ATOM   4323  H2  HOH B1435      38.169   2.725  30.884  1.00  0.00      B    H  
ATOM   4324  O   HOH B1436      36.863  30.549   7.841  1.00  0.00      B    O  
ATOM   4325  H1  HOH B1436      37.883  30.733   7.902  1.00  0.00      B    H  
ATOM   4326  H2  HOH B1436      36.656  29.548   8.114  1.00  0.00      B    H  
ATOM   4327  O   HOH B1437      15.658  20.217  -0.231  1.00  0.00      B    O  
ATOM   4328  H1  HOH B1437      15.113  19.764   0.505  1.00  0.00      B    H  
ATOM   4329  H2  HOH B1437      15.526  21.204  -0.152  1.00  0.00      B    H  
ATOM   4330  O   HOH B1438       2.142  33.843   5.275  1.00  0.00      B    O  
ATOM   4331  H1  HOH B1438       2.766  34.297   5.949  1.00  0.00      B    H  
ATOM   4332  H2  HOH B1438       2.594  32.965   5.128  1.00  0.00      B    H  
ATOM   4333  O   HOH B1439      31.781  33.232   9.150  1.00  0.00      B    O  
ATOM   4334  H1  HOH B1439      31.937  34.170   9.440  1.00  0.00      B    H  
ATOM   4335  H2  HOH B1439      31.414  33.223   8.214  1.00  0.00      B    H  
ATOM   4336  O   HOH B1440       3.276  20.124  15.629  1.00  0.00      B    O  
ATOM   4337  H1  HOH B1440       2.806  19.524  14.960  1.00  0.00      B    H  
ATOM   4338  H2  HOH B1440       4.281  19.933  15.569  1.00  0.00      B    H  
ATOM   4339  O   HOH B1441      36.722  34.878   5.372  1.00  0.00      B    O  
ATOM   4340  H1  HOH B1441      36.132  35.218   4.608  1.00  0.00      B    H  
ATOM   4341  H2  HOH B1441      37.154  34.063   4.919  1.00  0.00      B    H  
ATOM   4342  O   HOH B1442      38.708  16.887  24.411  1.00  0.00      B    O  
ATOM   4343  H1  HOH B1442      38.630  16.362  23.506  1.00  0.00      B    H  
ATOM   4344  H2  HOH B1442      38.023  16.435  25.098  1.00  0.00      B    H  
ATOM   4345  O   HOH B1443      18.758  18.423  32.809  1.00  0.00      B    O  
ATOM   4346  H1  HOH B1443      19.151  19.261  32.332  1.00  0.00      B    H  
ATOM   4347  H2  HOH B1443      19.155  17.597  32.389  1.00  0.00      B    H  
ATOM   4348  O   HOH B1444       1.237   6.021  35.719  1.00  0.00      B    O  
ATOM   4349  H1  HOH B1444       0.346   5.750  35.412  1.00  0.00      B    H  
ATOM   4350  H2  HOH B1444       1.077   6.911  36.214  1.00  0.00      B    H  
ATOM   4351  O   HOH B1445       9.541  26.199  27.213  1.00  0.00      B    O  
ATOM   4352  H1  HOH B1445       9.331  25.862  28.143  1.00  0.00      B    H  
ATOM   4353  H2  HOH B1445      10.334  26.781  27.406  1.00  0.00      B    H  
ATOM   4354  O   HOH B1446      31.908  10.616   5.801  1.00  0.00      B    O  
ATOM   4355  H1  HOH B1446      32.097  11.459   6.247  1.00  0.00      B    H  
ATOM   4356  H2  HOH B1446      31.210  10.895   5.036  1.00  0.00      B    H  
ATOM   4357  O   HOH B1447       7.287  33.706  24.736  1.00  0.00      B    O  
ATOM   4358  H1  HOH B1447       7.848  33.456  25.553  1.00  0.00      B    H  
ATOM   4359  H2  HOH B1447       7.295  32.938  24.051  1.00  0.00      B    H  
ATOM   4360  O   HOH B1448       4.899   6.299   6.665  1.00  0.00      B    O  
ATOM   4361  H1  HOH B1448       4.752   7.033   7.324  1.00  0.00      B    H  
ATOM   4362  H2  HOH B1448       5.594   5.634   7.034  1.00  0.00      B    H  
ATOM   4363  O   HOH B1449       2.597  34.045  20.535  1.00  0.00      B    O  
ATOM   4364  H1  HOH B1449       2.656  34.815  21.206  1.00  0.00      B    H  
ATOM   4365  H2  HOH B1449       2.862  34.383  19.600  1.00  0.00      B    H  
ATOM   4366  O   HOH B1450       6.681  25.415   2.539  1.00  0.00      B    O  
ATOM   4367  H1  HOH B1450       7.016  26.300   2.885  1.00  0.00      B    H  
ATOM   4368  H2  HOH B1450       5.723  25.553   2.180  1.00  0.00      B    H  
ATOM   4369  O   HOH B1451       5.925  17.827  34.149  1.00  0.00      B    O  
ATOM   4370  H1  HOH B1451       6.940  17.621  34.218  1.00  0.00      B    H  
ATOM   4371  H2  HOH B1451       5.696  18.407  34.963  1.00  0.00      B    H  
ATOM   4372  O   HOH B1452      11.111  32.548  38.557  1.00  0.00      B    O  
ATOM   4373  H1  HOH B1452      10.824  32.512  37.544  1.00  0.00      B    H  
ATOM   4374  H2  HOH B1452      10.474  33.183  39.040  1.00  0.00      B    H  
ATOM   4375  O   HOH B1453      18.586  38.639   5.504  1.00  0.00      B    O  
ATOM   4376  H1  HOH B1453      18.840  39.346   4.813  1.00  0.00      B    H  
ATOM   4377  H2  HOH B1453      18.605  39.112   6.448  1.00  0.00      B    H  
ATOM   4378  O   HOH B1454       8.385   9.652  12.495  1.00  0.00      B    O  
ATOM   4379  H1  HOH B1454       8.944   9.420  13.311  1.00  0.00      B    H  
ATOM   4380  H2  HOH B1454       7.415   9.441  12.597  1.00  0.00      B    H  
ATOM   4381  O   HOH B1455      13.616  26.699  35.706  1.00  0.00      B    O  
ATOM   4382  H1  HOH B1455      14.514  26.318  35.950  1.00  0.00      B    H  
ATOM   4383  H2  HOH B1455      13.581  26.856  34.713  1.00  0.00      B    H  
ATOM   4384  O   HOH B1456      34.499   7.938  31.155  1.00  0.00      B    O  
ATOM   4385  H1  HOH B1456      34.601   8.046  32.108  1.00  0.00      B    H  
ATOM   4386  H2  HOH B1456      33.681   7.343  31.024  1.00  0.00      B    H  
ATOM   4387  O   HOH B1457      37.032  37.095  13.871  1.00  0.00      B    O  
ATOM   4388  H1  HOH B1457      37.483  36.771  13.009  1.00  0.00      B    H  
ATOM   4389  H2  HOH B1457      36.988  38.127  13.788  1.00  0.00      B    H  
ATOM   4390  O   HOH B1458      39.007  29.597  35.963  1.00  0.00      B    O  
ATOM   4391  H1  HOH B1458      38.473  30.084  35.236  1.00  0.00      B    H  
ATOM   4392  H2  HOH B1458      39.847  30.143  35.921  1.00  0.00      B    H  
ATOM   4393  O   HOH B1459      26.206  32.216  31.542  1.00  0.00      B    O  
ATOM   4394  H1  HOH B1459      26.876  32.840  32.051  1.00  0.00      B    H  
ATOM   4395  H2  HOH B1459      26.607  31.316  31.580  1.00  0.00      B    H  
ATOM   4396  O   HOH B1460      28.468  19.365  22.152  1.00  0.00      B    O  
ATOM   4397  H1  HOH B1460      29.013  20.019  22.622  1.00  0.00      B    H  
ATOM   4398  H2  HOH B1460      28.912  18.461  22.361  1.00  0.00      B    H  
ATOM   4399  O   HOH B1461      19.331  33.638   6.449  1.00  0.00      B    O  
ATOM   4400  H1  HOH B1461      19.436  32.720   6.871  1.00  0.00      B    H  
ATOM   4401  H2  HOH B1461      18.338  33.769   6.286  1.00  0.00      B    H  
ATOM   4402  O   HOH B1462      29.632   9.917  10.230  1.00  0.00      B    O  
ATOM   4403  H1  HOH B1462      30.155   9.367   9.616  1.00  0.00      B    H  
ATOM   4404  H2  HOH B1462      30.222  10.304  10.963  1.00  0.00      B    H  
ATOM   4405  O   HOH B1463      28.997   8.917   1.021  1.00  0.00      B    O  
ATOM   4406  H1  HOH B1463      28.155   9.350   1.401  1.00  0.00      B    H  
ATOM   4407  H2  HOH B1463      29.823   9.484   1.234  1.00  0.00      B    H  
ATOM   4408  O   HOH B1464       5.833  36.643   6.146  1.00  0.00      B    O  
ATOM   4409  H1  HOH B1464       5.249  37.112   5.504  1.00  0.00      B    H  
ATOM   4410  H2  HOH B1464       6.772  36.750   5.871  1.00  0.00      B    H  
ATOM   4411  O   HOH B1465      18.550  27.252  19.400  1.00  0.00      B    O  
ATOM   4412  H1  HOH B1465      18.348  26.893  18.435  1.00  0.00      B    H  
ATOM   4413  H2  HOH B1465      18.593  26.382  19.997  1.00  0.00      B    H  
ATOM   4414  O   HOH B1466       4.665  15.142  30.301  1.00  0.00      B    O  
ATOM   4415  H1  HOH B1466       5.421  14.494  30.089  1.00  0.00      B    H  
ATOM   4416  H2  HOH B1466       5.026  15.858  30.831  1.00  0.00      B    H  
ATOM   4417  O   HOH B1467      13.256   5.808   5.084  1.00  0.00      B    O  
ATOM   4418  H1  HOH B1467      14.093   6.315   5.417  1.00  0.00      B    H  
ATOM   4419  H2  HOH B1467      12.600   5.824   5.933  1.00  0.00      B    H  
ATOM   4420  O   HOH B1468      22.025  32.708   2.503  1.00  0.00      B    O  
ATOM   4421  H1  HOH B1468      21.050  32.518   2.251  1.00  0.00      B    H  
ATOM   4422  H2  HOH B1468      22.579  31.835   2.416  1.00  0.00      B    H  
ATOM   4423  O   HOH B1469      35.012  15.072  11.350  1.00  0.00      B    O  
ATOM   4424  H1  HOH B1469      35.663  15.414  10.670  1.00  0.00      B    H  
ATOM   4425  H2  HOH B1469      35.162  15.541  12.219  1.00  0.00      B    H  
ATOM   4426  O   HOH B1470      37.332  29.043  38.324  1.00  0.00      B    O  
ATOM   4427  H1  HOH B1470      38.021  29.412  37.723  1.00  0.00      B    H  
ATOM   4428  H2  HOH B1470      36.730  28.486  37.688  1.00  0.00      B    H  
ATOM   4429  O   HOH B1471      17.722  23.256   1.780  1.00  0.00      B    O  
ATOM   4430  H1  HOH B1471      18.656  23.060   1.490  1.00  0.00      B    H  
ATOM   4431  H2  HOH B1471      17.660  23.801   2.639  1.00  0.00      B    H  
ATOM   4432  O   HOH B1472       6.576  20.634  28.891  1.00  0.00      B    O  
ATOM   4433  H1  HOH B1472       7.148  20.955  29.650  1.00  0.00      B    H  
ATOM   4434  H2  HOH B1472       7.248  20.219  28.211  1.00  0.00      B    H  
ATOM   4435  O   HOH B1473      29.001   2.559  17.131  1.00  0.00      B    O  
ATOM   4436  H1  HOH B1473      28.700   3.008  16.262  1.00  0.00      B    H  
ATOM   4437  H2  HOH B1473      28.142   2.089  17.432  1.00  0.00      B    H  
ATOM   4438  O   HOH B1474      18.771   8.048  31.653  1.00  0.00      B    O  
ATOM   4439  H1  HOH B1474      19.727   8.271  31.546  1.00  0.00      B    H  
ATOM   4440  H2  HOH B1474      18.641   7.925  32.605  1.00  0.00      B    H  
ATOM   4441  O   HOH B1475      34.837  38.849  30.157  1.00  0.00      B    O  
ATOM   4442  H1  HOH B1475      34.296  38.110  29.785  1.00  0.00      B    H  
ATOM   4443  H2  HOH B1475      34.239  39.434  30.648  1.00  0.00      B    H  
ATOM   4444  O   HOH B1476      31.691   6.020  17.964  1.00  0.00      B    O  
ATOM   4445  H1  HOH B1476      30.685   6.020  18.066  1.00  0.00      B    H  
ATOM   4446  H2  HOH B1476      32.089   6.932  18.265  1.00  0.00      B    H  
ATOM   4447  O   HOH B1477      14.201   9.580  11.608  1.00  0.00      B    O  
ATOM   4448  H1  HOH B1477      13.610   8.967  10.999  1.00  0.00      B    H  
ATOM   4449  H2  HOH B1477      14.837   9.020  12.194  1.00  0.00      B    H  
ATOM   4450  O   HOH B1478      26.328  16.751   2.488  1.00  0.00      B    O  
ATOM   4451  H1  HOH B1478      26.640  17.579   2.996  1.00  0.00      B    H  
ATOM   4452  H2  HOH B1478      26.824  16.768   1.592  1.00  0.00      B    H  
ATOM   4453  O   HOH B1479       8.427  18.563  38.146  1.00  0.00      B    O  
ATOM   4454  H1  HOH B1479       8.336  17.573  38.111  1.00  0.00      B    H  
ATOM   4455  H2  HOH B1479       8.984  18.769  38.941  1.00  0.00      B    H  
ATOM   4456  O   HOH B1480      10.829  16.722  20.834  1.00  0.00      B    O  
ATOM   4457  H1  HOH B1480      10.176  16.009  20.847  1.00  0.00      B    H  
ATOM   4458  H2  HOH B1480      11.753  16.422  21.174  1.00  0.00      B    H  
ATOM   4459  O   HOH B1481       7.069  37.323  22.936  1.00  0.00      B    O  
ATOM   4460  H1  HOH B1481       7.479  36.463  22.575  1.00  0.00      B    H  
ATOM   4461  H2  HOH B1481       6.546  37.748  22.189  1.00  0.00      B    H  
ATOM   4462  O   HOH B1482       7.908   1.099   3.756  1.00  0.00      B    O  
ATOM   4463  H1  HOH B1482       8.087   1.302   2.765  1.00  0.00      B    H  
ATOM   4464  H2  HOH B1482       8.762   1.289   4.214  1.00  0.00      B    H  
ATOM   4465  O   HOH B1483      27.571  19.092  14.308  1.00  0.00      B    O  
ATOM   4466  H1  HOH B1483      28.265  18.482  14.629  1.00  0.00      B    H  
ATOM   4467  H2  HOH B1483      27.225  18.849  13.382  1.00  0.00      B    H  
ATOM   4468  O   HOH B1484      24.984  27.514  13.388  1.00  0.00      B    O  
ATOM   4469  H1  HOH B1484      25.397  26.895  12.705  1.00  0.00      B    H  
ATOM   4470  H2  HOH B1484      24.122  27.882  13.079  1.00  0.00      B    H  
ATOM   4471  O   HOH B1485      25.415   5.978  32.347  1.00  0.00      B    O  
ATOM   4472  H1  HOH B1485      24.421   5.690  32.358  1.00  0.00      B    H  
ATOM   4473  H2  HOH B1485      25.854   5.685  33.217  1.00  0.00      B    H  
ATOM   4474  O   HOH B1486       6.133  32.055  36.654  1.00  0.00      B    O  
ATOM   4475  H1  HOH B1486       6.064  33.037  36.399  1.00  0.00      B    H  
ATOM   4476  H2  HOH B1486       7.084  31.875  36.728  1.00  0.00      B    H  
ATOM   4477  O   HOH B1487       5.764   2.188   9.620  1.00  0.00      B    O  
ATOM   4478  H1  HOH B1487       5.335   2.748  10.310  1.00  0.00      B    H  
ATOM   4479  H2  HOH B1487       6.196   1.441  10.112  1.00  0.00      B    H  
ATOM   4480  O   HOH B1488       6.397  16.251  10.552  1.00  0.00      B    O  
ATOM   4481  H1  HOH B1488       6.897  15.666   9.876  1.00  0.00      B    H  
ATOM   4482  H2  HOH B1488       5.436  15.898  10.620  1.00  0.00      B    H  
ATOM   4483  O   HOH B1489      28.510  28.099  28.527  1.00  0.00      B    O  
ATOM   4484  H1  HOH B1489      29.422  27.721  28.786  1.00  0.00      B    H  
ATOM   4485  H2  HOH B1489      27.921  27.284  28.301  1.00  0.00      B    H  
ATOM   4486  O   HOH B1490      18.061   0.849  26.703  1.00  0.00      B    O  
ATOM   4487  H1  HOH B1490      17.369   1.600  26.817  1.00  0.00      B    H  
ATOM   4488  H2  HOH B1490      18.943   1.284  26.995  1.00  0.00      B    H  
ATOM   4489  O   HOH B1491      25.327   1.114  37.005  1.00  0.00      B    O  
ATOM   4490  H1  HOH B1491      25.849   1.914  37.247  1.00  0.00      B    H  
ATOM   4491  H2  HOH B1491      24.382   1.287  37.250  1.00  0.00      B    H  
ATOM   4492  O   HOH B1492      14.049   0.129  12.203  1.00  0.00      B    O  
ATOM   4493  H1  HOH B1492      14.767   0.637  11.757  1.00  0.00      B    H  
ATOM   4494  H2  HOH B1492      13.351  -0.061  11.525  1.00  0.00      B    H  
ATOM   4495  O   HOH B1493      23.671  38.201  30.129  1.00  0.00      B    O  
ATOM   4496  H1  HOH B1493      23.138  38.400  29.291  1.00  0.00      B    H  
ATOM   4497  H2  HOH B1493      23.820  37.202  30.190  1.00  0.00      B    H  
ATOM   4498  O   HOH B1494      23.633  28.898   5.842  1.00  0.00      B    O  
ATOM   4499  H1  HOH B1494      22.761  28.793   5.366  1.00  0.00      B    H  
ATOM   4500  H2  HOH B1494      24.406  28.736   5.230  1.00  0.00      B    H  
ATOM   4501  O   HOH B1495      34.147   8.079  -0.223  1.00  0.00      B    O  
ATOM   4502  H1  HOH B1495      35.118   8.104   0.084  1.00  0.00      B    H  
ATOM   4503  H2  HOH B1495      33.547   7.850   0.572  1.00  0.00      B    H  
ATOM   4504  O   HOH B1496       3.571  32.497  26.928  1.00  0.00      B    O  
ATOM   4505  H1  HOH B1496       4.146  31.780  26.493  1.00  0.00      B    H  
ATOM   4506  H2  HOH B1496       2.679  32.225  26.633  1.00  0.00      B    H  
ATOM   4507  O   HOH B1497      18.144  35.377  33.365  1.00  0.00      B    O  
ATOM   4508  H1  HOH B1497      17.861  34.587  34.030  1.00  0.00      B    H  
ATOM   4509  H2  HOH B1497      19.007  35.060  33.005  1.00  0.00      B    H  
ATOM   4510  O   HOH B1498      35.076  30.574  27.618  1.00  0.00      B    O  
ATOM   4511  H1  HOH B1498      35.065  30.031  26.751  1.00  0.00      B    H  
ATOM   4512  H2  HOH B1498      35.955  30.347  28.059  1.00  0.00      B    H  
ATOM   4513  O   HOH B1499      14.988  31.316  31.045  1.00  0.00      B    O  
ATOM   4514  H1  HOH B1499      14.948  30.752  30.212  1.00  0.00      B    H  
ATOM   4515  H2  HOH B1499      14.453  30.885  31.784  1.00  0.00      B    H  
ATOM   4516  O   HOH B1500      37.394  13.196  25.928  1.00  0.00      B    O  
ATOM   4517  H1  HOH B1500      36.598  13.804  25.833  1.00  0.00      B    H  
ATOM   4518  H2  HOH B1500      37.077  12.294  25.653  1.00  0.00      B    H  
ATOM   4519  O   HOH B1501      14.680  23.050  39.109  1.00  0.00      B    O  
ATOM   4520  H1  HOH B1501      14.142  22.493  38.471  1.00  0.00      B    H  
ATOM   4521  H2  HOH B1501      14.151  23.923  39.264  1.00  0.00      B    H  
ATOM   4522  O   HOH B1502      20.638   9.047   3.972  1.00  0.00      B    O  
ATOM   4523  H1  HOH B1502      19.969   9.696   3.534  1.00  0.00      B    H  
ATOM   4524  H2  HOH B1502      20.532   9.260   4.979  1.00  0.00      B    H  
ATOM   4525  O   HOH B1503       8.818   7.107  37.537  1.00  0.00      B    O  
ATOM   4526  H1  HOH B1503       9.474   7.062  38.321  1.00  0.00      B    H  
ATOM   4527  H2  HOH B1503       9.209   7.711  36.806  1.00  0.00      B    H  
ATOM   4528  O   HOH B1504      37.612  34.719   9.998  1.00  0.00      B    O  
ATOM   4529  H1  HOH B1504      37.163  35.386   9.439  1.00  0.00      B    H  
ATOM   4530  H2  HOH B1504      37.992  35.198  10.844  1.00  0.00      B    H  
ATOM   4531  O   HOH B1505       8.397  17.613  34.650  1.00  0.00      B    O  
ATOM   4532  H1  HOH B1505       7.980  16.969  35.333  1.00  0.00      B    H  
ATOM   4533  H2  HOH B1505       8.720  17.044  33.901  1.00  0.00      B    H  
ATOM   4534  O   HOH B1506       6.045  28.613  14.486  1.00  0.00      B    O  
ATOM   4535  H1  HOH B1506       5.508  28.486  13.578  1.00  0.00      B    H  
ATOM   4536  H2  HOH B1506       5.901  27.734  15.033  1.00  0.00      B    H  
ATOM   4537  O   HOH B1507       5.761  29.010   4.552  1.00  0.00      B    O  
ATOM   4538  H1  HOH B1507       5.935  29.703   3.841  1.00  0.00      B    H  
ATOM   4539  H2  HOH B1507       5.427  29.419   5.444  1.00  0.00      B    H  
ATOM   4540  O   HOH B1508      18.960   0.658  20.345  1.00  0.00      B    O  
ATOM   4541  H1  HOH B1508      19.859   0.476  19.922  1.00  0.00      B    H  
ATOM   4542  H2  HOH B1508      19.060   0.947  21.294  1.00  0.00      B    H  
ATOM   4543  O   HOH B1509       5.365   5.786  29.447  1.00  0.00      B    O  
ATOM   4544  H1  HOH B1509       4.584   5.135  29.366  1.00  0.00      B    H  
ATOM   4545  H2  HOH B1509       6.093   5.449  28.825  1.00  0.00      B    H  
ATOM   4546  O   HOH B1510       3.083  22.232   8.431  1.00  0.00      B    O  
ATOM   4547  H1  HOH B1510       3.130  23.165   8.072  1.00  0.00      B    H  
ATOM   4548  H2  HOH B1510       3.792  21.691   7.954  1.00  0.00      B    H  
ATOM   4549  O   HOH B1511      28.562   9.196  34.443  1.00  0.00      B    O  
ATOM   4550  H1  HOH B1511      29.164   9.781  35.007  1.00  0.00      B    H  
ATOM   4551  H2  HOH B1511      29.134   8.338  34.135  1.00  0.00      B    H  
ATOM   4552  O   HOH B1512      13.132  10.910  34.480  1.00  0.00      B    O  
ATOM   4553  H1  HOH B1512      13.686  10.127  34.567  1.00  0.00      B    H  
ATOM   4554  H2  HOH B1512      13.730  11.610  33.997  1.00  0.00      B    H  
ATOM   4555  O   HOH B1513      21.186  29.674  35.000  1.00  0.00      B    O  
ATOM   4556  H1  HOH B1513      22.191  29.489  35.042  1.00  0.00      B    H  
ATOM   4557  H2  HOH B1513      20.968  30.288  35.839  1.00  0.00      B    H  
ATOM   4558  O   HOH B1514      30.301  23.598  12.579  1.00  0.00      B    O  
ATOM   4559  H1  HOH B1514      29.331  23.663  12.367  1.00  0.00      B    H  
ATOM   4560  H2  HOH B1514      30.755  22.894  11.986  1.00  0.00      B    H  
ATOM   4561  O   HOH B1515      30.141  32.470  33.047  1.00  0.00      B    O  
ATOM   4562  H1  HOH B1515      29.501  33.218  33.231  1.00  0.00      B    H  
ATOM   4563  H2  HOH B1515      30.757  32.701  32.222  1.00  0.00      B    H  
ATOM   4564  O   HOH B1516      23.459  29.282  18.014  1.00  0.00      B    O  
ATOM   4565  H1  HOH B1516      23.732  28.297  17.786  1.00  0.00      B    H  
ATOM   4566  H2  HOH B1516      23.551  29.823  17.208  1.00  0.00      B    H  
ATOM   4567  O   HOH B1517       3.665   1.704  29.793  1.00  0.00      B    O  
ATOM   4568  H1  HOH B1517       3.133   0.816  29.644  1.00  0.00      B    H  
ATOM   4569  H2  HOH B1517       3.228   2.269  30.473  1.00  0.00      B    H  
ATOM   4570  O   HOH B1518      32.244  13.994  18.259  1.00  0.00      B    O  
ATOM   4571  H1  HOH B1518      33.093  14.047  17.691  1.00  0.00      B    H  
ATOM   4572  H2  HOH B1518      31.774  13.075  18.111  1.00  0.00      B    H  
ATOM   4573  O   HOH B1519      33.633  24.470   3.242  1.00  0.00      B    O  
ATOM   4574  H1  HOH B1519      34.261  24.299   4.058  1.00  0.00      B    H  
ATOM   4575  H2  HOH B1519      32.963  23.743   3.127  1.00  0.00      B    H  
ATOM   4576  O   HOH B1520       0.832  10.390  17.594  1.00  0.00      B    O  
ATOM   4577  H1  HOH B1520       0.680  11.255  17.069  1.00  0.00      B    H  
ATOM   4578  H2  HOH B1520       1.246   9.691  16.962  1.00  0.00      B    H  
ATOM   4579  O   HOH B1521       5.012  30.580  25.999  1.00  0.00      B    O  
ATOM   4580  H1  HOH B1521       5.964  31.011  26.118  1.00  0.00      B    H  
ATOM   4581  H2  HOH B1521       5.048  29.685  25.535  1.00  0.00      B    H  
ATOM   4582  O   HOH B1522      16.722  38.538  24.395  1.00  0.00      B    O  
ATOM   4583  H1  HOH B1522      16.708  38.868  23.429  1.00  0.00      B    H  
ATOM   4584  H2  HOH B1522      17.272  39.201  24.916  1.00  0.00      B    H  
ATOM   4585  O   HOH B1523      22.363  33.883  28.160  1.00  0.00      B    O  
ATOM   4586  H1  HOH B1523      23.308  33.643  28.413  1.00  0.00      B    H  
ATOM   4587  H2  HOH B1523      21.810  33.651  28.967  1.00  0.00      B    H  
ATOM   4588  O   HOH B1524      36.896   2.041   9.164  1.00  0.00      B    O  
ATOM   4589  H1  HOH B1524      36.957   1.961  10.198  1.00  0.00      B    H  
ATOM   4590  H2  HOH B1524      35.990   2.412   8.907  1.00  0.00      B    H  
ATOM   4591  O   HOH B1525      29.198  26.437  36.697  1.00  0.00      B    O  
ATOM   4592  H1  HOH B1525      30.076  25.979  36.682  1.00  0.00      B    H  
ATOM   4593  H2  HOH B1525      28.734  26.205  35.820  1.00  0.00      B    H  
ATOM   4594  O   HOH B1526       0.955  38.691  25.118  1.00  0.00      B    O  
ATOM   4595  H1  HOH B1526       0.377  39.466  25.369  1.00  0.00      B    H  
ATOM   4596  H2  HOH B1526       1.171  38.095  25.835  1.00  0.00      B    H  
ATOM   4597  O   HOH B1527      10.488   3.238  25.113  1.00  0.00      B    O  
ATOM   4598  H1  HOH B1527      10.591   4.112  24.567  1.00  0.00      B    H  
ATOM   4599  H2  HOH B1527       9.648   2.779  24.882  1.00  0.00      B    H  
ATOM   4600  O   HOH B1528      24.058  28.498  23.146  1.00  0.00      B    O  
ATOM   4601  H1  HOH B1528      23.424  28.621  22.444  1.00  0.00      B    H  
ATOM   4602  H2  HOH B1528      24.536  27.561  23.048  1.00  0.00      B    H  
ATOM   4603  O   HOH B1529      29.707   1.790   5.158  1.00  0.00      B    O  
ATOM   4604  H1  HOH B1529      29.859   1.723   6.127  1.00  0.00      B    H  
ATOM   4605  H2  HOH B1529      29.599   0.844   4.844  1.00  0.00      B    H  
ATOM   4606  O   HOH B1530      26.186   3.172  29.291  1.00  0.00      B    O  
ATOM   4607  H1  HOH B1530      26.149   2.830  28.349  1.00  0.00      B    H  
ATOM   4608  H2  HOH B1530      25.236   3.292  29.645  1.00  0.00      B    H  
ATOM   4609  O   HOH B1531      36.908   1.986   3.993  1.00  0.00      B    O  
ATOM   4610  H1  HOH B1531      37.075   1.042   3.712  1.00  0.00      B    H  
ATOM   4611  H2  HOH B1531      36.402   2.006   4.880  1.00  0.00      B    H  
ATOM   4612  O   HOH B1532       4.537  15.427  34.183  1.00  0.00      B    O  
ATOM   4613  H1  HOH B1532       4.647  16.300  33.751  1.00  0.00      B    H  
ATOM   4614  H2  HOH B1532       5.369  15.237  34.803  1.00  0.00      B    H  
ATOM   4615  O   HOH B1533      35.253  19.610   7.234  1.00  0.00      B    O  
ATOM   4616  H1  HOH B1533      36.292  19.536   7.126  1.00  0.00      B    H  
ATOM   4617  H2  HOH B1533      34.891  19.467   6.270  1.00  0.00      B    H  
ATOM   4618  O   HOH B1534       2.015  13.753  18.184  1.00  0.00      B    O  
ATOM   4619  H1  HOH B1534       2.868  13.322  17.904  1.00  0.00      B    H  
ATOM   4620  H2  HOH B1534       1.302  13.418  17.581  1.00  0.00      B    H  
ATOM   4621  O   HOH B1535       4.058  34.112  33.001  1.00  0.00      B    O  
ATOM   4622  H1  HOH B1535       4.745  34.802  32.910  1.00  0.00      B    H  
ATOM   4623  H2  HOH B1535       4.099  33.527  32.210  1.00  0.00      B    H  
ATOM   4624  O   HOH B1536      14.357  15.048  35.979  1.00  0.00      B    O  
ATOM   4625  H1  HOH B1536      14.064  15.813  35.434  1.00  0.00      B    H  
ATOM   4626  H2  HOH B1536      15.180  14.673  35.549  1.00  0.00      B    H  
ATOM   4627  O   HOH B1537      20.364  38.222  37.830  1.00  0.00      B    O  
ATOM   4628  H1  HOH B1537      19.469  38.574  38.120  1.00  0.00      B    H  
ATOM   4629  H2  HOH B1537      20.203  37.527  37.094  1.00  0.00      B    H  
ATOM   4630  O   HOH B1538      32.469   1.811   7.234  1.00  0.00      B    O  
ATOM   4631  H1  HOH B1538      31.456   1.873   7.346  1.00  0.00      B    H  
ATOM   4632  H2  HOH B1538      32.660   1.151   6.489  1.00  0.00      B    H  
ATOM   4633  O   HOH B1539       1.488  11.123  29.818  1.00  0.00      B    O  
ATOM   4634  H1  HOH B1539       0.949  11.085  28.964  1.00  0.00      B    H  
ATOM   4635  H2  HOH B1539       1.936  12.058  29.854  1.00  0.00      B    H  
ATOM   4636  O   HOH B1540      24.344  15.466  31.986  1.00  0.00      B    O  
ATOM   4637  H1  HOH B1540      24.483  15.528  30.967  1.00  0.00      B    H  
ATOM   4638  H2  HOH B1540      25.052  16.060  32.459  1.00  0.00      B    H  
ATOM   4639  O   HOH B1541      29.172  38.429   4.506  1.00  0.00      B    O  
ATOM   4640  H1  HOH B1541      28.930  37.675   5.159  1.00  0.00      B    H  
ATOM   4641  H2  HOH B1541      29.632  37.957   3.699  1.00  0.00      B    H  
ATOM   4642  O   HOH B1542      36.190   7.737  22.974  1.00  0.00      B    O  
ATOM   4643  H1  HOH B1542      36.960   7.608  23.597  1.00  0.00      B    H  
ATOM   4644  H2  HOH B1542      36.432   7.157  22.140  1.00  0.00      B    H  
ATOM   4645  O   HOH B1543       1.755  24.904  38.255  1.00  0.00      B    O  
ATOM   4646  H1  HOH B1543       1.261  24.742  37.377  1.00  0.00      B    H  
ATOM   4647  H2  HOH B1543       1.333  24.315  38.928  1.00  0.00      B    H  
ATOM   4648  O   HOH B1544      14.062  24.191  13.015  1.00  0.00      B    O  
ATOM   4649  H1  HOH B1544      14.042  23.226  12.635  1.00  0.00      B    H  
ATOM   4650  H2  HOH B1544      14.383  24.732  12.228  1.00  0.00      B    H  
ATOM   4651  O   HOH B1545      25.787  24.800   4.009  1.00  0.00      B    O  
ATOM   4652  H1  HOH B1545      26.113  24.812   3.071  1.00  0.00      B    H  
ATOM   4653  H2  HOH B1545      25.816  23.868   4.317  1.00  0.00      B    H  
ATOM   4654  O   HOH B1546      25.216   5.649  38.867  1.00  0.00      B    O  
ATOM   4655  H1  HOH B1546      24.527   6.431  38.721  1.00  0.00      B    H  
ATOM   4656  H2  HOH B1546      26.127   6.098  38.949  1.00  0.00      B    H  
ATOM   4657  O   HOH B1547      27.213  23.943  34.988  1.00  0.00      B    O  
ATOM   4658  H1  HOH B1547      26.279  24.133  35.484  1.00  0.00      B    H  
ATOM   4659  H2  HOH B1547      27.022  23.359  34.178  1.00  0.00      B    H  
ATOM   4660  O   HOH B1548      32.887  37.238  28.184  1.00  0.00      B    O  
ATOM   4661  H1  HOH B1548      33.176  36.671  27.458  1.00  0.00      B    H  
ATOM   4662  H2  HOH B1548      33.074  36.722  29.066  1.00  0.00      B    H  
ATOM   4663  O   HOH B1549       8.103   1.112   0.961  1.00  0.00      B    O  
ATOM   4664  H1  HOH B1549       7.245   1.258   0.591  1.00  0.00      B    H  
ATOM   4665  H2  HOH B1549       8.802   1.803   0.630  1.00  0.00      B    H  
ATOM   4666  O   HOH B1550      36.122  19.915  28.686  1.00  0.00      B    O  
ATOM   4667  H1  HOH B1550      36.934  20.237  29.227  1.00  0.00      B    H  
ATOM   4668  H2  HOH B1550      35.615  20.752  28.580  1.00  0.00      B    H  
ATOM   4669  O   HOH B1551      30.017   1.939   7.883  1.00  0.00      B    O  
ATOM   4670  H1  HOH B1551      29.453   2.534   8.495  1.00  0.00      B    H  
ATOM   4671  H2  HOH B1551      30.293   1.099   8.310  1.00  0.00      B    H  
ATOM   4672  O   HOH B1552      20.866  25.128   1.027  1.00  0.00      B    O  
ATOM   4673  H1  HOH B1552      20.615  24.572   0.185  1.00  0.00      B    H  
ATOM   4674  H2  HOH B1552      20.648  24.503   1.818  1.00  0.00      B    H  
ATOM   4675  O   HOH B1553      22.668   3.230  19.751  1.00  0.00      B    O  
ATOM   4676  H1  HOH B1553      23.627   3.487  20.040  1.00  0.00      B    H  
ATOM   4677  H2  HOH B1553      22.490   2.321  20.129  1.00  0.00      B    H  
ATOM   4678  O   HOH B1554      13.517  24.997  23.185  1.00  0.00      B    O  
ATOM   4679  H1  HOH B1554      14.081  24.176  23.303  1.00  0.00      B    H  
ATOM   4680  H2  HOH B1554      13.561  25.515  24.050  1.00  0.00      B    H  
ATOM   4681  O   HOH B1555      26.114  26.073   6.629  1.00  0.00      B    O  
ATOM   4682  H1  HOH B1555      26.153  25.791   5.631  1.00  0.00      B    H  
ATOM   4683  H2  HOH B1555      25.203  25.964   6.998  1.00  0.00      B    H  
ATOM   4684  O   HOH B1556      20.445  28.618  12.463  1.00  0.00      B    O  
ATOM   4685  H1  HOH B1556      21.414  28.932  12.467  1.00  0.00      B    H  
ATOM   4686  H2  HOH B1556      20.322  27.695  13.003  1.00  0.00      B    H  
ATOM   4687  O   HOH B1557      34.470  20.351  38.708  1.00  0.00      B    O  
ATOM   4688  H1  HOH B1557      33.709  19.693  38.738  1.00  0.00      B    H  
ATOM   4689  H2  HOH B1557      35.353  19.884  38.940  1.00  0.00      B    H  
ATOM   4690  O   HOH B1558      29.807  11.023  38.142  1.00  0.00      B    O  
ATOM   4691  H1  HOH B1558      28.794  10.966  38.144  1.00  0.00      B    H  
ATOM   4692  H2  HOH B1558      30.126  10.654  39.013  1.00  0.00      B    H  
ATOM   4693  O   HOH B1559      33.373  27.285   8.857  1.00  0.00      B    O  
ATOM   4694  H1  HOH B1559      33.028  26.682   9.564  1.00  0.00      B    H  
ATOM   4695  H2  HOH B1559      32.795  28.134   8.977  1.00  0.00      B    H  
ATOM   4696  O   HOH B1560      23.794  38.849  18.436  1.00  0.00      B    O  
ATOM   4697  H1  HOH B1560      23.544  39.270  19.357  1.00  0.00      B    H  
ATOM   4698  H2  HOH B1560      23.276  37.986  18.443  1.00  0.00      B    H  
ATOM   4699  O   HOH B1561      26.138  29.926  26.462  1.00  0.00      B    O  
ATOM   4700  H1  HOH B1561      26.498  30.047  27.392  1.00  0.00      B    H  
ATOM   4701  H2  HOH B1561      25.488  29.147  26.527  1.00  0.00      B    H  
ATOM   4702  O   HOH B1562      38.163  37.496  35.433  1.00  0.00      B    O  
ATOM   4703  H1  HOH B1562      37.324  36.972  35.069  1.00  0.00      B    H  
ATOM   4704  H2  HOH B1562      38.909  36.787  35.595  1.00  0.00      B    H  
ATOM   4705  O   HOH B1563      29.938  32.754  28.828  1.00  0.00      B    O  
ATOM   4706  H1  HOH B1563      30.521  33.134  29.551  1.00  0.00      B    H  
ATOM   4707  H2  HOH B1563      30.481  31.987  28.432  1.00  0.00      B    H  
ATOM   4708  O   HOH B1564      32.201  38.321  22.280  1.00  0.00      B    O  
ATOM   4709  H1  HOH B1564      31.796  38.958  21.619  1.00  0.00      B    H  
ATOM   4710  H2  HOH B1564      32.344  37.463  21.798  1.00  0.00      B    H  
ATOM   4711  O   HOH B1565      39.196  10.963  27.425  1.00  0.00      B    O  
ATOM   4712  H1  HOH B1565      38.905   9.996  27.275  1.00  0.00      B    H  
ATOM   4713  H2  HOH B1565      38.514  11.562  26.966  1.00  0.00      B    H  
ATOM   4714  O   HOH B1566      22.009  17.920  25.174  1.00  0.00      B    O  
ATOM   4715  H1  HOH B1566      22.203  17.137  24.625  1.00  0.00      B    H  
ATOM   4716  H2  HOH B1566      21.075  17.911  25.505  1.00  0.00      B    H  
ATOM   4717  O   HOH B1567      35.008  16.875  33.355  1.00  0.00      B    O  
ATOM   4718  H1  HOH B1567      36.021  16.730  33.511  1.00  0.00      B    H  
ATOM   4719  H2  HOH B1567      35.013  17.342  32.416  1.00  0.00      B    H  
ATOM   4720  O   HOH B1568       6.793   3.430   4.570  1.00  0.00      B    O  
ATOM   4721  H1  HOH B1568       6.891   2.437   4.520  1.00  0.00      B    H  
ATOM   4722  H2  HOH B1568       7.635   3.805   4.187  1.00  0.00      B    H  
ATOM   4723  O   HOH B1569      33.162  17.619  15.452  1.00  0.00      B    O  
ATOM   4724  H1  HOH B1569      32.516  18.338  15.069  1.00  0.00      B    H  
ATOM   4725  H2  HOH B1569      33.927  18.118  15.988  1.00  0.00      B    H  
ATOM   4726  O   HOH B1570      36.986  27.831   1.513  1.00  0.00      B    O  
ATOM   4727  H1  HOH B1570      37.152  28.237   0.596  1.00  0.00      B    H  
ATOM   4728  H2  HOH B1570      35.972  27.840   1.684  1.00  0.00      B    H  
ATOM   4729  O   HOH B1571      24.298  24.267   9.659  1.00  0.00      B    O  
ATOM   4730  H1  HOH B1571      23.762  23.956  10.446  1.00  0.00      B    H  
ATOM   4731  H2  HOH B1571      25.052  24.906   9.967  1.00  0.00      B    H  
ATOM   4732  O   HOH B1572      16.864  38.798  11.656  1.00  0.00      B    O  
ATOM   4733  H1  HOH B1572      16.662  38.954  10.648  1.00  0.00      B    H  
ATOM   4734  H2  HOH B1572      17.199  39.680  12.069  1.00  0.00      B    H  
ATOM   4735  O   HOH B1573      23.830   5.705  22.557  1.00  0.00      B    O  
ATOM   4736  H1  HOH B1573      24.136   5.436  21.595  1.00  0.00      B    H  
ATOM   4737  H2  HOH B1573      24.657   5.923  23.021  1.00  0.00      B    H  
ATOM   4738  O   HOH B1574      15.207   8.720  24.675  1.00  0.00      B    O  
ATOM   4739  H1  HOH B1574      14.757   7.979  25.264  1.00  0.00      B    H  
ATOM   4740  H2  HOH B1574      15.884   8.233  24.116  1.00  0.00      B    H  
ATOM   4741  O   HOH B1575      16.937  32.291  28.195  1.00  0.00      B    O  
ATOM   4742  H1  HOH B1575      17.933  32.419  28.316  1.00  0.00      B    H  
ATOM   4743  H2  HOH B1575      16.758  31.539  27.591  1.00  0.00      B    H  
ATOM   4744  O   HOH B1576      33.580  38.757   5.863  1.00  0.00      B    O  
ATOM   4745  H1  HOH B1576      32.941  37.950   6.153  1.00  0.00      B    H  
ATOM   4746  H2  HOH B1576      34.537  38.424   5.785  1.00  0.00      B    H  
ATOM   4747  O   HOH B1577      29.490  15.333  30.717  1.00  0.00      B    O  
ATOM   4748  H1  HOH B1577      29.129  14.337  30.766  1.00  0.00      B    H  
ATOM   4749  H2  HOH B1577      28.846  15.842  30.144  1.00  0.00      B    H  
ATOM   4750  O   HOH B1578      29.051  18.027   6.913  1.00  0.00      B    O  
ATOM   4751  H1  HOH B1578      29.651  17.217   6.890  1.00  0.00      B    H  
ATOM   4752  H2  HOH B1578      28.644  18.050   7.820  1.00  0.00      B    H  
ATOM   4753  O   HOH B1579      12.292  30.942  19.051  1.00  0.00      B    O  
ATOM   4754  H1  HOH B1579      13.084  30.838  19.672  1.00  0.00      B    H  
ATOM   4755  H2  HOH B1579      12.299  30.079  18.501  1.00  0.00      B    H  
ATOM   4756  O   HOH B1580      34.137  14.717  26.663  1.00  0.00      B    O  
ATOM   4757  H1  HOH B1580      33.352  15.321  26.882  1.00  0.00      B    H  
ATOM   4758  H2  HOH B1580      34.371  14.367  27.650  1.00  0.00      B    H  
ATOM   4759  O   HOH B1581      20.568  15.145   2.034  1.00  0.00      B    O  
ATOM   4760  H1  HOH B1581      20.043  15.434   2.807  1.00  0.00      B    H  
ATOM   4761  H2  HOH B1581      21.220  15.905   1.763  1.00  0.00      B    H  
ATOM   4762  O   HOH B1582      21.014  19.981   4.303  1.00  0.00      B    O  
ATOM   4763  H1  HOH B1582      20.921  20.915   3.973  1.00  0.00      B    H  
ATOM   4764  H2  HOH B1582      20.586  19.391   3.568  1.00  0.00      B    H  
ATOM   4765  O   HOH B1583      28.333   8.202  18.776  1.00  0.00      B    O  
ATOM   4766  H1  HOH B1583      29.197   8.661  18.518  1.00  0.00      B    H  
ATOM   4767  H2  HOH B1583      28.522   7.260  18.715  1.00  0.00      B    H  
ATOM   4768  O   HOH B1584       0.709  19.896  21.928  1.00  0.00      B    O  
ATOM   4769  H1  HOH B1584       1.138  20.516  21.200  1.00  0.00      B    H  
ATOM   4770  H2  HOH B1584       1.327  19.099  22.010  1.00  0.00      B    H  
ATOM   4771  O   HOH B1585      30.214  33.171   6.803  1.00  0.00      B    O  
ATOM   4772  H1  HOH B1585      29.348  32.791   6.455  1.00  0.00      B    H  
ATOM   4773  H2  HOH B1585      30.965  32.564   6.514  1.00  0.00      B    H  
ATOM   4774  O   HOH B1586      17.627  35.891  37.511  1.00  0.00      B    O  
ATOM   4775  H1  HOH B1586      17.926  36.621  36.803  1.00  0.00      B    H  
ATOM   4776  H2  HOH B1586      16.766  35.465  37.100  1.00  0.00      B    H  
ATOM   4777  O   HOH B1587       5.976  26.733  34.297  1.00  0.00      B    O  
ATOM   4778  H1  HOH B1587       5.081  26.596  33.784  1.00  0.00      B    H  
ATOM   4779  H2  HOH B1587       6.283  27.687  34.206  1.00  0.00      B    H  
ATOM   4780  O   HOH B1588      22.262  20.357   9.954  1.00  0.00      B    O  
ATOM   4781  H1  HOH B1588      21.674  19.527  10.031  1.00  0.00      B    H  
ATOM   4782  H2  HOH B1588      22.728  20.268   9.053  1.00  0.00      B    H  
ATOM   4783  O   HOH B1589      10.514  21.065   5.570  1.00  0.00      B    O  
ATOM   4784  H1  HOH B1589      10.751  20.113   5.243  1.00  0.00      B    H  
ATOM   4785  H2  HOH B1589       9.654  21.058   6.084  1.00  0.00      B    H  
ATOM   4786  O   HOH B1590       6.815  21.047  23.765  1.00  0.00      B    O  
ATOM   4787  H1  HOH B1590       7.548  21.522  24.248  1.00  0.00      B    H  
ATOM   4788  H2  HOH B1590       6.586  20.253  24.335  1.00  0.00      B    H  
ATOM   4789  O   HOH B1591       8.478  14.851   6.040  1.00  0.00      B    O  
ATOM   4790  H1  HOH B1591       9.418  15.234   6.281  1.00  0.00      B    H  
ATOM   4791  H2  HOH B1591       8.041  14.740   6.943  1.00  0.00      B    H  
ATOM   4792  O   HOH B1592      29.245  13.965  27.349  1.00  0.00      B    O  
ATOM   4793  H1  HOH B1592      28.689  13.327  26.790  1.00  0.00      B    H  
ATOM   4794  H2  HOH B1592      30.184  13.656  27.468  1.00  0.00      B    H  
ATOM   4795  O   HOH B1593      33.288  26.400  30.646  1.00  0.00      B    O  
ATOM   4796  H1  HOH B1593      33.039  25.427  30.887  1.00  0.00      B    H  
ATOM   4797  H2  HOH B1593      32.529  26.670  30.013  1.00  0.00      B    H  
ATOM   4798  O   HOH B1594       8.705  13.312   2.291  1.00  0.00      B    O  
ATOM   4799  H1  HOH B1594       8.016  12.947   1.626  1.00  0.00      B    H  
ATOM   4800  H2  HOH B1594       8.170  13.597   3.069  1.00  0.00      B    H  
ATOM   4801  O   HOH B1595      18.844  25.976  29.507  1.00  0.00      B    O  
ATOM   4802  H1  HOH B1595      19.314  25.694  30.370  1.00  0.00      B    H  
ATOM   4803  H2  HOH B1595      19.355  25.519  28.749  1.00  0.00      B    H  
ATOM   4804  O   HOH B1596      -0.011   6.461  29.095  1.00  0.00      B    O  
ATOM   4805  H1  HOH B1596       0.664   7.013  28.609  1.00  0.00      B    H  
ATOM   4806  H2  HOH B1596      -0.081   6.785  30.059  1.00  0.00      B    H  
ATOM   4807  O   HOH B1597      29.941  32.803  39.103  1.00  0.00      B    O  
ATOM   4808  H1  HOH B1597      29.941  32.082  39.795  1.00  0.00      B    H  
ATOM   4809  H2  HOH B1597      29.410  32.438  38.318  1.00  0.00      B    H  
ATOM   4810  O   HOH B1598      19.766  24.779  31.903  1.00  0.00      B    O  
ATOM   4811  H1  HOH B1598      20.696  25.152  31.949  1.00  0.00      B    H  
ATOM   4812  H2  HOH B1598      19.687  24.095  32.681  1.00  0.00      B    H  
ATOM   4813  O   HOH B1599      22.426  14.051  38.061  1.00  0.00      B    O  
ATOM   4814  H1  HOH B1599      22.425  14.407  37.166  1.00  0.00      B    H  
ATOM   4815  H2  HOH B1599      21.439  13.867  38.264  1.00  0.00      B    H  
ATOM   4816  O   HOH B1600      33.733  38.520  13.353  1.00  0.00      B    O  
ATOM   4817  H1  HOH B1600      33.573  37.518  13.166  1.00  0.00      B    H  
ATOM   4818  H2  HOH B1600      34.654  38.533  13.623  1.00  0.00      B    H  
ATOM   4819  O   HOH B1601      22.326  23.554  11.561  1.00  0.00      B    O  
ATOM   4820  H1  HOH B1601      21.801  22.721  11.542  1.00  0.00      B    H  
ATOM   4821  H2  HOH B1601      21.680  24.290  11.214  1.00  0.00      B    H  
ATOM   4822  O   HOH B1602      36.764  32.199  10.231  1.00  0.00      B    O  
ATOM   4823  H1  HOH B1602      36.839  33.180  10.141  1.00  0.00      B    H  
ATOM   4824  H2  HOH B1602      36.789  31.828   9.268  1.00  0.00      B    H  
ATOM   4825  O   HOH B1603      10.295  17.384  12.535  1.00  0.00      B    O  
ATOM   4826  H1  HOH B1603      10.183  16.693  11.772  1.00  0.00      B    H  
ATOM   4827  H2  HOH B1603      11.201  17.221  12.984  1.00  0.00      B    H  
ATOM   4828  O   HOH B1604      30.345   4.955   5.656  1.00  0.00      B    O  
ATOM   4829  H1  HOH B1604      29.616   4.385   5.983  1.00  0.00      B    H  
ATOM   4830  H2  HOH B1604      31.120   4.518   5.167  1.00  0.00      B    H  
ATOM   4831  O   HOH B1605      37.827  10.409   4.353  1.00  0.00      B    O  
ATOM   4832  H1  HOH B1605      38.004  10.980   3.547  1.00  0.00      B    H  
ATOM   4833  H2  HOH B1605      38.625   9.848   4.576  1.00  0.00      B    H  
ATOM   4834  O   HOH B1606      -0.230  18.622   4.502  1.00  0.00      B    O  
ATOM   4835  H1  HOH B1606      -0.231  19.138   3.614  1.00  0.00      B    H  
ATOM   4836  H2  HOH B1606       0.681  18.751   4.934  1.00  0.00      B    H  
ATOM   4837  O   HOH B1607      29.763   1.952  13.116  1.00  0.00      B    O  
ATOM   4838  H1  HOH B1607      30.584   2.374  13.405  1.00  0.00      B    H  
ATOM   4839  H2  HOH B1607      29.948   0.936  13.217  1.00  0.00      B    H  
ATOM   4840  O   HOH B1608      19.377   9.750   9.232  1.00  0.00      B    O  
ATOM   4841  H1  HOH B1608      19.957  10.474   9.599  1.00  0.00      B    H  
ATOM   4842  H2  HOH B1608      19.580   9.829   8.224  1.00  0.00      B    H  
ATOM   4843  O   HOH B1609      21.360   2.844   8.234  1.00  0.00      B    O  
ATOM   4844  H1  HOH B1609      21.864   3.682   8.038  1.00  0.00      B    H  
ATOM   4845  H2  HOH B1609      22.125   2.201   8.464  1.00  0.00      B    H  
ATOM   4846  O   HOH B1610      25.802  36.812   2.474  1.00  0.00      B    O  
ATOM   4847  H1  HOH B1610      26.312  36.488   1.682  1.00  0.00      B    H  
ATOM   4848  H2  HOH B1610      26.197  37.733   2.801  1.00  0.00      B    H  
ATOM   4849  O   HOH B1611      37.790  21.713  32.388  1.00  0.00      B    O  
ATOM   4850  H1  HOH B1611      38.049  22.723  32.407  1.00  0.00      B    H  
ATOM   4851  H2  HOH B1611      38.421  21.190  32.985  1.00  0.00      B    H  
ATOM   4852  O   HOH B1612       8.148  27.750   1.069  1.00  0.00      B    O  
ATOM   4853  H1  HOH B1612       7.168  27.872   0.699  1.00  0.00      B    H  
ATOM   4854  H2  HOH B1612       8.008  27.713   2.120  1.00  0.00      B    H  
ATOM   4855  O   HOH B1613       9.625  16.183   1.072  1.00  0.00      B    O  
ATOM   4856  H1  HOH B1613       9.214  15.777   1.911  1.00  0.00      B    H  
ATOM   4857  H2  HOH B1613       9.927  17.102   1.281  1.00  0.00      B    H  
ATOM   4858  O   HOH B1614      21.492   9.724  26.213  1.00  0.00      B    O  
ATOM   4859  H1  HOH B1614      22.301  10.151  26.622  1.00  0.00      B    H  
ATOM   4860  H2  HOH B1614      20.714  10.458  26.301  1.00  0.00      B    H  
ATOM   4861  O   HOH B1615      15.180   9.781   7.219  1.00  0.00      B    O  
ATOM   4862  H1  HOH B1615      15.747   8.962   6.945  1.00  0.00      B    H  
ATOM   4863  H2  HOH B1615      15.598  10.528   6.610  1.00  0.00      B    H  
ATOM   4864  O   HOH B1616      27.036  36.158  31.496  1.00  0.00      B    O  
ATOM   4865  H1  HOH B1616      26.284  35.959  30.832  1.00  0.00      B    H  
ATOM   4866  H2  HOH B1616      27.050  37.159  31.532  1.00  0.00      B    H  
ATOM   4867  O   HOH B1617      28.982  18.665  35.640  1.00  0.00      B    O  
ATOM   4868  H1  HOH B1617      29.640  19.426  35.740  1.00  0.00      B    H  
ATOM   4869  H2  HOH B1617      29.263  17.943  36.269  1.00  0.00      B    H  
ATOM   4870  O   HOH B1618       4.810  10.964   2.664  1.00  0.00      B    O  
ATOM   4871  H1  HOH B1618       5.794  11.002   2.368  1.00  0.00      B    H  
ATOM   4872  H2  HOH B1618       4.523  11.877   3.002  1.00  0.00      B    H  
ATOM   4873  O   HOH B1619      11.138  36.644  35.133  1.00  0.00      B    O  
ATOM   4874  H1  HOH B1619      10.859  37.067  36.027  1.00  0.00      B    H  
ATOM   4875  H2  HOH B1619      10.252  36.284  34.736  1.00  0.00      B    H  
ATOM   4876  O   HOH B1620      10.679   3.109   1.361  1.00  0.00      B    O  
ATOM   4877  H1  HOH B1620      10.290   3.363   2.269  1.00  0.00      B    H  
ATOM   4878  H2  HOH B1620      10.654   2.069   1.348  1.00  0.00      B    H  
ATOM   4879  O   HOH B1621      30.147  32.537  21.676  1.00  0.00      B    O  
ATOM   4880  H1  HOH B1621      30.351  31.613  22.029  1.00  0.00      B    H  
ATOM   4881  H2  HOH B1621      29.799  33.138  22.416  1.00  0.00      B    H  
ATOM   4882  O   HOH B1622      19.108  10.503   6.283  1.00  0.00      B    O  
ATOM   4883  H1  HOH B1622      18.447  11.224   6.146  1.00  0.00      B    H  
ATOM   4884  H2  HOH B1622      18.528   9.656   6.086  1.00  0.00      B    H  
ATOM   4885  O   HOH B1623       0.952   1.623   9.429  1.00  0.00      B    O  
ATOM   4886  H1  HOH B1623       1.842   1.735   8.902  1.00  0.00      B    H  
ATOM   4887  H2  HOH B1623       0.207   1.761   8.743  1.00  0.00      B    H  
ATOM   4888  O   HOH B1624       7.567  32.066   6.896  1.00  0.00      B    O  
ATOM   4889  H1  HOH B1624       8.301  31.657   7.487  1.00  0.00      B    H  
ATOM   4890  H2  HOH B1624       8.069  32.355   6.090  1.00  0.00      B    H  
ATOM   4891  O   HOH B1625      36.867  35.293  22.366  1.00  0.00      B    O  
ATOM   4892  H1  HOH B1625      36.367  36.146  21.973  1.00  0.00      B    H  
ATOM   4893  H2  HOH B1625      37.314  34.809  21.587  1.00  0.00      B    H  
ATOM   4894  O   HOH B1626       9.786  35.109   8.876  1.00  0.00      B    O  
ATOM   4895  H1  HOH B1626      10.168  34.195   9.101  1.00  0.00      B    H  
ATOM   4896  H2  HOH B1626       8.762  34.915   8.746  1.00  0.00      B    H  
ATOM   4897  O   HOH B1627      23.867   2.140  11.596  1.00  0.00      B    O  
ATOM   4898  H1  HOH B1627      23.618   1.793  10.687  1.00  0.00      B    H  
ATOM   4899  H2  HOH B1627      23.932   3.131  11.493  1.00  0.00      B    H  
ATOM   4900  O   HOH B1628      11.665  22.529   3.523  1.00  0.00      B    O  
ATOM   4901  H1  HOH B1628      11.352  23.473   3.677  1.00  0.00      B    H  
ATOM   4902  H2  HOH B1628      11.216  21.963   4.259  1.00  0.00      B    H  
ATOM   4903  O   HOH B1629      22.951  35.524  26.006  1.00  0.00      B    O  
ATOM   4904  H1  HOH B1629      23.952  35.487  25.998  1.00  0.00      B    H  
ATOM   4905  H2  HOH B1629      22.677  34.944  26.756  1.00  0.00      B    H  
ATOM   4906  O   HOH B1630      30.327  27.475  22.010  1.00  0.00      B    O  
ATOM   4907  H1  HOH B1630      29.723  27.773  21.332  1.00  0.00      B    H  
ATOM   4908  H2  HOH B1630      30.396  26.463  21.909  1.00  0.00      B    H  
ATOM   4909  O   HOH B1631      22.597   0.718  37.742  1.00  0.00      B    O  
ATOM   4910  H1  HOH B1631      22.392   1.482  37.024  1.00  0.00      B    H  
ATOM   4911  H2  HOH B1631      21.801   0.122  37.727  1.00  0.00      B    H  
ATOM   4912  O   HOH B1632      13.565   7.430  32.338  1.00  0.00      B    O  
ATOM   4913  H1  HOH B1632      14.080   8.117  32.913  1.00  0.00      B    H  
ATOM   4914  H2  HOH B1632      12.645   7.860  32.141  1.00  0.00      B    H  
ATOM   4915  O   HOH B1633      17.481  35.665   8.999  1.00  0.00      B    O  
ATOM   4916  H1  HOH B1633      16.838  35.613   9.770  1.00  0.00      B    H  
ATOM   4917  H2  HOH B1633      16.950  35.771   8.143  1.00  0.00      B    H  
ATOM   4918  O   HOH B1634       7.935   4.783  36.136  1.00  0.00      B    O  
ATOM   4919  H1  HOH B1634       7.591   5.136  35.273  1.00  0.00      B    H  
ATOM   4920  H2  HOH B1634       8.266   5.588  36.629  1.00  0.00      B    H  
ATOM   4921  O   HOH B1635       9.346   8.654  14.776  1.00  0.00      B    O  
ATOM   4922  H1  HOH B1635      10.329   8.499  14.566  1.00  0.00      B    H  
ATOM   4923  H2  HOH B1635       9.223   8.120  15.623  1.00  0.00      B    H  
ATOM   4924  O   HOH B1636      35.891  16.025  25.262  1.00  0.00      B    O  
ATOM   4925  H1  HOH B1636      35.496  16.668  24.500  1.00  0.00      B    H  
ATOM   4926  H2  HOH B1636      35.096  15.590  25.799  1.00  0.00      B    H  
ATOM   4927  O   HOH B1637      16.055   4.177   6.654  1.00  0.00      B    O  
ATOM   4928  H1  HOH B1637      16.104   4.724   5.782  1.00  0.00      B    H  
ATOM   4929  H2  HOH B1637      15.665   3.252   6.426  1.00  0.00      B    H  
ATOM   4930  O   HOH B1638      38.630  27.008  16.604  1.00  0.00      B    O  
ATOM   4931  H1  HOH B1638      39.605  26.982  16.209  1.00  0.00      B    H  
ATOM   4932  H2  HOH B1638      38.771  27.414  17.544  1.00  0.00      B    H  
ATOM   4933  O   HOH B1639       9.036   4.359   3.585  1.00  0.00      B    O  
ATOM   4934  H1  HOH B1639       9.367   5.326   3.817  1.00  0.00      B    H  
ATOM   4935  H2  HOH B1639       8.517   4.447   2.715  1.00  0.00      B    H  
ATOM   4936  O   HOH B1640      31.973   3.917  25.230  1.00  0.00      B    O
[truncated: 87,647 more chars]
