# Supplementary material for: ECE vs DISP Mechanisms in Anodic Electrolysis of Benzyl Alcohols: Computational Prediction of Microscopic Rate Constants
Source: J Phys Chem C Nanomater Interfaces. 2025 Aug 28;129(36):16076–96. doi: 10.1021/acs.jpcc.5c04347 (PMC12434723; doi:10.1021/acs.jpcc.5c04347)
Supplement: Supplementary file 2 [file jp5c04347_si_002.zip › example_simulation_inputs/MM_simulation_LiClO4_electrode/charge_16.pdb]

TITLE     MDANALYSIS FRAME 0: Created by PDBWriter
CRYST1   49.280   49.280  370.422  90.00  90.00 120.00 P 1           1
HETATM    1  C00 2ag A   1      34.906  31.761   3.648  1.00  0.00      A    C  
HETATM    2  O01 2ag A   1      35.931  32.661   3.220  1.00  0.00      A    O  
HETATM    3  C02 2ag A   1      35.617  33.972   3.348  1.00  0.00      A    C  
HETATM    4  C03 2ag A   1      36.714  34.883   3.143  1.00  0.00      A    C  
HETATM    5  C04 2ag A   1      36.514  36.290   3.204  1.00  0.00      A    C  
HETATM    6  C05 2ag A   1      35.191  36.762   3.435  1.00  0.00      A    C  
HETATM    7  C06 2ag A   1      34.879  38.308   3.531  1.00  0.00      A    C  
HETATM    8  O07 2ag A   1      33.642  38.562   2.930  1.00  0.00      A    O  
HETATM    9  C08 2ag A   1      34.120  35.874   3.569  1.00  0.00      A    C  
HETATM   10  C09 2ag A   1      34.275  34.474   3.508  1.00  0.00      A    C  
HETATM   11  H0A 2ag A   1      34.019  31.744   3.014  1.00  0.00      A    H  
HETATM   12  H0B 2ag A   1      35.413  30.796   3.650  1.00  0.00      A    H  
HETATM   13  H0C 2ag A   1      34.780  31.907   4.720  1.00  0.00      A    H  
HETATM   14  H0D 2ag A   1      37.710  34.468   3.108  1.00  0.00      A    H  
HETATM   15  H0E 2ag A   1      37.397  36.880   3.009  1.00  0.00      A    H  
HETATM   16  H0F 2ag A   1      35.663  38.988   3.198  1.00  0.00      A    H  
HETATM   17  H0G 2ag A   1      34.698  38.549   4.579  1.00  0.00      A    H  
HETATM   18  H0H 2ag A   1      33.045  39.006   3.513  1.00  0.00      A    H  
HETATM   19  H0I 2ag A   1      33.175  36.220   3.177  1.00  0.00      A    H  
HETATM   20  H0J 2ag A   1      33.478  33.775   3.717  1.00  0.00      A    H  
HETATM   21 Li   Li  B   1      16.781  13.645  12.938  1.00  0.00      B   LI  
HETATM   22 Li   Li  B   2      41.194  28.003  76.877  1.00  0.00      B   LI  
HETATM   23 Li   Li  B   3       1.974  34.287  61.816  1.00  0.00      B   LI  
HETATM   24 Li   Li  B   4      30.270  40.370  45.535  1.00  0.00      B   LI  
HETATM   25 Li   Li  B   5      46.949  42.063 116.539  1.00  0.00      B   LI  
HETATM   26 Li   Li  B   6      44.601  14.299  82.862  1.00  0.00      B   LI  
HETATM   27 Li   Li  B   7      36.365  33.749 111.741  1.00  0.00      B   LI  
HETATM   28 Li   Li  B   8      18.990  31.673   7.131  1.00  0.00      B   LI  
HETATM   29 Li   Li  B   9      48.649  37.953  47.512  1.00  0.00      B   LI  
HETATM   30 Li   Li  B  10      39.563   2.009  39.546  1.00  0.00      B   LI  
HETATM   31 Li   Li  B  11      25.583  41.854  87.953  1.00  0.00      B   LI  
HETATM   32 Li   Li  B  12      32.915   0.848  18.112  1.00  0.00      B   LI  
HETATM   33 Li   Li  B  13      39.085  24.751   6.112  1.00  0.00      B   LI  
HETATM   34 Li   Li  B  14      31.096   7.090  64.806  1.00  0.00      B   LI  
HETATM   35 Li   Li  B  15      44.805  32.747  49.543  1.00  0.00      B   LI  
HETATM   36 Li   Li  B  16      41.914  13.961  78.027  1.00  0.00      B   LI  
HETATM   37 Li   Li  B  17      35.288  39.405  92.476  1.00  0.00      B   LI  
HETATM   38 Li   Li  B  18      28.792  41.157 116.422  1.00  0.00      B   LI  
HETATM   39 Li   Li  B  19      47.624  26.996  21.619  1.00  0.00      B   LI  
HETATM   40 Li   Li  B  20      44.284  30.854  93.723  1.00  0.00      B   LI  
HETATM   41 Li   Li  B  21       8.898  14.691 111.670  1.00  0.00      B   LI  
HETATM   42 Li   Li  B  22      31.064   6.364   7.543  1.00  0.00      B   LI  
HETATM   43 Li   Li  B  23      15.007   1.167 116.617  1.00  0.00      B   LI  
HETATM   44 Li   Li  B  24      26.709  35.437 115.275  1.00  0.00      B   LI  
HETATM   45 Li   Li  B  25      16.817  17.673  98.906  1.00  0.00      B   LI  
HETATM   46 Li   Li  B  26      17.148  38.488  83.105  1.00  0.00      B   LI  
HETATM   47 Li   Li  B  27      19.824  28.443 116.850  1.00  0.00      B   LI  
HETATM   48 Li   Li  B  28      39.649  19.682 113.869  1.00  0.00      B   LI  
HETATM   49 Li   Li  B  29      31.049  16.559  66.169  1.00  0.00      B   LI  
HETATM   50 Li   Li  B  30       0.297  34.347 116.519  1.00  0.00      B   LI  
HETATM   51 Li   Li  B  31      17.466  33.700 113.708  1.00  0.00      B   LI  
HETATM   52 Li   Li  B  32      31.241  22.804  24.769  1.00  0.00      B   LI  
HETATM   53 Li   Li  B  33       8.660   8.383  90.236  1.00  0.00      B   LI  
HETATM   54 Li   Li  B  34      35.475  14.310  62.312  1.00  0.00      B   LI  
HETATM   55 Li   Li  B  35      46.069  14.111  64.719  1.00  0.00      B   LI  
HETATM   56 Li   Li  B  36      44.663  31.566 101.632  1.00  0.00      B   LI  
HETATM   57 Li   Li  B  37      36.745  10.659 115.848  1.00  0.00      B   LI  
HETATM   58 Li   Li  B  38      30.716  15.713 116.856  1.00  0.00      B   LI  
HETATM   59 Li   Li  B  39      34.523   3.025  24.533  1.00  0.00      B   LI  
HETATM   60 Li   Li  B  40      22.774  21.200  10.691  1.00  0.00      B   LI  
HETATM   61 Li   Li  B  41      22.623   9.623 116.756  1.00  0.00      B   LI  
HETATM   62 Li   Li  B  42      23.405  16.897 113.819  1.00  0.00      B   LI  
HETATM   63 Li   Li  B  43      30.672   5.363 113.771  1.00  0.00      B   LI  
HETATM   64 Li   Li  B  44      17.116  39.937   7.041  1.00  0.00      B   LI  
HETATM   65 Li   Li  B  45       8.915  16.751  60.419  1.00  0.00      B   LI  
HETATM   66 Li   Li  B  46      16.090  23.925  66.432  1.00  0.00      B   LI  
HETATM   67 Li   Li  B  47      27.370  28.669  21.063  1.00  0.00      B   LI  
HETATM   68 Li   Li  B  48       6.884  38.282   9.481  1.00  0.00      B   LI  
HETATM   69 Li   Li  B  49      24.787  23.207 114.682  1.00  0.00      B   LI  
HETATM   70 Li   Li  B  50      12.839  18.067  85.827  1.00  0.00      B   LI  
HETATM   71 Li   Li  B  51      13.917  24.295 104.674  1.00  0.00      B   LI  
HETATM   72 Li   Li  B  52      19.040  11.186 108.411  1.00  0.00      B   LI  
HETATM   73 Li   Li  B  53      29.475  34.709  48.422  1.00  0.00      B   LI  
HETATM   74 Li   Li  B  54      19.204  18.836  61.788  1.00  0.00      B   LI  
HETATM   75 Li   Li  B  55       4.965   9.165 116.893  1.00  0.00      B   LI  
HETATM   76 Li   Li  B  56       8.476  24.705   9.793  1.00  0.00      B   LI  
HETATM   77 Li   Li  B  57       5.789  24.756 117.095  1.00  0.00      B   LI  
HETATM   78 Li   Li  B  58       8.409  28.036  16.985  1.00  0.00      B   LI  
HETATM   79 Li   Li  B  59      37.773  41.866 108.329  1.00  0.00      B   LI  
HETATM   80 Li   Li  B  60       4.220  21.112  14.270  1.00  0.00      B   LI  
HETATM   81 Li   Li  B  61       3.091   0.972  72.645  1.00  0.00      B   LI  
HETATM   82 Li   Li  B  62       8.917   8.489  75.687  1.00  0.00      B   LI  
HETATM   83 Li   Li  B  63      13.213  24.476  95.281  1.00  0.00      B   LI  
HETATM   84 Li   Li  B  64      29.546  30.318  62.881  1.00  0.00      B   LI  
HETATM   85 Li   Li  B  65      48.398  28.696 114.060  1.00  0.00      B   LI  
HETATM   86 Li   Li  B  66      42.325  40.941   8.374  1.00  0.00      B   LI  
HETATM   87 Li   Li  B  67      17.438  26.555  74.328  1.00  0.00      B   LI  
HETATM   88 Li   Li  B  68      39.166  39.780  80.293  1.00  0.00      B   LI  
HETATM   89 Li   Li  B  69      14.459   3.581   9.685  1.00  0.00      B   LI  
HETATM   90 Li   Li  B  70       2.096  13.797   9.904  1.00  0.00      B   LI  
HETATM   91 Li   Li  B  71       3.448  24.756  97.151  1.00  0.00      B   LI  
HETATM   92 Li   Li  B  72      19.976  38.028 102.866  1.00  0.00      B   LI  
HETATM   93 Li   Li  B  73       9.842  26.506 108.264  1.00  0.00      B   LI  
HETATM   94 Li   Li  B  74       8.003  30.141  78.993  1.00  0.00      B   LI  
HETATM   95 Li   Li  B  75       5.969  35.961  82.167  1.00  0.00      B   LI  
HETATM   96  Clc CLO C   1      27.525  15.777   3.750  1.00  0.00      C   CL  
HETATM   97  Oc1 CLO C   1      28.834  16.507   3.696  1.00  0.00      C    O  
HETATM   98  Oc2 CLO C   1      27.167  15.426   5.192  1.00  0.00      C    O  
HETATM   99  Oc3 CLO C   1      27.594  14.524   2.933  1.00  0.00      C    O  
HETATM  100  Oc4 CLO C   1      26.442  16.686   3.245  1.00  0.00      C    O  
HETATM  101  Clc CLO C   2      48.682  25.952  56.451  1.00  0.00      C   CL  
HETATM  102  Oc1 CLO C   2      48.600  27.313  55.831  1.00  0.00      C    O  
HETATM  103  Oc2 CLO C   2      50.121  25.483  56.354  1.00  0.00      C    O  
HETATM  104  Oc3 CLO C   2      47.857  24.962  55.739  1.00  0.00      C    O  
HETATM  105  Oc4 CLO C   2      48.284  26.026  57.917  1.00  0.00      C    O  
HETATM  106  Clc CLO C   3      13.913   0.804 104.327  1.00  0.00      C   CL  
HETATM  107  Oc1 CLO C   3      14.202   1.638 103.110  1.00  0.00      C    O  
HETATM  108  Oc2 CLO C   3      14.258  -0.635 104.090  1.00  0.00      C    O  
HETATM  109  Oc3 CLO C   3      12.441   0.864 104.556  1.00  0.00      C    O  
HETATM  110  Oc4 CLO C   3      14.588   1.287 105.598  1.00  0.00      C    O  
HETATM  111  Clc CLO C   4      15.873   3.659  81.521  1.00  0.00      C   CL  
HETATM  112  Oc1 CLO C   4      16.255   4.403  82.797  1.00  0.00      C    O  
HETATM  113  Oc2 CLO C   4      15.959   2.169  81.867  1.00  0.00      C    O  
HETATM  114  Oc3 CLO C   4      16.796   4.029  80.413  1.00  0.00      C    O  
HETATM  115  Oc4 CLO C   4      14.450   4.036  81.154  1.00  0.00      C    O  
HETATM  116  Clc CLO C   5       2.336   0.064   3.587  1.00  0.00      C   CL  
HETATM  117  Oc1 CLO C   5       1.344   1.001   2.909  1.00  0.00      C    O  
HETATM  118  Oc2 CLO C   5       2.029  -1.355   3.231  1.00  0.00      C    O  
HETATM  119  Oc3 CLO C   5       2.310   0.170   5.082  1.00  0.00      C    O  
HETATM  120  Oc4 CLO C   5       3.721   0.355   3.150  1.00  0.00      C    O  
HETATM  121  Clc CLO C   6      32.930  27.880   3.780  1.00  0.00      C   CL  
HETATM  122  Oc1 CLO C   6      33.111  26.712   2.828  1.00  0.00      C    O  
HETATM  123  Oc2 CLO C   6      32.132  27.412   4.917  1.00  0.00      C    O  
HETATM  124  Oc3 CLO C   6      32.264  28.982   3.029  1.00  0.00      C    O  
HETATM  125  Oc4 CLO C   6      34.252  28.355   4.309  1.00  0.00      C    O  
HETATM  126  Clc CLO C   7      13.578  41.208   3.558  1.00  0.00      C   CL  
HETATM  127  Oc1 CLO C   7      14.902  40.946   2.834  1.00  0.00      C    O  
HETATM  128  Oc2 CLO C   7      13.462  42.678   3.694  1.00  0.00      C    O  
HETATM  129  Oc3 CLO C   7      13.573  40.599   4.929  1.00  0.00      C    O  
HETATM  130  Oc4 CLO C   7      12.450  40.695   2.705  1.00  0.00      C    O  
HETATM  131  Clc CLO C   8      23.561   7.537   3.990  1.00  0.00      C   CL  
HETATM  132  Oc1 CLO C   8      23.396   8.409   5.237  1.00  0.00      C    O  
HETATM  133  Oc2 CLO C   8      24.013   6.166   4.382  1.00  0.00      C    O  
HETATM  134  Oc3 CLO C   8      24.618   8.115   3.095  1.00  0.00      C    O  
HETATM  135  Oc4 CLO C   8      22.272   7.476   3.257  1.00  0.00      C    O  
HETATM  136  Clc CLO C   9       6.680  32.554  15.463  1.00  0.00      C   CL  
HETATM  137  Oc1 CLO C   9       5.260  32.198  15.058  1.00  0.00      C    O  
HETATM  138  Oc2 CLO C   9       6.913  34.030  15.269  1.00  0.00      C    O  
HETATM  139  Oc3 CLO C   9       7.639  31.842  14.481  1.00  0.00      C    O  
HETATM  140  Oc4 CLO C   9       6.989  32.040  16.848  1.00  0.00      C    O  
HETATM  141  Clc CLO C  10      14.306  19.826  72.948  1.00  0.00      C   CL  
HETATM  142  Oc1 CLO C  10      14.932  20.054  74.294  1.00  0.00      C    O  
HETATM  143  Oc2 CLO C  10      15.354  19.334  71.959  1.00  0.00      C    O  
HETATM  144  Oc3 CLO C  10      13.701  21.134  72.446  1.00  0.00      C    O  
HETATM  145  Oc4 CLO C  10      13.186  18.833  72.988  1.00  0.00      C    O  
HETATM  146  Clc CLO C  11      25.343  33.970  48.394  1.00  0.00      C   CL  
HETATM  147  Oc1 CLO C  11      25.415  33.803  49.854  1.00  0.00      C    O  
HETATM  148  Oc2 CLO C  11      26.698  33.793  47.788  1.00  0.00      C    O  
HETATM  149  Oc3 CLO C  11      24.948  35.388  48.057  1.00  0.00      C    O  
HETATM  150  Oc4 CLO C  11      24.420  32.992  47.748  1.00  0.00      C    O  
HETATM  151  Clc CLO C  12       6.236  23.814  90.624  1.00  0.00      C   CL  
HETATM  152  Oc1 CLO C  12       7.258  22.829  91.001  1.00  0.00      C    O  
HETATM  153  Oc2 CLO C  12       6.880  25.154  90.847  1.00  0.00      C    O  
HETATM  154  Oc3 CLO C  12       5.037  23.663  91.498  1.00  0.00      C    O  
HETATM  155  Oc4 CLO C  12       5.826  23.683  89.171  1.00  0.00      C    O  
HETATM  156  Clc CLO C  13      31.926  30.185  99.926  1.00  0.00      C   CL  
HETATM  157  Oc1 CLO C  13      31.652  31.118 101.090  1.00  0.00      C    O  
HETATM  158  Oc2 CLO C  13      33.264  30.557  99.284  1.00  0.00      C    O  
HETATM  159  Oc3 CLO C  13      30.843  30.331  98.898  1.00  0.00      C    O  
HETATM  160  Oc4 CLO C  13      31.934  28.774 100.406  1.00  0.00      C    O  
HETATM  161  Clc CLO C  14      20.865  26.423   3.622  1.00  0.00      C   CL  
HETATM  162  Oc1 CLO C  14      21.375  25.125   3.144  1.00  0.00      C    O  
HETATM  163  Oc2 CLO C  14      21.419  27.535   2.787  1.00  0.00      C    O  
HETATM  164  Oc3 CLO C  14      21.249  26.524   5.104  1.00  0.00      C    O  
HETATM  165  Oc4 CLO C  14      19.341  26.425   3.552  1.00  0.00      C    O  
HETATM  166  Clc CLO C  15      23.116  36.586  60.545  1.00  0.00      C   CL  
HETATM  167  Oc1 CLO C  15      23.117  35.752  61.750  1.00  0.00      C    O  
HETATM  168  Oc2 CLO C  15      24.508  36.714  59.962  1.00  0.00      C    O  
HETATM  169  Oc3 CLO C  15      22.520  37.906  60.860  1.00  0.00      C    O  
HETATM  170  Oc4 CLO C  15      22.215  35.910  59.521  1.00  0.00      C    O  
HETATM  171  Clc CLO C  16      45.980  36.101  43.617  1.00  0.00      C   CL  
HETATM  172  Oc1 CLO C  16      44.987  35.532  42.626  1.00  0.00      C    O  
HETATM  173  Oc2 CLO C  16      45.217  36.902  44.636  1.00  0.00      C    O  
HETATM  174  Oc3 CLO C  16      46.982  36.964  42.909  1.00  0.00      C    O  
HETATM  175  Oc4 CLO C  16      46.703  34.939  44.279  1.00  0.00      C    O  
HETATM  176  Clc CLO C  17      43.736  39.304  81.858  1.00  0.00      C   CL  
HETATM  177  Oc1 CLO C  17      43.622  39.348  80.336  1.00  0.00      C    O  
HETATM  178  Oc2 CLO C  17      42.485  39.805  82.475  1.00  0.00      C    O  
HETATM  179  Oc3 CLO C  17      44.902  40.176  82.205  1.00  0.00      C    O  
HETATM  180  Oc4 CLO C  17      43.973  37.876  82.330  1.00  0.00      C    O  
HETATM  181  Clc CLO C  18      40.836   6.137  64.306  1.00  0.00      C   CL  
HETATM  182  Oc1 CLO C  18      41.027   7.641  64.273  1.00  0.00      C    O  
HETATM  183  Oc2 CLO C  18      39.763   5.721  63.326  1.00  0.00      C    O  
HETATM  184  Oc3 CLO C  18      40.355   5.737  65.658  1.00  0.00      C    O  
HETATM  185  Oc4 CLO C  18      42.190   5.497  64.013  1.00  0.00      C    O  
HETATM  186  Clc CLO C  19      20.205  12.651  66.367  1.00  0.00      C   CL  
HETATM  187  Oc1 CLO C  19      20.123  14.156  66.205  1.00  0.00      C    O  
HETATM  188  Oc2 CLO C  19      19.642  12.325  67.727  1.00  0.00      C    O  
HETATM  189  Oc3 CLO C  19      21.641  12.225  66.370  1.00  0.00      C    O  
HETATM  190  Oc4 CLO C  19      19.408  11.976  65.252  1.00  0.00      C    O  
HETATM  191  Clc CLO C  20      33.461   9.263   3.390  1.00  0.00      C   CL  
HETATM  192  Oc1 CLO C  20      34.880   9.041   3.121  1.00  0.00      C    O  
HETATM  193  Oc2 CLO C  20      33.263   9.229   4.877  1.00  0.00      C    O  
HETATM  194  Oc3 CLO C  20      32.632   8.173   2.835  1.00  0.00      C    O  
HETATM  195  Oc4 CLO C  20      32.978  10.596   2.806  1.00  0.00      C    O  
HETATM  196  Clc CLO C  21       5.358  21.405  69.479  1.00  0.00      C   CL  
HETATM  197  Oc1 CLO C  21       4.906  21.166  70.914  1.00  0.00      C    O  
HETATM  198  Oc2 CLO C  21       5.344  22.894  69.185  1.00  0.00      C    O  
HETATM  199  Oc3 CLO C  21       4.431  20.709  68.532  1.00  0.00      C    O  
HETATM  200  Oc4 CLO C  21       6.788  20.897  69.294  1.00  0.00      C    O  
HETATM  201  Clc CLO C  22       7.459  17.230   3.694  1.00  0.00      C   CL  
HETATM  202  Oc1 CLO C  22       7.982  15.995   3.068  1.00  0.00      C    O  
HETATM  203  Oc2 CLO C  22       6.134  17.559   3.060  1.00  0.00      C    O  
HETATM  204  Oc3 CLO C  22       8.427  18.357   3.401  1.00  0.00      C    O  
HETATM  205  Oc4 CLO C  22       7.278  17.077   5.177  1.00  0.00      C    O  
HETATM  206  Clc CLO C  23      31.124   2.312  92.635  1.00  0.00      C   CL  
HETATM  207  Oc1 CLO C  23      31.766   2.998  91.472  1.00  0.00      C    O  
HETATM  208  Oc2 CLO C  23      30.240   3.252  93.385  1.00  0.00      C    O  
HETATM  209  Oc3 CLO C  23      32.220   1.785  93.565  1.00  0.00      C    O  
HETATM  210  Oc4 CLO C  23      30.289   1.160  92.083  1.00  0.00      C    O  
HETATM  211  Clc CLO C  24      33.333   4.062   4.074  1.00  0.00      C   CL  
HETATM  212  Oc1 CLO C  24      33.999   4.934   3.048  1.00  0.00      C    O  
HETATM  213  Oc2 CLO C  24      32.828   2.840   3.403  1.00  0.00      C    O  
HETATM  214  Oc3 CLO C  24      32.089   4.728   4.600  1.00  0.00      C    O  
HETATM  215  Oc4 CLO C  24      34.325   3.746   5.192  1.00  0.00      C    O  
HETATM  216  Clc CLO C  25      36.406  21.842   3.413  1.00  0.00      C   CL  
HETATM  217  Oc1 CLO C  25      36.380  21.894   4.926  1.00  0.00      C    O  
HETATM  218  Oc2 CLO C  25      36.342  20.431   2.943  1.00  0.00      C    O  
HETATM  219  Oc3 CLO C  25      37.717  22.391   2.905  1.00  0.00      C    O  
HETATM  220  Oc4 CLO C  25      35.277  22.655   2.889  1.00  0.00      C    O  
HETATM  221  Clc CLO C  26       3.339  13.297   3.626  1.00  0.00      C   CL  
HETATM  222  Oc1 CLO C  26       3.409  13.219   5.141  1.00  0.00      C    O  
HETATM  223  Oc2 CLO C  26       3.296  14.720   3.125  1.00  0.00      C    O  
HETATM  224  Oc3 CLO C  26       2.056  12.638   3.214  1.00  0.00      C    O  
HETATM  225  Oc4 CLO C  26       4.460  12.574   2.949  1.00  0.00      C    O  
HETATM  226  Clc CLO C  27      20.513  19.421   3.625  1.00  0.00      C   CL  
HETATM  227  Oc1 CLO C  27      20.479  18.054   3.027  1.00  0.00      C    O  
HETATM  228  Oc2 CLO C  27      20.716  19.368   5.108  1.00  0.00      C    O  
HETATM  229  Oc3 CLO C  27      19.171  20.043   3.304  1.00  0.00      C    O  
HETATM  230  Oc4 CLO C  27      21.600  20.293   2.998  1.00  0.00      C    O  
HETATM  231  Clc CLO C  28      21.695  34.059   3.603  1.00  0.00      C   CL  
HETATM  232  Oc1 CLO C  28      22.532  35.309   3.558  1.00  0.00      C    O  
HETATM  233  Oc2 CLO C  28      20.306  34.347   3.280  1.00  0.00      C    O  
HETATM  234  Oc3 CLO C  28      21.749  33.429   4.968  1.00  0.00      C    O  
HETATM  235  Oc4 CLO C  28      22.260  33.086   2.631  1.00  0.00      C    O  
HETATM  236  Clc CLO C  29       2.138  12.155  77.930  1.00  0.00      C   CL  
HETATM  237  Oc1 CLO C  29       2.353  12.306  76.436  1.00  0.00      C    O  
HETATM  238  Oc2 CLO C  29       3.464  11.957  78.631  1.00  0.00      C    O  
HETATM  239  Oc3 CLO C  29       1.192  11.017  78.225  1.00  0.00      C    O  
HETATM  240  Oc4 CLO C  29       1.535  13.456  78.391  1.00  0.00      C    O  
HETATM  241  Clc CLO C  30      39.967  28.793  90.390  1.00  0.00      C   CL  
HETATM  242  Oc1 CLO C  30      38.522  29.168  90.634  1.00  0.00      C    O  
HETATM  243  Oc2 CLO C  30      40.096  27.282  90.468  1.00  0.00      C    O  
HETATM  244  Oc3 CLO C  30      40.853  29.495  91.364  1.00  0.00      C    O  
HETATM  245  Oc4 CLO C  30      40.349  29.174  88.971  1.00  0.00      C    O  
HETATM  246  Clc CLO C  31      39.561  19.379  55.135  1.00  0.00      C   CL  
HETATM  247  Oc1 CLO C  31      39.735  20.385  56.265  1.00  0.00      C    O  
HETATM  248  Oc2 CLO C  31      38.141  19.551  54.608  1.00  0.00      C    O  
HETATM  249  Oc3 CLO C  31      39.688  17.986  55.680  1.00  0.00      C    O  
HETATM  250  Oc4 CLO C  31      40.547  19.709  54.027  1.00  0.00      C    O  
HETATM  251  Clc CLO C  32      39.397   8.348   3.873  1.00  0.00      C   CL  
HETATM  252  Oc1 CLO C  32      38.470   7.869   4.976  1.00  0.00      C    O  
HETATM  253  Oc2 CLO C  32      40.607   9.000   4.504  1.00  0.00      C    O  
HETATM  254  Oc3 CLO C  32      38.703   9.328   2.987  1.00  0.00      C    O  
HETATM  255  Oc4 CLO C  32      39.795   7.174   3.042  1.00  0.00      C    O  
HETATM  256  Clc CLO C  33      21.689  12.667  23.348  1.00  0.00      C   CL  
HETATM  257  Oc1 CLO C  33      21.128  13.295  24.602  1.00  0.00      C    O  
HETATM  258  Oc2 CLO C  33      22.151  11.243  23.608  1.00  0.00      C    O  
HETATM  259  Oc3 CLO C  33      22.831  13.510  22.857  1.00  0.00      C    O  
HETATM  260  Oc4 CLO C  33      20.690  12.633  22.237  1.00  0.00      C    O  
HETATM  261  Clc CLO C  34      18.881  27.696  30.441  1.00  0.00      C   CL  
HETATM  262  Oc1 CLO C  34      20.355  27.364  30.409  1.00  0.00      C    O  
HETATM  263  Oc2 CLO C  34      18.083  26.670  29.661  1.00  0.00      C    O  
HETATM  264  Oc3 CLO C  34      18.676  29.023  29.766  1.00  0.00      C    O  
HETATM  265  Oc4 CLO C  34      18.485  27.699  31.916  1.00  0.00      C    O  
HETATM  266  Clc CLO C  35       0.909  35.488   6.628  1.00  0.00      C   CL  
HETATM  267  Oc1 CLO C  35       0.350  35.144   8.007  1.00  0.00      C    O  
HETATM  268  Oc2 CLO C  35       1.158  34.232   5.866  1.00  0.00      C    O  
HETATM  269  Oc3 CLO C  35       2.265  36.110   6.818  1.00  0.00      C    O  
HETATM  270  Oc4 CLO C  35       0.001  36.402   5.907  1.00  0.00      C    O  
HETATM  271  Clc CLO C  36      31.443   5.541  57.492  1.00  0.00      C   CL  
HETATM  272  Oc1 CLO C  36      32.714   6.180  58.064  1.00  0.00      C    O  
HETATM  273  Oc2 CLO C  36      31.232   6.030  56.108  1.00  0.00      C    O  
HETATM  274  Oc3 CLO C  36      30.317   6.004  58.343  1.00  0.00      C    O  
HETATM  275  Oc4 CLO C  36      31.622   4.036  57.514  1.00  0.00      C    O  
HETATM  276  Clc CLO C  37      40.709  33.383   3.550  1.00  0.00      C   CL  
HETATM  277  Oc1 CLO C  37      39.678  32.399   3.174  1.00  0.00      C    O  
HETATM  278  Oc2 CLO C  37      40.249  34.780   3.094  1.00  0.00      C    O  
HETATM  279  Oc3 CLO C  37      42.023  33.085   2.839  1.00  0.00      C    O  
HETATM  280  Oc4 CLO C  37      40.919  33.383   5.052  1.00  0.00      C    O  
HETATM  281  Clc CLO C  38      38.169  17.815  76.641  1.00  0.00      C   CL  
HETATM  282  Oc1 CLO C  38      39.290  18.828  76.484  1.00  0.00      C    O  
HETATM  283  Oc2 CLO C  38      38.665  16.439  76.387  1.00  0.00      C    O  
HETATM  284  Oc3 CLO C  38      36.981  18.122  75.747  1.00  0.00      C    O  
HETATM  285  Oc4 CLO C  38      37.667  17.840  78.051  1.00  0.00      C    O  
HETATM  286  Clc CLO C  39      31.777  19.853  11.412  1.00  0.00      C   CL  
HETATM  287  Oc1 CLO C  39      32.210  18.537  10.791  1.00  0.00      C    O  
HETATM  288  Oc2 CLO C  39      30.400  20.125  10.961  1.00  0.00      C    O  
HETATM  289  Oc3 CLO C  39      32.720  20.979  11.037  1.00  0.00      C    O  
HETATM  290  Oc4 CLO C  39      31.783  19.654  12.891  1.00  0.00      C    O  
HETATM  291  Clc CLO C  40      39.036  42.337   3.468  1.00  0.00      C   CL  
HETATM  292  Oc1 CLO C  40      38.247  43.538   3.046  1.00  0.00      C    O  
HETATM  293  Oc2 CLO C  40      40.438  42.455   2.920  1.00  0.00      C    O  
HETATM  294  Oc3 CLO C  40      38.357  41.081   3.004  1.00  0.00      C    O  
HETATM  295  Oc4 CLO C  40      39.123  42.383   4.954  1.00  0.00      C    O  
HETATM  296  Clc CLO C  41      21.205   3.288   3.578  1.00  0.00      C   CL  
HETATM  297  Oc1 CLO C  41      19.787   2.911   3.275  1.00  0.00      C    O  
HETATM  298  Oc2 CLO C  41      22.078   2.315   2.867  1.00  0.00      C    O  
HETATM  299  Oc3 CLO C  41      21.450   3.238   5.060  1.00  0.00      C    O  
HETATM  300  Oc4 CLO C  41      21.518   4.687   3.026  1.00  0.00      C    O  
HETATM  301  Clc CLO C  42      28.752  38.441 112.175  1.00  0.00      C   CL  
HETATM  302  Oc1 CLO C  42      27.831  39.088 113.105  1.00  0.00      C    O  
HETATM  303  Oc2 CLO C  42      29.283  39.443 111.156  1.00  0.00      C    O  
HETATM  304  Oc3 CLO C  42      28.134  37.278 111.452  1.00  0.00      C    O  
HETATM  305  Oc4 CLO C  42      29.863  37.915 113.050  1.00  0.00      C    O  
HETATM  306  Clc CLO C  43      14.869  37.190  63.318  1.00  0.00      C   CL  
HETATM  307  Oc1 CLO C  43      15.324  37.487  64.717  1.00  0.00      C    O  
HETATM  308  Oc2 CLO C  43      16.119  37.032  62.447  1.00  0.00      C    O  
HETATM  309  Oc3 CLO C  43      14.053  38.307  62.747  1.00  0.00      C    O  
HETATM  310  Oc4 CLO C  43      14.033  35.968  63.239  1.00  0.00      C    O  
HETATM  311  Clc CLO C  44      31.430   2.497  81.531  1.00  0.00      C   CL  
HETATM  312  Oc1 CLO C  44      30.882   1.504  80.601  1.00  0.00      C    O  
HETATM  313  Oc2 CLO C  44      32.149   1.819  82.634  1.00  0.00      C    O  
HETATM  314  Oc3 CLO C  44      30.386   3.394  82.134  1.00  0.00      C    O  
HETATM  315  Oc4 CLO C  44      32.413   3.362  80.818  1.00  0.00      C    O  
HETATM  316  Clc CLO C  45       7.292   0.635 102.598  1.00  0.00      C   CL  
HETATM  317  Oc1 CLO C  45       6.660   1.034 103.915  1.00  0.00      C    O  
HETATM  318  Oc2 CLO C  45       7.478   1.858 101.738  1.00  0.00      C    O  
HETATM  319  Oc3 CLO C  45       6.345  -0.344 101.895  1.00  0.00      C    O  
HETATM  320  Oc4 CLO C  45       8.687   0.086 102.778  1.00  0.00      C    O  
HETATM  321  Clc CLO C  46      29.549  33.781   4.160  1.00  0.00      C   CL  
HETATM  322  Oc1 CLO C  46      29.809  35.069   4.868  1.00  0.00      C    O  
HETATM  323  Oc2 CLO C  46      28.857  34.044   2.856  1.00  0.00      C    O  
HETATM  324  Oc3 CLO C  46      28.676  32.852   4.987  1.00  0.00      C    O  
HETATM  325  Oc4 CLO C  46      30.837  33.110   3.939  1.00  0.00      C    O  
HETATM  326  Clc CLO C  47      46.301  25.731   3.947  1.00  0.00      C   CL  
HETATM  327  Oc1 CLO C  47      47.009  26.763   3.146  1.00  0.00      C    O  
HETATM  328  Oc2 CLO C  47      45.790  24.587   3.066  1.00  0.00      C    O  
HETATM  329  Oc3 CLO C  47      45.145  26.352   4.698  1.00  0.00      C    O  
HETATM  330  Oc4 CLO C  47      47.285  25.198   4.966  1.00  0.00      C    O  
HETATM  331  Clc CLO C  48      39.077  39.130  74.544  1.00  0.00      C   CL  
HETATM  332  Oc1 CLO C  48      38.841  37.614  74.466  1.00  0.00      C    O  
HETATM  333  Oc2 CLO C  48      37.780  39.839  74.693  1.00  0.00      C    O  
HETATM  334  Oc3 CLO C  48      39.733  39.647  73.320  1.00  0.00      C    O  
HETATM  335  Oc4 CLO C  48      39.912  39.454  75.768  1.00  0.00      C    O  
HETATM  336  Clc CLO C  49      43.591  18.412   3.974  1.00  0.00      C   CL  
HETATM  337  Oc1 CLO C  49      42.711  17.804   2.879  1.00  0.00      C    O  
HETATM  338  Oc2 CLO C  49      42.844  19.617   4.474  1.00  0.00      C    O  
HETATM  339  Oc3 CLO C  49      44.930  18.784   3.399  1.00  0.00      C    O  
HETATM  340  Oc4 CLO C  49      43.765  17.391   5.037  1.00  0.00      C    O  
HETATM  341  Clc CLO C  50      11.025  31.911   4.046  1.00  0.00      C   CL  
HETATM  342  Oc1 CLO C  50      12.432  32.295   4.390  1.00  0.00      C    O  
HETATM  343  Oc2 CLO C  50      10.406  32.975   3.162  1.00  0.00      C    O  
HETATM  344  Oc3 CLO C  50      10.300  31.802   5.351  1.00  0.00      C    O  
HETATM  345  Oc4 CLO C  50      11.027  30.621   3.294  1.00  0.00      C    O  
HETATM  346  Clc CLO C  51      32.934  13.289  33.646  1.00  0.00      C   CL  
HETATM  347  Oc1 CLO C  51      33.691  12.222  34.333  1.00  0.00      C    O  
HETATM  348  Oc2 CLO C  51      33.747  14.527  33.599  1.00  0.00      C    O  
HETATM  349  Oc3 CLO C  51      31.647  13.521  34.313  1.00  0.00      C    O  
HETATM  350  Oc4 CLO C  51      32.605  12.741  32.298  1.00  0.00      C    O  
HETATM  351  Clc CLO C  52      46.502  40.207   4.121  1.00  0.00      C   CL  
HETATM  352  Oc1 CLO C  52      45.084  40.594   3.815  1.00  0.00      C    O  
HETATM  353  Oc2 CLO C  52      47.309  40.153   2.882  1.00  0.00      C    O  
HETATM  354  Oc3 CLO C  52      46.486  38.851   4.812  1.00  0.00      C    O  
HETATM  355  Oc4 CLO C  52      47.094  41.249   5.022  1.00  0.00      C    O  
HETATM  356  Clc CLO C  53      17.463  22.467 101.392  1.00  0.00      C   CL  
HETATM  357  Oc1 CLO C  53      17.975  23.841 101.597  1.00  0.00      C    O  
HETATM  358  Oc2 CLO C  53      15.948  22.556 101.367  1.00  0.00      C    O  
HETATM  359  Oc3 CLO C  53      17.907  21.562 102.521  1.00  0.00      C    O  
HETATM  360  Oc4 CLO C  53      17.901  21.937 100.056  1.00  0.00      C    O  
HETATM  361  Clc CLO C  54      21.783  36.595  83.354  1.00  0.00      C   CL  
HETATM  362  Oc1 CLO C  54      21.878  37.730  82.444  1.00  0.00      C    O  
HETATM  363  Oc2 CLO C  54      21.452  35.323  82.643  1.00  0.00      C    O  
HETATM  364  Oc3 CLO C  54      20.659  36.928  84.322  1.00  0.00      C    O  
HETATM  365  Oc4 CLO C  54      23.101  36.443  84.057  1.00  0.00      C    O  
HETATM  366  Clc CLO C  55      14.195  27.709  95.283  1.00  0.00      C   CL  
HETATM  367  Oc1 CLO C  55      13.433  26.390  95.514  1.00  0.00      C    O  
HETATM  368  Oc2 CLO C  55      15.681  27.525  95.006  1.00  0.00      C    O  
HETATM  369  Oc3 CLO C  55      14.084  28.546  96.555  1.00  0.00      C    O  
HETATM  370  Oc4 CLO C  55      13.478  28.432  94.175  1.00  0.00      C    O  
HETATM  371  Clc CLO C  56      12.419  11.057  40.771  1.00  0.00      C   CL  
HETATM  372  Oc1 CLO C  56      12.320  10.530  42.173  1.00  0.00      C    O  
HETATM  373  Oc2 CLO C  56      11.652  12.352  40.684  1.00  0.00      C    O  
HETATM  374  Oc3 CLO C  56      11.795  10.094  39.803  1.00  0.00      C    O  
HETATM  375  Oc4 CLO C  56      13.853  11.282  40.396  1.00  0.00      C    O  
HETATM  376  Clc CLO C  57      12.489  33.564  78.919  1.00  0.00      C   CL  
HETATM  377  Oc1 CLO C  57      12.039  34.620  77.990  1.00  0.00      C    O  
HETATM  378  Oc2 CLO C  57      13.379  32.644  78.120  1.00  0.00      C    O  
HETATM  379  Oc3 CLO C  57      11.288  32.856  79.471  1.00  0.00      C    O  
HETATM  380  Oc4 CLO C  57      13.276  34.215  80.049  1.00  0.00      C    O  
HETATM  381  Clc CLO C  58      46.884  27.274 104.347  1.00  0.00      C   CL  
HETATM  382  Oc1 CLO C  58      45.562  26.819 103.786  1.00  0.00      C    O  
HETATM  383  Oc2 CLO C  58      46.572  28.077 105.598  1.00  0.00      C    O  
HETATM  384  Oc3 CLO C  58      47.596  28.110 103.313  1.00  0.00      C    O  
HETATM  385  Oc4 CLO C  58      47.690  26.062 104.623  1.00  0.00      C    O  
HETATM  386  Clc CLO C  59      41.866  28.872   3.879  1.00  0.00      C   CL  
HETATM  387  Oc1 CLO C  59      42.483  29.190   5.230  1.00  0.00      C    O  
HETATM  388  Oc2 CLO C  59      40.427  28.442   4.007  1.00  0.00      C    O  
HETATM  389  Oc3 CLO C  59      42.624  27.812   3.087  1.00  0.00      C    O  
HETATM  390  Oc4 CLO C  59      41.956  30.130   3.030  1.00  0.00      C    O  
HETATM  391  Clc CLO C  60      11.871  21.059  16.952  1.00  0.00      C   CL  
HETATM  392  Oc1 CLO C  60      13.242  20.484  16.681  1.00  0.00      C    O  
HETATM  393  Oc2 CLO C  60      11.091  21.182  15.644  1.00  0.00      C    O  
HETATM  394  Oc3 CLO C  60      11.953  22.413  17.588  1.00  0.00      C    O  
HETATM  395  Oc4 CLO C  60      11.181  20.065  17.847  1.00  0.00      C    O  
HETATM  396  Clc CLO C  61      25.639  26.827   3.984  1.00  0.00      C   CL  
HETATM  397  Oc1 CLO C  61      26.585  27.584   3.146  1.00  0.00      C    O  
HETATM  398  Oc2 CLO C  61      24.494  26.460   3.175  1.00  0.00      C    O  
HETATM  399  Oc3 CLO C  61      25.210  27.682   5.138  1.00  0.00      C    O  
HETATM  400  Oc4 CLO C  61      26.319  25.580   4.530  1.00  0.00      C    O  
HETATM  401  Clc CLO C  62      14.721  26.847  70.280  1.00  0.00      C   CL  
HETATM  402  Oc1 CLO C  62      13.386  27.597  70.202  1.00  0.00      C    O  
HETATM  403  Oc2 CLO C  62      15.844  27.801  70.424  1.00  0.00      C    O  
HETATM  404  Oc3 CLO C  62      14.973  26.107  69.013  1.00  0.00      C    O  
HETATM  405  Oc4 CLO C  62      14.726  25.892  71.450  1.00  0.00      C    O  
HETATM  406  Clc CLO C  63       6.477   7.705   3.610  1.00  0.00      C   CL  
HETATM  407  Oc1 CLO C  63       6.309   9.149   3.202  1.00  0.00      C    O  
HETATM  408  Oc2 CLO C  63       6.142   7.517   5.059  1.00  0.00      C    O  
HETATM  409  Oc3 CLO C  63       7.935   7.293   3.410  1.00  0.00      C    O  
HETATM  410  Oc4 CLO C  63       5.620   6.771   2.771  1.00  0.00      C    O  
HETATM  411  Clc CLO C  64      14.095  33.646  93.425  1.00  0.00      C   CL  
HETATM  412  Oc1 CLO C  64      14.843  34.264  92.309  1.00  0.00      C    O  
HETATM  413  Oc2 CLO C  64      12.663  34.103  93.480  1.00  0.00      C    O  
HETATM  414  Oc3 CLO C  64      14.814  33.978  94.705  1.00  0.00      C    O  
HETATM  415  Oc4 CLO C  64      14.142  32.167  93.150  1.00  0.00      C    O  
HETATM  416  Clc CLO C  65       8.693  25.646   3.677  1.00  0.00      C   CL  
HETATM  417  Oc1 CLO C  65       9.636  24.812   2.897  1.00  0.00      C    O  
HETATM  418  Oc2 CLO C  65       9.023  27.035   3.368  1.00  0.00      C    O  
HETATM  419  Oc3 CLO C  65       8.789  25.403   5.165  1.00  0.00      C    O  
HETATM  420  Oc4 CLO C  65       7.277  25.320   3.319  1.00  0.00      C    O  
HETATM  421  Clc CLO C  66      44.294   4.468   3.609  1.00  0.00      C   CL  
HETATM  422  Oc1 CLO C  66      44.618   4.026   5.019  1.00  0.00      C    O  
HETATM  423  Oc2 CLO C  66      43.939   3.251   2.748  1.00  0.00      C    O  
HETATM  424  Oc3 CLO C  66      45.494   5.173   3.053  1.00  0.00      C    O  
HETATM  425  Oc4 CLO C  66      43.161   5.481   3.621  1.00  0.00      C    O  
HETATM  426  Clc CLO C  67       8.251  12.034  43.992  1.00  0.00      C   CL  
HETATM  427  Oc1 CLO C  67       9.446  12.731  43.421  1.00  0.00      C    O  
HETATM  428  Oc2 CLO C  67       7.148  11.918  42.959  1.00  0.00      C    O  
HETATM  429  Oc3 CLO C  67       7.686  12.808  45.124  1.00  0.00      C    O  
HETATM  430  Oc4 CLO C  67       8.644  10.682  44.494  1.00  0.00      C    O  
HETATM  431  Clc CLO C  68      48.159  21.016   3.650  1.00  0.00      C   CL  
HETATM  432  Oc1 CLO C  68      48.050  20.937   5.134  1.00  0.00      C    O  
HETATM  433  Oc2 CLO C  68      49.164  22.069   3.262  1.00  0.00      C    O  
HETATM  434  Oc3 CLO C  68      46.787  21.316   3.083  1.00  0.00      C    O  
HETATM  435  Oc4 CLO C  68      48.670  19.676   3.090  1.00  0.00      C    O  
HETATM  436  Clc CLO C  69       9.030  35.061  19.556  1.00  0.00      C   CL  
HETATM  437  Oc1 CLO C  69       7.882  35.339  18.674  1.00  0.00      C    O  
HETATM  438  Oc2 CLO C  69       8.580  34.198  20.708  1.00  0.00      C    O  
HETATM  439  Oc3 CLO C  69       9.504  36.368  20.100  1.00  0.00      C    O  
HETATM  440  Oc4 CLO C  69      10.077  34.378  18.738  1.00  0.00      C    O  
HETATM  441  Clc CLO C  70       5.589   2.953  92.306  1.00  0.00      C   CL  
HETATM  442  Oc1 CLO C  70       4.642   3.450  91.207  1.00  0.00      C    O  
HETATM  443  Oc2 CLO C  70       6.098   4.135  93.138  1.00  0.00      C    O  
HETATM  444  Oc3 CLO C  70       6.777   2.235  91.711  1.00  0.00      C    O  
HETATM  445  Oc4 CLO C  70       4.858   2.061  93.263  1.00  0.00      C    O  
HETATM  446  Clc CLO C  71       1.421  13.801  55.906  1.00  0.00      C   CL  
HETATM  447  Oc1 CLO C  71       0.285  12.867  56.018  1.00  0.00      C    O  
HETATM  448  Oc2 CLO C  71       1.268  14.669  54.697  1.00  0.00      C    O  
HETATM  449  Oc3 CLO C  71       2.732  12.997  55.801  1.00  0.00      C    O  
HETATM  450  Oc4 CLO C  71       1.468  14.655  57.158  1.00  0.00      C    O  
HETATM  451  Clc CLO C  72      15.867  36.297   3.767  1.00  0.00      C   CL  
HETATM  452  Oc1 CLO C  72      14.604  36.712   3.145  1.00  0.00      C    O  
HETATM  453  Oc2 CLO C  72      15.926  36.924   5.158  1.00  0.00      C    O  
HETATM  454  Oc3 CLO C  72      17.055  36.797   2.993  1.00  0.00      C    O  
HETATM  455  Oc4 CLO C  72      15.889  34.801   3.881  1.00  0.00      C    O  
HETATM  456  Clc CLO C  73      12.168  19.787  95.769  1.00  0.00      C   CL  
HETATM  457  Oc1 CLO C  73      13.355  20.322  94.973  1.00  0.00      C    O  
HETATM  458  Oc2 CLO C  73      11.735  20.795  96.848  1.00  0.00      C    O  
HETATM  459  Oc3 CLO C  73      12.516  18.531  96.439  1.00  0.00      C    O  
HETATM  460  Oc4 CLO C  73      11.012  19.531  94.842  1.00  0.00      C    O  
HETATM  461  Clc CLO C  74      16.289  10.948   3.525  1.00  0.00      C   CL  
HETATM  462  Oc1 CLO C  74      16.028  10.999   4.986  1.00  0.00      C    O  
HETATM  463  Oc2 CLO C  74      17.542  11.737   3.152  1.00  0.00      C    O  
HETATM  464  Oc3 CLO C  74      15.154  11.547   2.789  1.00  0.00      C    O  
HETATM  465  Oc4 CLO C  74      16.397   9.542   3.045  1.00  0.00      C    O  
HETATM  466  Clc CLO C  75      22.021  23.184 107.306  1.00  0.00      C   CL  
HETATM  467  Oc1 CLO C  75      22.462  23.566 108.707  1.00  0.00      C    O  
HETATM  468  Oc2 CLO C  75      22.780  21.963 106.901  1.00  0.00      C    O  
HETATM  469  Oc3 CLO C  75      22.376  24.326 106.362  1.00  0.00      C    O  
HETATM  470  Oc4 CLO C  75      20.572  22.922 107.295  1.00  0.00      C    O  
HETATM  471  O   HOH D   1      26.659  34.115  44.723  1.00  0.00      D    O  
HETATM  472  H1  HOH D   1      26.455  33.151  44.548  1.00  0.00      D    H  
HETATM  473  H2  HOH D   1      26.623  34.290  45.707  1.00  0.00      D    H  
HETATM  474  O   HOH D   2      16.610  27.661  55.914  1.00  0.00      D    O  
HETATM  475  H1  HOH D   2      16.482  26.675  56.017  1.00  0.00      D    H  
HETATM  476  H2  HOH D   2      17.415  27.948  56.433  1.00  0.00      D    H  
HETATM  477  O   HOH D   3      47.064  17.482   3.190  1.00  0.00      D    O  
HETATM  478  H1  HOH D   3      46.143  17.869   3.233  1.00  0.00      D    H  
HETATM  479  H2  HOH D   3      47.727  18.214   3.032  1.00  0.00      D    H  
HETATM  480  O   HOH D   4      34.281  39.093  66.665  1.00  0.00      D    O  
HETATM  481  H1  HOH D   4      34.867  39.462  67.386  1.00  0.00      D    H  
HETATM  482  H2  HOH D   4      34.717  38.291  66.257  1.00  0.00      D    H  
HETATM  483  O   HOH D   5       5.465  40.447  20.761  1.00  0.00      D    O  
HETATM  484  H1  HOH D   5       4.990  39.584  20.587  1.00  0.00      D    H  
HETATM  485  H2  HOH D   5       5.152  41.137  20.108  1.00  0.00      D    H  
HETATM  486  O   HOH D   6      46.523   2.326  91.219  1.00  0.00      D    O  
HETATM  487  H1  HOH D   6      47.358   2.239  91.762  1.00  0.00      D    H  
HETATM  488  H2  HOH D   6      46.083   1.432  91.140  1.00  0.00      D    H  
HETATM  489  O   HOH D   7      17.030  19.907  95.562  1.00  0.00      D    O  
HETATM  490  H1  HOH D   7      16.838  20.325  96.450  1.00  0.00      D    H  
HETATM  491  H2  HOH D   7      17.083  20.619  94.862  1.00  0.00      D    H  
HETATM  492  O   HOH D   8      41.198  32.655  51.943  1.00  0.00      D    O  
HETATM  493  H1  HOH D   8      41.212  33.388  52.624  1.00  0.00      D    H  
HETATM  494  H2  HOH D   8      40.257  32.343  51.809  1.00  0.00      D    H  
HETATM  495  O   HOH D   9      39.931  27.942  43.129  1.00  0.00      D    O  
HETATM  496  H1  HOH D   9      40.362  27.042  43.061  1.00  0.00      D    H  
HETATM  497  H2  HOH D   9      39.175  27.901  43.782  1.00  0.00      D    H  
HETATM  498  O   HOH D  10       3.298  20.049  24.016  1.00  0.00      D    O  
HETATM  499  H1  HOH D  10       4.123  19.832  23.494  1.00  0.00      D    H  
HETATM  500  H2  HOH D  10       3.440  20.897  24.527  1.00  0.00      D    H  
HETATM  501  O   HOH D  11      10.581  17.928  74.490  1.00  0.00      D    O  
HETATM  502  H1  HOH D  11      11.485  18.254  74.212  1.00  0.00      D    H  
HETATM  503  H2  HOH D  11       9.942  18.028  73.727  1.00  0.00      D    H  
HETATM  504  O   HOH D  12      12.074  34.220  98.700  1.00  0.00      D    O  
HETATM  505  H1  HOH D  12      11.273  33.752  99.075  1.00  0.00      D    H  
HETATM  506  H2  HOH D  12      12.570  33.597  98.096  1.00  0.00      D    H  
HETATM  507  O   HOH D  13      42.000  17.528  45.478  1.00  0.00      D    O  
HETATM  508  H1  HOH D  13      42.591  18.117  44.927  1.00  0.00      D    H  
HETATM  509  H2  HOH D  13      42.397  16.611  45.530  1.00  0.00      D    H  
HETATM  510  O   HOH D  14      29.206  39.355 115.404  1.00  0.00      D    O  
HETATM  511  H1  HOH D  14      29.928  38.735 115.714  1.00  0.00      D    H  
HETATM  512  H2  HOH D  14      28.952  39.126 114.465  1.00  0.00      D    H  
HETATM  513  O   HOH D  15      47.215  22.731  19.467  1.00  0.00      D    O  
HETATM  514  H1  HOH D  15      46.884  22.795  18.526  1.00  0.00      D    H  
HETATM  515  H2  HOH D  15      47.334  21.769  19.714  1.00  0.00      D    H  
HETATM  516  O   HOH D  16       1.666  32.291  66.312  1.00  0.00      D    O  
HETATM  517  H1  HOH D  16       2.500  32.466  66.835  1.00  0.00      D    H  
HETATM  518  H2  HOH D  16       0.952  32.930  66.599  1.00  0.00      D    H  
HETATM  519  O   HOH D  17      10.825   4.251   9.163  1.00  0.00      D    O  
HETATM  520  H1  HOH D  17      10.148   4.949   8.930  1.00  0.00      D    H  
HETATM  521  H2  HOH D  17      10.849   3.557   8.443  1.00  0.00      D    H  
HETATM  522  O   HOH D  18      10.013  28.504 107.521  1.00  0.00      D    O  
HETATM  523  H1  HOH D  18       9.401  28.666 106.747  1.00  0.00      D    H  
HETATM  524  H2  HOH D  18      10.834  29.065 107.419  1.00  0.00      D    H  
HETATM  525  O   HOH D  19      48.408  21.523  42.256  1.00  0.00      D    O  
HETATM  526  H1  HOH D  19      47.431  21.668  42.104  1.00  0.00      D    H  
HETATM  527  H2  HOH D  19      48.544  21.068  43.137  1.00  0.00      D    H  
HETATM  528  O   HOH D  20       9.274   5.826  35.040  1.00  0.00      D    O  
HETATM  529  H1  HOH D  20       9.531   6.715  35.417  1.00  0.00      D    H  
HETATM  530  H2  HOH D  20       9.329   5.859  34.042  1.00  0.00      D    H  
HETATM  531  O   HOH D  21      12.787  20.793  77.374  1.00  0.00      D    O  
HETATM  532  H1  HOH D  21      12.879  19.847  77.065  1.00  0.00      D    H  
HETATM  533  H2  HOH D  21      12.127  20.836  78.124  1.00  0.00      D    H  
HETATM  534  O   HOH D  22      13.297  20.429  29.282  1.00  0.00      D    O  
HETATM  535  H1  HOH D  22      12.442  19.913  29.332  1.00  0.00      D    H  
HETATM  536  H2  HOH D  22      13.901  20.147  30.027  1.00  0.00      D    H  
HETATM  537  O   HOH D  23      47.913  11.114  13.096  1.00  0.00      D    O  
HETATM  538  H1  HOH D  23      47.439  11.448  12.281  1.00  0.00      D    H  
HETATM  539  H2  HOH D  23      48.592  11.789  13.386  1.00  0.00      D    H  
HETATM  540  O   HOH D  24      31.281  29.302  48.587  1.00  0.00      D    O  
HETATM  541  H1  HOH D  24      30.525  29.298  47.932  1.00  0.00      D    H  
HETATM  542  H2  HOH D  24      30.920  29.210  49.514  1.00  0.00      D    H  
HETATM  543  O   HOH D  25      26.133  33.994  25.274  1.00  0.00      D    O  
HETATM  544  H1  HOH D  25      25.443  34.521  25.769  1.00  0.00      D    H  
HETATM  545  H2  HOH D  25      26.721  34.616  24.757  1.00  0.00      D    H  
HETATM  546  O   HOH D  26      22.623  25.185  10.315  1.00  0.00      D    O  
HETATM  547  H1  HOH D  26      22.333  25.647   9.477  1.00  0.00      D    H  
HETATM  548  H2  HOH D  26      22.213  24.274  10.354  1.00  0.00      D    H  
HETATM  549  O   HOH D  27       5.691   8.836  47.074  1.00  0.00      D    O  
HETATM  550  H1  HOH D  27       6.436   8.187  46.922  1.00  0.00      D    H  
HETATM  551  H2  HOH D  27       6.070   9.724  47.335  1.00  0.00      D    H  
HETATM  552  O   HOH D  28      41.672   2.076   6.645  1.00  0.00      D    O  
HETATM  553  H1  HOH D  28      40.863   1.542   6.398  1.00  0.00      D    H  
HETATM  554  H2  HOH D  28      41.575   2.414   7.580  1.00  0.00      D    H  
HETATM  555  O   HOH D  29      43.195  16.194  74.800  1.00  0.00      D    O  
HETATM  556  H1  HOH D  29      43.261  16.171  73.803  1.00  0.00      D    H  
HETATM  557  H2  HOH D  29      44.023  15.796  75.198  1.00  0.00      D    H  
HETATM  558  O   HOH D  30      25.625   9.989  39.894  1.00  0.00      D    O  
HETATM  559  H1  HOH D  30      26.388   9.608  39.372  1.00  0.00      D    H  
HETATM  560  H2  HOH D  30      25.077  10.579  39.300  1.00  0.00      D    H  
HETATM  561  O   HOH D  31       6.281  22.366  81.529  1.00  0.00      D    O  
HETATM  562  H1  HOH D  31       5.898  21.984  80.688  1.00  0.00      D    H  
HETATM  563  H2  HOH D  31       5.544  22.531  82.185  1.00  0.00      D    H  
HETATM  564  O   HOH D  32      14.586  33.024  70.675  1.00  0.00      D    O  
HETATM  565  H1  HOH D  32      13.834  33.118  71.328  1.00  0.00      D    H  
HETATM  566  H2  HOH D  32      14.494  33.716  69.960  1.00  0.00      D    H  
HETATM  567  O   HOH D  33       5.820  40.778  81.903  1.00  0.00      D    O  
HETATM  568  H1  HOH D  33       5.060  41.321  81.547  1.00  0.00      D    H  
HETATM  569  H2  HOH D  33       5.510  40.247  82.691  1.00  0.00      D    H  
HETATM  570  O   HOH D  34      43.167   4.027  56.224  1.00  0.00      D    O  
HETATM  571  H1  HOH D  34      43.931   4.640  56.426  1.00  0.00      D    H  
HETATM  572  H2  HOH D  34      43.503   3.233  55.717  1.00  0.00      D    H  
HETATM  573  O   HOH D  35      30.533   8.228  51.626  1.00  0.00      D    O  
HETATM  574  H1  HOH D  35      30.759   7.332  52.008  1.00  0.00      D    H  
HETATM  575  H2  HOH D  35      30.191   8.823  52.354  1.00  0.00      D    H  
HETATM  576  O   HOH D  36      31.135  18.268  85.083  1.00  0.00      D    O  
HETATM  577  H1  HOH D  36      30.190  18.582  85.180  1.00  0.00      D    H  
HETATM  578  H2  HOH D  36      31.714  18.745  85.746  1.00  0.00      D    H  
HETATM  579  O   HOH D  37      31.202  34.325 108.577  1.00  0.00      D    O  
HETATM  580  H1  HOH D  37      30.950  35.249 108.289  1.00  0.00      D    H  
HETATM  581  H2  HOH D  37      30.376  33.807 108.796  1.00  0.00      D    H  
HETATM  582  O   HOH D  38       8.359  35.610  76.806  1.00  0.00      D    O  
HETATM  583  H1  HOH D  38       8.540  35.427  77.772  1.00  0.00      D    H  
HETATM  584  H2  HOH D  38       9.155  35.344  76.261  1.00  0.00      D    H  
HETATM  585  O   HOH D  39       3.637  30.575  29.547  1.00  0.00      D    O  
HETATM  586  H1  HOH D  39       3.283  31.499  29.691  1.00  0.00      D    H  
HETATM  587  H2  HOH D  39       4.517  30.625  29.075  1.00  0.00      D    H  
HETATM  588  O   HOH D  40      43.992  29.192  14.642  1.00  0.00      D    O  
HETATM  589  H1  HOH D  40      43.325  28.643  14.139  1.00  0.00      D    H  
HETATM  590  H2  HOH D  40      44.914  28.967  14.328  1.00  0.00      D    H  
HETATM  591  O   HOH D  41       2.100  21.179  93.100  1.00  0.00      D    O  
HETATM  592  H1  HOH D  41       1.239  21.618  92.843  1.00  0.00      D    H  
HETATM  593  H2  HOH D  41       2.075  20.215  92.834  1.00  0.00      D    H  
HETATM  594  O   HOH D  42      14.876  18.203  45.360  1.00  0.00      D    O  
HETATM  595  H1  HOH D  42      15.765  18.281  44.910  1.00  0.00      D    H  
HETATM  596  H2  HOH D  42      14.262  17.655  44.791  1.00  0.00      D    H  
HETATM  597  O   HOH D  43      32.072  23.629  82.725  1.00  0.00      D    O  
HETATM  598  H1  HOH D  43      32.451  22.865  82.203  1.00  0.00      D    H  
HETATM  599  H2  HOH D  43      31.693  23.289  83.586  1.00  0.00      D    H  
HETATM  600  O   HOH D  44      17.671   4.849  61.476  1.00  0.00      D    O  
HETATM  601  H1  HOH D  44      18.383   4.211  61.768  1.00  0.00      D    H  
HETATM  602  H2  HOH D  44      17.943   5.783  61.709  1.00  0.00      D    H  
HETATM  603  O   HOH D  45       2.979   8.738  27.986  1.00  0.00      D    O  
HETATM  604  H1  HOH D  45       3.506   9.500  27.610  1.00  0.00      D    H  
HETATM  605  H2  HOH D  45       3.497   7.890  27.878  1.00  0.00      D    H  
HETATM  606  O   HOH D  46       0.355  38.500  22.304  1.00  0.00      D    O  
HETATM  607  H1  HOH D  46      -0.016  38.304  21.397  1.00  0.00      D    H  
HETATM  608  H2  HOH D  46       0.707  37.656  22.710  1.00  0.00      D    H  
HETATM  609  O   HOH D  47      46.535  27.191  78.754  1.00  0.00      D    O  
HETATM  610  H1  HOH D  47      46.205  26.254  78.641  1.00  0.00      D    H  
HETATM  611  H2  HOH D  47      46.383  27.703  77.909  1.00  0.00      D    H  
HETATM  612  O   HOH D  48       7.106  13.232  67.053  1.00  0.00      D    O  
HETATM  613  H1  HOH D  48       7.874  13.414  66.439  1.00  0.00      D    H  
HETATM  614  H2  HOH D  48       6.618  14.085  67.237  1.00  0.00      D    H  
HETATM  615  O   HOH D  49       1.854   0.947  66.854  1.00  0.00      D    O  
HETATM  616  H1  HOH D  49       2.276   0.424  66.113  1.00  0.00      D    H  
HETATM  617  H2  HOH D  49       2.371   0.807  67.698  1.00  0.00      D    H  
HETATM  618  O   HOH D  50      46.055  11.945 114.620  1.00  0.00      D    O  
HETATM  619  H1  HOH D  50      45.337  11.249 114.626  1.00  0.00      D    H  
HETATM  620  H2  HOH D  50      46.731  11.732 115.325  1.00  0.00      D    H  
HETATM  621  O   HOH D  51      21.348  32.632  82.734  1.00  0.00      D    O  
HETATM  622  H1  HOH D  51      20.503  32.298  83.152  1.00  0.00      D    H  
HETATM  623  H2  HOH D  51      21.340  33.632  82.719  1.00  0.00      D    H  
HETATM  624  O   HOH D  52      44.321   1.808  17.781  1.00  0.00      D    O  
HETATM  625  H1  HOH D  52      43.327   1.862  17.682  1.00  0.00      D    H  
HETATM  626  H2  HOH D  52      44.610   2.369  18.557  1.00  0.00      D    H  
HETATM  627  O   HOH D  53      12.706  32.303 118.069  1.00  0.00      D    O  
HETATM  628  H1  HOH D  53      12.346  32.010 117.183  1.00  0.00      D    H  
HETATM  629  H2  HOH D  53      12.068  32.039 118.792  1.00  0.00      D    H  
HETATM  630  O   HOH D  54      39.648  18.812  42.158  1.00  0.00      D    O  
HETATM  631  H1  HOH D  54      40.071  17.912  42.054  1.00  0.00      D    H  
HETATM  632  H2  HOH D  54      39.598  19.047  43.129  1.00  0.00      D    H  
HETATM  633  O   HOH D  55       8.984   6.815  14.456  1.00  0.00      D    O  
HETATM  634  H1  HOH D  55       8.074   7.190  14.283  1.00  0.00      D    H  
HETATM  635  H2  HOH D  55       9.242   6.205  13.706  1.00  0.00      D    H  
HETATM  636  O   HOH D  56       5.215  39.911 110.523  1.00  0.00      D    O  
HETATM  637  H1  HOH D  56       4.366  39.626 110.077  1.00  0.00      D    H  
HETATM  638  H2  HOH D  56       5.921  39.221 110.366  1.00  0.00      D    H  
HETATM  639  O   HOH D  57      13.350  14.101  89.735  1.00  0.00      D    O  
HETATM  640  H1  HOH D  57      13.272  13.186  90.131  1.00  0.00      D    H  
HETATM  641  H2  HOH D  57      14.316  14.349  89.656  1.00  0.00      D    H  
HETATM  642  O   HOH D  58       2.907  38.935 109.098  1.00  0.00      D    O  
HETATM  643  H1  HOH D  58       2.861  39.934 109.119  1.00  0.00      D    H  
HETATM  644  H2  HOH D  58       2.036  38.568 108.771  1.00  0.00      D    H  
HETATM  645  O   HOH D  59      24.929  14.515  68.331  1.00  0.00      D    O  
HETATM  646  H1  HOH D  59      24.141  14.699  67.744  1.00  0.00      D    H  
HETATM  647  H2  HOH D  59      24.800  14.965  69.214  1.00  0.00      D    H  
HETATM  648  O   HOH D  60      16.555  42.168 103.982  1.00  0.00      D    O  
HETATM  649  H1  HOH D  60      16.007  41.334 104.048  1.00  0.00      D    H  
HETATM  650  H2  HOH D  60      16.032  42.939 104.344  1.00  0.00      D    H  
HETATM  651  O   HOH D  61      47.150  21.949  25.297  1.00  0.00      D    O  
HETATM  652  H1  HOH D  61      48.012  22.351  25.603  1.00  0.00      D    H  
HETATM  653  H2  HOH D  61      46.918  22.305  24.392  1.00  0.00      D    H  
HETATM  654  O   HOH D  62      32.526   8.122  80.736  1.00  0.00      D    O  
HETATM  655  H1  HOH D  62      32.488   7.199  80.353  1.00  0.00      D    H  
HETATM  656  H2  HOH D  62      31.867   8.706  80.262  1.00  0.00      D    H  
HETATM  657  O   HOH D  63      15.443  40.891 118.149  1.00  0.00      D    O  
HETATM  658  H1  HOH D  63      14.514  40.521 118.160  1.00  0.00      D    H  
HETATM  659  H2  HOH D  63      15.714  41.137 119.080  1.00  0.00      D    H  
HETATM  660  O   HOH D  64      21.750  19.027  90.273  1.00  0.00      D    O  
HETATM  661  H1  HOH D  64      22.111  19.162  91.195  1.00  0.00      D    H  
HETATM  662  H2  HOH D  64      21.728  18.050  90.063  1.00  0.00      D    H  
HETATM  663  O   HOH D  65      36.716  33.475  32.982  1.00  0.00      D    O  
HETATM  664  H1  HOH D  65      36.480  33.165  32.061  1.00  0.00      D    H  
HETATM  665  H2  HOH D  65      37.711  33.484  33.085  1.00  0.00      D    H  
HETATM  666  O   HOH D  66      32.150   7.059  88.985  1.00  0.00      D    O  
HETATM  667  H1  HOH D  66      31.203   6.996  88.671  1.00  0.00      D    H  
HETATM  668  H2  HOH D  66      32.743   6.554  88.358  1.00  0.00      D    H  
HETATM  669  O   HOH D  67      31.398   6.968 112.866  1.00  0.00      D    O  
HETATM  670  H1  HOH D  67      31.252   7.001 111.877  1.00  0.00      D    H  
HETATM  671  H2  HOH D  67      31.265   7.880 113.253  1.00  0.00      D    H  
HETATM  672  O   HOH D  68      30.744   7.972 110.435  1.00  0.00      D    O  
HETATM  673  H1  HOH D  68      31.397   8.045 109.682  1.00  0.00      D    H  
HETATM  674  H2  HOH D  68      30.614   8.871 110.853  1.00  0.00      D    H  
HETATM  675  O   HOH D  69      14.920  25.975 102.490  1.00  0.00      D    O  
HETATM  676  H1  HOH D  69      15.434  25.141 102.289  1.00  0.00      D    H  
HETATM  677  H2  HOH D  69      15.548  26.685 102.810  1.00  0.00      D    H  
HETATM  678  O   HOH D  70       8.622   0.143  21.801  1.00  0.00      D    O  
HETATM  679  H1  HOH D  70       7.939  -0.574  21.941  1.00  0.00      D    H  
HETATM  680  H2  HOH D  70       8.242   0.854  21.209  1.00  0.00      D    H  
HETATM  681  O   HOH D  71      40.190   8.606  72.030  1.00  0.00      D    O  
HETATM  682  H1  HOH D  71      40.579   8.699  72.947  1.00  0.00      D    H  
HETATM  683  H2  HOH D  71      40.804   8.058  71.462  1.00  0.00      D    H  
HETATM  684  O   HOH D  72      20.770   6.992  48.571  1.00  0.00      D    O  
HETATM  685  H1  HOH D  72      21.099   7.204  49.491  1.00  0.00      D    H  
HETATM  686  H2  HOH D  72      20.253   7.770  48.214  1.00  0.00      D    H  
HETATM  687  O   HOH D  73      24.340  37.514  28.423  1.00  0.00      D    O  
HETATM  688  H1  HOH D  73      24.289  38.204  27.701  1.00  0.00      D    H  
HETATM  689  H2  HOH D  73      24.255  36.603  28.021  1.00  0.00      D    H  
HETATM  690  O   HOH D  74      16.159   7.225  39.367  1.00  0.00      D    O  
HETATM  691  H1  HOH D  74      15.348   7.788  39.208  1.00  0.00      D    H  
HETATM  692  H2  HOH D  74      16.504   7.392  40.291  1.00  0.00      D    H  
HETATM  693  O   HOH D  75      43.907  21.726  85.509  1.00  0.00      D    O  
HETATM  694  H1  HOH D  75      43.337  21.964  86.295  1.00  0.00      D    H  
HETATM  695  H2  HOH D  75      44.523  20.978  85.758  1.00  0.00      D    H  
HETATM  696  O   HOH D  76      44.991   8.849  76.763  1.00  0.00      D    O  
HETATM  697  H1  HOH D  76      44.836   8.035  76.204  1.00  0.00      D    H  
HETATM  698  H2  HOH D  76      44.138   9.111  77.214  1.00  0.00      D    H  
HETATM  699  O   HOH D  77       4.533  30.480  98.539  1.00  0.00      D    O  
HETATM  700  H1  HOH D  77       5.092  29.850  97.999  1.00  0.00      D    H  
HETATM  701  H2  HOH D  77       4.811  30.432  99.499  1.00  0.00      D    H  
HETATM  702  O   HOH D  78       1.708  39.731 104.005  1.00  0.00      D    O  
HETATM  703  H1  HOH D  78       2.368  39.819 103.259  1.00  0.00      D    H  
HETATM  704  H2  HOH D  78       1.057  40.489 103.966  1.00  0.00      D    H  
HETATM  705  O   HOH D  79      32.145  22.763  70.766  1.00  0.00      D    O  
HETATM  706  H1  HOH D  79      32.659  23.319  71.419  1.00  0.00      D    H  
HETATM  707  H2  HOH D  79      32.046  21.834  71.123  1.00  0.00      D    H  
HETATM  708  O   HOH D  80      48.371  36.142  46.429  1.00  0.00      D    O  
HETATM  709  H1  HOH D  80      49.067  35.441  46.588  1.00  0.00      D    H  
HETATM  710  H2  HOH D  80      47.726  35.820  45.737  1.00  0.00      D    H  
HETATM  711  O   HOH D  81      41.942  33.309 116.036  1.00  0.00      D    O  
HETATM  712  H1  HOH D  81      42.109  33.155 115.062  1.00  0.00      D    H  
HETATM  713  H2  HOH D  81      41.004  33.628 116.167  1.00  0.00      D    H  
HETATM  714  O   HOH D  82      46.371  36.044   5.588  1.00  0.00      D    O  
HETATM  715  H1  HOH D  82      47.296  36.425   5.559  1.00  0.00      D    H  
HETATM  716  H2  HOH D  82      45.954  36.113   4.682  1.00  0.00      D    H  
HETATM  717  O   HOH D  83       0.846  15.166  86.089  1.00  0.00      D    O  
HETATM  718  H1  HOH D  83       0.126  15.045  85.406  1.00  0.00      D    H  
HETATM  719  H2  HOH D  83       1.735  14.971  85.675  1.00  0.00      D    H  
HETATM  720  O   HOH D  84      25.269  38.001  85.125  1.00  0.00      D    O  
HETATM  721  H1  HOH D  84      25.899  38.742  84.894  1.00  0.00      D    H  
HETATM  722  H2  HOH D  84      24.744  37.744  84.313  1.00  0.00      D    H  
HETATM  723  O   HOH D  85      35.095  17.337  83.300  1.00  0.00      D    O  
HETATM  724  H1  HOH D  85      35.628  17.755  82.565  1.00  0.00      D    H  
HETATM  725  H2  HOH D  85      34.146  17.649  83.243  1.00  0.00      D    H  
HETATM  726  O   HOH D  86       9.122   6.822   8.625  1.00  0.00      D    O  
HETATM  727  H1  HOH D  86       9.521   6.991   7.724  1.00  0.00      D    H  
HETATM  728  H2  HOH D  86       8.149   6.612   8.525  1.00  0.00      D    H  
HETATM  729  O   HOH D  87       2.150   4.089  50.266  1.00  0.00      D    O  
HETATM  730  H1  HOH D  87       1.215   3.840  50.011  1.00  0.00      D    H  
HETATM  731  H2  HOH D  87       2.203   4.213  51.257  1.00  0.00      D    H  
HETATM  732  O   HOH D  88      25.217  33.531  92.222  1.00  0.00      D    O  
HETATM  733  H1  HOH D  88      24.285  33.893  92.252  1.00  0.00      D    H  
HETATM  734  H2  HOH D  88      25.185  32.535  92.144  1.00  0.00      D    H  
HETATM  735  O   HOH D  89      41.898  22.385  31.094  1.00  0.00      D    O  
HETATM  736  H1  HOH D  89      41.190  21.720  31.329  1.00  0.00      D    H  
HETATM  737  H2  HOH D  89      42.405  22.064  30.294  1.00  0.00      D    H  
HETATM  738  O   HOH D  90      48.283  22.393  96.080  1.00  0.00      D    O  
HETATM  739  H1  HOH D  90      47.873  21.481  96.091  1.00  0.00      D    H  
HETATM  740  H2  HOH D  90      48.352  22.738  97.016  1.00  0.00      D    H  
HETATM  741  O   HOH D  91       3.057  12.784  38.015  1.00  0.00      D    O  
HETATM  742  H1  HOH D  91       3.208  12.178  37.234  1.00  0.00      D    H  
HETATM  743  H2  HOH D  91       3.256  12.291  38.862  1.00  0.00      D    H  
HETATM  744  O   HOH D  92      21.398  29.664  64.079  1.00  0.00      D    O  
HETATM  745  H1  HOH D  92      20.754  29.015  63.675  1.00  0.00      D    H  
HETATM  746  H2  HOH D  92      21.130  30.596  63.834  1.00  0.00      D    H  
HETATM  747  O   HOH D  93      25.352  14.582  73.519  1.00  0.00      D    O  
HETATM  748  H1  HOH D  93      24.546  15.002  73.936  1.00  0.00      D    H  
HETATM  749  H2  HOH D  93      25.684  13.844  74.105  1.00  0.00      D    H  
HETATM  750  O   HOH D  94      19.419  30.586 109.468  1.00  0.00      D    O  
HETATM  751  H1  HOH D  94      18.624  30.070 109.787  1.00  0.00      D    H  
HETATM  752  H2  HOH D  94      19.118  31.311 108.848  1.00  0.00      D    H  
HETATM  753  O   HOH D  95      24.788  17.039  91.958  1.00  0.00      D    O  
HETATM  754  H1  HOH D  95      23.879  16.685  92.178  1.00  0.00      D    H  
HETATM  755  H2  HOH D  95      25.146  17.548  92.741  1.00  0.00      D    H  
HETATM  756  O   HOH D  96      49.341  32.832   3.596  1.00  0.00      D    O  
HETATM  757  H1  HOH D  96      48.389  32.962   3.320  1.00  0.00      D    H  
HETATM  758  H2  HOH D  96      49.529  33.379   4.412  1.00  0.00      D    H  
HETATM  759  O   HOH D  97      40.253  28.563  80.379  1.00  0.00      D    O  
HETATM  760  H1  HOH D  97      39.377  28.646  79.904  1.00  0.00      D    H  
HETATM  761  H2  HOH D  97      40.111  28.128  81.268  1.00  0.00      D    H  
HETATM  762  O   HOH D  98       9.000  19.945 103.793  1.00  0.00      D    O  
HETATM  763  H1  HOH D  98       8.876  20.635 103.080  1.00  0.00      D    H  
HETATM  764  H2  HOH D  98       9.473  19.152 103.410  1.00  0.00      D    H  
HETATM  765  O   HOH D  99      48.511  10.297   2.993  1.00  0.00      D    O  
HETATM  766  H1  HOH D  99      48.339  10.783   3.850  1.00  0.00      D    H  
HETATM  767  H2  HOH D  99      49.334   9.736   3.088  1.00  0.00      D    H  
HETATM  768  O   HOH D 100      41.479  18.817  84.578  1.00  0.00      D    O  
HETATM  769  H1  HOH D 100      42.360  18.618  85.008  1.00  0.00      D    H  
HETATM  770  H2  HOH D 100      40.881  18.020  84.658  1.00  0.00      D    H  
HETATM  771  O   HOH D 101      11.588   3.037  16.851  1.00  0.00      D    O  
HETATM  772  H1  HOH D 101      10.614   3.077  17.073  1.00  0.00      D    H  
HETATM  773  H2  HOH D 101      11.797   2.154  16.429  1.00  0.00      D    H  
HETATM  774  O   HOH D 102      11.574  36.058   7.285  1.00  0.00      D    O  
HETATM  775  H1  HOH D 102      12.231  36.747   6.977  1.00  0.00      D    H  
HETATM  776  H2  HOH D 102      10.775  36.067   6.683  1.00  0.00      D    H  
HETATM  777  O   HOH D 103      42.830  30.213 113.942  1.00  0.00      D    O  
HETATM  778  H1  HOH D 103      42.505  29.398 114.421  1.00  0.00      D    H  
HETATM  779  H2  HOH D 103      43.702  30.505 114.335  1.00  0.00      D    H  
HETATM  780  O   HOH D 104      21.390  20.302  68.344  1.00  0.00      D    O  
HETATM  781  H1  HOH D 104      20.499  20.211  68.790  1.00  0.00      D    H  
HETATM  782  H2  HOH D 104      21.507  21.241  68.021  1.00  0.00      D    H  
HETATM  783  O   HOH D 105      20.903  22.317  56.111  1.00  0.00      D    O  
HETATM  784  H1  HOH D 105      21.794  22.733  55.930  1.00  0.00      D    H  
HETATM  785  H2  HOH D 105      20.212  22.740  55.525  1.00  0.00      D    H  
HETATM  786  O   HOH D 106      19.831   5.328  71.557  1.00  0.00      D    O  
HETATM  787  H1  HOH D 106      20.407   4.735  72.120  1.00  0.00      D    H  
HETATM  788  H2  HOH D 106      20.183   5.344  70.621  1.00  0.00      D    H  
HETATM  789  O   HOH D 107      46.183  22.352  65.008  1.00  0.00      D    O  
HETATM  790  H1  HOH D 107      46.902  22.763  65.568  1.00  0.00      D    H  
HETATM  791  H2  HOH D 107      46.233  22.720  64.080  1.00  0.00      D    H  
HETATM  792  O   HOH D 108       9.302   4.599  28.962  1.00  0.00      D    O  
HETATM  793  H1  HOH D 108       9.564   3.853  29.574  1.00  0.00      D    H  
HETATM  794  H2  HOH D 108       8.372   4.446  28.629  1.00  0.00      D    H  
HETATM  795  O   HOH D 109      30.031  13.529  16.037  1.00  0.00      D    O  
HETATM  796  H1  HOH D 109      30.391  13.221  15.156  1.00  0.00      D    H  
HETATM  797  H2  HOH D 109      30.143  14.519  16.114  1.00  0.00      D    H  
HETATM  798  O   HOH D 110      28.194  22.899  76.521  1.00  0.00      D    O  
HETATM  799  H1  HOH D 110      29.150  22.640  76.381  1.00  0.00      D    H  
HETATM  800  H2  HOH D 110      27.618  22.409  75.867  1.00  0.00      D    H  
HETATM  801  O   HOH D 111      26.809  19.592  86.385  1.00  0.00      D    O  
HETATM  802  H1  HOH D 111      26.023  18.996  86.221  1.00  0.00      D    H  
HETATM  803  H2  HOH D 111      27.073  20.037  85.529  1.00  0.00      D    H  
HETATM  804  O   HOH D 112      24.594  29.835 100.187  1.00  0.00      D    O  
HETATM  805  H1  HOH D 112      25.566  30.066 100.191  1.00  0.00      D    H  
HETATM  806  H2  HOH D 112      24.086  30.518 100.710  1.00  0.00      D    H  
HETATM  807  O   HOH D 113      32.263  12.053  93.813  1.00  0.00      D    O  
HETATM  808  H1  HOH D 113      32.376  12.529  94.685  1.00  0.00      D    H  
HETATM  809  H2  HOH D 113      32.918  11.299  93.758  1.00  0.00      D    H  
HETATM  810  O   HOH D 114      35.886  25.278   8.711  1.00  0.00      D    O  
HETATM  811  H1  HOH D 114      35.120  25.711   8.236  1.00  0.00      D    H  
HETATM  812  H2  HOH D 114      35.594  24.397   9.083  1.00  0.00      D    H  
HETATM  813  O   HOH D 115      19.632  15.109 103.857  1.00  0.00      D    O  
HETATM  814  H1  HOH D 115      20.407  14.635 104.274  1.00  0.00      D    H  
HETATM  815  H2  HOH D 115      19.782  15.190 102.872  1.00  0.00      D    H  
HETATM  816  O   HOH D 116      37.840   1.373  57.624  1.00  0.00      D    O  
HETATM  817  H1  HOH D 116      37.826   1.220  58.612  1.00  0.00      D    H  
HETATM  818  H2  HOH D 116      38.385   0.659  57.184  1.00  0.00      D    H  
HETATM  819  O   HOH D 117       9.582  35.640  79.442  1.00  0.00      D    O  
HETATM  820  H1  HOH D 117      10.130  34.923  79.011  1.00  0.00      D    H  
HETATM  821  H2  HOH D 117       9.636  35.548  80.436  1.00  0.00      D    H  
HETATM  822  O   HOH D 118      11.314  31.770  32.078  1.00  0.00      D    O  
HETATM  823  H1  HOH D 118      12.147  31.621  32.611  1.00  0.00      D    H  
HETATM  824  H2  HOH D 118      11.476  31.509  31.126  1.00  0.00      D    H  
HETATM  825  O   HOH D 119      41.189  18.113  23.922  1.00  0.00      D    O  
HETATM  826  H1  HOH D 119      40.207  17.994  24.068  1.00  0.00      D    H  
HETATM  827  H2  HOH D 119      41.646  18.221  24.805  1.00  0.00      D    H  
HETATM  828  O   HOH D 120      31.563  17.399  51.261  1.00  0.00      D    O  
HETATM  829  H1  HOH D 120      31.863  18.353  51.266  1.00  0.00      D    H  
HETATM  830  H2  HOH D 120      30.565  17.364  51.317  1.00  0.00      D    H  
HETATM  831  O   HOH D 121      29.763   4.787  61.808  1.00  0.00      D    O  
HETATM  832  H1  HOH D 121      29.633   4.867  60.819  1.00  0.00      D    H  
HETATM  833  H2  HOH D 121      30.533   4.177  61.994  1.00  0.00      D    H  
HETATM  834  O   HOH D 122      43.128  18.106  16.463  1.00  0.00      D    O  
HETATM  835  H1  HOH D 122      42.448  18.430  15.805  1.00  0.00      D    H  
HETATM  836  H2  HOH D 122      44.029  18.090  16.031  1.00  0.00      D    H  
HETATM  837  O   HOH D 123      38.007   0.710  22.666  1.00  0.00      D    O  
HETATM  838  H1  HOH D 123      38.512   1.018  21.859  1.00  0.00      D    H  
HETATM  839  H2  HOH D 123      37.088   0.424  22.394  1.00  0.00      D    H  
HETATM  840  O   HOH D 124       0.511   5.267 114.153  1.00  0.00      D    O  
HETATM  841  H1  HOH D 124       0.382   5.978 114.845  1.00  0.00      D    H  
HETATM  842  H2  HOH D 124      -0.351   5.113 113.670  1.00  0.00      D    H  
HETATM  843  O   HOH D 125      27.358  16.264  76.691  1.00  0.00      D    O  
HETATM  844  H1  HOH D 125      26.596  16.248  77.338  1.00  0.00      D    H  
HETATM  845  H2  HOH D 125      27.128  15.710  75.891  1.00  0.00      D    H  
HETATM  846  O   HOH D 126       4.637  21.541   7.359  1.00  0.00      D    O  
HETATM  847  H1  HOH D 126       3.763  21.309   7.786  1.00  0.00      D    H  
HETATM  848  H2  HOH D 126       4.743  21.020   6.512  1.00  0.00      D    H  
HETATM  849  O   HOH D 127      15.084   0.156  87.504  1.00  0.00      D    O  
HETATM  850  H1  HOH D 127      14.260  -0.098  86.998  1.00  0.00      D    H  
HETATM  851  H2  HOH D 127      15.165   1.152  87.531  1.00  0.00      D    H  
HETATM  852  O   HOH D 128      29.117   3.096  37.521  1.00  0.00      D    O  
HETATM  853  H1  HOH D 128      29.832   3.109  36.822  1.00  0.00      D    H  
HETATM  854  H2  HOH D 128      29.392   2.491  38.268  1.00  0.00      D    H  
HETATM  855  O   HOH D 129      12.034   5.409  55.520  1.00  0.00      D    O  
HETATM  856  H1  HOH D 129      11.875   6.204  54.935  1.00  0.00      D    H  
HETATM  857  H2  HOH D 129      13.010   5.337  55.727  1.00  0.00      D    H  
HETATM  858  O   HOH D 130       6.546  41.211  43.848  1.00  0.00      D    O  
HETATM  859  H1  HOH D 130       6.689  41.859  43.100  1.00  0.00      D    H  
HETATM  860  H2  HOH D 130       6.497  41.707  44.715  1.00  0.00      D    H  
HETATM  861  O   HOH D 131      29.857  32.073  87.450  1.00  0.00      D    O  
HETATM  862  H1  HOH D 131      29.964  32.221  88.433  1.00  0.00      D    H  
HETATM  863  H2  HOH D 131      29.237  32.763  87.075  1.00  0.00      D    H  
HETATM  864  O   HOH D 132      19.883  34.546  69.651  1.00  0.00      D    O  
HETATM  865  H1  HOH D 132      19.199  33.928  69.263  1.00  0.00      D    H  
HETATM  866  H2  HOH D 132      20.064  34.289  70.601  1.00  0.00      D    H  
HETATM  867  O   HOH D 133      41.710  38.188 104.883  1.00  0.00      D    O  
HETATM  868  H1  HOH D 133      42.245  37.390 104.605  1.00  0.00      D    H  
HETATM  869  H2  HOH D 133      41.305  38.616 104.075  1.00  0.00      D    H  
HETATM  870  O   HOH D 134      41.363   9.251  66.392  1.00  0.00      D    O  
HETATM  871  H1  HOH D 134      40.597   9.890  66.324  1.00  0.00      D    H  
HETATM  872  H2  HOH D 134      41.506   8.807  65.507  1.00  0.00      D    H  
HETATM  873  O   HOH D 135      32.258  24.118  56.031  1.00  0.00      D    O  
HETATM  874  H1  HOH D 135      32.245  23.348  56.669  1.00  0.00      D    H  
HETATM  875  H2  HOH D 135      33.197  24.443  55.921  1.00  0.00      D    H  
HETATM  876  O   HOH D 136      14.137  22.025   8.627  1.00  0.00      D    O  
HETATM  877  H1  HOH D 136      14.129  22.163   7.637  1.00  0.00      D    H  
HETATM  878  H2  HOH D 136      13.626  22.762   9.070  1.00  0.00      D    H  
HETATM  879  O   HOH D 137      12.134  27.222   7.542  1.00  0.00      D    O  
HETATM  880  H1  HOH D 137      11.843  26.361   7.123  1.00  0.00      D    H  
HETATM  881  H2  HOH D 137      12.968  27.070   8.072  1.00  0.00      D    H  
HETATM  882  O   HOH D 138      48.577  23.289  98.392  1.00  0.00      D    O  
HETATM  883  H1  HOH D 138      48.823  22.816  99.238  1.00  0.00      D    H  
HETATM  884  H2  HOH D 138      48.456  24.264  98.578  1.00  0.00      D    H  
HETATM  885  O   HOH D 139      36.597  21.145 102.547  1.00  0.00      D    O  
HETATM  886  H1  HOH D 139      36.765  20.161 102.610  1.00  0.00      D    H  
HETATM  887  H2  HOH D 139      36.001  21.332 101.766  1.00  0.00      D    H  
HETATM  888  O   HOH D 140       5.987  16.362  10.635  1.00  0.00      D    O  
HETATM  889  H1  HOH D 140       6.457  16.010   9.825  1.00  0.00      D    H  
HETATM  890  H2  HOH D 140       6.662  16.611  11.330  1.00  0.00      D    H  
HETATM  891  O   HOH D 141      13.670   5.136  18.368  1.00  0.00      D    O  
HETATM  892  H1  HOH D 141      14.282   4.380  18.601  1.00  0.00      D    H  
HETATM  893  H2  HOH D 141      12.910   5.162  19.018  1.00  0.00      D    H  
HETATM  894  O   HOH D 142      29.322  20.801  29.153  1.00  0.00      D    O  
HETATM  895  H1  HOH D 142      28.464  20.322  28.966  1.00  0.00      D    H  
HETATM  896  H2  HOH D 142      29.277  21.725  28.774  1.00  0.00      D    H  
HETATM  897  O   HOH D 143       5.396  39.081  36.350  1.00  0.00      D    O  
HETATM  898  H1  HOH D 143       5.944  38.804  37.139  1.00  0.00      D    H  
HETATM  899  H2  HOH D 143       4.487  38.670  36.414  1.00  0.00      D    H  
HETATM  900  O   HOH D 144      41.074  38.012  40.396  1.00  0.00      D    O  
HETATM  901  H1  HOH D 144      41.690  37.444  39.850  1.00  0.00      D    H  
HETATM  902  H2  HOH D 144      41.605  38.703  40.887  1.00  0.00      D    H  
HETATM  903  O   HOH D 145      49.416  10.976  46.777  1.00  0.00      D    O  
HETATM  904  H1  HOH D 145      49.448  11.764  46.162  1.00  0.00      D    H  
HETATM  905  H2  HOH D 145      48.701  11.117  47.462  1.00  0.00      D    H  
HETATM  906  O   HOH D 146      31.076  37.142  51.237  1.00  0.00      D    O  
HETATM  907  H1  HOH D 146      31.486  38.052  51.297  1.00  0.00      D    H  
HETATM  908  H2  HOH D 146      30.489  36.988  52.032  1.00  0.00      D    H  
HETATM  909  O   HOH D 147      20.897   5.973  17.930  1.00  0.00      D    O  
HETATM  910  H1  HOH D 147      21.582   5.284  17.695  1.00  0.00      D    H  
HETATM  911  H2  HOH D 147      20.171   5.969  17.242  1.00  0.00      D    H  
HETATM  912  O   HOH D 148      10.948   2.615  83.564  1.00  0.00      D    O  
HETATM  913  H1  HOH D 148      11.687   3.154  83.160  1.00  0.00      D    H  
HETATM  914  H2  HOH D 148      11.315   2.043  84.298  1.00  0.00      D    H  
HETATM  915  O   HOH D 149       4.570  10.199  26.480  1.00  0.00      D    O  
HETATM  916  H1  HOH D 149       5.507  10.510  26.318  1.00  0.00      D    H  
HETATM  917  H2  HOH D 149       3.933  10.791  25.987  1.00  0.00      D    H  
HETATM  918  O   HOH D 150      35.549  15.406  50.002  1.00  0.00      D    O  
HETATM  919  H1  HOH D 150      35.573  16.390  49.829  1.00  0.00      D    H  
HETATM  920  H2  HOH D 150      35.360  14.922  49.148  1.00  0.00      D    H  
HETATM  921  O   HOH D 151      49.137  20.219 115.833  1.00  0.00      D    O  
HETATM  922  H1  HOH D 151      49.951  19.914 116.327  1.00  0.00      D    H  
HETATM  923  H2  HOH D 151      48.479  20.605 116.480  1.00  0.00      D    H  
HETATM  924  O   HOH D 152       7.900  11.627  78.446  1.00  0.00      D    O  
HETATM  925  H1  HOH D 152       7.407  11.026  77.817  1.00  0.00      D    H  
HETATM  926  H2  HOH D 152       7.825  12.573  78.130  1.00  0.00      D    H  
HETATM  927  O   HOH D 153       0.396   7.390  14.116  1.00  0.00      D    O  
HETATM  928  H1  HOH D 153       0.908   8.199  14.405  1.00  0.00      D    H  
HETATM  929  H2  HOH D 153      -0.120   7.601  13.286  1.00  0.00      D    H  
HETATM  930  O   HOH D 154      19.758  14.673 113.501  1.00  0.00      D    O  
HETATM  931  H1  HOH D 154      19.373  15.582 113.661  1.00  0.00      D    H  
HETATM  932  H2  HOH D 154      20.163  14.638 112.587  1.00  0.00      D    H  
HETATM  933  O   HOH D 155      10.163   1.040  72.536  1.00  0.00      D    O  
HETATM  934  H1  HOH D 155      10.488   0.153  72.206  1.00  0.00      D    H  
HETATM  935  H2  HOH D 155      10.904   1.709  72.477  1.00  0.00      D    H  
HETATM  936  O   HOH D 156      17.661  34.354  27.289  1.00  0.00      D    O  
HETATM  937  H1  HOH D 156      17.794  33.577  27.905  1.00  0.00      D    H  
HETATM  938  H2  HOH D 156      18.516  34.864  27.205  1.00  0.00      D    H  
HETATM  939  O   HOH D 157      10.519  24.622  76.564  1.00  0.00      D    O  
HETATM  940  H1  HOH D 157      10.489  23.624  76.504  1.00  0.00      D    H  
HETATM  941  H2  HOH D 157      10.378  25.014  75.655  1.00  0.00      D    H  
HETATM  942  O   HOH D 158      35.055   8.130  66.090  1.00  0.00      D    O  
HETATM  943  H1  HOH D 158      35.529   8.473  66.901  1.00  0.00      D    H  
HETATM  944  H2  HOH D 158      35.484   8.508  65.269  1.00  0.00      D    H  
HETATM  945  O   HOH D 159      46.291  10.677  15.519  1.00  0.00      D    O  
HETATM  946  H1  HOH D 159      46.440  10.818  14.540  1.00  0.00      D    H  
HETATM  947  H2  HOH D 159      45.515  10.060  15.653  1.00  0.00      D    H  
HETATM  948  O   HOH D 160      40.009   1.862  54.895  1.00  0.00      D    O  
HETATM  949  H1  HOH D 160      40.224   2.695  55.405  1.00  0.00      D    H  
HETATM  950  H2  HOH D 160      40.057   1.073  55.508  1.00  0.00      D    H  
HETATM  951  O   HOH D 161      45.520  41.074  79.385  1.00  0.00      D    O  
HETATM  952  H1  HOH D 161      45.035  41.674  78.748  1.00  0.00      D    H  
HETATM  953  H2  HOH D 161      44.913  40.332  79.671  1.00  0.00      D    H  
HETATM  954  O   HOH D 162      41.876  13.496  39.167  1.00  0.00      D    O  
HETATM  955  H1  HOH D 162      41.759  13.707  40.138  1.00  0.00      D    H  
HETATM  956  H2  HOH D 162      42.807  13.169  39.006  1.00  0.00      D    H  
HETATM  957  O   HOH D 163      35.663  24.984  70.769  1.00  0.00      D    O  
HETATM  958  H1  HOH D 163      36.603  24.785  70.492  1.00  0.00      D    H  
HETATM  959  H2  HOH D 163      35.671  25.624  71.538  1.00  0.00      D    H  
HETATM  960  O   HOH D 164      39.965  17.680  37.093  1.00  0.00      D    O  
HETATM  961  H1  HOH D 164      40.115  17.069  37.870  1.00  0.00      D    H  
HETATM  962  H2  HOH D 164      39.078  17.480  36.678  1.00  0.00      D    H  
HETATM  963  O   HOH D 165       6.128  35.550 116.635  1.00  0.00      D    O  
HETATM  964  H1  HOH D 165       6.146  34.763 117.253  1.00  0.00      D    H  
HETATM  965  H2  HOH D 165       5.179  35.797 116.439  1.00  0.00      D    H  
HETATM  966  O   HOH D 166       6.013  18.819  71.675  1.00  0.00      D    O  
HETATM  967  H1  HOH D 166       6.997  18.740  71.513  1.00  0.00      D    H  
HETATM  968  H2  HOH D 166       5.736  19.775  71.581  1.00  0.00      D    H  
HETATM  969  O   HOH D 167       0.248  33.915 103.347  1.00  0.00      D    O  
HETATM  970  H1  HOH D 167       1.242  34.019 103.321  1.00  0.00      D    H  
HETATM  971  H2  HOH D 167      -0.130  34.496 104.068  1.00  0.00      D    H  
HETATM  972  O   HOH D 168      27.734  15.254  35.142  1.00  0.00      D    O  
HETATM  973  H1  HOH D 168      27.964  15.964  34.476  1.00  0.00      D    H  
HETATM  974  H2  HOH D 168      27.340  14.467  34.667  1.00  0.00      D    H  
HETATM  975  O   HOH D 169      35.612  15.465  26.077  1.00  0.00      D    O  
HETATM  976  H1  HOH D 169      35.293  15.451  25.129  1.00  0.00      D    H  
HETATM  977  H2  HOH D 169      35.275  14.653  26.554  1.00  0.00      D    H  
HETATM  978  O   HOH D 170      42.172  37.586  74.896  1.00  0.00      D    O  
HETATM  979  H1  HOH D 170      41.742  36.722  74.632  1.00  0.00      D    H  
HETATM  980  H2  HOH D 170      41.487  38.185  75.310  1.00  0.00      D    H  
HETATM  981  O   HOH D 171      37.770  19.284  51.908  1.00  0.00      D    O  
HETATM  982  H1  HOH D 171      38.561  19.063  51.337  1.00  0.00      D    H  
HETATM  983  H2  HOH D 171      37.954  19.011  52.852  1.00  0.00      D    H  
HETATM  984  O   HOH D 172      36.357  39.326  88.562  1.00  0.00      D    O  
HETATM  985  H1  HOH D 172      35.892  40.100  88.992  1.00  0.00      D    H  
HETATM  986  H2  HOH D 172      35.844  38.487  88.743  1.00  0.00      D    H  
HETATM  987  O   HOH D 173      44.830  42.008  75.063  1.00  0.00      D    O  
HETATM  988  H1  HOH D 173      44.282  41.901  75.892  1.00  0.00      D    H  
HETATM  989  H2  HOH D 173      45.801  41.997  75.302  1.00  0.00      D    H  
HETATM  990  O   HOH D 174      19.638   4.707 109.696  1.00  0.00      D    O  
HETATM  991  H1  HOH D 174      19.683   3.778 109.330  1.00  0.00      D    H  
HETATM  992  H2  HOH D 174      19.663   4.673 110.695  1.00  0.00      D    H  
HETATM  993  O   HOH D 175       3.568  13.505 106.209  1.00  0.00      D    O  
HETATM  994  H1  HOH D 175       2.867  12.860 106.511  1.00  0.00      D    H  
HETATM  995  H2  HOH D 175       3.132  14.344 105.883  1.00  0.00      D    H  
HETATM  996  O   HOH D 176      43.578  14.593   4.937  1.00  0.00      D    O  
HETATM  997  H1  HOH D 176      43.571  14.370   5.912  1.00  0.00      D    H  
HETATM  998  H2  HOH D 176      43.674  15.582   4.822  1.00  0.00      D    H  
HETATM  999  O   HOH D 177      42.333  14.991  26.350  1.00  0.00      D    O  
HETATM 1000  H1  HOH D 177      42.627  14.681  27.254  1.00  0.00      D    H  
HETATM 1001  H2  HOH D 177      42.055  15.950  26.400  1.00  0.00      D    H  
HETATM 1002  O   HOH D 178      20.634  29.208  87.331  1.00  0.00      D    O  
HETATM 1003  H1  HOH D 178      21.018  30.109  87.129  1.00  0.00      D    H  
HETATM 1004  H2  HOH D 178      21.166  28.773  88.057  1.00  0.00      D    H  
HETATM 1005  O   HOH D 179       8.072  31.523 109.097  1.00  0.00      D    O  
HETATM 1006  H1  HOH D 179       8.065  31.948 108.192  1.00  0.00      D    H  
HETATM 1007  H2  HOH D 179       7.375  31.952 109.673  1.00  0.00      D    H  
HETATM 1008  O   HOH D 180      21.945   5.168 118.064  1.00  0.00      D    O  
HETATM 1009  H1  HOH D 180      21.503   4.397 117.607  1.00  0.00      D    H  
HETATM 1010  H2  HOH D 180      21.767   5.120 119.047  1.00  0.00      D    H  
HETATM 1011  O   HOH D 181      45.480  36.200  80.836  1.00  0.00      D    O  
HETATM 1012  H1  HOH D 181      44.809  36.751  81.331  1.00  0.00      D    H  
HETATM 1013  H2  HOH D 181      46.195  35.898  81.467  1.00  0.00      D    H  
HETATM 1014  O   HOH D 182      28.647   0.442  76.894  1.00  0.00      D    O  
HETATM 1015  H1  HOH D 182      29.558   0.806  76.699  1.00  0.00      D    H  
HETATM 1016  H2  HOH D 182      28.078   0.511  76.074  1.00  0.00      D    H  
HETATM 1017  O   HOH D 183      40.191  24.390 112.249  1.00  0.00      D    O  
HETATM 1018  H1  HOH D 183      40.096  24.505 113.238  1.00  0.00      D    H  
HETATM 1019  H2  HOH D 183      39.403  23.887 111.895  1.00  0.00      D    H  
HETATM 1020  O   HOH D 184      22.562   3.045  10.652  1.00  0.00      D    O  
HETATM 1021  H1  HOH D 184      22.863   3.365   9.754  1.00  0.00      D    H  
HETATM 1022  H2  HOH D 184      23.103   2.249  10.921  1.00  0.00      D    H  
HETATM 1023  O   HOH D 185      45.933  41.528 111.247  1.00  0.00      D    O  
HETATM 1024  H1  HOH D 185      45.483  42.418 111.331  1.00  0.00      D    H  
HETATM 1025  H2  HOH D 185      45.244  40.804 111.262  1.00  0.00      D    H  
HETATM 1026  O   HOH D 186      16.855  41.760  25.645  1.00  0.00      D    O  
HETATM 1027  H1  HOH D 186      15.928  41.928  25.311  1.00  0.00      D    H  
HETATM 1028  H2  HOH D 186      17.117  42.485  26.281  1.00  0.00      D    H  
HETATM 1029  O   HOH D 187      10.349  12.738 115.485  1.00  0.00      D    O  
HETATM 1030  H1  HOH D 187      10.692  11.815 115.306  1.00  0.00      D    H  
HETATM 1031  H2  HOH D 187      10.305  12.892 116.472  1.00  0.00      D    H  
HETATM 1032  O   HOH D 188       4.940   7.911 105.747  1.00  0.00      D    O  
HETATM 1033  H1  HOH D 188       4.902   7.092 106.321  1.00  0.00      D    H  
HETATM 1034  H2  HOH D 188       4.019   8.284 105.637  1.00  0.00      D    H  
HETATM 1035  O   HOH D 189       9.948   4.734  77.436  1.00  0.00      D    O  
HETATM 1036  H1  HOH D 189       9.992   4.613  78.428  1.00  0.00      D    H  
HETATM 1037  H2  HOH D 189      10.786   4.381  77.020  1.00  0.00      D    H  
HETATM 1038  O   HOH D 190      21.651   1.257  34.307  1.00  0.00      D    O  
HETATM 1039  H1  HOH D 190      22.424   1.261  34.941  1.00  0.00      D    H  
HETATM 1040  H2  HOH D 190      21.251   0.341  34.276  1.00  0.00      D    H  
HETATM 1041  O   HOH D 191       3.146  25.764  91.831  1.00  0.00      D    O  
HETATM 1042  H1  HOH D 191       2.574  25.736  91.012  1.00  0.00      D    H  
HETATM 1043  H2  HOH D 191       3.601  24.882  91.950  1.00  0.00      D    H  
HETATM 1044  O   HOH D 192       3.450  15.795  78.991  1.00  0.00      D    O  
HETATM 1045  H1  HOH D 192       4.170  16.333  78.553  1.00  0.00      D    H  
HETATM 1046  H2  HOH D 192       3.045  15.172  78.322  1.00  0.00      D    H  
HETATM 1047  O   HOH D 193      22.121   9.694  89.629  1.00  0.00      D    O  
HETATM 1048  H1  HOH D 193      21.241   9.384  89.989  1.00  0.00      D    H  
HETATM 1049  H2  HOH D 193      22.858   9.363  90.219  1.00  0.00      D    H  
HETATM 1050  O   HOH D 194      39.575  37.226 110.173  1.00  0.00      D    O  
HETATM 1051  H1  HOH D 194      39.678  36.234 110.101  1.00  0.00      D    H  
HETATM 1052  H2  HOH D 194      39.050  37.565 109.392  1.00  0.00      D    H  
HETATM 1053  O   HOH D 195      37.080  31.734  49.232  1.00  0.00      D    O  
HETATM 1054  H1  HOH D 195      36.952  30.864  49.709  1.00  0.00      D    H  
HETATM 1055  H2  HOH D 195      37.894  31.679  48.654  1.00  0.00      D    H  
HETATM 1056  O   HOH D 196      39.037   9.222   9.304  1.00  0.00      D    O  
HETATM 1057  H1  HOH D 196      38.368   8.823   9.931  1.00  0.00      D    H  
HETATM 1058  H2  HOH D 196      39.959   8.962   9.591  1.00  0.00      D    H  
HETATM 1059  O   HOH D 197      21.193  18.156 107.923  1.00  0.00      D    O  
HETATM 1060  H1  HOH D 197      20.727  17.982 108.791  1.00  0.00      D    H  
HETATM 1061  H2  HOH D 197      20.601  18.701 107.330  1.00  0.00      D    H  
HETATM 1062  O   HOH D 198      16.975   7.839  24.586  1.00  0.00      D    O  
HETATM 1063  H1  HOH D 198      17.864   8.179  24.279  1.00  0.00      D    H  
HETATM 1064  H2  HOH D 198      16.889   6.870  24.352  1.00  0.00      D    H  
HETATM 1065  O   HOH D 199      15.453   7.396  20.347  1.00  0.00      D    O  
HETATM 1066  H1  HOH D 199      14.521   7.204  20.653  1.00  0.00      D    H  
HETATM 1067  H2  HOH D 199      15.424   7.902  19.486  1.00  0.00      D    H  
HETATM 1068  O   HOH D 200      34.704   7.579  49.214  1.00  0.00      D    O  
HETATM 1069  H1  HOH D 200      35.498   7.963  49.685  1.00  0.00      D    H  
HETATM 1070  H2  HOH D 200      33.866   7.922  49.638  1.00  0.00      D    H  
HETATM 1071  O   HOH D 201      40.452  29.520 108.767  1.00  0.00      D    O  
HETATM 1072  H1  HOH D 201      39.797  30.225 109.038  1.00  0.00      D    H  
HETATM 1073  H2  HOH D 201      39.980  28.644 108.674  1.00  0.00      D    H  
HETATM 1074  O   HOH D 202       4.378   3.187 101.036  1.00  0.00      D    O  
HETATM 1075  H1  HOH D 202       3.961   2.303 100.825  1.00  0.00      D    H  
HETATM 1076  H2  HOH D 202       5.028   3.430 100.316  1.00  0.00      D    H  
HETATM 1077  O   HOH D 203      34.598  15.379  97.043  1.00  0.00      D    O  
HETATM 1078  H1  HOH D 203      34.845  15.289  96.078  1.00  0.00      D    H  
HETATM 1079  H2  HOH D 203      34.209  16.286  97.204  1.00  0.00      D    H  
HETATM 1080  O   HOH D 204      16.292   2.262  62.379  1.00  0.00      D    O  
HETATM 1081  H1  HOH D 204      15.405   2.245  62.840  1.00  0.00      D    H  
HETATM 1082  H2  HOH D 204      16.441   3.165  61.976  1.00  0.00      D    H  
HETATM 1083  O   HOH D 205      33.385  28.740  71.843  1.00  0.00      D    O  
HETATM 1084  H1  HOH D 205      33.395  28.261  72.721  1.00  0.00      D    H  
HETATM 1085  H2  HOH D 205      32.973  28.152  71.147  1.00  0.00      D    H  
HETATM 1086  O   HOH D 206      36.063  26.442  72.893  1.00  0.00      D    O  
HETATM 1087  H1  HOH D 206      35.709  27.290  73.289  1.00  0.00      D    H  
HETATM 1088  H2  HOH D 206      36.195  25.765  73.617  1.00  0.00      D    H  
HETATM 1089  O   HOH D 207      27.474  21.222  61.403  1.00  0.00      D    O  
HETATM 1090  H1  HOH D 207      27.359  21.923  62.107  1.00  0.00      D    H  
HETATM 1091  H2  HOH D 207      27.373  20.316  61.815  1.00  0.00      D    H  
HETATM 1092  O   HOH D 208      39.432   0.407 109.262  1.00  0.00      D    O  
HETATM 1093  H1  HOH D 208      39.294   0.264 110.243  1.00  0.00      D    H  
HETATM 1094  H2  HOH D 208      39.277  -0.452 108.775  1.00  0.00      D    H  
HETATM 1095  O   HOH D 209      26.495  24.006 113.918  1.00  0.00      D    O  
HETATM 1096  H1  HOH D 209      26.531  24.997 113.792  1.00  0.00      D    H  
HETATM 1097  H2  HOH D 209      27.391  23.611 113.716  1.00  0.00      D    H  
HETATM 1098  O   HOH D 210      45.354   0.591  40.391  1.00  0.00      D    O  
HETATM 1099  H1  HOH D 210      44.467   0.879  40.031  1.00  0.00      D    H  
HETATM 1100  H2  HOH D 210      45.815   1.375  40.809  1.00  0.00      D    H  
HETATM 1101  O   HOH D 211      31.651  19.250  36.285  1.00  0.00      D    O  
HETATM 1102  H1  HOH D 211      32.018  18.951  35.404  1.00  0.00      D    H  
HETATM 1103  H2  HOH D 211      31.139  18.501  36.705  1.00  0.00      D    H  
HETATM 1104  O   HOH D 212      47.772  34.296 107.950  1.00  0.00      D    O  
HETATM 1105  H1  HOH D 212      47.538  33.368 107.659  1.00  0.00      D    H  
HETATM 1106  H2  HOH D 212      46.967  34.884 107.867  1.00  0.00      D    H  
HETATM 1107  O   HOH D 213      12.823  29.525  71.801  1.00  0.00      D    O  
HETATM 1108  H1  HOH D 213      13.660  29.830  72.255  1.00  0.00      D    H  
HETATM 1109  H2  HOH D 213      13.058  28.915  71.044  1.00  0.00      D    H  
HETATM 1110  O   HOH D 214      36.673  32.940 117.865  1.00  0.00      D    O  
HETATM 1111  H1  HOH D 214      35.856  33.497 117.716  1.00  0.00      D    H  
HETATM 1112  H2  HOH D 214      36.949  33.004 118.824  1.00  0.00      D    H  
HETATM 1113  O   HOH D 215      30.858   0.966  39.021  1.00  0.00      D    O  
HETATM 1114  H1  HOH D 215      31.827   0.743  38.914  1.00  0.00      D    H  
HETATM 1115  H2  HOH D 215      30.617   0.948  39.992  1.00  0.00      D    H  
HETATM 1116  O   HOH D 216      33.176  20.020  67.341  1.00  0.00      D    O  
HETATM 1117  H1  HOH D 216      33.613  20.726  67.898  1.00  0.00      D    H  
HETATM 1118  H2  HOH D 216      32.551  20.450  66.689  1.00  0.00      D    H  
HETATM 1119  O   HOH D 217      30.806  36.202  57.246  1.00  0.00      D    O  
HETATM 1120  H1  HOH D 217      30.562  35.338  56.806  1.00  0.00      D    H  
HETATM 1121  H2  HOH D 217      30.332  36.275  58.123  1.00  0.00      D    H  
HETATM 1122  O   HOH D 218      18.593  14.274  21.504  1.00  0.00      D    O  
HETATM 1123  H1  HOH D 218      19.396  13.685  21.414  1.00  0.00      D    H  
HETATM 1124  H2  HOH D 218      18.699  15.075  20.915  1.00  0.00      D    H  
HETATM 1125  O   HOH D 219      36.333  18.779  96.916  1.00  0.00      D    O  
HETATM 1126  H1  HOH D 219      35.387  18.597  96.645  1.00  0.00      D    H  
HETATM 1127  H2  HOH D 219      36.575  18.196  97.690  1.00  0.00      D    H  
HETATM 1128  O   HOH D 220      24.672  23.370  49.364  1.00  0.00      D    O  
HETATM 1129  H1  HOH D 220      25.500  23.086  48.881  1.00  0.00      D    H  
HETATM 1130  H2  HOH D 220      24.866  23.448  50.342  1.00  0.00      D    H  
HETATM 1131  O   HOH D 221      39.183  16.225  91.785  1.00  0.00      D    O  
HETATM 1132  H1  HOH D 221      39.013  15.270  91.541  1.00  0.00      D    H  
HETATM 1133  H2  HOH D 221      38.312  16.693  91.930  1.00  0.00      D    H  
HETATM 1134  O   HOH D 222      26.518  24.256 100.615  1.00  0.00      D    O  
HETATM 1135  H1  HOH D 222      26.303  24.949  99.927  1.00  0.00      D    H  
HETATM 1136  H2  HOH D 222      27.394  24.473 101.044  1.00  0.00      D    H  
HETATM 1137  O   HOH D 223      46.749  31.795  90.328  1.00  0.00      D    O  
HETATM 1138  H1  HOH D 223      47.295  32.633  90.317  1.00  0.00      D    H  
HETATM 1139  H2  HOH D 223      47.351  31.004  90.220  1.00  0.00      D    H  
HETATM 1140  O   HOH D 224       7.366  31.543  68.383  1.00  0.00      D    O  
HETATM 1141  H1  HOH D 224       8.050  30.814  68.404  1.00  0.00      D    H  
HETATM 1142  H2  HOH D 224       7.538  32.182  69.133  1.00  0.00      D    H  
HETATM 1143  O   HOH D 225       5.063   4.815 109.456  1.00  0.00      D    O  
HETATM 1144  H1  HOH D 225       5.041   3.823 109.575  1.00  0.00      D    H  
HETATM 1145  H2  HOH D 225       5.970   5.093 109.137  1.00  0.00      D    H  
HETATM 1146  O   HOH D 226      38.600  37.286  86.304  1.00  0.00      D    O  
HETATM 1147  H1  HOH D 226      38.465  37.233  87.293  1.00  0.00      D    H  
HETATM 1148  H2  HOH D 226      39.276  36.606  86.023  1.00  0.00      D    H  
HETATM 1149  O   HOH D 227      29.415  23.518 111.955  1.00  0.00      D    O  
HETATM 1150  H1  HOH D 227      30.151  23.578 111.280  1.00  0.00      D    H  
HETATM 1151  H2  HOH D 227      29.784  23.696 112.867  1.00  0.00      D    H  
HETATM 1152  O   HOH D 228      38.080  33.823   9.421  1.00  0.00      D    O  
HETATM 1153  H1  HOH D 228      37.087  33.724   9.356  1.00  0.00      D    H  
HETATM 1154  H2  HOH D 228      38.408  34.395   8.669  1.00  0.00      D    H  
HETATM 1155  O   HOH D 229      24.270   8.382  98.136  1.00  0.00      D    O  
HETATM 1156  H1  HOH D 229      23.694   9.195  98.214  1.00  0.00      D    H  
HETATM 1157  H2  HOH D 229      25.131   8.624  97.689  1.00  0.00      D    H  
HETATM 1158  O   HOH D 230      18.276  18.476  59.912  1.00  0.00      D    O  
HETATM 1159  H1  HOH D 230      17.708  19.248  59.626  1.00  0.00      D    H  
HETATM 1160  H2  HOH D 230      17.880  17.625  59.568  1.00  0.00      D    H  
HETATM 1161  O   HOH D 231      33.698  36.175 109.382  1.00  0.00      D    O  
HETATM 1162  H1  HOH D 231      33.433  36.548 108.493  1.00  0.00      D    H  
HETATM 1163  H2  HOH D 231      33.491  35.197 109.408  1.00  0.00      D    H  
HETATM 1164  O   HOH D 232      10.664  35.090  51.457  1.00  0.00      D    O  
HETATM 1165  H1  HOH D 232       9.743  35.413  51.235  1.00  0.00      D    H  
HETATM 1166  H2  HOH D 232      11.284  35.308  50.703  1.00  0.00      D    H  
HETATM 1167  O   HOH D 233       6.992  39.632  13.596  1.00  0.00      D    O  
HETATM 1168  H1  HOH D 233       6.602  39.985  14.447  1.00  0.00      D    H  
HETATM 1169  H2  HOH D 233       7.799  39.079  13.804  1.00  0.00      D    H  
HETATM 1170  O   HOH D 234      10.138  18.417  51.173  1.00  0.00      D    O  
HETATM 1171  H1  HOH D 234       9.850  19.287  51.574  1.00  0.00      D    H  
HETATM 1172  H2  HOH D 234      10.319  17.758  51.903  1.00  0.00      D    H  
HETATM 1173  O   HOH D 235       7.073  16.143  81.281  1.00  0.00      D    O  
HETATM 1174  H1  HOH D 235       6.252  15.623  81.045  1.00  0.00      D    H  
HETATM 1175  H2  HOH D 235       6.917  16.643  82.133  1.00  0.00      D    H  
HETATM 1176  O   HOH D 236      14.477  13.126  64.033  1.00  0.00      D    O  
HETATM 1177  H1  HOH D 236      14.773  13.097  63.079  1.00  0.00      D    H  
HETATM 1178  H2  HOH D 236      15.253  12.919  64.629  1.00  0.00      D    H  
HETATM 1179  O   HOH D 237      25.106  41.781  64.450  1.00  0.00      D    O  
HETATM 1180  H1  HOH D 237      24.327  42.125  64.975  1.00  0.00      D    H  
HETATM 1181  H2  HOH D 237      24.863  41.744  63.481  1.00  0.00      D    H  
HETATM 1182  O   HOH D 238      24.242  40.211  46.371  1.00  0.00      D    O  
HETATM 1183  H1  HOH D 238      23.873  40.387  47.284  1.00  0.00      D    H  
HETATM 1184  H2  HOH D 238      24.284  39.225  46.212  1.00  0.00      D    H  
HETATM 1185  O   HOH D 239       3.190  22.794  52.591  1.00  0.00      D    O  
HETATM 1186  H1  HOH D 239       3.020  21.850  52.875  1.00  0.00      D    H  
HETATM 1187  H2  HOH D 239       2.459  23.383  52.938  1.00  0.00      D    H  
HETATM 1188  O   HOH D 240      49.189  33.042  22.776  1.00  0.00      D    O  
HETATM 1189  H1  HOH D 240      49.057  33.919  23.237  1.00  0.00      D    H  
HETATM 1190  H2  HOH D 240      48.308  32.578  22.683  1.00  0.00      D    H  
HETATM 1191  O   HOH D 241      43.773  33.047 105.553  1.00  0.00      D    O  
HETATM 1192  H1  HOH D 241      44.279  33.034 106.415  1.00  0.00      D    H  
HETATM 1193  H2  HOH D 241      43.346  32.154 105.404  1.00  0.00      D    H  
HETATM 1194  O   HOH D 242      17.782  41.253  38.491  1.00  0.00      D    O  
HETATM 1195  H1  HOH D 242      18.614  41.448  37.972  1.00  0.00      D    H  
HETATM 1196  H2  HOH D 242      17.901  40.403  39.004  1.00  0.00      D    H  
HETATM 1197  O   HOH D 243      46.236   1.525  65.593  1.00  0.00      D    O  
HETATM 1198  H1  HOH D 243      46.010   2.027  64.758  1.00  0.00      D    H  
HETATM 1199  H2  HOH D 243      46.163   2.136  66.381  1.00  0.00      D    H  
HETATM 1200  O   HOH D 244      28.430  15.288  56.149  1.00  0.00      D    O  
HETATM 1201  H1  HOH D 244      27.608  14.720  56.150  1.00  0.00      D    H  
HETATM 1202  H2  HOH D 244      29.224  14.725  55.919  1.00  0.00      D    H  
HETATM 1203  O   HOH D 245      29.211   5.672 107.346  1.00  0.00      D    O  
HETATM 1204  H1  HOH D 245      28.460   6.220 106.978  1.00  0.00      D    H  
HETATM 1205  H2  HOH D 245      29.964   5.653 106.688  1.00  0.00      D    H  
HETATM 1206  O   HOH D 246      15.910  42.846  39.636  1.00  0.00      D    O  
HETATM 1207  H1  HOH D 246      15.349  42.367  40.311  1.00  0.00      D    H  
HETATM 1208  H2  HOH D 246      16.599  42.219  39.270  1.00  0.00      D    H  
HETATM 1209  O   HOH D 247       9.929  22.658  91.852  1.00  0.00      D    O  
HETATM 1210  H1  HOH D 247       9.041  22.619  91.393  1.00  0.00      D    H  
HETATM 1211  H2  HOH D 247      10.029  23.541  92.310  1.00  0.00      D    H  
HETATM 1212  O   HOH D 248       1.923  28.538   5.722  1.00  0.00      D    O  
HETATM 1213  H1  HOH D 248       1.345  27.722   5.739  1.00  0.00      D    H  
HETATM 1214  H2  HOH D 248       2.271  28.680   4.795  1.00  0.00      D    H  
HETATM 1215  O   HOH D 249      40.089  35.801  41.718  1.00  0.00      D    O  
HETATM 1216  H1  HOH D 249      40.928  35.267  41.619  1.00  0.00      D    H  
HETATM 1217  H2  HOH D 249      40.181  36.661  41.216  1.00  0.00      D    H  
HETATM 1218  O   HOH D 250      37.268   5.243  24.284  1.00  0.00      D    O  
HETATM 1219  H1  HOH D 250      38.246   5.317  24.089  1.00  0.00      D    H  
HETATM 1220  H2  HOH D 250      36.758   5.827  23.652  1.00  0.00      D    H  
HETATM 1221  O   HOH D 251      33.926  36.109  13.306  1.00  0.00      D    O  
HETATM 1222  H1  HOH D 251      33.152  35.487  13.422  1.00  0.00      D    H  
HETATM 1223  H2  HOH D 251      34.090  36.259  12.330  1.00  0.00      D    H  
HETATM 1224  O   HOH D 252       4.684  10.564  19.041  1.00  0.00      D    O  
HETATM 1225  H1  HOH D 252       4.633  10.796  18.070  1.00  0.00      D    H  
HETATM 1226  H2  HOH D 252       5.395   9.875  19.182  1.00  0.00      D    H  
HETATM 1227  O   HOH D 253      38.066   2.655  73.757  1.00  0.00      D    O  
HETATM 1228  H1  HOH D 253      37.745   3.125  74.579  1.00  0.00      D    H  
HETATM 1229  H2  HOH D 253      38.434   1.759  74.007  1.00  0.00      D    H  
HETATM 1230  O   HOH D 254      28.743  21.028  59.018  1.00  0.00      D    O  
HETATM 1231  H1  HOH D 254      28.209  21.183  59.849  1.00  0.00      D    H  
HETATM 1232  H2  HOH D 254      29.442  20.335  59.194  1.00  0.00      D    H  
HETATM 1233  O   HOH D 255      26.761   7.826  53.199  1.00  0.00      D    O  
HETATM 1234  H1  HOH D 255      27.478   7.150  53.370  1.00  0.00      D    H  
HETATM 1235  H2  HOH D 255      27.002   8.371  52.396  1.00  0.00      D    H  
HETATM 1236  O   HOH D 256      14.791  11.714  74.245  1.00  0.00      D    O  
HETATM 1237  H1  HOH D 256      15.719  12.065  74.374  1.00  0.00      D    H  
HETATM 1238  H2  HOH D 256      14.409  12.084  73.399  1.00  0.00      D    H  
HETATM 1239  O   HOH D 257      33.767  32.152  93.645  1.00  0.00      D    O  
HETATM 1240  H1  HOH D 257      34.645  32.421  93.250  1.00  0.00      D    H  
HETATM 1241  H2  HOH D 257      33.210  31.702  92.947  1.00  0.00      D    H  
HETATM 1242  O   HOH D 258      12.694  37.161 114.720  1.00  0.00      D    O  
HETATM 1243  H1  HOH D 258      12.113  37.334 115.515  1.00  0.00      D    H  
HETATM 1244  H2  HOH D 258      12.379  37.716 113.949  1.00  0.00      D    H  
HETATM 1245  O   HOH D 259      42.064  15.976  67.500  1.00  0.00      D    O  
HETATM 1246  H1  HOH D 259      41.237  16.405  67.861  1.00  0.00      D    H  
HETATM 1247  H2  HOH D 259      41.967  15.842  66.514  1.00  0.00      D    H  
HETATM 1248  O   HOH D 260      32.392  29.927  68.462  1.00  0.00      D    O  
HETATM 1249  H1  HOH D 260      32.523  30.716  69.061  1.00  0.00      D    H  
HETATM 1250  H2  HOH D 260      31.890  29.215  68.953  1.00  0.00      D    H  
HETATM 1251  O   HOH D 261      31.348  20.496   2.908  1.00  0.00      D    O  
HETATM 1252  H1  HOH D 261      31.799  19.616   3.054  1.00  0.00      D    H  
HETATM 1253  H2  HOH D 261      31.893  21.223   3.326  1.00  0.00      D    H  
HETATM 1254  O   HOH D 262      14.920  26.313   6.928  1.00  0.00      D    O  
HETATM 1255  H1  HOH D 262      15.492  26.652   7.675  1.00  0.00      D    H  
HETATM 1256  H2  HOH D 262      15.502  25.927   6.212  1.00  0.00      D    H  
HETATM 1257  O   HOH D 263       4.486   2.320  97.418  1.00  0.00      D    O  
HETATM 1258  H1  HOH D 263       4.733   2.063  98.352  1.00  0.00      D    H  
HETATM 1259  H2  HOH D 263       5.311   2.355  96.853  1.00  0.00      D    H  
HETATM 1260  O   HOH D 264      32.140  24.787  46.708  1.00  0.00      D    O  
HETATM 1261  H1  HOH D 264      32.081  24.525  47.672  1.00  0.00      D    H  
HETATM 1262  H2  HOH D 264      32.754  24.160  46.229  1.00  0.00      D    H  
HETATM 1263  O   HOH D 265      45.316  36.119 108.092  1.00  0.00      D    O  
HETATM 1264  H1  HOH D 265      44.846  35.238 108.134  1.00  0.00      D    H  
HETATM 1265  H2  HOH D 265      44.880  36.760 108.725  1.00  0.00      D    H  
HETATM 1266  O   HOH D 266      36.802   3.907  75.991  1.00  0.00      D    O  
HETATM 1267  H1  HOH D 266      35.919   4.009  75.534  1.00  0.00      D    H  
HETATM 1268  H2  HOH D 266      36.662   3.864  76.980  1.00  0.00      D    H  
HETATM 1269  O   HOH D 267      26.643  21.058   7.579  1.00  0.00      D    O  
HETATM 1270  H1  HOH D 267      26.157  21.742   7.036  1.00  0.00      D    H  
HETATM 1271  H2  HOH D 267      26.999  21.484   8.411  1.00  0.00      D    H  
HETATM 1272  O   HOH D 268      28.361   6.773  36.805  1.00  0.00      D    O  
HETATM 1273  H1  HOH D 268      28.561   7.467  37.497  1.00  0.00      D    H  
HETATM 1274  H2  HOH D 268      28.758   5.899  37.085  1.00  0.00      D    H  
HETATM 1275  O   HOH D 269      43.834   8.214  91.452  1.00  0.00      D    O  
HETATM 1276  H1  HOH D 269      42.928   8.143  91.869  1.00  0.00      D    H  
HETATM 1277  H2  HOH D 269      44.350   8.945  91.898  1.00  0.00      D    H  
HETATM 1278  O   HOH D 270      34.539  27.122  57.006  1.00  0.00      D    O  
HETATM 1279  H1  HOH D 270      33.628  27.131  57.417  1.00  0.00      D    H  
HETATM 1280  H2  HOH D 270      34.833  28.061  56.825  1.00  0.00      D    H  
HETATM 1281  O   HOH D 271      30.378   4.191 112.196  1.00  0.00      D    O  
HETATM 1282  H1  HOH D 271      30.273   4.382 111.220  1.00  0.00      D    H  
HETATM 1283  H2  HOH D 271      30.401   3.202 112.341  1.00  0.00      D    H  
HETATM 1284  O   HOH D 272      22.762  19.021  52.045  1.00  0.00      D    O  
HETATM 1285  H1  HOH D 272      22.352  18.124  52.207  1.00  0.00      D    H  
HETATM 1286  H2  HOH D 272      23.626  18.909  51.554  1.00  0.00      D    H  
HETATM 1287  O   HOH D 273      38.561   8.242  92.761  1.00  0.00      D    O  
HETATM 1288  H1  HOH D 273      38.092   9.028  92.356  1.00  0.00      D    H  
HETATM 1289  H2  HOH D 273      39.502   8.495  92.985  1.00  0.00      D    H  
HETATM 1290  O   HOH D 274      33.282  31.344  83.556  1.00  0.00      D    O  
HETATM 1291  H1  HOH D 274      32.470  30.857  83.879  1.00  0.00      D    H  
HETATM 1292  H2  HOH D 274      33.166  31.582  82.592  1.00  0.00      D    H  
HETATM 1293  O   HOH D 275      40.884  11.472  84.561  1.00  0.00      D    O  
HETATM 1294  H1  HOH D 275      40.957  12.300  85.116  1.00  0.00      D    H  
HETATM 1295  H2  HOH D 275      40.071  10.958  84.834  1.00  0.00      D    H  
HETATM 1296  O   HOH D 276      32.993  31.237  47.908  1.00  0.00      D    O  
HETATM 1297  H1  HOH D 276      32.274  30.837  48.477  1.00  0.00      D    H  
HETATM 1298  H2  HOH D 276      33.679  31.669  48.492  1.00  0.00      D    H  
HETATM 1299  O   HOH D 277       6.103  30.195   8.268  1.00  0.00      D    O  
HETATM 1300  H1  HOH D 277       6.333  31.124   7.979  1.00  0.00      D    H  
HETATM 1301  H2  HOH D 277       6.574  29.987   9.126  1.00  0.00      D    H  
HETATM 1302  O   HOH D 278      42.446   5.537  13.984  1.00  0.00      D    O  
HETATM 1303  H1  HOH D 278      43.056   5.548  13.192  1.00  0.00      D    H  
HETATM 1304  H2  HOH D 278      41.776   4.802  13.879  1.00  0.00      D    H  
HETATM 1305  O   HOH D 279      18.316   4.662  96.330  1.00  0.00      D    O  
HETATM 1306  H1  HOH D 279      18.600   5.009  97.224  1.00  0.00      D    H  
HETATM 1307  H2  HOH D 279      17.390   4.980  96.128  1.00  0.00      D    H  
HETATM 1308  O   HOH D 280      34.729  37.008  30.738  1.00  0.00      D    O  
HETATM 1309  H1  HOH D 280      35.061  36.446  31.496  1.00  0.00      D    H  
HETATM 1310  H2  HOH D 280      34.310  37.841  31.099  1.00  0.00      D    H  
HETATM 1311  O   HOH D 281      30.004  11.681  22.739  1.00  0.00      D    O  
HETATM 1312  H1  HOH D 281      30.005  10.925  22.084  1.00  0.00      D    H  
HETATM 1313  H2  HOH D 281      29.108  12.125  22.732  1.00  0.00      D    H  
HETATM 1314  O   HOH D 282      37.241  18.290   6.757  1.00  0.00      D    O  
HETATM 1315  H1  HOH D 282      37.005  18.327   7.728  1.00  0.00      D    H  
HETATM 1316  H2  HOH D 282      36.522  18.733   6.222  1.00  0.00      D    H  
HETATM 1317  O   HOH D 283      24.583   3.773  46.154  1.00  0.00      D    O  
HETATM 1318  H1  HOH D 283      24.750   4.311  45.328  1.00  0.00      D    H  
HETATM 1319  H2  HOH D 283      23.693   3.324  46.085  1.00  0.00      D    H  
HETATM 1320  O   HOH D 284      45.732   6.211  84.658  1.00  0.00      D    O  
HETATM 1321  H1  HOH D 284      45.626   5.345  85.146  1.00  0.00      D    H  
HETATM 1322  H2  HOH D 284      46.594   6.206  84.152  1.00  0.00      D    H  
HETATM 1323  O   HOH D 285      27.020  22.074  95.786  1.00  0.00      D    O  
HETATM 1324  H1  HOH D 285      26.511  21.593  95.072  1.00  0.00      D    H  
HETATM 1325  H2  HOH D 285      27.583  22.788  95.370  1.00  0.00      D    H  
HETATM 1326  O   HOH D 286       6.911  25.126  65.337  1.00  0.00      D    O  
HETATM 1327  H1  HOH D 286       6.009  24.945  65.730  1.00  0.00      D    H  
HETATM 1328  H2  HOH D 286       7.106  26.105  65.388  1.00  0.00      D    H  
HETATM 1329  O   HOH D 287      38.391  31.545 108.403  1.00  0.00      D    O  
HETATM 1330  H1  HOH D 287      38.365  32.481 108.052  1.00  0.00      D    H  
HETATM 1331  H2  HOH D 287      37.788  30.966 107.855  1.00  0.00      D    H  
HETATM 1332  O   HOH D 288       6.987  18.660  48.775  1.00  0.00      D    O  
HETATM 1333  H1  HOH D 288       6.509  17.790  48.657  1.00  0.00      D    H  
HETATM 1334  H2  HOH D 288       7.233  18.777  49.737  1.00  0.00      D    H  
HETATM 1335  O   HOH D 289      22.231  22.310  12.592  1.00  0.00      D    O  
HETATM 1336  H1  HOH D 289      22.649  22.921  13.264  1.00  0.00      D    H  
HETATM 1337  H2  HOH D 289      21.252  22.506  12.527  1.00  0.00      D    H  
HETATM 1338  O   HOH D 290       8.719  32.121  78.374  1.00  0.00      D    O  
HETATM 1339  H1  HOH D 290       7.994  32.801  78.480  1.00  0.00      D    H  
HETATM 1340  H2  HOH D 290       9.546  32.439  78.839  1.00  0.00      D    H  
HETATM 1341  O   HOH D 291      34.392  18.021 117.686  1.00  0.00      D    O  
HETATM 1342  H1  HOH D 291      34.396  18.935 118.092  1.00  0.00      D    H  
HETATM 1343  H2  HOH D 291      35.278  17.584 117.839  1.00  0.00      D    H  
HETATM 1344  O   HOH D 292      22.733  41.242  56.326  1.00  0.00      D    O  
HETATM 1345  H1  HOH D 292      21.859  41.181  56.809  1.00  0.00      D    H  
HETATM 1346  H2  HOH D 292      22.796  42.127  55.864  1.00  0.00      D    H  
HETATM 1347  O   HOH D 293      31.922  18.067  42.462  1.00  0.00      D    O  
HETATM 1348  H1  HOH D 293      31.468  18.151  43.349  1.00  0.00      D    H  
HETATM 1349  H2  HOH D 293      32.813  18.520  42.500  1.00  0.00      D    H  
HETATM 1350  O   HOH D 294      37.823  11.409  63.771  1.00  0.00      D    O  
HETATM 1351  H1  HOH D 294      37.562  12.056  63.055  1.00  0.00      D    H  
HETATM 1352  H2  HOH D 294      37.066  10.778  63.942  1.00  0.00      D    H  
HETATM 1353  O   HOH D 295      28.103  23.227  50.230  1.00  0.00      D    O  
HETATM 1354  H1  HOH D 295      28.723  22.795  50.884  1.00  0.00      D    H  
HETATM 1355  H2  HOH D 295      27.789  22.546  49.568  1.00  0.00      D    H  
HETATM 1356  O   HOH D 296       7.116  29.121  14.397  1.00  0.00      D    O  
HETATM 1357  H1  HOH D 296       6.247  29.392  14.812  1.00  0.00      D    H  
HETATM 1358  H2  HOH D 296       7.567  29.926  14.013  1.00  0.00      D    H  
HETATM 1359  O   HOH D 297      45.795  38.539  13.310  1.00  0.00      D    O  
HETATM 1360  H1  HOH D 297      45.522  39.246  13.962  1.00  0.00      D    H  
HETATM 1361  H2  HOH D 297      45.372  37.669  13.564  1.00  0.00      D    H  
HETATM 1362  O   HOH D 298      31.193   0.714  23.869  1.00  0.00      D    O  
HETATM 1363  H1  HOH D 298      31.089   1.419  23.168  1.00  0.00      D    H  
HETATM 1364  H2  HOH D 298      30.870  -0.163  23.512  1.00  0.00      D    H  
HETATM 1365  O   HOH D 299       2.038  34.127  99.934  1.00  0.00      D    O  
HETATM 1366  H1  HOH D 299       2.421  33.858  99.050  1.00  0.00      D    H  
HETATM 1367  H2  HOH D 299       2.208  35.100 100.088  1.00  0.00      D    H  
HETATM 1368  O   HOH D 300       5.295  39.793  79.287  1.00  0.00      D    O  
HETATM 1369  H1  HOH D 300       5.406  39.816  80.281  1.00  0.00      D    H  
HETATM 1370  H2  HOH D 300       4.881  38.924  79.018  1.00  0.00      D    H  
HETATM 1371  O   HOH D 301       9.700  29.550  68.398  1.00  0.00      D    O  
HETATM 1372  H1  HOH D 301      10.083  30.467  68.513  1.00  0.00      D    H  
HETATM 1373  H2  HOH D 301      10.442  28.880  68.374  1.00  0.00      D    H  
HETATM 1374  O   HOH D 302       0.749   5.324   3.232  1.00  0.00      D    O  
HETATM 1375  H1  HOH D 302       1.273   6.168   3.118  1.00  0.00      D    H  
HETATM 1376  H2  HOH D 302      -0.223   5.543   3.308  1.00  0.00      D    H  
HETATM 1377  O   HOH D 303      27.527  19.353  12.416  1.00  0.00      D    O  
HETATM 1378  H1  HOH D 303      27.858  18.790  11.658  1.00  0.00      D    H  
HETATM 1379  H2  HOH D 303      27.055  18.773  13.080  1.00  0.00      D    H  
HETATM 1380  O   HOH D 304      20.565  11.391  53.023  1.00  0.00      D    O  
HETATM 1381  H1  HOH D 304      21.395  10.887  53.261  1.00  0.00      D    H  
HETATM 1382  H2  HOH D 304      19.891  10.761  52.638  1.00  0.00      D    H  
HETATM 1383  O   HOH D 305      16.905   5.168  24.438  1.00  0.00      D    O  
HETATM 1384  H1  HOH D 305      16.775   4.999  23.461  1.00  0.00      D    H  
HETATM 1385  H2  HOH D 305      17.874   5.068  24.667  1.00  0.00      D    H  
HETATM 1386  O   HOH D 306      27.264  36.461  38.788  1.00  0.00      D    O  
HETATM 1387  H1  HOH D 306      28.250  36.552  38.654  1.00  0.00      D    H  
HETATM 1388  H2  HOH D 306      27.047  36.585  39.756  1.00  0.00      D    H  
HETATM 1389  O   HOH D 307       1.204  39.397  51.701  1.00  0.00      D    O  
HETATM 1390  H1  HOH D 307       1.865  39.313  50.955  1.00  0.00      D    H  
HETATM 1391  H2  HOH D 307       1.524  38.874  52.491  1.00  0.00      D    H  
HETATM 1392  O   HOH D 308       2.279  34.791 112.279  1.00  0.00      D    O  
HETATM 1393  H1  HOH D 308       2.982  35.501 112.301  1.00  0.00      D    H  
HETATM 1394  H2  HOH D 308       2.417  34.209 111.478  1.00  0.00      D    H  
HETATM 1395  O   HOH D 309      42.901  28.641 102.731  1.00  0.00      D    O  
HETATM 1396  H1  HOH D 309      43.361  28.013 102.103  1.00  0.00      D    H  
HETATM 1397  H2  HOH D 309      42.089  28.197 103.111  1.00  0.00      D    H  
HETATM 1398  O   HOH D 310      33.962  26.016  90.383  1.00  0.00      D    O  
HETATM 1399  H1  HOH D 310      33.525  25.123  90.276  1.00  0.00      D    H  
HETATM 1400  H2  HOH D 310      33.265  26.708  90.568  1.00  0.00      D    H  
HETATM 1401  O   HOH D 311      28.051  13.375  21.514  1.00  0.00      D    O  
HETATM 1402  H1  HOH D 311      28.988  13.473  21.178  1.00  0.00      D    H  
HETATM 1403  H2  HOH D 311      27.481  12.972  20.798  1.00  0.00      D    H  
HETATM 1404  O   HOH D 312      29.503  23.876  25.194  1.00  0.00      D    O  
HETATM 1405  H1  HOH D 312      28.692  23.330  24.989  1.00  0.00      D    H  
HETATM 1406  H2  HOH D 312      29.322  24.836  24.981  1.00  0.00      D    H  
HETATM 1407  O   HOH D 313      36.045  13.244  47.815  1.00  0.00      D    O  
HETATM 1408  H1  HOH D 313      35.837  12.814  48.693  1.00  0.00      D    H  
HETATM 1409  H2  HOH D 313      36.280  12.539  47.146  1.00  0.00      D    H  
HETATM 1410  O   HOH D 314      49.128  26.762  68.914  1.00  0.00      D    O  
HETATM 1411  H1  HOH D 314      48.518  26.169  69.440  1.00  0.00      D    H  
HETATM 1412  H2  HOH D 314      49.870  27.083  69.502  1.00  0.00      D    H  
HETATM 1413  O   HOH D 315      47.388   8.588  51.424  1.00  0.00      D    O  
HETATM 1414  H1  HOH D 315      48.225   9.064  51.694  1.00  0.00      D    H  
HETATM 1415  H2  HOH D 315      46.981   8.149  52.226  1.00  0.00      D    H  
HETATM 1416  O   HOH D 316      43.247  36.053  60.162  1.00  0.00      D    O  
HETATM 1417  H1  HOH D 316      42.276  35.885  60.331  1.00  0.00      D    H  
HETATM 1418  H2  HOH D 316      43.780  35.263  60.465  1.00  0.00      D    H  
HETATM 1419  O   HOH D 317      45.504  26.803  81.613  1.00  0.00      D    O  
HETATM 1420  H1  HOH D 317      44.507  26.878  81.575  1.00  0.00      D    H  
HETATM 1421  H2  HOH D 317      45.875  26.827  80.685  1.00  0.00      D    H  
HETATM 1422  O   HOH D 318       1.127   5.394   9.653  1.00  0.00      D    O  
HETATM 1423  H1  HOH D 318       1.064   4.397   9.615  1.00  0.00      D    H  
HETATM 1424  H2  HOH D 318       0.230   5.777   9.875  1.00  0.00      D    H  
HETATM 1425  O   HOH D 319      42.190  12.957  88.406  1.00  0.00      D    O  
HETATM 1426  H1  HOH D 319      41.891  12.003  88.433  1.00  0.00      D    H  
HETATM 1427  H2  HOH D 319      42.881  13.110  89.112  1.00  0.00      D    H  
HETATM 1428  O   HOH D 320      48.151  16.658  95.267  1.00  0.00      D    O  
HETATM 1429  H1  HOH D 320      47.989  16.085  96.071  1.00  0.00      D    H  
HETATM 1430  H2  HOH D 320      49.021  17.140  95.371  1.00  0.00      D    H  
HETATM 1431  O   HOH D 321       9.673  33.735  41.236  1.00  0.00      D    O  
HETATM 1432  H1  HOH D 321      10.039  33.237  40.449  1.00  0.00      D    H  
HETATM 1433  H2  HOH D 321      10.356  34.388  41.564  1.00  0.00      D    H  
HETATM 1434  O   HOH D 322       5.462  17.434  21.925  1.00  0.00      D    O  
HETATM 1435  H1  HOH D 322       5.500  18.408  22.148  1.00  0.00      D    H  
HETATM 1436  H2  HOH D 322       5.725  17.300  20.970  1.00  0.00      D    H  
HETATM 1437  O   HOH D 323      12.558  18.883 101.601  1.00  0.00      D    O  
HETATM 1438  H1  HOH D 323      11.871  18.487 102.211  1.00  0.00      D    H  
HETATM 1439  H2  HOH D 323      12.403  18.557 100.669  1.00  0.00      D    H  
HETATM 1440  O   HOH D 324      32.589   8.978  76.003  1.00  0.00      D    O  
HETATM 1441  H1  HOH D 324      32.826   9.498  75.182  1.00  0.00      D    H  
HETATM 1442  H2  HOH D 324      33.248   8.237  76.131  1.00  0.00      D    H  
HETATM 1443  O   HOH D 325      47.508  30.802  19.829  1.00  0.00      D    O  
HETATM 1444  H1  HOH D 325      47.671  30.299  20.678  1.00  0.00      D    H  
HETATM 1445  H2  HOH D 325      48.351  30.833  19.293  1.00  0.00      D    H  
HETATM 1446  O   HOH D 326      21.175  23.268  22.581  1.00  0.00      D    O  
HETATM 1447  H1  HOH D 326      21.821  22.630  23.000  1.00  0.00      D    H  
HETATM 1448  H2  HOH D 326      20.501  23.555  23.261  1.00  0.00      D    H  
HETATM 1449  O   HOH D 327       4.295  26.015  81.530  1.00  0.00      D    O  
HETATM 1450  H1  HOH D 327       5.294  25.987  81.556  1.00  0.00      D    H  
HETATM 1451  H2  HOH D 327       3.930  25.666  82.393  1.00  0.00      D    H  
HETATM 1452  O   HOH D 328      48.209  17.967  74.590  1.00  0.00      D    O  
HETATM 1453  H1  HOH D 328      48.400  18.892  74.918  1.00  0.00      D    H  
HETATM 1454  H2  HOH D 328      47.846  18.012  73.659  1.00  0.00      D    H  
HETATM 1455  O   HOH D 329      27.135  29.406  90.613  1.00  0.00      D    O  
HETATM 1456  H1  HOH D 329      26.561  29.287  89.803  1.00  0.00      D    H  
HETATM 1457  H2  HOH D 329      26.587  29.790  91.356  1.00  0.00      D    H  
HETATM 1458  O   HOH D 330      43.751   0.431  94.374  1.00  0.00      D    O  
HETATM 1459  H1  HOH D 330      43.629   1.386  94.643  1.00  0.00      D    H  
HETATM 1460  H2  HOH D 330      44.727   0.230  94.290  1.00  0.00      D    H  
HETATM 1461  O   HOH D 331      47.734  26.962  25.952  1.00  0.00      D    O  
HETATM 1462  H1  HOH D 331      47.333  26.510  26.749  1.00  0.00      D    H  
HETATM 1463  H2  HOH D 331      47.509  27.936  25.972  1.00  0.00      D    H  
HETATM 1464  O   HOH D 332      31.225  10.959  18.446  1.00  0.00      D    O  
HETATM 1465  H1  HOH D 332      31.057  11.400  17.564  1.00  0.00      D    H  
HETATM 1466  H2  HOH D 332      31.423  11.656  19.135  1.00  0.00      D    H  
HETATM 1467  O   HOH D 333      17.355  37.635  87.217  1.00  0.00      D    O  
HETATM 1468  H1  HOH D 333      17.822  38.109  87.963  1.00  0.00      D    H  
HETATM 1469  H2  HOH D 333      17.833  36.780  87.014  1.00  0.00      D    H  
HETATM 1470  O   HOH D 334      46.380  26.563  60.873  1.00  0.00      D    O  
HETATM 1471  H1  HOH D 334      46.930  25.752  60.675  1.00  0.00      D    H  
HETATM 1472  H2  HOH D 334      46.559  27.264  60.182  1.00  0.00      D    H  
HETATM 1473  O   HOH D 335       2.692  28.191  52.864  1.00  0.00      D    O  
HETATM 1474  H1  HOH D 335       2.632  28.159  53.861  1.00  0.00      D    H  
HETATM 1475  H2  HOH D 335       2.728  27.259  52.502  1.00  0.00      D    H  
HETATM 1476  O   HOH D 336      10.302  15.258 110.489  1.00  0.00      D    O  
HETATM 1477  H1  HOH D 336      11.258  15.012 110.647  1.00  0.00      D    H  
HETATM 1478  H2  HOH D 336      10.189  15.571 109.546  1.00  0.00      D    H  
HETATM 1479  O   HOH D 337       2.313  11.423 110.246  1.00  0.00      D    O  
HETATM 1480  H1  HOH D 337       2.137  11.381 111.229  1.00  0.00      D    H  
HETATM 1481  H2  HOH D 337       3.007  10.745 110.002  1.00  0.00      D    H  
HETATM 1482  O   HOH D 338      28.870  27.650  34.585  1.00  0.00      D    O  
HETATM 1483  H1  HOH D 338      29.288  28.540  34.407  1.00  0.00      D    H  
HETATM 1484  H2  HOH D 338      27.875  27.748  34.613  1.00  0.00      D    H  
HETATM 1485  O   HOH D 339       6.773  16.338  53.371  1.00  0.00      D    O  
HETATM 1486  H1  HOH D 339       7.512  15.950  53.921  1.00  0.00      D    H  
HETATM 1487  H2  HOH D 339       6.142  16.836  53.965  1.00  0.00      D    H  
HETATM 1488  O   HOH D 340      42.674   3.680  20.184  1.00  0.00      D    O  
HETATM 1489  H1  HOH D 340      43.359   4.393  20.029  1.00  0.00      D    H  
HETATM 1490  H2  HOH D 340      41.800   3.967  19.792  1.00  0.00      D    H  
HETATM 1491  O   HOH D 341      44.055  39.523  91.343  1.00  0.00      D    O  
HETATM 1492  H1  HOH D 341      44.622  40.290  91.642  1.00  0.00      D    H  
HETATM 1493  H2  HOH D 341      44.243  39.325  90.381  1.00  0.00      D    H  
HETATM 1494  O   HOH D 342       2.928  14.594  35.444  1.00  0.00      D    O  
HETATM 1495  H1  HOH D 342       2.708  13.689  35.080  1.00  0.00      D    H  
HETATM 1496  H2  HOH D 342       2.761  14.606  36.430  1.00  0.00      D    H  
HETATM 1497  O   HOH D 343      42.881  19.758   8.216  1.00  0.00      D    O  
HETATM 1498  H1  HOH D 343      43.643  19.286   7.772  1.00  0.00      D    H  
HETATM 1499  H2  HOH D 343      42.285  19.086   8.657  1.00  0.00      D    H  
HETATM 1500  O   HOH D 344       6.488  30.000  35.513  1.00  0.00      D    O  
HETATM 1501  H1  HOH D 344       5.905  30.794  35.687  1.00  0.00      D    H  
HETATM 1502  H2  HOH D 344       6.195  29.550  34.670  1.00  0.00      D    H  
HETATM 1503  O   HOH D 345      30.931  29.345  61.856  1.00  0.00      D    O  
HETATM 1504  H1  HOH D 345      30.815  28.767  61.048  1.00  0.00      D    H  
HETATM 1505  H2  HOH D 345      31.901  29.397  62.092  1.00  0.00      D    H  
HETATM 1506  O   HOH D 346      12.961  18.999  81.481  1.00  0.00      D    O  
HETATM 1507  H1  HOH D 346      13.513  19.822  81.342  1.00  0.00      D    H  
HETATM 1508  H2  HOH D 346      12.805  18.863  82.459  1.00  0.00      D    H  
HETATM 1509  O   HOH D 347      30.017  11.359  53.357  1.00  0.00      D    O  
HETATM 1510  H1  HOH D 347      30.872  11.877  53.311  1.00  0.00      D    H  
HETATM 1511  H2  HOH D 347      29.998  10.822  54.200  1.00  0.00      D    H  
HETATM 1512  O   HOH D 348      15.626   5.386  37.176  1.00  0.00      D    O  
HETATM 1513  H1  HOH D 348      15.150   4.531  37.384  1.00  0.00      D    H  
HETATM 1514  H2  HOH D 348      15.532   6.015  37.947  1.00  0.00      D    H  
HETATM 1515  O   HOH D 349       8.999  27.979 102.412  1.00  0.00      D    O  
HETATM 1516  H1  HOH D 349       8.877  27.897 101.423  1.00  0.00      D    H  
HETATM 1517  H2  HOH D 349       9.223  28.926 102.643  1.00  0.00      D    H  
HETATM 1518  O   HOH D 350      48.577  29.935  90.565  1.00  0.00      D    O  
HETATM 1519  H1  HOH D 350      49.172  30.049  89.769  1.00  0.00      D    H  
HETATM 1520  H2  HOH D 350      48.005  29.124  90.440  1.00  0.00      D    H  
HETATM 1521  O   HOH D 351      43.929  27.575  59.680  1.00  0.00      D    O  
HETATM 1522  H1  HOH D 351      43.789  26.724  60.187  1.00  0.00      D    H  
HETATM 1523  H2  HOH D 351      44.564  27.413  58.925  1.00  0.00      D    H  
HETATM 1524  O   HOH D 352      27.080  27.792  54.101  1.00  0.00      D    O  
HETATM 1525  H1  HOH D 352      28.036  27.505  54.034  1.00  0.00      D    H  
HETATM 1526  H2  HOH D 352      26.847  28.360  53.311  1.00  0.00      D    H  
HETATM 1527  O   HOH D 353      12.734  22.525  69.937  1.00  0.00      D    O  
HETATM 1528  H1  HOH D 353      12.264  21.646  70.017  1.00  0.00      D    H  
HETATM 1529  H2  HOH D 353      12.103  23.264  70.175  1.00  0.00      D    H  
HETATM 1530  O   HOH D 354      13.316  12.283  26.497  1.00  0.00      D    O  
HETATM 1531  H1  HOH D 354      13.037  13.079  27.035  1.00  0.00      D    H  
HETATM 1532  H2  HOH D 354      14.304  12.154  26.580  1.00  0.00      D    H  
HETATM 1533  O   HOH D 355      19.651   7.293 114.676  1.00  0.00      D    O  
HETATM 1534  H1  HOH D 355      20.120   7.597 115.505  1.00  0.00      D    H  
HETATM 1535  H2  HOH D 355      19.393   6.331 114.773  1.00  0.00      D    H  
HETATM 1536  O   HOH D 356      29.777   0.529  89.592  1.00  0.00      D    O  
HETATM 1537  H1  HOH D 356      28.997  -0.080  89.737  1.00  0.00      D    H  
HETATM 1538  H2  HOH D 356      29.881   1.132  90.383  1.00  0.00      D    H  
HETATM 1539  O   HOH D 357       9.312  41.157  14.584  1.00  0.00      D    O  
HETATM 1540  H1  HOH D 357       9.067  40.188  14.555  1.00  0.00      D    H  
HETATM 1541  H2  HOH D 357      10.271  41.266  14.323  1.00  0.00      D    H  
HETATM 1542  O   HOH D 358      29.128  12.920  46.484  1.00  0.00      D    O  
HETATM 1543  H1  HOH D 358      28.711  12.097  46.098  1.00  0.00      D    H  
HETATM 1544  H2  HOH D 358      28.460  13.393  47.059  1.00  0.00      D    H  
HETATM 1545  O   HOH D 359      18.110  12.105  23.237  1.00  0.00      D    O  
HETATM 1546  H1  HOH D 359      18.812  11.478  22.899  1.00  0.00      D    H  
HETATM 1547  H2  HOH D 359      18.213  12.994  22.791  1.00  0.00      D    H  
HETATM 1548  O   HOH D 360      17.122   4.325   6.265  1.00  0.00      D    O  
HETATM 1549  H1  HOH D 360      18.078   4.619   6.277  1.00  0.00      D    H  
HETATM 1550  H2  HOH D 360      17.073   3.362   6.000  1.00  0.00      D    H  
HETATM 1551  O   HOH D 361      35.144  35.979  17.435  1.00  0.00      D    O  
HETATM 1552  H1  HOH D 361      36.114  35.876  17.214  1.00  0.00      D    H  
HETATM 1553  H2  HOH D 361      34.638  35.187  17.092  1.00  0.00      D    H  
HETATM 1554  O   HOH D 362      40.163  18.144 100.974  1.00  0.00      D    O  
HETATM 1555  H1  HOH D 362      40.580  17.838 100.118  1.00  0.00      D    H  
HETATM 1556  H2  HOH D 362      40.782  17.949 101.735  1.00  0.00      D    H  
HETATM 1557  O   HOH D 363      13.617  24.126  18.857  1.00  0.00      D    O  
HETATM 1558  H1  HOH D 363      14.003  23.482  19.518  1.00  0.00      D    H  
HETATM 1559  H2  HOH D 363      12.893  23.675  18.336  1.00  0.00      D    H  
HETATM 1560  O   HOH D 364       2.928   6.864  78.394  1.00  0.00      D    O  
HETATM 1561  H1  HOH D 364       3.343   7.610  78.915  1.00  0.00      D    H  
HETATM 1562  H2  HOH D 364       2.204   6.440  78.939  1.00  0.00      D    H  
HETATM 1563  O   HOH D 365      35.205  24.095  33.338  1.00  0.00      D    O  
HETATM 1564  H1  HOH D 365      34.346  23.584  33.308  1.00  0.00      D    H  
HETATM 1565  H2  HOH D 365      35.045  25.034  33.033  1.00  0.00      D    H  
HETATM 1566  O   HOH D 366       1.451   4.727  54.393  1.00  0.00      D    O  
HETATM 1567  H1  HOH D 366       1.803   5.278  55.149  1.00  0.00      D    H  
HETATM 1568  H2  HOH D 366       2.204   4.469  53.788  1.00  0.00      D    H  
HETATM 1569  O   HOH D 367      15.160  42.303  32.698  1.00  0.00      D    O  
HETATM 1570  H1  HOH D 367      15.830  41.795  33.238  1.00  0.00      D    H  
HETATM 1571  H2  HOH D 367      14.888  41.758  31.905  1.00  0.00      D    H  
HETATM 1572  O   HOH D 368      25.302   8.972 110.658  1.00  0.00      D    O  
HETATM 1573  H1  HOH D 368      24.904   8.811 111.562  1.00  0.00      D    H  
HETATM 1574  H2  HOH D 368      26.184   8.505 110.595  1.00  0.00      D    H  
HETATM 1575  O   HOH D 369      45.690  13.195   8.846  1.00  0.00      D    O  
HETATM 1576  H1  HOH D 369      46.081  14.097   8.663  1.00  0.00      D    H  
HETATM 1577  H2  HOH D 369      45.797  12.977   9.816  1.00  0.00      D    H  
HETATM 1578  O   HOH D 370       6.297  37.039  64.258  1.00  0.00      D    O  
HETATM 1579  H1  HOH D 370       6.777  36.181  64.439  1.00  0.00      D    H  
HETATM 1580  H2  HOH D 370       6.455  37.315  63.310  1.00  0.00      D    H  
HETATM 1581  O   HOH D 371      32.959  12.155  39.960  1.00  0.00      D    O  
HETATM 1582  H1  HOH D 371      32.281  11.630  40.473  1.00  0.00      D    H  
HETATM 1583  H2  HOH D 371      33.362  11.577  39.250  1.00  0.00      D    H  
HETATM 1584  O   HOH D 372       8.612  25.300  49.734  1.00  0.00      D    O  
HETATM 1585  H1  HOH D 372       9.352  24.725  50.083  1.00  0.00      D    H  
HETATM 1586  H2  HOH D 372       7.845  24.723  49.455  1.00  0.00      D    H  
HETATM 1587  O   HOH D 373      40.169  28.574  55.315  1.00  0.00      D    O  
HETATM 1588  H1  HOH D 373      40.943  28.959  55.817  1.00  0.00      D    H  
HETATM 1589  H2  HOH D 373      39.538  29.308  55.063  1.00  0.00      D    H  
HETATM 1590  O   HOH D 374      28.721  24.070  78.943  1.00  0.00      D    O  
HETATM 1591  H1  HOH D 374      28.538  23.414  78.210  1.00  0.00      D    H  
HETATM 1592  H2  HOH D 374      28.327  23.732  79.798  1.00  0.00      D    H  
HETATM 1593  O   HOH D 375      11.739   1.212  90.832  1.00  0.00      D    O  
HETATM 1594  H1  HOH D 375      12.506   0.587  90.978  1.00  0.00      D    H  
HETATM 1595  H2  HOH D 375      11.535   1.266  89.855  1.00  0.00      D    H  
HETATM 1596  O   HOH D 376      11.300   4.985  95.632  1.00  0.00      D    O  
HETATM 1597  H1  HOH D 376      11.793   5.831  95.833  1.00  0.00      D    H  
HETATM 1598  H2  HOH D 376      11.035   4.542  96.488  1.00  0.00      D    H  
HETATM 1599  O   HOH D 377      20.427  18.349  42.554  1.00  0.00      D    O  
HETATM 1600  H1  HOH D 377      21.174  17.788  42.196  1.00  0.00      D    H  
HETATM 1601  H2  HOH D 377      19.956  17.851  43.282  1.00  0.00      D    H  
HETATM 1602  O   HOH D 378      31.430  15.031 115.134  1.00  0.00      D    O  
HETATM 1603  H1  HOH D 378      32.414  15.054 115.311  1.00  0.00      D    H  
HETATM 1604  H2  HOH D 378      31.264  14.679 114.213  1.00  0.00      D    H  
HETATM 1605  O   HOH D 379      27.871   0.878  74.220  1.00  0.00      D    O  
HETATM 1606  H1  HOH D 379      27.160   0.427  73.681  1.00  0.00      D    H  
HETATM 1607  H2  HOH D 379      28.764   0.709  73.803  1.00  0.00      D    H  
HETATM 1608  O   HOH D 380      48.881  17.597  64.044  1.00  0.00      D    O  
HETATM 1609  H1  HOH D 380      49.083  17.738  65.013  1.00  0.00      D    H  
HETATM 1610  H2  HOH D 380      49.435  16.841  63.695  1.00  0.00      D    H  
HETATM 1611  O   HOH D 381      24.272  34.681  12.642  1.00  0.00      D    O  
HETATM 1612  H1  HOH D 381      24.534  33.716  12.636  1.00  0.00      D    H  
HETATM 1613  H2  HOH D 381      25.071  35.242  12.860  1.00  0.00      D    H  
HETATM 1614  O   HOH D 382       9.043   7.407  68.499  1.00  0.00      D    O  
HETATM 1615  H1  HOH D 382       9.476   6.561  68.811  1.00  0.00      D    H  
HETATM 1616  H2  HOH D 382       8.080   7.407  68.768  1.00  0.00      D    H  
HETATM 1617  O   HOH D 383      39.404  26.341  56.817  1.00  0.00      D    O  
HETATM 1618  H1  HOH D 383      39.684  27.123  56.260  1.00  0.00      D    H  
HETATM 1619  H2  HOH D 383      39.290  26.632  57.767  1.00  0.00      D    H  
HETATM 1620  O   HOH D 384      23.011   1.708  15.429  1.00  0.00      D    O  
HETATM 1621  H1  HOH D 384      23.267   1.108  16.187  1.00  0.00      D    H  
HETATM 1622  H2  HOH D 384      22.020   1.681  15.302  1.00  0.00      D    H  
HETATM 1623  O   HOH D 385      18.328  40.688 106.165  1.00  0.00      D    O  
HETATM 1624  H1  HOH D 385      17.929  41.495 106.601  1.00  0.00      D    H  
HETATM 1625  H2  HOH D 385      19.289  40.608 106.428  1.00  0.00      D    H  
HETATM 1626  O   HOH D 386      48.738  38.204  95.801  1.00  0.00      D    O  
HETATM 1627  H1  HOH D 386      47.869  37.720  95.902  1.00  0.00      D    H  
HETATM 1628  H2  HOH D 386      49.185  38.277  96.693  1.00  0.00      D    H  
HETATM 1629  O   HOH D 387      31.164   0.277  67.473  1.00  0.00      D    O  
HETATM 1630  H1  HOH D 387      30.560   0.540  68.225  1.00  0.00      D    H  
HETATM 1631  H2  HOH D 387      31.995  -0.139  67.843  1.00  0.00      D    H  
HETATM 1632  O   HOH D 388      43.954   4.128  60.144  1.00  0.00      D    O  
HETATM 1633  H1  HOH D 388      43.913   3.219  59.729  1.00  0.00      D    H  
HETATM 1634  H2  HOH D 388      44.854   4.531  59.978  1.00  0.00      D    H  
HETATM 1635  O   HOH D 389       7.126  28.195  20.532  1.00  0.00      D    O  
HETATM 1636  H1  HOH D 389       6.284  27.700  20.318  1.00  0.00      D    H  
HETATM 1637  H2  HOH D 389       6.957  29.179  20.482  1.00  0.00      D    H  
HETATM 1638  O   HOH D 390      35.438  27.648  16.604  1.00  0.00      D    O  
HETATM 1639  H1  HOH D 390      34.738  27.704  17.316  1.00  0.00      D    H  
HETATM 1640  H2  HOH D 390      35.182  28.235  15.836  1.00  0.00      D    H  
HETATM 1641  O   HOH D 391      18.391  40.469  19.542  1.00  0.00      D    O  
HETATM 1642  H1  HOH D 391      17.932  40.787  18.712  1.00  0.00      D    H  
HETATM 1643  H2  HOH D 391      19.102  41.122  19.801  1.00  0.00      D    H  
HETATM 1644  O   HOH D 392       5.836  31.203  94.165  1.00  0.00      D    O  
HETATM 1645  H1  HOH D 392       4.898  30.993  93.888  1.00  0.00      D    H  
HETATM 1646  H2  HOH D 392       5.823  31.710  95.027  1.00  0.00      D    H  
HETATM 1647  O   HOH D 393      37.264  29.813  34.294  1.00  0.00      D    O  
HETATM 1648  H1  HOH D 393      37.276  30.552  34.967  1.00  0.00      D    H  
HETATM 1649  H2  HOH D 393      38.138  29.327  34.316  1.00  0.00      D    H  
HETATM 1650  O   HOH D 394      42.676  35.454  92.385  1.00  0.00      D    O  
HETATM 1651  H1  HOH D 394      42.652  35.502  93.383  1.00  0.00      D    H  
HETATM 1652  H2  HOH D 394      43.596  35.200  92.086  1.00  0.00      D    H  
HETATM 1653  O   HOH D 395      46.019  18.105  92.258  1.00  0.00      D    O  
HETATM 1654  H1  HOH D 395      46.596  18.908  92.400  1.00  0.00      D    H  
HETATM 1655  H2  HOH D 395      45.065  18.344  92.439  1.00  0.00      D    H  
HETATM 1656  O   HOH D 396      25.930   7.825  92.753  1.00  0.00      D    O  
HETATM 1657  H1  HOH D 396      26.529   8.625  92.729  1.00  0.00      D    H  
HETATM 1658  H2  HOH D 396      25.815   7.523  93.699  1.00  0.00      D    H  
HETATM 1659  O   HOH D 397      19.322   3.282 100.097  1.00  0.00      D    O  
HETATM 1660  H1  HOH D 397      18.323   3.322 100.051  1.00  0.00      D    H  
HETATM 1661  H2  HOH D 397      19.706   4.127  99.727  1.00  0.00      D    H  
HETATM 1662  O   HOH D 398      20.961  40.964  41.973  1.00  0.00      D    O  
HETATM 1663  H1  HOH D 398      20.070  40.522  42.075  1.00  0.00      D    H  
HETATM 1664  H2  HOH D 398      20.841  41.861  41.548  1.00  0.00      D    H  
HETATM 1665  O   HOH D 399      20.266   1.368  18.392  1.00  0.00      D    O  
HETATM 1666  H1  HOH D 399      20.831   0.548  18.489  1.00  0.00      D    H  
HETATM 1667  H2  HOH D 399      19.980   1.464  17.439  1.00  0.00      D    H  
HETATM 1668  O   HOH D 400      18.123  22.821  22.158  1.00  0.00      D    O  
HETATM 1669  H1  HOH D 400      18.695  22.826  22.978  1.00  0.00      D    H  
HETATM 1670  H2  HOH D 400      17.355  22.194  22.291  1.00  0.00      D    H  
HETATM 1671  O   HOH D 401      16.354  30.472  23.276  1.00  0.00      D    O  
HETATM 1672  H1  HOH D 401      15.668  30.212  22.597  1.00  0.00      D    H  
HETATM 1673  H2  HOH D 401      16.257  31.443  23.493  1.00  0.00      D    H  
HETATM 1674  O   HOH D 402      14.790   6.627  54.898  1.00  0.00      D    O  
HETATM 1675  H1  HOH D 402      15.298   6.444  55.739  1.00  0.00      D    H  
HETATM 1676  H2  HOH D 402      14.362   7.529  54.956  1.00  0.00      D    H  
HETATM 1677  O   HOH D 403      18.091  24.881  25.343  1.00  0.00      D    O  
HETATM 1678  H1  HOH D 403      18.749  24.192  25.039  1.00  0.00      D    H  
HETATM 1679  H2  HOH D 403      18.443  25.793  25.134  1.00  0.00      D    H  
HETATM 1680  O   HOH D 404      23.205  19.880 108.689  1.00  0.00      D    O  
HETATM 1681  H1  HOH D 404      22.381  19.345 108.505  1.00  0.00      D    H  
HETATM 1682  H2  HOH D 404      23.110  20.790 108.286  1.00  0.00      D    H  
HETATM 1683  O   HOH D 405      42.108  24.358  21.937  1.00  0.00      D    O  
HETATM 1684  H1  HOH D 405      42.595  24.232  22.801  1.00  0.00      D    H  
HETATM 1685  H2  HOH D 405      41.244  23.854  21.964  1.00  0.00      D    H  
HETATM 1686  O   HOH D 406      14.931  13.701  99.495  1.00  0.00      D    O  
HETATM 1687  H1  HOH D 406      14.399  14.431  99.066  1.00  0.00      D    H  
HETATM 1688  H2  HOH D 406      14.388  12.861  99.516  1.00  0.00      D    H  
HETATM 1689  O   HOH D 407      24.263  38.607  25.807  1.00  0.00      D    O  
HETATM 1690  H1  HOH D 407      24.582  38.498  24.866  1.00  0.00      D    H  
HETATM 1691  H2  HOH D 407      23.263  38.579  25.826  1.00  0.00      D    H  
HETATM 1692  O   HOH D 408      37.508  15.248 111.151  1.00  0.00      D    O  
HETATM 1693  H1  HOH D 408      37.168  16.109 110.773  1.00  0.00      D    H  
HETATM 1694  H2  HOH D 408      38.477  15.343 111.379  1.00  0.00      D    H  
HETATM 1695  O   HOH D 409      38.804  16.376   5.881  1.00  0.00      D    O  
HETATM 1696  H1  HOH D 409      38.184  17.106   6.167  1.00  0.00      D    H  
HETATM 1697  H2  HOH D 409      38.500  16.007   5.002  1.00  0.00      D    H  
HETATM 1698  O   HOH D 410      12.558  27.424  75.480  1.00  0.00      D    O  
HETATM 1699  H1  HOH D 410      12.478  27.303  76.470  1.00  0.00      D    H  
HETATM 1700  H2  HOH D 410      12.823  26.557  75.058  1.00  0.00      D    H  
HETATM 1701  O   HOH D 411      11.208  38.199  28.773  1.00  0.00      D    O  
HETATM 1702  H1  HOH D 411      11.778  38.199  27.952  1.00  0.00      D    H  
HETATM 1703  H2  HOH D 411      11.593  38.831  29.446  1.00  0.00      D    H  
HETATM 1704  O   HOH D 412       1.401   9.881  14.242  1.00  0.00      D    O  
HETATM 1705  H1  HOH D 412       1.778  10.250  13.392  1.00  0.00      D    H  
HETATM 1706  H2  HOH D 412       1.005  10.624  14.782  1.00  0.00      D    H  
HETATM 1707  O   HOH D 413      17.695  21.522  26.226  1.00  0.00      D    O  
HETATM 1708  H1  HOH D 413      16.919  20.923  26.025  1.00  0.00      D    H  
HETATM 1709  H2  HOH D 413      18.097  21.263  27.103  1.00  0.00      D    H  
HETATM 1710  O   HOH D 414       2.189  27.803  36.852  1.00  0.00      D    O  
HETATM 1711  H1  HOH D 414       1.559  27.300  37.443  1.00  0.00      D    H  
HETATM 1712  H2  HOH D 414       3.075  27.893  37.307  1.00  0.00      D    H  
HETATM 1713  O   HOH D 415      13.581  20.545  11.665  1.00  0.00      D    O  
HETATM 1714  H1  HOH D 415      13.741  20.185  12.584  1.00  0.00      D    H  
HETATM 1715  H2  HOH D 415      14.368  20.338  11.084  1.00  0.00      D    H  
HETATM 1716  O   HOH D 416      39.437  29.058  39.869  1.00  0.00      D    O  
HETATM 1717  H1  HOH D 416      39.565  28.802  40.827  1.00  0.00      D    H  
HETATM 1718  H2  HOH D 416      40.285  28.896  39.364  1.00  0.00      D    H  
HETATM 1719  O   HOH D 417       1.949   9.951  68.460  1.00  0.00      D    O  
HETATM 1720  H1  HOH D 417       1.641   9.016  68.640  1.00  0.00      D    H  
HETATM 1721  H2  HOH D 417       2.927  10.022  68.652  1.00  0.00      D    H  
HETATM 1722  O   HOH D 418       5.408  39.273   8.334  1.00  0.00      D    O  
HETATM 1723  H1  HOH D 418       5.509  40.235   8.081  1.00  0.00      D    H  
HETATM 1724  H2  HOH D 418       4.436  39.045   8.394  1.00  0.00      D    H  
HETATM 1725  O   HOH D 419      26.311  19.251 112.382  1.00  0.00      D    O  
HETATM 1726  H1  HOH D 419      25.549  19.877 112.219  1.00  0.00      D    H  
HETATM 1727  H2  HOH D 419      27.173  19.754 112.328  1.00  0.00      D    H  
HETATM 1728  O   HOH D 420       9.368   1.549  45.423  1.00  0.00      D    O  
HETATM 1729  H1  HOH D 420       8.880   2.387  45.664  1.00  0.00      D    H  
HETATM 1730  H2  HOH D 420       9.382   0.933  46.211  1.00  0.00      D    H  
HETATM 1731  O   HOH D 421      28.884  16.284  58.713  1.00  0.00      D    O  
HETATM 1732  H1  HOH D 421      29.081  16.028  57.767  1.00  0.00      D    H  
HETATM 1733  H2  HOH D 421      28.136  16.947  58.730  1.00  0.00      D    H  
HETATM 1734  O   HOH D 422      44.214  39.351 111.425  1.00  0.00      D    O  
HETATM 1735  H1  HOH D 422      43.628  38.852 110.786  1.00  0.00      D    H  
HETATM 1736  H2  HOH D 422      44.754  38.701 111.960  1.00  0.00      D    H  
HETATM 1737  O   HOH D 423       6.843  18.560  51.661  1.00  0.00      D    O  
HETATM 1738  H1  HOH D 423       6.993  17.771  52.257  1.00  0.00      D    H  
HETATM 1739  H2  HOH D 423       7.126  19.394  52.133  1.00  0.00      D    H  
HETATM 1740  O   HOH D 424      45.734  24.011  31.618  1.00  0.00      D    O  
HETATM 1741  H1  HOH D 424      46.332  24.656  31.142  1.00  0.00      D    H  
HETATM 1742  H2  HOH D 424      44.873  24.463  31.851  1.00  0.00      D    H  
HETATM 1743  O   HOH D 425      12.126  17.539  77.153  1.00  0.00      D    O  
HETATM 1744  H1  HOH D 425      11.783  17.552  78.093  1.00  0.00      D    H  
HETATM 1745  H2  HOH D 425      11.492  17.026  76.574  1.00  0.00      D    H  
HETATM 1746  O   HOH D 426      21.708  31.836  12.052  1.00  0.00      D    O  
HETATM 1747  H1  HOH D 426      22.218  32.186  12.838  1.00  0.00      D    H  
HETATM 1748  H2  HOH D 426      22.018  30.909  11.840  1.00  0.00      D    H  
HETATM 1749  O   HOH D 427      43.814  12.140  59.832  1.00  0.00      D    O  
HETATM 1750  H1  HOH D 427      44.421  11.625  60.436  1.00  0.00      D    H  
HETATM 1751  H2  HOH D 427      43.628  11.603  59.009  1.00  0.00      D    H  
HETATM 1752  O   HOH D 428      10.561  38.274  83.554  1.00  0.00      D    O  
HETATM 1753  H1  HOH D 428      10.446  37.372  83.971  1.00  0.00      D    H  
HETATM 1754  H2  HOH D 428      10.054  38.953  84.085  1.00  0.00      D    H  
HETATM 1755  O   HOH D 429      47.943  30.483  64.746  1.00  0.00      D    O  
HETATM 1756  H1  HOH D 429      48.103  29.926  63.932  1.00  0.00      D    H  
HETATM 1757  H2  HOH D 429      48.566  30.196  65.474  1.00  0.00      D    H  
HETATM 1758  O   HOH D 430      47.970   4.282  23.779  1.00  0.00      D    O  
HETATM 1759  H1  HOH D 430      48.517   4.988  24.229  1.00  0.00      D    H  
HETATM 1760  H2  HOH D 430      48.204   3.387  24.158  1.00  0.00      D    H  
HETATM 1761  O   HOH D 431       2.492  39.018  58.714  1.00  0.00      D    O  
HETATM 1762  H1  HOH D 431       2.248  39.570  57.917  1.00  0.00      D    H  
HETATM 1763  H2  HOH D 431       3.479  38.860  58.720  1.00  0.00      D    H  
HETATM 1764  O   HOH D 432      37.817  19.196 113.366  1.00  0.00      D    O  
HETATM 1765  H1  HOH D 432      37.471  18.898 112.476  1.00  0.00      D    H  
HETATM 1766  H2  HOH D 432      37.071  19.192 114.032  1.00  0.00      D    H  
HETATM 1767  O   HOH D 433      23.253  10.023  70.338  1.00  0.00      D    O  
HETATM 1768  H1  HOH D 433      24.115  10.387  69.986  1.00  0.00      D    H  
HETATM 1769  H2  HOH D 433      22.641   9.816  69.574  1.00  0.00      D    H  
HETATM 1770  O   HOH D 434      10.110   0.514  85.854  1.00  0.00      D    O  
HETATM 1771  H1  HOH D 434       9.668   1.225  85.308  1.00  0.00      D    H  
HETATM 1772  H2  HOH D 434       9.436  -0.181  86.104  1.00  0.00      D    H  
HETATM 1773  O   HOH D 435      13.594  35.823  14.529  1.00  0.00      D    O  
HETATM 1774  H1  HOH D 435      12.682  36.218  14.419  1.00  0.00      D    H  
HETATM 1775  H2  HOH D 435      13.853  35.846  15.495  1.00  0.00      D    H  
HETATM 1776  O   HOH D 436      47.147   5.046  12.928  1.00  0.00      D    O  
HETATM 1777  H1  HOH D 436      46.673   5.737  13.474  1.00  0.00      D    H  
HETATM 1778  H2  HOH D 436      46.550   4.253  12.803  1.00  0.00      D    H  
HETATM 1779  O   HOH D 437      21.542  31.327 100.649  1.00  0.00      D    O  
HETATM 1780  H1  HOH D 437      20.990  30.499 100.557  1.00  0.00      D    H  
HETATM 1781  H2  HOH D 437      21.716  31.714  99.743  1.00  0.00      D    H  
HETATM 1782  O   HOH D 438      42.307  15.198  16.446  1.00  0.00      D    O  
HETATM 1783  H1  HOH D 438      42.520  16.168  16.562  1.00  0.00      D    H  
HETATM 1784  H2  HOH D 438      42.312  14.746  17.338  1.00  0.00      D    H  
HETATM 1785  O   HOH D 439       9.120  10.136  74.658  1.00  0.00      D    O  
HETATM 1786  H1  HOH D 439       8.282  10.657  74.494  1.00  0.00      D    H  
HETATM 1787  H2  HOH D 439       9.753  10.687  75.203  1.00  0.00      D    H  
HETATM 1788  O   HOH D 440      27.361   8.386  81.864  1.00  0.00      D    O  
HETATM 1789  H1  HOH D 440      26.361   8.393  81.890  1.00  0.00      D    H  
HETATM 1790  H2  HOH D 440      27.695   7.479  82.118  1.00  0.00      D    H  
HETATM 1791  O   HOH D 441      15.153   7.585  44.091  1.00  0.00      D    O  
HETATM 1792  H1  HOH D 441      15.673   7.792  43.263  1.00  0.00      D    H  
HETATM 1793  H2  HOH D 441      15.782   7.456  44.857  1.00  0.00      D    H  
HETATM 1794  O   HOH D 442      33.513  18.677 105.033  1.00  0.00      D    O  
HETATM 1795  H1  HOH D 442      33.751  17.887 104.468  1.00  0.00      D    H  
HETATM 1796  H2  HOH D 442      34.203  18.796 105.747  1.00  0.00      D    H  
HETATM 1797  O   HOH D 443      14.407   2.886  13.552  1.00  0.00      D    O  
HETATM 1798  H1  HOH D 443      13.996   2.012  13.296  1.00  0.00      D    H  
HETATM 1799  H2  HOH D 443      13.691   3.579  13.640  1.00  0.00      D    H  
HETATM 1800  O   HOH D 444      43.446   7.259  33.058  1.00  0.00      D    O  
HETATM 1801  H1  HOH D 444      44.143   6.678  33.478  1.00  0.00      D    H  
HETATM 1802  H2  HOH D 444      43.751   8.211  33.077  1.00  0.00      D    H  
HETATM 1803  O   HOH D 445      36.427  36.626  89.803  1.00  0.00      D    O  
HETATM 1804  H1  HOH D 445      36.009  35.826  90.234  1.00  0.00      D    H  
HETATM 1805  H2  HOH D 445      36.058  36.739  88.881  1.00  0.00      D    H  
HETATM 1806  O   HOH D 446       2.269  34.106  72.284  1.00  0.00      D    O  
HETATM 1807  H1  HOH D 446       2.566  34.863  72.866  1.00  0.00      D    H  
HETATM 1808  H2  HOH D 446       2.868  34.046  71.485  1.00  0.00      D    H  
HETATM 1809  O   HOH D 447       5.281  24.218   7.936  1.00  0.00      D    O  
HETATM 1810  H1  HOH D 447       6.229  24.519   7.831  1.00  0.00      D    H  
HETATM 1811  H2  HOH D 447       5.231  23.226   7.819  1.00  0.00      D    H  
HETATM 1812  O   HOH D 448      31.294  15.525   3.078  1.00  0.00      D    O  
HETATM 1813  H1  HOH D 448      31.579  14.817   3.725  1.00  0.00      D    H  
HETATM 1814  H2  HOH D 448      30.344  15.779   3.259  1.00  0.00      D    H  
HETATM 1815  O   HOH D 449      15.666  19.592  34.819  1.00  0.00      D    O  
HETATM 1816  H1  HOH D 449      16.120  19.202  34.018  1.00  0.00      D    H  
HETATM 1817  H2  HOH D 449      15.938  19.084  35.637  1.00  0.00      D    H  
HETATM 1818  O   HOH D 450      20.742  24.980  60.103  1.00  0.00      D    O  
HETATM 1819  H1  HOH D 450      21.704  25.230  60.217  1.00  0.00      D    H  
HETATM 1820  H2  HOH D 450      20.566  24.763  59.143  1.00  0.00      D    H  
HETATM 1821  O   HOH D 451      44.257  24.962  94.377  1.00  0.00      D    O  
HETATM 1822  H1  HOH D 451      43.843  25.838  94.621  1.00  0.00      D    H  
HETATM 1823  H2  HOH D 451      45.129  24.859  94.856  1.00  0.00      D    H  
HETATM 1824  O   HOH D 452      36.582  12.205   4.244  1.00  0.00      D    O  
HETATM 1825  H1  HOH D 452      36.776  12.175   5.225  1.00  0.00      D    H  
HETATM 1826  H2  HOH D 452      36.636  11.281   3.866  1.00  0.00      D    H  
HETATM 1827  O   HOH D 453      25.285  31.245 105.627  1.00  0.00      D    O  
HETATM 1828  H1  HOH D 453      26.247  31.018 105.773  1.00  0.00      D    H  
HETATM 1829  H2  HOH D 453      24.711  30.634 106.172  1.00  0.00      D    H  
HETATM 1830  O   HOH D 454      24.984  14.442 107.554  1.00  0.00      D    O  
HETATM 1831  H1  HOH D 454      24.730  15.400 107.685  1.00  0.00      D    H  
HETATM 1832  H2  HOH D 454      25.779  14.388 106.950  1.00  0.00      D    H  
HETATM 1833  O   HOH D 455      48.844   1.811  24.475  1.00  0.00      D    O  
HETATM 1834  H1  HOH D 455      49.379   1.490  25.256  1.00  0.00      D    H  
HETATM 1835  H2  HOH D 455      49.349   1.637  23.630  1.00  0.00      D    H  
HETATM 1836  O   HOH D 456      42.970  20.108  39.493  1.00  0.00      D    O  
HETATM 1837  H1  HOH D 456      43.206  19.136  39.491  1.00  0.00      D    H  
HETATM 1838  H2  HOH D 456      41.992  20.213  39.670  1.00  0.00      D    H  
HETATM 1839  O   HOH D 457       8.309  30.494 103.009  1.00  0.00      D    O  
HETATM 1840  H1  HOH D 457       7.732  31.297 102.862  1.00  0.00      D    H  
HETATM 1841  H2  HOH D 457       9.262  30.727 102.813  1.00  0.00      D    H  
HETATM 1842  O   HOH D 458      42.392   8.219  14.885  1.00  0.00      D    O  
HETATM 1843  H1  HOH D 458      42.355   7.269  14.574  1.00  0.00      D    H  
HETATM 1844  H2  HOH D 458      43.313   8.428  15.212  1.00  0.00      D    H  
HETATM 1845  O   HOH D 459      34.758  35.081  26.862  1.00  0.00      D    O  
HETATM 1846  H1  HOH D 459      34.929  34.109  26.696  1.00  0.00      D    H  
HETATM 1847  H2  HOH D 459      33.923  35.185  27.402  1.00  0.00      D    H  
HETATM 1848  O   HOH D 460      35.827  16.294  43.967  1.00  0.00      D    O  
HETATM 1849  H1  HOH D 460      35.342  15.593  44.491  1.00  0.00      D    H  
HETATM 1850  H2  HOH D 460      36.674  15.909  43.601  1.00  0.00      D    H  
HETATM 1851  O   HOH D 461      17.400  18.629  41.273  1.00  0.00      D    O  
HETATM 1852  H1  HOH D 461      16.608  18.584  40.663  1.00  0.00      D    H  
HETATM 1853  H2  HOH D 461      18.232  18.437  40.753  1.00  0.00      D    H  
HETATM 1854  O   HOH D 462      21.675   1.734  70.086  1.00  0.00      D    O  
HETATM 1855  H1  HOH D 462      22.046   0.859  69.775  1.00  0.00      D    H  
HETATM 1856  H2  HOH D 462      21.577   2.351  69.305  1.00  0.00      D    H  
HETATM 1857  O   HOH D 463      29.778  22.590  97.605  1.00  0.00      D    O  
HETATM 1858  H1  HOH D 463      29.159  22.838  96.860  1.00  0.00      D    H  
HETATM 1859  H2  HOH D 463      29.303  21.987  98.246  1.00  0.00      D    H  
HETATM 1860  O   HOH D 464      30.623  19.550 118.227  1.00  0.00      D    O  
HETATM 1861  H1  HOH D 464      30.945  20.265 117.608  1.00  0.00      D    H  
HETATM 1862  H2  HOH D 464      31.107  19.621 119.099  1.00  0.00      D    H  
HETATM 1863  O   HOH D 465      29.654  36.917  59.699  1.00  0.00      D    O  
HETATM 1864  H1  HOH D 465      29.703  37.896  59.899  1.00  0.00      D    H  
HETATM 1865  H2  HOH D 465      29.964  36.398  60.495  1.00  0.00      D    H  
HETATM 1866  O   HOH D 466      18.160  17.172 104.863  1.00  0.00      D    O  
HETATM 1867  H1  HOH D 466      18.966  16.835 104.375  1.00  0.00      D    H  
HETATM 1868  H2  HOH D 466      17.912  18.075 104.512  1.00  0.00      D    H  
HETATM 1869  O   HOH D 467      20.789  15.578  45.539  1.00  0.00      D    O  
HETATM 1870  H1  HOH D 467      20.564  15.143  46.410  1.00  0.00      D    H  
HETATM 1871  H2  HOH D 467      21.148  16.496  45.708  1.00  0.00      D    H  
HETATM 1872  O   HOH D 468      28.274  12.468  74.476  1.00  0.00      D    O  
HETATM 1873  H1  HOH D 468      27.458  12.063  74.889  1.00  0.00      D    H  
HETATM 1874  H2  HOH D 468      28.754  13.019  75.159  1.00  0.00      D    H  
HETATM 1875  O   HOH D 469      41.630  22.522 114.450  1.00  0.00      D    O  
HETATM 1876  H1  HOH D 469      42.007  23.376 114.093  1.00  0.00      D    H  
HETATM 1877  H2  HOH D 469      41.628  22.551 115.450  1.00  0.00      D    H  
HETATM 1878  O   HOH D 470       8.500  14.910  54.778  1.00  0.00      D    O  
HETATM 1879  H1  HOH D 470       9.255  15.310  55.299  1.00  0.00      D    H  
HETATM 1880  H2  HOH D 470       8.663  13.931  54.655  1.00  0.00      D    H  
HETATM 1881  O   HOH D 471      45.461  10.119  28.238  1.00  0.00      D    O  
HETATM 1882  H1  HOH D 471      45.534   9.936  27.258  1.00  0.00      D    H  
HETATM 1883  H2  HOH D 471      44.624   9.702  28.593  1.00  0.00      D    H  
HETATM 1884  O   HOH D 472      20.083  33.608  18.392  1.00  0.00      D    O  
HETATM 1885  H1  HOH D 472      19.505  32.913  18.820  1.00  0.00      D    H  
HETATM 1886  H2  HOH D 472      19.698  34.515  18.565  1.00  0.00      D    H  
HETATM 1887  O   HOH D 473      19.945  35.258  39.412  1.00  0.00      D    O  
HETATM 1888  H1  HOH D 473      20.585  34.565  39.082  1.00  0.00      D    H  
HETATM 1889  H2  HOH D 473      20.455  36.018  39.816  1.00  0.00      D    H  
HETATM 1890  O   HOH D 474       1.184  13.017  49.702  1.00  0.00      D    O  
HETATM 1891  H1  HOH D 474       1.866  13.139  48.981  1.00  0.00      D    H  
HETATM 1892  H2  HOH D 474       1.560  12.432  50.421  1.00  0.00      D    H  
HETATM 1893  O   HOH D 475      49.009  31.927  57.755  1.00  0.00      D    O  
HETATM 1894  H1  HOH D 475      48.493  32.244  58.551  1.00  0.00      D    H  
HETATM 1895  H2  HOH D 475      49.984  31.909  57.977  1.00  0.00      D    H  
HETATM 1896  O   HOH D 476       5.168  22.448  93.893  1.00  0.00      D    O  
HETATM 1897  H1  HOH D 476       4.259  22.031  93.898  1.00  0.00      D    H  
HETATM 1898  H2  HOH D 476       5.257  23.043  93.094  1.00  0.00      D    H  
HETATM 1899  O   HOH D 477       8.152   7.082  50.026  1.00  0.00      D    O  
HETATM 1900  H1  HOH D 477       7.369   7.157  49.408  1.00  0.00      D    H  
HETATM 1901  H2  HOH D 477       8.053   7.743  50.770  1.00  0.00      D    H  
HETATM 1902  O   HOH D 478      29.086   9.486 117.876  1.00  0.00      D    O  
HETATM 1903  H1  HOH D 478      29.444   8.660 117.440  1.00  0.00      D    H  
HETATM 1904  H2  HOH D 478      28.982   9.326 118.858  1.00  0.00      D    H  
HETATM 1905  O   HOH D 479      44.342  22.790  67.066  1.00  0.00      D    O  
HETATM 1906  H1  HOH D 479      44.409  22.869  66.071  1.00  0.00      D    H  
HETATM 1907  H2  HOH D 479      44.969  23.440  67.494  1.00  0.00      D    H  
HETATM 1908  O   HOH D 480      44.944  19.035  81.859  1.00  0.00      D    O  
HETATM 1909  H1  HOH D 480      44.740  19.812  82.454  1.00  0.00      D    H  
HETATM 1910  H2  HOH D 480      45.849  19.156  81.450  1.00  0.00      D    H  
HETATM 1911  O   HOH D 481      26.706  11.753  71.018  1.00  0.00      D    O  
HETATM 1912  H1  HOH D 481      26.160  11.525  71.825  1.00  0.00      D    H  
HETATM 1913  H2  HOH D 481      27.372  11.026  70.850  1.00  0.00      D    H  
HETATM 1914  O   HOH D 482      43.662  18.936 112.015  1.00  0.00      D    O  
HETATM 1915  H1  HOH D 482      43.840  19.734 112.591  1.00  0.00      D    H  
HETATM 1916  H2  HOH D 482      44.477  18.726 111.475  1.00  0.00      D    H  
HETATM 1917  O   HOH D 483      35.441  38.471  47.424  1.00  0.00      D    O  
HETATM 1918  H1  HOH D 483      34.759  38.119  48.065  1.00  0.00      D    H  
HETATM 1919  H2  HOH D 483      35.644  39.425  47.643  1.00  0.00      D    H  
HETATM 1920  O   HOH D 484       6.221  30.669  28.430  1.00  0.00      D    O  
HETATM 1921  H1  HOH D 484       7.022  30.921  28.973  1.00  0.00      D    H  
HETATM 1922  H2  HOH D 484       6.470  29.950  27.781  1.00  0.00      D    H  
HETATM 1923  O   HOH D 485      41.621  25.340 114.821  1.00  0.00      D    O  
HETATM 1924  H1  HOH D 485      41.943  25.961 114.107  1.00  0.00      D    H  
HETATM 1925  H2  HOH D 485      41.807  25.739 115.719  1.00  0.00      D    H  
HETATM 1926  O   HOH D 486       2.182  14.505  46.591  1.00  0.00      D    O  
HETATM 1927  H1  HOH D 486       1.581  13.954  46.013  1.00  0.00      D    H  
HETATM 1928  H2  HOH D 486       1.648  15.221  47.041  1.00  0.00      D    H  
HETATM 1929  O   HOH D 487      28.434  17.844  17.409  1.00  0.00      D    O  
HETATM 1930  H1  HOH D 487      27.619  18.216  16.964  1.00  0.00      D    H  
HETATM 1931  H2  HOH D 487      28.177  17.057  17.970  1.00  0.00      D    H  
HETATM 1932  O   HOH D 488       9.451   5.434  32.101  1.00  0.00      D    O  
HETATM 1933  H1  HOH D 488       8.976   5.559  31.230  1.00  0.00      D    H  
HETATM 1934  H2  HOH D 488      10.396   5.750  32.013  1.00  0.00      D    H  
HETATM 1935  O   HOH D 489       1.254  19.496  47.815  1.00  0.00      D    O  
HETATM 1936  H1  HOH D 489       1.146  20.487  47.899  1.00  0.00      D    H  
HETATM 1937  H2  HOH D 489       0.952  19.055  48.660  1.00  0.00      D    H  
HETATM 1938  O   HOH D 490      26.269  26.912  32.002  1.00  0.00      D    O  
HETATM 1939  H1  HOH D 490      26.531  27.519  32.752  1.00  0.00      D    H  
HETATM 1940  H2  HOH D 490      25.302  27.048  31.784  1.00  0.00      D    H  
HETATM 1941  O   HOH D 491       9.595   6.467  75.375  1.00  0.00      D    O  
HETATM 1942  H1  HOH D 491      10.075   6.030  74.614  1.00  0.00      D    H  
HETATM 1943  H2  HOH D 491       9.729   5.928  76.206  1.00  0.00      D    H  
HETATM 1944  O   HOH D 492      42.957  38.989   7.637  1.00  0.00      D    O  
HETATM 1945  H1  HOH D 492      43.761  39.025   7.042  1.00  0.00      D    H  
HETATM 1946  H2  HOH D 492      42.341  38.268   7.320  1.00  0.00      D    H  
HETATM 1947  O   HOH D 493      14.377  24.179 114.297  1.00  0.00      D    O  
HETATM 1948  H1  HOH D 493      14.370  24.516 115.238  1.00  0.00      D    H  
HETATM 1949  H2  HOH D 493      13.484  23.787 114.076  1.00  0.00      D    H  
HETATM 1950  O   HOH D 494      23.063  25.722  59.340  1.00  0.00      D    O  
HETATM 1951  H1  HOH D 494      23.067  26.717  59.248  1.00  0.00      D    H  
HETATM 1952  H2  HOH D 494      23.674  25.322  58.656  1.00  0.00      D    H  
HETATM 1953  O   HOH D 495      21.810   1.020  90.696  1.00  0.00      D    O  
HETATM 1954  H1  HOH D 495      21.037   1.559  91.030  1.00  0.00      D    H  
HETATM 1955  H2  HOH D 495      22.629   1.593  90.664  1.00  0.00      D    H  
HETATM 1956  O   HOH D 496       4.607  17.838  67.888  1.00  0.00      D    O  
HETATM 1957  H1  HOH D 496       5.288  18.430  67.457  1.00  0.00      D    H  
HETATM 1958  H2  HOH D 496       4.100  18.359  68.575  1.00  0.00      D    H  
HETATM 1959  O   HOH D 497       6.252  26.675  31.100  1.00  0.00      D    O  
HETATM 1960  H1  HOH D 497       5.429  27.110  30.735  1.00  0.00      D    H  
HETATM 1961  H2  HOH D 497       6.321  26.861  32.080  1.00  0.00      D    H  
HETATM 1962  O   HOH D 498      25.290  40.662  98.600  1.00  0.00      D    O  
HETATM 1963  H1  HOH D 498      25.025  39.705  98.714  1.00  0.00      D    H  
HETATM 1964  H2  HOH D 498      26.150  40.830  99.083  1.00  0.00      D    H  
HETATM 1965  O   HOH D 499      40.630   7.656 102.026  1.00  0.00      D    O  
HETATM 1966  H1  HOH D 499      40.988   8.419 101.488  1.00  0.00      D    H  
HETATM 1967  H2  HOH D 499      41.375   7.026 102.248  1.00  0.00      D    H  
HETATM 1968  O   HOH D 500      13.193   5.699  88.114  1.00  0.00      D    O  
HETATM 1969  H1  HOH D 500      12.582   6.352  87.667  1.00  0.00      D    H  
HETATM 1970  H2  HOH D 500      13.294   4.888  87.538  1.00  0.00      D    H  
HETATM 1971  O   HOH D 501       6.406  24.994  55.571  1.00  0.00      D    O  
HETATM 1972  H1  HOH D 501       6.611  25.005  54.592  1.00  0.00      D    H  
HETATM 1973  H2  HOH D 501       6.987  25.658  56.041  1.00  0.00      D    H  
HETATM 1974  O   HOH D 502      32.423  12.402   6.529  1.00  0.00      D    O  
HETATM 1975  H1  HOH D 502      32.182  12.936   7.340  1.00  0.00      D    H  
HETATM 1976  H2  HOH D 502      33.380  12.118   6.590  1.00  0.00      D    H  
HETATM 1977  O   HOH D 503      12.359  14.032  87.338  1.00  0.00      D    O  
HETATM 1978  H1  HOH D 503      12.769  14.133  88.245  1.00  0.00      D    H  
HETATM 1979  H2  HOH D 503      12.882  13.365  86.808  1.00  0.00      D    H  
HETATM 1980  O   HOH D 504      -0.248   2.784  76.689  1.00  0.00      D    O  
HETATM 1981  H1  HOH D 504       0.482   2.133  76.476  1.00  0.00      D    H  
HETATM 1982  H2  HOH D 504       0.015   3.694  76.369  1.00  0.00      D    H  
HETATM 1983  O   HOH D 505      38.582  14.114   2.982  1.00  0.00      D    O  
HETATM 1984  H1  HOH D 505      39.550  13.929   3.154  1.00  0.00      D    H  
HETATM 1985  H2  HOH D 505      38.022  13.542   3.581  1.00  0.00      D    H  
HETATM 1986  O   HOH D 506      13.632  40.911  55.141  1.00  0.00      D    O  
HETATM 1987  H1  HOH D 506      14.378  41.386  55.606  1.00  0.00      D    H  
HETATM 1988  H2  HOH D 506      13.968  40.521  54.283  1.00  0.00      D    H  
HETATM 1989  O   HOH D 507       8.152   0.579 117.471  1.00  0.00      D    O  
HETATM 1990  H1  HOH D 507       8.472   1.212 116.766  1.00  0.00      D    H  
HETATM 1991  H2  HOH D 507       8.363   0.953 118.374  1.00  0.00      D    H  
HETATM 1992  O   HOH D 508      37.103   9.887  91.236  1.00  0.00      D    O  
HETATM 1993  H1  HOH D 508      37.684   9.900  90.422  1.00  0.00      D    H  
HETATM 1994  H2  HOH D 508      36.149  10.022  90.966  1.00  0.00      D    H  
HETATM 1995  O   HOH D 509      32.329  31.311  40.953  1.00  0.00      D    O  
HETATM 1996  H1  HOH D 509      31.880  30.702  40.299  1.00  0.00      D    H  
HETATM 1997  H2  HOH D 509      31.693  31.536  41.691  1.00  0.00      D    H  
HETATM 1998  O   HOH D 510      12.944  15.247  33.711  1.00  0.00      D    O  
HETATM 1999  H1  HOH D 510      13.637  15.493  33.033  1.00  0.00      D    H  
HETATM 2000  H2  HOH D 510      12.042  15.238  33.278  1.00  0.00      D    H  
HETATM 2001  O   HOH D 511      28.795   9.712   3.015  1.00  0.00      D    O  
HETATM 2002  H1  HOH D 511      29.748  10.005   3.082  1.00  0.00      D    H  
HETATM 2003  H2  HOH D 511      28.193  10.493   3.186  1.00  0.00      D    H  
HETATM 2004  O   HOH D 512       9.806   5.973 100.758  1.00  0.00      D    O  
HETATM 2005  H1  HOH D 512       8.865   6.088 101.077  1.00  0.00      D    H  
HETATM 2006  H2  HOH D 512      10.406   6.596 101.260  1.00  0.00      D    H  
HETATM 2007  O   HOH D 513      -0.184  17.548  84.016  1.00  0.00      D    O  
HETATM 2008  H1  HOH D 513       0.208  18.408  83.689  1.00  0.00      D    H  
HETATM 2009  H2  HOH D 513       0.096  16.803  83.411  1.00  0.00      D    H  
HETATM 2010  O   HOH D 514       4.105  13.528 100.362  1.00  0.00      D    O  
HETATM 2011  H1  HOH D 514       5.064  13.391 100.113  1.00  0.00      D    H  
HETATM 2012  H2  HOH D 514       3.879  14.500 100.293  1.00  0.00      D    H  
HETATM 2013  O   HOH D 515      22.032   9.716  98.866  1.00  0.00      D    O  
HETATM 2014  H1  HOH D 515      22.604  10.525  98.999  1.00  0.00      D    H  
HETATM 2015  H2  HOH D 515      21.080   9.998  98.746  1.00  0.00      D    H  
HETATM 2016  O   HOH D 516      18.261   1.511  89.626  1.00  0.00      D    O  
HETATM 2017  H1  HOH D 516      18.040   1.253  90.566  1.00  0.00      D    H  
HETATM 2018  H2  HOH D 516      18.055   0.748  89.013  1.00  0.00      D    H  
HETATM 2019  O   HOH D 517      34.951  30.129  53.538  1.00  0.00      D    O  
HETATM 2020  H1  HOH D 517      34.390  30.273  54.353  1.00  0.00      D    H  
HETATM 2021  H2  HOH D 517      34.594  29.351  53.021  1.00  0.00      D    H  
HETATM 2022  O   HOH D 518      16.536   2.872  15.366  1.00  0.00      D    O  
HETATM 2023  H1  HOH D 518      15.634   2.791  14.943  1.00  0.00      D    H  
HETATM 2024  H2  HOH D 518      17.218   3.069  14.661  1.00  0.00      D    H  
HETATM 2025  O   HOH D 519      23.611  13.894  65.188  1.00  0.00      D    O  
HETATM 2026  H1  HOH D 519      23.030  13.234  65.665  1.00  0.00      D    H  
HETATM 2027  H2  HOH D 519      23.423  14.813  65.532  1.00  0.00      D    H  
HETATM 2028  O   HOH D 520      18.920  39.675 103.733  1.00  0.00      D    O  
HETATM 2029  H1  HOH D 520      18.976  40.149 104.613  1.00  0.00      D    H  
HETATM 2030  H2  HOH D 520      18.360  40.212 103.102  1.00  0.00      D    H  
HETATM 2031  O   HOH D 521      47.697  29.174  71.918  1.00  0.00      D    O  
HETATM 2032  H1  HOH D 521      47.853  29.150  70.931  1.00  0.00      D    H  
HETATM 2033  H2  HOH D 521      46.780  29.529  72.103  1.00  0.00      D    H  
HETATM 2034  O   HOH D 522      48.636  40.010  18.575  1.00  0.00      D    O  
HETATM 2035  H1  HOH D 522      48.863  39.205  19.123  1.00  0.00      D    H  
HETATM 2036  H2  HOH D 522      48.206  39.721  17.720  1.00  0.00      D    H  
HETATM 2037  O   HOH D 523       5.626  18.661 101.966  1.00  0.00      D    O  
HETATM 2038  H1  HOH D 523       5.966  17.722 101.923  1.00  0.00      D    H  
HETATM 2039  H2  HOH D 523       4.739  18.673 102.428  1.00  0.00      D    H  
HETATM 2040  O   HOH D 524      31.711  27.695  69.779  1.00  0.00      D    O  
HETATM 2041  H1  HOH D 524      31.609  26.716  69.602  1.00  0.00      D    H  
HETATM 2042  H2  HOH D 524      31.104  27.964  70.527  1.00  0.00      D    H  
HETATM 2043  O   HOH D 525      29.527  12.461  67.716  1.00  0.00      D    O  
HETATM 2044  H1  HOH D 525      28.732  13.021  67.949  1.00  0.00      D    H  
HETATM 2045  H2  HOH D 525      30.364  12.959  67.944  1.00  0.00      D    H  
HETATM 2046  O   HOH D 526      45.814  27.010  57.959  1.00  0.00      D    O  
HETATM 2047  H1  HOH D 526      46.793  26.810  57.988  1.00  0.00      D    H  
HETATM 2048  H2  HOH D 526      45.461  26.817  57.043  1.00  0.00      D    H  
HETATM 2049  O   HOH D 527      44.167  35.687  30.057  1.00  0.00      D    O  
HETATM 2050  H1  HOH D 527      44.871  35.161  29.579  1.00  0.00      D    H  
HETATM 2051  H2  HOH D 527      43.362  35.112  30.203  1.00  0.00      D    H  
HETATM 2052  O   HOH D 528      11.853  33.366 109.278  1.00  0.00      D    O  
HETATM 2053  H1  HOH D 528      11.891  32.909 108.390  1.00  0.00      D    H  
HETATM 2054  H2  HOH D 528      11.297  32.824 109.908  1.00  0.00      D    H  
HETATM 2055  O   HOH D 529      11.917  13.930  28.483  1.00  0.00      D    O  
HETATM 2056  H1  HOH D 529      11.037  14.197  28.091  1.00  0.00      D    H  
HETATM 2057  H2  HOH D 529      11.898  14.070  29.473  1.00  0.00      D    H  
HETATM 2058  O   HOH D 530      44.803  10.908  88.223  1.00  0.00      D    O  
HETATM 2059  H1  HOH D 530      44.011  10.457  88.635  1.00  0.00      D    H  
HETATM 2060  H2  HOH D 530      44.666  11.898  88.235  1.00  0.00      D    H  
HETATM 2061  O   HOH D 531      16.452  24.898  55.358  1.00  0.00      D    O  
HETATM 2062  H1  HOH D 531      15.829  24.169  55.644  1.00  0.00      D    H  
HETATM 2063  H2  HOH D 531      16.305  25.101  54.390  1.00  0.00      D    H  
HETATM 2064  O   HOH D 532      31.508  37.584  29.196  1.00  0.00      D    O  
HETATM 2065  H1  HOH D 532      31.220  37.794  30.130  1.00  0.00      D    H  
HETATM 2066  H2  HOH D 532      32.167  38.270  28.888  1.00  0.00      D    H  
HETATM 2067  O   HOH D 533       5.101  21.756  48.713  1.00  0.00      D    O  
HETATM 2068  H1  HOH D 533       5.826  22.332  48.335  1.00  0.00      D    H  
HETATM 2069  H2  HOH D 533       5.154  20.844  48.307  1.00  0.00      D    H  
HETATM 2070  O   HOH D 534      39.941  28.304  47.277  1.00  0.00      D    O  
HETATM 2071  H1  HOH D 534      40.266  28.953  47.964  1.00  0.00      D    H  
HETATM 2072  H2  HOH D 534      40.502  28.383  46.452  1.00  0.00      D    H  
HETATM 2073  O   HOH D 535      15.923  23.354  58.335  1.00  0.00      D    O  
HETATM 2074  H1  HOH D 535      16.823  22.942  58.194  1.00  0.00      D    H  
HETATM 2075  H2  HOH D 535      15.976  24.337  58.159  1.00  0.00      D    H  
HETATM 2076  O   HOH D 536      42.988  36.575  57.012  1.00  0.00      D    O  
HETATM 2077  H1  HOH D 536      43.797  37.021  57.395  1.00  0.00      D    H  
HETATM 2078  H2  HOH D 536      43.237  36.096  56.171  1.00  0.00      D    H  
HETATM 2079  O   HOH D 537      42.500  39.981  41.713  1.00  0.00      D    O  
HETATM 2080  H1  HOH D 537      41.639  40.259  42.137  1.00  0.00      D    H  
HETATM 2081  H2  HOH D 537      43.134  39.666  42.419  1.00  0.00      D    H  
HETATM 2082  O   HOH D 538      46.413  33.720   7.459  1.00  0.00      D    O  
HETATM 2083  H1  HOH D 538      46.453  34.601   6.987  1.00  0.00      D    H  
HETATM 2084  H2  HOH D 538      45.960  33.836   8.343  1.00  0.00      D    H  
HETATM 2085  O   HOH D 539       0.386   5.207  75.386  1.00  0.00      D    O  
HETATM 2086  H1  HOH D 539      -0.459   5.147  74.855  1.00  0.00      D    H  
HETATM 2087  H2  HOH D 539       0.582   6.166  75.594  1.00  0.00      D    H  
HETATM 2088  O   HOH D 540      42.562  25.064   4.683  1.00  0.00      D    O  
HETATM 2089  H1  HOH D 540      43.033  25.792   4.185  1.00  0.00      D    H  
HETATM 2090  H2  HOH D 540      42.966  24.181   4.445  1.00  0.00      D    H  
HETATM 2091  O   HOH D 541       6.508  32.538 102.753  1.00  0.00      D    O  
HETATM 2092  H1  HOH D 541       5.535  32.410 102.944  1.00  0.00      D    H  
HETATM 2093  H2  HOH D 541       6.898  33.171 103.422  1.00  0.00      D    H  
HETATM 2094  O   HOH D 542      16.975  14.095  41.712  1.00  0.00      D    O  
HETATM 2095  H1  HOH D 542      16.118  14.463  41.353  1.00  0.00      D    H  
HETATM 2096  H2  HOH D 542      17.712  14.754  41.557  1.00  0.00      D    H  
HETATM 2097  O   HOH D 543      26.218   4.752  97.155  1.00  0.00      D    O  
HETATM 2098  H1  HOH D 543      26.866   4.395  97.828  1.00  0.00      D    H  
HETATM 2099  H2  HOH D 543      25.497   5.262  97.624  1.00  0.00      D    H  
HETATM 2100  O   HOH D 544       2.447  30.397  39.300  1.00  0.00      D    O  
HETATM 2101  H1  HOH D 544       3.109  31.128  39.465  1.00  0.00      D    H  
HETATM 2102  H2  HOH D 544       1.574  30.795  39.017  1.00  0.00      D    H  
HETATM 2103  O   HOH D 545       0.463  19.572 109.182  1.00  0.00      D    O  
HETATM 2104  H1  HOH D 545      -0.308  19.992 109.659  1.00  0.00      D    H  
HETATM 2105  H2  HOH D 545       0.301  18.589 109.088  1.00  0.00      D    H  
HETATM 2106  O   HOH D 546      21.062  37.319  79.404  1.00  0.00      D    O  
HETATM 2107  H1  HOH D 546      20.966  37.964  80.162  1.00  0.00      D    H  
HETATM 2108  H2  HOH D 546      21.218  37.822  78.554  1.00  0.00      D    H  
HETATM 2109  O   HOH D 547      32.318  34.611  75.511  1.00  0.00      D    O  
HETATM 2110  H1  HOH D 547      33.034  34.667  76.208  1.00  0.00      D    H  
HETATM 2111  H2  HOH D 547      32.159  35.519  75.124  1.00  0.00      D    H  
HETATM 2112  O   HOH D 548      27.144  21.183 106.890  1.00  0.00      D    O  
HETATM 2113  H1  HOH D 548      27.823  21.916 106.847  1.00  0.00      D    H  
HETATM 2114  H2  HOH D 548      27.091  20.832 107.825  1.00  0.00      D    H  
HETATM 2115  O   HOH D 549      20.224  15.322  31.061  1.00  0.00      D    O  
HETATM 2116  H1  HOH D 549      20.721  15.039  31.881  1.00  0.00      D    H  
HETATM 2117  H2  HOH D 549      19.574  14.607  30.802  1.00  0.00      D    H  
HETATM 2118  O   HOH D 550      24.307  18.043  58.380  1.00  0.00      D    O  
HETATM 2119  H1  HOH D 550      23.913  18.905  58.062  1.00  0.00      D    H  
HETATM 2120  H2  HOH D 550      24.406  17.417  57.607  1.00  0.00      D    H  
HETATM 2121  O   HOH D 551      42.780  11.599  66.267  1.00  0.00      D    O  
HETATM 2122  H1  HOH D 551      42.292  10.729  66.202  1.00  0.00      D    H  
HETATM 2123  H2  HOH D 551      42.341  12.178  66.955  1.00  0.00      D    H  
HETATM 2124  O   HOH D 552       3.891   3.795  18.773  1.00  0.00      D    O  
HETATM 2125  H1  HOH D 552       4.176   4.752  18.829  1.00  0.00      D    H  
HETATM 2126  H2  HOH D 552       4.499   3.302  18.150  1.00  0.00      D    H  
HETATM 2127  O   HOH D 553      33.820  13.231  61.512  1.00  0.00      D    O  
HETATM 2128  H1  HOH D 553      33.750  13.143  60.518  1.00  0.00      D    H  
HETATM 2129  H2  HOH D 553      32.926  13.471  61.889  1.00  0.00      D    H  
HETATM 2130  O   HOH D 554       2.100  33.764  92.071  1.00  0.00      D    O  
HETATM 2131  H1  HOH D 554       2.065  34.382  91.286  1.00  0.00      D    H  
HETATM 2132  H2  HOH D 554       2.371  34.276  92.886  1.00  0.00      D    H  
HETATM 2133  O   HOH D 555      16.180  39.269  56.873  1.00  0.00      D    O  
HETATM 2134  H1  HOH D 555      15.781  38.862  56.052  1.00  0.00      D    H  
HETATM 2135  H2  HOH D 555      15.479  39.348  57.582  1.00  0.00      D    H  
HETATM 2136  O   HOH D 556       6.727  38.853 117.695  1.00  0.00      D    O  
HETATM 2137  H1  HOH D 556       6.838  38.685 118.674  1.00  0.00      D    H  
HETATM 2138  H2  HOH D 556       5.888  38.415 117.374  1.00  0.00      D    H  
HETATM 2139  O   HOH D 557      43.000  19.926  98.590  1.00  0.00      D    O  
HETATM 2140  H1  HOH D 557      43.893  19.687  98.972  1.00  0.00      D    H  
HETATM 2141  H2  HOH D 557      42.324  19.968  99.326  1.00  0.00      D    H  
HETATM 2142  O   HOH D 558       4.183  36.791  50.762  1.00  0.00      D    O  
HETATM 2143  H1  HOH D 558       4.381  36.787  49.782  1.00  0.00      D    H  
HETATM 2144  H2  HOH D 558       3.868  35.883  51.042  1.00  0.00      D    H  
HETATM 2145  O   HOH D 559      30.661   5.319  78.652  1.00  0.00      D    O  
HETATM 2146  H1  HOH D 559      31.567   5.326  79.075  1.00  0.00      D    H  
HETATM 2147  H2  HOH D 559      30.030   4.795  79.223  1.00  0.00      D    H  
HETATM 2148  O   HOH D 560       7.811  24.714 103.487  1.00  0.00      D    O  
HETATM 2149  H1  HOH D 560       7.894  25.192 102.613  1.00  0.00      D    H  
HETATM 2150  H2  HOH D 560       7.125  25.171 104.053  1.00  0.00      D    H  
HETATM 2151  O   HOH D 561       3.656  13.401 113.133  1.00  0.00      D    O  
HETATM 2152  H1  HOH D 561       2.894  12.756 113.071  1.00  0.00      D    H  
HETATM 2153  H2  HOH D 561       4.500  12.948 112.847  1.00  0.00      D    H  
HETATM 2154  O   HOH D 562      31.872  13.711  23.570  1.00  0.00      D    O  
HETATM 2155  H1  HOH D 562      32.678  13.119  23.554  1.00  0.00      D    H  
HETATM 2156  H2  HOH D 562      31.054  13.165  23.391  1.00  0.00      D    H  
HETATM 2157  O   HOH D 563      29.178  29.146  46.784  1.00  0.00      D    O  
HETATM 2158  H1  HOH D 563      28.184  29.138  46.676  1.00  0.00      D    H  
HETATM 2159  H2  HOH D 563      29.581  29.768  46.112  1.00  0.00      D    H  
HETATM 2160  O   HOH D 564      28.698  23.899  94.740  1.00  0.00      D    O  
HETATM 2161  H1  HOH D 564      29.678  24.064  94.625  1.00  0.00      D    H  
HETATM 2162  H2  HOH D 564      28.214  24.773  94.771  1.00  0.00      D    H  
HETATM 2163  O   HOH D 565      30.256  29.952  94.372  1.00  0.00      D    O  
HETATM 2164  H1  HOH D 565      30.323  29.300  95.127  1.00  0.00      D    H  
HETATM 2165  H2  HOH D 565      30.035  29.464  93.528  1.00  0.00      D    H  
HETATM 2166  O   HOH D 566       7.411  18.587  89.014  1.00  0.00      D    O  
HETATM 2167  H1  HOH D 566       8.314  18.992  88.872  1.00  0.00      D    H  
HETATM 2168  H2  HOH D 566       6.993  18.983  89.832  1.00  0.00      D    H  
HETATM 2169  O   HOH D 567      41.812   9.250 100.366  1.00  0.00      D    O  
HETATM 2170  H1  HOH D 567      41.430   9.890  99.700  1.00  0.00      D    H  
HETATM 2171  H2  HOH D 567      42.371   9.751 101.027  1.00  0.00      D    H  
HETATM 2172  O   HOH D 568      36.712  29.572  85.185  1.00  0.00      D    O  
HETATM 2173  H1  HOH D 568      37.140  29.470  86.082  1.00  0.00      D    H  
HETATM 2174  H2  HOH D 568      35.806  29.149  85.198  1.00  0.00      D    H  
HETATM 2175  O   HOH D 569       7.599   0.666  30.756  1.00  0.00      D    O  
HETATM 2176  H1  HOH D 569       6.655   0.741  30.433  1.00  0.00      D    H  
HETATM 2177  H2  HOH D 569       8.118   0.079  30.135  1.00  0.00      D    H  
HETATM 2178  O   HOH D 570      28.503   9.336  16.911  1.00  0.00      D    O  
HETATM 2179  H1  HOH D 570      28.294  10.273  16.631  1.00  0.00      D    H  
HETATM 2180  H2  HOH D 570      27.827   9.029  17.581  1.00  0.00      D    H  
HETATM 2181  O   HOH D 571      15.180   2.206  23.012  1.00  0.00      D    O  
HETATM 2182  H1  HOH D 571      14.891   1.252  23.085  1.00  0.00      D    H  
HETATM 2183  H2  HOH D 571      16.120   2.245  22.671  1.00  0.00      D    H  
HETATM 2184  O   HOH D 572      38.297  14.166  40.713  1.00  0.00      D    O  
HETATM 2185  H1  HOH D 572      37.845  14.030  39.831  1.00  0.00      D    H  
HETATM 2186  H2  HOH D 572      38.583  15.120  40.797  1.00  0.00      D    H  
HETATM 2187  O   HOH D 573      31.021  30.446  28.697  1.00  0.00      D    O  
HETATM 2188  H1  HOH D 573      31.590  29.625  28.744  1.00  0.00      D    H  
HETATM 2189  H2  HOH D 573      31.537  31.186  28.266  1.00  0.00      D    H  
HETATM 2190  O   HOH D 574      20.282   9.986 113.701  1.00  0.00      D    O  
HETATM 2191  H1  HOH D 574      19.619  10.713 113.882  1.00  0.00      D    H  
HETATM 2192  H2  HOH D 574      19.811   9.104 113.676  1.00  0.00      D    H  
HETATM 2193  O   HOH D 575      48.342  21.294  22.392  1.00  0.00      D    O  
HETATM 2194  H1  HOH D 575      48.748  20.673  23.062  1.00  0.00      D    H  
HETATM 2195  H2  HOH D 575      48.456  20.915  21.474  1.00  0.00      D    H  
HETATM 2196  O   HOH D 576      20.320   7.488  62.128  1.00  0.00      D    O  
HETATM 2197  H1  HOH D 576      19.376   7.253  62.359  1.00  0.00      D    H  
HETATM 2198  H2  HOH D 576      20.752   7.938  62.909  1.00  0.00      D    H  
HETATM 2199  O   HOH D 577      25.134  35.190  98.329  1.00  0.00      D    O  
HETATM 2200  H1  HOH D 577      24.278  34.874  98.738  1.00  0.00      D    H  
HETATM 2201  H2  HOH D 577      25.696  35.629  99.029  1.00  0.00      D    H  
HETATM 2202  O   HOH D 578      41.597  31.611  38.438  1.00  0.00      D    O  
HETATM 2203  H1  HOH D 578      41.316  30.808  37.913  1.00  0.00      D    H  
HETATM 2204  H2  HOH D 578      42.481  31.434  38.870  1.00  0.00      D    H  
HETATM 2205  O   HOH D 579       4.965  11.763   6.700  1.00  0.00      D    O  
HETATM 2206  H1  HOH D 579       4.152  12.187   6.302  1.00  0.00      D    H  
HETATM 2207  H2  HOH D 579       4.961  11.898   7.690  1.00  0.00      D    H  
HETATM 2208  O   HOH D 580      47.618  28.851  94.545  1.00  0.00      D    O  
HETATM 2209  H1  HOH D 580      47.996  28.143  95.141  1.00  0.00      D    H  
HETATM 2210  H2  HOH D 580      48.239  29.006  93.776  1.00  0.00      D    H  
HETATM 2211  O   HOH D 581      46.225  15.764  93.524  1.00  0.00      D    O  
HETATM 2212  H1  HOH D 581      45.997  16.505  92.892  1.00  0.00      D    H  
HETATM 2213  H2  HOH D 581      47.070  15.988  94.009  1.00  0.00      D    H  
HETATM 2214  O   HOH D 582       9.187  24.154  33.082  1.00  0.00      D    O  
HETATM 2215  H1  HOH D 582       8.962  24.711  32.282  1.00  0.00      D    H  
HETATM 2216  H2  HOH D 582      10.155  23.904  33.053  1.00  0.00      D    H  
HETATM 2217  O   HOH D 583      41.946  27.840  30.551  1.00  0.00      D    O  
HETATM 2218  H1  HOH D 583      41.577  26.964  30.861  1.00  0.00      D    H  
HETATM 2219  H2  HOH D 583      42.203  27.771  29.587  1.00  0.00      D    H  
HETATM 2220  O   HOH D 584       9.676  23.758  16.706  1.00  0.00      D    O  
HETATM 2221  H1  HOH D 584      10.331  23.236  17.253  1.00  0.00      D    H  
HETATM 2222  H2  HOH D 584      10.148  24.173  15.928  1.00  0.00      D    H  
HETATM 2223  O   HOH D 585       7.248   9.269  19.047  1.00  0.00      D    O  
HETATM 2224  H1  HOH D 585       7.842   9.906  19.539  1.00  0.00      D    H  
HETATM 2225  H2  HOH D 585       7.619   9.104  18.133  1.00  0.00      D    H  
HETATM 2226  O   HOH D 586      31.379   2.054 104.396  1.00  0.00      D    O  
HETATM 2227  H1  HOH D 586      30.679   1.802 105.065  1.00  0.00      D    H  
HETATM 2228  H2  HOH D 586      31.276   3.018 104.153  1.00  0.00      D    H  
HETATM 2229  O   HOH D 587      13.567  24.124  79.858  1.00  0.00      D    O  
HETATM 2230  H1  HOH D 587      14.522  24.421  79.871  1.00  0.00      D    H  
HETATM 2231  H2  HOH D 587      12.988  24.877  79.545  1.00  0.00      D    H  
HETATM 2232  O   HOH D 588      17.877  15.814  58.945  1.00  0.00      D    O  
HETATM 2233  H1  HOH D 588      18.796  15.516  58.687  1.00  0.00      D    H  
HETATM 2234  H2  HOH D 588      17.757  15.707  59.932  1.00  0.00      D    H  
HETATM 2235  O   HOH D 589      21.120  31.828  54.954  1.00  0.00      D    O  
HETATM 2236  H1  HOH D 589      20.927  31.766  55.933  1.00  0.00      D    H  
HETATM 2237  H2  HOH D 589      20.862  32.735  54.620  1.00  0.00      D    H  
HETATM 2238  O   HOH D 590      23.036  17.842  75.759  1.00  0.00      D    O  
HETATM 2239  H1  HOH D 590      22.413  18.622  75.821  1.00  0.00      D    H  
HETATM 2240  H2  HOH D 590      23.942  18.112  76.086  1.00  0.00      D    H  
HETATM 2241  O   HOH D 591       5.369  33.974  81.987  1.00  0.00      D    O  
HETATM 2242  H1  HOH D 591       4.580  33.360  82.011  1.00  0.00      D    H  
HETATM 2243  H2  HOH D 591       6.102  33.597  82.552  1.00  0.00      D    H  
HETATM 2244  O   HOH D 592      44.876  30.253 100.089  1.00  0.00      D    O  
HETATM 2245  H1  HOH D 592      45.282  29.371 100.331  1.00  0.00      D    H  
HETATM 2246  H2  HOH D 592      44.537  30.216  99.149  1.00  0.00      D    H  
HETATM 2247  O   HOH D 593      29.813  10.343  73.067  1.00  0.00      D    O  
HETATM 2248  H1  HOH D 593      30.810  10.349  73.144  1.00  0.00      D    H  
HETATM 2249  H2  HOH D 593      29.437  11.135  73.548  1.00  0.00      D    H  
HETATM 2250  O   HOH D 594      16.937  13.303 111.491  1.00  0.00      D    O  
HETATM 2251  H1  HOH D 594      16.472  12.425 111.603  1.00  0.00      D    H  
HETATM 2252  H2  HOH D 594      17.518  13.476 112.287  1.00  0.00      D    H  
HETATM 2253  O   HOH D 595       5.731  41.383   2.887  1.00  0.00      D    O  
HETATM 2254  H1  HOH D 595       4.986  42.016   3.096  1.00  0.00      D    H  
HETATM 2255  H2  HOH D 595       5.717  40.624   3.539  1.00  0.00      D    H  
HETATM 2256  O   HOH D 596      15.173  31.306  58.238  1.00  0.00      D    O  
HETATM 2257  H1  HOH D 596      15.903  31.926  57.950  1.00  0.00      D    H  
HETATM 2258  H2  HOH D 596      14.338  31.515  57.728  1.00  0.00      D    H  
HETATM 2259  O   HOH D 597      32.015  19.214  22.830  1.00  0.00      D    O  
HETATM 2260  H1  HOH D 597      32.394  18.542  23.466  1.00  0.00      D    H  
HETATM 2261  H2  HOH D 597      32.288  18.982  21.897  1.00  0.00      D    H  
HETATM 2262  O   HOH D 598       8.867   9.645  34.944  1.00  0.00      D    O  
HETATM 2263  H1  HOH D 598       7.955   9.840  34.585  1.00  0.00      D    H  
HETATM 2264  H2  HOH D 598       9.259  10.480  35.330  1.00  0.00      D    H  
HETATM 2265  O   HOH D 599      48.805   0.417 111.205  1.00  0.00      D    O  
HETATM 2266  H1  HOH D 599      47.897   0.201 111.564  1.00  0.00      D    H  
HETATM 2267  H2  HOH D 599      49.360  -0.415 111.181  1.00  0.00      D    H  
HETATM 2268  O   HOH D 600      47.326  28.013  36.637  1.00  0.00      D    O  
HETATM 2269  H1  HOH D 600      48.256  28.347  36.790  1.00  0.00      D    H  
HETATM 2270  H2  HOH D 600      47.360  27.160  36.118  1.00  0.00      D    H  
HETATM 2271  O   HOH D 601       8.824   1.955 112.994  1.00  0.00      D    O  
HETATM 2272  H1  HOH D 601       8.278   1.241 112.555  1.00  0.00      D    H  
HETATM 2273  H2  HOH D 601       9.772   1.648 113.074  1.00  0.00      D    H  
HETATM 2274  O   HOH D 602      36.125  12.951 110.387  1.00  0.00      D    O  
HETATM 2275  H1  HOH D 602      36.709  12.187 110.658  1.00  0.00      D    H  
HETATM 2276  H2  HOH D 602      36.490  13.801 110.767  1.00  0.00      D    H  
HETATM 2277  O   HOH D 603      16.451  40.680  34.249  1.00  0.00      D    O  
HETATM 2278  H1  HOH D 603      17.250  40.148  33.969  1.00  0.00      D    H  
HETATM 2279  H2  HOH D 603      16.195  40.431  35.183  1.00  0.00      D    H  
HETATM 2280  O   HOH D 604      40.990  40.474  79.805  1.00  0.00      D    O  
HETATM 2281  H1  HOH D 604      41.810  39.924  79.962  1.00  0.00      D    H  
HETATM 2282  H2  HOH D 604      41.141  41.403  80.143  1.00  0.00      D    H  
HETATM 2283  O   HOH D 605      24.148  23.700  21.241  1.00  0.00      D    O  
HETATM 2284  H1  HOH D 605      23.426  23.051  21.003  1.00  0.00      D    H  
HETATM 2285  H2  HOH D 605      24.921  23.208  21.642  1.00  0.00      D    H  
HETATM 2286  O   HOH D 606      47.828  13.040  94.711  1.00  0.00      D    O  
HETATM 2287  H1  HOH D 606      48.740  13.297  95.032  1.00  0.00      D    H  
HETATM 2288  H2  HOH D 606      47.156  13.693  95.059  1.00  0.00      D    H  
HETATM 2289  O   HOH D 607      47.353   7.918  72.739  1.00  0.00      D    O  
HETATM 2290  H1  HOH D 607      47.568   8.840  72.418  1.00  0.00      D    H  
HETATM 2291  H2  HOH D 607      47.449   7.880  73.733  1.00  0.00      D    H  
HETATM 2292  O   HOH D 608      43.864  34.386  18.868  1.00  0.00      D    O  
HETATM 2293  H1  HOH D 608      44.415  33.570  19.042  1.00  0.00      D    H  
HETATM 2294  H2  HOH D 608      42.920  34.116  18.677  1.00  0.00      D    H  
HETATM 2295  O   HOH D 609      37.282  23.211 104.305  1.00  0.00      D    O  
HETATM 2296  H1  HOH D 609      37.187  22.481 103.628  1.00  0.00      D    H  
HETATM 2297  H2  HOH D 609      38.252  23.401 104.456  1.00  0.00      D    H  
HETATM 2298  O   HOH D 610      15.485  10.094  24.480  1.00  0.00      D    O  
HETATM 2299  H1  HOH D 610      16.021  10.847  24.860  1.00  0.00      D    H  
HETATM 2300  H2  HOH D 610      15.977   9.234  24.614  1.00  0.00      D    H  
HETATM 2301  O   HOH D 611      12.282  14.332 101.364  1.00  0.00      D    O  
HETATM 2302  H1  HOH D 611      13.093  14.895 101.201  1.00  0.00      D    H  
HETATM 2303  H2  HOH D 611      11.733  14.292 100.529  1.00  0.00      D    H  
HETATM 2304  O   HOH D 612      48.277  31.673  35.707  1.00  0.00      D    O  
HETATM 2305  H1  HOH D 612      49.025  31.241  35.202  1.00  0.00      D    H  
HETATM 2306  H2  HOH D 612      47.420  31.199  35.504  1.00  0.00      D    H  
HETATM 2307  O   HOH D 613      29.280   5.078  48.652  1.00  0.00      D    O  
HETATM 2308  H1  HOH D 613      29.483   5.893  48.109  1.00  0.00      D    H  
HETATM 2309  H2  HOH D 613      29.922   4.350  48.414  1.00  0.00      D    H  
HETATM 2310  O   HOH D 614      37.444   7.948  85.910  1.00  0.00      D    O  
HETATM 2311  H1  HOH D 614      36.448   7.986  85.987  1.00  0.00      D    H  
HETATM 2312  H2  HOH D 614      37.700   7.266  85.225  1.00  0.00      D    H  
HETATM 2313  O   HOH D 615      25.748  25.048  26.465  1.00  0.00      D    O  
HETATM 2314  H1  HOH D 615      25.034  24.388  26.232  1.00  0.00      D    H  
HETATM 2315  H2  HOH D 615      25.603  25.892  25.949  1.00  0.00      D    H  
HETATM 2316  O   HOH D 616       3.609  32.966  68.226  1.00  0.00      D    O  
HETATM 2317  H1  HOH D 616       4.260  33.511  67.698  1.00  0.00      D    H  
HETATM 2318  H2  HOH D 616       2.997  33.575  68.731  1.00  0.00      D    H  
HETATM 2319  O   HOH D 617      11.319   0.809  21.683  1.00  0.00      D    O  
HETATM 2320  H1  HOH D 617      10.367   0.517  21.584  1.00  0.00      D    H  
HETATM 2321  H2  HOH D 617      11.803   0.167  22.278  1.00  0.00      D    H  
HETATM 2322  O   HOH D 618      16.293  21.316 107.115  1.00  0.00      D    O  
HETATM 2323  H1  HOH D 618      16.310  20.475 107.655  1.00  0.00      D    H  
HETATM 2324  H2  HOH D 618      17.183  21.451 106.680  1.00  0.00      D    H  
HETATM 2325  O   HOH D 619      33.459  33.759 107.482  1.00  0.00      D    O  
HETATM 2326  H1  HOH D 619      33.494  32.871 107.022  1.00  0.00      D    H  
HETATM 2327  H2  HOH D 619      32.576  33.862 107.940  1.00  0.00      D    H  
HETATM 2328  O   HOH D 620      47.932  26.348  98.819  1.00  0.00      D    O  
HETATM 2329  H1  HOH D 620      48.506  26.567  99.608  1.00  0.00      D    H  
HETATM 2330  H2  HOH D 620      46.999  26.161  99.127  1.00  0.00      D    H  
HETATM 2331  O   HOH D 621      46.208  11.402  76.958  1.00  0.00      D    O  
HETATM 2332  H1  HOH D 621      46.084  10.448  77.230  1.00  0.00      D    H  
HETATM 2333  H2  HOH D 621      46.261  11.461  75.961  1.00  0.00      D    H  
HETATM 2334  O   HOH D 622      47.963   2.610 104.293  1.00  0.00      D    O  
HETATM 2335  H1  HOH D 622      48.204   2.813 105.242  1.00  0.00      D    H  
HETATM 2336  H2  HOH D 622      48.680   2.050 103.879  1.00  0.00      D    H  
HETATM 2337  O   HOH D 623      10.381  24.064  37.329  1.00  0.00      D    O  
HETATM 2338  H1  HOH D 623       9.640  24.218  36.676  1.00  0.00      D    H  
HETATM 2339  H2  HOH D 623      10.818  24.936  37.550  1.00  0.00      D    H  
HETATM 2340  O   HOH D 624      11.597  10.497  27.403  1.00  0.00      D    O  
HETATM 2341  H1  HOH D 624      12.116  11.228  26.959  1.00  0.00      D    H  
HETATM 2342  H2  HOH D 624      11.432   9.760  26.747  1.00  0.00      D    H  
HETATM 2343  O   HOH D 625      24.160   2.308 106.918  1.00  0.00      D    O  
HETATM 2344  H1  HOH D 625      24.118   1.740 107.740  1.00  0.00      D    H  
HETATM 2345  H2  HOH D 625      23.589   3.119 107.044  1.00  0.00      D    H  
HETATM 2346  O   HOH D 626      31.727  38.222 116.540  1.00  0.00      D    O  
HETATM 2347  H1  HOH D 626      32.195  38.991 116.975  1.00  0.00      D    H  
HETATM 2348  H2  HOH D 626      32.310  37.839 115.824  1.00  0.00      D    H  
HETATM 2349  O   HOH D 627      12.336   3.036   6.284  1.00  0.00      D    O  
HETATM 2350  H1  HOH D 627      11.927   3.853   6.690  1.00  0.00      D    H  
HETATM 2351  H2  HOH D 627      12.991   3.306   5.579  1.00  0.00      D    H  
HETATM 2352  O   HOH D 628       2.121  30.246  63.159  1.00  0.00      D    O  
HETATM 2353  H1  HOH D 628       2.907  29.869  62.669  1.00  0.00      D    H  
HETATM 2354  H2  HOH D 628       1.408  29.548  63.233  1.00  0.00      D    H  
HETATM 2355  O   HOH D 629      24.751   3.768  64.107  1.00  0.00      D    O  
HETATM 2356  H1  HOH D 629      25.731   3.910  63.968  1.00  0.00      D    H  
HETATM 2357  H2  HOH D 629      24.539   3.840  65.082  1.00  0.00      D    H  
HETATM 2358  O   HOH D 630      38.196  38.909   8.190  1.00  0.00      D    O  
HETATM 2359  H1  HOH D 630      38.367  38.699   9.152  1.00  0.00      D    H  
HETATM 2360  H2  HOH D 630      38.159  38.058   7.665  1.00  0.00      D    H  
HETATM 2361  O   HOH D 631      35.532  35.148  94.008  1.00  0.00      D    O  
HETATM 2362  H1  HOH D 631      36.118  35.861  94.392  1.00  0.00      D    H  
HETATM 2363  H2  HOH D 631      34.650  35.151  94.479  1.00  0.00      D    H  
HETATM 2364  O   HOH D 632      14.396  36.448  99.551  1.00  0.00      D    O  
HETATM 2365  H1  HOH D 632      13.497  36.444  99.987  1.00  0.00      D    H  
HETATM 2366  H2  HOH D 632      15.077  36.082 100.185  1.00  0.00      D    H  
HETATM 2367  O   HOH D 633      28.740   5.740 114.315  1.00  0.00      D    O  
HETATM 2368  H1  HOH D 633      27.747   5.682 114.215  1.00  0.00      D    H  
HETATM 2369  H2  HOH D 633      28.968   6.479 114.948  1.00  0.00      D    H  
HETATM 2370  O   HOH D 634      36.901  27.336  13.162  1.00  0.00      D    O  
HETATM 2371  H1  HOH D 634      36.591  26.719  13.886  1.00  0.00      D    H  
HETATM 2372  H2  HOH D 634      36.411  27.129  12.315  1.00  0.00      D    H  
HETATM 2373  O   HOH D 635      35.688  21.603  74.734  1.00  0.00      D    O  
HETATM 2374  H1  HOH D 635      35.930  21.536  73.767  1.00  0.00      D    H  
HETATM 2375  H2  HOH D 635      36.298  22.253  75.187  1.00  0.00      D    H  
HETATM 2376  O   HOH D 636      40.706  15.075 117.383  1.00  0.00      D    O  
HETATM 2377  H1  HOH D 636      41.671  15.243 117.587  1.00  0.00      D    H  
HETATM 2378  H2  HOH D 636      40.508  14.100 117.488  1.00  0.00      D    H  
HETATM 2379  O   HOH D 637      39.620  25.422 101.527  1.00  0.00      D    O  
HETATM 2380  H1  HOH D 637      38.790  25.814 101.131  1.00  0.00      D    H  
HETATM 2381  H2  HOH D 637      40.420  25.900 101.165  1.00  0.00      D    H  
HETATM 2382  O   HOH D 638      11.805   1.597  78.143  1.00  0.00      D    O  
HETATM 2383  H1  HOH D 638      11.981   2.133  77.317  1.00  0.00      D    H  
HETATM 2384  H2  HOH D 638      11.289   0.775  77.903  1.00  0.00      D    H  
HETATM 2385  O   HOH D 639      38.247  11.393 114.572  1.00  0.00      D    O  
HETATM 2386  H1  HOH D 639      38.446  10.689 113.890  1.00  0.00      D    H  
HETATM 2387  H2  HOH D 639      38.660  12.258 114.289  1.00  0.00      D    H  
HETATM 2388  O   HOH D 640      43.420  14.683  55.408  1.00  0.00      D    O  
HETATM 2389  H1  HOH D 640      43.671  15.349  56.111  1.00  0.00      D    H  
HETATM 2390  H2  HOH D 640      43.962  14.848  54.584  1.00  0.00      D    H  
HETATM 2391  O   HOH D 641      17.231  42.320  47.493  1.00  0.00      D    O  
HETATM 2392  H1  HOH D 641      17.572  43.229  47.735  1.00  0.00      D    H  
HETATM 2393  H2  HOH D 641      17.839  41.907  46.814  1.00  0.00      D    H  
HETATM 2394  O   HOH D 642       3.239  41.009   6.299  1.00  0.00      D    O  
HETATM 2395  H1  HOH D 642       2.757  40.191   6.614  1.00  0.00      D    H  
HETATM 2396  H2  HOH D 642       2.609  41.785   6.292  1.00  0.00      D    H  
HETATM 2397  O   HOH D 643      35.502  33.379  76.965  1.00  0.00      D    O  
HETATM 2398  H1  HOH D 643      34.803  32.785  77.364  1.00  0.00      D    H  
HETATM 2399  H2  HOH D 643      35.498  34.261  77.435  1.00  0.00      D    H  
HETATM 2400  O   HOH D 644      -0.005   2.929  27.711  1.00  0.00      D    O  
HETATM 2401  H1  HOH D 644       0.163   3.403  28.575  1.00  0.00      D    H  
HETATM 2402  H2  HOH D 644       0.726   3.145  27.064  1.00  0.00      D    H  
HETATM 2403  O   HOH D 645      29.636  23.270  12.335  1.00  0.00      D    O  
HETATM 2404  H1  HOH D 645      29.439  22.317  12.563  1.00  0.00      D    H  
HETATM 2405  H2  HOH D 645      30.478  23.318  11.798  1.00  0.00      D    H  
HETATM 2406  O   HOH D 646       4.509  38.844  46.223  1.00  0.00      D    O  
HETATM 2407  H1  HOH D 646       5.342  39.136  46.691  1.00  0.00      D    H  
HETATM 2408  H2  HOH D 646       4.566  39.090  45.255  1.00  0.00      D    H  
HETATM 2409  O   HOH D 647      34.382  26.677  38.237  1.00  0.00      D    O  
HETATM 2410  H1  HOH D 647      35.296  26.316  38.049  1.00  0.00      D    H  
HETATM 2411  H2  HOH D 647      34.459  27.505  38.792  1.00  0.00      D    H  
HETATM 2412  O   HOH D 648      14.574  37.959  19.180  1.00  0.00      D    O  
HETATM 2413  H1  HOH D 648      15.436  37.992  19.684  1.00  0.00      D    H  
HETATM 2414  H2  HOH D 648      14.040  38.781  19.377  1.00  0.00      D    H  
HETATM 2415  O   HOH D 649      43.306  12.608  33.401  1.00  0.00      D    O  
HETATM 2416  H1  HOH D 649      43.573  13.569  33.332  1.00  0.00      D    H  
HETATM 2417  H2  HOH D 649      43.164  12.369  34.362  1.00  0.00      D    H  
HETATM 2418  O   HOH D 650      41.559  35.583  35.170  1.00  0.00      D    O  
HETATM 2419  H1  HOH D 650      42.041  36.454  35.270  1.00  0.00      D    H  
HETATM 2420  H2  HOH D 650      40.715  35.607  35.706  1.00  0.00      D    H  
HETATM 2421  O   HOH D 651      39.403  27.233  76.229  1.00  0.00      D    O  
HETATM 2422  H1  HOH D 651      39.629  26.951  75.296  1.00  0.00      D    H  
HETATM 2423  H2  HOH D 651      39.006  26.460  76.723  1.00  0.00      D    H  
HETATM 2424  O   HOH D 652      45.589  30.184  73.799  1.00  0.00      D    O  
HETATM 2425  H1  HOH D 652      45.402  30.693  72.958  1.00  0.00      D    H  
HETATM 2426  H2  HOH D 652      45.172  29.277  73.739  1.00  0.00      D    H  
HETATM 2427  O   HOH D 653      19.661  27.457  56.933  1.00  0.00      D    O  
HETATM 2428  H1  HOH D 653      19.444  27.977  57.759  1.00  0.00      D    H  
HETATM 2429  H2  HOH D 653      19.787  28.086  56.166  1.00  0.00      D    H  
HETATM 2430  O   HOH D 654       2.130  -0.049  46.969  1.00  0.00      D    O  
HETATM 2431  H1  HOH D 654       2.685   0.465  47.622  1.00  0.00      D    H  
HETATM 2432  H2  HOH D 654       1.508   0.575  46.496  1.00  0.00      D    H  
HETATM 2433  O   HOH D 655      13.462  27.975  41.402  1.00  0.00      D    O  
HETATM 2434  H1  HOH D 655      12.656  27.383  41.398  1.00  0.00      D    H  
HETATM 2435  H2  HOH D 655      14.227  27.494  41.830  1.00  0.00      D    H  
HETATM 2436  O   HOH D 656      45.262  10.490  98.264  1.00  0.00      D    O  
HETATM 2437  H1  HOH D 656      45.169  10.187  99.212  1.00  0.00      D    H  
HETATM 2438  H2  HOH D 656      45.938  11.225  98.214  1.00  0.00      D    H  
HETATM 2439  O   HOH D 657      35.994  41.177  27.617  1.00  0.00      D    O  
HETATM 2440  H1  HOH D 657      36.337  40.279  27.343  1.00  0.00      D    H  
HETATM 2441  H2  HOH D 657      36.699  41.867  27.450  1.00  0.00      D    H  
HETATM 2442  O   HOH D 658      40.942  41.601  49.424  1.00  0.00      D    O  
HETATM 2443  H1  HOH D 658      41.506  42.306  49.854  1.00  0.00      D    H  
HETATM 2444  H2  HOH D 658      40.055  41.558  49.883  1.00  0.00      D    H  
HETATM 2445  O   HOH D 659      38.711  18.898   3.070  1.00  0.00      D    O  
HETATM 2446  H1  HOH D 659      37.829  19.353   2.944  1.00  0.00      D    H  
HETATM 2447  H2  HOH D 659      39.321  19.494   3.593  1.00  0.00      D    H  
HETATM 2448  O   HOH D 660      36.988  16.600  85.136  1.00  0.00      D    O  
HETATM 2449  H1  HOH D 660      36.277  16.906  84.503  1.00  0.00      D    H  
HETATM 2450  H2  HOH D 660      36.950  15.605  85.225  1.00  0.00      D    H  
HETATM 2451  O   HOH D 661      48.494   1.670  38.320  1.00  0.00      D    O  
HETATM 2452  H1  HOH D 661      48.242   0.761  37.988  1.00  0.00      D    H  
HETATM 2453  H2  HOH D 661      47.845   2.345  37.970  1.00  0.00      D    H  
HETATM 2454  O   HOH D 662      30.006   7.510   6.031  1.00  0.00      D    O  
HETATM 2455  H1  HOH D 662      30.091   7.394   5.041  1.00  0.00      D    H  
HETATM 2456  H2  HOH D 662      29.057   7.357   6.305  1.00  0.00      D    H  
HETATM 2457  O   HOH D 663      11.058  40.872 114.914  1.00  0.00      D    O  
HETATM 2458  H1  HOH D 663      11.628  41.440 115.508  1.00  0.00      D    H  
HETATM 2459  H2  HOH D 663      10.308  40.482 115.447  1.00  0.00      D    H  
HETATM 2460  O   HOH D 664      40.969  42.020  54.223  1.00  0.00      D    O  
HETATM 2461  H1  HOH D 664      40.959  42.581  55.051  1.00  0.00      D    H  
HETATM 2462  H2  HOH D 664      41.331  42.558  53.461  1.00  0.00      D    H  
HETATM 2463  O   HOH D 665      23.565   4.393  29.981  1.00  0.00      D    O  
HETATM 2464  H1  HOH D 665      23.369   3.499  30.385  1.00  0.00      D    H  
HETATM 2465  H2  HOH D 665      22.747   4.965  30.026  1.00  0.00      D    H  
HETATM 2466  O   HOH D 666      40.736  10.634  91.210  1.00  0.00      D    O  
HETATM 2467  H1  HOH D 666      41.125   9.971  91.850  1.00  0.00      D    H  
HETATM 2468  H2  HOH D 666      40.355  11.405  91.719  1.00  0.00      D    H  
HETATM 2469  O   HOH D 667      14.857  10.272  84.687  1.00  0.00      D    O  
HETATM 2470  H1  HOH D 667      15.268   9.777  85.453  1.00  0.00      D    H  
HETATM 2471  H2  HOH D 667      14.831   9.679  83.882  1.00  0.00      D    H  
HETATM 2472  O   HOH D 668       4.589  35.244  93.797  1.00  0.00      D    O  
HETATM 2473  H1  HOH D 668       3.656  35.231  94.157  1.00  0.00      D    H  
HETATM 2474  H2  HOH D 668       4.953  36.174  93.848  1.00  0.00      D    H  
HETATM 2475  O   HOH D 669      14.273  20.249  65.849  1.00  0.00      D    O  
HETATM 2476  H1  HOH D 669      13.612  20.546  66.538  1.00  0.00      D    H  
HETATM 2477  H2  HOH D 669      14.149  19.274  65.667  1.00  0.00      D    H  
HETATM 2478  O   HOH D 670      17.527   5.002  42.876  1.00  0.00      D    O  
HETATM 2479  H1  HOH D 670      18.250   4.431  42.489  1.00  0.00      D    H  
HETATM 2480  H2  HOH D 670      16.766   4.423  43.170  1.00  0.00      D    H  
HETATM 2481  O   HOH D 671      25.602  32.389  68.962  1.00  0.00      D    O  
HETATM 2482  H1  HOH D 671      26.068  32.590  69.824  1.00  0.00      D    H  
HETATM 2483  H2  HOH D 671      24.720  32.858  68.942  1.00  0.00      D    H  
HETATM 2484  O   HOH D 672      37.606  28.540   6.326  1.00  0.00      D    O  
HETATM 2485  H1  HOH D 672      37.231  28.220   5.455  1.00  0.00      D    H  
HETATM 2486  H2  HOH D 672      38.604  28.551   6.275  1.00  0.00      D    H  
HETATM 2487  O   HOH D 673      38.104   2.509  48.383  1.00  0.00      D    O  
HETATM 2488  H1  HOH D 673      37.699   1.983  49.131  1.00  0.00      D    H  
HETATM 2489  H2  HOH D 673      38.997   2.858  48.666  1.00  0.00      D    H  
HETATM 2490  O   HOH D 674      46.754  15.678  68.291  1.00  0.00      D    O  
HETATM 2491  H1  HOH D 674      47.532  16.301  68.380  1.00  0.00      D    H  
HETATM 2492  H2  HOH D 674      47.088  14.739  68.206  1.00  0.00      D    H  
HETATM 2493  O   HOH D 675       4.014  16.925  70.741  1.00  0.00      D    O  
HETATM 2494  H1  HOH D 675       4.149  15.959  70.964  1.00  0.00      D    H  
HETATM 2495  H2  HOH D 675       4.831  17.443  70.996  1.00  0.00      D    H  
HETATM 2496  O   HOH D 676      45.119  40.227  15.317  1.00  0.00      D    O  
HETATM 2497  H1  HOH D 676      45.423  41.013  15.856  1.00  0.00      D    H  
HETATM 2498  H2  HOH D 676      44.263  39.875  15.696  1.00  0.00      D    H  
HETATM 2499  O   HOH D 677      11.247  16.271  14.669  1.00  0.00      D    O  
HETATM 2500  H1  HOH D 677      11.456  16.522  15.614  1.00  0.00      D    H  
HETATM 2501  H2  HOH D 677      12.096  16.212  14.144  1.00  0.00      D    H  
HETATM 2502  O   HOH D 678       6.585  35.011 108.283  1.00  0.00      D    O  
HETATM 2503  H1  HOH D 678       5.973  34.247 108.489  1.00  0.00      D    H  
HETATM 2504  H2  HOH D 678       7.352  35.006 108.925  1.00  0.00      D    H  
HETATM 2505  O   HOH D 679      20.489  31.819  58.163  1.00  0.00      D    O  
HETATM 2506  H1  HOH D 679      21.091  32.616  58.120  1.00  0.00      D    H  
HETATM 2507  H2  HOH D 679      19.661  32.053  58.672  1.00  0.00      D    H  
HETATM 2508  O   HOH D 680       9.098  37.785 114.126  1.00  0.00      D    O  
HETATM 2509  H1  HOH D 680       9.139  38.631 114.658  1.00  0.00      D    H  
HETATM 2510  H2  HOH D 680       9.955  37.664 113.626  1.00  0.00      D    H  
HETATM 2511  O   HOH D 681      46.104   5.446  17.658  1.00  0.00      D    O  
HETATM 2512  H1  HOH D 681      45.350   5.293  17.019  1.00  0.00      D    H  
HETATM 2513  H2  HOH D 681      45.773   5.341  18.596  1.00  0.00      D    H  
HETATM 2514  O   HOH D 682      31.112   7.650   9.002  1.00  0.00      D    O  
HETATM 2515  H1  HOH D 682      30.509   7.743   9.795  1.00  0.00      D    H  
HETATM 2516  H2  HOH D 682      31.663   8.479   8.903  1.00  0.00      D    H  
HETATM 2517  O   HOH D 683      48.027   4.022  66.139  1.00  0.00      D    O  
HETATM 2518  H1  HOH D 683      48.615   3.295  65.785  1.00  0.00      D    H  
HETATM 2519  H2  HOH D 683      47.447   4.370  65.402  1.00  0.00      D    H  
HETATM 2520  O   HOH D 684       4.960  25.762  17.664  1.00  0.00      D    O  
HETATM 2521  H1  HOH D 684       4.477  26.200  16.906  1.00  0.00      D    H  
HETATM 2522  H2  HOH D 684       4.736  24.787  17.683  1.00  0.00      D    H  
HETATM 2523  O   HOH D 685       8.478  16.763  68.060  1.00  0.00      D    O  
HETATM 2524  H1  HOH D 685       7.575  16.485  67.732  1.00  0.00      D    H  
HETATM 2525  H2  HOH D 685       8.973  15.960  68.393  1.00  0.00      D    H  
HETATM 2526  O   HOH D 686      17.577  15.491  44.514  1.00  0.00      D    O  
HETATM 2527  H1  HOH D 686      18.568  15.430  44.636  1.00  0.00      D    H  
HETATM 2528  H2  HOH D 686      17.201  14.576  44.374  1.00  0.00      D    H  
HETATM 2529  O   HOH D 687      46.772   2.522  58.564  1.00  0.00      D    O  
HETATM 2530  H1  HOH D 687      46.816   3.328  59.155  1.00  0.00      D    H  
HETATM 2531  H2  HOH D 687      45.957   1.988  58.788  1.00  0.00      D    H  
HETATM 2532  O   HOH D 688      10.869  31.912  69.273  1.00  0.00      D    O  
HETATM 2533  H1  HOH D 688      10.845  32.861  68.958  1.00  0.00      D    H  
HETATM 2534  H2  HOH D 688      11.801  31.559  69.197  1.00  0.00      D    H  
HETATM 2535  O   HOH D 689      29.356  18.845 113.866  1.00  0.00      D    O  
HETATM 2536  H1  HOH D 689      30.308  18.988 113.595  1.00  0.00      D    H  
HETATM 2537  H2  HOH D 689      28.842  19.693 113.737  1.00  0.00      D    H  
HETATM 2538  O   HOH D 690      19.570  36.629  94.480  1.00  0.00      D    O  
HETATM 2539  H1  HOH D 690      18.809  36.009  94.289  1.00  0.00      D    H  
HETATM 2540  H2  HOH D 690      19.215  37.545  94.665  1.00  0.00      D    H  
HETATM 2541  O   HOH D 691      37.122  23.382  85.325  1.00  0.00      D    O  
HETATM 2542  H1  HOH D 691      38.119  23.317  85.366  1.00  0.00      D    H  
HETATM 2543  H2  HOH D 691      36.719  22.693  85.927  1.00  0.00      D    H  
HETATM 2544  O   HOH D 692      25.580  15.696  51.915  1.00  0.00      D    O  
HETATM 2545  H1  HOH D 692      26.530  15.463  51.708  1.00  0.00      D    H  
HETATM 2546  H2  HOH D 692      24.970  15.063  51.438  1.00  0.00      D    H  
HETATM 2547  O   HOH D 693       4.397  32.030  63.747  1.00  0.00      D    O  
HETATM 2548  H1  HOH D 693       3.658  31.387  63.948  1.00  0.00      D    H  
HETATM 2549  H2  HOH D 693       4.840  32.305  64.600  1.00  0.00      D    H  
HETATM 2550  O   HOH D 694      38.037   1.454 104.294  1.00  0.00      D    O  
HETATM 2551  H1  HOH D 694      38.599   2.277 104.375  1.00  0.00      D    H  
HETATM 2552  H2  HOH D 694      37.522   1.317 105.140  1.00  0.00      D    H  
HETATM 2553  O   HOH D 695      34.868  37.266  83.843  1.00  0.00      D    O  
HETATM 2554  H1  HOH D 695      34.898  37.154  82.850  1.00  0.00      D    H  
HETATM 2555  H2  HOH D 695      34.314  36.537  84.244  1.00  0.00      D    H  
HETATM 2556  O   HOH D 696      42.761  20.103  95.289  1.00  0.00      D    O  
HETATM 2557  H1  HOH D 696      42.293  20.553  96.050  1.00  0.00      D    H  
HETATM 2558  H2  HOH D 696      43.179  20.795  94.700  1.00  0.00      D    H  
HETATM 2559  O   HOH D 697       6.845   4.487  65.641  1.00  0.00      D    O  
HETATM 2560  H1  HOH D 697       6.028   4.825  66.108  1.00  0.00      D    H  
HETATM 2561  H2  HOH D 697       7.185   5.188  65.015  1.00  0.00      D    H  
HETATM 2562  O   HOH D 698      18.338  38.978  39.874  1.00  0.00      D    O  
HETATM 2563  H1  HOH D 698      18.595  38.553  40.742  1.00  0.00      D    H  
HETATM 2564  H2  HOH D 698      17.938  38.288  39.270  1.00  0.00      D    H  
HETATM 2565  O   HOH D 699      15.489   6.136  99.346  1.00  0.00      D    O  
HETATM 2566  H1  HOH D 699      15.970   5.263  99.260  1.00  0.00      D    H  
HETATM 2567  H2  HOH D 699      15.484   6.602  98.462  1.00  0.00      D    H  
HETATM 2568  O   HOH D 700      26.452  18.057  38.511  1.00  0.00      D    O  
HETATM 2569  H1  HOH D 700      26.651  18.959  38.896  1.00  0.00      D    H  
HETATM 2570  H2  HOH D 700      25.463  17.946  38.417  1.00  0.00      D    H  
HETATM 2571  O   HOH D 701      11.951  38.726  12.662  1.00  0.00      D    O  
HETATM 2572  H1  HOH D 701      11.599  37.857  13.008  1.00  0.00      D    H  
HETATM 2573  H2  HOH D 701      12.190  38.628  11.696  1.00  0.00      D    H  
HETATM 2574  O   HOH D 702      12.336  16.758  87.251  1.00  0.00      D    O  
HETATM 2575  H1  HOH D 702      12.933  17.062  87.993  1.00  0.00      D    H  
HETATM 2576  H2  HOH D 702      12.200  15.770  87.316  1.00  0.00      D    H  
HETATM 2577  O   HOH D 703      16.816   5.352  90.946  1.00  0.00      D    O  
HETATM 2578  H1  HOH D 703      16.285   5.755  90.201  1.00  0.00      D    H  
HETATM 2579  H2  HOH D 703      16.626   5.844  91.795  1.00  0.00      D    H  
HETATM 2580  O   HOH D 704      17.135  40.049  12.468  1.00  0.00      D    O  
HETATM 2581  H1  HOH D 704      18.007  39.644  12.192  1.00  0.00      D    H  
HETATM 2582  H2  HOH D 704      16.737  39.510  13.210  1.00  0.00      D    H  
HETATM 2583  O   HOH D 705      47.200  17.408  51.992  1.00  0.00      D    O  
HETATM 2584  H1  HOH D 705      47.718  16.558  52.089  1.00  0.00      D    H  
HETATM 2585  H2  HOH D 705      46.849  17.479  51.059  1.00  0.00      D    H  
HETATM 2586  O   HOH D 706      10.740  31.157 102.627  1.00  0.00      D    O  
HETATM 2587  H1  HOH D 706      11.392  30.477 102.294  1.00  0.00      D    H  
HETATM 2588  H2  HOH D 706      11.232  31.979 102.915  1.00  0.00      D    H  
HETATM 2589  O   HOH D 707      47.480  38.743  37.796  1.00  0.00      D    O  
HETATM 2590  H1  HOH D 707      46.565  38.679  37.398  1.00  0.00      D    H  
HETATM 2591  H2  HOH D 707      47.549  39.580  38.339  1.00  0.00      D    H  
HETATM 2592  O   HOH D 708      32.668  32.138  70.413  1.00  0.00      D    O  
HETATM 2593  H1  HOH D 708      33.584  32.533  70.343  1.00  0.00      D    H  
HETATM 2594  H2  HOH D 708      32.481  31.897  71.366  1.00  0.00      D    H  
HETATM 2595  O   HOH D 709      14.499  38.209  54.091  1.00  0.00      D    O  
HETATM 2596  H1  HOH D 709      13.969  38.384  53.262  1.00  0.00      D    H  
HETATM 2597  H2  HOH D 709      14.085  37.453  54.598  1.00  0.00      D    H  
HETATM 2598  O   HOH D 710      30.867   2.340  96.123  1.00  0.00      D    O  
HETATM 2599  H1  HOH D 710      29.926   2.067  95.922  1.00  0.00      D    H  
HETATM 2600  H2  HOH D 710      31.328   2.596  95.273  1.00  0.00      D    H  
HETATM 2601  O   HOH D 711      18.643  39.812 114.124  1.00  0.00      D    O  
HETATM 2602  H1  HOH D 711      19.237  39.627 114.907  1.00  0.00      D    H  
HETATM 2603  H2  HOH D 711      18.328  40.761 114.162  1.00  0.00      D    H  
HETATM 2604  O   HOH D 712       9.229  19.699  65.660  1.00  0.00      D    O  
HETATM 2605  H1  HOH D 712      10.103  19.879  66.111  1.00  0.00      D    H  
HETATM 2606  H2  HOH D 712       8.782  20.566  65.440  1.00  0.00      D    H  
HETATM 2607  O   HOH D 713      24.706  31.873  31.296  1.00  0.00      D    O  
HETATM 2608  H1  HOH D 713      24.451  31.561  32.211  1.00  0.00      D    H  
HETATM 2609  H2  HOH D 713      25.671  32.133  31.289  1.00  0.00      D    H  
HETATM 2610  O   HOH D 714      35.553   6.516  16.255  1.00  0.00      D    O  
HETATM 2611  H1  HOH D 714      35.547   7.446  16.622  1.00  0.00      D    H  
HETATM 2612  H2  HOH D 714      34.660   6.092  16.408  1.00  0.00      D    H  
HETATM 2613  O   HOH D 715      38.465  11.820  95.107  1.00  0.00      D    O  
HETATM 2614  H1  HOH D 715      38.882  10.921  95.243  1.00  0.00      D    H  
HETATM 2615  H2  HOH D 715      38.378  12.285  95.988  1.00  0.00      D    H  
HETATM 2616  O   HOH D 716      11.206  21.659 106.645  1.00  0.00      D    O  
HETATM 2617  H1  HOH D 716      11.368  20.713 106.923  1.00  0.00      D    H  
HETATM 2618  H2  HOH D 716      10.478  21.686 105.960  1.00  0.00      D    H  
HETATM 2619  O   HOH D 717      25.840  17.976  82.338  1.00  0.00      D    O  
HETATM 2620  H1  HOH D 717      26.681  17.456  82.493  1.00  0.00      D    H  
HETATM 2621  H2  HOH D 717      25.775  18.225  81.372  1.00  0.00      D    H  
HETATM 2622  O   HOH D 718      15.825   5.077  64.173  1.00  0.00      D    O  
HETATM 2623  H1  HOH D 718      16.250   4.371  64.739  1.00  0.00      D    H  
HETATM 2624  H2  HOH D 718      15.424   5.779  64.760  1.00  0.00      D    H  
HETATM 2625  O   HOH D 719      15.379  40.958  48.708  1.00  0.00      D    O  
HETATM 2626  H1  HOH D 719      16.186  41.417  48.336  1.00  0.00      D    H  
HETATM 2627  H2  HOH D 719      15.648  40.076  49.097  1.00  0.00      D    H  
HETATM 2628  O   HOH D 720      26.964  10.306  37.403  1.00  0.00      D    O  
HETATM 2629  H1  HOH D 720      26.946  10.055  36.435  1.00  0.00      D    H  
HETATM 2630  H2  HOH D 720      27.891  10.580  37.659  1.00  0.00      D    H  
HETATM 2631  O   HOH D 721       8.606   5.033  58.086  1.00  0.00      D    O  
HETATM 2632  H1  HOH D 721       9.083   4.297  58.565  1.00  0.00      D    H  
HETATM 2633  H2  HOH D 721       9.073   5.901  58.259  1.00  0.00      D    H  
HETATM 2634  O   HOH D 722      42.254  16.250  60.048  1.00  0.00      D    O  
HETATM 2635  H1  HOH D 722      41.478  16.253  59.417  1.00  0.00      D    H  
HETATM 2636  H2  HOH D 722      42.103  16.932  60.765  1.00  0.00      D    H  
HETATM 2637  O   HOH D 723       8.981  21.042   3.164  1.00  0.00      D    O  
HETATM 2638  H1  HOH D 723       8.836  20.058   3.263  1.00  0.00      D    H  
HETATM 2639  H2  HOH D 723       8.116  21.523   3.306  1.00  0.00      D    H  
HETATM 2640  O   HOH D 724      33.567   2.937 105.758  1.00  0.00      D    O  
HETATM 2641  H1  HOH D 724      32.771   2.641 105.230  1.00  0.00      D    H  
HETATM 2642  H2  HOH D 724      33.724   3.912 105.606  1.00  0.00      D    H  
HETATM 2643  O   HOH D 725      41.008   2.675  38.132  1.00  0.00      D    O  
HETATM 2644  H1  HOH D 725      41.609   1.894  37.963  1.00  0.00      D    H  
HETATM 2645  H2  HOH D 725      40.695   3.050  37.259  1.00  0.00      D    H  
HETATM 2646  O   HOH D 726       0.891  18.054  12.550  1.00  0.00      D    O  
HETATM 2647  H1  HOH D 726       0.753  19.014  12.794  1.00  0.00      D    H  
HETATM 2648  H2  HOH D 726       1.868  17.878  12.430  1.00  0.00      D    H  
HETATM 2649  O   HOH D 727      36.859  13.159  17.782  1.00  0.00      D    O  
HETATM 2650  H1  HOH D 727      36.147  13.765  18.135  1.00  0.00      D    H  
HETATM 2651  H2  HOH D 727      37.757  13.509  18.047  1.00  0.00      D    H  
HETATM 2652  O   HOH D 728      44.967   9.640 117.905  1.00  0.00      D    O  
HETATM 2653  H1  HOH D 728      44.216  10.296 117.978  1.00  0.00      D    H  
HETATM 2654  H2  HOH D 728      45.219   9.319 118.818  1.00  0.00      D    H  
HETATM 2655  O   HOH D 729       4.145   6.467  25.254  1.00  0.00      D    O  
HETATM 2656  H1  HOH D 729       3.374   7.085  25.406  1.00  0.00      D    H  
HETATM 2657  H2  HOH D 729       4.402   6.486  24.288  1.00  0.00      D    H  
HETATM 2658  O   HOH D 730      34.972  39.619  34.671  1.00  0.00      D    O  
HETATM 2659  H1  HOH D 730      34.763  40.458  35.173  1.00  0.00      D    H  
HETATM 2660  H2  HOH D 730      34.726  39.736  33.709  1.00  0.00      D    H  
HETATM 2661  O   HOH D 731      28.008  10.072  47.296  1.00  0.00      D    O  
HETATM 2662  H1  HOH D 731      27.035   9.865  47.399  1.00  0.00      D    H  
HETATM 2663  H2  HOH D 731      28.235  10.133  46.324  1.00  0.00      D    H  
HETATM 2664  O   HOH D 732      17.910  33.332  54.619  1.00  0.00      D    O  
HETATM 2665  H1  HOH D 732      17.199  33.309  53.915  1.00  0.00      D    H  
HETATM 2666  H2  HOH D 732      18.808  33.246  54.189  1.00  0.00      D    H  
HETATM 2667  O   HOH D 733      39.242   1.642  92.795  1.00  0.00      D    O  
HETATM 2668  H1  HOH D 733      38.726   0.802  92.624  1.00  0.00      D    H  
HETATM 2669  H2  HOH D 733      39.029   2.314  92.085  1.00  0.00      D    H  
HETATM 2670  O   HOH D 734      11.640   3.185  75.851  1.00  0.00      D    O  
HETATM 2671  H1  HOH D 734      12.247   3.505  75.124  1.00  0.00      D    H  
HETATM 2672  H2  HOH D 734      10.934   2.594  75.460  1.00  0.00      D    H  
HETATM 2673  O   HOH D 735      16.928  34.152  57.108  1.00  0.00      D    O  
HETATM 2674  H1  HOH D 735      17.225  33.694  56.271  1.00  0.00      D    H  
HETATM 2675  H2  HOH D 735      17.717  34.575  57.554  1.00  0.00      D    H  
HETATM 2676  O   HOH D 736      49.420   1.375  57.913  1.00  0.00      D    O  
HETATM 2677  H1  HOH D 736      49.845   1.911  57.183  1.00  0.00      D    H  
HETATM 2678  H2  HOH D 736      48.542   1.784  58.159  1.00  0.00      D    H  
HETATM 2679  O   HOH D 737      16.221  31.432  27.244  1.00  0.00      D    O  
HETATM 2680  H1  HOH D 737      16.534  30.483  27.288  1.00  0.00      D    H  
HETATM 2681  H2  HOH D 737      16.902  32.027  27.671  1.00  0.00      D    H  
HETATM 2682  O   HOH D 738       9.839  41.042 105.531  1.00  0.00      D    O  
HETATM 2683  H1  HOH D 738       9.247  41.198 104.739  1.00  0.00      D    H  
HETATM 2684  H2  HOH D 738      10.180  41.918 105.869  1.00  0.00      D    H  
HETATM 2685  O   HOH D 739      49.352  26.646  10.705  1.00  0.00      D    O  
HETATM 2686  H1  HOH D 739      49.639  27.104   9.863  1.00  0.00      D    H  
HETATM 2687  H2  HOH D 739      48.567  27.128  11.095  1.00  0.00      D    H  
HETATM 2688  O   HOH D 740      38.539  40.528  31.262  1.00  0.00      D    O  
HETATM 2689  H1  HOH D 740      38.574  40.342  32.244  1.00  0.00      D    H  
HETATM 2690  H2  HOH D 740      39.465  40.501  30.885  1.00  0.00      D    H  
HETATM 2691  O   HOH D 741      32.381  37.219  46.603  1.00  0.00      D    O  
HETATM 2692  H1  HOH D 741      33.311  37.048  46.277  1.00  0.00      D    H  
HETATM 2693  H2  HOH D 741      31.949  36.351  46.847  1.00  0.00      D    H  
HETATM 2694  O   HOH D 742      20.077  24.428  63.257  1.00  0.00      D    O  
HETATM 2695  H1  HOH D 742      20.125  24.641  62.281  1.00  0.00      D    H  
HETATM 2696  H2  HOH D 742      20.610  23.603  63.445  1.00  0.00      D    H  
HETATM 2697  O   HOH D 743      45.716  41.428  91.987  1.00  0.00      D    O  
HETATM 2698  H1  HOH D 743      45.831  42.076  91.234  1.00  0.00      D    H  
HETATM 2699  H2  HOH D 743      46.368  41.643  92.714  1.00  0.00      D    H  
HETATM 2700  O   HOH D 744      28.909  24.876  20.297  1.00  0.00      D    O  
HETATM 2701  H1  HOH D 744      28.997  24.024  20.813  1.00  0.00      D    H  
HETATM 2702  H2  HOH D 744      28.179  24.782  19.620  1.00  0.00      D    H  
HETATM 2703  O   HOH D 745      32.090  20.950 100.866  1.00  0.00      D    O  
HETATM 2704  H1  HOH D 745      32.515  20.733 101.745  1.00  0.00      D    H  
HETATM 2705  H2  HOH D 745      32.763  20.841 100.135  1.00  0.00      D    H  
HETATM 2706  O   HOH D 746      18.023  37.309  42.463  1.00  0.00      D    O  
HETATM 2707  H1  HOH D 746      17.878  36.530  41.854  1.00  0.00      D    H  
HETATM 2708  H2  HOH D 746      18.727  37.080  43.135  1.00  0.00      D    H  
HETATM 2709  O   HOH D 747       9.719   1.248 105.211  1.00  0.00      D    O  
HETATM 2710  H1  HOH D 747      10.685   1.040 105.057  1.00  0.00      D    H  
HETATM 2711  H2  HOH D 747       9.168   0.824 104.493  1.00  0.00      D    H  
HETATM 2712  O   HOH D 748      14.161  15.773  31.401  1.00  0.00      D    O  
HETATM 2713  H1  HOH D 748      13.334  16.234  31.079  1.00  0.00      D    H  
HETATM 2714  H2  HOH D 748      14.964  16.204  30.989  1.00  0.00      D    H  
HETATM 2715  O   HOH D 749      20.449   1.540  95.564  1.00  0.00      D    O  
HETATM 2716  H1  HOH D 749      19.599   1.897  95.950  1.00  0.00      D    H  
HETATM 2717  H2  HOH D 749      20.447   0.541  95.618  1.00  0.00      D    H  
HETATM 2718  O   HOH D 750       4.255  41.363  92.217  1.00  0.00      D    O  
HETATM 2719  H1  HOH D 750       4.629  42.253  92.477  1.00  0.00      D    H  
HETATM 2720  H2  HOH D 750       4.941  40.654  92.376  1.00  0.00      D    H  
HETATM 2721  O   HOH D 751      22.223   5.150  33.622  1.00  0.00      D    O  
HETATM 2722  H1  HOH D 751      22.849   4.506  33.183  1.00  0.00      D    H  
HETATM 2723  H2  HOH D 751      22.724   5.974  33.887  1.00  0.00      D    H  
HETATM 2724  O   HOH D 752      34.822  38.091 118.019  1.00  0.00      D    O  
HETATM 2725  H1  HOH D 752      34.167  38.794 117.741  1.00  0.00      D    H  
HETATM 2726  H2  HOH D 752      34.848  38.036 119.017  1.00  0.00      D    H  
HETATM 2727  O   HOH D 753      21.435  30.554  31.071  1.00  0.00      D    O  
HETATM 2728  H1  HOH D 753      21.364  30.413  30.084  1.00  0.00      D    H  
HETATM 2729  H2  HOH D 753      22.279  30.137  31.408  1.00  0.00      D    H  
HETATM 2730  O   HOH D 754      21.637  33.575  37.992  1.00  0.00      D    O  
HETATM 2731  H1  HOH D 754      22.323  32.926  37.664  1.00  0.00      D    H  
HETATM 2732  H2  HOH D 754      20.724  33.235  37.770  1.00  0.00      D    H  
HETATM 2733  O   HOH D 755      41.252  10.224  16.426  1.00  0.00      D    O  
HETATM 2734  H1  HOH D 755      41.674   9.388  16.075  1.00  0.00      D    H  
HETATM 2735  H2  HOH D 755      41.820  11.011  16.185  1.00  0.00      D    H  
HETATM 2736  O   HOH D 756      23.643  25.279  46.207  1.00  0.00      D    O  
HETATM 2737  H1  HOH D 756      23.352  24.863  47.068  1.00  0.00      D    H  
HETATM 2738  H2  HOH D 756      24.028  24.576  45.610  1.00  0.00      D    H  
HETATM 2739  O   HOH D 757      33.929   2.098  61.883  1.00  0.00      D    O  
HETATM 2740  H1  HOH D 757      34.102   1.797  60.945  1.00  0.00      D    H  
HETATM 2741  H2  HOH D 757      34.782   2.072  62.404  1.00  0.00      D    H  
HETATM 2742  O   HOH D 758      15.611  26.088  74.997  1.00  0.00      D    O  
HETATM 2743  H1  HOH D 758      15.536  25.887  75.974  1.00  0.00      D    H  
HETATM 2744  H2  HOH D 758      14.699  26.096  74.587  1.00  0.00      D    H  
HETATM 2745  O   HOH D 759      31.074  40.973  22.386  1.00  0.00      D    O  
HETATM 2746  H1  HOH D 759      30.803  40.750  21.450  1.00  0.00      D    H  
HETATM 2747  H2  HOH D 759      30.944  40.172  22.970  1.00  0.00      D    H  
HETATM 2748  O   HOH D 760      37.085  20.762 117.937  1.00  0.00      D    O  
HETATM 2749  H1  HOH D 760      37.449  20.484 118.826  1.00  0.00      D    H  
HETATM 2750  H2  HOH D 760      36.085  20.757 117.971  1.00  0.00      D    H  
HETATM 2751  O   HOH D 761      18.042   5.865  73.734  1.00  0.00      D    O  
HETATM 2752  H1  HOH D 761      18.552   5.863  72.874  1.00  0.00      D    H  
HETATM 2753  H2  HOH D 761      17.197   5.342  73.622  1.00  0.00      D    H  
HETATM 2754  O   HOH D 762      29.451  39.688  70.684  1.00  0.00      D    O  
HETATM 2755  H1  HOH D 762      30.149  40.386  70.843  1.00  0.00      D    H  
HETATM 2756  H2  HOH D 762      29.033  39.832  69.788  1.00  0.00      D    H  
HETATM 2757  O   HOH D 763      18.779  13.559   6.725  1.00  0.00      D    O  
HETATM 2758  H1  HOH D 763      19.055  14.499   6.926  1.00  0.00      D    H  
HETATM 2759  H2  HOH D 763      19.563  13.052   6.366  1.00  0.00      D    H  
HETATM 2760  O   HOH D 764      15.485  23.266 103.994  1.00  0.00      D    O  
HETATM 2761  H1  HOH D 764      15.492  22.721 103.156  1.00  0.00      D    H  
HETATM 2762  H2  HOH D 764      16.255  22.997 104.573  1.00  0.00      D    H  
HETATM 2763  O   HOH D 765       6.526  20.475  59.025  1.00  0.00      D    O  
HETATM 2764  H1  HOH D 765       5.576  20.192  59.160  1.00  0.00      D    H  
HETATM 2765  H2  HOH D 765       6.548  21.389  58.621  1.00  0.00      D    H  
HETATM 2766  O   HOH D 766      38.792   8.379  15.605  1.00  0.00      D    O  
HETATM 2767  H1  HOH D 766      37.899   8.721  15.313  1.00  0.00      D    H  
HETATM 2768  H2  HOH D 766      39.450   9.132  15.615  1.00  0.00      D    H  
HETATM 2769  O   HOH D 767       6.782  17.655 113.110  1.00  0.00      D    O  
HETATM 2770  H1  HOH D 767       6.204  17.427 112.326  1.00  0.00      D    H  
HETATM 2771  H2  HOH D 767       6.520  17.090 113.892  1.00  0.00      D    H  
HETATM 2772  O   HOH D 768      13.949  24.021  93.368  1.00  0.00      D    O  
HETATM 2773  H1  HOH D 768      13.024  24.062  92.988  1.00  0.00      D    H  
HETATM 2774  H2  HOH D 768      14.597  24.399  92.707  1.00  0.00      D    H  
HETATM 2775  O   HOH D 769      40.607  34.378  60.497  1.00  0.00      D    O  
HETATM 2776  H1  HOH D 769      40.683  34.176  59.521  1.00  0.00      D    H  
HETATM 2777  H2  HOH D 769      39.667  34.647  60.710  1.00  0.00      D    H  
HETATM 2778  O   HOH D 770      39.603  19.731  73.823  1.00  0.00      D    O  
HETATM 2779  H1  HOH D 770      39.839  20.688  73.654  1.00  0.00      D    H  
HETATM 2780  H2  HOH D 770      39.625  19.551  74.806  1.00  0.00      D    H  
HETATM 2781  O   HOH D 771      29.284  21.872 103.109  1.00  0.00      D    O  
HETATM 2782  H1  HOH D 771      28.570  22.380 103.591  1.00  0.00      D    H  
HETATM 2783  H2  HOH D 771      28.920  20.991 102.807  1.00  0.00      D    H  
HETATM 2784  O   HOH D 772      14.355  41.623  65.945  1.00  0.00      D    O  
HETATM 2785  H1  HOH D 772      13.529  41.637  66.509  1.00  0.00      D    H  
HETATM 2786  H2  HOH D 772      14.338  40.820  65.350  1.00  0.00      D    H  
HETATM 2787  O   HOH D 773      46.299   3.510  88.711  1.00  0.00      D    O  
HETATM 2788  H1  HOH D 773      47.006   4.212  88.631  1.00  0.00      D    H  
HETATM 2789  H2  HOH D 773      46.421   3.009  89.568  1.00  0.00      D    H  
HETATM 2790  O   HOH D 774      31.333  23.325  99.744  1.00  0.00      D    O  
HETATM 2791  H1  HOH D 774      31.557  22.456 100.184  1.00  0.00      D    H  
HETATM 2792  H2  HOH D 774      30.868  23.149  98.876  1.00  0.00      D    H  
HETATM 2793  O   HOH D 775       7.917  40.319  40.788  1.00  0.00      D    O  
HETATM 2794  H1  HOH D 775       7.977  40.926  41.580  1.00  0.00      D    H  
HETATM 2795  H2  HOH D 775       7.940  39.368  41.095  1.00  0.00      D    H  
HETATM 2796  O   HOH D 776      19.656   2.973  62.361  1.00  0.00      D    O  
HETATM 2797  H1  HOH D 776      20.350   2.591  61.749  1.00  0.00      D    H  
HETATM 2798  H2  HOH D 776      18.827   2.416  62.312  1.00  0.00      D    H  
HETATM 2799  O   HOH D 777      27.534   2.677 118.145  1.00  0.00      D    O  
HETATM 2800  H1  HOH D 777      27.939   1.828 117.804  1.00  0.00      D    H  
HETATM 2801  H2  HOH D 777      27.741   2.778 119.118  1.00  0.00      D    H  
HETATM 2802  O   HOH D 778      38.464  39.603  61.752  1.00  0.00      D    O  
HETATM 2803  H1  HOH D 778      37.491  39.392  61.666  1.00  0.00      D    H  
HETATM 2804  H2  HOH D 778      38.575  40.554  62.041  1.00  0.00      D    H  
HETATM 2805  O   HOH D 779      36.881  10.361  14.886  1.00  0.00      D    O  
HETATM 2806  H1  HOH D 779      35.981  10.046  14.582  1.00  0.00      D    H  
HETATM 2807  H2  HOH D 779      36.839  11.339  15.092  1.00  0.00      D    H  
HETATM 2808  O   HOH D 780       7.030  23.677  28.094  1.00  0.00      D    O  
HETATM 2809  H1  HOH D 780       6.449  23.114  27.506  1.00  0.00      D    H  
HETATM 2810  H2  HOH D 780       6.532  23.911  28.929  1.00  0.00      D    H  
HETATM 2811  O   HOH D 781      18.208  19.920  86.709  1.00  0.00      D    O  
HETATM 2812  H1  HOH D 781      18.608  20.662  87.246  1.00  0.00      D    H  
HETATM 2813  H2  HOH D 781      17.909  20.273  85.822  1.00  0.00      D    H  
HETATM 2814  O   HOH D 782      49.143  27.101 101.278  1.00  0.00      D    O  
HETATM 2815  H1  HOH D 782      48.643  27.542 102.023  1.00  0.00      D    H  
HETATM 2816  H2  HOH D 782      49.661  26.325 101.638  1.00  0.00      D    H  
HETATM 2817  O   HOH D 783       8.373  21.238  12.214  1.00  0.00      D    O  
HETATM 2818  H1  HOH D 783       8.814  20.406  11.878  1.00  0.00      D    H  
HETATM 2819  H2  HOH D 783       7.608  21.475  11.617  1.00  0.00      D    H  
HETATM 2820  O   HOH D 784      45.967  25.454 111.633  1.00  0.00      D    O  
HETATM 2821  H1  HOH D 784      45.757  26.427 111.721  1.00  0.00      D    H  
HETATM 2822  H2  HOH D 784      45.612  24.963 112.428  1.00  0.00      D    H  
HETATM 2823  O   HOH D 785      30.882   2.047  59.132  1.00  0.00      D    O  
HETATM 2824  H1  HOH D 785      30.751   2.766  58.449  1.00  0.00      D    H  
HETATM 2825  H2  HOH D 785      30.025   1.547  59.258  1.00  0.00      D    H  
HETATM 2826  O   HOH D 786      12.636  32.247 114.420  1.00  0.00      D    O  
HETATM 2827  H1  HOH D 786      12.478  33.084 113.896  1.00  0.00      D    H  
HETATM 2828  H2  HOH D 786      11.989  32.203 115.181  1.00  0.00      D    H  
HETATM 2829  O   HOH D 787       6.979   6.451 112.351  1.00  0.00      D    O  
HETATM 2830  H1  HOH D 787       7.559   5.962 111.699  1.00  0.00      D    H  
HETATM 2831  H2  HOH D 787       6.506   5.792 112.935  1.00  0.00      D    H  
HETATM 2832  O   HOH D 788      30.743   3.535  35.538  1.00  0.00      D    O  
HETATM 2833  H1  HOH D 788      31.720   3.330  35.481  1.00  0.00      D    H  
HETATM 2834  H2  HOH D 788      30.275   3.152  34.742  1.00  0.00      D    H  
HETATM 2835  O   HOH D 789       0.408  24.296  29.518  1.00  0.00      D    O  
HETATM 2836  H1  HOH D 789       0.426  24.650  28.583  1.00  0.00      D    H  
HETATM 2837  H2  HOH D 789      -0.319  24.750  30.032  1.00  0.00      D    H  
HETATM 2838  O   HOH D 790      47.563  40.007  54.813  1.00  0.00      D    O  
HETATM 2839  H1  HOH D 790      47.450  40.760  55.460  1.00  0.00      D    H  
HETATM 2840  H2  HOH D 790      47.293  39.148  55.250  1.00  0.00      D    H  
HETATM 2841  O   HOH D 791      12.397  25.286  60.309  1.00  0.00      D    O  
HETATM 2842  H1  HOH D 791      13.296  24.856  60.218  1.00  0.00      D    H  
HETATM 2843  H2  HOH D 791      11.871  25.140  59.472  1.00  0.00      D    H  
HETATM 2844  O   HOH D 792      17.363  39.499  66.474  1.00  0.00      D    O  
HETATM 2845  H1  HOH D 792      16.453  39.524  66.888  1.00  0.00      D    H  
HETATM 2846  H2  HOH D 792      17.671  40.432  66.288  1.00  0.00      D    H  
HETATM 2847  O   HOH D 793      37.563  39.624  16.679  1.00  0.00      D    O  
HETATM 2848  H1  HOH D 793      38.084  38.948  17.200  1.00  0.00      D    H  
HETATM 2849  H2  HOH D 793      37.411  40.435  17.244  1.00  0.00      D    H  
HETATM 2850  O   HOH D 794       2.471  28.593  67.989  1.00  0.00      D    O  
HETATM 2851  H1  HOH D 794       2.124  28.413  68.909  1.00  0.00      D    H  
HETATM 2852  H2  HOH D 794       3.250  29.217  68.042  1.00  0.00      D    H  
HETATM 2853  O   HOH D 795       6.173  27.802  86.398  1.00  0.00      D    O  
HETATM 2854  H1  HOH D 795       5.756  28.452  85.763  1.00  0.00      D    H  
HETATM 2855  H2  HOH D 795       6.770  27.179  85.893  1.00  0.00      D    H  
HETATM 2856  O   HOH D 796      18.680  36.268 106.608  1.00  0.00      D    O  
HETATM 2857  H1  HOH D 796      18.036  36.928 106.220  1.00  0.00      D    H  
HETATM 2858  H2  HOH D 796      18.741  36.403 107.597  1.00  0.00      D    H  
HETATM 2859  O   HOH D 797       1.295  20.977  40.689  1.00  0.00      D    O  
HETATM 2860  H1  HOH D 797       2.077  21.371  41.172  1.00  0.00      D    H  
HETATM 2861  H2  HOH D 797       0.476  21.059  41.258  1.00  0.00      D    H  
HETATM 2862  O   HOH D 798      47.013  37.442  85.567  1.00  0.00      D    O  
HETATM 2863  H1  HOH D 798      47.672  37.474  86.318  1.00  0.00      D    H  
HETATM 2864  H2  HOH D 798      46.888  38.362  85.194  1.00  0.00      D    H  
HETATM 2865  O   HOH D 799      30.280  13.950 112.782  1.00  0.00      D    O  
HETATM 2866  H1  HOH D 799      30.173  13.365 111.978  1.00  0.00      D    H  
HETATM 2867  H2  HOH D 799      29.730  14.777 112.667  1.00  0.00      D    H  
HETATM 2868  O   HOH D 800      24.118  17.100  35.424  1.00  0.00      D    O  
HETATM 2869  H1  HOH D 800      24.179  16.108  35.307  1.00  0.00      D    H  
HETATM 2870  H2  HOH D 800      23.655  17.306  36.286  1.00  0.00      D    H  
HETATM 2871  O   HOH D 801      12.057  24.112  34.098  1.00  0.00      D    O  
HETATM 2872  H1  HOH D 801      11.715  23.498  34.810  1.00  0.00      D    H  
HETATM 2873  H2  HOH D 801      12.206  23.594  33.256  1.00  0.00      D    H  
HETATM 2874  O   HOH D 802      35.931  26.014  87.762  1.00  0.00      D    O  
HETATM 2875  H1  HOH D 802      36.892  26.045  88.037  1.00  0.00      D    H  
HETATM 2876  H2  HOH D 802      35.355  26.299  88.529  1.00  0.00      D    H  
HETATM 2877  O   HOH D 803      24.260   1.781  54.976  1.00  0.00      D    O  
HETATM 2878  H1  HOH D 803      24.752   1.578  54.130  1.00  0.00      D    H  
HETATM 2879  H2  HOH D 803      23.478   1.164  55.063  1.00  0.00      D    H  
HETATM 2880  O   HOH D 804      45.990  17.263  18.713  1.00  0.00      D    O  
HETATM 2881  H1  HOH D 804      46.835  17.149  19.236  1.00  0.00      D    H  
HETATM 2882  H2  HOH D 804      46.124  16.918  17.784  1.00  0.00      D    H  
HETATM 2883  O   HOH D 805       6.701  41.207  57.707  1.00  0.00      D    O  
HETATM 2884  H1  HOH D 805       6.821  41.917  57.014  1.00  0.00      D    H  
HETATM 2885  H2  HOH D 805       6.835  41.602  58.616  1.00  0.00      D    H  
HETATM 2886  O   HOH D 806      43.352  39.064  44.455  1.00  0.00      D    O  
HETATM 2887  H1  HOH D 806      43.942  38.257  44.430  1.00  0.00      D    H  
HETATM 2888  H2  HOH D 806      42.544  38.869  45.010  1.00  0.00      D    H  
HETATM 2889  O   HOH D 807      30.294  31.609  64.172  1.00  0.00      D    O  
HETATM 2890  H1  HOH D 807      30.081  32.470  64.634  1.00  0.00      D    H  
HETATM 2891  H2  HOH D 807      30.915  31.069  64.742  1.00  0.00      D    H  
HETATM 2892  O   HOH D 808      13.229  27.361  50.760  1.00  0.00      D    O  
HETATM 2893  H1  HOH D 808      13.350  26.405  50.492  1.00  0.00      D    H  
HETATM 2894  H2  HOH D 808      12.933  27.404  51.714  1.00  0.00      D    H  
HETATM 2895  O   HOH D 809       7.599   8.590  91.934  1.00  0.00      D    O  
HETATM 2896  H1  HOH D 809       7.841   9.429  92.420  1.00  0.00      D    H  
HETATM 2897  H2  HOH D 809       6.967   8.052  92.492  1.00  0.00      D    H  
HETATM 2898  O   HOH D 810      12.783   7.413  90.607  1.00  0.00      D    O  
HETATM 2899  H1  HOH D 810      12.165   8.191  90.495  1.00  0.00      D    H  
HETATM 2900  H2  HOH D 810      12.767   6.852  89.779  1.00  0.00      D    H  
HETATM 2901  O   HOH D 811       3.799  17.255 117.889  1.00  0.00      D    O  
HETATM 2902  H1  HOH D 811       3.537  16.369 117.507  1.00  0.00      D    H  
HETATM 2903  H2  HOH D 811       4.151  17.128 118.816  1.00  0.00      D    H  
HETATM 2904  O   HOH D 812       7.355  19.421   8.260  1.00  0.00      D    O  
HETATM 2905  H1  HOH D 812       8.132  18.862   7.970  1.00  0.00      D    H  
HETATM 2906  H2  HOH D 812       7.189  20.137   7.582  1.00  0.00      D    H  
HETATM 2907  O   HOH D 813      -0.142  30.397  24.416  1.00  0.00      D    O  
HETATM 2908  H1  HOH D 813       0.775  30.002  24.469  1.00  0.00      D    H  
HETATM 2909  H2  HOH D 813      -0.073  31.394  24.369  1.00  0.00      D    H  
HETATM 2910  O   HOH D 814      22.714   3.648  40.850  1.00  0.00      D    O  
HETATM 2911  H1  HOH D 814      23.552   3.604  41.394  1.00  0.00      D    H  
HETATM 2912  H2  HOH D 814      22.333   4.571  40.898  1.00  0.00      D    H  
HETATM 2913  O   HOH D 815      45.425  15.583  30.750  1.00  0.00      D    O  
HETATM 2914  H1  HOH D 815      46.051  14.841  30.987  1.00  0.00      D    H  
HETATM 2915  H2  HOH D 815      45.936  16.439  30.673  1.00  0.00      D    H  
HETATM 2916  O   HOH D 816      48.019  10.563  71.900  1.00  0.00      D    O  
HETATM 2917  H1  HOH D 816      48.889  10.971  72.174  1.00  0.00      D    H  
HETATM 2918  H2  HOH D 816      47.678  11.025  71.081  1.00  0.00      D    H  
HETATM 2919  O   HOH D 817      20.601  24.099  94.158  1.00  0.00      D    O  
HETATM 2920  H1  HOH D 817      20.226  24.906  93.701  1.00  0.00      D    H  
HETATM 2921  H2  HOH D 817      19.964  23.789  94.864  1.00  0.00      D    H  
HETATM 2922  O   HOH D 818      22.280  14.400   7.022  1.00  0.00      D    O  
HETATM 2923  H1  HOH D 818      22.063  14.905   7.858  1.00  0.00      D    H  
HETATM 2924  H2  HOH D 818      23.272  14.364   6.902  1.00  0.00      D    H  
HETATM 2925  O   HOH D 819      39.629  21.981  45.747  1.00  0.00      D    O  
HETATM 2926  H1  HOH D 819      39.896  21.039  45.540  1.00  0.00      D    H  
HETATM 2927  H2  HOH D 819      39.115  22.001  46.604  1.00  0.00      D    H  
HETATM 2928  O   HOH D 820      43.722   2.951  95.447  1.00  0.00      D    O  
HETATM 2929  H1  HOH D 820      43.061   2.793  96.182  1.00  0.00      D    H  
HETATM 2930  H2  HOH D 820      43.838   3.934  95.308  1.00  0.00      D    H  
HETATM 2931  O   HOH D 821       6.811  30.239 112.321  1.00  0.00      D    O  
HETATM 2932  H1  HOH D 821       7.528  29.857 112.904  1.00  0.00      D    H  
HETATM 2933  H2  HOH D 821       5.917  29.932 112.648  1.00  0.00      D    H  
HETATM 2934  O   HOH D 822      48.762  34.726  95.295  1.00  0.00      D    O  
HETATM 2935  H1  HOH D 822      48.223  34.209  94.630  1.00  0.00      D    H  
HETATM 2936  H2  HOH D 822      48.790  34.227  96.161  1.00  0.00      D    H  
HETATM 2937  O   HOH D 823      20.737   8.111  64.802  1.00  0.00      D    O  
HETATM 2938  H1  HOH D 823      20.695   7.276  65.352  1.00  0.00      D    H  
HETATM 2939  H2  HOH D 823      19.834   8.540  64.777  1.00  0.00      D    H  
HETATM 2940  O   HOH D 824      12.374  23.226 118.002  1.00  0.00      D    O  
HETATM 2941  H1  HOH D 824      12.548  23.609 118.909  1.00  0.00      D    H  
HETATM 2942  H2  HOH D 824      11.403  23.004 117.914  1.00  0.00      D    H  
HETATM 2943  O   HOH D 825       1.665  34.341  69.546  1.00  0.00      D    O  
HETATM 2944  H1  HOH D 825       1.743  35.089  68.888  1.00  0.00      D    H  
HETATM 2945  H2  HOH D 825       1.444  34.712  70.448  1.00  0.00      D    H  
HETATM 2946  O   HOH D 826      33.260  31.675  77.539  1.00  0.00      D    O  
HETATM 2947  H1  HOH D 826      33.239  30.715  77.817  1.00  0.00      D    H  
HETATM 2948  H2  HOH D 826      32.965  31.754  76.587  1.00  0.00      D    H  
HETATM 2949  O   HOH D 827      38.012  41.263  65.961  1.00  0.00      D    O  
HETATM 2950  H1  HOH D 827      38.434  42.170  65.983  1.00  0.00      D    H  
HETATM 2951  H2  HOH D 827      38.012  40.917  65.023  1.00  0.00      D    H  
HETATM 2952  O   HOH D 828      21.881  23.600  26.268  1.00  0.00      D    O  
HETATM 2953  H1  HOH D 828      21.655  24.460  25.810  1.00  0.00      D    H  
HETATM 2954  H2  HOH D 828      21.800  23.718  27.257  1.00  0.00      D    H  
HETATM 2955  O   HOH D 829      35.688  22.351  27.372  1.00  0.00      D    O  
HETATM 2956  H1  HOH D 829      36.349  22.675  28.050  1.00  0.00      D    H  
HETATM 2957  H2  HOH D 829      35.579  23.041  26.657  1.00  0.00      D    H  
HETATM 2958  O   HOH D 830       3.042   5.994  13.921  1.00  0.00      D    O  
HETATM 2959  H1  HOH D 830       2.138   5.589  14.058  1.00  0.00      D    H  
HETATM 2960  H2  HOH D 830       3.222   6.083  12.941  1.00  0.00      D    H  
HETATM 2961  O   HOH D 831      34.850  37.257  45.210  1.00  0.00      D    O  
HETATM 2962  H1  HOH D 831      35.359  37.573  46.010  1.00  0.00      D    H  
HETATM 2963  H2  HOH D 831      35.471  37.175  44.430  1.00  0.00      D    H  
HETATM 2964  O   HOH D 832      46.562  37.418  23.696  1.00  0.00      D    O  
HETATM 2965  H1  HOH D 832      45.702  37.314  24.197  1.00  0.00      D    H  
HETATM 2966  H2  HOH D 832      46.954  38.317  23.889  1.00  0.00      D    H  
HETATM 2967  O   HOH D 833      24.049  34.905  36.376  1.00  0.00      D    O  
HETATM 2968  H1  HOH D 833      24.458  34.525  37.206  1.00  0.00      D    H  
HETATM 2969  H2  HOH D 833      23.451  35.669  36.618  1.00  0.00      D    H  
HETATM 2970  O   HOH D 834       6.260  30.231  41.642  1.00  0.00      D    O  
HETATM 2971  H1  HOH D 834       5.889  29.314  41.495  1.00  0.00      D    H  
HETATM 2972  H2  HOH D 834       7.178  30.160  42.032  1.00  0.00      D    H  
HETATM 2973  O   HOH D 835      35.603  26.102  43.578  1.00  0.00      D    O  
HETATM 2974  H1  HOH D 835      35.048  25.342  43.242  1.00  0.00      D    H  
HETATM 2975  H2  HOH D 835      35.406  26.256  44.547  1.00  0.00      D    H  
HETATM 2976  O   HOH D 836      27.156   4.073  81.239  1.00  0.00      D    O  
HETATM 2977  H1  HOH D 836      27.344   3.488  80.451  1.00  0.00      D    H  
HETATM 2978  H2  HOH D 836      26.244   4.473  81.147  1.00  0.00      D    H  
HETATM 2979  O   HOH D 837      27.776  19.222  95.303  1.00  0.00      D    O  
HETATM 2980  H1  HOH D 837      28.161  18.694  96.060  1.00  0.00      D    H  
HETATM 2981  H2  HOH D 837      27.734  20.188  95.558  1.00  0.00      D    H  
HETATM 2982  O   HOH D 838      46.091   2.667  41.838  1.00  0.00      D    O  
HETATM 2983  H1  HOH D 838      45.427   3.410  41.919  1.00  0.00      D    H  
HETATM 2984  H2  HOH D 838      46.845   2.957  41.248  1.00  0.00      D    H  
HETATM 2985  O   HOH D 839      42.732  31.506  42.937  1.00  0.00      D    O  
HETATM 2986  H1  HOH D 839      43.017  31.377  41.987  1.00  0.00      D    H  
HETATM 2987  H2  HOH D 839      43.530  31.433  43.536  1.00  0.00      D    H  
HETATM 2988  O   HOH D 840      36.246  19.848  26.013  1.00  0.00      D    O  
HETATM 2989  H1  HOH D 840      36.645  19.131  26.585  1.00  0.00      D    H  
HETATM 2990  H2  HOH D 840      36.180  20.695  26.540  1.00  0.00      D    H  
HETATM 2991  O   HOH D 841      20.379  38.910  32.561  1.00  0.00      D    O  
HETATM 2992  H1  HOH D 841      21.072  38.658  33.237  1.00  0.00      D    H  
HETATM 2993  H2  HOH D 841      20.829  39.193  31.714  1.00  0.00      D    H  
HETATM 2994  O   HOH D 842      19.342  12.711  70.367  1.00  0.00      D    O  
HETATM 2995  H1  HOH D 842      20.181  12.429  70.834  1.00  0.00      D    H  
HETATM 2996  H2  HOH D 842      19.529  12.838  69.393  1.00  0.00      D    H  
HETATM 2997  O   HOH D 843      34.167  35.604 100.610  1.00  0.00      D    O  
HETATM 2998  H1  HOH D 843      34.507  35.881  99.711  1.00  0.00      D    H  
HETATM 2999  H2  HOH D 843      33.460  34.906 100.498  1.00  0.00      D    H  
HETATM 3000  O   HOH D 844      46.139  37.877  30.154  1.00  0.00      D    O  
HETATM 3001  H1  HOH D 844      46.028  38.778  29.735  1.00  0.00      D    H  
HETATM 3002  H2  HOH D 844      45.421  37.264  29.823  1.00  0.00      D    H  
HETATM 3003  O   HOH D 845       1.160  16.836 115.285  1.00  0.00      D    O  
HETATM 3004  H1  HOH D 845       2.104  16.509 115.306  1.00  0.00      D    H  
HETATM 3005  H2  HOH D 845       0.770  16.789 116.205  1.00  0.00      D    H  
HETATM 3006  O   HOH D 846      30.699  42.209  44.684  1.00  0.00      D    O  
HETATM 3007  H1  HOH D 846      30.391  42.090  43.740  1.00  0.00      D    H  
HETATM 3008  H2  HOH D 846      30.648  43.177  44.932  1.00  0.00      D    H  
HETATM 3009  O   HOH D 847      20.444   3.021  52.356  1.00  0.00      D    O  
HETATM 3010  H1  HOH D 847      19.607   3.503  52.096  1.00  0.00      D    H  
HETATM 3011  H2  HOH D 847      20.455   2.883  53.346  1.00  0.00      D    H  
HETATM 3012  O   HOH D 848      47.435  20.667  61.616  1.00  0.00      D    O  
HETATM 3013  H1  HOH D 848      47.983  20.625  62.452  1.00  0.00      D    H  
HETATM 3014  H2  HOH D 848      47.580  21.549  61.167  1.00  0.00      D    H  
HETATM 3015  O   HOH D 849      21.173  38.551 101.221  1.00  0.00      D    O  
HETATM 3016  H1  HOH D 849      21.004  39.436 100.787  1.00  0.00      D    H  
HETATM 3017  H2  HOH D 849      21.882  38.061 100.714  1.00  0.00      D    H  
HETATM 3018  O   HOH D 850      31.634  14.250  87.917  1.00  0.00      D    O  
HETATM 3019  H1  HOH D 850      31.356  13.467  88.473  1.00  0.00      D    H  
HETATM 3020  H2  HOH D 850      30.921  14.452  87.245  1.00  0.00      D    H  
HETATM 3021  O   HOH D 851      17.861  37.142  79.022  1.00  0.00      D    O  
HETATM 3022  H1  HOH D 851      17.730  36.220  78.658  1.00  0.00      D    H  
HETATM 3023  H2  HOH D 851      18.027  37.778  78.269  1.00  0.00      D    H  
HETATM 3024  O   HOH D 852      11.279   9.988  85.453  1.00  0.00      D    O  
HETATM 3025  H1  HOH D 852      10.961   9.648  84.569  1.00  0.00      D    H  
HETATM 3026  H2  HOH D 852      11.702  10.887  85.332  1.00  0.00      D    H  
HETATM 3027  O   HOH D 853      38.996  34.821   6.776  1.00  0.00      D    O  
HETATM 3028  H1  HOH D 853      38.773  33.847   6.733  1.00  0.00      D    H  
HETATM 3029  H2  HOH D 853      39.863  34.985   6.305  1.00  0.00      D    H  
HETATM 3030  O   HOH D 854      33.229   8.784  51.044  1.00  0.00      D    O  
HETATM 3031  H1  HOH D 854      33.305   9.530  50.382  1.00  0.00      D    H  
HETATM 3032  H2  HOH D 854      32.264   8.609  51.240  1.00  0.00      D    H  
HETATM 3033  O   HOH D 855      12.691  15.401 117.466  1.00  0.00      D    O  
HETATM 3034  H1  HOH D 855      13.053  16.240 117.872  1.00  0.00      D    H  
HETATM 3035  H2  HOH D 855      11.692  15.415 117.508  1.00  0.00      D    H  
HETATM 3036  O   HOH D 856       7.668  25.638 100.536  1.00  0.00      D    O  
HETATM 3037  H1  HOH D 856       8.553  26.070 100.363  1.00  0.00      D    H  
HETATM 3038  H2  HOH D 856       6.955  26.124 100.031  1.00  0.00      D    H  
HETATM 3039  O   HOH D 857      39.332   3.691 104.391  1.00  0.00      D    O  
HETATM 3040  H1  HOH D 857      39.841   4.263 105.034  1.00  0.00      D    H  
HETATM 3041  H2  HOH D 857      39.893   3.518 103.582  1.00  0.00      D    H  
HETATM 3042  O   HOH D 858      16.770  23.731  77.308  1.00  0.00      D    O  
HETATM 3043  H1  HOH D 858      16.259  23.215  77.995  1.00  0.00      D    H  
HETATM 3044  H2  HOH D 858      16.530  23.400  76.395  1.00  0.00      D    H  
HETATM 3045  O   HOH D 859      42.686  12.577  73.735  1.00  0.00      D    O  
HETATM 3046  H1  HOH D 859      43.463  13.161  73.971  1.00  0.00      D    H  
HETATM 3047  H2  HOH D 859      43.016  11.664  73.497  1.00  0.00      D    H  
HETATM 3048  O   HOH D 860       5.776  20.204  21.962  1.00  0.00      D    O  
HETATM 3049  H1  HOH D 860       5.600  21.146  22.251  1.00  0.00      D    H  
HETATM 3050  H2  HOH D 860       6.719  20.126  21.637  1.00  0.00      D    H  
HETATM 3051  O   HOH D 861      34.095  28.650  66.948  1.00  0.00      D    O  
HETATM 3052  H1  HOH D 861      34.569  29.307  66.362  1.00  0.00      D    H  
HETATM 3053  H2  HOH D 861      33.623  29.139  67.682  1.00  0.00      D    H  
HETATM 3054  O   HOH D 862      33.662  20.323  98.594  1.00  0.00      D    O  
HETATM 3055  H1  HOH D 862      34.423  20.800  99.034  1.00  0.00      D    H  
HETATM 3056  H2  HOH D 862      34.006  19.513  98.120  1.00  0.00      D    H  
HETATM 3057  O   HOH D 863       2.612  22.564  33.660  1.00  0.00      D    O  
HETATM 3058  H1  HOH D 863       1.786  22.002  33.692  1.00  0.00      D    H  
HETATM 3059  H2  HOH D 863       3.214  22.316  34.419  1.00  0.00      D    H  
HETATM 3060  O   HOH D 864      31.080  11.688  89.840  1.00  0.00      D    O  
HETATM 3061  H1  HOH D 864      31.327  10.828  90.287  1.00  0.00      D    H  
HETATM 3062  H2  HOH D 864      30.549  12.252  90.473  1.00  0.00      D    H  
HETATM 3063  O   HOH D 865      48.661   6.889   5.885  1.00  0.00      D    O  
HETATM 3064  H1  HOH D 865      48.418   6.640   4.947  1.00  0.00      D    H  
HETATM 3065  H2  HOH D 865      48.279   7.788   6.100  1.00  0.00      D    H  
HETATM 3066  O   HOH D 866       1.230   4.471  19.357  1.00  0.00      D    O  
HETATM 3067  H1  HOH D 866       2.144   4.263  19.007  1.00  0.00      D    H  
HETATM 3068  H2  HOH D 866       0.550   4.274  18.652  1.00  0.00      D    H  
HETATM 3069  O   HOH D 867      25.407  20.153  31.424  1.00  0.00      D    O  
HETATM 3070  H1  HOH D 867      26.058  19.586  30.918  1.00  0.00      D    H  
HETATM 3071  H2  HOH D 867      24.829  19.569  31.993  1.00  0.00      D    H  
HETATM 3072  O   HOH D 868       2.451  35.555  80.649  1.00  0.00      D    O  
HETATM 3073  H1  HOH D 868       1.682  35.627  81.284  1.00  0.00      D    H  
HETATM 3074  H2  HOH D 868       2.104  35.449  79.717  1.00  0.00      D    H  
HETATM 3075  O   HOH D 869      31.960   6.329  94.054  1.00  0.00      D    O  
HETATM 3076  H1  HOH D 869      31.554   5.859  94.838  1.00  0.00      D    H  
HETATM 3077  H2  HOH D 869      31.558   5.975  93.209  1.00  0.00      D    H  
HETATM 3078  O   HOH D 870      34.289  28.301  85.305  1.00  0.00      D    O  
HETATM 3079  H1  HOH D 870      34.033  27.963  86.211  1.00  0.00      D    H  
HETATM 3080  H2  HOH D 870      34.464  27.527  84.697  1.00  0.00      D    H  
HETATM 3081  O   HOH D 871      28.635  20.873 112.240  1.00  0.00      D    O  
HETATM 3082  H1  HOH D 871      28.596  21.871 112.185  1.00  0.00      D    H  
HETATM 3083  H2  HOH D 871      29.236  20.523 111.521  1.00  0.00      D    H  
HETATM 3084  O   HOH D 872      25.319  24.814 104.967  1.00  0.00      D    O  
HETATM 3085  H1  HOH D 872      25.190  23.828 104.860  1.00  0.00      D    H  
HETATM 3086  H2  HOH D 872      24.596  25.299 104.475  1.00  0.00      D    H  
HETATM 3087  O   HOH D 873      34.604  33.525  49.063  1.00  0.00      D    O  
HETATM 3088  H1  HOH D 873      35.484  33.128  49.323  1.00  0.00      D    H  
HETATM 3089  H2  HOH D 873      34.203  33.993  49.851  1.00  0.00      D    H  
HETATM 3090  O   HOH D 874      30.077  16.512  48.134  1.00  0.00      D    O  
HETATM 3091  H1  HOH D 874      29.583  16.732  47.292  1.00  0.00      D    H  
HETATM 3092  H2  HOH D 874      30.935  16.051  47.906  1.00  0.00      D    H  
HETATM 3093  O   HOH D 875      19.513  38.671 111.671  1.00  0.00      D    O  
HETATM 3094  H1  HOH D 875      19.548  38.878 112.649  1.00  0.00      D    H  
HETATM 3095  H2  HOH D 875      18.562  38.676 111.363  1.00  0.00      D    H  
HETATM 3096  O   HOH D 876       2.288   9.283  39.099  1.00  0.00      D    O  
HETATM 3097  H1  HOH D 876       2.412   8.416  39.583  1.00  0.00      D    H  
HETATM 3098  H2  HOH D 876       2.547  10.039  39.699  1.00  0.00      D    H  
HETATM 3099  O   HOH D 877      23.556   3.327   8.274  1.00  0.00      D    O  
HETATM 3100  H1  HOH D 877      24.553   3.257   8.315  1.00  0.00      D    H  
HETATM 3101  H2  HOH D 877      23.300   4.146   7.760  1.00  0.00      D    H  
HETATM 3102  O   HOH D 878      34.152  22.097  68.838  1.00  0.00      D    O  
HETATM 3103  H1  HOH D 878      34.495  22.801  68.217  1.00  0.00      D    H  
HETATM 3104  H2  HOH D 878      33.472  22.497  69.453  1.00  0.00      D    H  
HETATM 3105  O   HOH D 879      27.276  38.291   2.998  1.00  0.00      D    O  
HETATM 3106  H1  HOH D 879      28.237  38.567   2.969  1.00  0.00      D    H  
HETATM 3107  H2  HOH D 879      27.216  37.317   3.218  1.00  0.00      D    H  
HETATM 3108  O   HOH D 880      28.631  31.758  97.956  1.00  0.00      D    O  
HETATM 3109  H1  HOH D 880      29.477  31.236  98.061  1.00  0.00      D    H  
HETATM 3110  H2  HOH D 880      28.334  31.723  97.002  1.00  0.00      D    H  
HETATM 3111  O   HOH D 881      16.394   5.504  85.352  1.00  0.00      D    O  
HETATM 3112  H1  HOH D 881      16.504   5.332  84.373  1.00  0.00      D    H  
HETATM 3113  H2  HOH D 881      16.258   4.636  85.829  1.00  0.00      D    H  
HETATM 3114  O   HOH D 882      39.244  33.456  71.619  1.00  0.00      D    O  
HETATM 3115  H1  HOH D 882      38.411  32.949  71.842  1.00  0.00      D    H  
HETATM 3116  H2  HOH D 882      39.745  32.974  70.900  1.00  0.00      D    H  
HETATM 3117  O   HOH D 883      35.629   6.072  82.697  1.00  0.00      D    O  
HETATM 3118  H1  HOH D 883      35.260   6.997  82.790  1.00  0.00      D    H  
HETATM 3119  H2  HOH D 883      35.147   5.594  81.962  1.00  0.00      D    H  
HETATM 3120  O   HOH D 884      24.391  23.443  44.569  1.00  0.00      D    O  
HETATM 3121  H1  HOH D 884      24.466  22.564  45.039  1.00  0.00      D    H  
HETATM 3122  H2  HOH D 884      23.890  23.321  43.712  1.00  0.00      D    H  
HETATM 3123  O   HOH D 885      41.001   5.246 105.958  1.00  0.00      D    O  
HETATM 3124  H1  HOH D 885      41.739   5.886 105.743  1.00  0.00      D    H  
HETATM 3125  H2  HOH D 885      40.528   5.548 106.786  1.00  0.00      D    H  
HETATM 3126  O   HOH D 886       1.211   1.233  22.398  1.00  0.00      D    O  
HETATM 3127  H1  HOH D 886       1.380   1.596  21.481  1.00  0.00      D    H  
HETATM 3128  H2  HOH D 886       2.077   0.953  22.810  1.00  0.00      D    H  
HETATM 3129  O   HOH D 887      44.896   8.978  84.560  1.00  0.00      D    O  
HETATM 3130  H1  HOH D 887      45.298   9.707  85.115  1.00  0.00      D    H  
HETATM 3131  H2  HOH D 887      45.321   8.105  84.799  1.00  0.00      D    H  
HETATM 3132  O   HOH D 888      16.890  19.114  14.306  1.00  0.00      D    O  
HETATM 3133  H1  HOH D 888      17.207  19.645  13.521  1.00  0.00      D    H  
HETATM 3134  H2  HOH D 888      17.539  19.213  15.060  1.00  0.00      D    H  
HETATM 3135  O   HOH D 889      20.241  13.526  85.724  1.00  0.00      D    O  
HETATM 3136  H1  HOH D 889      20.700  12.972  85.031  1.00  0.00      D    H  
HETATM 3137  H2  HOH D 889      20.711  14.405  85.813  1.00  0.00      D    H  
HETATM 3138  O   HOH D 890      40.741   2.869 102.145  1.00  0.00      D    O  
HETATM 3139  H1  HOH D 890      40.471   2.400 101.304  1.00  0.00      D    H  
HETATM 3140  H2  HOH D 890      41.715   3.092 102.105  1.00  0.00      D    H  
HETATM 3141  O   HOH D 891      27.429  10.008  92.046  1.00  0.00      D    O  
HETATM 3142  H1  HOH D 891      28.166   9.333  92.088  1.00  0.00      D    H  
HETATM 3143  H2  HOH D 891      27.691  10.821  92.565  1.00  0.00      D    H  
HETATM 3144  O   HOH D 892      28.230   5.937  82.601  1.00  0.00      D    O  
HETATM 3145  H1  HOH D 892      27.751   5.833  83.473  1.00  0.00      D    H  
HETATM 3146  H2  HOH D 892      27.985   5.181  81.994  1.00  0.00      D    H  
HETATM 3147  O   HOH D 893      27.752  39.951 103.957  1.00  0.00      D    O  
HETATM 3148  H1  HOH D 893      26.976  39.537 104.433  1.00  0.00      D    H  
HETATM 3149  H2  HOH D 893      27.748  39.661 102.999  1.00  0.00      D    H  
HETATM 3150  O   HOH D 894       9.618   5.960 104.849  1.00  0.00      D    O  
HETATM 3151  H1  HOH D 894       9.077   6.449 104.164  1.00  0.00      D    H  
HETATM 3152  H2  HOH D 894      10.555   6.309 104.845  1.00  0.00      D    H  
HETATM 3153  O   HOH D 895      43.456  31.971  25.772  1.00  0.00      D    O  
HETATM 3154  H1  HOH D 895      42.474  32.072  25.611  1.00  0.00      D    H  
HETATM 3155  H2  HOH D 895      43.939  32.758  25.389  1.00  0.00      D    H  
HETATM 3156  O   HOH D 896       6.488  26.856  51.598  1.00  0.00      D    O  
HETATM 3157  H1  HOH D 896       5.893  27.654  51.508  1.00  0.00      D    H  
HETATM 3158  H2  HOH D 896       7.423  27.108  51.347  1.00  0.00      D    H  
HETATM 3159  O   HOH D 897      47.640   0.978  19.371  1.00  0.00      D    O  
HETATM 3160  H1  HOH D 897      48.074   0.922  18.472  1.00  0.00      D    H  
HETATM 3161  H2  HOH D 897      48.179   1.576  19.965  1.00  0.00      D    H  
HETATM 3162  O   HOH D 898      35.508  20.250  65.495  1.00  0.00      D    O  
HETATM 3163  H1  HOH D 898      36.281  20.687  65.035  1.00  0.00      D    H  
HETATM 3164  H2  HOH D 898      34.903  20.952  65.870  1.00  0.00      D    H  
HETATM 3165  O   HOH D 899       7.681  29.684  11.011  1.00  0.00      D    O  
HETATM 3166  H1  HOH D 899       8.343  29.230  11.608  1.00  0.00      D    H  
HETATM 3167  H2  HOH D 899       7.954  30.635  10.872  1.00  0.00      D    H  
HETATM 3168  O   HOH D 900      36.339   2.476  23.936  1.00  0.00      D    O  
HETATM 3169  H1  HOH D 900      36.918   1.948  23.315  1.00  0.00      D    H  
HETATM 3170  H2  HOH D 900      36.802   3.327  24.181  1.00  0.00      D    H  
HETATM 3171  O   HOH D 901      10.338  18.757   8.260  1.00  0.00      D    O  
HETATM 3172  H1  HOH D 901      10.739  17.915   8.622  1.00  0.00      D    H  
HETATM 3173  H2  HOH D 901      10.524  19.511   8.890  1.00  0.00      D    H  
HETATM 3174  O   HOH D 902       3.665   1.134  53.459  1.00  0.00      D    O  
HETATM 3175  H1  HOH D 902       4.529   0.740  53.146  1.00  0.00      D    H  
HETATM 3176  H2  HOH D 902       3.018   0.400  53.663  1.00  0.00      D    H  
HETATM 3177  O   HOH D 903       0.045  37.565  58.413  1.00  0.00      D    O  
HETATM 3178  H1  HOH D 903       0.007  37.397  57.428  1.00  0.00      D    H  
HETATM 3179  H2  HOH D 903       0.967  37.859  58.665  1.00  0.00      D    H  
HETATM 3180  O   HOH D 904      13.406  40.391  19.812  1.00  0.00      D    O  
HETATM 3181  H1  HOH D 904      13.345  41.228  19.268  1.00  0.00      D    H  
HETATM 3182  H2  HOH D 904      14.113  40.498  20.511  1.00  0.00      D    H  
HETATM 3183  O   HOH D 905       6.434  10.749  33.406  1.00  0.00      D    O  
HETATM 3184  H1  HOH D 905       6.936  11.609  33.314  1.00  0.00      D    H  
HETATM 3185  H2  HOH D 905       5.793  10.817  34.171  1.00  0.00      D    H  
HETATM 3186  O   HOH D 906      27.511   3.064   5.787  1.00  0.00      D    O  
HETATM 3187  H1  HOH D 906      28.446   2.808   6.034  1.00  0.00      D    H  
HETATM 3188  H2  HOH D 906      27.531   3.677   4.998  1.00  0.00      D    H  
HETATM 3189  O   HOH D 907      45.387  33.977  88.847  1.00  0.00      D    O  
HETATM 3190  H1  HOH D 907      44.624  33.604  88.319  1.00  0.00      D    H  
HETATM 3191  H2  HOH D 907      46.177  33.370  88.767  1.00  0.00      D    H  
HETATM 3192  O   HOH D 908      37.356  17.268  16.071  1.00  0.00      D    O  
HETATM 3193  H1  HOH D 908      36.826  16.767  15.388  1.00  0.00      D    H  
HETATM 3194  H2  HOH D 908      38.323  17.026  15.987  1.00  0.00      D    H  
HETATM 3195  O   HOH D 909       1.911   2.096  94.553  1.00  0.00      D    O  
HETATM 3196  H1  HOH D 909       2.552   1.338  94.678  1.00  0.00      D    H  
HETATM 3197  H2  HOH D 909       2.285   2.742  93.888  1.00  0.00      D    H  
HETATM 3198  O   HOH D 910      14.602  13.767  80.179  1.00  0.00      D    O  
HETATM 3199  H1  HOH D 910      14.096  13.156  80.788  1.00  0.00      D    H  
HETATM 3200  H2  HOH D 910      15.019  13.234  79.444  1.00  0.00      D    H  
HETATM 3201  O   HOH D 911       6.339   0.714  79.072  1.00  0.00      D    O  
HETATM 3202  H1  HOH D 911       5.450   1.074  79.356  1.00  0.00      D    H  
HETATM 3203  H2  HOH D 911       6.616   1.147  78.215  1.00  0.00      D    H  
HETATM 3204  O   HOH D 912      32.317  38.941  89.628  1.00  0.00      D    O  
HETATM 3205  H1  HOH D 912      31.486  39.492  89.705  1.00  0.00      D    H  
HETATM 3206  H2  HOH D 912      32.286  38.406  88.784  1.00  0.00      D    H  
HETATM 3207  O   HOH D 913      38.326  42.150  91.480  1.00  0.00      D    O  
HETATM 3208  H1  HOH D 913      38.698  41.503  92.146  1.00  0.00      D    H  
HETATM 3209  H2  HOH D 913      38.762  43.042  91.602  1.00  0.00      D    H  
HETATM 3210  O   HOH D 914      23.565  19.933  43.317  1.00  0.00      D    O  
HETATM 3211  H1  HOH D 914      22.727  20.320  42.934  1.00  0.00      D    H  
HETATM 3212  H2  HOH D 914      23.790  20.404  44.171  1.00  0.00      D    H  
HETATM 3213  O   HOH D 915       5.885  17.180  97.666  1.00  0.00      D    O  
HETATM 3214  H1  HOH D 915       6.584  17.597  98.247  1.00  0.00      D    H  
HETATM 3215  H2  HOH D 915       5.386  17.896  97.178  1.00  0.00      D    H  
HETATM 3216  O   HOH D 916      20.663  33.957  52.921  1.00  0.00      D    O  
HETATM 3217  H1  HOH D 916      21.129  33.509  52.159  1.00  0.00      D    H  
HETATM 3218  H2  HOH D 916      20.026  34.641  52.566  1.00  0.00      D    H  
HETATM 3219  O   HOH D 917      33.885  18.110  96.280  1.00  0.00      D    O  
HETATM 3220  H1  HOH D 917      32.987  17.782  96.572  1.00  0.00      D    H  
HETATM 3221  H2  HOH D 917      34.012  17.913  95.308  1.00  0.00      D    H  
HETATM 3222  O   HOH D 918      24.623  32.377   9.392  1.00  0.00      D    O  
HETATM 3223  H1  HOH D 918      24.970  31.596   8.872  1.00  0.00      D    H  
HETATM 3224  H2  HOH D 918      24.144  33.001   8.775  1.00  0.00      D    H  
HETATM 3225  O   HOH D 919      41.485  18.075  48.217  1.00  0.00      D    O  
HETATM 3226  H1  HOH D 919      42.020  18.894  48.425  1.00  0.00      D    H  
HETATM 3227  H2  HOH D 919      41.686  17.774  47.284  1.00  0.00      D    H  
HETATM 3228  O   HOH D 920      14.659  19.110  31.777  1.00  0.00      D    O  
HETATM 3229  H1  HOH D 920      14.104  19.771  32.282  1.00  0.00      D    H  
HETATM 3230  H2  HOH D 920      15.604  19.151  32.102  1.00  0.00      D    H  
HETATM 3231  O   HOH D 921      43.342  42.006  17.145  1.00  0.00      D    O  
HETATM 3232  H1  HOH D 921      44.271  42.107  17.501  1.00  0.00      D    H  
HETATM 3233  H2  HOH D 921      42.784  41.504  17.806  1.00  0.00      D    H  
HETATM 3234  O   HOH D 922      31.674  24.512  78.883  1.00  0.00      D    O  
HETATM 3235  H1  HOH D 922      30.761  24.109  78.933  1.00  0.00      D    H  
HETATM 3236  H2  HOH D 922      31.908  24.916  79.768  1.00  0.00      D    H  
HETATM 3237  O   HOH D 923      21.764  11.647   2.907  1.00  0.00      D    O  
HETATM 3238  H1  HOH D 923      21.057  10.940   2.903  1.00  0.00      D    H  
HETATM 3239  H2  HOH D 923      21.641  12.236   3.706  1.00  0.00      D    H  
HETATM 3240  O   HOH D 924      22.665  29.026  11.628  1.00  0.00      D    O  
HETATM 3241  H1  HOH D 924      23.168  29.274  12.457  1.00  0.00      D    H  
HETATM 3242  H2  HOH D 924      23.313  28.822  10.894  1.00  0.00      D    H  
HETATM 3243  O   HOH D 925       7.513  22.037  65.439  1.00  0.00      D    O  
HETATM 3244  H1  HOH D 925       7.890  22.353  66.310  1.00  0.00      D    H  
HETATM 3245  H2  HOH D 925       7.515  22.791  64.782  1.00  0.00      D    H  
HETATM 3246  O   HOH D 926      26.001  12.664  64.029  1.00  0.00      D    O  
HETATM 3247  H1  HOH D 926      26.589  12.230  64.711  1.00  0.00      D    H  
HETATM 3248  H2  HOH D 926      25.201  13.060  64.481  1.00  0.00      D    H  
HETATM 3249  O   HOH D 927      32.814  39.444  51.868  1.00  0.00      D    O  
HETATM 3250  H1  HOH D 927      32.669  40.341  51.450  1.00  0.00      D    H  
HETATM 3251  H2  HOH D 927      33.173  39.563  52.794  1.00  0.00      D    H  
HETATM 3252  O   HOH D 928      26.468  23.154  63.016  1.00  0.00      D    O  
HETATM 3253  H1  HOH D 928      26.903  23.943  63.449  1.00  0.00      D    H  
HETATM 3254  H2  HOH D 928      26.304  22.445  63.701  1.00  0.00      D    H  
HETATM 3255  O   HOH D 929       7.760  31.780  72.687  1.00  0.00      D    O  
HETATM 3256  H1  HOH D 929       7.904  31.609  73.662  1.00  0.00      D    H  
HETATM 3257  H2  HOH D 929       8.308  31.137  72.152  1.00  0.00      D    H  
HETATM 3258  O   HOH D 930      41.835   7.991 117.188  1.00  0.00      D    O  
HETATM 3259  H1  HOH D 930      41.997   8.920 117.522  1.00  0.00      D    H  
HETATM 3260  H2  HOH D 930      42.693   7.478 117.199  1.00  0.00      D    H  
HETATM 3261  O   HOH D 931      18.403  22.549  59.567  1.00  0.00      D    O  
HETATM 3262  H1  HOH D 931      18.830  23.317  59.090  1.00  0.00      D    H  
HETATM 3263  H2  HOH D 931      18.227  22.803  60.518  1.00  0.00      D    H  
HETATM 3264  O   HOH D 932      10.761  26.397  13.267  1.00  0.00      D    O  
HETATM 3265  H1  HOH D 932      11.373  26.814  12.596  1.00  0.00      D    H  
HETATM 3266  H2  HOH D 932      11.016  25.439  13.401  1.00  0.00      D    H  
HETATM 3267  O   HOH D 933      30.572   3.467  72.490  1.00  0.00      D    O  
HETATM 3268  H1  HOH D 933      30.371   2.581  72.910  1.00  0.00      D    H  
HETATM 3269  H2  HOH D 933      30.402   3.415  71.506  1.00  0.00      D    H  
HETATM 3270  O   HOH D 934       3.009  32.970  85.689  1.00  0.00      D    O  
HETATM 3271  H1  HOH D 934       3.439  32.143  85.326  1.00  0.00      D    H  
HETATM 3272  H2  HOH D 934       3.712  33.653  85.885  1.00  0.00      D    H  
HETATM 3273  O   HOH D 935      28.051  41.025  40.867  1.00  0.00      D    O  
HETATM 3274  H1  HOH D 935      27.470  41.234  41.653  1.00  0.00      D    H  
HETATM 3275  H2  HOH D 935      27.487  40.951  40.045  1.00  0.00      D    H  
HETATM 3276  O   HOH D 936      16.205  34.540  65.941  1.00  0.00      D    O  
HETATM 3277  H1  HOH D 936      15.277  34.564  65.569  1.00  0.00      D    H  
HETATM 3278  H2  HOH D 936      16.731  33.825  65.481  1.00  0.00      D    H  
HETATM 3279  O   HOH D 937      13.701  32.114  11.309  1.00  0.00      D    O  
HETATM 3280  H1  HOH D 937      14.184  31.999  10.441  1.00  0.00      D    H  
HETATM 3281  H2  HOH D 937      12.720  31.990  11.164  1.00  0.00      D    H  
HETATM 3282  O   HOH D 938      39.812  23.899 103.945  1.00  0.00      D    O  
HETATM 3283  H1  HOH D 938      39.809  24.483 104.757  1.00  0.00      D    H  
HETATM 3284  H2  HOH D 938      39.665  24.460 103.130  1.00  0.00      D    H  
HETATM 3285  O   HOH D 939      15.041  10.707  43.876  1.00  0.00      D    O  
HETATM 3286  H1  HOH D 939      14.780  10.112  44.636  1.00  0.00      D    H  
HETATM 3287  H2  HOH D 939      14.541  10.436  43.054  1.00  0.00      D    H  
HETATM 3288  O   HOH D 940      43.559  19.532  35.120  1.00  0.00      D    O  
HETATM 3289  H1  HOH D 940      43.488  20.198  34.378  1.00  0.00      D    H  
HETATM 3290  H2  HOH D 940      43.125  19.901  35.942  1.00  0.00      D    H  
HETATM 3291  O   HOH D 941      42.448  41.435  57.020  1.00  0.00      D    O  
HETATM 3292  H1  HOH D 941      43.446  41.439  57.091  1.00  0.00      D    H  
HETATM 3293  H2  HOH D 941      42.105  42.372  57.089  1.00  0.00      D    H  
HETATM 3294  O   HOH D 942      32.880  25.707  30.492  1.00  0.00      D    O  
HETATM 3295  H1  HOH D 942      31.946  26.006  30.685  1.00  0.00      D    H  
HETATM 3296  H2  HOH D 942      33.453  25.863  31.297  1.00  0.00      D    H  
HETATM 3297  O   HOH D 943      25.417   4.393  69.826  1.00  0.00      D    O  
HETATM 3298  H1  HOH D 943      26.102   4.350  70.553  1.00  0.00      D    H  
HETATM 3299  H2  HOH D 943      24.520   4.154  70.198  1.00  0.00      D    H  
HETATM 3300  O   HOH D 944      18.868  39.029  84.182  1.00  0.00      D    O  
HETATM 3301  H1  HOH D 944      19.420  38.197  84.128  1.00  0.00      D    H  
HETATM 3302  H2  HOH D 944      19.278  39.660  84.841  1.00  0.00      D    H  
HETATM 3303  O   HOH D 945      40.905  23.357  18.574  1.00  0.00      D    O  
HETATM 3304  H1  HOH D 945      41.096  22.449  18.946  1.00  0.00      D    H  
HETATM 3305  H2  HOH D 945      41.549  24.018  18.962  1.00  0.00      D    H  
HETATM 3306  O   HOH D 946      43.418  15.915  22.800  1.00  0.00      D    O  
HETATM 3307  H1  HOH D 946      43.834  16.064  23.697  1.00  0.00      D    H  
HETATM 3308  H2  HOH D 946      42.700  16.594  22.649  1.00  0.00      D    H  
HETATM 3309  O   HOH D 947      26.811  37.708 108.340  1.00  0.00      D    O  
HETATM 3310  H1  HOH D 947      27.549  38.383 108.376  1.00  0.00      D    H  
HETATM 3311  H2  HOH D 947      26.681  37.308 109.247  1.00  0.00      D    H  
HETATM 3312  O   HOH D 948       0.278   8.766  27.130  1.00  0.00      D    O  
HETATM 3313  H1  HOH D 948       1.178   8.868  27.554  1.00  0.00      D    H  
HETATM 3314  H2  HOH D 948      -0.221   8.026  27.581  1.00  0.00      D    H  
HETATM 3315  O   HOH D 949      39.533  23.104  50.411  1.00  0.00      D    O  
HETATM 3316  H1  HOH D 949      39.932  22.224  50.667  1.00  0.00      D    H  
HETATM 3317  H2  HOH D 949      40.109  23.543  49.722  1.00  0.00      D    H  
HETATM 3318  O   HOH D 950       9.628   4.928  87.843  1.00  0.00      D    O  
HETATM 3319  H1  HOH D 950       9.610   5.388  86.956  1.00  0.00      D    H  
HETATM 3320  H2  HOH D 950      10.440   4.347  87.900  1.00  0.00      D    H  
HETATM 3321  O   HOH D 951      17.571  12.040  38.803  1.00  0.00      D    O  
HETATM 3322  H1  HOH D 951      17.843  13.001  38.856  1.00  0.00      D    H  
HETATM 3323  H2  HOH D 951      16.581  11.979  38.678  1.00  0.00      D    H  
HETATM 3324  O   HOH D 952      14.499  13.926  40.165  1.00  0.00      D    O  
HETATM 3325  H1  HOH D 952      14.739  14.209  39.237  1.00  0.00      D    H  
HETATM 3326  H2  HOH D 952      14.328  12.941  40.180  1.00  0.00      D    H  
HETATM 3327  O   HOH D 953      38.920  12.518  21.962  1.00  0.00      D    O  
HETATM 3328  H1  HOH D 953      38.477  13.371  21.686  1.00  0.00      D    H  
HETATM 3329  H2  HOH D 953      39.911  12.612  21.870  1.00  0.00      D    H  
HETATM 3330  O   HOH D 954      38.676  23.009 117.958  1.00  0.00      D    O  
HETATM 3331  H1  HOH D 954      38.874  22.997 118.938  1.00  0.00      D    H  
HETATM 3332  H2  HOH D 954      37.882  22.430 117.772  1.00  0.00      D    H  
HETATM 3333  O   HOH D 955      47.105   8.196 108.660  1.00  0.00      D    O  
HETATM 3334  H1  HOH D 955      46.484   7.928 107.923  1.00  0.00      D    H  
HETATM 3335  H2  HOH D 955      47.459   9.114 108.481  1.00  0.00      D    H  
HETATM 3336  O   HOH D 956      28.648  21.381  43.450  1.00  0.00      D    O  
HETATM 3337  H1  HOH D 956      28.607  21.857  44.328  1.00  0.00      D    H  
HETATM 3338  H2  HOH D 956      29.521  21.578  43.004  1.00  0.00      D    H  
HETATM 3339  O   HOH D 957      16.334  37.617  75.764  1.00  0.00      D    O  
HETATM 3340  H1  HOH D 957      17.090  38.057  76.247  1.00  0.00      D    H  
HETATM 3341  H2  HOH D 957      15.520  37.618  76.345  1.00  0.00      D    H  
HETATM 3342  O   HOH D 958      41.121  15.401 107.117  1.00  0.00      D    O  
HETATM 3343  H1  HOH D 958      41.540  14.514 107.310  1.00  0.00      D    H  
HETATM 3344  H2  HOH D 958      40.276  15.265 106.600  1.00  0.00      D    H  
HETATM 3345  O   HOH D 959      11.327  23.312  29.514  1.00  0.00      D    O  
HETATM 3346  H1  HOH D 959      11.694  23.201  30.437  1.00  0.00      D    H  
HETATM 3347  H2  HOH D 959      11.950  22.891  28.854  1.00  0.00      D    H  
HETATM 3348  O   HOH D 960      44.431  16.056  95.324  1.00  0.00      D    O  
HETATM 3349  H1  HOH D 960      45.133  16.058  94.612  1.00  0.00      D    H  
HETATM 3350  H2  HOH D 960      43.602  15.621  94.973  1.00  0.00      D    H  
HETATM 3351  O   HOH D 961      31.953  18.180  91.940  1.00  0.00      D    O  
HETATM 3352  H1  HOH D 961      31.289  17.952  92.652  1.00  0.00      D    H  
HETATM 3353  H2  HOH D 961      32.162  17.361  91.405  1.00  0.00      D    H  
HETATM 3354  O   HOH D 962      47.947  36.979   3.118  1.00  0.00      D    O  
HETATM 3355  H1  HOH D 962      47.334  37.706   3.428  1.00  0.00      D    H  
HETATM 3356  H2  HOH D 962      48.333  36.508   3.911  1.00  0.00      D    H  
HETATM 3357  O   HOH D 963       9.894  17.150  91.259  1.00  0.00      D    O  
HETATM 3358  H1  HOH D 963      10.637  16.693  90.771  1.00  0.00      D    H  
HETATM 3359  H2  HOH D 963      10.259  17.927  91.772  1.00  0.00      D    H  
HETATM 3360  O   HOH D 964      25.602   4.396  37.792  1.00  0.00      D    O  
HETATM 3361  H1  HOH D 964      24.648   4.104  37.738  1.00  0.00      D    H  
HETATM 3362  H2  HOH D 964      26.154   3.660  38.186  1.00  0.00      D    H  
HETATM 3363  O   HOH D 965       3.452  26.711  23.088  1.00  0.00      D    O  
HETATM 3364  H1  HOH D 965       2.900  26.376  22.324  1.00  0.00      D    H  
HETATM 3365  H2  HOH D 965       4.300  26.185  23.143  1.00  0.00      D    H  
HETATM 3366  O   HOH D 966      19.344  37.168  36.457  1.00  0.00      D    O  
HETATM 3367  H1  HOH D 966      19.781  38.007  36.780  1.00  0.00      D    H  
HETATM 3368  H2  HOH D 966      19.301  36.505  37.204  1.00  0.00      D    H  
HETATM 3369  O   HOH D 967      23.647  15.440 112.297  1.00  0.00      D    O  
HETATM 3370  H1  HOH D 967      23.916  15.620 111.351  1.00  0.00      D    H  
HETATM 3371  H2  HOH D 967      23.994  14.544 112.577  1.00  0.00      D    H  
HETATM 3372  O   HOH D 968      20.241  30.556  27.572  1.00  0.00      D    O  
HETATM 3373  H1  HOH D 968      19.305  30.204  27.568  1.00  0.00      D    H  
HETATM 3374  H2  HOH D 968      20.883  29.796  27.666  1.00  0.00      D    H  
HETATM 3375  O   HOH D 969      24.207  35.965 103.778  1.00  0.00      D    O  
HETATM 3376  H1  HOH D 969      24.254  34.967 103.765  1.00  0.00      D    H  
HETATM 3377  H2  HOH D 969      23.644  36.263 104.548  1.00  0.00      D    H  
HETATM 3378  O   HOH D 970      23.895  28.628  51.667  1.00  0.00      D    O  
HETATM 3379  H1  HOH D 970      24.373  28.260  50.870  1.00  0.00      D    H  
HETATM 3380  H2  HOH D 970      24.115  29.598  51.770  1.00  0.00      D    H  
HETATM 3381  O   HOH D 971      15.707  40.539 107.945  1.00  0.00      D    O  
HETATM 3382  H1  HOH D 971      16.631  40.881 107.773  1.00  0.00      D    H  
HETATM 3383  H2  HOH D 971      15.407  39.983 107.170  1.00  0.00      D    H  
HETATM 3384  O   HOH D 972      18.665  13.888  97.871  1.00  0.00      D    O  
HETATM 3385  H1  HOH D 972      17.908  13.373  97.469  1.00  0.00      D    H  
HETATM 3386  H2  HOH D 972      19.481  13.310  97.905  1.00  0.00      D    H  
HETATM 3387  O   HOH D 973      43.807   1.548  48.318  1.00  0.00      D    O  
HETATM 3388  H1  HOH D 973      44.286   2.344  47.948  1.00  0.00      D    H  
HETATM 3389  H2  HOH D 973      44.462   0.808  48.471  1.00  0.00      D    H  
HETATM 3390  O   HOH D 974      40.402   6.969  17.732  1.00  0.00      D    O  
HETATM 3391  H1  HOH D 974      40.409   7.724  18.388  1.00  0.00      D    H  
HETATM 3392  H2  HOH D 974      39.781   7.187  16.979  1.00  0.00      D    H  
HETATM 3393  O   HOH D 975      41.080   3.815 117.070  1.00  0.00      D    O  
HETATM 3394  H1  HOH D 975      40.492   3.568 117.841  1.00  0.00      D    H  
HETATM 3395  H2  HOH D 975      42.014   3.509 117.252  1.00  0.00      D    H  
HETATM 3396  O   HOH D 976      26.672   9.563  23.745  1.00  0.00      D    O  
HETATM 3397  H1  HOH D 976      27.425   9.792  24.362  1.00  0.00      D    H  
HETATM 3398  H2  HOH D 976      26.908   9.842  22.814  1.00  0.00      D    H  
HETATM 3399  O   HOH D 977      25.074   1.352  24.822  1.00  0.00      D    O  
HETATM 3400  H1  HOH D 977      25.713   0.874  25.424  1.00  0.00      D    H  
HETATM 3401  H2  HOH D 977      24.258   1.610  25.338  1.00  0.00      D    H  
HETATM 3402  O   HOH D 978      13.651  33.746  64.738  1.00  0.00      D    O  
HETATM 3403  H1  HOH D 978      13.865  32.937  64.191  1.00  0.00      D    H  
HETATM 3404  H2  HOH D 978      13.751  34.566  64.175  1.00  0.00      D    H  
HETATM 3405  O   HOH D 979      26.836  21.532  48.585  1.00  0.00      D    O  
HETATM 3406  H1  HOH D 979      27.211  21.428  47.664  1.00  0.00      D    H  
HETATM 3407  H2  HOH D 979      26.307  20.718  48.824  1.00  0.00      D    H  
HETATM 3408  O   HOH D 980      25.045  37.034  91.850  1.00  0.00      D    O  
HETATM 3409  H1  HOH D 980      25.493  36.192  92.152  1.00  0.00      D    H  
HETATM 3410  H2  HOH D 980      24.072  36.994  92.077  1.00  0.00      D    H  
HETATM 3411  O   HOH D 981       0.016  27.543 109.923  1.00  0.00      D    O  
HETATM 3412  H1  HOH D 981       0.707  27.087 110.482  1.00  0.00      D    H  
HETATM 3413  H2  HOH D 981      -0.023  27.110 109.022  1.00  0.00      D    H  
HETATM 3414  O   HOH D 982       2.806   0.515 100.048  1.00  0.00      D    O  
HETATM 3415  H1  HOH D 982       1.867   0.703  99.762  1.00  0.00      D    H  
HETATM 3416  H2  HOH D 982       2.926  -0.471 100.171  1.00  0.00      D    H  
HETATM 3417  O   HOH D 983      27.568  41.735  19.218  1.00  0.00      D    O  
HETATM 3418  H1  HOH D 983      27.512  42.711  19.431  1.00  0.00      D    H  
HETATM 3419  H2  HOH D 983      28.528  41.458  19.174  1.00  0.00      D    H  
HETATM 3420  O   HOH D 984      27.767  38.279  21.248  1.00  0.00      D    O  
HETATM 3421  H1  HOH D 984      27.265  39.014  21.703  1.00  0.00      D    H  
HETATM 3422  H2  HOH D 984      27.698  37.442  21.792  1.00  0.00      D    H  
HETATM 3423  O   HOH D 985      40.130  21.989  35.880  1.00  0.00      D    O  
HETATM 3424  H1  HOH D 985      39.845  21.417  36.649  1.00  0.00      D    H  
HETATM 3425  H2  HOH D 985      41.087  21.798  35.660  1.00  0.00      D    H  
HETATM 3426  O   HOH D 986      29.390   7.640  88.607  1.00  0.00      D    O  
HETATM 3427  H1  HOH D 986      28.875   7.330  89.406  1.00  0.00      D    H  
HETATM 3428  H2  HOH D 986      29.021   8.513  88.290  1.00  0.00      D    H  
HETATM 3429  O   HOH D 987       9.257   4.688  83.025  1.00  0.00      D    O  
HETATM 3430  H1  HOH D 987       9.213   5.057  82.096  1.00  0.00      D    H  
HETATM 3431  H2  HOH D 987      10.024   4.049  83.094  1.00  0.00      D    H  
HETATM 3432  O   HOH D 988      30.346   4.520  13.866  1.00  0.00      D    O  
HETATM 3433  H1  HOH D 988      29.536   5.019  13.558  1.00  0.00      D    H  
HETATM 3434  H2  HOH D 988      30.805   4.111  13.077  1.00  0.00      D    H  
HETATM 3435  O   HOH D 989       1.834  27.372  31.978  1.00  0.00      D    O  
HETATM 3436  H1  HOH D 989       1.979  28.104  32.643  1.00  0.00      D    H  
HETATM 3437  H2  HOH D 989       1.885  26.486  32.439  1.00  0.00      D    H  
HETATM 3438  O   HOH D 990      49.144  16.590 117.747  1.00  0.00      D    O  
HETATM 3439  H1  HOH D 990      49.095  17.519 118.115  1.00  0.00      D    H  
HETATM 3440  H2  HOH D 990      48.281  16.117 117.921  1.00  0.00      D    H  
HETATM 3441  O   HOH D 991       8.123  26.866  46.429  1.00  0.00      D    O  
HETATM 3442  H1  HOH D 991       8.794  26.803  47.168  1.00  0.00      D    H  
HETATM 3443  H2  HOH D 991       7.208  26.971  46.818  1.00  0.00      D    H  
HETATM 3444  O   HOH D 992      43.098  11.804  15.379  1.00  0.00      D    O  
HETATM 3445  H1  HOH D 992      43.575  11.676  14.508  1.00  0.00      D    H  
HETATM 3446  H2  HOH D 992      43.594  12.471  15.935  1.00  0.00      D    H  
HETATM 3447  O   HOH D 993      33.103   9.086 117.632  1.00  0.00      D    O  
HETATM 3448  H1  HOH D 993      32.738   9.280 118.543  1.00  0.00      D    H  
HETATM 3449  H2  HOH D 993      33.207   8.098 117.519  1.00  0.00      D    H  
HETATM 3450  O   HOH D 994      23.858  30.909  72.059  1.00  0.00      D    O  
HETATM 3451  H1  HOH D 994      23.749  31.749  72.589  1.00  0.00      D    H  
HETATM 3452  H2  HOH D 994      24.510  31.065  71.317  1.00  0.00      D    H  
HETATM 3453  O   HOH D 995      49.200  15.424  82.186  1.00  0.00      D    O  
HETATM 3454  H1  HOH D 995      48.491  15.449  81.481  1.00  0.00      D    H  
HETATM 3455  H2  HOH D 995      50.032  15.017  81.809  1.00  0.00      D    H  
HETATM 3456  O   HOH D 996       7.607  38.996  95.207  1.00  0.00      D    O  
HETATM 3457  H1  HOH D 996       7.067  38.299  94.734  1.00  0.00      D    H  
HETATM 3458  H2  HOH D 996       8.573  38.737  95.189  1.00  0.00      D    H  
HETATM 3459  O   HOH D 997      20.691   0.926 100.647  1.00  0.00      D    O  
HETATM 3460  H1  HOH D 997      20.203   1.797 100.705  1.00  0.00      D    H  
HETATM 3461  H2  HOH D 997      20.400   0.330 101.396  1.00  0.00      D    H  
HETATM 3462  O   HOH D 998       3.116  14.300 117.993  1.00  0.00      D    O  
HETATM 3463  H1  HOH D 998       2.321  13.756 117.726  1.00  0.00      D    H  
HETATM 3464  H2  HOH D 998       2.979  14.661 118.915  1.00  0.00      D    H  
HETATM 3465  O   HOH D 999      45.781  35.189 118.139  1.00  0.00      D    O  
HETATM 3466  H1  HOH D 999      46.234  35.437 118.995  1.00  0.00      D    H  
HETATM 3467  H2  HOH D 999      44.871  34.824 118.337  1.00  0.00      D    H  
HETATM 3468  O   HOH D1000      37.445  14.205  51.657  1.00  0.00      D    O  
HETATM 3469  H1  HOH D1000      36.646  14.508  51.138  1.00  0.00      D    H  
HETATM 3470  H2  HOH D1000      37.147  13.647  52.432  1.00  0.00      D    H  
HETATM 3471  O   HOH D1001       8.015  14.129 115.544  1.00  0.00      D    O  
HETATM 3472  H1  HOH D1001       7.656  14.236 116.471  1.00  0.00      D    H  
HETATM 3473  H2  HOH D1001       8.857  13.590 115.572  1.00  0.00      D    H  
HETATM 3474  O   HOH D1002      24.264  12.986 113.353  1.00  0.00      D    O  
HETATM 3475  H1  HOH D1002      24.161  12.009 113.543  1.00  0.00      D    H  
HETATM 3476  H2  HOH D1002      25.230  13.237 113.413  1.00  0.00      D    H  
HETATM 3477  O   HOH D1003       9.523  16.011  33.751  1.00  0.00      D    O  
HETATM 3478  H1  HOH D1003       8.804  16.154  34.430  1.00  0.00      D    H  
HETATM 3479  H2  HOH D1003       9.475  15.073  33.407  1.00  0.00      D    H  
HETATM 3480  O   HOH D1004      44.748  36.619  94.987  1.00  0.00      D    O  
HETATM 3481  H1  HOH D1004      45.634  36.440  95.415  1.00  0.00      D    H  
HETATM 3482  H2  HOH D1004      44.890  36.965  94.060  1.00  0.00      D    H  
HETATM 3483  O   HOH D1005      49.288  37.220 115.068  1.00  0.00      D    O  
HETATM 3484  H1  HOH D1005      48.884  37.362 115.971  1.00  0.00      D    H  
HETATM 3485  H2  HOH D1005      49.649  38.087 114.724  1.00  0.00      D    H  
HETATM 3486  O   HOH D1006      30.876  19.092  94.751  1.00  0.00      D    O  
HETATM 3487  H1  HOH D1006      31.266  19.612  95.510  1.00  0.00      D    H  
HETATM 3488  H2  HOH D1006      30.067  19.566  94.402  1.00  0.00      D    H  
HETATM 3489  O   HOH D1007      21.772  13.687  13.714  1.00  0.00      D    O  
HETATM 3490  H1  HOH D1007      21.504  12.918  14.294  1.00  0.00      D    H  
HETATM 3491  H2  HOH D1007      22.383  14.292  14.223  1.00  0.00      D    H  
HETATM 3492  O   HOH D1008       6.400  25.904  33.885  1.00  0.00      D    O  
HETATM 3493  H1  HOH D1008       5.659  26.304  34.424  1.00  0.00      D    H  
HETATM 3494  H2  HOH D1008       7.226  25.844  34.446  1.00  0.00      D    H  
HETATM 3495  O   HOH D1009      13.480   5.690  52.733  1.00  0.00      D    O  
HETATM 3496  H1  HOH D1009      14.235   5.775  53.383  1.00  0.00      D    H  
HETATM 3497  H2  HOH D1009      13.148   6.600  52.485  1.00  0.00      D    H  
HETATM 3498  O   HOH D1010      17.841  14.641  71.510  1.00  0.00      D    O  
HETATM 3499  H1  HOH D1010      17.128  14.171  72.031  1.00  0.00      D    H  
HETATM 3500  H2  HOH D1010      18.432  13.965  71.069  1.00  0.00      D    H  
HETATM 3501  O   HOH D1011      32.350  28.329 109.413  1.00  0.00      D    O  
HETATM 3502  H1  HOH D1011      31.453  28.118 109.801  1.00  0.00      D    H  
HETATM 3503  H2  HOH D1011      32.989  27.590 109.629  1.00  0.00      D    H  
HETATM 3504  O   HOH D1012       2.352  20.240 111.147  1.00  0.00      D    O  
HETATM 3505  H1  HOH D1012       1.650  20.241 110.434  1.00  0.00      D    H  
HETATM 3506  H2  HOH D1012       2.777  19.336 111.194  1.00  0.00      D    H  
HETATM 3507  O   HOH D1013      28.627   0.651  85.312  1.00  0.00      D    O  
HETATM 3508  H1  HOH D1013      28.115  -0.206  85.247  1.00  0.00      D    H  
HETATM 3509  H2  HOH D1013      29.366   0.548  85.978  1.00  0.00      D    H  
HETATM 3510  O   HOH D1014      18.539  29.951   8.047  1.00  0.00      D    O  
HETATM 3511  H1  HOH D1014      18.007  29.854   8.889  1.00  0.00      D    H  
HETATM 3512  H2  HOH D1014      19.433  29.520   8.166  1.00  0.00      D    H  
HETATM 3513  O   HOH D1015       9.978  -0.256  94.933  1.00  0.00      D    O  
HETATM 3514  H1  HOH D1015      10.268   0.697  95.022  1.00  0.00      D    H  
HETATM 3515  H2  HOH D1015       9.015  -0.336  95.191  1.00  0.00      D    H  
HETATM 3516  O   HOH D1016      25.788  11.819  95.841  1.00  0.00      D    O  
HETATM 3517  H1  HOH D1016      24.938  12.010  95.349  1.00  0.00      D    H  
HETATM 3518  H2  HOH D1016      26.567  12.070  95.267  1.00  0.00      D    H  
HETATM 3519  O   HOH D1017      41.804  37.063   6.225  1.00  0.00      D    O  
HETATM 3520  H1  HOH D1017      41.314  37.144   5.357  1.00  0.00      D    H  
HETATM 3521  H2  HOH D1017      42.503  36.352   6.149  1.00  0.00      D    H  
HETATM 3522  O   HOH D1018      26.337  29.108  65.941  1.00  0.00      D    O  
HETATM 3523  H1  HOH D1018      27.105  29.209  66.573  1.00  0.00      D    H  
HETATM 3524  H2  HOH D1018      25.564  29.653  66.266  1.00  0.00      D    H  
HETATM 3525  O   HOH D1019      31.634  30.445  45.122  1.00  0.00      D    O  
HETATM 3526  H1  HOH D1019      31.967  30.982  45.897  1.00  0.00      D    H  
HETATM 3527  H2  HOH D1019      32.141  29.584  45.070  1.00  0.00      D    H  
HETATM 3528  O   HOH D1020      22.670  27.620  17.726  1.00  0.00      D    O  
HETATM 3529  H1  HOH D1020      23.050  27.061  18.464  1.00  0.00      D    H  
HETATM 3530  H2  HOH D1020      22.947  28.572  17.852  1.00  0.00      D    H  
HETATM 3531  O   HOH D1021      35.569  14.850  94.644  1.00  0.00      D    O  
HETATM 3532  H1  HOH D1021      35.673  15.041  93.668  1.00  0.00      D    H  
HETATM 3533  H2  HOH D1021      35.620  13.864  94.798  1.00  0.00      D    H  
HETATM 3534  O   HOH D1022      16.109   0.522 100.037  1.00  0.00      D    O  
HETATM 3535  H1  HOH D1022      16.620   0.587 100.894  1.00  0.00      D    H  
HETATM 3536  H2  HOH D1022      15.145   0.345 100.236  1.00  0.00      D    H  
HETATM 3537  O   HOH D1023      19.312   5.426  37.093  1.00  0.00      D    O  
HETATM 3538  H1  HOH D1023      18.513   4.827  37.146  1.00  0.00      D    H  
HETATM 3539  H2  HOH D1023      19.086   6.318  37.486  1.00  0.00      D    H  
HETATM 3540  O   HOH D1024      31.722  26.085  73.188  1.00  0.00      D    O  
HETATM 3541  H1  HOH D1024      31.495  25.985  74.157  1.00  0.00      D    H  
HETATM 3542  H2  HOH D1024      31.035  26.658  72.742  1.00  0.00      D    H  
HETATM 3543  O   HOH D1025       8.289  19.265  29.342  1.00  0.00      D    O  
HETATM 3544  H1  HOH D1025       7.315  19.241  29.114  1.00  0.00      D    H  
HETATM 3545  H2  HOH D1025       8.600  20.215  29.372  1.00  0.00      D    H  
HETATM 3546  O   HOH D1026      19.947   5.309 112.235  1.00  0.00      D    O  
HETATM 3547  H1  HOH D1026      19.602   4.979 113.113  1.00  0.00      D    H  
HETATM 3548  H2  HOH D1026      19.514   6.183 112.014  1.00  0.00      D    H  
HETATM 3549  O   HOH D1027      22.483  35.837  22.146  1.00  0.00      D    O  
HETATM 3550  H1  HOH D1027      21.746  36.511  22.100  1.00  0.00      D    H  
HETATM 3551  H2  HOH D1027      22.431  35.345  23.016  1.00  0.00      D    H  
HETATM 3552  O   HOH D1028      25.494  30.440  92.328  1.00  0.00      D    O  
HETATM 3553  H1  HOH D1028      25.079  30.029  93.139  1.00  0.00      D    H  
HETATM 3554  H2  HOH D1028      24.884  30.319  91.544  1.00  0.00      D    H  
HETATM 3555  O   HOH D1029      33.275  23.546  76.997  1.00  0.00      D    O  
HETATM 3556  H1  HOH D1029      32.922  23.075  76.188  1.00  0.00      D    H  
HETATM 3557  H2  HOH D1029      32.511  23.828  77.578  1.00  0.00      D    H  
HETATM 3558  O   HOH D1030       9.641  22.604 117.207  1.00  0.00      D    O  
HETATM 3559  H1  HOH D1030       9.034  21.815 117.294  1.00  0.00      D    H  
HETATM 3560  H2  HOH D1030       9.122  23.443 117.371  1.00  0.00      D    H  
HETATM 3561  O   HOH D1031      26.667  24.129  18.704  1.00  0.00      D    O  
HETATM 3562  H1  HOH D1031      27.129  23.894  17.849  1.00  0.00      D    H  
HETATM 3563  H2  HOH D1031      25.950  23.457  18.890  1.00  0.00      D    H  
HETATM 3564  O   HOH D1032       6.345  34.144  91.711  1.00  0.00      D    O  
HETATM 3565  H1  HOH D1032       5.816  34.324  92.540  1.00  0.00      D    H  
HETATM 3566  H2  HOH D1032       7.309  34.353  91.879  1.00  0.00      D    H  
HETATM 3567  O   HOH D1033      13.112   5.046  10.400  1.00  0.00      D    O  
HETATM 3568  H1  HOH D1033      12.932   5.893  10.901  1.00  0.00      D    H  
HETATM 3569  H2  HOH D1033      12.245   4.642  10.107  1.00  0.00      D    H  
HETATM 3570  O   HOH D1034      21.646   4.601  48.084  1.00  0.00      D    O  
HETATM 3571  H1  HOH D1034      21.878   4.155  48.949  1.00  0.00      D    H  
HETATM 3572  H2  HOH D1034      21.552   5.585  48.231  1.00  0.00      D    H  
HETATM 3573  O   HOH D1035       1.790   6.581   7.447  1.00  0.00      D    O  
HETATM 3574  H1  HOH D1035       1.388   6.128   8.243  1.00  0.00      D    H  
HETATM 3575  H2  HOH D1035       1.090   6.702   6.744  1.00  0.00      D    H  
HETATM 3576  O   HOH D1036      44.268   1.553  59.468  1.00  0.00      D    O  
HETATM 3577  H1  HOH D1036      43.439   1.031  59.268  1.00  0.00      D    H  
HETATM 3578  H2  HOH D1036      44.509   1.440  60.432  1.00  0.00      D    H  
HETATM 3579  O   HOH D1037      21.343  41.829 114.909  1.00  0.00      D    O  
HETATM 3580  H1  HOH D1037      21.122  41.094 115.550  1.00  0.00      D    H  
HETATM 3581  H2  HOH D1037      20.639  42.537 114.957  1.00  0.00      D    H  
HETATM 3582  O   HOH D1038       4.250   8.074  81.158  1.00  0.00      D    O  
HETATM 3583  H1  HOH D1038       4.553   7.192  81.519  1.00  0.00      D    H  
HETATM 3584  H2  HOH D1038       4.299   8.764  81.881  1.00  0.00      D    H  
HETATM 3585  O   HOH D1039       8.493  41.383  85.994  1.00  0.00      D    O  
HETATM 3586  H1  HOH D1039       8.076  41.821  85.198  1.00  0.00      D    H  
HETATM 3587  H2  HOH D1039       8.015  41.675  86.823  1.00  0.00      D    H  
HETATM 3588  O   HOH D1040       4.528   5.933  66.209  1.00  0.00      D    O  
HETATM 3589  H1  HOH D1040       3.932   5.489  65.539  1.00  0.00      D    H  
HETATM 3590  H2  HOH D1040       4.125   5.848  67.120  1.00  0.00      D    H  
HETATM 3591  O   HOH D1041      29.415  21.682  70.432  1.00  0.00      D    O  
HETATM 3592  H1  HOH D1041      30.226  22.191  70.720  1.00  0.00      D    H  
HETATM 3593  H2  HOH D1041      28.641  22.310  70.345  1.00  0.00      D    H  
HETATM 3594  O   HOH D1042      47.984  14.055  20.401  1.00  0.00      D    O  
HETATM 3595  H1  HOH D1042      47.580  13.701  21.244  1.00  0.00      D    H  
HETATM 3596  H2  HOH D1042      47.852  15.045  20.357  1.00  0.00      D    H  
HETATM 3597  O   HOH D1043      46.789   2.244  27.009  1.00  0.00      D    O  
HETATM 3598  H1  HOH D1043      47.712   2.554  27.238  1.00  0.00      D    H  
HETATM 3599  H2  HOH D1043      46.826   1.655  26.202  1.00  0.00      D    H  
HETATM 3600  O   HOH D1044      37.444  29.101  70.560  1.00  0.00      D    O  
HETATM 3601  H1  HOH D1044      37.332  28.382  71.246  1.00  0.00      D    H  
HETATM 3602  H2  HOH D1044      37.936  28.734  69.771  1.00  0.00      D    H  
HETATM 3603  O   HOH D1045      15.088  35.878  24.711  1.00  0.00      D    O  
HETATM 3604  H1  HOH D1045      14.217  35.746  25.186  1.00  0.00      D    H  
HETATM 3605  H2  HOH D1045      15.715  35.138  24.954  1.00  0.00      D    H  
HETATM 3606  O   HOH D1046      48.591  18.855  98.740  1.00  0.00      D    O  
HETATM 3607  H1  HOH D1046      48.417  18.055  99.313  1.00  0.00      D    H  
HETATM 3608  H2  HOH D1046      48.780  19.647  99.322  1.00  0.00      D    H  
HETATM 3609  O   HOH D1047      14.648  17.997  52.627  1.00  0.00      D    O  
HETATM 3610  H1  HOH D1047      14.250  17.080  52.600  1.00  0.00      D    H  
HETATM 3611  H2  HOH D1047      15.576  17.946  52.998  1.00  0.00      D    H  
HETATM 3612  O   HOH D1048      23.958  16.720  25.366  1.00  0.00      D    O  
HETATM 3613  H1  HOH D1048      24.252  16.273  24.521  1.00  0.00      D    H  
HETATM 3614  H2  HOH D1048      23.098  16.316  25.675  1.00  0.00      D    H  
HETATM 3615  O   HOH D1049       7.499  37.816  73.437  1.00  0.00      D    O  
HETATM 3616  H1  HOH D1049       7.215  38.617  73.964  1.00  0.00      D    H  
HETATM 3617  H2  HOH D1049       7.448  37.001  74.014  1.00  0.00      D    H  
HETATM 3618  O   HOH D1050       3.085  26.348  25.809  1.00  0.00      D    O  
HETATM 3619  H1  HOH D1050       3.090  26.533  24.826  1.00  0.00      D    H  
HETATM 3620  H2  HOH D1050       3.390  27.162  26.303  1.00  0.00      D    H  
HETATM 3621  O   HOH D1051      20.759  17.744  62.475  1.00  0.00      D    O  
HETATM 3622  H1  HOH D1051      21.502  18.037  63.077  1.00  0.00      D    H  
HETATM 3623  H2  HOH D1051      20.932  16.809  62.165  1.00  0.00      D    H  
HETATM 3624  O   HOH D1052      35.304  41.950  18.253  1.00  0.00      D    O  
HETATM 3625  H1  HOH D1052      34.760  41.111  18.282  1.00  0.00      D    H  
HETATM 3626  H2  HOH D1052      36.156  41.813  18.758  1.00  0.00      D    H  
HETATM 3627  O   HOH D1053       2.891   1.623  20.254  1.00  0.00      D    O  
HETATM 3628  H1  HOH D1053       2.951   2.493  19.764  1.00  0.00      D    H  
HETATM 3629  H2  HOH D1053       3.557   1.614  20.999  1.00  0.00      D    H  
HETATM 3630  O   HOH D1054      22.835  34.014  18.469  1.00  0.00      D    O  
HETATM 3631  H1  HOH D1054      23.131  33.680  17.574  1.00  0.00      D    H  
HETATM 3632  H2  HOH D1054      21.905  33.696  18.653  1.00  0.00      D    H  
HETATM 3633  O   HOH D1055      47.806  26.044  48.785  1.00  0.00      D    O  
HETATM 3634  H1  HOH D1055      48.511  26.510  49.320  1.00  0.00      D    H  
HETATM 3635  H2  HOH D1055      48.228  25.588  48.002  1.00  0.00      D    H  
HETATM 3636  O   HOH D1056      38.608   1.520  19.918  1.00  0.00      D    O  
HETATM 3637  H1  HOH D1056      38.425   2.487  19.745  1.00  0.00      D    H  
HETATM 3638  H2  HOH D1056      39.496   1.424  20.368  1.00  0.00      D    H  
HETATM 3639  O   HOH D1057      27.102  29.960   9.174  1.00  0.00      D    O  
HETATM 3640  H1  HOH D1057      26.531  29.867   8.358  1.00  0.00      D    H  
HETATM 3641  H2  HOH D1057      27.133  29.088   9.661  1.00  0.00      D    H  
HETATM 3642  O   HOH D1058       2.413  17.764  80.574  1.00  0.00      D    O  
HETATM 3643  H1  HOH D1058       2.806  17.019  80.036  1.00  0.00      D    H  
HETATM 3644  H2  HOH D1058       2.352  17.487  81.533  1.00  0.00      D    H  
HETATM 3645  O   HOH D1059      19.394  27.340  14.353  1.00  0.00      D    O  
HETATM 3646  H1  HOH D1059      19.593  26.382  14.561  1.00  0.00      D    H  
HETATM 3647  H2  HOH D1059      19.940  27.930  14.948  1.00  0.00      D    H  
HETATM 3648  O   HOH D1060      18.992  40.562   6.550  1.00  0.00      D    O  
HETATM 3649  H1  HOH D1060      19.851  40.055   6.625  1.00  0.00      D    H  
HETATM 3650  H2  HOH D1060      19.186  41.517   6.327  1.00  0.00      D    H  
HETATM 3651  O   HOH D1061      26.058  32.564  94.954  1.00  0.00      D    O  
HETATM 3652  H1  HOH D1061      27.048  32.461  95.048  1.00  0.00      D    H  
HETATM 3653  H2  HOH D1061      25.846  32.935  94.050  1.00  0.00      D    H  
HETATM 3654  O   HOH D1062      36.470   4.126  41.342  1.00  0.00      D    O  
HETATM 3655  H1  HOH D1062      36.631   3.139  41.339  1.00  0.00      D    H  
HETATM 3656  H2  HOH D1062      35.721   4.340  41.970  1.00  0.00      D    H  
HETATM 3657  O   HOH D1063       4.048  11.538  40.052  1.00  0.00      D    O  
HETATM 3658  H1  HOH D1063       4.992  11.870  40.044  1.00  0.00      D    H  
HETATM 3659  H2  HOH D1063       3.990  10.713  40.613  1.00  0.00      D    H  
HETATM 3660  O   HOH D1064      35.485   7.066  34.097  1.00  0.00      D    O  
HETATM 3661  H1  HOH D1064      36.210   6.390  33.969  1.00  0.00      D    H  
HETATM 3662  H2  HOH D1064      35.021   7.227  33.226  1.00  0.00      D    H  
HETATM 3663  O   HOH D1065       9.538  34.712  69.057  1.00  0.00      D    O  
HETATM 3664  H1  HOH D1065      10.051  35.277  69.704  1.00  0.00      D    H  
HETATM 3665  H2  HOH D1065       8.813  34.223  69.543  1.00  0.00      D    H  
HETATM 3666  O   HOH D1066      41.927  25.879  43.580  1.00  0.00      D    O  
HETATM 3667  H1  HOH D1066      41.811  26.375  44.441  1.00  0.00      D    H  
HETATM 3668  H2  HOH D1066      41.652  24.925  43.706  1.00  0.00      D    H  
HETATM 3669  O   HOH D1067      47.554   0.860  11.827  1.00  0.00      D    O  
HETATM 3670  H1  HOH D1067      47.773  -0.115  11.792  1.00  0.00      D    H  
HETATM 3671  H2  HOH D1067      48.023   1.335  11.083  1.00  0.00      D    H  
HETATM 3672  O   HOH D1068      23.963  15.820  29.369  1.00  0.00      D    O  
HETATM 3673  H1  HOH D1068      23.887  15.027  28.764  1.00  0.00      D    H  
HETATM 3674  H2  HOH D1068      23.124  16.361  29.317  1.00  0.00      D    H  
HETATM 3675  O   HOH D1069      18.719   2.324  46.049  1.00  0.00      D    O  
HETATM 3676  H1  HOH D1069      17.795   2.677  45.904  1.00  0.00      D    H  
HETATM 3677  H2  HOH D1069      18.919   1.622  45.365  1.00  0.00      D    H  
HETATM 3678  O   HOH D1070      32.829  33.767 113.875  1.00  0.00      D    O  
HETATM 3679  H1  HOH D1070      33.821  33.692 113.779  1.00  0.00      D    H  
HETATM 3680  H2  HOH D1070      32.495  33.032 114.466  1.00  0.00      D    H  
HETATM 3681  O   HOH D1071      43.262   0.675  36.477  1.00  0.00      D    O  
HETATM 3682  H1  HOH D1071      42.412   0.866  35.985  1.00  0.00      D    H  
HETATM 3683  H2  HOH D1071      43.923   0.261  35.851  1.00  0.00      D    H  
HETATM 3684  O   HOH D1072       6.321  28.790  26.249  1.00  0.00      D    O  
HETATM 3685  H1  HOH D1072       6.621  29.515  25.629  1.00  0.00      D    H  
HETATM 3686  H2  HOH D1072       6.862  27.966  26.084  1.00  0.00      D    H  
HETATM 3687  O   HOH D1073       1.257  18.683  92.439  1.00  0.00      D    O  
HETATM 3688  H1  HOH D1073       0.471  18.275  91.974  1.00  0.00      D    H  
HETATM 3689  H2  HOH D1073       2.096  18.239  92.126  1.00  0.00      D    H  
HETATM 3690  O   HOH D1074      21.743   0.854  86.381  1.00  0.00      D    O  
HETATM 3691  H1  HOH D1074      20.767   0.890  86.166  1.00  0.00      D    H  
HETATM 3692  H2  HOH D1074      22.222   0.346  85.665  1.00  0.00      D    H  
HETATM 3693  O   HOH D1075       8.371  39.829   9.092  1.00  0.00      D    O  
HETATM 3694  H1  HOH D1075       9.318  39.517   9.015  1.00  0.00      D    H  
HETATM 3695  H2  HOH D1075       8.313  40.546   9.787  1.00  0.00      D    H  
HETATM 3696  O   HOH D1076      42.117  26.565  99.459  1.00  0.00      D    O  
HETATM 3697  H1  HOH D1076      42.137  27.565  99.455  1.00  0.00      D    H  
HETATM 3698  H2  HOH D1076      41.528  26.240  98.720  1.00  0.00      D    H  
HETATM 3699  O   HOH D1077      12.135  16.996  71.411  1.00  0.00      D    O  
HETATM 3700  H1  HOH D1077      12.825  16.980  70.688  1.00  0.00      D    H  
HETATM 3701  H2  HOH D1077      12.313  17.764  72.026  1.00  0.00      D    H  
HETATM 3702  O   HOH D1078      25.221  17.687 114.046  1.00  0.00      D    O  
HETATM 3703  H1  HOH D1078      25.724  17.579 114.904  1.00  0.00      D    H  
HETATM 3704  H2  HOH D1078      25.712  18.323 113.451  1.00  0.00      D    H  
HETATM 3705  O   HOH D1079      46.925   0.293 100.973  1.00  0.00      D    O  
HETATM 3706  H1  HOH D1079      47.627   0.794 100.467  1.00  0.00      D    H  
HETATM 3707  H2  HOH D1079      47.346  -0.180 101.747  1.00  0.00      D    H  
HETATM 3708  O   HOH D1080      24.032  23.899   3.250  1.00  0.00      D    O  
HETATM 3709  H1  HOH D1080      24.300  24.837   3.031  1.00  0.00      D    H  
HETATM 3710  H2  HOH D1080      23.190  23.910   3.790  1.00  0.00      D    H  
HETATM 3711  O   HOH D1081      48.739  37.840 102.505  1.00  0.00      D    O  
HETATM 3712  H1  HOH D1081      48.710  36.945 102.949  1.00  0.00      D    H  
HETATM 3713  H2  HOH D1081      49.654  38.000 102.135  1.00  0.00      D    H  
HETATM 3714  O   HOH D1082      36.510  15.761  13.994  1.00  0.00      D    O  
HETATM 3715  H1  HOH D1082      35.812  16.447  13.788  1.00  0.00      D    H  
HETATM 3716  H2  HOH D1082      37.260  15.840  13.338  1.00  0.00      D    H  
HETATM 3717  O   HOH D1083      48.451   1.822  48.617  1.00  0.00      D    O  
HETATM 3718  H1  HOH D1083      49.337   1.359  48.614  1.00  0.00      D    H  
HETATM 3719  H2  HOH D1083      48.463   2.569  47.953  1.00  0.00      D    H  
HETATM 3720  O   HOH D1084      34.293  36.940  69.779  1.00  0.00      D    O  
HETATM 3721  H1  HOH D1084      34.124  37.793  69.285  1.00  0.00      D    H  
HETATM 3722  H2  HOH D1084      34.672  37.147  70.681  1.00  0.00      D    H  
HETATM 3723  O   HOH D1085      34.403  17.426  13.164  1.00  0.00      D    O  
HETATM 3724  H1  HOH D1085      34.826  17.952  12.426  1.00  0.00      D    H  
HETATM 3725  H2  HOH D1085      33.665  16.863  12.792  1.00  0.00      D    H  
HETATM 3726  O   HOH D1086      45.613  12.676  83.415  1.00  0.00      D    O  
HETATM 3727  H1  HOH D1086      45.726  11.990  84.133  1.00  0.00      D    H  
HETATM 3728  H2  HOH D1086      46.056  12.359  82.577  1.00  0.00      D    H  
HETATM 3729  O   HOH D1087      14.770  10.562  88.832  1.00  0.00      D    O  
HETATM 3730  H1  HOH D1087      15.259  11.295  88.358  1.00  0.00      D    H  
HETATM 3731  H2  HOH D1087      13.997  10.948  89.335  1.00  0.00      D    H  
HETATM 3732  O   HOH D1088      38.228   8.791 102.858  1.00  0.00      D    O  
HETATM 3733  H1  HOH D1088      39.167   8.474 102.730  1.00  0.00      D    H  
HETATM 3734  H2  HOH D1088      37.708   8.645 102.016  1.00  0.00      D    H  
HETATM 3735  O   HOH D1089      27.115  24.003   9.653  1.00  0.00      D    O  
HETATM 3736  H1  HOH D1089      27.714  24.693  10.060  1.00  0.00      D    H  
HETATM 3737  H2  HOH D1089      27.424  23.801   8.723  1.00  0.00      D    H  
HETATM 3738  O   HOH D1090      35.635  19.413  31.802  1.00  0.00      D    O  
HETATM 3739  H1  HOH D1090      35.086  19.937  32.453  1.00  0.00      D    H  
HETATM 3740  H2  HOH D1090      35.395  18.444  31.867  1.00  0.00      D    H  
HETATM 3741  O   HOH D1091       4.212  10.103  91.388  1.00  0.00      D    O  
HETATM 3742  H1  HOH D1091       4.743  10.817  91.844  1.00  0.00      D    H  
HETATM 3743  H2  HOH D1091       4.111   9.319  92.001  1.00  0.00      D    H  
HETATM 3744  O   HOH D1092       1.821   1.196  31.985  1.00  0.00      D    O  
HETATM 3745  H1  HOH D1092       1.876   1.352  32.972  1.00  0.00      D    H  
HETATM 3746  H2  HOH D1092       1.235   0.405  31.805  1.00  0.00      D    H  
HETATM 3747  O   HOH D1093      23.083  20.292   6.339  1.00  0.00      D    O  
HETATM 3748  H1  HOH D1093      22.291  19.769   6.025  1.00  0.00      D    H  
HETATM 3749  H2  HOH D1093      23.909  19.736   6.244  1.00  0.00      D    H  
HETATM 3750  O   HOH D1094      37.552  41.277  56.259  1.00  0.00      D    O  
HETATM 3751  H1  HOH D1094      36.950  41.795  55.651  1.00  0.00      D    H  
HETATM 3752  H2  HOH D1094      38.311  40.895  55.731  1.00  0.00      D    H  
HETATM 3753  O   HOH D1095      14.253  38.675  73.799  1.00  0.00      D    O  
HETATM 3754  H1  HOH D1095      14.054  39.476  73.233  1.00  0.00      D    H  
HETATM 3755  H2  HOH D1095      15.112  38.818  74.289  1.00  0.00      D    H  
HETATM 3756  O   HOH D1096       0.256  31.882  27.469  1.00  0.00      D    O  
HETATM 3757  H1  HOH D1096       1.144  31.674  27.060  1.00  0.00      D    H  
HETATM 3758  H2  HOH D1096       0.248  32.832  27.783  1.00  0.00      D    H  
HETATM 3759  O   HOH D1097      18.523   4.752  52.065  1.00  0.00      D    O  
HETATM 3760  H1  HOH D1097      18.185   5.103  52.939  1.00  0.00      D    H  
HETATM 3761  H2  HOH D1097      18.139   5.294  51.318  1.00  0.00      D    H  
HETATM 3762  O   HOH D1098      19.381  19.613 106.322  1.00  0.00      D    O  
HETATM 3763  H1  HOH D1098      18.912  18.819 105.934  1.00  0.00      D    H  
HETATM 3764  H2  HOH D1098      18.880  20.445 106.084  1.00  0.00      D    H  
HETATM 3765  O   HOH D1099       4.237   0.750  37.679  1.00  0.00      D    O  
HETATM 3766  H1  HOH D1099       4.582   1.636  37.371  1.00  0.00      D    H  
HETATM 3767  H2  HOH D1099       3.243   0.793  37.774  1.00  0.00      D    H  
HETATM 3768  O   HOH D1100      13.482  21.496  55.944  1.00  0.00      D    O  
HETATM 3769  H1  HOH D1100      14.207  22.003  55.477  1.00  0.00      D    H  
HETATM 3770  H2  HOH D1100      13.234  20.693  55.401  1.00  0.00      D    H  
HETATM 3771  O   HOH D1101       3.239  23.741  48.513  1.00  0.00      D    O  
HETATM 3772  H1  HOH D1101       3.638  24.110  49.353  1.00  0.00      D    H  
HETATM 3773  H2  HOH D1101       3.868  23.077  48.109  1.00  0.00      D    H  
HETATM 3774  O   HOH D1102      10.096  34.857  66.463  1.00  0.00      D    O  
HETATM 3775  H1  HOH D1102      10.388  33.996  66.046  1.00  0.00      D    H  
HETATM 3776  H2  HOH D1102      10.037  34.744  67.454  1.00  0.00      D    H  
HETATM 3777  O   HOH D1103      37.779   1.584 118.019  1.00  0.00      D    O  
HETATM 3778  H1  HOH D1103      37.107   2.304 117.845  1.00  0.00      D    H  
HETATM 3779  H2  HOH D1103      37.924   1.493 119.004  1.00  0.00      D    H  
HETATM 3780  O   HOH D1104      10.561  19.744  41.005  1.00  0.00      D    O  
HETATM 3781  H1  HOH D1104      11.325  20.367  40.834  1.00  0.00      D    H  
HETATM 3782  H2  HOH D1104       9.702  20.197  40.765  1.00  0.00      D    H  
HETATM 3783  O   HOH D1105      36.058  23.704  25.057  1.00  0.00      D    O  
HETATM 3784  H1  HOH D1105      35.940  24.668  25.297  1.00  0.00      D    H  
HETATM 3785  H2  HOH D1105      36.972  23.566  24.674  1.00  0.00      D    H  
HETATM 3786  O   HOH D1106      33.685  29.082  11.267  1.00  0.00      D    O  
HETATM 3787  H1  HOH D1106      34.229  28.286  11.532  1.00  0.00      D    H  
HETATM 3788  H2  HOH D1106      33.041  28.822  10.548  1.00  0.00      D    H  
HETATM 3789  O   HOH D1107      34.357  14.977  83.872  1.00  0.00      D    O  
HETATM 3790  H1  HOH D1107      34.781  15.785  83.462  1.00  0.00      D    H  
HETATM 3791  H2  HOH D1107      34.615  14.919  84.837  1.00  0.00      D    H  
HETATM 3792  O   HOH D1108      13.643  15.837  23.229  1.00  0.00      D    O  
HETATM 3793  H1  HOH D1108      14.208  15.036  23.028  1.00  0.00      D    H  
HETATM 3794  H2  HOH D1108      13.639  16.003  24.215  1.00  0.00      D    H  
HETATM 3795  O   HOH D1109       7.093  25.237  81.520  1.00  0.00      D    O  
HETATM 3796  H1  HOH D1109       6.775  24.294  81.616  1.00  0.00      D    H  
HETATM 3797  H2  HOH D1109       7.857  25.268  80.876  1.00  0.00      D    H  
HETATM 3798  O   HOH D1110      11.302  30.375  29.323  1.00  0.00      D    O  
HETATM 3799  H1  HOH D1110      11.841  31.028  28.791  1.00  0.00      D    H  
HETATM 3800  H2  HOH D1110      11.742  29.478  29.293  1.00  0.00      D    H  
HETATM 3801  O   HOH D1111      12.441   1.068  25.419  1.00  0.00      D    O  
HETATM 3802  H1  HOH D1111      13.410   1.280  25.547  1.00  0.00      D    H  
HETATM 3803  H2  HOH D1111      11.933   1.320  26.243  1.00  0.00      D    H  
HETATM 3804  O   HOH D1112      22.811   1.097 117.510  1.00  0.00      D    O  
HETATM 3805  H1  HOH D1112      22.652   0.995 118.492  1.00  0.00      D    H  
HETATM 3806  H2  HOH D1112      23.330   1.935 117.342  1.00  0.00      D    H  
HETATM 3807  O   HOH D1113      25.518  32.206  12.612  1.00  0.00      D    O  
HETATM 3808  H1  HOH D1113      25.068  31.452  13.091  1.00  0.00      D    H  
HETATM 3809  H2  HOH D1113      25.225  32.215  11.656  1.00  0.00      D    H  
HETATM 3810  O   HOH D1114      46.937   2.312   9.506  1.00  0.00      D    O  
HETATM 3811  H1  HOH D1114      47.099   1.751   8.694  1.00  0.00      D    H  
HETATM 3812  H2  HOH D1114      46.526   3.182   9.234  1.00  0.00      D    H  
HETATM 3813  O   HOH D1115       7.486  20.953  73.601  1.00  0.00      D    O  
HETATM 3814  H1  HOH D1115       7.150  20.197  74.162  1.00  0.00      D    H  
HETATM 3815  H2  HOH D1115       7.788  21.700  74.194  1.00  0.00      D    H  
HETATM 3816  O   HOH D1116      38.218  24.892  95.041  1.00  0.00      D    O  
HETATM 3817  H1  HOH D1116      37.442  24.293  94.846  1.00  0.00      D    H  
HETATM 3818  H2  HOH D1116      38.076  25.777  94.599  1.00  0.00      D    H  
HETATM 3819  O   HOH D1117      33.699  41.238  76.704  1.00  0.00      D    O  
HETATM 3820  H1  HOH D1117      33.558  41.869  77.468  1.00  0.00      D    H  
HETATM 3821  H2  HOH D1117      32.830  40.806  76.464  1.00  0.00      D    H  
HETATM 3822  O   HOH D1118      33.632  37.708  40.883  1.00  0.00      D    O  
HETATM 3823  H1  HOH D1118      34.398  38.352  40.879  1.00  0.00      D    H  
HETATM 3824  H2  HOH D1118      33.929  36.835  40.498  1.00  0.00      D    H  
HETATM 3825  O   HOH D1119       8.686   5.441  11.937  1.00  0.00      D    O  
HETATM 3826  H1  HOH D1119       9.043   6.282  11.530  1.00  0.00      D    H  
HETATM 3827  H2  HOH D1119       8.535   4.762  11.219  1.00  0.00      D    H  
HETATM 3828  O   HOH D1120      37.060  29.906  23.742  1.00  0.00      D    O  
HETATM 3829  H1  HOH D1120      37.939  29.618  23.361  1.00  0.00      D    H  
HETATM 3830  H2  HOH D1120      36.452  29.116  23.814  1.00  0.00      D    H  
HETATM 3831  O   HOH D1121       8.172  37.457  52.675  1.00  0.00      D    O  
HETATM 3832  H1  HOH D1121       7.603  36.796  52.185  1.00  0.00      D    H  
HETATM 3833  H2  HOH D1121       7.720  38.349  52.676  1.00  0.00      D    H  
HETATM 3834  O   HOH D1122      41.127  37.179   3.381  1.00  0.00      D    O  
HETATM 3835  H1  HOH D1122      40.463  37.925   3.343  1.00  0.00      D    H  
HETATM 3836  H2  HOH D1122      40.654  36.306   3.262  1.00  0.00      D    H  
HETATM 3837  O   HOH D1123       8.184   0.577  17.717  1.00  0.00      D    O  
HETATM 3838  H1  HOH D1123       8.511   1.333  17.149  1.00  0.00      D    H  
HETATM 3839  H2  HOH D1123       8.955  -0.005  17.973  1.00  0.00      D    H  
HETATM 3840  O   HOH D1124      25.184  41.000  29.982  1.00  0.00      D    O  
HETATM 3841  H1  HOH D1124      24.554  40.247  30.172  1.00  0.00      D    H  
HETATM 3842  H2  HOH D1124      26.113  40.727  30.231  1.00  0.00      D    H  
HETATM 3843  O   HOH D1125      21.705  34.182  57.692  1.00  0.00      D    O  
HETATM 3844  H1  HOH D1125      22.237  34.892  58.155  1.00  0.00      D    H  
HETATM 3845  H2  HOH D1125      21.452  34.498  56.778  1.00  0.00      D    H  
HETATM 3846  O   HOH D1126      23.655  36.549 118.035  1.00  0.00      D    O  
HETATM 3847  H1  HOH D1126      23.814  35.593 117.789  1.00  0.00      D    H  
HETATM 3848  H2  HOH D1126      23.509  36.620 119.022  1.00  0.00      D    H  
HETATM 3849  O   HOH D1127       5.830  16.385  85.933  1.00  0.00      D    O  
HETATM 3850  H1  HOH D1127       5.426  16.168  85.044  1.00  0.00      D    H  
HETATM 3851  H2  HOH D1127       5.419  17.223  86.291  1.00  0.00      D    H  
HETATM 3852  O   HOH D1128      12.170  32.776  71.912  1.00  0.00      D    O  
HETATM 3853  H1  HOH D1128      12.016  31.931  71.401  1.00  0.00      D    H  
HETATM 3854  H2  HOH D1128      11.909  32.641  72.868  1.00  0.00      D    H  
HETATM 3855  O   HOH D1129      11.426  23.998  14.272  1.00  0.00      D    O  
HETATM 3856  H1  HOH D1129      11.265  23.307  13.567  1.00  0.00      D    H  
HETATM 3857  H2  HOH D1129      12.215  23.732  14.825  1.00  0.00      D    H  
HETATM 3858  O   HOH D1130      18.036  30.301  10.848  1.00  0.00      D    O  
HETATM 3859  H1  HOH D1130      17.211  29.888  11.234  1.00  0.00      D    H  
HETATM 3860  H2  HOH D1130      18.842  29.818  11.190  1.00  0.00      D    H  
HETATM 3861  O   HOH D1131      26.867  16.909 116.200  1.00  0.00      D    O  
HETATM 3862  H1  HOH D1131      26.504  16.152 116.744  1.00  0.00      D    H  
HETATM 3863  H2  HOH D1131      27.020  17.701 116.791  1.00  0.00      D    H  
HETATM 3864  O   HOH D1132      39.112  27.773  34.798  1.00  0.00      D    O  
HETATM 3865  H1  HOH D1132      39.769  27.689  35.547  1.00  0.00      D    H  
HETATM 3866  H2  HOH D1132      38.652  26.896  34.658  1.00  0.00      D    H  
HETATM 3867  O   HOH D1133      32.032  25.208 108.432  1.00  0.00      D    O  
HETATM 3868  H1  HOH D1133      31.109  25.507 108.187  1.00  0.00      D    H  
HETATM 3869  H2  HOH D1133      32.303  24.446 107.844  1.00  0.00      D    H  
HETATM 3870  O   HOH D1134      36.426  30.163  18.929  1.00  0.00      D    O  
HETATM 3871  H1  HOH D1134      35.473  29.875  19.023  1.00  0.00      D    H  
HETATM 3872  H2  HOH D1134      37.020  29.504  19.391  1.00  0.00      D    H  
HETATM 3873  O   HOH D1135      24.187  24.764  78.216  1.00  0.00      D    O  
HETATM 3874  H1  HOH D1135      23.698  25.623  78.365  1.00  0.00      D    H  
HETATM 3875  H2  HOH D1135      25.094  24.958  77.841  1.00  0.00      D    H  
HETATM 3876  O   HOH D1136      34.824  13.915   8.481  1.00  0.00      D    O  
HETATM 3877  H1  HOH D1136      35.138  14.859   8.383  1.00  0.00      D    H  
HETATM 3878  H2  HOH D1136      33.911  13.909   8.888  1.00  0.00      D    H  
HETATM 3879  O   HOH D1137       2.462  40.566  22.382  1.00  0.00      D    O  
HETATM 3880  H1  HOH D1137       2.070  39.646  22.386  1.00  0.00      D    H  
HETATM 3881  H2  HOH D1137       3.333  40.556  21.891  1.00  0.00      D    H  
HETATM 3882  O   HOH D1138      17.982  18.009  53.198  1.00  0.00      D    O  
HETATM 3883  H1  HOH D1138      18.276  18.293  54.110  1.00  0.00      D    H  
HETATM 3884  H2  HOH D1138      17.738  18.816  52.660  1.00  0.00      D    H  
HETATM 3885  O   HOH D1139      23.776  36.060  19.717  1.00  0.00      D    O  
HETATM 3886  H1  HOH D1139      23.239  35.416  19.173  1.00  0.00      D    H  
HETATM 3887  H2  HOH D1139      23.453  36.048  20.663  1.00  0.00      D    H  
HETATM 3888  O   HOH D1140      17.276   3.286  65.617  1.00  0.00      D    O  
HETATM 3889  H1  HOH D1140      17.047   2.551  66.255  1.00  0.00      D    H  
HETATM 3890  H2  HOH D1140      18.068   3.017  65.069  1.00  0.00      D    H  
HETATM 3891  O   HOH D1141      12.035  36.071  53.606  1.00  0.00      D    O  
HETATM 3892  H1  HOH D1141      11.365  35.804  52.913  1.00  0.00      D    H  
HETATM 3893  H2  HOH D1141      12.958  35.963  53.237  1.00  0.00      D    H  
HETATM 3894  O   HOH D1142       9.040  10.541   3.000  1.00  0.00      D    O  
HETATM 3895  H1  HOH D1142       8.681  11.463   2.855  1.00  0.00      D    H  
HETATM 3896  H2  HOH D1142       8.443  10.046   3.632  1.00  0.00      D    H  
HETATM 3897  O   HOH D1143      47.819  24.126  83.670  1.00  0.00      D    O  
HETATM 3898  H1  HOH D1143      47.756  23.858  82.709  1.00  0.00      D    H  
HETATM 3899  H2  HOH D1143      47.759  25.122  83.742  1.00  0.00      D    H  
HETATM 3900  O   HOH D1144       5.707  29.394 105.553  1.00  0.00      D    O  
HETATM 3901  H1  HOH D1144       5.356  29.520 106.481  1.00  0.00      D    H  
HETATM 3902  H2  HOH D1144       4.941  29.316 104.915  1.00  0.00      D    H  
HETATM 3903  O   HOH D1145      25.415  18.412  51.575  1.00  0.00      D    O  
HETATM 3904  H1  HOH D1145      25.645  18.682  50.640  1.00  0.00      D    H  
HETATM 3905  H2  HOH D1145      25.461  17.417  51.655  1.00  0.00      D    H  
HETATM 3906  O   HOH D1146      38.415   7.741  88.662  1.00  0.00      D    O  
HETATM 3907  H1  HOH D1146      37.854   7.358  89.396  1.00  0.00      D    H  
HETATM 3908  H2  HOH D1146      37.943   7.627  87.788  1.00  0.00      D    H  
HETATM 3909  O   HOH D1147      23.269   4.412  61.974  1.00  0.00      D    O  
HETATM 3910  H1  HOH D1147      23.313   5.411  61.978  1.00  0.00      D    H  
HETATM 3911  H2  HOH D1147      23.703   4.056  62.802  1.00  0.00      D    H  
HETATM 3912  O   HOH D1148      45.766  27.941 100.929  1.00  0.00      D    O  
HETATM 3913  H1  HOH D1148      46.057  27.973 101.885  1.00  0.00      D    H  
HETATM 3914  H2  HOH D1148      45.743  26.991 100.619  1.00  0.00      D    H  
HETATM 3915  O   HOH D1149      36.758  10.406  18.692  1.00  0.00      D    O  
HETATM 3916  H1  HOH D1149      36.919  11.258  18.194  1.00  0.00      D    H  
HETATM 3917  H2  HOH D1149      37.354  10.371  19.493  1.00  0.00      D    H  
HETATM 3918  O   HOH D1150      16.307  36.831  96.174  1.00  0.00      D    O  
HETATM 3919  H1  HOH D1150      15.373  36.781  96.529  1.00  0.00      D    H  
HETATM 3920  H2  HOH D1150      16.924  36.339  96.788  1.00  0.00      D    H  
HETATM 3921  O   HOH D1151      11.577   9.539  16.865  1.00  0.00      D    O  
HETATM 3922  H1  HOH D1151      11.695   8.555  17.001  1.00  0.00      D    H  
HETATM 3923  H2  HOH D1151      11.986   9.807  15.993  1.00  0.00      D    H  
HETATM 3924  O   HOH D1152      14.971  35.707  52.124  1.00  0.00      D    O  
HETATM 3925  H1  HOH D1152      15.394  36.441  52.655  1.00  0.00      D    H  
HETATM 3926  H2  HOH D1152      15.576  34.911  52.114  1.00  0.00      D    H  
HETATM 3927  O   HOH D1153      44.385   1.158 111.891  1.00  0.00      D    O  
HETATM 3928  H1  HOH D1153      44.110   2.019 111.463  1.00  0.00      D    H  
HETATM 3929  H2  HOH D1153      44.123   1.167 112.856  1.00  0.00      D    H  
HETATM 3930  O   HOH D1154       6.322  26.012 109.830  1.00  0.00      D    O  
HETATM 3931  H1  HOH D1154       6.559  26.973 109.978  1.00  0.00      D    H  
HETATM 3932  H2  HOH D1154       6.327  25.529 110.706  1.00  0.00      D    H  
HETATM 3933  O   HOH D1155       7.715  37.842  34.961  1.00  0.00      D    O  
HETATM 3934  H1  HOH D1155       7.013  38.250  35.545  1.00  0.00      D    H  
HETATM 3935  H2  HOH D1155       7.668  38.250  34.049  1.00  0.00      D    H  
HETATM 3936  O   HOH D1156       8.160  12.785  36.045  1.00  0.00      D    O  
HETATM 3937  H1  HOH D1156       7.496  13.381  36.497  1.00  0.00      D    H  
HETATM 3938  H2  HOH D1156       9.083  13.136  36.200  1.00  0.00      D    H  
HETATM 3939  O   HOH D1157      14.239  39.226  58.855  1.00  0.00      D    O  
HETATM 3940  H1  HOH D1157      14.007  38.253  58.845  1.00  0.00      D    H  
HETATM 3941  H2  HOH D1157      13.542  39.730  59.364  1.00  0.00      D    H  
HETATM 3942  O   HOH D1158       1.457  33.119  87.975  1.00  0.00      D    O  
HETATM 3943  H1  HOH D1158       2.138  32.989  87.255  1.00  0.00      D    H  
HETATM 3944  H2  HOH D1158       1.245  32.238  88.397  1.00  0.00      D    H  
HETATM 3945  O   HOH D1159      29.858  37.185  38.437  1.00  0.00      D    O  
HETATM 3946  H1  HOH D1159      30.022  38.038  38.933  1.00  0.00      D    H  
HETATM 3947  H2  HOH D1159      30.339  37.211  37.561  1.00  0.00      D    H  
HETATM 3948  O   HOH D1160      42.497  33.674  33.625  1.00  0.00      D    O  
HETATM 3949  H1  HOH D1160      43.485  33.728  33.478  1.00  0.00      D    H  
HETATM 3950  H2  HOH D1160      42.202  34.441  34.195  1.00  0.00      D    H  
HETATM 3951  O   HOH D1161      17.656  23.125  62.513  1.00  0.00      D    O  
HETATM 3952  H1  HOH D1161      18.526  23.304  62.972  1.00  0.00      D    H  
HETATM 3953  H2  HOH D1161      16.903  23.438  63.091  1.00  0.00      D    H  
HETATM 3954  O   HOH D1162      22.727  24.903  38.428  1.00  0.00      D    O  
HETATM 3955  H1  HOH D1162      23.660  24.936  38.786  1.00  0.00      D    H  
HETATM 3956  H2  HOH D1162      22.353  25.830  38.388  1.00  0.00      D    H  
HETATM 3957  O   HOH D1163      18.386  40.809  45.672  1.00  0.00      D    O  
HETATM 3958  H1  HOH D1163      19.240  40.966  45.176  1.00  0.00      D    H  
HETATM 3959  H2  HOH D1163      18.460  39.965  46.204  1.00  0.00      D    H  
HETATM 3960  O   HOH D1164      14.972  40.845  97.946  1.00  0.00      D    O  
HETATM 3961  H1  HOH D1164      14.498  40.634  97.091  1.00  0.00      D    H  
HETATM 3962  H2  HOH D1164      14.335  41.287  98.579  1.00  0.00      D    H  
HETATM 3963  O   HOH D1165      26.180  40.443  22.169  1.00  0.00      D    O  
HETATM 3964  H1  HOH D1165      25.262  40.259  22.520  1.00  0.00      D    H  
HETATM 3965  H2  HOH D1165      26.115  41.006  21.345  1.00  0.00      D    H  
HETATM 3966  O   HOH D1166      49.505  14.642  16.187  1.00  0.00      D    O  
HETATM 3967  H1  HOH D1166      48.794  14.201  16.735  1.00  0.00      D    H  
HETATM 3968  H2  HOH D1166      49.381  14.403  15.224  1.00  0.00      D    H  
HETATM 3969  O   HOH D1167      44.777  36.427  86.751  1.00  0.00      D    O  
HETATM 3970  H1  HOH D1167      45.478  36.936  86.252  1.00  0.00      D    H  
HETATM 3971  H2  HOH D1167      45.215  35.777  87.372  1.00  0.00      D    H  
HETATM 3972  O   HOH D1168      29.904  19.044  44.165  1.00  0.00      D    O  
HETATM 3973  H1  HOH D1168      29.343  19.871  44.112  1.00  0.00      D    H  
HETATM 3974  H2  HOH D1168      29.591  18.477  44.927  1.00  0.00      D    H  
HETATM 3975  O   HOH D1169      28.765  21.485   3.258  1.00  0.00      D    O  
HETATM 3976  H1  HOH D1169      29.661  21.071   3.102  1.00  0.00      D    H  
HETATM 3977  H2  HOH D1169      28.052  20.794   3.139  1.00  0.00      D    H  
HETATM 3978  O   HOH D1170      33.348   6.829  39.983  1.00  0.00      D    O  
HETATM 3979  H1  HOH D1170      32.681   6.698  39.249  1.00  0.00      D    H  
HETATM 3980  H2  HOH D1170      33.040   7.565  40.585  1.00  0.00      D    H  
HETATM 3981  O   HOH D1171      37.391  16.320  36.056  1.00  0.00      D    O  
HETATM 3982  H1  HOH D1171      36.917  17.199  36.122  1.00  0.00      D    H  
HETATM 3983  H2  HOH D1171      37.031  15.805  35.278  1.00  0.00      D    H  
HETATM 3984  O   HOH D1172      41.925  32.774 113.429  1.00  0.00      D    O  
HETATM 3985  H1  HOH D1172      41.126  32.610 112.851  1.00  0.00      D    H  
HETATM 3986  H2  HOH D1172      42.540  31.988 113.377  1.00  0.00      D    H  
HETATM 3987  O   HOH D1173      38.377  30.126   3.202  1.00  0.00      D    O  
HETATM 3988  H1  HOH D1173      38.549  31.110   3.253  1.00  0.00      D    H  
HETATM 3989  H2  HOH D1173      39.151  29.632   3.599  1.00  0.00      D    H  
HETATM 3990  O   HOH D1174       0.267  37.750  66.146  1.00  0.00      D    O  
HETATM 3991  H1  HOH D1174      -0.155  38.231  66.915  1.00  0.00      D    H  
HETATM 3992  H2  HOH D1174       0.084  38.250  65.300  1.00  0.00      D    H  
HETATM 3993  O   HOH D1175      41.092  12.363  59.028  1.00  0.00      D    O  
HETATM 3994  H1  HOH D1175      42.042  12.529  59.292  1.00  0.00      D    H  
HETATM 3995  H2  HOH D1175      40.877  11.394  59.149  1.00  0.00      D    H  
HETATM 3996  O   HOH D1176      10.986  13.495  35.821  1.00  0.00      D    O  
HETATM 3997  H1  HOH D1176      11.332  13.394  36.754  1.00  0.00      D    H  
HETATM 3998  H2  HOH D1176      11.525  14.185  35.338  1.00  0.00      D    H  
HETATM 3999  O   HOH D1177      14.768  40.903  41.143  1.00  0.00      D    O  
HETATM 4000  H1  HOH D1177      13.848  40.748  40.784  1.00  0.00      D    H  
HETATM 4001  H2  HOH D1177      14.889  40.381  41.988  1.00  0.00      D    H  
HETATM 4002  O   HOH D1178      48.719   1.189  16.688  1.00  0.00      D    O  
HETATM 4003  H1  HOH D1178      48.066   0.813  16.031  1.00  0.00      D    H  
HETATM 4004  H2  HOH D1178      49.535   0.612  16.715  1.00  0.00      D    H  
HETATM 4005  O   HOH D1179       5.832   8.515   7.712  1.00  0.00      D    O  
HETATM 4006  H1  HOH D1179       4.925   8.914   7.843  1.00  0.00      D    H  
HETATM 4007  H2  HOH D1179       5.961   8.289   6.747  1.00  0.00      D    H  
HETATM 4008  O   HOH D1180      16.763   3.756 102.204  1.00  0.00      D    O  
HETATM 4009  H1  HOH D1180      16.861   3.310 103.093  1.00  0.00      D    H  
HETATM 4010  H2  HOH D1180      15.953   3.400 101.739  1.00  0.00      D    H  
HETATM 4011  O   HOH D1181      48.816  15.568 102.987  1.00  0.00      D    O  
HETATM 4012  H1  HOH D1181      48.175  14.800 102.974  1.00  0.00      D    H  
HETATM 4013  H2  HOH D1181      49.424  15.482 103.776  1.00  0.00      D    H  
HETATM 4014  O   HOH D1182       8.749  33.633  58.775  1.00  0.00      D    O  
HETATM 4015  H1  HOH D1182       9.050  34.351  59.403  1.00  0.00      D    H  
HETATM 4016  H2  HOH D1182       8.577  32.792  59.288  1.00  0.00      D    H  
HETATM 4017  O   HOH D1183      18.733  14.758  27.615  1.00  0.00      D    O  
HETATM 4018  H1  HOH D1183      18.400  13.980  27.082  1.00  0.00      D    H  
HETATM 4019  H2  HOH D1183      18.672  14.545  28.590  1.00  0.00      D    H  
HETATM 4020  O   HOH D1184      28.123   1.557  95.970  1.00  0.00      D    O  
HETATM 4021  H1  HOH D1184      27.888   0.633  95.668  1.00  0.00      D    H  
HETATM 4022  H2  HOH D1184      27.410   2.194  95.679  1.00  0.00      D    H  
HETATM 4023  O   HOH D1185      35.490  17.261  73.624  1.00  0.00      D    O  
HETATM 4024  H1  HOH D1185      35.888  17.651  74.454  1.00  0.00      D    H  
HETATM 4025  H2  HOH D1185      35.901  16.367  73.445  1.00  0.00      D    H  
HETATM 4026  O   HOH D1186      10.282  21.502  43.825  1.00  0.00      D    O  
HETATM 4027  H1  HOH D1186       9.811  20.970  43.121  1.00  0.00      D    H  
HETATM 4028  H2  HOH D1186      10.858  20.895  44.372  1.00  0.00      D    H  
HETATM 4029  O   HOH D1187      19.247   2.700  20.500  1.00  0.00      D    O  
HETATM 4030  H1  HOH D1187      19.426   3.607  20.119  1.00  0.00      D    H  
HETATM 4031  H2  HOH D1187      19.734   2.011  19.964  1.00  0.00      D    H  
HETATM 4032  O   HOH D1188      23.488  41.292 118.071  1.00  0.00      D    O  
HETATM 4033  H1  HOH D1188      22.931  40.567 118.476  1.00  0.00      D    H  
HETATM 4034  H2  HOH D1188      23.943  41.808 118.797  1.00  0.00      D    H  
HETATM 4035  O   HOH D1189      15.783  10.411  35.689  1.00  0.00      D    O  
HETATM 4036  H1  HOH D1189      16.649  10.016  35.995  1.00  0.00      D    H  
HETATM 4037  H2  HOH D1189      15.386  10.955  36.429  1.00  0.00      D    H  
HETATM 4038  O   HOH D1190       1.753  18.141  40.877  1.00  0.00      D    O  
HETATM 4039  H1  HOH D1190       1.706  19.041  40.444  1.00  0.00      D    H  
HETATM 4040  H2  HOH D1190       0.861  17.693  40.811  1.00  0.00      D    H  
HETATM 4041  O   HOH D1191      32.292  10.256  56.269  1.00  0.00      D    O  
HETATM 4042  H1  HOH D1191      31.949  11.044  56.780  1.00  0.00      D    H  
HETATM 4043  H2  HOH D1191      31.523   9.753  55.875  1.00  0.00      D    H  
HETATM 4044  O   HOH D1192      14.011   7.023 101.417  1.00  0.00      D    O  
HETATM 4045  H1  HOH D1192      14.597   6.429 100.866  1.00  0.00      D    H  
HETATM 4046  H2  HOH D1192      13.808   6.576 102.288  1.00  0.00      D    H  
HETATM 4047  O   HOH D1193      22.532   4.975 104.164  1.00  0.00      D    O  
HETATM 4048  H1  HOH D1193      21.877   4.408 103.664  1.00  0.00      D    H  
HETATM 4049  H2  HOH D1193      22.699   4.575 105.065  1.00  0.00      D    H  
HETATM 4050  O   HOH D1194      12.957  41.905  47.293  1.00  0.00      D    O  
HETATM 4051  H1  HOH D1194      13.929  41.933  47.529  1.00  0.00      D    H  
HETATM 4052  H2  HOH D1194      12.857  41.699  46.319  1.00  0.00      D    H  
HETATM 4053  O   HOH D1195       1.181  38.534  46.367  1.00  0.00      D    O  
HETATM 4054  H1  HOH D1195       2.146  38.562  46.630  1.00  0.00      D    H  
HETATM 4055  H2  HOH D1195       1.108  38.347  45.388  1.00  0.00      D    H  
HETATM 4056  O   HOH D1196      15.727  20.200   9.940  1.00  0.00      D    O  
HETATM 4057  H1  HOH D1196      15.113  20.828   9.461  1.00  0.00      D    H  
HETATM 4058  H2  HOH D1196      15.520  19.260   9.667  1.00  0.00      D    H  
HETATM 4059  O   HOH D1197      23.411  12.244  18.508  1.00  0.00      D    O  
HETATM 4060  H1  HOH D1197      23.553  11.891  19.432  1.00  0.00      D    H  
HETATM 4061  H2  HOH D1197      22.488  12.623  18.434  1.00  0.00      D    H  
HETATM 4062  O   HOH D1198       7.869  42.045  83.542  1.00  0.00      D    O  
HETATM 4063  H1  HOH D1198       7.847  42.927  83.071  1.00  0.00      D    H  
HETATM 4064  H2  HOH D1198       7.395  41.360  82.989  1.00  0.00      D    H  
HETATM 4065  O   HOH D1199       2.245  36.916  96.823  1.00  0.00      D    O  
HETATM 4066  H1  HOH D1199       2.949  37.546  96.495  1.00  0.00      D    H  
HETATM 4067  H2  HOH D1199       1.690  37.370  97.520  1.00  0.00      D    H  
HETATM 4068  O   HOH D1200      13.431   3.125  42.027  1.00  0.00      D    O  
HETATM 4069  H1  HOH D1200      12.697   2.455  41.918  1.00  0.00      D    H  
HETATM 4070  H2  HOH D1200      13.096   4.031  41.769  1.00  0.00      D    H  
HETATM 4071  O   HOH D1201      48.696  15.367  75.150  1.00  0.00      D    O  
HETATM 4072  H1  HOH D1201      48.393  16.306  74.988  1.00  0.00      D    H  
HETATM 4073  H2  HOH D1201      48.725  14.871  74.282  1.00  0.00      D    H  
HETATM 4074  O   HOH D1202      27.066  23.875 117.712  1.00  0.00      D    O  
HETATM 4075  H1  HOH D1202      27.355  24.798 117.460  1.00  0.00      D    H  
HETATM 4076  H2  HOH D1202      26.889  23.838 118.695  1.00  0.00      D    H  
HETATM 4077  O   HOH D1203      40.003  37.922  90.519  1.00  0.00      D    O  
HETATM 4078  H1  HOH D1203      41.002  37.962  90.505  1.00  0.00      D    H  
HETATM 4079  H2  HOH D1203      39.633  38.641  89.930  1.00  0.00      D    H  
HETATM 4080  O   HOH D1204      38.157  34.357 111.610  1.00  0.00      D    O  
HETATM 4081  H1  HOH D1204      38.503  34.920 112.361  1.00  0.00      D    H  
HETATM 4082  H2  HOH D1204      38.805  34.381 110.850  1.00  0.00      D    H  
HETATM 4083  O   HOH D1205      42.369  41.550  31.938  1.00  0.00      D    O  
HETATM 4084  H1  HOH D1205      41.921  42.401  32.213  1.00  0.00      D    H  
HETATM 4085  H2  HOH D1205      43.350  41.616  32.120  1.00  0.00      D    H  
HETATM 4086  O   HOH D1206      13.268  38.880  48.037  1.00  0.00      D    O  
HETATM 4087  H1  HOH D1206      13.154  39.819  47.712  1.00  0.00      D    H  
HETATM 4088  H2  HOH D1206      14.228  38.612  47.952  1.00  0.00      D    H  
HETATM 4089  O   HOH D1207      10.701  34.420  22.533  1.00  0.00      D    O  
HETATM 4090  H1  HOH D1207       9.844  34.392  22.019  1.00  0.00      D    H  
HETATM 4091  H2  HOH D1207      11.472  34.408  21.896  1.00  0.00      D    H  
HETATM 4092  O   HOH D1208      30.861  36.611 107.333  1.00  0.00      D    O  
HETATM 4093  H1  HOH D1208      31.583  36.630 106.641  1.00  0.00      D    H  
HETATM 4094  H2  HOH D1208      30.548  37.544 107.513  1.00  0.00      D    H  
HETATM 4095  O   HOH D1209      27.433  26.014  46.017  1.00  0.00      D    O  
HETATM 4096  H1  HOH D1209      28.150  25.795  46.679  1.00  0.00      D    H  
HETATM 4097  H2  HOH D1209      26.902  26.795  46.348  1.00  0.00      D    H  
HETATM 4098  O   HOH D1210      42.897   5.004  51.404  1.00  0.00      D    O  
HETATM 4099  H1  HOH D1210      43.190   4.930  52.358  1.00  0.00      D    H  
HETATM 4100  H2  HOH D1210      42.683   4.093  51.050  1.00  0.00      D    H  
HETATM 4101  O   HOH D1211      32.118   0.826   6.686  1.00  0.00      D    O  
HETATM 4102  H1  HOH D1211      32.504   1.333   7.456  1.00  0.00      D    H  
HETATM 4103  H2  HOH D1211      31.511   0.110   7.029  1.00  0.00      D    H  
HETATM 4104  O   HOH D1212      48.721  29.186  59.747  1.00  0.00      D    O  
HETATM 4105  H1  HOH D1212      48.908  29.131  58.767  1.00  0.00      D    H  
HETATM 4106  H2  HOH D1212      47.770  29.460  59.890  1.00  0.00      D    H  
HETATM 4107  O   HOH D1213      21.659  15.302  26.322  1.00  0.00      D    O  
HETATM 4108  H1  HOH D1213      21.579  14.375  25.954  1.00  0.00      D    H  
HETATM 4109  H2  HOH D1213      21.033  15.409  27.095  1.00  0.00      D    H  
HETATM 4110  O   HOH D1214       7.124  18.881  39.887  1.00  0.00      D    O  
HETATM 4111  H1  HOH D1214       7.859  18.742  39.222  1.00  0.00      D    H  
HETATM 4112  H2  HOH D1214       7.257  19.757  40.351  1.00  0.00      D    H  
HETATM 4113  O   HOH D1215       4.261   2.284  65.619  1.00  0.00      D    O  
HETATM 4114  H1  HOH D1215       3.302   2.171  65.359  1.00  0.00      D    H  
HETATM 4115  H2  HOH D1215       4.318   2.812  66.466  1.00  0.00      D    H  
HETATM 4116  O   HOH D1216      33.949  20.716  49.600  1.00  0.00      D    O  
HETATM 4117  H1  HOH D1216      32.973  20.886  49.739  1.00  0.00      D    H  
HETATM 4118  H2  HOH D1216      34.291  20.122  50.328  1.00  0.00      D    H  
HETATM 4119  O   HOH D1217      25.797  40.793  39.118  1.00  0.00      D    O  
HETATM 4120  H1  HOH D1217      25.654  40.022  38.497  1.00  0.00      D    H  
HETATM 4121  H2  HOH D1217      25.081  40.796  39.817  1.00  0.00      D    H  
HETATM 4122  O   HOH D1218       6.900  40.678  97.308  1.00  0.00      D    O  
HETATM 4123  H1  HOH D1218       7.087  40.031  96.569  1.00  0.00      D    H  
HETATM 4124  H2  HOH D1218       7.589  41.403  97.299  1.00  0.00      D    H  
HETATM 4125  O   HOH D1219      10.185  39.946  20.227  1.00  0.00      D    O  
HETATM 4126  H1  HOH D1219      10.278  39.427  19.377  1.00  0.00      D    H  
HETATM 4127  H2  HOH D1219      10.844  39.607  20.898  1.00  0.00      D    H  
HETATM 4128  O   HOH D1220       2.625  19.449  70.738  1.00  0.00      D    O  
HETATM 4129  H1  HOH D1220       2.413  18.689  71.352  1.00  0.00      D    H  
HETATM 4130  H2  HOH D1220       3.336  20.020  71.147  1.00  0.00      D    H  
HETATM 4131  O   HOH D1221      26.031  36.490  81.927  1.00  0.00      D    O  
HETATM 4132  H1  HOH D1221      26.417  35.917  82.650  1.00  0.00      D    H  
HETATM 4133  H2  HOH D1221      25.256  36.019  81.507  1.00  0.00      D    H  
HETATM 4134  O   HOH D1222      33.212  25.909 115.071  1.00  0.00      D    O  
HETATM 4135  H1  HOH D1222      33.019  26.834 115.398  1.00  0.00      D    H  
HETATM 4136  H2  HOH D1222      32.663  25.251 115.587  1.00  0.00      D    H  
HETATM 4137  O   HOH D1223      34.616  33.403  81.058  1.00  0.00      D    O  
HETATM 4138  H1  HOH D1223      34.799  34.341  80.765  1.00  0.00      D    H  
HETATM 4139  H2  HOH D1223      35.064  33.234  81.936  1.00  0.00      D    H  
HETATM 4140  O   HOH D1224      22.489   7.307  52.683  1.00  0.00      D    O  
HETATM 4141  H1  HOH D1224      21.652   6.935  52.281  1.00  0.00      D    H  
HETATM 4142  H2  HOH D1224      23.181   6.588  52.737  1.00  0.00      D    H  
HETATM 4143  O   HOH D1225      31.181  18.490  73.730  1.00  0.00      D    O  
HETATM 4144  H1  HOH D1225      30.654  17.641  73.705  1.00  0.00      D    H  
HETATM 4145  H2  HOH D1225      31.259  18.806  74.676  1.00  0.00      D    H  
HETATM 4146  O   HOH D1226       6.320   4.000  86.184  1.00  0.00      D    O  
HETATM 4147  H1  HOH D1226       5.493   3.677  85.723  1.00  0.00      D    H  
HETATM 4148  H2  HOH D1226       6.247   3.819  87.165  1.00  0.00      D    H  
HETATM 4149  O   HOH D1227      40.178   4.522  19.133  1.00  0.00      D    O  
HETATM 4150  H1  HOH D1227      40.248   5.465  18.807  1.00  0.00      D    H  
HETATM 4151  H2  HOH D1227      39.330   4.409  19.650  1.00  0.00      D    H  
HETATM 4152  O   HOH D1228      23.955  22.672  10.082  1.00  0.00      D    O  
HETATM 4153  H1  HOH D1228      24.810  22.356  10.494  1.00  0.00      D    H  
HETATM 4154  H2  HOH D1228      24.058  23.622   9.787  1.00  0.00      D    H  
HETATM 4155  O   HOH D1229      25.534  19.053 102.560  1.00  0.00      D    O  
HETATM 4156  H1  HOH D1229      25.149  19.669 103.247  1.00  0.00      D    H  
HETATM 4157  H2  HOH D1229      25.077  18.165 102.615  1.00  0.00      D    H  
HETATM 4158  O   HOH D1230      19.825  16.431  87.511  1.00  0.00      D    O  
HETATM 4159  H1  HOH D1230      19.512  15.509  87.739  1.00  0.00      D    H  
HETATM 4160  H2  HOH D1230      19.137  17.097  87.798  1.00  0.00      D    H  
HETATM 4161  O   HOH D1231      10.508  14.697  24.313  1.00  0.00      D    O  
HETATM 4162  H1  HOH D1231      10.808  15.564  23.913  1.00  0.00      D    H  
HETATM 4163  H2  HOH D1231      11.089  13.956  23.977  1.00  0.00      D    H  
HETATM 4164  O   HOH D1232      20.245  36.515 117.958  1.00  0.00      D    O  
HETATM 4165  H1  HOH D1232      20.501  36.329 118.907  1.00  0.00      D    H  
HETATM 4166  H2  HOH D1232      19.256  36.650 117.900  1.00  0.00      D    H  
HETATM 4167  O   HOH D1233      40.374  29.057  32.815  1.00  0.00      D    O  
HETATM 4168  H1  HOH D1233      40.933  28.495  32.205  1.00  0.00      D    H  
HETATM 4169  H2  HOH D1233      40.003  28.486  33.548  1.00  0.00      D    H  
HETATM 4170  O   HOH D1234       6.470  19.134  66.222  1.00  0.00      D    O  
HETATM 4171  H1  HOH D1234       6.803  19.991  65.829  1.00  0.00      D    H  
HETATM 4172  H2  HOH D1234       7.184  18.436  66.153  1.00  0.00      D    H  
HETATM 4173  O   HOH D1235      30.920  26.593  20.595  1.00  0.00      D    O  
HETATM 4174  H1  HOH D1235      30.443  27.427  20.872  1.00  0.00      D    H  
HETATM 4175  H2  HOH D1235      30.251  25.879  20.389  1.00  0.00      D    H  
HETATM 4176  O   HOH D1236      39.232   4.472   7.692  1.00  0.00      D    O  
HETATM 4177  H1  HOH D1236      38.811   5.106   8.340  1.00  0.00      D    H  
HETATM 4178  H2  HOH D1236      38.819   4.596   6.789  1.00  0.00      D    H  
HETATM 4179  O   HOH D1237      24.740  39.187  65.175  1.00  0.00      D    O  
HETATM 4180  H1  HOH D1237      24.996  40.053  64.746  1.00  0.00      D    H  
HETATM 4181  H2  HOH D1237      25.290  38.448  64.785  1.00  0.00      D    H  
HETATM 4182  O   HOH D1238      39.989  13.853  61.128  1.00  0.00      D    O  
HETATM 4183  H1  HOH D1238      40.151  13.393  60.255  1.00  0.00      D    H  
HETATM 4184  H2  HOH D1238      40.618  13.492  61.817  1.00  0.00      D    H  
HETATM 4185  O   HOH D1239      15.580  32.951  86.002  1.00  0.00      D    O  
HETATM 4186  H1  HOH D1239      14.843  32.677  86.621  1.00  0.00      D    H  
HETATM 4187  H2  HOH D1239      15.256  33.680  85.400  1.00  0.00      D    H  
HETATM 4188  O   HOH D1240       6.328  33.198 118.052  1.00  0.00      D    O  
HETATM 4189  H1  HOH D1240       7.145  32.632 117.945  1.00  0.00      D    H  
HETATM 4190  H2  HOH D1240       5.971  33.096 118.981  1.00  0.00      D    H  
HETATM 4191  O   HOH D1241      48.009   8.114  19.789  1.00  0.00      D    O  
HETATM 4192  H1  HOH D1241      47.979   8.167  18.791  1.00  0.00      D    H  
HETATM 4193  H2  HOH D1241      47.138   7.761  20.131  1.00  0.00      D    H  
HETATM 4194  O   HOH D1242      12.739   4.894  92.305  1.00  0.00      D    O  
HETATM 4195  H1  HOH D1242      12.665   5.889  92.240  1.00  0.00      D    H  
HETATM 4196  H2  HOH D1242      11.864   4.478  92.059  1.00  0.00      D    H  
HETATM 4197  O   HOH D1243      41.810   3.053  97.757  1.00  0.00      D    O  
HETATM 4198  H1  HOH D1243      41.246   3.857  97.569  1.00  0.00      D    H  
HETATM 4199  H2  HOH D1243      41.270   2.375  98.255  1.00  0.00      D    H  
HETATM 4200  O   HOH D1244      43.245  11.562  50.629  1.00  0.00      D    O  
HETATM 4201  H1  HOH D1244      42.742  12.390  50.382  1.00  0.00      D    H  
HETATM 4202  H2  HOH D1244      42.650  10.766  50.524  1.00  0.00      D    H  
HETATM 4203  O   HOH D1245      45.999  28.616  76.708  1.00  0.00      D    O  
HETATM 4204  H1  HOH D1245      45.134  28.796  76.239  1.00  0.00      D    H  
HETATM 4205  H2  HOH D1245      46.692  29.262  76.390  1.00  0.00      D    H  
HETATM 4206  O   HOH D1246       1.968  16.609  68.949  1.00  0.00      D    O  
HETATM 4207  H1  HOH D1246       2.688  16.819  69.611  1.00  0.00      D    H  
HETATM 4208  H2  HOH D1246       2.367  16.144  68.159  1.00  0.00      D    H  
HETATM 4209  O   HOH D1247      38.903  38.548  78.668  1.00  0.00      D    O  
HETATM 4210  H1  HOH D1247      38.383  37.734  78.924  1.00  0.00      D    H  
HETATM 4211  H2  HOH D1247      39.130  38.506  77.695  1.00  0.00      D    H  
HETATM 4212  O   HOH D1248      12.107   7.963  99.343  1.00  0.00      D    O  
HETATM 4213  H1  HOH D1248      11.616   8.679  99.840  1.00  0.00      D    H  
HETATM 4214  H2  HOH D1248      12.798   7.557  99.941  1.00  0.00      D    H  
HETATM 4215  O   HOH D1249       1.981  26.088 111.366  1.00  0.00      D    O  
HETATM 4216  H1  HOH D1249       2.606  26.082 110.585  1.00  0.00      D    H  
HETATM 4217  H2  HOH D1249       2.101  25.248 111.896  1.00  0.00      D    H  
HETATM 4218  O   HOH D1250      26.925  26.624  94.108  1.00  0.00      D    O  
HETATM 4219  H1  HOH D1250      27.222  27.476  94.539  1.00  0.00      D    H  
HETATM 4220  H2  HOH D1250      25.934  26.528  94.207  1.00  0.00      D    H  
HETATM 4221  O   HOH D1251      36.803   8.284  78.322  1.00  0.00      D    O  
HETATM 4222  H1  HOH D1251      36.796   7.303  78.514  1.00  0.00      D    H  
HETATM 4223  H2  HOH D1251      35.866   8.634  78.337  1.00  0.00      D    H  
HETATM 4224  O   HOH D1252      32.653  10.910  63.437  1.00  0.00      D    O  
HETATM 4225  H1  HOH D1252      32.163  10.088  63.725  1.00  0.00      D    H  
HETATM 4226  H2  HOH D1252      32.695  10.940  62.438  1.00  0.00      D    H  
HETATM 4227  O   HOH D1253      42.217  37.275  87.358  1.00  0.00      D    O  
HETATM 4228  H1  HOH D1253      42.003  36.740  88.175  1.00  0.00      D    H  
HETATM 4229  H2  HOH D1253      43.140  37.051  87.045  1.00  0.00      D    H  
HETATM 4230  O   HOH D1254      32.819   6.440  65.855  1.00  0.00      D    O  
HETATM 4231  H1  HOH D1254      33.092   5.478  65.858  1.00  0.00      D    H  
HETATM 4232  H2  HOH D1254      33.606   7.009  65.616  1.00  0.00      D    H  
HETATM 4233  O   HOH D1255      20.301  40.415  21.614  1.00  0.00      D    O  
HETATM 4234  H1  HOH D1255      19.953  40.566  22.539  1.00  0.00      D    H  
HETATM 4235  H2  HOH D1255      20.693  41.265  21.262  1.00  0.00      D    H  
HETATM 4236  O   HOH D1256       6.650  23.939  47.670  1.00  0.00      D    O  
HETATM 4237  H1  HOH D1256       6.882  24.693  47.055  1.00  0.00      D    H  
HETATM 4238  H2  HOH D1256       7.387  23.263  47.661  1.00  0.00      D    H  
HETATM 4239  O   HOH D1257       0.782  22.199  73.100  1.00  0.00      D    O  
HETATM 4240  H1  HOH D1257       0.474  21.421  72.552  1.00  0.00      D    H  
HETATM 4241  H2  HOH D1257       0.843  23.011  72.521  1.00  0.00      D    H  
HETATM 4242  O   HOH D1258      25.394  26.038 110.548  1.00  0.00      D    O  
HETATM 4243  H1  HOH D1258      24.642  25.391 110.677  1.00  0.00      D    H  
HETATM 4244  H2  HOH D1258      25.664  26.415 111.434  1.00  0.00      D    H  
HETATM 4245  O   HOH D1259      13.354  21.111  24.523  1.00  0.00      D    O  
HETATM 4246  H1  HOH D1259      13.077  20.224  24.153  1.00  0.00      D    H  
HETATM 4247  H2  HOH D1259      13.723  20.988  25.444  1.00  0.00      D    H  
HETATM 4248  O   HOH D1260      19.278   8.202  55.582  1.00  0.00      D    O  
HETATM 4249  H1  HOH D1260      18.373   8.363  55.978  1.00  0.00      D    H  
HETATM 4250  H2  HOH D1260      19.969   8.246  56.304  1.00  0.00      D    H  
HETATM 4251  O   HOH D1261      47.925  11.793   5.414  1.00  0.00      D    O  
HETATM 4252  H1  HOH D1261      48.102  12.748   5.651  1.00  0.00      D    H  
HETATM 4253  H2  HOH D1261      47.051  11.508   5.808  1.00  0.00      D    H  
HETATM 4254  O   HOH D1262       0.523  20.792  12.576  1.00  0.00      D    O  
HETATM 4255  H1  HOH D1262       1.349  21.338  12.714  1.00  0.00      D    H  
HETATM 4256  H2  HOH D1262      -0.282  21.380  12.657  1.00  0.00      D    H  
HETATM 4257  O   HOH D1263      12.372   0.531  10.941  1.00  0.00      D    O  
HETATM 4258  H1  HOH D1263      11.455   0.904  10.798  1.00  0.00      D    H  
HETATM 4259  H2  HOH D1263      12.509   0.350  11.915  1.00  0.00      D    H  
HETATM 4260  O   HOH D1264      14.391   9.613 101.301  1.00  0.00      D    O  
HETATM 4261  H1  HOH D1264      14.460   9.846 102.271  1.00  0.00      D    H  
HETATM 4262  H2  HOH D1264      14.247   8.628 101.204  1.00  0.00      D    H  
HETATM 4263  O   HOH D1265      42.108  25.619 117.558  1.00  0.00      D    O  
HETATM 4264  H1  HOH D1265      41.357  25.439 118.193  1.00  0.00      D    H  
HETATM 4265  H2  HOH D1265      42.540  26.491 117.792  1.00  0.00      D    H  
HETATM 4266  O   HOH D1266       7.495  33.350  70.325  1.00  0.00      D    O  
HETATM 4267  H1  HOH D1266       7.634  32.781  71.136  1.00  0.00      D    H  
HETATM 4268  H2  HOH D1266       6.567  33.722  70.334  1.00  0.00      D    H  
HETATM 4269  O   HOH D1267      28.533  26.743  78.340  1.00  0.00      D    O  
HETATM 4270  H1  HOH D1267      27.562  26.963  78.244  1.00  0.00      D    H  
HETATM 4271  H2  HOH D1267      28.638  25.761  78.499  1.00  0.00      D    H  
HETATM 4272  O   HOH D1268      25.358  40.442  56.339  1.00  0.00      D    O  
HETATM 4273  H1  HOH D1268      25.768  41.040  57.028  1.00  0.00      D    H  
HETATM 4274  H2  HOH D1268      24.362  40.520  56.381  1.00  0.00      D    H  
HETATM 4275  O   HOH D1269      43.490   3.195 117.957  1.00  0.00      D    O  
HETATM 4276  H1  HOH D1269      43.886   2.290 117.795  1.00  0.00      D    H  
HETATM 4277  H2  HOH D1269      43.603   3.441 118.919  1.00  0.00      D    H  
HETATM 4278  O   HOH D1270      19.787  26.235  22.012  1.00  0.00      D    O  
HETATM 4279  H1  HOH D1270      19.459  25.299  22.137  1.00  0.00      D    H  
HETATM 4280  H2  HOH D1270      20.441  26.261  21.256  1.00  0.00      D    H  
HETATM 4281  O   HOH D1271      35.618   5.155  56.544  1.00  0.00      D    O  
HETATM 4282  H1  HOH D1271      35.528   5.527  57.468  1.00  0.00      D    H  
HETATM 4283  H2  HOH D1271      36.429   4.571  56.497  1.00  0.00      D    H  
HETATM 4284  O   HOH D1272      29.180  40.858  75.084  1.00  0.00      D    O  
HETATM 4285  H1  HOH D1272      28.828  41.231  75.942  1.00  0.00      D    H  
HETATM 4286  H2  HOH D1272      28.586  40.115  74.775  1.00  0.00      D    H  
HETATM 4287  O   HOH D1273      37.211  32.063  73.015  1.00  0.00      D    O  
HETATM 4288  H1  HOH D1273      37.411  32.577  73.848  1.00  0.00      D    H  
HETATM 4289  H2  HOH D1273      36.283  32.274  72.707  1.00  0.00      D    H  
HETATM 4290  O   HOH D1274      40.044  37.995  70.258  1.00  0.00      D    O  
HETATM 4291  H1  HOH D1274      40.704  37.414  70.735  1.00  0.00      D    H  
HETATM 4292  H2  HOH D1274      39.116  37.695  70.479  1.00  0.00      D    H  
HETATM 4293  O   HOH D1275      39.935  15.102  78.203  1.00  0.00      D    O  
HETATM 4294  H1  HOH D1275      39.578  15.657  78.954  1.00  0.00      D    H  
HETATM 4295  H2  HOH D1275      39.629  15.484  77.331  1.00  0.00      D    H  
HETATM 4296  O   HOH D1276      10.772  32.490  95.429  1.00  0.00      D    O  
HETATM 4297  H1  HOH D1276      10.293  33.276  95.040  1.00  0.00      D    H  
HETATM 4298  H2  HOH D1276      11.745  32.704  95.521  1.00  0.00      D    H  
HETATM 4299  O   HOH D1277      11.368  12.478  67.517  1.00  0.00      D    O  
HETATM 4300  H1  HOH D1277      12.254  12.316  67.082  1.00  0.00      D    H  
HETATM 4301  H2  HOH D1277      10.942  11.602  67.740  1.00  0.00      D    H  
HETATM 4302  O   HOH D1278      24.989   2.745  18.120  1.00  0.00      D    O  
HETATM 4303  H1  HOH D1278      24.187   2.923  18.690  1.00  0.00      D    H  
HETATM 4304  H2  HOH D1278      25.028   1.771  17.895  1.00  0.00      D    H  
HETATM 4305  O   HOH D1279      26.253  11.485  84.542  1.00  0.00      D    O  
HETATM 4306  H1  HOH D1279      27.102  11.000  84.754  1.00  0.00      D    H  
HETATM 4307  H2  HOH D1279      26.422  12.149  83.814  1.00  0.00      D    H  
HETATM 4308  O   HOH D1280       1.958  30.535 118.125  1.00  0.00      D    O  
HETATM 4309  H1  HOH D1280       2.007  30.418 119.117  1.00  0.00      D    H  
HETATM 4310  H2  HOH D1280       2.728  31.092 117.816  1.00  0.00      D    H  
HETATM 4311  O   HOH D1281       4.074  24.519  45.782  1.00  0.00      D    O  
HETATM 4312  H1  HOH D1281       3.519  23.773  45.415  1.00  0.00      D    H  
HETATM 4313  H2  HOH D1281       4.062  24.482  46.782  1.00  0.00      D    H  
HETATM 4314  O   HOH D1282      29.425  38.880   7.089  1.00  0.00      D    O  
HETATM 4315  H1  HOH D1282      29.612  39.625   7.729  1.00  0.00      D    H  
HETATM 4316  H2  HOH D1282      29.811  38.029   7.445  1.00  0.00      D    H  
HETATM 4317  O   HOH D1283       4.348  15.412  51.975  1.00  0.00      D    O  
HETATM 4318  H1  HOH D1283       5.263  15.331  52.371  1.00  0.00      D    H  
HETATM 4319  H2  HOH D1283       4.404  15.909  51.109  1.00  0.00      D    H  
HETATM 4320  O   HOH D1284      45.873  20.211   6.608  1.00  0.00      D    O  
HETATM 4321  H1  HOH D1284      46.274  20.199   5.692  1.00  0.00      D    H  
HETATM 4322  H2  HOH D1284      45.916  21.139   6.979  1.00  0.00      D    H  
HETATM 4323  O   HOH D1285      39.900   5.158  97.856  1.00  0.00      D    O  
HETATM 4324  H1  HOH D1285      39.682   5.654  98.696  1.00  0.00      D    H  
HETATM 4325  H2  HOH D1285      39.303   5.473  97.118  1.00  0.00      D    H  
HETATM 4326  O   HOH D1286       5.804  32.485  65.914  1.00  0.00      D    O  
HETATM 4327  H1  HOH D1286       6.258  32.030  66.680  1.00  0.00      D    H  
HETATM 4328  H2  HOH D1286       6.490  32.925  65.335  1.00  0.00      D    H  
HETATM 4329  O   HOH D1287      13.571  10.932  48.547  1.00  0.00      D    O  
HETATM 4330  H1  HOH D1287      14.464  10.964  48.098  1.00  0.00      D    H  
HETATM 4331  H2  HOH D1287      13.359  11.830  48.932  1.00  0.00      D    H  
HETATM 4332  O   HOH D1288      45.638   3.736  86.138  1.00  0.00      D    O  
HETATM 4333  H1  HOH D1288      45.768   2.931  85.559  1.00  0.00      D    H  
HETATM 4334  H2  HOH D1288      45.829   3.496  87.090  1.00  0.00      D    H  
HETATM 4335  O   HOH D1289      13.008  32.795  87.651  1.00  0.00      D    O  
HETATM 4336  H1  HOH D1289      13.498  32.750  88.522  1.00  0.00      D    H  
HETATM 4337  H2  HOH D1289      12.153  32.282  87.722  1.00  0.00      D    H  
HETATM 4338  O   HOH D1290      37.996  35.160  60.925  1.00  0.00      D    O  
HETATM 4339  H1  HOH D1290      37.362  34.419  60.704  1.00  0.00      D    H  
HETATM 4340  H2  HOH D1290      37.861  35.443  61.875  1.00  0.00      D    H  
HETATM 4341  O   HOH D1291      44.047  15.408  37.765  1.00  0.00      D    O  
HETATM 4342  H1  HOH D1291      44.240  14.485  37.431  1.00  0.00      D    H  
HETATM 4343  H2  HOH D1291      44.275  16.074  37.055  1.00  0.00      D    H  
HETATM 4344  O   HOH D1292      33.352  33.551  30.466  1.00  0.00      D    O  
HETATM 4345  H1  HOH D1292      34.301  33.464  30.164  1.00  0.00      D    H  
HETATM 4346  H2  HOH D1292      33.148  32.836  31.135  1.00  0.00      D    H  
HETATM 4347  O   HOH D1293      42.321  30.037  93.644  1.00  0.00      D    O  
HETATM 4348  H1  HOH D1293      41.667  30.424  94.293  1.00  0.00      D    H  
HETATM 4349  H2  HOH D1293      41.841  29.760  92.812  1.00  0.00      D    H  
HETATM 4350  O   HOH D1294      26.895   9.609  10.419  1.00  0.00      D    O  
HETATM 4351  H1  HOH D1294      27.664  10.148  10.075  1.00  0.00      D    H  
HETATM 4352  H2  HOH D1294      26.059  10.154  10.375  1.00  0.00      D    H  
HETATM 4353  O   HOH D1295       1.787  36.797  15.740  1.00  0.00      D    O  
HETATM 4354  H1  HOH D1295       1.005  37.295  15.365  1.00  0.00      D    H  
HETATM 4355  H2  HOH D1295       2.525  36.778  15.065  1.00  0.00      D    H  
HETATM 4356  O   HOH D1296       8.920  17.330  27.304  1.00  0.00      D    O  
HETATM 4357  H1  HOH D1296       8.052  17.280  26.811  1.00  0.00      D    H  
HETATM 4358  H2  HOH D1296       8.863  18.034  28.012  1.00  0.00      D    H  
HETATM 4359  O   HOH D1297      40.455  12.772 104.129  1.00  0.00      D    O  
HETATM 4360  H1  HOH D1297      39.750  13.105 104.755  1.00  0.00      D    H  
HETATM 4361  H2  HOH D1297      40.022  12.360 103.327  1.00  0.00      D    H  
HETATM 4362  O   HOH D1298       4.255  36.424 112.522  1.00  0.00      D    O  
HETATM 4363  H1  HOH D1298       4.472  36.415 111.546  1.00  0.00      D    H  
HETATM 4364  H2  HOH D1298       4.829  37.100 112.985  1.00  0.00      D    H  
HETATM 4365  O   HOH D1299       4.742  10.708  16.321  1.00  0.00      D    O  
HETATM 4366  H1  HOH D1299       4.401   9.821  16.008  1.00  0.00      D    H  
HETATM 4367  H2  HOH D1299       3.980  11.351  16.396  1.00  0.00      D    H  
HETATM 4368  O   HOH D1300      20.873  37.515  40.830  1.00  0.00      D    O  
HETATM 4369  H1  HOH D1300      20.903  37.009  41.692  1.00  0.00      D    H  
HETATM 4370  H2  HOH D1300      21.779  37.891  40.633  1.00  0.00      D    H  
HETATM 4371  O   HOH D1301      39.495  25.077  52.504  1.00  0.00      D    O  
HETATM 4372  H1  HOH D1301      40.460  25.295  52.648  1.00  0.00      D    H  
HETATM 4373  H2  HOH D1301      39.405  24.466  51.717  1.00  0.00      D    H  
HETATM 4374  O   HOH D1302      40.951  31.429 103.744  1.00  0.00      D    O  
HETATM 4375  H1  HOH D1302      41.544  30.994 104.422  1.00  0.00      D    H  
HETATM 4376  H2  HOH D1302      40.105  30.903 103.655  1.00  0.00      D    H  
HETATM 4377  O   HOH D1303      12.335   2.237  19.598  1.00  0.00      D    O  
HETATM 4378  H1  HOH D1303      11.718   2.551  18.876  1.00  0.00      D    H  
HETATM 4379  H2  HOH D1303      11.921   1.463  20.077  1.00  0.00      D    H  
HETATM 4380  O   HOH D1304      28.334  34.524  86.816  1.00  0.00      D    O  
HETATM 4381  H1  HOH D1304      27.580  34.242  87.408  1.00  0.00      D    H  
HETATM 4382  H2  HOH D1304      28.883  35.218  87.283  1.00  0.00      D    H  
HETATM 4383  O   HOH D1305       7.136  13.581  14.096  1.00  0.00      D    O  
HETATM 4384  H1  HOH D1305       7.109  13.108  14.977  1.00  0.00      D    H  
HETATM 4385  H2  HOH D1305       6.203  13.744  13.776  1.00  0.00      D    H  
HETATM 4386  O   HOH D1306      41.953  33.101  88.331  1.00  0.00      D    O  
HETATM 4387  H1  HOH D1306      42.728  32.697  87.846  1.00  0.00      D    H  
HETATM 4388  H2  HOH D1306      41.175  33.181  87.707  1.00  0.00      D    H  
HETATM 4389  O   HOH D1307      13.183  17.719  60.020  1.00  0.00      D    O  
HETATM 4390  H1  HOH D1307      12.534  18.035  59.328  1.00  0.00      D    H  
HETATM 4391  H2  HOH D1307      13.891  18.412  60.154  1.00  0.00      D    H  
HETATM 4392  O   HOH D1308      30.114  20.009  81.612  1.00  0.00      D    O  
HETATM 4393  H1  HOH D1308      30.937  19.448  81.705  1.00  0.00      D    H  
HETATM 4394  H2  HOH D1308      29.305  19.442  81.767  1.00  0.00      D    H  
HETATM 4395  O   HOH D1309       7.800  21.541  76.575  1.00  0.00      D    O  
HETATM 4396  H1  HOH D1309       8.793  21.595  76.463  1.00  0.00      D    H  
HETATM 4397  H2  HOH D1309       7.439  22.448  76.793  1.00  0.00      D    H  
HETATM 4398  O   HOH D1310      18.649  26.366  61.023  1.00  0.00      D    O  
HETATM 4399  H1  HOH D1310      17.966  26.343  60.293  1.00  0.00      D    H  
HETATM 4400  H2  HOH D1310      19.452  25.840  60.744  1.00  0.00      D    H  
HETATM 4401  O   HOH D1311       0.973  32.923  17.286  1.00  0.00      D    O  
HETATM 4402  H1  HOH D1311       0.134  33.462  17.220  1.00  0.00      D    H  
HETATM 4403  H2  HOH D1311       1.618  33.223  16.583  1.00  0.00      D    H  
HETATM 4404  O   HOH D1312       0.286  18.567  79.015  1.00  0.00      D    O  
HETATM 4405  H1  HOH D1312       1.021  18.283  79.631  1.00  0.00      D    H  
HETATM 4406  H2  HOH D1312      -0.554  18.707  79.539  1.00  0.00      D    H  
HETATM 4407  O   HOH D1313      13.871   4.521  23.366  1.00  0.00      D    O  
HETATM 4408  H1  HOH D1313      14.146   3.568  23.495  1.00  0.00      D    H  
HETATM 4409  H2  HOH D1313      14.372   4.910  22.592  1.00  0.00      D    H  
HETATM 4410  O   HOH D1314      32.992   0.517  97.355  1.00  0.00      D    O  
HETATM 4411  H1  HOH D1314      33.950   0.722  97.155  1.00  0.00      D    H  
HETATM 4412  H2  HOH D1314      32.414   0.873  96.620  1.00  0.00      D    H  
HETATM 4413  O   HOH D1315      35.141   9.063  17.064  1.00  0.00      D    O  
HETATM 4414  H1  HOH D1315      35.894   9.454  17.595  1.00  0.00      D    H  
HETATM 4415  H2  HOH D1315      34.900   9.686  16.320  1.00  0.00      D    H  
HETATM 4416  O   HOH D1316       4.200  13.585  59.890  1.00  0.00      D    O  
HETATM 4417  H1  HOH D1316       3.380  13.063  60.126  1.00  0.00      D    H  
HETATM 4418  H2  HOH D1316       4.758  13.716  60.709  1.00  0.00      D    H  
HETATM 4419  O   HOH D1317      44.085   5.839  11.812  1.00  0.00      D    O  
HETATM 4420  H1  HOH D1317      44.737   5.082  11.846  1.00  0.00      D    H  
HETATM 4421  H2  HOH D1317      43.716   5.920  10.886  1.00  0.00      D    H  
HETATM 4422  O   HOH D1318      37.175  38.550  12.495  1.00  0.00      D    O  
HETATM 4423  H1  HOH D1318      36.425  39.108  12.140  1.00  0.00      D    H  
HETATM 4424  H2  HOH D1318      36.835  37.964  13.231  1.00  0.00      D    H  
HETATM 4425  O   HOH D1319       3.632   3.410  62.613  1.00  0.00      D    O  
HETATM 4426  H1  HOH D1319       3.396   2.661  61.994  1.00  0.00      D    H  
HETATM 4427  H2  HOH D1319       4.599   3.345  62.861  1.00  0.00      D    H  
HETATM 4428  O   HOH D1320      30.300   4.145  76.231  1.00  0.00      D    O  
HETATM 4429  H1  HOH D1320      29.921   4.759  76.923  1.00  0.00      D    H  
HETATM 4430  H2  HOH D1320      31.109   3.686  76.600  1.00  0.00      D    H  
HETATM 4431  O   HOH D1321      14.918   2.656 114.833  1.00  0.00      D    O  
HETATM 4432  H1  HOH D1321      14.006   2.916 114.515  1.00  0.00      D    H  
HETATM 4433  H2  HOH D1321      15.537   3.436 114.746  1.00  0.00      D    H  
HETATM 4434  O   HOH D1322      23.975  37.517  87.567  1.00  0.00      D    O  
HETATM 4435  H1  HOH D1322      24.721  37.166  88.133  1.00  0.00      D    H  
HETATM 4436  H2  HOH D1322      24.236  37.468  86.603  1.00  0.00      D    H  
HETATM 4437  O   HOH D1323      11.276  17.335  19.794  1.00  0.00      D    O  
HETATM 4438  H1  HOH D1323      10.546  16.690  20.020  1.00  0.00      D    H  
HETATM 4439  H2  HOH D1323      11.072  18.225  20.202  1.00  0.00      D    H  
HETATM 4440  O   HOH D1324      40.337  31.828  57.693  1.00  0.00      D    O  
HETATM 4441  H1  HOH D1324      41.051  31.179  57.431  1.00  0.00      D    H  
HETATM 4442  H2  HOH D1324      40.657  32.761  57.526  1.00  0.00      D    H  
HETATM 4443  O   HOH D1325      40.695  24.786  48.055  1.00  0.00      D    O  
HETATM 4444  H1  HOH D1325      39.795  24.652  47.640  1.00  0.00      D    H  
HETATM 4445  H2  HOH D1325      40.694  25.630  48.592  1.00  0.00      D    H  
HETATM 4446  O   HOH D1326      41.916  42.379 105.571  1.00  0.00      D    O  
HETATM 4447  H1  HOH D1326      41.714  42.487 104.598  1.00  0.00      D    H  
HETATM 4448  H2  HOH D1326      41.070  42.459 106.098  1.00  0.00      D    H  
HETATM 4449  O   HOH D1327      41.121  15.287 114.361  1.00  0.00      D    O  
HETATM 4450  H1  HOH D1327      40.583  14.833 115.071  1.00  0.00      D    H  
HETATM 4451  H2  HOH D1327      41.615  16.060 114.759  1.00  0.00      D    H  
HETATM 4452  O   HOH D1328      18.752  37.972  57.444  1.00  0.00      D    O  
HETATM 4453  H1  HOH D1328      17.878  38.282  57.070  1.00  0.00      D    H  
HETATM 4454  H2  HOH D1328      19.022  38.570  58.199  1.00  0.00      D    H  
HETATM 4455  O   HOH D1329       4.272  14.294  69.749  1.00  0.00      D    O  
HETATM 4456  H1  HOH D1329       3.395  13.906  69.465  1.00  0.00      D    H  
HETATM 4457  H2  HOH D1329       4.708  13.684  70.409  1.00  0.00      D    H  
HETATM 4458  O   HOH D1330      11.798  37.701  75.281  1.00  0.00      D    O  
HETATM 4459  H1  HOH D1330      12.545  38.029  74.703  1.00  0.00      D    H  
HETATM 4460  H2  HOH D1330      11.212  38.470  75.536  1.00  0.00      D    H  
HETATM 4461  O   HOH D1331      21.033  10.621 108.863  1.00  0.00      D    O  
HETATM 4462  H1  HOH D1331      21.639   9.847 108.677  1.00  0.00      D    H  
HETATM 4463  H2  HOH D1331      21.486  11.256 109.489  1.00  0.00      D    H  
HETATM 4464  O   HOH D1332      34.059  17.645  93.709  1.00  0.00      D    O  
HETATM 4465  H1  HOH D1332      33.288  17.957  93.154  1.00  0.00      D    H  
HETATM 4466  H2  HOH D1332      34.540  16.911  93.228  1.00  0.00      D    H  
HETATM 4467  O   HOH D1333       6.309  18.415  34.732  1.00  0.00      D    O  
HETATM 4468  H1  HOH D1333       7.168  18.923  34.796  1.00  0.00      D    H  
HETATM 4469  H2  HOH D1333       5.800  18.512  35.587  1.00  0.00      D    H  
HETATM 4470  O   HOH D1334      22.580   3.229  95.969  1.00  0.00      D    O  
HETATM 4471  H1  HOH D1334      21.811   2.591  95.988  1.00  0.00      D    H  
HETATM 4472  H2  HOH D1334      23.112   3.135  96.811  1.00  0.00      D    H  
HETATM 4473  O   HOH D1335      23.823  39.416  81.159  1.00  0.00      D    O  
HETATM 4474  H1  HOH D1335      23.360  38.620  81.548  1.00  0.00      D    H  
HETATM 4475  H2  HOH D1335      24.681  39.127  80.733  1.00  0.00      D    H  
HETATM 4476  O   HOH D1336      15.159  15.924 107.972  1.00  0.00      D    O  
HETATM 4477  H1  HOH D1336      14.521  16.337 107.323  1.00  0.00      D    H  
HETATM 4478  H2  HOH D1336      16.057  16.354 107.877  1.00  0.00      D    H  
HETATM 4479  O   HOH D1337      17.378  24.880  64.959  1.00  0.00      D    O  
HETATM 4480  H1  HOH D1337      17.009  25.270  64.116  1.00  0.00      D    H  
HETATM 4481  H2  HOH D1337      18.375  24.960  64.956  1.00  0.00      D    H  
HETATM 4482  O   HOH D1338      41.572  40.371  90.928  1.00  0.00      D    O  
HETATM 4483  H1  HOH D1338      42.440  39.885  91.030  1.00  0.00      D    H  
HETATM 4484  H2  HOH D1338      41.560  40.852  90.052  1.00  0.00      D    H  
HETATM 4485  O   HOH D1339       3.145  14.107  84.932  1.00  0.00      D    O  
HETATM 4486  H1  HOH D1339       3.792  13.874  85.658  1.00  0.00      D    H  
HETATM 4487  H2  HOH D1339       2.798  13.268  84.513  1.00  0.00      D    H  
HETATM 4488  O   HOH D1340      17.825  27.250  99.529  1.00  0.00      D    O  
HETATM 4489  H1  HOH D1340      18.266  26.402  99.825  1.00  0.00      D    H  
HETATM 4490  H2  HOH D1340      17.983  27.383  98.550  1.00  0.00      D    H  
HETATM 4491  O   HOH D1341       1.058  18.265  19.361  1.00  0.00      D    O  
HETATM 4492  H1  HOH D1341       1.951  18.573  19.689  1.00  0.00      D    H  
HETATM 4493  H2  HOH D1341       1.167  17.806  18.479  1.00  0.00      D    H  
HETATM 4494  O   HOH D1342      34.166   3.979  43.989  1.00  0.00      D    O  
HETATM 4495  H1  HOH D1342      34.430   4.201  44.928  1.00  0.00      D    H  
HETATM 4496  H2  HOH D1342      33.698   4.762  43.581  1.00  0.00      D    H  
HETATM 4497  O   HOH D1343       2.881   6.878 118.067  1.00  0.00      D    O  
HETATM 4498  H1  HOH D1343       3.077   7.214 118.988  1.00  0.00      D    H  
HETATM 4499  H2  HOH D1343       2.369   7.572 117.560  1.00  0.00      D    H  
HETATM 4500  O   HOH D1344      34.651  35.230 117.568  1.00  0.00      D    O  
HETATM 4501  H1  HOH D1344      33.737  34.823 117.555  1.00  0.00      D    H  
HETATM 4502  H2  HOH D1344      34.599  36.152 117.950  1.00  0.00      D    H  
HETATM 4503  O   HOH D1345      37.420  18.962  29.886  1.00  0.00      D    O  
HETATM 4504  H1  HOH D1345      36.765  19.382  30.514  1.00  0.00      D    H  
HETATM 4505  H2  HOH D1345      36.927  18.437  29.192  1.00  0.00      D    H  
HETATM 4506  O   HOH D1346      10.296  10.131   6.312  1.00  0.00      D    O  
HETATM 4507  H1  HOH D1346      10.170   9.144   6.413  1.00  0.00      D    H  
HETATM 4508  H2  HOH D1346      10.855  10.314   5.503  1.00  0.00      D    H  
HETATM 4509  O   HOH D1347       4.385  18.332 105.461  1.00  0.00      D    O  
HETATM 4510  H1  HOH D1347       3.916  17.465 105.294  1.00  0.00      D    H  
HETATM 4511  H2  HOH D1347       4.161  18.661 106.379  1.00  0.00      D    H  
HETATM 4512  O   HOH D1348      36.266   1.477  11.431  1.00  0.00      D    O  
HETATM 4513  H1  HOH D1348      36.629   2.045  10.693  1.00  0.00      D    H  
HETATM 4514  H2  HOH D1348      35.700   0.749  11.044  1.00  0.00      D    H  
HETATM 4515  O   HOH D1349      45.641  41.921  52.931  1.00  0.00      D    O  
HETATM 4516  H1  HOH D1349      46.491  41.487  52.633  1.00  0.00      D    H  
HETATM 4517  H2  HOH D1349      45.835  42.551  53.683  1.00  0.00      D    H  
HETATM 4518  O   HOH D1350      27.648  41.720  81.528  1.00  0.00      D    O  
HETATM 4519  H1  HOH D1350      26.899  41.989  82.133  1.00  0.00      D    H  
HETATM 4520  H2  HOH D1350      28.505  41.708  82.043  1.00  0.00      D    H  
HETATM 4521  O   HOH D1351       0.371  39.732  63.495  1.00  0.00      D    O  
HETATM 4522  H1  HOH D1351       0.774  39.770  62.581  1.00  0.00      D    H  
HETATM 4523  H2  HOH D1351      -0.319  40.451  63.585  1.00  0.00      D    H  
HETATM 4524  O   HOH D1352      32.304  33.184  33.889  1.00  0.00      D    O  
HETATM 4525  H1  HOH D1352      31.887  33.712  33.149  1.00  0.00      D    H  
HETATM 4526  H2  HOH D1352      31.779  33.315  34.729  1.00  0.00      D    H  
HETATM 4527  O   HOH D1353      19.936  24.208 112.724  1.00  0.00      D    O  
HETATM 4528  H1  HOH D1353      20.047  23.235 112.929  1.00  0.00      D    H  
HETATM 4529  H2  HOH D1353      19.113  24.552 113.174  1.00  0.00      D    H  
HETATM 4530  O   HOH D1354      19.302  32.318  37.373  1.00  0.00      D    O  
HETATM 4531  H1  HOH D1354      19.246  31.380  37.715  1.00  0.00      D    H  
HETATM 4532  H2  HOH D1354      18.991  32.346  36.422  1.00  0.00      D    H  
HETATM 4533  O   HOH D1355      10.384  26.832 110.140  1.00  0.00      D    O  
HETATM 4534  H1  HOH D1355      10.766  27.735 110.335  1.00  0.00      D    H  
HETATM 4535  H2  HOH D1355      10.147  26.378 110.999  1.00  0.00      D    H  
HETATM 4536  O   HOH D1356      20.535  41.071 100.341  1.00  0.00      D    O  
HETATM 4537  H1  HOH D1356      19.753  41.213 100.948  1.00  0.00      D    H  
HETATM 4538  H2  HOH D1356      21.093  41.901 100.317  1.00  0.00      D    H  
HETATM 4539  O   HOH D1357       5.455  24.436  97.094  1.00  0.00      D    O  
HETATM 4540  H1  HOH D1357       6.116  23.844  96.634  1.00  0.00      D    H  
HETATM 4541  H2  HOH D1357       5.943  25.141  97.610  1.00  0.00      D    H  
HETATM 4542  O   HOH D1358       8.961  22.327  47.610  1.00  0.00      D    O  
HETATM 4543  H1  HOH D1358       9.760  22.908  47.461  1.00  0.00      D    H  
HETATM 4544  H2  HOH D1358       9.242  21.367  47.608  1.00  0.00      D    H  
HETATM 4545  O   HOH D1359      27.995  13.676  53.402  1.00  0.00      D    O  
HETATM 4546  H1  HOH D1359      27.310  14.083  54.006  1.00  0.00      D    H  
HETATM 4547  H2  HOH D1359      28.085  12.702  53.609  1.00  0.00      D    H  
HETATM 4548  O   HOH D1360      39.032   8.753  36.589  1.00  0.00      D    O  
HETATM 4549  H1  HOH D1360      39.769   8.780  35.914  1.00  0.00      D    H  
HETATM 4550  H2  HOH D1360      38.151   8.855  36.126  1.00  0.00      D    H  
HETATM 4551  O   HOH D1361      48.124   7.707  75.422  1.00  0.00      D    O  
HETATM 4552  H1  HOH D1361      48.102   7.706  76.422  1.00  0.00      D    H  
HETATM 4553  H2  HOH D1361      48.870   8.293  75.106  1.00  0.00      D    H  
HETATM 4554  O   HOH D1362      24.191  13.612  88.853  1.00  0.00      D    O  
HETATM 4555  H1  HOH D1362      24.434  13.361  87.916  1.00  0.00      D    H  
HETATM 4556  H2  HOH D1362      23.200  13.547  88.969  1.00  0.00      D    H  
HETATM 4557  O   HOH D1363       3.149  14.804  66.519  1.00  0.00      D    O  
HETATM 4558  H1  HOH D1363       3.671  15.008  65.691  1.00  0.00      D    H  
HETATM 4559  H2  HOH D1363       3.778  14.550  67.255  1.00  0.00      D    H  
HETATM 4560  O   HOH D1364      25.185  16.028  44.910  1.00  0.00      D    O  
HETATM 4561  H1  HOH D1364      24.505  15.322  45.106  1.00  0.00      D    H  
HETATM 4562  H2  HOH D1364      25.705  15.774  44.095  1.00  0.00      D    H  
HETATM 4563  O   HOH D1365      37.154   4.907  87.235  1.00  0.00      D    O  
HETATM 4564  H1  HOH D1365      36.753   4.060  87.583  1.00  0.00      D    H  
HETATM 4565  H2  HOH D1365      36.764   5.116  86.338  1.00  0.00      D    H  
HETATM 4566  O   HOH D1366      41.608  35.798 107.535  1.00  0.00      D    O  
HETATM 4567  H1  HOH D1366      42.277  35.443 106.882  1.00  0.00      D    H  
HETATM 4568  H2  HOH D1366      40.712  35.859 107.094  1.00  0.00      D    H  
HETATM 4569  O   HOH D1367      10.139  30.479  26.490  1.00  0.00      D    O  
HETATM 4570  H1  HOH D1367      10.926  30.703  27.065  1.00  0.00      D    H  
HETATM 4571  H2  HOH D1367       9.685  31.322  26.203  1.00  0.00      D    H  
HETATM 4572  O   HOH D1368      27.860  23.872 104.422  1.00  0.00      D    O  
HETATM 4573  H1  HOH D1368      27.161  24.533 104.696  1.00  0.00      D    H  
HETATM 4574  H2  HOH D1368      28.481  23.707 105.188  1.00  0.00      D    H  
HETATM 4575  O   HOH D1369       7.368  27.661  66.179  1.00  0.00      D    O  
HETATM 4576  H1  HOH D1369       7.948  28.454  65.994  1.00  0.00      D    H  
HETATM 4577  H2  HOH D1369       7.152  27.626  67.155  1.00  0.00      D    H  
HETATM 4578  O   HOH D1370      48.976  29.541  86.009  1.00  0.00      D    O  
HETATM 4579  H1  HOH D1370      48.610  30.450  85.813  1.00  0.00      D    H  
HETATM 4580  H2  HOH D1370      48.222  28.909  86.186  1.00  0.00      D    H  
HETATM 4581  O   HOH D1371      11.740  31.933  82.186  1.00  0.00      D    O  
HETATM 4582  H1  HOH D1371      11.671  31.959  81.188  1.00  0.00      D    H  
HETATM 4583  H2  HOH D1371      12.558  32.431  82.476  1.00  0.00      D    H  
HETATM 4584  O   HOH D1372      41.095  17.023  72.670  1.00  0.00      D    O  
HETATM 4585  H1  HOH D1372      42.024  17.127  72.314  1.00  0.00      D    H  
HETATM 4586  H2  HOH D1372      40.839  17.846  73.178  1.00  0.00      D    H  
HETATM 4587  O   HOH D1373      21.884  26.749 114.065  1.00  0.00      D    O  
HETATM 4588  H1  HOH D1373      22.484  27.347 114.596  1.00  0.00      D    H  
HETATM 4589  H2  HOH D1373      22.214  25.807 114.126  1.00  0.00      D    H  
HETATM 4590  O   HOH D1374       6.856  11.026  13.228  1.00  0.00      D    O  
HETATM 4591  H1  HOH D1374       7.119  11.982  13.360  1.00  0.00      D    H  
HETATM 4592  H2  HOH D1374       6.841  10.559  14.113  1.00  0.00      D    H  
HETATM 4593  O   HOH D1375      26.922  30.885  74.950  1.00  0.00      D    O  
HETATM 4594  H1  HOH D1375      27.602  31.161  75.629  1.00  0.00      D    H  
HETATM 4595  H2  HOH D1375      26.542  29.994  75.202  1.00  0.00      D    H  
HETATM 4596  O   HOH D1376       7.912  28.935 116.463  1.00  0.00      D    O  
HETATM 4597  H1  HOH D1376       8.092  29.891 116.229  1.00  0.00      D    H  
HETATM 4598  H2  HOH D1376       6.949  28.828 116.712  1.00  0.00      D    H  
HETATM 4599  O   HOH D1377      48.177  19.177   8.202  1.00  0.00      D    O  
HETATM 4600  H1  HOH D1377      48.360  20.152   8.076  1.00  0.00      D    H  
HETATM 4601  H2  HOH D1377      47.211  18.992   8.017  1.00  0.00      D    H  
HETATM 4602  O   HOH D1378      12.376  12.936  24.027  1.00  0.00      D    O  
HETATM 4603  H1  HOH D1378      12.633  12.785  24.981  1.00  0.00      D    H  
HETATM 4604  H2  HOH D1378      12.264  12.054  23.568  1.00  0.00      D    H  
HETATM 4605  O   HOH D1379      17.605  41.908  87.637  1.00  0.00      D    O  
HETATM 4606  H1  HOH D1379      17.829  41.748  88.599  1.00  0.00      D    H  
HETATM 4607  H2  HOH D1379      17.941  42.809  87.362  1.00  0.00      D    H  
HETATM 4608  O   HOH D1380       9.082  16.679   7.138  1.00  0.00      D    O  
HETATM 4609  H1  HOH D1380       8.671  16.907   6.255  1.00  0.00      D    H  
HETATM 4610  H2  HOH D1380       9.725  17.398   7.402  1.00  0.00      D    H  
HETATM 4611  O   HOH D1381      36.275  12.091  93.608  1.00  0.00      D    O  
HETATM 4612  H1  HOH D1381      37.130  12.006  94.120  1.00  0.00      D    H  
HETATM 4613  H2  HOH D1381      36.466  12.041  92.628  1.00  0.00      D    H  
HETATM 4614  O   HOH D1382      42.231  28.532 116.085  1.00  0.00      D    O  
HETATM 4615  H1  HOH D1382      41.371  28.356 116.564  1.00  0.00      D    H  
HETATM 4616  H2  HOH D1382      42.931  28.804 116.745  1.00  0.00      D    H  
HETATM 4617  O   HOH D1383      37.275   8.655  22.954  1.00  0.00      D    O  
HETATM 4618  H1  HOH D1383      36.606   9.114  23.539  1.00  0.00      D    H  
HETATM 4619  H2  HOH D1383      38.046   8.344  23.510  1.00  0.00      D    H  
HETATM 4620  O   HOH D1384      31.079  33.430  23.375  1.00  0.00      D    O  
HETATM 4621  H1  HOH D1384      30.888  33.768  24.297  1.00  0.00      D    H  
HETATM 4622  H2  HOH D1384      30.582  33.983  22.707  1.00  0.00      D    H  
HETATM 4623  O   HOH D1385      41.361  18.497 113.635  1.00  0.00      D    O  
HETATM 4624  H1  HOH D1385      41.711  18.682 112.716  1.00  0.00      D    H  
HETATM 4625  H2  HOH D1385      42.112  18.196 114.223  1.00  0.00      D    H  
HETATM 4626  O   HOH D1386      23.122  11.886 116.347  1.00  0.00      D    O  
HETATM 4627  H1  HOH D1386      23.984  12.196 115.946  1.00  0.00      D    H  
HETATM 4628  H2  HOH D1386      22.604  12.676 116.675  1.00  0.00      D    H  
HETATM 4629  O   HOH D1387      26.699  22.347  90.503  1.00  0.00      D    O  
HETATM 4630  H1  HOH D1387      27.416  23.043  90.469  1.00  0.00      D    H  
HETATM 4631  H2  HOH D1387      26.960  21.571  89.928  1.00  0.00      D    H  
HETATM 4632  O   HOH D1388      26.044  37.434  33.321  1.00  0.00      D    O  
HETATM 4633  H1  HOH D1388      26.780  37.844  33.859  1.00  0.00      D    H  
HETATM 4634  H2  HOH D1388      25.743  36.587  33.758  1.00  0.00      D    H  
HETATM 4635  O   HOH D1389      35.747  27.609  23.979  1.00  0.00      D    O  
HETATM 4636  H1  HOH D1389      35.522  27.414  23.024  1.00  0.00      D    H  
HETATM 4637  H2  HOH D1389      35.375  26.888  24.563  1.00  0.00      D    H  
HETATM 4638  O   HOH D1390      44.327  31.798  15.151  1.00  0.00      D    O  
HETATM 4639  H1  HOH D1390      44.166  30.830  14.959  1.00  0.00      D    H  
HETATM 4640  H2  HOH D1390      43.450  32.263  15.272  1.00  0.00      D    H  
HETATM 4641  O   HOH D1391      21.141  20.362 112.917  1.00  0.00      D    O  
HETATM 4642  H1  HOH D1391      20.915  21.046 113.610  1.00  0.00      D    H  
HETATM 4643  H2  HOH D1391      20.380  20.275 112.274  1.00  0.00      D    H  
HETATM 4644  O   HOH D1392       3.676   5.107  68.804  1.00  0.00      D    O  
HETATM 4645  H1  HOH D1392       3.413   5.238  69.760  1.00  0.00      D    H  
HETATM 4646  H2  HOH D1392       4.165   4.240  68.709  1.00  0.00      D    H  
HETATM 4647  O   HOH D1393      47.763  30.487   9.581  1.00  0.00      D    O  
HETATM 4648  H1  HOH D1393      47.426  31.200   8.966  1.00  0.00      D    H  
HETATM 4649  H2  HOH D1393      48.386  29.884   9.083  1.00  0.00      D    H  
HETATM 4650  O   HOH D1394      39.305   2.882  26.205  1.00  0.00      D    O  
HETATM 4651  H1  HOH D1394      39.348   2.798  27.201  1.00  0.00      D    H  
HETATM 4652  H2  HOH D1394      39.325   1.971  25.792  1.00  0.00      D    H  
HETATM 4653  O   HOH D1395      12.408  18.673  63.011  1.00  0.00      D    O  
HETATM 4654  H1  HOH D1395      12.422  18.380  63.966  1.00  0.00      D    H  
HETATM 4655  H2  HOH D1395      13.344  18.817  62.692  1.00  0.00      D    H  
HETATM 4656  O   HOH D1396       6.991  25.904  10.687  1.00  0.00      D    O  
HETATM 4657  H1  HOH D1396       6.073  25.899  10.292  1.00  0.00      D    H  
HETATM 4658  H2  HOH D1396       6.928  26.053  11.674  1.00  0.00      D    H  
HETATM 4659  O   HOH D1397      22.915  13.289  11.231  1.00  0.00      D    O  
HETATM 4660  H1  HOH D1397      22.133  13.423  10.622  1.00  0.00      D    H  
HETATM 4661  H2  HOH D1397      22.624  13.413  12.179  1.00  0.00      D    H  
HETATM 4662  O   HOH D1398       2.161  41.634  95.906  1.00  0.00      D    O  
HETATM 4663  H1  HOH D1398       1.335  42.165  96.092  1.00  0.00      D    H  
HETATM 4664  H2  HOH D1398       1.945  40.891  95.272  1.00  0.00      D    H  
HETATM 4665  O   HOH D1399      18.537  36.626 109.261  1.00  0.00      D    O  
HETATM 4666  H1  HOH D1399      19.112  36.044 109.836  1.00  0.00      D    H  
HETATM 4667  H2  HOH D1399      18.519  37.552 109.638  1.00  0.00      D    H  
HETATM 4668  O   HOH D1400      39.450  11.074  65.894  1.00  0.00      D    O  
HETATM 4669  H1  HOH D1400      38.767  10.998  65.168  1.00  0.00      D    H  
HETATM 4670  H2  HOH D1400      39.776  12.018  65.948  1.00  0.00      D    H  
HETATM 4671  O   HOH D1401      10.559   8.754  21.884  1.00  0.00      D    O  
HETATM 4672  H1  HOH D1401      11.485   8.443  21.671  1.00  0.00      D    H  
HETATM 4673  H2  HOH D1401      10.545   9.156  22.800  1.00  0.00      D    H  
HETATM 4674  O   HOH D1402       7.070  24.003  77.463  1.00  0.00      D    O  
HETATM 4675  H1  HOH D1402       7.252  23.876  78.438  1.00  0.00      D    H  
HETATM 4676  H2  HOH D1402       6.313  24.646  77.346  1.00  0.00      D    H  
HETATM 4677  O   HOH D1403      42.422  30.053 110.856  1.00  0.00      D    O  
HETATM 4678  H1  HOH D1403      41.719  29.656 110.266  1.00  0.00      D    H  
HETATM 4679  H2  HOH D1403      42.185  29.886 111.814  1.00  0.00      D    H  
HETATM 4680  O   HOH D1404       7.708  27.333  56.508  1.00  0.00      D    O  
HETATM 4681  H1  HOH D1404       8.537  27.230  57.058  1.00  0.00      D    H  
HETATM 4682  H2  HOH D1404       7.138  28.057  56.897  1.00  0.00      D    H  
HETATM 4683  O   HOH D1405      42.372   7.028  82.110  1.00  0.00      D    O  
HETATM 4684  H1  HOH D1405      42.344   8.003  82.332  1.00  0.00      D    H  
HETATM 4685  H2  HOH D1405      42.731   6.518  82.891  1.00  0.00      D    H  
HETATM 4686  O   HOH D1406      47.259  25.590  30.030  1.00  0.00      D    O  
HETATM 4687  H1  HOH D1406      46.901  25.821  29.125  1.00  0.00      D    H  
HETATM 4688  H2  HOH D1406      47.749  26.377  30.405  1.00  0.00      D    H  
HETATM 4689  O   HOH D1407      44.831  17.100  35.571  1.00  0.00      D    O  
HETATM 4690  H1  HOH D1407      44.444  18.017  35.466  1.00  0.00      D    H  
HETATM 4691  H2  HOH D1407      45.829  17.158  35.575  1.00  0.00      D    H  
HETATM 4692  O   HOH D1408      25.508  18.548  75.907  1.00  0.00      D    O  
HETATM 4693  H1  HOH D1408      25.691  19.387  76.419  1.00  0.00      D    H  
HETATM 4694  H2  HOH D1408      26.115  18.502  75.114  1.00  0.00      D    H  
HETATM 4695  O   HOH D1409      20.668   8.262  72.793  1.00  0.00      D    O  
HETATM 4696  H1  HOH D1409      21.626   8.095  72.562  1.00  0.00      D    H  
HETATM 4697  H2  HOH D1409      20.418   7.717  73.593  1.00  0.00      D    H  
HETATM 4698  O   HOH D1410      22.102  16.347  49.214  1.00  0.00      D    O  
HETATM 4699  H1  HOH D1410      21.798  16.377  50.166  1.00  0.00      D    H  
HETATM 4700  H2  HOH D1410      21.653  15.587  48.744  1.00  0.00      D    H  
HETATM 4701  O   HOH D1411      45.857   9.119  10.116  1.00  0.00      D    O  
HETATM 4702  H1  HOH D1411      44.961   9.419   9.789  1.00  0.00      D    H  
HETATM 4703  H2  HOH D1411      45.749   8.631  10.982  1.00  0.00      D    H  
HETATM 4704  O   HOH D1412      39.194  19.932 115.884  1.00  0.00      D    O  
HETATM 4705  H1  HOH D1412      38.459  20.560 116.139  1.00  0.00      D    H  
HETATM 4706  H2  HOH D1412      39.101  19.082 116.402  1.00  0.00      D    H  
HETATM 4707  O   HOH D1413      15.015  33.538 117.942  1.00  0.00      D    O  
HETATM 4708  H1  HOH D1413      14.165  33.101 118.234  1.00  0.00      D    H  
HETATM 4709  H2  HOH D1413      15.794  33.030 118.309  1.00  0.00      D    H  
HETATM 4710  O   HOH D1414      41.437  28.728  60.097  1.00  0.00      D    O  
HETATM 4711  H1  HOH D1414      41.600  29.494  60.720  1.00  0.00      D    H  
HETATM 4712  H2  HOH D1414      42.312  28.323  59.833  1.00  0.00      D    H  
HETATM 4713  O   HOH D1415      36.245  25.918  85.069  1.00  0.00      D    O  
HETATM 4714  H1  HOH D1415      36.161  26.150  86.038  1.00  0.00      D    H  
HETATM 4715  H2  HOH D1415      36.510  24.958  84.978  1.00  0.00      D    H  
HETATM 4716  O   HOH D1416      27.962  11.390  58.393  1.00  0.00      D    O  
HETATM 4717  H1  HOH D1416      27.255  11.131  59.051  1.00  0.00      D    H  
HETATM 4718  H2  HOH D1416      27.569  12.001  57.706  1.00  0.00      D    H  
HETATM 4719  O   HOH D1417       6.228  40.843  70.475  1.00  0.00      D    O  
HETATM 4720  H1  HOH D1417       6.756  41.686  70.577  1.00  0.00      D    H  
HETATM 4721  H2  HOH D1417       6.853  40.065  70.409  1.00  0.00      D    H  
HETATM 4722  O   HOH D1418      16.010   7.223  10.284  1.00  0.00      D    O  
HETATM 4723  H1  HOH D1418      16.774   7.863  10.365  1.00  0.00      D    H  
HETATM 4724  H2  HOH D1418      15.212   7.702   9.917  1.00  0.00      D    H  
HETATM 4725  O   HOH D1419       9.805  18.738  38.594  1.00  0.00      D    O  
HETATM 4726  H1  HOH D1419      10.648  18.915  39.102  1.00  0.00      D    H  
HETATM 4727  H2  HOH D1419       9.805  17.793  38.266  1.00  0.00      D    H  
HETATM 4728  O   HOH D1420      35.690  22.507  99.714  1.00  0.00      D    O  
HETATM 4729  H1  HOH D1420      36.549  22.902 100.038  1.00  0.00      D    H  
HETATM 4730  H2  HOH D1420      35.100  23.233  99.363  1.00  0.00      D    H  
HETATM 4731  O   HOH D1421      39.291  13.244  28.274  1.00  0.00      D    O  
HETATM 4732  H1  HOH D1421      38.433  12.792  28.517  1.00  0.00      D    H  
HETATM 4733  H2  HOH D1421      39.384  13.270  27.279  1.00  0.00      D    H  
HETATM 4734  O   HOH D1422      31.540   9.105  65.552  1.00  0.00      D    O  
HETATM 4735  H1  HOH D1422      30.771   9.360  66.138  1.00  0.00      D    H  
HETATM 4736  H2  HOH D1422      32.395   9.410  65.972  1.00  0.00      D    H  
HETATM 4737  O   HOH D1423      25.899  38.021  69.675  1.00  0.00      D    O  
HETATM 4738  H1  HOH D1423      26.045  38.945  69.321  1.00  0.00      D    H  
HETATM 4739  H2  HOH D1423      25.433  37.469  68.983  1.00  0.00      D    H  
HETATM 4740  O   HOH D1424      19.674  10.018   3.106  1.00  0.00      D    O  
HETATM 4741  H1  HOH D1424      18.792  10.419   3.356  1.00  0.00      D    H  
HETATM 4742  H2  HOH D1424      20.138   9.693   3.930  1.00  0.00      D    H  
HETATM 4743  O   HOH D1425      33.645  25.056  12.790  1.00  0.00      D    O  
HETATM 4744  H1  HOH D1425      34.032  24.374  13.411  1.00  0.00      D    H  
HETATM 4745  H2  HOH D1425      33.134  25.735  13.318  1.00  0.00      D    H  
HETATM 4746  O   HOH D1426      29.192  39.980  32.786  1.00  0.00      D    O  
HETATM 4747  H1  HOH D1426      29.595  40.888  32.674  1.00  0.00      D    H  
HETATM 4748  H2  HOH D1426      28.840  39.883  33.717  1.00  0.00      D    H  
HETATM 4749  O   HOH D1427      48.717  42.204   9.755  1.00  0.00      D    O  
HETATM 4750  H1  HOH D1427      47.885  41.760   9.422  1.00  0.00      D    H  
HETATM 4751  H2  HOH D1427      48.529  42.651  10.630  1.00  0.00      D    H  
HETATM 4752  O   HOH D1428      19.400  25.121  99.781  1.00  0.00      D    O  
HETATM 4753  H1  HOH D1428      18.992  24.417 100.363  1.00  0.00      D    H  
HETATM 4754  H2  HOH D1428      20.149  25.567 100.272  1.00  0.00      D    H  
HETATM 4755  O   HOH D1429      29.582  35.676  53.001  1.00  0.00      D    O  
HETATM 4756  H1  HOH D1429      30.302  34.984  52.949  1.00  0.00      D    H  
HETATM 4757  H2  HOH D1429      28.975  35.468  53.768  1.00  0.00      D    H  
HETATM 4758  O   HOH D1430      35.517  13.632  75.853  1.00  0.00      D    O  
HETATM 4759  H1  HOH D1430      36.113  13.840  76.628  1.00  0.00      D    H  
HETATM 4760  H2  HOH D1430      35.245  12.670  75.891  1.00  0.00      D    H  
HETATM 4761  O   HOH D1431      32.350   2.234 111.212  1.00  0.00      D    O  
HETATM 4762  H1  HOH D1431      32.762   2.603 110.379  1.00  0.00      D    H  
HETATM 4763  H2  HOH D1431      32.617   2.798 111.993  1.00  0.00      D    H  
HETATM 4764  O   HOH D1432      47.756  32.815  87.844  1.00  0.00      D    O  
HETATM 4765  H1  HOH D1432      47.718  32.730  86.848  1.00  0.00      D    H  
HETATM 4766  H2  HOH D1432      48.703  32.718  88.151  1.00  0.00      D    H  
HETATM 4767  O   HOH D1433      36.254  29.634  29.508  1.00  0.00      D    O  
HETATM 4768  H1  HOH D1433      37.112  30.101  29.721  1.00  0.00      D    H  
HETATM 4769  H2  HOH D1433      35.753  29.453  30.355  1.00  0.00      D    H  
HETATM 4770  O   HOH D1434      36.847  39.862  37.855  1.00  0.00      D    O  
HETATM 4771  H1  HOH D1434      36.243  39.095  37.639  1.00  0.00      D    H  
HETATM 4772  H2  HOH D1434      36.486  40.698  37.440  1.00  0.00      D    H  
HETATM 4773  O   HOH D1435      19.223   8.350 110.861  1.00  0.00      D    O  
HETATM 4774  H1  HOH D1435      18.514   8.572 111.530  1.00  0.00      D    H  
HETATM 4775  H2  HOH D1435      18.978   8.741 109.974  1.00  0.00      D    H  
HETATM 4776  O   HOH D1436      38.256   6.668  83.529  1.00  0.00      D    O  
HETATM 4777  H1  HOH D1436      37.346   6.514  83.143  1.00  0.00      D    H  
HETATM 4778  H2  HOH D1436      38.883   6.948  82.802  1.00  0.00      D    H  
HETATM 4779  O   HOH D1437       8.480  23.683  35.519  1.00  0.00      D    O  
HETATM 4780  H1  HOH D1437       7.509  23.481  35.386  1.00  0.00      D    H  
HETATM 4781  H2  HOH D1437       8.919  23.807  34.629  1.00  0.00      D    H  
HETATM 4782  O   HOH D1438      21.540  11.760 102.604  1.00  0.00      D    O  
HETATM 4783  H1  HOH D1438      20.746  11.680 103.206  1.00  0.00      D    H  
HETATM 4784  H2  HOH D1438      22.304  12.158 103.112  1.00  0.00      D    H  
HETATM 4785  O   HOH D1439      25.760  31.993 111.022  1.00  0.00      D    O  
HETATM 4786  H1  HOH D1439      26.366  31.344 110.563  1.00  0.00      D    H  
HETATM 4787  H2  HOH D1439      25.520  31.643 111.927  1.00  0.00      D    H  
HETATM 4788  O   HOH D1440      46.238   0.346  88.065  1.00  0.00      D    O  
HETATM 4789  H1  HOH D1440      46.182   1.345  88.069  1.00  0.00      D    H  
HETATM 4790  H2  HOH D1440      46.688   0.041  87.226  1.00  0.00      D    H  
HETATM 4791  O   HOH D1441      35.654  11.946  79.716  1.00  0.00      D    O  
HETATM 4792  H1  HOH D1441      36.522  12.289  79.357  1.00  0.00      D    H  
HETATM 4793  H2  HOH D1441      34.936  12.623  79.556  1.00  0.00      D    H  
HETATM 4794  O   HOH D1442      14.717   9.621  51.659  1.00  0.00      D    O  
HETATM 4795  H1  HOH D1442      14.482  10.131  50.832  1.00  0.00      D    H  
HETATM 4796  H2  HOH D1442      15.375  10.146  52.199  1.00  0.00      D    H  
HETATM 4797  O   HOH D1443      46.787  40.104 108.805  1.00  0.00      D    O  
HETATM 4798  H1  HOH D1443      45.811  40.311 108.742  1.00  0.00      D    H  
HETATM 4799  H2  HOH D1443      47.103  40.266 109.739  1.00  0.00      D    H  
HETATM 4800  O   HOH D1444      46.935  11.608  69.747  1.00  0.00      D    O  
HETATM 4801  H1  HOH D1444      47.426  12.332  69.261  1.00  0.00      D    H  
HETATM 4802  H2  HOH D1444      45.950  11.731  69.620  1.00  0.00      D    H  
HETATM 4803  O   HOH D1445       5.019  21.110  54.917  1.00  0.00      D    O  
HETATM 4804  H1  HOH D1445       4.207  20.704  54.497  1.00  0.00      D    H  
HETATM 4805  H2  HOH D1445       4.825  22.057  55.172  1.00  0.00      D    H  
HETATM 4806  O   HOH D1446      34.696  14.557  64.193  1.00  0.00      D    O  
HETATM 4807  H1  HOH D1446      34.584  13.797  64.833  1.00  0.00      D    H  
HETATM 4808  H2  HOH D1446      34.833  15.406  64.703  1.00  0.00      D    H  
HETATM 4809  O   HOH D1447      39.145  24.222 108.005  1.00  0.00      D    O  
HETATM 4810  H1  HOH D1447      39.913  23.588 108.101  1.00  0.00      D    H  
HETATM 4811  H2  HOH D1447      38.464  24.030 108.711  1.00  0.00      D    H  
HETATM 4812  O   HOH D1448      11.017  37.859 116.812  1.00  0.00      D    O  
HETATM 4813  H1  HOH D1448      10.416  38.647 116.677  1.00  0.00      D    H  
HETATM 4814  H2  HOH D1448      10.469  37.024 116.851  1.00  0.00      D    H  
HETATM 4815  O   HOH D1449      17.540  27.532  20.804  1.00  0.00      D    O  
HETATM 4816  H1  HOH D1449      18.265  26.992  21.232  1.00  0.00      D    H  
HETATM 4817  H2  HOH D1449      16.656  27.268  21.190  1.00  0.00      D    H  
HETATM 4818  O   HOH D1450      36.772  32.219  35.413  1.00  0.00      D    O  
HETATM 4819  H1  HOH D1450      37.243  32.811  36.068  1.00  0.00      D    H  
HETATM 4820  H2  HOH D1450      36.729  32.675  34.524  1.00  0.00      D    H  
HETATM 4821  O   HOH D1451       3.244  37.417  13.036  1.00  0.00      D    O  
HETATM 4822  H1  HOH D1451       3.948  37.217  12.354  1.00  0.00      D    H  
HETATM 4823  H2  HOH D1451       2.444  36.842  12.867  1.00  0.00      D    H  
HETATM 4824  O   HOH D1452       5.215  10.589  68.352  1.00  0.00      D    O  
HETATM 4825  H1  HOH D1452       5.249   9.688  67.919  1.00  0.00      D    H  
HETATM 4826  H2  HOH D1452       6.001  11.131  68.056  1.00  0.00      D    H  
HETATM 4827  O   HOH D1453      20.025  39.394 116.457  1.00  0.00      D    O  
HETATM 4828  H1  HOH D1453      19.823  38.588 117.014  1.00  0.00      D    H  
HETATM 4829  H2  HOH D1453      19.998  40.212 117.033  1.00  0.00      D    H  
HETATM 4830  O   HOH D1454      24.098  41.813  44.106  1.00  0.00      D    O  
HETATM 4831  H1  HOH D1454      24.065  42.775  44.375  1.00  0.00      D    H  
HETATM 4832  H2  HOH D1454      24.016  41.237  44.919  1.00  0.00      D    H  
HETATM 4833  O   HOH D1455      34.862  14.019 117.868  1.00  0.00      D    O  
HETATM 4834  H1  HOH D1455      34.652  13.876 118.835  1.00  0.00      D    H  
HETATM 4835  H2  HOH D1455      35.840  13.874 117.715  1.00  0.00      D    H  
HETATM 4836  O   HOH D1456      33.386  21.422  81.439  1.00  0.00      D    O  
HETATM 4837  H1  HOH D1456      33.939  20.887  82.079  1.00  0.00      D    H  
HETATM 4838  H2  HOH D1456      32.717  20.825  80.996  1.00  0.00      D    H  
HETATM 4839  O   HOH D1457       7.112  40.479  77.249  1.00  0.00      D    O  
HETATM 4840  H1  HOH D1457       6.407  40.206  77.904  1.00  0.00      D    H  
HETATM 4841  H2  HOH D1457       8.006  40.461  77.695  1.00  0.00      D    H  
HETATM 4842  O   HOH D1458      36.590  21.648  87.412  1.00  0.00      D    O  
HETATM 4843  H1  HOH D1458      36.379  20.719  87.715  1.00  0.00      D    H  
HETATM 4844  H2  HOH D1458      37.544  21.692  87.112  1.00  0.00      D    H  
HETATM 4845  O   HOH D1459      33.049  22.962  92.902  1.00  0.00      D    O  
HETATM 4846  H1  HOH D1459      33.992  23.078  92.590  1.00  0.00      D    H  
HETATM 4847  H2  HOH D1459      32.721  22.055  92.638  1.00  0.00      D    H  
HETATM 4848  O   HOH D1460      32.145   5.508  33.479  1.00  0.00      D    O  
HETATM 4849  H1  HOH D1460      32.765   4.869  33.933  1.00  0.00      D    H  
HETATM 4850  H2  HOH D1460      32.097   5.291  32.504  1.00  0.00      D    H  
HETATM 4851  O   HOH D1461      10.507   8.364 112.489  1.00  0.00      D    O  
HETATM 4852  H1  HOH D1461      10.253   8.449 111.525  1.00  0.00      D    H  
HETATM 4853  H2  HOH D1461      10.240   7.461 112.826  1.00  0.00      D    H  
HETATM 4854  O   HOH D1462      38.560  37.796  39.029  1.00  0.00      D    O  
HETATM 4855  H1  HOH D1462      37.860  38.508  38.989  1.00  0.00      D    H  
HETATM 4856  H2  HOH D1462      39.432  38.201  39.302  1.00  0.00      D    H  
HETATM 4857  O   HOH D1463      14.128  12.034  67.359  1.00  0.00      D    O  
HETATM 4858  H1  HOH D1463      14.464  12.691  68.033  1.00  0.00      D    H  
HETATM 4859  H2  HOH D1463      14.798  11.939  66.623  1.00  0.00      D    H  
HETATM 4860  O   HOH D1464      29.101  36.005  92.490  1.00  0.00      D    O  
HETATM 4861  H1  HOH D1464      28.358  35.847  93.142  1.00  0.00      D    H  
HETATM 4862  H2  HOH D1464      29.582  36.847  92.731  1.00  0.00      D    H  
HETATM 4863  O   HOH D1465      20.164   0.619  82.332  1.00  0.00      D    O  
HETATM 4864  H1  HOH D1465      21.050   0.400  81.923  1.00  0.00      D    H  
HETATM 4865  H2  HOH D1465      19.444   0.112  81.858  1.00  0.00      D    H  
HETATM 4866  O   HOH D1466      28.174  29.270  58.338  1.00  0.00      D    O  
HETATM 4867  H1  HOH D1466      27.738  29.071  57.460  1.00  0.00      D    H  
HETATM 4868  H2  HOH D1466      27.628  29.942  58.837  1.00  0.00      D    H  
HETATM 4869  O   HOH D1467      39.622  33.487  87.366  1.00  0.00      D    O  
HETATM 4870  H1  HOH D1467      39.167  33.754  88.216  1.00  0.00      D    H  
HETATM 4871  H2  HOH D1467      39.185  32.667  86.998  1.00  0.00      D    H  
HETATM 4872  O   HOH D1468       6.042   2.591  81.707  1.00  0.00      D    O  
HETATM 4873  H1  HOH D1468       6.863   2.384  81.174  1.00  0.00      D    H  
HETATM 4874  H2  HOH D1468       5.327   1.928  81.487  1.00  0.00      D    H  
HETATM 4875  O   HOH D1469      24.481   6.772 104.179  1.00  0.00      D    O  
HETATM 4876  H1  HOH D1469      25.185   6.128 104.481  1.00  0.00      D    H  
HETATM 4877  H2  HOH D1469      23.600   6.302 104.128  1.00  0.00      D    H  
HETATM 4878  O   HOH D1470      35.270  39.619  10.901  1.00  0.00      D    O  
HETATM 4879  H1  HOH D1470      34.837  40.465  11.211  1.00  0.00      D    H  
HETATM 4880  H2  HOH D1470      35.198  39.552   9.906  1.00  0.00      D    H  
HETATM 4881  O   HOH D1471       2.525  21.878  15.177  1.00  0.00      D    O  
HETATM 4882  H1  HOH D1471       1.995  22.697  14.957  1.00  0.00      D    H  
HETATM 4883  H2  HOH D1471       1.909  21.157  15.494  1.00  0.00      D    H  
HETATM 4884  O   HOH D1472       5.218  13.360  27.261  1.00  0.00      D    O  
HETATM 4885  H1  HOH D1472       6.166  13.449  27.567  1.00  0.00      D    H  
HETATM 4886  H2  HOH D1472       5.195  13.279  26.265  1.00  0.00      D    H  
HETATM 4887  O   HOH D1473      15.727  33.408  30.843  1.00  0.00      D    O  
HETATM 4888  H1  HOH D1473      15.065  33.681  31.540  1.00  0.00      D    H  
HETATM 4889  H2  HOH D1473      16.040  34.216  30.345  1.00  0.00      D    H  
HETATM 4890  O   HOH D1474      44.625  31.772  47.658  1.00  0.00      D    O  
HETATM 4891  H1  HOH D1474      44.776  32.171  46.753  1.00  0.00      D    H  
HETATM 4892  H2  HOH D1474      45.119  30.906  47.727  1.00  0.00      D    H  
HETATM 4893  O   HOH D1475      18.364  38.966  91.941  1.00  0.00      D    O  
HETATM 4894  H1  HOH D1475      18.396  38.102  91.439  1.00  0.00      D    H  
HETATM 4895  H2  HOH D1475      18.281  38.780  92.920  1.00  0.00      D    H  
HETATM 4896  O   HOH D1476      29.791  40.420  86.713  1.00  0.00      D    O  
HETATM 4897  H1  HOH D1476      29.831  40.567  87.702  1.00  0.00      D    H  
HETATM 4898  H2  HOH D1476      29.685  41.300  86.250  1.00  0.00      D    H  
HETATM 4899  O   HOH D1477       9.700   6.266  85.471  1.00  0.00      D    O  
HETATM 4900  H1  HOH D1477      10.374   6.896  85.856  1.00  0.00      D    H  
HETATM 4901  H2  HOH D1477       9.746   6.298  84.473  1.00  0.00      D    H  
HETATM 4902  O   HOH D1478       4.141  28.592  94.289  1.00  0.00      D    O  
HETATM 4903  H1  HOH D1478       4.751  28.400  93.520  1.00  0.00      D    H  
HETATM 4904  H2  HOH D1478       3.694  29.475  94.147  1.00  0.00      D    H  
HETATM 4905  O   HOH D1479      30.215  28.349  96.926  1.00  0.00      D    O  
HETATM 4906  H1  HOH D1479      29.403  27.910  97.310  1.00  0.00      D    H  
HETATM 4907  H2  HOH D1479      30.606  28.975  97.601  1.00  0.00      D    H  
HETATM 4908  O   HOH D1480       2.410  26.917  12.175  1.00  0.00      D    O  
HETATM 4909  H1  HOH D1480       2.975  27.731  12.039  1.00  0.00      D    H  
HETATM 4910  H2  HOH D1480       1.656  26.921  11.519  1.00  0.00      D    H  
HETATM 4911  O   HOH D1481       9.037  34.359  92.104  1.00  0.00      D    O  
HETATM 4912  H1  HOH D1481       9.503  35.079  91.589  1.00  0.00      D    H  
HETATM 4913  H2  HOH D1481       9.174  34.507  93.083  1.00  0.00      D    H  
HETATM 4914  O   HOH D1482      31.377  23.459  60.479  1.00  0.00      D    O  
HETATM 4915  H1  HOH D1482      31.262  22.679  61.095  1.00  0.00      D    H  
HETATM 4916  H2  HOH D1482      32.021  23.218  59.754  1.00  0.00      D    H  
HETATM 4917  O   HOH D1483      30.221  13.000  99.302  1.00  0.00      D    O  
HETATM 4918  H1  HOH D1483      29.477  13.538  99.697  1.00  0.00      D    H  
HETATM 4919  H2  HOH D1483      30.649  12.448 100.018  1.00  0.00      D    H  
HETATM 4920  O   HOH D1484       6.175  11.999 112.567  1.00  0.00      D    O  
HETATM 4921  H1  HOH D1484       5.946  11.034 112.440  1.00  0.00      D    H  
HETATM 4922  H2  HOH D1484       6.866  12.086 113.285  1.00  0.00      D    H  
HETATM 4923  O   HOH D1485      47.524  29.614  26.765  1.00  0.00      D    O  
HETATM 4924  H1  HOH D1485      47.833  30.182  27.528  1.00  0.00      D    H  
HETATM 4925  H2  HOH D1485      47.984  29.906  25.926  1.00  0.00      D    H  
HETATM 4926  O   HOH D1486      45.511  13.788   3.280  1.00  0.00      D    O  
HETATM 4927  H1  HOH D1486      45.348  12.802   3.308  1.00  0.00      D    H  
HETATM 4928  H2  HOH D1486      44.900  14.245   3.926  1.00  0.00      D    H  
HETATM 4929  O   HOH D1487      27.863  26.773 117.976  1.00  0.00      D    O  
HETATM 4930  H1  HOH D1487      28.125  27.368 118.736  1.00  0.00      D    H  
HETATM 4931  H2  HOH D1487      26.870  26.657 117.970  1.00  0.00      D    H  
HETATM 4932  O   HOH D1488       1.839  42.597  36.178  1.00  0.00      D    O  
HETATM 4933  H1  HOH D1488       1.854  41.954  35.413  1.00  0.00      D    H  
HETATM 4934  H2  HOH D1488       1.835  42.089  37.040  1.00  0.00      D    H  
HETATM 4935  O   HOH D1489       9.321  15.395 113.482  1.00  0.00      D    O  
HETATM 4936  H1  HOH D1489       8.850  14.934 114.234  1.00  0.00      D    H
[truncated: 1,719,799 more chars]
