# Supplementary material for: ECE vs DISP Mechanisms in Anodic Electrolysis of Benzyl Alcohols: Computational Prediction of Microscopic Rate Constants
Source: J Phys Chem C Nanomater Interfaces. 2025 Aug 28;129(36):16076–96. doi: 10.1021/acs.jpcc.5c04347 (PMC12434723; doi:10.1021/acs.jpcc.5c04347)
Supplement: Supplementary file 2 [file jp5c04347_si_002.zip › example_simulation_inputs/MM_simulation_LiClO4_electrode/charge_26.pdb]

TITLE     MDANALYSIS FRAME 0: Created by PDBWriter
CRYST1   49.280   49.280  370.422  90.00  90.00 120.00 P 1           1
HETATM    1  C00 2ag A   1      46.044  24.209   4.365  1.00  0.00      A    C  
HETATM    2  O01 2ag A   1      46.613  24.169   3.062  1.00  0.00      A    O  
HETATM    3  C02 2ag A   1      47.804  23.582   3.173  1.00  0.00      A    C  
HETATM    4  C03 2ag A   1      48.871  24.463   3.308  1.00  0.00      A    C  
HETATM    5  C04 2ag A   1      50.160  23.951   3.549  1.00  0.00      A    C  
HETATM    6  C05 2ag A   1      50.353  22.591   3.366  1.00  0.00      A    C  
HETATM    7  C06 2ag A   1      51.732  22.019   3.530  1.00  0.00      A    C  
HETATM    8  O07 2ag A   1      52.660  22.746   2.775  1.00  0.00      A    O  
HETATM    9  C08 2ag A   1      49.306  21.691   3.380  1.00  0.00      A    C  
HETATM   10  C09 2ag A   1      48.021  22.210   3.320  1.00  0.00      A    C  
HETATM   11  H0A 2ag A   1      45.982  23.166   4.674  1.00  0.00      A    H  
HETATM   12  H0B 2ag A   1      46.657  24.751   5.085  1.00  0.00      A    H  
HETATM   13  H0C 2ag A   1      45.077  24.705   4.270  1.00  0.00      A    H  
HETATM   14  H0D 2ag A   1      48.668  25.524   3.329  1.00  0.00      A    H  
HETATM   15  H0E 2ag A   1      51.006  24.593   3.747  1.00  0.00      A    H  
HETATM   16  H0F 2ag A   1      51.554  21.004   3.177  1.00  0.00      A    H  
HETATM   17  H0G 2ag A   1      51.914  22.049   4.605  1.00  0.00      A    H  
HETATM   18  H0H 2ag A   1      53.476  22.774   3.251  1.00  0.00      A    H  
HETATM   19  H0I 2ag A   1      49.495  20.781   3.930  1.00  0.00      A    H  
HETATM   20  H0J 2ag A   1      47.213  21.501   3.212  1.00  0.00      A    H  
HETATM   21 Li   Li  B   1      34.818  27.944 117.306  1.00  0.00      B   LI  
HETATM   22 Li   Li  B   2       2.793  16.495 117.408  1.00  0.00      B   LI  
HETATM   23 Li   Li  B   3      27.707  30.754  38.103  1.00  0.00      B   LI  
HETATM   24 Li   Li  B   4       6.094   0.978  47.804  1.00  0.00      B   LI  
HETATM   25 Li   Li  B   5      15.930   8.215 111.224  1.00  0.00      B   LI  
HETATM   26 Li   Li  B   6      40.154  25.965  38.537  1.00  0.00      B   LI  
HETATM   27 Li   Li  B   7      48.773  27.302  26.879  1.00  0.00      B   LI  
HETATM   28 Li   Li  B   8      47.305   5.300  52.512  1.00  0.00      B   LI  
HETATM   29 Li   Li  B   9       8.422  20.026  18.976  1.00  0.00      B   LI  
HETATM   30 Li   Li  B  10      23.986  23.535 116.743  1.00  0.00      B   LI  
HETATM   31 Li   Li  B  11      38.606  29.894  11.773  1.00  0.00      B   LI  
HETATM   32 Li   Li  B  12       1.603  16.543  18.113  1.00  0.00      B   LI  
HETATM   33 Li   Li  B  13      20.358  25.977 116.571  1.00  0.00      B   LI  
HETATM   34 Li   Li  B  14      37.206  16.611  44.107  1.00  0.00      B   LI  
HETATM   35 Li   Li  B  15      32.858  32.880 116.296  1.00  0.00      B   LI  
HETATM   36 Li   Li  B  16      25.001  37.484  83.552  1.00  0.00      B   LI  
HETATM   37 Li   Li  B  17      12.358  13.780   9.177  1.00  0.00      B   LI  
HETATM   38 Li   Li  B  18      35.411   6.555 116.805  1.00  0.00      B   LI  
HETATM   39 Li   Li  B  19      33.030  20.849 116.603  1.00  0.00      B   LI  
HETATM   40 Li   Li  B  20      19.618   3.434 116.664  1.00  0.00      B   LI  
HETATM   41 Li   Li  B  21      10.435  24.855  95.492  1.00  0.00      B   LI  
HETATM   42 Li   Li  B  22      27.406  12.636  87.783  1.00  0.00      B   LI  
HETATM   43 Li   Li  B  23      20.377  15.166  59.572  1.00  0.00      B   LI  
HETATM   44 Li   Li  B  24      16.709   8.762 116.482  1.00  0.00      B   LI  
HETATM   45 Li   Li  B  25      41.978  35.433  89.684  1.00  0.00      B   LI  
HETATM   46 Li   Li  B  26       9.199  17.906 102.170  1.00  0.00      B   LI  
HETATM   47 Li   Li  B  27       8.343   2.331 117.453  1.00  0.00      B   LI  
HETATM   48 Li   Li  B  28      32.904  15.242 117.012  1.00  0.00      B   LI  
HETATM   49 Li   Li  B  29      25.011  21.265  53.950  1.00  0.00      B   LI  
HETATM   50 Li   Li  B  30      13.757  28.130   8.254  1.00  0.00      B   LI  
HETATM   51 Li   Li  B  31      11.457  37.670 117.334  1.00  0.00      B   LI  
HETATM   52 Li   Li  B  32      44.191  14.130 117.404  1.00  0.00      B   LI  
HETATM   53 Li   Li  B  33      41.406   2.944   7.116  1.00  0.00      B   LI  
HETATM   54 Li   Li  B  34      29.079  24.842 116.841  1.00  0.00      B   LI  
HETATM   55 Li   Li  B  35       3.792   9.663   9.072  1.00  0.00      B   LI  
HETATM   56 Li   Li  B  36       2.380   0.211 116.818  1.00  0.00      B   LI  
HETATM   57 Li   Li  B  37      36.870  37.185 117.303  1.00  0.00      B   LI  
HETATM   58 Li   Li  B  38      11.018  23.924 116.351  1.00  0.00      B   LI  
HETATM   59 Li   Li  B  39      39.398  40.969 111.007  1.00  0.00      B   LI  
HETATM   60 Li   Li  B  40      37.404  23.782  86.352  1.00  0.00      B   LI  
HETATM   61 Li   Li  B  41      17.404   0.594 117.053  1.00  0.00      B   LI  
HETATM   62 Li   Li  B  42       6.015  12.563 116.763  1.00  0.00      B   LI  
HETATM   63 Li   Li  B  43      25.824   3.338 117.396  1.00  0.00      B   LI  
HETATM   64 Li   Li  B  44      15.738  19.638 116.851  1.00  0.00      B   LI  
HETATM   65 Li   Li  B  45      47.146  32.460  25.478  1.00  0.00      B   LI  
HETATM   66 Li   Li  B  46      22.727  14.338 117.102  1.00  0.00      B   LI  
HETATM   67 Li   Li  B  47      36.141   0.469 116.760  1.00  0.00      B   LI  
HETATM   68 Li   Li  B  48       6.158  34.190 117.270  1.00  0.00      B   LI  
HETATM   69 Li   Li  B  49       2.426  25.624  76.292  1.00  0.00      B   LI  
HETATM   70 Li   Li  B  50      17.285  25.255  67.900  1.00  0.00      B   LI  
HETATM   71 Li   Li  B  51      45.498   6.581 116.692  1.00  0.00      B   LI  
HETATM   72 Li   Li  B  52      27.766  28.994  26.346  1.00  0.00      B   LI  
HETATM   73 Li   Li  B  53      23.624  33.888 116.671  1.00  0.00      B   LI  
HETATM   74 Li   Li  B  54      16.338  39.952 117.175  1.00  0.00      B   LI  
HETATM   75 Li   Li  B  55      40.324  28.797 116.899  1.00  0.00      B   LI  
HETATM   76 Li   Li  B  56      10.034  30.926  92.820  1.00  0.00      B   LI  
HETATM   77 Li   Li  B  57      46.870  38.801  99.201  1.00  0.00      B   LI  
HETATM   78 Li   Li  B  58       3.897  29.074 117.293  1.00  0.00      B   LI  
HETATM   79 Li   Li  B  59      47.133  25.092 114.528  1.00  0.00      B   LI  
HETATM   80 Li   Li  B  60      44.118  17.443  64.284  1.00  0.00      B   LI  
HETATM   81 Li   Li  B  61      15.046  18.345  17.750  1.00  0.00      B   LI  
HETATM   82 Li   Li  B  62      44.233  17.650   7.268  1.00  0.00      B   LI  
HETATM   83 Li   Li  B  63      36.224   5.097 110.253  1.00  0.00      B   LI  
HETATM   84 Li   Li  B  64      42.743  41.746   9.429  1.00  0.00      B   LI  
HETATM   85 Li   Li  B  65      21.988  41.114 114.543  1.00  0.00      B   LI  
HETATM   86 Li   Li  B  66      25.952  19.074  91.869  1.00  0.00      B   LI  
HETATM   87 Li   Li  B  67      39.280  37.570  99.459  1.00  0.00      B   LI  
HETATM   88 Li   Li  B  68      40.152  16.536 116.748  1.00  0.00      B   LI  
HETATM   89 Li   Li  B  69      24.148  42.555  33.530  1.00  0.00      B   LI  
HETATM   90 Li   Li  B  70      15.781  15.853  25.298  1.00  0.00      B   LI  
HETATM   91 Li   Li  B  71      14.379  27.930  62.648  1.00  0.00      B   LI  
HETATM   92 Li   Li  B  72      26.660  14.917 117.119  1.00  0.00      B   LI  
HETATM   93 Li   Li  B  73      11.123  14.108 117.082  1.00  0.00      B   LI  
HETATM   94 Li   Li  B  74      44.860  30.883 116.719  1.00  0.00      B   LI  
HETATM   95 Li   Li  B  75      30.782  24.914  80.140  1.00  0.00      B   LI  
HETATM   96  Clc CLO C   1      40.495   6.676   4.458  1.00  0.00      C   CL  
HETATM   97  Oc1 CLO C   1      40.357   6.429   2.973  1.00  0.00      C    O  
HETATM   98  Oc2 CLO C   1      41.954   6.914   4.787  1.00  0.00      C    O  
HETATM   99  Oc3 CLO C   1      40.030   5.451   5.234  1.00  0.00      C    O  
HETATM  100  Oc4 CLO C   1      39.772   7.922   4.820  1.00  0.00      C    O  
HETATM  101  Clc CLO C   2       4.446   5.663 109.088  1.00  0.00      C   CL  
HETATM  102  Oc1 CLO C   2       5.445   5.464 110.177  1.00  0.00      C    O  
HETATM  103  Oc2 CLO C   2       4.994   6.635 108.050  1.00  0.00      C    O  
HETATM  104  Oc3 CLO C   2       3.232   6.261 109.698  1.00  0.00      C    O  
HETATM  105  Oc4 CLO C   2       4.034   4.348 108.470  1.00  0.00      C    O  
HETATM  106  Clc CLO C   3      18.365  18.167  85.577  1.00  0.00      C   CL  
HETATM  107  Oc1 CLO C   3      17.520  17.060  86.149  1.00  0.00      C    O  
HETATM  108  Oc2 CLO C   3      19.813  17.683  85.515  1.00  0.00      C    O  
HETATM  109  Oc3 CLO C   3      18.236  19.421  86.380  1.00  0.00      C    O  
HETATM  110  Oc4 CLO C   3      17.866  18.424  84.167  1.00  0.00      C    O  
HETATM  111  Clc CLO C   4      10.053  37.672   3.482  1.00  0.00      C   CL  
HETATM  112  Oc1 CLO C   4      11.429  37.700   2.967  1.00  0.00      C    O  
HETATM  113  Oc2 CLO C   4       9.263  38.742   2.759  1.00  0.00      C    O  
HETATM  114  Oc3 CLO C   4      10.143  37.896   5.006  1.00  0.00      C    O  
HETATM  115  Oc4 CLO C   4       9.368  36.348   3.257  1.00  0.00      C    O  
HETATM  116  Clc CLO C   5      44.261   2.208   4.186  1.00  0.00      C   CL  
HETATM  117  Oc1 CLO C   5      44.855   0.857   4.567  1.00  0.00      C    O  
HETATM  118  Oc2 CLO C   5      42.774   2.223   4.448  1.00  0.00      C    O  
HETATM  119  Oc3 CLO C   5      44.525   2.407   2.733  1.00  0.00      C    O  
HETATM  120  Oc4 CLO C   5      44.872   3.314   4.998  1.00  0.00      C    O  
HETATM  121  Clc CLO C   6       5.321  16.064  55.803  1.00  0.00      C   CL  
HETATM  122  Oc1 CLO C   6       3.945  15.498  56.026  1.00  0.00      C    O  
HETATM  123  Oc2 CLO C   6       5.631  17.086  56.864  1.00  0.00      C    O  
HETATM  124  Oc3 CLO C   6       5.422  16.698  54.437  1.00  0.00      C    O  
HETATM  125  Oc4 CLO C   6       6.376  14.949  55.880  1.00  0.00      C    O  
HETATM  126  Clc CLO C   7      43.607  32.799  59.223  1.00  0.00      C   CL  
HETATM  127  Oc1 CLO C   7      44.779  32.787  58.267  1.00  0.00      C    O  
HETATM  128  Oc2 CLO C   7      43.283  34.182  59.654  1.00  0.00      C    O  
HETATM  129  Oc3 CLO C   7      44.030  32.013  60.472  1.00  0.00      C    O  
HETATM  130  Oc4 CLO C   7      42.385  32.164  58.580  1.00  0.00      C    O  
HETATM  131  Clc CLO C   8      23.447  25.458   3.369  1.00  0.00      C   CL  
HETATM  132  Oc1 CLO C   8      23.878  26.727   2.768  1.00  0.00      C    O  
HETATM  133  Oc2 CLO C   8      24.477  24.380   3.061  1.00  0.00      C    O  
HETATM  134  Oc3 CLO C   8      22.138  25.035   2.802  1.00  0.00      C    O  
HETATM  135  Oc4 CLO C   8      23.324  25.565   4.833  1.00  0.00      C    O  
HETATM  136  Clc CLO C   9      30.628  18.352  10.048  1.00  0.00      C   CL  
HETATM  137  Oc1 CLO C   9      31.885  18.983   9.441  1.00  0.00      C    O  
HETATM  138  Oc2 CLO C   9      30.544  18.566  11.516  1.00  0.00      C    O  
HETATM  139  Oc3 CLO C   9      30.590  16.868   9.769  1.00  0.00      C    O  
HETATM  140  Oc4 CLO C   9      29.439  18.965   9.371  1.00  0.00      C    O  
HETATM  141  Clc CLO C  10      28.274  32.295  95.917  1.00  0.00      C   CL  
HETATM  142  Oc1 CLO C  10      29.171  31.094  96.125  1.00  0.00      C    O  
HETATM  143  Oc2 CLO C  10      28.526  32.996  94.636  1.00  0.00      C    O  
HETATM  144  Oc3 CLO C  10      28.395  33.322  96.996  1.00  0.00      C    O  
HETATM  145  Oc4 CLO C  10      26.851  31.838  95.913  1.00  0.00      C    O  
HETATM  146  Clc CLO C  11      32.823  28.015  22.622  1.00  0.00      C   CL  
HETATM  147  Oc1 CLO C  11      33.594  26.884  23.293  1.00  0.00      C    O  
HETATM  148  Oc2 CLO C  11      31.792  28.530  23.581  1.00  0.00      C    O  
HETATM  149  Oc3 CLO C  11      32.076  27.499  21.384  1.00  0.00      C    O  
HETATM  150  Oc4 CLO C  11      33.829  29.116  22.236  1.00  0.00      C    O  
HETATM  151  Clc CLO C  12      46.525  26.508  99.781  1.00  0.00      C   CL  
HETATM  152  Oc1 CLO C  12      46.174  25.312 100.569  1.00  0.00      C    O  
HETATM  153  Oc2 CLO C  12      47.725  26.141  98.914  1.00  0.00      C    O  
HETATM  154  Oc3 CLO C  12      46.875  27.665 100.632  1.00  0.00      C    O  
HETATM  155  Oc4 CLO C  12      45.418  26.856  98.833  1.00  0.00      C    O  
HETATM  156  Clc CLO C  13       3.802   6.598   3.699  1.00  0.00      C   CL  
HETATM  157  Oc1 CLO C  13       3.684   6.624   5.212  1.00  0.00      C    O  
HETATM  158  Oc2 CLO C  13       4.827   5.581   3.246  1.00  0.00      C    O  
HETATM  159  Oc3 CLO C  13       4.276   7.931   3.294  1.00  0.00      C    O  
HETATM  160  Oc4 CLO C  13       2.485   6.341   3.027  1.00  0.00      C    O  
HETATM  161  Clc CLO C  14      39.523  23.061  83.813  1.00  0.00      C   CL  
HETATM  162  Oc1 CLO C  14      38.790  22.178  82.828  1.00  0.00      C    O  
HETATM  163  Oc2 CLO C  14      38.630  23.305  85.016  1.00  0.00      C    O  
HETATM  164  Oc3 CLO C  14      39.827  24.362  83.130  1.00  0.00      C    O  
HETATM  165  Oc4 CLO C  14      40.807  22.405  84.221  1.00  0.00      C    O  
HETATM  166  Clc CLO C  15      23.016  32.345  66.251  1.00  0.00      C   CL  
HETATM  167  Oc1 CLO C  15      21.966  33.301  65.779  1.00  0.00      C    O  
HETATM  168  Oc2 CLO C  15      23.829  33.018  67.371  1.00  0.00      C    O  
HETATM  169  Oc3 CLO C  15      23.875  31.848  65.152  1.00  0.00      C    O  
HETATM  170  Oc4 CLO C  15      22.286  31.149  66.821  1.00  0.00      C    O  
HETATM  171  Clc CLO C  16      43.358  14.230   3.758  1.00  0.00      C   CL  
HETATM  172  Oc1 CLO C  16      43.749  12.945   3.009  1.00  0.00      C    O  
HETATM  173  Oc2 CLO C  16      42.705  13.841   5.041  1.00  0.00      C    O  
HETATM  174  Oc3 CLO C  16      42.461  15.108   2.946  1.00  0.00      C    O  
HETATM  175  Oc4 CLO C  16      44.636  14.964   4.028  1.00  0.00      C    O  
HETATM  176  Clc CLO C  17      35.244  34.550   3.434  1.00  0.00      C   CL  
HETATM  177  Oc1 CLO C  17      33.847  34.586   2.958  1.00  0.00      C    O  
HETATM  178  Oc2 CLO C  17      35.811  35.859   2.969  1.00  0.00      C    O  
HETATM  179  Oc3 CLO C  17      36.048  33.402   2.814  1.00  0.00      C    O  
HETATM  180  Oc4 CLO C  17      35.170  34.461   4.947  1.00  0.00      C    O  
HETATM  181  Clc CLO C  18      16.483  28.240   4.586  1.00  0.00      C   CL  
HETATM  182  Oc1 CLO C  18      16.627  27.992   3.082  1.00  0.00      C    O  
HETATM  183  Oc2 CLO C  18      15.288  29.118   4.885  1.00  0.00      C    O  
HETATM  184  Oc3 CLO C  18      17.737  28.932   5.156  1.00  0.00      C    O  
HETATM  185  Oc4 CLO C  18      16.296  26.937   5.291  1.00  0.00      C    O  
HETATM  186  Clc CLO C  19      27.280  40.652  40.292  1.00  0.00      C   CL  
HETATM  187  Oc1 CLO C  19      27.701  40.408  41.711  1.00  0.00      C    O  
HETATM  188  Oc2 CLO C  19      27.188  39.326  39.507  1.00  0.00      C    O  
HETATM  189  Oc3 CLO C  19      28.334  41.522  39.647  1.00  0.00      C    O  
HETATM  190  Oc4 CLO C  19      25.929  41.394  40.221  1.00  0.00      C    O  
HETATM  191  Clc CLO C  20      10.161   5.226   3.810  1.00  0.00      C   CL  
HETATM  192  Oc1 CLO C  20       9.179   4.699   2.778  1.00  0.00      C    O  
HETATM  193  Oc2 CLO C  20      10.508   4.092   4.748  1.00  0.00      C    O  
HETATM  194  Oc3 CLO C  20       9.483   6.346   4.538  1.00  0.00      C    O  
HETATM  195  Oc4 CLO C  20      11.401   5.661   3.071  1.00  0.00      C    O  
HETATM  196  Clc CLO C  21      25.436   7.754  61.448  1.00  0.00      C   CL  
HETATM  197  Oc1 CLO C  21      25.858   8.237  62.804  1.00  0.00      C    O  
HETATM  198  Oc2 CLO C  21      24.406   6.602  61.552  1.00  0.00      C    O  
HETATM  199  Oc3 CLO C  21      26.623   7.182  60.740  1.00  0.00      C    O  
HETATM  200  Oc4 CLO C  21      24.846   8.875  60.651  1.00  0.00      C    O  
HETATM  201  Clc CLO C  22      43.107  27.461   3.347  1.00  0.00      C   CL  
HETATM  202  Oc1 CLO C  22      44.512  27.254   2.931  1.00  0.00      C    O  
HETATM  203  Oc2 CLO C  22      42.964  27.649   4.845  1.00  0.00      C    O  
HETATM  204  Oc3 CLO C  22      42.364  26.246   2.869  1.00  0.00      C    O  
HETATM  205  Oc4 CLO C  22      42.545  28.638   2.622  1.00  0.00      C    O  
HETATM  206  Clc CLO C  23      14.830  21.699  93.888  1.00  0.00      C   CL  
HETATM  207  Oc1 CLO C  23      14.382  22.814  92.977  1.00  0.00      C    O  
HETATM  208  Oc2 CLO C  23      14.441  20.358  93.272  1.00  0.00      C    O  
HETATM  209  Oc3 CLO C  23      14.213  21.819  95.241  1.00  0.00      C    O  
HETATM  210  Oc4 CLO C  23      16.337  21.790  93.957  1.00  0.00      C    O  
HETATM  211  Clc CLO C  24      43.202  21.708   3.467  1.00  0.00      C   CL  
HETATM  212  Oc1 CLO C  24      42.226  20.593   3.200  1.00  0.00      C    O  
HETATM  213  Oc2 CLO C  24      44.538  21.430   2.872  1.00  0.00      C    O  
HETATM  214  Oc3 CLO C  24      43.335  21.871   4.925  1.00  0.00      C    O  
HETATM  215  Oc4 CLO C  24      42.547  22.935   2.919  1.00  0.00      C    O  
HETATM  216  Clc CLO C  25      38.013  28.042   7.015  1.00  0.00      C   CL  
HETATM  217  Oc1 CLO C  25      36.955  28.198   8.032  1.00  0.00      C    O  
HETATM  218  Oc2 CLO C  25      37.899  29.193   6.039  1.00  0.00      C    O  
HETATM  219  Oc3 CLO C  25      37.809  26.741   6.213  1.00  0.00      C    O  
HETATM  220  Oc4 CLO C  25      39.337  28.013   7.746  1.00  0.00      C    O  
HETATM  221  Clc CLO C  26      32.293  40.606  93.857  1.00  0.00      C   CL  
HETATM  222  Oc1 CLO C  26      33.292  41.416  93.075  1.00  0.00      C    O  
HETATM  223  Oc2 CLO C  26      33.062  39.672  94.772  1.00  0.00      C    O  
HETATM  224  Oc3 CLO C  26      31.308  39.823  93.053  1.00  0.00      C    O  
HETATM  225  Oc4 CLO C  26      31.476  41.598  94.691  1.00  0.00      C    O  
HETATM  226  Clc CLO C  27      24.830   9.956  92.062  1.00  0.00      C   CL  
HETATM  227  Oc1 CLO C  27      25.254   9.068  93.234  1.00  0.00      C    O  
HETATM  228  Oc2 CLO C  27      25.564  11.258  92.130  1.00  0.00      C    O  
HETATM  229  Oc3 CLO C  27      23.372  10.255  92.130  1.00  0.00      C    O  
HETATM  230  Oc4 CLO C  27      25.174   9.208  90.802  1.00  0.00      C    O  
HETATM  231  Clc CLO C  28      20.769  15.311   3.662  1.00  0.00      C   CL  
HETATM  232  Oc1 CLO C  28      22.157  15.143   3.178  1.00  0.00      C    O  
HETATM  233  Oc2 CLO C  28      20.711  15.268   5.183  1.00  0.00      C    O  
HETATM  234  Oc3 CLO C  28      19.839  14.271   3.065  1.00  0.00      C    O  
HETATM  235  Oc4 CLO C  28      20.329  16.687   3.260  1.00  0.00      C    O  
HETATM  236  Clc CLO C  29      42.565   7.104  61.572  1.00  0.00      C   CL  
HETATM  237  Oc1 CLO C  29      43.525   6.429  62.497  1.00  0.00      C    O  
HETATM  238  Oc2 CLO C  29      43.319   7.910  60.514  1.00  0.00      C    O  
HETATM  239  Oc3 CLO C  29      41.644   7.992  62.328  1.00  0.00      C    O  
HETATM  240  Oc4 CLO C  29      41.786   6.019  60.871  1.00  0.00      C    O  
HETATM  241  Clc CLO C  30      25.040  30.048  22.052  1.00  0.00      C   CL  
HETATM  242  Oc1 CLO C  30      25.992  29.135  22.768  1.00  0.00      C    O  
HETATM  243  Oc2 CLO C  30      25.649  30.647  20.766  1.00  0.00      C    O  
HETATM  244  Oc3 CLO C  30      24.664  31.136  23.040  1.00  0.00      C    O  
HETATM  245  Oc4 CLO C  30      23.731  29.368  21.745  1.00  0.00      C    O  
HETATM  246  Clc CLO C  31      24.469  42.596   3.535  1.00  0.00      C   CL  
HETATM  247  Oc1 CLO C  31      25.851  43.137   3.269  1.00  0.00      C    O  
HETATM  248  Oc2 CLO C  31      24.346  41.227   2.911  1.00  0.00      C    O  
HETATM  249  Oc3 CLO C  31      23.527  43.568   2.911  1.00  0.00      C    O  
HETATM  250  Oc4 CLO C  31      24.268  42.475   5.045  1.00  0.00      C    O  
HETATM  251  Clc CLO C  32      10.983  42.187   3.484  1.00  0.00      C   CL  
HETATM  252  Oc1 CLO C  32      11.680  40.988   2.936  1.00  0.00      C    O  
HETATM  253  Oc2 CLO C  32      10.832  42.078   4.984  1.00  0.00      C    O  
HETATM  254  Oc3 CLO C  32       9.638  42.129   2.846  1.00  0.00      C    O  
HETATM  255  Oc4 CLO C  32      11.726  43.439   3.049  1.00  0.00      C    O  
HETATM  256  Clc CLO C  33      33.983   3.894   3.566  1.00  0.00      C   CL  
HETATM  257  Oc1 CLO C  33      35.203   3.541   2.768  1.00  0.00      C    O  
HETATM  258  Oc2 CLO C  33      33.329   5.185   3.118  1.00  0.00      C    O  
HETATM  259  Oc3 CLO C  33      34.406   4.011   5.023  1.00  0.00      C    O  
HETATM  260  Oc4 CLO C  33      32.997   2.763   3.426  1.00  0.00      C    O  
HETATM  261  Clc CLO C  34      43.222  34.416   3.704  1.00  0.00      C   CL  
HETATM  262  Oc1 CLO C  34      42.664  35.678   3.058  1.00  0.00      C    O  
HETATM  263  Oc2 CLO C  34      44.426  33.950   2.955  1.00  0.00      C    O  
HETATM  264  Oc3 CLO C  34      42.208  33.293   3.671  1.00  0.00      C    O  
HETATM  265  Oc4 CLO C  34      43.637  34.650   5.132  1.00  0.00      C    O  
HETATM  266  Clc CLO C  35       4.884  35.559   3.561  1.00  0.00      C   CL  
HETATM  267  Oc1 CLO C  35       5.117  35.411   5.013  1.00  0.00      C    O  
HETATM  268  Oc2 CLO C  35       3.485  35.204   3.186  1.00  0.00      C    O  
HETATM  269  Oc3 CLO C  35       5.871  34.702   2.767  1.00  0.00      C    O  
HETATM  270  Oc4 CLO C  35       5.058  36.975   3.147  1.00  0.00      C    O  
HETATM  271  Clc CLO C  36      38.415  20.867   3.590  1.00  0.00      C   CL  
HETATM  272  Oc1 CLO C  36      39.162  19.962   2.670  1.00  0.00      C    O  
HETATM  273  Oc2 CLO C  36      37.008  21.139   3.039  1.00  0.00      C    O  
HETATM  274  Oc3 CLO C  36      39.174  22.176   3.729  1.00  0.00      C    O  
HETATM  275  Oc4 CLO C  36      38.334  20.284   4.958  1.00  0.00      C    O  
HETATM  276  Clc CLO C  37       8.949  24.589   3.579  1.00  0.00      C   CL  
HETATM  277  Oc1 CLO C  37       9.211  24.679   5.071  1.00  0.00      C    O  
HETATM  278  Oc2 CLO C  37       9.891  23.618   2.961  1.00  0.00      C    O  
HETATM  279  Oc3 CLO C  37       9.234  25.916   2.884  1.00  0.00      C    O  
HETATM  280  Oc4 CLO C  37       7.523  24.109   3.268  1.00  0.00      C    O  
HETATM  281  Clc CLO C  38      44.301  11.840  30.223  1.00  0.00      C   CL  
HETATM  282  Oc1 CLO C  38      44.320  13.053  31.166  1.00  0.00      C    O  
HETATM  283  Oc2 CLO C  38      43.782  12.294  28.890  1.00  0.00      C    O  
HETATM  284  Oc3 CLO C  38      43.411  10.797  30.822  1.00  0.00      C    O  
HETATM  285  Oc4 CLO C  38      45.731  11.263  30.073  1.00  0.00      C    O  
HETATM  286  Clc CLO C  39      43.024  22.549  88.395  1.00  0.00      C   CL  
HETATM  287  Oc1 CLO C  39      42.805  22.063  87.028  1.00  0.00      C    O  
HETATM  288  Oc2 CLO C  39      44.380  22.312  88.899  1.00  0.00      C    O  
HETATM  289  Oc3 CLO C  39      42.031  21.811  89.261  1.00  0.00      C    O  
HETATM  290  Oc4 CLO C  39      42.776  24.013  88.428  1.00  0.00      C    O  
HETATM  291  Clc CLO C  40      18.254   4.796   3.496  1.00  0.00      C   CL  
HETATM  292  Oc1 CLO C  40      18.103   4.724   5.011  1.00  0.00      C    O  
HETATM  293  Oc2 CLO C  40      17.826   6.165   3.056  1.00  0.00      C    O  
HETATM  294  Oc3 CLO C  40      17.419   3.726   2.809  1.00  0.00      C    O  
HETATM  295  Oc4 CLO C  40      19.731   4.565   3.118  1.00  0.00      C    O  
HETATM  296  Clc CLO C  41      34.941  37.648 112.713  1.00  0.00      C   CL  
HETATM  297  Oc1 CLO C  41      33.922  37.482 111.625  1.00  0.00      C    O  
HETATM  298  Oc2 CLO C  41      35.827  36.457 112.867  1.00  0.00      C    O  
HETATM  299  Oc3 CLO C  41      34.215  37.930 113.970  1.00  0.00      C    O  
HETATM  300  Oc4 CLO C  41      35.745  38.920 112.312  1.00  0.00      C    O  
HETATM  301  Clc CLO C  42      31.721  23.600  64.226  1.00  0.00      C   CL  
HETATM  302  Oc1 CLO C  42      32.617  24.055  63.117  1.00  0.00      C    O  
HETATM  303  Oc2 CLO C  42      32.399  22.426  64.889  1.00  0.00      C    O  
HETATM  304  Oc3 CLO C  42      30.345  23.206  63.730  1.00  0.00      C    O  
HETATM  305  Oc4 CLO C  42      31.547  24.678  65.317  1.00  0.00      C    O  
HETATM  306  Clc CLO C  43       7.402  28.423   3.717  1.00  0.00      C   CL  
HETATM  307  Oc1 CLO C  43       6.224  28.540   2.803  1.00  0.00      C    O  
HETATM  308  Oc2 CLO C  43       8.682  28.810   2.997  1.00  0.00      C    O  
HETATM  309  Oc3 CLO C  43       7.389  27.049   4.320  1.00  0.00      C    O  
HETATM  310  Oc4 CLO C  43       7.227  29.403   4.863  1.00  0.00      C    O  
HETATM  311  Clc CLO C  44      16.818   0.241   3.872  1.00  0.00      C   CL  
HETATM  312  Oc1 CLO C  44      17.436   1.128   4.938  1.00  0.00      C    O  
HETATM  313  Oc2 CLO C  44      16.047  -0.879   4.542  1.00  0.00      C    O  
HETATM  314  Oc3 CLO C  44      17.890  -0.373   3.013  1.00  0.00      C    O  
HETATM  315  Oc4 CLO C  44      15.953   1.027   2.967  1.00  0.00      C    O  
HETATM  316  Clc CLO C  45       0.686  17.542   3.695  1.00  0.00      C   CL  
HETATM  317  Oc1 CLO C  45       1.922  17.204   4.500  1.00  0.00      C    O  
HETATM  318  Oc2 CLO C  45       0.221  16.307   2.988  1.00  0.00      C    O  
HETATM  319  Oc3 CLO C  45       0.968  18.661   2.673  1.00  0.00      C    O  
HETATM  320  Oc4 CLO C  45      -0.450  17.922   4.539  1.00  0.00      C    O  
HETATM  321  Clc CLO C  46      21.000  21.223   3.569  1.00  0.00      C   CL  
HETATM  322  Oc1 CLO C  46      20.996  20.972   5.039  1.00  0.00      C    O  
HETATM  323  Oc2 CLO C  46      19.913  22.221   3.225  1.00  0.00      C    O  
HETATM  324  Oc3 CLO C  46      20.639  19.924   2.901  1.00  0.00      C    O  
HETATM  325  Oc4 CLO C  46      22.381  21.718   3.123  1.00  0.00      C    O  
HETATM  326  Clc CLO C  47      39.179  32.172  43.493  1.00  0.00      C   CL  
HETATM  327  Oc1 CLO C  47      37.834  31.867  42.913  1.00  0.00      C    O  
HETATM  328  Oc2 CLO C  47      39.793  33.418  42.922  1.00  0.00      C    O  
HETATM  329  Oc3 CLO C  47      40.074  30.988  43.345  1.00  0.00      C    O  
HETATM  330  Oc4 CLO C  47      39.074  32.406  44.991  1.00  0.00      C    O  
HETATM  331  Clc CLO C  48      41.835  16.254  90.782  1.00  0.00      C   CL  
HETATM  332  Oc1 CLO C  48      41.924  14.910  90.098  1.00  0.00      C    O  
HETATM  333  Oc2 CLO C  48      42.633  16.155  92.102  1.00  0.00      C    O  
HETATM  334  Oc3 CLO C  48      40.393  16.603  91.080  1.00  0.00      C    O  
HETATM  335  Oc4 CLO C  48      42.446  17.330  89.925  1.00  0.00      C    O  
HETATM  336  Clc CLO C  49      16.399  15.194   3.615  1.00  0.00      C   CL  
HETATM  337  Oc1 CLO C  49      17.499  15.879   2.885  1.00  0.00      C    O  
HETATM  338  Oc2 CLO C  49      15.184  16.082   3.866  1.00  0.00      C    O  
HETATM  339  Oc3 CLO C  49      16.949  14.704   4.946  1.00  0.00      C    O  
HETATM  340  Oc4 CLO C  49      15.882  14.057   2.777  1.00  0.00      C    O  
HETATM  341  Clc CLO C  50       3.421  11.558  15.744  1.00  0.00      C   CL  
HETATM  342  Oc1 CLO C  50       2.449  12.613  16.142  1.00  0.00      C    O  
HETATM  343  Oc2 CLO C  50       2.672  10.337  15.256  1.00  0.00      C    O  
HETATM  344  Oc3 CLO C  50       4.240  11.141  16.963  1.00  0.00      C    O  
HETATM  345  Oc4 CLO C  50       4.252  12.128  14.592  1.00  0.00      C    O  
HETATM  346  Clc CLO C  51       5.870  15.029   3.625  1.00  0.00      C   CL  
HETATM  347  Oc1 CLO C  51       5.552  16.200   2.763  1.00  0.00      C    O  
HETATM  348  Oc2 CLO C  51       6.527  13.987   2.757  1.00  0.00      C    O  
HETATM  349  Oc3 CLO C  51       4.668  14.456   4.347  1.00  0.00      C    O  
HETATM  350  Oc4 CLO C  51       6.868  15.391   4.652  1.00  0.00      C    O  
HETATM  351  Clc CLO C  52      33.007  12.331   3.694  1.00  0.00      C   CL  
HETATM  352  Oc1 CLO C  52      33.922  11.618   2.739  1.00  0.00      C    O  
HETATM  353  Oc2 CLO C  52      32.238  11.379   4.534  1.00  0.00      C    O  
HETATM  354  Oc3 CLO C  52      32.011  13.125   2.918  1.00  0.00      C    O  
HETATM  355  Oc4 CLO C  52      33.830  13.219   4.539  1.00  0.00      C    O  
HETATM  356  Clc CLO C  53      45.555  26.887 108.957  1.00  0.00      C   CL  
HETATM  357  Oc1 CLO C  53      45.540  26.626 110.464  1.00  0.00      C    O  
HETATM  358  Oc2 CLO C  53      46.924  27.317 108.581  1.00  0.00      C    O  
HETATM  359  Oc3 CLO C  53      44.608  28.002 108.629  1.00  0.00      C    O  
HETATM  360  Oc4 CLO C  53      45.133  25.624 108.236  1.00  0.00      C    O  
HETATM  361  Clc CLO C  54       5.115   5.744  42.517  1.00  0.00      C   CL  
HETATM  362  Oc1 CLO C  54       5.255   4.386  43.160  1.00  0.00      C    O  
HETATM  363  Oc2 CLO C  54       3.660   6.012  42.344  1.00  0.00      C    O  
HETATM  364  Oc3 CLO C  54       5.798   5.839  41.184  1.00  0.00      C    O  
HETATM  365  Oc4 CLO C  54       5.625   6.810  43.418  1.00  0.00      C    O  
HETATM  366  Clc CLO C  55      40.288   3.931  48.453  1.00  0.00      C   CL  
HETATM  367  Oc1 CLO C  55      39.993   5.370  48.201  1.00  0.00      C    O  
HETATM  368  Oc2 CLO C  55      38.982   3.248  48.832  1.00  0.00      C    O  
HETATM  369  Oc3 CLO C  55      41.158   3.817  49.608  1.00  0.00      C    O  
HETATM  370  Oc4 CLO C  55      40.849   3.247  47.247  1.00  0.00      C    O  
HETATM  371  Clc CLO C  56       0.258  14.911  71.187  1.00  0.00      C   CL  
HETATM  372  Oc1 CLO C  56      -1.131  15.220  70.671  1.00  0.00      C    O  
HETATM  373  Oc2 CLO C  56       0.295  13.627  71.961  1.00  0.00      C    O  
HETATM  374  Oc3 CLO C  56       0.679  16.061  72.119  1.00  0.00      C    O  
HETATM  375  Oc4 CLO C  56       1.223  14.844  70.038  1.00  0.00      C    O  
HETATM  376  Clc CLO C  57      23.107  11.106   3.661  1.00  0.00      C   CL  
HETATM  377  Oc1 CLO C  57      23.087   9.655   3.542  1.00  0.00      C    O  
HETATM  378  Oc2 CLO C  57      24.330  11.654   2.991  1.00  0.00      C    O  
HETATM  379  Oc3 CLO C  57      23.051  11.489   5.114  1.00  0.00      C    O  
HETATM  380  Oc4 CLO C  57      21.941  11.682   2.900  1.00  0.00      C    O  
HETATM  381  Clc CLO C  58      46.848  40.656 104.390  1.00  0.00      C   CL  
HETATM  382  Oc1 CLO C  58      46.799  39.244 103.884  1.00  0.00      C    O  
HETATM  383  Oc2 CLO C  58      47.202  41.571 103.270  1.00  0.00      C    O  
HETATM  384  Oc3 CLO C  58      47.873  40.759 105.502  1.00  0.00      C    O  
HETATM  385  Oc4 CLO C  58      45.446  40.956 104.882  1.00  0.00      C    O  
HETATM  386  Clc CLO C  59      30.907  31.576   3.984  1.00  0.00      C   CL  
HETATM  387  Oc1 CLO C  59      29.872  32.647   3.623  1.00  0.00      C    O  
HETATM  388  Oc2 CLO C  59      30.377  30.730   5.097  1.00  0.00      C    O  
HETATM  389  Oc3 CLO C  59      32.192  32.250   4.380  1.00  0.00      C    O  
HETATM  390  Oc4 CLO C  59      31.196  30.697   2.810  1.00  0.00      C    O  
HETATM  391  Clc CLO C  60      14.743  38.741  56.305  1.00  0.00      C   CL  
HETATM  392  Oc1 CLO C  60      14.743  38.941  57.810  1.00  0.00      C    O  
HETATM  393  Oc2 CLO C  60      16.097  39.201  55.774  1.00  0.00      C    O  
HETATM  394  Oc3 CLO C  60      13.687  39.624  55.690  1.00  0.00      C    O  
HETATM  395  Oc4 CLO C  60      14.565  37.309  55.883  1.00  0.00      C    O  
HETATM  396  Clc CLO C  61      23.253  32.095   3.603  1.00  0.00      C   CL  
HETATM  397  Oc1 CLO C  61      22.039  32.140   2.728  1.00  0.00      C    O  
HETATM  398  Oc2 CLO C  61      22.973  32.735   4.915  1.00  0.00      C    O  
HETATM  399  Oc3 CLO C  61      24.395  32.795   2.875  1.00  0.00      C    O  
HETATM  400  Oc4 CLO C  61      23.636  30.670   3.801  1.00  0.00      C    O  
HETATM  401  Clc CLO C  62      12.213  19.122   3.751  1.00  0.00      C   CL  
HETATM  402  Oc1 CLO C  62      12.695  20.091   4.781  1.00  0.00      C    O  
HETATM  403  Oc2 CLO C  62      11.197  19.844   2.960  1.00  0.00      C    O  
HETATM  404  Oc3 CLO C  62      11.535  17.973   4.512  1.00  0.00      C    O  
HETATM  405  Oc4 CLO C  62      13.351  18.556   2.967  1.00  0.00      C    O  
HETATM  406  Clc CLO C  63      46.881  40.632  12.334  1.00  0.00      C   CL  
HETATM  407  Oc1 CLO C  63      46.350  41.281  13.626  1.00  0.00      C    O  
HETATM  408  Oc2 CLO C  63      46.715  41.618  11.201  1.00  0.00      C    O  
HETATM  409  Oc3 CLO C  63      46.054  39.437  11.984  1.00  0.00      C    O  
HETATM  410  Oc4 CLO C  63      48.255  40.273  12.605  1.00  0.00      C    O  
HETATM  411  Clc CLO C  64      48.572  20.524  18.202  1.00  0.00      C   CL  
HETATM  412  Oc1 CLO C  64      47.412  21.218  17.479  1.00  0.00      C    O  
HETATM  413  Oc2 CLO C  64      49.199  19.502  17.280  1.00  0.00      C    O  
HETATM  414  Oc3 CLO C  64      48.046  19.782  19.402  1.00  0.00      C    O  
HETATM  415  Oc4 CLO C  64      49.552  21.548  18.706  1.00  0.00      C    O  
HETATM  416  Clc CLO C  65      47.826  12.534   3.853  1.00  0.00      C   CL  
HETATM  417  Oc1 CLO C  65      47.347  13.674   4.697  1.00  0.00      C    O  
HETATM  418  Oc2 CLO C  65      46.691  12.034   3.016  1.00  0.00      C    O  
HETATM  419  Oc3 CLO C  65      48.321  11.489   4.813  1.00  0.00      C    O  
HETATM  420  Oc4 CLO C  65      48.901  13.026   2.938  1.00  0.00      C    O  
HETATM  421  Clc CLO C  66      28.567  10.944   4.093  1.00  0.00      C   CL  
HETATM  422  Oc1 CLO C  66      28.994  11.785   5.284  1.00  0.00      C    O  
HETATM  423  Oc2 CLO C  66      29.545  11.117   2.989  1.00  0.00      C    O  
HETATM  424  Oc3 CLO C  66      27.216  11.365   3.598  1.00  0.00      C    O  
HETATM  425  Oc4 CLO C  66      28.487   9.512   4.472  1.00  0.00      C    O  
HETATM  426  Clc CLO C  67      31.449   7.843 110.182  1.00  0.00      C   CL  
HETATM  427  Oc1 CLO C  67      32.705   7.986 110.962  1.00  0.00      C    O  
HETATM  428  Oc2 CLO C  67      31.288   6.540 109.506  1.00  0.00      C    O  
HETATM  429  Oc3 CLO C  67      31.471   8.869 109.095  1.00  0.00      C    O  
HETATM  430  Oc4 CLO C  67      30.289   8.121 111.066  1.00  0.00      C    O  
HETATM  431  Clc CLO C  68       3.583  31.736   3.468  1.00  0.00      C   CL  
HETATM  432  Oc1 CLO C  68       4.933  32.080   2.918  1.00  0.00      C    O  
HETATM  433  Oc2 CLO C  68       3.338  30.261   3.204  1.00  0.00      C    O  
HETATM  434  Oc3 CLO C  68       2.583  32.588   2.795  1.00  0.00      C    O  
HETATM  435  Oc4 CLO C  68       3.577  32.008   4.995  1.00  0.00      C    O  
HETATM  436  Clc CLO C  69      36.285  40.442   3.491  1.00  0.00      C   CL  
HETATM  437  Oc1 CLO C  69      36.067  40.612   4.979  1.00  0.00      C    O  
HETATM  438  Oc2 CLO C  69      37.592  41.037   3.076  1.00  0.00      C    O  
HETATM  439  Oc3 CLO C  69      35.232  41.194   2.713  1.00  0.00      C    O  
HETATM  440  Oc4 CLO C  69      36.224  38.982   3.100  1.00  0.00      C    O  
HETATM  441  Clc CLO C  70      35.292  18.172   3.638  1.00  0.00      C   CL  
HETATM  442  Oc1 CLO C  70      36.476  17.669   2.926  1.00  0.00      C    O  
HETATM  443  Oc2 CLO C  70      34.141  17.183   3.517  1.00  0.00      C    O  
HETATM  444  Oc3 CLO C  70      34.831  19.403   2.936  1.00  0.00      C    O  
HETATM  445  Oc4 CLO C  70      35.597  18.444   5.062  1.00  0.00      C    O  
HETATM  446  Clc CLO C  71      27.867  26.455   4.258  1.00  0.00      C   CL  
HETATM  447  Oc1 CLO C  71      27.892  26.424   2.769  1.00  0.00      C    O  
HETATM  448  Oc2 CLO C  71      28.299  27.841   4.743  1.00  0.00      C    O  
HETATM  449  Oc3 CLO C  71      28.776  25.406   4.785  1.00  0.00      C    O  
HETATM  450  Oc4 CLO C  71      26.462  26.152   4.742  1.00  0.00      C    O  
HETATM  451  Clc CLO C  72      11.362  15.878  27.465  1.00  0.00      C   CL  
HETATM  452  Oc1 CLO C  72      12.560  16.452  26.701  1.00  0.00      C    O  
HETATM  453  Oc2 CLO C  72      10.167  16.863  27.430  1.00  0.00      C    O  
HETATM  454  Oc3 CLO C  72      11.752  15.687  28.909  1.00  0.00      C    O  
HETATM  455  Oc4 CLO C  72      10.927  14.626  26.802  1.00  0.00      C    O  
HETATM  456  Clc CLO C  73       1.403  17.790 101.807  1.00  0.00      C   CL  
HETATM  457  Oc1 CLO C  73       1.168  19.215 101.291  1.00  0.00      C    O  
HETATM  458  Oc2 CLO C  73       0.193  17.260 102.492  1.00  0.00      C    O  
HETATM  459  Oc3 CLO C  73       2.584  17.742 102.847  1.00  0.00      C    O  
HETATM  460  Oc4 CLO C  73       1.753  16.889 100.657  1.00  0.00      C    O  
HETATM  461  Clc CLO C  74      35.454   8.170   3.446  1.00  0.00      C   CL  
HETATM  462  Oc1 CLO C  74      36.242   6.932   3.058  1.00  0.00      C    O  
HETATM  463  Oc2 CLO C  74      34.040   8.031   2.911  1.00  0.00      C    O  
HETATM  464  Oc3 CLO C  74      36.105   9.359   2.818  1.00  0.00      C    O  
HETATM  465  Oc4 CLO C  74      35.488   8.293   4.967  1.00  0.00      C    O  
HETATM  466  Clc CLO C  75      47.423  37.568   3.769  1.00  0.00      C   CL  
HETATM  467  Oc1 CLO C  75      48.611  36.965   4.500  1.00  0.00      C    O  
HETATM  468  Oc2 CLO C  75      48.006  38.639   2.882  1.00  0.00      C    O  
HETATM  469  Oc3 CLO C  75      46.525  38.214   4.794  1.00  0.00      C    O  
HETATM  470  Oc4 CLO C  75      46.667  36.511   2.978  1.00  0.00      C    O  
HETATM  471  O   HOH D   1       4.892  22.299  74.228  1.00  0.00      D    O  
HETATM  472  H1  HOH D   1       4.974  22.665  73.301  1.00  0.00      D    H  
HETATM  473  H2  HOH D   1       4.662  21.327  74.184  1.00  0.00      D    H  
HETATM  474  O   HOH D   2      32.889  35.561 113.936  1.00  0.00      D    O  
HETATM  475  H1  HOH D   2      33.063  36.508 114.208  1.00  0.00      D    H  
HETATM  476  H2  HOH D   2      31.906  35.426 113.810  1.00  0.00      D    H  
HETATM  477  O   HOH D   3       6.889  20.917  10.780  1.00  0.00      D    O  
HETATM  478  H1  HOH D   3       7.335  20.691  11.646  1.00  0.00      D    H  
HETATM  479  H2  HOH D   3       7.188  20.274  10.074  1.00  0.00      D    H  
HETATM  480  O   HOH D   4      45.311  24.845  45.879  1.00  0.00      D    O  
HETATM  481  H1  HOH D   4      45.302  25.316  44.997  1.00  0.00      D    H  
HETATM  482  H2  HOH D   4      46.256  24.673  46.156  1.00  0.00      D    H  
HETATM  483  O   HOH D   5      32.386   0.295  87.036  1.00  0.00      D    O  
HETATM  484  H1  HOH D   5      33.086   0.082  87.717  1.00  0.00      D    H  
HETATM  485  H2  HOH D   5      31.599   0.716  87.487  1.00  0.00      D    H  
HETATM  486  O   HOH D   6      33.617  10.906  47.126  1.00  0.00      D    O  
HETATM  487  H1  HOH D   6      33.004  11.502  47.644  1.00  0.00      D    H  
HETATM  488  H2  HOH D   6      34.559  11.224  47.233  1.00  0.00      D    H  
HETATM  489  O   HOH D   7      25.495  16.015  53.962  1.00  0.00      D    O  
HETATM  490  H1  HOH D   7      25.591  15.092  53.591  1.00  0.00      D    H  
HETATM  491  H2  HOH D   7      26.359  16.297  54.380  1.00  0.00      D    H  
HETATM  492  O   HOH D   8      31.006  20.945 117.750  1.00  0.00      D    O  
HETATM  493  H1  HOH D   8      30.911  20.632 118.695  1.00  0.00      D    H  
HETATM  494  H2  HOH D   8      30.410  20.402 117.158  1.00  0.00      D    H  
HETATM  495  O   HOH D   9       3.947  31.872  79.750  1.00  0.00      D    O  
HETATM  496  H1  HOH D   9       3.616  31.371  80.550  1.00  0.00      D    H  
HETATM  497  H2  HOH D   9       3.491  31.528  78.929  1.00  0.00      D    H  
HETATM  498  O   HOH D  10      28.518  28.037  57.772  1.00  0.00      D    O  
HETATM  499  H1  HOH D  10      28.985  28.582  58.468  1.00  0.00      D    H  
HETATM  500  H2  HOH D  10      28.539  27.072  58.035  1.00  0.00      D    H  
HETATM  501  O   HOH D  11      41.173   5.365  94.157  1.00  0.00      D    O  
HETATM  502  H1  HOH D  11      41.426   5.734  95.051  1.00  0.00      D    H  
HETATM  503  H2  HOH D  11      40.834   4.430  94.266  1.00  0.00      D    H  
HETATM  504  O   HOH D  12      18.636  22.584  46.569  1.00  0.00      D    O  
HETATM  505  H1  HOH D  12      18.809  21.947  47.320  1.00  0.00      D    H  
HETATM  506  H2  HOH D  12      18.786  23.521  46.886  1.00  0.00      D    H  
HETATM  507  O   HOH D  13       6.472   8.935  55.627  1.00  0.00      D    O  
HETATM  508  H1  HOH D  13       6.806   8.758  56.553  1.00  0.00      D    H  
HETATM  509  H2  HOH D  13       5.480   9.057  55.649  1.00  0.00      D    H  
HETATM  510  O   HOH D  14      27.985  36.305  43.569  1.00  0.00      D    O  
HETATM  511  H1  HOH D  14      27.607  37.207  43.778  1.00  0.00      D    H  
HETATM  512  H2  HOH D  14      28.747  36.404  42.929  1.00  0.00      D    H  
HETATM  513  O   HOH D  15      44.859  24.819  28.151  1.00  0.00      D    O  
HETATM  514  H1  HOH D  15      43.947  25.074  27.831  1.00  0.00      D    H  
HETATM  515  H2  HOH D  15      45.346  24.339  27.421  1.00  0.00      D    H  
HETATM  516  O   HOH D  16      14.913   3.404   3.801  1.00  0.00      D    O  
HETATM  517  H1  HOH D  16      15.848   3.197   3.511  1.00  0.00      D    H  
HETATM  518  H2  HOH D  16      14.394   2.554   3.887  1.00  0.00      D    H  
HETATM  519  O   HOH D  17      29.075  30.381  90.888  1.00  0.00      D    O  
HETATM  520  H1  HOH D  17      29.455  29.795  91.603  1.00  0.00      D    H  
HETATM  521  H2  HOH D  17      29.683  31.160  90.737  1.00  0.00      D    H  
HETATM  522  O   HOH D  18       4.330  36.408  71.834  1.00  0.00      D    O  
HETATM  523  H1  HOH D  18       4.068  37.051  71.114  1.00  0.00      D    H  
HETATM  524  H2  HOH D  18       5.089  36.789  72.361  1.00  0.00      D    H  
HETATM  525  O   HOH D  19      32.752  41.704 110.793  1.00  0.00      D    O  
HETATM  526  H1  HOH D  19      32.688  41.377 111.736  1.00  0.00      D    H  
HETATM  527  H2  HOH D  19      33.432  42.435 110.739  1.00  0.00      D    H  
HETATM  528  O   HOH D  20       1.299  37.534  54.127  1.00  0.00      D    O  
HETATM  529  H1  HOH D  20       1.888  36.968  53.551  1.00  0.00      D    H  
HETATM  530  H2  HOH D  20       0.438  37.713  53.650  1.00  0.00      D    H  
HETATM  531  O   HOH D  21       2.802  16.225 115.399  1.00  0.00      D    O  
HETATM  532  H1  HOH D  21       3.450  16.200 114.638  1.00  0.00      D    H  
HETATM  533  H2  HOH D  21       1.899  15.940 115.078  1.00  0.00      D    H  
HETATM  534  O   HOH D  22      42.450  -0.239  99.280  1.00  0.00      D    O  
HETATM  535  H1  HOH D  22      42.785  -0.124 100.215  1.00  0.00      D    H  
HETATM  536  H2  HOH D  22      41.713   0.414  99.107  1.00  0.00      D    H  
HETATM  537  O   HOH D  23      13.352  40.147  22.448  1.00  0.00      D    O  
HETATM  538  H1  HOH D  23      13.729  39.285  22.108  1.00  0.00      D    H  
HETATM  539  H2  HOH D  23      13.158  40.753  21.676  1.00  0.00      D    H  
HETATM  540  O   HOH D  24      25.352   5.883  72.624  1.00  0.00      D    O  
HETATM  541  H1  HOH D  24      26.253   5.585  72.937  1.00  0.00      D    H  
HETATM  542  H2  HOH D  24      25.376   6.862  72.423  1.00  0.00      D    H  
HETATM  543  O   HOH D  25      31.243  12.978  43.700  1.00  0.00      D    O  
HETATM  544  H1  HOH D  25      30.271  13.184  43.590  1.00  0.00      D    H  
HETATM  545  H2  HOH D  25      31.406  12.016  43.484  1.00  0.00      D    H  
HETATM  546  O   HOH D  26      33.637   7.429  99.831  1.00  0.00      D    O  
HETATM  547  H1  HOH D  26      33.556   6.493 100.173  1.00  0.00      D    H  
HETATM  548  H2  HOH D  26      33.264   7.479  98.905  1.00  0.00      D    H  
HETATM  549  O   HOH D  27      48.877  21.573  36.997  1.00  0.00      D    O  
HETATM  550  H1  HOH D  27      49.302  21.226  37.832  1.00  0.00      D    H  
HETATM  551  H2  HOH D  27      49.464  22.274  36.591  1.00  0.00      D    H  
HETATM  552  O   HOH D  28      24.536  13.823  91.578  1.00  0.00      D    O  
HETATM  553  H1  HOH D  28      24.778  12.890  91.843  1.00  0.00      D    H  
HETATM  554  H2  HOH D  28      24.887  14.465  92.260  1.00  0.00      D    H  
HETATM  555  O   HOH D  29      22.301  25.662  32.987  1.00  0.00      D    O  
HETATM  556  H1  HOH D  29      21.315  25.821  32.923  1.00  0.00      D    H  
HETATM  557  H2  HOH D  29      22.771  26.196  32.284  1.00  0.00      D    H  
HETATM  558  O   HOH D  30      38.870  42.221  15.303  1.00  0.00      D    O  
HETATM  559  H1  HOH D  30      39.707  42.768  15.326  1.00  0.00      D    H  
HETATM  560  H2  HOH D  30      38.242  42.543  16.010  1.00  0.00      D    H  
HETATM  561  O   HOH D  31      30.094  23.005  80.986  1.00  0.00      D    O  
HETATM  562  H1  HOH D  31      29.105  23.069  81.120  1.00  0.00      D    H  
HETATM  563  H2  HOH D  31      30.300  22.232  80.387  1.00  0.00      D    H  
HETATM  564  O   HOH D  32       0.950  15.746  95.667  1.00  0.00      D    O  
HETATM  565  H1  HOH D  32      -0.026  15.792  95.882  1.00  0.00      D    H  
HETATM  566  H2  HOH D  32       1.086  15.178  94.855  1.00  0.00      D    H  
HETATM  567  O   HOH D  33       7.822  25.785  68.323  1.00  0.00      D    O  
HETATM  568  H1  HOH D  33       8.366  26.423  68.868  1.00  0.00      D    H  
HETATM  569  H2  HOH D  33       7.223  26.298  67.709  1.00  0.00      D    H  
HETATM  570  O   HOH D  34      17.738   3.322  56.350  1.00  0.00      D    O  
HETATM  571  H1  HOH D  34      17.352   3.639  57.217  1.00  0.00      D    H  
HETATM  572  H2  HOH D  34      17.097   3.519  55.608  1.00  0.00      D    H  
HETATM  573  O   HOH D  35      14.300  29.348  70.722  1.00  0.00      D    O  
HETATM  574  H1  HOH D  35      15.115  29.902  70.887  1.00  0.00      D    H  
HETATM  575  H2  HOH D  35      13.818  29.198  71.585  1.00  0.00      D    H  
HETATM  576  O   HOH D  36      42.523   7.194  51.031  1.00  0.00      D    O  
HETATM  577  H1  HOH D  36      41.532   7.204  51.168  1.00  0.00      D    H  
HETATM  578  H2  HOH D  36      42.953   7.836  51.665  1.00  0.00      D    H  
HETATM  579  O   HOH D  37      16.529   4.588  97.331  1.00  0.00      D    O  
HETATM  580  H1  HOH D  37      17.122   3.912  96.894  1.00  0.00      D    H  
HETATM  581  H2  HOH D  37      16.977   5.482  97.321  1.00  0.00      D    H  
HETATM  582  O   HOH D  38      27.892  16.948  20.750  1.00  0.00      D    O  
HETATM  583  H1  HOH D  38      28.511  17.581  21.215  1.00  0.00      D    H  
HETATM  584  H2  HOH D  38      27.382  17.440  20.044  1.00  0.00      D    H  
HETATM  585  O   HOH D  39      20.222  11.586  95.007  1.00  0.00      D    O  
HETATM  586  H1  HOH D  39      19.769  12.349  95.467  1.00  0.00      D    H  
HETATM  587  H2  HOH D  39      19.764  11.402  94.137  1.00  0.00      D    H  
HETATM  588  O   HOH D  40      18.320  26.815  26.370  1.00  0.00      D    O  
HETATM  589  H1  HOH D  40      17.618  26.375  25.811  1.00  0.00      D    H  
HETATM  590  H2  HOH D  40      17.922  27.594  26.855  1.00  0.00      D    H  
HETATM  591  O   HOH D  41       6.665  37.542  14.555  1.00  0.00      D    O  
HETATM  592  H1  HOH D  41       6.288  38.356  14.113  1.00  0.00      D    H  
HETATM  593  H2  HOH D  41       6.537  37.610  15.544  1.00  0.00      D    H  
HETATM  594  O   HOH D  42      30.381   5.273  54.572  1.00  0.00      D    O  
HETATM  595  H1  HOH D  42      30.181   4.380  54.976  1.00  0.00      D    H  
HETATM  596  H2  HOH D  42      29.775   5.429  53.793  1.00  0.00      D    H  
HETATM  597  O   HOH D  43       2.485  28.683  98.136  1.00  0.00      D    O  
HETATM  598  H1  HOH D  43       1.490  28.679  98.240  1.00  0.00      D    H  
HETATM  599  H2  HOH D  43       2.831  29.611  98.278  1.00  0.00      D    H  
HETATM  600  O   HOH D  44       7.111  32.557  44.202  1.00  0.00      D    O  
HETATM  601  H1  HOH D  44       8.038  32.706  44.545  1.00  0.00      D    H  
HETATM  602  H2  HOH D  44       7.150  32.035  43.350  1.00  0.00      D    H  
HETATM  603  O   HOH D  45       7.448  26.928  10.020  1.00  0.00      D    O  
HETATM  604  H1  HOH D  45       7.720  26.083   9.559  1.00  0.00      D    H  
HETATM  605  H2  HOH D  45       7.852  27.711   9.547  1.00  0.00      D    H  
HETATM  606  O   HOH D  46      25.461  21.170  14.121  1.00  0.00      D    O  
HETATM  607  H1  HOH D  46      25.168  21.176  15.077  1.00  0.00      D    H  
HETATM  608  H2  HOH D  46      24.658  21.129  13.527  1.00  0.00      D    H  
HETATM  609  O   HOH D  47      26.635  40.882  20.135  1.00  0.00      D    O  
HETATM  610  H1  HOH D  47      25.786  41.287  19.797  1.00  0.00      D    H  
HETATM  611  H2  HOH D  47      26.651  39.907  19.914  1.00  0.00      D    H  
HETATM  612  O   HOH D  48      27.329  36.306  33.181  1.00  0.00      D    O  
HETATM  613  H1  HOH D  48      28.073  35.900  33.712  1.00  0.00      D    H  
HETATM  614  H2  HOH D  48      26.573  36.539  33.792  1.00  0.00      D    H  
HETATM  615  O   HOH D  49      26.162  17.416 107.660  1.00  0.00      D    O  
HETATM  616  H1  HOH D  49      26.723  17.633 108.459  1.00  0.00      D    H  
HETATM  617  H2  HOH D  49      26.711  17.518 106.830  1.00  0.00      D    H  
HETATM  618  O   HOH D  50      26.929   7.885  42.449  1.00  0.00      D    O  
HETATM  619  H1  HOH D  50      25.947   7.932  42.265  1.00  0.00      D    H  
HETATM  620  H2  HOH D  50      27.152   6.991  42.838  1.00  0.00      D    H  
HETATM  621  O   HOH D  51      45.819  17.432  43.318  1.00  0.00      D    O  
HETATM  622  H1  HOH D  51      45.921  18.392  43.580  1.00  0.00      D    H  
HETATM  623  H2  HOH D  51      46.160  16.847  44.053  1.00  0.00      D    H  
HETATM  624  O   HOH D  52      35.351  11.960  41.840  1.00  0.00      D    O  
HETATM  625  H1  HOH D  52      34.736  12.092  41.063  1.00  0.00      D    H  
HETATM  626  H2  HOH D  52      35.194  11.057  42.240  1.00  0.00      D    H  
HETATM  627  O   HOH D  53      22.039   4.819   4.198  1.00  0.00      D    O  
HETATM  628  H1  HOH D  53      22.204   4.903   5.181  1.00  0.00      D    H  
HETATM  629  H2  HOH D  53      21.057   4.875   4.019  1.00  0.00      D    H  
HETATM  630  O   HOH D  54      17.258  13.983  11.724  1.00  0.00      D    O  
HETATM  631  H1  HOH D  54      18.239  13.791  11.770  1.00  0.00      D    H  
HETATM  632  H2  HOH D  54      16.949  13.915  10.776  1.00  0.00      D    H  
HETATM  633  O   HOH D  55       8.077  30.167  92.508  1.00  0.00      D    O  
HETATM  634  H1  HOH D  55       8.021  29.170  92.451  1.00  0.00      D    H  
HETATM  635  H2  HOH D  55       7.155  30.550  92.560  1.00  0.00      D    H  
HETATM  636  O   HOH D  56      12.572  35.770 106.916  1.00  0.00      D    O  
HETATM  637  H1  HOH D  56      13.408  36.166 107.293  1.00  0.00      D    H  
HETATM  638  H2  HOH D  56      12.000  36.497 106.535  1.00  0.00      D    H  
HETATM  639  O   HOH D  57      24.880  39.473 104.812  1.00  0.00      D    O  
HETATM  640  H1  HOH D  57      24.762  38.614 104.314  1.00  0.00      D    H  
HETATM  641  H2  HOH D  57      24.974  39.282 105.789  1.00  0.00      D    H  
HETATM  642  O   HOH D  58      43.633  11.741 112.673  1.00  0.00      D    O  
HETATM  643  H1  HOH D  58      43.669  11.623 113.666  1.00  0.00      D    H  
HETATM  644  H2  HOH D  58      44.525  12.047 112.341  1.00  0.00      D    H  
HETATM  645  O   HOH D  59      33.647  41.735  40.718  1.00  0.00      D    O  
HETATM  646  H1  HOH D  59      34.490  41.662  40.185  1.00  0.00      D    H  
HETATM  647  H2  HOH D  59      33.411  42.699  40.838  1.00  0.00      D    H  
HETATM  648  O   HOH D  60      34.567  17.363  96.791  1.00  0.00      D    O  
HETATM  649  H1  HOH D  60      33.975  17.499  95.996  1.00  0.00      D    H  
HETATM  650  H2  HOH D  60      35.200  16.611  96.610  1.00  0.00      D    H  
HETATM  651  O   HOH D  61       7.540  35.750  19.324  1.00  0.00      D    O  
HETATM  652  H1  HOH D  61       7.852  36.700  19.322  1.00  0.00      D    H  
HETATM  653  H2  HOH D  61       8.187  35.188  19.839  1.00  0.00      D    H  
HETATM  654  O   HOH D  62      17.549  15.775  82.670  1.00  0.00      D    O  
HETATM  655  H1  HOH D  62      17.140  16.383  81.990  1.00  0.00      D    H  
HETATM  656  H2  HOH D  62      16.825  15.290  83.161  1.00  0.00      D    H  
HETATM  657  O   HOH D  63      18.565   9.335   9.490  1.00  0.00      D    O  
HETATM  658  H1  HOH D  63      19.154  10.143   9.487  1.00  0.00      D    H  
HETATM  659  H2  HOH D  63      18.677   8.845  10.355  1.00  0.00      D    H  
HETATM  660  O   HOH D  64      47.166   6.688  94.780  1.00  0.00      D    O  
HETATM  661  H1  HOH D  64      47.561   6.775  93.866  1.00  0.00      D    H  
HETATM  662  H2  HOH D  64      47.002   5.723  94.983  1.00  0.00      D    H  
HETATM  663  O   HOH D  65      31.167  26.528  12.123  1.00  0.00      D    O  
HETATM  664  H1  HOH D  65      30.354  26.926  11.699  1.00  0.00      D    H  
HETATM  665  H2  HOH D  65      31.093  25.530  12.114  1.00  0.00      D    H  
HETATM  666  O   HOH D  66      46.413  18.882  79.595  1.00  0.00      D    O  
HETATM  667  H1  HOH D  66      46.949  18.124  79.967  1.00  0.00      D    H  
HETATM  668  H2  HOH D  66      46.649  19.016  78.632  1.00  0.00      D    H  
HETATM  669  O   HOH D  67      42.272  23.324  17.871  1.00  0.00      D    O  
HETATM  670  H1  HOH D  67      43.085  23.730  18.290  1.00  0.00      D    H  
HETATM  671  H2  HOH D  67      42.153  22.391  18.210  1.00  0.00      D    H  
HETATM  672  O   HOH D  68      13.711  27.645  38.397  1.00  0.00      D    O  
HETATM  673  H1  HOH D  68      13.044  28.382  38.501  1.00  0.00      D    H  
HETATM  674  H2  HOH D  68      13.256  26.764  38.526  1.00  0.00      D    H  
HETATM  675  O   HOH D  69      29.446  14.454  20.406  1.00  0.00      D    O  
HETATM  676  H1  HOH D  69      29.030  15.357  20.509  1.00  0.00      D    H  
HETATM  677  H2  HOH D  69      29.621  14.276  19.437  1.00  0.00      D    H  
HETATM  678  O   HOH D  70      39.264  33.491  25.424  1.00  0.00      D    O  
HETATM  679  H1  HOH D  70      39.808  34.143  25.952  1.00  0.00      D    H  
HETATM  680  H2  HOH D  70      38.419  33.286  25.918  1.00  0.00      D    H  
HETATM  681  O   HOH D  71      28.753  18.466  34.133  1.00  0.00      D    O  
HETATM  682  H1  HOH D  71      28.217  18.198  33.332  1.00  0.00      D    H  
HETATM  683  H2  HOH D  71      28.399  19.327  34.498  1.00  0.00      D    H  
HETATM  684  O   HOH D  72      39.288  24.294 117.954  1.00  0.00      D    O  
HETATM  685  H1  HOH D  72      39.557  24.774 118.788  1.00  0.00      D    H  
HETATM  686  H2  HOH D  72      39.812  23.446 117.873  1.00  0.00      D    H  
HETATM  687  O   HOH D  73      29.865  27.055 112.645  1.00  0.00      D    O  
HETATM  688  H1  HOH D  73      29.604  26.610 111.789  1.00  0.00      D    H  
HETATM  689  H2  HOH D  73      30.840  27.277 112.623  1.00  0.00      D    H  
HETATM  690  O   HOH D  74      13.638  36.156  93.938  1.00  0.00      D    O  
HETATM  691  H1  HOH D  74      13.376  35.250  93.606  1.00  0.00      D    H  
HETATM  692  H2  HOH D  74      14.383  36.067  94.598  1.00  0.00      D    H  
HETATM  693  O   HOH D  75      15.077  20.102  57.940  1.00  0.00      D    O  
HETATM  694  H1  HOH D  75      14.970  20.238  56.955  1.00  0.00      D    H  
HETATM  695  H2  HOH D  75      14.508  19.335  58.235  1.00  0.00      D    H  
HETATM  696  O   HOH D  76      26.327  22.777  53.614  1.00  0.00      D    O  
HETATM  697  H1  HOH D  76      27.299  22.562  53.524  1.00  0.00      D    H  
HETATM  698  H2  HOH D  76      26.220  23.643  54.102  1.00  0.00      D    H  
HETATM  699  O   HOH D  77      33.926  10.042  32.322  1.00  0.00      D    O  
HETATM  700  H1  HOH D  77      34.138   9.293  31.694  1.00  0.00      D    H  
HETATM  701  H2  HOH D  77      34.061  10.916  31.855  1.00  0.00      D    H  
HETATM  702  O   HOH D  78      17.229  34.455 100.004  1.00  0.00      D    O  
HETATM  703  H1  HOH D  78      17.612  33.956 100.782  1.00  0.00      D    H  
HETATM  704  H2  HOH D  78      17.701  35.331  99.905  1.00  0.00      D    H  
HETATM  705  O   HOH D  79      20.936  15.200 117.792  1.00  0.00      D    O  
HETATM  706  H1  HOH D  79      20.714  16.166 117.922  1.00  0.00      D    H  
HETATM  707  H2  HOH D  79      20.849  14.718 118.664  1.00  0.00      D    H  
HETATM  708  O   HOH D  80      38.067  29.237  97.778  1.00  0.00      D    O  
HETATM  709  H1  HOH D  80      37.071  29.203  97.692  1.00  0.00      D    H  
HETATM  710  H2  HOH D  80      38.407  30.086  97.373  1.00  0.00      D    H  
HETATM  711  O   HOH D  81      39.511  42.096  64.013  1.00  0.00      D    O  
HETATM  712  H1  HOH D  81      40.290  42.698  64.187  1.00  0.00      D    H  
HETATM  713  H2  HOH D  81      39.839  41.219  63.664  1.00  0.00      D    H  
HETATM  714  O   HOH D  82      47.597  15.470  96.109  1.00  0.00      D    O  
HETATM  715  H1  HOH D  82      47.631  15.861  97.029  1.00  0.00      D    H  
HETATM  716  H2  HOH D  82      47.962  14.539  96.130  1.00  0.00      D    H  
HETATM  717  O   HOH D  83      26.022  34.609 113.440  1.00  0.00      D    O  
HETATM  718  H1  HOH D  83      26.631  34.928 112.714  1.00  0.00      D    H  
HETATM  719  H2  HOH D  83      26.482  33.899 113.973  1.00  0.00      D    H  
HETATM  720  O   HOH D  84       1.631  19.236  93.510  1.00  0.00      D    O  
HETATM  721  H1  HOH D  84       2.286  19.739  92.946  1.00  0.00      D    H  
HETATM  722  H2  HOH D  84       2.049  19.019  94.392  1.00  0.00      D    H  
HETATM  723  O   HOH D  85      28.212  24.895  25.441  1.00  0.00      D    O  
HETATM  724  H1  HOH D  85      29.016  25.136  25.985  1.00  0.00      D    H  
HETATM  725  H2  HOH D  85      28.408  25.047  24.472  1.00  0.00      D    H  
HETATM  726  O   HOH D  86      34.334  19.557 117.826  1.00  0.00      D    O  
HETATM  727  H1  HOH D  86      35.136  18.959 117.816  1.00  0.00      D    H  
HETATM  728  H2  HOH D  86      34.281  20.029 118.706  1.00  0.00      D    H  
HETATM  729  O   HOH D  87       4.532  41.109 100.706  1.00  0.00      D    O  
HETATM  730  H1  HOH D  87       3.720  40.604 100.998  1.00  0.00      D    H  
HETATM  731  H2  HOH D  87       4.297  41.700  99.934  1.00  0.00      D    H  
HETATM  732  O   HOH D  88      46.008  13.877 111.516  1.00  0.00      D    O  
HETATM  733  H1  HOH D  88      46.924  13.500 111.655  1.00  0.00      D    H  
HETATM  734  H2  HOH D  88      46.063  14.673 110.914  1.00  0.00      D    H  
HETATM  735  O   HOH D  89      35.180  21.107  35.643  1.00  0.00      D    O  
HETATM  736  H1  HOH D  89      35.057  21.516  34.739  1.00  0.00      D    H  
HETATM  737  H2  HOH D  89      34.421  21.377  36.236  1.00  0.00      D    H  
HETATM  738  O   HOH D  90      41.829  18.331  77.698  1.00  0.00      D    O  
HETATM  739  H1  HOH D  90      42.703  18.346  78.184  1.00  0.00      D    H  
HETATM  740  H2  HOH D  90      41.315  17.515  77.963  1.00  0.00      D    H  
HETATM  741  O   HOH D  91      46.003   1.193  99.898  1.00  0.00      D    O  
HETATM  742  H1  HOH D  91      46.662   0.804 100.542  1.00  0.00      D    H  
HETATM  743  H2  HOH D  91      46.492   1.677  99.173  1.00  0.00      D    H  
HETATM  744  O   HOH D  92      35.612  11.041  12.889  1.00  0.00      D    O  
HETATM  745  H1  HOH D  92      36.385  10.690  12.361  1.00  0.00      D    H  
HETATM  746  H2  HOH D  92      34.759  10.831  12.410  1.00  0.00      D    H  
HETATM  747  O   HOH D  93      10.887  32.831  59.429  1.00  0.00      D    O  
HETATM  748  H1  HOH D  93      11.316  33.509  58.833  1.00  0.00      D    H  
HETATM  749  H2  HOH D  93      10.917  33.153  60.375  1.00  0.00      D    H  
HETATM  750  O   HOH D  94      49.217  27.856  88.551  1.00  0.00      D    O  
HETATM  751  H1  HOH D  94      48.625  27.751  89.349  1.00  0.00      D    H  
HETATM  752  H2  HOH D  94      48.920  27.229  87.830  1.00  0.00      D    H  
HETATM  753  O   HOH D  95      31.975  37.847  20.188  1.00  0.00      D    O  
HETATM  754  H1  HOH D  95      31.135  37.876  19.646  1.00  0.00      D    H  
HETATM  755  H2  HOH D  95      32.754  38.089  19.610  1.00  0.00      D    H  
HETATM  756  O   HOH D  96      48.027  22.327  30.427  1.00  0.00      D    O  
HETATM  757  H1  HOH D  96      48.109  21.331  30.470  1.00  0.00      D    H  
HETATM  758  H2  HOH D  96      48.225  22.638  29.498  1.00  0.00      D    H  
HETATM  759  O   HOH D  97      21.165  39.019  25.463  1.00  0.00      D    O  
HETATM  760  H1  HOH D  97      20.580  39.590  26.040  1.00  0.00      D    H  
HETATM  761  H2  HOH D  97      22.102  39.370  25.488  1.00  0.00      D    H  
HETATM  762  O   HOH D  98       6.400  14.535  26.526  1.00  0.00      D    O  
HETATM  763  H1  HOH D  98       5.590  14.819  27.039  1.00  0.00      D    H  
HETATM  764  H2  HOH D  98       7.098  14.204  27.161  1.00  0.00      D    H  
HETATM  765  O   HOH D  99      45.603   1.729  45.767  1.00  0.00      D    O  
HETATM  766  H1  HOH D  99      44.619   1.560  45.718  1.00  0.00      D    H  
HETATM  767  H2  HOH D  99      46.077   0.875  45.984  1.00  0.00      D    H  
HETATM  768  O   HOH D 100       9.026   9.909  98.662  1.00  0.00      D    O  
HETATM  769  H1  HOH D 100       8.911   8.942  98.889  1.00  0.00      D    H  
HETATM  770  H2  HOH D 100       8.342  10.176  97.984  1.00  0.00      D    H  
HETATM  771  O   HOH D 101      35.234  26.640  89.058  1.00  0.00      D    O  
HETATM  772  H1  HOH D 101      34.501  27.047  89.602  1.00  0.00      D    H  
HETATM  773  H2  HOH D 101      34.850  25.956  88.438  1.00  0.00      D    H  
HETATM  774  O   HOH D 102      45.922  39.057  92.581  1.00  0.00      D    O  
HETATM  775  H1  HOH D 102      45.296  38.958  93.355  1.00  0.00      D    H  
HETATM  776  H2  HOH D 102      45.852  38.254  91.990  1.00  0.00      D    H  
HETATM  777  O   HOH D 103      12.728  31.507  76.115  1.00  0.00      D    O  
HETATM  778  H1  HOH D 103      13.565  31.443  76.659  1.00  0.00      D    H  
HETATM  779  H2  HOH D 103      12.040  30.884  76.488  1.00  0.00      D    H  
HETATM  780  O   HOH D 104      40.117  33.691  64.049  1.00  0.00      D    O  
HETATM  781  H1  HOH D 104      39.913  33.682  63.070  1.00  0.00      D    H  
HETATM  782  H2  HOH D 104      39.365  33.265  64.550  1.00  0.00      D    H  
HETATM  783  O   HOH D 105      20.094  31.686  12.114  1.00  0.00      D    O  
HETATM  784  H1  HOH D 105      19.412  31.609  12.842  1.00  0.00      D    H  
HETATM  785  H2  HOH D 105      20.736  30.922  12.177  1.00  0.00      D    H  
HETATM  786  O   HOH D 106      24.147  20.728  52.216  1.00  0.00      D    O  
HETATM  787  H1  HOH D 106      23.376  20.103  52.093  1.00  0.00      D    H  
HETATM  788  H2  HOH D 106      23.866  21.656  51.971  1.00  0.00      D    H  
HETATM  789  O   HOH D 107      22.443  29.652  27.365  1.00  0.00      D    O  
HETATM  790  H1  HOH D 107      21.977  29.087  28.046  1.00  0.00      D    H  
HETATM  791  H2  HOH D 107      23.340  29.257  27.163  1.00  0.00      D    H  
HETATM  792  O   HOH D 108      38.864   3.374  58.629  1.00  0.00      D    O  
HETATM  793  H1  HOH D 108      38.359   3.425  57.767  1.00  0.00      D    H  
HETATM  794  H2  HOH D 108      39.807   3.670  58.482  1.00  0.00      D    H  
HETATM  795  O   HOH D 109       7.838  38.630  97.290  1.00  0.00      D    O  
HETATM  796  H1  HOH D 109       7.582  39.087  96.438  1.00  0.00      D    H  
HETATM  797  H2  HOH D 109       7.694  39.254  98.059  1.00  0.00      D    H  
HETATM  798  O   HOH D 110      23.412  24.482 113.413  1.00  0.00      D    O  
HETATM  799  H1  HOH D 110      22.945  23.662 113.083  1.00  0.00      D    H  
HETATM  800  H2  HOH D 110      23.647  25.066 112.636  1.00  0.00      D    H  
HETATM  801  O   HOH D 111      41.011  18.269  35.757  1.00  0.00      D    O  
HETATM  802  H1  HOH D 111      41.394  17.514  36.289  1.00  0.00      D    H  
HETATM  803  H2  HOH D 111      40.201  18.627  36.221  1.00  0.00      D    H  
HETATM  804  O   HOH D 112       5.438  22.818  60.779  1.00  0.00      D    O  
HETATM  805  H1  HOH D 112       5.220  23.756  61.049  1.00  0.00      D    H  
HETATM  806  H2  HOH D 112       4.591  22.303  60.648  1.00  0.00      D    H  
HETATM  807  O   HOH D 113      10.269  35.707  27.183  1.00  0.00      D    O  
HETATM  808  H1  HOH D 113      10.075  34.852  26.702  1.00  0.00      D    H  
HETATM  809  H2  HOH D 113      10.453  35.513  28.147  1.00  0.00      D    H  
HETATM  810  O   HOH D 114      41.596  12.664  16.349  1.00  0.00      D    O  
HETATM  811  H1  HOH D 114      42.314  12.153  15.875  1.00  0.00      D    H  
HETATM  812  H2  HOH D 114      41.999  13.185  17.102  1.00  0.00      D    H  
HETATM  813  O   HOH D 115      11.057  21.696   9.008  1.00  0.00      D    O  
HETATM  814  H1  HOH D 115      10.251  22.150   8.627  1.00  0.00      D    H  
HETATM  815  H2  HOH D 115      11.225  22.036   9.933  1.00  0.00      D    H  
HETATM  816  O   HOH D 116      38.229  14.964  44.660  1.00  0.00      D    O  
HETATM  817  H1  HOH D 116      39.199  15.012  44.420  1.00  0.00      D    H  
HETATM  818  H2  HOH D 116      37.858  14.082  44.370  1.00  0.00      D    H  
HETATM  819  O   HOH D 117      24.343  26.803  36.089  1.00  0.00      D    O  
HETATM  820  H1  HOH D 117      24.094  25.904  35.730  1.00  0.00      D    H  
HETATM  821  H2  HOH D 117      25.303  26.991  35.882  1.00  0.00      D    H  
HETATM  822  O   HOH D 118      17.837  27.237 106.963  1.00  0.00      D    O  
HETATM  823  H1  HOH D 118      16.881  27.515 107.053  1.00  0.00      D    H  
HETATM  824  H2  HOH D 118      17.988  26.391 107.474  1.00  0.00      D    H  
HETATM  825  O   HOH D 119      27.511   3.972 118.217  1.00  0.00      D    O  
HETATM  826  H1  HOH D 119      28.044   4.807 118.085  1.00  0.00      D    H  
HETATM  827  H2  HOH D 119      27.815   3.510 119.051  1.00  0.00      D    H  
HETATM  828  O   HOH D 120      37.050   5.410  69.687  1.00  0.00      D    O  
HETATM  829  H1  HOH D 120      37.636   6.220  69.697  1.00  0.00      D    H  
HETATM  830  H2  HOH D 120      36.456   5.418  70.491  1.00  0.00      D    H  
HETATM  831  O   HOH D 121      36.041   2.269  32.463  1.00  0.00      D    O  
HETATM  832  H1  HOH D 121      36.138   1.276  32.532  1.00  0.00      D    H  
HETATM  833  H2  HOH D 121      35.071   2.506  32.408  1.00  0.00      D    H  
HETATM  834  O   HOH D 122      31.511  41.132  16.362  1.00  0.00      D    O  
HETATM  835  H1  HOH D 122      31.173  41.240  17.297  1.00  0.00      D    H  
HETATM  836  H2  HOH D 122      32.388  40.652  16.378  1.00  0.00      D    H  
HETATM  837  O   HOH D 123      45.202   8.400   2.902  1.00  0.00      D    O  
HETATM  838  H1  HOH D 123      45.467   7.459   3.114  1.00  0.00      D    H  
HETATM  839  H2  HOH D 123      45.335   8.973   3.711  1.00  0.00      D    H  
HETATM  840  O   HOH D 124      18.592  21.958 106.393  1.00  0.00      D    O  
HETATM  841  H1  HOH D 124      17.835  22.136 107.022  1.00  0.00      D    H  
HETATM  842  H2  HOH D 124      18.561  21.003 106.096  1.00  0.00      D    H  
HETATM  843  O   HOH D 125      24.954  10.710  57.395  1.00  0.00      D    O  
HETATM  844  H1  HOH D 125      25.736  10.429  57.950  1.00  0.00      D    H  
HETATM  845  H2  HOH D 125      24.120  10.297  57.761  1.00  0.00      D    H  
HETATM  846  O   HOH D 126      18.223  28.730  43.372  1.00  0.00      D    O  
HETATM  847  H1  HOH D 126      18.771  28.521  42.562  1.00  0.00      D    H  
HETATM  848  H2  HOH D 126      18.143  29.721  43.475  1.00  0.00      D    H  
HETATM  849  O   HOH D 127       4.629  23.288  71.547  1.00  0.00      D    O  
HETATM  850  H1  HOH D 127       5.484  23.693  71.871  1.00  0.00      D    H  
HETATM  851  H2  HOH D 127       4.509  23.497  70.576  1.00  0.00      D    H  
HETATM  852  O   HOH D 128       9.254  13.602   4.309  1.00  0.00      D    O  
HETATM  853  H1  HOH D 128       8.619  13.982   4.981  1.00  0.00      D    H  
HETATM  854  H2  HOH D 128       9.947  13.054   4.777  1.00  0.00      D    H  
HETATM  855  O   HOH D 129      37.457  21.218 100.623  1.00  0.00      D    O  
HETATM  856  H1  HOH D 129      38.002  21.334 101.454  1.00  0.00      D    H  
HETATM  857  H2  HOH D 129      37.323  20.243 100.446  1.00  0.00      D    H  
HETATM  858  O   HOH D 130      35.853  41.150  24.665  1.00  0.00      D    O  
HETATM  859  H1  HOH D 130      36.587  41.787  24.431  1.00  0.00      D    H  
HETATM  860  H2  HOH D 130      34.982  41.508  24.328  1.00  0.00      D    H  
HETATM  861  O   HOH D 131      20.878   3.853  11.464  1.00  0.00      D    O  
HETATM  862  H1  HOH D 131      20.273   4.447  10.933  1.00  0.00      D    H  
HETATM  863  H2  HOH D 131      20.449   2.957  11.578  1.00  0.00      D    H  
HETATM  864  O   HOH D 132      -0.200  37.206  84.902  1.00  0.00      D    O  
HETATM  865  H1  HOH D 132       0.730  37.550  84.771  1.00  0.00      D    H  
HETATM  866  H2  HOH D 132      -0.419  37.201  85.877  1.00  0.00      D    H  
HETATM  867  O   HOH D 133      42.712  11.419  74.963  1.00  0.00      D    O  
HETATM  868  H1  HOH D 133      42.188  10.821  75.569  1.00  0.00      D    H  
HETATM  869  H2  HOH D 133      42.990  12.239  75.463  1.00  0.00      D    H  
HETATM  870  O   HOH D 134      22.918  13.950  15.893  1.00  0.00      D    O  
HETATM  871  H1  HOH D 134      23.475  13.265  15.424  1.00  0.00      D    H  
HETATM  872  H2  HOH D 134      22.514  13.545  16.714  1.00  0.00      D    H  
HETATM  873  O   HOH D 135      19.164  13.142  47.508  1.00  0.00      D    O  
HETATM  874  H1  HOH D 135      19.748  12.336  47.596  1.00  0.00      D    H  
HETATM  875  H2  HOH D 135      18.597  13.055  46.689  1.00  0.00      D    H  
HETATM  876  O   HOH D 136      30.084  14.620 102.397  1.00  0.00      D    O  
HETATM  877  H1  HOH D 136      29.851  14.797 103.353  1.00  0.00      D    H  
HETATM  878  H2  HOH D 136      29.246  14.479 101.870  1.00  0.00      D    H  
HETATM  879  O   HOH D 137      37.212   0.194 114.918  1.00  0.00      D    O  
HETATM  880  H1  HOH D 137      38.063   0.678 114.715  1.00  0.00      D    H  
HETATM  881  H2  HOH D 137      36.486   0.530 114.317  1.00  0.00      D    H  
HETATM  882  O   HOH D 138      27.251  15.030  34.130  1.00  0.00      D    O  
HETATM  883  H1  HOH D 138      26.423  14.498  33.952  1.00  0.00      D    H  
HETATM  884  H2  HOH D 138      27.981  14.728  33.517  1.00  0.00      D    H  
HETATM  885  O   HOH D 139      18.243  21.974  92.133  1.00  0.00      D    O  
HETATM  886  H1  HOH D 139      18.629  21.193  91.641  1.00  0.00      D    H  
HETATM  887  H2  HOH D 139      17.612  21.646  92.836  1.00  0.00      D    H  
HETATM  888  O   HOH D 140      17.895  33.601   5.983  1.00  0.00      D    O  
HETATM  889  H1  HOH D 140      17.930  34.563   6.255  1.00  0.00      D    H  
HETATM  890  H2  HOH D 140      18.818  33.217   5.997  1.00  0.00      D    H  
HETATM  891  O   HOH D 141       2.968  31.385  92.588  1.00  0.00      D    O  
HETATM  892  H1  HOH D 141       2.990  31.809  91.683  1.00  0.00      D    H  
HETATM  893  H2  HOH D 141       2.286  30.653  92.597  1.00  0.00      D    H  
HETATM  894  O   HOH D 142       8.639  19.577 103.217  1.00  0.00      D    O  
HETATM  895  H1  HOH D 142       7.760  19.863 102.835  1.00  0.00      D    H  
HETATM  896  H2  HOH D 142       9.237  20.373 103.309  1.00  0.00      D    H  
HETATM  897  O   HOH D 143       1.699   6.390 115.420  1.00  0.00      D    O  
HETATM  898  H1  HOH D 143       1.935   6.471 116.388  1.00  0.00      D    H  
HETATM  899  H2  HOH D 143       2.436   5.919 114.935  1.00  0.00      D    H  
HETATM  900  O   HOH D 144      43.497   1.242 101.429  1.00  0.00      D    O  
HETATM  901  H1  HOH D 144      43.805   1.281 102.380  1.00  0.00      D    H  
HETATM  902  H2  HOH D 144      44.281   1.075 100.831  1.00  0.00      D    H  
HETATM  903  O   HOH D 145      42.965  32.162 109.676  1.00  0.00      D    O  
HETATM  904  H1  HOH D 145      42.596  32.455 110.558  1.00  0.00      D    H  
HETATM  905  H2  HOH D 145      43.728  31.533 109.825  1.00  0.00      D    H  
HETATM  906  O   HOH D 146      48.219  10.853  51.491  1.00  0.00      D    O  
HETATM  907  H1  HOH D 146      47.577  11.559  51.190  1.00  0.00      D    H  
HETATM  908  H2  HOH D 146      48.700  11.167  52.309  1.00  0.00      D    H  
HETATM  909  O   HOH D 147       1.043  25.261  77.759  1.00  0.00      D    O  
HETATM  910  H1  HOH D 147       0.518  25.946  78.264  1.00  0.00      D    H  
HETATM  911  H2  HOH D 147       0.416  24.601  77.343  1.00  0.00      D    H  
HETATM  912  O   HOH D 148      30.156  12.203  21.568  1.00  0.00      D    O  
HETATM  913  H1  HOH D 148      29.525  11.893  22.279  1.00  0.00      D    H  
HETATM  914  H2  HOH D 148      29.760  12.988  21.090  1.00  0.00      D    H  
HETATM  915  O   HOH D 149      12.143  21.750  18.208  1.00  0.00      D    O  
HETATM  916  H1  HOH D 149      12.107  22.343  19.012  1.00  0.00      D    H  
HETATM  917  H2  HOH D 149      12.295  22.305  17.391  1.00  0.00      D    H  
HETATM  918  O   HOH D 150      29.034   8.662 113.494  1.00  0.00      D    O  
HETATM  919  H1  HOH D 150      28.661   7.963 114.103  1.00  0.00      D    H  
HETATM  920  H2  HOH D 150      29.200   8.264 112.592  1.00  0.00      D    H  
HETATM  921  O   HOH D 151      48.547  34.926  76.526  1.00  0.00      D    O  
HETATM  922  H1  HOH D 151      47.822  34.412  76.065  1.00  0.00      D    H  
HETATM  923  H2  HOH D 151      48.676  34.564  77.449  1.00  0.00      D    H  
HETATM  924  O   HOH D 152      39.576  11.472  20.434  1.00  0.00      D    O  
HETATM  925  H1  HOH D 152      38.610  11.217  20.384  1.00  0.00      D    H  
HETATM  926  H2  HOH D 152      39.766  12.190  19.764  1.00  0.00      D    H  
HETATM  927  O   HOH D 153      30.109  41.150  86.543  1.00  0.00      D    O  
HETATM  928  H1  HOH D 153      29.661  40.483  85.947  1.00  0.00      D    H  
HETATM  929  H2  HOH D 153      29.713  42.054  86.387  1.00  0.00      D    H  
HETATM  930  O   HOH D 154      29.774  10.318  57.466  1.00  0.00      D    O  
HETATM  931  H1  HOH D 154      30.066  10.829  56.657  1.00  0.00      D    H  
HETATM  932  H2  HOH D 154      30.550  10.203  58.086  1.00  0.00      D    H  
HETATM  933  O   HOH D 155      42.158  34.215  54.378  1.00  0.00      D    O  
HETATM  934  H1  HOH D 155      43.027  34.708  54.420  1.00  0.00      D    H  
HETATM  935  H2  HOH D 155      41.646  34.369  55.224  1.00  0.00      D    H  
HETATM  936  O   HOH D 156      42.791  25.557  47.130  1.00  0.00      D    O  
HETATM  937  H1  HOH D 156      43.686  25.412  46.708  1.00  0.00      D    H  
HETATM  938  H2  HOH D 156      42.731  26.494  47.473  1.00  0.00      D    H  
HETATM  939  O   HOH D 157      45.232  41.924  36.066  1.00  0.00      D    O  
HETATM  940  H1  HOH D 157      45.514  42.143  35.131  1.00  0.00      D    H  
HETATM  941  H2  HOH D 157      44.990  40.956  36.123  1.00  0.00      D    H  
HETATM  942  O   HOH D 158      42.549  37.779 100.552  1.00  0.00      D    O  
HETATM  943  H1  HOH D 158      42.070  36.970 100.891  1.00  0.00      D    H  
HETATM  944  H2  HOH D 158      42.924  38.293 101.323  1.00  0.00      D    H  
HETATM  945  O   HOH D 159      34.520  34.751  36.398  1.00  0.00      D    O  
HETATM  946  H1  HOH D 159      33.950  34.451  37.163  1.00  0.00      D    H  
HETATM  947  H2  HOH D 159      33.965  35.281  35.757  1.00  0.00      D    H  
HETATM  948  O   HOH D 160      11.991  22.022  87.168  1.00  0.00      D    O  
HETATM  949  H1  HOH D 160      11.382  22.268  87.923  1.00  0.00      D    H  
HETATM  950  H2  HOH D 160      12.060  21.026  87.108  1.00  0.00      D    H  
HETATM  951  O   HOH D 161      32.572   3.251  73.120  1.00  0.00      D    O  
HETATM  952  H1  HOH D 161      33.521   3.515  73.296  1.00  0.00      D    H  
HETATM  953  H2  HOH D 161      31.976   3.677  73.800  1.00  0.00      D    H  
HETATM  954  O   HOH D 162      22.417  18.514  29.068  1.00  0.00      D    O  
HETATM  955  H1  HOH D 162      22.238  19.007  29.919  1.00  0.00      D    H  
HETATM  956  H2  HOH D 162      23.378  18.239  29.038  1.00  0.00      D    H  
HETATM  957  O   HOH D 163      19.072   6.194  70.716  1.00  0.00      D    O  
HETATM  958  H1  HOH D 163      19.210   5.948  69.757  1.00  0.00      D    H  
HETATM  959  H2  HOH D 163      19.409   5.456  71.301  1.00  0.00      D    H  
HETATM  960  O   HOH D 164      10.077  12.448  34.034  1.00  0.00      D    O  
HETATM  961  H1  HOH D 164       9.922  12.046  33.132  1.00  0.00      D    H  
HETATM  962  H2  HOH D 164       9.325  12.196  34.644  1.00  0.00      D    H  
HETATM  963  O   HOH D 165      14.965   9.645  92.549  1.00  0.00      D    O  
HETATM  964  H1  HOH D 165      14.260  10.020  93.151  1.00  0.00      D    H  
HETATM  965  H2  HOH D 165      14.792   9.939  91.609  1.00  0.00      D    H  
HETATM  966  O   HOH D 166      22.049   6.939  80.016  1.00  0.00      D    O  
HETATM  967  H1  HOH D 166      23.017   7.185  79.967  1.00  0.00      D    H  
HETATM  968  H2  HOH D 166      21.913   6.266  80.743  1.00  0.00      D    H  
HETATM  969  O   HOH D 167      22.497  27.873   5.891  1.00  0.00      D    O  
HETATM  970  H1  HOH D 167      22.870  27.097   5.384  1.00  0.00      D    H  
HETATM  971  H2  HOH D 167      23.230  28.524   6.090  1.00  0.00      D    H  
HETATM  972  O   HOH D 168       8.875  11.053   2.951  1.00  0.00      D    O  
HETATM  973  H1  HOH D 168       8.204  10.405   3.310  1.00  0.00      D    H  
HETATM  974  H2  HOH D 168       8.689  11.964   3.317  1.00  0.00      D    H  
HETATM  975  O   HOH D 169      30.216   3.419 118.032  1.00  0.00      D    O  
HETATM  976  H1  HOH D 169      30.150   3.242 119.014  1.00  0.00      D    H  
HETATM  977  H2  HOH D 169      29.612   2.793 117.540  1.00  0.00      D    H  
HETATM  978  O   HOH D 170      25.003  11.055  42.949  1.00  0.00      D    O  
HETATM  979  H1  HOH D 170      25.526  10.510  43.604  1.00  0.00      D    H  
HETATM  980  H2  HOH D 170      25.614  11.698  42.487  1.00  0.00      D    H  
HETATM  981  O   HOH D 171      23.246  36.033  87.443  1.00  0.00      D    O  
HETATM  982  H1  HOH D 171      24.237  35.999  87.315  1.00  0.00      D    H  
HETATM  983  H2  HOH D 171      22.795  35.567  86.682  1.00  0.00      D    H  
HETATM  984  O   HOH D 172       6.829  19.850  13.774  1.00  0.00      D    O  
HETATM  985  H1  HOH D 172       6.353  20.729  13.802  1.00  0.00      D    H  
HETATM  986  H2  HOH D 172       6.253  19.173  13.316  1.00  0.00      D    H  
HETATM  987  O   HOH D 173       2.872  27.332  88.714  1.00  0.00      D    O  
HETATM  988  H1  HOH D 173       3.046  27.562  89.671  1.00  0.00      D    H  
HETATM  989  H2  HOH D 173       1.967  27.666  88.451  1.00  0.00      D    H  
HETATM  990  O   HOH D 174      10.042  16.991  55.230  1.00  0.00      D    O  
HETATM  991  H1  HOH D 174       9.452  17.278  55.985  1.00  0.00      D    H  
HETATM  992  H2  HOH D 174      10.152  17.749  54.587  1.00  0.00      D    H  
HETATM  993  O   HOH D 175       4.299  37.154 115.205  1.00  0.00      D    O  
HETATM  994  H1  HOH D 175       3.886  37.654 114.444  1.00  0.00      D    H  
HETATM  995  H2  HOH D 175       3.890  37.458 116.065  1.00  0.00      D    H  
HETATM  996  O   HOH D 176      48.304  14.634 117.736  1.00  0.00      D    O  
HETATM  997  H1  HOH D 176      48.041  15.592 117.848  1.00  0.00      D    H  
HETATM  998  H2  HOH D 176      48.560  14.253 118.625  1.00  0.00      D    H  
HETATM  999  O   HOH D 177      23.755  26.663 111.336  1.00  0.00      D    O  
HETATM 1000  H1  HOH D 177      24.504  26.075 111.030  1.00  0.00      D    H  
HETATM 1001  H2  HOH D 177      24.098  27.589 111.488  1.00  0.00      D    H  
HETATM 1002  O   HOH D 178       7.596  16.813  65.725  1.00  0.00      D    O  
HETATM 1003  H1  HOH D 178       7.419  16.199  64.956  1.00  0.00      D    H  
HETATM 1004  H2  HOH D 178       6.840  16.758  66.377  1.00  0.00      D    H  
HETATM 1005  O   HOH D 179      39.587  32.806  75.874  1.00  0.00      D    O  
HETATM 1006  H1  HOH D 179      40.331  32.886  75.211  1.00  0.00      D    H  
HETATM 1007  H2  HOH D 179      39.124  31.928  75.751  1.00  0.00      D    H  
HETATM 1008  O   HOH D 180      42.002  37.104   6.051  1.00  0.00      D    O  
HETATM 1009  H1  HOH D 180      42.945  37.374   6.240  1.00  0.00      D    H  
HETATM 1010  H2  HOH D 180      41.966  36.120   5.872  1.00  0.00      D    H  
HETATM 1011  O   HOH D 181      10.233  39.916 102.126  1.00  0.00      D    O  
HETATM 1012  H1  HOH D 181      10.452  40.779 102.583  1.00  0.00      D    H  
HETATM 1013  H2  HOH D 181       9.374  39.555 102.489  1.00  0.00      D    H  
HETATM 1014  O   HOH D 182      18.205  36.031 117.380  1.00  0.00      D    O  
HETATM 1015  H1  HOH D 182      18.816  35.279 117.626  1.00  0.00      D    H  
HETATM 1016  H2  HOH D 182      17.601  35.740 116.638  1.00  0.00      D    H  
HETATM 1017  O   HOH D 183      15.976  17.428  11.581  1.00  0.00      D    O  
HETATM 1018  H1  HOH D 183      16.349  16.804  12.267  1.00  0.00      D    H  
HETATM 1019  H2  HOH D 183      16.641  17.550  10.844  1.00  0.00      D    H  
HETATM 1020  O   HOH D 184      27.431  36.238 102.353  1.00  0.00      D    O  
HETATM 1021  H1  HOH D 184      27.867  36.989 101.856  1.00  0.00      D    H  
HETATM 1022  H2  HOH D 184      27.176  35.517 101.709  1.00  0.00      D    H  
HETATM 1023  O   HOH D 185       5.168  39.140  77.283  1.00  0.00      D    O  
HETATM 1024  H1  HOH D 185       5.065  38.366  76.659  1.00  0.00      D    H  
HETATM 1025  H2  HOH D 185       4.754  38.915  78.165  1.00  0.00      D    H  
HETATM 1026  O   HOH D 186      27.443  19.084  82.125  1.00  0.00      D    O  
HETATM 1027  H1  HOH D 186      26.648  18.608  82.500  1.00  0.00      D    H  
HETATM 1028  H2  HOH D 186      27.449  20.030  82.449  1.00  0.00      D    H  
HETATM 1029  O   HOH D 187      41.394   0.461 118.015  1.00  0.00      D    O  
HETATM 1030  H1  HOH D 187      41.023   0.726 118.905  1.00  0.00      D    H  
HETATM 1031  H2  HOH D 187      41.394   1.254 117.405  1.00  0.00      D    H  
HETATM 1032  O   HOH D 188      24.567  38.435  21.959  1.00  0.00      D    O  
HETATM 1033  H1  HOH D 188      24.108  37.636  22.347  1.00  0.00      D    H  
HETATM 1034  H2  HOH D 188      25.246  38.136  21.289  1.00  0.00      D    H  
HETATM 1035  O   HOH D 189       3.312  29.334  94.986  1.00  0.00      D    O  
HETATM 1036  H1  HOH D 189       2.799  29.224  94.134  1.00  0.00      D    H  
HETATM 1037  H2  HOH D 189       2.843  28.847  95.723  1.00  0.00      D    H  
HETATM 1038  O   HOH D 190      45.163   7.170  87.734  1.00  0.00      D    O  
HETATM 1039  H1  HOH D 190      45.643   6.292  87.749  1.00  0.00      D    H  
HETATM 1040  H2  HOH D 190      44.499   7.199  88.481  1.00  0.00      D    H  
HETATM 1041  O   HOH D 191      41.005  19.708  90.338  1.00  0.00      D    O  
HETATM 1042  H1  HOH D 191      41.420  20.531  89.950  1.00  0.00      D    H  
HETATM 1043  H2  HOH D 191      41.628  18.934  90.223  1.00  0.00      D    H  
HETATM 1044  O   HOH D 192      21.874  31.281  15.185  1.00  0.00      D    O  
HETATM 1045  H1  HOH D 192      20.919  31.574  15.148  1.00  0.00      D    H  
HETATM 1046  H2  HOH D 192      21.930  30.299  15.004  1.00  0.00      D    H  
HETATM 1047  O   HOH D 193      38.913  28.157  67.386  1.00  0.00      D    O  
HETATM 1048  H1  HOH D 193      38.479  28.503  68.218  1.00  0.00      D    H  
HETATM 1049  H2  HOH D 193      38.940  28.883  66.699  1.00  0.00      D    H  
HETATM 1050  O   HOH D 194      27.019  28.840  19.182  1.00  0.00      D    O  
HETATM 1051  H1  HOH D 194      26.474  29.446  19.761  1.00  0.00      D    H  
HETATM 1052  H2  HOH D 194      27.869  28.604  19.654  1.00  0.00      D    H  
HETATM 1053  O   HOH D 195      15.255   2.333  89.040  1.00  0.00      D    O  
HETATM 1054  H1  HOH D 195      16.108   2.562  88.571  1.00  0.00      D    H  
HETATM 1055  H2  HOH D 195      15.299   1.389  89.369  1.00  0.00      D    H  
HETATM 1056  O   HOH D 196      19.409  26.362  75.789  1.00  0.00      D    O  
HETATM 1057  H1  HOH D 196      18.619  26.411  76.400  1.00  0.00      D    H  
HETATM 1058  H2  HOH D 196      19.393  25.495  75.291  1.00  0.00      D    H  
HETATM 1059  O   HOH D 197       3.341  14.354  49.653  1.00  0.00      D    O  
HETATM 1060  H1  HOH D 197       3.342  14.313  50.652  1.00  0.00      D    H  
HETATM 1061  H2  HOH D 197       2.970  15.234  49.356  1.00  0.00      D    H  
HETATM 1062  O   HOH D 198      29.337   8.698  25.827  1.00  0.00      D    O  
HETATM 1063  H1  HOH D 198      29.867   8.469  25.011  1.00  0.00      D    H  
HETATM 1064  H2  HOH D 198      28.691   7.960  26.023  1.00  0.00      D    H  
HETATM 1065  O   HOH D 199       8.153  13.499  65.950  1.00  0.00      D    O  
HETATM 1066  H1  HOH D 199       7.571  13.843  65.214  1.00  0.00      D    H  
HETATM 1067  H2  HOH D 199       9.051  13.936  65.898  1.00  0.00      D    H  
HETATM 1068  O   HOH D 200      29.800   8.521  89.567  1.00  0.00      D    O  
HETATM 1069  H1  HOH D 200      30.570   8.646  88.941  1.00  0.00      D    H  
HETATM 1070  H2  HOH D 200      29.408   9.412  89.795  1.00  0.00      D    H  
HETATM 1071  O   HOH D 201      47.783  37.247  41.337  1.00  0.00      D    O  
HETATM 1072  H1  HOH D 201      46.993  36.666  41.140  1.00  0.00      D    H  
HETATM 1073  H2  HOH D 201      48.609  36.685  41.370  1.00  0.00      D    H  
HETATM 1074  O   HOH D 202       0.655   7.814  26.151  1.00  0.00      D    O  
HETATM 1075  H1  HOH D 202      -0.015   8.485  26.471  1.00  0.00      D    H  
HETATM 1076  H2  HOH D 202       1.342   8.273  25.588  1.00  0.00      D    H  
HETATM 1077  O   HOH D 203      15.989  42.467  70.598  1.00  0.00      D    O  
HETATM 1078  H1  HOH D 203      16.914  42.818  70.453  1.00  0.00      D    H  
HETATM 1079  H2  HOH D 203      15.527  42.371  69.716  1.00  0.00      D    H  
HETATM 1080  O   HOH D 204       0.333  15.862  19.573  1.00  0.00      D    O  
HETATM 1081  H1  HOH D 204      -0.584  15.579  19.291  1.00  0.00      D    H  
HETATM 1082  H2  HOH D 204       0.262  16.551  20.295  1.00  0.00      D    H  
HETATM 1083  O   HOH D 205      22.698  40.223  69.115  1.00  0.00      D    O  
HETATM 1084  H1  HOH D 205      23.069  39.546  68.479  1.00  0.00      D    H  
HETATM 1085  H2  HOH D 205      22.700  41.124  68.681  1.00  0.00      D    H  
HETATM 1086  O   HOH D 206      48.326  19.207  42.137  1.00  0.00      D    O  
HETATM 1087  H1  HOH D 206      47.698  19.027  42.894  1.00  0.00      D    H  
HETATM 1088  H2  HOH D 206      49.120  19.711  42.476  1.00  0.00      D    H  
HETATM 1089  O   HOH D 207       0.183   9.995  87.793  1.00  0.00      D    O  
HETATM 1090  H1  HOH D 207      -0.060  10.910  87.473  1.00  0.00      D    H  
HETATM 1091  H2  HOH D 207       1.125   9.789  87.530  1.00  0.00      D    H  
HETATM 1092  O   HOH D 208      21.297  27.608  17.767  1.00  0.00      D    O  
HETATM 1093  H1  HOH D 208      21.504  28.095  18.615  1.00  0.00      D    H  
HETATM 1094  H2  HOH D 208      22.089  27.062  17.495  1.00  0.00      D    H  
HETATM 1095  O   HOH D 209      32.683   1.589  64.149  1.00  0.00      D    O  
HETATM 1096  H1  HOH D 209      31.907   2.209  64.260  1.00  0.00      D    H  
HETATM 1097  H2  HOH D 209      32.950   1.557  63.185  1.00  0.00      D    H  
HETATM 1098  O   HOH D 210      41.148   5.036  45.101  1.00  0.00      D    O  
HETATM 1099  H1  HOH D 210      40.845   4.093  44.960  1.00  0.00      D    H  
HETATM 1100  H2  HOH D 210      41.982   5.039  45.653  1.00  0.00      D    H  
HETATM 1101  O   HOH D 211      43.825  25.232  94.291  1.00  0.00      D    O  
HETATM 1102  H1  HOH D 211      42.897  25.548  94.092  1.00  0.00      D    H  
HETATM 1103  H2  HOH D 211      43.818  24.691  95.132  1.00  0.00      D    H  
HETATM 1104  O   HOH D 212      29.206  12.046  30.107  1.00  0.00      D    O  
HETATM 1105  H1  HOH D 212      29.542  11.530  30.896  1.00  0.00      D    H  
HETATM 1106  H2  HOH D 212      29.923  12.095  29.412  1.00  0.00      D    H  
HETATM 1107  O   HOH D 213      46.205  16.120  40.933  1.00  0.00      D    O  
HETATM 1108  H1  HOH D 213      47.124  16.348  40.614  1.00  0.00      D    H  
HETATM 1109  H2  HOH D 213      46.037  16.567  41.812  1.00  0.00      D    H  
HETATM 1110  O   HOH D 214      10.539  36.152 103.830  1.00  0.00      D    O  
HETATM 1111  H1  HOH D 214      10.786  36.786 104.563  1.00  0.00      D    H  
HETATM 1112  H2  HOH D 214      10.091  35.347 104.222  1.00  0.00      D    H  
HETATM 1113  O   HOH D 215      16.291  11.504  43.142  1.00  0.00      D    O  
HETATM 1114  H1  HOH D 215      16.937  11.394  42.386  1.00  0.00      D    H  
HETATM 1115  H2  HOH D 215      15.516  12.059  42.840  1.00  0.00      D    H  
HETATM 1116  O   HOH D 216      46.667  41.213   5.191  1.00  0.00      D    O  
HETATM 1117  H1  HOH D 216      47.529  40.951   5.625  1.00  0.00      D    H  
HETATM 1118  H2  HOH D 216      46.210  40.396   4.838  1.00  0.00      D    H  
HETATM 1119  O   HOH D 217      37.283  23.055  88.206  1.00  0.00      D    O  
HETATM 1120  H1  HOH D 217      36.799  22.995  89.080  1.00  0.00      D    H  
HETATM 1121  H2  HOH D 217      37.455  22.134  87.857  1.00  0.00      D    H  
HETATM 1122  O   HOH D 218      17.740  23.340  13.857  1.00  0.00      D    O  
HETATM 1123  H1  HOH D 218      18.409  22.915  13.248  1.00  0.00      D    H  
HETATM 1124  H2  HOH D 218      18.208  23.957  14.489  1.00  0.00      D    H  
HETATM 1125  O   HOH D 219       3.902  41.654  86.895  1.00  0.00      D    O  
HETATM 1126  H1  HOH D 219       3.473  42.275  87.551  1.00  0.00      D    H  
HETATM 1127  H2  HOH D 219       4.577  41.086  87.367  1.00  0.00      D    H  
HETATM 1128  O   HOH D 220      44.874  34.484   7.602  1.00  0.00      D    O  
HETATM 1129  H1  HOH D 220      44.221  34.384   6.852  1.00  0.00      D    H  
HETATM 1130  H2  HOH D 220      45.382  35.338   7.491  1.00  0.00      D    H  
HETATM 1131  O   HOH D 221       1.053  31.603  68.693  1.00  0.00      D    O  
HETATM 1132  H1  HOH D 221       0.658  32.493  68.465  1.00  0.00      D    H  
HETATM 1133  H2  HOH D 221       0.392  30.882  68.484  1.00  0.00      D    H  
HETATM 1134  O   HOH D 222       0.531  30.576  88.309  1.00  0.00      D    O  
HETATM 1135  H1  HOH D 222       0.028  30.769  89.152  1.00  0.00      D    H  
HETATM 1136  H2  HOH D 222       0.450  29.604  88.088  1.00  0.00      D    H  
HETATM 1137  O   HOH D 223      37.963   7.213  49.934  1.00  0.00      D    O  
HETATM 1138  H1  HOH D 223      37.397   8.007  50.156  1.00  0.00      D    H  
HETATM 1139  H2  HOH D 223      38.621   7.462  49.223  1.00  0.00      D    H  
HETATM 1140  O   HOH D 224      14.477  17.119  19.357  1.00  0.00      D    O  
HETATM 1141  H1  HOH D 224      13.757  17.231  20.042  1.00  0.00      D    H  
HETATM 1142  H2  HOH D 224      15.185  16.509  19.713  1.00  0.00      D    H  
HETATM 1143  O   HOH D 225      16.109   7.033  23.346  1.00  0.00      D    O  
HETATM 1144  H1  HOH D 225      15.874   7.999  23.456  1.00  0.00      D    H  
HETATM 1145  H2  HOH D 225      16.562   6.704  24.174  1.00  0.00      D    H  
HETATM 1146  O   HOH D 226      24.538  20.343  36.798  1.00  0.00      D    O  
HETATM 1147  H1  HOH D 226      24.818  21.270  36.547  1.00  0.00      D    H  
HETATM 1148  H2  HOH D 226      25.331  19.837  37.138  1.00  0.00      D    H  
HETATM 1149  O   HOH D 227      46.974  21.850 104.406  1.00  0.00      D    O  
HETATM 1150  H1  HOH D 227      46.434  21.083 104.058  1.00  0.00      D    H  
HETATM 1151  H2  HOH D 227      47.014  22.570 103.714  1.00  0.00      D    H  
HETATM 1152  O   HOH D 228      19.950   6.041  51.656  1.00  0.00      D    O  
HETATM 1153  H1  HOH D 228      19.153   6.516  52.029  1.00  0.00      D    H  
HETATM 1154  H2  HOH D 228      20.779   6.553  51.882  1.00  0.00      D    H  
HETATM 1155  O   HOH D 229       9.395   8.802  30.360  1.00  0.00      D    O  
HETATM 1156  H1  HOH D 229      10.217   8.842  29.792  1.00  0.00      D    H  
HETATM 1157  H2  HOH D 229       8.588   8.952  29.789  1.00  0.00      D    H  
HETATM 1158  O   HOH D 230      37.458  30.134  21.298  1.00  0.00      D    O  
HETATM 1159  H1  HOH D 230      37.328  29.362  20.677  1.00  0.00      D    H  
HETATM 1160  H2  HOH D 230      37.933  30.872  20.819  1.00  0.00      D    H  
HETATM 1161  O   HOH D 231       4.910  13.077  71.621  1.00  0.00      D    O  
HETATM 1162  H1  HOH D 231       3.915  13.164  71.571  1.00  0.00      D    H  
HETATM 1163  H2  HOH D 231       5.187  12.197  71.235  1.00  0.00      D    H  
HETATM 1164  O   HOH D 232       7.342  21.641  30.336  1.00  0.00      D    O  
HETATM 1165  H1  HOH D 232       6.394  21.943  30.436  1.00  0.00      D    H  
HETATM 1166  H2  HOH D 232       7.439  20.717  30.706  1.00  0.00      D    H  
HETATM 1167  O   HOH D 233       4.678  17.939  92.518  1.00  0.00      D    O  
HETATM 1168  H1  HOH D 233       5.142  18.491  91.825  1.00  0.00      D    H  
HETATM 1169  H2  HOH D 233       4.753  18.389  93.408  1.00  0.00      D    H  
HETATM 1170  O   HOH D 234      13.387  30.493   7.234  1.00  0.00      D    O  
HETATM 1171  H1  HOH D 234      13.180  31.244   7.862  1.00  0.00      D    H  
HETATM 1172  H2  HOH D 234      14.319  30.596   6.888  1.00  0.00      D    H  
HETATM 1173  O   HOH D 235      47.359  37.535 115.450  1.00  0.00      D    O  
HETATM 1174  H1  HOH D 235      47.142  37.817 116.384  1.00  0.00      D    H  
HETATM 1175  H2  HOH D 235      47.816  36.646 115.468  1.00  0.00      D    H  
HETATM 1176  O   HOH D 236      41.679  39.945  99.201  1.00  0.00      D    O  
HETATM 1177  H1  HOH D 236      42.254  40.690  99.540  1.00  0.00      D    H  
HETATM 1178  H2  HOH D 236      42.082  39.068  99.463  1.00  0.00      D    H  
HETATM 1179  O   HOH D 237      18.399  37.314 106.348  1.00  0.00      D    O  
HETATM 1180  H1  HOH D 237      18.387  36.495 105.774  1.00  0.00      D    H  
HETATM 1181  H2  HOH D 237      19.278  37.379 106.819  1.00  0.00      D    H  
HETATM 1182  O   HOH D 238       0.409  18.976  33.101  1.00  0.00      D    O  
HETATM 1183  H1  HOH D 238       0.845  18.097  33.292  1.00  0.00      D    H  
HETATM 1184  H2  HOH D 238      -0.580  18.891  33.225  1.00  0.00      D    H  
HETATM 1185  O   HOH D 239       6.352   7.825  22.623  1.00  0.00      D    O  
HETATM 1186  H1  HOH D 239       5.992   8.599  22.103  1.00  0.00      D    H  
HETATM 1187  H2  HOH D 239       6.203   6.980  22.109  1.00  0.00      D    H  
HETATM 1188  O   HOH D 240      32.737   7.051 103.677  1.00  0.00      D    O  
HETATM 1189  H1  HOH D 240      33.717   6.866 103.596  1.00  0.00      D    H  
HETATM 1190  H2  HOH D 240      32.236   6.478 103.029  1.00  0.00      D    H  
HETATM 1191  O   HOH D 241      22.014   4.706  71.356  1.00  0.00      D    O  
HETATM 1192  H1  HOH D 241      22.484   5.423  70.842  1.00  0.00      D    H  
HETATM 1193  H2  HOH D 241      22.253   4.780  72.325  1.00  0.00      D    H  
HETATM 1194  O   HOH D 242       9.594  10.711  12.875  1.00  0.00      D    O  
HETATM 1195  H1  HOH D 242       9.417   9.852  13.356  1.00  0.00      D    H  
HETATM 1196  H2  HOH D 242       9.258  10.642  11.936  1.00  0.00      D    H  
HETATM 1197  O   HOH D 243      34.330   0.914 115.857  1.00  0.00      D    O  
HETATM 1198  H1  HOH D 243      33.839   1.336 116.619  1.00  0.00      D    H  
HETATM 1199  H2  HOH D 243      33.714   0.300 115.363  1.00  0.00      D    H  
HETATM 1200  O   HOH D 244      13.312  39.024  60.192  1.00  0.00      D    O  
HETATM 1201  H1  HOH D 244      13.796  38.789  59.349  1.00  0.00      D    H  
HETATM 1202  H2  HOH D 244      12.584  39.678  59.987  1.00  0.00      D    H  
HETATM 1203  O   HOH D 245      34.251  10.935 112.470  1.00  0.00      D    O  
HETATM 1204  H1  HOH D 245      34.591   9.995 112.497  1.00  0.00      D    H  
HETATM 1205  H2  HOH D 245      34.779  11.499 113.104  1.00  0.00      D    H  
HETATM 1206  O   HOH D 246       1.927   2.321  34.655  1.00  0.00      D    O  
HETATM 1207  H1  HOH D 246       1.330   2.100  35.427  1.00  0.00      D    H  
HETATM 1208  H2  HOH D 246       2.541   3.067  34.912  1.00  0.00      D    H  
HETATM 1209  O   HOH D 247      24.160  14.371  86.869  1.00  0.00      D    O  
HETATM 1210  H1  HOH D 247      23.985  13.411  87.090  1.00  0.00      D    H  
HETATM 1211  H2  HOH D 247      23.650  14.956  87.499  1.00  0.00      D    H  
HETATM 1212  O   HOH D 248      48.815  14.446  79.894  1.00  0.00      D    O  
HETATM 1213  H1  HOH D 248      48.646  13.685  80.520  1.00  0.00      D    H  
HETATM 1214  H2  HOH D 248      48.478  15.295  80.301  1.00  0.00      D    H  
HETATM 1215  O   HOH D 249      20.512  33.220 102.049  1.00  0.00      D    O  
HETATM 1216  H1  HOH D 249      19.654  33.729 101.987  1.00  0.00      D    H  
HETATM 1217  H2  HOH D 249      20.364  32.278 101.747  1.00  0.00      D    H  
HETATM 1218  O   HOH D 250      47.158  27.799  48.692  1.00  0.00      D    O  
HETATM 1219  H1  HOH D 250      47.892  28.316  49.132  1.00  0.00      D    H  
HETATM 1220  H2  HOH D 250      46.275  28.103  49.051  1.00  0.00      D    H  
HETATM 1221  O   HOH D 251       8.618  30.798 101.678  1.00  0.00      D    O  
HETATM 1222  H1  HOH D 251       8.320  31.735 101.494  1.00  0.00      D    H  
HETATM 1223  H2  HOH D 251       8.148  30.452 102.490  1.00  0.00      D    H  
HETATM 1224  O   HOH D 252      43.714  22.482  96.288  1.00  0.00      D    O  
HETATM 1225  H1  HOH D 252      42.743  22.416  96.520  1.00  0.00      D    H  
HETATM 1226  H2  HOH D 252      43.863  22.108  95.372  1.00  0.00      D    H  
HETATM 1227  O   HOH D 253      17.702  21.409  25.019  1.00  0.00      D    O  
HETATM 1228  H1  HOH D 253      18.680  21.235  24.909  1.00  0.00      D    H  
HETATM 1229  H2  HOH D 253      17.212  21.083  24.210  1.00  0.00      D    H  
HETATM 1230  O   HOH D 254      48.936  28.324  53.815  1.00  0.00      D    O  
HETATM 1231  H1  HOH D 254      48.358  28.585  53.041  1.00  0.00      D    H  
HETATM 1232  H2  HOH D 254      48.609  28.780  54.643  1.00  0.00      D    H  
HETATM 1233  O   HOH D 255      35.740  21.226 109.272  1.00  0.00      D    O  
HETATM 1234  H1  HOH D 255      36.157  22.043 109.671  1.00  0.00      D    H  
HETATM 1235  H2  HOH D 255      36.039  20.418 109.780  1.00  0.00      D    H  
HETATM 1236  O   HOH D 256      26.963  25.553  60.635  1.00  0.00      D    O  
HETATM 1237  H1  HOH D 256      27.310  25.531  61.572  1.00  0.00      D    H  
HETATM 1238  H2  HOH D 256      27.664  25.206  60.011  1.00  0.00      D    H  
HETATM 1239  O   HOH D 257      28.921  34.472  80.789  1.00  0.00      D    O  
HETATM 1240  H1  HOH D 257      29.423  34.245  79.955  1.00  0.00      D    H  
HETATM 1241  H2  HOH D 257      29.565  34.756  81.499  1.00  0.00      D    H  
HETATM 1242  O   HOH D 258      45.566  14.093  61.455  1.00  0.00      D    O  
HETATM 1243  H1  HOH D 258      46.233  14.047  62.198  1.00  0.00      D    H  
HETATM 1244  H2  HOH D 258      45.607  13.251  60.916  1.00  0.00      D    H  
HETATM 1245  O   HOH D 259      28.040  14.711  63.433  1.00  0.00      D    O  
HETATM 1246  H1  HOH D 259      28.012  15.608  62.991  1.00  0.00      D    H  
HETATM 1247  H2  HOH D 259      27.177  14.233  63.270  1.00  0.00      D    H  
HETATM 1248  O   HOH D 260       8.314  23.691  15.300  1.00  0.00      D    O  
HETATM 1249  H1  HOH D 260       8.629  22.773  15.059  1.00  0.00      D    H  
HETATM 1250  H2  HOH D 260       7.452  23.882  14.831  1.00  0.00      D    H  
HETATM 1251  O   HOH D 261      35.154  34.010 111.992  1.00  0.00      D    O  
HETATM 1252  H1  HOH D 261      35.337  34.809 112.565  1.00  0.00      D    H  
HETATM 1253  H2  HOH D 261      34.215  34.052 111.652  1.00  0.00      D    H  
HETATM 1254  O   HOH D 262      19.791  30.489  63.008  1.00  0.00      D    O  
HETATM 1255  H1  HOH D 262      19.618  30.979  63.862  1.00  0.00      D    H  
HETATM 1256  H2  HOH D 262      20.596  30.876  62.558  1.00  0.00      D    H  
HETATM 1257  O   HOH D 263      20.322  23.838  30.519  1.00  0.00      D    O  
HETATM 1258  H1  HOH D 263      19.776  24.312  29.828  1.00  0.00      D    H  
HETATM 1259  H2  HOH D 263      21.292  23.916  30.288  1.00  0.00      D    H  
HETATM 1260  O   HOH D 264      38.938   3.292  38.576  1.00  0.00      D    O  
HETATM 1261  H1  HOH D 264      39.865   3.075  38.881  1.00  0.00      D    H  
HETATM 1262  H2  HOH D 264      38.668   2.657  37.852  1.00  0.00      D    H  
HETATM 1263  O   HOH D 265      17.767   1.576  41.885  1.00  0.00      D    O  
HETATM 1264  H1  HOH D 265      17.782   1.186  42.806  1.00  0.00      D    H  
HETATM 1265  H2  HOH D 265      18.091   0.895  41.229  1.00  0.00      D    H  
HETATM 1266  O   HOH D 266      13.573  34.160 118.099  1.00  0.00      D    O  
HETATM 1267  H1  HOH D 266      13.786  33.960 119.055  1.00  0.00      D    H  
HETATM 1268  H2  HOH D 266      13.554  33.307 117.576  1.00  0.00      D    H  
HETATM 1269  O   HOH D 267      12.018   2.673  25.221  1.00  0.00      D    O  
HETATM 1270  H1  HOH D 267      12.483   2.092  25.889  1.00  0.00      D    H  
HETATM 1271  H2  HOH D 267      12.024   3.620  25.540  1.00  0.00      D    H  
HETATM 1272  O   HOH D 268      17.298  28.726  47.847  1.00  0.00      D    O  
HETATM 1273  H1  HOH D 268      17.468  29.404  48.562  1.00  0.00      D    H  
HETATM 1274  H2  HOH D 268      18.166  28.459  47.428  1.00  0.00      D    H  
HETATM 1275  O   HOH D 269      36.992   0.457 103.954  1.00  0.00      D    O  
HETATM 1276  H1  HOH D 269      37.500   0.034 103.204  1.00  0.00      D    H  
HETATM 1277  H2  HOH D 269      36.431   1.204 103.598  1.00  0.00      D    H  
HETATM 1278  O   HOH D 270      30.605  32.762  23.734  1.00  0.00      D    O  
HETATM 1279  H1  HOH D 270      30.047  32.268  23.067  1.00  0.00      D    H  
HETATM 1280  H2  HOH D 270      31.253  32.131  24.160  1.00  0.00      D    H  
HETATM 1281  O   HOH D 271      23.864  36.241  75.712  1.00  0.00      D    O  
HETATM 1282  H1  HOH D 271      24.110  36.774  74.902  1.00  0.00      D    H  
HETATM 1283  H2  HOH D 271      24.696  35.920  76.165  1.00  0.00      D    H  
HETATM 1284  O   HOH D 272      22.366  16.290 101.531  1.00  0.00      D    O  
HETATM 1285  H1  HOH D 272      21.517  15.966 101.113  1.00  0.00      D    H  
HETATM 1286  H2  HOH D 272      23.086  16.326 100.838  1.00  0.00      D    H  
HETATM 1287  O   HOH D 273       1.692  27.641 106.414  1.00  0.00      D    O  
HETATM 1288  H1  HOH D 273       0.949  28.297 106.547  1.00  0.00      D    H  
HETATM 1289  H2  HOH D 273       1.370  26.885 105.844  1.00  0.00      D    H  
HETATM 1290  O   HOH D 274      41.649  14.387   7.528  1.00  0.00      D    O  
HETATM 1291  H1  HOH D 274      42.130  14.254   6.661  1.00  0.00      D    H  
HETATM 1292  H2  HOH D 274      41.351  13.501   7.883  1.00  0.00      D    H  
HETATM 1293  O   HOH D 275      19.540  11.192  92.151  1.00  0.00      D    O  
HETATM 1294  H1  HOH D 275      19.243  12.031  91.695  1.00  0.00      D    H  
HETATM 1295  H2  HOH D 275      20.205  10.717  91.574  1.00  0.00      D    H  
HETATM 1296  O   HOH D 276      37.163  14.175 102.250  1.00  0.00      D    O  
HETATM 1297  H1  HOH D 276      37.362  14.742 101.450  1.00  0.00      D    H  
HETATM 1298  H2  HOH D 276      37.399  13.224 102.050  1.00  0.00      D    H  
HETATM 1299  O   HOH D 277      43.188   8.371   6.825  1.00  0.00      D    O  
HETATM 1300  H1  HOH D 277      44.126   8.612   6.579  1.00  0.00      D    H  
HETATM 1301  H2  HOH D 277      42.945   7.500   6.397  1.00  0.00      D    H  
HETATM 1302  O   HOH D 278      11.630  18.141 108.502  1.00  0.00      D    O  
HETATM 1303  H1  HOH D 278      10.640  17.999 108.521  1.00  0.00      D    H  
HETATM 1304  H2  HOH D 278      11.832  19.025 108.081  1.00  0.00      D    H  
HETATM 1305  O   HOH D 279      14.033  19.286 112.764  1.00  0.00      D    O  
HETATM 1306  H1  HOH D 279      14.024  19.935 113.525  1.00  0.00      D    H  
HETATM 1307  H2  HOH D 279      13.205  19.404 112.216  1.00  0.00      D    H  
HETATM 1308  O   HOH D 280      44.472  34.127  64.627  1.00  0.00      D    O  
HETATM 1309  H1  HOH D 280      44.551  35.079  64.332  1.00  0.00      D    H  
HETATM 1310  H2  HOH D 280      43.520  33.832  64.547  1.00  0.00      D    H  
HETATM 1311  O   HOH D 281      44.068  16.327  99.874  1.00  0.00      D    O  
HETATM 1312  H1  HOH D 281      44.738  16.631 100.552  1.00  0.00      D    H  
HETATM 1313  H2  HOH D 281      43.866  17.078  99.245  1.00  0.00      D    H  
HETATM 1314  O   HOH D 282      32.693  40.442 113.067  1.00  0.00      D    O  
HETATM 1315  H1  HOH D 282      33.014  39.498 112.997  1.00  0.00      D    H  
HETATM 1316  H2  HOH D 282      32.150  40.548 113.901  1.00  0.00      D    H  
HETATM 1317  O   HOH D 283      17.933  41.850  87.336  1.00  0.00      D    O  
HETATM 1318  H1  HOH D 283      18.784  42.085  87.806  1.00  0.00      D    H  
HETATM 1319  H2  HOH D 283      17.555  42.668  86.902  1.00  0.00      D    H  
HETATM 1320  O   HOH D 284      35.129  12.364  29.477  1.00  0.00      D    O  
HETATM 1321  H1  HOH D 284      35.649  12.695  28.689  1.00  0.00      D    H  
HETATM 1322  H2  HOH D 284      35.057  13.093  30.158  1.00  0.00      D    H  
HETATM 1323  O   HOH D 285      32.168  26.377 109.413  1.00  0.00      D    O  
HETATM 1324  H1  HOH D 285      32.649  26.842 110.156  1.00  0.00      D    H  
HETATM 1325  H2  HOH D 285      31.181  26.454 109.555  1.00  0.00      D    H  
HETATM 1326  O   HOH D 286      42.530  10.897  72.306  1.00  0.00      D    O  
HETATM 1327  H1  HOH D 286      42.507  10.939  73.305  1.00  0.00      D    H  
HETATM 1328  H2  HOH D 286      43.271  11.476  71.964  1.00  0.00      D    H  
HETATM 1329  O   HOH D 287      17.353  24.394 112.538  1.00  0.00      D    O  
HETATM 1330  H1  HOH D 287      16.661  24.181 111.848  1.00  0.00      D    H  
HETATM 1331  H2  HOH D 287      17.514  25.381 112.556  1.00  0.00      D    H  
HETATM 1332  O   HOH D 288      47.610  22.944  86.280  1.00  0.00      D    O  
HETATM 1333  H1  HOH D 288      47.297  23.354  85.424  1.00  0.00      D    H  
HETATM 1334  H2  HOH D 288      48.483  22.481  86.128  1.00  0.00      D    H  
HETATM 1335  O   HOH D 289      17.175  11.171  98.495  1.00  0.00      D    O  
HETATM 1336  H1  HOH D 289      18.075  10.806  98.257  1.00  0.00      D    H  
HETATM 1337  H2  HOH D 289      16.467  10.528  98.205  1.00  0.00      D    H  
HETATM 1338  O   HOH D 290       6.011   2.333 117.458  1.00  0.00      D    O  
HETATM 1339  H1  HOH D 290       5.314   1.755 117.882  1.00  0.00      D    H  
HETATM 1340  H2  HOH D 290       5.841   3.289 117.696  1.00  0.00      D    H  
HETATM 1341  O   HOH D 291      15.582  27.965  34.142  1.00  0.00      D    O  
HETATM 1342  H1  HOH D 291      15.753  28.051  35.123  1.00  0.00      D    H  
HETATM 1343  H2  HOH D 291      15.569  28.873  33.724  1.00  0.00      D    H  
HETATM 1344  O   HOH D 292      39.781  26.718  25.044  1.00  0.00      D    O  
HETATM 1345  H1  HOH D 292      40.775  26.638  25.117  1.00  0.00      D    H  
HETATM 1346  H2  HOH D 292      39.410  27.060  25.908  1.00  0.00      D    H  
HETATM 1347  O   HOH D 293      24.903  22.597  26.155  1.00  0.00      D    O  
HETATM 1348  H1  HOH D 293      25.563  21.850  26.080  1.00  0.00      D    H  
HETATM 1349  H2  HOH D 293      24.609  22.688  27.106  1.00  0.00      D    H  
HETATM 1350  O   HOH D 294      14.880  26.205  57.490  1.00  0.00      D    O  
HETATM 1351  H1  HOH D 294      15.716  25.857  57.914  1.00  0.00      D    H  
HETATM 1352  H2  HOH D 294      15.045  26.378  56.519  1.00  0.00      D    H  
HETATM 1353  O   HOH D 295       6.577   3.002  27.502  1.00  0.00      D    O  
HETATM 1354  H1  HOH D 295       6.009   2.203  27.301  1.00  0.00      D    H  
HETATM 1355  H2  HOH D 295       6.648   3.574  26.686  1.00  0.00      D    H  
HETATM 1356  O   HOH D 296      18.443  37.309 109.401  1.00  0.00      D    O  
HETATM 1357  H1  HOH D 296      19.006  36.544 109.085  1.00  0.00      D    H  
HETATM 1358  H2  HOH D 296      17.477  37.082 109.283  1.00  0.00      D    H  
HETATM 1359  O   HOH D 297      33.580  36.497  60.128  1.00  0.00      D    O  
HETATM 1360  H1  HOH D 297      32.722  36.110  59.791  1.00  0.00      D    H  
HETATM 1361  H2  HOH D 297      34.326  35.853  59.956  1.00  0.00      D    H  
HETATM 1362  O   HOH D 298      10.972   8.046  38.341  1.00  0.00      D    O  
HETATM 1363  H1  HOH D 298      11.548   7.611  37.649  1.00  0.00      D    H  
HETATM 1364  H2  HOH D 298      10.168   8.446  37.902  1.00  0.00      D    H  
HETATM 1365  O   HOH D 299      36.822  32.246  25.160  1.00  0.00      D    O  
HETATM 1366  H1  HOH D 299      37.397  32.182  24.345  1.00  0.00      D    H  
HETATM 1367  H2  HOH D 299      35.859  32.243  24.890  1.00  0.00      D    H  
HETATM 1368  O   HOH D 300       4.623  23.542 112.617  1.00  0.00      D    O  
HETATM 1369  H1  HOH D 300       4.440  22.559 112.638  1.00  0.00      D    H  
HETATM 1370  H2  HOH D 300       5.124  23.805 113.441  1.00  0.00      D    H  
HETATM 1371  O   HOH D 301      39.864  13.500  34.702  1.00  0.00      D    O  
HETATM 1372  H1  HOH D 301      39.808  12.626  34.218  1.00  0.00      D    H  
HETATM 1373  H2  HOH D 301      39.763  14.250  34.049  1.00  0.00      D    H  
HETATM 1374  O   HOH D 302       0.631  16.664  92.605  1.00  0.00      D    O  
HETATM 1375  H1  HOH D 302      -0.335  16.866  92.438  1.00  0.00      D    H  
HETATM 1376  H2  HOH D 302       1.076  17.470  92.995  1.00  0.00      D    H  
HETATM 1377  O   HOH D 303      39.016  42.691  36.300  1.00  0.00      D    O  
HETATM 1378  H1  HOH D 303      38.739  42.615  37.258  1.00  0.00      D    H  
HETATM 1379  H2  HOH D 303      39.939  42.323  36.190  1.00  0.00      D    H  
HETATM 1380  O   HOH D 304      22.801  10.216  59.082  1.00  0.00      D    O  
HETATM 1381  H1  HOH D 304      22.056  10.786  59.428  1.00  0.00      D    H  
HETATM 1382  H2  HOH D 304      22.611   9.256  59.291  1.00  0.00      D    H  
HETATM 1383  O   HOH D 305       5.519  17.791  48.962  1.00  0.00      D    O  
HETATM 1384  H1  HOH D 305       6.179  17.791  48.210  1.00  0.00      D    H  
HETATM 1385  H2  HOH D 305       5.395  18.726  49.296  1.00  0.00      D    H  
HETATM 1386  O   HOH D 306      24.883  15.514  51.003  1.00  0.00      D    O  
HETATM 1387  H1  HOH D 306      23.935  15.540  51.320  1.00  0.00      D    H  
HETATM 1388  H2  HOH D 306      24.905  15.253  50.038  1.00  0.00      D    H  
HETATM 1389  O   HOH D 307      38.639  17.290  60.682  1.00  0.00      D    O  
HETATM 1390  H1  HOH D 307      38.871  17.316  59.709  1.00  0.00      D    H  
HETATM 1391  H2  HOH D 307      37.712  16.932  60.794  1.00  0.00      D    H  
HETATM 1392  O   HOH D 308       5.794  20.691  41.623  1.00  0.00      D    O  
HETATM 1393  H1  HOH D 308       4.924  20.988  42.018  1.00  0.00      D    H  
HETATM 1394  H2  HOH D 308       5.627  20.256  40.738  1.00  0.00      D    H  
HETATM 1395  O   HOH D 309       2.971  42.310  82.650  1.00  0.00      D    O  
HETATM 1396  H1  HOH D 309       2.095  42.375  82.172  1.00  0.00      D    H  
HETATM 1397  H2  HOH D 309       3.288  41.362  82.638  1.00  0.00      D    H  
HETATM 1398  O   HOH D 310      31.970  30.279  50.616  1.00  0.00      D    O  
HETATM 1399  H1  HOH D 310      31.043  29.910  50.537  1.00  0.00      D    H  
HETATM 1400  H2  HOH D 310      32.328  30.477  49.703  1.00  0.00      D    H  
HETATM 1401  O   HOH D 311       1.667  28.283   3.015  1.00  0.00      D    O  
HETATM 1402  H1  HOH D 311       2.326  29.017   3.184  1.00  0.00      D    H  
HETATM 1403  H2  HOH D 311       1.023  28.231   3.778  1.00  0.00      D    H  
HETATM 1404  O   HOH D 312       6.473   7.550 101.846  1.00  0.00      D    O  
HETATM 1405  H1  HOH D 312       6.398   8.441 102.294  1.00  0.00      D    H  
HETATM 1406  H2  HOH D 312       6.224   7.641 100.882  1.00  0.00      D    H  
HETATM 1407  O   HOH D 313      28.023  25.767  73.386  1.00  0.00      D    O  
HETATM 1408  H1  HOH D 313      27.443  26.426  73.865  1.00  0.00      D    H  
HETATM 1409  H2  HOH D 313      28.789  26.246  72.958  1.00  0.00      D    H  
HETATM 1410  O   HOH D 314      48.977  21.633  23.012  1.00  0.00      D    O  
HETATM 1411  H1  HOH D 314      49.452  21.397  22.164  1.00  0.00      D    H  
HETATM 1412  H2  HOH D 314      48.014  21.817  22.814  1.00  0.00      D    H  
HETATM 1413  O   HOH D 315      27.847  35.180  60.190  1.00  0.00      D    O  
HETATM 1414  H1  HOH D 315      27.876  35.637  61.079  1.00  0.00      D    H  
HETATM 1415  H2  HOH D 315      28.090  34.217  60.302  1.00  0.00      D    H  
HETATM 1416  O   HOH D 316      35.658  32.164  62.151  1.00  0.00      D    O  
HETATM 1417  H1  HOH D 316      36.092  32.909  62.657  1.00  0.00      D    H  
HETATM 1418  H2  HOH D 316      36.023  32.137  61.220  1.00  0.00      D    H  
HETATM 1419  O   HOH D 317      20.005  30.060   6.208  1.00  0.00      D    O  
HETATM 1420  H1  HOH D 317      20.754  29.404   6.304  1.00  0.00      D    H  
HETATM 1421  H2  HOH D 317      19.148  29.568   6.058  1.00  0.00      D    H  
HETATM 1422  O   HOH D 318      26.168   5.957 113.118  1.00  0.00      D    O  
HETATM 1423  H1  HOH D 318      26.159   6.606 112.357  1.00  0.00      D    H  
HETATM 1424  H2  HOH D 318      26.343   6.446 113.972  1.00  0.00      D    H  
HETATM 1425  O   HOH D 319      47.417  11.254  68.229  1.00  0.00      D    O  
HETATM 1426  H1  HOH D 319      46.969  11.698  67.453  1.00  0.00      D    H  
HETATM 1427  H2  HOH D 319      48.321  11.658  68.369  1.00  0.00      D    H  
HETATM 1428  O   HOH D 320      28.951   6.250  52.240  1.00  0.00      D    O  
HETATM 1429  H1  HOH D 320      29.054   5.421  51.689  1.00  0.00      D    H  
HETATM 1430  H2  HOH D 320      28.839   7.039  51.636  1.00  0.00      D    H  
HETATM 1431  O   HOH D 321      18.127  38.289  51.676  1.00  0.00      D    O  
HETATM 1432  H1  HOH D 321      18.400  38.535  52.606  1.00  0.00      D    H  
HETATM 1433  H2  HOH D 321      18.771  37.619  51.306  1.00  0.00      D    H  
HETATM 1434  O   HOH D 322      37.626  33.870  39.512  1.00  0.00      D    O  
HETATM 1435  H1  HOH D 322      38.470  33.400  39.253  1.00  0.00      D    H  
HETATM 1436  H2  HOH D 322      37.806  34.476  40.287  1.00  0.00      D    H  
HETATM 1437  O   HOH D 323       6.807  33.082  91.114  1.00  0.00      D    O  
HETATM 1438  H1  HOH D 323       6.969  33.071  92.101  1.00  0.00      D    H  
HETATM 1439  H2  HOH D 323       6.473  33.984  90.841  1.00  0.00      D    H  
HETATM 1440  O   HOH D 324      12.305   3.985 106.217  1.00  0.00      D    O  
HETATM 1441  H1  HOH D 324      13.177   3.820 105.756  1.00  0.00      D    H  
HETATM 1442  H2  HOH D 324      12.413   4.729 106.877  1.00  0.00      D    H  
HETATM 1443  O   HOH D 325      24.331  11.782 102.834  1.00  0.00      D    O  
HETATM 1444  H1  HOH D 325      24.063  12.081 101.919  1.00  0.00      D    H  
HETATM 1445  H2  HOH D 325      24.437  12.579 103.428  1.00  0.00      D    H  
HETATM 1446  O   HOH D 326      33.581  22.617  22.727  1.00  0.00      D    O  
HETATM 1447  H1  HOH D 326      33.197  22.758  21.815  1.00  0.00      D    H  
HETATM 1448  H2  HOH D 326      34.042  23.451  23.028  1.00  0.00      D    H  
HETATM 1449  O   HOH D 327      29.190   5.256  35.238  1.00  0.00      D    O  
HETATM 1450  H1  HOH D 327      29.239   5.917  34.489  1.00  0.00      D    H  
HETATM 1451  H2  HOH D 327      29.245   5.737  36.112  1.00  0.00      D    H  
HETATM 1452  O   HOH D 328      49.161  19.903   6.863  1.00  0.00      D    O  
HETATM 1453  H1  HOH D 328      49.366  20.875   6.754  1.00  0.00      D    H  
HETATM 1454  H2  HOH D 328      48.853  19.527   5.989  1.00  0.00      D    H  
HETATM 1455  O   HOH D 329      11.483  40.003  43.987  1.00  0.00      D    O  
HETATM 1456  H1  HOH D 329      12.221  40.493  43.523  1.00  0.00      D    H  
HETATM 1457  H2  HOH D 329      10.835  39.656  43.308  1.00  0.00      D    H  
HETATM 1458  O   HOH D 330      17.114  26.393  77.042  1.00  0.00      D    O  
HETATM 1459  H1  HOH D 330      16.625  25.527  76.935  1.00  0.00      D    H  
HETATM 1460  H2  HOH D 330      16.514  27.149  76.779  1.00  0.00      D    H  
HETATM 1461  O   HOH D 331      27.084  33.294   2.773  1.00  0.00      D    O  
HETATM 1462  H1  HOH D 331      26.124  33.045   2.901  1.00  0.00      D    H  
HETATM 1463  H2  HOH D 331      27.654  32.760   3.397  1.00  0.00      D    H  
HETATM 1464  O   HOH D 332      17.767  39.090  45.539  1.00  0.00      D    O  
HETATM 1465  H1  HOH D 332      17.274  39.550  44.801  1.00  0.00      D    H  
HETATM 1466  H2  HOH D 332      17.682  39.624  46.380  1.00  0.00      D    H  
HETATM 1467  O   HOH D 333      25.553  13.789  22.891  1.00  0.00      D    O  
HETATM 1468  H1  HOH D 333      24.631  13.632  23.244  1.00  0.00      D    H  
HETATM 1469  H2  HOH D 333      25.782  13.077  22.227  1.00  0.00      D    H  
HETATM 1470  O   HOH D 334      31.608   4.042 113.522  1.00  0.00      D    O  
HETATM 1471  H1  HOH D 334      32.369   3.448 113.784  1.00  0.00      D    H  
HETATM 1472  H2  HOH D 334      31.877   4.998 113.638  1.00  0.00      D    H  
HETATM 1473  O   HOH D 335      29.571  37.764  98.321  1.00  0.00      D    O  
HETATM 1474  H1  HOH D 335      29.731  36.777  98.322  1.00  0.00      D    H  
HETATM 1475  H2  HOH D 335      30.422  38.239  98.097  1.00  0.00      D    H  
HETATM 1476  O   HOH D 336      35.181  30.643  65.458  1.00  0.00      D    O  
HETATM 1477  H1  HOH D 336      34.542  31.303  65.064  1.00  0.00      D    H  
HETATM 1478  H2  HOH D 336      35.603  30.110  64.725  1.00  0.00      D    H  
HETATM 1479  O   HOH D 337       8.558  18.854  94.343  1.00  0.00      D    O  
HETATM 1480  H1  HOH D 337       9.155  18.411  93.674  1.00  0.00      D    H  
HETATM 1481  H2  HOH D 337       7.776  18.262  94.537  1.00  0.00      D    H  
HETATM 1482  O   HOH D 338      13.095  26.016  78.676  1.00  0.00      D    O  
HETATM 1483  H1  HOH D 338      13.344  25.059  78.533  1.00  0.00      D    H  
HETATM 1484  H2  HOH D 338      12.130  26.075  78.929  1.00  0.00      D    H  
HETATM 1485  O   HOH D 339      22.327   2.319 105.502  1.00  0.00      D    O  
HETATM 1486  H1  HOH D 339      23.209   2.022 105.135  1.00  0.00      D    H  
HETATM 1487  H2  HOH D 339      22.001   1.650 106.169  1.00  0.00      D    H  
HETATM 1488  O   HOH D 340      48.575  41.188  49.667  1.00  0.00      D    O  
HETATM 1489  H1  HOH D 340      48.638  40.273  50.065  1.00  0.00      D    H  
HETATM 1490  H2  HOH D 340      47.672  41.311  49.255  1.00  0.00      D    H  
HETATM 1491  O   HOH D 341       5.271  19.099  52.792  1.00  0.00      D    O  
HETATM 1492  H1  HOH D 341       4.891  18.336  53.316  1.00  0.00      D    H  
HETATM 1493  H2  HOH D 341       5.724  19.737  53.414  1.00  0.00      D    H  
HETATM 1494  O   HOH D 342      25.221  24.027 115.142  1.00  0.00      D    O  
HETATM 1495  H1  HOH D 342      25.711  24.879 115.323  1.00  0.00      D    H  
HETATM 1496  H2  HOH D 342      24.586  24.163 114.381  1.00  0.00      D    H  
HETATM 1497  O   HOH D 343      25.231  37.144  34.459  1.00  0.00      D    O  
HETATM 1498  H1  HOH D 343      25.425  37.799  35.189  1.00  0.00      D    H  
HETATM 1499  H2  HOH D 343      24.312  36.769  34.583  1.00  0.00      D    H  
HETATM 1500  O   HOH D 344       7.618  27.486  58.572  1.00  0.00      D    O  
HETATM 1501  H1  HOH D 344       7.254  28.024  57.812  1.00  0.00      D    H  
HETATM 1502  H2  HOH D 344       8.553  27.779  58.770  1.00  0.00      D    H  
HETATM 1503  O   HOH D 345      40.803  14.032  39.667  1.00  0.00      D    O  
HETATM 1504  H1  HOH D 345      41.477  14.688  40.008  1.00  0.00      D    H  
HETATM 1505  H2  HOH D 345      41.274  13.220  39.322  1.00  0.00      D    H  
HETATM 1506  O   HOH D 346      44.548  32.863  38.254  1.00  0.00      D    O  
HETATM 1507  H1  HOH D 346      43.647  32.698  38.655  1.00  0.00      D    H  
HETATM 1508  H2  HOH D 346      45.234  32.323  38.742  1.00  0.00      D    H  
HETATM 1509  O   HOH D 347       2.488  24.631  28.541  1.00  0.00      D    O  
HETATM 1510  H1  HOH D 347       3.338  25.143  28.419  1.00  0.00      D    H  
HETATM 1511  H2  HOH D 347       2.558  24.058  29.357  1.00  0.00      D    H  
HETATM 1512  O   HOH D 348      43.775  13.538  21.387  1.00  0.00      D    O  
HETATM 1513  H1  HOH D 348      43.532  13.609  22.354  1.00  0.00      D    H  
HETATM 1514  H2  HOH D 348      44.291  14.349  21.112  1.00  0.00      D    H  
HETATM 1515  O   HOH D 349      22.950  22.047 115.598  1.00  0.00      D    O  
HETATM 1516  H1  HOH D 349      22.649  21.572 116.426  1.00  0.00      D    H  
HETATM 1517  H2  HOH D 349      22.399  21.744 114.821  1.00  0.00      D    H  
HETATM 1518  O   HOH D 350      45.344  16.369 110.264  1.00  0.00      D    O  
HETATM 1519  H1  HOH D 350      44.488  16.825 110.509  1.00  0.00      D    H  
HETATM 1520  H2  HOH D 350      45.931  17.007 109.766  1.00  0.00      D    H  
HETATM 1521  O   HOH D 351      49.073  19.620 118.060  1.00  0.00      D    O  
HETATM 1522  H1  HOH D 351      48.950  19.444 119.037  1.00  0.00      D    H  
HETATM 1523  H2  HOH D 351      49.662  20.419 117.938  1.00  0.00      D    H  
HETATM 1524  O   HOH D 352      46.027  33.236  69.091  1.00  0.00      D    O  
HETATM 1525  H1  HOH D 352      46.222  33.328  68.114  1.00  0.00      D    H  
HETATM 1526  H2  HOH D 352      45.065  32.994  69.217  1.00  0.00      D    H  
HETATM 1527  O   HOH D 353       8.768  21.664  53.305  1.00  0.00      D    O  
HETATM 1528  H1  HOH D 353       8.030  21.710  53.978  1.00  0.00      D    H  
HETATM 1529  H2  HOH D 353       9.501  22.291  53.570  1.00  0.00      D    H  
HETATM 1530  O   HOH D 354       4.127  28.854 115.166  1.00  0.00      D    O  
HETATM 1531  H1  HOH D 354       3.594  28.318 114.511  1.00  0.00      D    H  
HETATM 1532  H2  HOH D 354       5.072  28.925 114.847  1.00  0.00      D    H  
HETATM 1533  O   HOH D 355      23.298  38.803   3.733  1.00  0.00      D    O  
HETATM 1534  H1  HOH D 355      23.780  39.633   3.453  1.00  0.00      D    H  
HETATM 1535  H2  HOH D 355      22.459  39.052   4.218  1.00  0.00      D    H  
HETATM 1536  O   HOH D 356       1.363  31.334  28.322  1.00  0.00      D    O  
HETATM 1537  H1  HOH D 356       2.314  31.569  28.121  1.00  0.00      D    H  
HETATM 1538  H2  HOH D 356       1.073  31.803  29.156  1.00  0.00      D    H  
HETATM 1539  O   HOH D 357      23.108  37.125   7.775  1.00  0.00      D    O  
HETATM 1540  H1  HOH D 357      23.683  37.527   7.062  1.00  0.00      D    H  
HETATM 1541  H2  HOH D 357      23.265  36.138   7.813  1.00  0.00      D    H  
HETATM 1542  O   HOH D 358      27.865  18.937 113.675  1.00  0.00      D    O  
HETATM 1543  H1  HOH D 358      27.995  19.028 114.663  1.00  0.00      D    H  
HETATM 1544  H2  HOH D 358      27.050  19.446 113.399  1.00  0.00      D    H  
HETATM 1545  O   HOH D 359      37.479   8.935   6.845  1.00  0.00      D    O  
HETATM 1546  H1  HOH D 359      37.579   8.180   6.196  1.00  0.00      D    H  
HETATM 1547  H2  HOH D 359      37.072   9.721   6.380  1.00  0.00      D    H  
HETATM 1548  O   HOH D 360      12.858  19.204  91.374  1.00  0.00      D    O  
HETATM 1549  H1  HOH D 360      13.345  19.519  92.188  1.00  0.00      D    H  
HETATM 1550  H2  HOH D 360      13.516  18.854  90.707  1.00  0.00      D    H  
HETATM 1551  O   HOH D 361      25.811  29.456  26.308  1.00  0.00      D    O  
HETATM 1552  H1  HOH D 361      25.257  30.185  26.710  1.00  0.00      D    H  
HETATM 1553  H2  HOH D 361      25.269  28.963  25.627  1.00  0.00      D    H  
HETATM 1554  O   HOH D 362      43.610   2.655  98.235  1.00  0.00      D    O  
HETATM 1555  H1  HOH D 362      43.919   3.102  97.395  1.00  0.00      D    H  
HETATM 1556  H2  HOH D 362      44.164   1.839  98.401  1.00  0.00      D    H  
HETATM 1557  O   HOH D 363      29.094  13.729  32.796  1.00  0.00      D    O  
HETATM 1558  H1  HOH D 363      29.237  14.076  31.869  1.00  0.00      D    H  
HETATM 1559  H2  HOH D 363      29.916  13.889  33.342  1.00  0.00      D    H  
HETATM 1560  O   HOH D 364      21.022   1.081  58.374  1.00  0.00      D    O  
HETATM 1561  H1  HOH D 364      21.532   1.488  57.616  1.00  0.00      D    H  
HETATM 1562  H2  HOH D 364      21.476   1.299  59.238  1.00  0.00      D    H  
HETATM 1563  O   HOH D 365      18.119  23.396  41.192  1.00  0.00      D    O  
HETATM 1564  H1  HOH D 365      19.068  23.094  41.280  1.00  0.00      D    H  
HETATM 1565  H2  HOH D 365      18.092  24.393  41.118  1.00  0.00      D    H  
HETATM 1566  O   HOH D 366       5.604  14.739 115.920  1.00  0.00      D    O  
HETATM 1567  H1  HOH D 366       4.657  14.942 116.169  1.00  0.00      D    H  
HETATM 1568  H2  HOH D 366       5.923  15.409 115.249  1.00  0.00      D    H  
HETATM 1569  O   HOH D 367      31.922  13.037  31.415  1.00  0.00      D    O  
HETATM 1570  H1  HOH D 367      31.223  13.681  31.103  1.00  0.00      D    H  
HETATM 1571  H2  HOH D 367      32.112  12.376  30.690  1.00  0.00      D    H  
HETATM 1572  O   HOH D 368      12.854  22.980  58.832  1.00  0.00      D    O  
HETATM 1573  H1  HOH D 368      12.006  23.347  58.450  1.00  0.00      D    H  
HETATM 1574  H2  HOH D 368      12.734  22.009  59.037  1.00  0.00      D    H  
HETATM 1575  O   HOH D 369       6.603  18.420 116.903  1.00  0.00      D    O  
HETATM 1576  H1  HOH D 369       7.243  19.020 117.384  1.00  0.00      D    H  
HETATM 1577  H2  HOH D 369       6.076  18.955 116.243  1.00  0.00      D    H  
HETATM 1578  O   HOH D 370      25.234  27.584  80.273  1.00  0.00      D    O  
HETATM 1579  H1  HOH D 370      25.155  27.087  81.137  1.00  0.00      D    H  
HETATM 1580  H2  HOH D 370      25.535  26.957  79.554  1.00  0.00      D    H  
HETATM 1581  O   HOH D 371       5.219   1.092  23.739  1.00  0.00      D    O  
HETATM 1582  H1  HOH D 371       4.711   0.512  23.102  1.00  0.00      D    H  
HETATM 1583  H2  HOH D 371       6.201   0.975  23.586  1.00  0.00      D    H  
HETATM 1584  O   HOH D 372      29.325   5.982 115.409  1.00  0.00      D    O  
HETATM 1585  H1  HOH D 372      29.451   6.049 116.399  1.00  0.00      D    H  
HETATM 1586  H2  HOH D 372      28.994   5.068 115.176  1.00  0.00      D    H  
HETATM 1587  O   HOH D 373      36.131  40.815  32.383  1.00  0.00      D    O  
HETATM 1588  H1  HOH D 373      36.501  41.219  33.220  1.00  0.00      D    H  
HETATM 1589  H2  HOH D 373      35.642  39.972  32.607  1.00  0.00      D    H  
HETATM 1590  O   HOH D 374      27.761  33.716  22.150  1.00  0.00      D    O  
HETATM 1591  H1  HOH D 374      28.052  32.801  21.869  1.00  0.00      D    H  
HETATM 1592  H2  HOH D 374      26.763  33.765  22.143  1.00  0.00      D    H  
HETATM 1593  O   HOH D 375      13.471  31.300  30.395  1.00  0.00      D    O  
HETATM 1594  H1  HOH D 375      12.822  30.875  31.026  1.00  0.00      D    H  
HETATM 1595  H2  HOH D 375      13.334  32.291  30.394  1.00  0.00      D    H  
HETATM 1596  O   HOH D 376      42.597  13.616  59.943  1.00  0.00      D    O  
HETATM 1597  H1  HOH D 376      42.852  14.360  60.560  1.00  0.00      D    H  
HETATM 1598  H2  HOH D 376      43.422  13.148  59.627  1.00  0.00      D    H  
HETATM 1599  O   HOH D 377      29.436   6.990  60.335  1.00  0.00      D    O  
HETATM 1600  H1  HOH D 377      29.744   6.385  59.601  1.00  0.00      D    H  
HETATM 1601  H2  HOH D 377      28.436   7.015  60.348  1.00  0.00      D    H  
HETATM 1602  O   HOH D 378      18.312  31.397  31.267  1.00  0.00      D    O  
HETATM 1603  H1  HOH D 378      17.770  31.933  31.914  1.00  0.00      D    H  
HETATM 1604  H2  HOH D 378      18.467  31.933  30.437  1.00  0.00      D    H  
HETATM 1605  O   HOH D 379      44.498   6.141  66.417  1.00  0.00      D    O  
HETATM 1606  H1  HOH D 379      44.977   6.954  66.749  1.00  0.00      D    H  
HETATM 1607  H2  HOH D 379      44.690   6.016  65.443  1.00  0.00      D    H  
HETATM 1608  O   HOH D 380      27.341  10.925  66.223  1.00  0.00      D    O  
HETATM 1609  H1  HOH D 380      26.444  10.904  66.665  1.00  0.00      D    H  
HETATM 1610  H2  HOH D 380      27.242  10.684  65.258  1.00  0.00      D    H  
HETATM 1611  O   HOH D 381      10.696  11.627  97.340  1.00  0.00      D    O  
HETATM 1612  H1  HOH D 381      11.249  10.902  96.929  1.00  0.00      D    H  
HETATM 1613  H2  HOH D 381       9.933  11.219  97.842  1.00  0.00      D    H  
HETATM 1614  O   HOH D 382      10.730   6.460 111.996  1.00  0.00      D    O  
HETATM 1615  H1  HOH D 382      10.499   7.359 111.625  1.00  0.00      D    H  
HETATM 1616  H2  HOH D 382      10.182   6.285 112.814  1.00  0.00      D    H  
HETATM 1617  O   HOH D 383      17.873   9.100  92.650  1.00  0.00      D    O  
HETATM 1618  H1  HOH D 383      16.897   9.284  92.762  1.00  0.00      D    H  
HETATM 1619  H2  HOH D 383      18.368   9.965  92.563  1.00  0.00      D    H  
HETATM 1620  O   HOH D 384      45.485  29.824 103.860  1.00  0.00      D    O  
HETATM 1621  H1  HOH D 384      44.936  29.277 104.492  1.00  0.00      D    H  
HETATM 1622  H2  HOH D 384      46.058  30.458 104.379  1.00  0.00      D    H  
HETATM 1623  O   HOH D 385      45.174  10.448   4.739  1.00  0.00      D    O  
HETATM 1624  H1  HOH D 385      45.640  11.032   4.074  1.00  0.00      D    H  
HETATM 1625  H2  HOH D 385      44.261  10.812   4.919  1.00  0.00      D    H  
HETATM 1626  O   HOH D 386      40.179   4.016  80.602  1.00  0.00      D    O  
HETATM 1627  H1  HOH D 386      40.551   3.287  80.027  1.00  0.00      D    H  
HETATM 1628  H2  HOH D 386      40.617   4.884  80.365  1.00  0.00      D    H  
HETATM 1629  O   HOH D 387      39.530  15.928  38.380  1.00  0.00      D    O  
HETATM 1630  H1  HOH D 387      39.871  15.072  38.769  1.00  0.00      D    H  
HETATM 1631  H2  HOH D 387      38.808  15.729  37.717  1.00  0.00      D    H  
HETATM 1632  O   HOH D 388      18.535  23.707 104.205  1.00  0.00      D    O  
HETATM 1633  H1  HOH D 388      17.950  24.292 104.767  1.00  0.00      D    H  
HETATM 1634  H2  HOH D 388      18.660  22.825 104.660  1.00  0.00      D    H  
HETATM 1635  O   HOH D 389       3.941  14.103  64.474  1.00  0.00      D    O  
HETATM 1636  H1  HOH D 389       4.009  13.351  63.819  1.00  0.00      D    H  
HETATM 1637  H2  HOH D 389       2.980  14.260  64.703  1.00  0.00      D    H  
HETATM 1638  O   HOH D 390      40.435   4.834 108.435  1.00  0.00      D    O  
HETATM 1639  H1  HOH D 390      41.096   5.169 109.106  1.00  0.00      D    H  
HETATM 1640  H2  HOH D 390      40.310   3.849 108.552  1.00  0.00      D    H  
HETATM 1641  O   HOH D 391       4.682  31.173 113.025  1.00  0.00      D    O  
HETATM 1642  H1  HOH D 391       5.080  32.040 112.729  1.00  0.00      D    H  
HETATM 1643  H2  HOH D 391       4.096  31.330 113.820  1.00  0.00      D    H  
HETATM 1644  O   HOH D 392      47.353   6.506 115.483  1.00  0.00      D    O  
HETATM 1645  H1  HOH D 392      47.894   5.666 115.507  1.00  0.00      D    H  
HETATM 1646  H2  HOH D 392      47.850   7.208 114.973  1.00  0.00      D    H  
HETATM 1647  O   HOH D 393      30.717  20.280  75.074  1.00  0.00      D    O  
HETATM 1648  H1  HOH D 393      30.621  20.982  75.780  1.00  0.00      D    H  
HETATM 1649  H2  HOH D 393      31.408  20.566  74.411  1.00  0.00      D    H  
HETATM 1650  O   HOH D 394      13.499   7.929  47.327  1.00  0.00      D    O  
HETATM 1651  H1  HOH D 394      14.395   7.511  47.478  1.00  0.00      D    H  
HETATM 1652  H2  HOH D 394      12.781   7.276  47.568  1.00  0.00      D    H  
HETATM 1653  O   HOH D 395      48.578  27.690  46.201  1.00  0.00      D    O  
HETATM 1654  H1  HOH D 395      48.640  28.615  45.825  1.00  0.00      D    H  
HETATM 1655  H2  HOH D 395      48.134  27.723  47.096  1.00  0.00      D    H  
HETATM 1656  O   HOH D 396      20.447  35.714  35.903  1.00  0.00      D    O  
HETATM 1657  H1  HOH D 396      20.583  36.439  36.578  1.00  0.00      D    H  
HETATM 1658  H2  HOH D 396      19.468  35.576  35.754  1.00  0.00      D    H  
HETATM 1659  O   HOH D 397      45.599  17.783  26.410  1.00  0.00      D    O  
HETATM 1660  H1  HOH D 397      46.435  18.098  26.859  1.00  0.00      D    H  
HETATM 1661  H2  HOH D 397      45.163  17.080  26.971  1.00  0.00      D    H  
HETATM 1662  O   HOH D 398      45.228  10.523  45.590  1.00  0.00      D    O  
HETATM 1663  H1  HOH D 398      44.593  10.388  44.829  1.00  0.00      D    H  
HETATM 1664  H2  HOH D 398      45.005  11.375  46.063  1.00  0.00      D    H  
HETATM 1665  O   HOH D 399      22.876  10.710  98.540  1.00  0.00      D    O  
HETATM 1666  H1  HOH D 399      23.533  10.048  98.179  1.00  0.00      D    H  
HETATM 1667  H2  HOH D 399      23.287  11.622  98.537  1.00  0.00      D    H  
HETATM 1668  O   HOH D 400       6.102  39.413 118.182  1.00  0.00      D    O  
HETATM 1669  H1  HOH D 400       6.132  39.240 119.167  1.00  0.00      D    H  
HETATM 1670  H2  HOH D 400       5.206  39.782 117.936  1.00  0.00      D    H  
HETATM 1671  O   HOH D 401      37.850  20.917 118.080  1.00  0.00      D    O  
HETATM 1672  H1  HOH D 401      37.754  20.046 118.563  1.00  0.00      D    H  
HETATM 1673  H2  HOH D 401      37.029  21.470 118.226  1.00  0.00      D    H  
HETATM 1674  O   HOH D 402       2.142  10.568  39.838  1.00  0.00      D    O  
HETATM 1675  H1  HOH D 402       1.902   9.599  39.790  1.00  0.00      D    H  
HETATM 1676  H2  HOH D 402       2.010  10.989  38.940  1.00  0.00      D    H  
HETATM 1677  O   HOH D 403       6.117  -0.213  83.512  1.00  0.00      D    O  
HETATM 1678  H1  HOH D 403       5.508  -0.115  84.299  1.00  0.00      D    H  
HETATM 1679  H2  HOH D 403       6.417   0.692  83.209  1.00  0.00      D    H  
HETATM 1680  O   HOH D 404       3.238   5.690  48.338  1.00  0.00      D    O  
HETATM 1681  H1  HOH D 404       3.667   6.271  47.646  1.00  0.00      D    H  
HETATM 1682  H2  HOH D 404       2.403   6.129  48.671  1.00  0.00      D    H  
HETATM 1683  O   HOH D 405      14.163  32.690  62.018  1.00  0.00      D    O  
HETATM 1684  H1  HOH D 405      14.554  31.877  61.585  1.00  0.00      D    H  
HETATM 1685  H2  HOH D 405      13.167  32.605  62.049  1.00  0.00      D    H  
HETATM 1686  O   HOH D 406      33.535  38.667  54.854  1.00  0.00      D    O  
HETATM 1687  H1  HOH D 406      32.974  39.155  54.186  1.00  0.00      D    H  
HETATM 1688  H2  HOH D 406      34.429  38.465  54.455  1.00  0.00      D    H  
HETATM 1689  O   HOH D 407      21.305  29.169  49.590  1.00  0.00      D    O  
HETATM 1690  H1  HOH D 407      21.098  30.081  49.946  1.00  0.00      D    H  
HETATM 1691  H2  HOH D 407      20.798  28.484  50.113  1.00  0.00      D    H  
HETATM 1692  O   HOH D 408      33.466   1.416  29.909  1.00  0.00      D    O  
HETATM 1693  H1  HOH D 408      32.571   1.002  29.742  1.00  0.00      D    H  
HETATM 1694  H2  HOH D 408      33.398   2.060  30.671  1.00  0.00      D    H  
HETATM 1695  O   HOH D 409      22.770  27.320  22.999  1.00  0.00      D    O  
HETATM 1696  H1  HOH D 409      22.576  26.799  22.167  1.00  0.00      D    H  
HETATM 1697  H2  HOH D 409      23.239  28.170  22.759  1.00  0.00      D    H  
HETATM 1698  O   HOH D 410      13.578  16.934  82.327  1.00  0.00      D    O  
HETATM 1699  H1  HOH D 410      13.975  16.021  82.424  1.00  0.00      D    H  
HETATM 1700  H2  HOH D 410      12.912  17.087  83.057  1.00  0.00      D    H  
HETATM 1701  O   HOH D 411       6.259   1.259  36.072  1.00  0.00      D    O  
HETATM 1702  H1  HOH D 411       6.730   0.791  36.820  1.00  0.00      D    H  
HETATM 1703  H2  HOH D 411       5.296   1.384  36.312  1.00  0.00      D    H  
HETATM 1704  O   HOH D 412      21.995  41.894  42.330  1.00  0.00      D    O  
HETATM 1705  H1  HOH D 412      21.912  42.884  42.438  1.00  0.00      D    H  
HETATM 1706  H2  HOH D 412      21.800  41.644  41.381  1.00  0.00      D    H  
HETATM 1707  O   HOH D 413       6.729   3.196  75.410  1.00  0.00      D    O  
HETATM 1708  H1  HOH D 413       6.999   4.065  75.823  1.00  0.00      D    H  
HETATM 1709  H2  HOH D 413       6.201   3.371  74.579  1.00  0.00      D    H  
HETATM 1710  O   HOH D 414      44.232  20.341  20.685  1.00  0.00      D    O  
HETATM 1711  H1  HOH D 414      43.938  19.850  19.866  1.00  0.00      D    H  
HETATM 1712  H2  HOH D 414      44.307  19.700  21.449  1.00  0.00      D    H  
HETATM 1713  O   HOH D 415      42.557  33.273  89.441  1.00  0.00      D    O  
HETATM 1714  H1  HOH D 415      41.683  32.789  89.484  1.00  0.00      D    H  
HETATM 1715  H2  HOH D 415      43.306  32.619  89.545  1.00  0.00      D    H  
HETATM 1716  O   HOH D 416      34.153  24.896  50.899  1.00  0.00      D    O  
HETATM 1717  H1  HOH D 416      34.060  23.904  50.989  1.00  0.00      D    H  
HETATM 1718  H2  HOH D 416      34.578  25.267  51.725  1.00  0.00      D    H  
HETATM 1719  O   HOH D 417      25.523   2.473  98.417  1.00  0.00      D    O  
HETATM 1720  H1  HOH D 417      25.733   2.801  97.496  1.00  0.00      D    H  
HETATM 1721  H2  HOH D 417      24.876   1.713  98.360  1.00  0.00      D    H  
HETATM 1722  O   HOH D 418       7.101  36.402  42.200  1.00  0.00      D    O  
HETATM 1723  H1  HOH D 418       7.119  35.406  42.291  1.00  0.00      D    H  
HETATM 1724  H2  HOH D 418       8.028  36.737  42.029  1.00  0.00      D    H  
HETATM 1725  O   HOH D 419      45.701  35.563  38.180  1.00  0.00      D    O  
HETATM 1726  H1  HOH D 419      44.987  36.056  38.678  1.00  0.00      D    H  
HETATM 1727  H2  HOH D 419      45.450  34.598  38.104  1.00  0.00      D    H  
HETATM 1728  O   HOH D 420      29.641   1.825  49.013  1.00  0.00      D    O  
HETATM 1729  H1  HOH D 420      30.624   1.779  48.836  1.00  0.00      D    H  
HETATM 1730  H2  HOH D 420      29.391   1.133  49.690  1.00  0.00      D    H  
HETATM 1731  O   HOH D 421      26.745  26.962  96.850  1.00  0.00      D    O  
HETATM 1732  H1  HOH D 421      25.832  27.212  96.528  1.00  0.00      D    H  
HETATM 1733  H2  HOH D 421      26.981  26.052  96.510  1.00  0.00      D    H  
HETATM 1734  O   HOH D 422      12.771  29.121  90.233  1.00  0.00      D    O  
HETATM 1735  H1  HOH D 422      12.816  28.504  89.447  1.00  0.00      D    H  
HETATM 1736  H2  HOH D 422      11.913  29.633  90.207  1.00  0.00      D    H  
HETATM 1737  O   HOH D 423      43.312   8.750  48.817  1.00  0.00      D    O  
HETATM 1738  H1  HOH D 423      44.239   8.564  48.491  1.00  0.00      D    H  
HETATM 1739  H2  HOH D 423      43.076   8.101  49.540  1.00  0.00      D    H  
HETATM 1740  O   HOH D 424      19.529  32.992  17.233  1.00  0.00      D    O  
HETATM 1741  H1  HOH D 424      19.666  32.464  18.071  1.00  0.00      D    H  
HETATM 1742  H2  HOH D 424      18.664  33.491  17.291  1.00  0.00      D    H  
HETATM 1743  O   HOH D 425      15.339   1.062  30.673  1.00  0.00      D    O  
HETATM 1744  H1  HOH D 425      16.180   0.523  30.623  1.00  0.00      D    H  
HETATM 1745  H2  HOH D 425      14.804   0.772  31.467  1.00  0.00      D    H  
HETATM 1746  O   HOH D 426       5.112  18.506  62.591  1.00  0.00      D    O  
HETATM 1747  H1  HOH D 426       4.475  19.230  62.856  1.00  0.00      D    H  
HETATM 1748  H2  HOH D 426       5.333  17.948  63.390  1.00  0.00      D    H  
HETATM 1749  O   HOH D 427      26.999  39.957   5.917  1.00  0.00      D    O  
HETATM 1750  H1  HOH D 427      27.642  39.561   6.573  1.00  0.00      D    H  
HETATM 1751  H2  HOH D 427      27.068  40.954   5.942  1.00  0.00      D    H  
HETATM 1752  O   HOH D 428      38.279  39.313  51.219  1.00  0.00      D    O  
HETATM 1753  H1  HOH D 428      37.458  38.743  51.260  1.00  0.00      D    H  
HETATM 1754  H2  HOH D 428      38.214  40.040  51.902  1.00  0.00      D    H  
HETATM 1755  O   HOH D 429      42.043  37.045 110.750  1.00  0.00      D    O  
HETATM 1756  H1  HOH D 429      42.354  36.791 111.666  1.00  0.00      D    H  
HETATM 1757  H2  HOH D 429      42.835  37.183 110.155  1.00  0.00      D    H  
HETATM 1758  O   HOH D 430      43.911  10.648  90.803  1.00  0.00      D    O  
HETATM 1759  H1  HOH D 430      44.658  10.453  91.438  1.00  0.00      D    H  
HETATM 1760  H2  HOH D 430      44.249  11.220  90.056  1.00  0.00      D    H  
HETATM 1761  O   HOH D 431      38.545   3.563 103.602  1.00  0.00      D    O  
HETATM 1762  H1  HOH D 431      38.714   4.366 104.173  1.00  0.00      D    H  
HETATM 1763  H2  HOH D 431      37.807   3.763 102.957  1.00  0.00      D    H  
HETATM 1764  O   HOH D 432      32.874   3.728  95.184  1.00  0.00      D    O  
HETATM 1765  H1  HOH D 432      32.284   4.253  95.798  1.00  0.00      D    H  
HETATM 1766  H2  HOH D 432      33.831   3.951  95.370  1.00  0.00      D    H  
HETATM 1767  O   HOH D 433      21.158  37.204 106.888  1.00  0.00      D    O  
HETATM 1768  H1  HOH D 433      21.483  38.066 107.278  1.00  0.00      D    H  
HETATM 1769  H2  HOH D 433      21.039  36.532 107.618  1.00  0.00      D    H  
HETATM 1770  O   HOH D 434      38.463  30.145 111.501  1.00  0.00      D    O  
HETATM 1771  H1  HOH D 434      37.966  30.982 111.272  1.00  0.00      D    H  
HETATM 1772  H2  HOH D 434      39.217  30.018 110.856  1.00  0.00      D    H  
HETATM 1773  O   HOH D 435      39.551  36.501  67.444  1.00  0.00      D    O  
HETATM 1774  H1  HOH D 435      39.429  37.475  67.639  1.00  0.00      D    H  
HETATM 1775  H2  HOH D 435      39.292  35.965  68.247  1.00  0.00      D    H  
HETATM 1776  O   HOH D 436      24.659  20.838  72.512  1.00  0.00      D    O  
HETATM 1777  H1  HOH D 436      24.697  20.333  73.375  1.00  0.00      D    H  
HETATM 1778  H2  HOH D 436      25.573  21.169  72.279  1.00  0.00      D    H  
HETATM 1779  O   HOH D 437      23.667   7.612  45.389  1.00  0.00      D    O  
HETATM 1780  H1  HOH D 437      22.965   7.092  44.903  1.00  0.00      D    H  
HETATM 1781  H2  HOH D 437      24.556   7.174  45.260  1.00  0.00      D    H  
HETATM 1782  O   HOH D 438      36.979  15.561  30.360  1.00  0.00      D    O  
HETATM 1783  H1  HOH D 438      37.440  14.689  30.197  1.00  0.00      D    H  
HETATM 1784  H2  HOH D 438      37.235  16.212  29.645  1.00  0.00      D    H  
HETATM 1785  O   HOH D 439      29.826  13.165  58.119  1.00  0.00      D    O  
HETATM 1786  H1  HOH D 439      29.623  12.299  57.662  1.00  0.00      D    H  
HETATM 1787  H2  HOH D 439      29.034  13.450  58.659  1.00  0.00      D    H  
HETATM 1788  O   HOH D 440      49.465  35.314  98.297  1.00  0.00      D    O  
HETATM 1789  H1  HOH D 440      49.231  35.261  97.326  1.00  0.00      D    H  
HETATM 1790  H2  HOH D 440      49.103  34.511  98.771  1.00  0.00      D    H  
HETATM 1791  O   HOH D 441       7.433  38.243  52.192  1.00  0.00      D    O  
HETATM 1792  H1  HOH D 441       7.596  38.463  53.154  1.00  0.00      D    H  
HETATM 1793  H2  HOH D 441       6.924  38.989  51.762  1.00  0.00      D    H  
HETATM 1794  O   HOH D 442       3.348  18.397   8.850  1.00  0.00      D    O  
HETATM 1795  H1  HOH D 442       3.106  17.597   8.302  1.00  0.00      D    H  
HETATM 1796  H2  HOH D 442       2.687  18.504   9.593  1.00  0.00      D    H  
HETATM 1797  O   HOH D 443      42.358  30.269  53.506  1.00  0.00      D    O  
HETATM 1798  H1  HOH D 443      41.732  30.610  54.208  1.00  0.00      D    H  
HETATM 1799  H2  HOH D 443      41.882  30.228  52.627  1.00  0.00      D    H  
HETATM 1800  O   HOH D 444      11.991  14.339  80.400  1.00  0.00      D    O  
HETATM 1801  H1  HOH D 444      11.351  13.726  79.937  1.00  0.00      D    H  
HETATM 1802  H2  HOH D 444      12.289  15.051  79.764  1.00  0.00      D    H  
HETATM 1803  O   HOH D 445      32.726  24.137 113.023  1.00  0.00      D    O  
HETATM 1804  H1  HOH D 445      33.407  24.718 113.470  1.00  0.00      D    H  
HETATM 1805  H2  HOH D 445      32.753  24.291 112.036  1.00  0.00      D    H  
HETATM 1806  O   HOH D 446      41.888   8.450  26.385  1.00  0.00      D    O  
HETATM 1807  H1  HOH D 446      41.993   9.435  26.521  1.00  0.00      D    H  
HETATM 1808  H2  HOH D 446      42.782   8.007  26.456  1.00  0.00      D    H  
HETATM 1809  O   HOH D 447      15.221  33.759   5.284  1.00  0.00      D    O  
HETATM 1810  H1  HOH D 447      16.155  33.649   5.626  1.00  0.00      D    H  
HETATM 1811  H2  HOH D 447      14.681  34.273   5.950  1.00  0.00      D    H  
HETATM 1812  O   HOH D 448      47.369  40.663 108.319  1.00  0.00      D    O  
HETATM 1813  H1  HOH D 448      47.889  41.033 107.549  1.00  0.00      D    H  
HETATM 1814  H2  HOH D 448      47.701  41.068 109.171  1.00  0.00      D    H  
HETATM 1815  O   HOH D 449      12.673  22.972  20.642  1.00  0.00      D    O  
HETATM 1816  H1  HOH D 449      13.363  23.691  20.726  1.00  0.00      D    H  
HETATM 1817  H2  HOH D 449      12.425  22.640  21.552  1.00  0.00      D    H  
HETATM 1818  O   HOH D 450      15.503  35.112 105.521  1.00  0.00      D    O  
HETATM 1819  H1  HOH D 450      14.558  34.823 105.368  1.00  0.00      D    H  
HETATM 1820  H2  HOH D 450      15.540  35.725 106.310  1.00  0.00      D    H  
HETATM 1821  O   HOH D 451       2.541  41.417  20.323  1.00  0.00      D    O  
HETATM 1822  H1  HOH D 451       3.094  41.889  21.008  1.00  0.00      D    H  
HETATM 1823  H2  HOH D 451       2.040  42.089  19.777  1.00  0.00      D    H  
HETATM 1824  O   HOH D 452      20.144  -0.040  86.228  1.00  0.00      D    O  
HETATM 1825  H1  HOH D 452      20.550  -0.561  85.477  1.00  0.00      D    H  
HETATM 1826  H2  HOH D 452      20.198   0.937  86.024  1.00  0.00      D    H  
HETATM 1827  O   HOH D 453       9.675  39.432  65.359  1.00  0.00      D    O  
HETATM 1828  H1  HOH D 453      10.667  39.462  65.481  1.00  0.00      D    H  
HETATM 1829  H2  HOH D 453       9.367  40.278  64.924  1.00  0.00      D    H  
HETATM 1830  O   HOH D 454      13.266   4.375   7.898  1.00  0.00      D    O  
HETATM 1831  H1  HOH D 454      14.253   4.407   8.055  1.00  0.00      D    H  
HETATM 1832  H2  HOH D 454      12.830   3.844   8.624  1.00  0.00      D    H  
HETATM 1833  O   HOH D 455      41.471  16.108  22.585  1.00  0.00      D    O  
HETATM 1834  H1  HOH D 455      42.257  15.561  22.871  1.00  0.00      D    H  
HETATM 1835  H2  HOH D 455      40.869  15.553  22.010  1.00  0.00      D    H  
HETATM 1836  O   HOH D 456       7.339   6.228  60.609  1.00  0.00      D    O  
HETATM 1837  H1  HOH D 456       6.622   5.755  61.121  1.00  0.00      D    H  
HETATM 1838  H2  HOH D 456       6.955   7.038  60.168  1.00  0.00      D    H  
HETATM 1839  O   HOH D 457      15.734  40.016  24.131  1.00  0.00      D    O  
HETATM 1840  H1  HOH D 457      15.690  40.708  24.851  1.00  0.00      D    H  
HETATM 1841  H2  HOH D 457      14.889  40.038  23.596  1.00  0.00      D    H  
HETATM 1842  O   HOH D 458       5.718  24.118 115.085  1.00  0.00      D    O  
HETATM 1843  H1  HOH D 458       6.325  24.771 115.538  1.00  0.00      D    H  
HETATM 1844  H2  HOH D 458       5.079  23.737 115.753  1.00  0.00      D    H  
HETATM 1845  O   HOH D 459       4.066  31.189  49.331  1.00  0.00      D    O  
HETATM 1846  H1  HOH D 459       4.415  31.951  49.877  1.00  0.00      D    H  
HETATM 1847  H2  HOH D 459       4.154  30.339  49.851  1.00  0.00      D    H  
HETATM 1848  O   HOH D 460      25.781  38.546  36.875  1.00  0.00      D    O  
HETATM 1849  H1  HOH D 460      25.196  39.250  37.278  1.00  0.00      D    H  
HETATM 1850  H2  HOH D 460      26.517  38.319  37.513  1.00  0.00      D    H  
HETATM 1851  O   HOH D 461      36.834  38.337  41.867  1.00  0.00      D    O  
HETATM 1852  H1  HOH D 461      36.505  39.190  42.272  1.00  0.00      D    H  
HETATM 1853  H2  HOH D 461      37.774  38.169  42.162  1.00  0.00      D    H  
HETATM 1854  O   HOH D 462      47.237  40.688  99.961  1.00  0.00      D    O  
HETATM 1855  H1  HOH D 462      46.380  41.020 100.355  1.00  0.00      D    H  
HETATM 1856  H2  HOH D 462      48.006  41.180 100.371  1.00  0.00      D    H  
HETATM 1857  O   HOH D 463      34.950  14.949  81.568  1.00  0.00      D    O  
HETATM 1858  H1  HOH D 463      35.284  15.065  80.633  1.00  0.00      D    H  
HETATM 1859  H2  HOH D 463      34.135  15.512  81.703  1.00  0.00      D    H  
HETATM 1860  O   HOH D 464      18.597   5.240  10.640  1.00  0.00      D    O  
HETATM 1861  H1  HOH D 464      18.556   6.174  10.285  1.00  0.00      D    H  
HETATM 1862  H2  HOH D 464      17.851   5.098  11.292  1.00  0.00      D    H  
HETATM 1863  O   HOH D 465      42.841  36.174 106.167  1.00  0.00      D    O  
HETATM 1864  H1  HOH D 465      43.467  36.485 105.452  1.00  0.00      D    H  
HETATM 1865  H2  HOH D 465      41.947  35.976 105.765  1.00  0.00      D    H  
HETATM 1866  O   HOH D 466      36.907  37.945  87.909  1.00  0.00      D    O  
HETATM 1867  H1  HOH D 466      37.171  37.273  87.216  1.00  0.00      D    H  
HETATM 1868  H2  HOH D 466      36.325  38.642  87.492  1.00  0.00      D    H  
HETATM 1869  O   HOH D 467      44.078  15.546  64.738  1.00  0.00      D    O  
HETATM 1870  H1  HOH D 467      43.928  14.835  64.051  1.00  0.00      D    H  
HETATM 1871  H2  HOH D 467      44.813  15.263  65.355  1.00  0.00      D    H  
HETATM 1872  O   HOH D 468      40.228   5.680 117.936  1.00  0.00      D    O  
HETATM 1873  H1  HOH D 468      40.921   4.984 117.748  1.00  0.00      D    H  
HETATM 1874  H2  HOH D 468      40.370   6.053 118.853  1.00  0.00      D    H  
HETATM 1875  O   HOH D 469      41.390   0.200 106.973  1.00  0.00      D    O  
HETATM 1876  H1  HOH D 469      41.624  -0.105 106.049  1.00  0.00      D    H  
HETATM 1877  H2  HOH D 469      42.144  -0.011 107.594  1.00  0.00      D    H  
HETATM 1878  O   HOH D 470      20.959  38.209  85.132  1.00  0.00      D    O  
HETATM 1879  H1  HOH D 470      20.557  39.061  84.797  1.00  0.00      D    H  
HETATM 1880  H2  HOH D 470      20.642  38.035  86.064  1.00  0.00      D    H  
HETATM 1881  O   HOH D 471      37.463   3.667  93.892  1.00  0.00      D    O  
HETATM 1882  H1  HOH D 471      37.694   4.585  93.570  1.00  0.00      D    H  
HETATM 1883  H2  HOH D 471      38.263   3.256  94.329  1.00  0.00      D    H  
HETATM 1884  O   HOH D 472      46.194  16.420  55.842  1.00  0.00      D    O  
HETATM 1885  H1  HOH D 472      46.878  16.413  55.112  1.00  0.00      D    H  
HETATM 1886  H2  HOH D 472      46.240  17.290  56.332  1.00  0.00      D    H  
HETATM 1887  O   HOH D 473       9.578  40.169  89.148  1.00  0.00      D    O  
HETATM 1888  H1  HOH D 473      10.423  40.067  89.672  1.00  0.00      D    H  
HETATM 1889  H2  HOH D 473       8.940  40.750  89.654  1.00  0.00      D    H  
HETATM 1890  O   HOH D 474      44.123  37.660  67.966  1.00  0.00      D    O  
HETATM 1891  H1  HOH D 474      43.876  37.928  68.897  1.00  0.00      D    H  
HETATM 1892  H2  HOH D 474      43.303  37.371  67.473  1.00  0.00      D    H  
HETATM 1893  O   HOH D 475      31.386  15.092  12.489  1.00  0.00      D    O  
HETATM 1894  H1  HOH D 475      30.720  14.761  11.820  1.00  0.00      D    H  
HETATM 1895  H2  HOH D 475      31.805  15.936  12.154  1.00  0.00      D    H  
HETATM 1896  O   HOH D 476      37.232   7.550  11.543  1.00  0.00      D    O  
HETATM 1897  H1  HOH D 476      38.105   7.071  11.453  1.00  0.00      D    H  
HETATM 1898  H2  HOH D 476      36.741   7.513  10.673  1.00  0.00      D    H  
HETATM 1899  O   HOH D 477      38.012  33.376  67.919  1.00  0.00      D    O  
HETATM 1900  H1  HOH D 477      37.370  32.757  68.371  1.00  0.00      D    H  
HETATM 1901  H2  HOH D 477      38.543  33.867  68.610  1.00  0.00      D    H  
HETATM 1902  O   HOH D 478      33.451  41.399  21.121  1.00  0.00      D    O  
HETATM 1903  H1  HOH D 478      33.748  42.321  21.367  1.00  0.00      D    H  
HETATM 1904  H2  HOH D 478      34.238  40.782  21.129  1.00  0.00      D    H  
HETATM 1905  O   HOH D 479      26.502  25.154   8.260  1.00  0.00      D    O  
HETATM 1906  H1  HOH D 479      26.105  25.950   7.803  1.00  0.00      D    H  
HETATM 1907  H2  HOH D 479      26.172  25.113   9.203  1.00  0.00      D    H  
HETATM 1908  O   HOH D 480      36.434   2.243  21.785  1.00  0.00      D    O  
HETATM 1909  H1  HOH D 480      36.935   1.503  22.235  1.00  0.00      D    H  
HETATM 1910  H2  HOH D 480      36.596   3.100  22.274  1.00  0.00      D    H  
HETATM 1911  O   HOH D 481       1.238  14.816 110.092  1.00  0.00      D    O  
HETATM 1912  H1  HOH D 481       0.923  15.371 110.862  1.00  0.00      D    H  
HETATM 1913  H2  HOH D 481       0.636  14.963 109.307  1.00  0.00      D    H  
HETATM 1914  O   HOH D 482      49.299  19.878 106.177  1.00  0.00      D    O  
HETATM 1915  H1  HOH D 482      49.283  20.633 105.522  1.00  0.00      D    H  
HETATM 1916  H2  HOH D 482      48.399  19.442 106.206  1.00  0.00      D    H  
HETATM 1917  O   HOH D 483      39.116  34.215  36.819  1.00  0.00      D    O  
HETATM 1918  H1  HOH D 483      38.218  34.644  36.921  1.00  0.00      D    H  
HETATM 1919  H2  HOH D 483      39.398  33.819  37.693  1.00  0.00      D    H  
HETATM 1920  O   HOH D 484      34.843  35.629  17.009  1.00  0.00      D    O  
HETATM 1921  H1  HOH D 484      35.313  34.813  17.345  1.00  0.00      D    H  
HETATM 1922  H2  HOH D 484      33.893  35.619  17.321  1.00  0.00      D    H  
HETATM 1923  O   HOH D 485      40.061  20.403  24.573  1.00  0.00      D    O  
HETATM 1924  H1  HOH D 485      40.097  21.270  24.077  1.00  0.00      D    H  
HETATM 1925  H2  HOH D 485      40.797  20.375  25.250  1.00  0.00      D    H  
HETATM 1926  O   HOH D 486      20.224  13.029  28.866  1.00  0.00      D    O  
HETATM 1927  H1  HOH D 486      20.662  13.649  28.215  1.00  0.00      D    H  
HETATM 1928  H2  HOH D 486      20.556  12.098  28.716  1.00  0.00      D    H  
HETATM 1929  O   HOH D 487      30.072   5.027 102.305  1.00  0.00      D    O  
HETATM 1930  H1  HOH D 487      30.951   4.579 102.469  1.00  0.00      D    H  
HETATM 1931  H2  HOH D 487      30.221   5.884 101.812  1.00  0.00      D    H  
HETATM 1932  O   HOH D 488      41.324  22.715  76.060  1.00  0.00      D    O  
HETATM 1933  H1  HOH D 488      41.121  21.934  76.651  1.00  0.00      D    H  
HETATM 1934  H2  HOH D 488      41.370  23.548  76.612  1.00  0.00      D    H  
HETATM 1935  O   HOH D 489      33.298  28.175  81.530  1.00  0.00      D    O  
HETATM 1936  H1  HOH D 489      33.734  28.933  81.045  1.00  0.00      D    H  
HETATM 1937  H2  HOH D 489      32.578  28.531  82.125  1.00  0.00      D    H  
HETATM 1938  O   HOH D 490      42.879  25.397  66.963  1.00  0.00      D    O  
HETATM 1939  H1  HOH D 490      43.545  25.128  66.267  1.00  0.00      D    H  
HETATM 1940  H2  HOH D 490      42.031  25.686  66.519  1.00  0.00      D    H  
HETATM 1941  O   HOH D 491      40.600  25.052 104.044  1.00  0.00      D    O  
HETATM 1942  H1  HOH D 491      39.780  25.258 103.509  1.00  0.00      D    H  
HETATM 1943  H2  HOH D 491      40.334  24.638 104.915  1.00  0.00      D    H  
HETATM 1944  O   HOH D 492      33.014  31.187 115.193  1.00  0.00      D    O  
HETATM 1945  H1  HOH D 492      33.653  31.246 114.426  1.00  0.00      D    H  
HETATM 1946  H2  HOH D 492      32.202  30.676 114.912  1.00  0.00      D    H  
HETATM 1947  O   HOH D 493       9.958  31.318 111.572  1.00  0.00      D    O  
HETATM 1948  H1  HOH D 493       9.752  30.517 111.010  1.00  0.00      D    H  
HETATM 1949  H2  HOH D 493       9.975  32.135 110.995  1.00  0.00      D    H  
HETATM 1950  O   HOH D 494      36.684  24.697  72.975  1.00  0.00      D    O  
HETATM 1951  H1  HOH D 494      37.336  24.981  72.273  1.00  0.00      D    H  
HETATM 1952  H2  HOH D 494      35.757  24.721  72.599  1.00  0.00      D    H  
HETATM 1953  O   HOH D 495      44.685  40.684  53.536  1.00  0.00      D    O  
HETATM 1954  H1  HOH D 495      43.743  40.358  53.458  1.00  0.00      D    H  
HETATM 1955  H2  HOH D 495      44.955  40.694  54.499  1.00  0.00      D    H  
HETATM 1956  O   HOH D 496      22.730   4.939  45.903  1.00  0.00      D    O  
HETATM 1957  H1  HOH D 496      22.288   4.157  45.464  1.00  0.00      D    H  
HETATM 1958  H2  HOH D 496      23.723   4.830  45.856  1.00  0.00      D    H  
HETATM 1959  O   HOH D 497       2.714  41.101 113.584  1.00  0.00      D    O  
HETATM 1960  H1  HOH D 497       3.012  41.878 113.029  1.00  0.00      D    H  
HETATM 1961  H2  HOH D 497       2.455  41.423 114.495  1.00  0.00      D    H  
HETATM 1962  O   HOH D 498      33.201   8.064  53.913  1.00  0.00      D    O  
HETATM 1963  H1  HOH D 498      32.456   8.021  54.578  1.00  0.00      D    H  
HETATM 1964  H2  HOH D 498      33.594   7.152  53.793  1.00  0.00      D    H  
HETATM 1965  O   HOH D 499      23.214  32.620 107.402  1.00  0.00      D    O  
HETATM 1966  H1  HOH D 499      23.203  31.679 107.063  1.00  0.00      D    H  
HETATM 1967  H2  HOH D 499      22.279  32.974 107.432  1.00  0.00      D    H  
HETATM 1968  O   HOH D 500      41.646  12.447  67.692  1.00  0.00      D    O  
HETATM 1969  H1  HOH D 500      41.873  13.283  67.193  1.00  0.00      D    H  
HETATM 1970  H2  HOH D 500      41.654  11.670  67.062  1.00  0.00      D    H  
HETATM 1971  O   HOH D 501      47.278  35.133  70.731  1.00  0.00      D    O  
HETATM 1972  H1  HOH D 501      46.796  35.742  70.101  1.00  0.00      D    H  
HETATM 1973  H2  HOH D 501      47.206  34.191  70.405  1.00  0.00      D    H  
HETATM 1974  O   HOH D 502      43.112  22.785  24.017  1.00  0.00      D    O  
HETATM 1975  H1  HOH D 502      42.781  22.952  23.088  1.00  0.00      D    H  
HETATM 1976  H2  HOH D 502      44.089  22.996  24.065  1.00  0.00      D    H  
HETATM 1977  O   HOH D 503      39.182  20.007  84.755  1.00  0.00      D    O  
HETATM 1978  H1  HOH D 503      38.766  20.544  85.488  1.00  0.00      D    H  
HETATM 1979  H2  HOH D 503      39.624  20.621  84.101  1.00  0.00      D    H  
HETATM 1980  O   HOH D 504      24.217   9.299  21.577  1.00  0.00      D    O  
HETATM 1981  H1  HOH D 504      25.163   9.539  21.359  1.00  0.00      D    H  
HETATM 1982  H2  HOH D 504      24.199   8.435  22.081  1.00  0.00      D    H  
HETATM 1983  O   HOH D 505      35.528  30.417  82.794  1.00  0.00      D    O  
HETATM 1984  H1  HOH D 505      35.273  30.324  83.757  1.00  0.00      D    H  
HETATM 1985  H2  HOH D 505      35.763  31.370  82.603  1.00  0.00      D    H  
HETATM 1986  O   HOH D 506       1.203  14.585  65.299  1.00  0.00      D    O  
HETATM 1987  H1  HOH D 506       0.766  15.343  64.815  1.00  0.00      D    H  
HETATM 1988  H2  HOH D 506       1.472  14.886  66.214  1.00  0.00      D    H  
HETATM 1989  O   HOH D 507      40.082  36.938  75.745  1.00  0.00      D    O  
HETATM 1990  H1  HOH D 507      40.887  37.415  75.392  1.00  0.00      D    H  
HETATM 1991  H2  HOH D 507      39.294  37.553  75.722  1.00  0.00      D    H  
HETATM 1992  O   HOH D 508       8.200  34.273 117.935  1.00  0.00      D    O  
HETATM 1993  H1  HOH D 508       8.917  33.930 117.327  1.00  0.00      D    H  
HETATM 1994  H2  HOH D 508       8.610  34.851 118.640  1.00  0.00      D    H  
HETATM 1995  O   HOH D 509      35.658  24.635 112.849  1.00  0.00      D    O  
HETATM 1996  H1  HOH D 509      36.409  25.217 113.161  1.00  0.00      D    H  
HETATM 1997  H2  HOH D 509      35.454  23.951 113.549  1.00  0.00      D    H  
HETATM 1998  O   HOH D 510      18.977  21.626  12.151  1.00  0.00      D    O  
HETATM 1999  H1  HOH D 510      19.069  20.696  12.509  1.00  0.00      D    H  
HETATM 2000  H2  HOH D 510      18.488  21.601  11.279  1.00  0.00      D    H  
HETATM 2001  O   HOH D 511      48.575  35.051  90.802  1.00  0.00      D    O  
HETATM 2002  H1  HOH D 511      48.706  34.417  91.564  1.00  0.00      D    H  
HETATM 2003  H2  HOH D 511      48.708  34.565  89.938  1.00  0.00      D    H  
HETATM 2004  O   HOH D 512      20.581  18.068 118.230  1.00  0.00      D    O  
HETATM 2005  H1  HOH D 512      20.748  17.856 119.193  1.00  0.00      D    H  
HETATM 2006  H2  HOH D 512      20.000  18.879 118.163  1.00  0.00      D    H  
HETATM 2007  O   HOH D 513       2.239   6.989 118.034  1.00  0.00      D    O  
HETATM 2008  H1  HOH D 513       1.996   6.702 118.961  1.00  0.00      D    H  
HETATM 2009  H2  HOH D 513       2.717   7.866 118.072  1.00  0.00      D    H  
HETATM 2010  O   HOH D 514      18.528  38.165  54.600  1.00  0.00      D    O  
HETATM 2011  H1  HOH D 514      18.482  37.261  55.025  1.00  0.00      D    H  
HETATM 2012  H2  HOH D 514      17.742  38.711  54.889  1.00  0.00      D    H  
HETATM 2013  O   HOH D 515       7.915  14.099  37.321  1.00  0.00      D    O  
HETATM 2014  H1  HOH D 515       7.760  15.017  36.955  1.00  0.00      D    H  
HETATM 2015  H2  HOH D 515       8.265  14.168  38.255  1.00  0.00      D    H  
HETATM 2016  O   HOH D 516      28.950   8.389  50.250  1.00  0.00      D    O  
HETATM 2017  H1  HOH D 516      28.158   8.288  49.648  1.00  0.00      D    H  
HETATM 2018  H2  HOH D 516      29.541   7.588  50.160  1.00  0.00      D    H  
HETATM 2019  O   HOH D 517      20.584  28.165   3.059  1.00  0.00      D    O  
HETATM 2020  H1  HOH D 517      20.147  27.353   3.445  1.00  0.00      D    H  
HETATM 2021  H2  HOH D 517      20.094  28.983   3.361  1.00  0.00      D    H  
HETATM 2022  O   HOH D 518       3.241   8.010  76.436  1.00  0.00      D    O  
HETATM 2023  H1  HOH D 518       4.199   7.915  76.163  1.00  0.00      D    H  
HETATM 2024  H2  HOH D 518       3.192   8.199  77.416  1.00  0.00      D    H  
HETATM 2025  O   HOH D 519      31.586  30.243  94.657  1.00  0.00      D    O  
HETATM 2026  H1  HOH D 519      31.105  30.647  95.436  1.00  0.00      D    H  
HETATM 2027  H2  HOH D 519      32.222  30.913  94.274  1.00  0.00      D    H  
HETATM 2028  O   HOH D 520      39.978   6.178  77.060  1.00  0.00      D    O  
HETATM 2029  H1  HOH D 520      39.015   6.065  77.302  1.00  0.00      D    H  
HETATM 2030  H2  HOH D 520      40.051   6.749  76.242  1.00  0.00      D    H  
HETATM 2031  O   HOH D 521      12.607  34.892  81.534  1.00  0.00      D    O  
HETATM 2032  H1  HOH D 521      13.052  35.700  81.147  1.00  0.00      D    H  
HETATM 2033  H2  HOH D 521      11.675  35.125  81.811  1.00  0.00      D    H  
HETATM 2034  O   HOH D 522      15.319  16.799 105.420  1.00  0.00      D    O  
HETATM 2035  H1  HOH D 522      15.065  17.728 105.148  1.00  0.00      D    H  
HETATM 2036  H2  HOH D 522      14.957  16.609 106.332  1.00  0.00      D    H  
HETATM 2037  O   HOH D 523      25.309  19.207  21.114  1.00  0.00      D    O  
HETATM 2038  H1  HOH D 523      24.807  20.033  20.858  1.00  0.00      D    H  
HETATM 2039  H2  HOH D 523      25.773  18.836  20.309  1.00  0.00      D    H  
HETATM 2040  O   HOH D 524      22.312   0.059  70.011  1.00  0.00      D    O  
HETATM 2041  H1  HOH D 524      21.796  -0.077  70.857  1.00  0.00      D    H  
HETATM 2042  H2  HOH D 524      21.687   0.338  69.282  1.00  0.00      D    H  
HETATM 2043  O   HOH D 525       0.742  13.219  41.997  1.00  0.00      D    O  
HETATM 2044  H1  HOH D 525       1.154  13.114  42.903  1.00  0.00      D    H  
HETATM 2045  H2  HOH D 525      -0.126  12.723  41.966  1.00  0.00      D    H  
HETATM 2046  O   HOH D 526       3.640  26.156   2.762  1.00  0.00      D    O  
HETATM 2047  H1  HOH D 526       2.900  26.782   3.010  1.00  0.00      D    H  
HETATM 2048  H2  HOH D 526       4.287  26.087   3.522  1.00  0.00      D    H  
HETATM 2049  O   HOH D 527       2.028   9.139  68.100  1.00  0.00      D    O  
HETATM 2050  H1  HOH D 527       2.066   9.684  67.262  1.00  0.00      D    H  
HETATM 2051  H2  HOH D 527       2.032   9.747  68.894  1.00  0.00      D    H  
HETATM 2052  O   HOH D 528      44.442  32.916 104.041  1.00  0.00      D    O  
HETATM 2053  H1  HOH D 528      44.963  32.172 104.458  1.00  0.00      D    H  
HETATM 2054  H2  HOH D 528      44.564  33.750 104.579  1.00  0.00      D    H  
HETATM 2055  O   HOH D 529      37.551   5.889  15.093  1.00  0.00      D    O  
HETATM 2056  H1  HOH D 529      38.426   6.271  14.797  1.00  0.00      D    H  
HETATM 2057  H2  HOH D 529      37.488   5.933  16.090  1.00  0.00      D    H  
HETATM 2058  O   HOH D 530      42.653  30.670  36.343  1.00  0.00      D    O  
HETATM 2059  H1  HOH D 530      41.802  30.755  36.862  1.00  0.00      D    H  
HETATM 2060  H2  HOH D 530      42.887  31.555  35.941  1.00  0.00      D    H  
HETATM 2061  O   HOH D 531      43.493  33.079  51.761  1.00  0.00      D    O  
HETATM 2062  H1  HOH D 531      43.769  33.920  51.295  1.00  0.00      D    H  
HETATM 2063  H2  HOH D 531      42.882  33.305  52.521  1.00  0.00      D    H  
HETATM 2064  O   HOH D 532      38.652  23.422  33.273  1.00  0.00      D    O  
HETATM 2065  H1  HOH D 532      39.136  23.089  32.463  1.00  0.00      D    H  
HETATM 2066  H2  HOH D 532      37.953  24.081  32.997  1.00  0.00      D    H  
HETATM 2067  O   HOH D 533      40.351  37.443  52.080  1.00  0.00      D    O  
HETATM 2068  H1  HOH D 533      40.124  36.834  52.841  1.00  0.00      D    H  
HETATM 2069  H2  HOH D 533      39.566  38.028  51.877  1.00  0.00      D    H  
HETATM 2070  O   HOH D 534       7.971  17.900   3.200  1.00  0.00      D    O  
HETATM 2071  H1  HOH D 534       7.029  17.616   3.376  1.00  0.00      D    H  
HETATM 2072  H2  HOH D 534       8.055  18.886   3.347  1.00  0.00      D    H  
HETATM 2073  O   HOH D 535      40.272  42.313  92.690  1.00  0.00      D    O  
HETATM 2074  H1  HOH D 535      41.230  42.084  92.518  1.00  0.00      D    H  
HETATM 2075  H2  HOH D 535      39.785  41.497  93.002  1.00  0.00      D    H  
HETATM 2076  O   HOH D 536      13.255   9.575  31.031  1.00  0.00      D    O  
HETATM 2077  H1  HOH D 536      12.729   8.871  31.508  1.00  0.00      D    H  
HETATM 2078  H2  HOH D 536      13.034   9.554  30.056  1.00  0.00      D    H  
HETATM 2079  O   HOH D 537      32.591   4.676  86.801  1.00  0.00      D    O  
HETATM 2080  H1  HOH D 537      32.492   4.830  87.784  1.00  0.00      D    H  
HETATM 2081  H2  HOH D 537      31.910   4.010  86.498  1.00  0.00      D    H  
HETATM 2082  O   HOH D 538      10.072  37.799  51.908  1.00  0.00      D    O  
HETATM 2083  H1  HOH D 538       9.073  37.753  51.873  1.00  0.00      D    H  
HETATM 2084  H2  HOH D 538      10.451  37.455  51.049  1.00  0.00      D    H  
HETATM 2085  O   HOH D 539       7.801  41.421  82.825  1.00  0.00      D    O  
HETATM 2086  H1  HOH D 539       8.745  41.318  83.140  1.00  0.00      D    H  
HETATM 2087  H2  HOH D 539       7.238  41.781  83.569  1.00  0.00      D    H  
HETATM 2088  O   HOH D 540      17.983  13.865 107.808  1.00  0.00      D    O  
HETATM 2089  H1  HOH D 540      17.009  13.731 107.626  1.00  0.00      D    H  
HETATM 2090  H2  HOH D 540      18.246  14.793 107.547  1.00  0.00      D    H  
HETATM 2091  O   HOH D 541      44.229   5.517  58.479  1.00  0.00      D    O  
HETATM 2092  H1  HOH D 541      44.252   4.623  58.926  1.00  0.00      D    H  
HETATM 2093  H2  HOH D 541      43.300   5.884  58.515  1.00  0.00      D    H  
HETATM 2094  O   HOH D 542      16.354  38.161 118.089  1.00  0.00      D    O  
HETATM 2095  H1  HOH D 542      17.241  37.700 118.127  1.00  0.00      D    H  
HETATM 2096  H2  HOH D 542      15.900  38.082 118.977  1.00  0.00      D    H  
HETATM 2097  O   HOH D 543      15.917   8.950  36.569  1.00  0.00      D    O  
HETATM 2098  H1  HOH D 543      15.889   9.850  37.005  1.00  0.00      D    H  
HETATM 2099  H2  HOH D 543      15.587   8.258  37.211  1.00  0.00      D    H  
HETATM 2100  O   HOH D 544      23.944  13.471  75.148  1.00  0.00      D    O  
HETATM 2101  H1  HOH D 544      24.440  12.956  75.847  1.00  0.00      D    H  
HETATM 2102  H2  HOH D 544      23.369  12.847  74.619  1.00  0.00      D    H  
HETATM 2103  O   HOH D 545      31.302  35.720  47.297  1.00  0.00      D    O  
HETATM 2104  H1  HOH D 545      32.154  36.033  46.879  1.00  0.00      D    H  
HETATM 2105  H2  HOH D 545      30.552  36.319  47.015  1.00  0.00      D    H  
HETATM 2106  O   HOH D 546      47.515  16.652  85.045  1.00  0.00      D    O  
HETATM 2107  H1  HOH D 546      46.839  16.790  84.321  1.00  0.00      D    H  
HETATM 2108  H2  HOH D 546      47.110  16.891  85.928  1.00  0.00      D    H  
HETATM 2109  O   HOH D 547      47.877  24.497  46.946  1.00  0.00      D    O  
HETATM 2110  H1  HOH D 547      48.292  24.003  47.710  1.00  0.00      D    H  
HETATM 2111  H2  HOH D 547      48.597  24.874  46.363  1.00  0.00      D    H  
HETATM 2112  O   HOH D 548      40.868  21.145 102.597  1.00  0.00      D    O  
HETATM 2113  H1  HOH D 548      41.432  21.918 102.306  1.00  0.00      D    H  
HETATM 2114  H2  HOH D 548      41.117  20.883 103.529  1.00  0.00      D    H  
HETATM 2115  O   HOH D 549      23.610  24.166  35.079  1.00  0.00      D    O  
HETATM 2116  H1  HOH D 549      23.195  24.698  34.341  1.00  0.00      D    H  
HETATM 2117  H2  HOH D 549      22.983  23.439  35.359  1.00  0.00      D    H  
HETATM 2118  O   HOH D 550      25.521   0.848  55.182  1.00  0.00      D    O  
HETATM 2119  H1  HOH D 550      25.992   0.240  54.543  1.00  0.00      D    H  
HETATM 2120  H2  HOH D 550      24.539   0.659  55.161  1.00  0.00      D    H  
HETATM 2121  O   HOH D 551       1.181  33.388 110.337  1.00  0.00      D    O  
HETATM 2122  H1  HOH D 551       0.907  32.709 111.019  1.00  0.00      D    H  
HETATM 2123  H2  HOH D 551       1.948  33.033 109.803  1.00  0.00      D    H  
HETATM 2124  O   HOH D 552       7.854  33.780  71.444  1.00  0.00      D    O  
HETATM 2125  H1  HOH D 552       8.329  34.580  71.077  1.00  0.00      D    H  
HETATM 2126  H2  HOH D 552       6.892  34.004  71.596  1.00  0.00      D    H  
HETATM 2127  O   HOH D 553      27.466  10.813 107.029  1.00  0.00      D    O  
HETATM 2128  H1  HOH D 553      28.398  10.456 106.974  1.00  0.00      D    H  
HETATM 2129  H2  HOH D 553      27.288  11.135 107.959  1.00  0.00      D    H  
HETATM 2130  O   HOH D 554      48.467  23.433  76.789  1.00  0.00      D    O  
HETATM 2131  H1  HOH D 554      48.595  22.606  76.242  1.00  0.00      D    H  
HETATM 2132  H2  HOH D 554      47.822  24.041  76.327  1.00  0.00      D    H  
HETATM 2133  O   HOH D 555       0.761  41.301  14.021  1.00  0.00      D    O  
HETATM 2134  H1  HOH D 555       0.520  42.264  14.143  1.00  0.00      D    H  
HETATM 2135  H2  HOH D 555       0.068  40.854  13.455  1.00  0.00      D    H  
HETATM 2136  O   HOH D 556      39.238  26.789  97.426  1.00  0.00      D    O  
HETATM 2137  H1  HOH D 556      40.220  26.733  97.248  1.00  0.00      D    H  
HETATM 2138  H2  HOH D 556      38.967  27.748  97.507  1.00  0.00      D    H  
HETATM 2139  O   HOH D 557      44.786   9.244 110.768  1.00  0.00      D    O  
HETATM 2140  H1  HOH D 557      45.571   9.744 111.133  1.00  0.00      D    H  
HETATM 2141  H2  HOH D 557      45.075   8.697 109.983  1.00  0.00      D    H  
HETATM 2142  O   HOH D 558      18.329  32.932  87.302  1.00  0.00      D    O  
HETATM 2143  H1  HOH D 558      18.008  32.349  88.049  1.00  0.00      D    H  
HETATM 2144  H2  HOH D 558      17.969  33.857  87.424  1.00  0.00      D    H  
HETATM 2145  O   HOH D 559      38.259  30.297  87.110  1.00  0.00      D    O  
HETATM 2146  H1  HOH D 559      38.613  29.365  87.186  1.00  0.00      D    H  
HETATM 2147  H2  HOH D 559      37.453  30.301  86.520  1.00  0.00      D    H  
HETATM 2148  O   HOH D 560      33.096  32.457  90.508  1.00  0.00      D    O  
HETATM 2149  H1  HOH D 560      33.892  32.996  90.233  1.00  0.00      D    H  
HETATM 2150  H2  HOH D 560      33.200  32.172  91.461  1.00  0.00      D    H  
HETATM 2151  O   HOH D 561      48.306   4.277  70.037  1.00  0.00      D    O  
HETATM 2152  H1  HOH D 561      47.776   4.921  69.486  1.00  0.00      D    H  
HETATM 2153  H2  HOH D 561      49.265   4.308  69.757  1.00  0.00      D    H  
HETATM 2154  O   HOH D 562      12.840   3.209  41.650  1.00  0.00      D    O  
HETATM 2155  H1  HOH D 562      13.824   3.215  41.829  1.00  0.00      D    H  
HETATM 2156  H2  HOH D 562      12.345   3.147  42.517  1.00  0.00      D    H  
HETATM 2157  O   HOH D 563      25.165  31.115  44.636  1.00  0.00      D    O  
HETATM 2158  H1  HOH D 563      25.959  30.863  44.082  1.00  0.00      D    H  
HETATM 2159  H2  HOH D 563      24.592  31.755  44.126  1.00  0.00      D    H  
HETATM 2160  O   HOH D 564      12.076  21.453  97.063  1.00  0.00      D    O  
HETATM 2161  H1  HOH D 564      12.714  21.348  96.301  1.00  0.00      D    H  
HETATM 2162  H2  HOH D 564      11.168  21.141  96.784  1.00  0.00      D    H  
HETATM 2163  O   HOH D 565      18.574  30.049  60.416  1.00  0.00      D    O  
HETATM 2164  H1  HOH D 565      18.997  30.044  61.322  1.00  0.00      D    H  
HETATM 2165  H2  HOH D 565      18.917  30.829  59.892  1.00  0.00      D    H  
HETATM 2166  O   HOH D 566      20.382  28.347  52.306  1.00  0.00      D    O  
HETATM 2167  H1  HOH D 566      20.174  27.637  51.634  1.00  0.00      D    H  
HETATM 2168  H2  HOH D 566      19.923  28.134  53.169  1.00  0.00      D    H  
HETATM 2169  O   HOH D 567      34.643  22.183  94.508  1.00  0.00      D    O  
HETATM 2170  H1  HOH D 567      35.233  22.970  94.687  1.00  0.00      D    H  
HETATM 2171  H2  HOH D 567      33.881  22.463  93.924  1.00  0.00      D    H  
HETATM 2172  O   HOH D 568      40.103  31.337  89.148  1.00  0.00      D    O  
HETATM 2173  H1  HOH D 568      39.565  31.108  88.337  1.00  0.00      D    H  
HETATM 2174  H2  HOH D 568      40.017  30.605  89.823  1.00  0.00      D    H  
HETATM 2175  O   HOH D 569      21.386  24.978  66.167  1.00  0.00      D    O  
HETATM 2176  H1  HOH D 569      22.213  25.431  66.500  1.00  0.00      D    H  
HETATM 2177  H2  HOH D 569      21.641  24.193  65.602  1.00  0.00      D    H  
HETATM 2178  O   HOH D 570       6.405  36.782  86.366  1.00  0.00      D    O  
HETATM 2179  H1  HOH D 570       6.994  36.495  85.611  1.00  0.00      D    H  
HETATM 2180  H2  HOH D 570       6.963  37.195  87.086  1.00  0.00      D    H  
HETATM 2181  O   HOH D 571      30.131  11.655  55.182  1.00  0.00      D    O  
HETATM 2182  H1  HOH D 571      29.175  11.608  54.891  1.00  0.00      D    H  
HETATM 2183  H2  HOH D 571      30.719  11.317  54.448  1.00  0.00      D    H  
HETATM 2184  O   HOH D 572       3.730   6.409  32.253  1.00  0.00      D    O  
HETATM 2185  H1  HOH D 572       3.986   5.449  32.361  1.00  0.00      D    H  
HETATM 2186  H2  HOH D 572       4.551   6.958  32.098  1.00  0.00      D    H  
HETATM 2187  O   HOH D 573      12.050  16.885  40.068  1.00  0.00      D    O  
HETATM 2188  H1  HOH D 573      11.472  16.130  39.757  1.00  0.00      D    H  
HETATM 2189  H2  HOH D 573      11.474  17.615  40.437  1.00  0.00      D    H  
HETATM 2190  O   HOH D 574      31.385  21.948  93.238  1.00  0.00      D    O  
HETATM 2191  H1  HOH D 574      31.574  22.893  93.507  1.00  0.00      D    H  
HETATM 2192  H2  HOH D 574      31.890  21.324  93.834  1.00  0.00      D    H  
HETATM 2193  O   HOH D 575      42.011  22.542  63.617  1.00  0.00      D    O  
HETATM 2194  H1  HOH D 575      41.352  23.053  64.170  1.00  0.00      D    H  
HETATM 2195  H2  HOH D 575      41.524  22.014  62.921  1.00  0.00      D    H  
HETATM 2196  O   HOH D 576      45.756   2.022  56.104  1.00  0.00      D    O  
HETATM 2197  H1  HOH D 576      45.073   1.693  56.756  1.00  0.00      D    H  
HETATM 2198  H2  HOH D 576      46.447   2.559  56.589  1.00  0.00      D    H  
HETATM 2199  O   HOH D 577      49.042  24.138 110.074  1.00  0.00      D    O  
HETATM 2200  H1  HOH D 577      48.295  23.839 109.480  1.00  0.00      D    H  
HETATM 2201  H2  HOH D 577      49.577  24.841 109.606  1.00  0.00      D    H  
HETATM 2202  O   HOH D 578      36.172  11.465  47.378  1.00  0.00      D    O  
HETATM 2203  H1  HOH D 578      36.966  10.961  47.038  1.00  0.00      D    H  
HETATM 2204  H2  HOH D 578      36.309  11.691  48.342  1.00  0.00      D    H  
HETATM 2205  O   HOH D 579       5.050  14.177  81.026  1.00  0.00      D    O  
HETATM 2206  H1  HOH D 579       4.314  14.717  81.434  1.00  0.00      D    H  
HETATM 2207  H2  HOH D 579       4.658  13.451  80.461  1.00  0.00      D    H  
HETATM 2208  O   HOH D 580      28.583   9.166 118.380  1.00  0.00      D    O  
HETATM 2209  H1  HOH D 580      27.602   9.259 118.209  1.00  0.00      D    H  
HETATM 2210  H2  HOH D 580      28.774   9.360 119.342  1.00  0.00      D    H  
HETATM 2211  O   HOH D 581       9.177  29.048  21.768  1.00  0.00      D    O  
HETATM 2212  H1  HOH D 581       9.203  28.366  21.037  1.00  0.00      D    H  
HETATM 2213  H2  HOH D 581       9.152  28.586  22.655  1.00  0.00      D    H  
HETATM 2214  O   HOH D 582      28.799  36.287  24.592  1.00  0.00      D    O  
HETATM 2215  H1  HOH D 582      28.585  36.382  23.620  1.00  0.00      D    H  
HETATM 2216  H2  HOH D 582      28.008  35.907  25.071  1.00  0.00      D    H  
HETATM 2217  O   HOH D 583      20.669   0.882  19.452  1.00  0.00      D    O  
HETATM 2218  H1  HOH D 583      20.567   0.330  18.624  1.00  0.00      D    H  
HETATM 2219  H2  HOH D 583      20.575   1.850  19.220  1.00  0.00      D    H  
HETATM 2220  O   HOH D 584       6.966  28.077  83.178  1.00  0.00      D    O  
HETATM 2221  H1  HOH D 584       7.018  27.369  82.474  1.00  0.00      D    H  
HETATM 2222  H2  HOH D 584       7.052  27.657  84.081  1.00  0.00      D    H  
HETATM 2223  O   HOH D 585      20.820   5.128  58.753  1.00  0.00      D    O  
HETATM 2224  H1  HOH D 585      19.934   5.591  58.734  1.00  0.00      D    H  
HETATM 2225  H2  HOH D 585      21.370   5.428  57.973  1.00  0.00      D    H  
HETATM 2226  O   HOH D 586       7.764  33.276  23.109  1.00  0.00      D    O  
HETATM 2227  H1  HOH D 586       8.027  34.233  22.987  1.00  0.00      D    H  
HETATM 2228  H2  HOH D 586       8.025  32.753  22.297  1.00  0.00      D    H  
HETATM 2229  O   HOH D 587      32.812  12.533  12.230  1.00  0.00      D    O  
HETATM 2230  H1  HOH D 587      32.330  13.409  12.200  1.00  0.00      D    H  
HETATM 2231  H2  HOH D 587      32.167  11.804  12.458  1.00  0.00      D    H  
HETATM 2232  O   HOH D 588      48.180  34.643 108.435  1.00  0.00      D    O  
HETATM 2233  H1  HOH D 588      48.550  35.555 108.614  1.00  0.00      D    H  
HETATM 2234  H2  HOH D 588      48.843  33.953 108.725  1.00  0.00      D    H  
HETATM 2235  O   HOH D 589      37.788  20.458  64.752  1.00  0.00      D    O  
HETATM 2236  H1  HOH D 589      38.183  20.129  65.609  1.00  0.00      D    H  
HETATM 2237  H2  HOH D 589      36.790  20.448  64.819  1.00  0.00      D    H  
HETATM 2238  O   HOH D 590      20.559  29.663 115.607  1.00  0.00      D    O  
HETATM 2239  H1  HOH D 590      20.354  28.712 115.375  1.00  0.00      D    H  
HETATM 2240  H2  HOH D 590      20.853  29.717 116.561  1.00  0.00      D    H  
HETATM 2241  O   HOH D 591       4.748  26.114  28.324  1.00  0.00      D    O  
HETATM 2242  H1  HOH D 591       5.032  26.041  29.280  1.00  0.00      D    H  
HETATM 2243  H2  HOH D 591       5.502  25.836  27.730  1.00  0.00      D    H  
HETATM 2244  O   HOH D 592      34.024  38.504  18.175  1.00  0.00      D    O  
HETATM 2245  H1  HOH D 592      34.214  37.564  17.893  1.00  0.00      D    H  
HETATM 2246  H2  HOH D 592      34.867  38.930  18.505  1.00  0.00      D    H  
HETATM 2247  O   HOH D 593      47.000   9.705 114.523  1.00  0.00      D    O  
HETATM 2248  H1  HOH D 593      47.842   9.989 114.982  1.00  0.00      D    H  
HETATM 2249  H2  HOH D 593      47.025   9.999 113.567  1.00  0.00      D    H  
HETATM 2250  O   HOH D 594       3.589   7.368  66.604  1.00  0.00      D    O  
HETATM 2251  H1  HOH D 594       4.543   7.328  66.901  1.00  0.00      D    H  
HETATM 2252  H2  HOH D 594       3.053   7.884  67.272  1.00  0.00      D    H  
HETATM 2253  O   HOH D 595      38.281   2.905 115.838  1.00  0.00      D    O  
HETATM 2254  H1  HOH D 595      38.654   3.048 116.754  1.00  0.00      D    H  
HETATM 2255  H2  HOH D 595      37.709   3.685 115.586  1.00  0.00      D    H  
HETATM 2256  O   HOH D 596       0.521   1.122  92.727  1.00  0.00      D    O  
HETATM 2257  H1  HOH D 596       0.109   0.270  92.402  1.00  0.00      D    H  
HETATM 2258  H2  HOH D 596       1.517   1.051  92.673  1.00  0.00      D    H  
HETATM 2259  O   HOH D 597       7.531  38.837   6.846  1.00  0.00      D    O  
HETATM 2260  H1  HOH D 597       8.170  39.602   6.762  1.00  0.00      D    H  
HETATM 2261  H2  HOH D 597       6.906  38.836   6.066  1.00  0.00      D    H  
HETATM 2262  O   HOH D 598      15.292  35.533  50.633  1.00  0.00      D    O  
HETATM 2263  H1  HOH D 598      14.400  35.983  50.680  1.00  0.00      D    H  
HETATM 2264  H2  HOH D 598      15.849  35.972  49.928  1.00  0.00      D    H  
HETATM 2265  O   HOH D 599      42.359  30.395  94.619  1.00  0.00      D    O  
HETATM 2266  H1  HOH D 599      42.452  30.853  93.735  1.00  0.00      D    H  
HETATM 2267  H2  HOH D 599      41.830  29.554  94.504  1.00  0.00      D    H  
HETATM 2268  O   HOH D 600       4.102  25.350  46.169  1.00  0.00      D    O  
HETATM 2269  H1  HOH D 600       4.268  25.542  47.136  1.00  0.00      D    H  
HETATM 2270  H2  HOH D 600       4.666  24.576  45.881  1.00  0.00      D    H  
HETATM 2271  O   HOH D 601      44.942  24.132  58.077  1.00  0.00      D    O  
HETATM 2272  H1  HOH D 601      45.914  24.273  58.266  1.00  0.00      D    H  
HETATM 2273  H2  HOH D 601      44.499  23.741  58.884  1.00  0.00      D    H  
HETATM 2274  O   HOH D 602      41.631   4.851  91.511  1.00  0.00      D    O  
HETATM 2275  H1  HOH D 602      41.263   4.833  92.440  1.00  0.00      D    H  
HETATM 2276  H2  HOH D 602      41.259   5.640  91.021  1.00  0.00      D    H  
HETATM 2277  O   HOH D 603      43.307  34.936  20.290  1.00  0.00      D    O  
HETATM 2278  H1  HOH D 603      44.306  34.903  20.279  1.00  0.00      D    H  
HETATM 2279  H2  HOH D 603      42.998  35.827  19.956  1.00  0.00      D    H  
HETATM 2280  O   HOH D 604      24.092  14.683   7.109  1.00  0.00      D    O  
HETATM 2281  H1  HOH D 604      23.600  15.465   6.724  1.00  0.00      D    H  
HETATM 2282  H2  HOH D 604      24.790  14.377   6.462  1.00  0.00      D    H  
HETATM 2283  O   HOH D 605      47.251   8.894  61.822  1.00  0.00      D    O  
HETATM 2284  H1  HOH D 605      48.069   8.834  62.394  1.00  0.00      D    H  
HETATM 2285  H2  HOH D 605      47.052   7.997  61.428  1.00  0.00      D    H  
HETATM 2286  O   HOH D 606      41.585  26.613  34.532  1.00  0.00      D    O  
HETATM 2287  H1  HOH D 606      40.610  26.517  34.734  1.00  0.00      D    H  
HETATM 2288  H2  HOH D 606      41.869  25.884  33.909  1.00  0.00      D    H  
HETATM 2289  O   HOH D 607      46.317  10.695  25.586  1.00  0.00      D    O  
HETATM 2290  H1  HOH D 607      46.069  11.613  25.894  1.00  0.00      D    H  
HETATM 2291  H2  HOH D 607      46.947  10.281  26.243  1.00  0.00      D    H  
HETATM 2292  O   HOH D 608      35.599  40.948  49.869  1.00  0.00      D    O  
HETATM 2293  H1  HOH D 608      35.998  41.086  48.962  1.00  0.00      D    H  
HETATM 2294  H2  HOH D 608      35.989  41.610  50.509  1.00  0.00      D    H  
HETATM 2295  O   HOH D 609       5.027  36.920  75.765  1.00  0.00      D    O  
HETATM 2296  H1  HOH D 609       5.484  37.137  74.903  1.00  0.00      D    H  
HETATM 2297  H2  HOH D 609       5.377  36.053  76.120  1.00  0.00      D    H  
HETATM 2298  O   HOH D 610      38.624   7.277 103.607  1.00  0.00      D    O  
HETATM 2299  H1  HOH D 610      38.324   6.709 104.373  1.00  0.00      D    H  
HETATM 2300  H2  HOH D 610      38.319   8.219 103.751  1.00  0.00      D    H  
HETATM 2301  O   HOH D 611      38.353  27.911  57.184  1.00  0.00      D    O  
HETATM 2302  H1  HOH D 611      38.916  28.039  56.367  1.00  0.00      D    H  
HETATM 2303  H2  HOH D 611      38.780  27.231  57.780  1.00  0.00      D    H  
HETATM 2304  O   HOH D 612      43.187  13.331  63.407  1.00  0.00      D    O  
HETATM 2305  H1  HOH D 612      43.100  12.661  64.144  1.00  0.00      D    H  
HETATM 2306  H2  HOH D 612      43.560  12.883  62.593  1.00  0.00      D    H  
HETATM 2307  O   HOH D 613      17.666   8.582  20.217  1.00  0.00      D    O  
HETATM 2308  H1  HOH D 613      18.132   8.779  19.354  1.00  0.00      D    H  
HETATM 2309  H2  HOH D 613      18.009   7.721  20.591  1.00  0.00      D    H  
HETATM 2310  O   HOH D 614      34.201  36.376  27.934  1.00  0.00      D    O  
HETATM 2311  H1  HOH D 614      34.853  35.942  27.312  1.00  0.00      D    H  
HETATM 2312  H2  HOH D 614      33.648  37.038  27.427  1.00  0.00      D    H  
HETATM 2313  O   HOH D 615      46.777  41.633  88.034  1.00  0.00      D    O  
HETATM 2314  H1  HOH D 615      47.527  42.294  88.046  1.00  0.00      D    H  
HETATM 2315  H2  HOH D 615      46.020  41.998  87.492  1.00  0.00      D    H  
HETATM 2316  O   HOH D 616      45.858  37.437  65.688  1.00  0.00      D    O  
HETATM 2317  H1  HOH D 616      45.270  37.273  66.481  1.00  0.00      D    H  
HETATM 2318  H2  HOH D 616      45.329  37.308  64.849  1.00  0.00      D    H  
HETATM 2319  O   HOH D 617      12.890  12.556  11.015  1.00  0.00      D    O  
HETATM 2320  H1  HOH D 617      13.870  12.680  11.175  1.00  0.00      D    H  
HETATM 2321  H2  HOH D 617      12.467  12.162  11.831  1.00  0.00      D    H  
HETATM 2322  O   HOH D 618      16.500  40.358 115.263  1.00  0.00      D    O  
HETATM 2323  H1  HOH D 618      16.297  40.028 114.341  1.00  0.00      D    H  
HETATM 2324  H2  HOH D 618      17.187  41.083 115.214  1.00  0.00      D    H  
HETATM 2325  O   HOH D 619      30.706  21.147  90.596  1.00  0.00      D    O  
HETATM 2326  H1  HOH D 619      31.407  20.497  90.302  1.00  0.00      D    H  
HETATM 2327  H2  HOH D 619      30.987  21.575  91.455  1.00  0.00      D    H  
HETATM 2328  O   HOH D 620      37.110   5.419  81.695  1.00  0.00      D    O  
HETATM 2329  H1  HOH D 620      37.969   5.584  81.210  1.00  0.00      D    H  
HETATM 2330  H2  HOH D 620      37.240   5.590  82.672  1.00  0.00      D    H  
HETATM 2331  O   HOH D 621      30.877  32.097  59.856  1.00  0.00      D    O  
HETATM 2332  H1  HOH D 621      31.425  32.624  60.507  1.00  0.00      D    H  
HETATM 2333  H2  HOH D 621      30.999  32.473  58.938  1.00  0.00      D    H  
HETATM 2334  O   HOH D 622      33.050  28.424  39.906  1.00  0.00      D    O  
HETATM 2335  H1  HOH D 622      33.410  29.272  39.518  1.00  0.00      D    H  
HETATM 2336  H2  HOH D 622      33.681  28.081  40.602  1.00  0.00      D    H  
HETATM 2337  O   HOH D 623      18.731  39.630  91.325  1.00  0.00      D    O  
HETATM 2338  H1  HOH D 623      19.413  39.543  90.600  1.00  0.00      D    H  
HETATM 2339  H2  HOH D 623      19.187  39.844  92.189  1.00  0.00      D    H  
HETATM 2340  O   HOH D 624      11.000  24.211 104.261  1.00  0.00      D    O  
HETATM 2341  H1  HOH D 624      10.263  24.861 104.448  1.00  0.00      D    H  
HETATM 2342  H2  HOH D 624      11.318  24.330 103.320  1.00  0.00      D    H  
HETATM 2343  O   HOH D 625      31.682  10.278  73.230  1.00  0.00      D    O  
HETATM 2344  H1  HOH D 625      32.086  11.151  73.502  1.00  0.00      D    H  
HETATM 2345  H2  HOH D 625      31.454   9.748  74.047  1.00  0.00      D    H  
HETATM 2346  O   HOH D 626      33.923  11.022  56.836  1.00  0.00      D    O  
HETATM 2347  H1  HOH D 626      33.673  11.968  57.044  1.00  0.00      D    H  
HETATM 2348  H2  HOH D 626      33.924  10.888  55.845  1.00  0.00      D    H  
HETATM 2349  O   HOH D 627       8.889  36.356  35.892  1.00  0.00      D    O  
HETATM 2350  H1  HOH D 627       9.760  35.935  36.144  1.00  0.00      D    H  
HETATM 2351  H2  HOH D 627       8.146  35.909  36.391  1.00  0.00      D    H  
HETATM 2352  O   HOH D 628      48.715  40.529  40.927  1.00  0.00      D    O  
HETATM 2353  H1  HOH D 628      47.749  40.301  41.049  1.00  0.00      D    H  
HETATM 2354  H2  HOH D 628      48.840  40.991  40.049  1.00  0.00      D    H  
HETATM 2355  O   HOH D 629      47.583  40.062  83.616  1.00  0.00      D    O  
HETATM 2356  H1  HOH D 629      48.458  39.586  83.709  1.00  0.00      D    H  
HETATM 2357  H2  HOH D 629      46.927  39.685  84.270  1.00  0.00      D    H  
HETATM 2358  O   HOH D 630      23.656  15.184  69.326  1.00  0.00      D    O  
HETATM 2359  H1  HOH D 630      23.552  14.591  70.125  1.00  0.00      D    H  
HETATM 2360  H2  HOH D 630      23.448  16.128  69.582  1.00  0.00      D    H  
HETATM 2361  O   HOH D 631      47.157  40.792  16.170  1.00  0.00      D    O  
HETATM 2362  H1  HOH D 631      47.543  39.906  15.911  1.00  0.00      D    H  
HETATM 2363  H2  HOH D 631      46.735  41.219  15.370  1.00  0.00      D    H  
HETATM 2364  O   HOH D 632      16.481  35.414  89.716  1.00  0.00      D    O  
HETATM 2365  H1  HOH D 632      17.344  35.888  89.889  1.00  0.00      D    H  
HETATM 2366  H2  HOH D 632      16.474  34.544  90.209  1.00  0.00      D    H  
HETATM 2367  O   HOH D 633      35.470  30.996  22.772  1.00  0.00      D    O  
HETATM 2368  H1  HOH D 633      36.254  30.701  22.226  1.00  0.00      D    H  
HETATM 2369  H2  HOH D 633      34.727  30.333  22.675  1.00  0.00      D    H  
HETATM 2370  O   HOH D 634      23.817  16.653 103.628  1.00  0.00      D    O  
HETATM 2371  H1  HOH D 634      24.277  17.541 103.624  1.00  0.00      D    H  
HETATM 2372  H2  HOH D 634      23.399  16.490 102.735  1.00  0.00      D    H  
HETATM 2373  O   HOH D 635      23.869  39.463  17.553  1.00  0.00      D    O  
HETATM 2374  H1  HOH D 635      23.294  39.122  16.809  1.00  0.00      D    H  
HETATM 2375  H2  HOH D 635      23.489  39.166  18.429  1.00  0.00      D    H  
HETATM 2376  O   HOH D 636      38.275  15.772  75.621  1.00  0.00      D    O  
HETATM 2377  H1  HOH D 636      38.555  16.058  76.537  1.00  0.00      D    H  
HETATM 2378  H2  HOH D 636      37.896  14.847  75.662  1.00  0.00      D    H  
HETATM 2379  O   HOH D 637      27.403  35.262  62.992  1.00  0.00      D    O  
HETATM 2380  H1  HOH D 637      27.333  35.901  63.758  1.00  0.00      D    H  
HETATM 2381  H2  HOH D 637      26.962  34.398  63.236  1.00  0.00      D    H  
HETATM 2382  O   HOH D 638      28.841  11.543  25.125  1.00  0.00      D    O  
HETATM 2383  H1  HOH D 638      29.511  10.827  25.319  1.00  0.00      D    H  
HETATM 2384  H2  HOH D 638      28.389  11.348  24.254  1.00  0.00      D    H  
HETATM 2385  O   HOH D 639      14.216   7.979  71.787  1.00  0.00      D    O  
HETATM 2386  H1  HOH D 639      13.848   7.147  72.201  1.00  0.00      D    H  
HETATM 2387  H2  HOH D 639      15.172   7.831  71.533  1.00  0.00      D    H  
HETATM 2388  O   HOH D 640      29.835  35.791   8.271  1.00  0.00      D    O  
HETATM 2389  H1  HOH D 640      30.442  36.560   8.070  1.00  0.00      D    H  
HETATM 2390  H2  HOH D 640      28.931  36.136   8.521  1.00  0.00      D    H  
HETATM 2391  O   HOH D 641       6.678   1.334 110.143  1.00  0.00      D    O  
HETATM 2392  H1  HOH D 641       6.982   0.401 110.333  1.00  0.00      D    H  
HETATM 2393  H2  HOH D 641       6.826   1.543 109.176  1.00  0.00      D    H  
HETATM 2394  O   HOH D 642      25.873  12.457  89.097  1.00  0.00      D    O  
HETATM 2395  H1  HOH D 642      25.729  13.171  89.783  1.00  0.00      D    H  
HETATM 2396  H2  HOH D 642      24.990  12.164  88.730  1.00  0.00      D    H  
HETATM 2397  O   HOH D 643      25.297  37.522 117.756  1.00  0.00      D    O  
HETATM 2398  H1  HOH D 643      24.940  38.454 117.817  1.00  0.00      D    H  
HETATM 2399  H2  HOH D 643      25.477  37.173 118.675  1.00  0.00      D    H  
HETATM 2400  O   HOH D 644      31.136  17.171   2.833  1.00  0.00      D    O  
HETATM 2401  H1  HOH D 644      30.287  17.344   3.332  1.00  0.00      D    H  
HETATM 2402  H2  HOH D 644      31.916  17.435   3.401  1.00  0.00      D    H  
HETATM 2403  O   HOH D 645      21.219   8.065  12.639  1.00  0.00      D    O  
HETATM 2404  H1  HOH D 645      21.860   7.931  11.884  1.00  0.00      D    H  
HETATM 2405  H2  HOH D 645      20.294   8.180  12.275  1.00  0.00      D    H  
HETATM 2406  O   HOH D 646      35.194  40.642  90.625  1.00  0.00      D    O  
HETATM 2407  H1  HOH D 646      34.309  40.710  90.164  1.00  0.00      D    H  
HETATM 2408  H2  HOH D 646      35.101  40.071  91.441  1.00  0.00      D    H  
HETATM 2409  O   HOH D 647      -0.002   7.252  80.816  1.00  0.00      D    O  
HETATM 2410  H1  HOH D 647       0.160   7.705  81.692  1.00  0.00      D    H  
HETATM 2411  H2  HOH D 647       0.725   6.587  80.645  1.00  0.00      D    H  
HETATM 2412  O   HOH D 648      15.173   3.231  24.831  1.00  0.00      D    O  
HETATM 2413  H1  HOH D 648      14.927   2.282  25.025  1.00  0.00      D    H  
HETATM 2414  H2  HOH D 648      16.150   3.363  25.000  1.00  0.00      D    H  
HETATM 2415  O   HOH D 649       0.795  14.180  10.688  1.00  0.00      D    O  
HETATM 2416  H1  HOH D 649       0.388  13.820   9.849  1.00  0.00      D    H  
HETATM 2417  H2  HOH D 649       0.072  14.379  11.350  1.00  0.00      D    H  
HETATM 2418  O   HOH D 650       6.148  33.623  64.803  1.00  0.00      D    O  
HETATM 2419  H1  HOH D 650       5.516  33.725  64.035  1.00  0.00      D    H  
HETATM 2420  H2  HOH D 650       6.050  32.709  65.197  1.00  0.00      D    H  
HETATM 2421  O   HOH D 651       7.875  38.899 102.691  1.00  0.00      D    O  
HETATM 2422  H1  HOH D 651       8.128  37.933 102.647  1.00  0.00      D    H  
HETATM 2423  H2  HOH D 651       7.128  39.019 103.345  1.00  0.00      D    H  
HETATM 2424  O   HOH D 652      14.161   9.608  13.265  1.00  0.00      D    O  
HETATM 2425  H1  HOH D 652      14.506   9.054  12.508  1.00  0.00      D    H  
HETATM 2426  H2  HOH D 652      14.488   9.230  14.131  1.00  0.00      D    H  
HETATM 2427  O   HOH D 653      33.810  11.808  50.677  1.00  0.00      D    O  
HETATM 2428  H1  HOH D 653      33.116  12.357  50.211  1.00  0.00      D    H  
HETATM 2429  H2  HOH D 653      33.463  10.880  50.816  1.00  0.00      D    H  
HETATM 2430  O   HOH D 654      31.588  36.744  24.802  1.00  0.00      D    O  
HETATM 2431  H1  HOH D 654      31.933  35.864  24.476  1.00  0.00      D    H  
HETATM 2432  H2  HOH D 654      30.591  36.704  24.875  1.00  0.00      D    H  
HETATM 2433  O   HOH D 655      33.303   2.654  43.734  1.00  0.00      D    O  
HETATM 2434  H1  HOH D 655      33.732   3.243  44.419  1.00  0.00      D    H  
HETATM 2435  H2  HOH D 655      33.582   1.706  43.890  1.00  0.00      D    H  
HETATM 2436  O   HOH D 656      20.160  15.770  83.579  1.00  0.00      D    O  
HETATM 2437  H1  HOH D 656      20.171  16.613  84.116  1.00  0.00      D    H  
HETATM 2438  H2  HOH D 656      19.215  15.466  83.456  1.00  0.00      D    H  
HETATM 2439  O   HOH D 657      25.823  15.042  80.664  1.00  0.00      D    O  
HETATM 2440  H1  HOH D 657      25.657  14.120  80.313  1.00  0.00      D    H  
HETATM 2441  H2  HOH D 657      25.019  15.356  81.169  1.00  0.00      D    H  
HETATM 2442  O   HOH D 658      28.051   8.440  56.262  1.00  0.00      D    O  
HETATM 2443  H1  HOH D 658      28.529   9.116  56.824  1.00  0.00      D    H  
HETATM 2444  H2  HOH D 658      27.532   7.822  56.853  1.00  0.00      D    H  
HETATM 2445  O   HOH D 659      14.409  22.470  14.815  1.00  0.00      D    O  
HETATM 2446  H1  HOH D 659      14.320  21.519  14.520  1.00  0.00      D    H  
HETATM 2447  H2  HOH D 659      14.685  23.036  14.039  1.00  0.00      D    H  
HETATM 2448  O   HOH D 660      46.562  18.934   9.306  1.00  0.00      D    O  
HETATM 2449  H1  HOH D 660      45.636  19.116   9.636  1.00  0.00      D    H  
HETATM 2450  H2  HOH D 660      47.048  18.368   9.972  1.00  0.00      D    H  
HETATM 2451  O   HOH D 661      13.470  38.423  37.751  1.00  0.00      D    O  
HETATM 2452  H1  HOH D 661      12.613  38.214  38.222  1.00  0.00      D    H  
HETATM 2453  H2  HOH D 661      14.043  38.992  38.341  1.00  0.00      D    H  
HETATM 2454  O   HOH D 662      47.304  34.806  29.571  1.00  0.00      D    O  
HETATM 2455  H1  HOH D 662      47.339  35.698  29.119  1.00  0.00      D    H  
HETATM 2456  H2  HOH D 662      46.368  34.455  29.544  1.00  0.00      D    H  
HETATM 2457  O   HOH D 663      22.309   5.130  49.580  1.00  0.00      D    O  
HETATM 2458  H1  HOH D 663      21.733   5.346  50.368  1.00  0.00      D    H  
HETATM 2459  H2  HOH D 663      22.788   5.955  49.281  1.00  0.00      D    H  
HETATM 2460  O   HOH D 664       4.814  42.383  71.319  1.00  0.00      D    O  
HETATM 2461  H1  HOH D 664       5.365  42.891  70.657  1.00  0.00      D    H  
HETATM 2462  H2  HOH D 664       5.313  42.310  72.182  1.00  0.00      D    H  
HETATM 2463  O   HOH D 665      35.509  28.509  32.653  1.00  0.00      D    O  
HETATM 2464  H1  HOH D 665      36.311  28.231  33.183  1.00  0.00      D    H  
HETATM 2465  H2  HOH D 665      35.663  28.309  31.685  1.00  0.00      D    H  
HETATM 2466  O   HOH D 666      28.951   0.755 104.099  1.00  0.00      D    O  
HETATM 2467  H1  HOH D 666      28.742   1.246 104.945  1.00  0.00      D    H  
HETATM 2468  H2  HOH D 666      29.153   1.412 103.373  1.00  0.00      D    H  
HETATM 2469  O   HOH D 667      39.038   3.483  63.226  1.00  0.00      D    O  
HETATM 2470  H1  HOH D 667      39.173   4.054  64.036  1.00  0.00      D    H  
HETATM 2471  H2  HOH D 667      39.706   2.739  63.228  1.00  0.00      D    H  
HETATM 2472  O   HOH D 668      23.085  25.167  41.094  1.00  0.00      D    O  
HETATM 2473  H1  HOH D 668      23.229  24.741  41.988  1.00  0.00      D    H  
HETATM 2474  H2  HOH D 668      23.950  25.540  40.760  1.00  0.00      D    H  
HETATM 2475  O   HOH D 669       6.966   6.236  76.426  1.00  0.00      D    O  
HETATM 2476  H1  HOH D 669       6.622   5.744  77.226  1.00  0.00      D    H  
HETATM 2477  H2  HOH D 669       6.541   7.140  76.382  1.00  0.00      D    H  
HETATM 2478  O   HOH D 670      41.001   3.317   2.873  1.00  0.00      D    O  
HETATM 2479  H1  HOH D 670      40.051   3.469   3.143  1.00  0.00      D    H  
HETATM 2480  H2  HOH D 670      41.494   2.874   3.622  1.00  0.00      D    H  
HETATM 2481  O   HOH D 671      28.241  30.866  17.235  1.00  0.00      D    O  
HETATM 2482  H1  HOH D 671      28.412  30.609  16.283  1.00  0.00      D    H  
HETATM 2483  H2  HOH D 671      27.602  30.216  17.646  1.00  0.00      D    H  
HETATM 2484  O   HOH D 672       5.094  31.178  65.725  1.00  0.00      D    O  
HETATM 2485  H1  HOH D 672       4.162  31.340  65.399  1.00  0.00      D    H  
HETATM 2486  H2  HOH D 672       5.089  31.097  66.721  1.00  0.00      D    H  
HETATM 2487  O   HOH D 673      11.155  31.448  55.321  1.00  0.00      D    O  
HETATM 2488  H1  HOH D 673      10.290  31.379  55.817  1.00  0.00      D    H  
HETATM 2489  H2  HOH D 673      11.848  30.890  55.778  1.00  0.00      D    H  
HETATM 2490  O   HOH D 674      47.247  24.369  83.789  1.00  0.00      D    O  
HETATM 2491  H1  HOH D 674      47.703  25.253  83.897  1.00  0.00      D    H  
HETATM 2492  H2  HOH D 674      47.828  23.759  83.251  1.00  0.00      D    H  
HETATM 2493  O   HOH D 675      38.489  18.782  89.264  1.00  0.00      D    O  
HETATM 2494  H1  HOH D 675      39.421  18.856  89.619  1.00  0.00      D    H  
HETATM 2495  H2  HOH D 675      37.842  19.103  89.956  1.00  0.00      D    H  
HETATM 2496  O   HOH D 676       0.966  21.931  53.302  1.00  0.00      D    O  
HETATM 2497  H1  HOH D 676       1.053  21.014  53.689  1.00  0.00      D    H  
HETATM 2498  H2  HOH D 676       1.641  22.051  52.574  1.00  0.00      D    H  
HETATM 2499  O   HOH D 677      19.009  25.580 118.006  1.00  0.00      D    O  
HETATM 2500  H1  HOH D 677      19.213  25.895 118.933  1.00  0.00      D    H  
HETATM 2501  H2  HOH D 677      18.256  24.922 118.036  1.00  0.00      D    H  
HETATM 2502  O   HOH D 678      35.081   6.756  34.415  1.00  0.00      D    O  
HETATM 2503  H1  HOH D 678      34.402   7.283  34.926  1.00  0.00      D    H  
HETATM 2504  H2  HOH D 678      35.472   6.052  35.008  1.00  0.00      D    H  
HETATM 2505  O   HOH D 679      43.725  22.027  66.441  1.00  0.00      D    O  
HETATM 2506  H1  HOH D 679      44.033  22.643  65.717  1.00  0.00      D    H  
HETATM 2507  H2  HOH D 679      44.155  22.288  67.306  1.00  0.00      D    H  
HETATM 2508  O   HOH D 680      30.871  17.408  79.105  1.00  0.00      D    O  
HETATM 2509  H1  HOH D 680      30.518  18.223  79.563  1.00  0.00      D    H  
HETATM 2510  H2  HOH D 680      30.168  16.697  79.099  1.00  0.00      D    H  
HETATM 2511  O   HOH D 681      20.977  10.073  25.098  1.00  0.00      D    O  
HETATM 2512  H1  HOH D 681      21.676  10.050  24.383  1.00  0.00      D    H  
HETATM 2513  H2  HOH D 681      20.428   9.238  25.054  1.00  0.00      D    H  
HETATM 2514  O   HOH D 682      41.370  42.715  19.821  1.00  0.00      D    O  
HETATM 2515  H1  HOH D 682      41.552  41.737  19.920  1.00  0.00      D    H  
HETATM 2516  H2  HOH D 682      41.473  42.978  18.862  1.00  0.00      D    H  
HETATM 2517  O   HOH D 683       6.767  32.864  77.258  1.00  0.00      D    O  
HETATM 2518  H1  HOH D 683       6.050  33.194  76.644  1.00  0.00      D    H  
HETATM 2519  H2  HOH D 683       6.887  31.879  77.132  1.00  0.00      D    H  
HETATM 2520  O   HOH D 684      33.774  24.596  67.859  1.00  0.00      D    O  
HETATM 2521  H1  HOH D 684      34.227  24.310  68.703  1.00  0.00      D    H  
HETATM 2522  H2  HOH D 684      32.791  24.678  68.019  1.00  0.00      D    H  
HETATM 2523  O   HOH D 685      44.477  42.093 109.443  1.00  0.00      D    O  
HETATM 2524  H1  HOH D 685      44.568  42.537 110.334  1.00  0.00      D    H  
HETATM 2525  H2  HOH D 685      44.519  41.101 109.559  1.00  0.00      D    H  
HETATM 2526  O   HOH D 686       7.103  25.198  56.452  1.00  0.00      D    O  
HETATM 2527  H1  HOH D 686       7.445  25.874  57.105  1.00  0.00      D    H  
HETATM 2528  H2  HOH D 686       6.990  24.317  56.913  1.00  0.00      D    H  
HETATM 2529  O   HOH D 687       8.354  12.899 103.981  1.00  0.00      D    O  
HETATM 2530  H1  HOH D 687       8.313  13.626 104.667  1.00  0.00      D    H  
HETATM 2531  H2  HOH D 687       9.281  12.842 103.611  1.00  0.00      D    H  
HETATM 2532  O   HOH D 688       2.936  42.130   2.902  1.00  0.00      D    O  
HETATM 2533  H1  HOH D 688       2.727  41.175   3.113  1.00  0.00      D    H  
HETATM 2534  H2  HOH D 688       3.574  42.490   3.582  1.00  0.00      D    H  
HETATM 2535  O   HOH D 689      16.510  18.254 118.073  1.00  0.00      D    O  
HETATM 2536  H1  HOH D 689      16.726  18.541 119.006  1.00  0.00      D    H  
HETATM 2537  H2  HOH D 689      16.214  17.298 118.078  1.00  0.00      D    H  
HETATM 2538  O   HOH D 690      45.182  19.993  70.121  1.00  0.00      D    O  
HETATM 2539  H1  HOH D 690      44.492  19.273  70.198  1.00  0.00      D    H  
HETATM 2540  H2  HOH D 690      45.392  20.351  71.031  1.00  0.00      D    H  
HETATM 2541  O   HOH D 691       9.959  34.987  68.148  1.00  0.00      D    O  
HETATM 2542  H1  HOH D 691      10.451  35.838  67.963  1.00  0.00      D    H  
HETATM 2543  H2  HOH D 691       9.060  35.199  68.530  1.00  0.00      D    H  
HETATM 2544  O   HOH D 692      13.451  17.252  68.506  1.00  0.00      D    O  
HETATM 2545  H1  HOH D 692      13.954  17.201  67.643  1.00  0.00      D    H  
HETATM 2546  H2  HOH D 692      13.582  18.156  68.915  1.00  0.00      D    H  
HETATM 2547  O   HOH D 693      36.777   1.113  43.150  1.00  0.00      D    O  
HETATM 2548  H1  HOH D 693      36.935   1.618  42.302  1.00  0.00      D    H  
HETATM 2549  H2  HOH D 693      37.024   1.687  43.931  1.00  0.00      D    H  
HETATM 2550  O   HOH D 694      20.291  30.606 101.477  1.00  0.00      D    O  
HETATM 2551  H1  HOH D 694      20.993  30.211 100.884  1.00  0.00      D    H  
HETATM 2552  H2  HOH D 694      19.397  30.519 101.038  1.00  0.00      D    H  
HETATM 2553  O   HOH D 695      45.152  29.380  36.674  1.00  0.00      D    O  
HETATM 2554  H1  HOH D 695      44.233  29.770  36.617  1.00  0.00      D    H  
HETATM 2555  H2  HOH D 695      45.194  28.737  37.439  1.00  0.00      D    H  
HETATM 2556  O   HOH D 696      26.705  18.336  18.787  1.00  0.00      D    O  
HETATM 2557  H1  HOH D 696      25.957  18.303  18.124  1.00  0.00      D    H  
HETATM 2558  H2  HOH D 696      27.402  18.981  18.472  1.00  0.00      D    H  
HETATM 2559  O   HOH D 697      45.383  25.719  31.165  1.00  0.00      D    O  
HETATM 2560  H1  HOH D 697      45.824  26.613  31.088  1.00  0.00      D    H  
HETATM 2561  H2  HOH D 697      45.695  25.129  30.421  1.00  0.00      D    H  
HETATM 2562  O   HOH D 698      27.658  40.689  96.488  1.00  0.00      D    O  
HETATM 2563  H1  HOH D 698      28.460  41.108  96.915  1.00  0.00      D    H  
HETATM 2564  H2  HOH D 698      27.853  40.500  95.526  1.00  0.00      D    H  
HETATM 2565  O   HOH D 699      26.711   5.094  89.372  1.00  0.00      D    O  
HETATM 2566  H1  HOH D 699      26.789   6.030  89.715  1.00  0.00      D    H  
HETATM 2567  H2  HOH D 699      25.886   4.670  89.746  1.00  0.00      D    H  
HETATM 2568  O   HOH D 700      40.373  22.277  56.161  1.00  0.00      D    O  
HETATM 2569  H1  HOH D 700      40.939  23.054  56.437  1.00  0.00      D    H  
HETATM 2570  H2  HOH D 700      40.152  22.354  55.188  1.00  0.00      D    H  
HETATM 2571  O   HOH D 701       7.882  28.954  24.605  1.00  0.00      D    O  
HETATM 2572  H1  HOH D 701       8.230  28.018  24.555  1.00  0.00      D    H  
HETATM 2573  H2  HOH D 701       8.485  29.503  25.183  1.00  0.00      D    H  
HETATM 2574  O   HOH D 702       1.257  31.044  23.908  1.00  0.00      D    O  
HETATM 2575  H1  HOH D 702       2.176  31.092  24.300  1.00  0.00      D    H  
HETATM 2576  H2  HOH D 702       1.119  31.813  23.285  1.00  0.00      D    H  
HETATM 2577  O   HOH D 703      28.219  39.553 118.223  1.00  0.00      D    O  
HETATM 2578  H1  HOH D 703      29.190  39.768 118.325  1.00  0.00      D    H  
HETATM 2579  H2  HOH D 703      27.769  39.610 119.114  1.00  0.00      D    H  
HETATM 2580  O   HOH D 704      23.335  19.916 108.905  1.00  0.00      D    O  
HETATM 2581  H1  HOH D 704      23.659  19.224 109.551  1.00  0.00      D    H  
HETATM 2582  H2  HOH D 704      22.360  19.777 108.731  1.00  0.00      D    H  
HETATM 2583  O   HOH D 705      27.529  25.357  50.570  1.00  0.00      D    O  
HETATM 2584  H1  HOH D 705      26.756  25.381  49.936  1.00  0.00      D    H  
HETATM 2585  H2  HOH D 705      27.226  25.648  51.477  1.00  0.00      D    H  
HETATM 2586  O   HOH D 706      44.538   0.529 103.788  1.00  0.00      D    O  
HETATM 2587  H1  HOH D 706      45.415   0.954 104.013  1.00  0.00      D    H  
HETATM 2588  H2  HOH D 706      44.441  -0.326 104.298  1.00  0.00      D    H  
HETATM 2589  O   HOH D 707       8.477   0.584  50.522  1.00  0.00      D    O  
HETATM 2590  H1  HOH D 707       8.781   0.446  51.465  1.00  0.00      D    H  
HETATM 2591  H2  HOH D 707       7.478   0.625  50.497  1.00  0.00      D    H  
HETATM 2592  O   HOH D 708       9.676  13.100  44.214  1.00  0.00      D    O  
HETATM 2593  H1  HOH D 708      10.313  12.595  44.797  1.00  0.00      D    H  
HETATM 2594  H2  HOH D 708      10.140  13.370  43.370  1.00  0.00      D    H  
HETATM 2595  O   HOH D 709       4.089  16.845  99.298  1.00  0.00      D    O  
HETATM 2596  H1  HOH D 709       3.428  16.806 100.047  1.00  0.00      D    H  
HETATM 2597  H2  HOH D 709       4.146  15.950  98.856  1.00  0.00      D    H  
HETATM 2598  O   HOH D 710      40.374   2.526  44.394  1.00  0.00      D    O  
HETATM 2599  H1  HOH D 710      39.391   2.651  44.257  1.00  0.00      D    H  
HETATM 2600  H2  HOH D 710      40.585   1.549  44.420  1.00  0.00      D    H  
HETATM 2601  O   HOH D 711       8.839  35.437  73.762  1.00  0.00      D    O  
HETATM 2602  H1  HOH D 711       9.297  36.242  73.385  1.00  0.00      D    H  
HETATM 2603  H2  HOH D 711       9.059  34.637  73.204  1.00  0.00      D    H  
HETATM 2604  O   HOH D 712      38.318   3.463  75.338  1.00  0.00      D    O  
HETATM 2605  H1  HOH D 712      38.192   4.293  74.794  1.00  0.00      D    H  
HETATM 2606  H2  HOH D 712      39.132   3.559  75.909  1.00  0.00      D    H  
HETATM 2607  O   HOH D 713      21.667  31.538  25.544  1.00  0.00      D    O  
HETATM 2608  H1  HOH D 713      22.218  30.962  26.148  1.00  0.00      D    H  
HETATM 2609  H2  HOH D 713      21.943  32.493  25.650  1.00  0.00      D    H  
HETATM 2610  O   HOH D 714      18.515   2.586  97.075  1.00  0.00      D    O  
HETATM 2611  H1  HOH D 714      19.457   2.418  96.785  1.00  0.00      D    H  
HETATM 2612  H2  HOH D 714      18.456   2.515  98.071  1.00  0.00      D    H  
HETATM 2613  O   HOH D 715      48.911   7.871  11.063  1.00  0.00      D    O  
HETATM 2614  H1  HOH D 715      48.651   7.594  10.138  1.00  0.00      D    H  
HETATM 2615  H2  HOH D 715      49.347   8.770  11.031  1.00  0.00      D    H  
HETATM 2616  O   HOH D 716       6.616   8.821  16.202  1.00  0.00      D    O  
HETATM 2617  H1  HOH D 716       6.567   8.935  17.194  1.00  0.00      D    H  
HETATM 2618  H2  HOH D 716       6.427   9.696  15.756  1.00  0.00      D    H  
HETATM 2619  O   HOH D 717      10.645  41.124 110.956  1.00  0.00      D    O  
HETATM 2620  H1  HOH D 717       9.875  41.352 110.360  1.00  0.00      D    H  
HETATM 2621  H2  HOH D 717      11.374  40.706 110.414  1.00  0.00      D    H  
HETATM 2622  O   HOH D 718       2.395  41.787  38.783  1.00  0.00      D    O  
HETATM 2623  H1  HOH D 718       2.769  42.302  39.554  1.00  0.00      D    H  
HETATM 2624  H2  HOH D 718       2.800  42.120  37.931  1.00  0.00      D    H  
HETATM 2625  O   HOH D 719      10.286  22.677  76.307  1.00  0.00      D    O  
HETATM 2626  H1  HOH D 719       9.704  22.386  75.548  1.00  0.00      D    H  
HETATM 2627  H2  HOH D 719      10.990  21.986  76.470  1.00  0.00      D    H  
HETATM 2628  O   HOH D 720       5.922  34.935 115.313  1.00  0.00      D    O  
HETATM 2629  H1  HOH D 720       6.354  34.839 114.416  1.00  0.00      D    H  
HETATM 2630  H2  HOH D 720       5.422  35.800 115.351  1.00  0.00      D    H  
HETATM 2631  O   HOH D 721      36.270   7.862  45.318  1.00  0.00      D    O  
HETATM 2632  H1  HOH D 721      35.613   7.209  45.694  1.00  0.00      D    H  
HETATM 2633  H2  HOH D 721      37.099   7.377  45.039  1.00  0.00      D    H  
HETATM 2634  O   HOH D 722      13.493  41.811  87.780  1.00  0.00      D    O  
HETATM 2635  H1  HOH D 722      12.949  42.152  88.547  1.00  0.00      D    H  
HETATM 2636  H2  HOH D 722      14.303  41.340  88.128  1.00  0.00      D    H  
HETATM 2637  O   HOH D 723      15.186   8.037  32.062  1.00  0.00      D    O  
HETATM 2638  H1  HOH D 723      14.652   8.777  31.652  1.00  0.00      D    H  
HETATM 2639  H2  HOH D 723      16.157   8.275  32.040  1.00  0.00      D    H  
HETATM 2640  O   HOH D 724       5.560   8.117   6.489  1.00  0.00      D    O  
HETATM 2641  H1  HOH D 724       4.686   7.870   6.071  1.00  0.00      D    H  
HETATM 2642  H2  HOH D 724       5.913   7.338   7.008  1.00  0.00      D    H  
HETATM 2643  O   HOH D 725      39.708  24.322  61.694  1.00  0.00      D    O  
HETATM 2644  H1  HOH D 725      39.285  23.639  62.290  1.00  0.00      D    H  
HETATM 2645  H2  HOH D 725      39.066  25.072  61.538  1.00  0.00      D    H  
HETATM 2646  O   HOH D 726      38.114  20.760 103.349  1.00  0.00      D    O  
HETATM 2647  H1  HOH D 726      39.109  20.800 103.446  1.00  0.00      D    H  
HETATM 2648  H2  HOH D 726      37.789  19.851 103.609  1.00  0.00      D    H  
HETATM 2649  O   HOH D 727      40.820  36.606  98.439  1.00  0.00      D    O  
HETATM 2650  H1  HOH D 727      40.628  36.171  97.559  1.00  0.00      D    H  
HETATM 2651  H2  HOH D 727      41.793  36.832  98.493  1.00  0.00      D    H  
HETATM 2652  O   HOH D 728      25.944  31.294  33.507  1.00  0.00      D    O  
HETATM 2653  H1  HOH D 728      26.496  32.125  33.436  1.00  0.00      D    H  
HETATM 2654  H2  HOH D 728      25.525  31.249  34.415  1.00  0.00      D    H  
HETATM 2655  O   HOH D 729       6.341  24.211  13.062  1.00  0.00      D    O  
HETATM 2656  H1  HOH D 729       5.730  24.766  12.497  1.00  0.00      D    H  
HETATM 2657  H2  HOH D 729       7.291  24.451  12.859  1.00  0.00      D    H  
HETATM 2658  O   HOH D 730      46.904  26.522   9.362  1.00  0.00      D    O  
HETATM 2659  H1  HOH D 730      46.143  26.431   8.720  1.00  0.00      D    H  
HETATM 2660  H2  HOH D 730      46.965  25.699   9.926  1.00  0.00      D    H  
HETATM 2661  O   HOH D 731       8.837  36.477  70.475  1.00  0.00      D    O  
HETATM 2662  H1  HOH D 731       9.813  36.662  70.588  1.00  0.00      D    H  
HETATM 2663  H2  HOH D 731       8.336  37.342  70.444  1.00  0.00      D    H  
HETATM 2664  O   HOH D 732       6.491  38.115  90.525  1.00  0.00      D    O  
HETATM 2665  H1  HOH D 732       7.308  38.067  89.951  1.00  0.00      D    H  
HETATM 2666  H2  HOH D 732       6.635  38.783  91.255  1.00  0.00      D    H  
HETATM 2667  O   HOH D 733       8.535   6.127 113.830  1.00  0.00      D    O  
HETATM 2668  H1  HOH D 733       7.789   6.154 114.496  1.00  0.00      D    H  
HETATM 2669  H2  HOH D 733       8.315   5.471 113.109  1.00  0.00      D    H  
HETATM 2670  O   HOH D 734      22.774  17.938   2.766  1.00  0.00      D    O  
HETATM 2671  H1  HOH D 734      21.815  18.190   2.897  1.00  0.00      D    H  
HETATM 2672  H2  HOH D 734      23.333  18.378   3.469  1.00  0.00      D    H  
HETATM 2673  O   HOH D 735      43.648  20.124  42.531  1.00  0.00      D    O  
HETATM 2674  H1  HOH D 735      43.769  19.923  43.503  1.00  0.00      D    H  
HETATM 2675  H2  HOH D 735      44.348  20.774  42.236  1.00  0.00      D    H  
HETATM 2676  O   HOH D 736      18.039  38.897  30.896  1.00  0.00      D    O  
HETATM 2677  H1  HOH D 736      17.622  38.405  30.132  1.00  0.00      D    H  
HETATM 2678  H2  HOH D 736      18.946  39.222  30.628  1.00  0.00      D    H  
HETATM 2679  O   HOH D 737      44.211  36.516 118.152  1.00  0.00      D    O  
HETATM 2680  H1  HOH D 737      44.263  35.518 118.197  1.00  0.00      D    H  
HETATM 2681  H2  HOH D 737      44.444  36.903 119.044  1.00  0.00      D    H  
HETATM 2682  O   HOH D 738      38.244  10.989  50.636  1.00  0.00      D    O  
HETATM 2683  H1  HOH D 738      38.751  11.358  49.858  1.00  0.00      D    H  
HETATM 2684  H2  HOH D 738      38.111  11.707  51.319  1.00  0.00      D    H  
HETATM 2685  O   HOH D 739       3.316  26.343  65.582  1.00  0.00      D    O  
HETATM 2686  H1  HOH D 739       2.896  27.044  65.005  1.00  0.00      D    H  
HETATM 2687  H2  HOH D 739       3.764  25.660  65.005  1.00  0.00      D    H  
HETATM 2688  O   HOH D 740       2.680   9.776  10.721  1.00  0.00      D    O  
HETATM 2689  H1  HOH D 740       1.782  10.154  10.947  1.00  0.00      D    H  
HETATM 2690  H2  HOH D 740       2.891   9.023  11.345  1.00  0.00      D    H  
HETATM 2691  O   HOH D 741      11.137  38.349  54.115  1.00  0.00      D    O  
HETATM 2692  H1  HOH D 741      10.668  38.092  53.270  1.00  0.00      D    H  
HETATM 2693  H2  HOH D 741      12.082  38.024  54.084  1.00  0.00      D    H  
HETATM 2694  O   HOH D 742      12.301   5.869  67.549  1.00  0.00      D    O  
HETATM 2695  H1  HOH D 742      12.506   5.605  68.492  1.00  0.00      D    H  
HETATM 2696  H2  HOH D 742      11.361   6.204  67.493  1.00  0.00      D    H  
HETATM 2697  O   HOH D 743      13.378  38.432  50.862  1.00  0.00      D    O  
HETATM 2698  H1  HOH D 743      12.570  38.751  50.368  1.00  0.00      D    H  
HETATM 2699  H2  HOH D 743      13.115  38.147  51.784  1.00  0.00      D    H  
HETATM 2700  O   HOH D 744      34.914   6.580  23.471  1.00  0.00      D    O  
HETATM 2701  H1  HOH D 744      35.278   7.310  24.050  1.00  0.00      D    H  
HETATM 2702  H2  HOH D 744      34.340   6.976  22.755  1.00  0.00      D    H  
HETATM 2703  O   HOH D 745      12.963  14.726 118.032  1.00  0.00      D    O  
HETATM 2704  H1  HOH D 745      13.948  14.686 117.867  1.00  0.00      D    H  
HETATM 2705  H2  HOH D 745      12.789  14.694 119.017  1.00  0.00      D    H  
HETATM 2706  O   HOH D 746      26.551  27.996  55.306  1.00  0.00      D    O  
HETATM 2707  H1  HOH D 746      26.450  28.813  55.874  1.00  0.00      D    H  
HETATM 2708  H2  HOH D 746      27.489  27.939  54.967  1.00  0.00      D    H  
HETATM 2709  O   HOH D 747       5.762   2.891  92.196  1.00  0.00      D    O  
HETATM 2710  H1  HOH D 747       6.539   2.278  92.049  1.00  0.00      D    H  
HETATM 2711  H2  HOH D 747       6.043   3.834  92.016  1.00  0.00      D    H  
HETATM 2712  O   HOH D 748      38.007   0.553  78.801  1.00  0.00      D    O  
HETATM 2713  H1  HOH D 748      38.845   1.094  78.872  1.00  0.00      D    H  
HETATM 2714  H2  HOH D 748      38.175  -0.245  78.221  1.00  0.00      D    H  
HETATM 2715  O   HOH D 749       3.999  28.581   5.303  1.00  0.00      D    O  
HETATM 2716  H1  HOH D 749       4.475  27.712   5.173  1.00  0.00      D    H  
HETATM 2717  H2  HOH D 749       4.242  29.208   4.562  1.00  0.00      D    H  
HETATM 2718  O   HOH D 750      29.630  20.922  28.715  1.00  0.00      D    O  
HETATM 2719  H1  HOH D 750      29.547  20.073  28.193  1.00  0.00      D    H  
HETATM 2720  H2  HOH D 750      29.172  21.662  28.222  1.00  0.00      D    H  
HETATM 2721  O   HOH D 751      40.085   2.031  32.884  1.00  0.00      D    O  
HETATM 2722  H1  HOH D 751      39.713   1.231  32.413  1.00  0.00      D    H  
HETATM 2723  H2  HOH D 751      39.334   2.605  33.211  1.00  0.00      D    H  
HETATM 2724  O   HOH D 752      45.848  22.579  41.910  1.00  0.00      D    O  
HETATM 2725  H1  HOH D 752      46.463  22.231  41.202  1.00  0.00      D    H  
HETATM 2726  H2  HOH D 752      46.385  22.988  42.647  1.00  0.00      D    H  
HETATM 2727  O   HOH D 753      12.193  20.168 116.218  1.00  0.00      D    O  
HETATM 2728  H1  HOH D 753      11.343  19.653 116.106  1.00  0.00      D    H  
HETATM 2729  H2  HOH D 753      12.671  19.849 117.036  1.00  0.00      D    H  
HETATM 2730  O   HOH D 754      17.839  16.994  89.455  1.00  0.00      D    O  
HETATM 2731  H1  HOH D 754      18.680  16.937  89.993  1.00  0.00      D    H  
HETATM 2732  H2  HOH D 754      17.771  16.195  88.858  1.00  0.00      D    H  
HETATM 2733  O   HOH D 755      30.686  16.851  60.835  1.00  0.00      D    O  
HETATM 2734  H1  HOH D 755      31.664  16.849  61.044  1.00  0.00      D    H  
HETATM 2735  H2  HOH D 755      30.279  15.989  61.137  1.00  0.00      D    H  
HETATM 2736  O   HOH D 756      35.962  35.098   8.840  1.00  0.00      D    O  
HETATM 2737  H1  HOH D 756      36.678  35.284   8.167  1.00  0.00      D    H  
HETATM 2738  H2  HOH D 756      36.312  35.280   9.759  1.00  0.00      D    H  
HETATM 2739  O   HOH D 757      37.846  36.783 102.829  1.00  0.00      D    O  
HETATM 2740  H1  HOH D 757      37.896  36.821 103.827  1.00  0.00      D    H  
HETATM 2741  H2  HOH D 757      36.898  36.906 102.537  1.00  0.00      D    H  
HETATM 2742  O   HOH D 758       3.171  24.489  41.766  1.00  0.00      D    O  
HETATM 2743  H1  HOH D 758       2.370  24.334  42.344  1.00  0.00      D    H  
HETATM 2744  H2  HOH D 758       3.617  25.342  42.036  1.00  0.00      D    H  
HETATM 2745  O   HOH D 759      23.662  20.464  48.613  1.00  0.00      D    O  
HETATM 2746  H1  HOH D 759      23.140  20.048  49.358  1.00  0.00      D    H  
HETATM 2747  H2  HOH D 759      24.504  20.861  48.978  1.00  0.00      D    H  
HETATM 2748  O   HOH D 760       8.928  37.674  20.850  1.00  0.00      D    O  
HETATM 2749  H1  HOH D 760       9.685  37.442  20.240  1.00  0.00      D    H  
HETATM 2750  H2  HOH D 760       8.707  38.644  20.754  1.00  0.00      D    H  
HETATM 2751  O   HOH D 761      26.615  32.966 104.064  1.00  0.00      D    O  
HETATM 2752  H1  HOH D 761      26.174  33.323 104.888  1.00  0.00      D    H  
HETATM 2753  H2  HOH D 761      25.962  32.971 103.307  1.00  0.00      D    H  
HETATM 2754  O   HOH D 762      18.908  35.254  65.188  1.00  0.00      D    O  
HETATM 2755  H1  HOH D 762      18.389  35.335  64.337  1.00  0.00      D    H  
HETATM 2756  H2  HOH D 762      19.330  34.349  65.236  1.00  0.00      D    H  
HETATM 2757  O   HOH D 763      26.794   6.386  64.657  1.00  0.00      D    O  
HETATM 2758  H1  HOH D 763      26.769   6.819  63.756  1.00  0.00      D    H  
HETATM 2759  H2  HOH D 763      27.252   6.994  65.307  1.00  0.00      D    H  
HETATM 2760  O   HOH D 764       9.471  21.930  42.851  1.00  0.00      D    O  
HETATM 2761  H1  HOH D 764       8.591  21.888  42.378  1.00  0.00      D    H  
HETATM 2762  H2  HOH D 764       9.504  22.750  43.422  1.00  0.00      D    H  
HETATM 2763  O   HOH D 765      18.913   7.309  46.856  1.00  0.00      D    O  
HETATM 2764  H1  HOH D 765      18.080   7.404  46.311  1.00  0.00      D    H  
HETATM 2765  H2  HOH D 765      19.100   6.340  47.013  1.00  0.00      D    H  
HETATM 2766  O   HOH D 766       8.223   2.652   5.185  1.00  0.00      D    O  
HETATM 2767  H1  HOH D 766       8.984   3.250   4.932  1.00  0.00      D    H  
HETATM 2768  H2  HOH D 766       8.162   2.593   6.181  1.00  0.00      D    H  
HETATM 2769  O   HOH D 767      44.569  30.795  51.023  1.00  0.00      D    O  
HETATM 2770  H1  HOH D 767      44.165  31.617  51.426  1.00  0.00      D    H  
HETATM 2771  H2  HOH D 767      43.965  30.014  51.183  1.00  0.00      D    H  
HETATM 2772  O   HOH D 768      17.492  42.527   3.285  1.00  0.00      D    O  
HETATM 2773  H1  HOH D 768      16.844  41.976   3.811  1.00  0.00      D    H  
HETATM 2774  H2  HOH D 768      17.646  43.397   3.752  1.00  0.00      D    H  
HETATM 2775  O   HOH D 769      25.616   2.508 109.794  1.00  0.00      D    O  
HETATM 2776  H1  HOH D 769      25.098   2.894 110.557  1.00  0.00      D    H  
HETATM 2777  H2  HOH D 769      25.736   3.205 109.087  1.00  0.00      D    H  
HETATM 2778  O   HOH D 770      39.428  22.948  92.409  1.00  0.00      D    O  
HETATM 2779  H1  HOH D 770      40.052  23.302  91.713  1.00  0.00      D    H  
HETATM 2780  H2  HOH D 770      39.534  21.956  92.479  1.00  0.00      D    H  
HETATM 2781  O   HOH D 771      47.221  16.392  68.499  1.00  0.00      D    O  
HETATM 2782  H1  HOH D 771      47.340  16.041  69.428  1.00  0.00      D    H  
HETATM 2783  H2  HOH D 771      48.118  16.544  68.083  1.00  0.00      D    H  
HETATM 2784  O   HOH D 772      29.187   0.378   4.644  1.00  0.00      D    O  
HETATM 2785  H1  HOH D 772      29.962   0.416   4.014  1.00  0.00      D    H  
HETATM 2786  H2  HOH D 772      29.432  -0.173   5.442  1.00  0.00      D    H  
HETATM 2787  O   HOH D 773      29.197  39.296 105.342  1.00  0.00      D    O  
HETATM 2788  H1  HOH D 773      28.528  38.554 105.301  1.00  0.00      D    H  
HETATM 2789  H2  HOH D 773      28.719  40.172 105.406  1.00  0.00      D    H  
HETATM 2790  O   HOH D 774      22.735  18.536  50.331  1.00  0.00      D    O  
HETATM 2791  H1  HOH D 774      22.618  17.943  49.534  1.00  0.00      D    H  
HETATM 2792  H2  HOH D 774      22.481  18.035  51.158  1.00  0.00      D    H  
HETATM 2793  O   HOH D 775      43.875  29.088  14.303  1.00  0.00      D    O  
HETATM 2794  H1  HOH D 775      43.926  29.134  13.306  1.00  0.00      D    H  
HETATM 2795  H2  HOH D 775      43.592  28.170  14.581  1.00  0.00      D    H  
HETATM 2796  O   HOH D 776       4.590   9.962  91.760  1.00  0.00      D    O  
HETATM 2797  H1  HOH D 776       5.138  10.795  91.684  1.00  0.00      D    H  
HETATM 2798  H2  HOH D 776       4.798   9.355  90.994  1.00  0.00      D    H  
HETATM 2799  O   HOH D 777      26.597   8.362  82.782  1.00  0.00      D    O  
HETATM 2800  H1  HOH D 777      25.740   7.936  83.073  1.00  0.00      D    H  
HETATM 2801  H2  HOH D 777      27.053   7.774  82.114  1.00  0.00      D    H  
HETATM 2802  O   HOH D 778      25.502  24.701 110.841  1.00  0.00      D    O  
HETATM 2803  H1  HOH D 778      26.302  24.590 111.429  1.00  0.00      D    H  
HETATM 2804  H2  HOH D 778      25.227  23.809 110.481  1.00  0.00      D    H  
HETATM 2805  O   HOH D 779      24.429  17.890  92.322  1.00  0.00      D    O  
HETATM 2806  H1  HOH D 779      24.511  16.998  92.766  1.00  0.00      D    H  
HETATM 2807  H2  HOH D 779      23.485  18.027  92.020  1.00  0.00      D    H  
HETATM 2808  O   HOH D 780       7.994  27.281  89.798  1.00  0.00      D    O  
HETATM 2809  H1  HOH D 780       7.456  27.360  90.638  1.00  0.00      D    H  
HETATM 2810  H2  HOH D 780       8.044  28.174  89.350  1.00  0.00      D    H  
HETATM 2811  O   HOH D 781       9.166   6.179  92.160  1.00  0.00      D    O  
HETATM 2812  H1  HOH D 781       9.145   5.510  91.417  1.00  0.00      D    H  
HETATM 2813  H2  HOH D 781      10.055   6.637  92.172  1.00  0.00      D    H  
HETATM 2814  O   HOH D 782      25.803   9.029   3.444  1.00  0.00      D    O  
HETATM 2815  H1  HOH D 782      26.510   9.713   3.622  1.00  0.00      D    H  
HETATM 2816  H2  HOH D 782      24.903   9.425   3.623  1.00  0.00      D    H  
HETATM 2817  O   HOH D 783       7.841  24.657  53.817  1.00  0.00      D    O  
HETATM 2818  H1  HOH D 783       8.808  24.408  53.863  1.00  0.00      D    H  
HETATM 2819  H2  HOH D 783       7.581  25.142  54.652  1.00  0.00      D    H  
HETATM 2820  O   HOH D 784      38.251  12.592 108.872  1.00  0.00      D    O  
HETATM 2821  H1  HOH D 784      37.349  12.298 108.555  1.00  0.00      D    H  
HETATM 2822  H2  HOH D 784      38.380  13.560 108.658  1.00  0.00      D    H  
HETATM 2823  O   HOH D 785      38.124  38.931  76.031  1.00  0.00      D    O  
HETATM 2824  H1  HOH D 785      37.929  39.908  75.954  1.00  0.00      D    H  
HETATM 2825  H2  HOH D 785      37.267  38.417  76.018  1.00  0.00      D    H  
HETATM 2826  O   HOH D 786       5.863   7.561  69.695  1.00  0.00      D    O  
HETATM 2827  H1  HOH D 786       5.937   7.600  68.698  1.00  0.00      D    H  
HETATM 2828  H2  HOH D 786       5.943   6.611  69.998  1.00  0.00      D    H  
HETATM 2829  O   HOH D 787      12.990  30.438  40.428  1.00  0.00      D    O  
HETATM 2830  H1  HOH D 787      12.293  31.103  40.158  1.00  0.00      D    H  
HETATM 2831  H2  HOH D 787      12.700  29.971  41.263  1.00  0.00      D    H  
HETATM 2832  O   HOH D 788       5.949  13.398  74.428  1.00  0.00      D    O  
HETATM 2833  H1  HOH D 788       5.041  13.592  74.799  1.00  0.00      D    H  
HETATM 2834  H2  HOH D 788       5.956  13.593  73.447  1.00  0.00      D    H  
HETATM 2835  O   HOH D 789      35.081  28.420  27.413  1.00  0.00      D    O  
HETATM 2836  H1  HOH D 789      34.170  28.786  27.222  1.00  0.00      D    H  
HETATM 2837  H2  HOH D 789      35.768  28.970  26.937  1.00  0.00      D    H  
HETATM 2838  O   HOH D 790       2.066   9.717   3.051  1.00  0.00      D    O  
HETATM 2839  H1  HOH D 790       2.334  10.607   3.419  1.00  0.00      D    H  
HETATM 2840  H2  HOH D 790       2.766   9.039   3.275  1.00  0.00      D    H  
HETATM 2841  O   HOH D 791      35.164  29.842  85.308  1.00  0.00      D    O  
HETATM 2842  H1  HOH D 791      35.163  28.862  85.110  1.00  0.00      D    H  
HETATM 2843  H2  HOH D 791      34.797  29.997  86.226  1.00  0.00      D    H  
HETATM 2844  O   HOH D 792      22.365  25.294  96.497  1.00  0.00      D    O  
HETATM 2845  H1  HOH D 792      22.246  24.571  97.178  1.00  0.00      D    H  
HETATM 2846  H2  HOH D 792      22.748  24.903  95.660  1.00  0.00      D    H  
HETATM 2847  O   HOH D 793      14.206  38.989  18.180  1.00  0.00      D    O  
HETATM 2848  H1  HOH D 793      13.608  39.065  17.383  1.00  0.00      D    H  
HETATM 2849  H2  HOH D 793      13.700  38.575  18.937  1.00  0.00      D    H  
HETATM 2850  O   HOH D 794      31.274   7.275 101.294  1.00  0.00      D    O  
HETATM 2851  H1  HOH D 794      31.749   7.248 100.415  1.00  0.00      D    H  
HETATM 2852  H2  HOH D 794      30.847   8.171 101.415  1.00  0.00      D    H  
HETATM 2853  O   HOH D 795      38.066  22.183  62.762  1.00  0.00      D    O  
HETATM 2854  H1  HOH D 795      38.066  21.472  63.465  1.00  0.00      D    H  
HETATM 2855  H2  HOH D 795      37.439  21.925  62.027  1.00  0.00      D    H  
HETATM 2856  O   HOH D 796      10.681  12.497 102.842  1.00  0.00      D    O  
HETATM 2857  H1  HOH D 796      10.493  11.822 102.129  1.00  0.00      D    H  
HETATM 2858  H2  HOH D 796      11.210  13.252 102.455  1.00  0.00      D    H  
HETATM 2859  O   HOH D 797      13.178   5.717 113.254  1.00  0.00      D    O  
HETATM 2860  H1  HOH D 797      12.436   6.072 112.684  1.00  0.00      D    H  
HETATM 2861  H2  HOH D 797      13.058   6.037 114.194  1.00  0.00      D    H  
HETATM 2862  O   HOH D 798      30.752   4.200  92.928  1.00  0.00      D    O  
HETATM 2863  H1  HOH D 798      31.245   5.063  92.816  1.00  0.00      D    H  
HETATM 2864  H2  HOH D 798      31.363   3.515  93.324  1.00  0.00      D    H  
HETATM 2865  O   HOH D 799      18.208  17.740   9.842  1.00  0.00      D    O  
HETATM 2866  H1  HOH D 799      19.136  17.455   9.605  1.00  0.00      D    H  
HETATM 2867  H2  HOH D 799      17.665  17.838   9.008  1.00  0.00      D    H  
HETATM 2868  O   HOH D 800      20.538  23.687  77.653  1.00  0.00      D    O  
HETATM 2869  H1  HOH D 800      19.951  24.168  78.304  1.00  0.00      D    H  
HETATM 2870  H2  HOH D 800      20.362  24.027  76.730  1.00  0.00      D    H  
HETATM 2871  O   HOH D 801      33.107   3.533  91.186  1.00  0.00      D    O  
HETATM 2872  H1  HOH D 801      32.650   4.086  90.489  1.00  0.00      D    H  
HETATM 2873  H2  HOH D 801      33.811   4.082  91.638  1.00  0.00      D    H  
HETATM 2874  O   HOH D 802       6.352  21.756  99.138  1.00  0.00      D    O  
HETATM 2875  H1  HOH D 802       6.270  20.767  99.016  1.00  0.00      D    H  
HETATM 2876  H2  HOH D 802       5.443  22.172  99.106  1.00  0.00      D    H  
HETATM 2877  O   HOH D 803      17.391  41.487  10.179  1.00  0.00      D    O  
HETATM 2878  H1  HOH D 803      16.485  41.906  10.123  1.00  0.00      D    H  
HETATM 2879  H2  HOH D 803      17.779  41.652  11.086  1.00  0.00      D    H  
HETATM 2880  O   HOH D 804      47.134  33.701  44.321  1.00  0.00      D    O  
HETATM 2881  H1  HOH D 804      46.376  33.257  44.797  1.00  0.00      D    H  
HETATM 2882  H2  HOH D 804      47.020  34.694  44.367  1.00  0.00      D    H  
HETATM 2883  O   HOH D 805      38.574  12.867  40.728  1.00  0.00      D    O  
HETATM 2884  H1  HOH D 805      39.367  13.399  40.431  1.00  0.00      D    H  
HETATM 2885  H2  HOH D 805      38.736  12.514  41.650  1.00  0.00      D    H  
HETATM 2886  O   HOH D 806      17.334  33.921  19.514  1.00  0.00      D    O  
HETATM 2887  H1  HOH D 806      16.543  33.311  19.563  1.00  0.00      D    H  
HETATM 2888  H2  HOH D 806      17.590  34.209  20.437  1.00  0.00      D    H  
HETATM 2889  O   HOH D 807      43.475  38.411  11.660  1.00  0.00      D    O  
HETATM 2890  H1  HOH D 807      44.297  38.455  12.228  1.00  0.00      D    H  
HETATM 2891  H2  HOH D 807      43.492  37.573  11.114  1.00  0.00      D    H  
HETATM 2892  O   HOH D 808       4.851  30.488  35.492  1.00  0.00      D    O  
HETATM 2893  H1  HOH D 808       4.779  29.891  34.692  1.00  0.00      D    H  
HETATM 2894  H2  HOH D 808       5.809  30.559  35.769  1.00  0.00      D    H  
HETATM 2895  O   HOH D 809      17.067  39.544  35.758  1.00  0.00      D    O  
HETATM 2896  H1  HOH D 809      16.367  40.256  35.705  1.00  0.00      D    H  
HETATM 2897  H2  HOH D 809      17.375  39.310  34.836  1.00  0.00      D    H  
HETATM 2898  O   HOH D 810      31.415  40.416  81.914  1.00  0.00      D    O  
HETATM 2899  H1  HOH D 810      30.961  41.111  82.473  1.00  0.00      D    H  
HETATM 2900  H2  HOH D 810      31.594  40.786  81.003  1.00  0.00      D    H  
HETATM 2901  O   HOH D 811      15.868   3.939  36.921  1.00  0.00      D    O  
HETATM 2902  H1  HOH D 811      15.330   3.813  37.754  1.00  0.00      D    H  
HETATM 2903  H2  HOH D 811      15.438   3.441  36.168  1.00  0.00      D    H  
HETATM 2904  O   HOH D 812      12.688  15.498  47.520  1.00  0.00      D    O  
HETATM 2905  H1  HOH D 812      11.847  14.973  47.396  1.00  0.00      D    H  
HETATM 2906  H2  HOH D 812      12.617  16.364  47.025  1.00  0.00      D    H  
HETATM 2907  O   HOH D 813      38.929  39.952  93.340  1.00  0.00      D    O  
HETATM 2908  H1  HOH D 813      38.752  39.369  92.547  1.00  0.00      D    H  
HETATM 2909  H2  HOH D 813      39.419  39.427  94.036  1.00  0.00      D    H  
HETATM 2910  O   HOH D 814      39.919  32.961  91.988  1.00  0.00      D    O  
HETATM 2911  H1  HOH D 814      39.928  33.373  91.077  1.00  0.00      D    H  
HETATM 2912  H2  HOH D 814      39.494  32.057  91.941  1.00  0.00      D    H  
HETATM 2913  O   HOH D 815      43.954  19.955  45.086  1.00  0.00      D    O  
HETATM 2914  H1  HOH D 815      44.118  20.852  45.497  1.00  0.00      D    H  
HETATM 2915  H2  HOH D 815      43.370  19.413  45.690  1.00  0.00      D    H  
HETATM 2916  O   HOH D 816      33.175  14.103  91.946  1.00  0.00      D    O  
HETATM 2917  H1  HOH D 816      33.899  14.791  91.909  1.00  0.00      D    H  
HETATM 2918  H2  HOH D 816      33.134  13.711  92.865  1.00  0.00      D    H  
HETATM 2919  O   HOH D 817       9.408  10.097  23.376  1.00  0.00      D    O  
HETATM 2920  H1  HOH D 817       9.459   9.493  24.172  1.00  0.00      D    H  
HETATM 2921  H2  HOH D 817       8.945  10.945  23.631  1.00  0.00      D    H  
HETATM 2922  O   HOH D 818      35.816  23.038  85.384  1.00  0.00      D    O  
HETATM 2923  H1  HOH D 818      35.710  22.915  84.398  1.00  0.00      D    H  
HETATM 2924  H2  HOH D 818      35.008  22.683  85.854  1.00  0.00      D    H  
HETATM 2925  O   HOH D 819       3.664   6.190  58.926  1.00  0.00      D    O  
HETATM 2926  H1  HOH D 819       4.333   5.640  58.427  1.00  0.00      D    H  
HETATM 2927  H2  HOH D 819       3.191   5.615  59.594  1.00  0.00      D    H  
HETATM 2928  O   HOH D 820      23.098   1.792  93.240  1.00  0.00      D    O  
HETATM 2929  H1  HOH D 820      23.211   2.556  93.875  1.00  0.00      D    H  
HETATM 2930  H2  HOH D 820      22.870   2.145  92.332  1.00  0.00      D    H  
HETATM 2931  O   HOH D 821      26.326  38.995  60.277  1.00  0.00      D    O  
HETATM 2932  H1  HOH D 821      25.708  39.646  59.836  1.00  0.00      D    H  
HETATM 2933  H2  HOH D 821      27.272  39.288  60.140  1.00  0.00      D    H  
HETATM 2934  O   HOH D 822      14.574  12.134 110.967  1.00  0.00      D    O  
HETATM 2935  H1  HOH D 822      13.699  12.567 110.749  1.00  0.00      D    H  
HETATM 2936  H2  HOH D 822      14.620  11.954 111.950  1.00  0.00      D    H  
HETATM 2937  O   HOH D 823       6.805  32.085  31.600  1.00  0.00      D    O  
HETATM 2938  H1  HOH D 823       6.022  32.228  30.995  1.00  0.00      D    H  
HETATM 2939  H2  HOH D 823       6.925  31.106  31.763  1.00  0.00      D    H  
HETATM 2940  O   HOH D 824      25.809  27.290  17.206  1.00  0.00      D    O  
HETATM 2941  H1  HOH D 824      24.929  26.853  17.392  1.00  0.00      D    H  
HETATM 2942  H2  HOH D 824      26.053  27.888  17.970  1.00  0.00      D    H  
HETATM 2943  O   HOH D 825      48.445  38.988  56.391  1.00  0.00      D    O  
HETATM 2944  H1  HOH D 825      49.388  39.309  56.478  1.00  0.00      D    H  
HETATM 2945  H2  HOH D 825      48.433  38.119  55.896  1.00  0.00      D    H  
HETATM 2946  O   HOH D 826       0.286  39.204  51.181  1.00  0.00      D    O  
HETATM 2947  H1  HOH D 826      -0.187  38.800  51.964  1.00  0.00      D    H  
HETATM 2948  H2  HOH D 826       1.053  39.757  51.506  1.00  0.00      D    H  
HETATM 2949  O   HOH D 827      29.768   6.166   6.735  1.00  0.00      D    O  
HETATM 2950  H1  HOH D 827      30.731   6.012   6.516  1.00  0.00      D    H  
HETATM 2951  H2  HOH D 827      29.200   5.880   5.963  1.00  0.00      D    H  
HETATM 2952  O   HOH D 828      30.876  33.259 108.331  1.00  0.00      D    O  
HETATM 2953  H1  HOH D 828      30.345  34.080 108.123  1.00  0.00      D    H  
HETATM 2954  H2  HOH D 828      30.254  32.500 108.523  1.00  0.00      D    H  
HETATM 2955  O   HOH D 829      40.797  38.654 104.714  1.00  0.00      D    O  
HETATM 2956  H1  HOH D 829      41.671  38.973 105.082  1.00  0.00      D    H  
HETATM 2957  H2  HOH D 829      40.329  39.414 104.263  1.00  0.00      D    H  
HETATM 2958  O   HOH D 830       0.507  37.548  91.767  1.00  0.00      D    O  
HETATM 2959  H1  HOH D 830       1.083  37.929  91.044  1.00  0.00      D    H  
HETATM 2960  H2  HOH D 830       0.170  36.650  91.486  1.00  0.00      D    H  
HETATM 2961  O   HOH D 831      39.362  34.382  31.218  1.00  0.00      D    O  
HETATM 2962  H1  HOH D 831      38.458  34.014  31.001  1.00  0.00      D    H  
HETATM 2963  H2  HOH D 831      39.621  34.106  32.143  1.00  0.00      D    H  
HETATM 2964  O   HOH D 832      16.272  10.460  47.495  1.00  0.00      D    O  
HETATM 2965  H1  HOH D 832      16.863  10.675  46.717  1.00  0.00      D    H  
HETATM 2966  H2  HOH D 832      15.709   9.663  47.276  1.00  0.00      D    H  
HETATM 2967  O   HOH D 833      25.436  38.853  28.005  1.00  0.00      D    O  
HETATM 2968  H1  HOH D 833      25.470  38.801  29.003  1.00  0.00      D    H  
HETATM 2969  H2  HOH D 833      26.289  39.246  27.662  1.00  0.00      D    H  
HETATM 2970  O   HOH D 834      14.353  36.106 101.446  1.00  0.00      D    O  
HETATM 2971  H1  HOH D 834      13.513  36.125 101.988  1.00  0.00      D    H  
HETATM 2972  H2  HOH D 834      14.279  36.759 100.692  1.00  0.00      D    H  
HETATM 2973  O   HOH D 835      23.990   1.043  29.503  1.00  0.00      D    O  
HETATM 2974  H1  HOH D 835      24.052   0.263  28.881  1.00  0.00      D    H  
HETATM 2975  H2  HOH D 835      23.904   1.887  28.972  1.00  0.00      D    H  
HETATM 2976  O   HOH D 836      28.178  33.417  30.349  1.00  0.00      D    O  
HETATM 2977  H1  HOH D 836      29.166  33.427  30.501  1.00  0.00      D    H  
HETATM 2978  H2  HOH D 836      27.932  34.144  29.707  1.00  0.00      D    H  
HETATM 2979  O   HOH D 837      30.091  33.955  51.787  1.00  0.00      D    O  
HETATM 2980  H1  HOH D 837      29.913  34.644  51.083  1.00  0.00      D    H  
HETATM 2981  H2  HOH D 837      29.541  33.141  51.602  1.00  0.00      D    H  
HETATM 2982  O   HOH D 838      47.693   8.499  96.554  1.00  0.00      D    O  
HETATM 2983  H1  HOH D 838      47.421   7.860  95.834  1.00  0.00      D    H  
HETATM 2984  H2  HOH D 838      47.143   9.331  96.486  1.00  0.00      D    H  
HETATM 2985  O   HOH D 839       4.630  33.730  27.219  1.00  0.00      D    O  
HETATM 2986  H1  HOH D 839       4.072  34.198  26.534  1.00  0.00      D    H  
HETATM 2987  H2  HOH D 839       5.507  34.201  27.313  1.00  0.00      D    H  
HETATM 2988  O   HOH D 840      20.288  20.900  71.601  1.00  0.00      D    O  
HETATM 2989  H1  HOH D 840      21.037  20.313  71.908  1.00  0.00      D    H  
HETATM 2990  H2  HOH D 840      20.514  21.289  70.708  1.00  0.00      D    H  
HETATM 2991  O   HOH D 841      35.604  42.094  38.553  1.00  0.00      D    O  
HETATM 2992  H1  HOH D 841      35.568  41.599  37.685  1.00  0.00      D    H  
HETATM 2993  H2  HOH D 841      35.779  43.063  38.377  1.00  0.00      D    H  
HETATM 2994  O   HOH D 842      27.964   1.786 106.694  1.00  0.00      D    O  
HETATM 2995  H1  HOH D 842      27.000   1.713 106.949  1.00  0.00      D    H  
HETATM 2996  H2  HOH D 842      28.466   1.002 107.060  1.00  0.00      D    H  
HETATM 2997  O   HOH D 843       8.134  31.194  61.893  1.00  0.00      D    O  
HETATM 2998  H1  HOH D 843       7.194  30.979  61.627  1.00  0.00      D    H  
HETATM 2999  H2  HOH D 843       8.328  32.153  61.685  1.00  0.00      D    H  
HETATM 3000  O   HOH D 844      24.439  12.976  65.341  1.00  0.00      D    O  
HETATM 3001  H1  HOH D 844      24.069  13.730  65.883  1.00  0.00      D    H  
HETATM 3002  H2  HOH D 844      24.090  12.108  65.695  1.00  0.00      D    H  
HETATM 3003  O   HOH D 845      25.552  42.419  96.480  1.00  0.00      D    O  
HETATM 3004  H1  HOH D 845      26.190  41.713  96.787  1.00  0.00      D    H  
HETATM 3005  H2  HOH D 845      25.292  42.994  97.255  1.00  0.00      D    H  
HETATM 3006  O   HOH D 846       0.663  41.592  80.275  1.00  0.00      D    O  
HETATM 3007  H1  HOH D 846       0.022  41.350  79.547  1.00  0.00      D    H  
HETATM 3008  H2  HOH D 846       1.599  41.536  79.927  1.00  0.00      D    H  
HETATM 3009  O   HOH D 847      40.098  29.802 105.065  1.00  0.00      D    O  
HETATM 3010  H1  HOH D 847      40.925  30.363 105.018  1.00  0.00      D    H  
HETATM 3011  H2  HOH D 847      39.444  30.225 105.694  1.00  0.00      D    H  
HETATM 3012  O   HOH D 848      33.493   5.609  32.296  1.00  0.00      D    O  
HETATM 3013  H1  HOH D 848      34.073   5.502  31.488  1.00  0.00      D    H  
HETATM 3014  H2  HOH D 848      34.028   6.012  33.038  1.00  0.00      D    H  
HETATM 3015  O   HOH D 849      37.990  17.788  42.735  1.00  0.00      D    O  
HETATM 3016  H1  HOH D 849      38.774  17.824  42.116  1.00  0.00      D    H  
HETATM 3017  H2  HOH D 849      37.248  18.349  42.366  1.00  0.00      D    H  
HETATM 3018  O   HOH D 850      39.632  41.536 109.023  1.00  0.00      D    O  
HETATM 3019  H1  HOH D 850      40.404  41.904 108.504  1.00  0.00      D    H  
HETATM 3020  H2  HOH D 850      38.843  41.434 108.418  1.00  0.00      D    H  
HETATM 3021  O   HOH D 851      14.163  27.094  13.879  1.00  0.00      D    O  
HETATM 3022  H1  HOH D 851      13.195  27.051  13.630  1.00  0.00      D    H  
HETATM 3023  H2  HOH D 851      14.572  26.187  13.780  1.00  0.00      D    H  
HETATM 3024  O   HOH D 852      20.609  23.227  97.666  1.00  0.00      D    O  
HETATM 3025  H1  HOH D 852      19.815  23.432  98.238  1.00  0.00      D    H  
HETATM 3026  H2  HOH D 852      21.173  22.533  98.115  1.00  0.00      D    H  
HETATM 3027  O   HOH D 853      36.521  25.860  12.876  1.00  0.00      D    O  
HETATM 3028  H1  HOH D 853      35.574  25.945  12.567  1.00  0.00      D    H  
HETATM 3029  H2  HOH D 853      36.593  25.104  13.527  1.00  0.00      D    H  
HETATM 3030  O   HOH D 854      27.904  21.148  83.992  1.00  0.00      D    O  
HETATM 3031  H1  HOH D 854      27.621  20.522  84.719  1.00  0.00      D    H  
HETATM 3032  H2  HOH D 854      28.463  21.881  84.382  1.00  0.00      D    H  
HETATM 3033  O   HOH D 855      35.742   3.834  14.756  1.00  0.00      D    O  
HETATM 3034  H1  HOH D 855      34.848   4.222  14.537  1.00  0.00      D    H  
HETATM 3035  H2  HOH D 855      36.451   4.525  14.611  1.00  0.00      D    H  
HETATM 3036  O   HOH D 856      19.658  31.105  94.904  1.00  0.00      D    O  
HETATM 3037  H1  HOH D 856      18.713  31.384  95.076  1.00  0.00      D    H  
HETATM 3038  H2  HOH D 856      20.154  31.058  95.771  1.00  0.00      D    H  
HETATM 3039  O   HOH D 857      30.808  34.868  88.232  1.00  0.00      D    O  
HETATM 3040  H1  HOH D 857      30.111  35.134  88.898  1.00  0.00      D    H  
HETATM 3041  H2  HOH D 857      31.697  34.811  88.685  1.00  0.00      D    H  
HETATM 3042  O   HOH D 858      26.797  30.109 112.785  1.00  0.00      D    O  
HETATM 3043  H1  HOH D 858      27.059  30.429 111.875  1.00  0.00      D    H  
HETATM 3044  H2  HOH D 858      25.835  29.837 112.780  1.00  0.00      D    H  
HETATM 3045  O   HOH D 859       4.235   1.415  81.530  1.00  0.00      D    O  
HETATM 3046  H1  HOH D 859       3.766   0.533  81.563  1.00  0.00      D    H  
HETATM 3047  H2  HOH D 859       3.938   1.980  82.299  1.00  0.00      D    H  
HETATM 3048  O   HOH D 860      11.751  16.439  84.687  1.00  0.00      D    O  
HETATM 3049  H1  HOH D 860      12.254  15.718  84.210  1.00  0.00      D    H  
HETATM 3050  H2  HOH D 860      11.928  16.376  85.669  1.00  0.00      D    H  
HETATM 3051  O   HOH D 861       4.191   6.219  19.183  1.00  0.00      D    O  
HETATM 3052  H1  HOH D 861       3.246   6.477  18.977  1.00  0.00      D    H  
HETATM 3053  H2  HOH D 861       4.368   6.354  20.157  1.00  0.00      D    H  
HETATM 3054  O   HOH D 862      48.176  37.716  76.045  1.00  0.00      D    O  
HETATM 3055  H1  HOH D 862      48.375  36.787  76.360  1.00  0.00      D    H  
HETATM 3056  H2  HOH D 862      47.923  37.693  75.078  1.00  0.00      D    H  
HETATM 3057  O   HOH D 863      46.039  16.303  90.257  1.00  0.00      D    O  
HETATM 3058  H1  HOH D 863      45.430  15.645  90.700  1.00  0.00      D    H  
HETATM 3059  H2  HOH D 863      46.537  16.818  90.955  1.00  0.00      D    H  
HETATM 3060  O   HOH D 864       1.298  12.905  89.326  1.00  0.00      D    O  
HETATM 3061  H1  HOH D 864       0.755  12.980  88.490  1.00  0.00      D    H  
HETATM 3062  H2  HOH D 864       1.337  13.796  89.779  1.00  0.00      D    H  
HETATM 3063  O   HOH D 865      36.878  25.607  76.001  1.00  0.00      D    O  
HETATM 3064  H1  HOH D 865      37.060  24.711  75.595  1.00  0.00      D    H  
HETATM 3065  H2  HOH D 865      36.986  25.551  76.993  1.00  0.00      D    H  
HETATM 3066  O   HOH D 866      38.969   9.480  57.636  1.00  0.00      D    O  
HETATM 3067  H1  HOH D 866      39.336   8.637  58.030  1.00  0.00      D    H  
HETATM 3068  H2  HOH D 866      39.481  10.263  57.989  1.00  0.00      D    H  
HETATM 3069  O   HOH D 867      27.379  17.509  98.150  1.00  0.00      D    O  
HETATM 3070  H1  HOH D 867      27.665  18.338  97.669  1.00  0.00      D    H  
HETATM 3071  H2  HOH D 867      28.187  16.985  98.420  1.00  0.00      D    H  
HETATM 3072  O   HOH D 868       3.660  40.112   8.704  1.00  0.00      D    O  
HETATM 3073  H1  HOH D 868       4.650  40.069   8.839  1.00  0.00      D    H  
HETATM 3074  H2  HOH D 868       3.202  39.605   9.434  1.00  0.00      D    H  
HETATM 3075  O   HOH D 869      34.904  39.397  29.044  1.00  0.00      D    O  
HETATM 3076  H1  HOH D 869      34.952  39.350  28.047  1.00  0.00      D    H  
HETATM 3077  H2  HOH D 869      34.928  38.472  29.424  1.00  0.00      D    H  
HETATM 3078  O   HOH D 870      40.690  11.987   3.060  1.00  0.00      D    O  
HETATM 3079  H1  HOH D 870      40.258  11.101   3.227  1.00  0.00      D    H  
HETATM 3080  H2  HOH D 870      41.684  11.877   3.058  1.00  0.00      D    H  
HETATM 3081  O   HOH D 871       5.817  20.684  85.345  1.00  0.00      D    O  
HETATM 3082  H1  HOH D 871       6.546  21.165  84.858  1.00  0.00      D    H  
HETATM 3083  H2  HOH D 871       6.218  20.081  86.034  1.00  0.00      D    H  
HETATM 3084  O   HOH D 872      28.416   4.914  94.127  1.00  0.00      D    O  
HETATM 3085  H1  HOH D 872      28.301   5.905  94.066  1.00  0.00      D    H  
HETATM 3086  H2  HOH D 872      29.236   4.642  93.622  1.00  0.00      D    H  
HETATM 3087  O   HOH D 873      47.634   7.547  40.080  1.00  0.00      D    O  
HETATM 3088  H1  HOH D 873      47.903   8.090  40.875  1.00  0.00      D    H  
HETATM 3089  H2  HOH D 873      48.046   7.936  39.256  1.00  0.00      D    H  
HETATM 3090  O   HOH D 874      15.335  30.788  93.937  1.00  0.00      D    O  
HETATM 3091  H1  HOH D 874      15.043  30.248  93.148  1.00  0.00      D    H  
HETATM 3092  H2  HOH D 874      14.787  31.623  93.991  1.00  0.00      D    H  
HETATM 3093  O   HOH D 875      33.923  40.736  97.430  1.00  0.00      D    O  
HETATM 3094  H1  HOH D 875      33.497  41.616  97.639  1.00  0.00      D    H  
HETATM 3095  H2  HOH D 875      33.593  40.407  96.545  1.00  0.00      D    H  
HETATM 3096  O   HOH D 876      34.148  29.732  88.004  1.00  0.00      D    O  
HETATM 3097  H1  HOH D 876      34.153  28.735  87.931  1.00  0.00      D    H  
HETATM 3098  H2  HOH D 876      34.864  30.023  88.639  1.00  0.00      D    H  
HETATM 3099  O   HOH D 877       3.817  34.935  95.945  1.00  0.00      D    O  
HETATM 3100  H1  HOH D 877       3.054  34.450  95.517  1.00  0.00      D    H  
HETATM 3101  H2  HOH D 877       4.222  35.568  95.284  1.00  0.00      D    H  
HETATM 3102  O   HOH D 878      34.248   8.309  48.638  1.00  0.00      D    O  
HETATM 3103  H1  HOH D 878      33.982   9.093  48.076  1.00  0.00      D    H  
HETATM 3104  H2  HOH D 878      34.820   8.620  49.397  1.00  0.00      D    H  
HETATM 3105  O   HOH D 879      23.566  34.336   7.153  1.00  0.00      D    O  
HETATM 3106  H1  HOH D 879      23.390  33.923   6.259  1.00  0.00      D    H  
HETATM 3107  H2  HOH D 879      22.842  34.072   7.791  1.00  0.00      D    H  
HETATM 3108  O   HOH D 880      12.938  28.978  73.101  1.00  0.00      D    O  
HETATM 3109  H1  HOH D 880      12.573  28.431  73.854  1.00  0.00      D    H  
HETATM 3110  H2  HOH D 880      13.434  29.764  73.470  1.00  0.00      D    H  
HETATM 3111  O   HOH D 881      28.322  24.998  83.683  1.00  0.00      D    O  
HETATM 3112  H1  HOH D 881      28.512  25.313  84.613  1.00  0.00      D    H  
HETATM 3113  H2  HOH D 881      27.340  25.057  83.505  1.00  0.00      D    H  
HETATM 3114  O   HOH D 882      18.985  12.123 117.954  1.00  0.00      D    O  
HETATM 3115  H1  HOH D 882      19.043  12.501 118.878  1.00  0.00      D    H  
HETATM 3116  H2  HOH D 882      19.437  11.232 117.930  1.00  0.00      D    H  
HETATM 3117  O   HOH D 883      28.737  34.946  40.838  1.00  0.00      D    O  
HETATM 3118  H1  HOH D 883      27.923  34.674  41.351  1.00  0.00      D    H  
HETATM 3119  H2  HOH D 883      28.813  35.943  40.836  1.00  0.00      D    H  
HETATM 3120  O   HOH D 884      19.285   5.732 103.859  1.00  0.00      D    O  
HETATM 3121  H1  HOH D 884      18.285   5.727 103.861  1.00  0.00      D    H  
HETATM 3122  H2  HOH D 884      19.615   6.585 104.263  1.00  0.00      D    H  
HETATM 3123  O   HOH D 885      15.378  41.054  16.597  1.00  0.00      D    O  
HETATM 3124  H1  HOH D 885      14.482  41.489  16.507  1.00  0.00      D    H  
HETATM 3125  H2  HOH D 885      15.294  40.228  17.154  1.00  0.00      D    H  
HETATM 3126  O   HOH D 886       5.215  40.889 103.218  1.00  0.00      D    O  
HETATM 3127  H1  HOH D 886       5.257  40.881 102.219  1.00  0.00      D    H  
HETATM 3128  H2  HOH D 886       4.838  41.761 103.529  1.00  0.00      D    H  
HETATM 3129  O   HOH D 887      28.951   0.223  91.801  1.00  0.00      D    O  
HETATM 3130  H1  HOH D 887      29.101   1.193  91.611  1.00  0.00      D    H  
HETATM 3131  H2  HOH D 887      28.115  -0.081  91.344  1.00  0.00      D    H  
HETATM 3132  O   HOH D 888      36.565  18.535  79.001  1.00  0.00      D    O  
HETATM 3133  H1  HOH D 888      36.097  17.923  79.639  1.00  0.00      D    H  
HETATM 3134  H2  HOH D 888      36.345  19.484  79.229  1.00  0.00      D    H  
HETATM 3135  O   HOH D 889      11.272  14.756  18.174  1.00  0.00      D    O  
HETATM 3136  H1  HOH D 889      11.959  14.771  17.448  1.00  0.00      D    H  
HETATM 3137  H2  HOH D 889      10.359  14.728  17.769  1.00  0.00      D    H  
HETATM 3138  O   HOH D 890      12.768  24.041  64.463  1.00  0.00      D    O  
HETATM 3139  H1  HOH D 890      12.446  23.289  65.038  1.00  0.00      D    H  
HETATM 3140  H2  HOH D 890      13.750  23.940  64.302  1.00  0.00      D    H  
HETATM 3141  O   HOH D 891      17.415  26.883 110.879  1.00  0.00      D    O  
HETATM 3142  H1  HOH D 891      18.245  27.441 110.894  1.00  0.00      D    H  
HETATM 3143  H2  HOH D 891      16.624  27.468 110.700  1.00  0.00      D    H  
HETATM 3144  O   HOH D 892      20.208  16.016  11.730  1.00  0.00      D    O  
HETATM 3145  H1  HOH D 892      20.882  16.607  11.286  1.00  0.00      D    H  
HETATM 3146  H2  HOH D 892      19.590  16.574  12.285  1.00  0.00      D    H  
HETATM 3147  O   HOH D 893      46.455  31.678 110.733  1.00  0.00      D    O  
HETATM 3148  H1  HOH D 893      47.099  31.748 111.495  1.00  0.00      D    H  
HETATM 3149  H2  HOH D 893      45.843  30.902 110.884  1.00  0.00      D    H  
HETATM 3150  O   HOH D 894      24.695   1.236 104.953  1.00  0.00      D    O  
HETATM 3151  H1  HOH D 894      25.440   0.727 104.522  1.00  0.00      D    H  
HETATM 3152  H2  HOH D 894      24.804   1.208 105.947  1.00  0.00      D    H  
HETATM 3153  O   HOH D 895      11.000  40.714  31.463  1.00  0.00      D    O  
HETATM 3154  H1  HOH D 895      10.555  40.821  32.352  1.00  0.00      D    H  
HETATM 3155  H2  HOH D 895      11.002  41.591  30.983  1.00  0.00      D    H  
HETATM 3156  O   HOH D 896       9.818  15.832   2.780  1.00  0.00      D    O  
HETATM 3157  H1  HOH D 896       9.662  14.982   3.282  1.00  0.00      D    H  
HETATM 3158  H2  HOH D 896       9.160  16.522   3.080  1.00  0.00      D    H  
HETATM 3159  O   HOH D 897       0.743  15.980  31.210  1.00  0.00      D    O  
HETATM 3160  H1  HOH D 897      -0.156  16.225  31.573  1.00  0.00      D    H  
HETATM 3161  H2  HOH D 897       1.392  15.882  31.964  1.00  0.00      D    H  
HETATM 3162  O   HOH D 898      22.470  42.651  14.809  1.00  0.00      D    O  
HETATM 3163  H1  HOH D 898      22.333  41.829  14.257  1.00  0.00      D    H  
HETATM 3164  H2  HOH D 898      22.488  43.454  14.214  1.00  0.00      D    H  
HETATM 3165  O   HOH D 899       9.095  26.627 110.108  1.00  0.00      D    O  
HETATM 3166  H1  HOH D 899       8.377  25.931 110.097  1.00  0.00      D    H  
HETATM 3167  H2  HOH D 899       9.534  26.639 111.006  1.00  0.00      D    H  
HETATM 3168  O   HOH D 900       4.524  16.917  64.631  1.00  0.00      D    O  
HETATM 3169  H1  HOH D 900       4.426  17.768  65.146  1.00  0.00      D    H  
HETATM 3170  H2  HOH D 900       4.579  16.147  65.267  1.00  0.00      D    H  
HETATM 3171  O   HOH D 901      44.958  32.357  91.393  1.00  0.00      D    O  
HETATM 3172  H1  HOH D 901      45.533  31.593  91.102  1.00  0.00      D    H  
HETATM 3173  H2  HOH D 901      45.500  32.991  91.945  1.00  0.00      D    H  
HETATM 3174  O   HOH D 902      10.012  38.808  47.240  1.00  0.00      D    O  
HETATM 3175  H1  HOH D 902      10.964  38.711  47.530  1.00  0.00      D    H  
HETATM 3176  H2  HOH D 902       9.822  39.767  47.032  1.00  0.00      D    H  
HETATM 3177  O   HOH D 903      27.076   1.092  72.403  1.00  0.00      D    O  
HETATM 3178  H1  HOH D 903      27.150   1.937  71.874  1.00  0.00      D    H  
HETATM 3179  H2  HOH D 903      27.685   0.401  72.015  1.00  0.00      D    H  
HETATM 3180  O   HOH D 904      25.168  34.900  55.865  1.00  0.00      D    O  
HETATM 3181  H1  HOH D 904      24.532  34.137  55.753  1.00  0.00      D    H  
HETATM 3182  H2  HOH D 904      24.654  35.755  55.936  1.00  0.00      D    H  
HETATM 3183  O   HOH D 905      19.743  26.464  50.448  1.00  0.00      D    O  
HETATM 3184  H1  HOH D 905      20.506  25.979  50.020  1.00  0.00      D    H  
HETATM 3185  H2  HOH D 905      18.904  26.287  49.933  1.00  0.00      D    H  
HETATM 3186  O   HOH D 906      43.732  10.331  68.242  1.00  0.00      D    O  
HETATM 3187  H1  HOH D 906      43.453  11.196  68.660  1.00  0.00      D    H  
HETATM 3188  H2  HOH D 906      43.033   9.637  68.412  1.00  0.00      D    H  
HETATM 3189  O   HOH D 907      15.654   2.962  66.321  1.00  0.00      D    O  
HETATM 3190  H1  HOH D 907      15.934   2.276  65.650  1.00  0.00      D    H  
HETATM 3191  H2  HOH D 907      15.192   3.716  65.855  1.00  0.00      D    H  
HETATM 3192  O   HOH D 908      24.187  42.147  19.711  1.00  0.00      D    O  
HETATM 3193  H1  HOH D 908      23.284  42.439  20.024  1.00  0.00      D    H  
HETATM 3194  H2  HOH D 908      24.875  42.408  20.387  1.00  0.00      D    H  
HETATM 3195  O   HOH D 909       3.552  19.961  87.353  1.00  0.00      D    O  
HETATM 3196  H1  HOH D 909       3.879  20.667  87.982  1.00  0.00      D    H  
HETATM 3197  H2  HOH D 909       4.222  19.829  86.623  1.00  0.00      D    H  
HETATM 3198  O   HOH D 910      19.016  17.459  49.423  1.00  0.00      D    O  
HETATM 3199  H1  HOH D 910      19.381  18.246  48.925  1.00  0.00      D    H  
HETATM 3200  H2  HOH D 910      18.370  16.967  48.840  1.00  0.00      D    H  
HETATM 3201  O   HOH D 911      12.165  28.735  42.269  1.00  0.00      D    O  
HETATM 3202  H1  HOH D 911      11.961  28.625  43.242  1.00  0.00      D    H  
HETATM 3203  H2  HOH D 911      12.060  27.856  41.804  1.00  0.00      D    H  
HETATM 3204  O   HOH D 912      41.519  25.692  86.846  1.00  0.00      D    O  
HETATM 3205  H1  HOH D 912      42.021  25.502  86.002  1.00  0.00      D    H  
HETATM 3206  H2  HOH D 912      41.783  25.029  87.547  1.00  0.00      D    H  
HETATM 3207  O   HOH D 913      36.328  29.333  58.244  1.00  0.00      D    O  
HETATM 3208  H1  HOH D 913      35.880  28.542  58.662  1.00  0.00      D    H  
HETATM 3209  H2  HOH D 913      37.125  29.027  57.723  1.00  0.00      D    H  
HETATM 3210  O   HOH D 914      34.947   4.284  76.301  1.00  0.00      D    O  
HETATM 3211  H1  HOH D 914      35.692   4.059  76.930  1.00  0.00      D    H  
HETATM 3212  H2  HOH D 914      34.084   4.319  76.804  1.00  0.00      D    H  
HETATM 3213  O   HOH D 915      38.451   0.861  47.534  1.00  0.00      D    O  
HETATM 3214  H1  HOH D 915      38.776   1.501  48.230  1.00  0.00      D    H  
HETATM 3215  H2  HOH D 915      38.363   1.337  46.659  1.00  0.00      D    H  
HETATM 3216  O   HOH D 916      41.278   3.066  36.499  1.00  0.00      D    O  
HETATM 3217  H1  HOH D 916      41.134   4.050  36.396  1.00  0.00      D    H  
HETATM 3218  H2  HOH D 916      41.442   2.852  37.461  1.00  0.00      D    H  
HETATM 3219  O   HOH D 917      33.179  22.637  86.983  1.00  0.00      D    O  
HETATM 3220  H1  HOH D 917      33.760  21.902  87.331  1.00  0.00      D    H  
HETATM 3221  H2  HOH D 917      32.553  22.937  87.704  1.00  0.00      D    H  
HETATM 3222  O   HOH D 918      37.289   7.698  59.545  1.00  0.00      D    O  
HETATM 3223  H1  HOH D 918      37.015   7.309  60.424  1.00  0.00      D    H  
HETATM 3224  H2  HOH D 918      38.253   7.494  59.376  1.00  0.00      D    H  
HETATM 3225  O   HOH D 919      47.929  20.275 101.135  1.00  0.00      D    O  
HETATM 3226  H1  HOH D 919      47.751  19.916 100.219  1.00  0.00      D    H  
HETATM 3227  H2  HOH D 919      48.909  20.231 101.326  1.00  0.00      D    H  
HETATM 3228  O   HOH D 920      39.787  26.530  20.708  1.00  0.00      D    O  
HETATM 3229  H1  HOH D 920      39.387  26.945  19.890  1.00  0.00      D    H  
HETATM 3230  H2  HOH D 920      39.075  26.403  21.399  1.00  0.00      D    H  
HETATM 3231  O   HOH D 921      23.127  34.870  11.081  1.00  0.00      D    O  
HETATM 3232  H1  HOH D 921      22.637  34.363  10.371  1.00  0.00      D    H  
HETATM 3233  H2  HOH D 921      22.901  34.490  11.978  1.00  0.00      D    H  
HETATM 3234  O   HOH D 922      45.553  37.506 100.079  1.00  0.00      D    O  
HETATM 3235  H1  HOH D 922      45.443  36.513 100.111  1.00  0.00      D    H  
HETATM 3236  H2  HOH D 922      44.701  37.946 100.363  1.00  0.00      D    H  
HETATM 3237  O   HOH D 923      39.127  36.261  54.360  1.00  0.00      D    O  
HETATM 3238  H1  HOH D 923      39.365  35.746  55.184  1.00  0.00      D    H  
HETATM 3239  H2  HOH D 923      38.424  35.767  53.850  1.00  0.00      D    H  
HETATM 3240  O   HOH D 924      45.954  36.411  16.451  1.00  0.00      D    O  
HETATM 3241  H1  HOH D 924      45.107  36.504  15.929  1.00  0.00      D    H  
HETATM 3242  H2  HOH D 924      46.006  37.138  17.136  1.00  0.00      D    H  
HETATM 3243  O   HOH D 925      41.797   8.302  68.512  1.00  0.00      D    O  
HETATM 3244  H1  HOH D 925      41.166   8.237  69.285  1.00  0.00      D    H  
HETATM 3245  H2  HOH D 925      41.310   8.089  67.665  1.00  0.00      D    H  
HETATM 3246  O   HOH D 926      47.397  31.894  57.655  1.00  0.00      D    O  
HETATM 3247  H1  HOH D 926      47.902  31.897  58.518  1.00  0.00      D    H  
HETATM 3248  H2  HOH D 926      46.440  32.127  57.828  1.00  0.00      D    H  
HETATM 3249  O   HOH D 927      42.656  35.303  45.064  1.00  0.00      D    O  
HETATM 3250  H1  HOH D 927      42.351  35.536  44.140  1.00  0.00      D    H  
HETATM 3251  H2  HOH D 927      41.860  35.207  45.663  1.00  0.00      D    H  
HETATM 3252  O   HOH D 928      44.223  36.700  63.459  1.00  0.00      D    O  
HETATM 3253  H1  HOH D 928      44.512  36.585  62.508  1.00  0.00      D    H  
HETATM 3254  H2  HOH D 928      43.224  36.742  63.500  1.00  0.00      D    H  
HETATM 3255  O   HOH D 929      32.766   4.841  78.104  1.00  0.00      D    O  
HETATM 3256  H1  HOH D 929      32.548   4.311  78.923  1.00  0.00      D    H  
HETATM 3257  H2  HOH D 929      32.806   5.813  78.337  1.00  0.00      D    H  
HETATM 3258  O   HOH D 930      34.358  13.642  32.172  1.00  0.00      D    O  
HETATM 3259  H1  HOH D 930      33.479  13.176  32.070  1.00  0.00      D    H  
HETATM 3260  H2  HOH D 930      34.231  14.625  32.037  1.00  0.00      D    H  
HETATM 3261  O   HOH D 931      19.338  39.306  40.182  1.00  0.00      D    O  
HETATM 3262  H1  HOH D 931      20.133  38.762  40.451  1.00  0.00      D    H  
HETATM 3263  H2  HOH D 931      18.831  39.582  40.999  1.00  0.00      D    H  
HETATM 3264  O   HOH D 932      44.260  35.691  78.151  1.00  0.00      D    O  
HETATM 3265  H1  HOH D 932      45.002  36.245  78.530  1.00  0.00      D    H  
HETATM 3266  H2  HOH D 932      43.396  35.955  78.579  1.00  0.00      D    H  
HETATM 3267  O   HOH D 933      17.666  39.125   5.669  1.00  0.00      D    O  
HETATM 3268  H1  HOH D 933      16.989  39.648   5.150  1.00  0.00      D    H  
HETATM 3269  H2  HOH D 933      17.892  39.615   6.511  1.00  0.00      D    H  
HETATM 3270  O   HOH D 934      17.244  18.078  51.364  1.00  0.00      D    O  
HETATM 3271  H1  HOH D 934      17.801  17.800  50.581  1.00  0.00      D    H  
HETATM 3272  H2  HOH D 934      17.114  19.069  51.345  1.00  0.00      D    H  
HETATM 3273  O   HOH D 935      39.763  18.777  80.229  1.00  0.00      D    O  
HETATM 3274  H1  HOH D 935      39.358  18.033  79.697  1.00  0.00      D    H  
HETATM 3275  H2  HOH D 935      39.532  19.653  79.807  1.00  0.00      D    H  
HETATM 3276  O   HOH D 936      21.697  10.387  42.976  1.00  0.00      D    O  
HETATM 3277  H1  HOH D 936      21.026   9.860  42.455  1.00  0.00      D    H  
HETATM 3278  H2  HOH D 936      21.781  11.302  42.582  1.00  0.00      D    H  
HETATM 3279  O   HOH D 937       9.961  13.156  86.607  1.00  0.00      D    O  
HETATM 3280  H1  HOH D 937       9.310  12.501  86.992  1.00  0.00      D    H  
HETATM 3281  H2  HOH D 937      10.407  12.751  85.809  1.00  0.00      D    H  
HETATM 3282  O   HOH D 938      36.627  35.517  32.186  1.00  0.00      D    O  
HETATM 3283  H1  HOH D 938      36.964  34.849  32.850  1.00  0.00      D    H  
HETATM 3284  H2  HOH D 938      36.712  36.438  32.568  1.00  0.00      D    H  
HETATM 3285  O   HOH D 939      38.081  36.104  91.859  1.00  0.00      D    O  
HETATM 3286  H1  HOH D 939      37.258  35.656  91.509  1.00  0.00      D    H  
HETATM 3287  H2  HOH D 939      37.932  36.378  92.809  1.00  0.00      D    H  
HETATM 3288  O   HOH D 940      31.858  28.597  61.720  1.00  0.00      D    O  
HETATM 3289  H1  HOH D 940      32.161  28.009  60.970  1.00  0.00      D    H  
HETATM 3290  H2  HOH D 940      30.872  28.747  61.648  1.00  0.00      D    H  
HETATM 3291  O   HOH D 941      32.787  28.803  46.679  1.00  0.00      D    O  
HETATM 3292  H1  HOH D 941      32.991  29.639  47.189  1.00  0.00      D    H  
HETATM 3293  H2  HOH D 941      32.326  29.039  45.823  1.00  0.00      D    H  
HETATM 3294  O   HOH D 942      39.570  35.365  73.519  1.00  0.00      D    O  
HETATM 3295  H1  HOH D 942      38.704  35.658  73.115  1.00  0.00      D    H  
HETATM 3296  H2  HOH D 942      39.871  36.042  74.191  1.00  0.00      D    H  
HETATM 3297  O   HOH D 943      18.814  12.284  24.974  1.00  0.00      D    O  
HETATM 3298  H1  HOH D 943      18.249  11.862  25.683  1.00  0.00      D    H  
HETATM 3299  H2  HOH D 943      19.507  11.631  24.668  1.00  0.00      D    H  
HETATM 3300  O   HOH D 944       9.324   2.598  46.398  1.00  0.00      D    O  
HETATM 3301  H1  HOH D 944       8.799   1.895  46.877  1.00  0.00      D    H  
HETATM 3302  H2  HOH D 944       8.722   3.359  46.159  1.00  0.00      D    H  
HETATM 3303  O   HOH D 945      44.791   4.882 115.881  1.00  0.00      D    O  
HETATM 3304  H1  HOH D 945      44.870   3.993 116.332  1.00  0.00      D    H  
HETATM 3305  H2  HOH D 945      44.325   4.770 115.003  1.00  0.00      D    H  
HETATM 3306  O   HOH D 946       7.134  22.511 117.966  1.00  0.00      D    O  
HETATM 3307  H1  HOH D 946       6.145  22.588 117.841  1.00  0.00      D    H  
HETATM 3308  H2  HOH D 946       7.400  22.972 118.813  1.00  0.00      D    H  
HETATM 3309  O   HOH D 947       6.295   7.780  67.031  1.00  0.00      D    O  
HETATM 3310  H1  HOH D 947       6.442   8.750  67.220  1.00  0.00      D    H  
HETATM 3311  H2  HOH D 947       6.705   7.546  66.149  1.00  0.00      D    H  
HETATM 3312  O   HOH D 948      17.458   5.750  99.893  1.00  0.00      D    O  
HETATM 3313  H1  HOH D 948      16.950   4.968  99.533  1.00  0.00      D    H  
HETATM 3314  H2  HOH D 948      18.368   5.452 100.183  1.00  0.00      D    H  
HETATM 3315  O   HOH D 949      32.789  41.857  62.916  1.00  0.00      D    O  
HETATM 3316  H1  HOH D 949      32.024  41.812  63.559  1.00  0.00      D    H  
HETATM 3317  H2  HOH D 949      33.382  41.063  63.048  1.00  0.00      D    H  
HETATM 3318  O   HOH D 950      31.475  16.436 115.671  1.00  0.00      D    O  
HETATM 3319  H1  HOH D 950      31.989  16.691 114.852  1.00  0.00      D    H  
HETATM 3320  H2  HOH D 950      30.860  15.677 115.457  1.00  0.00      D    H  
HETATM 3321  O   HOH D 951      11.462   9.975  86.345  1.00  0.00      D    O  
HETATM 3322  H1  HOH D 951      12.114   9.234  86.185  1.00  0.00      D    H  
HETATM 3323  H2  HOH D 951      11.317  10.480  85.495  1.00  0.00      D    H  
HETATM 3324  O   HOH D 952      16.720   7.282  45.147  1.00  0.00      D    O  
HETATM 3325  H1  HOH D 952      16.158   7.186  45.969  1.00  0.00      D    H  
HETATM 3326  H2  HOH D 952      16.360   8.025  44.582  1.00  0.00      D    H  
HETATM 3327  O   HOH D 953       3.698  12.794  78.593  1.00  0.00      D    O  
HETATM 3328  H1  HOH D 953       2.925  12.411  79.100  1.00  0.00      D    H  
HETATM 3329  H2  HOH D 953       4.536  12.312  78.850  1.00  0.00      D    H  
HETATM 3330  O   HOH D 954      26.601   8.461  48.335  1.00  0.00      D    O  
HETATM 3331  H1  HOH D 954      26.109   9.070  47.712  1.00  0.00      D    H  
HETATM 3332  H2  HOH D 954      25.947   7.988  48.925  1.00  0.00      D    H  
HETATM 3333  O   HOH D 955      15.038  38.084  32.767  1.00  0.00      D    O  
HETATM 3334  H1  HOH D 955      15.960  37.767  32.988  1.00  0.00      D    H  
HETATM 3335  H2  HOH D 955      14.416  37.302  32.729  1.00  0.00      D    H  
HETATM 3336  O   HOH D 956      43.623  23.896  41.021  1.00  0.00      D    O  
HETATM 3337  H1  HOH D 956      44.391  23.472  41.501  1.00  0.00      D    H  
HETATM 3338  H2  HOH D 956      43.431  23.386  40.183  1.00  0.00      D    H  
HETATM 3339  O   HOH D 957      45.416  42.626  72.573  1.00  0.00      D    O  
HETATM 3340  H1  HOH D 957      45.283  41.742  72.125  1.00  0.00      D    H  
HETATM 3341  H2  HOH D 957      45.753  42.482  73.503  1.00  0.00      D    H  
HETATM 3342  O   HOH D 958      24.382   4.882  38.929  1.00  0.00      D    O  
HETATM 3343  H1  HOH D 958      23.423   4.696  39.139  1.00  0.00      D    H  
HETATM 3344  H2  HOH D 958      24.647   5.761  39.326  1.00  0.00      D    H  
HETATM 3345  O   HOH D 959      16.072  15.451   7.478  1.00  0.00      D    O  
HETATM 3346  H1  HOH D 959      16.211  15.041   6.576  1.00  0.00      D    H  
HETATM 3347  H2  HOH D 959      16.325  16.418   7.447  1.00  0.00      D    H  
HETATM 3348  O   HOH D 960      44.929   7.280  40.001  1.00  0.00      D    O  
HETATM 3349  H1  HOH D 960      44.745   6.306  40.130  1.00  0.00      D    H  
HETATM 3350  H2  HOH D 960      45.915   7.442  40.044  1.00  0.00      D    H  
HETATM 3351  O   HOH D 961      24.184   3.067  48.984  1.00  0.00      D    O  
HETATM 3352  H1  HOH D 961      23.556   3.843  48.926  1.00  0.00      D    H  
HETATM 3353  H2  HOH D 961      24.214   2.733  49.926  1.00  0.00      D    H  
HETATM 3354  O   HOH D 962      31.768   4.287  70.664  1.00  0.00      D    O  
HETATM 3355  H1  HOH D 962      31.514   3.665  69.923  1.00  0.00      D    H  
HETATM 3356  H2  HOH D 962      31.989   3.757  71.482  1.00  0.00      D    H  
HETATM 3357  O   HOH D 963      10.550  36.236  87.982  1.00  0.00      D    O  
HETATM 3358  H1  HOH D 963      10.244  35.495  87.384  1.00  0.00      D    H  
HETATM 3359  H2  HOH D 963      11.308  36.722  87.549  1.00  0.00      D    H  
HETATM 3360  O   HOH D 964      14.230  16.633  76.896  1.00  0.00      D    O  
HETATM 3361  H1  HOH D 964      15.195  16.887  76.835  1.00  0.00      D    H  
HETATM 3362  H2  HOH D 964      13.943  16.639  77.854  1.00  0.00      D    H  
HETATM 3363  O   HOH D 965      20.762   3.761  67.401  1.00  0.00      D    O  
HETATM 3364  H1  HOH D 965      21.517   3.382  67.936  1.00  0.00      D    H  
HETATM 3365  H2  HOH D 965      20.362   4.535  67.890  1.00  0.00      D    H  
HETATM 3366  O   HOH D 966      47.549   1.775  12.759  1.00  0.00      D    O  
HETATM 3367  H1  HOH D 966      47.209   2.635  13.141  1.00  0.00      D    H  
HETATM 3368  H2  HOH D 966      48.520   1.870  12.538  1.00  0.00      D    H  
HETATM 3369  O   HOH D 967      22.667  13.747   9.263  1.00  0.00      D    O  
HETATM 3370  H1  HOH D 967      21.701  13.988   9.354  1.00  0.00      D    H  
HETATM 3371  H2  HOH D 967      23.029  14.136   8.416  1.00  0.00      D    H  
HETATM 3372  O   HOH D 968      21.019  20.420  14.968  1.00  0.00      D    O  
HETATM 3373  H1  HOH D 968      21.234  19.493  14.660  1.00  0.00      D    H  
HETATM 3374  H2  HOH D 968      21.224  20.504  15.943  1.00  0.00      D    H  
HETATM 3375  O   HOH D 969      16.234   9.083  82.769  1.00  0.00      D    O  
HETATM 3376  H1  HOH D 969      16.215   8.120  83.037  1.00  0.00      D    H  
HETATM 3377  H2  HOH D 969      16.127   9.156  81.778  1.00  0.00      D    H  
HETATM 3378  O   HOH D 970      10.167  26.956  48.233  1.00  0.00      D    O  
HETATM 3379  H1  HOH D 970      10.492  26.422  49.013  1.00  0.00      D    H  
HETATM 3380  H2  HOH D 970      10.742  26.766  47.437  1.00  0.00      D    H  
HETATM 3381  O   HOH D 971      25.644  30.436  73.468  1.00  0.00      D    O  
HETATM 3382  H1  HOH D 971      25.601  31.354  73.072  1.00  0.00      D    H  
HETATM 3383  H2  HOH D 971      24.902  30.324  74.129  1.00  0.00      D    H  
HETATM 3384  O   HOH D 972       0.603   0.792 100.905  1.00  0.00      D    O  
HETATM 3385  H1  HOH D 972      -0.243   0.624 101.411  1.00  0.00      D    H  
HETATM 3386  H2  HOH D 972       0.385   1.178 100.009  1.00  0.00      D    H  
HETATM 3387  O   HOH D 973       8.676  33.629  25.580  1.00  0.00      D    O  
HETATM 3388  H1  HOH D 973       9.595  33.240  25.645  1.00  0.00      D    H  
HETATM 3389  H2  HOH D 973       8.340  33.536  24.643  1.00  0.00      D    H  
HETATM 3390  O   HOH D 974      34.824  19.973  27.315  1.00  0.00      D    O  
HETATM 3391  H1  HOH D 974      34.533  19.959  26.358  1.00  0.00      D    H  
HETATM 3392  H2  HOH D 974      34.129  20.432  27.868  1.00  0.00      D    H  
HETATM 3393  O   HOH D 975      18.222  17.823  20.997  1.00  0.00      D    O  
HETATM 3394  H1  HOH D 975      19.154  17.675  20.666  1.00  0.00      D    H  
HETATM 3395  H2  HOH D 975      17.972  18.783  20.867  1.00  0.00      D    H  
HETATM 3396  O   HOH D 976      19.019  33.777  61.837  1.00  0.00      D    O  
HETATM 3397  H1  HOH D 976      18.461  34.599  61.951  1.00  0.00      D    H  
HETATM 3398  H2  HOH D 976      19.920  33.927  62.244  1.00  0.00      D    H  
HETATM 3399  O   HOH D 977       1.172  35.734  56.488  1.00  0.00      D    O  
HETATM 3400  H1  HOH D 977       1.908  35.060  56.420  1.00  0.00      D    H  
HETATM 3401  H2  HOH D 977       1.075  36.210  55.614  1.00  0.00      D    H  
HETATM 3402  O   HOH D 978      14.629  10.991   6.859  1.00  0.00      D    O  
HETATM 3403  H1  HOH D 978      14.279  10.411   7.594  1.00  0.00      D    H  
HETATM 3404  H2  HOH D 978      15.472  10.596   6.495  1.00  0.00      D    H  
HETATM 3405  O   HOH D 979      38.058  22.523  67.384  1.00  0.00      D    O  
HETATM 3406  H1  HOH D 979      38.269  21.567  67.178  1.00  0.00      D    H  
HETATM 3407  H2  HOH D 979      37.128  22.731  67.081  1.00  0.00      D    H  
HETATM 3408  O   HOH D 980       3.522  39.240  65.715  1.00  0.00      D    O  
HETATM 3409  H1  HOH D 980       4.193  38.521  65.893  1.00  0.00      D    H  
HETATM 3410  H2  HOH D 980       2.648  38.991  66.131  1.00  0.00      D    H  
HETATM 3411  O   HOH D 981      22.264  28.399 109.591  1.00  0.00      D    O  
HETATM 3412  H1  HOH D 981      21.994  29.290 109.956  1.00  0.00      D    H  
HETATM 3413  H2  HOH D 981      22.460  27.774 110.348  1.00  0.00      D    H  
HETATM 3414  O   HOH D 982      20.020  25.118  52.655  1.00  0.00      D    O  
HETATM 3415  H1  HOH D 982      19.186  25.181  53.204  1.00  0.00      D    H  
HETATM 3416  H2  HOH D 982      19.905  25.644  51.812  1.00  0.00      D    H  
HETATM 3417  O   HOH D 983      14.978   1.963  51.300  1.00  0.00      D    O  
HETATM 3418  H1  HOH D 983      15.327   1.718  52.204  1.00  0.00      D    H  
HETATM 3419  H2  HOH D 983      15.612   2.596  50.857  1.00  0.00      D    H  
HETATM 3420  O   HOH D 984      44.972  29.472  69.508  1.00  0.00      D    O  
HETATM 3421  H1  HOH D 984      44.825  28.735  70.168  1.00  0.00      D    H  
HETATM 3422  H2  HOH D 984      45.597  30.148  69.899  1.00  0.00      D    H  
HETATM 3423  O   HOH D 985       5.251  29.055  26.124  1.00  0.00      D    O  
HETATM 3424  H1  HOH D 985       6.198  29.063  25.804  1.00  0.00      D    H  
HETATM 3425  H2  HOH D 985       4.838  29.951  25.963  1.00  0.00      D    H  
HETATM 3426  O   HOH D 986       6.203  22.474  16.941  1.00  0.00      D    O  
HETATM 3427  H1  HOH D 986       5.336  22.371  16.454  1.00  0.00      D    H  
HETATM 3428  H2  HOH D 986       6.444  23.443  16.992  1.00  0.00      D    H  
HETATM 3429  O   HOH D 987      40.810  34.466   5.873  1.00  0.00      D    O  
HETATM 3430  H1  HOH D 987      41.523  33.840   5.557  1.00  0.00      D    H  
HETATM 3431  H2  HOH D 987      40.287  34.033   6.606  1.00  0.00      D    H  
HETATM 3432  O   HOH D 988      22.944  12.656 118.000  1.00  0.00      D    O  
HETATM 3433  H1  HOH D 988      22.888  12.450 118.977  1.00  0.00      D    H  
HETATM 3434  H2  HOH D 988      22.707  11.840 117.473  1.00  0.00      D    H  
HETATM 3435  O   HOH D 989      30.677  26.718  42.182  1.00  0.00      D    O  
HETATM 3436  H1  HOH D 989      30.474  27.598  41.753  1.00  0.00      D    H  
HETATM 3437  H2  HOH D 989      30.009  26.037  41.879  1.00  0.00      D    H  
HETATM 3438  O   HOH D 990      19.059  14.170 110.490  1.00  0.00      D    O  
HETATM 3439  H1  HOH D 990      18.302  14.680 110.899  1.00  0.00      D    H  
HETATM 3440  H2  HOH D 990      18.916  14.096 109.503  1.00  0.00      D    H  
HETATM 3441  O   HOH D 991      27.898  20.183   2.906  1.00  0.00      D    O  
HETATM 3442  H1  HOH D 991      28.139  19.380   3.451  1.00  0.00      D    H  
HETATM 3443  H2  HOH D 991      27.635  20.932   3.514  1.00  0.00      D    H  
HETATM 3444  O   HOH D 992      46.251  15.386  38.404  1.00  0.00      D    O  
HETATM 3445  H1  HOH D 992      46.088  15.574  39.373  1.00  0.00      D    H  
HETATM 3446  H2  HOH D 992      46.733  16.159  37.992  1.00  0.00      D    H  
HETATM 3447  O   HOH D 993      34.189  21.947 111.940  1.00  0.00      D    O  
HETATM 3448  H1  HOH D 993      33.560  22.715 111.818  1.00  0.00      D    H  
HETATM 3449  H2  HOH D 993      34.621  21.727 111.066  1.00  0.00      D    H  
HETATM 3450  O   HOH D 994      11.594  23.138  92.338  1.00  0.00      D    O  
HETATM 3451  H1  HOH D 994      11.032  22.524  91.785  1.00  0.00      D    H  
HETATM 3452  H2  HOH D 994      12.396  22.645  92.674  1.00  0.00      D    H  
HETATM 3453  O   HOH D 995      22.087  13.612 105.109  1.00  0.00      D    O  
HETATM 3454  H1  HOH D 995      22.891  13.925 104.602  1.00  0.00      D    H  
HETATM 3455  H2  HOH D 995      21.668  12.843 104.627  1.00  0.00      D    H  
HETATM 3456  O   HOH D 996      22.377  18.393 116.286  1.00  0.00      D    O  
HETATM 3457  H1  HOH D 996      23.066  19.113 116.369  1.00  0.00      D    H  
HETATM 3458  H2  HOH D 996      21.795  18.394 117.100  1.00  0.00      D    H  
HETATM 3459  O   HOH D 997      14.772  16.561  87.507  1.00  0.00      D    O  
HETATM 3460  H1  HOH D 997      15.340  16.833  86.730  1.00  0.00      D    H  
HETATM 3461  H2  HOH D 997      14.786  15.566  87.597  1.00  0.00      D    H  
HETATM 3462  O   HOH D 998       0.523   4.571 107.878  1.00  0.00      D    O  
HETATM 3463  H1  HOH D 998       0.074   5.133 108.573  1.00  0.00      D    H  
HETATM 3464  H2  HOH D 998       1.019   3.825 108.323  1.00  0.00      D    H  
HETATM 3465  O   HOH D 999      32.978  17.782  94.499  1.00  0.00      D    O  
HETATM 3466  H1  HOH D 999      33.126  17.919  93.519  1.00  0.00      D    H  
HETATM 3467  H2  HOH D 999      32.468  16.935  94.644  1.00  0.00      D    H  
HETATM 3468  O   HOH D1000      31.796  36.146 106.111  1.00  0.00      D    O  
HETATM 3469  H1  HOH D1000      32.312  37.000 106.178  1.00  0.00      D    H  
HETATM 3470  H2  HOH D1000      32.239  35.540 105.451  1.00  0.00      D    H  
HETATM 3471  O   HOH D1001      16.131  40.517  20.471  1.00  0.00      D    O  
HETATM 3472  H1  HOH D1001      15.496  41.029  19.893  1.00  0.00      D    H  
HETATM 3473  H2  HOH D1001      16.055  39.541  20.267  1.00  0.00      D    H  
HETATM 3474  O   HOH D1002       5.203   3.168  21.641  1.00  0.00      D    O  
HETATM 3475  H1  HOH D1002       5.438   2.867  20.716  1.00  0.00      D    H  
HETATM 3476  H2  HOH D1002       5.228   2.385  22.262  1.00  0.00      D    H  
HETATM 3477  O   HOH D1003      32.843  14.718  55.114  1.00  0.00      D    O  
HETATM 3478  H1  HOH D1003      32.538  14.059  55.802  1.00  0.00      D    H  
HETATM 3479  H2  HOH D1003      32.657  14.356  54.200  1.00  0.00      D    H  
HETATM 3480  O   HOH D1004      34.624   2.791  57.706  1.00  0.00      D    O  
HETATM 3481  H1  HOH D1004      34.738   2.892  58.694  1.00  0.00      D    H  
HETATM 3482  H2  HOH D1004      35.013   3.587  57.242  1.00  0.00      D    H  
HETATM 3483  O   HOH D1005      47.150  31.490 105.622  1.00  0.00      D    O  
HETATM 3484  H1  HOH D1005      46.780  31.927 106.442  1.00  0.00      D    H  
HETATM 3485  H2  HOH D1005      47.748  32.133 105.143  1.00  0.00      D    H  
HETATM 3486  O   HOH D1006      10.458  14.428  89.085  1.00  0.00      D    O  
HETATM 3487  H1  HOH D1006      10.639  14.035  88.183  1.00  0.00      D    H  
HETATM 3488  H2  HOH D1006       9.775  13.872  89.560  1.00  0.00      D    H  
HETATM 3489  O   HOH D1007      25.089   7.019  49.900  1.00  0.00      D    O  
HETATM 3490  H1  HOH D1007      24.513   7.187  50.701  1.00  0.00      D    H  
HETATM 3491  H2  HOH D1007      25.837   6.404  50.151  1.00  0.00      D    H  
HETATM 3492  O   HOH D1008       1.487  13.301  47.200  1.00  0.00      D    O  
HETATM 3493  H1  HOH D1008       0.611  13.097  47.637  1.00  0.00      D    H  
HETATM 3494  H2  HOH D1008       2.151  13.573  47.896  1.00  0.00      D    H  
HETATM 3495  O   HOH D1009      21.867  36.979  89.583  1.00  0.00      D    O  
HETATM 3496  H1  HOH D1009      21.615  37.879  89.228  1.00  0.00      D    H  
HETATM 3497  H2  HOH D1009      22.282  36.436  88.852  1.00  0.00      D    H  
HETATM 3498  O   HOH D1010      47.430   1.677  39.237  1.00  0.00      D    O  
HETATM 3499  H1  HOH D1010      46.570   1.168  39.285  1.00  0.00      D    H  
HETATM 3500  H2  HOH D1010      47.269   2.562  38.801  1.00  0.00      D    H  
HETATM 3501  O   HOH D1011       6.758  11.300  14.591  1.00  0.00      D    O  
HETATM 3502  H1  HOH D1011       7.066  10.844  13.756  1.00  0.00      D    H  
HETATM 3503  H2  HOH D1011       5.888  11.760  14.419  1.00  0.00      D    H  
HETATM 3504  O   HOH D1012       7.127   3.973  95.084  1.00  0.00      D    O  
HETATM 3505  H1  HOH D1012       6.216   3.565  95.156  1.00  0.00      D    H  
HETATM 3506  H2  HOH D1012       7.600   3.592  94.290  1.00  0.00      D    H  
HETATM 3507  O   HOH D1013      41.055  27.115 117.917  1.00  0.00      D    O  
HETATM 3508  H1  HOH D1013      41.181  27.438 118.855  1.00  0.00      D    H  
HETATM 3509  H2  HOH D1013      41.730  26.405 117.716  1.00  0.00      D    H  
HETATM 3510  O   HOH D1014      10.249   8.892  65.829  1.00  0.00      D    O  
HETATM 3511  H1  HOH D1014      10.937   9.544  66.149  1.00  0.00      D    H  
HETATM 3512  H2  HOH D1014      10.639   8.325  65.104  1.00  0.00      D    H  
HETATM 3513  O   HOH D1015      44.613  17.704  30.462  1.00  0.00      D    O  
HETATM 3514  H1  HOH D1015      44.875  18.503  31.004  1.00  0.00      D    H  
HETATM 3515  H2  HOH D1015      43.963  17.981  29.754  1.00  0.00      D    H  
HETATM 3516  O   HOH D1016       4.517  26.814  14.545  1.00  0.00      D    O  
HETATM 3517  H1  HOH D1016       4.469  26.700  13.552  1.00  0.00      D    H  
HETATM 3518  H2  HOH D1016       3.810  26.256  14.979  1.00  0.00      D    H  
HETATM 3519  O   HOH D1017      32.863  34.346  22.935  1.00  0.00      D    O  
HETATM 3520  H1  HOH D1017      33.734  34.049  22.544  1.00  0.00      D    H  
HETATM 3521  H2  HOH D1017      32.216  33.583  22.925  1.00  0.00      D    H  
HETATM 3522  O   HOH D1018      11.886  25.339  35.819  1.00  0.00      D    O  
HETATM 3523  H1  HOH D1018      12.005  25.131  36.789  1.00  0.00      D    H  
HETATM 3524  H2  HOH D1018      12.066  26.310  35.662  1.00  0.00      D    H  
HETATM 3525  O   HOH D1019      39.278  19.464  45.891  1.00  0.00      D    O  
HETATM 3526  H1  HOH D1019      39.770  19.295  45.037  1.00  0.00      D    H  
HETATM 3527  H2  HOH D1019      39.224  20.449  46.056  1.00  0.00      D    H  
HETATM 3528  O   HOH D1020      12.435  28.300  68.344  1.00  0.00      D    O  
HETATM 3529  H1  HOH D1020      11.876  29.050  67.991  1.00  0.00      D    H  
HETATM 3530  H2  HOH D1020      12.836  28.567  69.221  1.00  0.00      D    H  
HETATM 3531  O   HOH D1021       5.624  14.971  66.812  1.00  0.00      D    O  
HETATM 3532  H1  HOH D1021       6.020  14.322  66.162  1.00  0.00      D    H  
HETATM 3533  H2  HOH D1021       5.983  14.787  67.727  1.00  0.00      D    H  
HETATM 3534  O   HOH D1022      47.866  21.746  45.729  1.00  0.00      D    O  
HETATM 3535  H1  HOH D1022      48.832  21.970  45.858  1.00  0.00      D    H  
HETATM 3536  H2  HOH D1022      47.400  21.756  46.614  1.00  0.00      D    H  
HETATM 3537  O   HOH D1023      27.863  41.342  90.972  1.00  0.00      D    O  
HETATM 3538  H1  HOH D1023      27.972  42.292  91.264  1.00  0.00      D    H  
HETATM 3539  H2  HOH D1023      28.471  41.160  90.199  1.00  0.00      D    H  
HETATM 3540  O   HOH D1024       5.206  34.314  45.231  1.00  0.00      D    O  
HETATM 3541  H1  HOH D1024       4.345  33.812  45.145  1.00  0.00      D    H  
HETATM 3542  H2  HOH D1024       5.972  33.693  45.065  1.00  0.00      D    H  
HETATM 3543  O   HOH D1025      31.519   1.253  70.385  1.00  0.00      D    O  
HETATM 3544  H1  HOH D1025      32.152   1.464  69.640  1.00  0.00      D    H  
HETATM 3545  H2  HOH D1025      32.014   1.254  71.254  1.00  0.00      D    H  
HETATM 3546  O   HOH D1026      15.059   8.481  20.572  1.00  0.00      D    O  
HETATM 3547  H1  HOH D1026      15.001   8.297  21.553  1.00  0.00      D    H  
HETATM 3548  H2  HOH D1026      16.020   8.520  20.297  1.00  0.00      D    H  
HETATM 3549  O   HOH D1027      21.323   0.315 118.228  1.00  0.00      D    O  
HETATM 3550  H1  HOH D1027      22.240   0.654 118.016  1.00  0.00      D    H  
HETATM 3551  H2  HOH D1027      21.075   0.585 119.159  1.00  0.00      D    H  
HETATM 3552  O   HOH D1028      43.153   1.090  12.287  1.00  0.00      D    O  
HETATM 3553  H1  HOH D1028      44.017   0.881  11.830  1.00  0.00      D    H  
HETATM 3554  H2  HOH D1028      42.570   1.622  11.672  1.00  0.00      D    H  
HETATM 3555  O   HOH D1029      48.499   6.964  92.493  1.00  0.00      D    O  
HETATM 3556  H1  HOH D1029      48.914   6.060  92.600  1.00  0.00      D    H  
HETATM 3557  H2  HOH D1029      48.782   7.360  91.619  1.00  0.00      D    H  
HETATM 3558  O   HOH D1030      23.264  25.636  20.848  1.00  0.00      D    O  
HETATM 3559  H1  HOH D1030      23.241  24.674  21.117  1.00  0.00      D    H  
HETATM 3560  H2  HOH D1030      24.214  25.934  20.756  1.00  0.00      D    H  
HETATM 3561  O   HOH D1031      13.120  37.163  63.506  1.00  0.00      D    O  
HETATM 3562  H1  HOH D1031      13.746  37.654  64.112  1.00  0.00      D    H  
HETATM 3563  H2  HOH D1031      12.608  36.486  64.035  1.00  0.00      D    H  
HETATM 3564  O   HOH D1032      28.562  18.629 109.011  1.00  0.00      D    O  
HETATM 3565  H1  HOH D1032      28.861  18.852 108.083  1.00  0.00      D    H  
HETATM 3566  H2  HOH D1032      29.213  17.994 109.427  1.00  0.00      D    H  
HETATM 3567  O   HOH D1033      47.462  22.485 118.117  1.00  0.00      D    O  
HETATM 3568  H1  HOH D1033      47.461  22.490 119.117  1.00  0.00      D    H  
HETATM 3569  H2  HOH D1033      47.734  21.581 117.789  1.00  0.00      D    H  
HETATM 3570  O   HOH D1034      43.125   2.304  52.388  1.00  0.00      D    O  
HETATM 3571  H1  HOH D1034      43.146   3.274  52.146  1.00  0.00      D    H  
HETATM 3572  H2  HOH D1034      42.669   2.190  53.270  1.00  0.00      D    H  
HETATM 3573  O   HOH D1035      27.239  27.045  35.537  1.00  0.00      D    O  
HETATM 3574  H1  HOH D1035      27.906  27.260  36.250  1.00  0.00      D    H  
HETATM 3575  H2  HOH D1035      27.663  27.159  34.638  1.00  0.00      D    H  
HETATM 3576  O   HOH D1036       5.683   9.848  38.028  1.00  0.00      D    O  
HETATM 3577  H1  HOH D1036       4.947   9.174  38.084  1.00  0.00      D    H  
HETATM 3578  H2  HOH D1036       6.467   9.531  38.562  1.00  0.00      D    H  
HETATM 3579  O   HOH D1037      29.454   4.421 109.190  1.00  0.00      D    O  
HETATM 3580  H1  HOH D1037      28.663   4.449 108.579  1.00  0.00      D    H  
HETATM 3581  H2  HOH D1037      29.946   5.290 109.139  1.00  0.00      D    H  
HETATM 3582  O   HOH D1038       0.581  26.393  56.893  1.00  0.00      D    O  
HETATM 3583  H1  HOH D1038       0.500  25.748  57.654  1.00  0.00      D    H  
HETATM 3584  H2  HOH D1038       0.783  25.892  56.052  1.00  0.00      D    H  
HETATM 3585  O   HOH D1039       1.459  13.976  22.677  1.00  0.00      D    O  
HETATM 3586  H1  HOH D1039       1.736  14.781  22.153  1.00  0.00      D    H  
HETATM 3587  H2  HOH D1039       0.465  13.872  22.629  1.00  0.00      D    H  
HETATM 3588  O   HOH D1040      21.402   2.289 100.981  1.00  0.00      D    O  
HETATM 3589  H1  HOH D1040      22.375   2.254 101.208  1.00  0.00      D    H  
HETATM 3590  H2  HOH D1040      21.114   1.405 100.612  1.00  0.00      D    H  
HETATM 3591  O   HOH D1041      33.590  35.477  52.251  1.00  0.00      D    O  
HETATM 3592  H1  HOH D1041      33.941  35.587  51.321  1.00  0.00      D    H  
HETATM 3593  H2  HOH D1041      33.833  34.569  52.594  1.00  0.00      D    H  
HETATM 3594  O   HOH D1042      33.136   9.294  11.776  1.00  0.00      D    O  
HETATM 3595  H1  HOH D1042      33.633   8.967  12.580  1.00  0.00      D    H  
HETATM 3596  H2  HOH D1042      33.265   8.651  11.021  1.00  0.00      D    H  
HETATM 3597  O   HOH D1043      36.720   4.796  49.128  1.00  0.00      D    O  
HETATM 3598  H1  HOH D1043      37.437   4.218  48.739  1.00  0.00      D    H  
HETATM 3599  H2  HOH D1043      37.094   5.702  49.327  1.00  0.00      D    H  
HETATM 3600  O   HOH D1044      33.524   2.045  84.968  1.00  0.00      D    O  
HETATM 3601  H1  HOH D1044      33.491   1.294  85.627  1.00  0.00      D    H  
HETATM 3602  H2  HOH D1044      32.665   2.557  85.003  1.00  0.00      D    H  
HETATM 3603  O   HOH D1045       5.533  19.382  28.197  1.00  0.00      D    O  
HETATM 3604  H1  HOH D1045       4.880  19.589  27.468  1.00  0.00      D    H  
HETATM 3605  H2  HOH D1045       6.414  19.134  27.794  1.00  0.00      D    H  
HETATM 3606  O   HOH D1046       2.400  18.632 105.945  1.00  0.00      D    O  
HETATM 3607  H1  HOH D1046       1.476  18.928 106.185  1.00  0.00      D    H  
HETATM 3608  H2  HOH D1046       2.488  18.590 104.949  1.00  0.00      D    H  
HETATM 3609  O   HOH D1047      33.227  18.481  83.398  1.00  0.00      D    O  
HETATM 3610  H1  HOH D1047      34.207  18.410  83.583  1.00  0.00      D    H  
HETATM 3611  H2  HOH D1047      33.049  19.299  82.852  1.00  0.00      D    H  
HETATM 3612  O   HOH D1048      14.934  30.308  47.190  1.00  0.00      D    O  
HETATM 3613  H1  HOH D1048      14.396  30.421  48.026  1.00  0.00      D    H  
HETATM 3614  H2  HOH D1048      15.631  29.605  47.335  1.00  0.00      D    H  
HETATM 3615  O   HOH D1049       8.469  34.525  61.912  1.00  0.00      D    O  
HETATM 3616  H1  HOH D1049       8.589  34.898  62.832  1.00  0.00      D    H  
HETATM 3617  H2  HOH D1049       8.772  35.198  61.237  1.00  0.00      D    H  
HETATM 3618  O   HOH D1050      39.264  21.762  42.278  1.00  0.00      D    O  
HETATM 3619  H1  HOH D1050      38.888  21.976  41.376  1.00  0.00      D    H  
HETATM 3620  H2  HOH D1050      40.063  22.338  42.451  1.00  0.00      D    H  
HETATM 3621  O   HOH D1051      25.550  32.310  48.637  1.00  0.00      D    O  
HETATM 3622  H1  HOH D1051      24.585  32.235  48.385  1.00  0.00      D    H  
HETATM 3623  H2  HOH D1051      25.624  32.675  49.565  1.00  0.00      D    H  
HETATM 3624  O   HOH D1052      40.135   0.506   9.799  1.00  0.00      D    O  
HETATM 3625  H1  HOH D1052      40.457   1.415  10.064  1.00  0.00      D    H  
HETATM 3626  H2  HOH D1052      39.178   0.399  10.069  1.00  0.00      D    H  
HETATM 3627  O   HOH D1053      25.608   5.447  34.291  1.00  0.00      D    O  
HETATM 3628  H1  HOH D1053      25.856   4.909  33.485  1.00  0.00      D    H  
HETATM 3629  H2  HOH D1053      26.155   6.283  34.315  1.00  0.00      D    H  
HETATM 3630  O   HOH D1054      25.931  39.522  24.121  1.00  0.00      D    O  
HETATM 3631  H1  HOH D1054      25.362  39.348  23.317  1.00  0.00      D    H  
HETATM 3632  H2  HOH D1054      26.877  39.269  23.920  1.00  0.00      D    H  
HETATM 3633  O   HOH D1055      34.112  32.339  68.919  1.00  0.00      D    O  
HETATM 3634  H1  HOH D1055      33.936  32.746  68.022  1.00  0.00      D    H  
HETATM 3635  H2  HOH D1055      34.875  31.697  68.849  1.00  0.00      D    H  
HETATM 3636  O   HOH D1056      27.576  29.712  67.134  1.00  0.00      D    O  
HETATM 3637  H1  HOH D1056      28.400  30.100  67.548  1.00  0.00      D    H  
HETATM 3638  H2  HOH D1056      27.420  28.794  67.499  1.00  0.00      D    H  
HETATM 3639  O   HOH D1057       1.751  24.747  80.629  1.00  0.00      D    O  
HETATM 3640  H1  HOH D1057       0.996  25.294  80.988  1.00  0.00      D    H  
HETATM 3641  H2  HOH D1057       1.668  24.675  79.635  1.00  0.00      D    H  
HETATM 3642  O   HOH D1058      23.189   1.569  66.104  1.00  0.00      D    O  
HETATM 3643  H1  HOH D1058      23.431   1.004  66.893  1.00  0.00      D    H  
HETATM 3644  H2  HOH D1058      22.325   2.039  66.282  1.00  0.00      D    H  
HETATM 3645  O   HOH D1059       9.161  12.726  21.576  1.00  0.00      D    O  
HETATM 3646  H1  HOH D1059      10.001  13.133  21.215  1.00  0.00      D    H  
HETATM 3647  H2  HOH D1059       9.065  11.794  21.225  1.00  0.00      D    H  
HETATM 3648  O   HOH D1060      23.488   3.178  61.107  1.00  0.00      D    O  
HETATM 3649  H1  HOH D1060      23.864   2.254  61.178  1.00  0.00      D    H  
HETATM 3650  H2  HOH D1060      23.778   3.718  61.897  1.00  0.00      D    H  
HETATM 3651  O   HOH D1061      45.863   6.350  63.761  1.00  0.00      D    O  
HETATM 3652  H1  HOH D1061      46.443   7.164  63.806  1.00  0.00      D    H  
HETATM 3653  H2  HOH D1061      45.186   6.463  63.035  1.00  0.00      D    H  
HETATM 3654  O   HOH D1062      23.205   9.592   7.053  1.00  0.00      D    O  
HETATM 3655  H1  HOH D1062      23.212  10.321   6.368  1.00  0.00      D    H  
HETATM 3656  H2  HOH D1062      23.174   9.994   7.967  1.00  0.00      D    H  
HETATM 3657  O   HOH D1063       4.550  22.103  33.164  1.00  0.00      D    O  
HETATM 3658  H1  HOH D1063       4.959  21.289  33.575  1.00  0.00      D    H  
HETATM 3659  H2  HOH D1063       3.860  21.828  32.495  1.00  0.00      D    H  
HETATM 3660  O   HOH D1064      24.526   4.520  91.318  1.00  0.00      D    O  
HETATM 3661  H1  HOH D1064      24.249   5.397  91.711  1.00  0.00      D    H  
HETATM 3662  H2  HOH D1064      25.334   4.179  91.799  1.00  0.00      D    H  
HETATM 3663  O   HOH D1065       8.603  21.089  20.826  1.00  0.00      D    O  
HETATM 3664  H1  HOH D1065       8.094  20.796  21.635  1.00  0.00      D    H  
HETATM 3665  H2  HOH D1065       8.964  22.010  20.974  1.00  0.00      D    H  
HETATM 3666  O   HOH D1066      18.425  12.017 105.594  1.00  0.00      D    O  
HETATM 3667  H1  HOH D1066      19.146  11.961 106.285  1.00  0.00      D    H  
HETATM 3668  H2  HOH D1066      17.913  11.158 105.576  1.00  0.00      D    H  
HETATM 3669  O   HOH D1067      46.359  29.571   6.076  1.00  0.00      D    O  
HETATM 3670  H1  HOH D1067      46.806  30.109   6.791  1.00  0.00      D    H  
HETATM 3671  H2  HOH D1067      46.899  28.750   5.890  1.00  0.00      D    H  
HETATM 3672  O   HOH D1068      13.604  22.725  24.896  1.00  0.00      D    O  
HETATM 3673  H1  HOH D1068      14.401  22.670  24.294  1.00  0.00      D    H  
HETATM 3674  H2  HOH D1068      13.867  23.155  25.759  1.00  0.00      D    H  
HETATM 3675  O   HOH D1069      11.946   0.198  69.781  1.00  0.00      D    O  
HETATM 3676  H1  HOH D1069      12.599   0.703  69.216  1.00  0.00      D    H  
HETATM 3677  H2  HOH D1069      11.636  -0.614  69.287  1.00  0.00      D    H  
HETATM 3678  O   HOH D1070      39.684  23.242  50.857  1.00  0.00      D    O  
HETATM 3679  H1  HOH D1070      39.091  23.967  50.505  1.00  0.00      D    H  
HETATM 3680  H2  HOH D1070      40.472  23.134  50.251  1.00  0.00      D    H  
HETATM 3681  O   HOH D1071       5.949  12.289 103.555  1.00  0.00      D    O  
HETATM 3682  H1  HOH D1071       6.892  12.499 103.815  1.00  0.00      D    H  
HETATM 3683  H2  HOH D1071       5.329  12.938 103.997  1.00  0.00      D    H  
HETATM 3684  O   HOH D1072       7.658   5.778  51.763  1.00  0.00      D    O  
HETATM 3685  H1  HOH D1072       7.260   6.287  50.999  1.00  0.00      D    H  
HETATM 3686  H2  HOH D1072       7.253   6.094  52.621  1.00  0.00      D    H  
HETATM 3687  O   HOH D1073      44.759  25.542  89.559  1.00  0.00      D    O  
HETATM 3688  H1  HOH D1073      45.578  24.983  89.429  1.00  0.00      D    H  
HETATM 3689  H2  HOH D1073      43.956  25.033  89.249  1.00  0.00      D    H  
HETATM 3690  O   HOH D1074       3.126  21.964  66.931  1.00  0.00      D    O  
HETATM 3691  H1  HOH D1074       3.818  21.648  66.282  1.00  0.00      D    H  
HETATM 3692  H2  HOH D1074       2.460  22.538  66.455  1.00  0.00      D    H  
HETATM 3693  O   HOH D1075      19.301  36.854  16.405  1.00  0.00      D    O  
HETATM 3694  H1  HOH D1075      19.597  37.536  17.074  1.00  0.00      D    H  
HETATM 3695  H2  HOH D1075      19.971  36.112  16.367  1.00  0.00      D    H  
HETATM 3696  O   HOH D1076      32.817  36.098  34.283  1.00  0.00      D    O  
HETATM 3697  H1  HOH D1076      33.184  35.366  33.709  1.00  0.00      D    H  
HETATM 3698  H2  HOH D1076      32.852  36.963  33.783  1.00  0.00      D    H  
HETATM 3699  O   HOH D1077       5.583  31.228  61.385  1.00  0.00      D    O  
HETATM 3700  H1  HOH D1077       5.607  30.312  60.984  1.00  0.00      D    H  
HETATM 3701  H2  HOH D1077       5.193  31.870  60.726  1.00  0.00      D    H  
HETATM 3702  O   HOH D1078      48.330   0.301  23.806  1.00  0.00      D    O  
HETATM 3703  H1  HOH D1078      47.855  -0.183  23.071  1.00  0.00      D    H  
HETATM 3704  H2  HOH D1078      47.771   1.072  24.113  1.00  0.00      D    H  
HETATM 3705  O   HOH D1079       6.353  15.547  33.798  1.00  0.00      D    O  
HETATM 3706  H1  HOH D1079       6.078  15.933  32.918  1.00  0.00      D    H  
HETATM 3707  H2  HOH D1079       6.575  14.579  33.682  1.00  0.00      D    H  
HETATM 3708  O   HOH D1080      47.113  19.804  52.254  1.00  0.00      D    O  
HETATM 3709  H1  HOH D1080      47.950  19.731  51.712  1.00  0.00      D    H  
HETATM 3710  H2  HOH D1080      46.399  19.237  51.843  1.00  0.00      D    H  
HETATM 3711  O   HOH D1081      41.996   2.073  73.031  1.00  0.00      D    O  
HETATM 3712  H1  HOH D1081      42.555   1.398  72.549  1.00  0.00      D    H  
HETATM 3713  H2  HOH D1081      41.739   1.712  73.928  1.00  0.00      D    H  
HETATM 3714  O   HOH D1082      25.907  23.152  62.700  1.00  0.00      D    O  
HETATM 3715  H1  HOH D1082      25.433  24.023  62.830  1.00  0.00      D    H  
HETATM 3716  H2  HOH D1082      26.642  23.069  63.373  1.00  0.00      D    H  
HETATM 3717  O   HOH D1083      25.121  20.632 106.643  1.00  0.00      D    O  
HETATM 3718  H1  HOH D1083      24.789  20.237 105.787  1.00  0.00      D    H  
HETATM 3719  H2  HOH D1083      24.578  20.281 107.405  1.00  0.00      D    H  
HETATM 3720  O   HOH D1084      34.983   6.148  53.353  1.00  0.00      D    O  
HETATM 3721  H1  HOH D1084      35.045   5.739  52.442  1.00  0.00      D    H  
HETATM 3722  H2  HOH D1084      35.528   6.986  53.380  1.00  0.00      D    H  
HETATM 3723  O   HOH D1085      48.446   3.688  60.797  1.00  0.00      D    O  
HETATM 3724  H1  HOH D1085      47.877   3.067  61.336  1.00  0.00      D    H  
HETATM 3725  H2  HOH D1085      48.792   3.208  59.991  1.00  0.00      D    H  
HETATM 3726  O   HOH D1086       3.773  20.433  11.588  1.00  0.00      D    O  
HETATM 3727  H1  HOH D1086       4.704  20.496  11.228  1.00  0.00      D    H  
HETATM 3728  H2  HOH D1086       3.726  19.696  12.263  1.00  0.00      D    H  
HETATM 3729  O   HOH D1087      41.304  14.901  14.680  1.00  0.00      D    O  
HETATM 3730  H1  HOH D1087      41.907  14.933  13.882  1.00  0.00      D    H  
HETATM 3731  H2  HOH D1087      41.358  13.997  15.103  1.00  0.00      D    H  
HETATM 3732  O   HOH D1088      29.079   3.711  50.828  1.00  0.00      D    O  
HETATM 3733  H1  HOH D1088      29.171   3.124  50.023  1.00  0.00      D    H  
HETATM 3734  H2  HOH D1088      29.866   3.577  51.430  1.00  0.00      D    H  
HETATM 3735  O   HOH D1089      45.807  27.919  12.595  1.00  0.00      D    O  
HETATM 3736  H1  HOH D1089      44.940  27.420  12.610  1.00  0.00      D    H  
HETATM 3737  H2  HOH D1089      45.759  28.650  11.915  1.00  0.00      D    H  
HETATM 3738  O   HOH D1090      35.791   2.206 117.889  1.00  0.00      D    O  
HETATM 3739  H1  HOH D1090      35.560   2.007 118.842  1.00  0.00      D    H  
HETATM 3740  H2  HOH D1090      35.535   3.148 117.674  1.00  0.00      D    H  
HETATM 3741  O   HOH D1091      12.478  33.682  20.945  1.00  0.00      D    O  
HETATM 3742  H1  HOH D1091      13.221  33.119  20.582  1.00  0.00      D    H  
HETATM 3743  H2  HOH D1091      11.844  33.914  20.206  1.00  0.00      D    H  
HETATM 3744  O   HOH D1092      32.817   7.251  91.039  1.00  0.00      D    O  
HETATM 3745  H1  HOH D1092      32.279   8.073  91.229  1.00  0.00      D    H  
HETATM 3746  H2  HOH D1092      33.430   7.069  91.808  1.00  0.00      D    H  
HETATM 3747  O   HOH D1093       3.129  22.569  51.504  1.00  0.00      D    O  
HETATM 3748  H1  HOH D1093       4.042  22.167  51.438  1.00  0.00      D    H  
HETATM 3749  H2  HOH D1093       3.209  23.556  51.647  1.00  0.00      D    H  
HETATM 3750  O   HOH D1094      42.723  15.801  40.708  1.00  0.00      D    O  
HETATM 3751  H1  HOH D1094      43.024  16.120  41.606  1.00  0.00      D    H  
HETATM 3752  H2  HOH D1094      43.322  16.178  40.002  1.00  0.00      D    H  
HETATM 3753  O   HOH D1095      17.443   5.364  21.377  1.00  0.00      D    O  
HETATM 3754  H1  HOH D1095      17.388   4.420  21.701  1.00  0.00      D    H  
HETATM 3755  H2  HOH D1095      16.871   5.948  21.953  1.00  0.00      D    H  
HETATM 3756  O   HOH D1096      10.929  20.913 100.687  1.00  0.00      D    O  
HETATM 3757  H1  HOH D1096      10.634  19.960 100.615  1.00  0.00      D    H  
HETATM 3758  H2  HOH D1096      11.849  21.007 100.306  1.00  0.00      D    H  
HETATM 3759  O   HOH D1097      32.087  37.950  82.690  1.00  0.00      D    O  
HETATM 3760  H1  HOH D1097      33.019  37.812  82.357  1.00  0.00      D    H  
HETATM 3761  H2  HOH D1097      31.735  38.820  82.343  1.00  0.00      D    H  
HETATM 3762  O   HOH D1098       4.822  39.500  28.325  1.00  0.00      D    O  
HETATM 3763  H1  HOH D1098       4.906  38.519  28.150  1.00  0.00      D    H  
HETATM 3764  H2  HOH D1098       5.472  39.998  27.751  1.00  0.00      D    H  
HETATM 3765  O   HOH D1099      48.676   8.836  72.209  1.00  0.00      D    O  
HETATM 3766  H1  HOH D1099      49.161   9.708  72.267  1.00  0.00      D    H  
HETATM 3767  H2  HOH D1099      48.843   8.305  73.040  1.00  0.00      D    H  
HETATM 3768  O   HOH D1100      42.328  19.884 104.684  1.00  0.00      D    O  
HETATM 3769  H1  HOH D1100      42.894  20.709 104.673  1.00  0.00      D    H  
HETATM 3770  H2  HOH D1100      42.319  19.500 105.607  1.00  0.00      D    H  
HETATM 3771  O   HOH D1101      12.370  29.123  18.626  1.00  0.00      D    O  
HETATM 3772  H1  HOH D1101      12.718  29.763  17.940  1.00  0.00      D    H  
HETATM 3773  H2  HOH D1101      11.826  28.415  18.176  1.00  0.00      D    H  
HETATM 3774  O   HOH D1102      39.161  10.455  84.772  1.00  0.00      D    O  
HETATM 3775  H1  HOH D1102      38.526   9.881  85.289  1.00  0.00      D    H  
HETATM 3776  H2  HOH D1102      39.029  10.301  83.793  1.00  0.00      D    H  
HETATM 3777  O   HOH D1103      13.340   3.194  10.682  1.00  0.00      D    O  
HETATM 3778  H1  HOH D1103      13.889   3.965  11.006  1.00  0.00      D    H  
HETATM 3779  H2  HOH D1103      12.469   3.176  11.173  1.00  0.00      D    H  
HETATM 3780  O   HOH D1104      48.487   9.143   3.010  1.00  0.00      D    O  
HETATM 3781  H1  HOH D1104      47.998   9.168   3.882  1.00  0.00      D    H  
HETATM 3782  H2  HOH D1104      49.390   9.558   3.123  1.00  0.00      D    H  
HETATM 3783  O   HOH D1105      28.855  37.158 116.936  1.00  0.00      D    O  
HETATM 3784  H1  HOH D1105      28.590  37.978 117.443  1.00  0.00      D    H  
HETATM 3785  H2  HOH D1105      28.468  36.351 117.383  1.00  0.00      D    H  
HETATM 3786  O   HOH D1106      13.320  37.070  70.377  1.00  0.00      D    O  
HETATM 3787  H1  HOH D1106      13.288  36.192  70.854  1.00  0.00      D    H  
HETATM 3788  H2  HOH D1106      12.789  37.746  70.887  1.00  0.00      D    H  
HETATM 3789  O   HOH D1107      23.809   9.410  87.432  1.00  0.00      D    O  
HETATM 3790  H1  HOH D1107      22.857   9.201  87.207  1.00  0.00      D    H  
HETATM 3791  H2  HOH D1107      24.112   8.822  88.182  1.00  0.00      D    H  
HETATM 3792  O   HOH D1108      48.535   0.012  27.555  1.00  0.00      D    O  
HETATM 3793  H1  HOH D1108      47.803   0.583  27.182  1.00  0.00      D    H  
HETATM 3794  H2  HOH D1108      49.101  -0.334  26.807  1.00  0.00      D    H  
HETATM 3795  O   HOH D1109      22.242  34.674  52.949  1.00  0.00      D    O  
HETATM 3796  H1  HOH D1109      21.300  34.648  52.613  1.00  0.00      D    H  
HETATM 3797  H2  HOH D1109      22.564  33.741  53.111  1.00  0.00      D    H  
HETATM 3798  O   HOH D1110      16.954  36.203   2.719  1.00  0.00      D    O  
HETATM 3799  H1  HOH D1110      17.742  36.711   3.067  1.00  0.00      D    H  
HETATM 3800  H2  HOH D1110      16.248  36.158   3.426  1.00  0.00      D    H  
HETATM 3801  O   HOH D1111       0.468  31.609  50.769  1.00  0.00      D    O  
HETATM 3802  H1  HOH D1111      -0.472  31.939  50.685  1.00  0.00      D    H  
HETATM 3803  H2  HOH D1111       1.066  32.367  51.032  1.00  0.00      D    H  
HETATM 3804  O   HOH D1112       6.950  24.116  72.860  1.00  0.00      D    O  
HETATM 3805  H1  HOH D1112       7.785  23.607  73.070  1.00  0.00      D    H  
HETATM 3806  H2  HOH D1112       6.746  24.744  73.611  1.00  0.00      D    H  
HETATM 3807  O   HOH D1113      43.773   4.571 106.083  1.00  0.00      D    O  
HETATM 3808  H1  HOH D1113      43.134   4.146 105.441  1.00  0.00      D    H  
HETATM 3809  H2  HOH D1113      43.271   5.177 106.700  1.00  0.00      D    H  
HETATM 3810  O   HOH D1114      47.032  19.894  35.867  1.00  0.00      D    O  
HETATM 3811  H1  HOH D1114      47.780  20.460  36.212  1.00  0.00      D    H  
HETATM 3812  H2  HOH D1114      47.010  19.943  34.868  1.00  0.00      D    H  
HETATM 3813  O   HOH D1115      43.601  34.916  70.333  1.00  0.00      D    O  
HETATM 3814  H1  HOH D1115      42.968  34.959  69.560  1.00  0.00      D    H  
HETATM 3815  H2  HOH D1115      43.342  34.161  70.935  1.00  0.00      D    H  
HETATM 3816  O   HOH D1116      31.692  17.112  53.684  1.00  0.00      D    O  
HETATM 3817  H1  HOH D1116      30.692  17.098  53.690  1.00  0.00      D    H  
HETATM 3818  H2  HOH D1116      32.040  16.229  53.999  1.00  0.00      D    H  
HETATM 3819  O   HOH D1117      17.615  19.257 105.842  1.00  0.00      D    O  
HETATM 3820  H1  HOH D1117      17.455  18.702 106.658  1.00  0.00      D    H  
HETATM 3821  H2  HOH D1117      18.136  18.725 105.174  1.00  0.00      D    H  
HETATM 3822  O   HOH D1118       9.250  14.192 116.061  1.00  0.00      D    O  
HETATM 3823  H1  HOH D1118       8.709  13.729 116.763  1.00  0.00      D    H  
HETATM 3824  H2  HOH D1118       8.767  14.150 115.186  1.00  0.00      D    H  
HETATM 3825  O   HOH D1119      29.214   2.972  40.841  1.00  0.00      D    O  
HETATM 3826  H1  HOH D1119      28.469   2.686  41.443  1.00  0.00      D    H  
HETATM 3827  H2  HOH D1119      28.964   3.826  40.384  1.00  0.00      D    H  
HETATM 3828  O   HOH D1120      28.667  40.962 111.684  1.00  0.00      D    O  
HETATM 3829  H1  HOH D1120      29.645  40.756 111.725  1.00  0.00      D    H  
HETATM 3830  H2  HOH D1120      28.356  40.912 110.735  1.00  0.00      D    H  
HETATM 3831  O   HOH D1121      48.435   1.670  29.800  1.00  0.00      D    O  
HETATM 3832  H1  HOH D1121      48.449   1.178  28.929  1.00  0.00      D    H  
HETATM 3833  H2  HOH D1121      48.584   2.645  29.635  1.00  0.00      D    H  
HETATM 3834  O   HOH D1122      18.761  10.005  83.072  1.00  0.00      D    O  
HETATM 3835  H1  HOH D1122      18.988  10.617  82.314  1.00  0.00      D    H  
HETATM 3836  H2  HOH D1122      17.769   9.897  83.128  1.00  0.00      D    H  
HETATM 3837  O   HOH D1123      30.326   3.258  64.897  1.00  0.00      D    O  
HETATM 3838  H1  HOH D1123      29.792   3.826  64.271  1.00  0.00      D    H  
HETATM 3839  H2  HOH D1123      30.201   3.586  65.833  1.00  0.00      D    H  
HETATM 3840  O   HOH D1124      46.789   3.579 101.557  1.00  0.00      D    O  
HETATM 3841  H1  HOH D1124      47.744   3.311 101.680  1.00  0.00      D    H  
HETATM 3842  H2  HOH D1124      46.668   4.527 101.851  1.00  0.00      D    H  
HETATM 3843  O   HOH D1125      14.321  36.046 110.442  1.00  0.00      D    O  
HETATM 3844  H1  HOH D1125      13.394  35.985 110.811  1.00  0.00      D    H  
HETATM 3845  H2  HOH D1125      14.903  35.364 110.886  1.00  0.00      D    H  
HETATM 3846  O   HOH D1126      38.043  28.843  23.731  1.00  0.00      D    O  
HETATM 3847  H1  HOH D1126      37.764  29.347  22.914  1.00  0.00      D    H  
HETATM 3848  H2  HOH D1126      38.026  27.862  23.539  1.00  0.00      D    H  
HETATM 3849  O   HOH D1127      18.994  27.707  59.038  1.00  0.00      D    O  
HETATM 3850  H1  HOH D1127      18.631  28.492  59.540  1.00  0.00      D    H  
HETATM 3851  H2  HOH D1127      19.849  27.407  59.462  1.00  0.00      D    H  
HETATM 3852  O   HOH D1128      42.907   5.330  22.496  1.00  0.00      D    O  
HETATM 3853  H1  HOH D1128      42.264   5.015  21.798  1.00  0.00      D    H  
HETATM 3854  H2  HOH D1128      42.436   5.942  23.131  1.00  0.00      D    H  
HETATM 3855  O   HOH D1129      28.038  10.756  69.007  1.00  0.00      D    O  
HETATM 3856  H1  HOH D1129      28.321  11.544  69.555  1.00  0.00      D    H  
HETATM 3857  H2  HOH D1129      27.760  11.066  68.098  1.00  0.00      D    H  
HETATM 3858  O   HOH D1130      19.956   7.852 105.173  1.00  0.00      D    O  
HETATM 3859  H1  HOH D1130      20.658   7.693 105.868  1.00  0.00      D    H  
HETATM 3860  H2  HOH D1130      20.150   8.708 104.694  1.00  0.00      D    H  
HETATM 3861  O   HOH D1131      12.016  19.452  62.151  1.00  0.00      D    O  
HETATM 3862  H1  HOH D1131      11.618  20.293  62.519  1.00  0.00      D    H  
HETATM 3863  H2  HOH D1131      12.268  19.593  61.194  1.00  0.00      D    H  
HETATM 3864  O   HOH D1132      14.902  33.130  43.536  1.00  0.00      D    O  
HETATM 3865  H1  HOH D1132      15.256  32.527  42.822  1.00  0.00      D    H  
HETATM 3866  H2  HOH D1132      15.259  32.841  44.424  1.00  0.00      D    H  
HETATM 3867  O   HOH D1133      29.849  41.960  33.610  1.00  0.00      D    O  
HETATM 3868  H1  HOH D1133      29.121  41.342  33.907  1.00  0.00      D    H  
HETATM 3869  H2  HOH D1133      30.167  42.500  34.389  1.00  0.00      D    H  
HETATM 3870  O   HOH D1134      24.289  27.317  28.070  1.00  0.00      D    O  
HETATM 3871  H1  HOH D1134      24.165  27.288  27.078  1.00  0.00      D    H  
HETATM 3872  H2  HOH D1134      25.254  27.474  28.281  1.00  0.00      D    H  
HETATM 3873  O   HOH D1135       8.842  22.691 108.390  1.00  0.00      D    O  
HETATM 3874  H1  HOH D1135       8.451  23.584 108.611  1.00  0.00      D    H  
HETATM 3875  H2  HOH D1135       8.110  22.011 108.340  1.00  0.00      D    H  
HETATM 3876  O   HOH D1136      18.725  24.420  90.385  1.00  0.00      D    O  
HETATM 3877  H1  HOH D1136      18.227  23.813  91.004  1.00  0.00      D    H  
HETATM 3878  H2  HOH D1136      18.697  24.047  89.458  1.00  0.00      D    H  
HETATM 3879  O   HOH D1137      14.764  20.115   6.620  1.00  0.00      D    O  
HETATM 3880  H1  HOH D1137      14.281  19.985   5.754  1.00  0.00      D    H  
HETATM 3881  H2  HOH D1137      15.721  20.338   6.438  1.00  0.00      D    H  
HETATM 3882  O   HOH D1138      48.090  19.817  65.621  1.00  0.00      D    O  
HETATM 3883  H1  HOH D1138      48.855  20.010  66.236  1.00  0.00      D    H  
HETATM 3884  H2  HOH D1138      47.397  19.285  66.109  1.00  0.00      D    H  
HETATM 3885  O   HOH D1139       2.207  23.815  75.613  1.00  0.00      D    O  
HETATM 3886  H1  HOH D1139       2.424  22.949  76.064  1.00  0.00      D    H  
HETATM 3887  H2  HOH D1139       2.408  23.742  74.637  1.00  0.00      D    H  
HETATM 3888  O   HOH D1140      46.738  26.136  55.203  1.00  0.00      D    O  
HETATM 3889  H1  HOH D1140      45.930  26.706  55.050  1.00  0.00      D    H  
HETATM 3890  H2  HOH D1140      47.543  26.590  54.822  1.00  0.00      D    H  
HETATM 3891  O   HOH D1141      32.889  28.165 118.131  1.00  0.00      D    O  
HETATM 3892  H1  HOH D1141      32.002  28.213 117.671  1.00  0.00      D    H  
HETATM 3893  H2  HOH D1141      32.761  28.285 119.116  1.00  0.00      D    H  
HETATM 3894  O   HOH D1142      12.989  40.140 109.561  1.00  0.00      D    O  
HETATM 3895  H1  HOH D1142      13.715  39.913 108.912  1.00  0.00      D    H  
HETATM 3896  H2  HOH D1142      13.207  39.749 110.455  1.00  0.00      D    H  
HETATM 3897  O   HOH D1143      19.317  42.001  82.258  1.00  0.00      D    O  
HETATM 3898  H1  HOH D1143      19.488  42.936  81.948  1.00  0.00      D    H  
HETATM 3899  H2  HOH D1143      19.434  41.952  83.250  1.00  0.00      D    H  
HETATM 3900  O   HOH D1144      44.582  36.286 104.247  1.00  0.00      D    O  
HETATM 3901  H1  HOH D1144      44.857  36.234 103.287  1.00  0.00      D    H  
HETATM 3902  H2  HOH D1144      45.194  36.908 104.735  1.00  0.00      D    H  
HETATM 3903  O   HOH D1145      47.262  34.449  25.507  1.00  0.00      D    O  
HETATM 3904  H1  HOH D1145      46.538  35.116  25.328  1.00  0.00      D    H  
HETATM 3905  H2  HOH D1145      48.109  34.929  25.733  1.00  0.00      D    H  
HETATM 3906  O   HOH D1146      46.381   1.741  27.168  1.00  0.00      D    O  
HETATM 3907  H1  HOH D1146      46.440   2.612  26.680  1.00  0.00      D    H  
HETATM 3908  H2  HOH D1146      45.523   1.704  27.680  1.00  0.00      D    H  
HETATM 3909  O   HOH D1147      26.447  30.263 117.937  1.00  0.00      D    O  
HETATM 3910  H1  HOH D1147      25.545  29.853 118.073  1.00  0.00      D    H  
HETATM 3911  H2  HOH D1147      26.781  30.630 118.805  1.00  0.00      D    H  
HETATM 3912  O   HOH D1148       8.246  40.773 117.453  1.00  0.00      D    O  
HETATM 3913  H1  HOH D1148       7.435  40.443 117.937  1.00  0.00      D    H  
HETATM 3914  H2  HOH D1148       7.976  41.139 116.562  1.00  0.00      D    H  
HETATM 3915  O   HOH D1149      24.021  32.889  42.894  1.00  0.00      D    O  
HETATM 3916  H1  HOH D1149      23.819  33.688  42.328  1.00  0.00      D    H  
HETATM 3917  H2  HOH D1149      23.230  32.278  42.904  1.00  0.00      D    H  
HETATM 3918  O   HOH D1150      11.865  31.572  47.046  1.00  0.00      D    O  
HETATM 3919  H1  HOH D1150      11.179  30.920  47.369  1.00  0.00      D    H  
HETATM 3920  H2  HOH D1150      12.756  31.122  46.998  1.00  0.00      D    H  
HETATM 3921  O   HOH D1151       4.485  40.032  62.051  1.00  0.00      D    O  
HETATM 3922  H1  HOH D1151       4.967  40.544  62.762  1.00  0.00      D    H  
HETATM 3923  H2  HOH D1151       5.097  39.882  61.275  1.00  0.00      D    H  
HETATM 3924  O   HOH D1152      35.320  25.485 108.679  1.00  0.00      D    O  
HETATM 3925  H1  HOH D1152      35.076  24.968 107.858  1.00  0.00      D    H  
HETATM 3926  H2  HOH D1152      34.524  25.999 108.997  1.00  0.00      D    H  
HETATM 3927  O   HOH D1153       4.406  21.688  37.743  1.00  0.00      D    O  
HETATM 3928  H1  HOH D1153       4.201  20.809  37.312  1.00  0.00      D    H  
HETATM 3929  H2  HOH D1153       4.452  22.400  37.042  1.00  0.00      D    H  
HETATM 3930  O   HOH D1154      28.809  25.676  70.083  1.00  0.00      D    O  
HETATM 3931  H1  HOH D1154      28.363  25.388  70.930  1.00  0.00      D    H  
HETATM 3932  H2  HOH D1154      29.007  24.873  69.521  1.00  0.00      D    H  
HETATM 3933  O   HOH D1155      22.290   4.589   7.046  1.00  0.00      D    O  
HETATM 3934  H1  HOH D1155      23.155   4.090   7.000  1.00  0.00      D    H  
HETATM 3935  H2  HOH D1155      22.457   5.516   7.382  1.00  0.00      D    H  
HETATM 3936  O   HOH D1156      27.203  19.937  52.466  1.00  0.00      D    O  
HETATM 3937  H1  HOH D1156      26.546  19.255  52.145  1.00  0.00      D    H  
HETATM 3938  H2  HOH D1156      27.526  20.481  51.691  1.00  0.00      D    H  
HETATM 3939  O   HOH D1157      42.168  32.739  48.284  1.00  0.00      D    O  
HETATM 3940  H1  HOH D1157      43.047  32.378  47.971  1.00  0.00      D    H  
HETATM 3941  H2  HOH D1157      41.426  32.192  47.897  1.00  0.00      D    H  
HETATM 3942  O   HOH D1158       6.570  17.046  95.467  1.00  0.00      D    O  
HETATM 3943  H1  HOH D1158       5.904  16.307  95.369  1.00  0.00      D    H  
HETATM 3944  H2  HOH D1158       6.830  17.135  96.428  1.00  0.00      D    H  
HETATM 3945  O   HOH D1159      20.393  22.651  37.308  1.00  0.00      D    O  
HETATM 3946  H1  HOH D1159      19.559  22.344  37.767  1.00  0.00      D    H  
HETATM 3947  H2  HOH D1159      20.721  23.490  37.740  1.00  0.00      D    H  
HETATM 3948  O   HOH D1160       1.922  33.380  94.548  1.00  0.00      D    O  
HETATM 3949  H1  HOH D1160       1.915  34.225  94.013  1.00  0.00      D    H  
HETATM 3950  H2  HOH D1160       2.273  32.632  93.986  1.00  0.00      D    H  
HETATM 3951  O   HOH D1161      41.515  31.073 101.185  1.00  0.00      D    O  
HETATM 3952  H1  HOH D1161      40.836  30.646 101.782  1.00  0.00      D    H  
HETATM 3953  H2  HOH D1161      41.782  30.429 100.469  1.00  0.00      D    H  
HETATM 3954  O   HOH D1162      22.956   9.404  69.321  1.00  0.00      D    O  
HETATM 3955  H1  HOH D1162      22.476   9.390  68.444  1.00  0.00      D    H  
HETATM 3956  H2  HOH D1162      22.311   9.633  70.051  1.00  0.00      D    H  
HETATM 3957  O   HOH D1163      47.020  26.526  64.089  1.00  0.00      D    O  
HETATM 3958  H1  HOH D1163      46.570  27.079  64.790  1.00  0.00      D    H  
HETATM 3959  H2  HOH D1163      46.494  26.571  63.240  1.00  0.00      D    H  
HETATM 3960  O   HOH D1164      38.613   1.890  35.832  1.00  0.00      D    O  
HETATM 3961  H1  HOH D1164      38.317   2.332  34.985  1.00  0.00      D    H  
HETATM 3962  H2  HOH D1164      39.582   2.082  35.987  1.00  0.00      D    H  
HETATM 3963  O   HOH D1165       0.795  39.684  21.895  1.00  0.00      D    O  
HETATM 3964  H1  HOH D1165       1.537  40.143  21.407  1.00  0.00      D    H  
HETATM 3965  H2  HOH D1165       0.910  38.693  21.822  1.00  0.00      D    H  
HETATM 3966  O   HOH D1166      12.295  10.248  17.353  1.00  0.00      D    O  
HETATM 3967  H1  HOH D1166      12.297   9.270  17.140  1.00  0.00      D    H  
HETATM 3968  H2  HOH D1166      11.636  10.716  16.764  1.00  0.00      D    H  
HETATM 3969  O   HOH D1167      40.082   6.514  51.632  1.00  0.00      D    O  
HETATM 3970  H1  HOH D1167      40.106   5.707  52.222  1.00  0.00      D    H  
HETATM 3971  H2  HOH D1167      39.202   6.555  51.159  1.00  0.00      D    H  
HETATM 3972  O   HOH D1168      28.182  40.391  69.035  1.00  0.00      D    O  
HETATM 3973  H1  HOH D1168      27.595  40.750  69.760  1.00  0.00      D    H  
HETATM 3974  H2  HOH D1168      28.137  39.392  69.034  1.00  0.00      D    H  
HETATM 3975  O   HOH D1169      45.296  25.913  51.216  1.00  0.00      D    O  
HETATM 3976  H1  HOH D1169      46.214  25.517  51.195  1.00  0.00      D    H  
HETATM 3977  H2  HOH D1169      44.620  25.196  51.050  1.00  0.00      D    H  
HETATM 3978  O   HOH D1170      17.902  35.504  35.557  1.00  0.00      D    O  
HETATM 3979  H1  HOH D1170      17.400  34.640  35.604  1.00  0.00      D    H  
HETATM 3980  H2  HOH D1170      17.253  36.263  35.499  1.00  0.00      D    H  
HETATM 3981  O   HOH D1171      30.974  42.255  43.724  1.00  0.00      D    O  
HETATM 3982  H1  HOH D1171      30.656  42.341  42.780  1.00  0.00      D    H  
HETATM 3983  H2  HOH D1171      31.932  41.967  43.728  1.00  0.00      D    H  
HETATM 3984  O   HOH D1172      11.360   1.063  45.617  1.00  0.00      D    O  
HETATM 3985  H1  HOH D1172      10.563   1.603  45.889  1.00  0.00      D    H  
HETATM 3986  H2  HOH D1172      11.071   0.134  45.386  1.00  0.00      D    H  
HETATM 3987  O   HOH D1173      19.802  22.962  34.494  1.00  0.00      D    O  
HETATM 3988  H1  HOH D1173      19.063  22.370  34.172  1.00  0.00      D    H  
HETATM 3989  H2  HOH D1173      20.040  22.715  35.433  1.00  0.00      D    H  
HETATM 3990  O   HOH D1174      37.884  32.744  65.289  1.00  0.00      D    O  
HETATM 3991  H1  HOH D1174      38.088  33.023  66.227  1.00  0.00      D    H  
HETATM 3992  H2  HOH D1174      37.595  31.787  65.280  1.00  0.00      D    H  
HETATM 3993  O   HOH D1175      43.801  13.044  80.186  1.00  0.00      D    O  
HETATM 3994  H1  HOH D1175      42.820  12.859  80.241  1.00  0.00      D    H  
HETATM 3995  H2  HOH D1175      44.269  12.588  80.944  1.00  0.00      D    H  
HETATM 3996  O   HOH D1176      36.512  23.605 110.386  1.00  0.00      D    O  
HETATM 3997  H1  HOH D1176      36.253  23.724 111.344  1.00  0.00      D    H  
HETATM 3998  H2  HOH D1176      35.840  24.057 109.800  1.00  0.00      D    H  
HETATM 3999  O   HOH D1177      46.835  28.462 118.231  1.00  0.00      D    O  
HETATM 4000  H1  HOH D1177      46.767  29.459 118.264  1.00  0.00      D    H  
HETATM 4001  H2  HOH D1177      47.007  28.109 119.150  1.00  0.00      D    H  
HETATM 4002  O   HOH D1178      47.381  28.703 106.008  1.00  0.00      D    O  
HETATM 4003  H1  HOH D1178      47.117  28.526 106.956  1.00  0.00      D    H  
HETATM 4004  H2  HOH D1178      47.658  29.659 105.912  1.00  0.00      D    H  
HETATM 4005  O   HOH D1179      35.588   4.376  92.051  1.00  0.00      D    O  
HETATM 4006  H1  HOH D1179      36.097   3.929  92.786  1.00  0.00      D    H  
HETATM 4007  H2  HOH D1179      36.215   4.625  91.313  1.00  0.00      D    H  
HETATM 4008  O   HOH D1180      11.501  30.863 102.302  1.00  0.00      D    O  
HETATM 4009  H1  HOH D1180      12.258  30.909 101.650  1.00  0.00      D    H  
HETATM 4010  H2  HOH D1180      10.668  30.582 101.827  1.00  0.00      D    H  
HETATM 4011  O   HOH D1181      32.113  41.785  26.799  1.00  0.00      D    O  
HETATM 4012  H1  HOH D1181      31.158  42.052  26.670  1.00  0.00      D    H  
HETATM 4013  H2  HOH D1181      32.542  41.637  25.908  1.00  0.00      D    H  
HETATM 4014  O   HOH D1182       1.737  37.055  14.160  1.00  0.00      D    O  
HETATM 4015  H1  HOH D1182       0.770  37.249  13.995  1.00  0.00      D    H  
HETATM 4016  H2  HOH D1182       2.244  37.137  13.302  1.00  0.00      D    H  
HETATM 4017  O   HOH D1183      48.106  13.811  22.345  1.00  0.00      D    O  
HETATM 4018  H1  HOH D1183      47.524  14.196  21.629  1.00  0.00      D    H  
HETATM 4019  H2  HOH D1183      48.020  12.814  22.344  1.00  0.00      D    H  
HETATM 4020  O   HOH D1184      20.484   5.394  96.557  1.00  0.00      D    O  
HETATM 4021  H1  HOH D1184      20.802   4.466  96.752  1.00  0.00      D    H  
HETATM 4022  H2  HOH D1184      19.818   5.369  95.812  1.00  0.00      D    H  
HETATM 4023  O   HOH D1185      25.644  40.741  46.116  1.00  0.00      D    O  
HETATM 4024  H1  HOH D1185      25.133  41.411  45.577  1.00  0.00      D    H  
HETATM 4025  H2  HOH D1185      25.264  39.829  45.960  1.00  0.00      D    H  
HETATM 4026  O   HOH D1186       3.293  28.603  31.007  1.00  0.00      D    O  
HETATM 4027  H1  HOH D1186       3.984  29.009  30.407  1.00  0.00      D    H  
HETATM 4028  H2  HOH D1186       2.636  28.087  30.457  1.00  0.00      D    H  
HETATM 4029  O   HOH D1187       7.982   0.423  98.057  1.00  0.00      D    O  
HETATM 4030  H1  HOH D1187       7.389   0.932  98.681  1.00  0.00      D    H  
HETATM 4031  H2  HOH D1187       8.245   1.013  97.293  1.00  0.00      D    H  
HETATM 4032  O   HOH D1188      30.569  16.156  16.777  1.00  0.00      D    O  
HETATM 4033  H1  HOH D1188      30.935  17.085  16.832  1.00  0.00      D    H  
HETATM 4034  H2  HOH D1188      30.869  15.631  17.572  1.00  0.00      D    H  
HETATM 4035  O   HOH D1189       4.207  31.033  15.906  1.00  0.00      D    O  
HETATM 4036  H1  HOH D1189       3.717  31.501  16.642  1.00  0.00      D    H  
HETATM 4037  H2  HOH D1189       3.549  30.594  15.294  1.00  0.00      D    H  
HETATM 4038  O   HOH D1190      19.178  14.105  92.314  1.00  0.00      D    O  
HETATM 4039  H1  HOH D1190      18.519  14.857  92.332  1.00  0.00      D    H  
HETATM 4040  H2  HOH D1190      19.846  14.230  93.048  1.00  0.00      D    H  
HETATM 4041  O   HOH D1191      11.372  34.085  54.605  1.00  0.00      D    O  
HETATM 4042  H1  HOH D1191      11.132  33.180  54.956  1.00  0.00      D    H  
HETATM 4043  H2  HOH D1191      10.826  34.780  55.072  1.00  0.00      D    H  
HETATM 4044  O   HOH D1192      15.481  29.124 113.163  1.00  0.00      D    O  
HETATM 4045  H1  HOH D1192      14.753  28.563 112.770  1.00  0.00      D    H  
HETATM 4046  H2  HOH D1192      15.365  30.073 112.870  1.00  0.00      D    H  
HETATM 4047  O   HOH D1193      29.317   4.898  89.230  1.00  0.00      D    O  
HETATM 4048  H1  HOH D1193      28.373   4.631  89.039  1.00  0.00      D    H  
HETATM 4049  H2  HOH D1193      29.387   5.895  89.241  1.00  0.00      D    H  
HETATM 4050  O   HOH D1194      12.460  15.338   3.184  1.00  0.00      D    O  
HETATM 4051  H1  HOH D1194      13.253  15.867   3.486  1.00  0.00      D    H  
HETATM 4052  H2  HOH D1194      11.629  15.881   3.311  1.00  0.00      D    H  
HETATM 4053  O   HOH D1195       7.794  36.993  93.989  1.00  0.00      D    O  
HETATM 4054  H1  HOH D1195       8.238  37.015  94.885  1.00  0.00      D    H  
HETATM 4055  H2  HOH D1195       8.296  36.376  93.383  1.00  0.00      D    H  
HETATM 4056  O   HOH D1196       4.814  32.602  29.869  1.00  0.00      D    O  
HETATM 4057  H1  HOH D1196       4.174  33.342  30.076  1.00  0.00      D    H  
HETATM 4058  H2  HOH D1196       5.232  32.763  28.975  1.00  0.00      D    H  
HETATM 4059  O   HOH D1197      29.911  36.043  61.973  1.00  0.00      D    O  
HETATM 4060  H1  HOH D1197      30.239  36.959  62.201  1.00  0.00      D    H  
HETATM 4061  H2  HOH D1197      28.992  35.915  62.347  1.00  0.00      D    H  
HETATM 4062  O   HOH D1198      14.063  27.638  88.023  1.00  0.00      D    O  
HETATM 4063  H1  HOH D1198      14.387  27.026  88.744  1.00  0.00      D    H  
HETATM 4064  H2  HOH D1198      14.714  27.632  87.264  1.00  0.00      D    H  
HETATM 4065  O   HOH D1199      46.620   4.992  88.204  1.00  0.00      D    O  
HETATM 4066  H1  HOH D1199      45.976   4.857  88.957  1.00  0.00      D    H  
HETATM 4067  H2  HOH D1199      47.537   5.144  88.573  1.00  0.00      D    H  
HETATM 4068  O   HOH D1200      36.440  28.351 111.067  1.00  0.00      D    O  
HETATM 4069  H1  HOH D1200      36.893  29.178 111.399  1.00  0.00      D    H  
HETATM 4070  H2  HOH D1200      36.865  27.548 111.484  1.00  0.00      D    H  
HETATM 4071  O   HOH D1201      35.896  12.334  92.284  1.00  0.00      D    O  
HETATM 4072  H1  HOH D1201      35.489  12.231  91.376  1.00  0.00      D    H  
HETATM 4073  H2  HOH D1201      36.429  11.517  92.505  1.00  0.00      D    H  
HETATM 4074  O   HOH D1202      31.757  18.171  25.268  1.00  0.00      D    O  
HETATM 4075  H1  HOH D1202      32.400  18.896  25.020  1.00  0.00      D    H  
HETATM 4076  H2  HOH D1202      31.339  17.799  24.439  1.00  0.00      D    H  
HETATM 4077  O   HOH D1203      47.114  13.934  89.281  1.00  0.00      D    O  
HETATM 4078  H1  HOH D1203      46.839  14.889  89.174  1.00  0.00      D    H  
HETATM 4079  H2  HOH D1203      47.275  13.739  90.248  1.00  0.00      D    H  
HETATM 4080  O   HOH D1204      42.865  33.422 101.979  1.00  0.00      D    O  
HETATM 4081  H1  HOH D1204      43.207  33.200 102.892  1.00  0.00      D    H  
HETATM 4082  H2  HOH D1204      42.437  32.612 101.577  1.00  0.00      D    H  
HETATM 4083  O   HOH D1205       5.729  19.009  67.164  1.00  0.00      D    O  
HETATM 4084  H1  HOH D1205       5.197  19.644  67.724  1.00  0.00      D    H  
HETATM 4085  H2  HOH D1205       6.089  18.276  67.741  1.00  0.00      D    H  
HETATM 4086  O   HOH D1206      11.100  35.679 117.941  1.00  0.00      D    O  
HETATM 4087  H1  HOH D1206      10.737  35.618 118.871  1.00  0.00      D    H  
HETATM 4088  H2  HOH D1206      12.008  35.261 117.909  1.00  0.00      D    H  
HETATM 4089  O   HOH D1207      46.631   4.010  37.912  1.00  0.00      D    O  
HETATM 4090  H1  HOH D1207      46.432   3.607  37.018  1.00  0.00      D    H  
HETATM 4091  H2  HOH D1207      47.289   4.756  37.802  1.00  0.00      D    H  
HETATM 4092  O   HOH D1208      18.241  21.328  73.868  1.00  0.00      D    O  
HETATM 4093  H1  HOH D1208      17.278  21.360  73.600  1.00  0.00      D    H  
HETATM 4094  H2  HOH D1208      18.802  21.106  73.071  1.00  0.00      D    H  
HETATM 4095  O   HOH D1209       3.055  40.429  12.833  1.00  0.00      D    O  
HETATM 4096  H1  HOH D1209       2.778  40.122  11.922  1.00  0.00      D    H  
HETATM 4097  H2  HOH D1209       2.266  40.818  13.308  1.00  0.00      D    H  
HETATM 4098  O   HOH D1210      22.881  22.702  28.612  1.00  0.00      D    O  
HETATM 4099  H1  HOH D1210      22.496  21.900  28.154  1.00  0.00      D    H  
HETATM 4100  H2  HOH D1210      23.279  22.427  29.487  1.00  0.00      D    H  
HETATM 4101  O   HOH D1211      20.794  31.254  36.168  1.00  0.00      D    O  
HETATM 4102  H1  HOH D1211      19.797  31.261  36.101  1.00  0.00      D    H  
HETATM 4103  H2  HOH D1211      21.139  30.349  35.918  1.00  0.00      D    H  
HETATM 4104  O   HOH D1212      41.411  39.241  37.446  1.00  0.00      D    O  
HETATM 4105  H1  HOH D1212      40.971  38.590  38.064  1.00  0.00      D    H  
HETATM 4106  H2  HOH D1212      41.365  40.159  37.840  1.00  0.00      D    H  
HETATM 4107  O   HOH D1213      26.060  10.674  74.420  1.00  0.00      D    O  
HETATM 4108  H1  HOH D1213      26.054  10.891  73.444  1.00  0.00      D    H  
HETATM 4109  H2  HOH D1213      25.134  10.766  74.788  1.00  0.00      D    H  
HETATM 4110  O   HOH D1214      10.697   2.362 107.864  1.00  0.00      D    O  
HETATM 4111  H1  HOH D1214      10.921   3.058 107.182  1.00  0.00      D    H  
HETATM 4112  H2  HOH D1214      10.319   2.803 108.678  1.00  0.00      D    H  
HETATM 4113  O   HOH D1215      23.266  32.205  30.012  1.00  0.00      D    O  
HETATM 4114  H1  HOH D1215      23.782  32.740  30.681  1.00  0.00      D    H  
HETATM 4115  H2  HOH D1215      22.752  31.488  30.483  1.00  0.00      D    H  
HETATM 4116  O   HOH D1216      42.336  18.036  63.464  1.00  0.00      D    O  
HETATM 4117  H1  HOH D1216      41.494  18.543  63.649  1.00  0.00      D    H  
HETATM 4118  H2  HOH D1216      42.371  17.789  62.495  1.00  0.00      D    H  
HETATM 4119  O   HOH D1217      15.100  33.065  49.513  1.00  0.00      D    O  
HETATM 4120  H1  HOH D1217      15.292  33.827  50.132  1.00  0.00      D    H  
HETATM 4121  H2  HOH D1217      14.556  33.393  48.740  1.00  0.00      D    H  
HETATM 4122  O   HOH D1218      42.287  42.474  30.670  1.00  0.00      D    O  
HETATM 4123  H1  HOH D1218      42.435  42.911  31.557  1.00  0.00      D    H  
HETATM 4124  H2  HOH D1218      42.313  41.480  30.779  1.00  0.00      D    H  
HETATM 4125  O   HOH D1219      24.863  38.100   6.009  1.00  0.00      D    O  
HETATM 4126  H1  HOH D1219      25.781  38.444   6.205  1.00  0.00      D    H  
HETATM 4127  H2  HOH D1219      24.451  38.645   5.279  1.00  0.00      D    H  
HETATM 4128  O   HOH D1220      48.288  23.189  28.003  1.00  0.00      D    O  
HETATM 4129  H1  HOH D1220      48.809  22.857  27.216  1.00  0.00      D    H  
HETATM 4130  H2  HOH D1220      47.433  23.599  27.686  1.00  0.00      D    H  
HETATM 4131  O   HOH D1221      36.384  37.432  60.811  1.00  0.00      D    O  
HETATM 4132  H1  HOH D1221      35.536  37.226  61.299  1.00  0.00      D    H  
HETATM 4133  H2  HOH D1221      36.500  36.786  60.057  1.00  0.00      D    H  
HETATM 4134  O   HOH D1222      11.121  20.174  25.698  1.00  0.00      D    O  
HETATM 4135  H1  HOH D1222      10.644  21.035  25.522  1.00  0.00      D    H  
HETATM 4136  H2  HOH D1222      10.469  19.417  25.657  1.00  0.00      D    H  
HETATM 4137  O   HOH D1223      13.688  27.242   6.483  1.00  0.00      D    O  
HETATM 4138  H1  HOH D1223      14.601  26.932   6.217  1.00  0.00      D    H  
HETATM 4139  H2  HOH D1223      12.999  26.696   6.007  1.00  0.00      D    H  
HETATM 4140  O   HOH D1224      16.977   0.665   9.694  1.00  0.00      D    O  
HETATM 4141  H1  HOH D1224      17.407   1.566   9.642  1.00  0.00      D    H  
HETATM 4142  H2  HOH D1224      15.994   0.773   9.844  1.00  0.00      D    H  
HETATM 4143  O   HOH D1225      12.996  24.386  85.987  1.00  0.00      D    O  
HETATM 4144  H1  HOH D1225      12.218  25.009  85.897  1.00  0.00      D    H  
HETATM 4145  H2  HOH D1225      12.729  23.598  86.541  1.00  0.00      D    H  
HETATM 4146  O   HOH D1226      27.641  40.123  30.073  1.00  0.00      D    O  
HETATM 4147  H1  HOH D1226      28.170  40.759  29.511  1.00  0.00      D    H  
HETATM 4148  H2  HOH D1226      26.964  40.631  30.605  1.00  0.00      D    H  
HETATM 4149  O   HOH D1227      27.042  38.100  97.508  1.00  0.00      D    O  
HETATM 4150  H1  HOH D1227      27.077  39.033  97.148  1.00  0.00      D    H  
HETATM 4151  H2  HOH D1227      27.873  37.914  98.032  1.00  0.00      D    H  
HETATM 4152  O   HOH D1228      23.267  17.136  52.848  1.00  0.00      D    O  
HETATM 4153  H1  HOH D1228      22.753  17.307  53.689  1.00  0.00      D    H  
HETATM 4154  H2  HOH D1228      24.171  16.774  53.077  1.00  0.00      D    H  
HETATM 4155  O   HOH D1229      28.059   3.300  57.307  1.00  0.00      D    O  
HETATM 4156  H1  HOH D1229      27.514   3.857  56.680  1.00  0.00      D    H  
HETATM 4157  H2  HOH D1229      27.758   3.464  58.247  1.00  0.00      D    H  
HETATM 4158  O   HOH D1230      20.830  34.614  15.557  1.00  0.00      D    O  
HETATM 4159  H1  HOH D1230      21.502  34.349  14.865  1.00  0.00      D    H  
HETATM 4160  H2  HOH D1230      20.513  33.799  16.043  1.00  0.00      D    H  
HETATM 4161  O   HOH D1231      27.698  15.779  45.331  1.00  0.00      D    O  
HETATM 4162  H1  HOH D1231      27.495  16.682  44.952  1.00  0.00      D    H  
HETATM 4163  H2  HOH D1231      26.883  15.416  45.783  1.00  0.00      D    H  
HETATM 4164  O   HOH D1232       6.921   2.512  14.184  1.00  0.00      D    O  
HETATM 4165  H1  HOH D1232       6.048   2.023  14.175  1.00  0.00      D    H  
HETATM 4166  H2  HOH D1232       7.302   2.494  15.108  1.00  0.00      D    H  
HETATM 4167  O   HOH D1233      43.497   1.121  57.662  1.00  0.00      D    O  
HETATM 4168  H1  HOH D1233      42.796   0.449  57.897  1.00  0.00      D    H  
HETATM 4169  H2  HOH D1233      43.648   1.732  58.439  1.00  0.00      D    H  
HETATM 4170  O   HOH D1234      30.730  37.145  92.930  1.00  0.00      D    O  
HETATM 4171  H1  HOH D1234      30.904  36.632  92.089  1.00  0.00      D    H  
HETATM 4172  H2  HOH D1234      30.891  38.118  92.766  1.00  0.00      D    H  
HETATM 4173  O   HOH D1235      26.537  11.376  51.359  1.00  0.00      D    O  
HETATM 4174  H1  HOH D1235      25.769  10.896  50.935  1.00  0.00      D    H  
HETATM 4175  H2  HOH D1235      26.191  12.020  52.042  1.00  0.00      D    H  
HETATM 4176  O   HOH D1236      13.742   0.300  47.123  1.00  0.00      D    O  
HETATM 4177  H1  HOH D1236      14.509   0.716  46.635  1.00  0.00      D    H  
HETATM 4178  H2  HOH D1236      12.891   0.750  46.853  1.00  0.00      D    H  
HETATM 4179  O   HOH D1237      15.187  25.614 107.832  1.00  0.00      D    O  
HETATM 4180  H1  HOH D1237      14.398  25.044 108.061  1.00  0.00      D    H  
HETATM 4181  H2  HOH D1237      15.611  25.950 108.672  1.00  0.00      D    H  
HETATM 4182  O   HOH D1238      27.677  16.452  12.188  1.00  0.00      D    O  
HETATM 4183  H1  HOH D1238      28.206  15.798  11.648  1.00  0.00      D    H  
HETATM 4184  H2  HOH D1238      27.961  16.400  13.146  1.00  0.00      D    H  
HETATM 4185  O   HOH D1239      19.695   5.663  42.706  1.00  0.00      D    O  
HETATM 4186  H1  HOH D1239      19.406   5.215  43.552  1.00  0.00      D    H  
HETATM 4187  H2  HOH D1239      19.796   4.979  41.984  1.00  0.00      D    H  
HETATM 4188  O   HOH D1240      35.885   0.580  61.549  1.00  0.00      D    O  
HETATM 4189  H1  HOH D1240      35.813   0.597  62.547  1.00  0.00      D    H  
HETATM 4190  H2  HOH D1240      36.480   1.325  61.246  1.00  0.00      D    H  
HETATM 4191  O   HOH D1241      35.445   3.402  17.487  1.00  0.00      D    O  
HETATM 4192  H1  HOH D1241      34.611   2.904  17.720  1.00  0.00      D    H  
HETATM 4193  H2  HOH D1241      35.431   3.640  16.515  1.00  0.00      D    H  
HETATM 4194  O   HOH D1242      39.194  15.249  32.717  1.00  0.00      D    O  
HETATM 4195  H1  HOH D1242      38.270  15.227  32.337  1.00  0.00      D    H  
HETATM 4196  H2  HOH D1242      39.542  16.186  32.691  1.00  0.00      D    H  
HETATM 4197  O   HOH D1243      20.155  37.405   6.900  1.00  0.00      D    O  
HETATM 4198  H1  HOH D1243      19.173  37.283   6.760  1.00  0.00      D    H  
HETATM 4199  H2  HOH D1243      20.403  37.088   7.816  1.00  0.00      D    H  
HETATM 4200  O   HOH D1244      21.422  14.628  26.972  1.00  0.00      D    O  
HETATM 4201  H1  HOH D1244      22.399  14.413  26.973  1.00  0.00      D    H  
HETATM 4202  H2  HOH D1244      21.010  14.302  26.122  1.00  0.00      D    H  
HETATM 4203  O   HOH D1245      11.566  31.905 117.865  1.00  0.00      D    O  
HETATM 4204  H1  HOH D1245      12.273  31.220 117.689  1.00  0.00      D    H  
HETATM 4205  H2  HOH D1245      11.440  32.007 118.852  1.00  0.00      D    H  
HETATM 4206  O   HOH D1246      37.428  13.809  16.884  1.00  0.00      D    O  
HETATM 4207  H1  HOH D1246      36.539  13.433  17.146  1.00  0.00      D    H  
HETATM 4208  H2  HOH D1246      37.293  14.655  16.369  1.00  0.00      D    H  
HETATM 4209  O   HOH D1247      40.306   5.276 100.314  1.00  0.00      D    O  
HETATM 4210  H1  HOH D1247      40.921   5.342  99.529  1.00  0.00      D    H  
HETATM 4211  H2  HOH D1247      40.805   4.910 101.100  1.00  0.00      D    H  
HETATM 4212  O   HOH D1248      19.834   3.720  63.572  1.00  0.00      D    O  
HETATM 4213  H1  HOH D1248      20.170   3.658  62.632  1.00  0.00      D    H  
HETATM 4214  H2  HOH D1248      20.387   4.379  64.081  1.00  0.00      D    H  
HETATM 4215  O   HOH D1249      23.522  17.146 106.254  1.00  0.00      D    O  
HETATM 4216  H1  HOH D1249      23.551  16.777 105.325  1.00  0.00      D    H  
HETATM 4217  H2  HOH D1249      24.430  17.477 106.511  1.00  0.00      D    H  
HETATM 4218  O   HOH D1250      17.195  34.189  22.306  1.00  0.00      D    O  
HETATM 4219  H1  HOH D1250      17.976  34.394  22.895  1.00  0.00      D    H  
HETATM 4220  H2  HOH D1250      16.348  34.293  22.827  1.00  0.00      D    H  
HETATM 4221  O   HOH D1251      21.872   5.828  83.121  1.00  0.00      D    O  
HETATM 4222  H1  HOH D1251      22.864   5.934  83.058  1.00  0.00      D    H  
HETATM 4223  H2  HOH D1251      21.445   6.728  83.203  1.00  0.00      D    H  
HETATM 4224  O   HOH D1252      12.022  29.898  59.899  1.00  0.00      D    O  
HETATM 4225  H1  HOH D1252      11.528  30.760  59.789  1.00  0.00      D    H  
HETATM 4226  H2  HOH D1252      11.967  29.602  60.853  1.00  0.00      D    H  
HETATM 4227  O   HOH D1253       6.648  39.632  19.337  1.00  0.00      D    O  
HETATM 4228  H1  HOH D1253       6.213  40.532  19.361  1.00  0.00      D    H  
HETATM 4229  H2  HOH D1253       6.506  39.169  20.212  1.00  0.00      D    H  
HETATM 4230  O   HOH D1254      48.725  41.312 111.675  1.00  0.00      D    O  
HETATM 4231  H1  HOH D1254      49.691  41.551 111.778  1.00  0.00      D    H  
HETATM 4232  H2  HOH D1254      48.159  42.092 111.942  1.00  0.00      D    H  
HETATM 4233  O   HOH D1255      30.464  33.047  13.432  1.00  0.00      D    O  
HETATM 4234  H1  HOH D1255      31.280  33.178  13.994  1.00  0.00      D    H  
HETATM 4235  H2  HOH D1255      30.735  32.752  12.515  1.00  0.00      D    H  
HETATM 4236  O   HOH D1256      46.705  36.592  94.611  1.00  0.00      D    O  
HETATM 4237  H1  HOH D1256      46.821  36.692  93.623  1.00  0.00      D    H  
HETATM 4238  H2  HOH D1256      47.602  36.498  95.043  1.00  0.00      D    H  
HETATM 4239  O   HOH D1257      18.228  17.972 108.717  1.00  0.00      D    O  
HETATM 4240  H1  HOH D1257      17.359  18.467 108.723  1.00  0.00      D    H  
HETATM 4241  H2  HOH D1257      18.281  17.383 109.524  1.00  0.00      D    H  
HETATM 4242  O   HOH D1258       1.034  18.084  62.890  1.00  0.00      D    O  
HETATM 4243  H1  HOH D1258       1.921  17.631  62.977  1.00  0.00      D    H  
HETATM 4244  H2  HOH D1258       0.659  17.911  61.980  1.00  0.00      D    H  
HETATM 4245  O   HOH D1259      17.460  24.554  93.475  1.00  0.00      D    O  
HETATM 4246  H1  HOH D1259      18.282  24.038  93.713  1.00  0.00      D    H  
HETATM 4247  H2  HOH D1259      16.756  23.925  93.145  1.00  0.00      D    H  
HETATM 4248  O   HOH D1260      35.179  36.755  48.655  1.00  0.00      D    O  
HETATM 4249  H1  HOH D1260      35.944  36.834  48.016  1.00  0.00      D    H  
HETATM 4250  H2  HOH D1260      35.095  35.806  48.959  1.00  0.00      D    H  
HETATM 4251  O   HOH D1261      34.389  20.125  53.270  1.00  0.00      D    O  
HETATM 4252  H1  HOH D1261      34.946  20.560  53.977  1.00  0.00      D    H  
HETATM 4253  H2  HOH D1261      33.879  19.362  53.670  1.00  0.00      D    H  
HETATM 4254  O   HOH D1262      34.979  34.015  70.975  1.00  0.00      D    O  
HETATM 4255  H1  HOH D1262      34.477  33.318  70.462  1.00  0.00      D    H  
HETATM 4256  H2  HOH D1262      35.909  33.694  71.152  1.00  0.00      D    H  
HETATM 4257  O   HOH D1263      23.139  25.740  53.280  1.00  0.00      D    O  
HETATM 4258  H1  HOH D1263      22.174  25.524  53.132  1.00  0.00      D    H  
HETATM 4259  H2  HOH D1263      23.368  26.588  52.800  1.00  0.00      D    H  
HETATM 4260  O   HOH D1264      46.855   2.216  69.396  1.00  0.00      D    O  
HETATM 4261  H1  HOH D1264      47.497   2.953  69.606  1.00  0.00      D    H  
HETATM 4262  H2  HOH D1264      46.682   1.679  70.222  1.00  0.00      D    H  
HETATM 4263  O   HOH D1265      44.195  37.615  23.289  1.00  0.00      D    O  
HETATM 4264  H1  HOH D1265      44.673  37.838  22.439  1.00  0.00      D    H  
HETATM 4265  H2  HOH D1265      43.647  38.399  23.579  1.00  0.00      D    H  
HETATM 4266  O   HOH D1266      38.919  26.918  83.421  1.00  0.00      D    O  
HETATM 4267  H1  HOH D1266      38.183  27.476  83.037  1.00  0.00      D    H  
HETATM 4268  H2  HOH D1266      39.260  26.289  82.722  1.00  0.00      D    H  
HETATM 4269  O   HOH D1267      13.487  35.228   6.623  1.00  0.00      D    O  
HETATM 4270  H1  HOH D1267      12.588  35.162   6.190  1.00  0.00      D    H  
HETATM 4271  H2  HOH D1267      13.650  36.172   6.910  1.00  0.00      D    H  
HETATM 4272  O   HOH D1268      41.191  34.010 117.881  1.00  0.00      D    O  
HETATM 4273  H1  HOH D1268      41.123  33.665 118.818  1.00  0.00      D    H  
HETATM 4274  H2  HOH D1268      40.929  34.975 117.862  1.00  0.00      D    H  
HETATM 4275  O   HOH D1269      47.447  37.525  34.703  1.00  0.00      D    O  
HETATM 4276  H1  HOH D1269      48.044  36.741  34.532  1.00  0.00      D    H  
HETATM 4277  H2  HOH D1269      47.677  37.932  35.587  1.00  0.00      D    H  
HETATM 4278  O   HOH D1270      47.605  22.226  53.142  1.00  0.00      D    O  
HETATM 4279  H1  HOH D1270      47.280  21.326  52.853  1.00  0.00      D    H  
HETATM 4280  H2  HOH D1270      48.598  22.201  53.256  1.00  0.00      D    H  
HETATM 4281  O   HOH D1271      34.378  13.393 102.431  1.00  0.00      D    O  
HETATM 4282  H1  HOH D1271      33.593  14.011 102.465  1.00  0.00      D    H  
HETATM 4283  H2  HOH D1271      35.215  13.923 102.300  1.00  0.00      D    H  
HETATM 4284  O   HOH D1272      47.922  28.424  94.938  1.00  0.00      D    O  
HETATM 4285  H1  HOH D1272      47.264  28.697  95.640  1.00  0.00      D    H  
HETATM 4286  H2  HOH D1272      47.870  27.435  94.800  1.00  0.00      D    H  
HETATM 4287  O   HOH D1273      27.336   6.076  96.563  1.00  0.00      D    O  
HETATM 4288  H1  HOH D1273      27.550   6.770  95.876  1.00  0.00      D    H  
HETATM 4289  H2  HOH D1273      26.428   6.254  96.945  1.00  0.00      D    H  
HETATM 4290  O   HOH D1274       1.388  33.563 118.225  1.00  0.00      D    O  
HETATM 4291  H1  HOH D1274       1.636  33.456 119.187  1.00  0.00      D    H  
HETATM 4292  H2  HOH D1274       0.786  34.355 118.122  1.00  0.00      D    H  
HETATM 4293  O   HOH D1275      48.458   0.702  55.010  1.00  0.00      D    O  
HETATM 4294  H1  HOH D1275      47.623   1.161  55.313  1.00  0.00      D    H  
HETATM 4295  H2  HOH D1275      48.336  -0.288  55.071  1.00  0.00      D    H  
HETATM 4296  O   HOH D1276       4.133  38.853  44.840  1.00  0.00      D    O  
HETATM 4297  H1  HOH D1276       4.878  38.215  44.645  1.00  0.00      D    H  
HETATM 4298  H2  HOH D1276       4.285  39.706  44.341  1.00  0.00      D    H  
HETATM 4299  O   HOH D1277      23.826  29.952 103.221  1.00  0.00      D    O  
HETATM 4300  H1  HOH D1277      23.030  29.511 102.807  1.00  0.00      D    H  
HETATM 4301  H2  HOH D1277      23.779  29.858 104.215  1.00  0.00      D    H  
HETATM 4302  O   HOH D1278       6.205  32.721  86.106  1.00  0.00      D    O  
HETATM 4303  H1  HOH D1278       5.550  32.206  86.659  1.00  0.00      D    H  
HETATM 4304  H2  HOH D1278       6.801  33.254  86.706  1.00  0.00      D    H  
HETATM 4305  O   HOH D1279       7.808  10.494 111.529  1.00  0.00      D    O  
HETATM 4306  H1  HOH D1279       7.276   9.654 111.640  1.00  0.00      D    H  
HETATM 4307  H2  HOH D1279       7.198  11.244 111.277  1.00  0.00      D    H  
HETATM 4308  O   HOH D1280      17.688  26.803  32.328  1.00  0.00      D    O  
HETATM 4309  H1  HOH D1280      17.184  26.819  31.465  1.00  0.00      D    H  
HETATM 4310  H2  HOH D1280      17.059  26.987  33.084  1.00  0.00      D    H  
HETATM 4311  O   HOH D1281       8.853  40.320  49.748  1.00  0.00      D    O  
HETATM 4312  H1  HOH D1281       9.737  40.407  50.206  1.00  0.00      D    H  
HETATM 4313  H2  HOH D1281       8.574  39.359  49.742  1.00  0.00      D    H  
HETATM 4314  O   HOH D1282      28.267  13.350  70.060  1.00  0.00      D    O  
HETATM 4315  H1  HOH D1282      28.998  13.432  70.738  1.00  0.00      D    H  
HETATM 4316  H2  HOH D1282      27.808  14.233  69.957  1.00  0.00      D    H  
HETATM 4317  O   HOH D1283      27.402  10.244  63.710  1.00  0.00      D    O  
HETATM 4318  H1  HOH D1283      26.813   9.524  63.343  1.00  0.00      D    H  
HETATM 4319  H2  HOH D1283      27.955  10.631  62.972  1.00  0.00      D    H  
HETATM 4320  O   HOH D1284      34.645  32.810  30.713  1.00  0.00      D    O  
HETATM 4321  H1  HOH D1284      35.638  32.832  30.602  1.00  0.00      D    H  
HETATM 4322  H2  HOH D1284      34.214  32.631  29.829  1.00  0.00      D    H  
HETATM 4323  O   HOH D1285      16.408  38.629  61.669  1.00  0.00      D    O  
HETATM 4324  H1  HOH D1285      16.769  38.969  60.801  1.00  0.00      D    H  
HETATM 4325  H2  HOH D1285      15.449  38.369  61.553  1.00  0.00      D    H  
HETATM 4326  O   HOH D1286      41.749   8.399  21.625  1.00  0.00      D    O  
HETATM 4327  H1  HOH D1286      41.282   9.211  21.975  1.00  0.00      D    H  
HETATM 4328  H2  HOH D1286      41.859   8.479  20.634  1.00  0.00      D    H  
HETATM 4329  O   HOH D1287      12.353   7.216 115.729  1.00  0.00      D    O  
HETATM 4330  H1  HOH D1287      12.440   7.564 116.663  1.00  0.00      D    H  
HETATM 4331  H2  HOH D1287      12.197   7.979 115.102  1.00  0.00      D    H  
HETATM 4332  O   HOH D1288       2.239   5.756   8.684  1.00  0.00      D    O  
HETATM 4333  H1  HOH D1288       1.816   5.185   9.388  1.00  0.00      D    H  
HETATM 4334  H2  HOH D1288       2.715   5.175   8.024  1.00  0.00      D    H  
HETATM 4335  O   HOH D1289      26.154  25.155  15.044  1.00  0.00      D    O  
HETATM 4336  H1  HOH D1289      25.603  25.150  15.879  1.00  0.00      D    H  
HETATM 4337  H2  HOH D1289      26.820  25.899  15.090  1.00  0.00      D    H  
HETATM 4338  O   HOH D1290       8.677  14.680  57.083  1.00  0.00      D    O  
HETATM 4339  H1  HOH D1290       7.792  14.534  56.642  1.00  0.00      D    H  
HETATM 4340  H2  HOH D1290       8.920  15.648  57.030  1.00  0.00      D    H  
HETATM 4341  O   HOH D1291      23.009  12.211  41.217  1.00  0.00      D    O  
HETATM 4342  H1  HOH D1291      23.471  12.618  40.429  1.00  0.00      D    H  
HETATM 4343  H2  HOH D1291      23.685  11.778  41.813  1.00  0.00      D    H  
HETATM 4344  O   HOH D1292       6.777  29.854  16.385  1.00  0.00      D    O  
HETATM 4345  H1  HOH D1292       5.846  30.082  16.100  1.00  0.00      D    H  
HETATM 4346  H2  HOH D1292       7.175  29.207  15.735  1.00  0.00      D    H  
HETATM 4347  O   HOH D1293      26.501  40.988 109.074  1.00  0.00      D    O  
HETATM 4348  H1  HOH D1293      25.792  41.625 109.376  1.00  0.00      D    H  
HETATM 4349  H2  HOH D1293      27.316  41.502 108.803  1.00  0.00      D    H  
HETATM 4350  O   HOH D1294       5.584   9.684 113.386  1.00  0.00      D    O  
HETATM 4351  H1  HOH D1294       6.033   9.280 114.183  1.00  0.00      D    H  
HETATM 4352  H2  HOH D1294       4.861   9.072 113.065  1.00  0.00      D    H  
HETATM 4353  O   HOH D1295      32.051  36.462 102.500  1.00  0.00      D    O  
HETATM 4354  H1  HOH D1295      31.519  37.287 102.687  1.00  0.00      D    H  
HETATM 4355  H2  HOH D1295      31.466  35.779 102.062  1.00  0.00      D    H  
HETATM 4356  O   HOH D1296      12.138  18.003  75.356  1.00  0.00      D    O  
HETATM 4357  H1  HOH D1296      13.024  17.602  75.591  1.00  0.00      D    H  
HETATM 4358  H2  HOH D1296      11.446  17.282  75.320  1.00  0.00      D    H  
HETATM 4359  O   HOH D1297       6.045  29.527  22.753  1.00  0.00      D    O  
HETATM 4360  H1  HOH D1297       5.828  30.491  22.909  1.00  0.00      D    H  
HETATM 4361  H2  HOH D1297       6.836  29.270  23.308  1.00  0.00      D    H  
HETATM 4362  O   HOH D1298      11.561   2.603 115.571  1.00  0.00      D    O  
HETATM 4363  H1  HOH D1298      11.351   3.575 115.678  1.00  0.00      D    H  
HETATM 4364  H2  HOH D1298      11.588   2.167 116.470  1.00  0.00      D    H  
HETATM 4365  O   HOH D1299      16.828  35.565  86.738  1.00  0.00      D    O  
HETATM 4366  H1  HOH D1299      16.781  35.510  87.736  1.00  0.00      D    H  
HETATM 4367  H2  HOH D1299      16.428  36.429  86.433  1.00  0.00      D    H  
HETATM 4368  O   HOH D1300       2.084  41.722  90.826  1.00  0.00      D    O  
HETATM 4369  H1  HOH D1300       1.411  42.228  91.366  1.00  0.00      D    H  
HETATM 4370  H2  HOH D1300       1.612  41.161  90.146  1.00  0.00      D    H  
HETATM 4371  O   HOH D1301      33.162  20.606  42.878  1.00  0.00      D    O  
HETATM 4372  H1  HOH D1301      32.476  20.763  42.167  1.00  0.00      D    H  
HETATM 4373  H2  HOH D1301      33.041  19.690  43.262  1.00  0.00      D    H  
HETATM 4374  O   HOH D1302       1.113  38.728  30.766  1.00  0.00      D    O  
HETATM 4375  H1  HOH D1302       0.831  37.923  31.289  1.00  0.00      D    H  
HETATM 4376  H2  HOH D1302       2.087  38.897  30.915  1.00  0.00      D    H  
HETATM 4377  O   HOH D1303       0.556  38.335   6.617  1.00  0.00      D    O  
HETATM 4378  H1  HOH D1303       0.215  37.744   5.886  1.00  0.00      D    H  
HETATM 4379  H2  HOH D1303       0.410  37.890   7.501  1.00  0.00      D    H  
HETATM 4380  O   HOH D1304       5.888  40.391  59.661  1.00  0.00      D    O  
HETATM 4381  H1  HOH D1304       5.321  40.465  58.841  1.00  0.00      D    H  
HETATM 4382  H2  HOH D1304       6.806  40.736  59.464  1.00  0.00      D    H  
HETATM 4383  O   HOH D1305      13.050   8.053  40.513  1.00  0.00      D    O  
HETATM 4384  H1  HOH D1305      12.275   7.943  39.890  1.00  0.00      D    H  
HETATM 4385  H2  HOH D1305      12.819   8.726  41.216  1.00  0.00      D    H  
HETATM 4386  O   HOH D1306      15.850  20.507  79.096  1.00  0.00      D    O  
HETATM 4387  H1  HOH D1306      15.821  20.086  80.002  1.00  0.00      D    H  
HETATM 4388  H2  HOH D1306      15.185  21.253  79.053  1.00  0.00      D    H  
HETATM 4389  O   HOH D1307      41.539   6.657  65.068  1.00  0.00      D    O  
HETATM 4390  H1  HOH D1307      42.267   6.427  64.422  1.00  0.00      D    H  
HETATM 4391  H2  HOH D1307      41.033   7.450  64.730  1.00  0.00      D    H  
HETATM 4392  O   HOH D1308      17.832  39.616  22.504  1.00  0.00      D    O  
HETATM 4393  H1  HOH D1308      17.624  39.953  21.586  1.00  0.00      D    H  
HETATM 4394  H2  HOH D1308      17.007  39.651  23.067  1.00  0.00      D    H  
HETATM 4395  O   HOH D1309      12.056  32.929  79.386  1.00  0.00      D    O  
HETATM 4396  H1  HOH D1309      12.748  32.733  78.690  1.00  0.00      D    H  
HETATM 4397  H2  HOH D1309      12.356  33.701  79.946  1.00  0.00      D    H  
HETATM 4398  O   HOH D1310      45.331  32.373  88.284  1.00  0.00      D    O  
HETATM 4399  H1  HOH D1310      45.624  33.011  88.996  1.00  0.00      D    H  
HETATM 4400  H2  HOH D1310      45.899  32.499  87.470  1.00  0.00      D    H  
HETATM 4401  O   HOH D1311      23.229  32.178  53.418  1.00  0.00      D    O  
HETATM 4402  H1  HOH D1311      23.612  32.499  54.283  1.00  0.00      D    H  
HETATM 4403  H2  HOH D1311      23.926  31.667  52.914  1.00  0.00      D    H  
HETATM 4404  O   HOH D1312      12.103  39.627  62.771  1.00  0.00      D    O  
HETATM 4405  H1  HOH D1312      12.315  38.664  62.939  1.00  0.00      D    H  
HETATM 4406  H2  HOH D1312      11.789  39.739  61.828  1.00  0.00      D    H  
HETATM 4407  O   HOH D1313      16.547  36.496 102.878  1.00  0.00      D    O  
HETATM 4408  H1  HOH D1313      16.336  36.109 103.776  1.00  0.00      D    H  
HETATM 4409  H2  HOH D1313      15.877  36.172 102.210  1.00  0.00      D    H  
HETATM 4410  O   HOH D1314      20.042  13.676   8.366  1.00  0.00      D    O  
HETATM 4411  H1  HOH D1314      20.445  13.250   7.556  1.00  0.00      D    H  
HETATM 4412  H2  HOH D1314      19.263  14.240   8.092  1.00  0.00      D    H  
HETATM 4413  O   HOH D1315       4.677  36.562  28.340  1.00  0.00      D    O  
HETATM 4414  H1  HOH D1315       4.121  35.743  28.480  1.00  0.00      D    H  
HETATM 4415  H2  HOH D1315       5.313  36.669  29.104  1.00  0.00      D    H  
HETATM 4416  O   HOH D1316      19.617  40.819  50.867  1.00  0.00      D    O  
HETATM 4417  H1  HOH D1316      19.220  39.915  50.710  1.00  0.00      D    H  
HETATM 4418  H2  HOH D1316      20.568  40.720  51.159  1.00  0.00      D    H  
HETATM 4419  O   HOH D1317       1.699  37.547  28.148  1.00  0.00      D    O  
HETATM 4420  H1  HOH D1317       1.424  37.824  29.069  1.00  0.00      D    H  
HETATM 4421  H2  HOH D1317       2.662  37.278  28.154  1.00  0.00      D    H  
HETATM 4422  O   HOH D1318      17.870   3.139  93.694  1.00  0.00      D    O  
HETATM 4423  H1  HOH D1318      18.135   4.045  94.025  1.00  0.00      D    H  
HETATM 4424  H2  HOH D1318      18.422   2.442  94.152  1.00  0.00      D    H  
HETATM 4425  O   HOH D1319      47.363  30.470  85.305  1.00  0.00      D    O  
HETATM 4426  H1  HOH D1319      46.996  29.619  85.681  1.00  0.00      D    H  
HETATM 4427  H2  HOH D1319      47.203  30.495  84.319  1.00  0.00      D    H  
HETATM 4428  O   HOH D1320       8.769  34.727  64.980  1.00  0.00      D    O  
HETATM 4429  H1  HOH D1320       7.823  34.406  65.032  1.00  0.00      D    H  
HETATM 4430  H2  HOH D1320       8.777  35.717  64.838  1.00  0.00      D    H  
HETATM 4431  O   HOH D1321      21.910  10.578  55.303  1.00  0.00      D    O  
HETATM 4432  H1  HOH D1321      21.256  10.106  54.713  1.00  0.00      D    H  
HETATM 4433  H2  HOH D1321      21.514  10.697  56.213  1.00  0.00      D    H  
HETATM 4434  O   HOH D1322      17.054  16.524  23.622  1.00  0.00      D    O  
HETATM 4435  H1  HOH D1322      17.836  15.902  23.678  1.00  0.00      D    H  
HETATM 4436  H2  HOH D1322      17.135  17.088  22.800  1.00  0.00      D    H  
HETATM 4437  O   HOH D1323       2.105  12.476  44.279  1.00  0.00      D    O  
HETATM 4438  H1  HOH D1323       2.515  11.579  44.116  1.00  0.00      D    H  
HETATM 4439  H2  HOH D1323       1.860  12.560  45.245  1.00  0.00      D    H  
HETATM 4440  O   HOH D1324      46.807   2.380  81.702  1.00  0.00      D    O  
HETATM 4441  H1  HOH D1324      47.630   2.946  81.727  1.00  0.00      D    H  
HETATM 4442  H2  HOH D1324      46.974   1.573  81.136  1.00  0.00      D    H  
HETATM 4443  O   HOH D1325      35.624  20.733  61.568  1.00  0.00      D    O  
HETATM 4444  H1  HOH D1325      35.580  20.551  62.550  1.00  0.00      D    H  
HETATM 4445  H2  HOH D1325      36.485  20.381  61.201  1.00  0.00      D    H  
HETATM 4446  O   HOH D1326      10.170  21.490  90.972  1.00  0.00      D    O  
HETATM 4447  H1  HOH D1326      10.272  20.620  90.489  1.00  0.00      D    H  
HETATM 4448  H2  HOH D1326      10.083  22.232  90.308  1.00  0.00      D    H  
HETATM 4449  O   HOH D1327      27.213  41.117 104.160  1.00  0.00      D    O  
HETATM 4450  H1  HOH D1327      27.771  40.876 103.365  1.00  0.00      D    H  
HETATM 4451  H2  HOH D1327      26.389  40.551 104.172  1.00  0.00      D    H  
HETATM 4452  O   HOH D1328      14.478  30.977  38.346  1.00  0.00      D    O  
HETATM 4453  H1  HOH D1328      13.740  30.932  39.020  1.00  0.00      D    H  
HETATM 4454  H2  HOH D1328      15.166  30.283  38.559  1.00  0.00      D    H  
HETATM 4455  O   HOH D1329      37.841   0.748  29.569  1.00  0.00      D    O  
HETATM 4456  H1  HOH D1329      38.430   0.061  29.143  1.00  0.00      D    H  
HETATM 4457  H2  HOH D1329      36.887   0.457  29.501  1.00  0.00      D    H  
HETATM 4458  O   HOH D1330      21.932   5.027  40.215  1.00  0.00      D    O  
HETATM 4459  H1  HOH D1330      21.159   4.405  40.339  1.00  0.00      D    H  
HETATM 4460  H2  HOH D1330      21.618   5.972  40.307  1.00  0.00      D    H  
HETATM 4461  O   HOH D1331      20.120  27.657  21.727  1.00  0.00      D    O  
HETATM 4462  H1  HOH D1331      20.782  27.649  22.476  1.00  0.00      D    H  
HETATM 4463  H2  HOH D1331      20.471  28.220  20.978  1.00  0.00      D    H  
HETATM 4464  O   HOH D1332      18.925  29.548 103.992  1.00  0.00      D    O  
HETATM 4465  H1  HOH D1332      19.489  29.882 103.236  1.00  0.00      D    H  
HETATM 4466  H2  HOH D1332      18.039  30.010 103.976  1.00  0.00      D    H  
HETATM 4467  O   HOH D1333      16.781  32.841  97.749  1.00  0.00      D    O  
HETATM 4468  H1  HOH D1333      16.725  33.650  98.335  1.00  0.00      D    H  
HETATM 4469  H2  HOH D1333      16.225  32.108  98.139  1.00  0.00      D    H  
HETATM 4470  O   HOH D1334      23.346  13.391  82.362  1.00  0.00      D    O  
HETATM 4471  H1  HOH D1334      24.042  12.698  82.546  1.00  0.00      D    H  
HETATM 4472  H2  HOH D1334      22.969  13.723  83.227  1.00  0.00      D    H  
HETATM 4473  O   HOH D1335      10.889  39.926  23.672  1.00  0.00      D    O  
HETATM 4474  H1  HOH D1335      10.838  40.820  24.118  1.00  0.00      D    H  
HETATM 4475  H2  HOH D1335      11.563  39.960  22.935  1.00  0.00      D    H  
HETATM 4476  O   HOH D1336      38.847  30.977  62.676  1.00  0.00      D    O  
HETATM 4477  H1  HOH D1336      38.700  31.964  62.623  1.00  0.00      D    H  
HETATM 4478  H2  HOH D1336      38.473  30.539  61.859  1.00  0.00      D    H  
HETATM 4479  O   HOH D1337      21.901  11.222 103.987  1.00  0.00      D    O  
HETATM 4480  H1  HOH D1337      22.817  11.028 103.637  1.00  0.00      D    H  
HETATM 4481  H2  HOH D1337      21.787  10.789 104.881  1.00  0.00      D    H  
HETATM 4482  O   HOH D1338      26.157  23.675  86.567  1.00  0.00      D    O  
HETATM 4483  H1  HOH D1338      27.063  23.314  86.345  1.00  0.00      D    H  
HETATM 4484  H2  HOH D1338      26.046  24.577  86.149  1.00  0.00      D    H  
HETATM 4485  O   HOH D1339      14.185  11.698  49.094  1.00  0.00      D    O  
HETATM 4486  H1  HOH D1339      14.881  11.254  48.530  1.00  0.00      D    H  
HETATM 4487  H2  HOH D1339      13.287  11.314  48.878  1.00  0.00      D    H  
HETATM 4488  O   HOH D1340      11.441  14.818  64.013  1.00  0.00      D    O  
HETATM 4489  H1  HOH D1340      10.837  15.192  64.717  1.00  0.00      D    H  
HETATM 4490  H2  HOH D1340      11.507  15.464  63.253  1.00  0.00      D    H  
HETATM 4491  O   HOH D1341       0.300  18.506  81.639  1.00  0.00      D    O  
HETATM 4492  H1  HOH D1341       1.228  18.213  81.869  1.00  0.00      D    H  
HETATM 4493  H2  HOH D1341       0.270  18.801  80.684  1.00  0.00      D    H  
HETATM 4494  O   HOH D1342      26.851  38.224  94.616  1.00  0.00      D    O  
HETATM 4495  H1  HOH D1342      27.611  37.574  94.585  1.00  0.00      D    H  
HETATM 4496  H2  HOH D1342      26.437  38.209  95.526  1.00  0.00      D    H  
HETATM 4497  O   HOH D1343      13.436   5.949  81.970  1.00  0.00      D    O  
HETATM 4498  H1  HOH D1343      12.875   6.487  81.342  1.00  0.00      D    H  
HETATM 4499  H2  HOH D1343      13.307   4.975  81.783  1.00  0.00      D    H  
HETATM 4500  O   HOH D1344      27.080   9.462 104.158  1.00  0.00      D    O  
HETATM 4501  H1  HOH D1344      27.745  10.047 104.623  1.00  0.00      D    H  
HETATM 4502  H2  HOH D1344      26.435   9.094 104.827  1.00  0.00      D    H  
HETATM 4503  O   HOH D1345       7.710  41.170  30.094  1.00  0.00      D    O  
HETATM 4504  H1  HOH D1345       6.721  41.201  29.950  1.00  0.00      D    H  
HETATM 4505  H2  HOH D1345       8.171  41.044  29.215  1.00  0.00      D    H  
HETATM 4506  O   HOH D1346      40.031   1.612  87.759  1.00  0.00      D    O  
HETATM 4507  H1  HOH D1346      39.920   2.585  87.960  1.00  0.00      D    H  
HETATM 4508  H2  HOH D1346      39.957   1.464  86.773  1.00  0.00      D    H  
HETATM 4509  O   HOH D1347      26.237  34.452  42.098  1.00  0.00      D    O  
HETATM 4510  H1  HOH D1347      25.692  33.697  42.464  1.00  0.00      D    H  
HETATM 4511  H2  HOH D1347      26.908  34.739  42.782  1.00  0.00      D    H  
HETATM 4512  O   HOH D1348      -0.126  38.980  71.963  1.00  0.00      D    O  
HETATM 4513  H1  HOH D1348       0.226  39.851  71.620  1.00  0.00      D    H  
HETATM 4514  H2  HOH D1348       0.640  38.385  72.207  1.00  0.00      D    H  
HETATM 4515  O   HOH D1349      17.585  14.523  74.030  1.00  0.00      D    O  
HETATM 4516  H1  HOH D1349      17.255  14.385  73.096  1.00  0.00      D    H  
HETATM 4517  H2  HOH D1349      16.883  14.230  74.679  1.00  0.00      D    H  
HETATM 4518  O   HOH D1350      45.277  26.257   7.174  1.00  0.00      D    O  
HETATM 4519  H1  HOH D1350      44.848  26.735   6.408  1.00  0.00      D    H  
HETATM 4520  H2  HOH D1350      44.569  25.833   7.741  1.00  0.00      D    H  
HETATM 4521  O   HOH D1351      32.256  32.625  86.846  1.00  0.00      D    O  
HETATM 4522  H1  HOH D1351      31.830  33.456  87.203  1.00  0.00      D    H  
HETATM 4523  H2  HOH D1351      32.922  32.281  87.508  1.00  0.00      D    H  
HETATM 4524  O   HOH D1352      18.789  42.190  64.101  1.00  0.00      D    O  
HETATM 4525  H1  HOH D1352      19.127  43.111  63.907  1.00  0.00      D    H  
HETATM 4526  H2  HOH D1352      18.742  41.665  63.251  1.00  0.00      D    H  
HETATM 4527  O   HOH D1353      42.006  31.939   9.970  1.00  0.00      D    O  
HETATM 4528  H1  HOH D1353      41.227  32.458  10.320  1.00  0.00      D    H  
HETATM 4529  H2  HOH D1353      41.903  31.808   8.984  1.00  0.00      D    H  
HETATM 4530  O   HOH D1354       2.371   7.198  55.339  1.00  0.00      D    O  
HETATM 4531  H1  HOH D1354       2.852   8.054  55.527  1.00  0.00      D    H  
HETATM 4532  H2  HOH D1354       2.847   6.701  54.613  1.00  0.00      D    H  
HETATM 4533  O   HOH D1355       4.578  34.710  62.827  1.00  0.00      D    O  
HETATM 4534  H1  HOH D1355       4.478  35.636  63.193  1.00  0.00      D    H  
HETATM 4535  H2  HOH D1355       5.420  34.652  62.292  1.00  0.00      D    H  
HETATM 4536  O   HOH D1356      17.902   2.954 115.650  1.00  0.00      D    O  
HETATM 4537  H1  HOH D1356      17.309   3.649 115.244  1.00  0.00      D    H  
HETATM 4538  H2  HOH D1356      17.755   2.079 115.190  1.00  0.00      D    H  
HETATM 4539  O   HOH D1357      38.906  37.258  21.819  1.00  0.00      D    O  
HETATM 4540  H1  HOH D1357      39.302  36.441  22.239  1.00  0.00      D    H  
HETATM 4541  H2  HOH D1357      38.044  37.482  22.274  1.00  0.00      D    H  
HETATM 4542  O   HOH D1358      47.415  41.604  75.382  1.00  0.00      D    O  
HETATM 4543  H1  HOH D1358      48.279  41.244  75.732  1.00  0.00      D    H  
HETATM 4544  H2  HOH D1358      47.557  42.530  75.033  1.00  0.00      D    H  
HETATM 4545  O   HOH D1359      38.707   0.441  58.923  1.00  0.00      D    O  
HETATM 4546  H1  HOH D1359      38.562   0.342  59.907  1.00  0.00      D    H  
HETATM 4547  H2  HOH D1359      38.824   1.409  58.699  1.00  0.00      D    H  
HETATM 4548  O   HOH D1360      48.332  11.858  81.167  1.00  0.00      D    O  
HETATM 4549  H1  HOH D1360      47.974  11.024  80.747  1.00  0.00      D    H  
HETATM 4550  H2  HOH D1360      48.413  11.726  82.155  1.00  0.00      D    H  
HETATM 4551  O   HOH D1361      14.301  13.082 103.920  1.00  0.00      D    O  
HETATM 4552  H1  HOH D1361      15.085  13.650 103.669  1.00  0.00      D    H  
HETATM 4553  H2  HOH D1361      13.929  12.646 103.101  1.00  0.00      D    H  
HETATM 4554  O   HOH D1362      36.597   9.175  18.012  1.00  0.00      D    O  
HETATM 4555  H1  HOH D1362      36.678   9.560  17.093  1.00  0.00      D    H  
HETATM 4556  H2  HOH D1362      36.091   8.313  17.968  1.00  0.00      D    H  
HETATM 4557  O   HOH D1363      49.332   1.802  98.446  1.00  0.00      D    O  
HETATM 4558  H1  HOH D1363      48.422   1.986  98.074  1.00  0.00      D    H  
HETATM 4559  H2  HOH D1363      49.911   2.609  98.326  1.00  0.00      D    H  
HETATM 4560  O   HOH D1364      32.517  32.898  18.091  1.00  0.00      D    O  
HETATM 4561  H1  HOH D1364      33.241  32.629  18.726  1.00  0.00      D    H  
HETATM 4562  H2  HOH D1364      31.801  32.199  18.088  1.00  0.00      D    H  
HETATM 4563  O   HOH D1365      40.472  23.045  30.928  1.00  0.00      D    O  
HETATM 4564  H1  HOH D1365      40.777  22.183  31.334  1.00  0.00      D    H  
HETATM 4565  H2  HOH D1365      40.645  23.029  29.944  1.00  0.00      D    H  
HETATM 4566  O   HOH D1366      47.649  11.198  21.820  1.00  0.00      D    O  
HETATM 4567  H1  HOH D1366      48.117  10.827  22.622  1.00  0.00      D    H  
HETATM 4568  H2  HOH D1366      46.684  10.938  21.848  1.00  0.00      D    H  
HETATM 4569  O   HOH D1367      38.728  10.133   8.835  1.00  0.00      D    O  
HETATM 4570  H1  HOH D1367      38.173   9.839   8.057  1.00  0.00      D    H  
HETATM 4571  H2  HOH D1367      39.658   9.782   8.733  1.00  0.00      D    H  
HETATM 4572  O   HOH D1368      32.176  14.946  45.916  1.00  0.00      D    O  
HETATM 4573  H1  HOH D1368      32.457  14.148  45.385  1.00  0.00      D    H  
HETATM 4574  H2  HOH D1368      32.972  15.524  46.097  1.00  0.00      D    H  
HETATM 4575  O   HOH D1369       9.323  36.358  59.971  1.00  0.00      D    O  
HETATM 4576  H1  HOH D1369       9.626  36.116  59.049  1.00  0.00      D    H  
HETATM 4577  H2  HOH D1369       9.625  37.287  60.187  1.00  0.00      D    H  
HETATM 4578  O   HOH D1370      18.439  11.189  15.872  1.00  0.00      D    O  
HETATM 4579  H1  HOH D1370      18.159  10.232  15.949  1.00  0.00      D    H  
HETATM 4580  H2  HOH D1370      19.299  11.245  15.365  1.00  0.00      D    H  
HETATM 4581  O   HOH D1371       2.417  27.458  91.690  1.00  0.00      D    O  
HETATM 4582  H1  HOH D1371       2.364  26.632  92.251  1.00  0.00      D    H  
HETATM 4583  H2  HOH D1371       1.567  27.976  91.778  1.00  0.00      D    H  
HETATM 4584  O   HOH D1372      28.340  36.073  94.391  1.00  0.00      D    O  
HETATM 4585  H1  HOH D1372      28.323  35.251  94.960  1.00  0.00      D    H  
HETATM 4586  H2  HOH D1372      29.049  35.981  93.692  1.00  0.00      D    H  
HETATM 4587  O   HOH D1373      29.159  10.936  50.628  1.00  0.00      D    O  
HETATM 4588  H1  HOH D1373      29.177   9.965  50.387  1.00  0.00      D    H  
HETATM 4589  H2  HOH D1373      28.216  11.216  50.810  1.00  0.00      D    H  
HETATM 4590  O   HOH D1374      21.958  42.108  46.567  1.00  0.00      D    O  
HETATM 4591  H1  HOH D1374      21.083  41.688  46.805  1.00  0.00      D    H  
HETATM 4592  H2  HOH D1374      22.588  42.026  47.339  1.00  0.00      D    H  
HETATM 4593  O   HOH D1375      43.690  11.060  65.351  1.00  0.00      D    O  
HETATM 4594  H1  HOH D1375      44.403  10.871  64.676  1.00  0.00      D    H  
HETATM 4595  H2  HOH D1375      44.033  10.848  66.266  1.00  0.00      D    H  
HETATM 4596  O   HOH D1376      15.153   7.811   7.921  1.00  0.00      D    O  
HETATM 4597  H1  HOH D1376      14.875   8.624   8.434  1.00  0.00      D    H  
HETATM 4598  H2  HOH D1376      16.116   7.894   7.662  1.00  0.00      D    H  
HETATM 4599  O   HOH D1377      14.606   0.520  55.719  1.00  0.00      D    O  
HETATM 4600  H1  HOH D1377      14.573   1.390  56.211  1.00  0.00      D    H  
HETATM 4601  H2  HOH D1377      15.253  -0.095  56.171  1.00  0.00      D    H  
HETATM 4602  O   HOH D1378      44.529   8.548 106.459  1.00  0.00      D    O  
HETATM 4603  H1  HOH D1378      44.732   8.062 105.609  1.00  0.00      D    H  
HETATM 4604  H2  HOH D1378      45.131   8.216 107.185  1.00  0.00      D    H  
HETATM 4605  O   HOH D1379      39.762  22.869  59.305  1.00  0.00      D    O  
HETATM 4606  H1  HOH D1379      39.775  23.531  58.556  1.00  0.00      D    H  
HETATM 4607  H2  HOH D1379      39.746  23.354  60.179  1.00  0.00      D    H  
HETATM 4608  O   HOH D1380      19.976  40.297  20.005  1.00  0.00      D    O  
HETATM 4609  H1  HOH D1380      19.584  39.517  20.494  1.00  0.00      D    H  
HETATM 4610  H2  HOH D1380      20.961  40.162  19.896  1.00  0.00      D    H  
HETATM 4611  O   HOH D1381      16.639  31.550  26.809  1.00  0.00      D    O  
HETATM 4612  H1  HOH D1381      17.337  30.906  26.495  1.00  0.00      D    H  
HETATM 4613  H2  HOH D1381      15.895  31.047  27.249  1.00  0.00      D    H  
HETATM 4614  O   HOH D1382      32.173   5.099 117.716  1.00  0.00      D    O  
HETATM 4615  H1  HOH D1382      31.356   4.566 117.934  1.00  0.00      D    H  
HETATM 4616  H2  HOH D1382      32.013   6.060 117.939  1.00  0.00      D    H  
HETATM 4617  O   HOH D1383      14.275  27.998 105.138  1.00  0.00      D    O  
HETATM 4618  H1  HOH D1383      14.687  27.866 104.236  1.00  0.00      D    H  
HETATM 4619  H2  HOH D1383      13.387  28.446 105.037  1.00  0.00      D    H  
HETATM 4620  O   HOH D1384       9.960  40.919  18.290  1.00  0.00      D    O  
HETATM 4621  H1  HOH D1384       9.912  41.606  17.565  1.00  0.00      D    H  
HETATM 4622  H2  HOH D1384       9.913  41.371  19.181  1.00  0.00      D    H  
HETATM 4623  O   HOH D1385      18.072  24.544  99.545  1.00  0.00      D    O  
HETATM 4624  H1  HOH D1385      17.504  23.739  99.716  1.00  0.00      D    H  
HETATM 4625  H2  HOH D1385      18.734  24.649 100.288  1.00  0.00      D    H  
HETATM 4626  O   HOH D1386      32.433  31.806  72.464  1.00  0.00      D    O  
HETATM 4627  H1  HOH D1386      32.249  32.748  72.745  1.00  0.00      D    H  
HETATM 4628  H2  HOH D1386      32.509  31.225  73.275  1.00  0.00      D    H  
HETATM 4629  O   HOH D1387      32.841  24.283   9.162  1.00  0.00      D    O  
HETATM 4630  H1  HOH D1387      33.109  23.515   9.744  1.00  0.00      D    H  
HETATM 4631  H2  HOH D1387      33.497  25.029   9.272  1.00  0.00      D    H  
HETATM 4632  O   HOH D1388      14.614  36.876  40.970  1.00  0.00      D    O  
HETATM 4633  H1  HOH D1388      14.602  37.850  40.742  1.00  0.00      D    H  
HETATM 4634  H2  HOH D1388      14.886  36.348  40.166  1.00  0.00      D    H  
HETATM 4635  O   HOH D1389      26.641  14.289  16.013  1.00  0.00      D    O  
HETATM 4636  H1  HOH D1389      26.345  13.872  15.153  1.00  0.00      D    H  
HETATM 4637  H2  HOH D1389      26.874  15.248  15.855  1.00  0.00      D    H  
HETATM 4638  O   HOH D1390      10.825  31.734  14.372  1.00  0.00      D    O  
HETATM 4639  H1  HOH D1390      10.166  32.179  14.977  1.00  0.00      D    H  
HETATM 4640  H2  HOH D1390      11.310  32.427  13.839  1.00  0.00      D    H  
HETATM 4641  O   HOH D1391      34.059  26.264  19.952  1.00  0.00      D    O  
HETATM 4642  H1  HOH D1391      33.426  26.071  19.202  1.00  0.00      D    H  
HETATM 4643  H2  HOH D1391      33.569  26.728  20.690  1.00  0.00      D    H  
HETATM 4644  O   HOH D1392      35.788  33.968  42.556  1.00  0.00      D    O  
HETATM 4645  H1  HOH D1392      36.616  34.438  42.251  1.00  0.00      D    H  
HETATM 4646  H2  HOH D1392      35.473  34.372  43.415  1.00  0.00      D    H  
HETATM 4647  O   HOH D1393      35.167   3.772  73.616  1.00  0.00      D    O  
HETATM 4648  H1  HOH D1393      35.832   3.035  73.499  1.00  0.00      D    H  
HETATM 4649  H2  HOH D1393      35.104   4.012  74.585  1.00  0.00      D    H  
HETATM 4650  O   HOH D1394       3.629   0.947 104.310  1.00  0.00      D    O  
HETATM 4651  H1  HOH D1394       4.606   0.878 104.108  1.00  0.00      D    H  
HETATM 4652  H2  HOH D1394       3.242   0.030 104.405  1.00  0.00      D    H  
HETATM 4653  O   HOH D1395      40.738  15.012  43.227  1.00  0.00      D    O  
HETATM 4654  H1  HOH D1395      40.822  14.026  43.084  1.00  0.00      D    H  
HETATM 4655  H2  HOH D1395      41.648  15.428  43.224  1.00  0.00      D    H  
HETATM 4656  O   HOH D1396      24.574  16.150  12.527  1.00  0.00      D    O  
HETATM 4657  H1  HOH D1396      25.068  15.352  12.184  1.00  0.00      D    H  
HETATM 4658  H2  HOH D1396      25.228  16.866  12.775  1.00  0.00      D    H  
HETATM 4659  O   HOH D1397       8.366  37.081 116.270  1.00  0.00      D    O  
HETATM 4660  H1  HOH D1397       7.740  36.546 116.837  1.00  0.00      D    H  
HETATM 4661  H2  HOH D1397       8.756  37.824 116.813  1.00  0.00      D    H  
HETATM 4662  O   HOH D1398      37.022  40.617 115.194  1.00  0.00      D    O  
HETATM 4663  H1  HOH D1398      36.307  41.183 114.785  1.00  0.00      D    H  
HETATM 4664  H2  HOH D1398      36.621  40.028 115.896  1.00  0.00      D    H  
HETATM 4665  O   HOH D1399      27.069  17.053  48.495  1.00  0.00      D    O  
HETATM 4666  H1  HOH D1399      26.528  17.598  49.136  1.00  0.00      D    H  
HETATM 4667  H2  HOH D1399      27.996  17.424  48.443  1.00  0.00      D    H  
HETATM 4668  O   HOH D1400      22.006  33.706  75.975  1.00  0.00      D    O  
HETATM 4669  H1  HOH D1400      22.339  34.239  76.752  1.00  0.00      D    H  
HETATM 4670  H2  HOH D1400      21.121  33.301  76.204  1.00  0.00      D    H  
HETATM 4671  O   HOH D1401      11.659  38.498  80.216  1.00  0.00      D    O  
HETATM 4672  H1  HOH D1401      11.023  37.984  80.791  1.00  0.00      D    H  
HETATM 4673  H2  HOH D1401      11.234  39.359  79.937  1.00  0.00      D    H  
HETATM 4674  O   HOH D1402       7.173  41.381  62.788  1.00  0.00      D    O  
HETATM 4675  H1  HOH D1402       7.702  42.123  62.376  1.00  0.00      D    H  
HETATM 4676  H2  HOH D1402       7.261  41.422  63.783  1.00  0.00      D    H  
HETATM 4677  O   HOH D1403       1.922  18.930  14.775  1.00  0.00      D    O  
HETATM 4678  H1  HOH D1403       1.158  19.299  14.247  1.00  0.00      D    H  
HETATM 4679  H2  HOH D1403       2.426  19.681  15.202  1.00  0.00      D    H  
HETATM 4680  O   HOH D1404      25.824  26.532  21.208  1.00  0.00      D    O  
HETATM 4681  H1  HOH D1404      25.783  27.215  21.938  1.00  0.00      D    H  
HETATM 4682  H2  HOH D1404      26.481  26.825  20.514  1.00  0.00      D    H  
HETATM 4683  O   HOH D1405      30.871  22.669  58.777  1.00  0.00      D    O  
HETATM 4684  H1  HOH D1405      31.095  22.325  59.689  1.00  0.00      D    H  
HETATM 4685  H2  HOH D1405      31.693  23.050  58.354  1.00  0.00      D    H  
HETATM 4686  O   HOH D1406       2.196   1.564   8.842  1.00  0.00      D    O  
HETATM 4687  H1  HOH D1406       2.017   1.950   7.936  1.00  0.00      D    H  
HETATM 4688  H2  HOH D1406       3.057   1.929   9.195  1.00  0.00      D    H  
HETATM 4689  O   HOH D1407      14.467   3.086  57.370  1.00  0.00      D    O  
HETATM 4690  H1  HOH D1407      15.120   3.387  58.065  1.00  0.00      D    H  
HETATM 4691  H2  HOH D1407      13.535   3.219  57.708  1.00  0.00      D    H  
HETATM 4692  O   HOH D1408       0.621  34.148  67.748  1.00  0.00      D    O  
HETATM 4693  H1  HOH D1408       0.225  34.996  67.396  1.00  0.00      D    H  
HETATM 4694  H2  HOH D1408       1.616  34.239  67.793  1.00  0.00      D    H  
HETATM 4695  O   HOH D1409      23.380  41.578  82.517  1.00  0.00      D    O  
HETATM 4696  H1  HOH D1409      23.073  41.949  81.640  1.00  0.00      D    H  
HETATM 4697  H2  HOH D1409      23.142  42.216  83.249  1.00  0.00      D    H  
HETATM 4698  O   HOH D1410      17.770  23.524  51.022  1.00  0.00      D    O  
HETATM 4699  H1  HOH D1410      17.899  24.280  50.380  1.00  0.00      D    H  
HETATM 4700  H2  HOH D1410      18.571  22.926  50.999  1.00  0.00      D    H  
HETATM 4701  O   HOH D1411      44.862  23.754  64.698  1.00  0.00      D    O  
HETATM 4702  H1  HOH D1411      44.285  24.064  63.943  1.00  0.00      D    H  
HETATM 4703  H2  HOH D1411      45.650  23.258  64.333  1.00  0.00      D    H  
HETATM 4704  O   HOH D1412       5.603  21.939 106.655  1.00  0.00      D    O  
HETATM 4705  H1  HOH D1412       5.102  22.560 107.257  1.00  0.00      D    H  
HETATM 4706  H2  HOH D1412       4.967  21.510 106.014  1.00  0.00      D    H  
HETATM 4707  O   HOH D1413      35.741  31.861  40.922  1.00  0.00      D    O  
HETATM 4708  H1  HOH D1413      35.729  32.456  41.726  1.00  0.00      D    H  
HETATM 4709  H2  HOH D1413      36.582  32.017  40.405  1.00  0.00      D    H  
HETATM 4710  O   HOH D1414      41.772  30.375  65.752  1.00  0.00      D    O  
HETATM 4711  H1  HOH D1414      42.094  29.893  64.937  1.00  0.00      D    H  
HETATM 4712  H2  HOH D1414      42.178  29.962  66.567  1.00  0.00      D    H  
HETATM 4713  O   HOH D1415      27.398   7.453  90.342  1.00  0.00      D    O  
HETATM 4714  H1  HOH D1415      28.287   7.819  90.065  1.00  0.00      D    H  
HETATM 4715  H2  HOH D1415      26.717   8.185  90.328  1.00  0.00      D    H  
HETATM 4716  O   HOH D1416      46.844  21.524  63.663  1.00  0.00      D    O  
HETATM 4717  H1  HOH D1416      47.104  20.882  64.384  1.00  0.00      D    H  
HETATM 4718  H2  HOH D1416      47.625  22.106  63.436  1.00  0.00      D    H  
HETATM 4719  O   HOH D1417      39.438  23.646  71.768  1.00  0.00      D    O  
HETATM 4720  H1  HOH D1417      39.943  22.895  72.193  1.00  0.00      D    H  
HETATM 4721  H2  HOH D1417      39.247  23.421  70.813  1.00  0.00      D    H  
HETATM 4722  O   HOH D1418       8.552  37.278  64.083  1.00  0.00      D    O  
HETATM 4723  H1  HOH D1418       8.047  37.692  63.326  1.00  0.00      D    H  
HETATM 4724  H2  HOH D1418       9.105  37.976  64.537  1.00  0.00      D    H  
HETATM 4725  O   HOH D1419      38.615  26.979  37.755  1.00  0.00      D    O  
HETATM 4726  H1  HOH D1419      38.513  27.945  37.994  1.00  0.00      D    H  
HETATM 4727  H2  HOH D1419      37.778  26.656  37.313  1.00  0.00      D    H  
HETATM 4728  O   HOH D1420      13.676  22.559 110.627  1.00  0.00      D    O  
HETATM 4729  H1  HOH D1420      13.600  22.966 109.717  1.00  0.00      D    H  
HETATM 4730  H2  HOH D1420      13.809  23.281 111.306  1.00  0.00      D    H  
HETATM 4731  O   HOH D1421       7.274  30.120  97.215  1.00  0.00      D    O  
HETATM 4732  H1  HOH D1421       6.582  30.756  96.873  1.00  0.00      D    H  
HETATM 4733  H2  HOH D1421       7.447  29.414  96.528  1.00  0.00      D    H  
HETATM 4734  O   HOH D1422      49.113  26.755  41.433  1.00  0.00      D    O  
HETATM 4735  H1  HOH D1422      49.265  27.125  40.517  1.00  0.00      D    H  
HETATM 4736  H2  HOH D1422      49.423  27.417  42.116  1.00  0.00      D    H  
HETATM 4737  O   HOH D1423       7.811   0.912  23.030  1.00  0.00      D    O  
HETATM 4738  H1  HOH D1423       8.252   1.218  23.874  1.00  0.00      D    H  
HETATM 4739  H2  HOH D1423       8.361   1.194  22.245  1.00  0.00      D    H  
HETATM 4740  O   HOH D1424      25.690   4.065 115.607  1.00  0.00      D    O  
HETATM 4741  H1  HOH D1424      26.503   4.117 115.027  1.00  0.00      D    H  
HETATM 4742  H2  HOH D1424      24.990   4.687 115.257  1.00  0.00      D    H  
HETATM 4743  O   HOH D1425      20.097  24.540 102.136  1.00  0.00      D    O  
HETATM 4744  H1  HOH D1425      19.581  24.388 102.978  1.00  0.00      D    H  
HETATM 4745  H2  HOH D1425      20.287  25.516 102.032  1.00  0.00      D    H  
HETATM 4746  O   HOH D1426       2.348   9.576   7.644  1.00  0.00      D    O  
HETATM 4747  H1  HOH D1426       1.982   8.671   7.430  1.00  0.00      D    H  
HETATM 4748  H2  HOH D1426       1.719  10.278   7.308  1.00  0.00      D    H  
HETATM 4749  O   HOH D1427      19.635  15.152 104.015  1.00  0.00      D    O  
HETATM 4750  H1  HOH D1427      19.210  14.343 103.610  1.00  0.00      D    H  
HETATM 4751  H2  HOH D1427      20.482  14.888 104.476  1.00  0.00      D    H  
HETATM 4752  O   HOH D1428      20.283   4.494  84.765  1.00  0.00      D    O  
HETATM 4753  H1  HOH D1428      20.769   5.051  84.091  1.00  0.00      D    H  
HETATM 4754  H2  HOH D1428      19.811   5.092  85.413  1.00  0.00      D    H  
HETATM 4755  O   HOH D1429      11.919  33.888 112.638  1.00  0.00      D    O  
HETATM 4756  H1  HOH D1429      11.560  33.853 111.705  1.00  0.00      D    H  
HETATM 4757  H2  HOH D1429      11.277  34.384 113.223  1.00  0.00      D    H  
HETATM 4758  O   HOH D1430      10.668  27.295  33.078  1.00  0.00      D    O  
HETATM 4759  H1  HOH D1430      10.779  27.122  34.056  1.00  0.00      D    H  
HETATM 4760  H2  HOH D1430       9.903  26.754  32.728  1.00  0.00      D    H  
HETATM 4761  O   HOH D1431       5.678  41.127 115.638  1.00  0.00      D    O  
HETATM 4762  H1  HOH D1431       4.734  40.947 115.361  1.00  0.00      D    H  
HETATM 4763  H2  HOH D1431       5.684  41.770 116.403  1.00  0.00      D    H  
HETATM 4764  O   HOH D1432      13.185   8.087 118.235  1.00  0.00      D    O  
HETATM 4765  H1  HOH D1432      14.036   7.570 118.330  1.00  0.00      D    H  
HETATM 4766  H2  HOH D1432      12.711   8.113 119.115  1.00  0.00      D    H  
HETATM 4767  O   HOH D1433      14.413  21.735  43.007  1.00  0.00      D    O  
HETATM 4768  H1  HOH D1433      14.669  21.856  42.048  1.00  0.00      D    H  
HETATM 4769  H2  HOH D1433      14.986  22.320  43.582  1.00  0.00      D    H  
HETATM 4770  O   HOH D1434      15.810  15.609 118.236  1.00  0.00      D    O  
HETATM 4771  H1  HOH D1434      16.366  14.805 118.029  1.00  0.00      D    H  
HETATM 4772  H2  HOH D1434      15.805  15.767 119.223  1.00  0.00      D    H  
HETATM 4773  O   HOH D1435      31.781  31.090  69.644  1.00  0.00      D    O  
HETATM 4774  H1  HOH D1435      32.652  31.403  69.267  1.00  0.00      D    H  
HETATM 4775  H2  HOH D1435      31.736  31.320  70.615  1.00  0.00      D    H  
HETATM 4776  O   HOH D1436      20.339  16.414  90.991  1.00  0.00      D    O  
HETATM 4777  H1  HOH D1436      20.866  15.573  91.107  1.00  0.00      D    H  
HETATM 4778  H2  HOH D1436      19.712  16.524  91.763  1.00  0.00      D    H  
HETATM 4779  O   HOH D1437      45.859  22.314  32.251  1.00  0.00      D    O  
HETATM 4780  H1  HOH D1437      45.929  22.679  33.179  1.00  0.00      D    H  
HETATM 4781  H2  HOH D1437      46.655  22.601  31.719  1.00  0.00      D    H  
HETATM 4782  O   HOH D1438       3.744   5.771  24.415  1.00  0.00      D    O  
HETATM 4783  H1  HOH D1438       2.933   5.257  24.695  1.00  0.00      D    H  
HETATM 4784  H2  HOH D1438       4.558   5.357  24.821  1.00  0.00      D    H  
HETATM 4785  O   HOH D1439      46.382  30.390  89.989  1.00  0.00      D    O  
HETATM 4786  H1  HOH D1439      45.852  29.576  90.227  1.00  0.00      D    H  
HETATM 4787  H2  HOH D1439      46.086  30.731  89.096  1.00  0.00      D    H  
HETATM 4788  O   HOH D1440       9.584  38.164  73.008  1.00  0.00      D    O  
HETATM 4789  H1  HOH D1440      10.443  38.218  73.516  1.00  0.00      D    H  
HETATM 4790  H2  HOH D1440       9.302  39.083  72.733  1.00  0.00      D    H  
HETATM 4791  O   HOH D1441      47.614  25.938  94.116  1.00  0.00      D    O  
HETATM 4792  H1  HOH D1441      47.242  25.617  93.245  1.00  0.00      D    H  
HETATM 4793  H2  HOH D1441      47.264  25.367  94.859  1.00  0.00      D    H  
HETATM 4794  O   HOH D1442      23.268  26.446  47.038  1.00  0.00      D    O  
HETATM 4795  H1  HOH D1442      22.639  25.900  46.485  1.00  0.00      D    H  
HETATM 4796  H2  HOH D1442      23.626  27.201  46.489  1.00  0.00      D    H  
HETATM 4797  O   HOH D1443       3.364  28.718  50.335  1.00  0.00      D    O  
HETATM 4798  H1  HOH D1443       2.918  28.240  49.579  1.00  0.00      D    H  
HETATM 4799  H2  HOH D1443       2.842  28.572  51.176  1.00  0.00      D    H  
HETATM 4800  O   HOH D1444      21.151  26.804  42.221  1.00  0.00      D    O  
HETATM 4801  H1  HOH D1444      21.868  26.313  41.725  1.00  0.00      D    H  
HETATM 4802  H2  HOH D1444      21.569  27.463  42.845  1.00  0.00      D    H  
HETATM 4803  O   HOH D1445      30.016  35.859  85.913  1.00  0.00      D    O  
HETATM 4804  H1  HOH D1445      30.303  35.460  86.784  1.00  0.00      D    H  
HETATM 4805  H2  HOH D1445      30.453  36.751  85.795  1.00  0.00      D    H  
HETATM 4806  O   HOH D1446      19.325  18.180  72.430  1.00  0.00      D    O  
HETATM 4807  H1  HOH D1446      19.548  19.154  72.388  1.00  0.00      D    H  
HETATM 4808  H2  HOH D1446      19.890  17.680  71.774  1.00  0.00      D    H  
HETATM 4809  O   HOH D1447      27.458  36.953   9.071  1.00  0.00      D    O  
HETATM 4810  H1  HOH D1447      26.757  36.283   8.826  1.00  0.00      D    H  
HETATM 4811  H2  HOH D1447      27.151  37.481   9.862  1.00  0.00      D    H  
HETATM 4812  O   HOH D1448      12.380  10.206  47.590  1.00  0.00      D    O  
HETATM 4813  H1  HOH D1448      11.478  10.239  48.023  1.00  0.00      D    H  
HETATM 4814  H2  HOH D1448      12.721   9.266  47.603  1.00  0.00      D    H  
HETATM 4815  O   HOH D1449      27.029  27.100 104.175  1.00  0.00      D    O  
HETATM 4816  H1  HOH D1449      26.267  26.866 104.778  1.00  0.00      D    H  
HETATM 4817  H2  HOH D1449      27.094  28.094 104.090  1.00  0.00      D    H  
HETATM 4818  O   HOH D1450       3.805  14.870  27.633  1.00  0.00      D    O  
HETATM 4819  H1  HOH D1450       3.169  14.297  27.116  1.00  0.00      D    H  
HETATM 4820  H2  HOH D1450       3.291  15.543  28.164  1.00  0.00      D    H  
HETATM 4821  O   HOH D1451       0.756  29.661  75.675  1.00  0.00      D    O  
HETATM 4822  H1  HOH D1451       0.421  30.192  76.454  1.00  0.00      D    H  
HETATM 4823  H2  HOH D1451       1.315  30.247  75.089  1.00  0.00      D    H  
HETATM 4824  O   HOH D1452      28.130  40.937  10.594  1.00  0.00      D    O  
HETATM 4825  H1  HOH D1452      28.812  40.348  10.163  1.00  0.00      D    H  
HETATM 4826  H2  HOH D1452      27.220  40.539  10.473  1.00  0.00      D    H  
HETATM 4827  O   HOH D1453      22.678   9.451  14.272  1.00  0.00      D    O  
HETATM 4828  H1  HOH D1453      22.082   8.818  13.777  1.00  0.00      D    H  
HETATM 4829  H2  HOH D1453      22.129  10.194  14.655  1.00  0.00      D    H  
HETATM 4830  O   HOH D1454      11.571  15.063   7.564  1.00  0.00      D    O  
HETATM 4831  H1  HOH D1454      10.670  15.458   7.742  1.00  0.00      D    H  
HETATM 4832  H2  HOH D1454      12.193  15.779   7.249  1.00  0.00      D    H  
HETATM 4833  O   HOH D1455      45.713  13.020 118.071  1.00  0.00      D    O  
HETATM 4834  H1  HOH D1455      46.608  13.265 117.699  1.00  0.00      D    H  
HETATM 4835  H2  HOH D1455      45.793  12.864 119.055  1.00  0.00      D    H  
HETATM 4836  O   HOH D1456       3.873   3.975  35.949  1.00  0.00      D    O  
HETATM 4837  H1  HOH D1456       3.883   3.711  36.913  1.00  0.00      D    H  
HETATM 4838  H2  HOH D1456       4.086   4.948  35.867  1.00  0.00      D    H  
HETATM 4839  O   HOH D1457       8.029   1.584  41.373  1.00  0.00      D    O  
HETATM 4840  H1  HOH D1457       8.242   2.165  42.159  1.00  0.00      D    H  
HETATM 4841  H2  HOH D1457       7.051   1.375  41.368  1.00  0.00      D    H  
HETATM 4842  O   HOH D1458      23.083   3.992  23.277  1.00  0.00      D    O  
HETATM 4843  H1  HOH D1458      22.828   4.065  22.313  1.00  0.00      D    H  
HETATM 4844  H2  HOH D1458      22.271   3.779  23.821  1.00  0.00      D    H  
HETATM 4845  O   HOH D1459       4.034  19.392  44.985  1.00  0.00      D    O  
HETATM 4846  H1  HOH D1459       4.911  18.913  45.030  1.00  0.00      D    H  
HETATM 4847  H2  HOH D1459       3.289  18.733  45.090  1.00  0.00      D    H  
HETATM 4848  O   HOH D1460      46.515  21.422  21.414  1.00  0.00      D    O  
HETATM 4849  H1  HOH D1460      47.321  20.930  21.084  1.00  0.00      D    H  
HETATM 4850  H2  HOH D1460      45.706  21.104  20.921  1.00  0.00      D    H  
HETATM 4851  O   HOH D1461       5.809   1.981  99.293  1.00  0.00      D    O  
HETATM 4852  H1  HOH D1461       5.946   2.971  99.345  1.00  0.00      D    H  
HETATM 4853  H2  HOH D1461       4.947   1.789  98.823  1.00  0.00      D    H  
HETATM 4854  O   HOH D1462      32.746  30.226  74.619  1.00  0.00      D    O  
HETATM 4855  H1  HOH D1462      32.186  29.440  74.358  1.00  0.00      D    H  
HETATM 4856  H2  HOH D1462      33.560  29.909  75.105  1.00  0.00      D    H  
HETATM 4857  O   HOH D1463      36.574  39.546  94.663  1.00  0.00      D    O  
HETATM 4858  H1  HOH D1463      35.750  39.250  94.180  1.00  0.00      D    H  
HETATM 4859  H2  HOH D1463      37.225  39.930  94.007  1.00  0.00      D    H  
HETATM 4860  O   HOH D1464      32.708  27.661  33.851  1.00  0.00      D    O  
HETATM 4861  H1  HOH D1464      32.084  28.321  33.433  1.00  0.00      D    H  
HETATM 4862  H2  HOH D1464      33.649  27.983  33.752  1.00  0.00      D    H  
HETATM 4863  O   HOH D1465       1.980  31.789  86.319  1.00  0.00      D    O  
HETATM 4864  H1  HOH D1465       2.841  31.384  86.627  1.00  0.00      D    H  
HETATM 4865  H2  HOH D1465       1.218  31.368  86.811  1.00  0.00      D    H  
HETATM 4866  O   HOH D1466      38.312  12.667  52.682  1.00  0.00      D    O  
HETATM 4867  H1  HOH D1466      38.749  13.228  53.385  1.00  0.00      D    H  
HETATM 4868  H2  HOH D1466      37.329  12.849  52.674  1.00  0.00      D    H  
HETATM 4869  O   HOH D1467      31.814  14.861  18.743  1.00  0.00      D    O  
HETATM 4870  H1  HOH D1467      32.086  13.899  18.759  1.00  0.00      D    H  
HETATM 4871  H2  HOH D1467      32.607  15.427  18.516  1.00  0.00      D    H  
HETATM 4872  O   HOH D1468      18.579  31.603  14.661  1.00  0.00      D    O  
HETATM 4873  H1  HOH D1468      17.729  31.089  14.546  1.00  0.00      D    H  
HETATM 4874  H2  HOH D1468      18.978  31.393  15.553  1.00  0.00      D    H  
HETATM 4875  O   HOH D1469      26.737  12.184 109.712  1.00  0.00      D    O  
HETATM 4876  H1  HOH D1469      27.418  12.721 110.211  1.00  0.00      D    H  
HETATM 4877  H2  HOH D1469      26.009  12.788 109.387  1.00  0.00      D    H  
HETATM 4878  O   HOH D1470      39.279  19.900  67.134  1.00  0.00      D    O  
HETATM 4879  H1  HOH D1470      39.621  18.962  67.199  1.00  0.00      D    H  
HETATM 4880  H2  HOH D1470      40.047  20.528  67.013  1.00  0.00      D    H  
HETATM 4881  O   HOH D1471      42.805  38.989  60.244  1.00  0.00      D    O  
HETATM 4882  H1  HOH D1471      41.963  38.500  60.015  1.00  0.00      D    H  
HETATM 4883  H2  HOH D1471      42.582  39.808  60.773  1.00  0.00      D    H  
HETATM 4884  O   HOH D1472      44.246  17.742   3.069  1.00  0.00      D    O  
HETATM 4885  H1  HOH D1472      43.249  17.687   3.126  1.00  0.00      D    H  
HETATM 4886  H2  HOH D1472      44.652  17.048   3.663  1.00  0.00      D    H  
HETATM 4887  O   HOH D1473      29.749  12.503 111.379  1.00  0.00      D    O  
HETATM 4888  H1  HOH D1473      29.219  11.827 111.892  1.00  0.00      D    H  
HETATM 4889  H2  HOH D1473      29.139  13.217 111.039  1.00  0.00      D    H  
HETATM 4890  O   HOH D1474      17.740  30.600  52.492  1.00  0.00      D    O  
HETATM 4891  H1  HOH D1474      17.603  31.479  52.948  1.00  0.00      D    H  
HETATM 4892  H2  HOH D1474      18.684  30.299  52.626  1.00  0.00      D    H  
HETATM 4893  O   HOH D1475      22.984   1.384  74.513  1.00  0.00      D    O  
HETATM 4894  H1  HOH D1475      22.252   2.057  74.617  1.00  0.00      D    H  
HETATM 4895  H2  HOH D1475      23.601   1.674  73.781  1.00  0.00      D    H  
HETATM 4896  O   HOH D1476      48.342  27.138  70.739  1.00  0.00      D    O  
HETATM 4897  H1  HOH D1476      48.291  27.284  69.751  1.00  0.00      D    H  
HETATM 4898  H2  HOH D1476      47.435  26.899  71.088  1.00  0.00      D    H  
HETATM 4899  O   HOH D1477       9.873   3.324  52.476  1.00  0.00      D    O  
HETATM 4900  H1  HOH D1477      10.810   2.977  52.519  1.00  0.00      D    H  
HETATM 4901  H2  HOH D1477       9.439   3.008  51.632  1.00  0.00      D    H  
HETATM 4902  O   HOH D1478      13.996  31.674  90.197  1.00  0.00      D    O  
HETATM 4903  H1  HOH D1478      13.804  32.089  89.307  1.00  0.00      D    H  
HETATM 4904  H2  HOH D1478      13.676  30.726  90.198  1.00  0.00      D    H  
HETATM 4905  O   HOH D1479      45.358  20.660  37.720  1.00  0.00      D    O  
HETATM 4906  H1  HOH D1479      44.733  19.901  37.904  1.00  0.00      D    H  
HETATM 4907  H2  HOH D1479      45.883  20.467  36.891  1.00  0.00      D    H  
HETATM 4908  O   HOH D1480      26.897  12.943  20.361  1.00  0.00      D    O  
HETATM 4909  H1  HOH D1480      27.733  13.398  20.668  1.00  0.00      D    H  
HETATM 4910  H2  HOH D1480      26.399  13.546  19.738  1.00  0.00      D    H  
HETATM 4911  O   HOH D1481      18.061  12.339   5.853  1.00  0.00      D    O  
HETATM 4912  H1  HOH D1481      19.041  12.441   6.022  1.00  0.00      D    H  
HETATM 4913  H2  HOH D1481      17.661  13.236   5.663  1.00  0.00      D    H  
HETATM 4914  O   HOH D1482       0.029   7.725  44.522  1.00  0.00      D    O  
HETATM 4915  H1  HOH D1482      -0.256   6.769  44.448  1.00  0.00      D    H  
HETATM 4916  H2  HOH D1482       1.024   7.783  44.438  1.00  0.00      D    H  
HETATM 4917  O   HOH D1483       6.912  20.620   5.919  1.00  0.00      D    O  
HETATM 4918  H1  HOH D1483       6.025  20.468   6.356  1.00  0.00      D    H  
HETATM 4919  H2  HOH D1483       7.499  21.148   6.532  1.00  0.00      D    H  
HETATM 4920  O   HOH D1484      32.712  13.156  70.007  1.00  0.00      D    O  
HETATM 4921  H1  HOH D1484      31.905  13.099  70.595  1.00  0.00      D    H  
HETATM 4922  H2  HOH D1484      33.056  14.095  70.003  1.00  0.00      D    H  
HETATM 4923  O   HOH D1485      19.121  29.184  84.011  1.00  0.00      D    O  
HETATM 4924  H1  HOH D1485      19.225  28.854  83.073  1.00  0.00      D    H  
HETATM 4925  H2  HOH D1485      19.803  28.747  84.596  1.00  0.00      D    H  
HETATM 4926  O   HOH D1486       4.938   4.557  10.809  1.00  0.00      D    O  
HETATM 4927  H1  HOH D1486       4.713   4.089  11.663  1.00  0.00      D    H  
HETATM 4928  H2  HOH D1486       4.851   5.545  10.938  1.00  0.00      D    H  
HETATM 4929  O   HOH D1487      21.752  20.844  17.809  1.00  0.00      D    O  
HETATM 4930  H1  HOH D1487      21.780  19.881  18.078  1.00  0.00      D    H  
HETATM 4931  H2  HOH D1487      22.367  21.372  18.395  1.00  0.00      D    H  
HETATM 4932  O   HOH D1488      37.669   4.010   5.851  1.00  0.00      D    O  
HETATM 4933  H1  HOH D1488      38.535   4.460   5.632  1.00  0.00      D    H  
HETATM 4934  H2  HOH D1488      36.929   4.682   5.823  1.00  0.00      D    H  
HETATM 4935  O   HOH D1489      11.989   4.803  60.818  1.00  0.00      D    O  
HETATM 4936  H1  HOH D1489      12.926   4.957  60.503  1.00  0.00      D    H
[truncated: 1,719,799 more chars]
