# Supplementary material for: ECE vs DISP Mechanisms in Anodic Electrolysis of Benzyl Alcohols: Computational Prediction of Microscopic Rate Constants
Source: J Phys Chem C Nanomater Interfaces. 2025 Aug 28;129(36):16076–96. doi: 10.1021/acs.jpcc.5c04347 (PMC12434723; doi:10.1021/acs.jpcc.5c04347)
Supplement: Supplementary file 2 [file jp5c04347_si_002.zip › example_simulation_inputs/MM_simulation_LiClO4_electrode/charge_06.pdb]

TITLE     MDANALYSIS FRAME 0: Created by PDBWriter
CRYST1   49.280   49.280  370.422  90.00  90.00 120.00 P 1           1
HETATM    1  C00 2ag A   1      33.184   6.359   3.556  1.00  0.00      A    C  
HETATM    2  O01 2ag A   1      31.846   5.909   3.281  1.00  0.00      A    O  
HETATM    3  C02 2ag A   1      31.532   4.542   3.453  1.00  0.00      A    C  
HETATM    4  C03 2ag A   1      30.215   4.102   3.533  1.00  0.00      A    C  
HETATM    5  C04 2ag A   1      29.859   2.729   3.702  1.00  0.00      A    C  
HETATM    6  C05 2ag A   1      30.872   1.753   3.657  1.00  0.00      A    C  
HETATM    7  C06 2ag A   1      30.461   0.328   3.649  1.00  0.00      A    C  
HETATM    8  O07 2ag A   1      29.230   0.019   4.204  1.00  0.00      A    O  
HETATM    9  C08 2ag A   1      32.188   2.178   3.464  1.00  0.00      A    C  
HETATM   10  C09 2ag A   1      32.474   3.519   3.358  1.00  0.00      A    C  
HETATM   11  H0A 2ag A   1      33.255   7.429   3.361  1.00  0.00      A    H  
HETATM   12  H0B 2ag A   1      33.626   6.117   4.523  1.00  0.00      A    H  
HETATM   13  H0C 2ag A   1      33.961   5.965   2.901  1.00  0.00      A    H  
HETATM   14  H0D 2ag A   1      29.457   4.867   3.454  1.00  0.00      A    H  
HETATM   15  H0E 2ag A   1      28.831   2.412   3.799  1.00  0.00      A    H  
HETATM   16  H0F 2ag A   1      31.249  -0.259   4.119  1.00  0.00      A    H  
HETATM   17  H0G 2ag A   1      30.428  -0.067   2.634  1.00  0.00      A    H  
HETATM   18  H0H 2ag A   1      29.405  -0.162   5.115  1.00  0.00      A    H  
HETATM   19  H0I 2ag A   1      32.944   1.535   3.039  1.00  0.00      A    H  
HETATM   20  H0J 2ag A   1      33.229   3.738   2.618  1.00  0.00      A    H  
HETATM   21 Li   Li  B   1       6.922  31.774 108.233  1.00  0.00      B   LI  
HETATM   22 Li   Li  B   2      10.360   0.304 105.563  1.00  0.00      B   LI  
HETATM   23 Li   Li  B   3       1.150  19.091   3.873  1.00  0.00      B   LI  
HETATM   24 Li   Li  B   4      26.801  41.720  47.438  1.00  0.00      B   LI  
HETATM   25 Li   Li  B   5      36.766  11.711  35.637  1.00  0.00      B   LI  
HETATM   26 Li   Li  B   6      31.308   9.016   7.883  1.00  0.00      B   LI  
HETATM   27 Li   Li  B   7      13.810   9.339  57.635  1.00  0.00      B   LI  
HETATM   28 Li   Li  B   8       1.255  39.627  27.524  1.00  0.00      B   LI  
HETATM   29 Li   Li  B   9      29.453  38.024   7.699  1.00  0.00      B   LI  
HETATM   30 Li   Li  B  10      37.763  23.228  23.460  1.00  0.00      B   LI  
HETATM   31 Li   Li  B  11      42.481   8.195  55.984  1.00  0.00      B   LI  
HETATM   32 Li   Li  B  12      24.013  29.061 108.839  1.00  0.00      B   LI  
HETATM   33 Li   Li  B  13       7.061   6.790  84.303  1.00  0.00      B   LI  
HETATM   34 Li   Li  B  14      31.112  35.966  28.341  1.00  0.00      B   LI  
HETATM   35 Li   Li  B  15      37.430   4.347 104.467  1.00  0.00      B   LI  
HETATM   36 Li   Li  B  16      35.593   2.571  86.452  1.00  0.00      B   LI  
HETATM   37 Li   Li  B  17      24.444  27.183  79.137  1.00  0.00      B   LI  
HETATM   38 Li   Li  B  18      13.496  35.722 115.051  1.00  0.00      B   LI  
HETATM   39 Li   Li  B  19      20.162  32.342 109.879  1.00  0.00      B   LI  
HETATM   40 Li   Li  B  20      14.145   0.381  17.286  1.00  0.00      B   LI  
HETATM   41 Li   Li  B  21      32.477   7.286  85.902  1.00  0.00      B   LI  
HETATM   42 Li   Li  B  22      48.419  18.170 103.409  1.00  0.00      B   LI  
HETATM   43 Li   Li  B  23       7.690  19.908  78.367  1.00  0.00      B   LI  
HETATM   44 Li   Li  B  24      24.771   2.037  39.677  1.00  0.00      B   LI  
HETATM   45 Li   Li  B  25      31.242  24.025  14.641  1.00  0.00      B   LI  
HETATM   46 Li   Li  B  26       7.019   3.033  13.468  1.00  0.00      B   LI  
HETATM   47 Li   Li  B  27      31.549  26.947  60.486  1.00  0.00      B   LI  
HETATM   48 Li   Li  B  28      38.810  32.898  41.353  1.00  0.00      B   LI  
HETATM   49 Li   Li  B  29      30.055  19.332  96.808  1.00  0.00      B   LI  
HETATM   50 Li   Li  B  30      43.540  27.885  66.749  1.00  0.00      B   LI  
HETATM   51 Li   Li  B  31      46.705  22.835 108.687  1.00  0.00      B   LI  
HETATM   52 Li   Li  B  32      16.950  27.394 102.423  1.00  0.00      B   LI  
HETATM   53 Li   Li  B  33      35.770  10.733  22.799  1.00  0.00      B   LI  
HETATM   54 Li   Li  B  34       2.585  39.543 116.822  1.00  0.00      B   LI  
HETATM   55 Li   Li  B  35      38.020  28.894  17.416  1.00  0.00      B   LI  
HETATM   56 Li   Li  B  36      13.664  38.455   9.666  1.00  0.00      B   LI  
HETATM   57 Li   Li  B  37       6.527   6.891  37.460  1.00  0.00      B   LI  
HETATM   58 Li   Li  B  38       2.049  25.702  90.848  1.00  0.00      B   LI  
HETATM   59 Li   Li  B  39       1.271  34.258  73.673  1.00  0.00      B   LI  
HETATM   60 Li   Li  B  40       3.631   1.918 117.323  1.00  0.00      B   LI  
HETATM   61 Li   Li  B  41      41.470  16.942   4.549  1.00  0.00      B   LI  
HETATM   62 Li   Li  B  42      45.241  37.121   6.930  1.00  0.00      B   LI  
HETATM   63 Li   Li  B  43      47.324   8.514   7.017  1.00  0.00      B   LI  
HETATM   64 Li   Li  B  44      39.713  13.236 109.477  1.00  0.00      B   LI  
HETATM   65 Li   Li  B  45      28.673  19.669 116.003  1.00  0.00      B   LI  
HETATM   66 Li   Li  B  46      20.354  18.382  58.487  1.00  0.00      B   LI  
HETATM   67 Li   Li  B  47       5.463  11.283 105.890  1.00  0.00      B   LI  
HETATM   68 Li   Li  B  48      17.680  21.559 110.403  1.00  0.00      B   LI  
HETATM   69 Li   Li  B  49      19.467   1.547 112.541  1.00  0.00      B   LI  
HETATM   70 Li   Li  B  50      41.184  11.162  14.672  1.00  0.00      B   LI  
HETATM   71 Li   Li  B  51      12.052  31.692  95.421  1.00  0.00      B   LI  
HETATM   72 Li   Li  B  52       2.493  35.190  46.178  1.00  0.00      B   LI  
HETATM   73 Li   Li  B  53       0.370  28.119  97.382  1.00  0.00      B   LI  
HETATM   74 Li   Li  B  54      12.555  28.283  12.181  1.00  0.00      B   LI  
HETATM   75 Li   Li  B  55      20.182  31.650  32.702  1.00  0.00      B   LI  
HETATM   76 Li   Li  B  56      19.449  27.082   5.971  1.00  0.00      B   LI  
HETATM   77 Li   Li  B  57      43.939  20.324 112.245  1.00  0.00      B   LI  
HETATM   78 Li   Li  B  58      23.158  10.440  48.296  1.00  0.00      B   LI  
HETATM   79 Li   Li  B  59      11.267   8.074 114.463  1.00  0.00      B   LI  
HETATM   80 Li   Li  B  60       3.549  24.641  57.237  1.00  0.00      B   LI  
HETATM   81 Li   Li  B  61      38.338  34.730 116.438  1.00  0.00      B   LI  
HETATM   82 Li   Li  B  62      27.192  33.946  84.657  1.00  0.00      B   LI  
HETATM   83 Li   Li  B  63      22.689   7.437  21.858  1.00  0.00      B   LI  
HETATM   84 Li   Li  B  64      30.540  16.534  31.781  1.00  0.00      B   LI  
HETATM   85 Li   Li  B  65      14.762  40.092  64.012  1.00  0.00      B   LI  
HETATM   86 Li   Li  B  66       9.468   2.371 113.383  1.00  0.00      B   LI  
HETATM   87 Li   Li  B  67      27.460  12.515 105.548  1.00  0.00      B   LI  
HETATM   88 Li   Li  B  68      20.944  28.810  42.071  1.00  0.00      B   LI  
HETATM   89 Li   Li  B  69      34.201   5.646  38.432  1.00  0.00      B   LI  
HETATM   90 Li   Li  B  70       8.973  32.943  72.838  1.00  0.00      B   LI  
HETATM   91 Li   Li  B  71      33.499   2.564 101.010  1.00  0.00      B   LI  
HETATM   92 Li   Li  B  72      32.677  41.799  50.631  1.00  0.00      B   LI  
HETATM   93 Li   Li  B  73       9.274  12.069  21.214  1.00  0.00      B   LI  
HETATM   94 Li   Li  B  74      21.396  14.314 116.335  1.00  0.00      B   LI  
HETATM   95 Li   Li  B  75      31.638  35.758  76.663  1.00  0.00      B   LI  
HETATM   96  Clc CLO C   1      13.095  33.828  43.030  1.00  0.00      C   CL  
HETATM   97  Oc1 CLO C   1      14.440  34.421  43.526  1.00  0.00      C    O  
HETATM   98  Oc2 CLO C   1      12.487  34.713  41.991  1.00  0.00      C    O  
HETATM   99  Oc3 CLO C   1      12.187  33.624  44.241  1.00  0.00      C    O  
HETATM  100  Oc4 CLO C   1      13.348  32.513  42.345  1.00  0.00      C    O  
HETATM  101  Clc CLO C   2      43.174  24.083  72.317  1.00  0.00      C   CL  
HETATM  102  Oc1 CLO C   2      44.194  25.188  72.202  1.00  0.00      C    O  
HETATM  103  Oc2 CLO C   2      43.751  22.754  71.976  1.00  0.00      C    O  
HETATM  104  Oc3 CLO C   2      42.107  24.395  71.384  1.00  0.00      C    O  
HETATM  105  Oc4 CLO C   2      42.628  24.050  73.720  1.00  0.00      C    O  
HETATM  106  Clc CLO C   3       6.859   0.334  79.755  1.00  0.00      C   CL  
HETATM  107  Oc1 CLO C   3       6.529   0.308  78.277  1.00  0.00      C    O  
HETATM  108  Oc2 CLO C   3       7.655   1.621  80.088  1.00  0.00      C    O  
HETATM  109  Oc3 CLO C   3       7.670  -0.823  80.098  1.00  0.00      C    O  
HETATM  110  Oc4 CLO C   3       5.567   0.260  80.525  1.00  0.00      C    O  
HETATM  111  Clc CLO C   4      43.373  34.652 104.513  1.00  0.00      C   CL  
HETATM  112  Oc1 CLO C   4      44.518  34.077 105.366  1.00  0.00      C    O  
HETATM  113  Oc2 CLO C   4      42.309  33.577 104.299  1.00  0.00      C    O  
HETATM  114  Oc3 CLO C   4      43.932  35.073 103.155  1.00  0.00      C    O  
HETATM  115  Oc4 CLO C   4      42.712  35.823 105.226  1.00  0.00      C    O  
HETATM  116  Clc CLO C   5      18.243  18.035  37.109  1.00  0.00      C   CL  
HETATM  117  Oc1 CLO C   5      17.019  17.378  37.782  1.00  0.00      C    O  
HETATM  118  Oc2 CLO C   5      18.266  17.603  35.677  1.00  0.00      C    O  
HETATM  119  Oc3 CLO C   5      19.561  17.657  37.715  1.00  0.00      C    O  
HETATM  120  Oc4 CLO C   5      18.027  19.534  37.186  1.00  0.00      C    O  
HETATM  121  Clc CLO C   6      36.866   4.105   4.031  1.00  0.00      C   CL  
HETATM  122  Oc1 CLO C   6      36.087   3.161   3.161  1.00  0.00      C    O  
HETATM  123  Oc2 CLO C   6      37.500   3.397   5.158  1.00  0.00      C    O  
HETATM  124  Oc3 CLO C   6      35.840   5.092   4.489  1.00  0.00      C    O  
HETATM  125  Oc4 CLO C   6      37.890   4.849   3.233  1.00  0.00      C    O  
HETATM  126  Clc CLO C   7      25.427  15.862 100.815  1.00  0.00      C   CL  
HETATM  127  Oc1 CLO C   7      24.345  15.484 101.806  1.00  0.00      C    O  
HETATM  128  Oc2 CLO C   7      24.914  15.803  99.423  1.00  0.00      C    O  
HETATM  129  Oc3 CLO C   7      26.646  14.994 100.969  1.00  0.00      C    O  
HETATM  130  Oc4 CLO C   7      25.807  17.252 101.082  1.00  0.00      C    O  
HETATM  131  Clc CLO C   8      25.675  29.239 100.385  1.00  0.00      C   CL  
HETATM  132  Oc1 CLO C   8      24.838  30.428 100.905  1.00  0.00      C    O  
HETATM  133  Oc2 CLO C   8      27.021  29.285 101.035  1.00  0.00      C    O  
HETATM  134  Oc3 CLO C   8      25.777  29.302  98.903  1.00  0.00      C    O  
HETATM  135  Oc4 CLO C   8      24.996  27.969 100.822  1.00  0.00      C    O  
HETATM  136  Clc CLO C   9      43.156   6.199  78.377  1.00  0.00      C   CL  
HETATM  137  Oc1 CLO C   9      42.790   6.696  77.044  1.00  0.00      C    O  
HETATM  138  Oc2 CLO C   9      41.997   6.346  79.336  1.00  0.00      C    O  
HETATM  139  Oc3 CLO C   9      44.312   7.041  78.901  1.00  0.00      C    O  
HETATM  140  Oc4 CLO C   9      43.527   4.780  78.253  1.00  0.00      C    O  
HETATM  141  Clc CLO C  10      22.593  23.381 100.823  1.00  0.00      C   CL  
HETATM  142  Oc1 CLO C  10      21.504  24.352 100.323  1.00  0.00      C    O  
HETATM  143  Oc2 CLO C  10      22.731  23.494 102.281  1.00  0.00      C    O  
HETATM  144  Oc3 CLO C  10      23.894  23.667 100.138  1.00  0.00      C    O  
HETATM  145  Oc4 CLO C  10      22.187  21.957 100.593  1.00  0.00      C    O  
HETATM  146  Clc CLO C  11       5.052  14.175  80.855  1.00  0.00      C   CL  
HETATM  147  Oc1 CLO C  11       6.371  14.907  80.985  1.00  0.00      C    O  
HETATM  148  Oc2 CLO C  11       4.208  14.929  79.857  1.00  0.00      C    O  
HETATM  149  Oc3 CLO C  11       4.357  14.168  82.186  1.00  0.00      C    O  
HETATM  150  Oc4 CLO C  11       5.263  12.787  80.379  1.00  0.00      C    O  
HETATM  151  Clc CLO C  12       3.598  41.051  30.768  1.00  0.00      C   CL  
HETATM  152  Oc1 CLO C  12       4.391  39.935  31.259  1.00  0.00      C    O  
HETATM  153  Oc2 CLO C  12       4.182  42.341  31.296  1.00  0.00      C    O  
HETATM  154  Oc3 CLO C  12       2.170  40.843  31.165  1.00  0.00      C    O  
HETATM  155  Oc4 CLO C  12       3.697  41.094  29.235  1.00  0.00      C    O  
HETATM  156  Clc CLO C  13      32.704  24.755  55.715  1.00  0.00      C   CL  
HETATM  157  Oc1 CLO C  13      33.474  25.696  54.830  1.00  0.00      C    O  
HETATM  158  Oc2 CLO C  13      31.262  25.290  55.758  1.00  0.00      C    O  
HETATM  159  Oc3 CLO C  13      33.255  24.762  57.137  1.00  0.00      C    O  
HETATM  160  Oc4 CLO C  13      32.740  23.349  55.140  1.00  0.00      C    O  
HETATM  161  Clc CLO C  14      17.983  40.597  79.310  1.00  0.00      C   CL  
HETATM  162  Oc1 CLO C  14      17.838  42.107  79.245  1.00  0.00      C    O  
HETATM  163  Oc2 CLO C  14      17.505  39.930  78.081  1.00  0.00      C    O  
HETATM  164  Oc3 CLO C  14      17.188  40.096  80.439  1.00  0.00      C    O  
HETATM  165  Oc4 CLO C  14      19.462  40.289  79.515  1.00  0.00      C    O  
HETATM  166  Clc CLO C  15      31.885   9.959 107.420  1.00  0.00      C   CL  
HETATM  167  Oc1 CLO C  15      32.473  11.337 107.610  1.00  0.00      C    O  
HETATM  168  Oc2 CLO C  15      32.190   9.137 108.667  1.00  0.00      C    O  
HETATM  169  Oc3 CLO C  15      32.465   9.349 106.167  1.00  0.00      C    O  
HETATM  170  Oc4 CLO C  15      30.433  10.199 107.254  1.00  0.00      C    O  
HETATM  171  Clc CLO C  16      31.786  38.183  18.573  1.00  0.00      C   CL  
HETATM  172  Oc1 CLO C  16      30.510  38.059  17.818  1.00  0.00      C    O  
HETATM  173  Oc2 CLO C  16      32.946  38.415  17.623  1.00  0.00      C    O  
HETATM  174  Oc3 CLO C  16      32.083  36.905  19.262  1.00  0.00      C    O  
HETATM  175  Oc4 CLO C  16      31.719  39.273  19.625  1.00  0.00      C    O  
HETATM  176  Clc CLO C  17      48.434  22.251  91.669  1.00  0.00      C   CL  
HETATM  177  Oc1 CLO C  17      47.551  23.221  92.428  1.00  0.00      C    O  
HETATM  178  Oc2 CLO C  17      47.569  21.255  90.975  1.00  0.00      C    O  
HETATM  179  Oc3 CLO C  17      49.377  21.568  92.548  1.00  0.00      C    O  
HETATM  180  Oc4 CLO C  17      49.194  23.012  90.614  1.00  0.00      C    O  
HETATM  181  Clc CLO C  18      36.117  19.285  54.614  1.00  0.00      C   CL  
HETATM  182  Oc1 CLO C  18      36.032  18.075  53.714  1.00  0.00      C    O  
HETATM  183  Oc2 CLO C  18      34.694  19.811  54.811  1.00  0.00      C    O  
HETATM  184  Oc3 CLO C  18      36.938  20.392  53.963  1.00  0.00      C    O  
HETATM  185  Oc4 CLO C  18      36.756  18.910  55.959  1.00  0.00      C    O  
HETATM  186  Clc CLO C  19      13.694  10.554 102.625  1.00  0.00      C   CL  
HETATM  187  Oc1 CLO C  19      14.430   9.818 101.522  1.00  0.00      C    O  
HETATM  188  Oc2 CLO C  19      13.815  12.013 102.291  1.00  0.00      C    O  
HETATM  189  Oc3 CLO C  19      14.215  10.217 103.988  1.00  0.00      C    O  
HETATM  190  Oc4 CLO C  19      12.249  10.193 102.579  1.00  0.00      C    O  
HETATM  191  Clc CLO C  20      40.132  41.396  12.425  1.00  0.00      C   CL  
HETATM  192  Oc1 CLO C  20      38.662  41.436  12.219  1.00  0.00      C    O  
HETATM  193  Oc2 CLO C  20      40.649  42.696  13.070  1.00  0.00      C    O  
HETATM  194  Oc3 CLO C  20      40.831  41.134  11.100  1.00  0.00      C    O  
HETATM  195  Oc4 CLO C  20      40.391  40.264  13.348  1.00  0.00      C    O  
HETATM  196  Clc CLO C  21       1.451   2.336   3.926  1.00  0.00      C   CL  
HETATM  197  Oc1 CLO C  21       0.369   1.350   4.337  1.00  0.00      C    O  
HETATM  198  Oc2 CLO C  21       0.821   3.472   3.137  1.00  0.00      C    O  
HETATM  199  Oc3 CLO C  21       2.509   1.621   3.174  1.00  0.00      C    O  
HETATM  200  Oc4 CLO C  21       2.010   2.865   5.231  1.00  0.00      C    O  
HETATM  201  Clc CLO C  22      25.499  41.932  88.505  1.00  0.00      C   CL  
HETATM  202  Oc1 CLO C  22      24.037  41.715  88.167  1.00  0.00      C    O  
HETATM  203  Oc2 CLO C  22      26.153  40.619  88.739  1.00  0.00      C    O  
HETATM  204  Oc3 CLO C  22      25.619  42.765  89.771  1.00  0.00      C    O  
HETATM  205  Oc4 CLO C  22      26.224  42.583  87.371  1.00  0.00      C    O  
HETATM  206  Clc CLO C  23      14.743   2.437 100.032  1.00  0.00      C   CL  
HETATM  207  Oc1 CLO C  23      13.612   3.351  99.783  1.00  0.00      C    O  
HETATM  208  Oc2 CLO C  23      15.898   3.218 100.604  1.00  0.00      C    O  
HETATM  209  Oc3 CLO C  23      15.221   1.844  98.740  1.00  0.00      C    O  
HETATM  210  Oc4 CLO C  23      14.352   1.363 100.952  1.00  0.00      C    O  
HETATM  211  Clc CLO C  24      18.175  10.738 117.205  1.00  0.00      C   CL  
HETATM  212  Oc1 CLO C  24      18.029  12.220 116.935  1.00  0.00      C    O  
HETATM  213  Oc2 CLO C  24      19.524  10.448 117.805  1.00  0.00      C    O  
HETATM  214  Oc3 CLO C  24      18.021   9.992 115.907  1.00  0.00      C    O  
HETATM  215  Oc4 CLO C  24      17.061  10.300 118.115  1.00  0.00      C    O  
HETATM  216  Clc CLO C  25      35.888  20.679  69.112  1.00  0.00      C   CL  
HETATM  217  Oc1 CLO C  25      34.591  21.440  69.208  1.00  0.00      C    O  
HETATM  218  Oc2 CLO C  25      36.856  21.110  70.124  1.00  0.00      C    O  
HETATM  219  Oc3 CLO C  25      36.522  20.851  67.762  1.00  0.00      C    O  
HETATM  220  Oc4 CLO C  25      35.644  19.189  69.277  1.00  0.00      C    O  
HETATM  221  Clc CLO C  26      43.815  10.281 103.247  1.00  0.00      C   CL  
HETATM  222  Oc1 CLO C  26      42.343   9.989 102.955  1.00  0.00      C    O  
HETATM  223  Oc2 CLO C  26      44.007  10.444 104.717  1.00  0.00      C    O  
HETATM  224  Oc3 CLO C  26      44.167  11.542 102.509  1.00  0.00      C    O  
HETATM  225  Oc4 CLO C  26      44.695   9.186 102.756  1.00  0.00      C    O  
HETATM  226  Clc CLO C  27       8.488   1.680  29.460  1.00  0.00      C   CL  
HETATM  227  Oc1 CLO C  27       7.232   1.310  30.087  1.00  0.00      C    O  
HETATM  228  Oc2 CLO C  27       8.367   1.495  27.955  1.00  0.00      C    O  
HETATM  229  Oc3 CLO C  27       9.550   0.785  29.996  1.00  0.00      C    O  
HETATM  230  Oc4 CLO C  27       8.810   3.077  29.844  1.00  0.00      C    O  
HETATM  231  Clc CLO C  28      31.434  26.142  19.467  1.00  0.00      C   CL  
HETATM  232  Oc1 CLO C  28      31.436  27.413  20.293  1.00  0.00      C    O  
HETATM  233  Oc2 CLO C  28      30.292  25.336  19.979  1.00  0.00      C    O  
HETATM  234  Oc3 CLO C  28      32.769  25.495  19.648  1.00  0.00      C    O  
HETATM  235  Oc4 CLO C  28      31.231  26.470  17.976  1.00  0.00      C    O  
HETATM  236  Clc CLO C  29       5.854  40.146  54.724  1.00  0.00      C   CL  
HETATM  237  Oc1 CLO C  29       7.161  40.818  55.108  1.00  0.00      C    O  
HETATM  238  Oc2 CLO C  29       4.681  41.032  54.897  1.00  0.00      C    O  
HETATM  239  Oc3 CLO C  29       5.677  38.943  55.594  1.00  0.00      C    O  
HETATM  240  Oc4 CLO C  29       5.926  39.663  53.286  1.00  0.00      C    O  
HETATM  241  Clc CLO C  30      41.681  36.863  73.916  1.00  0.00      C   CL  
HETATM  242  Oc1 CLO C  30      40.362  36.619  73.220  1.00  0.00      C    O  
HETATM  243  Oc2 CLO C  30      42.251  35.568  74.345  1.00  0.00      C    O  
HETATM  244  Oc3 CLO C  30      41.533  37.833  75.001  1.00  0.00      C    O  
HETATM  245  Oc4 CLO C  30      42.633  37.479  72.892  1.00  0.00      C    O  
HETATM  246  Clc CLO C  31      22.996  20.972  31.169  1.00  0.00      C   CL  
HETATM  247  Oc1 CLO C  31      23.697  22.010  30.352  1.00  0.00      C    O  
HETATM  248  Oc2 CLO C  31      23.299  19.581  30.646  1.00  0.00      C    O  
HETATM  249  Oc3 CLO C  31      21.491  21.262  31.068  1.00  0.00      C    O  
HETATM  250  Oc4 CLO C  31      23.444  21.108  32.568  1.00  0.00      C    O  
HETATM  251  Clc CLO C  32       0.818  23.106 113.190  1.00  0.00      C   CL  
HETATM  252  Oc1 CLO C  32       2.095  23.657 112.613  1.00  0.00      C    O  
HETATM  253  Oc2 CLO C  32       0.480  23.899 114.432  1.00  0.00      C    O  
HETATM  254  Oc3 CLO C  32       1.021  21.678 113.681  1.00  0.00      C    O  
HETATM  255  Oc4 CLO C  32      -0.353  23.074 112.291  1.00  0.00      C    O  
HETATM  256  Clc CLO C  33      27.280   0.656  13.258  1.00  0.00      C   CL  
HETATM  257  Oc1 CLO C  33      26.348   1.150  12.177  1.00  0.00      C    O  
HETATM  258  Oc2 CLO C  33      26.780  -0.606  13.874  1.00  0.00      C    O  
HETATM  259  Oc3 CLO C  33      27.378   1.665  14.354  1.00  0.00      C    O  
HETATM  260  Oc4 CLO C  33      28.634   0.363  12.684  1.00  0.00      C    O  
HETATM  261  Clc CLO C  34      45.351  19.801   3.785  1.00  0.00      C   CL  
HETATM  262  Oc1 CLO C  34      45.020  19.906   5.207  1.00  0.00      C    O  
HETATM  263  Oc2 CLO C  34      44.151  20.287   2.998  1.00  0.00      C    O  
HETATM  264  Oc3 CLO C  34      45.447  18.366   3.365  1.00  0.00      C    O  
HETATM  265  Oc4 CLO C  34      46.520  20.607   3.389  1.00  0.00      C    O  
HETATM  266  Clc CLO C  35      25.898   6.247   3.767  1.00  0.00      C   CL  
HETATM  267  Oc1 CLO C  35      24.819   5.486   3.016  1.00  0.00      C    O  
HETATM  268  Oc2 CLO C  35      25.608   7.695   3.679  1.00  0.00      C    O  
HETATM  269  Oc3 CLO C  35      27.293   5.969   3.243  1.00  0.00      C    O  
HETATM  270  Oc4 CLO C  35      25.854   5.831   5.229  1.00  0.00      C    O  
HETATM  271  Clc CLO C  36      13.761  34.383  80.440  1.00  0.00      C   CL  
HETATM  272  Oc1 CLO C  36      13.179  35.247  81.518  1.00  0.00      C    O  
HETATM  273  Oc2 CLO C  36      14.199  33.041  81.041  1.00  0.00      C    O  
HETATM  274  Oc3 CLO C  36      14.954  35.124  79.867  1.00  0.00      C    O  
HETATM  275  Oc4 CLO C  36      12.750  34.146  79.336  1.00  0.00      C    O  
HETATM  276  Clc CLO C  37      12.296  18.580 108.529  1.00  0.00      C   CL  
HETATM  277  Oc1 CLO C  37      12.181  17.232 107.839  1.00  0.00      C    O  
HETATM  278  Oc2 CLO C  37      12.256  19.719 107.520  1.00  0.00      C    O  
HETATM  279  Oc3 CLO C  37      13.597  18.623 109.326  1.00  0.00      C    O  
HETATM  280  Oc4 CLO C  37      11.150  18.807 109.525  1.00  0.00      C    O  
HETATM  281  Clc CLO C  38      44.304  36.704  28.998  1.00  0.00      C   CL  
HETATM  282  Oc1 CLO C  38      43.218  35.824  29.554  1.00  0.00      C    O  
HETATM  283  Oc2 CLO C  38      45.594  35.948  28.870  1.00  0.00      C    O  
HETATM  284  Oc3 CLO C  38      44.464  37.956  29.924  1.00  0.00      C    O  
HETATM  285  Oc4 CLO C  38      43.855  37.212  27.663  1.00  0.00      C    O  
HETATM  286  Clc CLO C  39       2.015  41.989 108.510  1.00  0.00      C   CL  
HETATM  287  Oc1 CLO C  39       2.953  41.290 109.437  1.00  0.00      C    O  
HETATM  288  Oc2 CLO C  39       0.988  42.751 109.331  1.00  0.00      C    O  
HETATM  289  Oc3 CLO C  39       1.327  40.953 107.659  1.00  0.00      C    O  
HETATM  290  Oc4 CLO C  39       2.760  42.883 107.655  1.00  0.00      C    O  
HETATM  291  Clc CLO C  40      39.816  27.266  78.829  1.00  0.00      C   CL  
HETATM  292  Oc1 CLO C  40      38.947  28.486  78.709  1.00  0.00      C    O  
HETATM  293  Oc2 CLO C  40      39.729  26.688  80.259  1.00  0.00      C    O  
HETATM  294  Oc3 CLO C  40      41.183  27.719  78.513  1.00  0.00      C    O  
HETATM  295  Oc4 CLO C  40      39.419  26.223  77.860  1.00  0.00      C    O  
HETATM  296  Clc CLO C  41      40.699  28.465   3.756  1.00  0.00      C   CL  
HETATM  297  Oc1 CLO C  41      41.306  27.196   3.364  1.00  0.00      C    O  
HETATM  298  Oc2 CLO C  41      39.354  28.587   3.173  1.00  0.00      C    O  
HETATM  299  Oc3 CLO C  41      41.567  29.541   3.134  1.00  0.00      C    O  
HETATM  300  Oc4 CLO C  41      40.617  28.532   5.239  1.00  0.00      C    O  
HETATM  301  Clc CLO C  42      48.415  27.020  35.699  1.00  0.00      C   CL  
HETATM  302  Oc1 CLO C  42      47.757  28.342  35.971  1.00  0.00      C    O  
HETATM  303  Oc2 CLO C  42      48.092  26.076  36.802  1.00  0.00      C    O  
HETATM  304  Oc3 CLO C  42      49.874  27.298  35.693  1.00  0.00      C    O  
HETATM  305  Oc4 CLO C  42      47.980  26.457  34.404  1.00  0.00      C    O  
HETATM  306  Clc CLO C  43      21.360  10.914  27.159  1.00  0.00      C   CL  
HETATM  307  Oc1 CLO C  43      22.802  10.898  26.764  1.00  0.00      C    O  
HETATM  308  Oc2 CLO C  43      21.170  11.969  28.210  1.00  0.00      C    O  
HETATM  309  Oc3 CLO C  43      21.041   9.513  27.556  1.00  0.00      C    O  
HETATM  310  Oc4 CLO C  43      20.559  11.312  25.975  1.00  0.00      C    O  
HETATM  311  Clc CLO C  44       2.023  11.244   3.793  1.00  0.00      C   CL  
HETATM  312  Oc1 CLO C  44       0.776  12.074   3.650  1.00  0.00      C    O  
HETATM  313  Oc2 CLO C  44       1.892   9.867   3.165  1.00  0.00      C    O  
HETATM  314  Oc3 CLO C  44       2.327  11.098   5.263  1.00  0.00      C    O  
HETATM  315  Oc4 CLO C  44       3.138  12.024   3.138  1.00  0.00      C    O  
HETATM  316  Clc CLO C  45      45.925  33.348   3.734  1.00  0.00      C   CL  
HETATM  317  Oc1 CLO C  45      47.396  33.450   3.744  1.00  0.00      C    O  
HETATM  318  Oc2 CLO C  45      45.388  34.593   3.054  1.00  0.00      C    O  
HETATM  319  Oc3 CLO C  45      45.418  33.333   5.162  1.00  0.00      C    O  
HETATM  320  Oc4 CLO C  45      45.440  32.089   3.009  1.00  0.00      C    O  
HETATM  321  Clc CLO C  46      39.093  41.917  61.196  1.00  0.00      C   CL  
HETATM  322  Oc1 CLO C  46      40.242  42.649  60.615  1.00  0.00      C    O  
HETATM  323  Oc2 CLO C  46      38.257  41.281  60.110  1.00  0.00      C    O  
HETATM  324  Oc3 CLO C  46      38.270  42.899  61.995  1.00  0.00      C    O  
HETATM  325  Oc4 CLO C  46      39.551  40.844  62.111  1.00  0.00      C    O  
HETATM  326  Clc CLO C  47      11.419  30.743  74.489  1.00  0.00      C   CL  
HETATM  327  Oc1 CLO C  47      11.575  30.977  76.003  1.00  0.00      C    O  
HETATM  328  Oc2 CLO C  47      10.904  29.371  74.271  1.00  0.00      C    O  
HETATM  329  Oc3 CLO C  47      12.695  30.892  73.741  1.00  0.00      C    O  
HETATM  330  Oc4 CLO C  47      10.372  31.698  73.954  1.00  0.00      C    O  
HETATM  331  Clc CLO C  48      21.886  31.728  39.247  1.00  0.00      C   CL  
HETATM  332  Oc1 CLO C  48      21.413  31.648  40.678  1.00  0.00      C    O  
HETATM  333  Oc2 CLO C  48      23.340  32.169  39.303  1.00  0.00      C    O  
HETATM  334  Oc3 CLO C  48      21.049  32.780  38.596  1.00  0.00      C    O  
HETATM  335  Oc4 CLO C  48      21.764  30.361  38.606  1.00  0.00      C    O  
HETATM  336  Clc CLO C  49      27.606   8.974  28.868  1.00  0.00      C   CL  
HETATM  337  Oc1 CLO C  49      27.838  10.401  29.226  1.00  0.00      C    O  
HETATM  338  Oc2 CLO C  49      26.144   8.720  29.001  1.00  0.00      C    O  
HETATM  339  Oc3 CLO C  49      28.470   8.107  29.706  1.00  0.00      C    O  
HETATM  340  Oc4 CLO C  49      27.930   8.776  27.350  1.00  0.00      C    O  
HETATM  341  Clc CLO C  50      44.261  11.856   3.911  1.00  0.00      C   CL  
HETATM  342  Oc1 CLO C  50      44.763  13.288   3.818  1.00  0.00      C    O  
HETATM  343  Oc2 CLO C  50      43.205  11.653   2.835  1.00  0.00      C    O  
HETATM  344  Oc3 CLO C  50      43.708  11.629   5.270  1.00  0.00      C    O  
HETATM  345  Oc4 CLO C  50      45.405  10.918   3.705  1.00  0.00      C    O  
HETATM  346  Clc CLO C  51       7.804  32.114  12.176  1.00  0.00      C   CL  
HETATM  347  Oc1 CLO C  51       8.486  32.982  11.164  1.00  0.00      C    O  
HETATM  348  Oc2 CLO C  51       8.759  31.013  12.595  1.00  0.00      C    O  
HETATM  349  Oc3 CLO C  51       6.533  31.603  11.584  1.00  0.00      C    O  
HETATM  350  Oc4 CLO C  51       7.476  32.903  13.434  1.00  0.00      C    O  
HETATM  351  Clc CLO C  52      45.704   7.823  50.557  1.00  0.00      C   CL  
HETATM  352  Oc1 CLO C  52      45.905   6.904  51.745  1.00  0.00      C    O  
HETATM  353  Oc2 CLO C  52      46.816   8.867  50.613  1.00  0.00      C    O  
HETATM  354  Oc3 CLO C  52      44.317   8.452  50.596  1.00  0.00      C    O  
HETATM  355  Oc4 CLO C  52      45.804   7.005  49.300  1.00  0.00      C    O  
HETATM  356  Clc CLO C  53      35.688  36.102  39.093  1.00  0.00      C   CL  
HETATM  357  Oc1 CLO C  53      34.595  35.054  39.095  1.00  0.00      C    O  
HETATM  358  Oc2 CLO C  53      35.468  36.921  37.860  1.00  0.00      C    O  
HETATM  359  Oc3 CLO C  53      37.062  35.490  39.090  1.00  0.00      C    O  
HETATM  360  Oc4 CLO C  53      35.524  37.015  40.287  1.00  0.00      C    O  
HETATM  361  Clc CLO C  54      26.724  34.801   4.098  1.00  0.00      C   CL  
HETATM  362  Oc1 CLO C  54      26.822  33.281   4.161  1.00  0.00      C    O  
HETATM  363  Oc2 CLO C  54      25.439  35.109   3.392  1.00  0.00      C    O  
HETATM  364  Oc3 CLO C  54      27.924  35.389   3.407  1.00  0.00      C    O  
HETATM  365  Oc4 CLO C  54      26.642  35.310   5.519  1.00  0.00      C    O  
HETATM  366  Clc CLO C  55       2.759  26.897  77.226  1.00  0.00      C   CL  
HETATM  367  Oc1 CLO C  55       1.498  26.117  76.820  1.00  0.00      C    O  
HETATM  368  Oc2 CLO C  55       2.786  27.262  78.705  1.00  0.00      C    O  
HETATM  369  Oc3 CLO C  55       2.917  28.149  76.392  1.00  0.00      C    O  
HETATM  370  Oc4 CLO C  55       3.940  26.073  76.869  1.00  0.00      C    O  
HETATM  371  Clc CLO C  56       3.933  38.490   3.716  1.00  0.00      C   CL  
HETATM  372  Oc1 CLO C  56       3.928  38.306   5.195  1.00  0.00      C    O  
HETATM  373  Oc2 CLO C  56       4.987  39.459   3.296  1.00  0.00      C    O  
HETATM  374  Oc3 CLO C  56       2.552  38.815   3.170  1.00  0.00      C    O  
HETATM  375  Oc4 CLO C  56       4.283  37.154   3.142  1.00  0.00      C    O  
HETATM  376  Clc CLO C  57      20.814  22.207   3.805  1.00  0.00      C   CL  
HETATM  377  Oc1 CLO C  57      20.733  21.849   5.270  1.00  0.00      C    O  
HETATM  378  Oc2 CLO C  57      21.788  21.375   3.023  1.00  0.00      C    O  
HETATM  379  Oc3 CLO C  57      21.195  23.655   3.708  1.00  0.00      C    O  
HETATM  380  Oc4 CLO C  57      19.453  22.039   3.169  1.00  0.00      C    O  
HETATM  381  Clc CLO C  58      27.838  26.635  53.215  1.00  0.00      C   CL  
HETATM  382  Oc1 CLO C  58      27.719  25.198  52.959  1.00  0.00      C    O  
HETATM  383  Oc2 CLO C  58      28.050  27.402  51.923  1.00  0.00      C    O  
HETATM  384  Oc3 CLO C  58      28.988  26.893  54.144  1.00  0.00      C    O  
HETATM  385  Oc4 CLO C  58      26.540  27.097  53.836  1.00  0.00      C    O  
HETATM  386  Clc CLO C  59      18.623  10.153  47.459  1.00  0.00      C   CL  
HETATM  387  Oc1 CLO C  59      18.862   9.203  48.603  1.00  0.00      C    O  
HETATM  388  Oc2 CLO C  59      19.131   9.602  46.162  1.00  0.00      C    O  
HETATM  389  Oc3 CLO C  59      19.270  11.495  47.736  1.00  0.00      C    O  
HETATM  390  Oc4 CLO C  59      17.140  10.388  47.366  1.00  0.00      C    O  
HETATM  391  Clc CLO C  60       5.480  35.695 105.492  1.00  0.00      C   CL  
HETATM  392  Oc1 CLO C  60       5.046  37.061 105.997  1.00  0.00      C    O  
HETATM  393  Oc2 CLO C  60       4.258  34.854 105.203  1.00  0.00      C    O  
HETATM  394  Oc3 CLO C  60       6.357  35.026 106.566  1.00  0.00      C    O  
HETATM  395  Oc4 CLO C  60       6.329  35.907 104.250  1.00  0.00      C    O  
HETATM  396  Clc CLO C  61      29.965  19.917   3.998  1.00  0.00      C   CL  
HETATM  397  Oc1 CLO C  61      28.725  20.167   3.180  1.00  0.00      C    O  
HETATM  398  Oc2 CLO C  61      30.955  21.003   3.714  1.00  0.00      C    O  
HETATM  399  Oc3 CLO C  61      30.568  18.577   3.611  1.00  0.00      C    O  
HETATM  400  Oc4 CLO C  61      29.600  19.953   5.466  1.00  0.00      C    O  
HETATM  401  Clc CLO C  62      41.633  15.391  26.902  1.00  0.00      C   CL  
HETATM  402  Oc1 CLO C  62      41.758  16.831  26.594  1.00  0.00      C    O  
HETATM  403  Oc2 CLO C  62      40.208  14.958  26.629  1.00  0.00      C    O  
HETATM  404  Oc3 CLO C  62      41.911  15.076  28.340  1.00  0.00      C    O  
HETATM  405  Oc4 CLO C  62      42.573  14.613  26.019  1.00  0.00      C    O  
HETATM  406  Clc CLO C  63       5.411  16.402   3.589  1.00  0.00      C   CL  
HETATM  407  Oc1 CLO C  63       5.150  16.178   5.033  1.00  0.00      C    O  
HETATM  408  Oc2 CLO C  63       6.839  16.023   3.334  1.00  0.00      C    O  
HETATM  409  Oc3 CLO C  63       5.153  17.840   3.228  1.00  0.00      C    O  
HETATM  410  Oc4 CLO C  63       4.524  15.488   2.794  1.00  0.00      C    O  
HETATM  411  Clc CLO C  64      11.153   5.027   3.699  1.00  0.00      C   CL  
HETATM  412  Oc1 CLO C  64      10.639   3.811   3.048  1.00  0.00      C    O  
HETATM  413  Oc2 CLO C  64      11.032   4.919   5.237  1.00  0.00      C    O  
HETATM  414  Oc3 CLO C  64      10.423   6.228   3.212  1.00  0.00      C    O  
HETATM  415  Oc4 CLO C  64      12.596   5.128   3.276  1.00  0.00      C    O  
HETATM  416  Clc CLO C  65       3.397   4.565 109.139  1.00  0.00      C   CL  
HETATM  417  Oc1 CLO C  65       2.202   3.675 108.971  1.00  0.00      C    O  
HETATM  418  Oc2 CLO C  65       4.610   3.799 108.720  1.00  0.00      C    O  
HETATM  419  Oc3 CLO C  65       3.567   5.116 110.525  1.00  0.00      C    O  
HETATM  420  Oc4 CLO C  65       3.263   5.767 108.272  1.00  0.00      C    O  
HETATM  421  Clc CLO C  66      14.749  35.169  94.514  1.00  0.00      C   CL  
HETATM  422  Oc1 CLO C  66      14.693  36.589  94.931  1.00  0.00      C    O  
HETATM  423  Oc2 CLO C  66      15.915  34.922  93.628  1.00  0.00      C    O  
HETATM  424  Oc3 CLO C  66      13.498  34.772  93.806  1.00  0.00      C    O  
HETATM  425  Oc4 CLO C  66      14.871  34.275  95.700  1.00  0.00      C    O  
HETATM  426  Clc CLO C  67      19.135  31.172   3.814  1.00  0.00      C   CL  
HETATM  427  Oc1 CLO C  67      19.673  32.462   3.386  1.00  0.00      C    O  
HETATM  428  Oc2 CLO C  67      19.920  30.071   3.169  1.00  0.00      C    O  
HETATM  429  Oc3 CLO C  67      17.753  31.050   3.290  1.00  0.00      C    O  
HETATM  430  Oc4 CLO C  67      19.152  31.009   5.292  1.00  0.00      C    O  
HETATM  431  Clc CLO C  68      28.053  13.967  44.915  1.00  0.00      C   CL  
HETATM  432  Oc1 CLO C  68      27.129  14.508  43.855  1.00  0.00      C    O  
HETATM  433  Oc2 CLO C  68      29.293  14.836  44.954  1.00  0.00      C    O  
HETATM  434  Oc3 CLO C  68      28.504  12.575  44.600  1.00  0.00      C    O  
HETATM  435  Oc4 CLO C  68      27.320  13.997  46.275  1.00  0.00      C    O  
HETATM  436  Clc CLO C  69       2.188  23.292   3.634  1.00  0.00      C   CL  
HETATM  437  Oc1 CLO C  69       1.779  23.599   5.003  1.00  0.00      C    O  
HETATM  438  Oc2 CLO C  69       1.014  22.633   2.969  1.00  0.00      C    O  
HETATM  439  Oc3 CLO C  69       3.332  22.324   3.628  1.00  0.00      C    O  
HETATM  440  Oc4 CLO C  69       2.489  24.571   2.907  1.00  0.00      C    O  
HETATM  441  Clc CLO C  70      14.244  14.789  54.381  1.00  0.00      C   CL  
HETATM  442  Oc1 CLO C  70      13.157  14.453  53.419  1.00  0.00      C    O  
HETATM  443  Oc2 CLO C  70      15.250  13.678  54.470  1.00  0.00      C    O  
HETATM  444  Oc3 CLO C  70      13.713  15.056  55.747  1.00  0.00      C    O  
HETATM  445  Oc4 CLO C  70      14.928  16.021  53.890  1.00  0.00      C    O  
HETATM  446  Clc CLO C  71      39.502  28.766 108.219  1.00  0.00      C   CL  
HETATM  447  Oc1 CLO C  71      39.267  27.630 109.190  1.00  0.00      C    O  
HETATM  448  Oc2 CLO C  71      39.731  30.071 109.000  1.00  0.00      C    O  
HETATM  449  Oc3 CLO C  71      38.318  28.869 107.316  1.00  0.00      C    O  
HETATM  450  Oc4 CLO C  71      40.719  28.414 107.358  1.00  0.00      C    O  
HETATM  451  Clc CLO C  72      22.360   2.527 116.862  1.00  0.00      C   CL  
HETATM  452  Oc1 CLO C  72      23.083   3.596 117.598  1.00  0.00      C    O  
HETATM  453  Oc2 CLO C  72      20.912   2.889 116.864  1.00  0.00      C    O  
HETATM  454  Oc3 CLO C  72      22.649   1.180 117.443  1.00  0.00      C    O  
HETATM  455  Oc4 CLO C  72      22.837   2.552 115.490  1.00  0.00      C    O  
HETATM  456  Clc CLO C  73      36.747  34.019   3.637  1.00  0.00      C   CL  
HETATM  457  Oc1 CLO C  73      36.667  33.725   5.082  1.00  0.00      C    O  
HETATM  458  Oc2 CLO C  73      35.390  34.225   3.101  1.00  0.00      C    O  
HETATM  459  Oc3 CLO C  73      37.332  32.847   2.916  1.00  0.00      C    O  
HETATM  460  Oc4 CLO C  73      37.577  35.246   3.383  1.00  0.00      C    O  
HETATM  461  Clc CLO C  74      19.920  42.532   3.952  1.00  0.00      C   CL  
HETATM  462  Oc1 CLO C  74      19.508  41.139   4.429  1.00  0.00      C    O  
HETATM  463  Oc2 CLO C  74      21.278  42.464   3.303  1.00  0.00      C    O  
HETATM  464  Oc3 CLO C  74      20.041  43.387   5.185  1.00  0.00      C    O  
HETATM  465  Oc4 CLO C  74      18.894  43.090   3.020  1.00  0.00      C    O  
HETATM  466  Clc CLO C  75      43.067  16.681 107.668  1.00  0.00      C   CL  
HETATM  467  Oc1 CLO C  75      42.302  17.768 108.370  1.00  0.00      C    O  
HETATM  468  Oc2 CLO C  75      44.537  17.029 107.728  1.00  0.00      C    O  
HETATM  469  Oc3 CLO C  75      42.551  16.501 106.244  1.00  0.00      C    O  
HETATM  470  Oc4 CLO C  75      42.851  15.397 108.400  1.00  0.00      C    O  
HETATM  471  O   HOH D   1       1.446  28.834  27.268  1.00  0.00      D    O  
HETATM  472  H1  HOH D   1       2.142  29.295  27.820  1.00  0.00      D    H  
HETATM  473  H2  HOH D   1       1.633  28.991  26.298  1.00  0.00      D    H  
HETATM  474  O   HOH D   2       8.149  27.249  11.238  1.00  0.00      D    O  
HETATM  475  H1  HOH D   2       8.207  27.721  12.117  1.00  0.00      D    H  
HETATM  476  H2  HOH D   2       7.807  27.881  10.542  1.00  0.00      D    H  
HETATM  477  O   HOH D   3      44.903   0.868 102.807  1.00  0.00      D    O  
HETATM  478  H1  HOH D   3      45.207   1.783 102.542  1.00  0.00      D    H  
HETATM  479  H2  HOH D   3      45.010   0.244 102.033  1.00  0.00      D    H  
HETATM  480  O   HOH D   4      45.482  26.108  43.062  1.00  0.00      D    O  
HETATM  481  H1  HOH D   4      45.941  26.996  43.103  1.00  0.00      D    H  
HETATM  482  H2  HOH D   4      45.523  25.669  43.959  1.00  0.00      D    H  
HETATM  483  O   HOH D   5       6.319  30.424  80.756  1.00  0.00      D    O  
HETATM  484  H1  HOH D   5       5.839  30.621  79.901  1.00  0.00      D    H  
HETATM  485  H2  HOH D   5       7.040  29.752  80.587  1.00  0.00      D    H  
HETATM  486  O   HOH D   6      33.540  24.804   3.334  1.00  0.00      D    O  
HETATM  487  H1  HOH D   6      32.615  24.428   3.281  1.00  0.00      D    H  
HETATM  488  H2  HOH D   6      33.850  24.794   4.285  1.00  0.00      D    H  
HETATM  489  O   HOH D   7      23.449  42.687  84.139  1.00  0.00      D    O  
HETATM  490  H1  HOH D   7      23.737  43.451  84.716  1.00  0.00      D    H  
HETATM  491  H2  HOH D   7      23.316  41.874  84.706  1.00  0.00      D    H  
HETATM  492  O   HOH D   8      39.355  30.756  38.256  1.00  0.00      D    O  
HETATM  493  H1  HOH D   8      40.285  30.899  38.597  1.00  0.00      D    H  
HETATM  494  H2  HOH D   8      38.899  30.062  38.813  1.00  0.00      D    H  
HETATM  495  O   HOH D   9       3.264  26.750  26.411  1.00  0.00      D    O  
HETATM  496  H1  HOH D   9       4.143  27.224  26.347  1.00  0.00      D    H  
HETATM  497  H2  HOH D   9       2.543  27.412  26.615  1.00  0.00      D    H  
HETATM  498  O   HOH D  10      29.908  23.907 105.422  1.00  0.00      D    O  
HETATM  499  H1  HOH D  10      29.512  24.714 105.860  1.00  0.00      D    H  
HETATM  500  H2  HOH D  10      29.452  23.085 105.763  1.00  0.00      D    H  
HETATM  501  O   HOH D  11      11.008  32.135   3.525  1.00  0.00      D    O  
HETATM  502  H1  HOH D  11      10.270  31.462   3.472  1.00  0.00      D    H  
HETATM  503  H2  HOH D  11      10.623  33.057   3.477  1.00  0.00      D    H  
HETATM  504  O   HOH D  12      23.009  13.942  27.534  1.00  0.00      D    O  
HETATM  505  H1  HOH D  12      23.107  13.588  26.604  1.00  0.00      D    H  
HETATM  506  H2  HOH D  12      22.443  13.318  28.071  1.00  0.00      D    H  
HETATM  507  O   HOH D  13      41.190  10.343  50.195  1.00  0.00      D    O  
HETATM  508  H1  HOH D  13      41.072   9.458  50.646  1.00  0.00      D    H  
HETATM  509  H2  HOH D  13      40.773  10.312  49.287  1.00  0.00      D    H  
HETATM  510  O   HOH D  14      31.530  30.944  88.470  1.00  0.00      D    O  
HETATM  511  H1  HOH D  14      32.529  30.903  88.458  1.00  0.00      D    H  
HETATM  512  H2  HOH D  14      31.157  30.021  88.383  1.00  0.00      D    H  
HETATM  513  O   HOH D  15      14.814  13.573  28.341  1.00  0.00      D    O  
HETATM  514  H1  HOH D  15      14.416  13.081  29.115  1.00  0.00      D    H  
HETATM  515  H2  HOH D  15      14.791  12.991  27.529  1.00  0.00      D    H  
HETATM  516  O   HOH D  16      13.659  21.234  63.406  1.00  0.00      D    O  
HETATM  517  H1  HOH D  16      14.321  20.632  63.854  1.00  0.00      D    H  
HETATM  518  H2  HOH D  16      13.110  21.699  64.100  1.00  0.00      D    H  
HETATM  519  O   HOH D  17      46.097  12.584 110.441  1.00  0.00      D    O  
HETATM  520  H1  HOH D  17      46.285  13.050 109.576  1.00  0.00      D    H  
HETATM  521  H2  HOH D  17      46.551  11.693 110.445  1.00  0.00      D    H  
HETATM  522  O   HOH D  18       1.783  30.523  90.310  1.00  0.00      D    O  
HETATM  523  H1  HOH D  18       2.001  31.376  90.784  1.00  0.00      D    H  
HETATM  524  H2  HOH D  18       2.630  30.086  90.005  1.00  0.00      D    H  
HETATM  525  O   HOH D  19      22.881   6.909  99.551  1.00  0.00      D    O  
HETATM  526  H1  HOH D  19      22.811   6.464 100.443  1.00  0.00      D    H  
HETATM  527  H2  HOH D  19      23.442   7.732  99.632  1.00  0.00      D    H  
HETATM  528  O   HOH D  20      17.494   5.721 111.792  1.00  0.00      D    O  
HETATM  529  H1  HOH D  20      16.850   6.426 112.091  1.00  0.00      D    H  
HETATM  530  H2  HOH D  20      17.016   5.055 111.219  1.00  0.00      D    H  
HETATM  531  O   HOH D  21      40.030  12.029  16.177  1.00  0.00      D    O  
HETATM  532  H1  HOH D  21      39.594  11.339  16.756  1.00  0.00      D    H  
HETATM  533  H2  HOH D  21      39.326  12.577  15.724  1.00  0.00      D    H  
HETATM  534  O   HOH D  22      19.784  19.836 100.207  1.00  0.00      D    O  
HETATM  535  H1  HOH D  22      19.253  20.340  99.525  1.00  0.00      D    H  
HETATM  536  H2  HOH D  22      20.342  20.476 100.735  1.00  0.00      D    H  
HETATM  537  O   HOH D  23       3.024  38.351  81.622  1.00  0.00      D    O  
HETATM  538  H1  HOH D  23       2.526  39.154  81.949  1.00  0.00      D    H  
HETATM  539  H2  HOH D  23       2.376  37.683  81.257  1.00  0.00      D    H  
HETATM  540  O   HOH D  24       1.462  21.157  85.737  1.00  0.00      D    O  
HETATM  541  H1  HOH D  24       1.419  21.118  86.735  1.00  0.00      D    H  
HETATM  542  H2  HOH D  24       0.910  20.419  85.350  1.00  0.00      D    H  
HETATM  543  O   HOH D  25       6.214  38.503   6.616  1.00  0.00      D    O  
HETATM  544  H1  HOH D  25       6.685  38.781   5.779  1.00  0.00      D    H  
HETATM  545  H2  HOH D  25       5.314  38.133   6.384  1.00  0.00      D    H  
HETATM  546  O   HOH D  26      29.043  14.287   9.001  1.00  0.00      D    O  
HETATM  547  H1  HOH D  26      29.086  14.710   9.906  1.00  0.00      D    H  
HETATM  548  H2  HOH D  26      28.126  13.919   8.848  1.00  0.00      D    H  
HETATM  549  O   HOH D  27       9.014  41.630  57.028  1.00  0.00      D    O  
HETATM  550  H1  HOH D  27       9.573  40.987  57.551  1.00  0.00      D    H  
HETATM  551  H2  HOH D  27       8.252  41.142  56.603  1.00  0.00      D    H  
HETATM  552  O   HOH D  28      14.014  26.729  35.587  1.00  0.00      D    O  
HETATM  553  H1  HOH D  28      13.162  27.240  35.694  1.00  0.00      D    H  
HETATM  554  H2  HOH D  28      13.856  25.766  35.804  1.00  0.00      D    H  
HETATM  555  O   HOH D  29       4.901   3.204  69.758  1.00  0.00      D    O  
HETATM  556  H1  HOH D  29       5.347   3.146  68.864  1.00  0.00      D    H  
HETATM  557  H2  HOH D  29       4.996   4.133  70.117  1.00  0.00      D    H  
HETATM  558  O   HOH D  30      23.553  38.173  16.385  1.00  0.00      D    O  
HETATM  559  H1  HOH D  30      23.249  37.246  16.167  1.00  0.00      D    H  
HETATM  560  H2  HOH D  30      23.454  38.334  17.367  1.00  0.00      D    H  
HETATM  561  O   HOH D  31       2.958  30.557 117.262  1.00  0.00      D    O  
HETATM  562  H1  HOH D  31       3.173  29.869 117.954  1.00  0.00      D    H  
HETATM  563  H2  HOH D  31       1.965  30.654 117.186  1.00  0.00      D    H  
HETATM  564  O   HOH D  32      14.175   2.490  83.295  1.00  0.00      D    O  
HETATM  565  H1  HOH D  32      14.905   1.987  82.832  1.00  0.00      D    H  
HETATM  566  H2  HOH D  32      13.319   1.977  83.223  1.00  0.00      D    H  
HETATM  567  O   HOH D  33      32.082  25.017 116.262  1.00  0.00      D    O  
HETATM  568  H1  HOH D  33      32.057  26.016 116.210  1.00  0.00      D    H  
HETATM  569  H2  HOH D  33      31.425  24.702 116.946  1.00  0.00      D    H  
HETATM  570  O   HOH D  34      14.046   9.959  75.871  1.00  0.00      D    O  
HETATM  571  H1  HOH D  34      14.142   9.157  76.462  1.00  0.00      D    H  
HETATM  572  H2  HOH D  34      14.953  10.287  75.606  1.00  0.00      D    H  
HETATM  573  O   HOH D  35      25.241  15.536  48.506  1.00  0.00      D    O  
HETATM  574  H1  HOH D  35      26.165  15.599  48.130  1.00  0.00      D    H  
HETATM  575  H2  HOH D  35      24.686  14.940  47.926  1.00  0.00      D    H  
HETATM  576  O   HOH D  36      25.235  28.608 104.122  1.00  0.00      D    O  
HETATM  577  H1  HOH D  36      24.651  27.798 104.073  1.00  0.00      D    H  
HETATM  578  H2  HOH D  36      26.142  28.387 103.765  1.00  0.00      D    H  
HETATM  579  O   HOH D  37      28.824   3.315 113.700  1.00  0.00      D    O  
HETATM  580  H1  HOH D  37      28.979   3.290 112.712  1.00  0.00      D    H  
HETATM  581  H2  HOH D  37      29.434   2.662 114.149  1.00  0.00      D    H  
HETATM  582  O   HOH D  38      38.237  40.933  50.499  1.00  0.00      D    O  
HETATM  583  H1  HOH D  38      38.892  40.194  50.654  1.00  0.00      D    H  
HETATM  584  H2  HOH D  38      38.549  41.759  50.969  1.00  0.00      D    H  
HETATM  585  O   HOH D  39      45.322  31.883 103.969  1.00  0.00      D    O  
HETATM  586  H1  HOH D  39      46.000  31.825 103.236  1.00  0.00      D    H  
HETATM  587  H2  HOH D  39      45.052  32.837 104.098  1.00  0.00      D    H  
HETATM  588  O   HOH D  40      20.149   7.283  60.444  1.00  0.00      D    O  
HETATM  589  H1  HOH D  40      21.149   7.295  60.481  1.00  0.00      D    H  
HETATM  590  H2  HOH D  40      19.781   7.799  61.218  1.00  0.00      D    H  
HETATM  591  O   HOH D  41      10.413  15.979  48.231  1.00  0.00      D    O  
HETATM  592  H1  HOH D  41       9.939  15.982  49.112  1.00  0.00      D    H  
HETATM  593  H2  HOH D  41      11.252  16.519  48.303  1.00  0.00      D    H  
HETATM  594  O   HOH D  42      31.672  18.415  95.935  1.00  0.00      D    O  
HETATM  595  H1  HOH D  42      32.665  18.533  95.912  1.00  0.00      D    H  
HETATM  596  H2  HOH D  42      31.436  17.510  95.581  1.00  0.00      D    H  
HETATM  597  O   HOH D  43      13.108   9.095  38.743  1.00  0.00      D    O  
HETATM  598  H1  HOH D  43      13.366   8.767  39.652  1.00  0.00      D    H  
HETATM  599  H2  HOH D  43      13.570   9.962  38.558  1.00  0.00      D    H  
HETATM  600  O   HOH D  44       8.655  35.394   7.942  1.00  0.00      D    O  
HETATM  601  H1  HOH D  44       7.732  35.043   8.096  1.00  0.00      D    H  
HETATM  602  H2  HOH D  44       9.324  34.702   8.210  1.00  0.00      D    H  
HETATM  603  O   HOH D  45       4.084  36.155 102.514  1.00  0.00      D    O  
HETATM  604  H1  HOH D  45       5.003  36.024 102.886  1.00  0.00      D    H  
HETATM  605  H2  HOH D  45       3.741  37.056 102.780  1.00  0.00      D    H  
HETATM  606  O   HOH D  46       8.163   2.315  87.711  1.00  0.00      D    O  
HETATM  607  H1  HOH D  46       8.120   1.438  87.231  1.00  0.00      D    H  
HETATM  608  H2  HOH D  46       8.741   2.223  88.521  1.00  0.00      D    H  
HETATM  609  O   HOH D  47       0.968  22.225  38.177  1.00  0.00      D    O  
HETATM  610  H1  HOH D  47       1.812  21.695  38.086  1.00  0.00      D    H  
HETATM  611  H2  HOH D  47       0.627  22.467  37.269  1.00  0.00      D    H  
HETATM  612  O   HOH D  48      15.361  26.781  44.066  1.00  0.00      D    O  
HETATM  613  H1  HOH D  48      14.913  27.660  44.226  1.00  0.00      D    H  
HETATM  614  H2  HOH D  48      15.892  26.826  43.221  1.00  0.00      D    H  
HETATM  615  O   HOH D  49      31.125  41.984  58.430  1.00  0.00      D    O  
HETATM  616  H1  HOH D  49      31.352  42.176  57.475  1.00  0.00      D    H  
HETATM  617  H2  HOH D  49      30.152  41.767  58.504  1.00  0.00      D    H  
HETATM  618  O   HOH D  50      43.028  40.833  62.067  1.00  0.00      D    O  
HETATM  619  H1  HOH D  50      43.257  41.369  62.879  1.00  0.00      D    H  
HETATM  620  H2  HOH D  50      42.724  41.446  61.338  1.00  0.00      D    H  
HETATM  621  O   HOH D  51       7.651  20.637  19.180  1.00  0.00      D    O  
HETATM  622  H1  HOH D  51       7.184  19.757  19.268  1.00  0.00      D    H  
HETATM  623  H2  HOH D  51       8.373  20.564  18.493  1.00  0.00      D    H  
HETATM  624  O   HOH D  52       2.127  16.605  29.893  1.00  0.00      D    O  
HETATM  625  H1  HOH D  52       2.574  16.369  29.030  1.00  0.00      D    H  
HETATM  626  H2  HOH D  52       1.834  17.560  29.867  1.00  0.00      D    H  
HETATM  627  O   HOH D  53      32.916  16.901   9.707  1.00  0.00      D    O  
HETATM  628  H1  HOH D  53      33.829  17.305   9.763  1.00  0.00      D    H  
HETATM  629  H2  HOH D  53      32.228  17.608   9.871  1.00  0.00      D    H  
HETATM  630  O   HOH D  54      42.869  17.083  92.719  1.00  0.00      D    O  
HETATM  631  H1  HOH D  54      42.877  17.703  91.935  1.00  0.00      D    H  
HETATM  632  H2  HOH D  54      42.085  16.467  92.650  1.00  0.00      D    H  
HETATM  633  O   HOH D  55      45.734   8.010  61.478  1.00  0.00      D    O  
HETATM  634  H1  HOH D  55      45.731   7.107  61.906  1.00  0.00      D    H  
HETATM  635  H2  HOH D  55      46.269   8.643  62.037  1.00  0.00      D    H  
HETATM  636  O   HOH D  56      39.063   2.039  34.769  1.00  0.00      D    O  
HETATM  637  H1  HOH D  56      39.809   1.817  34.141  1.00  0.00      D    H  
HETATM  638  H2  HOH D  56      38.804   1.221  35.282  1.00  0.00      D    H  
HETATM  639  O   HOH D  57      47.275  14.355  41.447  1.00  0.00      D    O  
HETATM  640  H1  HOH D  57      47.049  15.170  40.913  1.00  0.00      D    H  
HETATM  641  H2  HOH D  57      48.170  14.009  41.165  1.00  0.00      D    H  
HETATM  642  O   HOH D  58      15.973  38.240 104.027  1.00  0.00      D    O  
HETATM  643  H1  HOH D  58      15.841  37.264 104.196  1.00  0.00      D    H  
HETATM  644  H2  HOH D  58      16.634  38.364 103.287  1.00  0.00      D    H  
HETATM  645  O   HOH D  59      36.535  23.916  32.708  1.00  0.00      D    O  
HETATM  646  H1  HOH D  59      36.318  22.986  33.007  1.00  0.00      D    H  
HETATM  647  H2  HOH D  59      36.917  24.432  33.474  1.00  0.00      D    H  
HETATM  648  O   HOH D  60      31.825  33.239  38.751  1.00  0.00      D    O  
HETATM  649  H1  HOH D  60      32.552  33.331  38.071  1.00  0.00      D    H  
HETATM  650  H2  HOH D  60      31.528  34.147  39.047  1.00  0.00      D    H  
HETATM  651  O   HOH D  61      36.249  38.561 110.428  1.00  0.00      D    O  
HETATM  652  H1  HOH D  61      35.937  37.618 110.318  1.00  0.00      D    H  
HETATM  653  H2  HOH D  61      37.217  38.564 110.678  1.00  0.00      D    H  
HETATM  654  O   HOH D  62      28.109  10.403  10.858  1.00  0.00      D    O  
HETATM  655  H1  HOH D  62      27.877  11.263  11.312  1.00  0.00      D    H  
HETATM  656  H2  HOH D  62      27.436   9.705  11.101  1.00  0.00      D    H  
HETATM  657  O   HOH D  63      48.800  37.496  92.365  1.00  0.00      D    O  
HETATM  658  H1  HOH D  63      49.122  36.561  92.512  1.00  0.00      D    H  
HETATM  659  H2  HOH D  63      49.487  38.007  91.848  1.00  0.00      D    H  
HETATM  660  O   HOH D  64      40.956   6.134   5.038  1.00  0.00      D    O  
HETATM  661  H1  HOH D  64      40.908   5.162   4.807  1.00  0.00      D    H  
HETATM  662  H2  HOH D  64      41.913   6.408   5.129  1.00  0.00      D    H  
HETATM  663  O   HOH D  65      36.139  31.062  23.362  1.00  0.00      D    O  
HETATM  664  H1  HOH D  65      36.023  30.297  22.729  1.00  0.00      D    H  
HETATM  665  H2  HOH D  65      36.950  31.587  23.106  1.00  0.00      D    H  
HETATM  666  O   HOH D  66      30.125  28.295 108.321  1.00  0.00      D    O  
HETATM  667  H1  HOH D  66      30.756  29.068 108.247  1.00  0.00      D    H  
HETATM  668  H2  HOH D  66      30.418  27.565 107.703  1.00  0.00      D    H  
HETATM  669  O   HOH D  67       8.241   7.988  36.963  1.00  0.00      D    O  
HETATM  670  H1  HOH D  67       9.109   7.541  37.181  1.00  0.00      D    H  
HETATM  671  H2  HOH D  67       8.409   8.946  36.728  1.00  0.00      D    H  
HETATM  672  O   HOH D  68      22.245  33.747   3.538  1.00  0.00      D    O  
HETATM  673  H1  HOH D  68      22.208  34.641   3.092  1.00  0.00      D    H  
HETATM  674  H2  HOH D  68      21.361  33.289   3.442  1.00  0.00      D    H  
HETATM  675  O   HOH D  69      28.885  35.681  88.596  1.00  0.00      D    O  
HETATM  676  H1  HOH D  69      29.777  35.434  88.218  1.00  0.00      D    H  
HETATM  677  H2  HOH D  69      28.943  36.581  89.027  1.00  0.00      D    H  
HETATM  678  O   HOH D  70      26.781  42.776  67.943  1.00  0.00      D    O  
HETATM  679  H1  HOH D  70      27.285  42.179  68.567  1.00  0.00      D    H  
HETATM  680  H2  HOH D  70      25.855  42.918  68.293  1.00  0.00      D    H  
HETATM  681  O   HOH D  71      47.408  27.226  14.114  1.00  0.00      D    O  
HETATM  682  H1  HOH D  71      47.819  26.351  14.369  1.00  0.00      D    H  
HETATM  683  H2  HOH D  71      47.136  27.200  13.152  1.00  0.00      D    H  
HETATM  684  O   HOH D  72      30.881  38.455  15.047  1.00  0.00      D    O  
HETATM  685  H1  HOH D  72      31.009  38.338  16.032  1.00  0.00      D    H  
HETATM  686  H2  HOH D  72      30.237  37.768  14.710  1.00  0.00      D    H  
HETATM  687  O   HOH D  73      46.435  38.439 117.387  1.00  0.00      D    O  
HETATM  688  H1  HOH D  73      46.150  39.390 117.503  1.00  0.00      D    H  
HETATM  689  H2  HOH D  73      45.856  37.846 117.947  1.00  0.00      D    H  
HETATM  690  O   HOH D  74      28.661  25.446  24.461  1.00  0.00      D    O  
HETATM  691  H1  HOH D  74      28.335  24.561  24.794  1.00  0.00      D    H  
HETATM  692  H2  HOH D  74      28.271  25.627  23.558  1.00  0.00      D    H  
HETATM  693  O   HOH D  75      33.202  29.185  85.832  1.00  0.00      D    O  
HETATM  694  H1  HOH D  75      33.387  28.324  85.359  1.00  0.00      D    H  
HETATM  695  H2  HOH D  75      33.631  29.168  86.735  1.00  0.00      D    H  
HETATM  696  O   HOH D  76      36.690  38.428  19.111  1.00  0.00      D    O  
HETATM  697  H1  HOH D  76      37.496  38.736  19.617  1.00  0.00      D    H  
HETATM  698  H2  HOH D  76      36.110  37.877  19.712  1.00  0.00      D    H  
HETATM  699  O   HOH D  77      37.777   9.652  53.298  1.00  0.00      D    O  
HETATM  700  H1  HOH D  77      37.001  10.246  53.511  1.00  0.00      D    H  
HETATM  701  H2  HOH D  77      37.470   8.901  52.713  1.00  0.00      D    H  
HETATM  702  O   HOH D  78       3.639   7.620   3.245  1.00  0.00      D    O  
HETATM  703  H1  HOH D  78       3.153   6.773   3.461  1.00  0.00      D    H  
HETATM  704  H2  HOH D  78       2.987   8.377   3.206  1.00  0.00      D    H  
HETATM  705  O   HOH D  79      39.276   6.906   7.073  1.00  0.00      D    O  
HETATM  706  H1  HOH D  79      39.174   7.828   6.700  1.00  0.00      D    H  
HETATM  707  H2  HOH D  79      39.888   6.375   6.487  1.00  0.00      D    H  
HETATM  708  O   HOH D  80      35.586  25.779  48.679  1.00  0.00      D    O  
HETATM  709  H1  HOH D  80      35.335  24.812  48.624  1.00  0.00      D    H  
HETATM  710  H2  HOH D  80      35.869  25.997  49.612  1.00  0.00      D    H  
HETATM  711  O   HOH D  81      21.430  33.840  23.496  1.00  0.00      D    O  
HETATM  712  H1  HOH D  81      21.022  34.753  23.476  1.00  0.00      D    H  
HETATM  713  H2  HOH D  81      20.921  33.234  22.885  1.00  0.00      D    H  
HETATM  714  O   HOH D  82      24.771   3.739 100.747  1.00  0.00      D    O  
HETATM  715  H1  HOH D  82      23.838   3.482 100.495  1.00  0.00      D    H  
HETATM  716  H2  HOH D  82      24.744   4.510 101.384  1.00  0.00      D    H  
HETATM  717  O   HOH D  83      35.805   8.423  11.557  1.00  0.00      D    O  
HETATM  718  H1  HOH D  83      36.542   7.793  11.313  1.00  0.00      D    H  
HETATM  719  H2  HOH D  83      35.337   8.726  10.726  1.00  0.00      D    H  
HETATM  720  O   HOH D  84      47.824  26.535  45.518  1.00  0.00      D    O  
HETATM  721  H1  HOH D  84      47.691  27.111  46.324  1.00  0.00      D    H  
HETATM  722  H2  HOH D  84      47.468  25.619  45.701  1.00  0.00      D    H  
HETATM  723  O   HOH D  85       3.943  39.905  87.838  1.00  0.00      D    O  
HETATM  724  H1  HOH D  85       4.795  39.771  87.332  1.00  0.00      D    H  
HETATM  725  H2  HOH D  85       4.094  40.560  88.578  1.00  0.00      D    H  
HETATM  726  O   HOH D  86       1.838  10.571  91.149  1.00  0.00      D    O  
HETATM  727  H1  HOH D  86       2.344  11.015  90.409  1.00  0.00      D    H  
HETATM  728  H2  HOH D  86       1.648   9.622  90.899  1.00  0.00      D    H  
HETATM  729  O   HOH D  87      38.754  28.639  13.416  1.00  0.00      D    O  
HETATM  730  H1  HOH D  87      38.515  29.236  12.651  1.00  0.00      D    H  
HETATM  731  H2  HOH D  87      39.457  27.990  13.126  1.00  0.00      D    H  
HETATM  732  O   HOH D  88      19.381  14.419 116.751  1.00  0.00      D    O  
HETATM  733  H1  HOH D  88      18.617  15.062 116.696  1.00  0.00      D    H  
HETATM  734  H2  HOH D  88      19.039  13.517 117.011  1.00  0.00      D    H  
HETATM  735  O   HOH D  89      48.358  14.648  89.546  1.00  0.00      D    O  
HETATM  736  H1  HOH D  89      49.090  13.983  89.695  1.00  0.00      D    H  
HETATM  737  H2  HOH D  89      47.989  14.941  90.428  1.00  0.00      D    H  
HETATM  738  O   HOH D  90      38.839  39.382  45.818  1.00  0.00      D    O  
HETATM  739  H1  HOH D  90      38.810  40.342  45.538  1.00  0.00      D    H  
HETATM  740  H2  HOH D  90      39.421  38.869  45.187  1.00  0.00      D    H  
HETATM  741  O   HOH D  91       5.389   1.055  73.763  1.00  0.00      D    O  
HETATM  742  H1  HOH D  91       5.234   2.031  73.610  1.00  0.00      D    H  
HETATM  743  H2  HOH D  91       4.908   0.767  74.591  1.00  0.00      D    H  
HETATM  744  O   HOH D  92      32.896  38.234  38.950  1.00  0.00      D    O  
HETATM  745  H1  HOH D  92      32.202  38.364  39.657  1.00  0.00      D    H  
HETATM  746  H2  HOH D  92      33.775  38.025  39.379  1.00  0.00      D    H  
HETATM  747  O   HOH D  93      18.606  36.849  27.994  1.00  0.00      D    O  
HETATM  748  H1  HOH D  93      18.851  36.545  28.915  1.00  0.00      D    H  
HETATM  749  H2  HOH D  93      17.636  37.091  27.970  1.00  0.00      D    H  
HETATM  750  O   HOH D  94      21.045   6.576 101.917  1.00  0.00      D    O  
HETATM  751  H1  HOH D  94      21.272   6.125 102.780  1.00  0.00      D    H  
HETATM  752  H2  HOH D  94      20.501   5.956 101.350  1.00  0.00      D    H  
HETATM  753  O   HOH D  95      41.659   2.357  21.906  1.00  0.00      D    O  
HETATM  754  H1  HOH D  95      42.060   1.609  21.377  1.00  0.00      D    H  
HETATM  755  H2  HOH D  95      42.119   3.213  21.675  1.00  0.00      D    H  
HETATM  756  O   HOH D  96      22.659   5.963  12.137  1.00  0.00      D    O  
HETATM  757  H1  HOH D  96      23.445   5.458  12.492  1.00  0.00      D    H  
HETATM  758  H2  HOH D  96      21.841   5.389  12.194  1.00  0.00      D    H  
HETATM  759  O   HOH D  97      35.296  28.502  36.392  1.00  0.00      D    O  
HETATM  760  H1  HOH D  97      34.801  27.736  36.800  1.00  0.00      D    H  
HETATM  761  H2  HOH D  97      35.616  29.115  37.115  1.00  0.00      D    H  
HETATM  762  O   HOH D  98      11.137  19.127  29.421  1.00  0.00      D    O  
HETATM  763  H1  HOH D  98      11.898  18.564  29.097  1.00  0.00      D    H  
HETATM  764  H2  HOH D  98      11.076  19.063  30.417  1.00  0.00      D    H  
HETATM  765  O   HOH D  99       4.301   3.493  38.972  1.00  0.00      D    O  
HETATM  766  H1  HOH D  99       4.545   3.243  39.909  1.00  0.00      D    H  
HETATM  767  H2  HOH D  99       4.798   2.907  38.331  1.00  0.00      D    H  
HETATM  768  O   HOH D 100       1.037  13.465 105.083  1.00  0.00      D    O  
HETATM  769  H1  HOH D 100       0.048  13.368 104.970  1.00  0.00      D    H  
HETATM  770  H2  HOH D 100       1.302  14.413 104.905  1.00  0.00      D    H  
HETATM  771  O   HOH D 101      17.511  24.011  31.380  1.00  0.00      D    O  
HETATM  772  H1  HOH D 101      17.659  23.143  31.854  1.00  0.00      D    H  
HETATM  773  H2  HOH D 101      17.866  24.760  31.939  1.00  0.00      D    H  
HETATM  774  O   HOH D 102      19.215  17.872 107.212  1.00  0.00      D    O  
HETATM  775  H1  HOH D 102      19.312  18.819 106.906  1.00  0.00      D    H  
HETATM  776  H2  HOH D 102      19.841  17.703 107.973  1.00  0.00      D    H  
HETATM  777  O   HOH D 103      32.083   9.789  99.944  1.00  0.00      D    O  
HETATM  778  H1  HOH D 103      32.844   9.987  99.326  1.00  0.00      D    H  
HETATM  779  H2  HOH D 103      31.218   9.957  99.471  1.00  0.00      D    H  
HETATM  780  O   HOH D 104      39.222  19.770   3.297  1.00  0.00      D    O  
HETATM  781  H1  HOH D 104      38.264  19.622   3.049  1.00  0.00      D    H  
HETATM  782  H2  HOH D 104      39.433  19.257   4.129  1.00  0.00      D    H  
HETATM  783  O   HOH D 105      22.189   1.957  15.815  1.00  0.00      D    O  
HETATM  784  H1  HOH D 105      22.839   2.544  16.296  1.00  0.00      D    H  
HETATM  785  H2  HOH D 105      22.383   1.979  14.834  1.00  0.00      D    H  
HETATM  786  O   HOH D 106      28.822  10.287 116.729  1.00  0.00      D    O  
HETATM  787  H1  HOH D 106      28.380   9.471 116.357  1.00  0.00      D    H  
HETATM  788  H2  HOH D 106      29.292  10.776 115.994  1.00  0.00      D    H  
HETATM  789  O   HOH D 107      40.667  38.570  28.430  1.00  0.00      D    O  
HETATM  790  H1  HOH D 107      39.955  38.597  29.132  1.00  0.00      D    H  
HETATM  791  H2  HOH D 107      41.553  38.778  28.845  1.00  0.00      D    H  
HETATM  792  O   HOH D 108      23.354  38.125 115.028  1.00  0.00      D    O  
HETATM  793  H1  HOH D 108      24.159  38.231 114.444  1.00  0.00      D    H  
HETATM  794  H2  HOH D 108      23.642  37.854 115.947  1.00  0.00      D    H  
HETATM  795  O   HOH D 109      14.376  13.910  47.170  1.00  0.00      D    O  
HETATM  796  H1  HOH D 109      14.432  13.102  47.757  1.00  0.00      D    H  
HETATM  797  H2  HOH D 109      14.017  13.647  46.275  1.00  0.00      D    H  
HETATM  798  O   HOH D 110      26.294  35.678  57.983  1.00  0.00      D    O  
HETATM  799  H1  HOH D 110      26.802  34.968  58.471  1.00  0.00      D    H  
HETATM  800  H2  HOH D 110      26.741  35.867  57.109  1.00  0.00      D    H  
HETATM  801  O   HOH D 111      38.432  40.562  86.360  1.00  0.00      D    O  
HETATM  802  H1  HOH D 111      38.784  40.619  85.426  1.00  0.00      D    H  
HETATM  803  H2  HOH D 111      37.433  40.615  86.344  1.00  0.00      D    H  
HETATM  804  O   HOH D 112      25.257  25.275   7.113  1.00  0.00      D    O  
HETATM  805  H1  HOH D 112      25.070  24.459   6.567  1.00  0.00      D    H  
HETATM  806  H2  HOH D 112      25.725  25.954   6.548  1.00  0.00      D    H  
HETATM  807  O   HOH D 113      22.104   2.053  69.551  1.00  0.00      D    O  
HETATM  808  H1  HOH D 113      22.251   2.158  68.567  1.00  0.00      D    H  
HETATM  809  H2  HOH D 113      21.713   2.895  69.921  1.00  0.00      D    H  
HETATM  810  O   HOH D 114      12.185  37.095  52.175  1.00  0.00      D    O  
HETATM  811  H1  HOH D 114      11.242  37.318  51.927  1.00  0.00      D    H  
HETATM  812  H2  HOH D 114      12.232  36.888  53.152  1.00  0.00      D    H  
HETATM  813  O   HOH D 115      35.286  25.812  76.320  1.00  0.00      D    O  
HETATM  814  H1  HOH D 115      35.990  26.510  76.188  1.00  0.00      D    H  
HETATM  815  H2  HOH D 115      35.630  24.928  76.004  1.00  0.00      D    H  
HETATM  816  O   HOH D 116      28.323   6.934 112.892  1.00  0.00      D    O  
HETATM  817  H1  HOH D 116      29.055   7.578 113.114  1.00  0.00      D    H  
HETATM  818  H2  HOH D 116      28.716   6.032 112.713  1.00  0.00      D    H  
HETATM  819  O   HOH D 117      20.425  16.470  48.716  1.00  0.00      D    O  
HETATM  820  H1  HOH D 117      20.330  17.312  49.246  1.00  0.00      D    H  
HETATM  821  H2  HOH D 117      20.158  15.688  49.279  1.00  0.00      D    H  
HETATM  822  O   HOH D 118      29.619  38.893  24.964  1.00  0.00      D    O  
HETATM  823  H1  HOH D 118      29.845  38.236  24.245  1.00  0.00      D    H  
HETATM  824  H2  HOH D 118      30.265  39.656  24.933  1.00  0.00      D    H  
HETATM  825  O   HOH D 119       2.859  36.269 114.156  1.00  0.00      D    O  
HETATM  826  H1  HOH D 119       2.207  36.611 113.479  1.00  0.00      D    H  
HETATM  827  H2  HOH D 119       3.703  36.803 114.107  1.00  0.00      D    H  
HETATM  828  O   HOH D 120      42.202   1.788  46.145  1.00  0.00      D    O  
HETATM  829  H1  HOH D 120      41.231   1.590  46.279  1.00  0.00      D    H  
HETATM  830  H2  HOH D 120      42.640   1.015  45.686  1.00  0.00      D    H  
HETATM  831  O   HOH D 121      23.615  35.142  42.150  1.00  0.00      D    O  
HETATM  832  H1  HOH D 121      22.676  35.219  41.816  1.00  0.00      D    H  
HETATM  833  H2  HOH D 121      23.944  34.209  42.006  1.00  0.00      D    H  
HETATM  834  O   HOH D 122       8.161   3.201 107.228  1.00  0.00      D    O  
HETATM  835  H1  HOH D 122       7.255   3.337 106.826  1.00  0.00      D    H  
HETATM  836  H2  HOH D 122       8.747   3.978 106.999  1.00  0.00      D    H  
HETATM  837  O   HOH D 123      37.285  18.767  92.585  1.00  0.00      D    O  
HETATM  838  H1  HOH D 123      37.514  19.652  92.178  1.00  0.00      D    H  
HETATM  839  H2  HOH D 123      37.452  18.041  91.918  1.00  0.00      D    H  
HETATM  840  O   HOH D 124      25.257   9.816  69.917  1.00  0.00      D    O  
HETATM  841  H1  HOH D 124      24.635   9.253  70.461  1.00  0.00      D    H  
HETATM  842  H2  HOH D 124      25.162   9.579  68.950  1.00  0.00      D    H  
HETATM  843  O   HOH D 125      27.170   9.796 112.457  1.00  0.00      D    O  
HETATM  844  H1  HOH D 125      26.307   9.379 112.173  1.00  0.00      D    H  
HETATM  845  H2  HOH D 125      27.914   9.139 112.335  1.00  0.00      D    H  
HETATM  846  O   HOH D 126      13.468  12.192  30.074  1.00  0.00      D    O  
HETATM  847  H1  HOH D 126      12.688  11.568  30.059  1.00  0.00      D    H  
HETATM  848  H2  HOH D 126      13.569  12.577  30.992  1.00  0.00      D    H  
HETATM  849  O   HOH D 127       0.618  21.778 104.951  1.00  0.00      D    O  
HETATM  850  H1  HOH D 127      -0.199  21.614 104.398  1.00  0.00      D    H  
HETATM  851  H2  HOH D 127       1.428  21.488 104.442  1.00  0.00      D    H  
HETATM  852  O   HOH D 128      38.043  40.674  91.790  1.00  0.00      D    O  
HETATM  853  H1  HOH D 128      38.008  40.704  92.789  1.00  0.00      D    H  
HETATM  854  H2  HOH D 128      38.536  41.475  91.449  1.00  0.00      D    H  
HETATM  855  O   HOH D 129      17.056  22.290  11.449  1.00  0.00      D    O  
HETATM  856  H1  HOH D 129      16.485  22.300  10.628  1.00  0.00      D    H  
HETATM  857  H2  HOH D 129      17.476  23.188  11.574  1.00  0.00      D    H  
HETATM  858  O   HOH D 130      47.313  28.929  76.816  1.00  0.00      D    O  
HETATM  859  H1  HOH D 130      46.556  29.004  76.166  1.00  0.00      D    H  
HETATM  860  H2  HOH D 130      47.710  28.012  76.761  1.00  0.00      D    H  
HETATM  861  O   HOH D 131      35.968   9.430  41.355  1.00  0.00      D    O  
HETATM  862  H1  HOH D 131      36.913   9.459  41.681  1.00  0.00      D    H  
HETATM  863  H2  HOH D 131      35.452   8.758  41.887  1.00  0.00      D    H  
HETATM  864  O   HOH D 132       2.242  41.413  53.790  1.00  0.00      D    O  
HETATM  865  H1  HOH D 132       3.047  41.816  54.224  1.00  0.00      D    H  
HETATM  866  H2  HOH D 132       1.451  42.006  53.939  1.00  0.00      D    H  
HETATM  867  O   HOH D 133      11.151  18.787  52.661  1.00  0.00      D    O  
HETATM  868  H1  HOH D 133      10.940  19.007  51.708  1.00  0.00      D    H  
HETATM  869  H2  HOH D 133      10.657  17.959  52.929  1.00  0.00      D    H  
HETATM  870  O   HOH D 134      11.681   5.918  57.502  1.00  0.00      D    O  
HETATM  871  H1  HOH D 134      11.455   6.443  58.323  1.00  0.00      D    H  
HETATM  872  H2  HOH D 134      11.510   4.947  57.670  1.00  0.00      D    H  
HETATM  873  O   HOH D 135      21.279  35.013 107.227  1.00  0.00      D    O  
HETATM  874  H1  HOH D 135      20.923  34.122 106.948  1.00  0.00      D    H  
HETATM  875  H2  HOH D 135      21.549  35.534 106.417  1.00  0.00      D    H  
HETATM  876  O   HOH D 136      22.944  33.626  82.611  1.00  0.00      D    O  
HETATM  877  H1  HOH D 136      22.427  33.727  83.460  1.00  0.00      D    H  
HETATM  878  H2  HOH D 136      22.903  34.480  82.092  1.00  0.00      D    H  
HETATM  879  O   HOH D 137      25.840   1.305  78.093  1.00  0.00      D    O  
HETATM  880  H1  HOH D 137      26.574   1.531  78.733  1.00  0.00      D    H  
HETATM  881  H2  HOH D 137      25.534   0.367  78.255  1.00  0.00      D    H  
HETATM  882  O   HOH D 138       6.040  26.390 112.569  1.00  0.00      D    O  
HETATM  883  H1  HOH D 138       6.907  26.461 113.061  1.00  0.00      D    H  
HETATM  884  H2  HOH D 138       5.293  26.691 113.162  1.00  0.00      D    H  
HETATM  885  O   HOH D 139      11.738  38.320  10.460  1.00  0.00      D    O  
HETATM  886  H1  HOH D 139      11.534  38.988  11.176  1.00  0.00      D    H  
HETATM  887  H2  HOH D 139      10.883  37.982  10.066  1.00  0.00      D    H  
HETATM  888  O   HOH D 140       8.921  15.860  60.521  1.00  0.00      D    O  
HETATM  889  H1  HOH D 140       8.959  15.175  61.248  1.00  0.00      D    H  
HETATM  890  H2  HOH D 140       7.967  16.048  60.289  1.00  0.00      D    H  
HETATM  891  O   HOH D 141       1.068  12.946  89.455  1.00  0.00      D    O  
HETATM  892  H1  HOH D 141       0.808  12.450  90.284  1.00  0.00      D    H  
HETATM  893  H2  HOH D 141       1.676  12.376  88.902  1.00  0.00      D    H  
HETATM  894  O   HOH D 142       7.668  31.815  83.925  1.00  0.00      D    O  
HETATM  895  H1  HOH D 142       7.590  30.823  83.830  1.00  0.00      D    H  
HETATM  896  H2  HOH D 142       8.501  32.129  83.469  1.00  0.00      D    H  
HETATM  897  O   HOH D 143      33.982   0.778  79.871  1.00  0.00      D    O  
HETATM  898  H1  HOH D 143      34.774   1.222  79.451  1.00  0.00      D    H  
HETATM  899  H2  HOH D 143      34.279  -0.049  80.348  1.00  0.00      D    H  
HETATM  900  O   HOH D 144      16.718  16.012  59.714  1.00  0.00      D    O  
HETATM  901  H1  HOH D 144      16.751  15.566  60.608  1.00  0.00      D    H  
HETATM  902  H2  HOH D 144      16.002  16.709  59.715  1.00  0.00      D    H  
HETATM  903  O   HOH D 145      10.659  29.534  47.175  1.00  0.00      D    O  
HETATM  904  H1  HOH D 145      11.077  30.414  46.949  1.00  0.00      D    H  
HETATM  905  H2  HOH D 145      11.376  28.861  47.357  1.00  0.00      D    H  
HETATM  906  O   HOH D 146       7.470  29.473  60.999  1.00  0.00      D    O  
HETATM  907  H1  HOH D 146       7.611  30.221  60.351  1.00  0.00      D    H  
HETATM  908  H2  HOH D 146       7.280  29.849  61.906  1.00  0.00      D    H  
HETATM  909  O   HOH D 147      16.422  35.288 101.782  1.00  0.00      D    O  
HETATM  910  H1  HOH D 147      15.510  34.988 101.503  1.00  0.00      D    H  
HETATM  911  H2  HOH D 147      16.547  35.110 102.758  1.00  0.00      D    H  
HETATM  912  O   HOH D 148      35.884  31.803  86.017  1.00  0.00      D    O  
HETATM  913  H1  HOH D 148      36.209  31.048  86.588  1.00  0.00      D    H  
HETATM  914  H2  HOH D 148      36.202  31.671  85.078  1.00  0.00      D    H  
HETATM  915  O   HOH D 149      32.758  40.914  88.502  1.00  0.00      D    O  
HETATM  916  H1  HOH D 149      32.116  41.133  89.237  1.00  0.00      D    H  
HETATM  917  H2  HOH D 149      33.581  40.501  88.890  1.00  0.00      D    H  
HETATM  918  O   HOH D 150      30.111  24.074  47.452  1.00  0.00      D    O  
HETATM  919  H1  HOH D 150      30.200  23.862  48.425  1.00  0.00      D    H  
HETATM  920  H2  HOH D 150      30.372  25.026  47.293  1.00  0.00      D    H  
HETATM  921  O   HOH D 151       8.912  31.421  48.203  1.00  0.00      D    O  
HETATM  922  H1  HOH D 151       9.545  30.683  47.966  1.00  0.00      D    H  
HETATM  923  H2  HOH D 151       8.607  31.308  49.148  1.00  0.00      D    H  
HETATM  924  O   HOH D 152       0.954  37.035  43.689  1.00  0.00      D    O  
HETATM  925  H1  HOH D 152       1.691  36.406  43.933  1.00  0.00      D    H  
HETATM  926  H2  HOH D 152       0.214  36.527  43.248  1.00  0.00      D    H  
HETATM  927  O   HOH D 153       3.769  25.343  37.362  1.00  0.00      D    O  
HETATM  928  H1  HOH D 153       3.436  24.507  36.926  1.00  0.00      D    H  
HETATM  929  H2  HOH D 153       4.495  25.114  38.011  1.00  0.00      D    H  
HETATM  930  O   HOH D 154      13.332   7.293  37.004  1.00  0.00      D    O  
HETATM  931  H1  HOH D 154      13.500   7.839  36.183  1.00  0.00      D    H  
HETATM  932  H2  HOH D 154      13.237   7.898  37.794  1.00  0.00      D    H  
HETATM  933  O   HOH D 155      40.406  33.434  19.168  1.00  0.00      D    O  
HETATM  934  H1  HOH D 155      39.434  33.664  19.206  1.00  0.00      D    H  
HETATM  935  H2  HOH D 155      40.642  33.136  18.243  1.00  0.00      D    H  
HETATM  936  O   HOH D 156       9.324  32.190  71.057  1.00  0.00      D    O  
HETATM  937  H1  HOH D 156       9.037  31.281  70.757  1.00  0.00      D    H  
HETATM  938  H2  HOH D 156      10.002  32.554  70.418  1.00  0.00      D    H  
HETATM  939  O   HOH D 157      34.600  16.465  77.093  1.00  0.00      D    O  
HETATM  940  H1  HOH D 157      33.665  16.644  77.399  1.00  0.00      D    H  
HETATM  941  H2  HOH D 157      34.896  15.572  77.431  1.00  0.00      D    H  
HETATM  942  O   HOH D 158      32.724  32.640  11.556  1.00  0.00      D    O  
HETATM  943  H1  HOH D 158      31.878  32.158  11.784  1.00  0.00      D    H  
HETATM  944  H2  HOH D 158      33.047  32.340  10.658  1.00  0.00      D    H  
HETATM  945  O   HOH D 159      35.410   3.538 108.893  1.00  0.00      D    O  
HETATM  946  H1  HOH D 159      35.072   2.949 108.160  1.00  0.00      D    H  
HETATM  947  H2  HOH D 159      36.328   3.245 109.161  1.00  0.00      D    H  
HETATM  948  O   HOH D 160      15.810  24.722  92.631  1.00  0.00      D    O  
HETATM  949  H1  HOH D 160      15.052  25.326  92.877  1.00  0.00      D    H  
HETATM  950  H2  HOH D 160      16.142  24.959  91.718  1.00  0.00      D    H  
HETATM  951  O   HOH D 161       2.725  31.586  52.594  1.00  0.00      D    O  
HETATM  952  H1  HOH D 161       2.326  30.761  52.996  1.00  0.00      D    H  
HETATM  953  H2  HOH D 161       3.119  32.152  53.318  1.00  0.00      D    H  
HETATM  954  O   HOH D 162      25.340   4.640  25.570  1.00  0.00      D    O  
HETATM  955  H1  HOH D 162      25.318   5.338  26.286  1.00  0.00      D    H  
HETATM  956  H2  HOH D 162      24.422   4.521  25.192  1.00  0.00      D    H  
HETATM  957  O   HOH D 163       8.251  19.190  30.912  1.00  0.00      D    O  
HETATM  958  H1  HOH D 163       9.113  19.109  31.413  1.00  0.00      D    H  
HETATM  959  H2  HOH D 163       8.052  20.155  30.745  1.00  0.00      D    H  
HETATM  960  O   HOH D 164      24.897  18.652 104.008  1.00  0.00      D    O  
HETATM  961  H1  HOH D 164      25.398  19.476 103.744  1.00  0.00      D    H  
HETATM  962  H2  HOH D 164      24.006  18.643 103.553  1.00  0.00      D    H  
HETATM  963  O   HOH D 165      16.852   6.245  48.179  1.00  0.00      D    O  
HETATM  964  H1  HOH D 165      17.481   6.376  47.412  1.00  0.00      D    H  
HETATM  965  H2  HOH D 165      16.851   7.064  48.753  1.00  0.00      D    H  
HETATM  966  O   HOH D 166       2.646  15.124  40.671  1.00  0.00      D    O  
HETATM  967  H1  HOH D 166       2.542  16.118  40.684  1.00  0.00      D    H  
HETATM  968  H2  HOH D 166       3.326  14.869  39.984  1.00  0.00      D    H  
HETATM  969  O   HOH D 167      29.590  26.271  60.230  1.00  0.00      D    O  
HETATM  970  H1  HOH D 167      29.271  25.498  60.779  1.00  0.00      D    H  
HETATM  971  H2  HOH D 167      28.889  26.984  60.218  1.00  0.00      D    H  
HETATM  972  O   HOH D 168      44.496  31.770  76.314  1.00  0.00      D    O  
HETATM  973  H1  HOH D 168      45.359  31.307  76.115  1.00  0.00      D    H  
HETATM  974  H2  HOH D 168      43.962  31.219  76.956  1.00  0.00      D    H  
HETATM  975  O   HOH D 169       9.571  35.982  46.733  1.00  0.00      D    O  
HETATM  976  H1  HOH D 169       9.441  35.229  47.378  1.00  0.00      D    H  
HETATM  977  H2  HOH D 169       9.589  36.848  47.233  1.00  0.00      D    H  
HETATM  978  O   HOH D 170       2.430  40.149  45.981  1.00  0.00      D    O  
HETATM  979  H1  HOH D 170       1.547  40.194  46.449  1.00  0.00      D    H  
HETATM  980  H2  HOH D 170       2.285  40.184  44.992  1.00  0.00      D    H  
HETATM  981  O   HOH D 171      24.041   3.061  95.547  1.00  0.00      D    O  
HETATM  982  H1  HOH D 171      23.943   3.824  96.186  1.00  0.00      D    H  
HETATM  983  H2  HOH D 171      23.201   2.518  95.546  1.00  0.00      D    H  
HETATM  984  O   HOH D 172      21.133  20.164  58.559  1.00  0.00      D    O  
HETATM  985  H1  HOH D 172      20.637  20.848  59.093  1.00  0.00      D    H  
HETATM  986  H2  HOH D 172      21.981  20.564  58.210  1.00  0.00      D    H  
HETATM  987  O   HOH D 173       7.045   9.763 115.375  1.00  0.00      D    O  
HETATM  988  H1  HOH D 173       7.171   9.180 114.573  1.00  0.00      D    H  
HETATM  989  H2  HOH D 173       6.455   9.299 116.035  1.00  0.00      D    H  
HETATM  990  O   HOH D 174       9.316   0.291  40.292  1.00  0.00      D    O  
HETATM  991  H1  HOH D 174       9.198   0.961  39.559  1.00  0.00      D    H  
HETATM  992  H2  HOH D 174      10.082  -0.313  40.071  1.00  0.00      D    H  
HETATM  993  O   HOH D 175      37.076  27.063   3.042  1.00  0.00      D    O  
HETATM  994  H1  HOH D 175      37.314  26.138   3.340  1.00  0.00      D    H  
HETATM  995  H2  HOH D 175      37.912  27.593   2.902  1.00  0.00      D    H  
HETATM  996  O   HOH D 176       6.763  15.100  20.014  1.00  0.00      D    O  
HETATM  997  H1  HOH D 176       6.207  15.662  20.626  1.00  0.00      D    H  
HETATM  998  H2  HOH D 176       6.380  14.177  19.969  1.00  0.00      D    H  
HETATM  999  O   HOH D 177      42.228   5.722  85.578  1.00  0.00      D    O  
HETATM 1000  H1  HOH D 177      42.573   6.353  84.883  1.00  0.00      D    H  
HETATM 1001  H2  HOH D 177      42.944   5.548  86.255  1.00  0.00      D    H  
HETATM 1002  O   HOH D 178      37.037   0.968  44.478  1.00  0.00      D    O  
HETATM 1003  H1  HOH D 178      36.802  -0.003  44.513  1.00  0.00      D    H  
HETATM 1004  H2  HOH D 178      36.216   1.515  44.642  1.00  0.00      D    H  
HETATM 1005  O   HOH D 179      31.264  31.526  93.753  1.00  0.00      D    O  
HETATM 1006  H1  HOH D 179      31.836  31.924  94.471  1.00  0.00      D    H  
HETATM 1007  H2  HOH D 179      31.792  31.455  92.907  1.00  0.00      D    H  
HETATM 1008  O   HOH D 180      35.918  20.568  59.721  1.00  0.00      D    O  
HETATM 1009  H1  HOH D 180      36.363  21.277  59.175  1.00  0.00      D    H  
HETATM 1010  H2  HOH D 180      35.015  20.886  60.008  1.00  0.00      D    H  
HETATM 1011  O   HOH D 181      31.924  23.063  46.053  1.00  0.00      D    O  
HETATM 1012  H1  HOH D 181      31.358  23.452  46.779  1.00  0.00      D    H  
HETATM 1013  H2  HOH D 181      32.046  22.084  46.213  1.00  0.00      D    H  
HETATM 1014  O   HOH D 182      16.997   8.646  34.929  1.00  0.00      D    O  
HETATM 1015  H1  HOH D 182      17.560   9.461  34.793  1.00  0.00      D    H  
HETATM 1016  H2  HOH D 182      16.163   8.895  35.422  1.00  0.00      D    H  
HETATM 1017  O   HOH D 183      10.823   4.167  66.514  1.00  0.00      D    O  
HETATM 1018  H1  HOH D 183      11.145   3.225  66.614  1.00  0.00      D    H  
HETATM 1019  H2  HOH D 183      11.507   4.702  66.018  1.00  0.00      D    H  
HETATM 1020  O   HOH D 184       7.222  39.713 109.923  1.00  0.00      D    O  
HETATM 1021  H1  HOH D 184       7.546  39.082 110.628  1.00  0.00      D    H  
HETATM 1022  H2  HOH D 184       7.962  40.333 109.664  1.00  0.00      D    H  
HETATM 1023  O   HOH D 185      29.578  33.195  54.286  1.00  0.00      D    O  
HETATM 1024  H1  HOH D 185      30.115  32.405  54.582  1.00  0.00      D    H  
HETATM 1025  H2  HOH D 185      29.986  33.586  53.462  1.00  0.00      D    H  
HETATM 1026  O   HOH D 186      37.448  22.216  98.845  1.00  0.00      D    O  
HETATM 1027  H1  HOH D 186      36.912  21.376  98.931  1.00  0.00      D    H  
HETATM 1028  H2  HOH D 186      37.946  22.383  99.696  1.00  0.00      D    H  
HETATM 1029  O   HOH D 187      39.018  33.964  39.673  1.00  0.00      D    O  
HETATM 1030  H1  HOH D 187      39.919  34.396  39.641  1.00  0.00      D    H  
HETATM 1031  H2  HOH D 187      38.321  34.624  39.394  1.00  0.00      D    H  
HETATM 1032  O   HOH D 188      45.953   3.095  79.055  1.00  0.00      D    O  
HETATM 1033  H1  HOH D 188      45.313   2.885  79.794  1.00  0.00      D    H  
HETATM 1034  H2  HOH D 188      46.523   3.873  79.319  1.00  0.00      D    H  
HETATM 1035  O   HOH D 189      20.927  20.384 117.108  1.00  0.00      D    O  
HETATM 1036  H1  HOH D 189      20.291  21.140 117.258  1.00  0.00      D    H  
HETATM 1037  H2  HOH D 189      20.823  20.041 116.175  1.00  0.00      D    H  
HETATM 1038  O   HOH D 190      27.984  31.587  46.949  1.00  0.00      D    O  
HETATM 1039  H1  HOH D 190      28.645  31.935  46.284  1.00  0.00      D    H  
HETATM 1040  H2  HOH D 190      27.064  31.636  46.561  1.00  0.00      D    H  
HETATM 1041  O   HOH D 191       7.669  20.318 104.759  1.00  0.00      D    O  
HETATM 1042  H1  HOH D 191       8.653  20.169 104.851  1.00  0.00      D    H  
HETATM 1043  H2  HOH D 191       7.498  20.976 104.026  1.00  0.00      D    H  
HETATM 1044  O   HOH D 192      19.108  36.474  48.417  1.00  0.00      D    O  
HETATM 1045  H1  HOH D 192      19.500  37.311  48.799  1.00  0.00      D    H  
HETATM 1046  H2  HOH D 192      18.158  36.642  48.152  1.00  0.00      D    H  
HETATM 1047  O   HOH D 193       2.695  29.706  39.902  1.00  0.00      D    O  
HETATM 1048  H1  HOH D 193       2.973  28.746  39.912  1.00  0.00      D    H  
HETATM 1049  H2  HOH D 193       2.652  30.031  38.958  1.00  0.00      D    H  
HETATM 1050  O   HOH D 194       0.935  27.399  51.592  1.00  0.00      D    O  
HETATM 1051  H1  HOH D 194       0.397  26.905  50.909  1.00  0.00      D    H  
HETATM 1052  H2  HOH D 194       1.891  27.436  51.301  1.00  0.00      D    H  
HETATM 1053  O   HOH D 195       7.875   1.896  98.883  1.00  0.00      D    O  
HETATM 1054  H1  HOH D 195       7.599   2.827  99.122  1.00  0.00      D    H  
HETATM 1055  H2  HOH D 195       7.413   1.246  99.485  1.00  0.00      D    H  
HETATM 1056  O   HOH D 196      11.600  30.571  50.787  1.00  0.00      D    O  
HETATM 1057  H1  HOH D 196      10.626  30.793  50.818  1.00  0.00      D    H  
HETATM 1058  H2  HOH D 196      12.134  31.376  51.047  1.00  0.00      D    H  
HETATM 1059  O   HOH D 197       4.152   7.196  56.689  1.00  0.00      D    O  
HETATM 1060  H1  HOH D 197       3.287   6.819  57.020  1.00  0.00      D    H  
HETATM 1061  H2  HOH D 197       4.311   6.891  55.750  1.00  0.00      D    H  
HETATM 1062  O   HOH D 198      42.608  34.254   5.026  1.00  0.00      D    O  
HETATM 1063  H1  HOH D 198      42.677  33.337   4.633  1.00  0.00      D    H  
HETATM 1064  H2  HOH D 198      41.654  34.555   5.004  1.00  0.00      D    H  
HETATM 1065  O   HOH D 199      12.120   2.415  51.079  1.00  0.00      D    O  
HETATM 1066  H1  HOH D 199      11.961   2.703  52.023  1.00  0.00      D    H  
HETATM 1067  H2  HOH D 199      12.023   3.202  50.470  1.00  0.00      D    H  
HETATM 1068  O   HOH D 200      24.142  24.755  18.407  1.00  0.00      D    O  
HETATM 1069  H1  HOH D 200      23.764  23.829  18.383  1.00  0.00      D    H  
HETATM 1070  H2  HOH D 200      23.486  25.371  18.842  1.00  0.00      D    H  
HETATM 1071  O   HOH D 201      16.908  23.341  89.282  1.00  0.00      D    O  
HETATM 1072  H1  HOH D 201      17.411  24.067  89.751  1.00  0.00      D    H  
HETATM 1073  H2  HOH D 201      17.549  22.645  88.961  1.00  0.00      D    H  
HETATM 1074  O   HOH D 202      24.425   6.936  39.526  1.00  0.00      D    O  
HETATM 1075  H1  HOH D 202      23.438   7.010  39.665  1.00  0.00      D    H  
HETATM 1076  H2  HOH D 202      24.790   6.206  40.103  1.00  0.00      D    H  
HETATM 1077  O   HOH D 203      47.542   1.228  51.676  1.00  0.00      D    O  
HETATM 1078  H1  HOH D 203      46.832   1.194  52.380  1.00  0.00      D    H  
HETATM 1079  H2  HOH D 203      47.194   0.819  50.833  1.00  0.00      D    H  
HETATM 1080  O   HOH D 204      38.624  19.620  15.642  1.00  0.00      D    O  
HETATM 1081  H1  HOH D 204      37.680  19.713  15.959  1.00  0.00      D    H  
HETATM 1082  H2  HOH D 204      38.680  19.884  14.679  1.00  0.00      D    H  
HETATM 1083  O   HOH D 205       0.876  13.052  18.504  1.00  0.00      D    O  
HETATM 1084  H1  HOH D 205       0.496  12.141  18.664  1.00  0.00      D    H  
HETATM 1085  H2  HOH D 205       0.649  13.648  19.274  1.00  0.00      D    H  
HETATM 1086  O   HOH D 206      38.831  11.254  83.661  1.00  0.00      D    O  
HETATM 1087  H1  HOH D 206      38.993  12.071  84.215  1.00  0.00      D    H  
HETATM 1088  H2  HOH D 206      37.928  11.315  83.235  1.00  0.00      D    H  
HETATM 1089  O   HOH D 207      35.959  42.673  79.543  1.00  0.00      D    O  
HETATM 1090  H1  HOH D 207      36.909  42.403  79.386  1.00  0.00      D    H  
HETATM 1091  H2  HOH D 207      35.433  41.879  79.847  1.00  0.00      D    H  
HETATM 1092  O   HOH D 208      21.342  34.270  11.889  1.00  0.00      D    O  
HETATM 1093  H1  HOH D 208      20.960  34.085  10.984  1.00  0.00      D    H  
HETATM 1094  H2  HOH D 208      22.341  34.256  11.838  1.00  0.00      D    H  
HETATM 1095  O   HOH D 209      19.771  42.474 112.119  1.00  0.00      D    O  
HETATM 1096  H1  HOH D 209      20.520  41.911 112.470  1.00  0.00      D    H  
HETATM 1097  H2  HOH D 209      18.971  42.369 112.710  1.00  0.00      D    H  
HETATM 1098  O   HOH D 210      35.143  16.546  13.940  1.00  0.00      D    O  
HETATM 1099  H1  HOH D 210      35.331  15.760  13.351  1.00  0.00      D    H  
HETATM 1100  H2  HOH D 210      35.811  16.571  14.684  1.00  0.00      D    H  
HETATM 1101  O   HOH D 211       6.967  39.595  73.810  1.00  0.00      D    O  
HETATM 1102  H1  HOH D 211       6.106  39.805  73.347  1.00  0.00      D    H  
HETATM 1103  H2  HOH D 211       6.790  38.986  74.583  1.00  0.00      D    H  
HETATM 1104  O   HOH D 212      27.893   1.777  32.853  1.00  0.00      D    O  
HETATM 1105  H1  HOH D 212      28.222   0.899  32.505  1.00  0.00      D    H  
HETATM 1106  H2  HOH D 212      27.073   1.630  33.405  1.00  0.00      D    H  
HETATM 1107  O   HOH D 213      29.977   2.242  64.672  1.00  0.00      D    O  
HETATM 1108  H1  HOH D 213      29.766   3.163  65.001  1.00  0.00      D    H  
HETATM 1109  H2  HOH D 213      29.571   1.567  65.288  1.00  0.00      D    H  
HETATM 1110  O   HOH D 214      43.721   7.434  19.034  1.00  0.00      D    O  
HETATM 1111  H1  HOH D 214      44.055   8.005  19.784  1.00  0.00      D    H  
HETATM 1112  H2  HOH D 214      44.256   7.619  18.210  1.00  0.00      D    H  
HETATM 1113  O   HOH D 215       9.189  30.361 102.766  1.00  0.00      D    O  
HETATM 1114  H1  HOH D 215       9.683  30.782 102.005  1.00  0.00      D    H  
HETATM 1115  H2  HOH D 215       8.251  30.160 102.484  1.00  0.00      D    H  
HETATM 1116  O   HOH D 216      33.966  26.041  81.336  1.00  0.00      D    O  
HETATM 1117  H1  HOH D 216      34.934  25.803  81.418  1.00  0.00      D    H  
HETATM 1118  H2  HOH D 216      33.422  25.205  81.267  1.00  0.00      D    H  
HETATM 1119  O   HOH D 217      20.247  38.811   9.980  1.00  0.00      D    O  
HETATM 1120  H1  HOH D 217      20.289  38.900  10.975  1.00  0.00      D    H  
HETATM 1121  H2  HOH D 217      19.515  38.176   9.732  1.00  0.00      D    H  
HETATM 1122  O   HOH D 218      44.107   4.167  87.531  1.00  0.00      D    O  
HETATM 1123  H1  HOH D 218      44.174   3.266  87.959  1.00  0.00      D    H  
HETATM 1124  H2  HOH D 218      44.024   4.867  88.240  1.00  0.00      D    H  
HETATM 1125  O   HOH D 219      46.279  41.608   7.206  1.00  0.00      D    O  
HETATM 1126  H1  HOH D 219      46.453  42.591   7.140  1.00  0.00      D    H  
HETATM 1127  H2  HOH D 219      46.288  41.333   8.168  1.00  0.00      D    H  
HETATM 1128  O   HOH D 220      11.233  27.297   4.700  1.00  0.00      D    O  
HETATM 1129  H1  HOH D 220      10.334  27.495   4.310  1.00  0.00      D    H  
HETATM 1130  H2  HOH D 220      11.160  26.521   5.327  1.00  0.00      D    H  
HETATM 1131  O   HOH D 221      39.660  18.084 116.351  1.00  0.00      D    O  
HETATM 1132  H1  HOH D 221      40.215  17.284 116.123  1.00  0.00      D    H  
HETATM 1133  H2  HOH D 221      38.740  17.788 116.610  1.00  0.00      D    H  
HETATM 1134  O   HOH D 222       5.783  28.493  64.455  1.00  0.00      D    O  
HETATM 1135  H1  HOH D 222       5.373  27.962  63.714  1.00  0.00      D    H  
HETATM 1136  H2  HOH D 222       5.194  29.271  64.673  1.00  0.00      D    H  
HETATM 1137  O   HOH D 223      35.937  11.067  95.616  1.00  0.00      D    O  
HETATM 1138  H1  HOH D 223      36.475  10.918  96.446  1.00  0.00      D    H  
HETATM 1139  H2  HOH D 223      36.399  10.642  94.838  1.00  0.00      D    H  
HETATM 1140  O   HOH D 224       8.168  42.090  97.034  1.00  0.00      D    O  
HETATM 1141  H1  HOH D 224       8.901  42.652  97.417  1.00  0.00      D    H  
HETATM 1142  H2  HOH D 224       8.003  42.360  96.085  1.00  0.00      D    H  
HETATM 1143  O   HOH D 225       4.641   8.167  81.162  1.00  0.00      D    O  
HETATM 1144  H1  HOH D 225       4.073   8.748  80.579  1.00  0.00      D    H  
HETATM 1145  H2  HOH D 225       4.307   8.212  82.104  1.00  0.00      D    H  
HETATM 1146  O   HOH D 226      10.046   9.464 115.282  1.00  0.00      D    O  
HETATM 1147  H1  HOH D 226      10.286  10.390 114.990  1.00  0.00      D    H  
HETATM 1148  H2  HOH D 226       9.053   9.392 115.379  1.00  0.00      D    H  
HETATM 1149  O   HOH D 227      17.334  15.147  79.977  1.00  0.00      D    O  
HETATM 1150  H1  HOH D 227      18.267  14.989  79.652  1.00  0.00      D    H  
HETATM 1151  H2  HOH D 227      17.207  16.122  80.162  1.00  0.00      D    H  
HETATM 1152  O   HOH D 228      31.689   9.792  24.402  1.00  0.00      D    O  
HETATM 1153  H1  HOH D 228      31.110   9.463  25.149  1.00  0.00      D    H  
HETATM 1154  H2  HOH D 228      32.631   9.883  24.725  1.00  0.00      D    H  
HETATM 1155  O   HOH D 229      28.329  39.795  21.670  1.00  0.00      D    O  
HETATM 1156  H1  HOH D 229      27.584  39.248  21.290  1.00  0.00      D    H  
HETATM 1157  H2  HOH D 229      28.642  40.454  20.985  1.00  0.00      D    H  
HETATM 1158  O   HOH D 230      48.156   9.134 106.161  1.00  0.00      D    O  
HETATM 1159  H1  HOH D 230      47.712   9.792 105.554  1.00  0.00      D    H  
HETATM 1160  H2  HOH D 230      48.508   9.609 106.967  1.00  0.00      D    H  
HETATM 1161  O   HOH D 231      36.871  41.646  64.501  1.00  0.00      D    O  
HETATM 1162  H1  HOH D 231      37.847  41.447  64.411  1.00  0.00      D    H  
HETATM 1163  H2  HOH D 231      36.383  41.282  63.708  1.00  0.00      D    H  
HETATM 1164  O   HOH D 232      47.386  12.108  11.982  1.00  0.00      D    O  
HETATM 1165  H1  HOH D 232      47.421  11.729  12.907  1.00  0.00      D    H  
HETATM 1166  H2  HOH D 232      47.448  13.105  12.027  1.00  0.00      D    H  
HETATM 1167  O   HOH D 233       0.258   4.596  13.118  1.00  0.00      D    O  
HETATM 1168  H1  HOH D 233      -0.031   4.780  12.178  1.00  0.00      D    H  
HETATM 1169  H2  HOH D 233       0.180   3.617  13.306  1.00  0.00      D    H  
HETATM 1170  O   HOH D 234       1.973  27.946 108.639  1.00  0.00      D    O  
HETATM 1171  H1  HOH D 234       2.257  27.649 109.551  1.00  0.00      D    H  
HETATM 1172  H2  HOH D 234       1.002  28.185 108.654  1.00  0.00      D    H  
HETATM 1173  O   HOH D 235      46.069   2.202  74.920  1.00  0.00      D    O  
HETATM 1174  H1  HOH D 235      45.750   2.924  75.534  1.00  0.00      D    H  
HETATM 1175  H2  HOH D 235      45.659   1.330  75.189  1.00  0.00      D    H  
HETATM 1176  O   HOH D 236       6.448  18.554  42.252  1.00  0.00      D    O  
HETATM 1177  H1  HOH D 236       5.827  18.782  41.502  1.00  0.00      D    H  
HETATM 1178  H2  HOH D 236       6.255  17.627  42.573  1.00  0.00      D    H  
HETATM 1179  O   HOH D 237      36.954  23.240  58.216  1.00  0.00      D    O  
HETATM 1180  H1  HOH D 237      36.613  24.139  57.945  1.00  0.00      D    H  
HETATM 1181  H2  HOH D 237      37.175  22.706  57.400  1.00  0.00      D    H  
HETATM 1182  O   HOH D 238       3.545  39.000  36.501  1.00  0.00      D    O  
HETATM 1183  H1  HOH D 238       2.936  39.067  37.292  1.00  0.00      D    H  
HETATM 1184  H2  HOH D 238       4.489  38.904  36.815  1.00  0.00      D    H  
HETATM 1185  O   HOH D 239      13.722  31.527  31.754  1.00  0.00      D    O  
HETATM 1186  H1  HOH D 239      13.528  30.573  31.526  1.00  0.00      D    H  
HETATM 1187  H2  HOH D 239      13.487  32.110  30.977  1.00  0.00      D    H  
HETATM 1188  O   HOH D 240      19.996   7.623  89.240  1.00  0.00      D    O  
HETATM 1189  H1  HOH D 240      19.545   6.744  89.081  1.00  0.00      D    H  
HETATM 1190  H2  HOH D 240      19.346   8.365  89.075  1.00  0.00      D    H  
HETATM 1191  O   HOH D 241      34.870   4.098 100.743  1.00  0.00      D    O  
HETATM 1192  H1  HOH D 241      34.280   4.797 100.337  1.00  0.00      D    H  
HETATM 1193  H2  HOH D 241      35.649   3.929 100.140  1.00  0.00      D    H  
HETATM 1194  O   HOH D 242      19.216  22.760  50.890  1.00  0.00      D    O  
HETATM 1195  H1  HOH D 242      19.209  23.570  51.477  1.00  0.00      D    H  
HETATM 1196  H2  HOH D 242      18.979  23.024  49.955  1.00  0.00      D    H  
HETATM 1197  O   HOH D 243      12.569  40.672  33.718  1.00  0.00      D    O  
HETATM 1198  H1  HOH D 243      12.012  41.206  33.082  1.00  0.00      D    H  
HETATM 1199  H2  HOH D 243      13.050  41.290  34.339  1.00  0.00      D    H  
HETATM 1200  O   HOH D 244       8.762  15.353 107.689  1.00  0.00      D    O  
HETATM 1201  H1  HOH D 244       8.506  15.602 108.623  1.00  0.00      D    H  
HETATM 1202  H2  HOH D 244       9.740  15.148 107.655  1.00  0.00      D    H  
HETATM 1203  O   HOH D 245      16.878  25.814  68.646  1.00  0.00      D    O  
HETATM 1204  H1  HOH D 245      16.511  26.002  69.557  1.00  0.00      D    H  
HETATM 1205  H2  HOH D 245      16.742  26.614  68.061  1.00  0.00      D    H  
HETATM 1206  O   HOH D 246      37.004   2.788  29.619  1.00  0.00      D    O  
HETATM 1207  H1  HOH D 246      36.939   3.387  30.417  1.00  0.00      D    H  
HETATM 1208  H2  HOH D 246      36.188   2.212  29.568  1.00  0.00      D    H  
HETATM 1209  O   HOH D 247      27.005  42.153   5.892  1.00  0.00      D    O  
HETATM 1210  H1  HOH D 247      26.345  42.883   5.719  1.00  0.00      D    H  
HETATM 1211  H2  HOH D 247      27.084  41.575   5.079  1.00  0.00      D    H  
HETATM 1212  O   HOH D 248       6.496  29.208 117.763  1.00  0.00      D    O  
HETATM 1213  H1  HOH D 248       6.221  28.352 117.324  1.00  0.00      D    H  
HETATM 1214  H2  HOH D 248       6.676  29.042 118.732  1.00  0.00      D    H  
HETATM 1215  O   HOH D 249       2.468  37.362  53.443  1.00  0.00      D    O  
HETATM 1216  H1  HOH D 249       1.991  37.841  54.180  1.00  0.00      D    H  
HETATM 1217  H2  HOH D 249       2.746  38.020  52.744  1.00  0.00      D    H  
HETATM 1218  O   HOH D 250      29.333  14.839 115.301  1.00  0.00      D    O  
HETATM 1219  H1  HOH D 250      29.432  15.033 114.325  1.00  0.00      D    H  
HETATM 1220  H2  HOH D 250      30.004  15.373 115.816  1.00  0.00      D    H  
HETATM 1221  O   HOH D 251      41.497   8.942  77.177  1.00  0.00      D    O  
HETATM 1222  H1  HOH D 251      42.040   8.148  76.903  1.00  0.00      D    H  
HETATM 1223  H2  HOH D 251      41.195   8.828  78.123  1.00  0.00      D    H  
HETATM 1224  O   HOH D 252      30.554  15.797   3.187  1.00  0.00      D    O  
HETATM 1225  H1  HOH D 252      29.560  15.693   3.155  1.00  0.00      D    H  
HETATM 1226  H2  HOH D 252      30.783  16.751   3.381  1.00  0.00      D    H  
HETATM 1227  O   HOH D 253      43.208  26.862 103.451  1.00  0.00      D    O  
HETATM 1228  H1  HOH D 253      43.462  27.814 103.280  1.00  0.00      D    H  
HETATM 1229  H2  HOH D 253      42.586  26.818 104.232  1.00  0.00      D    H  
HETATM 1230  O   HOH D 254      40.527   6.374  31.722  1.00  0.00      D    O  
HETATM 1231  H1  HOH D 254      41.223   6.533  32.422  1.00  0.00      D    H  
HETATM 1232  H2  HOH D 254      40.422   5.391  31.573  1.00  0.00      D    H  
HETATM 1233  O   HOH D 255      44.652  17.377 116.351  1.00  0.00      D    O  
HETATM 1234  H1  HOH D 255      43.844  17.018 116.818  1.00  0.00      D    H  
HETATM 1235  H2  HOH D 255      45.297  16.632 116.181  1.00  0.00      D    H  
HETATM 1236  O   HOH D 256      19.825   1.586   6.831  1.00  0.00      D    O  
HETATM 1237  H1  HOH D 256      19.130   1.730   6.127  1.00  0.00      D    H  
HETATM 1238  H2  HOH D 256      19.490   0.925   7.502  1.00  0.00      D    H  
HETATM 1239  O   HOH D 257      43.741  41.933 112.630  1.00  0.00      D    O  
HETATM 1240  H1  HOH D 257      43.929  41.705 113.585  1.00  0.00      D    H  
HETATM 1241  H2  HOH D 257      44.221  41.290 112.033  1.00  0.00      D    H  
HETATM 1242  O   HOH D 258       6.734  33.052 112.422  1.00  0.00      D    O  
HETATM 1243  H1  HOH D 258       6.227  32.206 112.254  1.00  0.00      D    H  
HETATM 1244  H2  HOH D 258       7.649  32.831 112.760  1.00  0.00      D    H  
HETATM 1245  O   HOH D 259      11.673   4.276 110.252  1.00  0.00      D    O  
HETATM 1246  H1  HOH D 259      12.441   4.088 110.864  1.00  0.00      D    H  
HETATM 1247  H2  HOH D 259      12.010   4.377 109.316  1.00  0.00      D    H  
HETATM 1248  O   HOH D 260      17.486  40.484  11.345  1.00  0.00      D    O  
HETATM 1249  H1  HOH D 260      17.539  39.687  10.744  1.00  0.00      D    H  
HETATM 1250  H2  HOH D 260      18.338  40.569  11.862  1.00  0.00      D    H  
HETATM 1251  O   HOH D 261      16.641  14.860  91.959  1.00  0.00      D    O  
HETATM 1252  H1  HOH D 261      16.861  13.885  91.931  1.00  0.00      D    H  
HETATM 1253  H2  HOH D 261      17.263  15.324  92.590  1.00  0.00      D    H  
HETATM 1254  O   HOH D 262      19.207  33.149  13.596  1.00  0.00      D    O  
HETATM 1255  H1  HOH D 262      18.394  33.185  13.015  1.00  0.00      D    H  
HETATM 1256  H2  HOH D 262      20.004  33.456  13.075  1.00  0.00      D    H  
HETATM 1257  O   HOH D 263       9.517  20.200 100.641  1.00  0.00      D    O  
HETATM 1258  H1  HOH D 263       9.831  19.254 100.720  1.00  0.00      D    H  
HETATM 1259  H2  HOH D 263       8.519  20.215 100.583  1.00  0.00      D    H  
HETATM 1260  O   HOH D 264      36.584  13.451  49.888  1.00  0.00      D    O  
HETATM 1261  H1  HOH D 264      35.876  13.979  50.357  1.00  0.00      D    H  
HETATM 1262  H2  HOH D 264      37.426  13.471  50.427  1.00  0.00      D    H  
HETATM 1263  O   HOH D 265      25.720  41.993  49.059  1.00  0.00      D    O  
HETATM 1264  H1  HOH D 265      26.228  42.654  49.612  1.00  0.00      D    H  
HETATM 1265  H2  HOH D 265      24.928  41.666  49.575  1.00  0.00      D    H  
HETATM 1266  O   HOH D 266      11.558  38.440 106.946  1.00  0.00      D    O  
HETATM 1267  H1  HOH D 266      10.841  37.888 107.370  1.00  0.00      D    H  
HETATM 1268  H2  HOH D 266      12.293  38.596 107.606  1.00  0.00      D    H  
HETATM 1269  O   HOH D 267      21.451  26.043  44.905  1.00  0.00      D    O  
HETATM 1270  H1  HOH D 267      21.325  25.742  45.850  1.00  0.00      D    H  
HETATM 1271  H2  HOH D 267      22.429  26.112  44.705  1.00  0.00      D    H  
HETATM 1272  O   HOH D 268      28.437  12.047  72.032  1.00  0.00      D    O  
HETATM 1273  H1  HOH D 268      28.904  12.224  72.899  1.00  0.00      D    H  
HETATM 1274  H2  HOH D 268      28.542  12.838  71.429  1.00  0.00      D    H  
HETATM 1275  O   HOH D 269       5.522   7.290  29.457  1.00  0.00      D    O  
HETATM 1276  H1  HOH D 269       5.213   6.877  30.313  1.00  0.00      D    H  
HETATM 1277  H2  HOH D 269       5.419   6.631  28.712  1.00  0.00      D    H  
HETATM 1278  O   HOH D 270      22.009  36.523 117.674  1.00  0.00      D    O  
HETATM 1279  H1  HOH D 270      22.835  37.053 117.480  1.00  0.00      D    H  
HETATM 1280  H2  HOH D 270      22.203  35.549 117.554  1.00  0.00      D    H  
HETATM 1281  O   HOH D 271      47.814   9.541  95.281  1.00  0.00      D    O  
HETATM 1282  H1  HOH D 271      48.636   9.351  94.745  1.00  0.00      D    H  
HETATM 1283  H2  HOH D 271      47.050   9.004  94.922  1.00  0.00      D    H  
HETATM 1284  O   HOH D 272      35.928  30.782  58.161  1.00  0.00      D    O  
HETATM 1285  H1  HOH D 272      36.271  31.425  57.477  1.00  0.00      D    H  
HETATM 1286  H2  HOH D 272      35.963  31.207  59.066  1.00  0.00      D    H  
HETATM 1287  O   HOH D 273      13.167  21.441 111.155  1.00  0.00      D    O  
HETATM 1288  H1  HOH D 273      13.771  20.705 111.459  1.00  0.00      D    H  
HETATM 1289  H2  HOH D 273      13.360  21.656 110.197  1.00  0.00      D    H  
HETATM 1290  O   HOH D 274      -0.103  18.391 105.342  1.00  0.00      D    O  
HETATM 1291  H1  HOH D 274       0.891  18.459 105.264  1.00  0.00      D    H  
HETATM 1292  H2  HOH D 274      -0.396  18.773 106.218  1.00  0.00      D    H  
HETATM 1293  O   HOH D 275      13.422  22.179 108.455  1.00  0.00      D    O  
HETATM 1294  H1  HOH D 275      13.976  22.636 107.758  1.00  0.00      D    H  
HETATM 1295  H2  HOH D 275      13.083  21.311 108.093  1.00  0.00      D    H  
HETATM 1296  O   HOH D 276       4.235   5.848 115.668  1.00  0.00      D    O  
HETATM 1297  H1  HOH D 276       4.757   5.565 114.863  1.00  0.00      D    H  
HETATM 1298  H2  HOH D 276       3.340   6.190 115.382  1.00  0.00      D    H  
HETATM 1299  O   HOH D 277      19.332  17.571   3.680  1.00  0.00      D    O  
HETATM 1300  H1  HOH D 277      18.446  17.113   3.755  1.00  0.00      D    H  
HETATM 1301  H2  HOH D 277      19.229  18.537   3.917  1.00  0.00      D    H  
HETATM 1302  O   HOH D 278       9.871   6.190  81.103  1.00  0.00      D    O  
HETATM 1303  H1  HOH D 278       9.640   5.409  80.522  1.00  0.00      D    H  
HETATM 1304  H2  HOH D 278       9.088   6.809  81.157  1.00  0.00      D    H  
HETATM 1305  O   HOH D 279      47.465  25.502  90.663  1.00  0.00      D    O  
HETATM 1306  H1  HOH D 279      46.675  25.217  90.122  1.00  0.00      D    H  
HETATM 1307  H2  HOH D 279      47.601  24.860  91.418  1.00  0.00      D    H  
HETATM 1308  O   HOH D 280       6.674  19.779  94.114  1.00  0.00      D    O  
HETATM 1309  H1  HOH D 280       6.447  19.404  95.013  1.00  0.00      D    H  
HETATM 1310  H2  HOH D 280       7.667  19.801  94.004  1.00  0.00      D    H  
HETATM 1311  O   HOH D 281       3.556  41.372 117.412  1.00  0.00      D    O  
HETATM 1312  H1  HOH D 281       3.133  42.266 117.266  1.00  0.00      D    H  
HETATM 1313  H2  HOH D 281       4.057  41.378 118.277  1.00  0.00      D    H  
HETATM 1314  O   HOH D 282      43.004  38.419 105.375  1.00  0.00      D    O  
HETATM 1315  H1  HOH D 282      42.506  38.922 104.669  1.00  0.00      D    H  
HETATM 1316  H2  HOH D 282      42.624  37.499 105.461  1.00  0.00      D    H  
HETATM 1317  O   HOH D 283      13.677   7.548  61.981  1.00  0.00      D    O  
HETATM 1318  H1  HOH D 283      12.746   7.768  61.691  1.00  0.00      D    H  
HETATM 1319  H2  HOH D 283      13.660   6.744  62.576  1.00  0.00      D    H  
HETATM 1320  O   HOH D 284       6.905  41.203 116.474  1.00  0.00      D    O  
HETATM 1321  H1  HOH D 284       6.972  42.084 116.941  1.00  0.00      D    H  
HETATM 1322  H2  HOH D 284       7.533  40.551 116.899  1.00  0.00      D    H  
HETATM 1323  O   HOH D 285       6.719  23.247 116.137  1.00  0.00      D    O  
HETATM 1324  H1  HOH D 285       6.930  22.276 116.251  1.00  0.00      D    H  
HETATM 1325  H2  HOH D 285       5.911  23.346 115.556  1.00  0.00      D    H  
HETATM 1326  O   HOH D 286      48.264   0.969  97.335  1.00  0.00      D    O  
HETATM 1327  H1  HOH D 286      47.438   1.275  97.808  1.00  0.00      D    H  
HETATM 1328  H2  HOH D 286      48.443   1.568  96.555  1.00  0.00      D    H  
HETATM 1329  O   HOH D 287       0.935  19.506  56.420  1.00  0.00      D    O  
HETATM 1330  H1  HOH D 287       0.136  19.299  56.985  1.00  0.00      D    H  
HETATM 1331  H2  HOH D 287       0.637  19.931  55.565  1.00  0.00      D    H  
HETATM 1332  O   HOH D 288      38.785  30.412  61.225  1.00  0.00      D    O  
HETATM 1333  H1  HOH D 288      38.610  31.131  61.897  1.00  0.00      D    H  
HETATM 1334  H2  HOH D 288      39.059  29.574  61.697  1.00  0.00      D    H  
HETATM 1335  O   HOH D 289       9.637  19.145   7.328  1.00  0.00      D    O  
HETATM 1336  H1  HOH D 289       8.685  19.416   7.472  1.00  0.00      D    H  
HETATM 1337  H2  HOH D 289      10.236  19.732   7.872  1.00  0.00      D    H  
HETATM 1338  O   HOH D 290      38.710  19.360  66.698  1.00  0.00      D    O  
HETATM 1339  H1  HOH D 290      38.028  19.908  67.183  1.00  0.00      D    H  
HETATM 1340  H2  HOH D 290      38.264  18.570  66.278  1.00  0.00      D    H  
HETATM 1341  O   HOH D 291      32.984  32.428  34.754  1.00  0.00      D    O  
HETATM 1342  H1  HOH D 291      33.318  32.933  35.549  1.00  0.00      D    H  
HETATM 1343  H2  HOH D 291      32.290  31.769  35.044  1.00  0.00      D    H  
HETATM 1344  O   HOH D 292       0.601  26.488  32.483  1.00  0.00      D    O  
HETATM 1345  H1  HOH D 292      -0.076  26.683  33.193  1.00  0.00      D    H  
HETATM 1346  H2  HOH D 292       0.471  27.119  31.718  1.00  0.00      D    H  
HETATM 1347  O   HOH D 293       8.975   3.615  33.938  1.00  0.00      D    O  
HETATM 1348  H1  HOH D 293       9.942   3.553  33.691  1.00  0.00      D    H  
HETATM 1349  H2  HOH D 293       8.467   4.048  33.194  1.00  0.00      D    H  
HETATM 1350  O   HOH D 294      45.275  20.315  31.889  1.00  0.00      D    O  
HETATM 1351  H1  HOH D 294      44.455  20.543  32.414  1.00  0.00      D    H  
HETATM 1352  H2  HOH D 294      45.056  20.315  30.913  1.00  0.00      D    H  
HETATM 1353  O   HOH D 295      21.957  10.550  13.689  1.00  0.00      D    O  
HETATM 1354  H1  HOH D 295      22.212  11.434  14.081  1.00  0.00      D    H  
HETATM 1355  H2  HOH D 295      21.103  10.646  13.178  1.00  0.00      D    H  
HETATM 1356  O   HOH D 296      11.168  19.417  47.576  1.00  0.00      D    O  
HETATM 1357  H1  HOH D 296      11.725  20.126  47.143  1.00  0.00      D    H  
HETATM 1358  H2  HOH D 296      10.575  18.995  46.890  1.00  0.00      D    H  
HETATM 1359  O   HOH D 297      31.407   3.238  51.408  1.00  0.00      D    O  
HETATM 1360  H1  HOH D 297      31.642   2.273  51.285  1.00  0.00      D    H  
HETATM 1361  H2  HOH D 297      30.673   3.319  52.082  1.00  0.00      D    H  
HETATM 1362  O   HOH D 298      12.931  17.450 103.470  1.00  0.00      D    O  
HETATM 1363  H1  HOH D 298      11.950  17.636 103.533  1.00  0.00      D    H  
HETATM 1364  H2  HOH D 298      13.230  16.956 104.286  1.00  0.00      D    H  
HETATM 1365  O   HOH D 299      14.490  -0.144  90.480  1.00  0.00      D    O  
HETATM 1366  H1  HOH D 299      14.185   0.795  90.635  1.00  0.00      D    H  
HETATM 1367  H2  HOH D 299      14.571  -0.310  89.497  1.00  0.00      D    H  
HETATM 1368  O   HOH D 300      40.321  41.171  41.480  1.00  0.00      D    O  
HETATM 1369  H1  HOH D 300      41.076  40.558  41.712  1.00  0.00      D    H  
HETATM 1370  H2  HOH D 300      39.640  40.673  40.943  1.00  0.00      D    H  
HETATM 1371  O   HOH D 301      31.846   4.962 117.774  1.00  0.00      D    O  
HETATM 1372  H1  HOH D 301      31.036   5.283 117.283  1.00  0.00      D    H  
HETATM 1373  H2  HOH D 301      31.674   4.998 118.759  1.00  0.00      D    H  
HETATM 1374  O   HOH D 302      41.422  42.135  94.681  1.00  0.00      D    O  
HETATM 1375  H1  HOH D 302      41.477  42.387  93.714  1.00  0.00      D    H  
HETATM 1376  H2  HOH D 302      41.821  42.863  95.238  1.00  0.00      D    H  
HETATM 1377  O   HOH D 303      45.439   9.557  11.333  1.00  0.00      D    O  
HETATM 1378  H1  HOH D 303      46.068  10.095  11.894  1.00  0.00      D    H  
HETATM 1379  H2  HOH D 303      45.893   8.716  11.037  1.00  0.00      D    H  
HETATM 1380  O   HOH D 304      26.294  19.442   3.792  1.00  0.00      D    O  
HETATM 1381  H1  HOH D 304      27.278  19.447   3.612  1.00  0.00      D    H  
HETATM 1382  H2  HOH D 304      26.130  19.173   4.741  1.00  0.00      D    H  
HETATM 1383  O   HOH D 305      33.419  27.424  33.847  1.00  0.00      D    O  
HETATM 1384  H1  HOH D 305      33.863  27.645  34.716  1.00  0.00      D    H  
HETATM 1385  H2  HOH D 305      34.052  27.605  33.094  1.00  0.00      D    H  
HETATM 1386  O   HOH D 306      27.248  12.989  11.329  1.00  0.00      D    O  
HETATM 1387  H1  HOH D 306      27.034  13.922  11.621  1.00  0.00      D    H  
HETATM 1388  H2  HOH D 306      27.053  12.893  10.352  1.00  0.00      D    H  
HETATM 1389  O   HOH D 307      42.298  12.825 114.255  1.00  0.00      D    O  
HETATM 1390  H1  HOH D 307      42.240  12.398 115.158  1.00  0.00      D    H  
HETATM 1391  H2  HOH D 307      41.733  12.313 113.608  1.00  0.00      D    H  
HETATM 1392  O   HOH D 308       2.848  14.255  66.548  1.00  0.00      D    O  
HETATM 1393  H1  HOH D 308       3.690  14.627  66.939  1.00  0.00      D    H  
HETATM 1394  H2  HOH D 308       2.098  14.901  66.694  1.00  0.00      D    H  
HETATM 1395  O   HOH D 309       1.452  33.778  23.450  1.00  0.00      D    O  
HETATM 1396  H1  HOH D 309       0.676  33.603  22.844  1.00  0.00      D    H  
HETATM 1397  H2  HOH D 309       2.049  32.976  23.467  1.00  0.00      D    H  
HETATM 1398  O   HOH D 310       0.890  20.063  43.743  1.00  0.00      D    O  
HETATM 1399  H1  HOH D 310       0.937  19.807  44.708  1.00  0.00      D    H  
HETATM 1400  H2  HOH D 310       0.079  19.651  43.328  1.00  0.00      D    H  
HETATM 1401  O   HOH D 311      49.462  16.908  74.428  1.00  0.00      D    O  
HETATM 1402  H1  HOH D 311      48.481  16.752  74.314  1.00  0.00      D    H  
HETATM 1403  H2  HOH D 311      49.661  17.881  74.314  1.00  0.00      D    H  
HETATM 1404  O   HOH D 312      12.591   5.121  25.439  1.00  0.00      D    O  
HETATM 1405  H1  HOH D 312      12.899   5.133  26.390  1.00  0.00      D    H  
HETATM 1406  H2  HOH D 312      13.231   4.585  24.888  1.00  0.00      D    H  
HETATM 1407  O   HOH D 313      35.080  15.119  89.343  1.00  0.00      D    O  
HETATM 1408  H1  HOH D 313      35.783  15.822  89.453  1.00  0.00      D    H  
HETATM 1409  H2  HOH D 313      35.265  14.590  88.515  1.00  0.00      D    H  
HETATM 1410  O   HOH D 314       9.796   1.655 101.355  1.00  0.00      D    O  
HETATM 1411  H1  HOH D 314       9.378   1.441 100.472  1.00  0.00      D    H  
HETATM 1412  H2  HOH D 314      10.340   2.491 101.272  1.00  0.00      D    H  
HETATM 1413  O   HOH D 315      20.396  26.496  77.871  1.00  0.00      D    O  
HETATM 1414  H1  HOH D 315      20.214  25.513  77.868  1.00  0.00      D    H  
HETATM 1415  H2  HOH D 315      19.693  26.964  78.406  1.00  0.00      D    H  
HETATM 1416  O   HOH D 316      15.486  37.015  41.874  1.00  0.00      D    O  
HETATM 1417  H1  HOH D 316      14.571  37.005  42.279  1.00  0.00      D    H  
HETATM 1418  H2  HOH D 316      15.454  36.592  40.969  1.00  0.00      D    H  
HETATM 1419  O   HOH D 317      23.246   8.716  94.127  1.00  0.00      D    O  
HETATM 1420  H1  HOH D 317      23.070   9.686  93.961  1.00  0.00      D    H  
HETATM 1421  H2  HOH D 317      23.501   8.271  93.269  1.00  0.00      D    H  
HETATM 1422  O   HOH D 318      39.254   1.433  29.934  1.00  0.00      D    O  
HETATM 1423  H1  HOH D 318      38.328   1.749  29.727  1.00  0.00      D    H  
HETATM 1424  H2  HOH D 318      39.210   0.676  30.586  1.00  0.00      D    H  
HETATM 1425  O   HOH D 319      37.392  15.931   5.743  1.00  0.00      D    O  
HETATM 1426  H1  HOH D 319      37.650  15.603   4.834  1.00  0.00      D    H  
HETATM 1427  H2  HOH D 319      37.954  15.476   6.434  1.00  0.00      D    H  
HETATM 1428  O   HOH D 320      35.269  34.952  73.685  1.00  0.00      D    O  
HETATM 1429  H1  HOH D 320      34.703  35.203  72.899  1.00  0.00      D    H  
HETATM 1430  H2  HOH D 320      36.211  35.247  73.525  1.00  0.00      D    H  
HETATM 1431  O   HOH D 321      46.328  23.496  15.730  1.00  0.00      D    O  
HETATM 1432  H1  HOH D 321      47.013  23.230  15.052  1.00  0.00      D    H  
HETATM 1433  H2  HOH D 321      46.031  22.687  16.237  1.00  0.00      D    H  
HETATM 1434  O   HOH D 322      32.402  33.953  41.824  1.00  0.00      D    O  
HETATM 1435  H1  HOH D 322      33.350  33.642  41.764  1.00  0.00      D    H  
HETATM 1436  H2  HOH D 322      32.375  34.952  41.788  1.00  0.00      D    H  
HETATM 1437  O   HOH D 323      47.124  33.128  16.416  1.00  0.00      D    O  
HETATM 1438  H1  HOH D 323      46.416  33.814  16.246  1.00  0.00      D    H  
HETATM 1439  H2  HOH D 323      47.664  32.994  15.585  1.00  0.00      D    H  
HETATM 1440  O   HOH D 324      12.012  25.088  18.909  1.00  0.00      D    O  
HETATM 1441  H1  HOH D 324      11.204  25.492  19.338  1.00  0.00      D    H  
HETATM 1442  H2  HOH D 324      11.731  24.339  18.309  1.00  0.00      D    H  
HETATM 1443  O   HOH D 325       3.004  35.438  25.029  1.00  0.00      D    O  
HETATM 1444  H1  HOH D 325       2.875  36.423  24.916  1.00  0.00      D    H  
HETATM 1445  H2  HOH D 325       2.398  34.948  24.402  1.00  0.00      D    H  
HETATM 1446  O   HOH D 326      44.817  14.027  13.195  1.00  0.00      D    O  
HETATM 1447  H1  HOH D 326      43.951  14.397  12.860  1.00  0.00      D    H  
HETATM 1448  H2  HOH D 326      45.573  14.579  12.845  1.00  0.00      D    H  
HETATM 1449  O   HOH D 327      43.292  38.400 100.335  1.00  0.00      D    O  
HETATM 1450  H1  HOH D 327      43.377  39.155  99.685  1.00  0.00      D    H  
HETATM 1451  H2  HOH D 327      44.057  37.768 100.213  1.00  0.00      D    H  
HETATM 1452  O   HOH D 328      19.029  17.435  13.726  1.00  0.00      D    O  
HETATM 1453  H1  HOH D 328      19.708  17.431  12.992  1.00  0.00      D    H  
HETATM 1454  H2  HOH D 328      18.794  18.379  13.957  1.00  0.00      D    H  
HETATM 1455  O   HOH D 329      18.713  13.530  96.666  1.00  0.00      D    O  
HETATM 1456  H1  HOH D 329      18.451  14.489  96.562  1.00  0.00      D    H  
HETATM 1457  H2  HOH D 329      18.457  13.212  97.579  1.00  0.00      D    H  
HETATM 1458  O   HOH D 330       1.454  31.131  29.305  1.00  0.00      D    O  
HETATM 1459  H1  HOH D 330       1.713  32.076  29.505  1.00  0.00      D    H  
HETATM 1460  H2  HOH D 330       2.259  30.542  29.375  1.00  0.00      D    H  
HETATM 1461  O   HOH D 331      37.851  10.403  25.224  1.00  0.00      D    O  
HETATM 1462  H1  HOH D 331      37.681  10.900  26.075  1.00  0.00      D    H  
HETATM 1463  H2  HOH D 331      37.476  10.920  24.455  1.00  0.00      D    H  
HETATM 1464  O   HOH D 332      44.514  12.198  10.453  1.00  0.00      D    O  
HETATM 1465  H1  HOH D 332      44.919  12.442  11.335  1.00  0.00      D    H  
HETATM 1466  H2  HOH D 332      44.049  12.996  10.068  1.00  0.00      D    H  
HETATM 1467  O   HOH D 333      26.177  21.754 112.209  1.00  0.00      D    O  
HETATM 1468  H1  HOH D 333      25.937  21.937 113.162  1.00  0.00      D    H  
HETATM 1469  H2  HOH D 333      25.404  21.988 111.620  1.00  0.00      D    H  
HETATM 1470  O   HOH D 334      26.059   8.492  15.498  1.00  0.00      D    O  
HETATM 1471  H1  HOH D 334      25.608   7.896  16.162  1.00  0.00      D    H  
HETATM 1472  H2  HOH D 334      26.116   9.419  15.867  1.00  0.00      D    H  
HETATM 1473  O   HOH D 335      15.928   1.591  64.499  1.00  0.00      D    O  
HETATM 1474  H1  HOH D 335      15.576   1.812  63.589  1.00  0.00      D    H  
HETATM 1475  H2  HOH D 335      16.805   2.051  64.638  1.00  0.00      D    H  
HETATM 1476  O   HOH D 336      23.020  24.727  71.404  1.00  0.00      D    O  
HETATM 1477  H1  HOH D 336      23.295  23.891  71.878  1.00  0.00      D    H  
HETATM 1478  H2  HOH D 336      22.041  24.880  71.540  1.00  0.00      D    H  
HETATM 1479  O   HOH D 337      20.844  33.660   9.032  1.00  0.00      D    O  
HETATM 1480  H1  HOH D 337      19.862  33.546   9.182  1.00  0.00      D    H  
HETATM 1481  H2  HOH D 337      21.015  34.548   8.605  1.00  0.00      D    H  
HETATM 1482  O   HOH D 338      26.117   7.914  62.113  1.00  0.00      D    O  
HETATM 1483  H1  HOH D 338      26.529   7.485  61.309  1.00  0.00      D    H  
HETATM 1484  H2  HOH D 338      25.163   8.142  61.916  1.00  0.00      D    H  
HETATM 1485  O   HOH D 339      16.731   9.048  63.917  1.00  0.00      D    O  
HETATM 1486  H1  HOH D 339      16.251   8.179  64.034  1.00  0.00      D    H  
HETATM 1487  H2  HOH D 339      16.921   9.448  64.813  1.00  0.00      D    H  
HETATM 1488  O   HOH D 340      20.875   6.813  97.659  1.00  0.00      D    O  
HETATM 1489  H1  HOH D 340      21.606   6.952  98.327  1.00  0.00      D    H  
HETATM 1490  H2  HOH D 340      20.599   5.851  97.663  1.00  0.00      D    H  
HETATM 1491  O   HOH D 341      21.288  12.373 117.489  1.00  0.00      D    O  
HETATM 1492  H1  HOH D 341      20.474  11.905 117.834  1.00  0.00      D    H  
HETATM 1493  H2  HOH D 341      22.089  11.789 117.623  1.00  0.00      D    H  
HETATM 1494  O   HOH D 342       8.631  24.153   3.083  1.00  0.00      D    O  
HETATM 1495  H1  HOH D 342       8.282  23.218   3.021  1.00  0.00      D    H  
HETATM 1496  H2  HOH D 342       9.629  24.133   3.143  1.00  0.00      D    H  
HETATM 1497  O   HOH D 343      44.633  25.723  27.445  1.00  0.00      D    O  
HETATM 1498  H1  HOH D 343      44.573  25.888  26.460  1.00  0.00      D    H  
HETATM 1499  H2  HOH D 343      44.786  26.589  27.920  1.00  0.00      D    H  
HETATM 1500  O   HOH D 344      40.093   0.256   6.310  1.00  0.00      D    O  
HETATM 1501  H1  HOH D 344      40.198   1.246   6.406  1.00  0.00      D    H  
HETATM 1502  H2  HOH D 344      40.962  -0.193   6.519  1.00  0.00      D    H  
HETATM 1503  O   HOH D 345      35.214  37.859  48.981  1.00  0.00      D    O  
HETATM 1504  H1  HOH D 345      36.087  37.960  48.504  1.00  0.00      D    H  
HETATM 1505  H2  HOH D 345      35.329  37.241  49.759  1.00  0.00      D    H  
HETATM 1506  O   HOH D 346      48.886  35.802  29.333  1.00  0.00      D    O  
HETATM 1507  H1  HOH D 346      48.944  35.512  28.377  1.00  0.00      D    H  
HETATM 1508  H2  HOH D 346      48.352  36.646  29.393  1.00  0.00      D    H  
HETATM 1509  O   HOH D 347      25.028  28.388  14.028  1.00  0.00      D    O  
HETATM 1510  H1  HOH D 347      25.971  28.061  13.974  1.00  0.00      D    H  
HETATM 1511  H2  HOH D 347      24.507  27.804  14.651  1.00  0.00      D    H  
HETATM 1512  O   HOH D 348      38.460  31.247  42.383  1.00  0.00      D    O  
HETATM 1513  H1  HOH D 348      38.868  31.198  43.295  1.00  0.00      D    H  
HETATM 1514  H2  HOH D 348      37.834  30.477  42.257  1.00  0.00      D    H  
HETATM 1515  O   HOH D 349      34.150  27.873  71.421  1.00  0.00      D    O  
HETATM 1516  H1  HOH D 349      34.357  28.786  71.070  1.00  0.00      D    H  
HETATM 1517  H2  HOH D 349      34.955  27.288  71.322  1.00  0.00      D    H  
HETATM 1518  O   HOH D 350      25.741  33.243  15.479  1.00  0.00      D    O  
HETATM 1519  H1  HOH D 350      26.412  33.971  15.624  1.00  0.00      D    H  
HETATM 1520  H2  HOH D 350      25.616  32.732  16.328  1.00  0.00      D    H  
HETATM 1521  O   HOH D 351      20.516   4.531  73.418  1.00  0.00      D    O  
HETATM 1522  H1  HOH D 351      20.439   5.528  73.435  1.00  0.00      D    H  
HETATM 1523  H2  HOH D 351      19.602   4.126  73.414  1.00  0.00      D    H  
HETATM 1524  O   HOH D 352      48.794  33.121 114.061  1.00  0.00      D    O  
HETATM 1525  H1  HOH D 352      48.990  33.349 115.015  1.00  0.00      D    H  
HETATM 1526  H2  HOH D 352      49.528  33.468 113.478  1.00  0.00      D    H  
HETATM 1527  O   HOH D 353      37.567  17.326  65.537  1.00  0.00      D    O  
HETATM 1528  H1  HOH D 353      36.717  17.076  66.002  1.00  0.00      D    H  
HETATM 1529  H2  HOH D 353      37.360  17.628  64.606  1.00  0.00      D    H  
HETATM 1530  O   HOH D 354      26.265  19.460   6.758  1.00  0.00      D    O  
HETATM 1531  H1  HOH D 354      25.765  20.304   6.955  1.00  0.00      D    H  
HETATM 1532  H2  HOH D 354      26.680  19.115   7.600  1.00  0.00      D    H  
HETATM 1533  O   HOH D 355      13.645   5.055  63.709  1.00  0.00      D    O  
HETATM 1534  H1  HOH D 355      12.780   4.730  63.326  1.00  0.00      D    H  
HETATM 1535  H2  HOH D 355      13.476   5.492  64.592  1.00  0.00      D    H  
HETATM 1536  O   HOH D 356      27.467  35.840  33.826  1.00  0.00      D    O  
HETATM 1537  H1  HOH D 356      27.541  35.814  32.829  1.00  0.00      D    H  
HETATM 1538  H2  HOH D 356      27.383  36.789  34.130  1.00  0.00      D    H  
HETATM 1539  O   HOH D 357      46.247  10.639 100.794  1.00  0.00      D    O  
HETATM 1540  H1  HOH D 357      46.242  10.052  99.984  1.00  0.00      D    H  
HETATM 1541  H2  HOH D 357      45.746  10.190 101.534  1.00  0.00      D    H  
HETATM 1542  O   HOH D 358      19.951  17.337 102.673  1.00  0.00      D    O  
HETATM 1543  H1  HOH D 358      20.780  17.062 103.160  1.00  0.00      D    H  
HETATM 1544  H2  HOH D 358      19.958  16.943 101.754  1.00  0.00      D    H  
HETATM 1545  O   HOH D 359      33.359  19.591  89.317  1.00  0.00      D    O  
HETATM 1546  H1  HOH D 359      32.784  20.154  89.910  1.00  0.00      D    H  
HETATM 1547  H2  HOH D 359      33.404  18.661  89.682  1.00  0.00      D    H  
HETATM 1548  O   HOH D 360       9.823   1.394  23.241  1.00  0.00      D    O  
HETATM 1549  H1  HOH D 360       9.511   0.444  23.232  1.00  0.00      D    H  
HETATM 1550  H2  HOH D 360      10.764   1.432  23.578  1.00  0.00      D    H  
HETATM 1551  O   HOH D 361      17.883  40.194  33.506  1.00  0.00      D    O  
HETATM 1552  H1  HOH D 361      18.661  40.726  33.842  1.00  0.00      D    H  
HETATM 1553  H2  HOH D 361      17.965  40.073  32.517  1.00  0.00      D    H  
HETATM 1554  O   HOH D 362      18.012  20.273  75.632  1.00  0.00      D    O  
HETATM 1555  H1  HOH D 362      18.831  20.485  75.100  1.00  0.00      D    H  
HETATM 1556  H2  HOH D 362      18.239  19.604  76.341  1.00  0.00      D    H  
HETATM 1557  O   HOH D 363      31.764   5.367 111.620  1.00  0.00      D    O  
HETATM 1558  H1  HOH D 363      31.931   4.579 112.213  1.00  0.00      D    H  
HETATM 1559  H2  HOH D 363      32.203   6.177 112.010  1.00  0.00      D    H  
HETATM 1560  O   HOH D 364      48.296   9.209  88.667  1.00  0.00      D    O  
HETATM 1561  H1  HOH D 364      48.597   9.529  87.769  1.00  0.00      D    H  
HETATM 1562  H2  HOH D 364      47.676   9.882  89.070  1.00  0.00      D    H  
HETATM 1563  O   HOH D 365      16.067  36.726  54.324  1.00  0.00      D    O  
HETATM 1564  H1  HOH D 365      16.314  36.605  53.363  1.00  0.00      D    H  
HETATM 1565  H2  HOH D 365      15.860  35.836  54.730  1.00  0.00      D    H  
HETATM 1566  O   HOH D 366      31.311  33.409  77.053  1.00  0.00      D    O  
HETATM 1567  H1  HOH D 366      30.590  33.012  76.486  1.00  0.00      D    H  
HETATM 1568  H2  HOH D 366      31.987  32.706  77.274  1.00  0.00      D    H  
HETATM 1569  O   HOH D 367      47.476  22.450  35.744  1.00  0.00      D    O  
HETATM 1570  H1  HOH D 367      47.496  22.066  34.821  1.00  0.00      D    H  
HETATM 1571  H2  HOH D 367      48.259  23.060  35.868  1.00  0.00      D    H  
HETATM 1572  O   HOH D 368      42.661  30.046 109.049  1.00  0.00      D    O  
HETATM 1573  H1  HOH D 368      41.678  29.892 109.154  1.00  0.00      D    H  
HETATM 1574  H2  HOH D 368      42.908  30.918 109.472  1.00  0.00      D    H  
HETATM 1575  O   HOH D 369      34.350  19.936  93.243  1.00  0.00      D    O  
HETATM 1576  H1  HOH D 369      34.959  19.367  92.692  1.00  0.00      D    H  
HETATM 1577  H2  HOH D 369      34.433  19.678  94.206  1.00  0.00      D    H  
HETATM 1578  O   HOH D 370       5.947  30.526 112.543  1.00  0.00      D    O  
HETATM 1579  H1  HOH D 370       6.570  30.742 113.295  1.00  0.00      D    H  
HETATM 1580  H2  HOH D 370       5.298  29.825 112.839  1.00  0.00      D    H  
HETATM 1581  O   HOH D 371       1.236  41.968  19.579  1.00  0.00      D    O  
HETATM 1582  H1  HOH D 371       0.263  42.073  19.371  1.00  0.00      D    H  
HETATM 1583  H2  HOH D 371       1.673  41.425  18.862  1.00  0.00      D    H  
HETATM 1584  O   HOH D 372       5.907  12.801  18.056  1.00  0.00      D    O  
HETATM 1585  H1  HOH D 372       6.651  13.052  17.437  1.00  0.00      D    H  
HETATM 1586  H2  HOH D 372       5.032  12.892  17.581  1.00  0.00      D    H  
HETATM 1587  O   HOH D 373      11.027   1.650   8.110  1.00  0.00      D    O  
HETATM 1588  H1  HOH D 373      11.952   1.349   7.879  1.00  0.00      D    H  
HETATM 1589  H2  HOH D 373      10.493   1.758   7.271  1.00  0.00      D    H  
HETATM 1590  O   HOH D 374      46.041  38.712  41.066  1.00  0.00      D    O  
HETATM 1591  H1  HOH D 374      46.586  39.542  41.181  1.00  0.00      D    H  
HETATM 1592  H2  HOH D 374      45.241  38.753  41.664  1.00  0.00      D    H  
HETATM 1593  O   HOH D 375      12.295  27.946 113.027  1.00  0.00      D    O  
HETATM 1594  H1  HOH D 375      12.289  28.647 113.741  1.00  0.00      D    H  
HETATM 1595  H2  HOH D 375      12.907  27.202 113.295  1.00  0.00      D    H  
HETATM 1596  O   HOH D 376      38.341  33.939  52.744  1.00  0.00      D    O  
HETATM 1597  H1  HOH D 376      37.969  34.089  53.660  1.00  0.00      D    H  
HETATM 1598  H2  HOH D 376      37.631  33.552  52.155  1.00  0.00      D    H  
HETATM 1599  O   HOH D 377      48.636  14.846 102.329  1.00  0.00      D    O  
HETATM 1600  H1  HOH D 377      47.975  14.202 101.942  1.00  0.00      D    H  
HETATM 1601  H2  HOH D 377      48.394  15.776 102.052  1.00  0.00      D    H  
HETATM 1602  O   HOH D 378      49.078  23.712  29.084  1.00  0.00      D    O  
HETATM 1603  H1  HOH D 378      48.640  24.565  29.370  1.00  0.00      D    H  
HETATM 1604  H2  HOH D 378      48.908  23.561  28.111  1.00  0.00      D    H  
HETATM 1605  O   HOH D 379      22.314   5.373  86.191  1.00  0.00      D    O  
HETATM 1606  H1  HOH D 379      21.715   4.713  86.644  1.00  0.00      D    H  
HETATM 1607  H2  HOH D 379      22.314   6.230  86.705  1.00  0.00      D    H  
HETATM 1608  O   HOH D 380       2.446  33.517   9.980  1.00  0.00      D    O  
HETATM 1609  H1  HOH D 380       2.312  33.226  10.927  1.00  0.00      D    H  
HETATM 1610  H2  HOH D 380       2.770  32.742   9.436  1.00  0.00      D    H  
HETATM 1611  O   HOH D 381      11.368   8.623 112.525  1.00  0.00      D    O  
HETATM 1612  H1  HOH D 381      11.200   7.889 111.868  1.00  0.00      D    H  
HETATM 1613  H2  HOH D 381      11.178   9.506 112.095  1.00  0.00      D    H  
HETATM 1614  O   HOH D 382      25.190  24.148  57.273  1.00  0.00      D    O  
HETATM 1615  H1  HOH D 382      25.544  25.043  57.001  1.00  0.00      D    H  
HETATM 1616  H2  HOH D 382      25.790  23.431  56.919  1.00  0.00      D    H  
HETATM 1617  O   HOH D 383      20.464   7.866  85.057  1.00  0.00      D    O  
HETATM 1618  H1  HOH D 383      19.510   8.165  85.029  1.00  0.00      D    H  
HETATM 1619  H2  HOH D 383      20.561   7.015  84.539  1.00  0.00      D    H  
HETATM 1620  O   HOH D 384      36.696  18.287  45.579  1.00  0.00      D    O  
HETATM 1621  H1  HOH D 384      37.188  19.065  45.969  1.00  0.00      D    H  
HETATM 1622  H2  HOH D 384      36.721  17.521  46.222  1.00  0.00      D    H  
HETATM 1623  O   HOH D 385      22.847  30.862  90.161  1.00  0.00      D    O  
HETATM 1624  H1  HOH D 385      21.862  31.019  90.104  1.00  0.00      D    H  
HETATM 1625  H2  HOH D 385      23.153  30.364  89.349  1.00  0.00      D    H  
HETATM 1626  O   HOH D 386       6.224  36.509  54.635  1.00  0.00      D    O  
HETATM 1627  H1  HOH D 386       5.878  37.415  54.878  1.00  0.00      D    H  
HETATM 1628  H2  HOH D 386       7.113  36.601  54.186  1.00  0.00      D    H  
HETATM 1629  O   HOH D 387      -0.262  18.381  99.562  1.00  0.00      D    O  
HETATM 1630  H1  HOH D 387       0.436  19.096  99.529  1.00  0.00      D    H  
HETATM 1631  H2  HOH D 387       0.063  17.575  99.066  1.00  0.00      D    H  
HETATM 1632  O   HOH D 388       3.776  24.517  63.267  1.00  0.00      D    O  
HETATM 1633  H1  HOH D 388       4.657  24.870  63.585  1.00  0.00      D    H  
HETATM 1634  H2  HOH D 388       3.223  24.245  64.055  1.00  0.00      D    H  
HETATM 1635  O   HOH D 389      12.076  12.042  83.002  1.00  0.00      D    O  
HETATM 1636  H1  HOH D 389      11.798  12.642  83.752  1.00  0.00      D    H  
HETATM 1637  H2  HOH D 389      12.204  11.113  83.349  1.00  0.00      D    H  
HETATM 1638  O   HOH D 390      37.510  33.663  89.998  1.00  0.00      D    O  
HETATM 1639  H1  HOH D 390      37.792  34.474  90.512  1.00  0.00      D    H  
HETATM 1640  H2  HOH D 390      37.006  33.945  89.182  1.00  0.00      D    H  
HETATM 1641  O   HOH D 391      12.166   8.399  95.626  1.00  0.00      D    O  
HETATM 1642  H1  HOH D 391      12.417   8.780  94.737  1.00  0.00      D    H  
HETATM 1643  H2  HOH D 391      11.171   8.417  95.728  1.00  0.00      D    H  
HETATM 1644  O   HOH D 392      29.124  28.154 112.718  1.00  0.00      D    O  
HETATM 1645  H1  HOH D 392      28.848  27.698 111.872  1.00  0.00      D    H  
HETATM 1646  H2  HOH D 392      29.270  29.127 112.540  1.00  0.00      D    H  
HETATM 1647  O   HOH D 393       6.969  27.690  16.635  1.00  0.00      D    O  
HETATM 1648  H1  HOH D 393       7.278  26.768  16.869  1.00  0.00      D    H  
HETATM 1649  H2  HOH D 393       5.993  27.775  16.836  1.00  0.00      D    H  
HETATM 1650  O   HOH D 394      17.846  25.514  90.567  1.00  0.00      D    O  
HETATM 1651  H1  HOH D 394      18.313  25.355  91.437  1.00  0.00      D    H  
HETATM 1652  H2  HOH D 394      18.392  26.134  90.004  1.00  0.00      D    H  
HETATM 1653  O   HOH D 395      43.581  22.111  89.710  1.00  0.00      D    O  
HETATM 1654  H1  HOH D 395      44.240  22.314  88.986  1.00  0.00      D    H  
HETATM 1655  H2  HOH D 395      43.978  22.345  90.597  1.00  0.00      D    H  
HETATM 1656  O   HOH D 396      19.903  20.674  55.291  1.00  0.00      D    O  
HETATM 1657  H1  HOH D 396      19.210  20.788  54.579  1.00  0.00      D    H  
HETATM 1658  H2  HOH D 396      19.572  20.028  55.978  1.00  0.00      D    H  
HETATM 1659  O   HOH D 397       2.870  24.749 108.066  1.00  0.00      D    O  
HETATM 1660  H1  HOH D 397       3.678  24.564 107.507  1.00  0.00      D    H  
HETATM 1661  H2  HOH D 397       2.223  23.991 107.979  1.00  0.00      D    H  
HETATM 1662  O   HOH D 398      31.797  27.719  53.836  1.00  0.00      D    O  
HETATM 1663  H1  HOH D 398      32.671  27.250  53.967  1.00  0.00      D    H  
HETATM 1664  H2  HOH D 398      31.049  27.112  54.102  1.00  0.00      D    H  
HETATM 1665  O   HOH D 399      12.459  31.916  23.711  1.00  0.00      D    O  
HETATM 1666  H1  HOH D 399      12.728  32.790  24.116  1.00  0.00      D    H  
HETATM 1667  H2  HOH D 399      12.050  31.335  24.415  1.00  0.00      D    H  
HETATM 1668  O   HOH D 400      13.397   7.000  15.279  1.00  0.00      D    O  
HETATM 1669  H1  HOH D 400      12.877   7.826  15.063  1.00  0.00      D    H  
HETATM 1670  H2  HOH D 400      13.978   7.170  16.075  1.00  0.00      D    H  
HETATM 1671  O   HOH D 401      11.610  35.134  62.017  1.00  0.00      D    O  
HETATM 1672  H1  HOH D 401      12.515  35.289  62.413  1.00  0.00      D    H  
HETATM 1673  H2  HOH D 401      11.532  35.637  61.156  1.00  0.00      D    H  
HETATM 1674  O   HOH D 402      21.787  26.117  25.757  1.00  0.00      D    O  
HETATM 1675  H1  HOH D 402      21.843  25.664  24.868  1.00  0.00      D    H  
HETATM 1676  H2  HOH D 402      22.241  25.553  26.448  1.00  0.00      D    H  
HETATM 1677  O   HOH D 403       3.830  21.591  61.466  1.00  0.00      D    O  
HETATM 1678  H1  HOH D 403       3.495  20.750  61.040  1.00  0.00      D    H  
HETATM 1679  H2  HOH D 403       3.166  22.325  61.321  1.00  0.00      D    H  
HETATM 1680  O   HOH D 404      10.891  15.438  99.749  1.00  0.00      D    O  
HETATM 1681  H1  HOH D 404      10.761  15.240  98.777  1.00  0.00      D    H  
HETATM 1682  H2  HOH D 404      11.662  14.904 100.097  1.00  0.00      D    H  
HETATM 1683  O   HOH D 405      47.777  21.762 117.232  1.00  0.00      D    O  
HETATM 1684  H1  HOH D 405      47.187  22.556 117.375  1.00  0.00      D    H  
HETATM 1685  H2  HOH D 405      47.214  20.964 117.016  1.00  0.00      D    H  
HETATM 1686  O   HOH D 406       3.995  11.137  36.783  1.00  0.00      D    O  
HETATM 1687  H1  HOH D 406       4.333  11.429  37.678  1.00  0.00      D    H  
HETATM 1688  H2  HOH D 406       3.880  11.936  36.193  1.00  0.00      D    H  
HETATM 1689  O   HOH D 407      41.928  10.886  26.747  1.00  0.00      D    O  
HETATM 1690  H1  HOH D 407      41.532  10.722  25.843  1.00  0.00      D    H  
HETATM 1691  H2  HOH D 407      41.195  11.059  27.405  1.00  0.00      D    H  
HETATM 1692  O   HOH D 408      31.350  16.359  12.961  1.00  0.00      D    O  
HETATM 1693  H1  HOH D 408      31.499  16.921  13.774  1.00  0.00      D    H  
HETATM 1694  H2  HOH D 408      32.063  16.551  12.288  1.00  0.00      D    H  
HETATM 1695  O   HOH D 409      27.465  12.548  32.872  1.00  0.00      D    O  
HETATM 1696  H1  HOH D 409      27.469  13.443  33.318  1.00  0.00      D    H  
HETATM 1697  H2  HOH D 409      27.355  11.832  33.561  1.00  0.00      D    H  
HETATM 1698  O   HOH D 410      17.884   7.272  22.670  1.00  0.00      D    O  
HETATM 1699  H1  HOH D 410      17.449   8.005  23.191  1.00  0.00      D    H  
HETATM 1700  H2  HOH D 410      17.814   7.471  21.692  1.00  0.00      D    H  
HETATM 1701  O   HOH D 411      22.060  21.677  53.849  1.00  0.00      D    O  
HETATM 1702  H1  HOH D 411      21.524  21.106  54.470  1.00  0.00      D    H  
HETATM 1703  H2  HOH D 411      21.708  21.580  52.918  1.00  0.00      D    H  
HETATM 1704  O   HOH D 412       3.953  18.393 103.414  1.00  0.00      D    O  
HETATM 1705  H1  HOH D 412       4.472  17.629 103.032  1.00  0.00      D    H  
HETATM 1706  H2  HOH D 412       4.411  18.729 104.237  1.00  0.00      D    H  
HETATM 1707  O   HOH D 413      43.116  26.817  42.203  1.00  0.00      D    O  
HETATM 1708  H1  HOH D 413      42.331  26.309  42.558  1.00  0.00      D    H  
HETATM 1709  H2  HOH D 413      43.926  26.602  42.747  1.00  0.00      D    H  
HETATM 1710  O   HOH D 414      33.465  42.155  52.572  1.00  0.00      D    O  
HETATM 1711  H1  HOH D 414      34.020  41.618  53.207  1.00  0.00      D    H  
HETATM 1712  H2  HOH D 414      33.115  42.967  53.039  1.00  0.00      D    H  
HETATM 1713  O   HOH D 415      38.191  12.322   3.520  1.00  0.00      D    O  
HETATM 1714  H1  HOH D 415      38.727  11.744   2.905  1.00  0.00      D    H  
HETATM 1715  H2  HOH D 415      38.422  12.104   4.468  1.00  0.00      D    H  
HETATM 1716  O   HOH D 416      45.909  32.684  82.272  1.00  0.00      D    O  
HETATM 1717  H1  HOH D 416      46.022  32.307  81.353  1.00  0.00      D    H  
HETATM 1718  H2  HOH D 416      45.205  33.394  82.257  1.00  0.00      D    H  
HETATM 1719  O   HOH D 417      44.262  39.765  26.927  1.00  0.00      D    O  
HETATM 1720  H1  HOH D 417      44.362  38.962  27.515  1.00  0.00      D    H  
HETATM 1721  H2  HOH D 417      43.458  40.288  27.211  1.00  0.00      D    H  
HETATM 1722  O   HOH D 418      43.523   1.359  18.345  1.00  0.00      D    O  
HETATM 1723  H1  HOH D 418      44.202   1.039  17.684  1.00  0.00      D    H  
HETATM 1724  H2  HOH D 418      42.943   2.053  17.918  1.00  0.00      D    H  
HETATM 1725  O   HOH D 419      35.206   0.263  98.376  1.00  0.00      D    O  
HETATM 1726  H1  HOH D 419      35.639   1.033  97.908  1.00  0.00      D    H  
HETATM 1727  H2  HOH D 419      35.435   0.293  99.349  1.00  0.00      D    H  
HETATM 1728  O   HOH D 420      27.869  38.956  17.289  1.00  0.00      D    O  
HETATM 1729  H1  HOH D 420      28.804  38.630  17.146  1.00  0.00      D    H  
HETATM 1730  H2  HOH D 420      27.861  39.956  17.287  1.00  0.00      D    H  
HETATM 1731  O   HOH D 421      17.986  12.554  93.788  1.00  0.00      D    O  
HETATM 1732  H1  HOH D 421      17.759  12.771  94.737  1.00  0.00      D    H  
HETATM 1733  H2  HOH D 421      18.434  11.660  93.750  1.00  0.00      D    H  
HETATM 1734  O   HOH D 422      12.004  21.553  19.490  1.00  0.00      D    O  
HETATM 1735  H1  HOH D 422      12.433  20.770  19.040  1.00  0.00      D    H  
HETATM 1736  H2  HOH D 422      11.682  22.199  18.798  1.00  0.00      D    H  
HETATM 1737  O   HOH D 423      29.190  17.408   6.913  1.00  0.00      D    O  
HETATM 1738  H1  HOH D 423      29.190  18.135   6.227  1.00  0.00      D    H  
HETATM 1739  H2  HOH D 423      30.097  16.989   6.955  1.00  0.00      D    H  
HETATM 1740  O   HOH D 424      14.528  37.600  81.912  1.00  0.00      D    O  
HETATM 1741  H1  HOH D 424      14.588  37.575  82.910  1.00  0.00      D    H  
HETATM 1742  H2  HOH D 424      14.077  36.770  81.584  1.00  0.00      D    H  
HETATM 1743  O   HOH D 425      42.471  38.915  66.390  1.00  0.00      D    O  
HETATM 1744  H1  HOH D 425      42.760  37.977  66.195  1.00  0.00      D    H  
HETATM 1745  H2  HOH D 425      43.160  39.554  66.047  1.00  0.00      D    H  
HETATM 1746  O   HOH D 426       2.604  32.034  59.762  1.00  0.00      D    O  
HETATM 1747  H1  HOH D 426       1.884  31.660  59.176  1.00  0.00      D    H  
HETATM 1748  H2  HOH D 426       2.567  33.033  59.737  1.00  0.00      D    H  
HETATM 1749  O   HOH D 427      17.501   4.741  44.613  1.00  0.00      D    O  
HETATM 1750  H1  HOH D 427      18.112   5.320  45.152  1.00  0.00      D    H  
HETATM 1751  H2  HOH D 427      17.307   3.900  45.119  1.00  0.00      D    H  
HETATM 1752  O   HOH D 428      38.603  38.157  56.533  1.00  0.00      D    O  
HETATM 1753  H1  HOH D 428      38.232  38.419  57.424  1.00  0.00      D    H  
HETATM 1754  H2  HOH D 428      38.121  38.655  55.812  1.00  0.00      D    H  
HETATM 1755  O   HOH D 429      48.114  29.694  52.044  1.00  0.00      D    O  
HETATM 1756  H1  HOH D 429      48.864  29.037  51.977  1.00  0.00      D    H  
HETATM 1757  H2  HOH D 429      47.367  29.295  52.575  1.00  0.00      D    H  
HETATM 1758  O   HOH D 430      28.242  27.335 117.585  1.00  0.00      D    O  
HETATM 1759  H1  HOH D 430      27.545  26.690 117.900  1.00  0.00      D    H  
HETATM 1760  H2  HOH D 430      28.898  26.857 117.001  1.00  0.00      D    H  
HETATM 1761  O   HOH D 431       4.513   3.729 117.659  1.00  0.00      D    O  
HETATM 1762  H1  HOH D 431       4.284   4.621 117.268  1.00  0.00      D    H  
HETATM 1763  H2  HOH D 431       5.478   3.719 117.924  1.00  0.00      D    H  
HETATM 1764  O   HOH D 432       9.209  27.158  70.313  1.00  0.00      D    O  
HETATM 1765  H1  HOH D 432      10.050  26.620  70.265  1.00  0.00      D    H  
HETATM 1766  H2  HOH D 432       8.998  27.362  71.269  1.00  0.00      D    H  
HETATM 1767  O   HOH D 433      39.043  27.580   8.861  1.00  0.00      D    O  
HETATM 1768  H1  HOH D 433      39.918  27.589   9.345  1.00  0.00      D    H  
HETATM 1769  H2  HOH D 433      39.125  27.019   8.036  1.00  0.00      D    H  
HETATM 1770  O   HOH D 434      42.121  11.567 116.620  1.00  0.00      D    O  
HETATM 1771  H1  HOH D 434      41.864  12.273 117.280  1.00  0.00      D    H  
HETATM 1772  H2  HOH D 434      41.652  10.713 116.845  1.00  0.00      D    H  
HETATM 1773  O   HOH D 435       4.857   3.216  22.263  1.00  0.00      D    O  
HETATM 1774  H1  HOH D 435       5.028   3.528  23.198  1.00  0.00      D    H  
HETATM 1775  H2  HOH D 435       4.332   3.909  21.771  1.00  0.00      D    H  
HETATM 1776  O   HOH D 436      18.550  30.306  87.141  1.00  0.00      D    O  
HETATM 1777  H1  HOH D 436      17.583  30.563  87.143  1.00  0.00      D    H  
HETATM 1778  H2  HOH D 436      18.655  29.408  86.716  1.00  0.00      D    H  
HETATM 1779  O   HOH D 437      25.684   4.515  32.927  1.00  0.00      D    O  
HETATM 1780  H1  HOH D 437      26.435   5.120  32.664  1.00  0.00      D    H  
HETATM 1781  H2  HOH D 437      25.872   4.122  33.827  1.00  0.00      D    H  
HETATM 1782  O   HOH D 438      36.625   2.935  90.164  1.00  0.00      D    O  
HETATM 1783  H1  HOH D 438      36.942   2.001  90.003  1.00  0.00      D    H  
HETATM 1784  H2  HOH D 438      37.382   3.489  90.511  1.00  0.00      D    H  
HETATM 1785  O   HOH D 439      30.319  38.288 106.738  1.00  0.00      D    O  
HETATM 1786  H1  HOH D 439      30.376  37.989 105.786  1.00  0.00      D    H  
HETATM 1787  H2  HOH D 439      29.372  38.526 106.956  1.00  0.00      D    H  
HETATM 1788  O   HOH D 440      37.872   6.553  56.980  1.00  0.00      D    O  
HETATM 1789  H1  HOH D 440      38.658   6.864  57.515  1.00  0.00      D    H  
HETATM 1790  H2  HOH D 440      37.072   7.105  57.212  1.00  0.00      D    H  
HETATM 1791  O   HOH D 441      27.221  11.850  14.354  1.00  0.00      D    O  
HETATM 1792  H1  HOH D 441      27.038  12.338  13.500  1.00  0.00      D    H  
HETATM 1793  H2  HOH D 441      27.616  10.954  14.148  1.00  0.00      D    H  
HETATM 1794  O   HOH D 442      13.144  29.355 115.229  1.00  0.00      D    O  
HETATM 1795  H1  HOH D 442      12.725  30.017 115.851  1.00  0.00      D    H  
HETATM 1796  H2  HOH D 442      13.479  28.572 115.752  1.00  0.00      D    H  
HETATM 1797  O   HOH D 443      12.782  31.607 103.118  1.00  0.00      D    O  
HETATM 1798  H1  HOH D 443      13.513  32.240 103.373  1.00  0.00      D    H  
HETATM 1799  H2  HOH D 443      12.220  31.406 103.920  1.00  0.00      D    H  
HETATM 1800  O   HOH D 444      46.996  10.952  84.353  1.00  0.00      D    O  
HETATM 1801  H1  HOH D 444      46.932  11.912  84.626  1.00  0.00      D    H  
HETATM 1802  H2  HOH D 444      46.091  10.530  84.404  1.00  0.00      D    H  
HETATM 1803  O   HOH D 445      12.635  13.349 100.335  1.00  0.00      D    O  
HETATM 1804  H1  HOH D 445      12.986  12.957 101.186  1.00  0.00      D    H  
HETATM 1805  H2  HOH D 445      12.467  12.616  99.675  1.00  0.00      D    H  
HETATM 1806  O   HOH D 446      12.130  36.555  96.948  1.00  0.00      D    O  
HETATM 1807  H1  HOH D 446      12.996  36.356  97.407  1.00  0.00      D    H  
HETATM 1808  H2  HOH D 446      12.206  37.420  96.452  1.00  0.00      D    H  
HETATM 1809  O   HOH D 447      18.373   0.268  53.614  1.00  0.00      D    O  
HETATM 1810  H1  HOH D 447      17.659   0.952  53.462  1.00  0.00      D    H  
HETATM 1811  H2  HOH D 447      18.506   0.137  54.596  1.00  0.00      D    H  
HETATM 1812  O   HOH D 448      35.902  25.496  57.254  1.00  0.00      D    O  
HETATM 1813  H1  HOH D 448      34.905  25.423  57.220  1.00  0.00      D    H  
HETATM 1814  H2  HOH D 448      36.165  26.461  57.277  1.00  0.00      D    H  
HETATM 1815  O   HOH D 449      38.116   5.198  41.843  1.00  0.00      D    O  
HETATM 1816  H1  HOH D 449      37.925   5.851  41.110  1.00  0.00      D    H  
HETATM 1817  H2  HOH D 449      38.542   5.675  42.612  1.00  0.00      D    H  
HETATM 1818  O   HOH D 450      47.298   9.573  65.691  1.00  0.00      D    O  
HETATM 1819  H1  HOH D 450      48.186   9.651  66.143  1.00  0.00      D    H  
HETATM 1820  H2  HOH D 450      47.367   9.924  64.758  1.00  0.00      D    H  
HETATM 1821  O   HOH D 451      12.536  18.433  39.753  1.00  0.00      D    O  
HETATM 1822  H1  HOH D 451      13.204  18.789  40.406  1.00  0.00      D    H  
HETATM 1823  H2  HOH D 451      11.805  19.103  39.624  1.00  0.00      D    H  
HETATM 1824  O   HOH D 452      27.337  33.834  59.872  1.00  0.00      D    O  
HETATM 1825  H1  HOH D 452      27.486  32.847  59.925  1.00  0.00      D    H  
HETATM 1826  H2  HOH D 452      27.452  34.238  60.780  1.00  0.00      D    H  
HETATM 1827  O   HOH D 453      14.609  14.824  40.654  1.00  0.00      D    O  
HETATM 1828  H1  HOH D 453      15.471  15.183  40.296  1.00  0.00      D    H  
HETATM 1829  H2  HOH D 453      13.946  14.746  39.909  1.00  0.00      D    H  
HETATM 1830  O   HOH D 454      15.255  42.147  75.844  1.00  0.00      D    O  
HETATM 1831  H1  HOH D 454      14.296  41.865  75.804  1.00  0.00      D    H  
HETATM 1832  H2  HOH D 454      15.838  41.389  75.552  1.00  0.00      D    H  
HETATM 1833  O   HOH D 455      10.040   6.673  14.582  1.00  0.00      D    O  
HETATM 1834  H1  HOH D 455      10.825   6.082  14.768  1.00  0.00      D    H  
HETATM 1835  H2  HOH D 455      10.363   7.571  14.285  1.00  0.00      D    H  
HETATM 1836  O   HOH D 456      37.278   0.680  53.203  1.00  0.00      D    O  
HETATM 1837  H1  HOH D 456      37.014   1.381  52.541  1.00  0.00      D    H  
HETATM 1838  H2  HOH D 456      37.564   1.118  54.055  1.00  0.00      D    H  
HETATM 1839  O   HOH D 457      42.979  10.947  17.874  1.00  0.00      D    O  
HETATM 1840  H1  HOH D 457      43.932  10.920  18.175  1.00  0.00      D    H  
HETATM 1841  H2  HOH D 457      42.880  10.418  17.031  1.00  0.00      D    H  
HETATM 1842  O   HOH D 458      44.630  22.194 112.797  1.00  0.00      D    O  
HETATM 1843  H1  HOH D 458      44.267  23.015 112.356  1.00  0.00      D    H  
HETATM 1844  H2  HOH D 458      45.223  22.459 113.557  1.00  0.00      D    H  
HETATM 1845  O   HOH D 459      42.110   6.356 106.139  1.00  0.00      D    O  
HETATM 1846  H1  HOH D 459      42.838   7.032 106.253  1.00  0.00      D    H  
HETATM 1847  H2  HOH D 459      41.222   6.816 106.151  1.00  0.00      D    H  
HETATM 1848  O   HOH D 460      35.430  28.851   5.653  1.00  0.00      D    O  
HETATM 1849  H1  HOH D 460      34.959  28.353   4.925  1.00  0.00      D    H  
HETATM 1850  H2  HOH D 460      36.164  29.403   5.257  1.00  0.00      D    H  
HETATM 1851  O   HOH D 461      25.884  38.502  20.672  1.00  0.00      D    O  
HETATM 1852  H1  HOH D 461      25.732  37.912  21.465  1.00  0.00      D    H  
HETATM 1853  H2  HOH D 461      25.147  38.367  20.010  1.00  0.00      D    H  
HETATM 1854  O   HOH D 462      49.399  23.575  64.372  1.00  0.00      D    O  
HETATM 1855  H1  HOH D 462      49.897  23.851  65.194  1.00  0.00      D    H  
HETATM 1856  H2  HOH D 462      48.470  23.943  64.405  1.00  0.00      D    H  
HETATM 1857  O   HOH D 463       8.237  35.768  62.866  1.00  0.00      D    O  
HETATM 1858  H1  HOH D 463       7.873  34.913  63.236  1.00  0.00      D    H  
HETATM 1859  H2  HOH D 463       9.135  35.601  62.460  1.00  0.00      D    H  
HETATM 1860  O   HOH D 464      25.037  33.130  84.109  1.00  0.00      D    O  
HETATM 1861  H1  HOH D 464      24.223  33.337  83.568  1.00  0.00      D    H  
HETATM 1862  H2  HOH D 464      24.763  32.824  85.021  1.00  0.00      D    H  
HETATM 1863  O   HOH D 465      29.222   8.477  61.718  1.00  0.00      D    O  
HETATM 1864  H1  HOH D 465      29.057   7.668  62.282  1.00  0.00      D    H  
HETATM 1865  H2  HOH D 465      28.528   8.531  61.000  1.00  0.00      D    H  
HETATM 1866  O   HOH D 466      16.134  37.484  74.204  1.00  0.00      D    O  
HETATM 1867  H1  HOH D 466      15.209  37.423  74.579  1.00  0.00      D    H  
HETATM 1868  H2  HOH D 466      16.496  36.564  74.057  1.00  0.00      D    H  
HETATM 1869  O   HOH D 467      30.593   4.839  71.795  1.00  0.00      D    O  
HETATM 1870  H1  HOH D 467      30.186   5.748  71.881  1.00  0.00      D    H  
HETATM 1871  H2  HOH D 467      29.868   4.151  71.755  1.00  0.00      D    H  
HETATM 1872  O   HOH D 468      25.483  39.079   6.629  1.00  0.00      D    O  
HETATM 1873  H1  HOH D 468      24.972  39.790   7.111  1.00  0.00      D    H  
HETATM 1874  H2  HOH D 468      25.313  39.153   5.647  1.00  0.00      D    H  
HETATM 1875  O   HOH D 469      19.661  13.472  12.085  1.00  0.00      D    O  
HETATM 1876  H1  HOH D 469      20.086  12.569  12.021  1.00  0.00      D    H  
HETATM 1877  H2  HOH D 469      19.015  13.590  11.331  1.00  0.00      D    H  
HETATM 1878  O   HOH D 470      17.688   3.327  91.056  1.00  0.00      D    O  
HETATM 1879  H1  HOH D 470      18.401   3.772  91.599  1.00  0.00      D    H  
HETATM 1880  H2  HOH D 470      16.912   3.103  91.646  1.00  0.00      D    H  
HETATM 1881  O   HOH D 471      41.357  26.665 105.425  1.00  0.00      D    O  
HETATM 1882  H1  HOH D 471      40.742  25.938 105.120  1.00  0.00      D    H  
HETATM 1883  H2  HOH D 471      40.922  27.183 106.162  1.00  0.00      D    H  
HETATM 1884  O   HOH D 472      22.576  39.687  92.945  1.00  0.00      D    O  
HETATM 1885  H1  HOH D 472      22.954  39.128  92.208  1.00  0.00      D    H  
HETATM 1886  H2  HOH D 472      22.818  39.283  93.827  1.00  0.00      D    H  
HETATM 1887  O   HOH D 473       9.849  42.234  25.961  1.00  0.00      D    O  
HETATM 1888  H1  HOH D 473      10.351  43.013  26.337  1.00  0.00      D    H  
HETATM 1889  H2  HOH D 473       9.790  41.511  26.650  1.00  0.00      D    H  
HETATM 1890  O   HOH D 474      12.480  31.154  18.282  1.00  0.00      D    O  
HETATM 1891  H1  HOH D 474      12.694  30.187  18.143  1.00  0.00      D    H  
HETATM 1892  H2  HOH D 474      12.984  31.496  19.075  1.00  0.00      D    H  
HETATM 1893  O   HOH D 475      10.607  27.694  89.309  1.00  0.00      D    O  
HETATM 1894  H1  HOH D 475      11.192  26.934  89.029  1.00  0.00      D    H  
HETATM 1895  H2  HOH D 475       9.753  27.336  89.687  1.00  0.00      D    H  
HETATM 1896  O   HOH D 476      17.718  28.971 113.565  1.00  0.00      D    O  
HETATM 1897  H1  HOH D 476      17.893  28.220 114.202  1.00  0.00      D    H  
HETATM 1898  H2  HOH D 476      17.989  28.695 112.643  1.00  0.00      D    H  
HETATM 1899  O   HOH D 477      27.432  39.186  49.544  1.00  0.00      D    O  
HETATM 1900  H1  HOH D 477      28.288  38.985  49.067  1.00  0.00      D    H  
HETATM 1901  H2  HOH D 477      26.660  38.891  48.982  1.00  0.00      D    H  
HETATM 1902  O   HOH D 478      33.224  20.387  60.780  1.00  0.00      D    O  
HETATM 1903  H1  HOH D 478      32.339  20.391  61.245  1.00  0.00      D    H  
HETATM 1904  H2  HOH D 478      33.107  20.060  59.842  1.00  0.00      D    H  
HETATM 1905  O   HOH D 479      40.299  21.549  38.272  1.00  0.00      D    O  
HETATM 1906  H1  HOH D 479      40.213  22.442  37.830  1.00  0.00      D    H  
HETATM 1907  H2  HOH D 479      41.123  21.536  38.840  1.00  0.00      D    H  
HETATM 1908  O   HOH D 480      41.313  23.656  90.292  1.00  0.00      D    O  
HETATM 1909  H1  HOH D 480      41.969  22.941  90.049  1.00  0.00      D    H  
HETATM 1910  H2  HOH D 480      41.806  24.480  90.571  1.00  0.00      D    H  
HETATM 1911  O   HOH D 481      32.590  34.399  19.280  1.00  0.00      D    O  
HETATM 1912  H1  HOH D 481      31.836  34.023  18.742  1.00  0.00      D    H  
HETATM 1913  H2  HOH D 481      32.329  35.296  19.638  1.00  0.00      D    H  
HETATM 1914  O   HOH D 482      32.051   5.323  19.060  1.00  0.00      D    O  
HETATM 1915  H1  HOH D 482      32.819   5.566  18.468  1.00  0.00      D    H  
HETATM 1916  H2  HOH D 482      31.413   6.092  19.111  1.00  0.00      D    H  
HETATM 1917  O   HOH D 483      15.965  12.587  70.942  1.00  0.00      D    O  
HETATM 1918  H1  HOH D 483      16.419  12.473  71.826  1.00  0.00      D    H  
HETATM 1919  H2  HOH D 483      15.077  13.026  71.077  1.00  0.00      D    H  
HETATM 1920  O   HOH D 484      35.192  11.341  79.454  1.00  0.00      D    O  
HETATM 1921  H1  HOH D 484      35.026  12.049  78.767  1.00  0.00      D    H  
HETATM 1922  H2  HOH D 484      34.325  11.079  79.878  1.00  0.00      D    H  
HETATM 1923  O   HOH D 485      16.605  10.619  75.291  1.00  0.00      D    O  
HETATM 1924  H1  HOH D 485      17.076  10.902  74.456  1.00  0.00      D    H  
HETATM 1925  H2  HOH D 485      16.738  11.313  76.000  1.00  0.00      D    H  
HETATM 1926  O   HOH D 486       8.398   7.034 118.015  1.00  0.00      D    O  
HETATM 1927  H1  HOH D 486       9.320   7.227 117.681  1.00  0.00      D    H  
HETATM 1928  H2  HOH D 486       8.397   7.042 119.015  1.00  0.00      D    H  
HETATM 1929  O   HOH D 487      18.558  38.328   3.209  1.00  0.00      D    O  
HETATM 1930  H1  HOH D 487      19.054  39.189   3.318  1.00  0.00      D    H  
HETATM 1931  H2  HOH D 487      19.201  37.564   3.261  1.00  0.00      D    H  
HETATM 1932  O   HOH D 488      15.047  33.773   7.315  1.00  0.00      D    O  
HETATM 1933  H1  HOH D 488      15.848  33.320   6.924  1.00  0.00      D    H  
HETATM 1934  H2  HOH D 488      14.618  34.350   6.620  1.00  0.00      D    H  
HETATM 1935  O   HOH D 489      18.916  24.730  75.275  1.00  0.00      D    O  
HETATM 1936  H1  HOH D 489      18.371  25.500  75.608  1.00  0.00      D    H  
HETATM 1937  H2  HOH D 489      18.766  23.936  75.864  1.00  0.00      D    H  
HETATM 1938  O   HOH D 490      29.645  22.318  68.447  1.00  0.00      D    O  
HETATM 1939  H1  HOH D 490      30.205  21.586  68.834  1.00  0.00      D    H  
HETATM 1940  H2  HOH D 490      30.120  22.726  67.668  1.00  0.00      D    H  
HETATM 1941  O   HOH D 491      35.378  32.035  19.894  1.00  0.00      D    O  
HETATM 1942  H1  HOH D 491      34.702  31.757  19.212  1.00  0.00      D    H  
HETATM 1943  H2  HOH D 491      35.094  32.897  20.314  1.00  0.00      D    H  
HETATM 1944  O   HOH D 492      37.191  27.586  65.928  1.00  0.00      D    O  
HETATM 1945  H1  HOH D 492      37.176  27.549  66.927  1.00  0.00      D    H  
HETATM 1946  H2  HOH D 492      37.247  28.539  65.630  1.00  0.00      D    H  
HETATM 1947  O   HOH D 493      21.706  22.394  95.015  1.00  0.00      D    O  
HETATM 1948  H1  HOH D 493      21.854  22.461  94.028  1.00  0.00      D    H  
HETATM 1949  H2  HOH D 493      21.981  21.487  95.333  1.00  0.00      D    H  
HETATM 1950  O   HOH D 494      48.968   1.740  67.948  1.00  0.00      D    O  
HETATM 1951  H1  HOH D 494      48.549   1.871  68.846  1.00  0.00      D    H  
HETATM 1952  H2  HOH D 494      48.255   1.567  67.269  1.00  0.00      D    H  
HETATM 1953  O   HOH D 495      28.674   6.338  92.748  1.00  0.00      D    O  
HETATM 1954  H1  HOH D 495      29.493   6.446  92.185  1.00  0.00      D    H  
HETATM 1955  H2  HOH D 495      28.506   7.181  93.259  1.00  0.00      D    H  
HETATM 1956  O   HOH D 496      47.598  11.158  44.584  1.00  0.00      D    O  
HETATM 1957  H1  HOH D 496      48.172  10.836  45.337  1.00  0.00      D    H  
HETATM 1958  H2  HOH D 496      47.956  10.807  43.719  1.00  0.00      D    H  
HETATM 1959  O   HOH D 497      16.395   6.548 107.777  1.00  0.00      D    O  
HETATM 1960  H1  HOH D 497      15.910   6.764 108.625  1.00  0.00      D    H  
HETATM 1961  H2  HOH D 497      17.334   6.886 107.834  1.00  0.00      D    H  
HETATM 1962  O   HOH D 498      27.660  29.514  74.429  1.00  0.00      D    O  
HETATM 1963  H1  HOH D 498      27.581  29.980  73.548  1.00  0.00      D    H  
HETATM 1964  H2  HOH D 498      28.481  29.833  74.902  1.00  0.00      D    H  
HETATM 1965  O   HOH D 499      11.966  33.140  14.206  1.00  0.00      D    O  
HETATM 1966  H1  HOH D 499      11.801  33.955  13.651  1.00  0.00      D    H  
HETATM 1967  H2  HOH D 499      12.179  33.413  15.144  1.00  0.00      D    H  
HETATM 1968  O   HOH D 500      18.659  16.604  41.813  1.00  0.00      D    O  
HETATM 1969  H1  HOH D 500      19.003  15.809  42.314  1.00  0.00      D    H  
HETATM 1970  H2  HOH D 500      18.266  17.259  42.458  1.00  0.00      D    H  
HETATM 1971  O   HOH D 501       8.932   5.246  96.260  1.00  0.00      D    O  
HETATM 1972  H1  HOH D 501       9.797   4.934  95.866  1.00  0.00      D    H  
HETATM 1973  H2  HOH D 501       9.107   6.005  96.887  1.00  0.00      D    H  
HETATM 1974  O   HOH D 502      41.443  19.299 118.015  1.00  0.00      D    O  
HETATM 1975  H1  HOH D 502      42.031  18.818 118.665  1.00  0.00      D    H  
HETATM 1976  H2  HOH D 502      40.678  18.708 117.758  1.00  0.00      D    H  
HETATM 1977  O   HOH D 503      24.708  32.943  65.290  1.00  0.00      D    O  
HETATM 1978  H1  HOH D 503      25.200  32.316  64.686  1.00  0.00      D    H  
HETATM 1979  H2  HOH D 503      23.875  32.501  65.623  1.00  0.00      D    H  
HETATM 1980  O   HOH D 504      13.853   0.637  70.374  1.00  0.00      D    O  
HETATM 1981  H1  HOH D 504      14.441   1.423  70.184  1.00  0.00      D    H  
HETATM 1982  H2  HOH D 504      14.057   0.282  71.286  1.00  0.00      D    H  
HETATM 1983  O   HOH D 505      24.499  21.730   3.291  1.00  0.00      D    O  
HETATM 1984  H1  HOH D 505      24.728  20.769   3.448  1.00  0.00      D    H  
HETATM 1985  H2  HOH D 505      23.666  21.788   2.741  1.00  0.00      D    H  
HETATM 1986  O   HOH D 506      27.231  28.587  30.888  1.00  0.00      D    O  
HETATM 1987  H1  HOH D 506      26.987  29.378  30.327  1.00  0.00      D    H  
HETATM 1988  H2  HOH D 506      27.381  28.881  31.832  1.00  0.00      D    H  
HETATM 1989  O   HOH D 507       9.989   7.690  74.393  1.00  0.00      D    O  
HETATM 1990  H1  HOH D 507       9.336   7.330  73.727  1.00  0.00      D    H  
HETATM 1991  H2  HOH D 507      10.097   7.036  75.141  1.00  0.00      D    H  
HETATM 1992  O   HOH D 508      36.107   2.568   7.099  1.00  0.00      D    O  
HETATM 1993  H1  HOH D 508      36.690   2.889   6.353  1.00  0.00      D    H  
HETATM 1994  H2  HOH D 508      36.429   1.675   7.413  1.00  0.00      D    H  
HETATM 1995  O   HOH D 509      13.170   9.610  79.343  1.00  0.00      D    O  
HETATM 1996  H1  HOH D 509      12.419   9.546  80.001  1.00  0.00      D    H  
HETATM 1997  H2  HOH D 509      13.376  10.572  79.164  1.00  0.00      D    H  
HETATM 1998  O   HOH D 510       5.439  29.616   6.642  1.00  0.00      D    O  
HETATM 1999  H1  HOH D 510       5.502  30.432   7.218  1.00  0.00      D    H  
HETATM 2000  H2  HOH D 510       5.451  29.886   5.679  1.00  0.00      D    H  
HETATM 2001  O   HOH D 511      44.424  22.421  54.137  1.00  0.00      D    O  
HETATM 2002  H1  HOH D 511      43.595  22.268  53.599  1.00  0.00      D    H  
HETATM 2003  H2  HOH D 511      44.911  21.555  54.252  1.00  0.00      D    H  
HETATM 2004  O   HOH D 512       0.840  41.983   8.244  1.00  0.00      D    O  
HETATM 2005  H1  HOH D 512       1.263  41.591   7.427  1.00  0.00      D    H  
HETATM 2006  H2  HOH D 512       0.213  41.317   8.648  1.00  0.00      D    H  
HETATM 2007  O   HOH D 513      11.914  13.256  15.436  1.00  0.00      D    O  
HETATM 2008  H1  HOH D 513      12.073  12.385  15.900  1.00  0.00      D    H  
HETATM 2009  H2  HOH D 513      11.037  13.224  14.958  1.00  0.00      D    H  
HETATM 2010  O   HOH D 514      20.909   4.096  49.311  1.00  0.00      D    O  
HETATM 2011  H1  HOH D 514      21.838   4.313  49.610  1.00  0.00      D    H  
HETATM 2012  H2  HOH D 514      20.869   4.104  48.312  1.00  0.00      D    H  
HETATM 2013  O   HOH D 515      39.429  38.256   4.320  1.00  0.00      D    O  
HETATM 2014  H1  HOH D 515      40.331  38.570   4.616  1.00  0.00      D    H  
HETATM 2015  H2  HOH D 515      39.067  37.605   4.988  1.00  0.00      D    H  
HETATM 2016  O   HOH D 516      24.592  18.693  56.748  1.00  0.00      D    O  
HETATM 2017  H1  HOH D 516      24.530  18.961  55.786  1.00  0.00      D    H  
HETATM 2018  H2  HOH D 516      24.514  19.505  57.326  1.00  0.00      D    H  
HETATM 2019  O   HOH D 517      10.453  20.739 117.088  1.00  0.00      D    O  
HETATM 2020  H1  HOH D 517       9.486  20.592 116.878  1.00  0.00      D    H  
HETATM 2021  H2  HOH D 517      10.826  19.921 117.526  1.00  0.00      D    H  
HETATM 2022  O   HOH D 518      25.991  34.521  45.516  1.00  0.00      D    O  
HETATM 2023  H1  HOH D 518      25.188  34.403  46.101  1.00  0.00      D    H  
HETATM 2024  H2  HOH D 518      26.062  33.747  44.887  1.00  0.00      D    H  
HETATM 2025  O   HOH D 519      19.072  33.492  59.556  1.00  0.00      D    O  
HETATM 2026  H1  HOH D 519      20.050  33.657  59.428  1.00  0.00      D    H  
HETATM 2027  H2  HOH D 519      18.732  34.064  60.302  1.00  0.00      D    H  
HETATM 2028  O   HOH D 520      38.236  11.309  32.015  1.00  0.00      D    O  
HETATM 2029  H1  HOH D 520      37.477  10.981  31.452  1.00  0.00      D    H  
HETATM 2030  H2  HOH D 520      38.930  10.594  32.088  1.00  0.00      D    H  
HETATM 2031  O   HOH D 521       8.679  19.108  74.116  1.00  0.00      D    O  
HETATM 2032  H1  HOH D 521       8.695  19.575  73.232  1.00  0.00      D    H  
HETATM 2033  H2  HOH D 521       9.463  18.491  74.181  1.00  0.00      D    H  
HETATM 2034  O   HOH D 522      40.020  28.495  62.427  1.00  0.00      D    O  
HETATM 2035  H1  HOH D 522      39.758  27.915  63.199  1.00  0.00      D    H  
HETATM 2036  H2  HOH D 522      40.967  28.795  62.543  1.00  0.00      D    H  
HETATM 2037  O   HOH D 523      21.910  40.198  96.396  1.00  0.00      D    O  
HETATM 2038  H1  HOH D 523      22.452  41.034  96.315  1.00  0.00      D    H  
HETATM 2039  H2  HOH D 523      22.414  39.434  95.993  1.00  0.00      D    H  
HETATM 2040  O   HOH D 524       1.868  34.951  59.476  1.00  0.00      D    O  
HETATM 2041  H1  HOH D 524       2.022  35.527  58.674  1.00  0.00      D    H  
HETATM 2042  H2  HOH D 524       0.968  34.521  59.410  1.00  0.00      D    H  
HETATM 2043  O   HOH D 525       8.162  15.432  79.136  1.00  0.00      D    O  
HETATM 2044  H1  HOH D 525       7.510  15.419  79.894  1.00  0.00      D    H  
HETATM 2045  H2  HOH D 525       8.729  14.610  79.171  1.00  0.00      D    H  
HETATM 2046  O   HOH D 526      32.855  24.912  31.080  1.00  0.00      D    O  
HETATM 2047  H1  HOH D 526      33.453  25.343  30.404  1.00  0.00      D    H  
HETATM 2048  H2  HOH D 526      33.282  24.962  31.982  1.00  0.00      D    H  
HETATM 2049  O   HOH D 527      33.687  28.516  39.078  1.00  0.00      D    O  
HETATM 2050  H1  HOH D 527      32.789  28.947  39.164  1.00  0.00      D    H  
HETATM 2051  H2  HOH D 527      33.585  27.616  38.655  1.00  0.00      D    H  
HETATM 2052  O   HOH D 528      26.492  21.760  32.171  1.00  0.00      D    O  
HETATM 2053  H1  HOH D 528      26.330  20.783  32.029  1.00  0.00      D    H  
HETATM 2054  H2  HOH D 528      26.302  21.994  33.124  1.00  0.00      D    H  
HETATM 2055  O   HOH D 529       5.638   5.705  89.829  1.00  0.00      D    O  
HETATM 2056  H1  HOH D 529       6.170   5.141  89.197  1.00  0.00      D    H  
HETATM 2057  H2  HOH D 529       4.662   5.561  89.664  1.00  0.00      D    H  
HETATM 2058  O   HOH D 530      39.692  23.182  84.117  1.00  0.00      D    O  
HETATM 2059  H1  HOH D 530      39.826  23.116  83.128  1.00  0.00      D    H  
HETATM 2060  H2  HOH D 530      40.575  23.325  84.565  1.00  0.00      D    H  
HETATM 2061  O   HOH D 531      32.517  42.799  21.178  1.00  0.00      D    O  
HETATM 2062  H1  HOH D 531      32.897  42.500  20.302  1.00  0.00      D    H  
HETATM 2063  H2  HOH D 531      32.875  42.220  21.911  1.00  0.00      D    H  
HETATM 2064  O   HOH D 532      17.412  32.558   6.810  1.00  0.00      D    O  
HETATM 2065  H1  HOH D 532      17.606  32.591   7.790  1.00  0.00      D    H  
HETATM 2066  H2  HOH D 532      18.119  32.022   6.348  1.00  0.00      D    H  
HETATM 2067  O   HOH D 533      39.739  42.069  45.240  1.00  0.00      D    O  
HETATM 2068  H1  HOH D 533      40.437  42.333  45.906  1.00  0.00      D    H  
HETATM 2069  H2  HOH D 533      39.814  42.652  44.431  1.00  0.00      D    H  
HETATM 2070  O   HOH D 534      48.485  10.780  51.639  1.00  0.00      D    O  
HETATM 2071  H1  HOH D 534      48.256  11.620  52.131  1.00  0.00      D    H  
HETATM 2072  H2  HOH D 534      47.644  10.305  51.381  1.00  0.00      D    H  
HETATM 2073  O   HOH D 535      35.748  29.992 117.946  1.00  0.00      D    O  
HETATM 2074  H1  HOH D 535      35.672  29.827 118.930  1.00  0.00      D    H  
HETATM 2075  H2  HOH D 535      35.305  30.859 117.718  1.00  0.00      D    H  
HETATM 2076  O   HOH D 536      43.183   9.321  34.551  1.00  0.00      D    O  
HETATM 2077  H1  HOH D 536      42.776  10.091  35.042  1.00  0.00      D    H  
HETATM 2078  H2  HOH D 536      44.145   9.233  34.808  1.00  0.00      D    H  
HETATM 2079  O   HOH D 537       8.366  30.424  94.656  1.00  0.00      D    O  
HETATM 2080  H1  HOH D 537       8.308  29.542  95.125  1.00  0.00      D    H  
HETATM 2081  H2  HOH D 537       8.031  30.325  93.719  1.00  0.00      D    H  
HETATM 2082  O   HOH D 538      42.430  41.462  51.321  1.00  0.00      D    O  
HETATM 2083  H1  HOH D 538      42.702  40.514  51.486  1.00  0.00      D    H  
HETATM 2084  H2  HOH D 538      42.586  42.002  52.148  1.00  0.00      D    H  
HETATM 2085  O   HOH D 539      20.926   8.704 111.887  1.00  0.00      D    O  
HETATM 2086  H1  HOH D 539      20.077   9.229 111.950  1.00  0.00      D    H  
HETATM 2087  H2  HOH D 539      21.294   8.553 112.805  1.00  0.00      D    H  
HETATM 2088  O   HOH D 540      30.705  15.297  82.795  1.00  0.00      D    O  
HETATM 2089  H1  HOH D 540      29.957  14.894  82.268  1.00  0.00      D    H  
HETATM 2090  H2  HOH D 540      31.146  14.588  83.345  1.00  0.00      D    H  
HETATM 2091  O   HOH D 541      16.012  22.627 117.555  1.00  0.00      D    O  
HETATM 2092  H1  HOH D 541      15.385  22.527 116.783  1.00  0.00      D    H  
HETATM 2093  H2  HOH D 541      15.728  23.405 118.116  1.00  0.00      D    H  
HETATM 2094  O   HOH D 542       3.919  27.046  30.230  1.00  0.00      D    O  
HETATM 2095  H1  HOH D 542       3.222  26.343  30.369  1.00  0.00      D    H  
HETATM 2096  H2  HOH D 542       3.652  27.880  30.714  1.00  0.00      D    H  
HETATM 2097  O   HOH D 543      21.282   1.466  65.476  1.00  0.00      D    O  
HETATM 2098  H1  HOH D 543      22.139   1.760  65.055  1.00  0.00      D    H  
HETATM 2099  H2  HOH D 543      21.472   0.772  66.170  1.00  0.00      D    H  
HETATM 2100  O   HOH D 544      14.542  40.716 109.810  1.00  0.00      D    O  
HETATM 2101  H1  HOH D 544      13.884  41.342 110.228  1.00  0.00      D    H  
HETATM 2102  H2  HOH D 544      14.767  41.034 108.889  1.00  0.00      D    H  
HETATM 2103  O   HOH D 545      46.774  11.310   9.153  1.00  0.00      D    O  
HETATM 2104  H1  HOH D 545      47.421  12.072   9.132  1.00  0.00      D    H  
HETATM 2105  H2  HOH D 545      45.895  11.630   9.506  1.00  0.00      D    H  
HETATM 2106  O   HOH D 546      37.949  29.544  92.315  1.00  0.00      D    O  
HETATM 2107  H1  HOH D 546      38.825  29.988  92.506  1.00  0.00      D    H  
HETATM 2108  H2  HOH D 546      38.099  28.570  92.147  1.00  0.00      D    H  
HETATM 2109  O   HOH D 547      17.394   5.003 114.597  1.00  0.00      D    O  
HETATM 2110  H1  HOH D 547      18.167   5.530 114.243  1.00  0.00      D    H  
HETATM 2111  H2  HOH D 547      17.695   4.454 115.377  1.00  0.00      D    H  
HETATM 2112  O   HOH D 548       8.898  15.817  36.308  1.00  0.00      D    O  
HETATM 2113  H1  HOH D 548       8.768  16.654  35.777  1.00  0.00      D    H  
HETATM 2114  H2  HOH D 548       9.655  15.944  36.950  1.00  0.00      D    H  
HETATM 2115  O   HOH D 549       5.881  32.467  86.064  1.00  0.00      D    O  
HETATM 2116  H1  HOH D 549       5.172  31.770  85.955  1.00  0.00      D    H  
HETATM 2117  H2  HOH D 549       6.603  32.316  85.389  1.00  0.00      D    H  
HETATM 2118  O   HOH D 550      15.078  32.727  14.671  1.00  0.00      D    O  
HETATM 2119  H1  HOH D 550      14.103  32.512  14.713  1.00  0.00      D    H  
HETATM 2120  H2  HOH D 550      15.529  32.397  15.500  1.00  0.00      D    H  
HETATM 2121  O   HOH D 551      12.194  22.433  42.215  1.00  0.00      D    O  
HETATM 2122  H1  HOH D 551      12.147  23.015  43.027  1.00  0.00      D    H  
HETATM 2123  H2  HOH D 551      13.108  22.496  41.813  1.00  0.00      D    H  
HETATM 2124  O   HOH D 552       2.193  12.770  24.420  1.00  0.00      D    O  
HETATM 2125  H1  HOH D 552       2.144  11.936  23.870  1.00  0.00      D    H  
HETATM 2126  H2  HOH D 552       2.897  12.664  25.123  1.00  0.00      D    H  
HETATM 2127  O   HOH D 553      35.689  33.558  62.248  1.00  0.00      D    O  
HETATM 2128  H1  HOH D 553      35.606  32.588  62.020  1.00  0.00      D    H  
HETATM 2129  H2  HOH D 553      36.590  33.890  61.970  1.00  0.00      D    H  
HETATM 2130  O   HOH D 554      43.298  32.259 110.424  1.00  0.00      D    O  
HETATM 2131  H1  HOH D 554      44.065  32.872 110.609  1.00  0.00      D    H  
HETATM 2132  H2  HOH D 554      43.124  31.691 111.229  1.00  0.00      D    H  
HETATM 2133  O   HOH D 555       6.555  41.713  82.128  1.00  0.00      D    O  
HETATM 2134  H1  HOH D 555       5.818  42.104  81.576  1.00  0.00      D    H  
HETATM 2135  H2  HOH D 555       6.163  41.195  82.888  1.00  0.00      D    H  
HETATM 2136  O   HOH D 556       9.888  18.860  82.683  1.00  0.00      D    O  
HETATM 2137  H1  HOH D 556      10.347  19.379  81.962  1.00  0.00      D    H  
HETATM 2138  H2  HOH D 556       9.966  19.352  83.549  1.00  0.00      D    H  
HETATM 2139  O   HOH D 557      32.148  18.547  92.201  1.00  0.00      D    O  
HETATM 2140  H1  HOH D 557      31.756  19.366  91.783  1.00  0.00      D    H  
HETATM 2141  H2  HOH D 557      32.774  18.814  92.934  1.00  0.00      D    H  
HETATM 2142  O   HOH D 558       9.607  20.422  59.927  1.00  0.00      D    O  
HETATM 2143  H1  HOH D 558      10.401  20.426  60.534  1.00  0.00      D    H  
HETATM 2144  H2  HOH D 558       9.750  21.078  59.186  1.00  0.00      D    H  
HETATM 2145  O   HOH D 559      21.450  20.885  26.488  1.00  0.00      D    O  
HETATM 2146  H1  HOH D 559      22.420  20.650  26.552  1.00  0.00      D    H  
HETATM 2147  H2  HOH D 559      21.199  21.477  27.254  1.00  0.00      D    H  
HETATM 2148  O   HOH D 560      21.931  42.663   7.017  1.00  0.00      D    O  
HETATM 2149  H1  HOH D 560      21.272  42.973   6.331  1.00  0.00      D    H  
HETATM 2150  H2  HOH D 560      21.463  42.099   7.697  1.00  0.00      D    H  
HETATM 2151  O   HOH D 561       3.589   5.673 100.743  1.00  0.00      D    O  
HETATM 2152  H1  HOH D 561       2.630   5.838 100.973  1.00  0.00      D    H  
HETATM 2153  H2  HOH D 561       4.176   6.169 101.383  1.00  0.00      D    H  
HETATM 2154  O   HOH D 562      44.918   7.271  81.427  1.00  0.00      D    O  
HETATM 2155  H1  HOH D 562      44.184   7.175  80.753  1.00  0.00      D    H  
HETATM 2156  H2  HOH D 562      45.652   7.829  81.042  1.00  0.00      D    H  
HETATM 2157  O   HOH D 563      16.093   2.428  53.201  1.00  0.00      D    O  
HETATM 2158  H1  HOH D 563      16.258   3.346  52.841  1.00  0.00      D    H  
HETATM 2159  H2  HOH D 563      16.060   2.463  54.200  1.00  0.00      D    H  
HETATM 2160  O   HOH D 564      23.801  26.197  53.732  1.00  0.00      D    O  
HETATM 2161  H1  HOH D 564      24.780  26.341  53.873  1.00  0.00      D    H  
HETATM 2162  H2  HOH D 564      23.553  25.275  54.029  1.00  0.00      D    H  
HETATM 2163  O   HOH D 565      23.942   3.329  90.935  1.00  0.00      D    O  
HETATM 2164  H1  HOH D 565      23.627   3.711  91.804  1.00  0.00      D    H  
HETATM 2165  H2  HOH D 565      23.393   2.526  90.706  1.00  0.00      D    H  
HETATM 2166  O   HOH D 566       7.363  13.403  93.145  1.00  0.00      D    O  
HETATM 2167  H1  HOH D 566       7.915  12.781  92.590  1.00  0.00      D    H  
HETATM 2168  H2  HOH D 566       7.278  14.283  92.677  1.00  0.00      D    H  
HETATM 2169  O   HOH D 567      19.452  19.501  30.273  1.00  0.00      D    O  
HETATM 2170  H1  HOH D 567      20.236  20.087  30.476  1.00  0.00      D    H  
HETATM 2171  H2  HOH D 567      19.195  19.607  29.313  1.00  0.00      D    H  
HETATM 2172  O   HOH D 568      33.177   4.961 109.239  1.00  0.00      D    O  
HETATM 2173  H1  HOH D 568      32.785   4.975 110.159  1.00  0.00      D    H  
HETATM 2174  H2  HOH D 568      34.123   4.641 109.285  1.00  0.00      D    H  
HETATM 2175  O   HOH D 569      25.354  11.117  92.015  1.00  0.00      D    O  
HETATM 2176  H1  HOH D 569      26.307  11.145  92.315  1.00  0.00      D    H  
HETATM 2177  H2  HOH D 569      24.752  11.146  92.813  1.00  0.00      D    H  
HETATM 2178  O   HOH D 570       4.567  13.402  56.821  1.00  0.00      D    O  
HETATM 2179  H1  HOH D 570       3.691  12.920  56.784  1.00  0.00      D    H  
HETATM 2180  H2  HOH D 570       4.514  14.233  56.267  1.00  0.00      D    H  
HETATM 2181  O   HOH D 571      25.786   7.930  31.773  1.00  0.00      D    O  
HETATM 2182  H1  HOH D 571      26.605   7.448  32.084  1.00  0.00      D    H  
HETATM 2183  H2  HOH D 571      25.839   8.075  30.785  1.00  0.00      D    H  
HETATM 2184  O   HOH D 572      36.716  28.101  47.571  1.00  0.00      D    O  
HETATM 2185  H1  HOH D 572      37.248  28.554  48.286  1.00  0.00      D    H  
HETATM 2186  H2  HOH D 572      36.365  27.231  47.918  1.00  0.00      D    H  
HETATM 2187  O   HOH D 573      20.466  19.792  93.349  1.00  0.00      D    O  
HETATM 2188  H1  HOH D 573      21.026  19.484  94.118  1.00  0.00      D    H  
HETATM 2189  H2  HOH D 573      20.968  19.654  92.495  1.00  0.00      D    H  
HETATM 2190  O   HOH D 574       5.526  27.095 116.629  1.00  0.00      D    O  
HETATM 2191  H1  HOH D 574       6.129  26.420 117.054  1.00  0.00      D    H  
HETATM 2192  H2  HOH D 574       4.595  26.732 116.589  1.00  0.00      D    H  
HETATM 2193  O   HOH D 575      23.355  31.187  81.202  1.00  0.00      D    O  
HETATM 2194  H1  HOH D 575      23.685  30.748  82.037  1.00  0.00      D    H  
HETATM 2195  H2  HOH D 575      23.220  32.164  81.370  1.00  0.00      D    H  
HETATM 2196  O   HOH D 576      16.537   8.361  79.736  1.00  0.00      D    O  
HETATM 2197  H1  HOH D 576      15.684   8.214  79.235  1.00  0.00      D    H  
HETATM 2198  H2  HOH D 576      17.241   8.691  79.107  1.00  0.00      D    H  
HETATM 2199  O   HOH D 577      17.973  33.292  40.141  1.00  0.00      D    O  
HETATM 2200  H1  HOH D 577      17.779  33.990  39.452  1.00  0.00      D    H  
HETATM 2201  H2  HOH D 577      18.006  33.717  41.046  1.00  0.00      D    H  
HETATM 2202  O   HOH D 578      29.702  30.883 112.151  1.00  0.00      D    O  
HETATM 2203  H1  HOH D 578      29.433  31.038 111.200  1.00  0.00      D    H  
HETATM 2204  H2  HOH D 578      29.453  31.680 112.702  1.00  0.00      D    H  
HETATM 2205  O   HOH D 579       3.180  27.923  36.384  1.00  0.00      D    O  
HETATM 2206  H1  HOH D 579       2.276  27.781  35.981  1.00  0.00      D    H  
HETATM 2207  H2  HOH D 579       3.515  27.060  36.764  1.00  0.00      D    H  
HETATM 2208  O   HOH D 580       3.705  18.942  56.940  1.00  0.00      D    O  
HETATM 2209  H1  HOH D 580       4.204  18.877  56.076  1.00  0.00      D    H  
HETATM 2210  H2  HOH D 580       2.756  19.200  56.759  1.00  0.00      D    H  
HETATM 2211  O   HOH D 581       8.909  14.535  62.756  1.00  0.00      D    O  
HETATM 2212  H1  HOH D 581       8.196  14.999  63.282  1.00  0.00      D    H  
HETATM 2213  H2  HOH D 581       9.323  13.817  63.316  1.00  0.00      D    H  
HETATM 2214  O   HOH D 582      27.671  38.845  26.989  1.00  0.00      D    O  
HETATM 2215  H1  HOH D 582      27.295  39.752  27.176  1.00  0.00      D    H  
HETATM 2216  H2  HOH D 582      28.214  38.876  26.149  1.00  0.00      D    H  
HETATM 2217  O   HOH D 583      16.016  39.715  82.690  1.00  0.00      D    O  
HETATM 2218  H1  HOH D 583      15.264  39.202  82.277  1.00  0.00      D    H  
HETATM 2219  H2  HOH D 583      16.736  39.856  82.011  1.00  0.00      D    H  
HETATM 2220  O   HOH D 584       8.175  26.002  68.121  1.00  0.00      D    O  
HETATM 2221  H1  HOH D 584       8.001  26.787  67.526  1.00  0.00      D    H  
HETATM 2222  H2  HOH D 584       8.529  26.321  69.000  1.00  0.00      D    H  
HETATM 2223  O   HOH D 585      46.303  15.196  52.681  1.00  0.00      D    O  
HETATM 2224  H1  HOH D 585      45.555  15.175  52.019  1.00  0.00      D    H  
HETATM 2225  H2  HOH D 585      45.933  15.108  53.606  1.00  0.00      D    H  
HETATM 2226  O   HOH D 586       8.244  16.084  74.947  1.00  0.00      D    O  
HETATM 2227  H1  HOH D 586       7.988  15.465  75.690  1.00  0.00      D    H  
HETATM 2228  H2  HOH D 586       7.603  16.851  74.917  1.00  0.00      D    H  
HETATM 2229  O   HOH D 587      15.216   9.714  12.790  1.00  0.00      D    O  
HETATM 2230  H1  HOH D 587      16.087   9.691  13.282  1.00  0.00      D    H  
HETATM 2231  H2  HOH D 587      15.297  10.317  11.996  1.00  0.00      D    H  
HETATM 2232  O   HOH D 588      36.052   4.238  85.112  1.00  0.00      D    O  
HETATM 2233  H1  HOH D 588      35.973   4.316  84.118  1.00  0.00      D    H  
HETATM 2234  H2  HOH D 588      36.459   5.074  85.480  1.00  0.00      D    H  
HETATM 2235  O   HOH D 589      41.749  39.156   5.367  1.00  0.00      D    O  
HETATM 2236  H1  HOH D 589      41.064  39.859   5.559  1.00  0.00      D    H  
HETATM 2237  H2  HOH D 589      42.557  39.315   5.935  1.00  0.00      D    H  
HETATM 2238  O   HOH D 590      29.511  28.404  64.075  1.00  0.00      D    O  
HETATM 2239  H1  HOH D 590      29.917  29.233  63.689  1.00  0.00      D    H  
HETATM 2240  H2  HOH D 590      28.862  28.654  64.793  1.00  0.00      D    H  
HETATM 2241  O   HOH D 591      39.379  28.989  21.253  1.00  0.00      D    O  
HETATM 2242  H1  HOH D 591      40.294  28.591  21.321  1.00  0.00      D    H  
HETATM 2243  H2  HOH D 591      38.800  28.399  20.689  1.00  0.00      D    H  
HETATM 2244  O   HOH D 592       5.003  14.136  33.936  1.00  0.00      D    O  
HETATM 2245  H1  HOH D 592       5.717  13.488  33.672  1.00  0.00      D    H  
HETATM 2246  H2  HOH D 592       5.411  15.035  34.095  1.00  0.00      D    H  
HETATM 2247  O   HOH D 593      38.584  30.641  54.109  1.00  0.00      D    O  
HETATM 2248  H1  HOH D 593      39.240  29.913  53.906  1.00  0.00      D    H  
HETATM 2249  H2  HOH D 593      37.937  30.727  53.352  1.00  0.00      D    H  
HETATM 2250  O   HOH D 594      14.217  27.572  97.036  1.00  0.00      D    O  
HETATM 2251  H1  HOH D 594      14.373  26.591  97.144  1.00  0.00      D    H  
HETATM 2252  H2  HOH D 594      14.449  28.042  97.888  1.00  0.00      D    H  
HETATM 2253  O   HOH D 595      29.819  12.393  74.665  1.00  0.00      D    O  
HETATM 2254  H1  HOH D 595      30.634  12.331  74.089  1.00  0.00      D    H  
HETATM 2255  H2  HOH D 595      29.887  11.732  75.412  1.00  0.00      D    H  
HETATM 2256  O   HOH D 596       3.411  40.927  34.296  1.00  0.00      D    O  
HETATM 2257  H1  HOH D 596       3.563  39.982  34.585  1.00  0.00      D    H  
HETATM 2258  H2  HOH D 596       2.447  41.053  34.061  1.00  0.00      D    H  
HETATM 2259  O   HOH D 597      39.030  17.237  53.650  1.00  0.00      D    O  
HETATM 2260  H1  HOH D 597      39.152  18.008  54.275  1.00  0.00      D    H  
HETATM 2261  H2  HOH D 597      38.055  17.101  53.475  1.00  0.00      D    H  
HETATM 2262  O   HOH D 598      36.638  34.525 111.753  1.00  0.00      D    O  
HETATM 2263  H1  HOH D 598      37.421  34.295 111.176  1.00  0.00      D    H  
HETATM 2264  H2  HOH D 598      36.001  35.097 111.237  1.00  0.00      D    H  
HETATM 2265  O   HOH D 599       5.959  12.452 102.045  1.00  0.00      D    O  
HETATM 2266  H1  HOH D 599       5.948  11.949 101.181  1.00  0.00      D    H  
HETATM 2267  H2  HOH D 599       6.522  13.273 101.945  1.00  0.00      D    H  
HETATM 2268  O   HOH D 600       0.595  38.261  73.507  1.00  0.00      D    O  
HETATM 2269  H1  HOH D 600       1.464  38.306  73.014  1.00  0.00      D    H  
HETATM 2270  H2  HOH D 600      -0.114  38.726  72.975  1.00  0.00      D    H  
HETATM 2271  O   HOH D 601      12.710   5.471  38.900  1.00  0.00      D    O  
HETATM 2272  H1  HOH D 601      13.331   4.707  39.073  1.00  0.00      D    H  
HETATM 2273  H2  HOH D 601      13.188   6.177  38.377  1.00  0.00      D    H  
HETATM 2274  O   HOH D 602       1.373  34.052 112.389  1.00  0.00      D    O  
HETATM 2275  H1  HOH D 602       2.128  33.397 112.423  1.00  0.00      D    H  
HETATM 2276  H2  HOH D 602       1.702  34.954 112.667  1.00  0.00      D    H  
HETATM 2277  O   HOH D 603      49.059  17.846  48.356  1.00  0.00      D    O  
HETATM 2278  H1  HOH D 603      48.989  16.965  47.888  1.00  0.00      D    H  
HETATM 2279  H2  HOH D 603      48.257  18.403  48.139  1.00  0.00      D    H  
HETATM 2280  O   HOH D 604      42.496   8.508   7.731  1.00  0.00      D    O  
HETATM 2281  H1  HOH D 604      43.156   9.020   8.281  1.00  0.00      D    H  
HETATM 2282  H2  HOH D 604      42.033   7.834   8.307  1.00  0.00      D    H  
HETATM 2283  O   HOH D 605       5.192  41.781 106.986  1.00  0.00      D    O  
HETATM 2284  H1  HOH D 605       4.315  42.212 107.200  1.00  0.00      D    H  
HETATM 2285  H2  HOH D 605       5.032  40.938 106.472  1.00  0.00      D    H  
HETATM 2286  O   HOH D 606      15.333  40.675  12.903  1.00  0.00      D    O  
HETATM 2287  H1  HOH D 606      16.198  40.510  12.428  1.00  0.00      D    H  
HETATM 2288  H2  HOH D 606      15.054  41.626  12.766  1.00  0.00      D    H  
HETATM 2289  O   HOH D 607       3.843  12.617  98.790  1.00  0.00      D    O  
HETATM 2290  H1  HOH D 607       3.827  13.108  97.919  1.00  0.00      D    H  
HETATM 2291  H2  HOH D 607       4.784  12.358  99.008  1.00  0.00      D    H  
HETATM 2292  O   HOH D 608       1.923  11.438   9.815  1.00  0.00      D    O  
HETATM 2293  H1  HOH D 608       2.467  11.074   9.059  1.00  0.00      D    H  
HETATM 2294  H2  HOH D 608       2.453  11.388  10.662  1.00  0.00      D    H  
HETATM 2295  O   HOH D 609      30.047  29.884  14.425  1.00  0.00      D    O  
HETATM 2296  H1  HOH D 609      30.922  29.708  14.877  1.00  0.00      D    H  
HETATM 2297  H2  HOH D 609      29.379  29.198  14.713  1.00  0.00      D    H  
HETATM 2298  O   HOH D 610      47.509  28.385  47.517  1.00  0.00      D    O  
HETATM 2299  H1  HOH D 610      47.373  28.547  48.495  1.00  0.00      D    H  
HETATM 2300  H2  HOH D 610      48.146  29.064  47.153  1.00  0.00      D    H  
HETATM 2301  O   HOH D 611      20.068  22.406  33.288  1.00  0.00      D    O  
HETATM 2302  H1  HOH D 611      19.625  21.969  34.070  1.00  0.00      D    H  
HETATM 2303  H2  HOH D 611      20.515  21.711  32.726  1.00  0.00      D    H  
HETATM 2304  O   HOH D 612      48.667  34.378   6.702  1.00  0.00      D    O  
HETATM 2305  H1  HOH D 612      48.760  33.389   6.588  1.00  0.00      D    H  
HETATM 2306  H2  HOH D 612      49.201  34.847   5.999  1.00  0.00      D    H  
HETATM 2307  O   HOH D 613      25.164  29.411  44.000  1.00  0.00      D    O  
HETATM 2308  H1  HOH D 613      24.913  29.039  44.894  1.00  0.00      D    H  
HETATM 2309  H2  HOH D 613      25.133  28.683  43.315  1.00  0.00      D    H  
HETATM 2310  O   HOH D 614       2.224   0.926  23.527  1.00  0.00      D    O  
HETATM 2311  H1  HOH D 614       1.320   0.989  23.105  1.00  0.00      D    H  
HETATM 2312  H2  HOH D 614       2.509  -0.032  23.565  1.00  0.00      D    H  
HETATM 2313  O   HOH D 615      39.627  34.526  45.593  1.00  0.00      D    O  
HETATM 2314  H1  HOH D 615      39.557  33.994  46.437  1.00  0.00      D    H  
HETATM 2315  H2  HOH D 615      39.068  35.351  45.672  1.00  0.00      D    H  
HETATM 2316  O   HOH D 616      11.598   4.813  50.080  1.00  0.00      D    O  
HETATM 2317  H1  HOH D 616      12.464   5.180  49.741  1.00  0.00      D    H  
HETATM 2318  H2  HOH D 616      10.876   4.991  49.412  1.00  0.00      D    H  
HETATM 2319  O   HOH D 617      45.504  23.714  74.550  1.00  0.00      D    O  
HETATM 2320  H1  HOH D 617      44.631  23.696  74.062  1.00  0.00      D    H  
HETATM 2321  H2  HOH D 617      45.574  22.907  75.136  1.00  0.00      D    H  
HETATM 2322  O   HOH D 618      48.492   0.692  45.039  1.00  0.00      D    O  
HETATM 2323  H1  HOH D 618      49.223   0.368  44.438  1.00  0.00      D    H  
HETATM 2324  H2  HOH D 618      48.746   1.579  45.425  1.00  0.00      D    H  
HETATM 2325  O   HOH D 619      27.705  29.085 114.710  1.00  0.00      D    O  
HETATM 2326  H1  HOH D 619      28.197  28.838 115.545  1.00  0.00      D    H  
HETATM 2327  H2  HOH D 619      28.265  28.858 113.913  1.00  0.00      D    H  
HETATM 2328  O   HOH D 620      11.033   7.318  54.783  1.00  0.00      D    O  
HETATM 2329  H1  HOH D 620      11.285   6.437  55.183  1.00  0.00      D    H  
HETATM 2330  H2  HOH D 620      11.411   7.385  53.860  1.00  0.00      D    H  
HETATM 2331  O   HOH D 621      13.006  37.749  48.281  1.00  0.00      D    O  
HETATM 2332  H1  HOH D 621      13.429  38.406  47.657  1.00  0.00      D    H  
HETATM 2333  H2  HOH D 621      12.581  38.240  49.042  1.00  0.00      D    H  
HETATM 2334  O   HOH D 622      35.850  40.694  86.390  1.00  0.00      D    O  
HETATM 2335  H1  HOH D 622      35.553  41.328  87.104  1.00  0.00      D    H  
HETATM 2336  H2  HOH D 622      35.375  40.907  85.537  1.00  0.00      D    H  
HETATM 2337  O   HOH D 623       1.280  30.878  22.161  1.00  0.00      D    O  
HETATM 2338  H1  HOH D 623       1.804  30.041  22.002  1.00  0.00      D    H  
HETATM 2339  H2  HOH D 623       1.894  31.601  22.477  1.00  0.00      D    H  
HETATM 2340  O   HOH D 624       6.016  37.822  36.994  1.00  0.00      D    O  
HETATM 2341  H1  HOH D 624       6.491  37.398  36.224  1.00  0.00      D    H  
HETATM 2342  H2  HOH D 624       6.630  38.464  37.452  1.00  0.00      D    H  
HETATM 2343  O   HOH D 625      12.305  40.229  28.453  1.00  0.00      D    O  
HETATM 2344  H1  HOH D 625      12.093  39.407  27.925  1.00  0.00      D    H  
HETATM 2345  H2  HOH D 625      13.070  40.041  29.069  1.00  0.00      D    H  
HETATM 2346  O   HOH D 626      40.753  36.261  89.044  1.00  0.00      D    O  
HETATM 2347  H1  HOH D 626      40.336  37.083  88.656  1.00  0.00      D    H  
HETATM 2348  H2  HOH D 626      41.715  36.440  89.250  1.00  0.00      D    H  
HETATM 2349  O   HOH D 627      18.941  24.370  29.065  1.00  0.00      D    O  
HETATM 2350  H1  HOH D 627      19.433  25.238  29.135  1.00  0.00      D    H  
HETATM 2351  H2  HOH D 627      18.366  24.246  29.873  1.00  0.00      D    H  
HETATM 2352  O   HOH D 628      38.924   3.158  39.298  1.00  0.00      D    O  
HETATM 2353  H1  HOH D 628      39.252   3.710  40.064  1.00  0.00      D    H  
HETATM 2354  H2  HOH D 628      39.440   3.392  38.474  1.00  0.00      D    H  
HETATM 2355  O   HOH D 629      17.316  28.651 103.977  1.00  0.00      D    O  
HETATM 2356  H1  HOH D 629      17.308  29.639 104.133  1.00  0.00      D    H  
HETATM 2357  H2  HOH D 629      17.036  28.180 104.814  1.00  0.00      D    H  
HETATM 2358  O   HOH D 630      21.327  32.123  34.335  1.00  0.00      D    O  
HETATM 2359  H1  HOH D 630      20.801  32.832  34.805  1.00  0.00      D    H  
HETATM 2360  H2  HOH D 630      22.280  32.161  34.634  1.00  0.00      D    H  
HETATM 2361  O   HOH D 631       7.236  24.586  70.218  1.00  0.00      D    O  
HETATM 2362  H1  HOH D 631       6.841  25.245  70.857  1.00  0.00      D    H  
HETATM 2363  H2  HOH D 631       7.403  25.032  69.339  1.00  0.00      D    H  
HETATM 2364  O   HOH D 632      24.699  27.331 112.472  1.00  0.00      D    O  
HETATM 2365  H1  HOH D 632      24.293  27.913 113.177  1.00  0.00      D    H  
HETATM 2366  H2  HOH D 632      24.750  26.389 112.806  1.00  0.00      D    H  
HETATM 2367  O   HOH D 633      46.270  27.276 105.722  1.00  0.00      D    O  
HETATM 2368  H1  HOH D 633      46.952  27.249 106.453  1.00  0.00      D    H  
HETATM 2369  H2  HOH D 633      46.417  28.090 105.159  1.00  0.00      D    H  
HETATM 2370  O   HOH D 634      17.706   2.457  23.104  1.00  0.00      D    O  
HETATM 2371  H1  HOH D 634      18.694   2.303  23.141  1.00  0.00      D    H  
HETATM 2372  H2  HOH D 634      17.455   2.796  22.197  1.00  0.00      D    H  
HETATM 2373  O   HOH D 635       0.544  34.568   3.595  1.00  0.00      D    O  
HETATM 2374  H1  HOH D 635       0.117  35.470   3.534  1.00  0.00      D    H  
HETATM 2375  H2  HOH D 635      -0.166  33.864   3.604  1.00  0.00      D    H  
HETATM 2376  O   HOH D 636      23.714   7.443  91.607  1.00  0.00      D    O  
HETATM 2377  H1  HOH D 636      24.046   7.915  90.790  1.00  0.00      D    H  
HETATM 2378  H2  HOH D 636      24.391   6.768  91.900  1.00  0.00      D    H  
HETATM 2379  O   HOH D 637      15.761  23.231  17.482  1.00  0.00      D    O  
HETATM 2380  H1  HOH D 637      15.532  24.201  17.399  1.00  0.00      D    H  
HETATM 2381  H2  HOH D 637      16.551  23.126  18.085  1.00  0.00      D    H  
HETATM 2382  O   HOH D 638       3.234  30.537   3.025  1.00  0.00      D    O  
HETATM 2383  H1  HOH D 638       2.919  31.484   3.072  1.00  0.00      D    H  
HETATM 2384  H2  HOH D 638       2.448  29.929   2.910  1.00  0.00      D    H  
HETATM 2385  O   HOH D 639      37.564   0.370   7.550  1.00  0.00      D    O  
HETATM 2386  H1  HOH D 639      37.414   0.257   6.567  1.00  0.00      D    H  
HETATM 2387  H2  HOH D 639      38.493   0.079   7.781  1.00  0.00      D    H  
HETATM 2388  O   HOH D 640      37.529  23.047  48.735  1.00  0.00      D    O  
HETATM 2389  H1  HOH D 640      37.910  22.399  49.395  1.00  0.00      D    H  
HETATM 2390  H2  HOH D 640      36.598  23.290  49.006  1.00  0.00      D    H  
HETATM 2391  O   HOH D 641      39.270  23.925  42.254  1.00  0.00      D    O  
HETATM 2392  H1  HOH D 641      39.456  22.961  42.060  1.00  0.00      D    H  
HETATM 2393  H2  HOH D 641      38.383  24.008  42.709  1.00  0.00      D    H  
HETATM 2394  O   HOH D 642       8.885  41.656  13.055  1.00  0.00      D    O  
HETATM 2395  H1  HOH D 642       7.942  41.710  13.384  1.00  0.00      D    H  
HETATM 2396  H2  HOH D 642       9.042  42.369  12.372  1.00  0.00      D    H  
HETATM 2397  O   HOH D 643      30.353  10.052  72.311  1.00  0.00      D    O  
HETATM 2398  H1  HOH D 643      30.976   9.746  71.592  1.00  0.00      D    H  
HETATM 2399  H2  HOH D 643      29.731  10.742  71.942  1.00  0.00      D    H  
HETATM 2400  O   HOH D 644      31.170  16.094  89.347  1.00  0.00      D    O  
HETATM 2401  H1  HOH D 644      32.078  16.410  89.622  1.00  0.00      D    H  
HETATM 2402  H2  HOH D 644      30.681  16.838  88.891  1.00  0.00      D    H  
HETATM 2403  O   HOH D 645       3.888  20.849 101.489  1.00  0.00      D    O  
HETATM 2404  H1  HOH D 645       4.277  21.495 102.146  1.00  0.00      D    H  
HETATM 2405  H2  HOH D 645       3.849  19.938 101.901  1.00  0.00      D    H  
HETATM 2406  O   HOH D 646      18.527   5.740  87.801  1.00  0.00      D    O  
HETATM 2407  H1  HOH D 646      17.750   5.619  88.417  1.00  0.00      D    H  
HETATM 2408  H2  HOH D 646      18.223   6.198  86.966  1.00  0.00      D    H  
HETATM 2409  O   HOH D 647       8.303  13.846   3.058  1.00  0.00      D    O  
HETATM 2410  H1  HOH D 647       7.705  14.647   3.018  1.00  0.00      D    H  
HETATM 2411  H2  HOH D 647       9.212  14.092   2.724  1.00  0.00      D    H  
HETATM 2412  O   HOH D 648      36.275  34.979  10.375  1.00  0.00      D    O  
HETATM 2413  H1  HOH D 648      36.021  34.858   9.416  1.00  0.00      D    H  
HETATM 2414  H2  HOH D 648      36.593  34.107  10.748  1.00  0.00      D    H  
HETATM 2415  O   HOH D 649      37.987  37.571  85.036  1.00  0.00      D    O  
HETATM 2416  H1  HOH D 649      37.876  38.051  85.906  1.00  0.00      D    H  
HETATM 2417  H2  HOH D 649      38.110  36.593  85.208  1.00  0.00      D    H  
HETATM 2418  O   HOH D 650       0.757   8.191  21.031  1.00  0.00      D    O  
HETATM 2419  H1  HOH D 650       0.737   7.220  21.268  1.00  0.00      D    H  
HETATM 2420  H2  HOH D 650       0.475   8.308  20.078  1.00  0.00      D    H  
HETATM 2421  O   HOH D 651      26.216   8.631  11.743  1.00  0.00      D    O  
HETATM 2422  H1  HOH D 651      25.309   8.893  12.074  1.00  0.00      D    H  
HETATM 2423  H2  HOH D 651      26.162   8.402  10.771  1.00  0.00      D    H  
HETATM 2424  O   HOH D 652      30.088  32.019   8.921  1.00  0.00      D    O  
HETATM 2425  H1  HOH D 652      29.161  32.170   8.578  1.00  0.00      D    H  
HETATM 2426  H2  HOH D 652      30.044  31.616   9.836  1.00  0.00      D    H  
HETATM 2427  O   HOH D 653      33.486  12.129  69.729  1.00  0.00      D    O  
HETATM 2428  H1  HOH D 653      33.118  11.207  69.852  1.00  0.00      D    H  
HETATM 2429  H2  HOH D 653      34.419  12.070  69.375  1.00  0.00      D    H  
HETATM 2430  O   HOH D 654      46.817  24.305  63.863  1.00  0.00      D    O  
HETATM 2431  H1  HOH D 654      46.459  25.197  63.586  1.00  0.00      D    H  
HETATM 2432  H2  HOH D 654      46.730  23.661  63.103  1.00  0.00      D    H  
HETATM 2433  O   HOH D 655      49.126  37.177   3.531  1.00  0.00      D    O  
HETATM 2434  H1  HOH D 655      49.655  37.984   3.266  1.00  0.00      D    H  
HETATM 2435  H2  HOH D 655      48.160  37.327   3.317  1.00  0.00      D    H  
HETATM 2436  O   HOH D 656      34.082  23.180  38.163  1.00  0.00      D    O  
HETATM 2437  H1  HOH D 656      33.658  23.994  38.558  1.00  0.00      D    H  
HETATM 2438  H2  HOH D 656      34.402  22.581  38.897  1.00  0.00      D    H  
HETATM 2439  O   HOH D 657       5.740  11.591  66.197  1.00  0.00      D    O  
HETATM 2440  H1  HOH D 657       6.587  12.120  66.232  1.00  0.00      D    H  
HETATM 2441  H2  HOH D 657       5.462  11.342  67.125  1.00  0.00      D    H  
HETATM 2442  O   HOH D 658      36.190   4.679  37.844  1.00  0.00      D    O  
HETATM 2443  H1  HOH D 658      36.146   4.116  38.669  1.00  0.00      D    H  
HETATM 2444  H2  HOH D 658      37.113   5.052  37.744  1.00  0.00      D    H  
HETATM 2445  O   HOH D 659      35.170  10.714  35.162  1.00  0.00      D    O  
HETATM 2446  H1  HOH D 659      34.919   9.803  35.489  1.00  0.00      D    H  
HETATM 2447  H2  HOH D 659      34.442  11.070  34.576  1.00  0.00      D    H  
HETATM 2448  O   HOH D 660      43.786  13.233  31.283  1.00  0.00      D    O  
HETATM 2449  H1  HOH D 660      43.286  12.947  32.100  1.00  0.00      D    H  
HETATM 2450  H2  HOH D 660      43.191  13.153  30.483  1.00  0.00      D    H  
HETATM 2451  O   HOH D 661      39.328   2.878  67.582  1.00  0.00      D    O  
HETATM 2452  H1  HOH D 661      40.075   2.309  67.925  1.00  0.00      D    H  
HETATM 2453  H2  HOH D 661      38.874   2.412  66.823  1.00  0.00      D    H  
HETATM 2454  O   HOH D 662       5.786  27.355 110.023  1.00  0.00      D    O  
HETATM 2455  H1  HOH D 662       4.985  27.945 110.131  1.00  0.00      D    H  
HETATM 2456  H2  HOH D 662       6.084  27.031 110.921  1.00  0.00      D    H  
HETATM 2457  O   HOH D 663      18.202  27.636  79.296  1.00  0.00      D    O  
HETATM 2458  H1  HOH D 663      17.459  26.982  79.151  1.00  0.00      D    H  
HETATM 2459  H2  HOH D 663      17.845  28.567  79.224  1.00  0.00      D    H  
HETATM 2460  O   HOH D 664       3.717   7.244  40.694  1.00  0.00      D    O  
HETATM 2461  H1  HOH D 664       3.942   8.130  41.100  1.00  0.00      D    H  
HETATM 2462  H2  HOH D 664       4.394   7.016  39.995  1.00  0.00      D    H  
HETATM 2463  O   HOH D 665      25.264   0.584  30.695  1.00  0.00      D    O  
HETATM 2464  H1  HOH D 665      25.668   0.985  29.874  1.00  0.00      D    H  
HETATM 2465  H2  HOH D 665      25.775  -0.236  30.953  1.00  0.00      D    H  
HETATM 2466  O   HOH D 666       9.402  12.475  64.637  1.00  0.00      D    O  
HETATM 2467  H1  HOH D 666      10.374  12.324  64.818  1.00  0.00      D    H  
HETATM 2468  H2  HOH D 666       8.956  12.809  65.467  1.00  0.00      D    H  
HETATM 2469  O   HOH D 667      26.659  27.429  27.258  1.00  0.00      D    O  
HETATM 2470  H1  HOH D 667      26.019  27.369  28.023  1.00  0.00      D    H  
HETATM 2471  H2  HOH D 667      26.884  26.509  26.938  1.00  0.00      D    H  
HETATM 2472  O   HOH D 668       4.499  35.664  64.485  1.00  0.00      D    O  
HETATM 2473  H1  HOH D 668       4.916  35.125  63.754  1.00  0.00      D    H  
HETATM 2474  H2  HOH D 668       4.330  36.594  64.159  1.00  0.00      D    H  
HETATM 2475  O   HOH D 669      11.595   1.874  93.350  1.00  0.00      D    O  
HETATM 2476  H1  HOH D 669      12.287   1.695  94.050  1.00  0.00      D    H  
HETATM 2477  H2  HOH D 669      10.686   1.842  93.765  1.00  0.00      D    H  
HETATM 2478  O   HOH D 670      36.214  16.705  60.707  1.00  0.00      D    O  
HETATM 2479  H1  HOH D 670      36.715  17.067  59.921  1.00  0.00      D    H  
HETATM 2480  H2  HOH D 670      35.246  16.614  60.472  1.00  0.00      D    H  
HETATM 2481  O   HOH D 671      18.386   4.910  41.395  1.00  0.00      D    O  
HETATM 2482  H1  HOH D 671      19.256   5.402  41.378  1.00  0.00      D    H  
HETATM 2483  H2  HOH D 671      17.953   5.029  42.289  1.00  0.00      D    H  
HETATM 2484  O   HOH D 672      19.499   8.047  57.713  1.00  0.00      D    O  
HETATM 2485  H1  HOH D 672      19.556   7.725  58.658  1.00  0.00      D    H  
HETATM 2486  H2  HOH D 672      18.588   7.852  57.349  1.00  0.00      D    H  
HETATM 2487  O   HOH D 673      16.188  11.698  42.486  1.00  0.00      D    O  
HETATM 2488  H1  HOH D 673      16.719  12.255  41.847  1.00  0.00      D    H  
HETATM 2489  H2  HOH D 673      15.429  11.265  41.999  1.00  0.00      D    H  
HETATM 2490  O   HOH D 674       3.552  21.251 117.219  1.00  0.00      D    O  
HETATM 2491  H1  HOH D 674       2.567  21.331 117.372  1.00  0.00      D    H  
HETATM 2492  H2  HOH D 674       3.719  20.895 116.300  1.00  0.00      D    H  
HETATM 2493  O   HOH D 675      37.086  25.167  64.641  1.00  0.00      D    O  
HETATM 2494  H1  HOH D 675      36.308  24.839  64.106  1.00  0.00      D    H  
HETATM 2495  H2  HOH D 675      36.829  26.003  65.126  1.00  0.00      D    H  
HETATM 2496  O   HOH D 676      30.683  23.173  76.671  1.00  0.00      D    O  
HETATM 2497  H1  HOH D 676      30.073  23.555  75.976  1.00  0.00      D    H  
HETATM 2498  H2  HOH D 676      30.670  23.757  77.483  1.00  0.00      D    H  
HETATM 2499  O   HOH D 677       0.634  37.827  26.715  1.00  0.00      D    O  
HETATM 2500  H1  HOH D 677       1.084  37.940  25.829  1.00  0.00      D    H  
HETATM 2501  H2  HOH D 677       0.162  36.945  26.739  1.00  0.00      D    H  
HETATM 2502  O   HOH D 678      16.574   6.123  71.112  1.00  0.00      D    O  
HETATM 2503  H1  HOH D 678      16.740   6.967  71.622  1.00  0.00      D    H  
HETATM 2504  H2  HOH D 678      15.763   5.665  71.479  1.00  0.00      D    H  
HETATM 2505  O   HOH D 679      30.707  26.609  11.408  1.00  0.00      D    O  
HETATM 2506  H1  HOH D 679      31.459  27.248  11.572  1.00  0.00      D    H  
HETATM 2507  H2  HOH D 679      30.229  26.867  10.568  1.00  0.00      D    H  
HETATM 2508  O   HOH D 680       7.717  33.512 101.919  1.00  0.00      D    O  
HETATM 2509  H1  HOH D 680       7.698  33.821 102.870  1.00  0.00      D    H  
HETATM 2510  H2  HOH D 680       8.635  33.186 101.693  1.00  0.00      D    H  
HETATM 2511  O   HOH D 681      37.182  24.893  60.744  1.00  0.00      D    O  
HETATM 2512  H1  HOH D 681      37.394  24.245  60.012  1.00  0.00      D    H  
HETATM 2513  H2  HOH D 681      37.417  25.819  60.448  1.00  0.00      D    H  
HETATM 2514  O   HOH D 682      23.839  31.879  94.344  1.00  0.00      D    O  
HETATM 2515  H1  HOH D 682      23.375  31.529  95.159  1.00  0.00      D    H  
HETATM 2516  H2  HOH D 682      24.602  32.464  94.621  1.00  0.00      D    H  
HETATM 2517  O   HOH D 683      25.427  17.096  62.751  1.00  0.00      D    O  
HETATM 2518  H1  HOH D 683      25.679  17.872  63.330  1.00  0.00      D    H  
HETATM 2519  H2  HOH D 683      24.454  17.149  62.528  1.00  0.00      D    H  
HETATM 2520  O   HOH D 684      46.679   6.222  89.991  1.00  0.00      D    O  
HETATM 2521  H1  HOH D 684      46.076   6.900  90.412  1.00  0.00      D    H  
HETATM 2522  H2  HOH D 684      47.126   6.624  89.192  1.00  0.00      D    H  
HETATM 2523  O   HOH D 685      43.464  20.707  85.773  1.00  0.00      D    O  
HETATM 2524  H1  HOH D 685      43.594  20.199  84.922  1.00  0.00      D    H  
HETATM 2525  H2  HOH D 685      44.074  21.499  85.786  1.00  0.00      D    H  
HETATM 2526  O   HOH D 686      28.731  39.615  75.072  1.00  0.00      D    O  
HETATM 2527  H1  HOH D 686      27.914  39.113  74.790  1.00  0.00      D    H  
HETATM 2528  H2  HOH D 686      28.461  40.423  75.597  1.00  0.00      D    H  
HETATM 2529  O   HOH D 687       0.740  26.809 101.608  1.00  0.00      D    O  
HETATM 2530  H1  HOH D 687       0.011  26.896 102.287  1.00  0.00      D    H  
HETATM 2531  H2  HOH D 687       1.604  27.118 102.006  1.00  0.00      D    H  
HETATM 2532  O   HOH D 688      12.090  35.878  22.544  1.00  0.00      D    O  
HETATM 2533  H1  HOH D 688      12.990  35.671  22.160  1.00  0.00      D    H  
HETATM 2534  H2  HOH D 688      11.381  35.466  21.973  1.00  0.00      D    H  
HETATM 2535  O   HOH D 689      16.129  41.704  87.684  1.00  0.00      D    O  
HETATM 2536  H1  HOH D 689      15.517  41.255  88.335  1.00  0.00      D    H  
HETATM 2537  H2  HOH D 689      17.022  41.255  87.701  1.00  0.00      D    H  
HETATM 2538  O   HOH D 690      43.139  33.279  79.629  1.00  0.00      D    O  
HETATM 2539  H1  HOH D 690      42.374  33.877  79.390  1.00  0.00      D    H  
HETATM 2540  H2  HOH D 690      43.990  33.670  79.277  1.00  0.00      D    H  
HETATM 2541  O   HOH D 691      22.595  29.717   3.200  1.00  0.00      D    O  
HETATM 2542  H1  HOH D 691      23.260  30.464   3.225  1.00  0.00      D    H  
HETATM 2543  H2  HOH D 691      21.670  30.093   3.244  1.00  0.00      D    H  
HETATM 2544  O   HOH D 692       8.047  42.382 104.150  1.00  0.00      D    O  
HETATM 2545  H1  HOH D 692       8.862  41.803 104.102  1.00  0.00      D    H  
HETATM 2546  H2  HOH D 692       7.845  42.595 105.106  1.00  0.00      D    H  
HETATM 2547  O   HOH D 693      11.811  27.980  25.810  1.00  0.00      D    O  
HETATM 2548  H1  HOH D 693      10.907  27.598  26.002  1.00  0.00      D    H  
HETATM 2549  H2  HOH D 693      12.515  27.331  26.099  1.00  0.00      D    H  
HETATM 2550  O   HOH D 694       9.145   0.634  33.640  1.00  0.00      D    O  
HETATM 2551  H1  HOH D 694       8.979   1.617  33.560  1.00  0.00      D    H  
HETATM 2552  H2  HOH D 694      10.126   0.468  33.733  1.00  0.00      D    H  
HETATM 2553  O   HOH D 695      12.784  37.349  37.565  1.00  0.00      D    O  
HETATM 2554  H1  HOH D 695      12.581  36.492  37.092  1.00  0.00      D    H  
HETATM 2555  H2  HOH D 695      13.698  37.300  37.968  1.00  0.00      D    H  
HETATM 2556  O   HOH D 696      19.198  24.425  68.031  1.00  0.00      D    O  
HETATM 2557  H1  HOH D 696      18.533  24.940  68.573  1.00  0.00      D    H  
HETATM 2558  H2  HOH D 696      19.583  23.689  68.588  1.00  0.00      D    H  
HETATM 2559  O   HOH D 697      14.122  35.796  63.339  1.00  0.00      D    O  
HETATM 2560  H1  HOH D 697      14.400  35.132  62.646  1.00  0.00      D    H  
HETATM 2561  H2  HOH D 697      14.361  35.450  64.247  1.00  0.00      D    H  
HETATM 2562  O   HOH D 698      19.975  27.110  29.394  1.00  0.00      D    O  
HETATM 2563  H1  HOH D 698      20.916  27.332  29.651  1.00  0.00      D    H  
HETATM 2564  H2  HOH D 698      19.844  27.291  28.419  1.00  0.00      D    H  
HETATM 2565  O   HOH D 699       2.652  18.430  36.973  1.00  0.00      D    O  
HETATM 2566  H1  HOH D 699       1.726  18.249  36.644  1.00  0.00      D    H  
HETATM 2567  H2  HOH D 699       3.172  17.576  36.993  1.00  0.00      D    H  
HETATM 2568  O   HOH D 700      38.812  41.377  94.673  1.00  0.00      D    O  
HETATM 2569  H1  HOH D 700      38.748  40.750  95.449  1.00  0.00      D    H  
HETATM 2570  H2  HOH D 700      39.735  41.759  94.629  1.00  0.00      D    H  
HETATM 2571  O   HOH D 701       0.236   8.970  53.680  1.00  0.00      D    O  
HETATM 2572  H1  HOH D 701      -0.094   9.502  52.901  1.00  0.00      D    H  
HETATM 2573  H2  HOH D 701      -0.018   8.010  53.560  1.00  0.00      D    H  
HETATM 2574  O   HOH D 702       7.265   8.555 113.012  1.00  0.00      D    O  
HETATM 2575  H1  HOH D 702       7.006   7.835 112.368  1.00  0.00      D    H  
HETATM 2576  H2  HOH D 702       7.097   9.449 112.598  1.00  0.00      D    H  
HETATM 2577  O   HOH D 703      28.328   9.888  18.842  1.00  0.00      D    O  
HETATM 2578  H1  HOH D 703      29.016   9.173  18.717  1.00  0.00      D    H  
HETATM 2579  H2  HOH D 703      27.903  10.100  17.962  1.00  0.00      D    H  
HETATM 2580  O   HOH D 704       6.083  29.596  68.958  1.00  0.00      D    O  
HETATM 2581  H1  HOH D 704       5.782  28.743  68.530  1.00  0.00      D    H  
HETATM 2582  H2  HOH D 704       5.290  30.181  69.127  1.00  0.00      D    H  
HETATM 2583  O   HOH D 705      22.707  26.221   7.881  1.00  0.00      D    O  
HETATM 2584  H1  HOH D 705      22.827  26.260   8.873  1.00  0.00      D    H  
HETATM 2585  H2  HOH D 705      23.600  26.139   7.440  1.00  0.00      D    H  
HETATM 2586  O   HOH D 706      33.814  13.656  26.044  1.00  0.00      D    O  
HETATM 2587  H1  HOH D 706      33.244  14.069  25.334  1.00  0.00      D    H  
HETATM 2588  H2  HOH D 706      34.034  14.344  26.736  1.00  0.00      D    H  
HETATM 2589  O   HOH D 707      31.383  26.588  41.796  1.00  0.00      D    O  
HETATM 2590  H1  HOH D 707      31.336  26.076  42.653  1.00  0.00      D    H  
HETATM 2591  H2  HOH D 707      31.874  27.446  41.946  1.00  0.00      D    H  
HETATM 2592  O   HOH D 708      40.435  27.375  82.741  1.00  0.00      D    O  
HETATM 2593  H1  HOH D 708      40.181  26.900  81.898  1.00  0.00      D    H  
HETATM 2594  H2  HOH D 708      41.402  27.211  82.937  1.00  0.00      D    H  
HETATM 2595  O   HOH D 709      32.208  19.772 108.411  1.00  0.00      D    O  
HETATM 2596  H1  HOH D 709      32.510  20.319 109.192  1.00  0.00      D    H  
HETATM 2597  H2  HOH D 709      32.966  19.205 108.089  1.00  0.00      D    H  
HETATM 2598  O   HOH D 710      34.165  24.877  51.852  1.00  0.00      D    O  
HETATM 2599  H1  HOH D 710      34.871  24.203  52.067  1.00  0.00      D    H  
HETATM 2600  H2  HOH D 710      34.511  25.796  52.043  1.00  0.00      D    H  
HETATM 2601  O   HOH D 711      24.630  27.780  57.584  1.00  0.00      D    O  
HETATM 2602  H1  HOH D 711      25.383  27.383  57.061  1.00  0.00      D    H  
HETATM 2603  H2  HOH D 711      24.327  28.625  57.144  1.00  0.00      D    H  
HETATM 2604  O   HOH D 712      22.797  13.491 100.402  1.00  0.00      D    O  
HETATM 2605  H1  HOH D 712      23.229  14.182 100.981  1.00  0.00      D    H  
HETATM 2606  H2  HOH D 712      22.929  13.732  99.440  1.00  0.00      D    H  
HETATM 2607  O   HOH D 713       6.104  24.280  96.347  1.00  0.00      D    O  
HETATM 2608  H1  HOH D 713       6.770  23.535  96.375  1.00  0.00      D    H  
HETATM 2609  H2  HOH D 713       6.381  24.950  95.658  1.00  0.00      D    H  
HETATM 2610  O   HOH D 714      41.863  10.645  41.284  1.00  0.00      D    O  
HETATM 2611  H1  HOH D 714      42.808  10.422  41.525  1.00  0.00      D    H  
HETATM 2612  H2  HOH D 714      41.340  10.822  42.117  1.00  0.00      D    H  
HETATM 2613  O   HOH D 715      38.505   2.828  78.946  1.00  0.00      D    O  
HETATM 2614  H1  HOH D 715      39.003   2.185  78.365  1.00  0.00      D    H  
HETATM 2615  H2  HOH D 715      39.107   3.585  79.200  1.00  0.00      D    H  
HETATM 2616  O   HOH D 716      21.344  19.509  82.940  1.00  0.00      D    O  
HETATM 2617  H1  HOH D 716      20.355  19.411  82.827  1.00  0.00      D    H  
HETATM 2618  H2  HOH D 716      21.709  18.695  83.393  1.00  0.00      D    H  
HETATM 2619  O   HOH D 717      47.128   9.733  25.922  1.00  0.00      D    O  
HETATM 2620  H1  HOH D 717      47.241  10.187  26.806  1.00  0.00      D    H  
HETATM 2621  H2  HOH D 717      46.427   9.024  25.998  1.00  0.00      D    H  
HETATM 2622  O   HOH D 718      36.616  23.239  87.429  1.00  0.00      D    O  
HETATM 2623  H1  HOH D 718      36.590  23.395  86.442  1.00  0.00      D    H  
HETATM 2624  H2  HOH D 718      36.798  24.104  87.898  1.00  0.00      D    H  
HETATM 2625  O   HOH D 719       4.490  31.797  16.424  1.00  0.00      D    O  
HETATM 2626  H1  HOH D 719       4.303  32.617  15.882  1.00  0.00      D    H  
HETATM 2627  H2  HOH D 719       5.476  31.707  16.561  1.00  0.00      D    H  
HETATM 2628  O   HOH D 720      41.611  27.438 117.937  1.00  0.00      D    O  
HETATM 2629  H1  HOH D 720      41.836  26.721 117.277  1.00  0.00      D    H  
HETATM 2630  H2  HOH D 720      42.270  27.419 118.688  1.00  0.00      D    H  
HETATM 2631  O   HOH D 721      17.660   3.864  95.780  1.00  0.00      D    O  
HETATM 2632  H1  HOH D 721      17.556   4.192  96.719  1.00  0.00      D    H  
HETATM 2633  H2  HOH D 721      18.245   4.495  95.269  1.00  0.00      D    H  
HETATM 2634  O   HOH D 722      12.371  36.330  57.471  1.00  0.00      D    O  
HETATM 2635  H1  HOH D 722      12.852  36.236  56.599  1.00  0.00      D    H  
HETATM 2636  H2  HOH D 722      11.491  36.778  57.319  1.00  0.00      D    H  
HETATM 2637  O   HOH D 723       7.457  26.274  82.646  1.00  0.00      D    O  
HETATM 2638  H1  HOH D 723       7.801  27.212  82.607  1.00  0.00      D    H  
HETATM 2639  H2  HOH D 723       7.311  25.934  81.717  1.00  0.00      D    H  
HETATM 2640  O   HOH D 724      37.307   3.103  23.327  1.00  0.00      D    O  
HETATM 2641  H1  HOH D 724      36.462   2.587  23.184  1.00  0.00      D    H  
HETATM 2642  H2  HOH D 724      38.073   2.608  22.917  1.00  0.00      D    H  
HETATM 2643  O   HOH D 725      31.899  28.982  16.952  1.00  0.00      D    O  
HETATM 2644  H1  HOH D 725      31.697  28.048  17.246  1.00  0.00      D    H  
HETATM 2645  H2  HOH D 725      31.530  29.629  17.620  1.00  0.00      D    H  
HETATM 2646  O   HOH D 726      14.712  19.777  43.406  1.00  0.00      D    O  
HETATM 2647  H1  HOH D 726      14.759  18.824  43.705  1.00  0.00      D    H  
HETATM 2648  H2  HOH D 726      15.147  20.363  44.090  1.00  0.00      D    H  
HETATM 2649  O   HOH D 727      12.149   6.840   9.612  1.00  0.00      D    O  
HETATM 2650  H1  HOH D 727      13.007   7.235   9.283  1.00  0.00      D    H  
HETATM 2651  H2  HOH D 727      11.841   7.341  10.421  1.00  0.00      D    H  
HETATM 2652  O   HOH D 728      15.900  16.963  81.731  1.00  0.00      D    O  
HETATM 2653  H1  HOH D 728      16.097  16.140  82.265  1.00  0.00      D    H  
HETATM 2654  H2  HOH D 728      14.936  17.208  81.841  1.00  0.00      D    H  
HETATM 2655  O   HOH D 729      37.099  18.273  62.925  1.00  0.00      D    O  
HETATM 2656  H1  HOH D 729      36.548  17.716  62.303  1.00  0.00      D    H  
HETATM 2657  H2  HOH D 729      36.662  19.163  63.051  1.00  0.00      D    H  
HETATM 2658  O   HOH D 730       2.073  34.497  35.369  1.00  0.00      D    O  
HETATM 2659  H1  HOH D 730       2.101  34.212  34.411  1.00  0.00      D    H  
HETATM 2660  H2  HOH D 730       2.372  35.449  35.442  1.00  0.00      D    H  
HETATM 2661  O   HOH D 731      31.149  14.541 106.207  1.00  0.00      D    O  
HETATM 2662  H1  HOH D 731      30.799  13.864 106.854  1.00  0.00      D    H  
HETATM 2663  H2  HOH D 731      30.680  15.412 106.349  1.00  0.00      D    H  
HETATM 2664  O   HOH D 732      44.048   4.812  66.679  1.00  0.00      D    O  
HETATM 2665  H1  HOH D 732      44.023   4.551  67.644  1.00  0.00      D    H  
HETATM 2666  H2  HOH D 732      43.196   5.276  66.437  1.00  0.00      D    H  
HETATM 2667  O   HOH D 733      21.382   6.005  76.199  1.00  0.00      D    O  
HETATM 2668  H1  HOH D 733      20.591   6.150  75.605  1.00  0.00      D    H  
HETATM 2669  H2  HOH D 733      21.971   6.813  76.172  1.00  0.00      D    H  
HETATM 2670  O   HOH D 734      17.019  32.035  83.554  1.00  0.00      D    O  
HETATM 2671  H1  HOH D 734      17.007  32.733  82.837  1.00  0.00      D    H  
HETATM 2672  H2  HOH D 734      17.828  31.458  83.444  1.00  0.00      D    H  
HETATM 2673  O   HOH D 735      46.212   7.636  31.880  1.00  0.00      D    O  
HETATM 2674  H1  HOH D 735      46.393   8.213  31.084  1.00  0.00      D    H  
HETATM 2675  H2  HOH D 735      45.359   7.133  31.740  1.00  0.00      D    H  
HETATM 2676  O   HOH D 736      18.424  23.260  72.774  1.00  0.00      D    O  
HETATM 2677  H1  HOH D 736      17.464  23.087  72.558  1.00  0.00      D    H  
HETATM 2678  H2  HOH D 736      18.495  24.080  73.342  1.00  0.00      D    H  
HETATM 2679  O   HOH D 737       8.854  37.395  53.565  1.00  0.00      D    O  
HETATM 2680  H1  HOH D 737       9.681  37.657  54.062  1.00  0.00      D    H  
HETATM 2681  H2  HOH D 737       8.556  38.156  52.989  1.00  0.00      D    H  
HETATM 2682  O   HOH D 738      35.222  27.615 115.975  1.00  0.00      D    O  
HETATM 2683  H1  HOH D 738      35.659  27.015 115.305  1.00  0.00      D    H  
HETATM 2684  H2  HOH D 738      35.713  27.558 116.844  1.00  0.00      D    H  
HETATM 2685  O   HOH D 739      49.339  17.365  36.593  1.00  0.00      D    O  
HETATM 2686  H1  HOH D 739      48.542  17.486  37.185  1.00  0.00      D    H  
HETATM 2687  H2  HOH D 739      49.113  17.662  35.665  1.00  0.00      D    H  
HETATM 2688  O   HOH D 740      48.960  14.979  48.084  1.00  0.00      D    O  
HETATM 2689  H1  HOH D 740      48.224  14.379  48.398  1.00  0.00      D    H  
HETATM 2690  H2  HOH D 740      49.784  14.806  48.624  1.00  0.00      D    H  
HETATM 2691  O   HOH D 741       8.548  22.742 103.722  1.00  0.00      D    O  
HETATM 2692  H1  HOH D 741       8.177  23.173 102.900  1.00  0.00      D    H  
HETATM 2693  H2  HOH D 741       8.000  23.009 104.515  1.00  0.00      D    H  
HETATM 2694  O   HOH D 742      30.387  10.769  63.643  1.00  0.00      D    O  
HETATM 2695  H1  HOH D 742      29.730  11.113  64.313  1.00  0.00      D    H  
HETATM 2696  H2  HOH D 742      30.619   9.820  63.859  1.00  0.00      D    H  
HETATM 2697  O   HOH D 743      36.442  16.571  96.736  1.00  0.00      D    O  
HETATM 2698  H1  HOH D 743      36.303  16.407  95.759  1.00  0.00      D    H  
HETATM 2699  H2  HOH D 743      37.418  16.523  96.946  1.00  0.00      D    H  
HETATM 2700  O   HOH D 744      47.496  11.132  14.500  1.00  0.00      D    O  
HETATM 2701  H1  HOH D 744      47.095  11.955  14.902  1.00  0.00      D    H  
HETATM 2702  H2  HOH D 744      48.171  10.748  15.130  1.00  0.00      D    H  
HETATM 2703  O   HOH D 745      48.264   6.744  17.153  1.00  0.00      D    O  
HETATM 2704  H1  HOH D 745      48.644   6.902  16.242  1.00  0.00      D    H  
HETATM 2705  H2  HOH D 745      47.265   6.741  17.102  1.00  0.00      D    H  
HETATM 2706  O   HOH D 746      21.756  10.110  51.706  1.00  0.00      D    O  
HETATM 2707  H1  HOH D 746      21.800   9.238  51.219  1.00  0.00      D    H  
HETATM 2708  H2  HOH D 746      21.420   9.957  52.635  1.00  0.00      D    H  
HETATM 2709  O   HOH D 747      18.644   5.573  94.195  1.00  0.00      D    O  
HETATM 2710  H1  HOH D 747      19.441   6.130  94.428  1.00  0.00      D    H  
HETATM 2711  H2  HOH D 747      17.863   6.169  94.010  1.00  0.00      D    H  
HETATM 2712  O   HOH D 748      25.405  19.251  66.632  1.00  0.00      D    O  
HETATM 2713  H1  HOH D 748      25.759  19.484  67.538  1.00  0.00      D    H  
HETATM 2714  H2  HOH D 748      25.441  18.260  66.505  1.00  0.00      D    H  
HETATM 2715  O   HOH D 749      12.413   1.581  14.136  1.00  0.00      D    O  
HETATM 2716  H1  HOH D 749      12.306   0.711  14.616  1.00  0.00      D    H  
HETATM 2717  H2  HOH D 749      12.690   1.408  13.191  1.00  0.00      D    H  
HETATM 2718  O   HOH D 750      44.637  33.775   8.838  1.00  0.00      D    O  
HETATM 2719  H1  HOH D 750      45.129  34.245   8.106  1.00  0.00      D    H  
HETATM 2720  H2  HOH D 750      44.107  33.020   8.453  1.00  0.00      D    H  
HETATM 2721  O   HOH D 751      27.716  11.444  35.557  1.00  0.00      D    O  
HETATM 2722  H1  HOH D 751      26.984  11.726  36.177  1.00  0.00      D    H  
HETATM 2723  H2  HOH D 751      28.538  11.981  35.747  1.00  0.00      D    H  
HETATM 2724  O   HOH D 752      40.719  33.663  53.612  1.00  0.00      D    O  
HETATM 2725  H1  HOH D 752      41.340  34.077  52.947  1.00  0.00      D    H  
HETATM 2726  H2  HOH D 752      39.806  33.582  53.212  1.00  0.00      D    H  
HETATM 2727  O   HOH D 753       9.176  24.157 115.018  1.00  0.00      D    O  
HETATM 2728  H1  HOH D 753       8.406  23.828 115.565  1.00  0.00      D    H  
HETATM 2729  H2  HOH D 753       9.629  23.381 114.580  1.00  0.00      D    H  
HETATM 2730  O   HOH D 754      13.875  21.904 104.877  1.00  0.00      D    O  
HETATM 2731  H1  HOH D 754      14.271  21.370 104.130  1.00  0.00      D    H  
HETATM 2732  H2  HOH D 754      12.918  22.107 104.671  1.00  0.00      D    H  
HETATM 2733  O   HOH D 755      45.718  23.089  78.875  1.00  0.00      D    O  
HETATM 2734  H1  HOH D 755      45.727  22.307  78.252  1.00  0.00      D    H  
HETATM 2735  H2  HOH D 755      45.244  23.855  78.440  1.00  0.00      D    H  
HETATM 2736  O   HOH D 756      20.003  29.217  40.417  1.00  0.00      D    O  
HETATM 2737  H1  HOH D 756      20.554  29.524  39.641  1.00  0.00      D    H  
HETATM 2738  H2  HOH D 756      19.075  29.581  40.331  1.00  0.00      D    H  
HETATM 2739  O   HOH D 757       8.606   9.924  17.743  1.00  0.00      D    O  
HETATM 2740  H1  HOH D 757       9.497   9.476  17.672  1.00  0.00      D    H  
HETATM 2741  H2  HOH D 757       8.105   9.808  16.885  1.00  0.00      D    H  
HETATM 2742  O   HOH D 758      33.112   7.729 101.250  1.00  0.00      D    O  
HETATM 2743  H1  HOH D 758      32.341   7.367 101.774  1.00  0.00      D    H  
HETATM 2744  H2  HOH D 758      32.835   8.572 100.788  1.00  0.00      D    H  
HETATM 2745  O   HOH D 759       0.992   7.818  30.836  1.00  0.00      D    O  
HETATM 2746  H1  HOH D 759       0.350   8.477  30.443  1.00  0.00      D    H  
HETATM 2747  H2  HOH D 759       0.990   7.905  31.832  1.00  0.00      D    H  
HETATM 2748  O   HOH D 760      43.101  19.240  90.628  1.00  0.00      D    O  
HETATM 2749  H1  HOH D 760      43.894  18.973  90.080  1.00  0.00      D    H  
HETATM 2750  H2  HOH D 760      42.774  20.136  90.327  1.00  0.00      D    H  
HETATM 2751  O   HOH D 761       4.745  35.670  60.100  1.00  0.00      D    O  
HETATM 2752  H1  HOH D 761       4.538  36.592  60.427  1.00  0.00      D    H  
HETATM 2753  H2  HOH D 761       3.899  35.219  59.817  1.00  0.00      D    H  
HETATM 2754  O   HOH D 762      21.978  23.945 109.528  1.00  0.00      D    O  
HETATM 2755  H1  HOH D 762      21.716  24.280 110.433  1.00  0.00      D    H  
HETATM 2756  H2  HOH D 762      21.695  24.605 108.832  1.00  0.00      D    H  
HETATM 2757  O   HOH D 763      20.284  33.972  36.110  1.00  0.00      D    O  
HETATM 2758  H1  HOH D 763      20.789  34.826  36.229  1.00  0.00      D    H  
HETATM 2759  H2  HOH D 763      20.197  33.510  36.992  1.00  0.00      D    H  
HETATM 2760  O   HOH D 764      33.818   1.837 117.259  1.00  0.00      D    O  
HETATM 2761  H1  HOH D 764      34.521   2.496 117.527  1.00  0.00      D    H  
HETATM 2762  H2  HOH D 764      34.016   1.492 116.342  1.00  0.00      D    H  
HETATM 2763  O   HOH D 765      43.824  11.781  49.174  1.00  0.00      D    O  
HETATM 2764  H1  HOH D 765      42.977  12.260  48.944  1.00  0.00      D    H  
HETATM 2765  H2  HOH D 765      43.606  10.873  49.535  1.00  0.00      D    H  
HETATM 2766  O   HOH D 766       2.255   1.059 109.771  1.00  0.00      D    O  
HETATM 2767  H1  HOH D 766       2.017   1.874 109.243  1.00  0.00      D    H  
HETATM 2768  H2  HOH D 766       3.250   0.965 109.809  1.00  0.00      D    H  
HETATM 2769  O   HOH D 767      46.641   3.125 109.547  1.00  0.00      D    O  
HETATM 2770  H1  HOH D 767      47.187   3.442 110.322  1.00  0.00      D    H  
HETATM 2771  H2  HOH D 767      47.185   2.499 108.990  1.00  0.00      D    H  
HETATM 2772  O   HOH D 768       2.175  10.888  27.700  1.00  0.00      D    O  
HETATM 2773  H1  HOH D 768       2.393  10.242  28.431  1.00  0.00      D    H  
HETATM 2774  H2  HOH D 768       1.628  10.429  27.000  1.00  0.00      D    H  
HETATM 2775  O   HOH D 769      43.965   3.395  97.355  1.00  0.00      D    O  
HETATM 2776  H1  HOH D 769      43.310   3.056  98.031  1.00  0.00      D    H  
HETATM 2777  H2  HOH D 769      44.123   4.371  97.504  1.00  0.00      D    H  
HETATM 2778  O   HOH D 770      20.583  16.841  59.643  1.00  0.00      D    O  
HETATM 2779  H1  HOH D 770      19.975  16.088  59.390  1.00  0.00      D    H  
HETATM 2780  H2  HOH D 770      21.161  16.559  60.409  1.00  0.00      D    H  
HETATM 2781  O   HOH D 771      25.153  31.514  13.614  1.00  0.00      D    O  
HETATM 2782  H1  HOH D 771      25.212  30.653  14.119  1.00  0.00      D    H  
HETATM 2783  H2  HOH D 771      25.484  32.261  14.191  1.00  0.00      D    H  
HETATM 2784  O   HOH D 772      19.113  14.723 112.494  1.00  0.00      D    O  
HETATM 2785  H1  HOH D 772      19.182  13.958 113.135  1.00  0.00      D    H  
HETATM 2786  H2  HOH D 772      18.281  14.625 111.947  1.00  0.00      D    H  
HETATM 2787  O   HOH D 773      40.430  26.322  27.357  1.00  0.00      D    O  
HETATM 2788  H1  HOH D 773      40.935  27.175  27.224  1.00  0.00      D    H  
HETATM 2789  H2  HOH D 773      41.010  25.548  27.106  1.00  0.00      D    H  
HETATM 2790  O   HOH D 774      42.569  15.489  12.450  1.00  0.00      D    O  
HETATM 2791  H1  HOH D 774      42.334  15.817  11.535  1.00  0.00      D    H  
HETATM 2792  H2  HOH D 774      42.303  16.173  13.129  1.00  0.00      D    H  
HETATM 2793  O   HOH D 775      12.241  24.382  44.404  1.00  0.00      D    O  
HETATM 2794  H1  HOH D 775      13.050  24.191  44.959  1.00  0.00      D    H  
HETATM 2795  H2  HOH D 775      12.251  25.340  44.119  1.00  0.00      D    H  
HETATM 2796  O   HOH D 776      17.470   3.193  20.543  1.00  0.00      D    O  
HETATM 2797  H1  HOH D 776      18.150   3.069  19.820  1.00  0.00      D    H  
HETATM 2798  H2  HOH D 776      16.655   2.655  20.330  1.00  0.00      D    H  
HETATM 2799  O   HOH D 777       5.509  27.088  74.741  1.00  0.00      D    O  
HETATM 2800  H1  HOH D 777       4.649  27.231  75.232  1.00  0.00      D    H  
HETATM 2801  H2  HOH D 777       6.085  27.900  74.835  1.00  0.00      D    H  
HETATM 2802  O   HOH D 778      14.365   8.420   8.896  1.00  0.00      D    O  
HETATM 2803  H1  HOH D 778      14.395   8.085   7.954  1.00  0.00      D    H  
HETATM 2804  H2  HOH D 778      15.180   8.111   9.385  1.00  0.00      D    H  
HETATM 2805  O   HOH D 779      25.728   5.177  41.229  1.00  0.00      D    O  
HETATM 2806  H1  HOH D 779      26.680   5.461  41.341  1.00  0.00      D    H  
HETATM 2807  H2  HOH D 779      25.639   4.208  41.459  1.00  0.00      D    H  
HETATM 2808  O   HOH D 780       8.585  42.119   6.436  1.00  0.00      D    O  
HETATM 2809  H1  HOH D 780       7.611  41.892   6.447  1.00  0.00      D    H  
HETATM 2810  H2  HOH D 780       8.988  41.906   7.326  1.00  0.00      D    H  
HETATM 2811  O   HOH D 781      34.975  31.559  50.933  1.00  0.00      D    O  
HETATM 2812  H1  HOH D 781      34.764  31.202  51.843  1.00  0.00      D    H  
HETATM 2813  H2  HOH D 781      34.276  31.254  50.286  1.00  0.00      D    H  
HETATM 2814  O   HOH D 782      40.314   2.225  92.711  1.00  0.00      D    O  
HETATM 2815  H1  HOH D 782      41.028   1.772  92.179  1.00  0.00      D    H  
HETATM 2816  H2  HOH D 782      40.635   2.367  93.648  1.00  0.00      D    H  
HETATM 2817  O   HOH D 783      43.174  30.239  92.516  1.00  0.00      D    O  
HETATM 2818  H1  HOH D 783      42.211  30.505  92.471  1.00  0.00      D    H  
HETATM 2819  H2  HOH D 783      43.389  29.924  93.441  1.00  0.00      D    H  
HETATM 2820  O   HOH D 784      45.324   8.093  16.906  1.00  0.00      D    O  
HETATM 2821  H1  HOH D 784      45.551   9.001  17.259  1.00  0.00      D    H  
HETATM 2822  H2  HOH D 784      45.198   8.142  15.915  1.00  0.00      D    H  
HETATM 2823  O   HOH D 785      28.795  29.167  70.931  1.00  0.00      D    O  
HETATM 2824  H1  HOH D 785      29.289  28.302  71.020  1.00  0.00      D    H  
HETATM 2825  H2  HOH D 785      27.811  28.994  70.967  1.00  0.00      D    H  
HETATM 2826  O   HOH D 786      12.561   7.239 107.255  1.00  0.00      D    O  
HETATM 2827  H1  HOH D 786      13.015   6.411 107.585  1.00  0.00      D    H  
HETATM 2828  H2  HOH D 786      13.205   7.779 106.713  1.00  0.00      D    H  
HETATM 2829  O   HOH D 787       6.228  40.180  40.870  1.00  0.00      D    O  
HETATM 2830  H1  HOH D 787       6.328  40.126  39.876  1.00  0.00      D    H  
HETATM 2831  H2  HOH D 787       7.131  40.136  41.298  1.00  0.00      D    H  
HETATM 2832  O   HOH D 788      25.551   7.816  81.243  1.00  0.00      D    O  
HETATM 2833  H1  HOH D 788      25.498   7.822  82.242  1.00  0.00      D    H  
HETATM 2834  H2  HOH D 788      25.731   6.886  80.924  1.00  0.00      D    H  
HETATM 2835  O   HOH D 789      13.851   5.138  82.683  1.00  0.00      D    O  
HETATM 2836  H1  HOH D 789      12.978   5.390  83.100  1.00  0.00      D    H  
HETATM 2837  H2  HOH D 789      14.059   4.183  82.895  1.00  0.00      D    H  
HETATM 2838  O   HOH D 790       5.746  21.378  37.725  1.00  0.00      D    O  
HETATM 2839  H1  HOH D 790       5.798  21.838  38.612  1.00  0.00      D    H  
HETATM 2840  H2  HOH D 790       6.275  21.894  37.051  1.00  0.00      D    H  
HETATM 2841  O   HOH D 791       1.779  29.856 101.279  1.00  0.00      D    O  
HETATM 2842  H1  HOH D 791       0.864  30.247 101.181  1.00  0.00      D    H  
HETATM 2843  H2  HOH D 791       1.899  29.116 100.618  1.00  0.00      D    H  
HETATM 2844  O   HOH D 792      20.027  14.339  56.305  1.00  0.00      D    O  
HETATM 2845  H1  HOH D 792      20.155  14.803  57.182  1.00  0.00      D    H  
HETATM 2846  H2  HOH D 792      19.194  13.788  56.339  1.00  0.00      D    H  
HETATM 2847  O   HOH D 793      38.592  39.213  72.816  1.00  0.00      D    O  
HETATM 2848  H1  HOH D 793      39.112  39.507  72.013  1.00  0.00      D    H  
HETATM 2849  H2  HOH D 793      37.627  39.441  72.690  1.00  0.00      D    H  
HETATM 2850  O   HOH D 794      32.180   9.844 111.397  1.00  0.00      D    O  
HETATM 2851  H1  HOH D 794      31.910  10.806 111.348  1.00  0.00      D    H  
HETATM 2852  H2  HOH D 794      32.420   9.518 110.483  1.00  0.00      D    H  
HETATM 2853  O   HOH D 795      45.805  14.231 112.875  1.00  0.00      D    O  
HETATM 2854  H1  HOH D 795      45.996  13.426 112.313  1.00  0.00      D    H  
HETATM 2855  H2  HOH D 795      46.611  14.453 113.424  1.00  0.00      D    H  
HETATM 2856  O   HOH D 796      30.918  11.909  10.814  1.00  0.00      D    O  
HETATM 2857  H1  HOH D 796      31.250  12.495  10.075  1.00  0.00      D    H  
HETATM 2858  H2  HOH D 796      29.923  11.827  10.754  1.00  0.00      D    H  
HETATM 2859  O   HOH D 797      30.576  42.509   4.603  1.00  0.00      D    O  
HETATM 2860  H1  HOH D 797      31.451  42.177   4.251  1.00  0.00      D    H  
HETATM 2861  H2  HOH D 797      29.841  42.237   3.982  1.00  0.00      D    H  
HETATM 2862  O   HOH D 798      21.870  42.423  89.716  1.00  0.00      D    O  
HETATM 2863  H1  HOH D 798      22.198  43.366  89.668  1.00  0.00      D    H  
HETATM 2864  H2  HOH D 798      22.426  41.846  89.117  1.00  0.00      D    H  
HETATM 2865  O   HOH D 799      16.602  11.725  58.269  1.00  0.00      D    O  
HETATM 2866  H1  HOH D 799      16.286  12.666  58.145  1.00  0.00      D    H  
HETATM 2867  H2  HOH D 799      16.179  11.337  59.088  1.00  0.00      D    H  
HETATM 2868  O   HOH D 800      13.986  12.023  79.071  1.00  0.00      D    O  
HETATM 2869  H1  HOH D 800      14.985  12.062  79.057  1.00  0.00      D    H  
HETATM 2870  H2  HOH D 800      13.620  12.590  78.333  1.00  0.00      D    H  
HETATM 2871  O   HOH D 801      41.317  30.323  59.692  1.00  0.00      D    O  
HETATM 2872  H1  HOH D 801      40.550  30.501  60.309  1.00  0.00      D    H  
HETATM 2873  H2  HOH D 801      41.997  29.758  60.160  1.00  0.00      D    H  
HETATM 2874  O   HOH D 802      34.173  24.389  25.682  1.00  0.00      D    O  
HETATM 2875  H1  HOH D 802      33.693  25.021  26.290  1.00  0.00      D    H  
HETATM 2876  H2  HOH D 802      33.552  24.087  24.958  1.00  0.00      D    H  
HETATM 2877  O   HOH D 803      18.670  16.022  88.731  1.00  0.00      D    O  
HETATM 2878  H1  HOH D 803      17.725  16.020  88.407  1.00  0.00      D    H  
HETATM 2879  H2  HOH D 803      19.287  15.848  87.963  1.00  0.00      D    H  
HETATM 2880  O   HOH D 804      11.919  29.844  66.030  1.00  0.00      D    O  
HETATM 2881  H1  HOH D 804      11.477  29.259  66.710  1.00  0.00      D    H  
HETATM 2882  H2  HOH D 804      11.234  30.180  65.384  1.00  0.00      D    H  
HETATM 2883  O   HOH D 805      48.959  13.404 110.775  1.00  0.00      D    O  
HETATM 2884  H1  HOH D 805      48.086  12.926 110.868  1.00  0.00      D    H  
HETATM 2885  H2  HOH D 805      49.387  13.496 111.674  1.00  0.00      D    H  
HETATM 2886  O   HOH D 806      15.404  36.679  18.758  1.00  0.00      D    O  
HETATM 2887  H1  HOH D 806      15.179  37.343  18.045  1.00  0.00      D    H  
HETATM 2888  H2  HOH D 806      15.224  35.755  18.423  1.00  0.00      D    H  
HETATM 2889  O   HOH D 807      12.793  12.046  18.004  1.00  0.00      D    O  
HETATM 2890  H1  HOH D 807      13.319  12.790  18.416  1.00  0.00      D    H  
HETATM 2891  H2  HOH D 807      12.099  11.731  18.651  1.00  0.00      D    H  
HETATM 2892  O   HOH D 808      18.066   1.632  16.479  1.00  0.00      D    O  
HETATM 2893  H1  HOH D 808      18.176   0.725  16.073  1.00  0.00      D    H  
HETATM 2894  H2  HOH D 808      17.575   2.225  15.841  1.00  0.00      D    H  
HETATM 2895  O   HOH D 809       9.023  30.215  56.524  1.00  0.00      D    O  
HETATM 2896  H1  HOH D 809       9.716  30.259  57.244  1.00  0.00      D    H  
HETATM 2897  H2  HOH D 809       8.957  29.277  56.183  1.00  0.00      D    H  
HETATM 2898  O   HOH D 810      44.381   3.114  84.893  1.00  0.00      D    O  
HETATM 2899  H1  HOH D 810      43.913   3.587  85.639  1.00  0.00      D    H  
HETATM 2900  H2  HOH D 810      44.749   3.787  84.251  1.00  0.00      D    H  
HETATM 2901  O   HOH D 811      49.099  38.939 108.505  1.00  0.00      D    O  
HETATM 2902  H1  HOH D 811      48.421  38.578 107.864  1.00  0.00      D    H  
HETATM 2903  H2  HOH D 811      49.504  39.772 108.128  1.00  0.00      D    H  
HETATM 2904  O   HOH D 812      31.758  25.434  34.648  1.00  0.00      D    O  
HETATM 2905  H1  HOH D 812      32.371  24.663  34.821  1.00  0.00      D    H  
HETATM 2906  H2  HOH D 812      32.209  26.089  34.043  1.00  0.00      D    H  
HETATM 2907  O   HOH D 813      47.622  32.434  72.428  1.00  0.00      D    O  
HETATM 2908  H1  HOH D 813      46.842  32.990  72.140  1.00  0.00      D    H  
HETATM 2909  H2  HOH D 813      47.313  31.505  72.631  1.00  0.00      D    H  
HETATM 2910  O   HOH D 814      39.089  29.168  68.213  1.00  0.00      D    O  
HETATM 2911  H1  HOH D 814      38.491  29.852  68.631  1.00  0.00      D    H  
HETATM 2912  H2  HOH D 814      39.805  28.911  68.862  1.00  0.00      D    H  
HETATM 2913  O   HOH D 815      31.477  14.989  43.588  1.00  0.00      D    O  
HETATM 2914  H1  HOH D 815      31.178  15.536  42.805  1.00  0.00      D    H  
HETATM 2915  H2  HOH D 815      30.725  14.903  44.241  1.00  0.00      D    H  
HETATM 2916  O   HOH D 816      23.911  27.381  71.718  1.00  0.00      D    O  
HETATM 2917  H1  HOH D 816      23.524  27.620  72.609  1.00  0.00      D    H  
HETATM 2918  H2  HOH D 816      23.734  26.415  71.527  1.00  0.00      D    H  
HETATM 2919  O   HOH D 817      44.938  31.847  30.666  1.00  0.00      D    O  
HETATM 2920  H1  HOH D 817      45.683  32.390  30.278  1.00  0.00      D    H  
HETATM 2921  H2  HOH D 817      44.076  32.104  30.230  1.00  0.00      D    H  
HETATM 2922  O   HOH D 818       5.239  33.872  39.283  1.00  0.00      D    O  
HETATM 2923  H1  HOH D 818       4.710  33.654  38.463  1.00  0.00      D    H  
HETATM 2924  H2  HOH D 818       4.874  34.702  39.705  1.00  0.00      D    H  
HETATM 2925  O   HOH D 819      21.678   2.600  61.000  1.00  0.00      D    O  
HETATM 2926  H1  HOH D 819      21.108   1.960  61.515  1.00  0.00      D    H  
HETATM 2927  H2  HOH D 819      21.119   3.368  60.689  1.00  0.00      D    H  
HETATM 2928  O   HOH D 820      28.173   2.307  87.050  1.00  0.00      D    O  
HETATM 2929  H1  HOH D 820      28.257   1.499  86.467  1.00  0.00      D    H  
HETATM 2930  H2  HOH D 820      27.205   2.523  87.183  1.00  0.00      D    H  
HETATM 2931  O   HOH D 821      28.164  39.960  90.554  1.00  0.00      D    O  
HETATM 2932  H1  HOH D 821      27.514  39.822  89.806  1.00  0.00      D    H  
HETATM 2933  H2  HOH D 821      27.931  40.798  91.047  1.00  0.00      D    H  
HETATM 2934  O   HOH D 822       7.931  38.033  30.347  1.00  0.00      D    O  
HETATM 2935  H1  HOH D 822       7.332  38.823  30.216  1.00  0.00      D    H  
HETATM 2936  H2  HOH D 822       8.883  38.338  30.377  1.00  0.00      D    H  
HETATM 2937  O   HOH D 823      24.508  17.384  52.961  1.00  0.00      D    O  
HETATM 2938  H1  HOH D 823      24.546  18.242  53.474  1.00  0.00      D    H  
HETATM 2939  H2  HOH D 823      25.015  16.678  53.455  1.00  0.00      D    H  
HETATM 2940  O   HOH D 824      13.811   2.761  59.066  1.00  0.00      D    O  
HETATM 2941  H1  HOH D 824      13.663   3.538  59.677  1.00  0.00      D    H  
HETATM 2942  H2  HOH D 824      12.930   2.428  58.730  1.00  0.00      D    H  
HETATM 2943  O   HOH D 825      24.012  41.729  59.525  1.00  0.00      D    O  
HETATM 2944  H1  HOH D 825      23.983  42.516  60.141  1.00  0.00      D    H  
HETATM 2945  H2  HOH D 825      24.573  41.008  59.931  1.00  0.00      D    H  
HETATM 2946  O   HOH D 826      22.171  15.451  34.329  1.00  0.00      D    O  
HETATM 2947  H1  HOH D 826      22.767  14.905  34.918  1.00  0.00      D    H  
HETATM 2948  H2  HOH D 826      21.219  15.320  34.604  1.00  0.00      D    H  
HETATM 2949  O   HOH D 827      43.101  11.473  69.931  1.00  0.00      D    O  
HETATM 2950  H1  HOH D 827      43.926  11.060  69.545  1.00  0.00      D    H  
HETATM 2951  H2  HOH D 827      42.353  10.810  69.905  1.00  0.00      D    H  
HETATM 2952  O   HOH D 828      47.789   5.436 104.146  1.00  0.00      D    O  
HETATM 2953  H1  HOH D 828      47.633   5.643 105.111  1.00  0.00      D    H  
HETATM 2954  H2  HOH D 828      46.917   5.451 103.656  1.00  0.00      D    H  
HETATM 2955  O   HOH D 829       7.340  27.600  86.725  1.00  0.00      D    O  
HETATM 2956  H1  HOH D 829       7.403  26.813  87.338  1.00  0.00      D    H  
HETATM 2957  H2  HOH D 829       6.697  27.397  85.986  1.00  0.00      D    H  
HETATM 2958  O   HOH D 830      39.309  17.193 109.021  1.00  0.00      D    O  
HETATM 2959  H1  HOH D 830      40.186  17.616 108.794  1.00  0.00      D    H  
HETATM 2960  H2  HOH D 830      39.107  17.343 109.988  1.00  0.00      D    H  
HETATM 2961  O   HOH D 831      31.996  41.043 103.381  1.00  0.00      D    O  
HETATM 2962  H1  HOH D 831      31.349  41.295 104.101  1.00  0.00      D    H  
HETATM 2963  H2  HOH D 831      32.136  40.053 103.390  1.00  0.00      D    H  
HETATM 2964  O   HOH D 832      25.009  33.662  96.074  1.00  0.00      D    O  
HETATM 2965  H1  HOH D 832      24.309  34.367  96.186  1.00  0.00      D    H  
HETATM 2966  H2  HOH D 832      25.091  33.136  96.921  1.00  0.00      D    H  
HETATM 2967  O   HOH D 833      45.443  27.075  56.110  1.00  0.00      D    O  
HETATM 2968  H1  HOH D 833      44.498  27.312  55.885  1.00  0.00      D    H  
HETATM 2969  H2  HOH D 833      45.680  26.205  55.678  1.00  0.00      D    H  
HETATM 2970  O   HOH D 834      41.768  20.219  82.182  1.00  0.00      D    O  
HETATM 2971  H1  HOH D 834      42.062  21.081  82.594  1.00  0.00      D    H  
HETATM 2972  H2  HOH D 834      42.360  19.478  82.500  1.00  0.00      D    H  
HETATM 2973  O   HOH D 835      46.611  34.665  69.027  1.00  0.00      D    O  
HETATM 2974  H1  HOH D 835      47.499  35.071  69.242  1.00  0.00      D    H  
HETATM 2975  H2  HOH D 835      46.244  34.216  69.842  1.00  0.00      D    H  
HETATM 2976  O   HOH D 836       7.309   7.762  66.830  1.00  0.00      D    O  
HETATM 2977  H1  HOH D 836       8.078   8.364  66.612  1.00  0.00      D    H  
HETATM 2978  H2  HOH D 836       6.810   8.129  67.614  1.00  0.00      D    H  
HETATM 2979  O   HOH D 837      27.954   2.141  69.213  1.00  0.00      D    O  
HETATM 2980  H1  HOH D 837      27.651   2.975  68.752  1.00  0.00      D    H  
HETATM 2981  H2  HOH D 837      27.179   1.517  69.318  1.00  0.00      D    H  
HETATM 2982  O   HOH D 838      17.464  38.066  56.233  1.00  0.00      D    O  
HETATM 2983  H1  HOH D 838      17.155  38.980  56.493  1.00  0.00      D    H  
HETATM 2984  H2  HOH D 838      16.753  37.614  55.694  1.00  0.00      D    H  
HETATM 2985  O   HOH D 839      14.256   9.130  59.673  1.00  0.00      D    O  
HETATM 2986  H1  HOH D 839      14.381   8.250  60.131  1.00  0.00      D    H  
HETATM 2987  H2  HOH D 839      14.886   9.802  60.063  1.00  0.00      D    H  
HETATM 2988  O   HOH D 840      21.892  39.573  99.379  1.00  0.00      D    O  
HETATM 2989  H1  HOH D 840      22.322  39.765  98.497  1.00  0.00      D    H  
HETATM 2990  H2  HOH D 840      21.029  39.091  99.232  1.00  0.00      D    H  
HETATM 2991  O   HOH D 841       0.893   5.289  76.932  1.00  0.00      D    O  
HETATM 2992  H1  HOH D 841       1.674   4.772  77.280  1.00  0.00      D    H  
HETATM 2993  H2  HOH D 841       1.064   6.267  77.042  1.00  0.00      D    H  
HETATM 2994  O   HOH D 842      10.586  35.280  95.106  1.00  0.00      D    O  
HETATM 2995  H1  HOH D 842      10.897  35.449  94.171  1.00  0.00      D    H  
HETATM 2996  H2  HOH D 842      11.251  35.654  95.752  1.00  0.00      D    H  
HETATM 2997  O   HOH D 843      34.541   2.031 106.829  1.00  0.00      D    O  
HETATM 2998  H1  HOH D 843      35.322   1.408 106.864  1.00  0.00      D    H  
HETATM 2999  H2  HOH D 843      33.695   1.500 106.773  1.00  0.00      D    H  
HETATM 3000  O   HOH D 844       7.464  41.538  19.489  1.00  0.00      D    O  
HETATM 3001  H1  HOH D 844       7.683  42.189  18.763  1.00  0.00      D    H  
HETATM 3002  H2  HOH D 844       7.146  40.681  19.083  1.00  0.00      D    H  
HETATM 3003  O   HOH D 845      34.366  40.469   6.122  1.00  0.00      D    O  
HETATM 3004  H1  HOH D 845      33.774  39.718   5.828  1.00  0.00      D    H  
HETATM 3005  H2  HOH D 845      34.521  41.091   5.355  1.00  0.00      D    H  
HETATM 3006  O   HOH D 846      20.767   5.941  18.145  1.00  0.00      D    O  
HETATM 3007  H1  HOH D 846      21.451   6.433  17.606  1.00  0.00      D    H  
HETATM 3008  H2  HOH D 846      20.014   5.658  17.550  1.00  0.00      D    H  
HETATM 3009  O   HOH D 847      31.624  11.276  77.271  1.00  0.00      D    O  
HETATM 3010  H1  HOH D 847      31.212  10.468  76.849  1.00  0.00      D    H  
HETATM 3011  H2  HOH D 847      31.415  11.285  78.249  1.00  0.00      D    H  
HETATM 3012  O   HOH D 848      32.409   1.148  17.855  1.00  0.00      D    O  
HETATM 3013  H1  HOH D 848      31.743   1.754  18.289  1.00  0.00      D    H  
HETATM 3014  H2  HOH D 848      33.326   1.534  17.954  1.00  0.00      D    H  
HETATM 3015  O   HOH D 849      29.449  27.464  29.444  1.00  0.00      D    O  
HETATM 3016  H1  HOH D 849      28.996  26.600  29.226  1.00  0.00      D    H  
HETATM 3017  H2  HOH D 849      28.771  28.124  29.768  1.00  0.00      D    H  
HETATM 3018  O   HOH D 850      25.597  10.275   3.400  1.00  0.00      D    O  
HETATM 3019  H1  HOH D 850      25.538   9.277   3.366  1.00  0.00      D    H  
HETATM 3020  H2  HOH D 850      24.740  10.647   3.757  1.00  0.00      D    H  
HETATM 3021  O   HOH D 851      32.354  31.821 114.257  1.00  0.00      D    O  
HETATM 3022  H1  HOH D 851      31.422  32.056 113.981  1.00  0.00      D    H  
HETATM 3023  H2  HOH D 851      32.995  32.471 113.850  1.00  0.00      D    H  
HETATM 3024  O   HOH D 852       4.025   6.118  31.935  1.00  0.00      D    O  
HETATM 3025  H1  HOH D 852       4.255   5.145  31.913  1.00  0.00      D    H  
HETATM 3026  H2  HOH D 852       3.140   6.241  32.382  1.00  0.00      D    H  
HETATM 3027  O   HOH D 853      21.852   2.742  99.468  1.00  0.00      D    O  
HETATM 3028  H1  HOH D 853      22.440   1.968  99.233  1.00  0.00      D    H  
HETATM 3029  H2  HOH D 853      21.543   3.192  98.630  1.00  0.00      D    H  
HETATM 3030  O   HOH D 854      48.341   2.194  31.925  1.00  0.00      D    O  
HETATM 3031  H1  HOH D 854      49.049   2.856  31.678  1.00  0.00      D    H  
HETATM 3032  H2  HOH D 854      47.460   2.497  31.561  1.00  0.00      D    H  
HETATM 3033  O   HOH D 855      27.704  24.133 117.238  1.00  0.00      D    O  
HETATM 3034  H1  HOH D 855      27.779  23.137 117.276  1.00  0.00      D    H  
HETATM 3035  H2  HOH D 855      27.689  24.430 116.283  1.00  0.00      D    H  
HETATM 3036  O   HOH D 856       9.898  31.201  19.134  1.00  0.00      D    O  
HETATM 3037  H1  HOH D 856      10.740  30.874  18.705  1.00  0.00      D    H  
HETATM 3038  H2  HOH D 856      10.043  31.299  20.119  1.00  0.00      D    H  
HETATM 3039  O   HOH D 857      11.685  27.633  96.520  1.00  0.00      D    O  
HETATM 3040  H1  HOH D 857      12.640  27.837  96.738  1.00  0.00      D    H  
HETATM 3041  H2  HOH D 857      11.427  26.762  96.937  1.00  0.00      D    H  
HETATM 3042  O   HOH D 858      19.026  23.509  17.684  1.00  0.00      D    O  
HETATM 3043  H1  HOH D 858      18.475  23.102  18.412  1.00  0.00      D    H  
HETATM 3044  H2  HOH D 858      19.753  22.875  17.421  1.00  0.00      D    H  
HETATM 3045  O   HOH D 859       3.709  31.572  43.209  1.00  0.00      D    O  
HETATM 3046  H1  HOH D 859       3.115  32.237  42.758  1.00  0.00      D    H  
HETATM 3047  H2  HOH D 859       4.627  31.958  43.308  1.00  0.00      D    H  
HETATM 3048  O   HOH D 860      19.233  30.292  83.063  1.00  0.00      D    O  
HETATM 3049  H1  HOH D 860      19.644  30.724  82.260  1.00  0.00      D    H  
HETATM 3050  H2  HOH D 860      18.900  29.382  82.819  1.00  0.00      D    H  
HETATM 3051  O   HOH D 861       4.247  36.187  40.900  1.00  0.00      D    O  
HETATM 3052  H1  HOH D 861       4.226  36.553  39.970  1.00  0.00      D    H  
HETATM 3053  H2  HOH D 861       4.322  36.940  41.553  1.00  0.00      D    H  
HETATM 3054  O   HOH D 862       8.420  37.696 104.334  1.00  0.00      D    O  
HETATM 3055  H1  HOH D 862       7.812  36.902 104.328  1.00  0.00      D    H  
HETATM 3056  H2  HOH D 862       8.232  38.253 105.144  1.00  0.00      D    H  
HETATM 3057  O   HOH D 863      43.595  40.445  98.870  1.00  0.00      D    O  
HETATM 3058  H1  HOH D 863      43.580  40.349  97.875  1.00  0.00      D    H  
HETATM 3059  H2  HOH D 863      42.996  41.199  99.141  1.00  0.00      D    H  
HETATM 3060  O   HOH D 864      43.732   4.536  33.906  1.00  0.00      D    O  
HETATM 3061  H1  HOH D 864      43.408   3.929  33.180  1.00  0.00      D    H  
HETATM 3062  H2  HOH D 864      44.679   4.308  34.133  1.00  0.00      D    H  
HETATM 3063  O   HOH D 865      36.160   6.617  64.474  1.00  0.00      D    O  
HETATM 3064  H1  HOH D 865      36.647   6.724  63.607  1.00  0.00      D    H  
HETATM 3065  H2  HOH D 865      36.438   7.342  65.104  1.00  0.00      D    H  
HETATM 3066  O   HOH D 866      48.928  42.149  54.409  1.00  0.00      D    O  
HETATM 3067  H1  HOH D 866      48.131  42.543  54.866  1.00  0.00      D    H  
HETATM 3068  H2  HOH D 866      48.675  41.861  53.486  1.00  0.00      D    H  
HETATM 3069  O   HOH D 867      37.727  10.349  13.126  1.00  0.00      D    O  
HETATM 3070  H1  HOH D 867      37.428  10.471  14.073  1.00  0.00      D    H  
HETATM 3071  H2  HOH D 867      36.944  10.093  12.559  1.00  0.00      D    H  
HETATM 3072  O   HOH D 868      38.791  20.034  60.523  1.00  0.00      D    O  
HETATM 3073  H1  HOH D 868      37.806  20.189  60.593  1.00  0.00      D    H  
HETATM 3074  H2  HOH D 868      39.073  19.366  61.212  1.00  0.00      D    H  
HETATM 3075  O   HOH D 869       6.349  15.662  30.889  1.00  0.00      D    O  
HETATM 3076  H1  HOH D 869       5.882  15.027  30.273  1.00  0.00      D    H  
HETATM 3077  H2  HOH D 869       6.218  16.599  30.564  1.00  0.00      D    H  
HETATM 3078  O   HOH D 870       9.270  12.061  19.227  1.00  0.00      D    O  
HETATM 3079  H1  HOH D 870       8.932  11.241  18.764  1.00  0.00      D    H  
HETATM 3080  H2  HOH D 870       9.552  12.736  18.546  1.00  0.00      D    H  
HETATM 3081  O   HOH D 871      29.442  37.999  43.860  1.00  0.00      D    O  
HETATM 3082  H1  HOH D 871      28.750  38.163  44.562  1.00  0.00      D    H  
HETATM 3083  H2  HOH D 871      29.004  37.959  42.962  1.00  0.00      D    H  
HETATM 3084  O   HOH D 872      39.353  32.692  31.862  1.00  0.00      D    O  
HETATM 3085  H1  HOH D 872      38.707  32.377  32.557  1.00  0.00      D    H  
HETATM 3086  H2  HOH D 872      39.933  31.929  31.575  1.00  0.00      D    H  
HETATM 3087  O   HOH D 873      21.657  21.454 108.528  1.00  0.00      D    O  
HETATM 3088  H1  HOH D 873      22.219  21.214 107.736  1.00  0.00      D    H  
HETATM 3089  H2  HOH D 873      21.760  22.428 108.727  1.00  0.00      D    H  
HETATM 3090  O   HOH D 874      11.986  37.130 115.699  1.00  0.00      D    O  
HETATM 3091  H1  HOH D 874      12.143  38.099 115.505  1.00  0.00      D    H  
HETATM 3092  H2  HOH D 874      11.154  37.031 116.245  1.00  0.00      D    H  
HETATM 3093  O   HOH D 875       7.510   5.453  26.742  1.00  0.00      D    O  
HETATM 3094  H1  HOH D 875       7.676   6.425  26.574  1.00  0.00      D    H  
HETATM 3095  H2  HOH D 875       8.186   4.909  26.244  1.00  0.00      D    H  
HETATM 3096  O   HOH D 876      41.518  37.557  35.202  1.00  0.00      D    O  
HETATM 3097  H1  HOH D 876      40.636  38.022  35.277  1.00  0.00      D    H  
HETATM 3098  H2  HOH D 876      42.095  37.808  35.979  1.00  0.00      D    H  
HETATM 3099  O   HOH D 877      23.120  12.558  15.189  1.00  0.00      D    O  
HETATM 3100  H1  HOH D 877      23.870  13.151  15.485  1.00  0.00      D    H  
HETATM 3101  H2  HOH D 877      22.299  12.770  15.718  1.00  0.00      D    H  
HETATM 3102  O   HOH D 878      42.114  35.089 117.481  1.00  0.00      D    O  
HETATM 3103  H1  HOH D 878      41.485  34.554 118.045  1.00  0.00      D    H  
HETATM 3104  H2  HOH D 878      41.745  35.170 116.555  1.00  0.00      D    H  
HETATM 3105  O   HOH D 879      35.504   0.459  76.108  1.00  0.00      D    O  
HETATM 3106  H1  HOH D 879      36.057   0.500  75.276  1.00  0.00      D    H  
HETATM 3107  H2  HOH D 879      34.537   0.395  75.863  1.00  0.00      D    H  
HETATM 3108  O   HOH D 880      35.200  25.677  93.641  1.00  0.00      D    O  
HETATM 3109  H1  HOH D 880      35.048  25.806  92.661  1.00  0.00      D    H  
HETATM 3110  H2  HOH D 880      34.898  26.492  94.135  1.00  0.00      D    H  
HETATM 3111  O   HOH D 881       3.517  10.844   7.631  1.00  0.00      D    O  
HETATM 3112  H1  HOH D 881       4.404  11.304   7.660  1.00  0.00      D    H  
HETATM 3113  H2  HOH D 881       3.222  10.747   6.680  1.00  0.00      D    H  
HETATM 3114  O   HOH D 882      34.234  26.356  66.920  1.00  0.00      D    O  
HETATM 3115  H1  HOH D 882      33.687  26.155  67.733  1.00  0.00      D    H  
HETATM 3116  H2  HOH D 882      35.193  26.467  67.184  1.00  0.00      D    H  
HETATM 3117  O   HOH D 883      48.655  34.126  51.292  1.00  0.00      D    O  
HETATM 3118  H1  HOH D 883      47.861  34.297  50.708  1.00  0.00      D    H  
HETATM 3119  H2  HOH D 883      48.784  34.898  51.914  1.00  0.00      D    H  
HETATM 3120  O   HOH D 884      40.848  24.557  61.977  1.00  0.00      D    O  
HETATM 3121  H1  HOH D 884      40.115  23.880  62.046  1.00  0.00      D    H  
HETATM 3122  H2  HOH D 884      41.233  24.726  62.884  1.00  0.00      D    H  
HETATM 3123  O   HOH D 885      33.663   1.243  61.985  1.00  0.00      D    O  
HETATM 3124  H1  HOH D 885      33.208   1.345  61.100  1.00  0.00      D    H  
HETATM 3125  H2  HOH D 885      34.059   2.119  62.259  1.00  0.00      D    H  
HETATM 3126  O   HOH D 886      25.766  37.794 104.203  1.00  0.00      D    O  
HETATM 3127  H1  HOH D 886      26.619  37.461 103.801  1.00  0.00      D    H  
HETATM 3128  H2  HOH D 886      25.427  38.570 103.670  1.00  0.00      D    H  
HETATM 3129  O   HOH D 887      45.462  13.953  18.474  1.00  0.00      D    O  
HETATM 3130  H1  HOH D 887      45.638  14.878  18.809  1.00  0.00      D    H  
HETATM 3131  H2  HOH D 887      45.326  13.337  19.250  1.00  0.00      D    H  
HETATM 3132  O   HOH D 888      10.101  34.879  69.124  1.00  0.00      D    O  
HETATM 3133  H1  HOH D 888       9.158  35.131  68.907  1.00  0.00      D    H  
HETATM 3134  H2  HOH D 888      10.291  33.962  68.773  1.00  0.00      D    H  
HETATM 3135  O   HOH D 889      38.151  16.917  87.077  1.00  0.00      D    O  
HETATM 3136  H1  HOH D 889      38.453  17.271  86.191  1.00  0.00      D    H  
HETATM 3137  H2  HOH D 889      38.215  17.641  87.764  1.00  0.00      D    H  
HETATM 3138  O   HOH D 890       8.191  16.662  97.064  1.00  0.00      D    O  
HETATM 3139  H1  HOH D 890       8.410  15.888  96.470  1.00  0.00      D    H  
HETATM 3140  H2  HOH D 890       8.882  17.376  96.951  1.00  0.00      D    H  
HETATM 3141  O   HOH D 891      37.416  36.303  97.283  1.00  0.00      D    O  
HETATM 3142  H1  HOH D 891      37.739  37.191  96.957  1.00  0.00      D    H  
HETATM 3143  H2  HOH D 891      36.481  36.150  96.962  1.00  0.00      D    H  
HETATM 3144  O   HOH D 892      15.122   2.237  85.780  1.00  0.00      D    O  
HETATM 3145  H1  HOH D 892      14.772   2.460  84.870  1.00  0.00      D    H  
HETATM 3146  H2  HOH D 892      16.107   2.074  85.727  1.00  0.00      D    H  
HETATM 3147  O   HOH D 893      42.973  26.689  83.435  1.00  0.00      D    O  
HETATM 3148  H1  HOH D 893      43.343  26.406  82.551  1.00  0.00      D    H  
HETATM 3149  H2  HOH D 893      43.519  27.445  83.798  1.00  0.00      D    H  
HETATM 3150  O   HOH D 894      36.285  25.841  30.472  1.00  0.00      D    O  
HETATM 3151  H1  HOH D 894      36.197  25.228  31.258  1.00  0.00      D    H  
HETATM 3152  H2  HOH D 894      35.705  26.645  30.610  1.00  0.00      D    H  
HETATM 3153  O   HOH D 895      46.856  40.086  62.167  1.00  0.00      D    O  
HETATM 3154  H1  HOH D 895      45.923  39.791  62.375  1.00  0.00      D    H  
HETATM 3155  H2  HOH D 895      47.271  39.446  61.519  1.00  0.00      D    H  
HETATM 3156  O   HOH D 896      20.741  30.845  80.146  1.00  0.00      D    O  
HETATM 3157  H1  HOH D 896      20.844  30.483  79.220  1.00  0.00      D    H  
HETATM 3158  H2  HOH D 896      21.621  31.196  80.466  1.00  0.00      D    H  
HETATM 3159  O   HOH D 897      43.025  39.262  37.258  1.00  0.00      D    O  
HETATM 3160  H1  HOH D 897      43.556  39.563  36.466  1.00  0.00      D    H  
HETATM 3161  H2  HOH D 897      42.300  39.925  37.444  1.00  0.00      D    H  
HETATM 3162  O   HOH D 898      28.008  26.949  48.391  1.00  0.00      D    O  
HETATM 3163  H1  HOH D 898      28.873  26.726  48.841  1.00  0.00      D    H  
HETATM 3164  H2  HOH D 898      27.407  26.150  48.410  1.00  0.00      D    H  
HETATM 3165  O   HOH D 899      10.093   4.227  22.240  1.00  0.00      D    O  
HETATM 3166  H1  HOH D 899       9.300   4.504  21.697  1.00  0.00      D    H  
HETATM 3167  H2  HOH D 899      10.010   3.261  22.484  1.00  0.00      D    H  
HETATM 3168  O   HOH D 900      34.520  36.059  60.113  1.00  0.00      D    O  
HETATM 3169  H1  HOH D 900      34.380  36.136  61.100  1.00  0.00      D    H  
HETATM 3170  H2  HOH D 900      33.815  36.581  59.634  1.00  0.00      D    H  
HETATM 3171  O   HOH D 901       0.562  25.862  89.567  1.00  0.00      D    O  
HETATM 3172  H1  HOH D 901      -0.387  25.689  89.830  1.00  0.00      D    H  
HETATM 3173  H2  HOH D 901       0.635  25.872  88.570  1.00  0.00      D    H  
HETATM 3174  O   HOH D 902      18.758  37.336  32.671  1.00  0.00      D    O  
HETATM 3175  H1  HOH D 902      18.748  37.385  33.670  1.00  0.00      D    H  
HETATM 3176  H2  HOH D 902      17.854  37.062  32.343  1.00  0.00      D    H  
HETATM 3177  O   HOH D 903      31.589   6.994  51.249  1.00  0.00      D    O  
HETATM 3178  H1  HOH D 903      30.688   7.061  51.677  1.00  0.00      D    H  
HETATM 3179  H2  HOH D 903      31.502   6.546  50.359  1.00  0.00      D    H  
HETATM 3180  O   HOH D 904      15.444  16.588  13.967  1.00  0.00      D    O  
HETATM 3181  H1  HOH D 904      15.689  16.357  13.025  1.00  0.00      D    H  
HETATM 3182  H2  HOH D 904      15.267  17.569  14.035  1.00  0.00      D    H  
HETATM 3183  O   HOH D 905      28.704  29.627  48.790  1.00  0.00      D    O  
HETATM 3184  H1  HOH D 905      28.430  30.183  48.005  1.00  0.00      D    H  
HETATM 3185  H2  HOH D 905      28.389  28.687  48.659  1.00  0.00      D    H  
HETATM 3186  O   HOH D 906      17.580  10.222  14.197  1.00  0.00      D    O  
HETATM 3187  H1  HOH D 906      17.702   9.569  14.945  1.00  0.00      D    H  
HETATM 3188  H2  HOH D 906      17.380  11.126  14.574  1.00  0.00      D    H  
HETATM 3189  O   HOH D 907      45.005  35.917 111.067  1.00  0.00      D    O  
HETATM 3190  H1  HOH D 907      44.250  36.562 111.186  1.00  0.00      D    H  
HETATM 3191  H2  HOH D 907      45.864  36.357 111.329  1.00  0.00      D    H  
HETATM 3192  O   HOH D 908      46.804  11.672 118.040  1.00  0.00      D    O  
HETATM 3193  H1  HOH D 908      47.023  12.639 118.167  1.00  0.00      D    H  
HETATM 3194  H2  HOH D 908      46.738  11.225 118.933  1.00  0.00      D    H  
HETATM 3195  O   HOH D 909      18.892  18.344  22.809  1.00  0.00      D    O  
HETATM 3196  H1  HOH D 909      18.787  17.455  23.255  1.00  0.00      D    H  
HETATM 3197  H2  HOH D 909      19.786  18.729  23.040  1.00  0.00      D    H  
HETATM 3198  O   HOH D 910      10.705  15.283  87.043  1.00  0.00      D    O  
HETATM 3199  H1  HOH D 910       9.788  14.892  86.963  1.00  0.00      D    H  
HETATM 3200  H2  HOH D 910      10.674  16.254  86.808  1.00  0.00      D    H  
HETATM 3201  O   HOH D 911       0.603  33.788  17.177  1.00  0.00      D    O  
HETATM 3202  H1  HOH D 911      -0.278  34.165  17.463  1.00  0.00      D    H  
HETATM 3203  H2  HOH D 911       0.461  33.141  16.427  1.00  0.00      D    H  
HETATM 3204  O   HOH D 912      18.674  22.359 111.873  1.00  0.00      D    O  
HETATM 3205  H1  HOH D 912      18.430  22.880 112.691  1.00  0.00      D    H  
HETATM 3206  H2  HOH D 912      19.616  22.033 111.954  1.00  0.00      D    H  
HETATM 3207  O   HOH D 913      14.518  14.718  23.700  1.00  0.00      D    O  
HETATM 3208  H1  HOH D 913      13.657  14.771  24.205  1.00  0.00      D    H  
HETATM 3209  H2  HOH D 913      14.827  13.767  23.666  1.00  0.00      D    H  
HETATM 3210  O   HOH D 914      16.872   7.132   9.481  1.00  0.00      D    O  
HETATM 3211  H1  HOH D 914      17.209   6.413   8.873  1.00  0.00      D    H  
HETATM 3212  H2  HOH D 914      17.193   6.959  10.412  1.00  0.00      D    H  
HETATM 3213  O   HOH D 915      35.668  30.348 114.409  1.00  0.00      D    O  
HETATM 3214  H1  HOH D 915      36.516  30.748 114.063  1.00  0.00      D    H  
HETATM 3215  H2  HOH D 915      35.879  29.534 114.950  1.00  0.00      D    H  
HETATM 3216  O   HOH D 916       2.420  37.594  71.259  1.00  0.00      D    O  
HETATM 3217  H1  HOH D 916       3.272  37.969  70.893  1.00  0.00      D    H  
HETATM 3218  H2  HOH D 916       1.668  37.801  70.633  1.00  0.00      D    H  
HETATM 3219  O   HOH D 917      27.499   2.745 108.586  1.00  0.00      D    O  
HETATM 3220  H1  HOH D 917      27.938   3.508 108.111  1.00  0.00      D    H  
HETATM 3221  H2  HOH D 917      27.346   1.996 107.942  1.00  0.00      D    H  
HETATM 3222  O   HOH D 918      19.321  36.054   9.425  1.00  0.00      D    O  
HETATM 3223  H1  HOH D 918      20.285  36.173   9.186  1.00  0.00      D    H  
HETATM 3224  H2  HOH D 918      18.816  35.735   8.623  1.00  0.00      D    H  
HETATM 3225  O   HOH D 919       8.030   8.816  58.653  1.00  0.00      D    O  
HETATM 3226  H1  HOH D 919       7.895   7.839  58.818  1.00  0.00      D    H  
HETATM 3227  H2  HOH D 919       8.731   8.941  57.951  1.00  0.00      D    H  
HETATM 3228  O   HOH D 920      24.374  27.919  91.755  1.00  0.00      D    O  
HETATM 3229  H1  HOH D 920      24.833  27.034  91.680  1.00  0.00      D    H  
HETATM 3230  H2  HOH D 920      23.386  27.791  91.666  1.00  0.00      D    H  
HETATM 3231  O   HOH D 921      42.553  31.240   9.526  1.00  0.00      D    O  
HETATM 3232  H1  HOH D 921      42.633  30.682  10.352  1.00  0.00      D    H  
HETATM 3233  H2  HOH D 921      41.976  30.768   8.860  1.00  0.00      D    H  
HETATM 3234  O   HOH D 922      44.166  31.335  37.669  1.00  0.00      D    O  
HETATM 3235  H1  HOH D 922      44.059  32.157  37.110  1.00  0.00      D    H  
HETATM 3236  H2  HOH D 922      45.081  31.324  38.073  1.00  0.00      D    H  
HETATM 3237  O   HOH D 923       2.181  39.773  60.816  1.00  0.00      D    O  
HETATM 3238  H1  HOH D 923       1.470  40.200  60.257  1.00  0.00      D    H  
HETATM 3239  H2  HOH D 923       1.945  38.815  60.981  1.00  0.00      D    H  
HETATM 3240  O   HOH D 924      23.829  18.644  48.232  1.00  0.00      D    O  
HETATM 3241  H1  HOH D 924      23.334  17.958  47.699  1.00  0.00      D    H  
HETATM 3242  H2  HOH D 924      24.588  18.208  48.714  1.00  0.00      D    H  
HETATM 3243  O   HOH D 925      46.016  17.615  32.310  1.00  0.00      D    O  
HETATM 3244  H1  HOH D 925      46.847  17.737  31.767  1.00  0.00      D    H  
HETATM 3245  H2  HOH D 925      45.520  18.482  32.361  1.00  0.00      D    H  
HETATM 3246  O   HOH D 926      19.338  31.775  67.280  1.00  0.00      D    O  
HETATM 3247  H1  HOH D 926      19.315  32.156  68.204  1.00  0.00      D    H  
HETATM 3248  H2  HOH D 926      19.172  32.502  66.614  1.00  0.00      D    H  
HETATM 3249  O   HOH D 927      39.509  31.853   6.103  1.00  0.00      D    O  
HETATM 3250  H1  HOH D 927      39.800  32.087   5.175  1.00  0.00      D    H  
HETATM 3251  H2  HOH D 927      38.902  31.059   6.072  1.00  0.00      D    H  
HETATM 3252  O   HOH D 928      34.167  19.817   7.406  1.00  0.00      D    O  
HETATM 3253  H1  HOH D 928      34.024  18.833   7.513  1.00  0.00      D    H  
HETATM 3254  H2  HOH D 928      33.300  20.257   7.173  1.00  0.00      D    H  
HETATM 3255  O   HOH D 929      32.949   5.534  15.159  1.00  0.00      D    O  
HETATM 3256  H1  HOH D 929      33.566   5.364  15.928  1.00  0.00      D    H  
HETATM 3257  H2  HOH D 929      33.367   6.196  14.536  1.00  0.00      D    H  
HETATM 3258  O   HOH D 930      47.193  10.200  21.018  1.00  0.00      D    O  
HETATM 3259  H1  HOH D 930      47.040  10.266  22.004  1.00  0.00      D    H  
HETATM 3260  H2  HOH D 930      46.976   9.274  20.708  1.00  0.00      D    H  
HETATM 3261  O   HOH D 931      47.059  15.033  74.103  1.00  0.00      D    O  
HETATM 3262  H1  HOH D 931      46.864  14.570  73.238  1.00  0.00      D    H  
HETATM 3263  H2  HOH D 931      47.245  14.352  74.811  1.00  0.00      D    H  
HETATM 3264  O   HOH D 932      39.781  35.241  12.432  1.00  0.00      D    O  
HETATM 3265  H1  HOH D 932      39.416  36.145  12.654  1.00  0.00      D    H  
HETATM 3266  H2  HOH D 932      39.964  35.187  11.450  1.00  0.00      D    H  
HETATM 3267  O   HOH D 933       9.884  33.016  80.459  1.00  0.00      D    O  
HETATM 3268  H1  HOH D 933       9.932  33.500  79.585  1.00  0.00      D    H  
HETATM 3269  H2  HOH D 933       8.938  33.009  80.784  1.00  0.00      D    H  
HETATM 3270  O   HOH D 934      28.529  23.150  99.472  1.00  0.00      D    O  
HETATM 3271  H1  HOH D 934      29.043  23.614 100.193  1.00  0.00      D    H  
HETATM 3272  H2  HOH D 934      28.392  22.192  99.724  1.00  0.00      D    H  
HETATM 3273  O   HOH D 935       8.372  28.248  98.178  1.00  0.00      D    O  
HETATM 3274  H1  HOH D 935       8.017  27.493  98.730  1.00  0.00      D    H  
HETATM 3275  H2  HOH D 935       9.005  28.794  98.727  1.00  0.00      D    H  
HETATM 3276  O   HOH D 936       2.056   4.930  72.919  1.00  0.00      D    O  
HETATM 3277  H1  HOH D 936       2.379   4.248  72.263  1.00  0.00      D    H  
HETATM 3278  H2  HOH D 936       1.337   4.530  73.489  1.00  0.00      D    H  
HETATM 3279  O   HOH D 937      33.844  33.752  97.742  1.00  0.00      D    O  
HETATM 3280  H1  HOH D 937      33.341  33.547  98.582  1.00  0.00      D    H  
HETATM 3281  H2  HOH D 937      34.802  33.489  97.855  1.00  0.00      D    H  
HETATM 3282  O   HOH D 938       1.790  18.466  68.333  1.00  0.00      D    O  
HETATM 3283  H1  HOH D 938       2.779  18.583  68.425  1.00  0.00      D    H  
HETATM 3284  H2  HOH D 938       1.323  19.249  68.743  1.00  0.00      D    H  
HETATM 3285  O   HOH D 939      17.820  37.879 111.122  1.00  0.00      D    O  
HETATM 3286  H1  HOH D 939      18.126  38.801 110.885  1.00  0.00      D    H  
HETATM 3287  H2  HOH D 939      18.587  37.242 111.044  1.00  0.00      D    H  
HETATM 3288  O   HOH D 940      38.506  39.029  96.611  1.00  0.00      D    O  
HETATM 3289  H1  HOH D 940      38.969  39.231  97.474  1.00  0.00      D    H  
HETATM 3290  H2  HOH D 940      39.165  38.650  95.961  1.00  0.00      D    H  
HETATM 3291  O   HOH D 941      26.678  18.481  40.785  1.00  0.00      D    O  
HETATM 3292  H1  HOH D 941      26.143  18.748  41.587  1.00  0.00      D    H  
HETATM 3293  H2  HOH D 941      27.176  17.637  40.982  1.00  0.00      D    H  
HETATM 3294  O   HOH D 942      25.910   8.695  20.179  1.00  0.00      D    O  
HETATM 3295  H1  HOH D 942      26.211   8.543  21.121  1.00  0.00      D    H  
HETATM 3296  H2  HOH D 942      26.699   8.925  19.610  1.00  0.00      D    H  
HETATM 3297  O   HOH D 943      13.774   1.015   8.410  1.00  0.00      D    O  
HETATM 3298  H1  HOH D 943      14.091   1.827   8.900  1.00  0.00      D    H  
HETATM 3299  H2  HOH D 943      14.533   0.622   7.890  1.00  0.00      D    H  
HETATM 3300  O   HOH D 944      22.649  39.126  70.340  1.00  0.00      D    O  
HETATM 3301  H1  HOH D 944      23.383  39.469  69.755  1.00  0.00      D    H  
HETATM 3302  H2  HOH D 944      22.837  38.176  70.589  1.00  0.00      D    H  
HETATM 3303  O   HOH D 945      36.723  12.148  19.744  1.00  0.00      D    O  
HETATM 3304  H1  HOH D 945      35.943  12.233  19.124  1.00  0.00      D    H  
HETATM 3305  H2  HOH D 945      36.955  13.049  20.112  1.00  0.00      D    H  
HETATM 3306  O   HOH D 946      32.001  30.857  28.830  1.00  0.00      D    O  
HETATM 3307  H1  HOH D 946      32.411  31.612  29.342  1.00  0.00      D    H  
HETATM 3308  H2  HOH D 946      31.010  30.860  28.967  1.00  0.00      D    H  
HETATM 3309  O   HOH D 947      25.688   9.482 102.924  1.00  0.00      D    O  
HETATM 3310  H1  HOH D 947      24.870   9.987 102.650  1.00  0.00      D    H  
HETATM 3311  H2  HOH D 947      26.443   9.711 102.309  1.00  0.00      D    H  
HETATM 3312  O   HOH D 948      43.967  39.864  34.702  1.00  0.00      D    O  
HETATM 3313  H1  HOH D 948      44.056  40.852  34.579  1.00  0.00      D    H  
HETATM 3314  H2  HOH D 948      43.201  39.528  34.153  1.00  0.00      D    H  
HETATM 3315  O   HOH D 949      39.029  21.079  50.670  1.00  0.00      D    O  
HETATM 3316  H1  HOH D 949      38.642  20.256  50.255  1.00  0.00      D    H  
HETATM 3317  H2  HOH D 949      39.769  20.823  51.293  1.00  0.00      D    H  
HETATM 3318  O   HOH D 950      47.099   8.898  38.570  1.00  0.00      D    O  
HETATM 3319  H1  HOH D 950      47.820   9.117  37.914  1.00  0.00      D    H  
HETATM 3320  H2  HOH D 950      46.276   8.614  38.078  1.00  0.00      D    H  
HETATM 3321  O   HOH D 951      22.676  37.621  95.008  1.00  0.00      D    O  
HETATM 3322  H1  HOH D 951      23.401  36.992  94.729  1.00  0.00      D    H  
HETATM 3323  H2  HOH D 951      21.809  37.126  95.069  1.00  0.00      D    H  
HETATM 3324  O   HOH D 952       1.973  23.482  40.382  1.00  0.00      D    O  
HETATM 3325  H1  HOH D 952       1.586  24.398  40.483  1.00  0.00      D    H  
HETATM 3326  H2  HOH D 952       1.648  23.075  39.529  1.00  0.00      D    H  
HETATM 3327  O   HOH D 953       6.165  15.241  98.490  1.00  0.00      D    O  
HETATM 3328  H1  HOH D 953       5.338  15.335  97.936  1.00  0.00      D    H  
HETATM 3329  H2  HOH D 953       6.906  15.766  98.073  1.00  0.00      D    H  
HETATM 3330  O   HOH D 954      34.747  15.785  31.934  1.00  0.00      D    O  
HETATM 3331  H1  HOH D 954      34.063  15.284  32.463  1.00  0.00      D    H  
HETATM 3332  H2  HOH D 954      35.448  15.149  31.608  1.00  0.00      D    H  
HETATM 3333  O   HOH D 955      11.986  27.066  10.692  1.00  0.00      D    O  
HETATM 3334  H1  HOH D 955      11.910  26.180  10.234  1.00  0.00      D    H  
HETATM 3335  H2  HOH D 955      11.739  27.794  10.053  1.00  0.00      D    H  
HETATM 3336  O   HOH D 956      45.281  21.192  47.517  1.00  0.00      D    O  
HETATM 3337  H1  HOH D 956      45.045  22.027  47.021  1.00  0.00      D    H  
HETATM 3338  H2  HOH D 956      44.662  21.079  48.294  1.00  0.00      D    H  
HETATM 3339  O   HOH D 957      21.761  22.433  77.623  1.00  0.00      D    O  
HETATM 3340  H1  HOH D 957      22.337  23.073  78.132  1.00  0.00      D    H  
HETATM 3341  H2  HOH D 957      21.478  21.687  78.226  1.00  0.00      D    H  
HETATM 3342  O   HOH D 958      19.142  23.256  77.763  1.00  0.00      D    O  
HETATM 3343  H1  HOH D 958      18.514  22.511  77.988  1.00  0.00      D    H  
HETATM 3344  H2  HOH D 958      20.078  22.904  77.728  1.00  0.00      D    H  
HETATM 3345  O   HOH D 959       8.121  18.219  20.656  1.00  0.00      D    O  
HETATM 3346  H1  HOH D 959       7.124  18.223  20.587  1.00  0.00      D    H  
HETATM 3347  H2  HOH D 959       8.479  19.102  20.351  1.00  0.00      D    H  
HETATM 3348  O   HOH D 960      37.226  11.304 100.191  1.00  0.00      D    O  
HETATM 3349  H1  HOH D 960      36.727  12.163 100.300  1.00  0.00      D    H  
HETATM 3350  H2  HOH D 960      37.617  11.031 101.070  1.00  0.00      D    H  
HETATM 3351  O   HOH D 961       9.338  15.510  31.952  1.00  0.00      D    O  
HETATM 3352  H1  HOH D 961      10.191  15.753  32.414  1.00  0.00      D    H  
HETATM 3353  H2  HOH D 961       8.786  16.333  31.818  1.00  0.00      D    H  
HETATM 3354  O   HOH D 962      24.724  17.168   6.576  1.00  0.00      D    O  
HETATM 3355  H1  HOH D 962      25.389  17.902   6.440  1.00  0.00      D    H  
HETATM 3356  H2  HOH D 962      24.363  16.876   5.690  1.00  0.00      D    H  
HETATM 3357  O   HOH D 963      18.888  21.868 108.853  1.00  0.00      D    O  
HETATM 3358  H1  HOH D 963      18.714  22.244 107.943  1.00  0.00      D    H  
HETATM 3359  H2  HOH D 963      19.816  21.496 108.888  1.00  0.00      D    H  
HETATM 3360  O   HOH D 964      23.773   1.327  32.862  1.00  0.00      D    O  
HETATM 3361  H1  HOH D 964      24.189   0.956  32.032  1.00  0.00      D    H  
HETATM 3362  H2  HOH D 964      23.468   2.264  32.692  1.00  0.00      D    H  
HETATM 3363  O   HOH D 965      29.309  28.361  80.370  1.00  0.00      D    O  
HETATM 3364  H1  HOH D 965      29.906  29.055  80.773  1.00  0.00      D    H  
HETATM 3365  H2  HOH D 965      29.688  28.062  79.495  1.00  0.00      D    H  
HETATM 3366  O   HOH D 966       7.171  37.921  11.370  1.00  0.00      D    O  
HETATM 3367  H1  HOH D 966       7.049  38.503  10.566  1.00  0.00      D    H  
HETATM 3368  H2  HOH D 966       7.011  38.458  12.198  1.00  0.00      D    H  
HETATM 3369  O   HOH D 967      21.755  41.955  75.381  1.00  0.00      D    O  
HETATM 3370  H1  HOH D 967      21.555  41.382  76.175  1.00  0.00      D    H  
HETATM 3371  H2  HOH D 967      22.746  42.058  75.285  1.00  0.00      D    H  
HETATM 3372  O   HOH D 968      29.958  25.797  64.805  1.00  0.00      D    O  
HETATM 3373  H1  HOH D 968      29.728  26.754  64.624  1.00  0.00      D    H  
HETATM 3374  H2  HOH D 968      29.198  25.356  65.281  1.00  0.00      D    H  
HETATM 3375  O   HOH D 969      43.588  31.557  87.690  1.00  0.00      D    O  
HETATM 3376  H1  HOH D 969      43.306  32.119  88.468  1.00  0.00      D    H  
HETATM 3377  H2  HOH D 969      43.006  31.760  86.903  1.00  0.00      D    H  
HETATM 3378  O   HOH D 970      34.198   6.579 105.063  1.00  0.00      D    O  
HETATM 3379  H1  HOH D 970      33.548   6.643 105.820  1.00  0.00      D    H  
HETATM 3380  H2  HOH D 970      34.800   5.792 105.206  1.00  0.00      D    H  
HETATM 3381  O   HOH D 971      14.932  38.322  11.482  1.00  0.00      D    O  
HETATM 3382  H1  HOH D 971      15.079  39.185  11.963  1.00  0.00      D    H  
HETATM 3383  H2  HOH D 971      14.383  37.711  12.052  1.00  0.00      D    H  
HETATM 3384  O   HOH D 972      23.611   7.423  71.736  1.00  0.00      D    O  
HETATM 3385  H1  HOH D 972      23.171   8.103  72.322  1.00  0.00      D    H  
HETATM 3386  H2  HOH D 972      23.865   6.625  72.283  1.00  0.00      D    H  
HETATM 3387  O   HOH D 973      30.709  31.777  32.535  1.00  0.00      D    O  
HETATM 3388  H1  HOH D 973      30.789  31.413  33.463  1.00  0.00      D    H  
HETATM 3389  H2  HOH D 973      31.616  32.029  32.197  1.00  0.00      D    H  
HETATM 3390  O   HOH D 974       2.898  31.122  18.637  1.00  0.00      D    O  
HETATM 3391  H1  HOH D 974       3.540  31.357  17.906  1.00  0.00      D    H  
HETATM 3392  H2  HOH D 974       3.326  31.296  19.524  1.00  0.00      D    H  
HETATM 3393  O   HOH D 975       5.477  38.593  49.891  1.00  0.00      D    O  
HETATM 3394  H1  HOH D 975       5.804  37.813  49.358  1.00  0.00      D    H  
HETATM 3395  H2  HOH D 975       6.254  39.163  50.158  1.00  0.00      D    H  
HETATM 3396  O   HOH D 976       7.916   4.865  31.995  1.00  0.00      D    O  
HETATM 3397  H1  HOH D 976       8.477   5.485  31.445  1.00  0.00      D    H  
HETATM 3398  H2  HOH D 976       7.612   4.099  31.428  1.00  0.00      D    H  
HETATM 3399  O   HOH D 977      35.656  20.377  24.787  1.00  0.00      D    O  
HETATM 3400  H1  HOH D 977      35.196  20.876  25.521  1.00  0.00      D    H  
HETATM 3401  H2  HOH D 977      35.687  20.946  23.965  1.00  0.00      D    H  
HETATM 3402  O   HOH D 978      17.549  14.030  37.043  1.00  0.00      D    O  
HETATM 3403  H1  HOH D 978      17.115  14.566  37.767  1.00  0.00      D    H  
HETATM 3404  H2  HOH D 978      17.772  14.627  36.273  1.00  0.00      D    H  
HETATM 3405  O   HOH D 979      32.980  37.472 106.406  1.00  0.00      D    O  
HETATM 3406  H1  HOH D 979      32.051  37.841 106.425  1.00  0.00      D    H  
HETATM 3407  H2  HOH D 979      33.055  36.725 107.068  1.00  0.00      D    H  
HETATM 3408  O   HOH D 980       4.620  21.033  21.294  1.00  0.00      D    O  
HETATM 3409  H1  HOH D 980       3.698  20.829  20.967  1.00  0.00      D    H  
HETATM 3410  H2  HOH D 980       4.855  21.977  21.064  1.00  0.00      D    H  
HETATM 3411  O   HOH D 981      14.439   8.876 106.306  1.00  0.00      D    O  
HETATM 3412  H1  HOH D 981      14.553   9.555 105.580  1.00  0.00      D    H  
HETATM 3413  H2  HOH D 981      15.274   8.833 106.856  1.00  0.00      D    H  
HETATM 3414  O   HOH D 982       3.008  16.509 116.582  1.00  0.00      D    O  
HETATM 3415  H1  HOH D 982       2.401  16.988 117.217  1.00  0.00      D    H  
HETATM 3416  H2  HOH D 982       2.771  16.758 115.643  1.00  0.00      D    H  
HETATM 3417  O   HOH D 983      30.628  30.547  24.594  1.00  0.00      D    O  
HETATM 3418  H1  HOH D 983      29.903  29.871  24.724  1.00  0.00      D    H  
HETATM 3419  H2  HOH D 983      31.467  30.226  25.034  1.00  0.00      D    H  
HETATM 3420  O   HOH D 984      40.547  32.477 107.868  1.00  0.00      D    O  
HETATM 3421  H1  HOH D 984      40.324  31.553 108.181  1.00  0.00      D    H  
HETATM 3422  H2  HOH D 984      40.410  32.535 106.879  1.00  0.00      D    H  
HETATM 3423  O   HOH D 985      34.623  15.819  41.884  1.00  0.00      D    O  
HETATM 3424  H1  HOH D 985      34.594  16.273  40.994  1.00  0.00      D    H  
HETATM 3425  H2  HOH D 985      34.997  16.446  42.567  1.00  0.00      D    H  
HETATM 3426  O   HOH D 986      27.472   7.186  43.164  1.00  0.00      D    O  
HETATM 3427  H1  HOH D 986      28.268   7.586  43.619  1.00  0.00      D    H  
HETATM 3428  H2  HOH D 986      27.776   6.614  42.402  1.00  0.00      D    H  
HETATM 3429  O   HOH D 987       1.335   6.475   8.692  1.00  0.00      D    O  
HETATM 3430  H1  HOH D 987       1.955   7.254   8.603  1.00  0.00      D    H  
HETATM 3431  H2  HOH D 987       1.317   5.964   7.833  1.00  0.00      D    H  
HETATM 3432  O   HOH D 988       9.578  24.000  66.721  1.00  0.00      D    O  
HETATM 3433  H1  HOH D 988       8.842  24.242  67.354  1.00  0.00      D    H  
HETATM 3434  H2  HOH D 988      10.382  24.562  66.915  1.00  0.00      D    H  
HETATM 3435  O   HOH D 989      39.337  35.071  27.103  1.00  0.00      D    O  
HETATM 3436  H1  HOH D 989      39.955  35.850  26.994  1.00  0.00      D    H  
HETATM 3437  H2  HOH D 989      38.641  35.291  27.786  1.00  0.00      D    H  
HETATM 3438  O   HOH D 990      28.108   3.225  49.945  1.00  0.00      D    O  
HETATM 3439  H1  HOH D 990      28.842   3.163  49.269  1.00  0.00      D    H  
HETATM 3440  H2  HOH D 990      27.863   2.306  50.256  1.00  0.00      D    H  
HETATM 3441  O   HOH D 991      24.037  36.334 105.342  1.00  0.00      D    O  
HETATM 3442  H1  HOH D 991      23.103  36.608 105.113  1.00  0.00      D    H  
HETATM 3443  H2  HOH D 991      24.684  36.971 104.921  1.00  0.00      D    H  
HETATM 3444  O   HOH D 992      11.334   7.145  78.464  1.00  0.00      D    O  
HETATM 3445  H1  HOH D 992      11.959   6.464  78.846  1.00  0.00      D    H  
HETATM 3446  H2  HOH D 992      11.629   8.060  78.739  1.00  0.00      D    H  
HETATM 3447  O   HOH D 993      13.115  20.910  13.382  1.00  0.00      D    O  
HETATM 3448  H1  HOH D 993      13.175  21.318  14.293  1.00  0.00      D    H  
HETATM 3449  H2  HOH D 993      12.287  20.354  13.320  1.00  0.00      D    H  
HETATM 3450  O   HOH D 994      15.452  11.873   5.328  1.00  0.00      D    O  
HETATM 3451  H1  HOH D 994      16.039  12.414   5.930  1.00  0.00      D    H  
HETATM 3452  H2  HOH D 994      14.533  12.269   5.315  1.00  0.00      D    H  
HETATM 3453  O   HOH D 995      12.439  14.195  44.914  1.00  0.00      D    O  
HETATM 3454  H1  HOH D 995      12.346  13.502  44.199  1.00  0.00      D    H  
HETATM 3455  H2  HOH D 995      11.710  14.077  45.589  1.00  0.00      D    H  
HETATM 3456  O   HOH D 996      45.763  32.292  52.328  1.00  0.00      D    O  
HETATM 3457  H1  HOH D 996      46.550  31.850  52.756  1.00  0.00      D    H  
HETATM 3458  H2  HOH D 996      45.603  33.180  52.760  1.00  0.00      D    H  
HETATM 3459  O   HOH D 997      41.408   6.369  55.505  1.00  0.00      D    O  
HETATM 3460  H1  HOH D 997      40.757   6.614  54.787  1.00  0.00      D    H  
HETATM 3461  H2  HOH D 997      41.143   5.495  55.912  1.00  0.00      D    H  
HETATM 3462  O   HOH D 998      12.093  39.297  69.610  1.00  0.00      D    O  
HETATM 3463  H1  HOH D 998      11.979  38.361  69.942  1.00  0.00      D    H  
HETATM 3464  H2  HOH D 998      11.911  39.939  70.355  1.00  0.00      D    H  
HETATM 3465  O   HOH D 999      12.415   8.889   5.093  1.00  0.00      D    O  
HETATM 3466  H1  HOH D 999      11.791   9.657   5.238  1.00  0.00      D    H  
HETATM 3467  H2  HOH D 999      12.036   8.067   5.520  1.00  0.00      D    H  
HETATM 3468  O   HOH D1000      36.767  16.858  36.529  1.00  0.00      D    O  
HETATM 3469  H1  HOH D1000      37.467  17.484  36.871  1.00  0.00      D    H  
HETATM 3470  H2  HOH D1000      36.380  17.221  35.681  1.00  0.00      D    H  
HETATM 3471  O   HOH D1001      26.466  13.115  98.607  1.00  0.00      D    O  
HETATM 3472  H1  HOH D1001      25.828  13.036  99.373  1.00  0.00      D    H  
HETATM 3473  H2  HOH D1001      27.396  12.941  98.929  1.00  0.00      D    H  
HETATM 3474  O   HOH D1002      20.963   4.108  67.000  1.00  0.00      D    O  
HETATM 3475  H1  HOH D1002      21.147   3.503  66.225  1.00  0.00      D    H  
HETATM 3476  H2  HOH D1002      20.005   4.394  66.979  1.00  0.00      D    H  
HETATM 3477  O   HOH D1003       8.045  13.998 114.701  1.00  0.00      D    O  
HETATM 3478  H1  HOH D1003       8.711  13.834 115.428  1.00  0.00      D    H  
HETATM 3479  H2  HOH D1003       7.822  14.972 114.667  1.00  0.00      D    H  
HETATM 3480  O   HOH D1004      47.837  33.748  97.420  1.00  0.00      D    O  
HETATM 3481  H1  HOH D1004      47.596  33.621  98.382  1.00  0.00      D    H  
HETATM 3482  H2  HOH D1004      48.832  33.765  97.325  1.00  0.00      D    H  
HETATM 3483  O   HOH D1005      18.522  18.455  85.574  1.00  0.00      D    O  
HETATM 3484  H1  HOH D1005      17.733  18.346  84.970  1.00  0.00      D    H  
HETATM 3485  H2  HOH D1005      18.436  19.312  86.083  1.00  0.00      D    H  
HETATM 3486  O   HOH D1006       3.092  20.797  37.914  1.00  0.00      D    O  
HETATM 3487  H1  HOH D1006       3.945  21.092  38.345  1.00  0.00      D    H  
HETATM 3488  H2  HOH D1006       3.198  19.865  37.569  1.00  0.00      D    H  
HETATM 3489  O   HOH D1007      34.039  35.246  66.648  1.00  0.00      D    O  
HETATM 3490  H1  HOH D1007      34.686  34.774  66.049  1.00  0.00      D    H  
HETATM 3491  H2  HOH D1007      34.228  36.228  66.635  1.00  0.00      D    H  
HETATM 3492  O   HOH D1008      16.608   7.238  57.279  1.00  0.00      D    O  
HETATM 3493  H1  HOH D1008      16.178   6.668  56.579  1.00  0.00      D    H  
HETATM 3494  H2  HOH D1008      16.564   8.198  57.001  1.00  0.00      D    H  
HETATM 3495  O   HOH D1009      42.574  19.307  51.410  1.00  0.00      D    O  
HETATM 3496  H1  HOH D1009      43.267  18.601  51.557  1.00  0.00      D    H  
HETATM 3497  H2  HOH D1009      41.663  18.902  51.493  1.00  0.00      D    H  
HETATM 3498  O   HOH D1010      23.474  21.296  57.456  1.00  0.00      D    O  
HETATM 3499  H1  HOH D1010      24.179  21.410  58.156  1.00  0.00      D    H  
HETATM 3500  H2  HOH D1010      23.006  22.168  57.309  1.00  0.00      D    H  
HETATM 3501  O   HOH D1011       9.900  35.798  98.976  1.00  0.00      D    O  
HETATM 3502  H1  HOH D1011      10.346  36.642  98.680  1.00  0.00      D    H  
HETATM 3503  H2  HOH D1011      10.266  35.027  98.455  1.00  0.00      D    H  
HETATM 3504  O   HOH D1012      34.528  39.390  33.099  1.00  0.00      D    O  
HETATM 3505  H1  HOH D1012      34.602  38.420  33.330  1.00  0.00      D    H  
HETATM 3506  H2  HOH D1012      35.346  39.871  33.415  1.00  0.00      D    H  
HETATM 3507  O   HOH D1013      27.257  31.685  56.250  1.00  0.00      D    O  
HETATM 3508  H1  HOH D1013      27.968  32.311  56.571  1.00  0.00      D    H  
HETATM 3509  H2  HOH D1013      26.376  31.952  56.642  1.00  0.00      D    H  
HETATM 3510  O   HOH D1014      41.029  30.812  31.114  1.00  0.00      D    O  
HETATM 3511  H1  HOH D1014      41.621  31.554  30.801  1.00  0.00      D    H  
HETATM 3512  H2  HOH D1014      40.552  30.412  30.331  1.00  0.00      D    H  
HETATM 3513  O   HOH D1015      42.542   1.951  38.096  1.00  0.00      D    O  
HETATM 3514  H1  HOH D1015      42.420   1.787  39.075  1.00  0.00      D    H  
HETATM 3515  H2  HOH D1015      42.092   2.808  37.843  1.00  0.00      D    H  
HETATM 3516  O   HOH D1016       1.966  14.709   3.342  1.00  0.00      D    O  
HETATM 3517  H1  HOH D1016       1.485  13.833   3.321  1.00  0.00      D    H  
HETATM 3518  H2  HOH D1016       2.923  14.570   3.087  1.00  0.00      D    H  
HETATM 3519  O   HOH D1017       0.106  13.758  59.782  1.00  0.00      D    O  
HETATM 3520  H1  HOH D1017       0.949  13.759  60.319  1.00  0.00      D    H  
HETATM 3521  H2  HOH D1017       0.258  13.266  58.924  1.00  0.00      D    H  
HETATM 3522  O   HOH D1018       6.095  12.323  42.885  1.00  0.00      D    O  
HETATM 3523  H1  HOH D1018       5.135  12.603  42.913  1.00  0.00      D    H  
HETATM 3524  H2  HOH D1018       6.317  11.986  41.970  1.00  0.00      D    H  
HETATM 3525  O   HOH D1019      38.955   9.787  59.949  1.00  0.00      D    O  
HETATM 3526  H1  HOH D1019      39.308   8.901  59.648  1.00  0.00      D    H  
HETATM 3527  H2  HOH D1019      39.066   9.870  60.940  1.00  0.00      D    H  
HETATM 3528  O   HOH D1020      25.569  21.908  10.046  1.00  0.00      D    O  
HETATM 3529  H1  HOH D1020      25.826  20.972  10.290  1.00  0.00      D    H  
HETATM 3530  H2  HOH D1020      25.041  22.313  10.792  1.00  0.00      D    H  
HETATM 3531  O   HOH D1021      18.241   3.541  33.430  1.00  0.00      D    O  
HETATM 3532  H1  HOH D1021      18.042   4.502  33.626  1.00  0.00      D    H  
HETATM 3533  H2  HOH D1021      18.777   3.152  34.179  1.00  0.00      D    H  
HETATM 3534  O   HOH D1022      17.993   6.798  19.997  1.00  0.00      D    O  
HETATM 3535  H1  HOH D1022      17.327   6.553  19.292  1.00  0.00      D    H  
HETATM 3536  H2  HOH D1022      18.266   5.977  20.497  1.00  0.00      D    H  
HETATM 3537  O   HOH D1023      30.352  27.618  68.179  1.00  0.00      D    O  
HETATM 3538  H1  HOH D1023      30.158  27.690  69.157  1.00  0.00      D    H  
HETATM 3539  H2  HOH D1023      31.243  27.183  68.046  1.00  0.00      D    H  
HETATM 3540  O   HOH D1024      44.624  38.578  63.377  1.00  0.00      D    O  
HETATM 3541  H1  HOH D1024      44.598  39.230  64.135  1.00  0.00      D    H  
HETATM 3542  H2  HOH D1024      43.861  38.757  62.757  1.00  0.00      D    H  
HETATM 3543  O   HOH D1025      45.784  24.493  55.355  1.00  0.00      D    O  
HETATM 3544  H1  HOH D1025      45.065  23.898  54.996  1.00  0.00      D    H  
HETATM 3545  H2  HOH D1025      46.647  23.988  55.391  1.00  0.00      D    H  
HETATM 3546  O   HOH D1026      26.651   1.971  55.388  1.00  0.00      D    O  
HETATM 3547  H1  HOH D1026      26.472   2.894  55.048  1.00  0.00      D    H  
HETATM 3548  H2  HOH D1026      27.628   1.771  55.314  1.00  0.00      D    H  
HETATM 3549  O   HOH D1027      34.256  40.393  55.312  1.00  0.00      D    O  
HETATM 3550  H1  HOH D1027      33.916  39.621  54.775  1.00  0.00      D    H  
HETATM 3551  H2  HOH D1027      34.092  40.222  56.283  1.00  0.00      D    H  
HETATM 3552  O   HOH D1028      45.469  28.009  67.194  1.00  0.00      D    O  
HETATM 3553  H1  HOH D1028      45.954  27.147  67.050  1.00  0.00      D    H  
HETATM 3554  H2  HOH D1028      46.120  28.767  67.165  1.00  0.00      D    H  
HETATM 3555  O   HOH D1029      20.234   9.535  72.899  1.00  0.00      D    O  
HETATM 3556  H1  HOH D1029      20.340   9.596  71.907  1.00  0.00      D    H  
HETATM 3557  H2  HOH D1029      21.136   9.542  73.331  1.00  0.00      D    H  
HETATM 3558  O   HOH D1030      10.937  38.001  74.173  1.00  0.00      D    O  
HETATM 3559  H1  HOH D1030      10.366  37.181  74.217  1.00  0.00      D    H  
HETATM 3560  H2  HOH D1030      10.488  38.747  74.664  1.00  0.00      D    H  
HETATM 3561  O   HOH D1031      11.972   4.197  78.285  1.00  0.00      D    O  
HETATM 3562  H1  HOH D1031      11.416   3.810  79.021  1.00  0.00      D    H  
HETATM 3563  H2  HOH D1031      12.787   4.625  78.673  1.00  0.00      D    H  
HETATM 3564  O   HOH D1032       2.624  13.048  35.259  1.00  0.00      D    O  
HETATM 3565  H1  HOH D1032       3.421  13.436  34.796  1.00  0.00      D    H  
HETATM 3566  H2  HOH D1032       2.037  13.788  35.587  1.00  0.00      D    H  
HETATM 3567  O   HOH D1033      12.575  38.989  95.784  1.00  0.00      D    O  
HETATM 3568  H1  HOH D1033      13.029  39.006  94.894  1.00  0.00      D    H  
HETATM 3569  H2  HOH D1033      11.702  39.474  95.723  1.00  0.00      D    H  
HETATM 3570  O   HOH D1034      12.267   6.515  73.137  1.00  0.00      D    O  
HETATM 3571  H1  HOH D1034      12.133   6.471  72.147  1.00  0.00      D    H  
HETATM 3572  H2  HOH D1034      11.530   7.051  73.549  1.00  0.00      D    H  
HETATM 3573  O   HOH D1035       8.199  27.837  90.647  1.00  0.00      D    O  
HETATM 3574  H1  HOH D1035       8.722  27.343  91.342  1.00  0.00      D    H  
HETATM 3575  H2  HOH D1035       8.205  28.814  90.858  1.00  0.00      D    H  
HETATM 3576  O   HOH D1036      43.840  13.898  21.628  1.00  0.00      D    O  
HETATM 3577  H1  HOH D1036      43.895  14.395  20.762  1.00  0.00      D    H  
HETATM 3578  H2  HOH D1036      44.413  14.353  22.310  1.00  0.00      D    H  
HETATM 3579  O   HOH D1037      44.325  36.051  92.529  1.00  0.00      D    O  
HETATM 3580  H1  HOH D1037      44.110  36.813  93.140  1.00  0.00      D    H  
HETATM 3581  H2  HOH D1037      43.485  35.557  92.303  1.00  0.00      D    H  
HETATM 3582  O   HOH D1038      14.736  19.030 112.132  1.00  0.00      D    O  
HETATM 3583  H1  HOH D1038      15.580  18.558 111.879  1.00  0.00      D    H  
HETATM 3584  H2  HOH D1038      14.690  19.122 113.127  1.00  0.00      D    H  
HETATM 3585  O   HOH D1039       1.533  23.459  95.887  1.00  0.00      D    O  
HETATM 3586  H1  HOH D1039       0.557  23.677  95.914  1.00  0.00      D    H  
HETATM 3587  H2  HOH D1039       1.656  22.519  95.571  1.00  0.00      D    H  
HETATM 3588  O   HOH D1040      48.321  30.090  30.802  1.00  0.00      D    O  
HETATM 3589  H1  HOH D1040      47.435  29.928  30.367  1.00  0.00      D    H  
HETATM 3590  H2  HOH D1040      49.046  30.025  30.116  1.00  0.00      D    H  
HETATM 3591  O   HOH D1041      43.753  24.204  69.193  1.00  0.00      D    O  
HETATM 3592  H1  HOH D1041      44.738  24.337  69.308  1.00  0.00      D    H  
HETATM 3593  H2  HOH D1041      43.426  23.543  69.867  1.00  0.00      D    H  
HETATM 3594  O   HOH D1042      25.984  20.258  97.673  1.00  0.00      D    O  
HETATM 3595  H1  HOH D1042      25.935  20.041  98.648  1.00  0.00      D    H  
HETATM 3596  H2  HOH D1042      26.198  19.428  97.157  1.00  0.00      D    H  
HETATM 3597  O   HOH D1043      19.929  22.178  38.658  1.00  0.00      D    O  
HETATM 3598  H1  HOH D1043      20.511  21.438  38.994  1.00  0.00      D    H  
HETATM 3599  H2  HOH D1043      18.982  22.009  38.934  1.00  0.00      D    H  
HETATM 3600  O   HOH D1044      23.354  11.432  93.948  1.00  0.00      D    O  
HETATM 3601  H1  HOH D1044      22.459  11.862  94.058  1.00  0.00      D    H  
HETATM 3602  H2  HOH D1044      24.024  11.904  94.520  1.00  0.00      D    H  
HETATM 3603  O   HOH D1045      25.158  33.805   8.133  1.00  0.00      D    O  
HETATM 3604  H1  HOH D1045      24.770  34.712   7.974  1.00  0.00      D    H  
HETATM 3605  H2  HOH D1045      24.448  33.195   8.486  1.00  0.00      D    H  
HETATM 3606  O   HOH D1046      38.346  27.553  60.109  1.00  0.00      D    O  
HETATM 3607  H1  HOH D1046      38.935  27.828  59.350  1.00  0.00      D    H  
HETATM 3608  H2  HOH D1046      38.718  27.909  60.966  1.00  0.00      D    H  
HETATM 3609  O   HOH D1047      33.502   0.953  90.958  1.00  0.00      D    O  
HETATM 3610  H1  HOH D1047      32.825   0.683  91.642  1.00  0.00      D    H  
HETATM 3611  H2  HOH D1047      33.037   1.201  90.108  1.00  0.00      D    H  
HETATM 3612  O   HOH D1048      37.303   4.090  58.296  1.00  0.00      D    O  
HETATM 3613  H1  HOH D1048      37.425   5.018  57.943  1.00  0.00      D    H  
HETATM 3614  H2  HOH D1048      36.813   4.127  59.167  1.00  0.00      D    H  
HETATM 3615  O   HOH D1049      38.575   7.411  79.198  1.00  0.00      D    O  
HETATM 3616  H1  HOH D1049      38.101   8.210  78.827  1.00  0.00      D    H  
HETATM 3617  H2  HOH D1049      38.448   7.378  80.189  1.00  0.00      D    H  
HETATM 3618  O   HOH D1050      37.434  31.044  69.737  1.00  0.00      D    O  
HETATM 3619  H1  HOH D1050      37.296  31.632  68.941  1.00  0.00      D    H  
HETATM 3620  H2  HOH D1050      37.361  31.590  70.572  1.00  0.00      D    H  
HETATM 3621  O   HOH D1051      44.342   8.688  14.154  1.00  0.00      D    O  
HETATM 3622  H1  HOH D1051      43.859   7.943  13.695  1.00  0.00      D    H  
HETATM 3623  H2  HOH D1051      45.328   8.549  14.068  1.00  0.00      D    H  
HETATM 3624  O   HOH D1052      49.276  32.825  74.596  1.00  0.00      D    O  
HETATM 3625  H1  HOH D1052      49.695  31.922  74.696  1.00  0.00      D    H  
HETATM 3626  H2  HOH D1052      48.688  32.832  73.787  1.00  0.00      D    H  
HETATM 3627  O   HOH D1053      45.935  11.431  30.558  1.00  0.00      D    O  
HETATM 3628  H1  HOH D1053      46.646  11.954  31.028  1.00  0.00      D    H  
HETATM 3629  H2  HOH D1053      45.038  11.703  30.904  1.00  0.00      D    H  
HETATM 3630  O   HOH D1054      37.454  15.010   3.163  1.00  0.00      D    O  
HETATM 3631  H1  HOH D1054      37.721  14.048   3.112  1.00  0.00      D    H  
HETATM 3632  H2  HOH D1054      36.457  15.080   3.152  1.00  0.00      D    H  
HETATM 3633  O   HOH D1055      42.505  22.400  11.804  1.00  0.00      D    O  
HETATM 3634  H1  HOH D1055      42.781  21.451  11.654  1.00  0.00      D    H  
HETATM 3635  H2  HOH D1055      43.319  22.978  11.867  1.00  0.00      D    H  
HETATM 3636  O   HOH D1056      16.265  23.221 109.777  1.00  0.00      D    O  
HETATM 3637  H1  HOH D1056      15.884  24.055 110.177  1.00  0.00      D    H  
HETATM 3638  H2  HOH D1056      15.642  22.875 109.075  1.00  0.00      D    H  
HETATM 3639  O   HOH D1057       1.942  17.767  40.347  1.00  0.00      D    O  
HETATM 3640  H1  HOH D1057       2.108  18.371  41.127  1.00  0.00      D    H  
HETATM 3641  H2  HOH D1057       2.471  18.087  39.560  1.00  0.00      D    H  
HETATM 3642  O   HOH D1058      46.327  22.939 114.690  1.00  0.00      D    O  
HETATM 3643  H1  HOH D1058      47.259  22.925 114.330  1.00  0.00      D    H  
HETATM 3644  H2  HOH D1058      46.280  23.561 115.471  1.00  0.00      D    H  
HETATM 3645  O   HOH D1059      39.493  20.703  70.145  1.00  0.00      D    O  
HETATM 3646  H1  HOH D1059      39.585  19.908  69.547  1.00  0.00      D    H  
HETATM 3647  H2  HOH D1059      38.526  20.939  70.240  1.00  0.00      D    H  
HETATM 3648  O   HOH D1060       8.305  15.816  89.977  1.00  0.00      D    O  
HETATM 3649  H1  HOH D1060       8.045  16.242  89.110  1.00  0.00      D    H  
HETATM 3650  H2  HOH D1060       8.620  14.883  89.809  1.00  0.00      D    H  
HETATM 3651  O   HOH D1061      43.685  33.710  16.879  1.00  0.00      D    O  
HETATM 3652  H1  HOH D1061      43.619  33.545  15.895  1.00  0.00      D    H  
HETATM 3653  H2  HOH D1061      43.194  34.550  17.110  1.00  0.00      D    H  
HETATM 3654  O   HOH D1062      41.136  11.754  10.433  1.00  0.00      D    O  
HETATM 3655  H1  HOH D1062      40.956  11.701  11.415  1.00  0.00      D    H  
HETATM 3656  H2  HOH D1062      41.699  10.976  10.154  1.00  0.00      D    H  
HETATM 3657  O   HOH D1063      28.133  36.571 103.119  1.00  0.00      D    O  
HETATM 3658  H1  HOH D1063      28.162  35.643 102.745  1.00  0.00      D    H  
HETATM 3659  H2  HOH D1063      28.453  37.219 102.428  1.00  0.00      D    H  
HETATM 3660  O   HOH D1064      33.834  38.428  46.762  1.00  0.00      D    O  
HETATM 3661  H1  HOH D1064      34.145  38.048  47.633  1.00  0.00      D    H  
HETATM 3662  H2  HOH D1064      32.990  37.970  46.481  1.00  0.00      D    H  
HETATM 3663  O   HOH D1065       4.969  30.847  78.290  1.00  0.00      D    O  
HETATM 3664  H1  HOH D1065       4.502  31.669  78.616  1.00  0.00      D    H  
HETATM 3665  H2  HOH D1065       5.097  30.907  77.300  1.00  0.00      D    H  
HETATM 3666  O   HOH D1066      42.997  31.758   3.752  1.00  0.00      D    O  
HETATM 3667  H1  HOH D1066      43.958  31.883   3.504  1.00  0.00      D    H  
HETATM 3668  H2  HOH D1066      42.752  30.792   3.661  1.00  0.00      D    H  
HETATM 3669  O   HOH D1067       9.521  40.414  73.971  1.00  0.00      D    O  
HETATM 3670  H1  HOH D1067       9.647  41.352  73.649  1.00  0.00      D    H  
HETATM 3671  H2  HOH D1067       8.565  40.146  73.852  1.00  0.00      D    H  
HETATM 3672  O   HOH D1068      45.447  16.781 100.466  1.00  0.00      D    O  
HETATM 3673  H1  HOH D1068      45.016  16.700  99.567  1.00  0.00      D    H  
HETATM 3674  H2  HOH D1068      44.805  17.205 101.105  1.00  0.00      D    H  
HETATM 3675  O   HOH D1069      24.389  35.312 115.269  1.00  0.00      D    O  
HETATM 3676  H1  HOH D1069      24.070  35.787 114.449  1.00  0.00      D    H  
HETATM 3677  H2  HOH D1069      24.481  35.968 116.019  1.00  0.00      D    H  
HETATM 3678  O   HOH D1070      30.141  24.038   9.937  1.00  0.00      D    O  
HETATM 3679  H1  HOH D1070      29.246  23.686   9.662  1.00  0.00      D    H  
HETATM 3680  H2  HOH D1070      30.050  24.990  10.229  1.00  0.00      D    H  
HETATM 3681  O   HOH D1071      20.912   8.903  37.602  1.00  0.00      D    O  
HETATM 3682  H1  HOH D1071      21.175   8.165  38.223  1.00  0.00      D    H  
HETATM 3683  H2  HOH D1071      20.138   9.404  37.989  1.00  0.00      D    H  
HETATM 3684  O   HOH D1072      31.605   0.312  51.264  1.00  0.00      D    O  
HETATM 3685  H1  HOH D1072      30.932   0.125  50.549  1.00  0.00      D    H  
HETATM 3686  H2  HOH D1072      32.514   0.044  50.945  1.00  0.00      D    H  
HETATM 3687  O   HOH D1073      24.270  15.996  68.512  1.00  0.00      D    O  
HETATM 3688  H1  HOH D1073      24.705  15.963  67.611  1.00  0.00      D    H  
HETATM 3689  H2  HOH D1073      24.285  16.935  68.854  1.00  0.00      D    H  
HETATM 3690  O   HOH D1074      21.218  24.396  91.535  1.00  0.00      D    O  
HETATM 3691  H1  HOH D1074      20.416  24.588  92.100  1.00  0.00      D    H  
HETATM 3692  H2  HOH D1074      21.707  23.607  91.906  1.00  0.00      D    H  
HETATM 3693  O   HOH D1075      48.766  17.361  22.275  1.00  0.00      D    O  
HETATM 3694  H1  HOH D1075      47.929  17.744  22.667  1.00  0.00      D    H  
HETATM 3695  H2  HOH D1075      49.329  16.974  23.004  1.00  0.00      D    H  
HETATM 3696  O   HOH D1076      27.396  17.018  74.926  1.00  0.00      D    O  
HETATM 3697  H1  HOH D1076      27.794  16.310  74.343  1.00  0.00      D    H  
HETATM 3698  H2  HOH D1076      27.164  16.625  75.816  1.00  0.00      D    H  
HETATM 3699  O   HOH D1077       2.690  17.611 113.776  1.00  0.00      D    O  
HETATM 3700  H1  HOH D1077       1.896  17.879 113.230  1.00  0.00      D    H  
HETATM 3701  H2  HOH D1077       3.359  17.156 113.189  1.00  0.00      D    H  
HETATM 3702  O   HOH D1078      43.978  42.042  77.773  1.00  0.00      D    O  
HETATM 3703  H1  HOH D1078      44.930  42.304  77.928  1.00  0.00      D    H  
HETATM 3704  H2  HOH D1078      43.756  42.152  76.804  1.00  0.00      D    H  
HETATM 3705  O   HOH D1079      15.637  34.703   9.790  1.00  0.00      D    O  
HETATM 3706  H1  HOH D1079      15.294  34.112   9.060  1.00  0.00      D    H  
HETATM 3707  H2  HOH D1079      15.641  34.197  10.653  1.00  0.00      D    H  
HETATM 3708  O   HOH D1080      28.211  17.382 110.551  1.00  0.00      D    O  
HETATM 3709  H1  HOH D1080      27.462  18.026 110.704  1.00  0.00      D    H  
HETATM 3710  H2  HOH D1080      28.758  17.686 109.771  1.00  0.00      D    H  
HETATM 3711  O   HOH D1081      19.003  23.816  99.557  1.00  0.00      D    O  
HETATM 3712  H1  HOH D1081      18.343  24.519  99.292  1.00  0.00      D    H  
HETATM 3713  H2  HOH D1081      19.926  24.200  99.535  1.00  0.00      D    H  
HETATM 3714  O   HOH D1082      32.732  25.829  74.772  1.00  0.00      D    O  
HETATM 3715  H1  HOH D1082      32.940  26.496  74.056  1.00  0.00      D    H  
HETATM 3716  H2  HOH D1082      33.565  25.620  75.285  1.00  0.00      D    H  
HETATM 3717  O   HOH D1083      48.897  35.307  26.732  1.00  0.00      D    O  
HETATM 3718  H1  HOH D1083      48.994  34.317  26.630  1.00  0.00      D    H  
HETATM 3719  H2  HOH D1083      47.998  35.590  26.397  1.00  0.00      D    H  
HETATM 3720  O   HOH D1084       0.588   9.664  67.073  1.00  0.00      D    O  
HETATM 3721  H1  HOH D1084       1.237   9.224  67.693  1.00  0.00      D    H  
HETATM 3722  H2  HOH D1084       1.066  10.345  66.518  1.00  0.00      D    H  
HETATM 3723  O   HOH D1085      49.429  25.497  49.382  1.00  0.00      D    O  
HETATM 3724  H1  HOH D1085      49.879  24.615  49.242  1.00  0.00      D    H  
HETATM 3725  H2  HOH D1085      48.514  25.472  48.979  1.00  0.00      D    H  
HETATM 3726  O   HOH D1086       8.711  42.039 113.083  1.00  0.00      D    O  
HETATM 3727  H1  HOH D1086       9.009  42.515 112.255  1.00  0.00      D    H  
HETATM 3728  H2  HOH D1086       9.070  41.106 113.079  1.00  0.00      D    H  
HETATM 3729  O   HOH D1087       3.127   7.723  83.383  1.00  0.00      D    O  
HETATM 3730  H1  HOH D1087       2.292   7.380  82.954  1.00  0.00      D    H  
HETATM 3731  H2  HOH D1087       3.280   7.242  84.246  1.00  0.00      D    H  
HETATM 3732  O   HOH D1088      17.307  33.329  21.846  1.00  0.00      D    O  
HETATM 3733  H1  HOH D1088      17.297  33.941  22.636  1.00  0.00      D    H  
HETATM 3734  H2  HOH D1088      16.433  32.846  21.787  1.00  0.00      D    H  
HETATM 3735  O   HOH D1089      43.211  28.697  60.405  1.00  0.00      D    O  
HETATM 3736  H1  HOH D1089      44.059  28.829  59.892  1.00  0.00      D    H  
HETATM 3737  H2  HOH D1089      42.875  27.767  60.259  1.00  0.00      D    H  
HETATM 3738  O   HOH D1090      19.863  24.912  84.555  1.00  0.00      D    O  
HETATM 3739  H1  HOH D1090      20.788  24.675  84.852  1.00  0.00      D    H  
HETATM 3740  H2  HOH D1090      19.279  24.102  84.602  1.00  0.00      D    H  
HETATM 3741  O   HOH D1091      31.776  35.673  30.274  1.00  0.00      D    O  
HETATM 3742  H1  HOH D1091      31.256  36.291  30.864  1.00  0.00      D    H  
HETATM 3743  H2  HOH D1091      32.038  34.859  30.793  1.00  0.00      D    H  
HETATM 3744  O   HOH D1092       3.591  16.756  19.395  1.00  0.00      D    O  
HETATM 3745  H1  HOH D1092       3.828  16.144  20.150  1.00  0.00      D    H  
HETATM 3746  H2  HOH D1092       2.604  16.721  19.235  1.00  0.00      D    H  
HETATM 3747  O   HOH D1093      40.541  27.663  91.024  1.00  0.00      D    O  
HETATM 3748  H1  HOH D1093      39.714  27.526  91.570  1.00  0.00      D    H  
HETATM 3749  H2  HOH D1093      40.345  28.298  90.277  1.00  0.00      D    H  
HETATM 3750  O   HOH D1094      14.702   4.764 114.647  1.00  0.00      D    O  
HETATM 3751  H1  HOH D1094      15.691   4.773 114.791  1.00  0.00      D    H  
HETATM 3752  H2  HOH D1094      14.391   3.821 114.530  1.00  0.00      D    H  
HETATM 3753  O   HOH D1095      15.513   8.410 109.813  1.00  0.00      D    O  
HETATM 3754  H1  HOH D1095      14.929   9.129 109.436  1.00  0.00      D    H  
HETATM 3755  H2  HOH D1095      15.169   8.138 110.711  1.00  0.00      D    H  
HETATM 3756  O   HOH D1096      29.208  21.746 115.449  1.00  0.00      D    O  
HETATM 3757  H1  HOH D1096      30.020  22.078 115.928  1.00  0.00      D    H  
HETATM 3758  H2  HOH D1096      29.101  22.243 114.588  1.00  0.00      D    H  
HETATM 3759  O   HOH D1097      24.726  36.853  49.397  1.00  0.00      D    O  
HETATM 3760  H1  HOH D1097      24.862  36.784  50.385  1.00  0.00      D    H  
HETATM 3761  H2  HOH D1097      24.530  37.803  49.153  1.00  0.00      D    H  
HETATM 3762  O   HOH D1098       4.186  20.510  64.111  1.00  0.00      D    O  
HETATM 3763  H1  HOH D1098       3.976  20.983  63.255  1.00  0.00      D    H  
HETATM 3764  H2  HOH D1098       3.355  20.431  64.661  1.00  0.00      D    H  
HETATM 3765  O   HOH D1099      37.460  23.856  68.872  1.00  0.00      D    O  
HETATM 3766  H1  HOH D1099      38.382  23.513  69.051  1.00  0.00      D    H  
HETATM 3767  H2  HOH D1099      36.833  23.085  68.763  1.00  0.00      D    H  
HETATM 3768  O   HOH D1100      14.297  30.841   6.286  1.00  0.00      D    O  
HETATM 3769  H1  HOH D1100      14.131  31.814   6.448  1.00  0.00      D    H  
HETATM 3770  H2  HOH D1100      13.966  30.594   5.375  1.00  0.00      D    H  
HETATM 3771  O   HOH D1101      33.690   8.880  78.224  1.00  0.00      D    O  
HETATM 3772  H1  HOH D1101      33.415   9.413  77.424  1.00  0.00      D    H  
HETATM 3773  H2  HOH D1101      34.562   8.427  78.039  1.00  0.00      D    H  
HETATM 3774  O   HOH D1102      26.655   1.259  80.737  1.00  0.00      D    O  
HETATM 3775  H1  HOH D1102      25.666   1.128  80.664  1.00  0.00      D    H  
HETATM 3776  H2  HOH D1102      26.865   1.740  81.588  1.00  0.00      D    H  
HETATM 3777  O   HOH D1103      26.336  24.496  26.511  1.00  0.00      D    O  
HETATM 3778  H1  HOH D1103      26.896  23.932  25.905  1.00  0.00      D    H  
HETATM 3779  H2  HOH D1103      25.806  23.905  27.120  1.00  0.00      D    H  
HETATM 3780  O   HOH D1104      25.597  25.158  96.303  1.00  0.00      D    O  
HETATM 3781  H1  HOH D1104      25.823  25.548  95.410  1.00  0.00      D    H  
HETATM 3782  H2  HOH D1104      26.064  24.280  96.411  1.00  0.00      D    H  
HETATM 3783  O   HOH D1105      35.587  42.650  76.874  1.00  0.00      D    O  
HETATM 3784  H1  HOH D1105      35.592  42.830  77.858  1.00  0.00      D    H  
HETATM 3785  H2  HOH D1105      34.712  42.242  76.614  1.00  0.00      D    H  
HETATM 3786  O   HOH D1106      48.635  15.304  16.807  1.00  0.00      D    O  
HETATM 3787  H1  HOH D1106      49.000  14.462  17.204  1.00  0.00      D    H  
HETATM 3788  H2  HOH D1106      47.785  15.103  16.320  1.00  0.00      D    H  
HETATM 3789  O   HOH D1107      34.988  33.034  12.983  1.00  0.00      D    O  
HETATM 3790  H1  HOH D1107      34.218  32.830  12.378  1.00  0.00      D    H  
HETATM 3791  H2  HOH D1107      34.912  33.975  13.314  1.00  0.00      D    H  
HETATM 3792  O   HOH D1108       7.384  34.540  28.679  1.00  0.00      D    O  
HETATM 3793  H1  HOH D1108       7.285  35.281  28.014  1.00  0.00      D    H  
HETATM 3794  H2  HOH D1108       7.676  34.917  29.558  1.00  0.00      D    H  
HETATM 3795  O   HOH D1109      19.743   6.959  65.229  1.00  0.00      D    O  
HETATM 3796  H1  HOH D1109      19.991   7.024  66.195  1.00  0.00      D    H  
HETATM 3797  H2  HOH D1109      20.474   6.495  64.728  1.00  0.00      D    H  
HETATM 3798  O   HOH D1110      23.711  39.755 108.387  1.00  0.00      D    O  
HETATM 3799  H1  HOH D1110      24.663  39.889 108.661  1.00  0.00      D    H  
HETATM 3800  H2  HOH D1110      23.178  40.567 108.625  1.00  0.00      D    H  
HETATM 3801  O   HOH D1111      43.254  39.354  68.883  1.00  0.00      D    O  
HETATM 3802  H1  HOH D1111      43.041  39.158  67.926  1.00  0.00      D    H  
HETATM 3803  H2  HOH D1111      42.434  39.695  69.343  1.00  0.00      D    H  
HETATM 3804  O   HOH D1112      32.172  15.399  95.191  1.00  0.00      D    O  
HETATM 3805  H1  HOH D1112      32.595  15.105  94.334  1.00  0.00      D    H  
HETATM 3806  H2  HOH D1112      31.673  14.633  95.597  1.00  0.00      D    H  
HETATM 3807  O   HOH D1113      23.490  16.184 113.950  1.00  0.00      D    O  
HETATM 3808  H1  HOH D1113      22.808  16.566 114.575  1.00  0.00      D    H  
HETATM 3809  H2  HOH D1113      23.049  15.534 113.333  1.00  0.00      D    H  
HETATM 3810  O   HOH D1114      21.363  29.841  77.706  1.00  0.00      D    O  
HETATM 3811  H1  HOH D1114      21.149  30.793  77.486  1.00  0.00      D    H  
HETATM 3812  H2  HOH D1114      21.003  29.244  76.990  1.00  0.00      D    H  
HETATM 3813  O   HOH D1115      24.147  38.225  38.304  1.00  0.00      D    O  
HETATM 3814  H1  HOH D1115      24.745  37.500  38.645  1.00  0.00      D    H  
HETATM 3815  H2  HOH D1115      23.228  38.102  38.679  1.00  0.00      D    H  
HETATM 3816  O   HOH D1116      18.138  21.991   7.555  1.00  0.00      D    O  
HETATM 3817  H1  HOH D1116      18.834  21.889   6.843  1.00  0.00      D    H  
HETATM 3818  H2  HOH D1116      17.604  21.149   7.621  1.00  0.00      D    H  
HETATM 3819  O   HOH D1117       0.725  35.688 115.901  1.00  0.00      D    O  
HETATM 3820  H1  HOH D1117       1.421  36.071 115.294  1.00  0.00      D    H  
HETATM 3821  H2  HOH D1117       1.116  35.550 116.811  1.00  0.00      D    H  
HETATM 3822  O   HOH D1118      38.248  17.869  21.649  1.00  0.00      D    O  
HETATM 3823  H1  HOH D1118      39.202  17.703  21.401  1.00  0.00      D    H  
HETATM 3824  H2  HOH D1118      38.188  18.073  22.627  1.00  0.00      D    H  
HETATM 3825  O   HOH D1119      40.981   3.652  76.157  1.00  0.00      D    O  
HETATM 3826  H1  HOH D1119      41.181   2.810  76.658  1.00  0.00      D    H  
HETATM 3827  H2  HOH D1119      40.414   4.250  76.724  1.00  0.00      D    H  
HETATM 3828  O   HOH D1120       0.651  36.484  38.167  1.00  0.00      D    O  
HETATM 3829  H1  HOH D1120       0.108  36.633  37.340  1.00  0.00      D    H  
HETATM 3830  H2  HOH D1120       0.045  36.454  38.962  1.00  0.00      D    H  
HETATM 3831  O   HOH D1121      40.270  25.995  37.636  1.00  0.00      D    O  
HETATM 3832  H1  HOH D1121      39.513  26.097  38.281  1.00  0.00      D    H  
HETATM 3833  H2  HOH D1121      40.302  26.791  37.031  1.00  0.00      D    H  
HETATM 3834  O   HOH D1122      45.317  12.019  20.298  1.00  0.00      D    O  
HETATM 3835  H1  HOH D1122      44.617  12.248  20.974  1.00  0.00      D    H  
HETATM 3836  H2  HOH D1122      45.962  11.365  20.693  1.00  0.00      D    H  
HETATM 3837  O   HOH D1123      37.264  42.101  74.773  1.00  0.00      D    O  
HETATM 3838  H1  HOH D1123      37.061  41.175  74.456  1.00  0.00      D    H  
HETATM 3839  H2  HOH D1123      36.674  42.323  75.550  1.00  0.00      D    H  
HETATM 3840  O   HOH D1124      38.506   8.488  97.637  1.00  0.00      D    O  
HETATM 3841  H1  HOH D1124      38.349   7.917  98.443  1.00  0.00      D    H  
HETATM 3842  H2  HOH D1124      37.947   8.154  96.878  1.00  0.00      D    H  
HETATM 3843  O   HOH D1125      43.400  27.041  64.879  1.00  0.00      D    O  
HETATM 3844  H1  HOH D1125      43.275  27.616  64.070  1.00  0.00      D    H  
HETATM 3845  H2  HOH D1125      43.828  26.178  64.612  1.00  0.00      D    H  
HETATM 3846  O   HOH D1126      26.494  12.795   3.076  1.00  0.00      D    O  
HETATM 3847  H1  HOH D1126      25.646  13.284   3.281  1.00  0.00      D    H  
HETATM 3848  H2  HOH D1126      26.329  11.809   3.118  1.00  0.00      D    H  
HETATM 3849  O   HOH D1127      34.896   7.058  37.106  1.00  0.00      D    O  
HETATM 3850  H1  HOH D1127      35.379   7.742  37.652  1.00  0.00      D    H  
HETATM 3851  H2  HOH D1127      35.267   7.050  36.177  1.00  0.00      D    H  
HETATM 3852  O   HOH D1128      18.528  20.932  89.039  1.00  0.00      D    O  
HETATM 3853  H1  HOH D1128      19.461  21.242  89.222  1.00  0.00      D    H  
HETATM 3854  H2  HOH D1128      18.339  20.110  89.576  1.00  0.00      D    H  
HETATM 3855  O   HOH D1129      46.704   6.466  11.121  1.00  0.00      D    O  
HETATM 3856  H1  HOH D1129      46.926   6.771  12.047  1.00  0.00      D    H  
HETATM 3857  H2  HOH D1129      47.490   5.988  10.730  1.00  0.00      D    H  
HETATM 3858  O   HOH D1130       9.240   2.249  59.745  1.00  0.00      D    O  
HETATM 3859  H1  HOH D1130       9.269   2.687  60.643  1.00  0.00      D    H  
HETATM 3860  H2  HOH D1130       8.995   1.285  59.852  1.00  0.00      D    H  
HETATM 3861  O   HOH D1131      35.172   8.041  15.665  1.00  0.00      D    O  
HETATM 3862  H1  HOH D1131      34.446   7.874  14.999  1.00  0.00      D    H  
HETATM 3863  H2  HOH D1131      35.436   9.005  15.638  1.00  0.00      D    H  
HETATM 3864  O   HOH D1132      13.808  10.454 117.111  1.00  0.00      D    O  
HETATM 3865  H1  HOH D1132      14.012  10.581 118.082  1.00  0.00      D    H  
HETATM 3866  H2  HOH D1132      13.659  11.345 116.683  1.00  0.00      D    H  
HETATM 3867  O   HOH D1133      19.758   1.439  70.900  1.00  0.00      D    O  
HETATM 3868  H1  HOH D1133      20.564   1.703  70.370  1.00  0.00      D    H  
HETATM 3869  H2  HOH D1133      19.103   2.195  70.908  1.00  0.00      D    H  
HETATM 3870  O   HOH D1134      48.981  38.971   7.031  1.00  0.00      D    O  
HETATM 3871  H1  HOH D1134      48.671  38.898   7.979  1.00  0.00      D    H  
HETATM 3872  H2  HOH D1134      49.713  38.310   6.868  1.00  0.00      D    H  
HETATM 3873  O   HOH D1135      36.324   6.962  34.680  1.00  0.00      D    O  
HETATM 3874  H1  HOH D1135      35.989   7.556  33.949  1.00  0.00      D    H  
HETATM 3875  H2  HOH D1135      37.291   7.154  34.848  1.00  0.00      D    H  
HETATM 3876  O   HOH D1136       9.792  11.429 111.392  1.00  0.00      D    O  
HETATM 3877  H1  HOH D1136       9.896  12.396 111.626  1.00  0.00      D    H  
HETATM 3878  H2  HOH D1136       8.869  11.127 111.629  1.00  0.00      D    H  
HETATM 3879  O   HOH D1137       1.969  35.079  65.414  1.00  0.00      D    O  
HETATM 3880  H1  HOH D1137       2.929  34.837  65.273  1.00  0.00      D    H  
HETATM 3881  H2  HOH D1137       1.909  36.007  65.780  1.00  0.00      D    H  
HETATM 3882  O   HOH D1138      38.909  36.748  17.498  1.00  0.00      D    O  
HETATM 3883  H1  HOH D1138      38.711  36.927  18.461  1.00  0.00      D    H  
HETATM 3884  H2  HOH D1138      38.052  36.608  17.002  1.00  0.00      D    H  
HETATM 3885  O   HOH D1139      29.747  25.410  89.307  1.00  0.00      D    O  
HETATM 3886  H1  HOH D1139      30.310  25.275  90.123  1.00  0.00      D    H  
HETATM 3887  H2  HOH D1139      30.204  25.003  88.516  1.00  0.00      D    H  
HETATM 3888  O   HOH D1140      41.135  36.452  85.797  1.00  0.00      D    O  
HETATM 3889  H1  HOH D1140      41.052  37.213  86.440  1.00  0.00      D    H  
HETATM 3890  H2  HOH D1140      40.243  36.015  85.680  1.00  0.00      D    H  
HETATM 3891  O   HOH D1141      44.479  23.469  45.482  1.00  0.00      D    O  
HETATM 3892  H1  HOH D1141      44.063  24.378  45.507  1.00  0.00      D    H  
HETATM 3893  H2  HOH D1141      44.031  22.916  44.780  1.00  0.00      D    H  
HETATM 3894  O   HOH D1142      17.644  42.555  14.006  1.00  0.00      D    O  
HETATM 3895  H1  HOH D1142      17.654  41.743  14.589  1.00  0.00      D    H  
HETATM 3896  H2  HOH D1142      18.535  42.660  13.565  1.00  0.00      D    H  
HETATM 3897  O   HOH D1143      26.710   9.464  89.034  1.00  0.00      D    O  
HETATM 3898  H1  HOH D1143      26.839   8.473  89.079  1.00  0.00      D    H  
HETATM 3899  H2  HOH D1143      26.977   9.794  88.129  1.00  0.00      D    H  
HETATM 3900  O   HOH D1144      45.035   4.652  82.517  1.00  0.00      D    O  
HETATM 3901  H1  HOH D1144      45.093   5.635  82.340  1.00  0.00      D    H  
HETATM 3902  H2  HOH D1144      44.144   4.312  82.216  1.00  0.00      D    H  
HETATM 3903  O   HOH D1145      45.840   3.662 117.612  1.00  0.00      D    O  
HETATM 3904  H1  HOH D1145      46.335   3.297 118.400  1.00  0.00      D    H  
HETATM 3905  H2  HOH D1145      44.890   3.353 117.642  1.00  0.00      D    H  
HETATM 3906  O   HOH D1146      24.689  16.972 108.290  1.00  0.00      D    O  
HETATM 3907  H1  HOH D1146      23.743  17.258 108.138  1.00  0.00      D    H  
HETATM 3908  H2  HOH D1146      24.780  15.997 108.083  1.00  0.00      D    H  
HETATM 3909  O   HOH D1147      20.096  10.645  98.847  1.00  0.00      D    O  
HETATM 3910  H1  HOH D1147      20.995  11.016  98.616  1.00  0.00      D    H  
HETATM 3911  H2  HOH D1147      20.134  10.215  99.749  1.00  0.00      D    H  
HETATM 3912  O   HOH D1148      16.239  17.720 109.767  1.00  0.00      D    O  
HETATM 3913  H1  HOH D1148      15.326  18.029 109.504  1.00  0.00      D    H  
HETATM 3914  H2  HOH D1148      16.408  16.812 109.383  1.00  0.00      D    H  
HETATM 3915  O   HOH D1149      11.778  26.306  82.411  1.00  0.00      D    O  
HETATM 3916  H1  HOH D1149      11.297  27.138  82.689  1.00  0.00      D    H  
HETATM 3917  H2  HOH D1149      11.421  25.993  81.531  1.00  0.00      D    H  
HETATM 3918  O   HOH D1150      38.509  22.786  21.312  1.00  0.00      D    O  
HETATM 3919  H1  HOH D1150      38.185  21.902  20.975  1.00  0.00      D    H  
HETATM 3920  H2  HOH D1150      38.589  23.425  20.547  1.00  0.00      D    H  
HETATM 3921  O   HOH D1151      43.845  26.613  37.490  1.00  0.00      D    O  
HETATM 3922  H1  HOH D1151      43.584  25.731  37.884  1.00  0.00      D    H  
HETATM 3923  H2  HOH D1151      44.167  26.477  36.554  1.00  0.00      D    H  
HETATM 3924  O   HOH D1152       3.454   5.903 105.419  1.00  0.00      D    O  
HETATM 3925  H1  HOH D1152       2.695   5.391 105.017  1.00  0.00      D    H  
HETATM 3926  H2  HOH D1152       3.296   6.018 106.400  1.00  0.00      D    H  
HETATM 3927  O   HOH D1153       4.570  26.911  94.316  1.00  0.00      D    O  
HETATM 3928  H1  HOH D1153       5.565  26.859  94.224  1.00  0.00      D    H  
HETATM 3929  H2  HOH D1153       4.179  25.995  94.228  1.00  0.00      D    H  
HETATM 3930  O   HOH D1154      21.372  41.289  58.372  1.00  0.00      D    O  
HETATM 3931  H1  HOH D1154      21.093  42.216  58.121  1.00  0.00      D    H  
HETATM 3932  H2  HOH D1154      22.328  41.296  58.664  1.00  0.00      D    H  
HETATM 3933  O   HOH D1155       0.162  35.883  68.720  1.00  0.00      D    O  
HETATM 3934  H1  HOH D1155       0.475  35.919  69.669  1.00  0.00      D    H  
HETATM 3935  H2  HOH D1155       0.266  34.952  68.370  1.00  0.00      D    H  
HETATM 3936  O   HOH D1156      12.767  10.782  73.433  1.00  0.00      D    O  
HETATM 3937  H1  HOH D1156      11.838  10.411  73.452  1.00  0.00      D    H  
HETATM 3938  H2  HOH D1156      13.203  10.634  74.320  1.00  0.00      D    H  
HETATM 3939  O   HOH D1157      15.543  31.003  76.733  1.00  0.00      D    O  
HETATM 3940  H1  HOH D1157      14.846  31.500  77.251  1.00  0.00      D    H  
HETATM 3941  H2  HOH D1157      15.526  31.302  75.779  1.00  0.00      D    H  
HETATM 3942  O   HOH D1158      42.882  20.455  65.582  1.00  0.00      D    O  
HETATM 3943  H1  HOH D1158      43.324  21.161  66.135  1.00  0.00      D    H  
HETATM 3944  H2  HOH D1158      41.917  20.685  65.457  1.00  0.00      D    H  
HETATM 3945  O   HOH D1159      22.962  40.595  86.096  1.00  0.00      D    O  
HETATM 3946  H1  HOH D1159      22.421  39.979  86.669  1.00  0.00      D    H  
HETATM 3947  H2  HOH D1159      23.400  41.286  86.671  1.00  0.00      D    H  
HETATM 3948  O   HOH D1160      21.572  20.078  16.543  1.00  0.00      D    O  
HETATM 3949  H1  HOH D1160      20.607  19.856  16.404  1.00  0.00      D    H  
HETATM 3950  H2  HOH D1160      22.090  19.841  15.722  1.00  0.00      D    H  
HETATM 3951  O   HOH D1161      25.820  25.226  91.659  1.00  0.00      D    O  
HETATM 3952  H1  HOH D1161      25.432  25.112  90.744  1.00  0.00      D    H  
HETATM 3953  H2  HOH D1161      26.620  25.824  91.610  1.00  0.00      D    H  
HETATM 3954  O   HOH D1162      14.874  25.282  89.163  1.00  0.00      D    O  
HETATM 3955  H1  HOH D1162      15.381  24.437  88.996  1.00  0.00      D    H  
HETATM 3956  H2  HOH D1162      15.517  26.042  89.260  1.00  0.00      D    H  
HETATM 3957  O   HOH D1163      13.126   9.570  93.318  1.00  0.00      D    O  
HETATM 3958  H1  HOH D1163      12.772   8.896  92.669  1.00  0.00      D    H  
HETATM 3959  H2  HOH D1163      13.762  10.182  92.849  1.00  0.00      D    H  
HETATM 3960  O   HOH D1164      12.786   0.114  20.305  1.00  0.00      D    O  
HETATM 3961  H1  HOH D1164      12.133   0.870  20.369  1.00  0.00      D    H  
HETATM 3962  H2  HOH D1164      12.505  -0.621  20.922  1.00  0.00      D    H  
HETATM 3963  O   HOH D1165      -0.014  12.956  37.773  1.00  0.00      D    O  
HETATM 3964  H1  HOH D1165       0.427  12.087  37.551  1.00  0.00      D    H  
HETATM 3965  H2  HOH D1165      -0.135  13.026  38.763  1.00  0.00      D    H  
HETATM 3966  O   HOH D1166       8.005  29.134  78.236  1.00  0.00      D    O  
HETATM 3967  H1  HOH D1166       8.772  28.609  77.865  1.00  0.00      D    H  
HETATM 3968  H2  HOH D1166       7.289  28.507  78.543  1.00  0.00      D    H  
HETATM 3969  O   HOH D1167      21.373   5.853  57.703  1.00  0.00      D    O  
HETATM 3970  H1  HOH D1167      20.623   6.457  57.435  1.00  0.00      D    H  
HETATM 3971  H2  HOH D1167      21.843   5.522  56.885  1.00  0.00      D    H  
HETATM 3972  O   HOH D1168      37.972   5.605  54.370  1.00  0.00      D    O  
HETATM 3973  H1  HOH D1168      37.845   5.890  55.320  1.00  0.00      D    H  
HETATM 3974  H2  HOH D1168      37.151   5.827  53.843  1.00  0.00      D    H  
HETATM 3975  O   HOH D1169      19.688  26.699  11.865  1.00  0.00      D    O  
HETATM 3976  H1  HOH D1169      20.686  26.649  11.842  1.00  0.00      D    H  
HETATM 3977  H2  HOH D1169      19.388  26.974  12.778  1.00  0.00      D    H  
HETATM 3978  O   HOH D1170      30.350   7.440  89.654  1.00  0.00      D    O  
HETATM 3979  H1  HOH D1170      30.491   8.420  89.510  1.00  0.00      D    H  
HETATM 3980  H2  HOH D1170      30.824   7.155  90.487  1.00  0.00      D    H  
HETATM 3981  O   HOH D1171      23.836  27.216  28.215  1.00  0.00      D    O  
HETATM 3982  H1  HOH D1171      23.609  26.288  27.919  1.00  0.00      D    H  
HETATM 3983  H2  HOH D1171      23.603  27.863  27.489  1.00  0.00      D    H  
HETATM 3984  O   HOH D1172      46.862  34.493  48.999  1.00  0.00      D    O  
HETATM 3985  H1  HOH D1172      45.893  34.603  49.217  1.00  0.00      D    H  
HETATM 3986  H2  HOH D1172      47.014  34.713  48.035  1.00  0.00      D    H  
HETATM 3987  O   HOH D1173      27.549   7.651 109.500  1.00  0.00      D    O  
HETATM 3988  H1  HOH D1173      28.333   7.248 109.973  1.00  0.00      D    H  
HETATM 3989  H2  HOH D1173      26.743   7.077 109.643  1.00  0.00      D    H  
HETATM 3990  O   HOH D1174       0.896  14.903  84.784  1.00  0.00      D    O  
HETATM 3991  H1  HOH D1174       0.444  15.223  85.616  1.00  0.00      D    H  
HETATM 3992  H2  HOH D1174       0.214  14.766  84.066  1.00  0.00      D    H  
HETATM 3993  O   HOH D1175       7.435   3.776 109.881  1.00  0.00      D    O  
HETATM 3994  H1  HOH D1175       7.999   3.869 109.060  1.00  0.00      D    H  
HETATM 3995  H2  HOH D1175       6.515   3.482 109.621  1.00  0.00      D    H  
HETATM 3996  O   HOH D1176      13.102  12.949   5.107  1.00  0.00      D    O  
HETATM 3997  H1  HOH D1176      12.933  13.925   5.246  1.00  0.00      D    H  
HETATM 3998  H2  HOH D1176      12.267  12.435   5.303  1.00  0.00      D    H  
HETATM 3999  O   HOH D1177      48.421  10.189  42.268  1.00  0.00      D    O  
HETATM 4000  H1  HOH D1177      47.737  10.544  41.631  1.00  0.00      D    H  
HETATM 4001  H2  HOH D1177      49.323  10.540  42.017  1.00  0.00      D    H  
HETATM 4002  O   HOH D1178      21.618   0.089  55.725  1.00  0.00      D    O  
HETATM 4003  H1  HOH D1178      20.674  -0.150  55.952  1.00  0.00      D    H  
HETATM 4004  H2  HOH D1178      22.015   0.623  56.472  1.00  0.00      D    H  
HETATM 4005  O   HOH D1179       2.711   7.674  63.837  1.00  0.00      D    O  
HETATM 4006  H1  HOH D1179       2.542   7.072  63.057  1.00  0.00      D    H  
HETATM 4007  H2  HOH D1179       1.915   7.669  64.442  1.00  0.00      D    H  
HETATM 4008  O   HOH D1180      37.009  32.619  15.200  1.00  0.00      D    O  
HETATM 4009  H1  HOH D1180      36.805  33.365  15.834  1.00  0.00      D    H  
HETATM 4010  H2  HOH D1180      36.310  32.588  14.485  1.00  0.00      D    H  
HETATM 4011  O   HOH D1181      13.857   2.530  91.495  1.00  0.00      D    O  
HETATM 4012  H1  HOH D1181      12.944   2.476  91.900  1.00  0.00      D    H  
HETATM 4013  H2  HOH D1181      14.455   3.065  92.091  1.00  0.00      D    H  
HETATM 4014  O   HOH D1182      21.770  15.131 112.136  1.00  0.00      D    O  
HETATM 4015  H1  HOH D1182      20.775  15.211 112.067  1.00  0.00      D    H  
HETATM 4016  H2  HOH D1182      22.173  15.203 111.223  1.00  0.00      D    H  
HETATM 4017  O   HOH D1183      19.877  15.610  75.802  1.00  0.00      D    O  
HETATM 4018  H1  HOH D1183      20.280  14.793  75.388  1.00  0.00      D    H  
HETATM 4019  H2  HOH D1183      19.459  16.173  75.090  1.00  0.00      D    H  
HETATM 4020  O   HOH D1184      12.564  10.516  62.847  1.00  0.00      D    O  
HETATM 4021  H1  HOH D1184      12.420  11.366  62.341  1.00  0.00      D    H  
HETATM 4022  H2  HOH D1184      13.123   9.893  62.299  1.00  0.00      D    H  
HETATM 4023  O   HOH D1185       3.773  38.111 117.584  1.00  0.00      D    O  
HETATM 4024  H1  HOH D1185       4.669  37.856 117.220  1.00  0.00      D    H  
HETATM 4025  H2  HOH D1185       3.360  37.322 118.037  1.00  0.00      D    H  
HETATM 4026  O   HOH D1186      23.104  25.926  10.425  1.00  0.00      D    O  
HETATM 4027  H1  HOH D1186      24.086  26.016  10.586  1.00  0.00      D    H  
HETATM 4028  H2  HOH D1186      22.604  26.202  11.246  1.00  0.00      D    H  
HETATM 4029  O   HOH D1187       5.143  14.566  52.761  1.00  0.00      D    O  
HETATM 4030  H1  HOH D1187       6.074  14.461  52.411  1.00  0.00      D    H  
HETATM 4031  H2  HOH D1187       4.566  14.978  52.056  1.00  0.00      D    H  
HETATM 4032  O   HOH D1188       9.329  29.963  64.564  1.00  0.00      D    O  
HETATM 4033  H1  HOH D1188       8.896  29.239  65.101  1.00  0.00      D    H  
HETATM 4034  H2  HOH D1188       8.625  30.498  64.097  1.00  0.00      D    H  
HETATM 4035  O   HOH D1189      37.524  33.458  18.992  1.00  0.00      D    O  
HETATM 4036  H1  HOH D1189      37.224  33.772  18.091  1.00  0.00      D    H  
HETATM 4037  H2  HOH D1189      36.890  32.763  19.331  1.00  0.00      D    H  
HETATM 4038  O   HOH D1190      21.311   2.060   3.706  1.00  0.00      D    O  
HETATM 4039  H1  HOH D1190      21.354   1.074   3.548  1.00  0.00      D    H  
HETATM 4040  H2  HOH D1190      22.168   2.483   3.412  1.00  0.00      D    H  
HETATM 4041  O   HOH D1191      13.898  35.783  26.902  1.00  0.00      D    O  
HETATM 4042  H1  HOH D1191      14.478  36.587  26.768  1.00  0.00      D    H  
HETATM 4043  H2  HOH D1191      14.455  35.024  27.240  1.00  0.00      D    H  
HETATM 4044  O   HOH D1192       5.931   8.388   5.439  1.00  0.00      D    O  
HETATM 4045  H1  HOH D1192       6.664   8.125   4.812  1.00  0.00      D    H  
HETATM 4046  H2  HOH D1192       5.358   9.085   5.008  1.00  0.00      D    H  
HETATM 4047  O   HOH D1193      31.316  37.935 113.846  1.00  0.00      D    O  
HETATM 4048  H1  HOH D1193      31.171  37.022 113.466  1.00  0.00      D    H  
HETATM 4049  H2  HOH D1193      32.289  38.066 114.038  1.00  0.00      D    H  
HETATM 4050  O   HOH D1194      41.810  35.686  18.917  1.00  0.00      D    O  
HETATM 4051  H1  HOH D1194      41.184  36.136  18.280  1.00  0.00      D    H  
HETATM 4052  H2  HOH D1194      41.423  34.809  19.202  1.00  0.00      D    H  
HETATM 4053  O   HOH D1195      20.991  35.694  32.672  1.00  0.00      D    O  
HETATM 4054  H1  HOH D1195      20.304  36.380  32.432  1.00  0.00      D    H  
HETATM 4055  H2  HOH D1195      21.329  35.869  33.596  1.00  0.00      D    H  
HETATM 4056  O   HOH D1196      16.319  11.330 111.849  1.00  0.00      D    O  
HETATM 4057  H1  HOH D1196      15.773  11.253 111.015  1.00  0.00      D    H  
HETATM 4058  H2  HOH D1196      15.983  10.678 112.529  1.00  0.00      D    H  
HETATM 4059  O   HOH D1197       7.869  35.275  31.261  1.00  0.00      D    O  
HETATM 4060  H1  HOH D1197       7.980  36.257  31.107  1.00  0.00      D    H  
HETATM 4061  H2  HOH D1197       8.110  35.056  32.206  1.00  0.00      D    H  
HETATM 4062  O   HOH D1198      14.970  25.337   9.896  1.00  0.00      D    O  
HETATM 4063  H1  HOH D1198      15.658  25.437  10.615  1.00  0.00      D    H  
HETATM 4064  H2  HOH D1198      14.952  26.165   9.335  1.00  0.00      D    H  
HETATM 4065  O   HOH D1199      27.279   4.102  78.295  1.00  0.00      D    O  
HETATM 4066  H1  HOH D1199      28.055   3.556  78.609  1.00  0.00      D    H  
HETATM 4067  H2  HOH D1199      27.019   3.814  77.373  1.00  0.00      D    H  
HETATM 4068  O   HOH D1200      22.740  29.601  13.044  1.00  0.00      D    O  
HETATM 4069  H1  HOH D1200      23.665  29.964  13.151  1.00  0.00      D    H  
HETATM 4070  H2  HOH D1200      22.767  28.602  13.084  1.00  0.00      D    H  
HETATM 4071  O   HOH D1201      48.134  17.195  30.696  1.00  0.00      D    O  
HETATM 4072  H1  HOH D1201      48.733  16.496  31.087  1.00  0.00      D    H  
HETATM 4073  H2  HOH D1201      48.678  17.840  30.160  1.00  0.00      D    H  
HETATM 4074  O   HOH D1202      10.168   5.792  29.056  1.00  0.00      D    O  
HETATM 4075  H1  HOH D1202       9.613   6.528  29.442  1.00  0.00      D    H  
HETATM 4076  H2  HOH D1202       9.577   5.028  28.798  1.00  0.00      D    H  
HETATM 4077  O   HOH D1203       6.159  16.320   7.474  1.00  0.00      D    O  
HETATM 4078  H1  HOH D1203       5.844  16.462   6.535  1.00  0.00      D    H  
HETATM 4079  H2  HOH D1203       5.545  15.683   7.939  1.00  0.00      D    H  
HETATM 4080  O   HOH D1204      44.835  14.226  50.744  1.00  0.00      D    O  
HETATM 4081  H1  HOH D1204      44.106  13.545  50.686  1.00  0.00      D    H  
HETATM 4082  H2  HOH D1204      45.563  13.991  50.099  1.00  0.00      D    H  
HETATM 4083  O   HOH D1205      34.195  12.620  33.241  1.00  0.00      D    O  
HETATM 4084  H1  HOH D1205      33.241  12.879  33.390  1.00  0.00      D    H  
HETATM 4085  H2  HOH D1205      34.330  12.383  32.279  1.00  0.00      D    H  
HETATM 4086  O   HOH D1206      33.906  32.382  48.294  1.00  0.00      D    O  
HETATM 4087  H1  HOH D1206      33.959  32.083  47.341  1.00  0.00      D    H  
HETATM 4088  H2  HOH D1206      33.025  32.110  48.681  1.00  0.00      D    H  
HETATM 4089  O   HOH D1207      15.606  38.430  21.355  1.00  0.00      D    O  
HETATM 4090  H1  HOH D1207      15.055  38.135  22.135  1.00  0.00      D    H  
HETATM 4091  H2  HOH D1207      15.355  37.895  20.548  1.00  0.00      D    H  
HETATM 4092  O   HOH D1208      14.479  39.608   3.510  1.00  0.00      D    O  
HETATM 4093  H1  HOH D1208      14.643  40.593   3.552  1.00  0.00      D    H  
HETATM 4094  H2  HOH D1208      13.496  39.436   3.439  1.00  0.00      D    H  
HETATM 4095  O   HOH D1209      39.699   1.751 110.619  1.00  0.00      D    O  
HETATM 4096  H1  HOH D1209      40.003   2.703 110.655  1.00  0.00      D    H  
HETATM 4097  H2  HOH D1209      40.146   1.230 111.346  1.00  0.00      D    H  
HETATM 4098  O   HOH D1210      40.316  20.141  77.652  1.00  0.00      D    O  
HETATM 4099  H1  HOH D1210      39.714  19.637  77.032  1.00  0.00      D    H  
HETATM 4100  H2  HOH D1210      39.773  20.774  78.203  1.00  0.00      D    H  
HETATM 4101  O   HOH D1211      38.512  26.916 116.926  1.00  0.00      D    O  
HETATM 4102  H1  HOH D1211      38.698  27.554 116.179  1.00  0.00      D    H  
HETATM 4103  H2  HOH D1211      38.713  27.359 117.800  1.00  0.00      D    H  
HETATM 4104  O   HOH D1212       1.628  22.354   7.899  1.00  0.00      D    O  
HETATM 4105  H1  HOH D1212       1.368  22.829   8.739  1.00  0.00      D    H  
HETATM 4106  H2  HOH D1212       2.212  22.949   7.346  1.00  0.00      D    H  
HETATM 4107  O   HOH D1213      21.271  36.063 104.555  1.00  0.00      D    O  
HETATM 4108  H1  HOH D1213      21.537  36.496 103.693  1.00  0.00      D    H  
HETATM 4109  H2  HOH D1213      21.431  35.077 104.495  1.00  0.00      D    H  
HETATM 4110  O   HOH D1214       7.442  32.953  80.986  1.00  0.00      D    O  
HETATM 4111  H1  HOH D1214       6.947  32.221  80.518  1.00  0.00      D    H  
HETATM 4112  H2  HOH D1214       7.430  32.786  81.972  1.00  0.00      D    H  
HETATM 4113  O   HOH D1215      26.925  35.121  71.280  1.00  0.00      D    O  
HETATM 4114  H1  HOH D1215      26.288  34.389  71.040  1.00  0.00      D    H  
HETATM 4115  H2  HOH D1215      26.992  35.191  72.276  1.00  0.00      D    H  
HETATM 4116  O   HOH D1216      31.034   4.837  98.246  1.00  0.00      D    O  
HETATM 4117  H1  HOH D1216      30.672   4.103  98.821  1.00  0.00      D    H  
HETATM 4118  H2  HOH D1216      31.511   4.440  97.462  1.00  0.00      D    H  
HETATM 4119  O   HOH D1217      17.827  33.346   9.343  1.00  0.00      D    O  
HETATM 4120  H1  HOH D1217      17.893  32.737  10.135  1.00  0.00      D    H  
HETATM 4121  H2  HOH D1217      17.095  34.010   9.494  1.00  0.00      D    H  
HETATM 4122  O   HOH D1218      34.220   7.433  42.625  1.00  0.00      D    O  
HETATM 4123  H1  HOH D1218      34.648   6.545  42.791  1.00  0.00      D    H  
HETATM 4124  H2  HOH D1218      33.900   7.816  43.492  1.00  0.00      D    H  
HETATM 4125  O   HOH D1219       7.082  29.233  74.104  1.00  0.00      D    O  
HETATM 4126  H1  HOH D1219       7.242  30.066  74.633  1.00  0.00      D    H  
HETATM 4127  H2  HOH D1219       6.382  29.407  73.411  1.00  0.00      D    H  
HETATM 4128  O   HOH D1220      38.824  38.589  20.658  1.00  0.00      D    O  
HETATM 4129  H1  HOH D1220      39.799  38.800  20.726  1.00  0.00      D    H  
HETATM 4130  H2  HOH D1220      38.694  37.598  20.697  1.00  0.00      D    H  
HETATM 4131  O   HOH D1221      38.411  12.546  76.087  1.00  0.00      D    O  
HETATM 4132  H1  HOH D1221      39.006  13.313  76.328  1.00  0.00      D    H  
HETATM 4133  H2  HOH D1221      38.965  11.796  75.724  1.00  0.00      D    H  
HETATM 4134  O   HOH D1222      36.676  22.616  62.823  1.00  0.00      D    O  
HETATM 4135  H1  HOH D1222      37.657  22.471  62.949  1.00  0.00      D    H  
HETATM 4136  H2  HOH D1222      36.528  23.447  62.286  1.00  0.00      D    H  
HETATM 4137  O   HOH D1223      31.495   9.610  60.688  1.00  0.00      D    O  
HETATM 4138  H1  HOH D1223      31.336  10.544  60.365  1.00  0.00      D    H  
HETATM 4139  H2  HOH D1223      30.623   9.193  60.942  1.00  0.00      D    H  
HETATM 4140  O   HOH D1224      16.449  40.569 105.516  1.00  0.00      D    O  
HETATM 4141  H1  HOH D1224      16.372  39.597 105.293  1.00  0.00      D    H  
HETATM 4142  H2  HOH D1224      15.681  41.066 105.109  1.00  0.00      D    H  
HETATM 4143  O   HOH D1225       4.041  17.894  26.130  1.00  0.00      D    O  
HETATM 4144  H1  HOH D1225       4.199  18.362  26.999  1.00  0.00      D    H  
HETATM 4145  H2  HOH D1225       3.983  18.567  25.393  1.00  0.00      D    H  
HETATM 4146  O   HOH D1226      11.536  39.429   3.715  1.00  0.00      D    O  
HETATM 4147  H1  HOH D1226      10.830  40.117   3.888  1.00  0.00      D    H  
HETATM 4148  H2  HOH D1226      11.392  38.645   4.318  1.00  0.00      D    H  
HETATM 4149  O   HOH D1227      46.182  27.861 100.644  1.00  0.00      D    O  
HETATM 4150  H1  HOH D1227      46.284  26.920 100.966  1.00  0.00      D    H  
HETATM 4151  H2  HOH D1227      45.232  28.151 100.756  1.00  0.00      D    H  
HETATM 4152  O   HOH D1228      48.503  32.456  93.436  1.00  0.00      D    O  
HETATM 4153  H1  HOH D1228      47.532  32.510  93.669  1.00  0.00      D    H  
HETATM 4154  H2  HOH D1228      48.629  31.813  92.681  1.00  0.00      D    H  
HETATM 4155  O   HOH D1229      13.806  10.101  84.059  1.00  0.00      D    O  
HETATM 4156  H1  HOH D1229      14.572   9.643  83.608  1.00  0.00      D    H  
HETATM 4157  H2  HOH D1229      13.505   9.556  84.841  1.00  0.00      D    H  
HETATM 4158  O   HOH D1230      19.051   7.063   5.671  1.00  0.00      D    O  
HETATM 4159  H1  HOH D1230      18.380   6.956   4.937  1.00  0.00      D    H  
HETATM 4160  H2  HOH D1230      19.140   8.032   5.903  1.00  0.00      D    H  
HETATM 4161  O   HOH D1231      46.766  13.553 108.119  1.00  0.00      D    O  
HETATM 4162  H1  HOH D1231      45.883  13.638 107.658  1.00  0.00      D    H  
HETATM 4163  H2  HOH D1231      47.459  14.061 107.609  1.00  0.00      D    H  
HETATM 4164  O   HOH D1232      24.126  28.620 117.786  1.00  0.00      D    O  
HETATM 4165  H1  HOH D1232      23.236  28.545 117.337  1.00  0.00      D    H  
HETATM 4166  H2  HOH D1232      24.081  28.195 118.690  1.00  0.00      D    H  
HETATM 4167  O   HOH D1233      46.541  36.119  25.739  1.00  0.00      D    O  
HETATM 4168  H1  HOH D1233      46.396  35.479  24.984  1.00  0.00      D    H  
HETATM 4169  H2  HOH D1233      45.840  35.974  26.438  1.00  0.00      D    H  
HETATM 4170  O   HOH D1234      37.287  11.400 104.573  1.00  0.00      D    O  
HETATM 4171  H1  HOH D1234      36.328  11.174 104.743  1.00  0.00      D    H  
HETATM 4172  H2  HOH D1234      37.346  12.306 104.153  1.00  0.00      D    H  
HETATM 4173  O   HOH D1235      24.784  38.529  64.180  1.00  0.00      D    O  
HETATM 4174  H1  HOH D1235      24.102  38.095  63.591  1.00  0.00      D    H  
HETATM 4175  H2  HOH D1235      24.356  39.275  64.691  1.00  0.00      D    H  
HETATM 4176  O   HOH D1236      18.400  19.908   4.696  1.00  0.00      D    O  
HETATM 4177  H1  HOH D1236      17.501  20.041   5.114  1.00  0.00      D    H  
HETATM 4178  H2  HOH D1236      18.663  20.735   4.200  1.00  0.00      D    H  
HETATM 4179  O   HOH D1237      43.339  36.968  24.973  1.00  0.00      D    O  
HETATM 4180  H1  HOH D1237      43.772  37.394  24.178  1.00  0.00      D    H  
HETATM 4181  H2  HOH D1237      43.743  37.337  25.810  1.00  0.00      D    H  
HETATM 4182  O   HOH D1238      30.166  39.423  99.483  1.00  0.00      D    O  
HETATM 4183  H1  HOH D1238      30.858  38.723  99.658  1.00  0.00      D    H  
HETATM 4184  H2  HOH D1238      30.609  40.252  99.141  1.00  0.00      D    H  
HETATM 4185  O   HOH D1239      39.332   4.725  26.057  1.00  0.00      D    O  
HETATM 4186  H1  HOH D1239      39.772   4.071  25.442  1.00  0.00      D    H  
HETATM 4187  H2  HOH D1239      38.351   4.753  25.867  1.00  0.00      D    H  
HETATM 4188  O   HOH D1240      28.948  17.339  83.566  1.00  0.00      D    O  
HETATM 4189  H1  HOH D1240      28.863  17.555  84.538  1.00  0.00      D    H  
HETATM 4190  H2  HOH D1240      29.774  16.795  83.416  1.00  0.00      D    H  
HETATM 4191  O   HOH D1241      48.870  39.961  78.733  1.00  0.00      D    O  
HETATM 4192  H1  HOH D1241      49.073  40.212  77.786  1.00  0.00      D    H  
HETATM 4193  H2  HOH D1241      49.655  40.184  79.312  1.00  0.00      D    H  
HETATM 4194  O   HOH D1242      17.120  34.808  43.058  1.00  0.00      D    O  
HETATM 4195  H1  HOH D1242      16.554  33.985  43.028  1.00  0.00      D    H  
HETATM 4196  H2  HOH D1242      16.544  35.614  42.925  1.00  0.00      D    H  
HETATM 4197  O   HOH D1243      13.640  14.649  68.899  1.00  0.00      D    O  
HETATM 4198  H1  HOH D1243      13.831  14.590  67.919  1.00  0.00      D    H  
HETATM 4199  H2  HOH D1243      13.560  13.727  69.279  1.00  0.00      D    H  
HETATM 4200  O   HOH D1244      37.481  30.416  51.615  1.00  0.00      D    O  
HETATM 4201  H1  HOH D1244      38.198  29.810  51.269  1.00  0.00      D    H  
HETATM 4202  H2  HOH D1244      37.220  31.065  50.900  1.00  0.00      D    H  
HETATM 4203  O   HOH D1245      32.720   7.609  67.608  1.00  0.00      D    O  
HETATM 4204  H1  HOH D1245      32.820   7.942  66.670  1.00  0.00      D    H  
HETATM 4205  H2  HOH D1245      32.074   6.847  67.624  1.00  0.00      D    H  
HETATM 4206  O   HOH D1246      18.848  39.134  26.161  1.00  0.00      D    O  
HETATM 4207  H1  HOH D1246      19.804  39.320  25.932  1.00  0.00      D    H  
HETATM 4208  H2  HOH D1246      18.784  38.255  26.634  1.00  0.00      D    H  
HETATM 4209  O   HOH D1247      35.075   6.852  80.777  1.00  0.00      D    O  
HETATM 4210  H1  HOH D1247      35.493   7.530  81.381  1.00  0.00      D    H  
HETATM 4211  H2  HOH D1247      34.132   6.686  81.064  1.00  0.00      D    H  
HETATM 4212  O   HOH D1248      21.091  41.460 117.961  1.00  0.00      D    O  
HETATM 4213  H1  HOH D1248      20.996  40.584 117.487  1.00  0.00      D    H  
HETATM 4214  H2  HOH D1248      21.445  41.303 118.883  1.00  0.00      D    H  
HETATM 4215  O   HOH D1249      43.358  21.708  94.358  1.00  0.00      D    O  
HETATM 4216  H1  HOH D1249      43.858  21.982  93.537  1.00  0.00      D    H  
HETATM 4217  H2  HOH D1249      42.625  22.364  94.537  1.00  0.00      D    H  
HETATM 4218  O   HOH D1250       2.577  25.444  54.700  1.00  0.00      D    O  
HETATM 4219  H1  HOH D1250       2.588  24.444  54.718  1.00  0.00      D    H  
HETATM 4220  H2  HOH D1250       3.220  25.772  54.007  1.00  0.00      D    H  
HETATM 4221  O   HOH D1251      21.346  28.155  61.858  1.00  0.00      D    O  
HETATM 4222  H1  HOH D1251      21.970  28.250  62.633  1.00  0.00      D    H  
HETATM 4223  H2  HOH D1251      21.874  28.035  61.017  1.00  0.00      D    H  
HETATM 4224  O   HOH D1252      28.720  40.864  70.004  1.00  0.00      D    O  
HETATM 4225  H1  HOH D1252      28.660  41.105  70.972  1.00  0.00      D    H  
HETATM 4226  H2  HOH D1252      29.180  39.981  69.908  1.00  0.00      D    H  
HETATM 4227  O   HOH D1253       1.979  28.764  48.534  1.00  0.00      D    O  
HETATM 4228  H1  HOH D1253       1.601  28.200  47.800  1.00  0.00      D    H  
HETATM 4229  H2  HOH D1253       1.293  29.429  48.831  1.00  0.00      D    H  
HETATM 4230  O   HOH D1254      46.667   2.348  87.408  1.00  0.00      D    O  
HETATM 4231  H1  HOH D1254      46.033   1.600  87.210  1.00  0.00      D    H  
HETATM 4232  H2  HOH D1254      46.728   2.479  88.397  1.00  0.00      D    H  
HETATM 4233  O   HOH D1255       0.150  31.916  19.807  1.00  0.00      D    O  
HETATM 4234  H1  HOH D1255       0.714  31.819  18.987  1.00  0.00      D    H  
HETATM 4235  H2  HOH D1255       0.635  31.531  20.592  1.00  0.00      D    H  
HETATM 4236  O   HOH D1256      12.295  17.397  25.914  1.00  0.00      D    O  
HETATM 4237  H1  HOH D1256      12.715  18.170  25.438  1.00  0.00      D    H  
HETATM 4238  H2  HOH D1256      11.370  17.645  26.200  1.00  0.00      D    H  
HETATM 4239  O   HOH D1257       2.084  39.352  43.057  1.00  0.00      D    O  
HETATM 4240  H1  HOH D1257       2.925  39.101  42.577  1.00  0.00      D    H  
HETATM 4241  H2  HOH D1257       1.633  38.526  43.395  1.00  0.00      D    H  
HETATM 4242  O   HOH D1258      29.300  31.071  29.341  1.00  0.00      D    O  
HETATM 4243  H1  HOH D1258      28.514  30.611  28.929  1.00  0.00      D    H  
HETATM 4244  H2  HOH D1258      29.003  31.581  30.149  1.00  0.00      D    H  
HETATM 4245  O   HOH D1259       0.449   6.301  26.983  1.00  0.00      D    O  
HETATM 4246  H1  HOH D1259       1.197   5.675  26.765  1.00  0.00      D    H  
HETATM 4247  H2  HOH D1259      -0.245   6.255  26.265  1.00  0.00      D    H  
HETATM 4248  O   HOH D1260      26.353  10.501  76.318  1.00  0.00      D    O  
HETATM 4249  H1  HOH D1260      25.895  10.225  77.163  1.00  0.00      D    H  
HETATM 4250  H2  HOH D1260      26.779   9.702  75.894  1.00  0.00      D    H  
HETATM 4251  O   HOH D1261      14.868  22.663  41.373  1.00  0.00      D    O  
HETATM 4252  H1  HOH D1261      14.700  23.648  41.387  1.00  0.00      D    H  
HETATM 4253  H2  HOH D1261      15.571  22.435  42.047  1.00  0.00      D    H  
HETATM 4254  O   HOH D1262       0.233  31.034  80.405  1.00  0.00      D    O  
HETATM 4255  H1  HOH D1262       0.208  31.669  81.176  1.00  0.00      D    H  
HETATM 4256  H2  HOH D1262       0.833  30.265  80.626  1.00  0.00      D    H  
HETATM 4257  O   HOH D1263      29.667  33.409 106.745  1.00  0.00      D    O  
HETATM 4258  H1  HOH D1263      30.522  33.845 106.464  1.00  0.00      D    H  
HETATM 4259  H2  HOH D1263      29.672  32.451 106.458  1.00  0.00      D    H  
HETATM 4260  O   HOH D1264      10.012  10.267  73.715  1.00  0.00      D    O  
HETATM 4261  H1  HOH D1264      10.036   9.267  73.728  1.00  0.00      D    H  
HETATM 4262  H2  HOH D1264       9.091  10.575  73.479  1.00  0.00      D    H  
HETATM 4263  O   HOH D1265       4.274  21.510  94.049  1.00  0.00      D    O  
HETATM 4264  H1  HOH D1265       5.045  20.873  94.026  1.00  0.00      D    H  
HETATM 4265  H2  HOH D1265       3.723  21.336  94.865  1.00  0.00      D    H  
HETATM 4266  O   HOH D1266      44.259   5.513  10.640  1.00  0.00      D    O  
HETATM 4267  H1  HOH D1266      45.252   5.617  10.689  1.00  0.00      D    H  
HETATM 4268  H2  HOH D1266      43.975   5.463   9.683  1.00  0.00      D    H  
HETATM 4269  O   HOH D1267       1.084  32.350  78.030  1.00  0.00      D    O  
HETATM 4270  H1  HOH D1267       0.760  33.218  77.655  1.00  0.00      D    H  
HETATM 4271  H2  HOH D1267       0.555  32.121  78.847  1.00  0.00      D    H  
HETATM 4272  O   HOH D1268       2.767  16.269  61.664  1.00  0.00      D    O  
HETATM 4273  H1  HOH D1268       3.228  16.075  62.529  1.00  0.00      D    H  
HETATM 4274  H2  HOH D1268       2.986  15.554  61.001  1.00  0.00      D    H  
HETATM 4275  O   HOH D1269      37.798  41.180   9.600  1.00  0.00      D    O  
HETATM 4276  H1  HOH D1269      37.811  42.003   9.033  1.00  0.00      D    H  
HETATM 4277  H2  HOH D1269      38.326  41.341  10.434  1.00  0.00      D    H  
HETATM 4278  O   HOH D1270      44.174   4.369  72.202  1.00  0.00      D    O  
HETATM 4279  H1  HOH D1270      43.821   4.600  73.109  1.00  0.00      D    H  
HETATM 4280  H2  HOH D1270      44.414   3.399  72.175  1.00  0.00      D    H  
HETATM 4281  O   HOH D1271       3.719  31.683  26.727  1.00  0.00      D    O  
HETATM 4282  H1  HOH D1271       4.196  32.503  27.043  1.00  0.00      D    H  
HETATM 4283  H2  HOH D1271       3.580  31.061  27.498  1.00  0.00      D    H  
HETATM 4284  O   HOH D1272      37.060  14.546  20.796  1.00  0.00      D    O  
HETATM 4285  H1  HOH D1272      36.484  14.206  21.540  1.00  0.00      D    H  
HETATM 4286  H2  HOH D1272      37.960  14.792  21.156  1.00  0.00      D    H  
HETATM 4287  O   HOH D1273      16.167   2.637  27.073  1.00  0.00      D    O  
HETATM 4288  H1  HOH D1273      15.312   2.636  27.592  1.00  0.00      D    H  
HETATM 4289  H2  HOH D1273      15.979   2.396  26.121  1.00  0.00      D    H  
HETATM 4290  O   HOH D1274       2.803  39.478  12.885  1.00  0.00      D    O  
HETATM 4291  H1  HOH D1274       3.329  39.967  12.189  1.00  0.00      D    H  
HETATM 4292  H2  HOH D1274       2.844  39.982  13.748  1.00  0.00      D    H  
HETATM 4293  O   HOH D1275      44.312  16.801  57.414  1.00  0.00      D    O  
HETATM 4294  H1  HOH D1275      43.438  17.254  57.242  1.00  0.00      D    H  
HETATM 4295  H2  HOH D1275      45.029  17.490  57.520  1.00  0.00      D    H  
HETATM 4296  O   HOH D1276      43.166  24.065  29.146  1.00  0.00      D    O  
HETATM 4297  H1  HOH D1276      43.935  24.498  28.675  1.00  0.00      D    H  
HETATM 4298  H2  HOH D1276      42.964  24.569  29.986  1.00  0.00      D    H  
HETATM 4299  O   HOH D1277      16.387  11.601  36.291  1.00  0.00      D    O  
HETATM 4300  H1  HOH D1277      16.837  12.478  36.459  1.00  0.00      D    H  
HETATM 4301  H2  HOH D1277      16.499  11.010  37.090  1.00  0.00      D    H  
HETATM 4302  O   HOH D1278      17.167   9.116  24.493  1.00  0.00      D    O  
HETATM 4303  H1  HOH D1278      18.145   9.029  24.682  1.00  0.00      D    H  
HETATM 4304  H2  HOH D1278      16.646   8.665  25.218  1.00  0.00      D    H  
HETATM 4305  O   HOH D1279      19.314  16.907  97.577  1.00  0.00      D    O  
HETATM 4306  H1  HOH D1279      19.408  17.024  98.565  1.00  0.00      D    H  
HETATM 4307  H2  HOH D1279      18.355  16.732  97.352  1.00  0.00      D    H  
HETATM 4308  O   HOH D1280      10.781  30.960  34.591  1.00  0.00      D    O  
HETATM 4309  H1  HOH D1280       9.966  31.147  35.139  1.00  0.00      D    H  
HETATM 4310  H2  HOH D1280      11.235  31.821  34.364  1.00  0.00      D    H  
HETATM 4311  O   HOH D1281       6.219  12.314  31.469  1.00  0.00      D    O  
HETATM 4312  H1  HOH D1281       5.562  12.875  30.964  1.00  0.00      D    H  
HETATM 4313  H2  HOH D1281       5.727  11.642  32.022  1.00  0.00      D    H  
HETATM 4314  O   HOH D1282      27.184  36.660  28.606  1.00  0.00      D    O  
HETATM 4315  H1  HOH D1282      27.273  35.908  27.952  1.00  0.00      D    H  
HETATM 4316  H2  HOH D1282      27.347  37.529  28.139  1.00  0.00      D    H  
HETATM 4317  O   HOH D1283      26.401  31.815 111.195  1.00  0.00      D    O  
HETATM 4318  H1  HOH D1283      27.115  32.225 110.627  1.00  0.00      D    H  
HETATM 4319  H2  HOH D1283      26.756  31.665 112.118  1.00  0.00      D    H  
HETATM 4320  O   HOH D1284       1.125   8.190 100.001  1.00  0.00      D    O  
HETATM 4321  H1  HOH D1284       1.857   8.813 100.277  1.00  0.00      D    H  
HETATM 4322  H2  HOH D1284       0.721   8.510  99.144  1.00  0.00      D    H  
HETATM 4323  O   HOH D1285      42.141   6.731  33.675  1.00  0.00      D    O  
HETATM 4324  H1  HOH D1285      42.845   6.022  33.722  1.00  0.00      D    H  
HETATM 4325  H2  HOH D1285      42.506   7.587  34.039  1.00  0.00      D    H  
HETATM 4326  O   HOH D1286       8.295  22.039  40.901  1.00  0.00      D    O  
HETATM 4327  H1  HOH D1286       7.512  22.346  41.441  1.00  0.00      D    H  
HETATM 4328  H2  HOH D1286       8.917  22.807  40.749  1.00  0.00      D    H  
HETATM 4329  O   HOH D1287      35.839  23.468  74.993  1.00  0.00      D    O  
HETATM 4330  H1  HOH D1287      36.582  22.915  74.617  1.00  0.00      D    H  
HETATM 4331  H2  HOH D1287      35.009  22.914  75.055  1.00  0.00      D    H  
HETATM 4332  O   HOH D1288      26.794  37.327  42.450  1.00  0.00      D    O  
HETATM 4333  H1  HOH D1288      26.932  38.314  42.523  1.00  0.00      D    H  
HETATM 4334  H2  HOH D1288      25.995  37.061  42.990  1.00  0.00      D    H  
HETATM 4335  O   HOH D1289       5.728  22.226   4.545  1.00  0.00      D    O  
HETATM 4336  H1  HOH D1289       4.773  22.342   4.272  1.00  0.00      D    H  
HETATM 4337  H2  HOH D1289       6.139  23.122   4.710  1.00  0.00      D    H  
HETATM 4338  O   HOH D1290      18.191  12.304 107.876  1.00  0.00      D    O  
HETATM 4339  H1  HOH D1290      17.848  11.391 108.094  1.00  0.00      D    H  
HETATM 4340  H2  HOH D1290      17.744  12.977 108.465  1.00  0.00      D    H  
HETATM 4341  O   HOH D1291       2.262  33.165  91.265  1.00  0.00      D    O  
HETATM 4342  H1  HOH D1291       3.026  33.624  90.812  1.00  0.00      D    H  
HETATM 4343  H2  HOH D1291       1.540  33.831  91.456  1.00  0.00      D    H  
HETATM 4344  O   HOH D1292      24.714  36.038  94.184  1.00  0.00      D    O  
HETATM 4345  H1  HOH D1292      25.137  35.139  94.296  1.00  0.00      D    H  
HETATM 4346  H2  HOH D1292      25.257  36.585  93.547  1.00  0.00      D    H  
HETATM 4347  O   HOH D1293      13.008  16.201  84.318  1.00  0.00      D    O  
HETATM 4348  H1  HOH D1293      13.079  16.710  83.460  1.00  0.00      D    H  
HETATM 4349  H2  HOH D1293      12.947  15.223  84.121  1.00  0.00      D    H  
HETATM 4350  O   HOH D1294      36.251  15.252  53.122  1.00  0.00      D    O  
HETATM 4351  H1  HOH D1294      35.609  15.487  53.852  1.00  0.00      D    H  
HETATM 4352  H2  HOH D1294      36.121  15.875  52.350  1.00  0.00      D    H  
HETATM 4353  O   HOH D1295      20.666  38.182  17.844  1.00  0.00      D    O  
HETATM 4354  H1  HOH D1295      20.734  37.378  18.435  1.00  0.00      D    H  
HETATM 4355  H2  HOH D1295      19.933  38.777  18.173  1.00  0.00      D    H  
HETATM 4356  O   HOH D1296      31.046  22.031  13.094  1.00  0.00      D    O  
HETATM 4357  H1  HOH D1296      31.814  21.569  13.538  1.00  0.00      D    H  
HETATM 4358  H2  HOH D1296      31.215  22.088  12.110  1.00  0.00      D    H  
HETATM 4359  O   HOH D1297       1.637   0.984  77.511  1.00  0.00      D    O  
HETATM 4360  H1  HOH D1297       1.851   1.072  78.483  1.00  0.00      D    H  
HETATM 4361  H2  HOH D1297       0.838   1.546  77.293  1.00  0.00      D    H  
HETATM 4362  O   HOH D1298      47.550  37.625  54.218  1.00  0.00      D    O  
HETATM 4363  H1  HOH D1298      47.388  38.593  54.028  1.00  0.00      D    H  
HETATM 4364  H2  HOH D1298      47.769  37.507  55.187  1.00  0.00      D    H  
HETATM 4365  O   HOH D1299       6.455   9.264  95.569  1.00  0.00      D    O  
HETATM 4366  H1  HOH D1299       6.256  10.022  94.949  1.00  0.00      D    H  
HETATM 4367  H2  HOH D1299       5.878   8.482  95.335  1.00  0.00      D    H  
HETATM 4368  O   HOH D1300      17.707   1.508  61.126  1.00  0.00      D    O  
HETATM 4369  H1  HOH D1300      17.517   2.235  61.786  1.00  0.00      D    H  
HETATM 4370  H2  HOH D1300      16.930   0.879  61.091  1.00  0.00      D    H  
HETATM 4371  O   HOH D1301      29.075   3.541  13.774  1.00  0.00      D    O  
HETATM 4372  H1  HOH D1301      29.906   3.476  14.327  1.00  0.00      D    H  
HETATM 4373  H2  HOH D1301      28.400   2.882  14.108  1.00  0.00      D    H  
HETATM 4374  O   HOH D1302      26.986  15.170  34.197  1.00  0.00      D    O  
HETATM 4375  H1  HOH D1302      26.182  15.763  34.220  1.00  0.00      D    H  
HETATM 4376  H2  HOH D1302      27.446  15.196  35.085  1.00  0.00      D    H  
HETATM 4377  O   HOH D1303      22.158  38.803  34.240  1.00  0.00      D    O  
HETATM 4378  H1  HOH D1303      22.028  37.890  34.627  1.00  0.00      D    H  
HETATM 4379  H2  HOH D1303      22.487  39.423  34.952  1.00  0.00      D    H  
HETATM 4380  O   HOH D1304      45.644  32.235  93.843  1.00  0.00      D    O  
HETATM 4381  H1  HOH D1304      45.131  31.523  94.321  1.00  0.00      D    H  
HETATM 4382  H2  HOH D1304      45.180  32.464  92.987  1.00  0.00      D    H  
HETATM 4383  O   HOH D1305      10.351  12.677  68.056  1.00  0.00      D    O  
HETATM 4384  H1  HOH D1305      10.389  13.404  67.370  1.00  0.00      D    H  
HETATM 4385  H2  HOH D1305       9.751  12.959  68.805  1.00  0.00      D    H  
HETATM 4386  O   HOH D1306       1.979   4.922  57.031  1.00  0.00      D    O  
HETATM 4387  H1  HOH D1306       1.524   4.557  56.219  1.00  0.00      D    H  
HETATM 4388  H2  HOH D1306       2.561   4.216  57.434  1.00  0.00      D    H  
HETATM 4389  O   HOH D1307      10.818  18.831  57.594  1.00  0.00      D    O  
HETATM 4390  H1  HOH D1307      10.905  17.847  57.746  1.00  0.00      D    H  
HETATM 4391  H2  HOH D1307      11.238  19.324  58.356  1.00  0.00      D    H  
HETATM 4392  O   HOH D1308      47.854  36.445  40.217  1.00  0.00      D    O  
HETATM 4393  H1  HOH D1308      47.726  36.143  41.162  1.00  0.00      D    H  
HETATM 4394  H2  HOH D1308      47.357  37.300  40.070  1.00  0.00      D    H  
HETATM 4395  O   HOH D1309      40.387   3.775  30.516  1.00  0.00      D    O  
HETATM 4396  H1  HOH D1309      39.964   2.895  30.298  1.00  0.00      D    H  
HETATM 4397  H2  HOH D1309      40.394   4.353  29.701  1.00  0.00      D    H  
HETATM 4398  O   HOH D1310      37.136   9.614  78.426  1.00  0.00      D    O  
HETATM 4399  H1  HOH D1310      36.604  10.271  78.959  1.00  0.00      D    H  
HETATM 4400  H2  HOH D1310      36.578   9.264  77.673  1.00  0.00      D    H  
HETATM 4401  O   HOH D1311      10.173  37.219  14.336  1.00  0.00      D    O  
HETATM 4402  H1  HOH D1311       9.880  36.975  13.411  1.00  0.00      D    H  
HETATM 4403  H2  HOH D1311       9.603  36.741  15.003  1.00  0.00      D    H  
HETATM 4404  O   HOH D1312      16.587   2.468  46.134  1.00  0.00      D    O  
HETATM 4405  H1  HOH D1312      16.720   2.827  47.058  1.00  0.00      D    H  
HETATM 4406  H2  HOH D1312      15.628   2.575  45.870  1.00  0.00      D    H  
HETATM 4407  O   HOH D1313      12.150   8.387  49.814  1.00  0.00      D    O  
HETATM 4408  H1  HOH D1313      11.201   8.193  49.566  1.00  0.00      D    H  
HETATM 4409  H2  HOH D1313      12.762   7.967  49.144  1.00  0.00      D    H  
HETATM 4410  O   HOH D1314      14.677  39.975   8.548  1.00  0.00      D    O  
HETATM 4411  H1  HOH D1314      15.128  39.904   7.658  1.00  0.00      D    H  
HETATM 4412  H2  HOH D1314      14.917  40.847   8.974  1.00  0.00      D    H  
HETATM 4413  O   HOH D1315      45.648  31.196  69.032  1.00  0.00      D    O  
HETATM 4414  H1  HOH D1315      46.093  30.951  68.171  1.00  0.00      D    H  
HETATM 4415  H2  HOH D1315      44.661  31.269  68.888  1.00  0.00      D    H  
HETATM 4416  O   HOH D1316      34.808  37.975 100.181  1.00  0.00      D    O  
HETATM 4417  H1  HOH D1316      34.978  38.705 100.844  1.00  0.00      D    H  
HETATM 4418  H2  HOH D1316      35.585  37.345 100.174  1.00  0.00      D    H  
HETATM 4419  O   HOH D1317      17.013  10.795  52.106  1.00  0.00      D    O  
HETATM 4420  H1  HOH D1317      16.458  11.423  51.559  1.00  0.00      D    H  
HETATM 4421  H2  HOH D1317      17.965  11.099  52.096  1.00  0.00      D    H  
HETATM 4422  O   HOH D1318       8.851   4.245 102.526  1.00  0.00      D    O  
HETATM 4423  H1  HOH D1318       9.719   4.304 102.034  1.00  0.00      D    H  
HETATM 4424  H2  HOH D1318       8.218   3.662 102.017  1.00  0.00      D    H  
HETATM 4425  O   HOH D1319       2.189  11.312  41.293  1.00  0.00      D    O  
HETATM 4426  H1  HOH D1319       2.663  10.751  41.972  1.00  0.00      D    H  
HETATM 4427  H2  HOH D1319       2.859  11.733  40.682  1.00  0.00      D    H  
HETATM 4428  O   HOH D1320      14.905  24.044  66.158  1.00  0.00      D    O  
HETATM 4429  H1  HOH D1320      15.000  23.147  66.589  1.00  0.00      D    H  
HETATM 4430  H2  HOH D1320      15.808  24.463  66.058  1.00  0.00      D    H  
HETATM 4431  O   HOH D1321      30.542   0.660  44.627  1.00  0.00      D    O  
HETATM 4432  H1  HOH D1321      31.501   0.827  44.399  1.00  0.00      D    H  
HETATM 4433  H2  HOH D1321      30.414  -0.308  44.845  1.00  0.00      D    H  
HETATM 4434  O   HOH D1322       9.043  22.508  93.270  1.00  0.00      D    O  
HETATM 4435  H1  HOH D1322       8.360  22.946  92.685  1.00  0.00      D    H  
HETATM 4436  H2  HOH D1322       8.962  21.514  93.191  1.00  0.00      D    H  
HETATM 4437  O   HOH D1323      26.309  15.219  72.243  1.00  0.00      D    O  
HETATM 4438  H1  HOH D1323      27.025  14.791  72.795  1.00  0.00      D    H  
HETATM 4439  H2  HOH D1323      26.431  14.965  71.284  1.00  0.00      D    H  
HETATM 4440  O   HOH D1324      39.801  29.635  89.292  1.00  0.00      D    O  
HETATM 4441  H1  HOH D1324      40.265  30.139  88.564  1.00  0.00      D    H  
HETATM 4442  H2  HOH D1324      38.900  30.037  89.453  1.00  0.00      D    H  
HETATM 4443  O   HOH D1325      11.751  11.628  48.192  1.00  0.00      D    O  
HETATM 4444  H1  HOH D1325      11.105  11.522  48.947  1.00  0.00      D    H  
HETATM 4445  H2  HOH D1325      11.436  12.356  47.583  1.00  0.00      D    H  
HETATM 4446  O   HOH D1326      33.250  35.988  89.954  1.00  0.00      D    O  
HETATM 4447  H1  HOH D1326      32.588  36.410  90.572  1.00  0.00      D    H  
HETATM 4448  H2  HOH D1326      32.769  35.578  89.179  1.00  0.00      D    H  
HETATM 4449  O   HOH D1327      43.665  32.754  97.662  1.00  0.00      D    O  
HETATM 4450  H1  HOH D1327      44.070  32.159  98.356  1.00  0.00      D    H  
HETATM 4451  H2  HOH D1327      44.391  33.173  97.117  1.00  0.00      D    H  
HETATM 4452  O   HOH D1328      41.650  34.803  35.896  1.00  0.00      D    O  
HETATM 4453  H1  HOH D1328      40.765  34.406  36.137  1.00  0.00      D    H  
HETATM 4454  H2  HOH D1328      41.554  35.794  35.794  1.00  0.00      D    H  
HETATM 4455  O   HOH D1329      25.916  18.347  20.743  1.00  0.00      D    O  
HETATM 4456  H1  HOH D1329      25.898  18.984  21.514  1.00  0.00      D    H  
HETATM 4457  H2  HOH D1329      24.988  18.224  20.391  1.00  0.00      D    H  
HETATM 4458  O   HOH D1330      15.062  28.133  72.244  1.00  0.00      D    O  
HETATM 4459  H1  HOH D1330      15.635  27.534  71.685  1.00  0.00      D    H  
HETATM 4460  H2  HOH D1330      15.094  27.829  73.197  1.00  0.00      D    H  
HETATM 4461  O   HOH D1331      38.802  36.594  36.481  1.00  0.00      D    O  
HETATM 4462  H1  HOH D1331      38.529  36.821  35.547  1.00  0.00      D    H  
HETATM 4463  H2  HOH D1331      38.433  35.698  36.729  1.00  0.00      D    H  
HETATM 4464  O   HOH D1332      36.843   8.709  66.316  1.00  0.00      D    O  
HETATM 4465  H1  HOH D1332      36.084   9.327  66.519  1.00  0.00      D    H  
HETATM 4466  H2  HOH D1332      37.595   9.228  65.908  1.00  0.00      D    H  
HETATM 4467  O   HOH D1333      19.722  14.436  92.516  1.00  0.00      D    O  
HETATM 4468  H1  HOH D1333      19.099  13.893  93.078  1.00  0.00      D    H  
HETATM 4469  H2  HOH D1333      19.676  14.122  91.568  1.00  0.00      D    H  
HETATM 4470  O   HOH D1334      42.083   3.066  16.992  1.00  0.00      D    O  
HETATM 4471  H1  HOH D1334      41.934   3.801  17.654  1.00  0.00      D    H  
HETATM 4472  H2  HOH D1334      42.391   3.457  16.124  1.00  0.00      D    H  
HETATM 4473  O   HOH D1335      30.797   3.073  34.129  1.00  0.00      D    O  
HETATM 4474  H1  HOH D1335      29.842   3.161  34.413  1.00  0.00      D    H  
HETATM 4475  H2  HOH D1335      30.846   2.532  33.290  1.00  0.00      D    H  
HETATM 4476  O   HOH D1336      28.661  36.397 112.484  1.00  0.00      D    O  
HETATM 4477  H1  HOH D1336      28.443  36.612 111.532  1.00  0.00      D    H  
HETATM 4478  H2  HOH D1336      29.387  35.709 112.512  1.00  0.00      D    H  
HETATM 4479  O   HOH D1337      45.507  42.300  15.953  1.00  0.00      D    O  
HETATM 4480  H1  HOH D1337      44.631  42.227  16.429  1.00  0.00      D    H  
HETATM 4481  H2  HOH D1337      45.900  43.206  16.114  1.00  0.00      D    H  
HETATM 4482  O   HOH D1338      16.789  28.280  48.991  1.00  0.00      D    O  
HETATM 4483  H1  HOH D1338      16.481  27.351  48.788  1.00  0.00      D    H  
HETATM 4484  H2  HOH D1338      16.627  28.482  49.957  1.00  0.00      D    H  
HETATM 4485  O   HOH D1339      31.943  17.529  62.683  1.00  0.00      D    O  
HETATM 4486  H1  HOH D1339      31.271  17.949  63.293  1.00  0.00      D    H  
HETATM 4487  H2  HOH D1339      32.216  18.189  61.983  1.00  0.00      D    H  
HETATM 4488  O   HOH D1340      22.536  30.497  28.411  1.00  0.00      D    O  
HETATM 4489  H1  HOH D1340      22.002  30.127  27.651  1.00  0.00      D    H  
HETATM 4490  H2  HOH D1340      23.151  31.209  28.070  1.00  0.00      D    H  
HETATM 4491  O   HOH D1341      39.057   7.585   3.718  1.00  0.00      D    O  
HETATM 4492  H1  HOH D1341      39.662   7.100   4.350  1.00  0.00      D    H  
HETATM 4493  H2  HOH D1341      38.108   7.474   4.014  1.00  0.00      D    H  
HETATM 4494  O   HOH D1342      37.642  38.452  48.106  1.00  0.00      D    O  
HETATM 4495  H1  HOH D1342      37.540  39.144  48.820  1.00  0.00      D    H  
HETATM 4496  H2  HOH D1342      37.969  38.885  47.266  1.00  0.00      D    H  
HETATM 4497  O   HOH D1343       8.156  41.131  16.560  1.00  0.00      D    O  
HETATM 4498  H1  HOH D1343       8.890  41.515  17.121  1.00  0.00      D    H  
HETATM 4499  H2  HOH D1343       7.710  41.865  16.048  1.00  0.00      D    H  
HETATM 4500  O   HOH D1344       7.515  35.243  68.335  1.00  0.00      D    O  
HETATM 4501  H1  HOH D1344       7.620  36.224  68.498  1.00  0.00      D    H  
HETATM 4502  H2  HOH D1344       7.623  35.054  67.359  1.00  0.00      D    H  
HETATM 4503  O   HOH D1345       6.190  24.489   6.971  1.00  0.00      D    O  
HETATM 4504  H1  HOH D1345       6.167  24.830   6.031  1.00  0.00      D    H  
HETATM 4505  H2  HOH D1345       5.358  24.772   7.448  1.00  0.00      D    H  
HETATM 4506  O   HOH D1346       7.704  21.338   2.770  1.00  0.00      D    O  
HETATM 4507  H1  HOH D1346       6.925  21.663   3.306  1.00  0.00      D    H  
HETATM 4508  H2  HOH D1346       7.840  20.361   2.938  1.00  0.00      D    H  
HETATM 4509  O   HOH D1347      42.725  29.669  66.874  1.00  0.00      D    O  
HETATM 4510  H1  HOH D1347      42.919  30.384  67.546  1.00  0.00      D    H  
HETATM 4511  H2  HOH D1347      41.737  29.607  66.730  1.00  0.00      D    H  
HETATM 4512  O   HOH D1348      45.774  26.416  22.907  1.00  0.00      D    O  
HETATM 4513  H1  HOH D1348      45.785  27.220  23.501  1.00  0.00      D    H  
HETATM 4514  H2  HOH D1348      46.082  26.674  21.991  1.00  0.00      D    H  
HETATM 4515  O   HOH D1349      19.119  39.822 104.657  1.00  0.00      D    O  
HETATM 4516  H1  HOH D1349      19.745  40.593 104.775  1.00  0.00      D    H  
HETATM 4517  H2  HOH D1349      18.237  40.043 105.075  1.00  0.00      D    H  
HETATM 4518  O   HOH D1350      49.237   3.621  49.407  1.00  0.00      D    O  
HETATM 4519  H1  HOH D1350      48.455   3.914  49.957  1.00  0.00      D    H  
HETATM 4520  H2  HOH D1350      49.746   4.424  49.097  1.00  0.00      D    H  
HETATM 4521  O   HOH D1351      11.426  12.119  10.543  1.00  0.00      D    O  
HETATM 4522  H1  HOH D1351      10.869  12.806  11.010  1.00  0.00      D    H  
HETATM 4523  H2  HOH D1351      11.211  12.122   9.567  1.00  0.00      D    H  
HETATM 4524  O   HOH D1352      36.592  18.364 103.396  1.00  0.00      D    O  
HETATM 4525  H1  HOH D1352      35.844  19.012 103.542  1.00  0.00      D    H  
HETATM 4526  H2  HOH D1352      37.400  18.856 103.070  1.00  0.00      D    H  
HETATM 4527  O   HOH D1353      30.545  38.463 116.613  1.00  0.00      D    O  
HETATM 4528  H1  HOH D1353      29.598  38.242 116.845  1.00  0.00      D    H  
HETATM 4529  H2  HOH D1353      30.594  38.758 115.658  1.00  0.00      D    H  
HETATM 4530  O   HOH D1354      24.476  33.467 109.781  1.00  0.00      D    O  
HETATM 4531  H1  HOH D1354      25.200  33.894 109.239  1.00  0.00      D    H  
HETATM 4532  H2  HOH D1354      24.881  32.992 110.562  1.00  0.00      D    H  
HETATM 4533  O   HOH D1355       3.835  21.317 105.602  1.00  0.00      D    O  
HETATM 4534  H1  HOH D1355       4.551  21.304 104.904  1.00  0.00      D    H  
HETATM 4535  H2  HOH D1355       4.031  22.036 106.268  1.00  0.00      D    H  
HETATM 4536  O   HOH D1356      11.482  42.281  66.959  1.00  0.00      D    O  
HETATM 4537  H1  HOH D1356      11.316  41.448  66.433  1.00  0.00      D    H  
HETATM 4538  H2  HOH D1356      11.283  43.080  66.391  1.00  0.00      D    H  
HETATM 4539  O   HOH D1357       6.410   5.477  36.182  1.00  0.00      D    O  
HETATM 4540  H1  HOH D1357       6.524   4.484  36.144  1.00  0.00      D    H  
HETATM 4541  H2  HOH D1357       6.361   5.843  35.253  1.00  0.00      D    H  
HETATM 4542  O   HOH D1358      35.996   5.650  78.502  1.00  0.00      D    O  
HETATM 4543  H1  HOH D1358      35.889   6.374  79.184  1.00  0.00      D    H  
HETATM 4544  H2  HOH D1358      36.893   5.223  78.608  1.00  0.00      D    H  
HETATM 4545  O   HOH D1359      36.049   5.206  68.263  1.00  0.00      D    O  
HETATM 4546  H1  HOH D1359      36.108   4.329  68.739  1.00  0.00      D    H  
HETATM 4547  H2  HOH D1359      36.884   5.731  68.427  1.00  0.00      D    H  
HETATM 4548  O   HOH D1360      43.705  18.032  23.164  1.00  0.00      D    O  
HETATM 4549  H1  HOH D1360      43.354  18.259  22.255  1.00  0.00      D    H  
HETATM 4550  H2  HOH D1360      44.659  18.322  23.235  1.00  0.00      D    H  
HETATM 4551  O   HOH D1361      47.235  17.866  77.036  1.00  0.00      D    O  
HETATM 4552  H1  HOH D1361      46.277  17.913  76.751  1.00  0.00      D    H  
HETATM 4553  H2  HOH D1361      47.358  17.098  77.665  1.00  0.00      D    H  
HETATM 4554  O   HOH D1362      39.948   8.926  93.591  1.00  0.00      D    O  
HETATM 4555  H1  HOH D1362      40.406   9.714  94.002  1.00  0.00      D    H  
HETATM 4556  H2  HOH D1362      40.466   8.096  93.793  1.00  0.00      D    H  
HETATM 4557  O   HOH D1363      39.892  31.180  35.632  1.00  0.00      D    O  
HETATM 4558  H1  HOH D1363      40.653  30.864  35.065  1.00  0.00      D    H  
HETATM 4559  H2  HOH D1363      40.026  30.869  36.573  1.00  0.00      D    H  
HETATM 4560  O   HOH D1364      46.971  34.162  35.160  1.00  0.00      D    O  
HETATM 4561  H1  HOH D1364      46.238  33.966  35.812  1.00  0.00      D    H  
HETATM 4562  H2  HOH D1364      46.586  34.245  34.241  1.00  0.00      D    H  
HETATM 4563  O   HOH D1365      45.335  37.859   8.794  1.00  0.00      D    O  
HETATM 4564  H1  HOH D1365      46.126  38.233   9.278  1.00  0.00      D    H  
HETATM 4565  H2  HOH D1365      44.522  37.942   9.370  1.00  0.00      D    H  
HETATM 4566  O   HOH D1366      43.753  21.677 115.512  1.00  0.00      D    O  
HETATM 4567  H1  HOH D1366      42.760  21.716 115.405  1.00  0.00      D    H  
HETATM 4568  H2  HOH D1366      44.187  21.713 114.612  1.00  0.00      D    H  
HETATM 4569  O   HOH D1367      24.295  25.864  44.821  1.00  0.00      D    O  
HETATM 4570  H1  HOH D1367      25.272  25.764  44.633  1.00  0.00      D    H  
HETATM 4571  H2  HOH D1367      24.138  26.708  45.333  1.00  0.00      D    H  
HETATM 4572  O   HOH D1368      37.376  22.568   5.922  1.00  0.00      D    O  
HETATM 4573  H1  HOH D1368      37.295  21.691   6.396  1.00  0.00      D    H  
HETATM 4574  H2  HOH D1368      36.941  23.283   6.469  1.00  0.00      D    H  
HETATM 4575  O   HOH D1369      42.447  28.534  30.722  1.00  0.00      D    O  
HETATM 4576  H1  HOH D1369      42.035  29.424  30.917  1.00  0.00      D    H  
HETATM 4577  H2  HOH D1369      43.434  28.583  30.871  1.00  0.00      D    H  
HETATM 4578  O   HOH D1370      11.443  29.876  12.159  1.00  0.00      D    O  
HETATM 4579  H1  HOH D1370      10.533  30.149  12.471  1.00  0.00      D    H  
HETATM 4580  H2  HOH D1370      11.814  30.582  11.556  1.00  0.00      D    H  
HETATM 4581  O   HOH D1371      23.166  13.886  24.644  1.00  0.00      D    O  
HETATM 4582  H1  HOH D1371      23.412  14.676  24.082  1.00  0.00      D    H  
HETATM 4583  H2  HOH D1371      22.372  13.427  24.244  1.00  0.00      D    H  
HETATM 4584  O   HOH D1372       7.544  23.052 108.605  1.00  0.00      D    O  
HETATM 4585  H1  HOH D1372       6.840  23.055 109.315  1.00  0.00      D    H  
HETATM 4586  H2  HOH D1372       8.431  22.841 109.016  1.00  0.00      D    H  
HETATM 4587  O   HOH D1373      44.249  12.037  57.082  1.00  0.00      D    O  
HETATM 4588  H1  HOH D1373      45.074  11.473  57.034  1.00  0.00      D    H  
HETATM 4589  H2  HOH D1373      44.400  12.796  57.715  1.00  0.00      D    H  
HETATM 4590  O   HOH D1374       3.195  36.129  57.274  1.00  0.00      D    O  
HETATM 4591  H1  HOH D1374       3.498  35.695  56.425  1.00  0.00      D    H  
HETATM 4592  H2  HOH D1374       3.016  37.098  57.107  1.00  0.00      D    H  
HETATM 4593  O   HOH D1375      39.276  32.120  76.952  1.00  0.00      D    O  
HETATM 4594  H1  HOH D1375      38.573  31.434  76.762  1.00  0.00      D    H  
HETATM 4595  H2  HOH D1375      39.572  32.039  77.904  1.00  0.00      D    H  
HETATM 4596  O   HOH D1376      33.938  42.259 109.758  1.00  0.00      D    O  
HETATM 4597  H1  HOH D1376      33.998  41.263 109.822  1.00  0.00      D    H  
HETATM 4598  H2  HOH D1376      34.725  42.670 110.217  1.00  0.00      D    H  
HETATM 4599  O   HOH D1377      21.313   3.281  34.972  1.00  0.00      D    O  
HETATM 4600  H1  HOH D1377      21.492   3.225  33.990  1.00  0.00      D    H  
HETATM 4601  H2  HOH D1377      22.051   3.788  35.417  1.00  0.00      D    H  
HETATM 4602  O   HOH D1378       8.494  27.697   4.486  1.00  0.00      D    O  
HETATM 4603  H1  HOH D1378       7.604  27.456   4.099  1.00  0.00      D    H  
HETATM 4604  H2  HOH D1378       8.448  27.649   5.484  1.00  0.00      D    H  
HETATM 4605  O   HOH D1379      25.343  42.309  53.814  1.00  0.00      D    O  
HETATM 4606  H1  HOH D1379      25.642  43.127  53.324  1.00  0.00      D    H  
HETATM 4607  H2  HOH D1379      26.055  42.028  54.458  1.00  0.00      D    H  
HETATM 4608  O   HOH D1380      30.465  35.651 115.271  1.00  0.00      D    O  
HETATM 4609  H1  HOH D1380      30.512  35.219 116.171  1.00  0.00      D    H  
HETATM 4610  H2  HOH D1380      30.607  36.636 115.366  1.00  0.00      D    H  
HETATM 4611  O   HOH D1381      44.307  30.456  80.252  1.00  0.00      D    O  
HETATM 4612  H1  HOH D1381      45.282  30.416  80.032  1.00  0.00      D    H  
HETATM 4613  H2  HOH D1381      43.935  31.336  79.956  1.00  0.00      D    H  
HETATM 4614  O   HOH D1382      45.874   6.989 101.507  1.00  0.00      D    O  
HETATM 4615  H1  HOH D1382      46.028   6.897 100.523  1.00  0.00      D    H  
HETATM 4616  H2  HOH D1382      45.618   7.932 101.718  1.00  0.00      D    H  
HETATM 4617  O   HOH D1383      21.258  39.939  77.491  1.00  0.00      D    O  
HETATM 4618  H1  HOH D1383      20.767  40.031  78.357  1.00  0.00      D    H  
HETATM 4619  H2  HOH D1383      20.776  39.290  76.902  1.00  0.00      D    H  
HETATM 4620  O   HOH D1384      48.711  27.472 112.167  1.00  0.00      D    O  
HETATM 4621  H1  HOH D1384      49.169  26.993 111.419  1.00  0.00      D    H  
HETATM 4622  H2  HOH D1384      49.344  28.124 112.584  1.00  0.00      D    H  
HETATM 4623  O   HOH D1385      37.980  25.756 107.424  1.00  0.00      D    O  
HETATM 4624  H1  HOH D1385      38.324  26.617 107.799  1.00  0.00      D    H  
HETATM 4625  H2  HOH D1385      38.272  24.998 108.007  1.00  0.00      D    H  
HETATM 4626  O   HOH D1386       8.054  23.417  73.983  1.00  0.00      D    O  
HETATM 4627  H1  HOH D1386       8.043  22.568  73.454  1.00  0.00      D    H  
HETATM 4628  H2  HOH D1386       7.120  23.659  74.245  1.00  0.00      D    H  
HETATM 4629  O   HOH D1387      33.128  35.273 117.982  1.00  0.00      D    O  
HETATM 4630  H1  HOH D1387      33.456  34.330 118.025  1.00  0.00      D    H  
HETATM 4631  H2  HOH D1387      32.135  35.275 117.864  1.00  0.00      D    H  
HETATM 4632  O   HOH D1388       6.076  22.127  52.695  1.00  0.00      D    O  
HETATM 4633  H1  HOH D1388       6.712  21.677  52.067  1.00  0.00      D    H  
HETATM 4634  H2  HOH D1388       6.288  21.856  53.634  1.00  0.00      D    H  
HETATM 4635  O   HOH D1389      34.724   4.055  47.057  1.00  0.00      D    O  
HETATM 4636  H1  HOH D1389      34.415   4.963  47.340  1.00  0.00      D    H  
HETATM 4637  H2  HOH D1389      35.692   3.947  47.286  1.00  0.00      D    H  
HETATM 4638  O   HOH D1390      26.880  32.598  86.082  1.00  0.00      D    O  
HETATM 4639  H1  HOH D1390      26.017  32.212  85.756  1.00  0.00      D    H  
HETATM 4640  H2  HOH D1390      26.917  32.536  87.079  1.00  0.00      D    H  
HETATM 4641  O   HOH D1391      44.533  38.103  80.832  1.00  0.00      D    O  
HETATM 4642  H1  HOH D1391      44.122  38.744  81.479  1.00  0.00      D    H  
HETATM 4643  H2  HOH D1391      44.786  38.590  79.995  1.00  0.00      D    H  
HETATM 4644  O   HOH D1392      16.273  39.118  14.590  1.00  0.00      D    O  
HETATM 4645  H1  HOH D1392      15.771  39.771  14.024  1.00  0.00      D    H  
HETATM 4646  H2  HOH D1392      17.079  39.564  14.979  1.00  0.00      D    H  
HETATM 4647  O   HOH D1393      38.283  39.316  82.850  1.00  0.00      D    O  
HETATM 4648  H1  HOH D1393      37.879  38.891  83.659  1.00  0.00      D    H  
HETATM 4649  H2  HOH D1393      37.689  39.163  82.060  1.00  0.00      D    H  
HETATM 4650  O   HOH D1394      23.536  37.598  91.273  1.00  0.00      D    O  
HETATM 4651  H1  HOH D1394      23.211  36.672  91.084  1.00  0.00      D    H  
HETATM 4652  H2  HOH D1394      24.457  37.555  91.661  1.00  0.00      D    H  
HETATM 4653  O   HOH D1395      23.625  11.012  80.438  1.00  0.00      D    O  
HETATM 4654  H1  HOH D1395      23.655  10.385  81.217  1.00  0.00      D    H  
HETATM 4655  H2  HOH D1395      23.042  11.794  80.663  1.00  0.00      D    H  
HETATM 4656  O   HOH D1396      43.959  25.310 109.374  1.00  0.00      D    O  
HETATM 4657  H1  HOH D1396      43.677  25.541 108.442  1.00  0.00      D    H  
HETATM 4658  H2  HOH D1396      44.756  24.708 109.341  1.00  0.00      D    H  
HETATM 4659  O   HOH D1397      33.149  29.547  20.790  1.00  0.00      D    O  
HETATM 4660  H1  HOH D1397      34.089  29.334  20.522  1.00  0.00      D    H  
HETATM 4661  H2  HOH D1397      32.601  28.710  20.776  1.00  0.00      D    H  
HETATM 4662  O   HOH D1398       0.668  38.335  97.361  1.00  0.00      D    O  
HETATM 4663  H1  HOH D1398       0.422  39.184  96.893  1.00  0.00      D    H  
HETATM 4664  H2  HOH D1398       1.492  37.951  96.944  1.00  0.00      D    H  
HETATM 4665  O   HOH D1399       4.383  16.869  78.172  1.00  0.00      D    O  
HETATM 4666  H1  HOH D1399       4.417  16.086  78.794  1.00  0.00      D    H  
HETATM 4667  H2  HOH D1399       3.452  16.978  77.824  1.00  0.00      D    H  
HETATM 4668  O   HOH D1400      23.418  10.624  46.195  1.00  0.00      D    O  
HETATM 4669  H1  HOH D1400      23.874   9.881  45.705  1.00  0.00      D    H  
HETATM 4670  H2  HOH D1400      22.637  10.946  45.660  1.00  0.00      D    H  
HETATM 4671  O   HOH D1401      18.851   6.607  46.438  1.00  0.00      D    O  
HETATM 4672  H1  HOH D1401      18.667   7.541  46.132  1.00  0.00      D    H  
HETATM 4673  H2  HOH D1401      19.825   6.407  46.333  1.00  0.00      D    H  
HETATM 4674  O   HOH D1402      23.219  34.393 112.435  1.00  0.00      D    O  
HETATM 4675  H1  HOH D1402      22.761  34.421 111.546  1.00  0.00      D    H  
HETATM 4676  H2  HOH D1402      24.183  34.630 112.322  1.00  0.00      D    H  
HETATM 4677  O   HOH D1403       6.578   4.256  96.422  1.00  0.00      D    O  
HETATM 4678  H1  HOH D1403       7.410   4.781  96.242  1.00  0.00      D    H  
HETATM 4679  H2  HOH D1403       6.430   4.195  97.409  1.00  0.00      D    H  
HETATM 4680  O   HOH D1404      37.827  20.198 112.852  1.00  0.00      D    O  
HETATM 4681  H1  HOH D1404      37.245  20.220 113.664  1.00  0.00      D    H  
HETATM 4682  H2  HOH D1404      37.834  21.101 112.422  1.00  0.00      D    H  
HETATM 4683  O   HOH D1405      10.902  34.316  27.306  1.00  0.00      D    O  
HETATM 4684  H1  HOH D1405      11.219  34.053  26.395  1.00  0.00      D    H  
HETATM 4685  H2  HOH D1405      10.269  33.624  27.652  1.00  0.00      D    H  
HETATM 4686  O   HOH D1406      15.990  21.217  59.556  1.00  0.00      D    O  
HETATM 4687  H1  HOH D1406      15.030  21.422  59.749  1.00  0.00      D    H  
HETATM 4688  H2  HOH D1406      16.564  21.596  60.282  1.00  0.00      D    H  
HETATM 4689  O   HOH D1407       8.304  16.555  18.085  1.00  0.00      D    O  
HETATM 4690  H1  HOH D1407       8.492  17.515  18.294  1.00  0.00      D    H  
HETATM 4691  H2  HOH D1407       7.669  16.184  18.763  1.00  0.00      D    H  
HETATM 4692  O   HOH D1408      19.236  16.149  10.303  1.00  0.00      D    O  
HETATM 4693  H1  HOH D1408      19.104  16.830   9.583  1.00  0.00      D    H  
HETATM 4694  H2  HOH D1408      19.993  16.431  10.893  1.00  0.00      D    H  
HETATM 4695  O   HOH D1409      42.067  17.547  41.266  1.00  0.00      D    O  
HETATM 4696  H1  HOH D1409      42.847  18.066  40.915  1.00  0.00      D    H  
HETATM 4697  H2  HOH D1409      42.397  16.778  41.813  1.00  0.00      D    H  
HETATM 4698  O   HOH D1410      16.758  37.650  59.844  1.00  0.00      D    O  
HETATM 4699  H1  HOH D1410      15.819  37.336  59.981  1.00  0.00      D    H  
HETATM 4700  H2  HOH D1410      17.023  37.505  58.891  1.00  0.00      D    H  
HETATM 4701  O   HOH D1411       2.570  35.423  18.197  1.00  0.00      D    O  
HETATM 4702  H1  HOH D1411       2.068  34.610  17.901  1.00  0.00      D    H  
HETATM 4703  H2  HOH D1411       2.962  35.881  17.400  1.00  0.00      D    H  
HETATM 4704  O   HOH D1412      27.944  40.145  66.910  1.00  0.00      D    O  
HETATM 4705  H1  HOH D1412      27.054  40.582  66.781  1.00  0.00      D    H  
HETATM 4706  H2  HOH D1412      27.817  39.252  67.342  1.00  0.00      D    H  
HETATM 4707  O   HOH D1413      34.486  15.280   3.313  1.00  0.00      D    O  
HETATM 4708  H1  HOH D1413      34.208  16.240   3.358  1.00  0.00      D    H  
HETATM 4709  H2  HOH D1413      33.707  14.696   3.540  1.00  0.00      D    H  
HETATM 4710  O   HOH D1414      19.983   1.407 110.605  1.00  0.00      D    O  
HETATM 4711  H1  HOH D1414      19.534   1.734 109.773  1.00  0.00      D    H  
HETATM 4712  H2  HOH D1414      20.658   0.708 110.367  1.00  0.00      D    H  
HETATM 4713  O   HOH D1415      40.760  33.153 114.616  1.00  0.00      D    O  
HETATM 4714  H1  HOH D1415      41.685  32.994 114.269  1.00  0.00      D    H  
HETATM 4715  H2  HOH D1415      40.351  32.281 114.886  1.00  0.00      D    H  
HETATM 4716  O   HOH D1416      48.673  29.959  86.503  1.00  0.00      D    O  
HETATM 4717  H1  HOH D1416      48.731  28.985  86.721  1.00  0.00      D    H  
HETATM 4718  H2  HOH D1416      47.840  30.341  86.903  1.00  0.00      D    H  
HETATM 4719  O   HOH D1417      33.474  39.420  76.999  1.00  0.00      D    O  
HETATM 4720  H1  HOH D1417      33.825  39.158  77.897  1.00  0.00      D    H  
HETATM 4721  H2  HOH D1417      33.249  40.394  77.000  1.00  0.00      D    H  
HETATM 4722  O   HOH D1418       1.795  30.346  76.096  1.00  0.00      D    O  
HETATM 4723  H1  HOH D1418       1.536  30.802  76.947  1.00  0.00      D    H  
HETATM 4724  H2  HOH D1418       2.206  29.459  76.304  1.00  0.00      D    H  
HETATM 4725  O   HOH D1419      18.481  37.665  82.688  1.00  0.00      D    O  
HETATM 4726  H1  HOH D1419      17.593  37.880  82.282  1.00  0.00      D    H  
HETATM 4727  H2  HOH D1419      19.209  37.909  82.047  1.00  0.00      D    H  
HETATM 4728  O   HOH D1420      18.337  20.190  13.931  1.00  0.00      D    O  
HETATM 4729  H1  HOH D1420      17.375  20.215  13.660  1.00  0.00      D    H  
HETATM 4730  H2  HOH D1420      18.657  21.120  14.112  1.00  0.00      D    H  
HETATM 4731  O   HOH D1421      40.640   0.671  15.978  1.00  0.00      D    O  
HETATM 4732  H1  HOH D1421      40.678   1.623  16.280  1.00  0.00      D    H  
HETATM 4733  H2  HOH D1421      41.384   0.495  15.333  1.00  0.00      D    H  
HETATM 4734  O   HOH D1422      16.367  29.694 108.365  1.00  0.00      D    O  
HETATM 4735  H1  HOH D1422      15.795  29.589 109.179  1.00  0.00      D    H  
HETATM 4736  H2  HOH D1422      16.010  30.438 107.800  1.00  0.00      D    H  
HETATM 4737  O   HOH D1423       0.253  16.014  98.760  1.00  0.00      D    O  
HETATM 4738  H1  HOH D1423       0.448  16.118  97.785  1.00  0.00      D    H  
HETATM 4739  H2  HOH D1423      -0.616  15.534  98.877  1.00  0.00      D    H  
HETATM 4740  O   HOH D1424       1.483  22.176  80.796  1.00  0.00      D    O  
HETATM 4741  H1  HOH D1424       1.061  21.294  80.585  1.00  0.00      D    H  
HETATM 4742  H2  HOH D1424       0.791  22.798  81.161  1.00  0.00      D    H  
HETATM 4743  O   HOH D1425       5.247   9.870  72.115  1.00  0.00      D    O  
HETATM 4744  H1  HOH D1425       4.467   9.922  71.492  1.00  0.00      D    H  
HETATM 4745  H2  HOH D1425       4.957   9.457  72.979  1.00  0.00      D    H  
HETATM 4746  O   HOH D1426       9.897  22.590  37.992  1.00  0.00      D    O  
HETATM 4747  H1  HOH D1426      10.133  21.624  38.096  1.00  0.00      D    H  
HETATM 4748  H2  HOH D1426       9.893  23.031  38.889  1.00  0.00      D    H  
HETATM 4749  O   HOH D1427      33.764  39.596 111.064  1.00  0.00      D    O  
HETATM 4750  H1  HOH D1427      33.103  38.845 111.065  1.00  0.00      D    H  
HETATM 4751  H2  HOH D1427      34.670  39.242 110.834  1.00  0.00      D    H  
HETATM 4752  O   HOH D1428      13.398   9.506  47.493  1.00  0.00      D    O  
HETATM 4753  H1  HOH D1428      13.757  10.093  46.767  1.00  0.00      D    H  
HETATM 4754  H2  HOH D1428      12.632   9.964  47.944  1.00  0.00      D    H  
HETATM 4755  O   HOH D1429      22.468  19.466  95.299  1.00  0.00      D    O  
HETATM 4756  H1  HOH D1429      22.601  18.533  94.963  1.00  0.00      D    H  
HETATM 4757  H2  HOH D1429      21.781  19.464  96.025  1.00  0.00      D    H  
HETATM 4758  O   HOH D1430      14.967  13.175  62.106  1.00  0.00      D    O  
HETATM 4759  H1  HOH D1430      15.055  13.775  62.901  1.00  0.00      D    H  
HETATM 4760  H2  HOH D1430      14.009  12.911  61.993  1.00  0.00      D    H  
HETATM 4761  O   HOH D1431      18.744  26.215  16.788  1.00  0.00      D    O  
HETATM 4762  H1  HOH D1431      19.103  25.420  17.277  1.00  0.00      D    H  
HETATM 4763  H2  HOH D1431      17.745  26.177  16.777  1.00  0.00      D    H  
HETATM 4764  O   HOH D1432      30.615  32.622   3.839  1.00  0.00      D    O  
HETATM 4765  H1  HOH D1432      29.932  31.891   3.824  1.00  0.00      D    H  
HETATM 4766  H2  HOH D1432      31.528  32.227   3.742  1.00  0.00      D    H  
HETATM 4767  O   HOH D1433      17.830  16.531  94.268  1.00  0.00      D    O  
HETATM 4768  H1  HOH D1433      18.740  16.901  94.081  1.00  0.00      D    H  
HETATM 4769  H2  HOH D1433      17.746  16.332  95.244  1.00  0.00      D    H  
HETATM 4770  O   HOH D1434      18.967  20.258 103.322  1.00  0.00      D    O  
HETATM 4771  H1  HOH D1434      19.344  19.562 102.711  1.00  0.00      D    H  
HETATM 4772  H2  HOH D1434      18.956  21.142 102.855  1.00  0.00      D    H  
HETATM 4773  O   HOH D1435      39.226  16.381  32.958  1.00  0.00      D    O  
HETATM 4774  H1  HOH D1435      39.836  15.813  32.406  1.00  0.00      D    H  
HETATM 4775  H2  HOH D1435      39.041  17.237  32.477  1.00  0.00      D    H  
HETATM 4776  O   HOH D1436       0.714  23.934  35.942  1.00  0.00      D    O  
HETATM 4777  H1  HOH D1436       1.453  24.143  35.302  1.00  0.00      D    H  
HETATM 4778  H2  HOH D1436       0.463  24.762  36.445  1.00  0.00      D    H  
HETATM 4779  O   HOH D1437      10.050  19.468  96.199  1.00  0.00      D    O  
HETATM 4780  H1  HOH D1437      10.679  19.527  96.974  1.00  0.00      D    H  
HETATM 4781  H2  HOH D1437      10.566  19.270  95.365  1.00  0.00      D    H  
HETATM 4782  O   HOH D1438      35.844  23.024  53.002  1.00  0.00      D    O  
HETATM 4783  H1  HOH D1438      35.906  23.516  53.870  1.00  0.00      D    H  
HETATM 4784  H2  HOH D1438      36.313  22.145  53.082  1.00  0.00      D    H  
HETATM 4785  O   HOH D1439      32.250  12.257  62.569  1.00  0.00      D    O  
HETATM 4786  H1  HOH D1439      31.801  13.147  62.655  1.00  0.00      D    H  
HETATM 4787  H2  HOH D1439      31.569  11.530  62.658  1.00  0.00      D    H  
HETATM 4788  O   HOH D1440      40.048  10.741 112.844  1.00  0.00      D    O  
HETATM 4789  H1  HOH D1440      39.296  10.556 112.211  1.00  0.00      D    H  
HETATM 4790  H2  HOH D1440      40.798  10.104 112.667  1.00  0.00      D    H  
HETATM 4791  O   HOH D1441      39.470  27.024  34.917  1.00  0.00      D    O  
HETATM 4792  H1  HOH D1441      39.341  26.785  33.954  1.00  0.00      D    H  
HETATM 4793  H2  HOH D1441      40.372  27.438  35.039  1.00  0.00      D    H  
HETATM 4794  O   HOH D1442      36.922  13.750  14.670  1.00  0.00      D    O  
HETATM 4795  H1  HOH D1442      36.598  13.747  13.724  1.00  0.00      D    H  
HETATM 4796  H2  HOH D1442      37.663  14.414  14.766  1.00  0.00      D    H  
HETATM 4797  O   HOH D1443      33.001  26.238  69.452  1.00  0.00      D    O  
HETATM 4798  H1  HOH D1443      33.122  27.003  70.084  1.00  0.00      D    H  
HETATM 4799  H2  HOH D1443      33.219  25.382  69.919  1.00  0.00      D    H  
HETATM 4800  O   HOH D1444      41.584   0.107  36.273  1.00  0.00      D    O  
HETATM 4801  H1  HOH D1444      41.678   0.802  36.986  1.00  0.00      D    H  
HETATM 4802  H2  HOH D1444      41.594   0.547  35.375  1.00  0.00      D    H  
HETATM 4803  O   HOH D1445      17.239  13.271  48.375  1.00  0.00      D    O  
HETATM 4804  H1  HOH D1445      17.552  12.357  48.117  1.00  0.00      D    H  
HETATM 4805  H2  HOH D1445      16.461  13.531  47.802  1.00  0.00      D    H  
HETATM 4806  O   HOH D1446      36.306  11.078  82.489  1.00  0.00      D    O  
HETATM 4807  H1  HOH D1446      36.105  11.024  81.511  1.00  0.00      D    H  
HETATM 4808  H2  HOH D1446      36.340  12.037  82.770  1.00  0.00      D    H  
HETATM 4809  O   HOH D1447       2.655   8.167  59.655  1.00  0.00      D    O  
HETATM 4810  H1  HOH D1447       2.708   7.366  60.250  1.00  0.00      D    H  
HETATM 4811  H2  HOH D1447       3.577   8.438  59.378  1.00  0.00      D    H  
HETATM 4812  O   HOH D1448      28.378  23.646  31.713  1.00  0.00      D    O  
HETATM 4813  H1  HOH D1448      28.363  24.448  32.310  1.00  0.00      D    H  
HETATM 4814  H2  HOH D1448      27.629  23.032  31.961  1.00  0.00      D    H  
HETATM 4815  O   HOH D1449      27.136  32.020 113.813  1.00  0.00      D    O  
HETATM 4816  H1  HOH D1449      26.490  32.635 114.266  1.00  0.00      D    H  
HETATM 4817  H2  HOH D1449      27.165  31.149 114.303  1.00  0.00      D    H  
HETATM 4818  O   HOH D1450      12.541  37.029  15.787  1.00  0.00      D    O  
HETATM 4819  H1  HOH D1450      11.715  37.357  15.329  1.00  0.00      D    H  
HETATM 4820  H2  HOH D1450      12.288  36.402  16.524  1.00  0.00      D    H  
HETATM 4821  O   HOH D1451      19.183  38.900  64.735  1.00  0.00      D    O  
HETATM 4822  H1  HOH D1451      19.449  39.341  63.878  1.00  0.00      D    H  
HETATM 4823  H2  HOH D1451      19.007  37.929  64.570  1.00  0.00      D    H  
HETATM 4824  O   HOH D1452      30.441   3.611  87.236  1.00  0.00      D    O  
HETATM 4825  H1  HOH D1452      29.475   3.351  87.242  1.00  0.00      D    H  
HETATM 4826  H2  HOH D1452      30.985   2.865  86.852  1.00  0.00      D    H  
HETATM 4827  O   HOH D1453      34.318  42.465  66.193  1.00  0.00      D    O  
HETATM 4828  H1  HOH D1453      34.208  42.220  65.230  1.00  0.00      D    H  
HETATM 4829  H2  HOH D1453      33.458  42.837  66.543  1.00  0.00      D    H  
HETATM 4830  O   HOH D1454      31.667   7.539  92.216  1.00  0.00      D    O  
HETATM 4831  H1  HOH D1454      32.165   7.708  93.067  1.00  0.00      D    H  
HETATM 4832  H2  HOH D1454      31.528   8.403  91.733  1.00  0.00      D    H  
HETATM 4833  O   HOH D1455      34.735  35.922  63.178  1.00  0.00      D    O  
HETATM 4834  H1  HOH D1455      33.777  35.668  63.041  1.00  0.00      D    H  
HETATM 4835  H2  HOH D1455      35.324  35.171  62.881  1.00  0.00      D    H  
HETATM 4836  O   HOH D1456      38.735   7.285  81.888  1.00  0.00      D    O  
HETATM 4837  H1  HOH D1456      39.533   7.863  82.057  1.00  0.00      D    H  
HETATM 4838  H2  HOH D1456      39.014   6.325  81.880  1.00  0.00      D    H  
HETATM 4839  O   HOH D1457      22.948  37.199  66.278  1.00  0.00      D    O  
HETATM 4840  H1  HOH D1457      23.325  38.095  66.041  1.00  0.00      D    H  
HETATM 4841  H2  HOH D1457      21.962  37.281  66.425  1.00  0.00      D    H  
HETATM 4842  O   HOH D1458      21.471  26.764 102.596  1.00  0.00      D    O  
HETATM 4843  H1  HOH D1458      20.977  27.603 102.823  1.00  0.00      D    H  
HETATM 4844  H2  HOH D1458      21.741  26.785 101.634  1.00  0.00      D    H  
HETATM 4845  O   HOH D1459       6.691  13.918  23.610  1.00  0.00      D    O  
HETATM 4846  H1  HOH D1459       6.330  13.011  23.829  1.00  0.00      D    H  
HETATM 4847  H2  HOH D1459       6.149  14.614  24.080  1.00  0.00      D    H  
HETATM 4848  O   HOH D1460      18.206   1.193  96.273  1.00  0.00      D    O  
HETATM 4849  H1  HOH D1460      18.092   2.138  95.967  1.00  0.00      D    H  
HETATM 4850  H2  HOH D1460      18.561   1.186  97.208  1.00  0.00      D    H  
HETATM 4851  O   HOH D1461      24.623  13.315  95.597  1.00  0.00      D    O  
HETATM 4852  H1  HOH D1461      24.154  13.553  96.448  1.00  0.00      D    H  
HETATM 4853  H2  HOH D1461      25.497  12.879  95.809  1.00  0.00      D    H  
HETATM 4854  O   HOH D1462      14.372  17.516  59.582  1.00  0.00      D    O  
HETATM 4855  H1  HOH D1462      14.120  17.555  60.549  1.00  0.00      D    H  
HETATM 4856  H2  HOH D1462      13.607  17.150  59.052  1.00  0.00      D    H  
HETATM 4857  O   HOH D1463      19.524  10.882  22.389  1.00  0.00      D    O  
HETATM 4858  H1  HOH D1463      19.408  10.062  22.949  1.00  0.00      D    H  
HETATM 4859  H2  HOH D1463      18.635  11.171  22.032  1.00  0.00      D    H  
HETATM 4860  O   HOH D1464      36.364  33.776  50.580  1.00  0.00      D    O  
HETATM 4861  H1  HOH D1464      36.786  33.813  49.674  1.00  0.00      D    H  
HETATM 4862  H2  HOH D1464      35.761  32.980  50.635  1.00  0.00      D    H  
HETATM 4863  O   HOH D1465      47.301  37.741 106.929  1.00  0.00      D    O  
HETATM 4864  H1  HOH D1465      46.838  38.232 106.191  1.00  0.00      D    H  
HETATM 4865  H2  HOH D1465      46.702  37.019 107.276  1.00  0.00      D    H  
HETATM 4866  O   HOH D1466      34.241  29.242  46.940  1.00  0.00      D    O  
HETATM 4867  H1  HOH D1466      35.124  28.799  47.095  1.00  0.00      D    H  
HETATM 4868  H2  HOH D1466      34.386  30.135  46.513  1.00  0.00      D    H  
HETATM 4869  O   HOH D1467      15.897  20.349  12.958  1.00  0.00      D    O  
HETATM 4870  H1  HOH D1467      14.971  20.631  13.210  1.00  0.00      D    H  
HETATM 4871  H2  HOH D1467      16.272  20.993  12.291  1.00  0.00      D    H  
HETATM 4872  O   HOH D1468       2.203  24.509  33.690  1.00  0.00      D    O  
HETATM 4873  H1  HOH D1468       1.522  25.237  33.609  1.00  0.00      D    H  
HETATM 4874  H2  HOH D1468       3.084  24.837  33.350  1.00  0.00      D    H  
HETATM 4875  O   HOH D1469      33.302  25.993  60.261  1.00  0.00      D    O  
HETATM 4876  H1  HOH D1469      33.646  25.078  60.047  1.00  0.00      D    H  
HETATM 4877  H2  HOH D1469      34.073  26.612  60.409  1.00  0.00      D    H  
HETATM 4878  O   HOH D1470      10.747  32.373 108.763  1.00  0.00      D    O  
HETATM 4879  H1  HOH D1470      10.771  31.382 108.636  1.00  0.00      D    H  
HETATM 4880  H2  HOH D1470      11.334  32.810 108.082  1.00  0.00      D    H  
HETATM 4881  O   HOH D1471      20.926   8.818   3.332  1.00  0.00      D    O  
HETATM 4882  H1  HOH D1471      21.545   8.033   3.302  1.00  0.00      D    H  
HETATM 4883  H2  HOH D1471      21.458   9.663   3.301  1.00  0.00      D    H  
HETATM 4884  O   HOH D1472      28.210  11.801  89.876  1.00  0.00      D    O  
HETATM 4885  H1  HOH D1472      27.686  12.638  89.716  1.00  0.00      D    H  
HETATM 4886  H2  HOH D1472      27.831  11.059  89.323  1.00  0.00      D    H  
HETATM 4887  O   HOH D1473      37.534  13.142 108.649  1.00  0.00      D    O  
HETATM 4888  H1  HOH D1473      37.246  14.049 108.344  1.00  0.00      D    H  
HETATM 4889  H2  HOH D1473      37.079  12.921 109.512  1.00  0.00      D    H  
HETATM 4890  O   HOH D1474      43.559   8.639  95.918  1.00  0.00      D    O  
HETATM 4891  H1  HOH D1474      44.363   8.373  95.385  1.00  0.00      D    H  
HETATM 4892  H2  HOH D1474      42.804   8.015  95.716  1.00  0.00      D    H  
HETATM 4893  O   HOH D1475      29.943  40.688  72.792  1.00  0.00      D    O  
HETATM 4894  H1  HOH D1475      30.255  41.633  72.694  1.00  0.00      D    H  
HETATM 4895  H2  HOH D1475      29.663  40.525  73.738  1.00  0.00      D    H  
HETATM 4896  O   HOH D1476      10.131   9.137  56.541  1.00  0.00      D    O  
HETATM 4897  H1  HOH D1476      10.267   8.480  55.799  1.00  0.00      D    H  
HETATM 4898  H2  HOH D1476       9.950  10.042  56.156  1.00  0.00      D    H  
HETATM 4899  O   HOH D1477      43.041  22.730 118.013  1.00  0.00      D    O  
HETATM 4900  H1  HOH D1477      43.251  22.550 118.974  1.00  0.00      D    H  
HETATM 4901  H2  HOH D1477      43.849  22.545 117.454  1.00  0.00      D    H  
HETATM 4902  O   HOH D1478      45.572  29.626  40.854  1.00  0.00      D    O  
HETATM 4903  H1  HOH D1478      46.187  30.130  40.248  1.00  0.00      D    H  
HETATM 4904  H2  HOH D1478      45.324  28.756  40.429  1.00  0.00      D    H  
HETATM 4905  O   HOH D1479      13.739   7.526  56.699  1.00  0.00      D    O  
HETATM 4906  H1  HOH D1479      14.074   7.193  55.817  1.00  0.00      D    H  
HETATM 4907  H2  HOH D1479      12.883   7.064  56.927  1.00  0.00      D    H  
HETATM 4908  O   HOH D1480      33.192   2.620   6.373  1.00  0.00      D    O  
HETATM 4909  H1  HOH D1480      33.036   1.838   5.770  1.00  0.00      D    H  
HETATM 4910  H2  HOH D1480      34.172   2.714   6.551  1.00  0.00      D    H  
HETATM 4911  O   HOH D1481       3.683  36.746 108.285  1.00  0.00      D    O  
HETATM 4912  H1  HOH D1481       3.707  37.624 108.763  1.00  0.00      D    H  
HETATM 4913  H2  HOH D1481       4.302  36.776 107.501  1.00  0.00      D    H  
HETATM 4914  O   HOH D1482      35.995  28.891  21.360  1.00  0.00      D    O  
HETATM 4915  H1  HOH D1482      36.977  28.706  21.323  1.00  0.00      D    H  
HETATM 4916  H2  HOH D1482      35.538  28.165  21.874  1.00  0.00      D    H  
HETATM 4917  O   HOH D1483      46.653  18.507  50.582  1.00  0.00      D    O  
HETATM 4918  H1  HOH D1483      47.647  18.512  50.473  1.00  0.00      D    H  
HETATM 4919  H2  HOH D1483      46.270  17.714  50.108  1.00  0.00      D    H  
HETATM 4920  O   HOH D1484      46.685  42.522  44.010  1.00  0.00      D    O  
HETATM 4921  H1  HOH D1484      47.126  42.028  44.759  1.00  0.00      D    H  
HETATM 4922  H2  HOH D1484      46.936  42.100  43.138  1.00  0.00      D    H  
HETATM 4923  O   HOH D1485      23.824  15.848  72.805  1.00  0.00      D    O  
HETATM 4924  H1  HOH D1485      23.797  16.490  73.571  1.00  0.00      D    H  
HETATM 4925  H2  HOH D1485      24.769  15.571  72.635  1.00  0.00      D    H  
HETATM 4926  O   HOH D1486      23.478  30.781  72.538  1.00  0.00      D    O  
HETATM 4927  H1  HOH D1486      23.969  30.335  73.286  1.00  0.00      D    H  
HETATM 4928  H2  HOH D1486      24.090  31.421  72.073  1.00  0.00      D    H  
HETATM 4929  O   HOH D1487      15.848  11.838  33.775  1.00  0.00      D    O  
HETATM 4930  H1  HOH D1487      16.099  11.669  34.728  1.00  0.00      D    H  
HETATM 4931  H2  HOH D1487      16.173  11.083  33.205  1.00  0.00      D    H  
HETATM 4932  O   HOH D1488       2.892  19.053  10.671  1.00  0.00      D    O  
HETATM 4933  H1  HOH D1488       1.986  19.195  11.069  1.00  0.00      D    H  
HETATM 4934  H2  HOH D1488       3.238  19.920  10.312  1.00  0.00      D    H  
HETATM 4935  O   HOH D1489       1.360  36.822   6.096  1.00  0.00      D    O  
HETATM 4936  H1  HOH D1489       2.184  37.388   6.123  1.00  0.00      D    H
[truncated: 1,719,799 more chars]
