# Supplementary material for: ECE vs DISP Mechanisms in Anodic Electrolysis of Benzyl Alcohols: Computational Prediction of Microscopic Rate Constants
Source: J Phys Chem C Nanomater Interfaces. 2025 Aug 28;129(36):16076–96. doi: 10.1021/acs.jpcc.5c04347 (PMC12434723; doi:10.1021/acs.jpcc.5c04347)
Supplement: Supplementary file 2 [file jp5c04347_si_002.zip › example_simulation_inputs/MM_simulation_LiClO4_electrode/charge_08.pdb]

TITLE     MDANALYSIS FRAME 0: Created by PDBWriter
CRYST1   49.280   49.280  370.422  90.00  90.00 120.00 P 1           1
HETATM    1  C00 2ag A   1       6.092  30.114   4.000  1.00  0.00      A    C  
HETATM    2  O01 2ag A   1       5.334  31.164   3.518  1.00  0.00      A    O  
HETATM    3  C02 2ag A   1       5.978  32.350   3.545  1.00  0.00      A    C  
HETATM    4  C03 2ag A   1       7.405  32.420   3.405  1.00  0.00      A    C  
HETATM    5  C04 2ag A   1       8.021  33.651   3.708  1.00  0.00      A    C  
HETATM    6  C05 2ag A   1       7.278  34.778   3.843  1.00  0.00      A    C  
HETATM    7  C06 2ag A   1       7.991  36.103   4.098  1.00  0.00      A    C  
HETATM    8  O07 2ag A   1       7.241  37.137   3.466  1.00  0.00      A    O  
HETATM    9  C08 2ag A   1       5.894  34.710   3.720  1.00  0.00      A    C  
HETATM   10  C09 2ag A   1       5.215  33.522   3.647  1.00  0.00      A    C  
HETATM   11  H0A 2ag A   1       5.429  29.360   4.423  1.00  0.00      A    H  
HETATM   12  H0B 2ag A   1       6.605  29.646   3.160  1.00  0.00      A    H  
HETATM   13  H0C 2ag A   1       6.760  30.430   4.802  1.00  0.00      A    H  
HETATM   14  H0D 2ag A   1       8.131  31.637   3.247  1.00  0.00      A    H  
HETATM   15  H0E 2ag A   1       9.098  33.639   3.790  1.00  0.00      A    H  
HETATM   16  H0F 2ag A   1       8.963  36.042   3.607  1.00  0.00      A    H  
HETATM   17  H0G 2ag A   1       8.170  36.265   5.161  1.00  0.00      A    H  
HETATM   18  H0H 2ag A   1       6.361  36.898   3.217  1.00  0.00      A    H  
HETATM   19  H0I 2ag A   1       5.365  35.439   4.315  1.00  0.00      A    H  
HETATM   20  H0J 2ag A   1       4.152  33.579   3.829  1.00  0.00      A    H  
HETATM   21 Li   Li  B   1      24.403  36.641 102.831  1.00  0.00      B   LI  
HETATM   22 Li   Li  B   2       2.540  35.719  86.668  1.00  0.00      B   LI  
HETATM   23 Li   Li  B   3      47.156  38.726  16.711  1.00  0.00      B   LI  
HETATM   24 Li   Li  B   4       0.285  15.745 117.128  1.00  0.00      B   LI  
HETATM   25 Li   Li  B   5       9.908  30.111 117.170  1.00  0.00      B   LI  
HETATM   26 Li   Li  B   6      43.720  22.326 110.833  1.00  0.00      B   LI  
HETATM   27 Li   Li  B   7       7.659  38.854  71.606  1.00  0.00      B   LI  
HETATM   28 Li   Li  B   8      37.772  27.783  99.541  1.00  0.00      B   LI  
HETATM   29 Li   Li  B   9      28.233  24.405  52.980  1.00  0.00      B   LI  
HETATM   30 Li   Li  B  10      48.975   1.942  26.666  1.00  0.00      B   LI  
HETATM   31 Li   Li  B  11      24.266   5.554  21.366  1.00  0.00      B   LI  
HETATM   32 Li   Li  B  12      10.690  19.024  47.068  1.00  0.00      B   LI  
HETATM   33 Li   Li  B  13      10.079  34.077 106.860  1.00  0.00      B   LI  
HETATM   34 Li   Li  B  14       9.500  18.041 116.315  1.00  0.00      B   LI  
HETATM   35 Li   Li  B  15      26.055  34.657  88.480  1.00  0.00      B   LI  
HETATM   36 Li   Li  B  16      36.469  30.254  88.000  1.00  0.00      B   LI  
HETATM   37 Li   Li  B  17      48.667  25.693 103.620  1.00  0.00      B   LI  
HETATM   38 Li   Li  B  18      48.149  36.229  68.625  1.00  0.00      B   LI  
HETATM   39 Li   Li  B  19      18.628  14.053 102.474  1.00  0.00      B   LI  
HETATM   40 Li   Li  B  20      45.766  14.181  49.197  1.00  0.00      B   LI  
HETATM   41 Li   Li  B  21      40.569  17.493  45.105  1.00  0.00      B   LI  
HETATM   42 Li   Li  B  22      33.982   1.552  38.714  1.00  0.00      B   LI  
HETATM   43 Li   Li  B  23      40.650  32.007  64.225  1.00  0.00      B   LI  
HETATM   44 Li   Li  B  24       2.363  11.927  10.613  1.00  0.00      B   LI  
HETATM   45 Li   Li  B  25      27.367  13.483  57.727  1.00  0.00      B   LI  
HETATM   46 Li   Li  B  26      14.506  38.871  57.419  1.00  0.00      B   LI  
HETATM   47 Li   Li  B  27      23.302   2.979  46.912  1.00  0.00      B   LI  
HETATM   48 Li   Li  B  28      43.379   5.748  35.611  1.00  0.00      B   LI  
HETATM   49 Li   Li  B  29       0.397  33.856  11.972  1.00  0.00      B   LI  
HETATM   50 Li   Li  B  30      13.028  15.542  19.369  1.00  0.00      B   LI  
HETATM   51 Li   Li  B  31      49.199   6.383  16.514  1.00  0.00      B   LI  
HETATM   52 Li   Li  B  32      30.337   5.353  96.667  1.00  0.00      B   LI  
HETATM   53 Li   Li  B  33      21.979   8.368  15.832  1.00  0.00      B   LI  
HETATM   54 Li   Li  B  34      14.670  19.463   8.986  1.00  0.00      B   LI  
HETATM   55 Li   Li  B  35       8.420  31.858  86.119  1.00  0.00      B   LI  
HETATM   56 Li   Li  B  36       9.178   4.895  79.810  1.00  0.00      B   LI  
HETATM   57 Li   Li  B  37      37.612  16.852 116.657  1.00  0.00      B   LI  
HETATM   58 Li   Li  B  38      38.706  39.070   3.933  1.00  0.00      B   LI  
HETATM   59 Li   Li  B  39      45.665   7.998  70.534  1.00  0.00      B   LI  
HETATM   60 Li   Li  B  40      37.468  29.400  59.041  1.00  0.00      B   LI  
HETATM   61 Li   Li  B  41      43.930  19.311   5.276  1.00  0.00      B   LI  
HETATM   62 Li   Li  B  42      20.627  42.416 117.221  1.00  0.00      B   LI  
HETATM   63 Li   Li  B  43       1.604  26.774  39.369  1.00  0.00      B   LI  
HETATM   64 Li   Li  B  44      43.721  19.038  67.195  1.00  0.00      B   LI  
HETATM   65 Li   Li  B  45      33.897  36.053 103.861  1.00  0.00      B   LI  
HETATM   66 Li   Li  B  46      26.201  27.893   4.144  1.00  0.00      B   LI  
HETATM   67 Li   Li  B  47       1.502   3.316 104.679  1.00  0.00      B   LI  
HETATM   68 Li   Li  B  48       9.332  12.503  82.329  1.00  0.00      B   LI  
HETATM   69 Li   Li  B  49      25.337  23.390 106.142  1.00  0.00      B   LI  
HETATM   70 Li   Li  B  50       2.040   0.866  11.812  1.00  0.00      B   LI  
HETATM   71 Li   Li  B  51      46.731  13.804  89.708  1.00  0.00      B   LI  
HETATM   72 Li   Li  B  52      46.884   4.745   8.374  1.00  0.00      B   LI  
HETATM   73 Li   Li  B  53      19.400  24.081  67.223  1.00  0.00      B   LI  
HETATM   74 Li   Li  B  54      24.912  14.789 110.673  1.00  0.00      B   LI  
HETATM   75 Li   Li  B  55      19.036  39.064  13.337  1.00  0.00      B   LI  
HETATM   76 Li   Li  B  56      37.502   3.869   7.549  1.00  0.00      B   LI  
HETATM   77 Li   Li  B  57      20.767   5.544  37.183  1.00  0.00      B   LI  
HETATM   78 Li   Li  B  58      47.812  29.048  55.847  1.00  0.00      B   LI  
HETATM   79 Li   Li  B  59      30.412  12.525  11.745  1.00  0.00      B   LI  
HETATM   80 Li   Li  B  60      48.145  28.560   4.010  1.00  0.00      B   LI  
HETATM   81 Li   Li  B  61      19.175   2.730  99.411  1.00  0.00      B   LI  
HETATM   82 Li   Li  B  62       6.118   0.150   6.740  1.00  0.00      B   LI  
HETATM   83 Li   Li  B  63      11.377   5.888  74.168  1.00  0.00      B   LI  
HETATM   84 Li   Li  B  64      15.049  36.892   4.050  1.00  0.00      B   LI  
HETATM   85 Li   Li  B  65      45.187  20.362  30.454  1.00  0.00      B   LI  
HETATM   86 Li   Li  B  66      13.188   1.940 116.722  1.00  0.00      B   LI  
HETATM   87 Li   Li  B  67      23.487   5.774 106.719  1.00  0.00      B   LI  
HETATM   88 Li   Li  B  68      44.024   9.502  74.769  1.00  0.00      B   LI  
HETATM   89 Li   Li  B  69      43.676  21.291  91.872  1.00  0.00      B   LI  
HETATM   90 Li   Li  B  70      10.595   1.816  62.050  1.00  0.00      B   LI  
HETATM   91 Li   Li  B  71      44.047  24.131  15.691  1.00  0.00      B   LI  
HETATM   92 Li   Li  B  72      38.941  23.897  27.292  1.00  0.00      B   LI  
HETATM   93 Li   Li  B  73      12.703  37.857  25.779  1.00  0.00      B   LI  
HETATM   94 Li   Li  B  74       8.867  22.908   3.979  1.00  0.00      B   LI  
HETATM   95 Li   Li  B  75      28.544  25.872 116.452  1.00  0.00      B   LI  
HETATM   96  Clc CLO C   1       8.122   2.573  34.798  1.00  0.00      C   CL  
HETATM   97  Oc1 CLO C   1       7.436   1.838  33.676  1.00  0.00      C    O  
HETATM   98  Oc2 CLO C   1       7.137   2.820  35.908  1.00  0.00      C    O  
HETATM   99  Oc3 CLO C   1       8.620   3.868  34.206  1.00  0.00      C    O  
HETATM  100  Oc4 CLO C   1       9.266   1.815  35.283  1.00  0.00      C    O  
HETATM  101  Clc CLO C   2      32.321  10.012  49.046  1.00  0.00      C   CL  
HETATM  102  Oc1 CLO C   2      31.491   9.046  49.864  1.00  0.00      C    O  
HETATM  103  Oc2 CLO C   2      31.946   9.913  47.605  1.00  0.00      C    O  
HETATM  104  Oc3 CLO C   2      33.751   9.643  49.153  1.00  0.00      C    O  
HETATM  105  Oc4 CLO C   2      32.070  11.379  49.586  1.00  0.00      C    O  
HETATM  106  Clc CLO C   3      36.159  40.560   4.061  1.00  0.00      C   CL  
HETATM  107  Oc1 CLO C   3      34.863  40.203   4.712  1.00  0.00      C    O  
HETATM  108  Oc2 CLO C   3      35.837  41.511   2.914  1.00  0.00      C    O  
HETATM  109  Oc3 CLO C   3      36.791  39.238   3.570  1.00  0.00      C    O  
HETATM  110  Oc4 CLO C   3      37.135  41.176   5.008  1.00  0.00      C    O  
HETATM  111  Clc CLO C   4      15.944  29.553  62.956  1.00  0.00      C   CL  
HETATM  112  Oc1 CLO C   4      17.030  29.042  63.853  1.00  0.00      C    O  
HETATM  113  Oc2 CLO C   4      16.563  30.371  61.855  1.00  0.00      C    O  
HETATM  114  Oc3 CLO C   4      15.046  30.506  63.705  1.00  0.00      C    O  
HETATM  115  Oc4 CLO C   4      15.148  28.432  62.324  1.00  0.00      C    O  
HETATM  116  Clc CLO C   5       1.530  19.807   3.644  1.00  0.00      C   CL  
HETATM  117  Oc1 CLO C   5       1.059  21.207   3.328  1.00  0.00      C    O  
HETATM  118  Oc2 CLO C   5       2.860  19.563   2.990  1.00  0.00      C    O  
HETATM  119  Oc3 CLO C   5       0.526  18.806   3.106  1.00  0.00      C    O  
HETATM  120  Oc4 CLO C   5       1.724  19.728   5.131  1.00  0.00      C    O  
HETATM  121  Clc CLO C   6      44.161  24.781 104.837  1.00  0.00      C   CL  
HETATM  122  Oc1 CLO C   6      44.549  24.555 106.300  1.00  0.00      C    O  
HETATM  123  Oc2 CLO C   6      44.737  23.646 104.048  1.00  0.00      C    O  
HETATM  124  Oc3 CLO C   6      44.681  26.081 104.381  1.00  0.00      C    O  
HETATM  125  Oc4 CLO C   6      42.680  24.744 104.700  1.00  0.00      C    O  
HETATM  126  Clc CLO C   7      44.688  25.596  19.659  1.00  0.00      C   CL  
HETATM  127  Oc1 CLO C   7      45.902  26.264  19.065  1.00  0.00      C    O  
HETATM  128  Oc2 CLO C   7      44.675  25.880  21.154  1.00  0.00      C    O  
HETATM  129  Oc3 CLO C   7      44.732  24.112  19.411  1.00  0.00      C    O  
HETATM  130  Oc4 CLO C   7      43.443  26.227  19.105  1.00  0.00      C    O  
HETATM  131  Clc CLO C   8      46.166  14.847  43.384  1.00  0.00      C   CL  
HETATM  132  Oc1 CLO C   8      46.135  16.302  43.234  1.00  0.00      C    O  
HETATM  133  Oc2 CLO C   8      44.854  14.310  42.845  1.00  0.00      C    O  
HETATM  134  Oc3 CLO C   8      46.287  14.424  44.835  1.00  0.00      C    O  
HETATM  135  Oc4 CLO C   8      47.279  14.227  42.607  1.00  0.00      C    O  
HETATM  136  Clc CLO C   9      35.812   6.601   3.895  1.00  0.00      C   CL  
HETATM  137  Oc1 CLO C   9      35.808   6.786   5.370  1.00  0.00      C    O  
HETATM  138  Oc2 CLO C   9      34.417   6.641   3.345  1.00  0.00      C    O  
HETATM  139  Oc3 CLO C   9      36.404   5.272   3.612  1.00  0.00      C    O  
HETATM  140  Oc4 CLO C   9      36.681   7.675   3.306  1.00  0.00      C    O  
HETATM  141  Clc CLO C  10      46.030  34.230   3.689  1.00  0.00      C   CL  
HETATM  142  Oc1 CLO C  10      47.092  35.291   3.500  1.00  0.00      C    O  
HETATM  143  Oc2 CLO C  10      46.534  32.946   3.057  1.00  0.00      C    O  
HETATM  144  Oc3 CLO C  10      44.743  34.692   3.068  1.00  0.00      C    O  
HETATM  145  Oc4 CLO C  10      45.863  34.112   5.157  1.00  0.00      C    O  
HETATM  146  Clc CLO C  11       9.252   5.806  42.525  1.00  0.00      C   CL  
HETATM  147  Oc1 CLO C  11       9.357   6.109  41.024  1.00  0.00      C    O  
HETATM  148  Oc2 CLO C  11      10.327   4.875  42.901  1.00  0.00      C    O  
HETATM  149  Oc3 CLO C  11       7.931   5.152  42.799  1.00  0.00      C    O  
HETATM  150  Oc4 CLO C  11       9.259   7.061  43.317  1.00  0.00      C    O  
HETATM  151  Clc CLO C  12      26.151  36.985  77.840  1.00  0.00      C   CL  
HETATM  152  Oc1 CLO C  12      27.018  36.382  78.915  1.00  0.00      C    O  
HETATM  153  Oc2 CLO C  12      25.928  38.447  78.199  1.00  0.00      C    O  
HETATM  154  Oc3 CLO C  12      24.829  36.259  77.804  1.00  0.00      C    O  
HETATM  155  Oc4 CLO C  12      26.787  36.900  76.532  1.00  0.00      C    O  
HETATM  156  Clc CLO C  13      32.672  28.542   3.675  1.00  0.00      C   CL  
HETATM  157  Oc1 CLO C  13      33.471  29.764   3.319  1.00  0.00      C    O  
HETATM  158  Oc2 CLO C  13      31.267  28.673   3.116  1.00  0.00      C    O  
HETATM  159  Oc3 CLO C  13      32.523  28.402   5.153  1.00  0.00      C    O  
HETATM  160  Oc4 CLO C  13      33.386  27.328   3.125  1.00  0.00      C    O  
HETATM  161  Clc CLO C  14      27.991   0.452  22.412  1.00  0.00      C   CL  
HETATM  162  Oc1 CLO C  14      27.111   1.601  22.839  1.00  0.00      C    O  
HETATM  163  Oc2 CLO C  14      28.151   0.298  20.938  1.00  0.00      C    O  
HETATM  164  Oc3 CLO C  14      27.341  -0.792  22.935  1.00  0.00      C    O  
HETATM  165  Oc4 CLO C  14      29.334   0.601  23.056  1.00  0.00      C    O  
HETATM  166  Clc CLO C  15       0.945   2.334  49.505  1.00  0.00      C   CL  
HETATM  167  Oc1 CLO C  15       0.589   1.904  48.113  1.00  0.00      C    O  
HETATM  168  Oc2 CLO C  15       1.899   1.304  50.021  1.00  0.00      C    O  
HETATM  169  Oc3 CLO C  15      -0.290   2.401  50.383  1.00  0.00      C    O  
HETATM  170  Oc4 CLO C  15       1.655   3.608  49.339  1.00  0.00      C    O  
HETATM  171  Clc CLO C  16      28.387  20.532 105.265  1.00  0.00      C   CL  
HETATM  172  Oc1 CLO C  16      27.239  19.792 105.892  1.00  0.00      C    O  
HETATM  173  Oc2 CLO C  16      28.154  20.520 103.756  1.00  0.00      C    O  
HETATM  174  Oc3 CLO C  16      29.704  19.856 105.590  1.00  0.00      C    O  
HETATM  175  Oc4 CLO C  16      28.429  21.946 105.811  1.00  0.00      C    O  
HETATM  176  Clc CLO C  17      16.409  19.381  65.619  1.00  0.00      C   CL  
HETATM  177  Oc1 CLO C  17      15.374  18.714  66.480  1.00  0.00      C    O  
HETATM  178  Oc2 CLO C  17      15.897  19.717  64.280  1.00  0.00      C    O  
HETATM  179  Oc3 CLO C  17      17.598  18.476  65.558  1.00  0.00      C    O  
HETATM  180  Oc4 CLO C  17      16.829  20.682  66.331  1.00  0.00      C    O  
HETATM  181  Clc CLO C  18      48.753  12.750  28.523  1.00  0.00      C   CL  
HETATM  182  Oc1 CLO C  18      49.089  13.566  29.724  1.00  0.00      C    O  
HETATM  183  Oc2 CLO C  18      49.087  13.556  27.250  1.00  0.00      C    O  
HETATM  184  Oc3 CLO C  18      47.261  12.397  28.554  1.00  0.00      C    O  
HETATM  185  Oc4 CLO C  18      49.490  11.440  28.451  1.00  0.00      C    O  
HETATM  186  Clc CLO C  19      29.022  36.928   3.954  1.00  0.00      C   CL  
HETATM  187  Oc1 CLO C  19      28.352  36.195   5.060  1.00  0.00      C    O  
HETATM  188  Oc2 CLO C  19      29.569  35.931   2.967  1.00  0.00      C    O  
HETATM  189  Oc3 CLO C  19      30.170  37.671   4.519  1.00  0.00      C    O  
HETATM  190  Oc4 CLO C  19      28.059  37.891   3.314  1.00  0.00      C    O  
HETATM  191  Clc CLO C  20      12.584   9.809  47.671  1.00  0.00      C   CL  
HETATM  192  Oc1 CLO C  20      13.708  10.776  47.530  1.00  0.00      C    O  
HETATM  193  Oc2 CLO C  20      13.123   8.578  48.378  1.00  0.00      C    O  
HETATM  194  Oc3 CLO C  20      12.015   9.471  46.315  1.00  0.00      C    O  
HETATM  195  Oc4 CLO C  20      11.496  10.454  48.545  1.00  0.00      C    O  
HETATM  196  Clc CLO C  21       3.835  41.080   3.549  1.00  0.00      C   CL  
HETATM  197  Oc1 CLO C  21       3.067  42.253   3.001  1.00  0.00      C    O  
HETATM  198  Oc2 CLO C  21       3.222  39.818   3.000  1.00  0.00      C    O  
HETATM  199  Oc3 CLO C  21       3.741  41.082   5.013  1.00  0.00      C    O  
HETATM  200  Oc4 CLO C  21       5.252  41.182   3.097  1.00  0.00      C    O  
HETATM  201  Clc CLO C  22       7.576  38.139  81.957  1.00  0.00      C   CL  
HETATM  202  Oc1 CLO C  22       6.624  37.022  81.848  1.00  0.00      C    O  
HETATM  203  Oc2 CLO C  22       7.909  38.708  80.617  1.00  0.00      C    O  
HETATM  204  Oc3 CLO C  22       8.864  37.637  82.596  1.00  0.00      C    O  
HETATM  205  Oc4 CLO C  22       6.974  39.226  82.849  1.00  0.00      C    O  
HETATM  206  Clc CLO C  23      28.179  17.966  89.673  1.00  0.00      C   CL  
HETATM  207  Oc1 CLO C  23      29.004  17.039  90.530  1.00  0.00      C    O  
HETATM  208  Oc2 CLO C  23      26.739  17.932  90.116  1.00  0.00      C    O  
HETATM  209  Oc3 CLO C  23      28.248  17.617  88.229  1.00  0.00      C    O  
HETATM  210  Oc4 CLO C  23      28.675  19.382  89.887  1.00  0.00      C    O  
HETATM  211  Clc CLO C  24      40.104  34.495  93.285  1.00  0.00      C   CL  
HETATM  212  Oc1 CLO C  24      39.361  34.501  94.602  1.00  0.00      C    O  
HETATM  213  Oc2 CLO C  24      40.583  33.075  93.023  1.00  0.00      C    O  
HETATM  214  Oc3 CLO C  24      41.258  35.434  93.329  1.00  0.00      C    O  
HETATM  215  Oc4 CLO C  24      39.192  34.932  92.178  1.00  0.00      C    O  
HETATM  216  Clc CLO C  25      17.342  12.525  75.256  1.00  0.00      C   CL  
HETATM  217  Oc1 CLO C  25      17.822  13.741  75.966  1.00  0.00      C    O  
HETATM  218  Oc2 CLO C  25      18.177  12.237  74.031  1.00  0.00      C    O  
HETATM  219  Oc3 CLO C  25      15.932  12.747  74.843  1.00  0.00      C    O  
HETATM  220  Oc4 CLO C  25      17.474  11.316  76.150  1.00  0.00      C    O  
HETATM  221  Clc CLO C  26      28.458   7.952   3.826  1.00  0.00      C   CL  
HETATM  222  Oc1 CLO C  26      29.676   7.021   3.962  1.00  0.00      C    O  
HETATM  223  Oc2 CLO C  26      28.919   9.357   3.476  1.00  0.00      C    O  
HETATM  224  Oc3 CLO C  26      27.745   7.963   5.132  1.00  0.00      C    O  
HETATM  225  Oc4 CLO C  26      27.509   7.399   2.822  1.00  0.00      C    O  
HETATM  226  Clc CLO C  27      17.570  35.664  48.049  1.00  0.00      C   CL  
HETATM  227  Oc1 CLO C  27      18.457  34.446  47.909  1.00  0.00      C    O  
HETATM  228  Oc2 CLO C  27      17.918  36.415  49.321  1.00  0.00      C    O  
HETATM  229  Oc3 CLO C  27      16.115  35.185  48.140  1.00  0.00      C    O  
HETATM  230  Oc4 CLO C  27      17.757  36.547  46.837  1.00  0.00      C    O  
HETATM  231  Clc CLO C  28      32.232  29.823   8.704  1.00  0.00      C   CL  
HETATM  232  Oc1 CLO C  28      31.211  29.618   9.746  1.00  0.00      C    O  
HETATM  233  Oc2 CLO C  28      31.526  30.189   7.470  1.00  0.00      C    O  
HETATM  234  Oc3 CLO C  28      33.138  28.597   8.545  1.00  0.00      C    O  
HETATM  235  Oc4 CLO C  28      33.114  30.936   9.152  1.00  0.00      C    O  
HETATM  236  Clc CLO C  29      24.392  18.477   4.243  1.00  0.00      C   CL  
HETATM  237  Oc1 CLO C  29      25.354  17.484   3.760  1.00  0.00      C    O  
HETATM  238  Oc2 CLO C  29      25.044  19.780   4.381  1.00  0.00      C    O  
HETATM  239  Oc3 CLO C  29      23.866  17.987   5.573  1.00  0.00      C    O  
HETATM  240  Oc4 CLO C  29      23.266  18.605   3.248  1.00  0.00      C    O  
HETATM  241  Clc CLO C  30       4.380   4.509  19.545  1.00  0.00      C   CL  
HETATM  242  Oc1 CLO C  30       2.927   4.040  19.573  1.00  0.00      C    O  
HETATM  243  Oc2 CLO C  30       4.525   5.788  18.758  1.00  0.00      C    O  
HETATM  244  Oc3 CLO C  30       5.231   3.459  18.848  1.00  0.00      C    O  
HETATM  245  Oc4 CLO C  30       4.935   4.725  20.943  1.00  0.00      C    O  
HETATM  246  Clc CLO C  31      18.609  24.246   3.871  1.00  0.00      C   CL  
HETATM  247  Oc1 CLO C  31      18.348  25.720   3.711  1.00  0.00      C    O  
HETATM  248  Oc2 CLO C  31      18.786  23.979   5.328  1.00  0.00      C    O  
HETATM  249  Oc3 CLO C  31      19.890  23.893   3.159  1.00  0.00      C    O  
HETATM  250  Oc4 CLO C  31      17.406  23.566   3.254  1.00  0.00      C    O  
HETATM  251  Clc CLO C  32      13.949   6.484   4.109  1.00  0.00      C   CL  
HETATM  252  Oc1 CLO C  32      14.055   5.449   3.043  1.00  0.00      C    O  
HETATM  253  Oc2 CLO C  32      14.294   7.843   3.545  1.00  0.00      C    O  
HETATM  254  Oc3 CLO C  32      14.929   6.191   5.234  1.00  0.00      C    O  
HETATM  255  Oc4 CLO C  32      12.553   6.579   4.632  1.00  0.00      C    O  
HETATM  256  Clc CLO C  33      46.235   2.700  14.300  1.00  0.00      C   CL  
HETATM  257  Oc1 CLO C  33      45.062   3.597  14.340  1.00  0.00      C    O  
HETATM  258  Oc2 CLO C  33      46.006   1.480  15.147  1.00  0.00      C    O  
HETATM  259  Oc3 CLO C  33      47.453   3.428  14.889  1.00  0.00      C    O  
HETATM  260  Oc4 CLO C  33      46.537   2.376  12.833  1.00  0.00      C    O  
HETATM  261  Clc CLO C  34      21.850  11.183 103.312  1.00  0.00      C   CL  
HETATM  262  Oc1 CLO C  34      21.462   9.964 102.525  1.00  0.00      C    O  
HETATM  263  Oc2 CLO C  34      21.843  12.392 102.431  1.00  0.00      C    O  
HETATM  264  Oc3 CLO C  34      23.271  10.976 103.766  1.00  0.00      C    O  
HETATM  265  Oc4 CLO C  34      20.948  11.433 104.489  1.00  0.00      C    O  
HETATM  266  Clc CLO C  35       0.780  31.242   5.725  1.00  0.00      C   CL  
HETATM  267  Oc1 CLO C  35      -0.104  32.233   6.455  1.00  0.00      C    O  
HETATM  268  Oc2 CLO C  35       2.194  31.762   5.649  1.00  0.00      C    O  
HETATM  269  Oc3 CLO C  35       0.270  30.995   4.347  1.00  0.00      C    O  
HETATM  270  Oc4 CLO C  35       0.832  29.932   6.466  1.00  0.00      C    O  
HETATM  271  Clc CLO C  36      32.510   1.918  71.555  1.00  0.00      C   CL  
HETATM  272  Oc1 CLO C  36      33.037   2.792  72.661  1.00  0.00      C    O  
HETATM  273  Oc2 CLO C  36      31.179   2.383  71.040  1.00  0.00      C    O  
HETATM  274  Oc3 CLO C  36      32.318   0.579  72.214  1.00  0.00      C    O  
HETATM  275  Oc4 CLO C  36      33.510   1.798  70.451  1.00  0.00      C    O  
HETATM  276  Clc CLO C  37       1.077  33.849  62.249  1.00  0.00      C   CL  
HETATM  277  Oc1 CLO C  37       0.410  33.433  63.518  1.00  0.00      C    O  
HETATM  278  Oc2 CLO C  37       0.408  33.111  61.111  1.00  0.00      C    O  
HETATM  279  Oc3 CLO C  37       2.570  33.632  62.327  1.00  0.00      C    O  
HETATM  280  Oc4 CLO C  37       0.888  35.338  62.037  1.00  0.00      C    O  
HETATM  281  Clc CLO C  38       2.983  35.413  92.390  1.00  0.00      C   CL  
HETATM  282  Oc1 CLO C  38       2.577  35.934  91.044  1.00  0.00      C    O  
HETATM  283  Oc2 CLO C  38       3.725  34.107  92.244  1.00  0.00      C    O  
HETATM  284  Oc3 CLO C  38       1.850  35.213  93.297  1.00  0.00      C    O  
HETATM  285  Oc4 CLO C  38       3.885  36.478  93.000  1.00  0.00      C    O  
HETATM  286  Clc CLO C  39      42.369  40.840  55.534  1.00  0.00      C   CL  
HETATM  287  Oc1 CLO C  39      42.420  41.707  54.361  1.00  0.00      C    O  
HETATM  288  Oc2 CLO C  39      42.918  39.471  55.236  1.00  0.00      C    O  
HETATM  289  Oc3 CLO C  39      40.958  40.643  55.946  1.00  0.00      C    O  
HETATM  290  Oc4 CLO C  39      43.171  41.482  56.583  1.00  0.00      C    O  
HETATM  291  Clc CLO C  40      38.376  25.422  52.533  1.00  0.00      C   CL  
HETATM  292  Oc1 CLO C  40      39.768  25.975  52.389  1.00  0.00      C    O  
HETATM  293  Oc2 CLO C  40      38.453  23.938  52.222  1.00  0.00      C    O  
HETATM  294  Oc3 CLO C  40      37.437  26.108  51.635  1.00  0.00      C    O  
HETATM  295  Oc4 CLO C  40      37.901  25.580  53.980  1.00  0.00      C    O  
HETATM  296  Clc CLO C  41      39.810  31.931   3.582  1.00  0.00      C   CL  
HETATM  297  Oc1 CLO C  41      39.816  31.994   5.097  1.00  0.00      C    O  
HETATM  298  Oc2 CLO C  41      38.583  32.675   3.131  1.00  0.00      C    O  
HETATM  299  Oc3 CLO C  41      39.860  30.493   3.150  1.00  0.00      C    O  
HETATM  300  Oc4 CLO C  41      41.018  32.631   3.031  1.00  0.00      C    O  
HETATM  301  Clc CLO C  42      19.746  36.939 105.962  1.00  0.00      C   CL  
HETATM  302  Oc1 CLO C  42      20.042  36.168 104.699  1.00  0.00      C    O  
HETATM  303  Oc2 CLO C  42      19.964  38.391 105.750  1.00  0.00      C    O  
HETATM  304  Oc3 CLO C  42      20.654  36.476 107.056  1.00  0.00      C    O  
HETATM  305  Oc4 CLO C  42      18.371  36.713 106.366  1.00  0.00      C    O  
HETATM  306  Clc CLO C  43      14.300  29.263 102.336  1.00  0.00      C   CL  
HETATM  307  Oc1 CLO C  43      15.368  28.671 103.165  1.00  0.00      C    O  
HETATM  308  Oc2 CLO C  43      14.935  30.166 101.316  1.00  0.00      C    O  
HETATM  309  Oc3 CLO C  43      13.257  30.064 103.089  1.00  0.00      C    O  
HETATM  310  Oc4 CLO C  43      13.633  28.179 101.518  1.00  0.00      C    O  
HETATM  311  Clc CLO C  44      12.263  24.207   7.210  1.00  0.00      C   CL  
HETATM  312  Oc1 CLO C  44      12.277  23.607   5.852  1.00  0.00      C    O  
HETATM  313  Oc2 CLO C  44      11.054  23.793   7.953  1.00  0.00      C    O  
HETATM  314  Oc3 CLO C  44      12.326  25.686   7.026  1.00  0.00      C    O  
HETATM  315  Oc4 CLO C  44      13.486  23.788   7.987  1.00  0.00      C    O  
HETATM  316  Clc CLO C  45      39.195  15.351  92.537  1.00  0.00      C   CL  
HETATM  317  Oc1 CLO C  45      38.324  14.207  92.903  1.00  0.00      C    O  
HETATM  318  Oc2 CLO C  45      39.976  15.058  91.273  1.00  0.00      C    O  
HETATM  319  Oc3 CLO C  45      40.196  15.657  93.635  1.00  0.00      C    O  
HETATM  320  Oc4 CLO C  45      38.335  16.586  92.404  1.00  0.00      C    O  
HETATM  321  Clc CLO C  46      43.712  11.064   3.513  1.00  0.00      C   CL  
HETATM  322  Oc1 CLO C  46      44.502  12.183   2.952  1.00  0.00      C    O  
HETATM  323  Oc2 CLO C  46      43.651  11.086   5.026  1.00  0.00      C    O  
HETATM  324  Oc3 CLO C  46      44.214   9.678   3.107  1.00  0.00      C    O  
HETATM  325  Oc4 CLO C  46      42.302  11.189   2.989  1.00  0.00      C    O  
HETATM  326  Clc CLO C  47      12.790   5.469  97.342  1.00  0.00      C   CL  
HETATM  327  Oc1 CLO C  47      13.075   4.128  96.652  1.00  0.00      C    O  
HETATM  328  Oc2 CLO C  47      12.519   5.128  98.798  1.00  0.00      C    O  
HETATM  329  Oc3 CLO C  47      11.580   6.028  96.683  1.00  0.00      C    O  
HETATM  330  Oc4 CLO C  47      13.968   6.387  97.245  1.00  0.00      C    O  
HETATM  331  Clc CLO C  48      32.164  41.950  91.095  1.00  0.00      C   CL  
HETATM  332  Oc1 CLO C  48      33.252  40.858  91.060  1.00  0.00      C    O  
HETATM  333  Oc2 CLO C  48      31.536  42.039  89.714  1.00  0.00      C    O  
HETATM  334  Oc3 CLO C  48      32.784  43.237  91.539  1.00  0.00      C    O  
HETATM  335  Oc4 CLO C  48      31.084  41.610  92.034  1.00  0.00      C    O  
HETATM  336  Clc CLO C  49      35.785  19.509   4.158  1.00  0.00      C   CL  
HETATM  337  Oc1 CLO C  49      35.831  18.057   3.758  1.00  0.00      C    O  
HETATM  338  Oc2 CLO C  49      34.677  20.159   3.379  1.00  0.00      C    O  
HETATM  339  Oc3 CLO C  49      37.079  20.142   3.791  1.00  0.00      C    O  
HETATM  340  Oc4 CLO C  49      35.575  19.611   5.638  1.00  0.00      C    O  
HETATM  341  Clc CLO C  50      39.136  20.439  69.090  1.00  0.00      C   CL  
HETATM  342  Oc1 CLO C  50      40.137  20.622  70.189  1.00  0.00      C    O  
HETATM  343  Oc2 CLO C  50      39.556  21.238  67.862  1.00  0.00      C    O  
HETATM  344  Oc3 CLO C  50      37.791  20.813  69.585  1.00  0.00      C    O  
HETATM  345  Oc4 CLO C  50      39.178  18.963  68.742  1.00  0.00      C    O  
HETATM  346  Clc CLO C  51       2.507  11.285  81.512  1.00  0.00      C   CL  
HETATM  347  Oc1 CLO C  51       2.551  11.321  80.002  1.00  0.00      C    O  
HETATM  348  Oc2 CLO C  51       3.911  11.276  82.024  1.00  0.00      C    O  
HETATM  349  Oc3 CLO C  51       1.867  10.022  82.049  1.00  0.00      C    O  
HETATM  350  Oc4 CLO C  51       1.807  12.471  82.087  1.00  0.00      C    O  
HETATM  351  Clc CLO C  52      19.569  34.341   3.537  1.00  0.00      C   CL  
HETATM  352  Oc1 CLO C  52      18.216  34.747   2.979  1.00  0.00      C    O  
HETATM  353  Oc2 CLO C  52      19.991  33.108   2.863  1.00  0.00      C    O  
HETATM  354  Oc3 CLO C  52      19.473  34.136   5.018  1.00  0.00      C    O  
HETATM  355  Oc4 CLO C  52      20.572  35.396   3.270  1.00  0.00      C    O  
HETATM  356  Clc CLO C  53      15.786  28.179  52.322  1.00  0.00      C   CL  
HETATM  357  Oc1 CLO C  53      14.348  28.558  52.570  1.00  0.00      C    O  
HETATM  358  Oc2 CLO C  53      15.785  27.021  51.373  1.00  0.00      C    O  
HETATM  359  Oc3 CLO C  53      16.489  27.818  53.617  1.00  0.00      C    O  
HETATM  360  Oc4 CLO C  53      16.482  29.287  51.647  1.00  0.00      C    O  
HETATM  361  Clc CLO C  54       0.985  11.811   3.604  1.00  0.00      C   CL  
HETATM  362  Oc1 CLO C  54       0.893  10.462   3.017  1.00  0.00      C    O  
HETATM  363  Oc2 CLO C  54       2.287  12.495   3.303  1.00  0.00      C    O  
HETATM  364  Oc3 CLO C  54       0.824  11.629   5.099  1.00  0.00      C    O  
HETATM  365  Oc4 CLO C  54      -0.123  12.714   3.132  1.00  0.00      C    O  
HETATM  366  Clc CLO C  55      13.053  16.204   3.868  1.00  0.00      C   CL  
HETATM  367  Oc1 CLO C  55      11.591  16.458   3.934  1.00  0.00      C    O  
HETATM  368  Oc2 CLO C  55      13.562  16.046   5.247  1.00  0.00      C    O  
HETATM  369  Oc3 CLO C  55      13.748  17.325   3.169  1.00  0.00      C    O  
HETATM  370  Oc4 CLO C  55      13.314  14.881   3.178  1.00  0.00      C    O  
HETATM  371  Clc CLO C  56       5.405  26.546   3.606  1.00  0.00      C   CL  
HETATM  372  Oc1 CLO C  56       6.602  27.346   3.229  1.00  0.00      C    O  
HETATM  373  Oc2 CLO C  56       5.564  25.147   3.120  1.00  0.00      C    O  
HETATM  374  Oc3 CLO C  56       4.188  27.113   2.979  1.00  0.00      C    O  
HETATM  375  Oc4 CLO C  56       5.190  26.478   5.067  1.00  0.00      C    O  
HETATM  376  Clc CLO C  57      43.837   1.232   3.649  1.00  0.00      C   CL  
HETATM  377  Oc1 CLO C  57      45.137   0.512   3.569  1.00  0.00      C    O  
HETATM  378  Oc2 CLO C  57      42.750   0.490   2.942  1.00  0.00      C    O  
HETATM  379  Oc3 CLO C  57      44.008   2.535   2.978  1.00  0.00      C    O  
HETATM  380  Oc4 CLO C  57      43.505   1.459   5.134  1.00  0.00      C    O  
HETATM  381  Clc CLO C  58       0.022   4.483  70.510  1.00  0.00      C   CL  
HETATM  382  Oc1 CLO C  58       0.579   3.543  69.476  1.00  0.00      C    O  
HETATM  383  Oc2 CLO C  58       0.410   5.930  70.189  1.00  0.00      C    O  
HETATM  384  Oc3 CLO C  58       0.515   4.147  71.927  1.00  0.00      C    O  
HETATM  385  Oc4 CLO C  58      -1.486   4.319  70.502  1.00  0.00      C    O  
HETATM  386  Clc CLO C  59      21.241  18.932  16.170  1.00  0.00      C   CL  
HETATM  387  Oc1 CLO C  59      21.732  17.892  15.185  1.00  0.00      C    O  
HETATM  388  Oc2 CLO C  59      20.458  20.004  15.461  1.00  0.00      C    O  
HETATM  389  Oc3 CLO C  59      22.356  19.574  16.985  1.00  0.00      C    O  
HETATM  390  Oc4 CLO C  59      20.273  18.266  17.132  1.00  0.00      C    O  
HETATM  391  Clc CLO C  60       9.640   3.580   3.801  1.00  0.00      C   CL  
HETATM  392  Oc1 CLO C  60       9.491   3.475   5.294  1.00  0.00      C    O  
HETATM  393  Oc2 CLO C  60       9.500   5.004   3.345  1.00  0.00      C    O  
HETATM  394  Oc3 CLO C  60       8.583   2.739   3.150  1.00  0.00      C    O  
HETATM  395  Oc4 CLO C  60      11.028   3.129   3.473  1.00  0.00      C    O  
HETATM  396  Clc CLO C  61      47.247   5.244  60.162  1.00  0.00      C   CL  
HETATM  397  Oc1 CLO C  61      48.521   4.512  59.815  1.00  0.00      C    O  
HETATM  398  Oc2 CLO C  61      47.389   5.857  61.585  1.00  0.00      C    O  
HETATM  399  Oc3 CLO C  61      46.124   4.257  60.171  1.00  0.00      C    O  
HETATM  400  Oc4 CLO C  61      46.968   6.342  59.181  1.00  0.00      C    O  
HETATM  401  Clc CLO C  62      21.886   1.623 105.023  1.00  0.00      C   CL  
HETATM  402  Oc1 CLO C  62      21.846   0.566 106.127  1.00  0.00      C    O  
HETATM  403  Oc2 CLO C  62      21.199   2.871 105.493  1.00  0.00      C    O  
HETATM  404  Oc3 CLO C  62      21.137   1.116 103.795  1.00  0.00      C    O  
HETATM  405  Oc4 CLO C  62      23.299   1.952 104.705  1.00  0.00      C    O  
HETATM  406  Clc CLO C  63       8.557  29.534  75.569  1.00  0.00      C   CL  
HETATM  407  Oc1 CLO C  63       9.002  28.467  74.611  1.00  0.00      C    O  
HETATM  408  Oc2 CLO C  63       7.233  30.158  75.063  1.00  0.00      C    O  
HETATM  409  Oc3 CLO C  63       9.613  30.635  75.775  1.00  0.00      C    O  
HETATM  410  Oc4 CLO C  63       8.300  28.856  76.915  1.00  0.00      C    O  
HETATM  411  Clc CLO C  64      35.626  17.971  42.345  1.00  0.00      C   CL  
HETATM  412  Oc1 CLO C  64      35.321  19.472  42.510  1.00  0.00      C    O  
HETATM  413  Oc2 CLO C  64      35.882  17.326  43.696  1.00  0.00      C    O  
HETATM  414  Oc3 CLO C  64      36.810  17.764  41.428  1.00  0.00      C    O  
HETATM  415  Oc4 CLO C  64      34.444  17.381  41.766  1.00  0.00      C    O  
HETATM  416  Clc CLO C  65      26.117  17.390  69.931  1.00  0.00      C   CL  
HETATM  417  Oc1 CLO C  65      25.083  16.300  70.151  1.00  0.00      C    O  
HETATM  418  Oc2 CLO C  65      25.473  18.592  69.289  1.00  0.00      C    O  
HETATM  419  Oc3 CLO C  65      27.141  16.854  68.995  1.00  0.00      C    O  
HETATM  420  Oc4 CLO C  65      26.740  17.833  71.216  1.00  0.00      C    O  
HETATM  421  Clc CLO C  66      11.805  34.838   4.132  1.00  0.00      C   CL  
HETATM  422  Oc1 CLO C  66      10.844  35.086   5.286  1.00  0.00      C    O  
HETATM  423  Oc2 CLO C  66      11.583  35.959   3.157  1.00  0.00      C    O  
HETATM  424  Oc3 CLO C  66      11.492  33.526   3.449  1.00  0.00      C    O  
HETATM  425  Oc4 CLO C  66      13.210  34.783   4.598  1.00  0.00      C    O  
HETATM  426  Clc CLO C  67      33.580  38.340  57.237  1.00  0.00      C   CL  
HETATM  427  Oc1 CLO C  67      34.784  37.876  58.031  1.00  0.00      C    O  
HETATM  428  Oc2 CLO C  67      32.358  37.536  57.505  1.00  0.00      C    O  
HETATM  429  Oc3 CLO C  67      33.901  38.206  55.821  1.00  0.00      C    O  
HETATM  430  Oc4 CLO C  67      33.237  39.772  57.571  1.00  0.00      C    O  
HETATM  431  Clc CLO C  68       3.217  35.769  70.684  1.00  0.00      C   CL  
HETATM  432  Oc1 CLO C  68       2.430  34.494  70.817  1.00  0.00      C    O  
HETATM  433  Oc2 CLO C  68       4.504  35.681  71.475  1.00  0.00      C    O  
HETATM  434  Oc3 CLO C  68       2.469  36.970  71.203  1.00  0.00      C    O  
HETATM  435  Oc4 CLO C  68       3.542  35.962  69.238  1.00  0.00      C    O  
HETATM  436  Clc CLO C  69      30.098  13.884  22.356  1.00  0.00      C   CL  
HETATM  437  Oc1 CLO C  69      28.640  14.202  22.505  1.00  0.00      C    O  
HETATM  438  Oc2 CLO C  69      30.746  15.020  21.649  1.00  0.00      C    O  
HETATM  439  Oc3 CLO C  69      30.305  12.646  21.566  1.00  0.00      C    O  
HETATM  440  Oc4 CLO C  69      30.764  13.706  23.692  1.00  0.00      C    O  
HETATM  441  Clc CLO C  70      34.048   0.702 102.317  1.00  0.00      C   CL  
HETATM  442  Oc1 CLO C  70      34.544   1.909 103.126  1.00  0.00      C    O  
HETATM  443  Oc2 CLO C  70      34.090   0.888 100.805  1.00  0.00      C    O  
HETATM  444  Oc3 CLO C  70      32.604   0.476 102.652  1.00  0.00      C    O  
HETATM  445  Oc4 CLO C  70      34.839  -0.475 102.746  1.00  0.00      C    O  
HETATM  446  Clc CLO C  71      17.591  14.535  32.211  1.00  0.00      C   CL  
HETATM  447  Oc1 CLO C  71      18.910  15.240  32.081  1.00  0.00      C    O  
HETATM  448  Oc2 CLO C  71      17.827  13.085  32.477  1.00  0.00      C    O  
HETATM  449  Oc3 CLO C  71      16.773  14.616  30.943  1.00  0.00      C    O  
HETATM  450  Oc4 CLO C  71      16.793  15.083  33.367  1.00  0.00      C    O  
HETATM  451  Clc CLO C  72       2.229  16.238  26.168  1.00  0.00      C   CL  
HETATM  452  Oc1 CLO C  72       2.875  14.959  26.668  1.00  0.00      C    O  
HETATM  453  Oc2 CLO C  72       2.721  17.369  26.988  1.00  0.00      C    O  
HETATM  454  Oc3 CLO C  72       0.756  16.134  26.194  1.00  0.00      C    O  
HETATM  455  Oc4 CLO C  72       2.652  16.508  24.765  1.00  0.00      C    O  
HETATM  456  Clc CLO C  73      30.956  38.559 103.350  1.00  0.00      C   CL  
HETATM  457  Oc1 CLO C  73      29.752  37.684 103.571  1.00  0.00      C    O  
HETATM  458  Oc2 CLO C  73      30.958  39.226 102.010  1.00  0.00      C    O  
HETATM  459  Oc3 CLO C  73      32.183  37.710 103.481  1.00  0.00      C    O  
HETATM  460  Oc4 CLO C  73      31.011  39.578 104.434  1.00  0.00      C    O  
HETATM  461  Clc CLO C  74      40.997  20.688   4.172  1.00  0.00      C   CL  
HETATM  462  Oc1 CLO C  74      40.053  20.627   5.345  1.00  0.00      C    O  
HETATM  463  Oc2 CLO C  74      42.399  20.515   4.660  1.00  0.00      C    O  
HETATM  464  Oc3 CLO C  74      40.873  22.028   3.511  1.00  0.00      C    O  
HETATM  465  Oc4 CLO C  74      40.664  19.590   3.185  1.00  0.00      C    O  
HETATM  466  Clc CLO C  75       6.867  16.610   3.646  1.00  0.00      C   CL  
HETATM  467  Oc1 CLO C  75       8.233  16.457   3.042  1.00  0.00      C    O  
HETATM  468  Oc2 CLO C  75       5.916  15.638   2.935  1.00  0.00      C    O  
HETATM  469  Oc3 CLO C  75       6.360  17.959   3.425  1.00  0.00      C    O  
HETATM  470  Oc4 CLO C  75       6.927  16.263   5.132  1.00  0.00      C    O  
HETATM  471  O   HOH D   1      24.027   8.091  16.261  1.00  0.00      D    O  
HETATM  472  H1  HOH D   1      24.043   8.146  17.259  1.00  0.00      D    H  
HETATM  473  H2  HOH D   1      24.810   8.587  15.887  1.00  0.00      D    H  
HETATM  474  O   HOH D   2      31.172   8.796  30.809  1.00  0.00      D    O  
HETATM  475  H1  HOH D   2      32.160   8.864  30.669  1.00  0.00      D    H  
HETATM  476  H2  HOH D   2      30.697   9.135  29.997  1.00  0.00      D    H  
HETATM  477  O   HOH D   3       5.496  42.705  64.071  1.00  0.00      D    O  
HETATM  478  H1  HOH D   3       5.444  42.433  63.110  1.00  0.00      D    H  
HETATM  479  H2  HOH D   3       4.825  42.186  64.601  1.00  0.00      D    H  
HETATM  480  O   HOH D   4      34.005   7.844  90.107  1.00  0.00      D    O  
HETATM  481  H1  HOH D   4      34.555   7.590  89.311  1.00  0.00      D    H  
HETATM  482  H2  HOH D   4      34.379   8.674  90.520  1.00  0.00      D    H  
HETATM  483  O   HOH D   5       1.034  17.468  60.799  1.00  0.00      D    O  
HETATM  484  H1  HOH D   5       0.366  16.727  60.729  1.00  0.00      D    H  
HETATM  485  H2  HOH D   5       0.587  18.339  60.594  1.00  0.00      D    H  
HETATM  486  O   HOH D   6       5.329   9.905  77.633  1.00  0.00      D    O  
HETATM  487  H1  HOH D   6       5.304   9.150  78.289  1.00  0.00      D    H  
HETATM  488  H2  HOH D   6       6.130   9.808  77.043  1.00  0.00      D    H  
HETATM  489  O   HOH D   7      15.507  19.588  74.391  1.00  0.00      D    O  
HETATM  490  H1  HOH D   7      15.455  20.584  74.458  1.00  0.00      D    H  
HETATM  491  H2  HOH D   7      14.807  19.259  73.758  1.00  0.00      D    H  
HETATM  492  O   HOH D   8      36.282  40.785  84.710  1.00  0.00      D    O  
HETATM  493  H1  HOH D   8      35.714  40.559  85.501  1.00  0.00      D    H  
HETATM  494  H2  HOH D   8      37.081  40.183  84.690  1.00  0.00      D    H  
HETATM  495  O   HOH D   9      15.596  11.291 110.631  1.00  0.00      D    O  
HETATM  496  H1  HOH D   9      15.380  11.827 111.447  1.00  0.00      D    H  
HETATM  497  H2  HOH D   9      14.792  10.764 110.356  1.00  0.00      D    H  
HETATM  498  O   HOH D  10       0.422  33.338  23.375  1.00  0.00      D    O  
HETATM  499  H1  HOH D  10       0.426  33.961  24.157  1.00  0.00      D    H  
HETATM  500  H2  HOH D  10       0.226  33.853  22.540  1.00  0.00      D    H  
HETATM  501  O   HOH D  11      35.020   1.206  40.550  1.00  0.00      D    O  
HETATM  502  H1  HOH D  11      35.860   0.682  40.413  1.00  0.00      D    H  
HETATM  503  H2  HOH D  11      34.732   1.131  41.505  1.00  0.00      D    H  
HETATM  504  O   HOH D  12      15.514  25.470  73.981  1.00  0.00      D    O  
HETATM  505  H1  HOH D  12      15.750  26.439  74.046  1.00  0.00      D    H  
HETATM  506  H2  HOH D  12      16.098  24.942  74.597  1.00  0.00      D    H  
HETATM  507  O   HOH D  13      21.840  42.065  27.326  1.00  0.00      D    O  
HETATM  508  H1  HOH D  13      22.238  41.452  26.643  1.00  0.00      D    H  
HETATM  509  H2  HOH D  13      21.652  42.953  26.906  1.00  0.00      D    H  
HETATM  510  O   HOH D  14      30.073  32.235  17.858  1.00  0.00      D    O  
HETATM  511  H1  HOH D  14      30.054  33.235  17.892  1.00  0.00      D    H  
HETATM  512  H2  HOH D  14      30.592  31.885  18.638  1.00  0.00      D    H  
HETATM  513  O   HOH D  15      47.273   3.227  74.817  1.00  0.00      D    O  
HETATM  514  H1  HOH D  15      47.565   2.387  75.276  1.00  0.00      D    H  
HETATM  515  H2  HOH D  15      47.501   4.015  75.389  1.00  0.00      D    H  
HETATM  516  O   HOH D  16      35.263  40.180  74.341  1.00  0.00      D    O  
HETATM  517  H1  HOH D  16      35.345  39.329  73.822  1.00  0.00      D    H  
HETATM  518  H2  HOH D  16      35.987  40.811  74.063  1.00  0.00      D    H  
HETATM  519  O   HOH D  17      18.164   2.442 116.167  1.00  0.00      D    O  
HETATM  520  H1  HOH D  17      17.616   3.036 116.756  1.00  0.00      D    H  
HETATM  521  H2  HOH D  17      19.127   2.705 116.234  1.00  0.00      D    H  
HETATM  522  O   HOH D  18      12.331  31.914  60.506  1.00  0.00      D    O  
HETATM  523  H1  HOH D  18      12.379  32.874  60.780  1.00  0.00      D    H  
HETATM  524  H2  HOH D  18      13.250  31.518  60.515  1.00  0.00      D    H  
HETATM  525  O   HOH D  19      23.476  35.671  85.149  1.00  0.00      D    O  
HETATM  526  H1  HOH D  19      24.357  35.538  84.696  1.00  0.00      D    H  
HETATM  527  H2  HOH D  19      22.872  36.202  84.555  1.00  0.00      D    H  
HETATM  528  O   HOH D  20       7.961   4.850 116.272  1.00  0.00      D    O  
HETATM  529  H1  HOH D  20       7.474   5.686 116.525  1.00  0.00      D    H  
HETATM  530  H2  HOH D  20       8.810   4.788 116.797  1.00  0.00      D    H  
HETATM  531  O   HOH D  21      18.286  29.501  10.182  1.00  0.00      D    O  
HETATM  532  H1  HOH D  21      17.847  29.508   9.283  1.00  0.00      D    H  
HETATM  533  H2  HOH D  21      18.084  28.638  10.645  1.00  0.00      D    H  
HETATM  534  O   HOH D  22      17.328   0.558  83.822  1.00  0.00      D    O  
HETATM  535  H1  HOH D  22      17.426  -0.337  83.386  1.00  0.00      D    H  
HETATM  536  H2  HOH D  22      17.066   0.436  84.779  1.00  0.00      D    H  
HETATM  537  O   HOH D  23       3.548   9.348  93.783  1.00  0.00      D    O  
HETATM  538  H1  HOH D  23       4.362   8.801  93.590  1.00  0.00      D    H  
HETATM  539  H2  HOH D  23       3.701  10.291  93.485  1.00  0.00      D    H  
HETATM  540  O   HOH D  24       6.811  23.721  99.872  1.00  0.00      D    O  
HETATM  541  H1  HOH D  24       7.078  24.194 100.711  1.00  0.00      D    H  
HETATM  542  H2  HOH D  24       7.110  22.768  99.917  1.00  0.00      D    H  
HETATM  543  O   HOH D  25      12.566  25.616  73.616  1.00  0.00      D    O  
HETATM  544  H1  HOH D  25      13.531  25.577  73.877  1.00  0.00      D    H  
HETATM  545  H2  HOH D  25      12.028  25.967  74.383  1.00  0.00      D    H  
HETATM  546  O   HOH D  26      32.284  33.171   3.202  1.00  0.00      D    O  
HETATM  547  H1  HOH D  26      33.100  32.768   3.615  1.00  0.00      D    H  
HETATM  548  H2  HOH D  26      32.308  34.164   3.316  1.00  0.00      D    H  
HETATM  549  O   HOH D  27      48.303  41.453  53.522  1.00  0.00      D    O  
HETATM  550  H1  HOH D  27      48.348  41.523  54.519  1.00  0.00      D    H  
HETATM  551  H2  HOH D  27      47.355  41.561  53.223  1.00  0.00      D    H  
HETATM  552  O   HOH D  28       4.722   1.203  26.603  1.00  0.00      D    O  
HETATM  553  H1  HOH D  28       4.580   2.159  26.345  1.00  0.00      D    H  
HETATM  554  H2  HOH D  28       4.356   1.048  27.521  1.00  0.00      D    H  
HETATM  555  O   HOH D  29      -0.016   7.139  89.159  1.00  0.00      D    O  
HETATM  556  H1  HOH D  29      -0.724   7.725  89.553  1.00  0.00      D    H  
HETATM  557  H2  HOH D  29       0.877   7.575  89.268  1.00  0.00      D    H  
HETATM  558  O   HOH D  30      17.623  32.083  56.136  1.00  0.00      D    O  
HETATM  559  H1  HOH D  30      18.144  32.315  56.958  1.00  0.00      D    H  
HETATM  560  H2  HOH D  30      17.196  32.909  55.768  1.00  0.00      D    H  
HETATM  561  O   HOH D  31      39.895  16.771  38.435  1.00  0.00      D    O  
HETATM  562  H1  HOH D  31      38.970  17.068  38.673  1.00  0.00      D    H  
HETATM  563  H2  HOH D  31      40.254  17.351  37.704  1.00  0.00      D    H  
HETATM  564  O   HOH D  32      47.491  15.526  25.633  1.00  0.00      D    O  
HETATM  565  H1  HOH D  32      47.697  15.338  24.673  1.00  0.00      D    H  
HETATM  566  H2  HOH D  32      48.340  15.533  26.161  1.00  0.00      D    H  
HETATM  567  O   HOH D  33      15.429  22.362  52.516  1.00  0.00      D    O  
HETATM  568  H1  HOH D  33      16.423  22.254  52.534  1.00  0.00      D    H  
HETATM  569  H2  HOH D  33      14.995  21.513  52.816  1.00  0.00      D    H  
HETATM  570  O   HOH D  34      22.545   5.275  40.874  1.00  0.00      D    O  
HETATM  571  H1  HOH D  34      23.029   4.407  40.985  1.00  0.00      D    H  
HETATM  572  H2  HOH D  34      22.982   5.975  41.438  1.00  0.00      D    H  
HETATM  573  O   HOH D  35      30.526   4.233  38.115  1.00  0.00      D    O  
HETATM  574  H1  HOH D  35      30.278   5.138  38.460  1.00  0.00      D    H  
HETATM  575  H2  HOH D  35      30.618   3.598  38.883  1.00  0.00      D    H  
HETATM  576  O   HOH D  36      11.601  11.057  72.170  1.00  0.00      D    O  
HETATM  577  H1  HOH D  36      12.528  11.271  72.478  1.00  0.00      D    H  
HETATM  578  H2  HOH D  36      11.607  10.896  71.183  1.00  0.00      D    H  
HETATM  579  O   HOH D  37      28.228  13.044  72.500  1.00  0.00      D    O  
HETATM  580  H1  HOH D  37      27.799  13.315  71.638  1.00  0.00      D    H  
HETATM  581  H2  HOH D  37      28.983  13.666  72.707  1.00  0.00      D    H  
HETATM  582  O   HOH D  38      38.142  37.469  74.924  1.00  0.00      D    O  
HETATM  583  H1  HOH D  38      38.726  36.667  74.796  1.00  0.00      D    H  
HETATM  584  H2  HOH D  38      37.839  37.807  74.033  1.00  0.00      D    H  
HETATM  585  O   HOH D  39      18.958  12.471  87.639  1.00  0.00      D    O  
HETATM  586  H1  HOH D  39      18.495  11.671  88.020  1.00  0.00      D    H  
HETATM  587  H2  HOH D  39      18.301  13.218  87.533  1.00  0.00      D    H  
HETATM  588  O   HOH D  40       6.208  31.915  97.899  1.00  0.00      D    O  
HETATM  589  H1  HOH D  40       5.603  31.262  97.444  1.00  0.00      D    H  
HETATM  590  H2  HOH D  40       6.704  31.454  98.635  1.00  0.00      D    H  
HETATM  591  O   HOH D  41      48.825  34.307  30.199  1.00  0.00      D    O  
HETATM  592  H1  HOH D  41      49.307  34.392  29.327  1.00  0.00      D    H  
HETATM  593  H2  HOH D  41      47.895  34.662  30.102  1.00  0.00      D    H  
HETATM  594  O   HOH D  42       4.582  28.518  14.325  1.00  0.00      D    O  
HETATM  595  H1  HOH D  42       4.719  28.140  13.409  1.00  0.00      D    H  
HETATM  596  H2  HOH D  42       5.285  29.205  14.510  1.00  0.00      D    H  
HETATM  597  O   HOH D  43      37.015   6.332 111.963  1.00  0.00      D    O  
HETATM  598  H1  HOH D  43      36.778   7.201 111.529  1.00  0.00      D    H  
HETATM  599  H2  HOH D  43      37.831   5.953 111.526  1.00  0.00      D    H  
HETATM  600  O   HOH D  44      13.142  10.271  99.189  1.00  0.00      D    O  
HETATM  601  H1  HOH D  44      13.431  11.227  99.238  1.00  0.00      D    H  
HETATM  602  H2  HOH D  44      12.144  10.222  99.228  1.00  0.00      D    H  
HETATM  603  O   HOH D  45      24.628  13.562  26.404  1.00  0.00      D    O  
HETATM  604  H1  HOH D  45      25.409  12.964  26.227  1.00  0.00      D    H  
HETATM  605  H2  HOH D  45      24.544  13.717  27.388  1.00  0.00      D    H  
HETATM  606  O   HOH D  46      36.089  40.249  94.082  1.00  0.00      D    O  
HETATM  607  H1  HOH D  46      36.043  40.511  93.118  1.00  0.00      D    H  
HETATM  608  H2  HOH D  46      35.170  40.268  94.477  1.00  0.00      D    H  
HETATM  609  O   HOH D  47      35.010   6.229  20.075  1.00  0.00      D    O  
HETATM  610  H1  HOH D  47      35.267   6.429  21.021  1.00  0.00      D    H  
HETATM  611  H2  HOH D  47      34.652   7.057  19.644  1.00  0.00      D    H  
HETATM  612  O   HOH D  48      41.721  14.067  59.524  1.00  0.00      D    O  
HETATM  613  H1  HOH D  48      41.558  13.152  59.892  1.00  0.00      D    H  
HETATM  614  H2  HOH D  48      42.665  14.133  59.200  1.00  0.00      D    H  
HETATM  615  O   HOH D  49      12.774  23.356 105.679  1.00  0.00      D    O  
HETATM  616  H1  HOH D  49      12.531  23.443 104.712  1.00  0.00      D    H  
HETATM  617  H2  HOH D  49      12.054  22.856 106.159  1.00  0.00      D    H  
HETATM  618  O   HOH D  50      11.982   8.131  21.461  1.00  0.00      D    O  
HETATM  619  H1  HOH D  50      11.902   7.696  22.358  1.00  0.00      D    H  
HETATM  620  H2  HOH D  50      11.091   8.490  21.183  1.00  0.00      D    H  
HETATM  621  O   HOH D  51      14.531  34.133   9.973  1.00  0.00      D    O  
HETATM  622  H1  HOH D  51      14.219  34.209  10.920  1.00  0.00      D    H  
HETATM  623  H2  HOH D  51      15.488  34.419   9.914  1.00  0.00      D    H  
HETATM  624  O   HOH D  52      10.357  29.932  11.706  1.00  0.00      D    O  
HETATM  625  H1  HOH D  52      10.904  30.769  11.720  1.00  0.00      D    H  
HETATM  626  H2  HOH D  52       9.885  29.857  10.827  1.00  0.00      D    H  
HETATM  627  O   HOH D  53      27.891  11.817 105.526  1.00  0.00      D    O  
HETATM  628  H1  HOH D  53      27.016  11.336 105.580  1.00  0.00      D    H  
HETATM  629  H2  HOH D  53      27.875  12.608 106.136  1.00  0.00      D    H  
HETATM  630  O   HOH D  54      23.375   4.766  17.091  1.00  0.00      D    O  
HETATM  631  H1  HOH D  54      23.138   5.569  16.543  1.00  0.00      D    H  
HETATM  632  H2  HOH D  54      23.248   3.939  16.542  1.00  0.00      D    H  
HETATM  633  O   HOH D  55       2.980  28.679 115.750  1.00  0.00      D    O  
HETATM  634  H1  HOH D  55       3.415  29.577 115.675  1.00  0.00      D    H  
HETATM  635  H2  HOH D  55       2.042  28.790 116.078  1.00  0.00      D    H  
HETATM  636  O   HOH D  56       2.113   2.033 117.687  1.00  0.00      D    O  
HETATM  637  H1  HOH D  56       2.519   1.774 118.563  1.00  0.00      D    H  
HETATM  638  H2  HOH D  56       2.679   1.682 116.941  1.00  0.00      D    H  
HETATM  639  O   HOH D  57      25.592  24.572  31.698  1.00  0.00      D    O  
HETATM  640  H1  HOH D  57      25.651  25.567  31.782  1.00  0.00      D    H  
HETATM  641  H2  HOH D  57      25.693  24.312  30.737  1.00  0.00      D    H  
HETATM  642  O   HOH D  58      44.256  40.831  13.560  1.00  0.00      D    O  
HETATM  643  H1  HOH D  58      44.653  40.638  12.663  1.00  0.00      D    H  
HETATM  644  H2  HOH D  58      43.368  40.378  13.637  1.00  0.00      D    H  
HETATM  645  O   HOH D  59      23.286  39.073  30.374  1.00  0.00      D    O  
HETATM  646  H1  HOH D  59      22.659  39.794  30.079  1.00  0.00      D    H  
HETATM  647  H2  HOH D  59      23.773  38.709  29.581  1.00  0.00      D    H  
HETATM  648  O   HOH D  60      46.316   1.156  45.628  1.00  0.00      D    O  
HETATM  649  H1  HOH D  60      46.584   1.735  46.397  1.00  0.00      D    H  
HETATM  650  H2  HOH D  60      45.823   1.705  44.953  1.00  0.00      D    H  
HETATM  651  O   HOH D  61      13.580  38.140  55.906  1.00  0.00      D    O  
HETATM  652  H1  HOH D  61      12.761  38.472  55.438  1.00  0.00      D    H  
HETATM  653  H2  HOH D  61      13.837  37.248  55.536  1.00  0.00      D    H  
HETATM  654  O   HOH D  62       8.329  23.202  42.050  1.00  0.00      D    O  
HETATM  655  H1  HOH D  62       9.155  22.860  42.499  1.00  0.00      D    H  
HETATM  656  H2  HOH D  62       7.687  22.447  41.915  1.00  0.00      D    H  
HETATM  657  O   HOH D  63      14.934  33.124  64.544  1.00  0.00      D    O  
HETATM  658  H1  HOH D  63      15.758  33.686  64.620  1.00  0.00      D    H  
HETATM  659  H2  HOH D  63      15.195  32.163  64.449  1.00  0.00      D    H  
HETATM  660  O   HOH D  64      44.581  39.678 102.477  1.00  0.00      D    O  
HETATM  661  H1  HOH D  64      44.684  40.666 102.358  1.00  0.00      D    H  
HETATM  662  H2  HOH D  64      45.415  39.217 102.171  1.00  0.00      D    H  
HETATM  663  O   HOH D  65      40.297  32.547  76.161  1.00  0.00      D    O  
HETATM  664  H1  HOH D  65      40.047  32.530  75.193  1.00  0.00      D    H  
HETATM  665  H2  HOH D  65      39.857  31.782  76.632  1.00  0.00      D    H  
HETATM  666  O   HOH D  66      22.013  13.520  25.824  1.00  0.00      D    O  
HETATM  667  H1  HOH D  66      21.809  14.316  25.255  1.00  0.00      D    H  
HETATM  668  H2  HOH D  66      23.002  13.446  25.952  1.00  0.00      D    H  
HETATM  669  O   HOH D  67      39.388  34.136 109.649  1.00  0.00      D    O  
HETATM  670  H1  HOH D  67      40.139  34.449 109.067  1.00  0.00      D    H  
HETATM  671  H2  HOH D  67      39.150  33.195 109.409  1.00  0.00      D    H  
HETATM  672  O   HOH D  68       2.800  29.640  63.612  1.00  0.00      D    O  
HETATM  673  H1  HOH D  68       3.478  28.908  63.550  1.00  0.00      D    H  
HETATM  674  H2  HOH D  68       2.482  29.878  62.695  1.00  0.00      D    H  
HETATM  675  O   HOH D  69       1.897  16.238  37.197  1.00  0.00      D    O  
HETATM  676  H1  HOH D  69       1.211  16.966  37.189  1.00  0.00      D    H  
HETATM  677  H2  HOH D  69       2.662  16.494  36.606  1.00  0.00      D    H  
HETATM  678  O   HOH D  70      35.609   0.434  86.914  1.00  0.00      D    O  
HETATM  679  H1  HOH D  70      35.591  -0.027  87.801  1.00  0.00      D    H  
HETATM  680  H2  HOH D  70      36.523   0.805  86.749  1.00  0.00      D    H  
HETATM  681  O   HOH D  71      21.700   2.484  28.058  1.00  0.00      D    O  
HETATM  682  H1  HOH D  71      22.591   2.812  27.745  1.00  0.00      D    H  
HETATM  683  H2  HOH D  71      20.995   2.762  27.406  1.00  0.00      D    H  
HETATM  684  O   HOH D  72      32.042  28.604  94.846  1.00  0.00      D    O  
HETATM  685  H1  HOH D  72      32.460  29.383  95.313  1.00  0.00      D    H  
HETATM  686  H2  HOH D  72      32.320  27.757  95.297  1.00  0.00      D    H  
HETATM  687  O   HOH D  73      45.228  22.081   3.075  1.00  0.00      D    O  
HETATM  688  H1  HOH D  73      44.662  22.887   3.248  1.00  0.00      D    H  
HETATM  689  H2  HOH D  73      46.176  22.280   3.322  1.00  0.00      D    H  
HETATM  690  O   HOH D  74      18.921  39.397  56.589  1.00  0.00      D    O  
HETATM  691  H1  HOH D  74      19.211  40.279  56.960  1.00  0.00      D    H  
HETATM  692  H2  HOH D  74      19.726  38.837  56.393  1.00  0.00      D    H  
HETATM  693  O   HOH D  75      17.211  22.451  91.593  1.00  0.00      D    O  
HETATM  694  H1  HOH D  75      17.446  23.322  91.162  1.00  0.00      D    H  
HETATM  695  H2  HOH D  75      17.670  22.383  92.479  1.00  0.00      D    H  
HETATM  696  O   HOH D  76       2.812   5.573  81.342  1.00  0.00      D    O  
HETATM  697  H1  HOH D  76       2.970   5.001  82.147  1.00  0.00      D    H  
HETATM  698  H2  HOH D  76       3.016   6.526  81.565  1.00  0.00      D    H  
HETATM  699  O   HOH D  77       5.069  25.626  85.902  1.00  0.00      D    O  
HETATM  700  H1  HOH D  77       4.614  25.681  86.791  1.00  0.00      D    H  
HETATM  701  H2  HOH D  77       5.893  25.064  85.984  1.00  0.00      D    H  
HETATM  702  O   HOH D  78      26.088   4.613  64.467  1.00  0.00      D    O  
HETATM  703  H1  HOH D  78      25.411   4.060  63.981  1.00  0.00      D    H  
HETATM  704  H2  HOH D  78      25.867   4.631  65.442  1.00  0.00      D    H  
HETATM  705  O   HOH D  79      12.560  28.912  45.830  1.00  0.00      D    O  
HETATM  706  H1  HOH D  79      13.514  29.040  46.103  1.00  0.00      D    H  
HETATM  707  H2  HOH D  79      12.493  28.131  45.209  1.00  0.00      D    H  
HETATM  708  O   HOH D  80      10.834  22.627  27.901  1.00  0.00      D    O  
HETATM  709  H1  HOH D  80      11.609  23.200  27.633  1.00  0.00      D    H  
HETATM  710  H2  HOH D  80      10.940  22.349  28.856  1.00  0.00      D    H  
HETATM  711  O   HOH D  81      28.548  27.594  78.276  1.00  0.00      D    O  
HETATM  712  H1  HOH D  81      28.622  27.420  77.295  1.00  0.00      D    H  
HETATM  713  H2  HOH D  81      29.205  28.300  78.540  1.00  0.00      D    H  
HETATM  714  O   HOH D  82      43.002  10.510  34.635  1.00  0.00      D    O  
HETATM  715  H1  HOH D  82      42.850  10.562  33.648  1.00  0.00      D    H  
HETATM  716  H2  HOH D  82      43.798  11.065  34.879  1.00  0.00      D    H  
HETATM  717  O   HOH D  83      10.230  30.439  99.658  1.00  0.00      D    O  
HETATM  718  H1  HOH D  83      10.533  30.089 100.545  1.00  0.00      D    H  
HETATM  719  H2  HOH D  83      10.352  31.432  99.633  1.00  0.00      D    H  
HETATM  720  O   HOH D  84      26.602  41.626  25.202  1.00  0.00      D    O  
HETATM  721  H1  HOH D  84      26.767  41.627  26.188  1.00  0.00      D    H  
HETATM  722  H2  HOH D  84      27.334  42.127  24.740  1.00  0.00      D    H  
HETATM  723  O   HOH D  85      11.097  15.797  24.853  1.00  0.00      D    O  
HETATM  724  H1  HOH D  85      11.735  15.027  24.844  1.00  0.00      D    H  
HETATM  725  H2  HOH D  85      10.187  15.480  24.588  1.00  0.00      D    H  
HETATM  726  O   HOH D  86       1.386  41.117  49.380  1.00  0.00      D    O  
HETATM  727  H1  HOH D  86       2.121  40.711  48.837  1.00  0.00      D    H  
HETATM  728  H2  HOH D  86       1.607  41.039  50.352  1.00  0.00      D    H  
HETATM  729  O   HOH D  87      26.495  15.362  94.689  1.00  0.00      D    O  
HETATM  730  H1  HOH D  87      27.188  14.668  94.495  1.00  0.00      D    H  
HETATM  731  H2  HOH D  87      26.581  16.111  94.032  1.00  0.00      D    H  
HETATM  732  O   HOH D  88      24.092  26.709  52.007  1.00  0.00      D    O  
HETATM  733  H1  HOH D  88      23.704  27.625  52.106  1.00  0.00      D    H  
HETATM  734  H2  HOH D  88      25.045  26.716  52.311  1.00  0.00      D    H  
HETATM  735  O   HOH D  89      48.904  35.051 106.246  1.00  0.00      D    O  
HETATM  736  H1  HOH D  89      48.148  35.084 105.593  1.00  0.00      D    H  
HETATM  737  H2  HOH D  89      49.720  34.690 105.793  1.00  0.00      D    H  
HETATM  738  O   HOH D  90      28.070  36.045  45.499  1.00  0.00      D    O  
HETATM  739  H1  HOH D  90      27.239  35.594  45.174  1.00  0.00      D    H  
HETATM  740  H2  HOH D  90      28.310  35.690  46.402  1.00  0.00      D    H  
HETATM  741  O   HOH D  91      21.267  20.337  21.052  1.00  0.00      D    O  
HETATM  742  H1  HOH D  91      20.645  19.642  20.692  1.00  0.00      D    H  
HETATM  743  H2  HOH D  91      20.852  21.241  20.949  1.00  0.00      D    H  
HETATM  744  O   HOH D  92      37.060  26.254  47.793  1.00  0.00      D    O  
HETATM  745  H1  HOH D  92      37.963  26.497  48.148  1.00  0.00      D    H  
HETATM  746  H2  HOH D  92      36.997  25.260  47.695  1.00  0.00      D    H  
HETATM  747  O   HOH D  93      49.417  26.433  89.258  1.00  0.00      D    O  
HETATM  748  H1  HOH D  93      49.923  26.335  88.401  1.00  0.00      D    H  
HETATM  749  H2  HOH D  93      48.442  26.289  89.087  1.00  0.00      D    H  
HETATM  750  O   HOH D  94      41.711   3.715 102.224  1.00  0.00      D    O  
HETATM  751  H1  HOH D  94      42.210   4.582 102.226  1.00  0.00      D    H  
HETATM  752  H2  HOH D  94      41.290   3.572 103.119  1.00  0.00      D    H  
HETATM  753  O   HOH D  95      33.217   5.316   9.483  1.00  0.00      D    O  
HETATM  754  H1  HOH D  95      32.255   5.477   9.701  1.00  0.00      D    H  
HETATM  755  H2  HOH D  95      33.360   5.427   8.500  1.00  0.00      D    H  
HETATM  756  O   HOH D  96      47.192  30.560 117.745  1.00  0.00      D    O  
HETATM  757  H1  HOH D  96      46.640  29.847 117.312  1.00  0.00      D    H  
HETATM  758  H2  HOH D  96      46.674  31.415 117.769  1.00  0.00      D    H  
HETATM  759  O   HOH D  97      34.534  16.283  19.112  1.00  0.00      D    O  
HETATM  760  H1  HOH D  97      34.503  15.736  19.948  1.00  0.00      D    H  
HETATM  761  H2  HOH D  97      35.275  16.951  19.178  1.00  0.00      D    H  
HETATM  762  O   HOH D  98      49.223  31.283  89.627  1.00  0.00      D    O  
HETATM  763  H1  HOH D  98      48.611  31.247  90.416  1.00  0.00      D    H  
HETATM  764  H2  HOH D  98      49.644  30.387  89.489  1.00  0.00      D    H  
HETATM  765  O   HOH D  99      38.098  27.912 108.257  1.00  0.00      D    O  
HETATM  766  H1  HOH D  99      38.819  27.406 108.730  1.00  0.00      D    H  
HETATM  767  H2  HOH D  99      37.401  28.193 108.916  1.00  0.00      D    H  
HETATM  768  O   HOH D 100      43.452  10.261  67.959  1.00  0.00      D    O  
HETATM  769  H1  HOH D 100      43.800  10.523  67.059  1.00  0.00      D    H  
HETATM  770  H2  HOH D 100      42.453  10.282  67.949  1.00  0.00      D    H  
HETATM  771  O   HOH D 101      17.770   9.473  43.309  1.00  0.00      D    O  
HETATM  772  H1  HOH D 101      17.799   8.745  42.625  1.00  0.00      D    H  
HETATM  773  H2  HOH D 101      16.949   9.369  43.872  1.00  0.00      D    H  
HETATM  774  O   HOH D 102      30.708  21.113 101.947  1.00  0.00      D    O  
HETATM  775  H1  HOH D 102      30.940  22.024 101.605  1.00  0.00      D    H  
HETATM  776  H2  HOH D 102      29.729  21.071 102.147  1.00  0.00      D    H  
HETATM  777  O   HOH D 103      48.747   6.031  41.632  1.00  0.00      D    O  
HETATM  778  H1  HOH D 103      48.205   5.976  42.471  1.00  0.00      D    H  
HETATM  779  H2  HOH D 103      48.348   6.715  41.021  1.00  0.00      D    H  
HETATM  780  O   HOH D 104       2.486  11.323  86.381  1.00  0.00      D    O  
HETATM  781  H1  HOH D 104       3.417  11.443  86.035  1.00  0.00      D    H  
HETATM  782  H2  HOH D 104       2.171  10.396  86.177  1.00  0.00      D    H  
HETATM  783  O   HOH D 105       8.805  14.950  23.459  1.00  0.00      D    O  
HETATM  784  H1  HOH D 105       8.736  14.799  22.473  1.00  0.00      D    H  
HETATM  785  H2  HOH D 105       8.056  15.540  23.759  1.00  0.00      D    H  
HETATM  786  O   HOH D 106      18.874  17.736  89.142  1.00  0.00      D    O  
HETATM  787  H1  HOH D 106      19.357  16.883  88.943  1.00  0.00      D    H  
HETATM  788  H2  HOH D 106      17.987  17.731  88.681  1.00  0.00      D    H  
HETATM  789  O   HOH D 107      20.737  16.917  82.784  1.00  0.00      D    O  
HETATM  790  H1  HOH D 107      20.659  17.511  83.584  1.00  0.00      D    H  
HETATM  791  H2  HOH D 107      19.904  16.986  82.235  1.00  0.00      D    H  
HETATM  792  O   HOH D 108      30.915  26.767  74.157  1.00  0.00      D    O  
HETATM  793  H1  HOH D 108      31.161  27.207  73.293  1.00  0.00      D    H  
HETATM  794  H2  HOH D 108      31.565  26.032  74.354  1.00  0.00      D    H  
HETATM  795  O   HOH D 109      14.904  40.453 113.277  1.00  0.00      D    O  
HETATM  796  H1  HOH D 109      15.337  39.552 113.317  1.00  0.00      D    H  
HETATM  797  H2  HOH D 109      14.001  40.408 113.704  1.00  0.00      D    H  
HETATM  798  O   HOH D 110       8.258   4.604  26.795  1.00  0.00      D    O  
HETATM  799  H1  HOH D 110       8.409   3.910  27.499  1.00  0.00      D    H  
HETATM  800  H2  HOH D 110       7.410   4.402  26.305  1.00  0.00      D    H  
HETATM  801  O   HOH D 111      28.705  25.168  55.027  1.00  0.00      D    O  
HETATM  802  H1  HOH D 111      29.297  24.726  55.701  1.00  0.00      D    H  
HETATM  803  H2  HOH D 111      27.918  25.574  55.491  1.00  0.00      D    H  
HETATM  804  O   HOH D 112      12.918   6.331  36.225  1.00  0.00      D    O  
HETATM  805  H1  HOH D 112      13.348   6.252  35.325  1.00  0.00      D    H  
HETATM  806  H2  HOH D 112      11.997   5.942  36.190  1.00  0.00      D    H  
HETATM  807  O   HOH D 113      23.084  34.770   4.420  1.00  0.00      D    O  
HETATM  808  H1  HOH D 113      22.173  34.934   4.043  1.00  0.00      D    H  
HETATM  809  H2  HOH D 113      23.008  34.545   5.392  1.00  0.00      D    H  
HETATM  810  O   HOH D 114      34.478  24.446 117.126  1.00  0.00      D    O  
HETATM  811  H1  HOH D 114      35.265  24.972 117.447  1.00  0.00      D    H  
HETATM  812  H2  HOH D 114      34.422  24.504 116.129  1.00  0.00      D    H  
HETATM  813  O   HOH D 115      16.167  35.901  69.431  1.00  0.00      D    O  
HETATM  814  H1  HOH D 115      16.945  35.541  68.916  1.00  0.00      D    H  
HETATM  815  H2  HOH D 115      16.375  36.828  69.744  1.00  0.00      D    H  
HETATM  816  O   HOH D 116      32.753  39.135  25.861  1.00  0.00      D    O  
HETATM  817  H1  HOH D 116      32.603  38.649  24.999  1.00  0.00      D    H  
HETATM  818  H2  HOH D 116      32.553  40.106  25.735  1.00  0.00      D    H  
HETATM  819  O   HOH D 117      12.191  26.379  51.346  1.00  0.00      D    O  
HETATM  820  H1  HOH D 117      12.207  26.723  52.285  1.00  0.00      D    H  
HETATM  821  H2  HOH D 117      12.911  25.695  51.229  1.00  0.00      D    H  
HETATM  822  O   HOH D 118       8.755  26.710  93.290  1.00  0.00      D    O  
HETATM  823  H1  HOH D 118       9.268  25.871  93.472  1.00  0.00      D    H  
HETATM  824  H2  HOH D 118       8.184  26.583  92.479  1.00  0.00      D    H  
HETATM  825  O   HOH D 119      46.695  14.534 102.922  1.00  0.00      D    O  
HETATM  826  H1  HOH D 119      47.518  14.162 103.352  1.00  0.00      D    H  
HETATM  827  H2  HOH D 119      45.974  14.629 103.609  1.00  0.00      D    H  
HETATM  828  O   HOH D 120      28.748  30.918  96.184  1.00  0.00      D    O  
HETATM  829  H1  HOH D 120      27.987  30.418  96.595  1.00  0.00      D    H  
HETATM  830  H2  HOH D 120      29.093  30.410  95.394  1.00  0.00      D    H  
HETATM  831  O   HOH D 121      10.915  10.896  86.853  1.00  0.00      D    O  
HETATM  832  H1  HOH D 121      10.886  11.891  86.759  1.00  0.00      D    H  
HETATM  833  H2  HOH D 121      10.743  10.646  87.806  1.00  0.00      D    H  
HETATM  834  O   HOH D 122      20.244  20.288  23.739  1.00  0.00      D    O  
HETATM  835  H1  HOH D 122      19.667  19.478  23.846  1.00  0.00      D    H  
HETATM  836  H2  HOH D 122      20.722  20.243  22.861  1.00  0.00      D    H  
HETATM  837  O   HOH D 123      18.730  30.631 116.788  1.00  0.00      D    O  
HETATM  838  H1  HOH D 123      19.183  31.425 116.382  1.00  0.00      D    H  
HETATM  839  H2  HOH D 123      17.743  30.787 116.814  1.00  0.00      D    H  
HETATM  840  O   HOH D 124      16.296  20.245  48.899  1.00  0.00      D    O  
HETATM  841  H1  HOH D 124      15.531  20.449  48.288  1.00  0.00      D    H  
HETATM  842  H2  HOH D 124      16.892  19.565  48.471  1.00  0.00      D    H  
HETATM  843  O   HOH D 125      31.186  22.926  16.017  1.00  0.00      D    O  
HETATM  844  H1  HOH D 125      30.396  23.406  15.636  1.00  0.00      D    H  
HETATM  845  H2  HOH D 125      32.019  23.438  15.810  1.00  0.00      D    H  
HETATM  846  O   HOH D 126      20.745  13.595  33.285  1.00  0.00      D    O  
HETATM  847  H1  HOH D 126      20.249  14.437  33.074  1.00  0.00      D    H  
HETATM  848  H2  HOH D 126      20.609  13.360  34.247  1.00  0.00      D    H  
HETATM  849  O   HOH D 127      21.105  41.022  38.869  1.00  0.00      D    O  
HETATM  850  H1  HOH D 127      21.350  40.144  39.281  1.00  0.00      D    H  
HETATM  851  H2  HOH D 127      21.381  41.765  39.479  1.00  0.00      D    H  
HETATM  852  O   HOH D 128      35.663  13.625   4.206  1.00  0.00      D    O  
HETATM  853  H1  HOH D 128      36.583  14.011   4.272  1.00  0.00      D    H  
HETATM  854  H2  HOH D 128      35.050  14.292   3.783  1.00  0.00      D    H  
HETATM  855  O   HOH D 129      18.512   2.902  84.236  1.00  0.00      D    O  
HETATM  856  H1  HOH D 129      18.067   2.033  84.022  1.00  0.00      D    H  
HETATM  857  H2  HOH D 129      18.833   2.888  85.183  1.00  0.00      D    H  
HETATM  858  O   HOH D 130       5.521  22.837   4.744  1.00  0.00      D    O  
HETATM  859  H1  HOH D 130       5.343  23.607   4.131  1.00  0.00      D    H  
HETATM  860  H2  HOH D 130       5.178  21.994   4.329  1.00  0.00      D    H  
HETATM  861  O   HOH D 131      11.581   9.952  34.159  1.00  0.00      D    O  
HETATM  862  H1  HOH D 131      12.003   9.459  34.920  1.00  0.00      D    H  
HETATM  863  H2  HOH D 131      10.642  10.198  34.401  1.00  0.00      D    H  
HETATM  864  O   HOH D 132      42.464   9.786  86.869  1.00  0.00      D    O  
HETATM  865  H1  HOH D 132      42.820   9.968  85.953  1.00  0.00      D    H  
HETATM  866  H2  HOH D 132      41.465   9.763  86.841  1.00  0.00      D    H  
HETATM  867  O   HOH D 133       6.877  13.739   5.869  1.00  0.00      D    O  
HETATM  868  H1  HOH D 133       6.858  14.721   5.680  1.00  0.00      D    H  
HETATM  869  H2  HOH D 133       5.957  13.428   6.108  1.00  0.00      D    H  
HETATM  870  O   HOH D 134      12.429  12.540  50.713  1.00  0.00      D    O  
HETATM  871  H1  HOH D 134      12.015  11.777  51.209  1.00  0.00      D    H  
HETATM  872  H2  HOH D 134      13.423  12.506  50.819  1.00  0.00      D    H  
HETATM  873  O   HOH D 135      20.840  16.289  95.715  1.00  0.00      D    O  
HETATM  874  H1  HOH D 135      21.395  15.573  96.139  1.00  0.00      D    H  
HETATM  875  H2  HOH D 135      20.871  17.113  96.280  1.00  0.00      D    H  
HETATM  876  O   HOH D 136      42.546  25.470  77.548  1.00  0.00      D    O  
HETATM  877  H1  HOH D 136      42.445  25.657  78.525  1.00  0.00      D    H  
HETATM  878  H2  HOH D 136      43.517  25.446  77.312  1.00  0.00      D    H  
HETATM  879  O   HOH D 137       3.377   0.549 115.238  1.00  0.00      D    O  
HETATM  880  H1  HOH D 137       3.523  -0.050 116.025  1.00  0.00      D    H  
HETATM  881  H2  HOH D 137       3.023   0.012 114.472  1.00  0.00      D    H  
HETATM  882  O   HOH D 138      20.967  11.043  60.252  1.00  0.00      D    O  
HETATM  883  H1  HOH D 138      20.413  11.799  60.599  1.00  0.00      D    H  
HETATM  884  H2  HOH D 138      20.877  10.256  60.864  1.00  0.00      D    H  
HETATM  885  O   HOH D 139      30.925  14.188 112.233  1.00  0.00      D    O  
HETATM  886  H1  HOH D 139      31.131  14.636 113.103  1.00  0.00      D    H  
HETATM  887  H2  HOH D 139      31.772  14.053 111.719  1.00  0.00      D    H  
HETATM  888  O   HOH D 140      18.150  35.674  28.310  1.00  0.00      D    O  
HETATM  889  H1  HOH D 140      17.421  36.358  28.311  1.00  0.00      D    H  
HETATM  890  H2  HOH D 140      17.826  34.842  27.861  1.00  0.00      D    H  
HETATM  891  O   HOH D 141       8.578  30.864  56.678  1.00  0.00      D    O  
HETATM  892  H1  HOH D 141       8.713  31.735  56.205  1.00  0.00      D    H  
HETATM  893  H2  HOH D 141       9.096  30.866  57.534  1.00  0.00      D    H  
HETATM  894  O   HOH D 142      18.908  33.061  10.115  1.00  0.00      D    O  
HETATM  895  H1  HOH D 142      18.404  32.919   9.263  1.00  0.00      D    H  
HETATM  896  H2  HOH D 142      19.876  33.209   9.909  1.00  0.00      D    H  
HETATM  897  O   HOH D 143      21.692  42.784  20.646  1.00  0.00      D    O  
HETATM  898  H1  HOH D 143      21.457  41.932  20.178  1.00  0.00      D    H  
HETATM  899  H2  HOH D 143      22.589  42.691  21.078  1.00  0.00      D    H  
HETATM  900  O   HOH D 144       2.832  24.503  21.718  1.00  0.00      D    O  
HETATM  901  H1  HOH D 144       2.649  25.469  21.532  1.00  0.00      D    H  
HETATM  902  H2  HOH D 144       3.810  24.375  21.883  1.00  0.00      D    H  
HETATM  903  O   HOH D 145      48.463  29.075  57.731  1.00  0.00      D    O  
HETATM  904  H1  HOH D 145      49.370  29.488  57.817  1.00  0.00      D    H  
HETATM  905  H2  HOH D 145      47.942  29.238  58.570  1.00  0.00      D    H  
HETATM  906  O   HOH D 146      39.710  38.727 109.148  1.00  0.00      D    O  
HETATM  907  H1  HOH D 146      40.335  39.507 109.125  1.00  0.00      D    H  
HETATM  908  H2  HOH D 146      40.207  37.909 109.439  1.00  0.00      D    H  
HETATM  909  O   HOH D 147       3.177   5.401  67.297  1.00  0.00      D    O  
HETATM  910  H1  HOH D 147       2.274   5.718  67.007  1.00  0.00      D    H  
HETATM  911  H2  HOH D 147       3.879   5.837  66.734  1.00  0.00      D    H  
HETATM  912  O   HOH D 148      19.394  36.134  43.472  1.00  0.00      D    O  
HETATM  913  H1  HOH D 148      20.300  36.531  43.616  1.00  0.00      D    H  
HETATM  914  H2  HOH D 148      19.284  35.332  44.060  1.00  0.00      D    H  
HETATM  915  O   HOH D 149      18.999  34.164  14.527  1.00  0.00      D    O  
HETATM  916  H1  HOH D 149      18.355  34.565  13.875  1.00  0.00      D    H  
HETATM  917  H2  HOH D 149      19.876  34.004  14.075  1.00  0.00      D    H  
HETATM  918  O   HOH D 150       6.265   9.901  87.219  1.00  0.00      D    O  
HETATM  919  H1  HOH D 150       5.860  10.532  86.557  1.00  0.00      D    H  
HETATM  920  H2  HOH D 150       6.719  10.422  87.941  1.00  0.00      D    H  
HETATM  921  O   HOH D 151       3.378   0.417  33.805  1.00  0.00      D    O  
HETATM  922  H1  HOH D 151       3.720   0.969  34.565  1.00  0.00      D    H  
HETATM  923  H2  HOH D 151       4.148   0.089  33.258  1.00  0.00      D    H  
HETATM  924  O   HOH D 152      36.501  14.889   9.015  1.00  0.00      D    O  
HETATM  925  H1  HOH D 152      36.763  15.790   9.361  1.00  0.00      D    H  
HETATM  926  H2  HOH D 152      35.856  14.997   8.258  1.00  0.00      D    H  
HETATM  927  O   HOH D 153      22.827   9.501  28.620  1.00  0.00      D    O  
HETATM  928  H1  HOH D 153      22.239   8.776  28.260  1.00  0.00      D    H  
HETATM  929  H2  HOH D 153      22.431  10.392  28.399  1.00  0.00      D    H  
HETATM  930  O   HOH D 154      13.224  26.936  77.402  1.00  0.00      D    O  
HETATM  931  H1  HOH D 154      12.682  26.953  76.561  1.00  0.00      D    H  
HETATM  932  H2  HOH D 154      13.647  27.831  77.543  1.00  0.00      D    H  
HETATM  933  O   HOH D 155      38.448  35.192  27.815  1.00  0.00      D    O  
HETATM  934  H1  HOH D 155      39.211  34.582  28.029  1.00  0.00      D    H  
HETATM  935  H2  HOH D 155      38.594  35.606  26.917  1.00  0.00      D    H  
HETATM  936  O   HOH D 156      26.798  11.164   3.899  1.00  0.00      D    O  
HETATM  937  H1  HOH D 156      27.109  12.114   3.861  1.00  0.00      D    H  
HETATM  938  H2  HOH D 156      27.582  10.552   3.793  1.00  0.00      D    H  
HETATM  939  O   HOH D 157      13.212  20.191  93.941  1.00  0.00      D    O  
HETATM  940  H1  HOH D 157      12.286  19.956  94.237  1.00  0.00      D    H  
HETATM  941  H2  HOH D 157      13.221  21.125  93.584  1.00  0.00      D    H  
HETATM  942  O   HOH D 158      31.990  13.574  48.273  1.00  0.00      D    O  
HETATM  943  H1  HOH D 158      32.010  13.132  47.377  1.00  0.00      D    H  
HETATM  944  H2  HOH D 158      31.924  12.877  48.987  1.00  0.00      D    H  
HETATM  945  O   HOH D 159      13.151  29.337  70.213  1.00  0.00      D    O  
HETATM  946  H1  HOH D 159      12.586  29.118  71.009  1.00  0.00      D    H  
HETATM  947  H2  HOH D 159      13.677  30.167  70.396  1.00  0.00      D    H  
HETATM  948  O   HOH D 160      22.661  40.121  36.256  1.00  0.00      D    O  
HETATM  949  H1  HOH D 160      22.008  39.840  36.959  1.00  0.00      D    H  
HETATM  950  H2  HOH D 160      22.624  41.114  36.144  1.00  0.00      D    H  
HETATM  951  O   HOH D 161      34.857  35.268  56.322  1.00  0.00      D    O  
HETATM  952  H1  HOH D 161      34.472  36.118  55.963  1.00  0.00      D    H  
HETATM  953  H2  HOH D 161      35.621  34.979  55.745  1.00  0.00      D    H  
HETATM  954  O   HOH D 162      43.256   3.115  88.089  1.00  0.00      D    O  
HETATM  955  H1  HOH D 162      42.370   3.574  88.156  1.00  0.00      D    H  
HETATM  956  H2  HOH D 162      43.451   2.904  87.131  1.00  0.00      D    H  
HETATM  957  O   HOH D 163      31.863   1.843  29.067  1.00  0.00      D    O  
HETATM  958  H1  HOH D 163      32.658   2.441  29.167  1.00  0.00      D    H  
HETATM  959  H2  HOH D 163      31.166   2.304  28.518  1.00  0.00      D    H  
HETATM  960  O   HOH D 164       2.980  21.910  66.731  1.00  0.00      D    O  
HETATM  961  H1  HOH D 164       2.624  22.263  67.597  1.00  0.00      D    H  
HETATM  962  H2  HOH D 164       3.607  22.579  66.332  1.00  0.00      D    H  
HETATM  963  O   HOH D 165      17.310  39.958 105.720  1.00  0.00      D    O  
HETATM  964  H1  HOH D 165      18.240  39.761 106.033  1.00  0.00      D    H  
HETATM  965  H2  HOH D 165      17.274  40.885 105.347  1.00  0.00      D    H  
HETATM  966  O   HOH D 166      32.193   9.800  66.799  1.00  0.00      D    O  
HETATM  967  H1  HOH D 166      32.241   8.859  66.461  1.00  0.00      D    H  
HETATM  968  H2  HOH D 166      31.236  10.062  66.920  1.00  0.00      D    H  
HETATM  969  O   HOH D 167      40.699   1.476 115.993  1.00  0.00      D    O  
HETATM  970  H1  HOH D 167      41.003   2.045 116.757  1.00  0.00      D    H  
HETATM  971  H2  HOH D 167      39.834   1.035 116.230  1.00  0.00      D    H  
HETATM  972  O   HOH D 168      17.256  18.320  29.774  1.00  0.00      D    O  
HETATM  973  H1  HOH D 168      18.038  18.150  30.373  1.00  0.00      D    H  
HETATM  974  H2  HOH D 168      16.636  18.970  30.212  1.00  0.00      D    H  
HETATM  975  O   HOH D 169      46.380  20.184  36.866  1.00  0.00      D    O  
HETATM  976  H1  HOH D 169      47.012  19.530  37.282  1.00  0.00      D    H  
HETATM  977  H2  HOH D 169      46.260  20.967  37.476  1.00  0.00      D    H  
HETATM  978  O   HOH D 170      21.792  22.097  73.687  1.00  0.00      D    O  
HETATM  979  H1  HOH D 170      21.979  21.722  72.780  1.00  0.00      D    H  
HETATM  980  H2  HOH D 170      21.239  21.447  74.209  1.00  0.00      D    H  
HETATM  981  O   HOH D 171       0.900  12.066  70.783  1.00  0.00      D    O  
HETATM  982  H1  HOH D 171       0.344  12.897  70.797  1.00  0.00      D    H  
HETATM  983  H2  HOH D 171       1.666  12.167  71.418  1.00  0.00      D    H  
HETATM  984  O   HOH D 172       7.197   1.726   7.176  1.00  0.00      D    O  
HETATM  985  H1  HOH D 172       6.621   2.534   7.055  1.00  0.00      D    H  
HETATM  986  H2  HOH D 172       8.070   1.996   7.583  1.00  0.00      D    H  
HETATM  987  O   HOH D 173      45.579  31.148 100.989  1.00  0.00      D    O  
HETATM  988  H1  HOH D 173      46.505  31.156 101.367  1.00  0.00      D    H  
HETATM  989  H2  HOH D 173      44.987  30.590 101.570  1.00  0.00      D    H  
HETATM  990  O   HOH D 174      37.927  18.112  14.860  1.00  0.00      D    O  
HETATM  991  H1  HOH D 174      38.297  18.266  15.776  1.00  0.00      D    H  
HETATM  992  H2  HOH D 174      38.230  18.845  14.251  1.00  0.00      D    H  
HETATM  993  O   HOH D 175      13.734   7.308  23.779  1.00  0.00      D    O  
HETATM  994  H1  HOH D 175      14.301   6.546  23.467  1.00  0.00      D    H  
HETATM  995  H2  HOH D 175      14.103   7.667  24.637  1.00  0.00      D    H  
HETATM  996  O   HOH D 176      32.832  10.092 108.488  1.00  0.00      D    O  
HETATM  997  H1  HOH D 176      32.972  11.082 108.470  1.00  0.00      D    H  
HETATM  998  H2  HOH D 176      32.014   9.862 107.963  1.00  0.00      D    H  
HETATM  999  O   HOH D 177      16.298  24.837  32.960  1.00  0.00      D    O  
HETATM 1000  H1  HOH D 177      16.545  25.800  32.851  1.00  0.00      D    H  
HETATM 1001  H2  HOH D 177      16.921  24.404  33.611  1.00  0.00      D    H  
HETATM 1002  O   HOH D 178      19.864  28.413  28.581  1.00  0.00      D    O  
HETATM 1003  H1  HOH D 178      20.604  29.065  28.751  1.00  0.00      D    H  
HETATM 1004  H2  HOH D 178      20.210  27.481  28.690  1.00  0.00      D    H  
HETATM 1005  O   HOH D 179      41.458  36.897 104.533  1.00  0.00      D    O  
HETATM 1006  H1  HOH D 179      40.989  37.415 105.247  1.00  0.00      D    H  
HETATM 1007  H2  HOH D 179      41.327  35.918 104.690  1.00  0.00      D    H  
HETATM 1008  O   HOH D 180       8.808  25.277  49.522  1.00  0.00      D    O  
HETATM 1009  H1  HOH D 180       8.708  24.741  48.684  1.00  0.00      D    H  
HETATM 1010  H2  HOH D 180       9.365  26.087  49.336  1.00  0.00      D    H  
HETATM 1011  O   HOH D 181      31.124  24.878  88.451  1.00  0.00      D    O  
HETATM 1012  H1  HOH D 181      31.699  25.177  87.689  1.00  0.00      D    H  
HETATM 1013  H2  HOH D 181      31.643  24.938  89.304  1.00  0.00      D    H  
HETATM 1014  O   HOH D 182      41.495  35.726  32.737  1.00  0.00      D    O  
HETATM 1015  H1  HOH D 182      41.796  36.650  32.971  1.00  0.00      D    H  
HETATM 1016  H2  HOH D 182      40.814  35.418  33.402  1.00  0.00      D    H  
HETATM 1017  O   HOH D 183      39.279  11.461  71.367  1.00  0.00      D    O  
HETATM 1018  H1  HOH D 183      39.266  12.392  71.000  1.00  0.00      D    H  
HETATM 1019  H2  HOH D 183      39.645  11.475  72.297  1.00  0.00      D    H  
HETATM 1020  O   HOH D 184      14.226  18.543  88.704  1.00  0.00      D    O  
HETATM 1021  H1  HOH D 184      15.022  18.023  88.394  1.00  0.00      D    H  
HETATM 1022  H2  HOH D 184      14.004  19.247  88.030  1.00  0.00      D    H  
HETATM 1023  O   HOH D 185      26.153   6.594  96.444  1.00  0.00      D    O  
HETATM 1024  H1  HOH D 185      25.224   6.592  96.072  1.00  0.00      D    H  
HETATM 1025  H2  HOH D 185      26.315   7.454  96.929  1.00  0.00      D    H  
HETATM 1026  O   HOH D 186      33.900  22.844  34.015  1.00  0.00      D    O  
HETATM 1027  H1  HOH D 186      34.165  23.325  33.180  1.00  0.00      D    H  
HETATM 1028  H2  HOH D 186      34.477  23.150  34.773  1.00  0.00      D    H  
HETATM 1029  O   HOH D 187      11.519  21.166  10.826  1.00  0.00      D    O  
HETATM 1030  H1  HOH D 187      10.698  21.041  10.268  1.00  0.00      D    H  
HETATM 1031  H2  HOH D 187      11.686  20.339  11.363  1.00  0.00      D    H  
HETATM 1032  O   HOH D 188      20.915   7.537  30.873  1.00  0.00      D    O  
HETATM 1033  H1  HOH D 188      20.674   7.453  29.906  1.00  0.00      D    H  
HETATM 1034  H2  HOH D 188      21.870   7.821  30.955  1.00  0.00      D    H  
HETATM 1035  O   HOH D 189      28.433  41.261 107.318  1.00  0.00      D    O  
HETATM 1036  H1  HOH D 189      28.108  40.344 107.546  1.00  0.00      D    H  
HETATM 1037  H2  HOH D 189      27.830  41.942 107.733  1.00  0.00      D    H  
HETATM 1038  O   HOH D 190      18.272  33.720  41.373  1.00  0.00      D    O  
HETATM 1039  H1  HOH D 190      17.788  34.561  41.616  1.00  0.00      D    H  
HETATM 1040  H2  HOH D 190      17.620  32.964  41.320  1.00  0.00      D    H  
HETATM 1041  O   HOH D 191       2.507  40.933  94.297  1.00  0.00      D    O  
HETATM 1042  H1  HOH D 191       2.305  41.185  93.350  1.00  0.00      D    H  
HETATM 1043  H2  HOH D 191       2.969  40.046  94.314  1.00  0.00      D    H  
HETATM 1044  O   HOH D 192      26.332   4.208   6.762  1.00  0.00      D    O  
HETATM 1045  H1  HOH D 192      26.508   3.233   6.628  1.00  0.00      D    H  
HETATM 1046  H2  HOH D 192      26.310   4.668   5.874  1.00  0.00      D    H  
HETATM 1047  O   HOH D 193       2.947   3.042 106.211  1.00  0.00      D    O  
HETATM 1048  H1  HOH D 193       3.315   3.559 106.984  1.00  0.00      D    H  
HETATM 1049  H2  HOH D 193       3.528   2.247 106.035  1.00  0.00      D    H  
HETATM 1050  O   HOH D 194      36.481  15.509  70.417  1.00  0.00      D    O  
HETATM 1051  H1  HOH D 194      37.197  16.193  70.559  1.00  0.00      D    H  
HETATM 1052  H2  HOH D 194      36.552  15.139  69.491  1.00  0.00      D    H  
HETATM 1053  O   HOH D 195       5.727  13.854  20.959  1.00  0.00      D    O  
HETATM 1054  H1  HOH D 195       5.179  13.359  20.284  1.00  0.00      D    H  
HETATM 1055  H2  HOH D 195       5.386  14.790  21.043  1.00  0.00      D    H  
HETATM 1056  O   HOH D 196      20.391  17.353  48.757  1.00  0.00      D    O  
HETATM 1057  H1  HOH D 196      20.279  17.487  49.742  1.00  0.00      D    H  
HETATM 1058  H2  HOH D 196      20.556  18.235  48.317  1.00  0.00      D    H  
HETATM 1059  O   HOH D 197      47.807  23.756 106.659  1.00  0.00      D    O  
HETATM 1060  H1  HOH D 197      47.058  24.186 107.162  1.00  0.00      D    H  
HETATM 1061  H2  HOH D 197      48.387  23.246 107.294  1.00  0.00      D    H  
HETATM 1062  O   HOH D 198      46.654  25.277  83.810  1.00  0.00      D    O  
HETATM 1063  H1  HOH D 198      46.941  25.207  82.854  1.00  0.00      D    H  
HETATM 1064  H2  HOH D 198      46.524  24.359  84.187  1.00  0.00      D    H  
HETATM 1065  O   HOH D 199       3.731  29.989  97.574  1.00  0.00      D    O  
HETATM 1066  H1  HOH D 199       2.955  30.617  97.633  1.00  0.00      D    H  
HETATM 1067  H2  HOH D 199       3.789  29.617  96.648  1.00  0.00      D    H  
HETATM 1068  O   HOH D 200       0.811  32.034  16.027  1.00  0.00      D    O  
HETATM 1069  H1  HOH D 200       1.370  31.273  15.697  1.00  0.00      D    H  
HETATM 1070  H2  HOH D 200       1.130  32.886  15.612  1.00  0.00      D    H  
HETATM 1071  O   HOH D 201      40.565  19.082 100.988  1.00  0.00      D    O  
HETATM 1072  H1  HOH D 201      41.178  19.869 100.916  1.00  0.00      D    H  
HETATM 1073  H2  HOH D 201      40.343  18.920 101.950  1.00  0.00      D    H  
HETATM 1074  O   HOH D 202       9.989  12.749  23.798  1.00  0.00      D    O  
HETATM 1075  H1  HOH D 202       9.512  13.623  23.708  1.00  0.00      D    H  
HETATM 1076  H2  HOH D 202      10.324  12.458  22.902  1.00  0.00      D    H  
HETATM 1077  O   HOH D 203      17.856  17.114   7.163  1.00  0.00      D    O  
HETATM 1078  H1  HOH D 203      17.265  17.031   7.965  1.00  0.00      D    H  
HETATM 1079  H2  HOH D 203      18.309  18.006   7.175  1.00  0.00      D    H  
HETATM 1080  O   HOH D 204      39.782  17.108 111.309  1.00  0.00      D    O  
HETATM 1081  H1  HOH D 204      40.292  17.618 110.615  1.00  0.00      D    H  
HETATM 1082  H2  HOH D 204      40.215  16.219 111.455  1.00  0.00      D    H  
HETATM 1083  O   HOH D 205      29.342   4.118 107.537  1.00  0.00      D    O  
HETATM 1084  H1  HOH D 205      28.925   3.418 106.957  1.00  0.00      D    H  
HETATM 1085  H2  HOH D 205      29.859   3.678 108.271  1.00  0.00      D    H  
HETATM 1086  O   HOH D 206      42.862  26.377  87.077  1.00  0.00      D    O  
HETATM 1087  H1  HOH D 206      42.593  27.063  87.753  1.00  0.00      D    H  
HETATM 1088  H2  HOH D 206      43.001  26.819  86.191  1.00  0.00      D    H  
HETATM 1089  O   HOH D 207      25.816  22.332 104.568  1.00  0.00      D    O  
HETATM 1090  H1  HOH D 207      25.373  21.443 104.446  1.00  0.00      D    H  
HETATM 1091  H2  HOH D 207      26.397  22.526 103.778  1.00  0.00      D    H  
HETATM 1092  O   HOH D 208      29.244  26.694  86.958  1.00  0.00      D    O  
HETATM 1093  H1  HOH D 208      29.506  26.228  87.802  1.00  0.00      D    H  
HETATM 1094  H2  HOH D 208      29.880  27.445  86.781  1.00  0.00      D    H  
HETATM 1095  O   HOH D 209      24.846  41.053   3.241  1.00  0.00      D    O  
HETATM 1096  H1  HOH D 209      23.864  41.168   3.096  1.00  0.00      D    H  
HETATM 1097  H2  HOH D 209      25.042  40.095   3.451  1.00  0.00      D    H  
HETATM 1098  O   HOH D 210       4.294  13.340   6.389  1.00  0.00      D    O  
HETATM 1099  H1  HOH D 210       3.481  13.918   6.324  1.00  0.00      D    H  
HETATM 1100  H2  HOH D 210       4.082  12.426   6.044  1.00  0.00      D    H  
HETATM 1101  O   HOH D 211      39.098  35.844  61.699  1.00  0.00      D    O  
HETATM 1102  H1  HOH D 211      39.994  35.591  61.333  1.00  0.00      D    H  
HETATM 1103  H2  HOH D 211      38.816  36.723  61.315  1.00  0.00      D    H  
HETATM 1104  O   HOH D 212      25.567  19.544  93.007  1.00  0.00      D    O  
HETATM 1105  H1  HOH D 212      26.202  20.087  92.457  1.00  0.00      D    H  
HETATM 1106  H2  HOH D 212      24.629  19.827  92.808  1.00  0.00      D    H  
HETATM 1107  O   HOH D 213       1.320  24.666 117.631  1.00  0.00      D    O  
HETATM 1108  H1  HOH D 213       2.013  25.285 117.264  1.00  0.00      D    H  
HETATM 1109  H2  HOH D 213       0.525  25.194 117.930  1.00  0.00      D    H  
HETATM 1110  O   HOH D 214      12.957  33.920 109.910  1.00  0.00      D    O  
HETATM 1111  H1  HOH D 214      13.546  34.168 110.679  1.00  0.00      D    H  
HETATM 1112  H2  HOH D 214      12.192  33.368 110.241  1.00  0.00      D    H  
HETATM 1113  O   HOH D 215       9.879   2.886 100.546  1.00  0.00      D    O  
HETATM 1114  H1  HOH D 215      10.392   3.542 101.098  1.00  0.00      D    H  
HETATM 1115  H2  HOH D 215       8.906   2.951 100.769  1.00  0.00      D    H  
HETATM 1116  O   HOH D 216       1.563  14.975  67.969  1.00  0.00      D    O  
HETATM 1117  H1  HOH D 216       0.610  15.271  67.903  1.00  0.00      D    H  
HETATM 1118  H2  HOH D 216       1.622  13.996  67.776  1.00  0.00      D    H  
HETATM 1119  O   HOH D 217       4.937  23.485  65.813  1.00  0.00      D    O  
HETATM 1120  H1  HOH D 217       5.434  24.340  65.668  1.00  0.00      D    H  
HETATM 1121  H2  HOH D 217       5.551  22.712  65.650  1.00  0.00      D    H  
HETATM 1122  O   HOH D 218      35.663   5.467  53.281  1.00  0.00      D    O  
HETATM 1123  H1  HOH D 218      36.492   5.965  53.028  1.00  0.00      D    H  
HETATM 1124  H2  HOH D 218      35.636   5.346  54.273  1.00  0.00      D    H  
HETATM 1125  O   HOH D 219      27.947   3.367  41.894  1.00  0.00      D    O  
HETATM 1126  H1  HOH D 219      28.598   3.949  42.381  1.00  0.00      D    H  
HETATM 1127  H2  HOH D 219      27.088   3.863  41.767  1.00  0.00      D    H  
HETATM 1128  O   HOH D 220      22.163  20.374  98.300  1.00  0.00      D    O  
HETATM 1129  H1  HOH D 220      21.738  20.987  98.967  1.00  0.00      D    H  
HETATM 1130  H2  HOH D 220      21.946  20.687  97.376  1.00  0.00      D    H  
HETATM 1131  O   HOH D 221      45.891  20.487 101.473  1.00  0.00      D    O  
HETATM 1132  H1  HOH D 221      45.676  21.345 101.006  1.00  0.00      D    H  
HETATM 1133  H2  HOH D 221      45.862  20.629 102.462  1.00  0.00      D    H  
HETATM 1134  O   HOH D 222      25.908  25.945  74.756  1.00  0.00      D    O  
HETATM 1135  H1  HOH D 222      25.204  26.651  74.680  1.00  0.00      D    H  
HETATM 1136  H2  HOH D 222      26.789  26.374  74.957  1.00  0.00      D    H  
HETATM 1137  O   HOH D 223      33.178  20.926  39.726  1.00  0.00      D    O  
HETATM 1138  H1  HOH D 223      32.801  20.210  40.314  1.00  0.00      D    H  
HETATM 1139  H2  HOH D 223      32.636  20.988  38.887  1.00  0.00      D    H  
HETATM 1140  O   HOH D 224      24.190   6.367 111.779  1.00  0.00      D    O  
HETATM 1141  H1  HOH D 224      23.235   6.583 111.577  1.00  0.00      D    H  
HETATM 1142  H2  HOH D 224      24.545   7.020 112.449  1.00  0.00      D    H  
HETATM 1143  O   HOH D 225      24.096   8.043  30.706  1.00  0.00      D    O  
HETATM 1144  H1  HOH D 225      23.737   8.538  29.915  1.00  0.00      D    H  
HETATM 1145  H2  HOH D 225      24.926   8.495  31.033  1.00  0.00      D    H  
HETATM 1146  O   HOH D 226      44.155  21.939  61.963  1.00  0.00      D    O  
HETATM 1147  H1  HOH D 226      43.727  21.929  61.060  1.00  0.00      D    H  
HETATM 1148  H2  HOH D 226      45.130  22.138  61.868  1.00  0.00      D    H  
HETATM 1149  O   HOH D 227      41.136   4.478  69.475  1.00  0.00      D    O  
HETATM 1150  H1  HOH D 227      40.284   4.421  69.994  1.00  0.00      D    H  
HETATM 1151  H2  HOH D 227      41.609   5.330  69.703  1.00  0.00      D    H  
HETATM 1152  O   HOH D 228      32.219  16.420  37.434  1.00  0.00      D    O  
HETATM 1153  H1  HOH D 228      32.914  16.174  38.110  1.00  0.00      D    H  
HETATM 1154  H2  HOH D 228      31.652  17.161  37.793  1.00  0.00      D    H  
HETATM 1155  O   HOH D 229       5.365  24.017 105.873  1.00  0.00      D    O  
HETATM 1156  H1  HOH D 229       5.035  23.325 106.514  1.00  0.00      D    H  
HETATM 1157  H2  HOH D 229       6.356  23.928 105.767  1.00  0.00      D    H  
HETATM 1158  O   HOH D 230       7.780   9.772   6.866  1.00  0.00      D    O  
HETATM 1159  H1  HOH D 230       8.376   9.919   6.077  1.00  0.00      D    H  
HETATM 1160  H2  HOH D 230       7.914  10.509   7.527  1.00  0.00      D    H  
HETATM 1161  O   HOH D 231      26.656  21.059  90.683  1.00  0.00      D    O  
HETATM 1162  H1  HOH D 231      25.776  21.082  90.209  1.00  0.00      D    H  
HETATM 1163  H2  HOH D 231      27.354  20.684  90.073  1.00  0.00      D    H  
HETATM 1164  O   HOH D 232      37.473  35.436   3.267  1.00  0.00      D    O  
HETATM 1165  H1  HOH D 232      36.508  35.565   3.495  1.00  0.00      D    H  
HETATM 1166  H2  HOH D 232      37.692  34.460   3.290  1.00  0.00      D    H  
HETATM 1167  O   HOH D 233      13.972  10.041  21.470  1.00  0.00      D    O  
HETATM 1168  H1  HOH D 233      14.427  10.255  22.334  1.00  0.00      D    H  
HETATM 1169  H2  HOH D 233      13.238   9.383  21.633  1.00  0.00      D    H  
HETATM 1170  O   HOH D 234      19.734   6.212  70.698  1.00  0.00      D    O  
HETATM 1171  H1  HOH D 234      20.464   5.591  70.987  1.00  0.00      D    H  
HETATM 1172  H2  HOH D 234      18.864   5.905  71.083  1.00  0.00      D    H  
HETATM 1173  O   HOH D 235      40.038   9.878  28.068  1.00  0.00      D    O  
HETATM 1174  H1  HOH D 235      39.798  10.192  28.986  1.00  0.00      D    H  
HETATM 1175  H2  HOH D 235      40.765  10.456  27.697  1.00  0.00      D    H  
HETATM 1176  O   HOH D 236      26.060  17.224 112.736  1.00  0.00      D    O  
HETATM 1177  H1  HOH D 236      26.669  16.706 112.135  1.00  0.00      D    H  
HETATM 1178  H2  HOH D 236      26.525  17.412 113.601  1.00  0.00      D    H  
HETATM 1179  O   HOH D 237      25.228  27.241 106.107  1.00  0.00      D    O  
HETATM 1180  H1  HOH D 237      26.089  26.817 106.384  1.00  0.00      D    H  
HETATM 1181  H2  HOH D 237      25.004  26.962 105.173  1.00  0.00      D    H  
HETATM 1182  O   HOH D 238      33.213  33.581  74.387  1.00  0.00      D    O  
HETATM 1183  H1  HOH D 238      34.009  33.980  73.933  1.00  0.00      D    H  
HETATM 1184  H2  HOH D 238      32.461  33.500  73.732  1.00  0.00      D    H  
HETATM 1185  O   HOH D 239       3.216  38.775  46.680  1.00  0.00      D    O  
HETATM 1186  H1  HOH D 239       3.666  39.429  47.289  1.00  0.00      D    H  
HETATM 1187  H2  HOH D 239       2.754  39.269  45.943  1.00  0.00      D    H  
HETATM 1188  O   HOH D 240      23.528  11.932  37.070  1.00  0.00      D    O  
HETATM 1189  H1  HOH D 240      23.820  10.979  37.158  1.00  0.00      D    H  
HETATM 1190  H2  HOH D 240      22.658  12.060  37.546  1.00  0.00      D    H  
HETATM 1191  O   HOH D 241      33.997  28.050  74.746  1.00  0.00      D    O  
HETATM 1192  H1  HOH D 241      34.366  27.802  73.850  1.00  0.00      D    H  
HETATM 1193  H2  HOH D 241      33.335  27.359  75.037  1.00  0.00      D    H  
HETATM 1194  O   HOH D 242       6.775  24.503  33.195  1.00  0.00      D    O  
HETATM 1195  H1  HOH D 242       7.148  24.063  34.011  1.00  0.00      D    H  
HETATM 1196  H2  HOH D 242       7.524  24.862  32.638  1.00  0.00      D    H  
HETATM 1197  O   HOH D 243      31.256  41.514  97.491  1.00  0.00      D    O  
HETATM 1198  H1  HOH D 243      31.659  41.253  96.614  1.00  0.00      D    H  
HETATM 1199  H2  HOH D 243      30.374  41.056  97.603  1.00  0.00      D    H  
HETATM 1200  O   HOH D 244      48.705  25.904  19.265  1.00  0.00      D    O  
HETATM 1201  H1  HOH D 244      48.905  24.943  19.073  1.00  0.00      D    H  
HETATM 1202  H2  HOH D 244      47.716  26.030  19.340  1.00  0.00      D    H  
HETATM 1203  O   HOH D 245      43.310  11.250  43.410  1.00  0.00      D    O  
HETATM 1204  H1  HOH D 245      44.060  11.482  44.030  1.00  0.00      D    H  
HETATM 1205  H2  HOH D 245      43.569  11.485  42.473  1.00  0.00      D    H  
HETATM 1206  O   HOH D 246       7.905  29.856 117.351  1.00  0.00      D    O  
HETATM 1207  H1  HOH D 246       7.128  30.396 117.028  1.00  0.00      D    H  
HETATM 1208  H2  HOH D 246       7.593  28.939 117.603  1.00  0.00      D    H  
HETATM 1209  O   HOH D 247      14.386  42.285  14.824  1.00  0.00      D    O  
HETATM 1210  H1  HOH D 247      14.951  42.289  13.999  1.00  0.00      D    H  
HETATM 1211  H2  HOH D 247      14.048  43.210  15.001  1.00  0.00      D    H  
HETATM 1212  O   HOH D 248      21.403  14.883  21.083  1.00  0.00      D    O  
HETATM 1213  H1  HOH D 248      22.379  14.946  20.874  1.00  0.00      D    H  
HETATM 1214  H2  HOH D 248      20.886  14.780  20.233  1.00  0.00      D    H  
HETATM 1215  O   HOH D 249      30.022  40.670  81.053  1.00  0.00      D    O  
HETATM 1216  H1  HOH D 249      30.593  40.127  80.436  1.00  0.00      D    H  
HETATM 1217  H2  HOH D 249      30.228  41.641  80.929  1.00  0.00      D    H  
HETATM 1218  O   HOH D 250      33.619  15.252  21.277  1.00  0.00      D    O  
HETATM 1219  H1  HOH D 250      32.647  15.422  21.115  1.00  0.00      D    H  
HETATM 1220  H2  HOH D 250      33.740  14.326  21.635  1.00  0.00      D    H  
HETATM 1221  O   HOH D 251      48.552  32.377  11.501  1.00  0.00      D    O  
HETATM 1222  H1  HOH D 251      48.162  32.016  12.349  1.00  0.00      D    H  
HETATM 1223  H2  HOH D 251      48.100  31.950  10.718  1.00  0.00      D    H  
HETATM 1224  O   HOH D 252      44.911   4.742  21.299  1.00  0.00      D    O  
HETATM 1225  H1  HOH D 252      43.925   4.862  21.413  1.00  0.00      D    H  
HETATM 1226  H2  HOH D 252      45.087   3.893  20.800  1.00  0.00      D    H  
HETATM 1227  O   HOH D 253      40.096  25.330  67.258  1.00  0.00      D    O  
HETATM 1228  H1  HOH D 253      39.268  25.226  67.809  1.00  0.00      D    H  
HETATM 1229  H2  HOH D 253      40.860  24.874  67.715  1.00  0.00      D    H  
HETATM 1230  O   HOH D 254       8.225  41.060  77.452  1.00  0.00      D    O  
HETATM 1231  H1  HOH D 254       7.562  40.318  77.360  1.00  0.00      D    H  
HETATM 1232  H2  HOH D 254       7.763  41.938  77.322  1.00  0.00      D    H  
HETATM 1233  O   HOH D 255      23.951  36.785  18.506  1.00  0.00      D    O  
HETATM 1234  H1  HOH D 255      24.753  36.403  18.046  1.00  0.00      D    H  
HETATM 1235  H2  HOH D 255      24.224  37.583  19.043  1.00  0.00      D    H  
HETATM 1236  O   HOH D 256      28.364  13.307  54.404  1.00  0.00      D    O  
HETATM 1237  H1  HOH D 256      29.105  13.493  53.759  1.00  0.00      D    H  
HETATM 1238  H2  HOH D 256      27.487  13.521  53.974  1.00  0.00      D    H  
HETATM 1239  O   HOH D 257      46.182  29.903 108.588  1.00  0.00      D    O  
HETATM 1240  H1  HOH D 257      46.456  30.503 109.340  1.00  0.00      D    H  
HETATM 1241  H2  HOH D 257      46.905  29.235 108.414  1.00  0.00      D    H  
HETATM 1242  O   HOH D 258      19.260  19.705  56.017  1.00  0.00      D    O  
HETATM 1243  H1  HOH D 258      18.380  20.161  56.155  1.00  0.00      D    H  
HETATM 1244  H2  HOH D 258      19.460  19.122  56.805  1.00  0.00      D    H  
HETATM 1245  O   HOH D 259      44.879  38.755  85.712  1.00  0.00      D    O  
HETATM 1246  H1  HOH D 259      45.193  39.682  85.920  1.00  0.00      D    H  
HETATM 1247  H2  HOH D 259      43.880  38.733  85.717  1.00  0.00      D    H  
HETATM 1248  O   HOH D 260       3.666  18.765  57.001  1.00  0.00      D    O  
HETATM 1249  H1  HOH D 260       3.911  19.700  56.744  1.00  0.00      D    H  
HETATM 1250  H2  HOH D 260       3.962  18.590  57.940  1.00  0.00      D    H  
HETATM 1251  O   HOH D 261      46.039  28.253  55.356  1.00  0.00      D    O  
HETATM 1252  H1  HOH D 261      45.986  27.514  54.684  1.00  0.00      D    H  
HETATM 1253  H2  HOH D 261      45.385  28.082  56.092  1.00  0.00      D    H  
HETATM 1254  O   HOH D 262      18.141  30.954  83.162  1.00  0.00      D    O  
HETATM 1255  H1  HOH D 262      19.046  31.092  82.760  1.00  0.00      D    H  
HETATM 1256  H2  HOH D 262      18.078  31.462  84.021  1.00  0.00      D    H  
HETATM 1257  O   HOH D 263       0.726   6.888 102.317  1.00  0.00      D    O  
HETATM 1258  H1  HOH D 263       1.403   7.607 102.166  1.00  0.00      D    H  
HETATM 1259  H2  HOH D 263      -0.114   7.291 102.681  1.00  0.00      D    H  
HETATM 1260  O   HOH D 264      -0.067   9.733  38.590  1.00  0.00      D    O  
HETATM 1261  H1  HOH D 264      -0.290  10.454  37.933  1.00  0.00      D    H  
HETATM 1262  H2  HOH D 264       0.851   9.888  38.955  1.00  0.00      D    H  
HETATM 1263  O   HOH D 265      30.293   2.579  60.784  1.00  0.00      D    O  
HETATM 1264  H1  HOH D 265      30.776   2.602  61.659  1.00  0.00      D    H  
HETATM 1265  H2  HOH D 265      30.947   2.416  60.046  1.00  0.00      D    H  
HETATM 1266  O   HOH D 266      29.097  24.795  71.482  1.00  0.00      D    O  
HETATM 1267  H1  HOH D 266      28.501  25.384  72.028  1.00  0.00      D    H  
HETATM 1268  H2  HOH D 266      28.623  23.938  71.277  1.00  0.00      D    H  
HETATM 1269  O   HOH D 267      14.807  17.692  79.465  1.00  0.00      D    O  
HETATM 1270  H1  HOH D 267      15.639  17.822  78.927  1.00  0.00      D    H  
HETATM 1271  H2  HOH D 267      14.922  16.903  80.070  1.00  0.00      D    H  
HETATM 1272  O   HOH D 268      48.626  12.603 108.515  1.00  0.00      D    O  
HETATM 1273  H1  HOH D 268      49.349  12.969 109.100  1.00  0.00      D    H  
HETATM 1274  H2  HOH D 268      47.829  13.207 108.553  1.00  0.00      D    H  
HETATM 1275  O   HOH D 269      34.023  38.645  98.073  1.00  0.00      D    O  
HETATM 1276  H1  HOH D 269      33.491  38.847  98.895  1.00  0.00      D    H  
HETATM 1277  H2  HOH D 269      34.949  39.009  98.177  1.00  0.00      D    H  
HETATM 1278  O   HOH D 270      -0.192   4.683   8.392  1.00  0.00      D    O  
HETATM 1279  H1  HOH D 270       0.196   5.491   7.948  1.00  0.00      D    H  
HETATM 1280  H2  HOH D 270       0.535   4.020   8.571  1.00  0.00      D    H  
HETATM 1281  O   HOH D 271      39.911  10.679 117.702  1.00  0.00      D    O  
HETATM 1282  H1  HOH D 271      40.211   9.934 117.106  1.00  0.00      D    H  
HETATM 1283  H2  HOH D 271      39.393  10.302 118.470  1.00  0.00      D    H  
HETATM 1284  O   HOH D 272       5.648  19.881  44.177  1.00  0.00      D    O  
HETATM 1285  H1  HOH D 272       5.038  20.005  44.959  1.00  0.00      D    H  
HETATM 1286  H2  HOH D 272       5.262  20.342  43.377  1.00  0.00      D    H  
HETATM 1287  O   HOH D 273      36.053  29.741  92.367  1.00  0.00      D    O  
HETATM 1288  H1  HOH D 273      36.600  29.299  93.078  1.00  0.00      D    H  
HETATM 1289  H2  HOH D 273      35.288  29.147  92.118  1.00  0.00      D    H  
HETATM 1290  O   HOH D 274      38.775  22.865  37.781  1.00  0.00      D    O  
HETATM 1291  H1  HOH D 274      37.972  22.763  38.368  1.00  0.00      D    H  
HETATM 1292  H2  HOH D 274      38.775  23.778  37.373  1.00  0.00      D    H  
HETATM 1293  O   HOH D 275      44.068  37.070  72.164  1.00  0.00      D    O  
HETATM 1294  H1  HOH D 275      44.235  37.967  71.755  1.00  0.00      D    H  
HETATM 1295  H2  HOH D 275      43.924  37.174  73.148  1.00  0.00      D    H  
HETATM 1296  O   HOH D 276      39.840  40.556   3.179  1.00  0.00      D    O  
HETATM 1297  H1  HOH D 276      40.819  40.437   3.346  1.00  0.00      D    H  
HETATM 1298  H2  HOH D 276      39.589  41.512   3.334  1.00  0.00      D    H  
HETATM 1299  O   HOH D 277      16.893  35.131  12.722  1.00  0.00      D    O  
HETATM 1300  H1  HOH D 277      15.978  34.748  12.851  1.00  0.00      D    H  
HETATM 1301  H2  HOH D 277      17.191  34.973  11.781  1.00  0.00      D    H  
HETATM 1302  O   HOH D 278       6.969   1.728  88.660  1.00  0.00      D    O  
HETATM 1303  H1  HOH D 278       7.339   0.839  88.930  1.00  0.00      D    H  
HETATM 1304  H2  HOH D 278       6.231   1.595  87.998  1.00  0.00      D    H  
HETATM 1305  O   HOH D 279      46.392  39.006 112.740  1.00  0.00      D    O  
HETATM 1306  H1  HOH D 279      45.837  38.319 113.210  1.00  0.00      D    H  
HETATM 1307  H2  HOH D 279      45.800  39.585 112.179  1.00  0.00      D    H  
HETATM 1308  O   HOH D 280       8.257  40.414  73.082  1.00  0.00      D    O  
HETATM 1309  H1  HOH D 280       7.479  40.788  73.588  1.00  0.00      D    H  
HETATM 1310  H2  HOH D 280       8.875  41.157  72.826  1.00  0.00      D    H  
HETATM 1311  O   HOH D 281      28.065  29.219  59.320  1.00  0.00      D    O  
HETATM 1312  H1  HOH D 281      28.034  29.785  60.143  1.00  0.00      D    H  
HETATM 1313  H2  HOH D 281      28.475  28.334  59.540  1.00  0.00      D    H  
HETATM 1314  O   HOH D 282      19.472  34.031  93.426  1.00  0.00      D    O  
HETATM 1315  H1  HOH D 282      18.920  34.682  93.947  1.00  0.00      D    H  
HETATM 1316  H2  HOH D 282      19.785  33.299  94.031  1.00  0.00      D    H  
HETATM 1317  O   HOH D 283      48.352  24.733  73.331  1.00  0.00      D    O  
HETATM 1318  H1  HOH D 283      48.855  25.241  72.632  1.00  0.00      D    H  
HETATM 1319  H2  HOH D 283      47.716  24.100  72.891  1.00  0.00      D    H  
HETATM 1320  O   HOH D 284      36.712   5.810  49.933  1.00  0.00      D    O  
HETATM 1321  H1  HOH D 284      37.329   6.470  50.361  1.00  0.00      D    H  
HETATM 1322  H2  HOH D 284      36.038   6.296  49.378  1.00  0.00      D    H  
HETATM 1323  O   HOH D 285      33.925  23.739  22.835  1.00  0.00      D    O  
HETATM 1324  H1  HOH D 285      33.964  24.236  23.702  1.00  0.00      D    H  
HETATM 1325  H2  HOH D 285      34.125  22.772  22.995  1.00  0.00      D    H  
HETATM 1326  O   HOH D 286      23.007  20.804  92.047  1.00  0.00      D    O  
HETATM 1327  H1  HOH D 286      22.009  20.820  91.995  1.00  0.00      D    H  
HETATM 1328  H2  HOH D 286      23.386  20.661  91.133  1.00  0.00      D    H  
HETATM 1329  O   HOH D 287      27.092  20.350  21.608  1.00  0.00      D    O  
HETATM 1330  H1  HOH D 287      27.007  20.087  22.569  1.00  0.00      D    H  
HETATM 1331  H2  HOH D 287      27.272  19.537  21.055  1.00  0.00      D    H  
HETATM 1332  O   HOH D 288      31.372   2.680  78.351  1.00  0.00      D    O  
HETATM 1333  H1  HOH D 288      30.758   2.312  79.049  1.00  0.00      D    H  
HETATM 1334  H2  HOH D 288      32.289   2.787  78.736  1.00  0.00      D    H  
HETATM 1335  O   HOH D 289       2.918  20.827 102.970  1.00  0.00      D    O  
HETATM 1336  H1  HOH D 289       2.579  21.644 103.437  1.00  0.00      D    H  
HETATM 1337  H2  HOH D 289       3.496  21.098 102.201  1.00  0.00      D    H  
HETATM 1338  O   HOH D 290      43.320  13.522 112.937  1.00  0.00      D    O  
HETATM 1339  H1  HOH D 290      42.900  12.962 113.652  1.00  0.00      D    H  
HETATM 1340  H2  HOH D 290      43.910  12.948 112.369  1.00  0.00      D    H  
HETATM 1341  O   HOH D 291       3.439   0.320  79.779  1.00  0.00      D    O  
HETATM 1342  H1  HOH D 291       3.815  -0.338  79.126  1.00  0.00      D    H  
HETATM 1343  H2  HOH D 291       2.485   0.089  79.973  1.00  0.00      D    H  
HETATM 1344  O   HOH D 292      29.676  40.384  27.405  1.00  0.00      D    O  
HETATM 1345  H1  HOH D 292      30.503  40.361  27.968  1.00  0.00      D    H  
HETATM 1346  H2  HOH D 292      29.912  40.677  26.478  1.00  0.00      D    H  
HETATM 1347  O   HOH D 293      14.038  33.358  24.300  1.00  0.00      D    O  
HETATM 1348  H1  HOH D 293      13.307  32.676  24.289  1.00  0.00      D    H  
HETATM 1349  H2  HOH D 293      14.017  33.855  25.167  1.00  0.00      D    H  
HETATM 1350  O   HOH D 294      45.354  25.032  92.894  1.00  0.00      D    O  
HETATM 1351  H1  HOH D 294      44.948  25.806  93.378  1.00  0.00      D    H  
HETATM 1352  H2  HOH D 294      45.635  24.336  93.554  1.00  0.00      D    H  
HETATM 1353  O   HOH D 295      23.673  41.153  91.522  1.00  0.00      D    O  
HETATM 1354  H1  HOH D 295      22.731  41.282  91.832  1.00  0.00      D    H  
HETATM 1355  H2  HOH D 295      23.864  41.778  90.765  1.00  0.00      D    H  
HETATM 1356  O   HOH D 296      13.689   1.482 108.772  1.00  0.00      D    O  
HETATM 1357  H1  HOH D 296      14.045   2.313 108.344  1.00  0.00      D    H  
HETATM 1358  H2  HOH D 296      12.709   1.585 108.937  1.00  0.00      D    H  
HETATM 1359  O   HOH D 297      12.771  24.244  58.189  1.00  0.00      D    O  
HETATM 1360  H1  HOH D 297      12.765  24.623  57.263  1.00  0.00      D    H  
HETATM 1361  H2  HOH D 297      12.712  24.989  58.854  1.00  0.00      D    H  
HETATM 1362  O   HOH D 298      34.053  40.776  19.593  1.00  0.00      D    O  
HETATM 1363  H1  HOH D 298      34.243  39.847  19.910  1.00  0.00      D    H  
HETATM 1364  H2  HOH D 298      34.528  40.938  18.729  1.00  0.00      D    H  
HETATM 1365  O   HOH D 299      31.595  42.046  20.102  1.00  0.00      D    O  
HETATM 1366  H1  HOH D 299      32.302  41.391  19.836  1.00  0.00      D    H  
HETATM 1367  H2  HOH D 299      31.980  42.969  20.110  1.00  0.00      D    H  
HETATM 1368  O   HOH D 300      47.183   1.111  92.705  1.00  0.00      D    O  
HETATM 1369  H1  HOH D 300      46.666   0.789  93.498  1.00  0.00      D    H  
HETATM 1370  H2  HOH D 300      46.633   0.995  91.878  1.00  0.00      D    H  
HETATM 1371  O   HOH D 301      10.796  28.170  64.846  1.00  0.00      D    O  
HETATM 1372  H1  HOH D 301       9.846  28.410  64.651  1.00  0.00      D    H  
HETATM 1373  H2  HOH D 301      11.355  28.999  64.852  1.00  0.00      D    H  
HETATM 1374  O   HOH D 302      27.711   7.116  28.589  1.00  0.00      D    O  
HETATM 1375  H1  HOH D 302      27.760   6.132  28.414  1.00  0.00      D    H  
HETATM 1376  H2  HOH D 302      28.122   7.317  29.478  1.00  0.00      D    H  
HETATM 1377  O   HOH D 303      40.473  25.049 101.649  1.00  0.00      D    O  
HETATM 1378  H1  HOH D 303      40.818  25.987 101.697  1.00  0.00      D    H  
HETATM 1379  H2  HOH D 303      41.042  24.516 101.024  1.00  0.00      D    H  
HETATM 1380  O   HOH D 304      13.889  38.330  17.311  1.00  0.00      D    O  
HETATM 1381  H1  HOH D 304      14.849  38.130  17.114  1.00  0.00      D    H  
HETATM 1382  H2  HOH D 304      13.336  37.514  17.138  1.00  0.00      D    H  
HETATM 1383  O   HOH D 305      33.776  25.913 103.432  1.00  0.00      D    O  
HETATM 1384  H1  HOH D 305      33.161  25.129 103.506  1.00  0.00      D    H  
HETATM 1385  H2  HOH D 305      34.531  25.807 104.080  1.00  0.00      D    H  
HETATM 1386  O   HOH D 306      21.278  38.540  54.721  1.00  0.00      D    O  
HETATM 1387  H1  HOH D 306      21.873  39.017  54.075  1.00  0.00      D    H  
HETATM 1388  H2  HOH D 306      21.796  37.819  55.182  1.00  0.00      D    H  
HETATM 1389  O   HOH D 307       0.642  35.228 113.736  1.00  0.00      D    O  
HETATM 1390  H1  HOH D 307       0.093  35.110 112.908  1.00  0.00      D    H  
HETATM 1391  H2  HOH D 307       0.621  34.385 114.273  1.00  0.00      D    H  
HETATM 1392  O   HOH D 308      44.243  38.487  28.466  1.00  0.00      D    O  
HETATM 1393  H1  HOH D 308      43.447  39.022  28.182  1.00  0.00      D    H  
HETATM 1394  H2  HOH D 308      44.922  38.485  27.732  1.00  0.00      D    H  
HETATM 1395  O   HOH D 309      37.070  33.596  71.868  1.00  0.00      D    O  
HETATM 1396  H1  HOH D 309      36.850  32.838  71.255  1.00  0.00      D    H  
HETATM 1397  H2  HOH D 309      37.799  33.319  72.494  1.00  0.00      D    H  
HETATM 1398  O   HOH D 310      43.182  24.032  13.779  1.00  0.00      D    O  
HETATM 1399  H1  HOH D 310      43.714  24.683  13.237  1.00  0.00      D    H  
HETATM 1400  H2  HOH D 310      42.829  23.311  13.182  1.00  0.00      D    H  
HETATM 1401  O   HOH D 311      41.756  14.603  32.870  1.00  0.00      D    O  
HETATM 1402  H1  HOH D 311      41.913  14.443  33.845  1.00  0.00      D    H  
HETATM 1403  H2  HOH D 311      41.555  13.734  32.418  1.00  0.00      D    H  
HETATM 1404  O   HOH D 312      33.134  36.214  40.312  1.00  0.00      D    O  
HETATM 1405  H1  HOH D 312      33.070  35.514  39.600  1.00  0.00      D    H  
HETATM 1406  H2  HOH D 312      32.411  36.068  40.988  1.00  0.00      D    H  
HETATM 1407  O   HOH D 313      24.100  37.210  53.595  1.00  0.00      D    O  
HETATM 1408  H1  HOH D 313      23.864  36.242  53.511  1.00  0.00      D    H  
HETATM 1409  H2  HOH D 313      24.978  37.299  54.065  1.00  0.00      D    H  
HETATM 1410  O   HOH D 314      40.404   4.826   3.251  1.00  0.00      D    O  
HETATM 1411  H1  HOH D 314      41.332   5.016   2.931  1.00  0.00      D    H  
HETATM 1412  H2  HOH D 314      39.952   5.686   3.491  1.00  0.00      D    H  
HETATM 1413  O   HOH D 315      43.838  31.477  38.398  1.00  0.00      D    O  
HETATM 1414  H1  HOH D 315      42.978  31.855  38.739  1.00  0.00      D    H  
HETATM 1415  H2  HOH D 315      43.752  31.276  37.422  1.00  0.00      D    H  
HETATM 1416  O   HOH D 316      14.802  12.606   3.432  1.00  0.00      D    O  
HETATM 1417  H1  HOH D 316      14.350  13.489   3.560  1.00  0.00      D    H  
HETATM 1418  H2  HOH D 316      14.148  11.869   3.602  1.00  0.00      D    H  
HETATM 1419  O   HOH D 317       6.494   3.691  10.693  1.00  0.00      D    O  
HETATM 1420  H1  HOH D 317       6.762   4.342  11.403  1.00  0.00      D    H  
HETATM 1421  H2  HOH D 317       7.018   2.847  10.799  1.00  0.00      D    H  
HETATM 1422  O   HOH D 318      46.395  27.729 116.833  1.00  0.00      D    O  
HETATM 1423  H1  HOH D 318      45.942  27.812 115.945  1.00  0.00      D    H  
HETATM 1424  H2  HOH D 318      45.751  27.357 117.501  1.00  0.00      D    H  
HETATM 1425  O   HOH D 319      35.583  10.938   3.367  1.00  0.00      D    O  
HETATM 1426  H1  HOH D 319      35.551  11.885   3.686  1.00  0.00      D    H  
HETATM 1427  H2  HOH D 319      36.139  10.394   3.995  1.00  0.00      D    H  
HETATM 1428  O   HOH D 320      17.420  11.759  60.948  1.00  0.00      D    O  
HETATM 1429  H1  HOH D 320      17.826  11.011  60.423  1.00  0.00      D    H  
HETATM 1430  H2  HOH D 320      16.929  12.373  60.330  1.00  0.00      D    H  
HETATM 1431  O   HOH D 321      38.202  27.660  59.693  1.00  0.00      D    O  
HETATM 1432  H1  HOH D 321      37.736  26.804  59.471  1.00  0.00      D    H  
HETATM 1433  H2  HOH D 321      39.185  27.555  59.540  1.00  0.00      D    H  
HETATM 1434  O   HOH D 322      16.990   0.533  80.017  1.00  0.00      D    O  
HETATM 1435  H1  HOH D 322      17.411  -0.137  80.628  1.00  0.00      D    H  
HETATM 1436  H2  HOH D 322      17.190   1.456  80.345  1.00  0.00      D    H  
HETATM 1437  O   HOH D 323      17.537  27.235 102.843  1.00  0.00      D    O  
HETATM 1438  H1  HOH D 323      18.260  27.795 103.247  1.00  0.00      D    H  
HETATM 1439  H2  HOH D 323      16.744  27.810 102.640  1.00  0.00      D    H  
HETATM 1440  O   HOH D 324       4.164   9.485  60.928  1.00  0.00      D    O  
HETATM 1441  H1  HOH D 324       3.509   9.284  60.200  1.00  0.00      D    H  
HETATM 1442  H2  HOH D 324       5.046   9.067  60.709  1.00  0.00      D    H  
HETATM 1443  O   HOH D 325       8.744  33.081  72.751  1.00  0.00      D    O  
HETATM 1444  H1  HOH D 325       7.833  32.738  72.523  1.00  0.00      D    H  
HETATM 1445  H2  HOH D 325       8.678  34.034  73.046  1.00  0.00      D    H  
HETATM 1446  O   HOH D 326      22.752  17.692  41.911  1.00  0.00      D    O  
HETATM 1447  H1  HOH D 326      22.824  17.558  40.922  1.00  0.00      D    H  
HETATM 1448  H2  HOH D 326      22.142  18.461  42.100  1.00  0.00      D    H  
HETATM 1449  O   HOH D 327      29.556  15.803   3.271  1.00  0.00      D    O  
HETATM 1450  H1  HOH D 327      29.190  16.717   3.094  1.00  0.00      D    H  
HETATM 1451  H2  HOH D 327      30.523  15.872   3.514  1.00  0.00      D    H  
HETATM 1452  O   HOH D 328       3.955  26.651  53.226  1.00  0.00      D    O  
HETATM 1453  H1  HOH D 328       4.051  26.413  54.193  1.00  0.00      D    H  
HETATM 1454  H2  HOH D 328       3.157  26.185  52.845  1.00  0.00      D    H  
HETATM 1455  O   HOH D 329      41.746  29.359  66.354  1.00  0.00      D    O  
HETATM 1456  H1  HOH D 329      41.319  28.598  65.867  1.00  0.00      D    H  
HETATM 1457  H2  HOH D 329      41.626  29.235  67.339  1.00  0.00      D    H  
HETATM 1458  O   HOH D 330      20.271  27.124  74.241  1.00  0.00      D    O  
HETATM 1459  H1  HOH D 330      20.880  26.343  74.095  1.00  0.00      D    H  
HETATM 1460  H2  HOH D 330      20.122  27.251  75.221  1.00  0.00      D    H  
HETATM 1461  O   HOH D 331      48.760  18.741  66.345  1.00  0.00      D    O  
HETATM 1462  H1  HOH D 331      47.796  18.541  66.519  1.00  0.00      D    H  
HETATM 1463  H2  HOH D 331      49.003  18.437  65.423  1.00  0.00      D    H  
HETATM 1464  O   HOH D 332       4.305  32.254  59.412  1.00  0.00      D    O  
HETATM 1465  H1  HOH D 332       5.192  32.385  58.969  1.00  0.00      D    H  
HETATM 1466  H2  HOH D 332       4.436  32.149  60.398  1.00  0.00      D    H  
HETATM 1467  O   HOH D 333      38.731  40.028  48.053  1.00  0.00      D    O  
HETATM 1468  H1  HOH D 333      39.489  39.414  47.831  1.00  0.00      D    H  
HETATM 1469  H2  HOH D 333      38.966  40.570  48.860  1.00  0.00      D    H  
HETATM 1470  O   HOH D 334       6.893  21.115  48.344  1.00  0.00      D    O  
HETATM 1471  H1  HOH D 334       7.015  22.095  48.185  1.00  0.00      D    H  
HETATM 1472  H2  HOH D 334       6.115  20.785  47.810  1.00  0.00      D    H  
HETATM 1473  O   HOH D 335       7.790  12.228 116.964  1.00  0.00      D    O  
HETATM 1474  H1  HOH D 335       8.710  12.618 116.927  1.00  0.00      D    H  
HETATM 1475  H2  HOH D 335       7.825  11.265 116.699  1.00  0.00      D    H  
HETATM 1476  O   HOH D 336      27.837   7.167   7.641  1.00  0.00      D    O  
HETATM 1477  H1  HOH D 336      27.832   7.732   6.816  1.00  0.00      D    H  
HETATM 1478  H2  HOH D 336      28.667   6.610   7.659  1.00  0.00      D    H  
HETATM 1479  O   HOH D 337      35.437  30.946  30.229  1.00  0.00      D    O  
HETATM 1480  H1  HOH D 337      34.884  31.424  29.547  1.00  0.00      D    H  
HETATM 1481  H2  HOH D 337      36.324  30.709  29.832  1.00  0.00      D    H  
HETATM 1482  O   HOH D 338       3.748  38.908  86.316  1.00  0.00      D    O  
HETATM 1483  H1  HOH D 338       3.136  38.248  85.879  1.00  0.00      D    H  
HETATM 1484  H2  HOH D 338       4.635  38.896  85.854  1.00  0.00      D    H  
HETATM 1485  O   HOH D 339      23.213   5.452  23.237  1.00  0.00      D    O  
HETATM 1486  H1  HOH D 339      22.460   6.082  23.046  1.00  0.00      D    H  
HETATM 1487  H2  HOH D 339      23.347   5.384  24.226  1.00  0.00      D    H  
HETATM 1488  O   HOH D 340      45.131  41.880  75.896  1.00  0.00      D    O  
HETATM 1489  H1  HOH D 340      45.941  41.964  76.476  1.00  0.00      D    H  
HETATM 1490  H2  HOH D 340      44.786  42.791  75.671  1.00  0.00      D    H  
HETATM 1491  O   HOH D 341      49.005  30.549 114.806  1.00  0.00      D    O  
HETATM 1492  H1  HOH D 341      49.219  30.288 115.747  1.00  0.00      D    H  
HETATM 1493  H2  HOH D 341      48.013  30.611 114.695  1.00  0.00      D    H  
HETATM 1494  O   HOH D 342      29.700  21.276  42.549  1.00  0.00      D    O  
HETATM 1495  H1  HOH D 342      30.428  21.954  42.658  1.00  0.00      D    H  
HETATM 1496  H2  HOH D 342      29.645  20.711  43.372  1.00  0.00      D    H  
HETATM 1497  O   HOH D 343      25.533  28.767  58.634  1.00  0.00      D    O  
HETATM 1498  H1  HOH D 343      26.477  29.003  58.864  1.00  0.00      D    H  
HETATM 1499  H2  HOH D 343      25.123  28.257  59.391  1.00  0.00      D    H  
HETATM 1500  O   HOH D 344      12.452  15.342  35.139  1.00  0.00      D    O  
HETATM 1501  H1  HOH D 344      13.410  15.295  34.855  1.00  0.00      D    H  
HETATM 1502  H2  HOH D 344      11.917  14.679  34.616  1.00  0.00      D    H  
HETATM 1503  O   HOH D 345      46.475  24.220   6.942  1.00  0.00      D    O  
HETATM 1504  H1  HOH D 345      47.226  23.637   6.632  1.00  0.00      D    H  
HETATM 1505  H2  HOH D 345      45.626  23.693   6.952  1.00  0.00      D    H  
HETATM 1506  O   HOH D 346      38.304  38.961 112.117  1.00  0.00      D    O  
HETATM 1507  H1  HOH D 346      38.523  38.233 112.767  1.00  0.00      D    H  
HETATM 1508  H2  HOH D 346      37.672  38.611 111.425  1.00  0.00      D    H  
HETATM 1509  O   HOH D 347      39.897  30.022  63.654  1.00  0.00      D    O  
HETATM 1510  H1  HOH D 347      40.024  29.204  64.215  1.00  0.00      D    H  
HETATM 1511  H2  HOH D 347      39.455  29.771  62.793  1.00  0.00      D    H  
HETATM 1512  O   HOH D 348      13.530  22.351  67.576  1.00  0.00      D    O  
HETATM 1513  H1  HOH D 348      14.245  22.581  66.916  1.00  0.00      D    H  
HETATM 1514  H2  HOH D 348      13.892  22.443  68.504  1.00  0.00      D    H  
HETATM 1515  O   HOH D 349      13.730  14.982  94.776  1.00  0.00      D    O  
HETATM 1516  H1  HOH D 349      13.923  14.009  94.902  1.00  0.00      D    H  
HETATM 1517  H2  HOH D 349      13.443  15.146  93.832  1.00  0.00      D    H  
HETATM 1518  O   HOH D 350       7.209   2.439  51.940  1.00  0.00      D    O  
HETATM 1519  H1  HOH D 350       7.166   3.333  51.494  1.00  0.00      D    H  
HETATM 1520  H2  HOH D 350       7.031   1.722  51.266  1.00  0.00      D    H  
HETATM 1521  O   HOH D 351      31.580  20.352  80.803  1.00  0.00      D    O  
HETATM 1522  H1  HOH D 351      31.002  20.177  80.006  1.00  0.00      D    H  
HETATM 1523  H2  HOH D 351      31.571  21.330  81.013  1.00  0.00      D    H  
HETATM 1524  O   HOH D 352      14.756  28.166  83.856  1.00  0.00      D    O  
HETATM 1525  H1  HOH D 352      15.508  28.627  83.386  1.00  0.00      D    H  
HETATM 1526  H2  HOH D 352      14.263  27.586  83.207  1.00  0.00      D    H  
HETATM 1527  O   HOH D 353      25.580  12.855 101.802  1.00  0.00      D    O  
HETATM 1528  H1  HOH D 353      24.819  12.322 101.431  1.00  0.00      D    H  
HETATM 1529  H2  HOH D 353      25.260  13.396 102.580  1.00  0.00      D    H  
HETATM 1530  O   HOH D 354      43.773   6.992   8.696  1.00  0.00      D    O  
HETATM 1531  H1  HOH D 354      43.037   7.136   9.358  1.00  0.00      D    H  
HETATM 1532  H2  HOH D 354      43.655   7.618   7.926  1.00  0.00      D    H  
HETATM 1533  O   HOH D 355       6.969  20.561  55.749  1.00  0.00      D    O  
HETATM 1534  H1  HOH D 355       6.543  21.057  56.505  1.00  0.00      D    H  
HETATM 1535  H2  HOH D 355       7.962  20.571  55.861  1.00  0.00      D    H  
HETATM 1536  O   HOH D 356      40.335  40.694 111.655  1.00  0.00      D    O  
HETATM 1537  H1  HOH D 356      40.707  40.661 110.728  1.00  0.00      D    H  
HETATM 1538  H2  HOH D 356      39.569  40.056 111.731  1.00  0.00      D    H  
HETATM 1539  O   HOH D 357      33.589   4.633  99.427  1.00  0.00      D    O  
HETATM 1540  H1  HOH D 357      33.593   3.787  98.894  1.00  0.00      D    H  
HETATM 1541  H2  HOH D 357      34.308   4.593 100.121  1.00  0.00      D    H  
HETATM 1542  O   HOH D 358      34.950  37.734 103.382  1.00  0.00      D    O  
HETATM 1543  H1  HOH D 358      35.882  38.087 103.456  1.00  0.00      D    H  
HETATM 1544  H2  HOH D 358      34.312  38.496 103.271  1.00  0.00      D    H  
HETATM 1545  O   HOH D 359      20.632  42.202 115.289  1.00  0.00      D    O  
HETATM 1546  H1  HOH D 359      21.359  42.137 114.605  1.00  0.00      D    H  
HETATM 1547  H2  HOH D 359      19.746  42.258 114.830  1.00  0.00      D    H  
HETATM 1548  O   HOH D 360      34.390   5.107  29.523  1.00  0.00      D    O  
HETATM 1549  H1  HOH D 360      34.979   5.895  29.702  1.00  0.00      D    H  
HETATM 1550  H2  HOH D 360      33.432   5.381  29.604  1.00  0.00      D    H  
HETATM 1551  O   HOH D 361       2.743  15.399  74.506  1.00  0.00      D    O  
HETATM 1552  H1  HOH D 361       3.353  14.634  74.299  1.00  0.00      D    H  
HETATM 1553  H2  HOH D 361       2.110  15.133  75.233  1.00  0.00      D    H  
HETATM 1554  O   HOH D 362      24.168  27.047 103.639  1.00  0.00      D    O  
HETATM 1555  H1  HOH D 362      24.031  26.111 103.317  1.00  0.00      D    H  
HETATM 1556  H2  HOH D 362      24.520  27.609 102.891  1.00  0.00      D    H  
HETATM 1557  O   HOH D 363       6.207  41.128   7.859  1.00  0.00      D    O  
HETATM 1558  H1  HOH D 363       5.236  40.994   8.059  1.00  0.00      D    H  
HETATM 1559  H2  HOH D 363       6.521  40.411   7.237  1.00  0.00      D    H  
HETATM 1560  O   HOH D 364      11.224  15.893  58.000  1.00  0.00      D    O  
HETATM 1561  H1  HOH D 364      11.916  15.300  57.587  1.00  0.00      D    H  
HETATM 1562  H2  HOH D 364      10.726  16.376  57.280  1.00  0.00      D    H  
HETATM 1563  O   HOH D 365      35.404  14.345  30.812  1.00  0.00      D    O  
HETATM 1564  H1  HOH D 365      35.381  15.330  30.987  1.00  0.00      D    H  
HETATM 1565  H2  HOH D 365      34.477  13.975  30.866  1.00  0.00      D    H  
HETATM 1566  O   HOH D 366      21.543  33.946  10.732  1.00  0.00      D    O  
HETATM 1567  H1  HOH D 366      22.017  33.162  10.333  1.00  0.00      D    H  
HETATM 1568  H2  HOH D 366      21.545  33.865  11.728  1.00  0.00      D    H  
HETATM 1569  O   HOH D 367       9.259  32.056  91.923  1.00  0.00      D    O  
HETATM 1570  H1  HOH D 367       8.565  32.409  91.296  1.00  0.00      D    H  
HETATM 1571  H2  HOH D 367       9.583  32.796  92.513  1.00  0.00      D    H  
HETATM 1572  O   HOH D 368      28.394   4.616 104.646  1.00  0.00      D    O  
HETATM 1573  H1  HOH D 368      28.242   3.740 105.103  1.00  0.00      D    H  
HETATM 1574  H2  HOH D 368      29.153   5.095 105.087  1.00  0.00      D    H  
HETATM 1575  O   HOH D 369      35.456  27.877   9.775  1.00  0.00      D    O  
HETATM 1576  H1  HOH D 369      36.164  27.654   9.104  1.00  0.00      D    H  
HETATM 1577  H2  HOH D 369      34.584  28.017   9.305  1.00  0.00      D    H  
HETATM 1578  O   HOH D 370       6.282  38.371  93.780  1.00  0.00      D    O  
HETATM 1579  H1  HOH D 370       6.734  38.803  94.560  1.00  0.00      D    H  
HETATM 1580  H2  HOH D 370       5.699  39.040  93.319  1.00  0.00      D    H  
HETATM 1581  O   HOH D 371      37.481  25.724  12.316  1.00  0.00      D    O  
HETATM 1582  H1  HOH D 371      37.504  26.665  11.981  1.00  0.00      D    H  
HETATM 1583  H2  HOH D 371      38.416  25.402  12.469  1.00  0.00      D    H  
HETATM 1584  O   HOH D 372      19.922  30.114 113.042  1.00  0.00      D    O  
HETATM 1585  H1  HOH D 372      19.975  30.011 114.036  1.00  0.00      D    H  
HETATM 1586  H2  HOH D 372      20.372  29.337 112.602  1.00  0.00      D    H  
HETATM 1587  O   HOH D 373      34.280  25.546  24.980  1.00  0.00      D    O  
HETATM 1588  H1  HOH D 373      33.601  26.255  24.786  1.00  0.00      D    H  
HETATM 1589  H2  HOH D 373      34.468  25.525  25.962  1.00  0.00      D    H  
HETATM 1590  O   HOH D 374       8.099  19.871  25.212  1.00  0.00      D    O  
HETATM 1591  H1  HOH D 374       7.801  19.753  24.265  1.00  0.00      D    H  
HETATM 1592  H2  HOH D 374       9.082  20.055  25.231  1.00  0.00      D    H  
HETATM 1593  O   HOH D 375      22.973  15.224  88.423  1.00  0.00      D    O  
HETATM 1594  H1  HOH D 375      23.000  14.520  87.714  1.00  0.00      D    H  
HETATM 1595  H2  HOH D 375      23.543  15.998  88.147  1.00  0.00      D    H  
HETATM 1596  O   HOH D 376      40.472  13.254   3.135  1.00  0.00      D    O  
HETATM 1597  H1  HOH D 376      39.584  12.799   3.081  1.00  0.00      D    H  
HETATM 1598  H2  HOH D 376      41.196  12.566   3.201  1.00  0.00      D    H  
HETATM 1599  O   HOH D 377      40.817  14.580 115.085  1.00  0.00      D    O  
HETATM 1600  H1  HOH D 377      40.668  14.005 114.281  1.00  0.00      D    H  
HETATM 1601  H2  HOH D 377      41.269  15.428 114.809  1.00  0.00      D    H  
HETATM 1602  O   HOH D 378      48.165  17.877  11.600  1.00  0.00      D    O  
HETATM 1603  H1  HOH D 378      48.527  17.283  12.318  1.00  0.00      D    H  
HETATM 1604  H2  HOH D 378      47.173  17.950  11.695  1.00  0.00      D    H  
HETATM 1605  O   HOH D 379       3.421   3.474  25.526  1.00  0.00      D    O  
HETATM 1606  H1  HOH D 379       2.900   3.081  26.284  1.00  0.00      D    H  
HETATM 1607  H2  HOH D 379       2.924   4.256  25.150  1.00  0.00      D    H  
HETATM 1608  O   HOH D 380      32.544  36.073  23.586  1.00  0.00      D    O  
HETATM 1609  H1  HOH D 380      32.918  36.165  24.509  1.00  0.00      D    H  
HETATM 1610  H2  HOH D 380      33.072  35.391  23.079  1.00  0.00      D    H  
HETATM 1611  O   HOH D 381      44.607  22.529  74.358  1.00  0.00      D    O  
HETATM 1612  H1  HOH D 381      44.648  22.483  75.356  1.00  0.00      D    H  
HETATM 1613  H2  HOH D 381      43.678  22.764  74.073  1.00  0.00      D    H  
HETATM 1614  O   HOH D 382      19.671  36.535 117.191  1.00  0.00      D    O  
HETATM 1615  H1  HOH D 382      20.044  36.429 118.113  1.00  0.00      D    H  
HETATM 1616  H2  HOH D 382      20.408  36.446 116.521  1.00  0.00      D    H  
HETATM 1617  O   HOH D 383       9.709  39.239  14.397  1.00  0.00      D    O  
HETATM 1618  H1  HOH D 383       9.107  38.464  14.203  1.00  0.00      D    H  
HETATM 1619  H2  HOH D 383      10.458  38.939  14.988  1.00  0.00      D    H  
HETATM 1620  O   HOH D 384       9.337  41.671  58.138  1.00  0.00      D    O  
HETATM 1621  H1  HOH D 384       9.603  42.352  58.820  1.00  0.00      D    H  
HETATM 1622  H2  HOH D 384       8.540  42.000  57.632  1.00  0.00      D    H  
HETATM 1623  O   HOH D 385      37.440  30.679   9.471  1.00  0.00      D    O  
HETATM 1624  H1  HOH D 385      36.875  30.308   8.734  1.00  0.00      D    H  
HETATM 1625  H2  HOH D 385      36.911  31.349   9.991  1.00  0.00      D    H  
HETATM 1626  O   HOH D 386      32.415   5.209  56.571  1.00  0.00      D    O  
HETATM 1627  H1  HOH D 386      32.386   4.909  55.617  1.00  0.00      D    H  
HETATM 1628  H2  HOH D 386      33.191   5.825  56.703  1.00  0.00      D    H  
HETATM 1629  O   HOH D 387      10.961   1.174  84.936  1.00  0.00      D    O  
HETATM 1630  H1  HOH D 387      11.548   0.377  85.079  1.00  0.00      D    H  
HETATM 1631  H2  HOH D 387      10.002   0.897  84.990  1.00  0.00      D    H  
HETATM 1632  O   HOH D 388      35.280  23.391  62.219  1.00  0.00      D    O  
HETATM 1633  H1  HOH D 388      35.340  22.591  62.816  1.00  0.00      D    H  
HETATM 1634  H2  HOH D 388      34.367  23.794  62.294  1.00  0.00      D    H  
HETATM 1635  O   HOH D 389      27.932  10.775  34.097  1.00  0.00      D    O  
HETATM 1636  H1  HOH D 389      27.924  11.762  34.258  1.00  0.00      D    H  
HETATM 1637  H2  HOH D 389      28.748  10.376  34.515  1.00  0.00      D    H  
HETATM 1638  O   HOH D 390      26.561  16.039 101.863  1.00  0.00      D    O  
HETATM 1639  H1  HOH D 390      26.975  15.563 101.087  1.00  0.00      D    H  
HETATM 1640  H2  HOH D 390      26.873  15.621 102.716  1.00  0.00      D    H  
HETATM 1641  O   HOH D 391      39.021  30.949  80.845  1.00  0.00      D    O  
HETATM 1642  H1  HOH D 391      38.242  30.470  81.250  1.00  0.00      D    H  
HETATM 1643  H2  HOH D 391      39.598  30.294  80.358  1.00  0.00      D    H  
HETATM 1644  O   HOH D 392      11.836  10.644  39.821  1.00  0.00      D    O  
HETATM 1645  H1  HOH D 392      11.350   9.945  40.347  1.00  0.00      D    H  
HETATM 1646  H2  HOH D 392      12.636  10.235  39.383  1.00  0.00      D    H  
HETATM 1647  O   HOH D 393      25.556  34.456  53.121  1.00  0.00      D    O  
HETATM 1648  H1  HOH D 393      24.748  34.192  53.648  1.00  0.00      D    H  
HETATM 1649  H2  HOH D 393      25.309  34.549  52.157  1.00  0.00      D    H  
HETATM 1650  O   HOH D 394       6.885  27.160   8.690  1.00  0.00      D    O  
HETATM 1651  H1  HOH D 394       7.329  27.066   9.581  1.00  0.00      D    H  
HETATM 1652  H2  HOH D 394       6.737  28.129   8.491  1.00  0.00      D    H  
HETATM 1653  O   HOH D 395      22.780  34.454  18.487  1.00  0.00      D    O  
HETATM 1654  H1  HOH D 395      23.138  35.364  18.696  1.00  0.00      D    H  
HETATM 1655  H2  HOH D 395      21.904  34.326  18.953  1.00  0.00      D    H  
HETATM 1656  O   HOH D 396      39.232  31.919   7.528  1.00  0.00      D    O  
HETATM 1657  H1  HOH D 396      40.048  31.887   8.105  1.00  0.00      D    H  
HETATM 1658  H2  HOH D 396      39.502  32.067   6.577  1.00  0.00      D    H  
HETATM 1659  O   HOH D 397      24.607  39.280  95.566  1.00  0.00      D    O  
HETATM 1660  H1  HOH D 397      25.152  39.560  96.356  1.00  0.00      D    H  
HETATM 1661  H2  HOH D 397      24.910  39.782  94.757  1.00  0.00      D    H  
HETATM 1662  O   HOH D 398      32.780  28.645  26.467  1.00  0.00      D    O  
HETATM 1663  H1  HOH D 398      32.144  29.414  26.528  1.00  0.00      D    H  
HETATM 1664  H2  HOH D 398      33.079  28.385  27.385  1.00  0.00      D    H  
HETATM 1665  O   HOH D 399      11.169  29.647  88.250  1.00  0.00      D    O  
HETATM 1666  H1  HOH D 399      10.231  29.469  87.954  1.00  0.00      D    H  
HETATM 1667  H2  HOH D 399      11.165  30.338  88.972  1.00  0.00      D    H  
HETATM 1668  O   HOH D 400      33.316  26.510  96.094  1.00  0.00      D    O  
HETATM 1669  H1  HOH D 400      34.209  26.914  95.894  1.00  0.00      D    H  
HETATM 1670  H2  HOH D 400      33.406  25.860  96.848  1.00  0.00      D    H  
HETATM 1671  O   HOH D 401      27.287  38.238  69.783  1.00  0.00      D    O  
HETATM 1672  H1  HOH D 401      28.198  38.017  70.130  1.00  0.00      D    H  
HETATM 1673  H2  HOH D 401      26.605  38.044  70.489  1.00  0.00      D    H  
HETATM 1674  O   HOH D 402       7.698  24.523  19.133  1.00  0.00      D    O  
HETATM 1675  H1  HOH D 402       8.322  24.042  19.750  1.00  0.00      D    H  
HETATM 1676  H2  HOH D 402       7.253  25.270  19.626  1.00  0.00      D    H  
HETATM 1677  O   HOH D 403      40.524  14.739 107.589  1.00  0.00      D    O  
HETATM 1678  H1  HOH D 403      40.844  14.283 106.758  1.00  0.00      D    H  
HETATM 1679  H2  HOH D 403      41.304  14.942 108.180  1.00  0.00      D    H  
HETATM 1680  O   HOH D 404      45.769  11.128 106.989  1.00  0.00      D    O  
HETATM 1681  H1  HOH D 404      45.865  10.725 107.899  1.00  0.00      D    H  
HETATM 1682  H2  HOH D 404      44.803  11.144 106.731  1.00  0.00      D    H  
HETATM 1683  O   HOH D 405      22.918  39.626  53.023  1.00  0.00      D    O  
HETATM 1684  H1  HOH D 405      23.160  39.820  52.072  1.00  0.00      D    H  
HETATM 1685  H2  HOH D 405      23.390  38.798  53.325  1.00  0.00      D    H  
HETATM 1686  O   HOH D 406      23.638  14.319  71.196  1.00  0.00      D    O  
HETATM 1687  H1  HOH D 406      24.184  14.138  72.015  1.00  0.00      D    H  
HETATM 1688  H2  HOH D 406      23.752  15.274  70.923  1.00  0.00      D    H  
HETATM 1689  O   HOH D 407      29.236  37.339  85.590  1.00  0.00      D    O  
HETATM 1690  H1  HOH D 407      29.242  37.705  86.520  1.00  0.00      D    H  
HETATM 1691  H2  HOH D 407      30.010  37.713  85.079  1.00  0.00      D    H  
HETATM 1692  O   HOH D 408      33.900   9.917  72.063  1.00  0.00      D    O  
HETATM 1693  H1  HOH D 408      32.981   9.587  72.279  1.00  0.00      D    H  
HETATM 1694  H2  HOH D 408      34.068  10.776  72.548  1.00  0.00      D    H  
HETATM 1695  O   HOH D 409      12.421  35.392  43.226  1.00  0.00      D    O  
HETATM 1696  H1  HOH D 409      11.913  35.198  42.386  1.00  0.00      D    H  
HETATM 1697  H2  HOH D 409      12.268  34.656  43.885  1.00  0.00      D    H  
HETATM 1698  O   HOH D 410       4.124   6.805  35.316  1.00  0.00      D    O  
HETATM 1699  H1  HOH D 410       4.372   6.007  34.768  1.00  0.00      D    H  
HETATM 1700  H2  HOH D 410       3.797   6.506  36.212  1.00  0.00      D    H  
HETATM 1701  O   HOH D 411      22.653  30.271  49.311  1.00  0.00      D    O  
HETATM 1702  H1  HOH D 411      23.158  30.571  50.121  1.00  0.00      D    H  
HETATM 1703  H2  HOH D 411      22.350  31.071  48.793  1.00  0.00      D    H  
HETATM 1704  O   HOH D 412      22.795   2.686  39.330  1.00  0.00      D    O  
HETATM 1705  H1  HOH D 412      22.592   2.224  40.194  1.00  0.00      D    H  
HETATM 1706  H2  HOH D 412      23.781   2.830  39.252  1.00  0.00      D    H  
HETATM 1707  O   HOH D 413      28.797  19.768  53.257  1.00  0.00      D    O  
HETATM 1708  H1  HOH D 413      29.245  19.395  54.069  1.00  0.00      D    H  
HETATM 1709  H2  HOH D 413      27.838  19.483  53.244  1.00  0.00      D    H  
HETATM 1710  O   HOH D 414       2.432  19.608  20.542  1.00  0.00      D    O  
HETATM 1711  H1  HOH D 414       2.161  19.227  21.426  1.00  0.00      D    H  
HETATM 1712  H2  HOH D 414       1.903  20.437  20.359  1.00  0.00      D    H  
HETATM 1713  O   HOH D 415      31.099   8.152   9.644  1.00  0.00      D    O  
HETATM 1714  H1  HOH D 415      31.228   8.432   8.692  1.00  0.00      D    H  
HETATM 1715  H2  HOH D 415      30.784   7.203   9.672  1.00  0.00      D    H  
HETATM 1716  O   HOH D 416      19.050  23.017  11.746  1.00  0.00      D    O  
HETATM 1717  H1  HOH D 416      18.528  22.671  12.526  1.00  0.00      D    H  
HETATM 1718  H2  HOH D 416      20.024  22.844  11.894  1.00  0.00      D    H  
HETATM 1719  O   HOH D 417      45.612  40.615 106.140  1.00  0.00      D    O  
HETATM 1720  H1  HOH D 417      46.190  41.421 106.271  1.00  0.00      D    H  
HETATM 1721  H2  HOH D 417      45.688  40.018 106.938  1.00  0.00      D    H  
HETATM 1722  O   HOH D 418      22.190  26.485  86.434  1.00  0.00      D    O  
HETATM 1723  H1  HOH D 418      22.169  27.476  86.569  1.00  0.00      D    H  
HETATM 1724  H2  HOH D 418      22.070  26.027  87.314  1.00  0.00      D    H  
HETATM 1725  O   HOH D 419      36.242  16.789  13.216  1.00  0.00      D    O  
HETATM 1726  H1  HOH D 419      36.720  17.173  14.007  1.00  0.00      D    H  
HETATM 1727  H2  HOH D 419      35.564  16.123  13.528  1.00  0.00      D    H  
HETATM 1728  O   HOH D 420      47.536  23.386  68.799  1.00  0.00      D    O  
HETATM 1729  H1  HOH D 420      47.778  22.547  69.285  1.00  0.00      D    H  
HETATM 1730  H2  HOH D 420      47.402  23.184  67.829  1.00  0.00      D    H  
HETATM 1731  O   HOH D 421      20.735  23.593  87.148  1.00  0.00      D    O  
HETATM 1732  H1  HOH D 421      20.726  23.866  86.186  1.00  0.00      D    H  
HETATM 1733  H2  HOH D 421      20.202  24.246  87.685  1.00  0.00      D    H  
HETATM 1734  O   HOH D 422      21.804   3.976  70.991  1.00  0.00      D    O  
HETATM 1735  H1  HOH D 422      22.309   4.031  71.852  1.00  0.00      D    H  
HETATM 1736  H2  HOH D 422      22.343   3.465  70.321  1.00  0.00      D    H  
HETATM 1737  O   HOH D 423       3.132  28.378  16.756  1.00  0.00      D    O  
HETATM 1738  H1  HOH D 423       3.167  28.599  15.781  1.00  0.00      D    H  
HETATM 1739  H2  HOH D 423       2.184  28.209  17.026  1.00  0.00      D    H  
HETATM 1740  O   HOH D 424      36.196  35.961  11.995  1.00  0.00      D    O  
HETATM 1741  H1  HOH D 424      36.760  36.326  12.735  1.00  0.00      D    H  
HETATM 1742  H2  HOH D 424      35.864  36.714  11.427  1.00  0.00      D    H  
HETATM 1743  O   HOH D 425      28.814  25.604   7.131  1.00  0.00      D    O  
HETATM 1744  H1  HOH D 425      27.832  25.463   7.009  1.00  0.00      D    H  
HETATM 1745  H2  HOH D 425      29.242  25.762   6.241  1.00  0.00      D    H  
HETATM 1746  O   HOH D 426      28.991  34.563 114.817  1.00  0.00      D    O  
HETATM 1747  H1  HOH D 426      29.484  33.730 114.567  1.00  0.00      D    H  
HETATM 1748  H2  HOH D 426      28.678  34.493 115.764  1.00  0.00      D    H  
HETATM 1749  O   HOH D 427       5.241  27.930  67.923  1.00  0.00      D    O  
HETATM 1750  H1  HOH D 427       4.656  27.513  68.619  1.00  0.00      D    H  
HETATM 1751  H2  HOH D 427       5.445  27.257  67.213  1.00  0.00      D    H  
HETATM 1752  O   HOH D 428      21.085  19.551  44.790  1.00  0.00      D    O  
HETATM 1753  H1  HOH D 428      21.685  20.089  44.198  1.00  0.00      D    H  
HETATM 1754  H2  HOH D 428      20.478  18.989  44.228  1.00  0.00      D    H  
HETATM 1755  O   HOH D 429      13.983  21.480  88.562  1.00  0.00      D    O  
HETATM 1756  H1  HOH D 429      13.997  22.340  88.051  1.00  0.00      D    H  
HETATM 1757  H2  HOH D 429      14.920  21.154  88.691  1.00  0.00      D    H  
HETATM 1758  O   HOH D 430      34.331  10.568  76.772  1.00  0.00      D    O  
HETATM 1759  H1  HOH D 430      35.219  11.026  76.732  1.00  0.00      D    H  
HETATM 1760  H2  HOH D 430      34.409   9.737  77.322  1.00  0.00      D    H  
HETATM 1761  O   HOH D 431      37.391  41.862  73.449  1.00  0.00      D    O  
HETATM 1762  H1  HOH D 431      37.264  42.223  72.525  1.00  0.00      D    H  
HETATM 1763  H2  HOH D 431      38.292  41.436  73.519  1.00  0.00      D    H  
HETATM 1764  O   HOH D 432      22.547  41.979  99.039  1.00  0.00      D    O  
HETATM 1765  H1  HOH D 432      22.728  41.002  99.156  1.00  0.00      D    H  
HETATM 1766  H2  HOH D 432      22.805  42.258  98.114  1.00  0.00      D    H  
HETATM 1767  O   HOH D 433      32.249   2.500   3.021  1.00  0.00      D    O  
HETATM 1768  H1  HOH D 433      31.330   2.106   3.010  1.00  0.00      D    H  
HETATM 1769  H2  HOH D 433      32.183   3.497   3.073  1.00  0.00      D    H  
HETATM 1770  O   HOH D 434      25.429  38.662  88.542  1.00  0.00      D    O  
HETATM 1771  H1  HOH D 434      25.715  38.552  87.590  1.00  0.00      D    H  
HETATM 1772  H2  HOH D 434      25.522  37.789  89.021  1.00  0.00      D    H  
HETATM 1773  O   HOH D 435      42.500   5.948 112.468  1.00  0.00      D    O  
HETATM 1774  H1  HOH D 435      42.303   4.968 112.428  1.00  0.00      D    H  
HETATM 1775  H2  HOH D 435      43.294   6.152 111.895  1.00  0.00      D    H  
HETATM 1776  O   HOH D 436      22.760  26.636 107.277  1.00  0.00      D    O  
HETATM 1777  H1  HOH D 436      23.562  27.093 106.892  1.00  0.00      D    H  
HETATM 1778  H2  HOH D 436      22.802  26.673 108.275  1.00  0.00      D    H  
HETATM 1779  O   HOH D 437      17.571   4.564  87.931  1.00  0.00      D    O  
HETATM 1780  H1  HOH D 437      17.401   5.443  87.483  1.00  0.00      D    H  
HETATM 1781  H2  HOH D 437      18.407   4.159  87.561  1.00  0.00      D    H  
HETATM 1782  O   HOH D 438      48.454   2.171  28.639  1.00  0.00      D    O  
HETATM 1783  H1  HOH D 438      47.497   2.271  28.910  1.00  0.00      D    H  
HETATM 1784  H2  HOH D 438      49.045   2.389  29.416  1.00  0.00      D    H  
HETATM 1785  O   HOH D 439      41.693  34.324 107.887  1.00  0.00      D    O  
HETATM 1786  H1  HOH D 439      41.927  35.289 108.004  1.00  0.00      D    H  
HETATM 1787  H2  HOH D 439      42.152  33.966 107.074  1.00  0.00      D    H  
HETATM 1788  O   HOH D 440      32.495  34.397  86.385  1.00  0.00      D    O  
HETATM 1789  H1  HOH D 440      32.402  34.811  85.480  1.00  0.00      D    H  
HETATM 1790  H2  HOH D 440      32.875  33.476  86.293  1.00  0.00      D    H  
HETATM 1791  O   HOH D 441       0.929   1.278  73.252  1.00  0.00      D    O  
HETATM 1792  H1  HOH D 441       0.424   2.098  72.982  1.00  0.00      D    H  
HETATM 1793  H2  HOH D 441       0.944   1.209  74.249  1.00  0.00      D    H  
HETATM 1794  O   HOH D 442      22.351  12.548  13.623  1.00  0.00      D    O  
HETATM 1795  H1  HOH D 442      23.077  13.230  13.532  1.00  0.00      D    H  
HETATM 1796  H2  HOH D 442      21.491  13.006  13.847  1.00  0.00      D    H  
HETATM 1797  O   HOH D 443      39.809  26.800  30.483  1.00  0.00      D    O  
HETATM 1798  H1  HOH D 443      40.549  26.676  29.822  1.00  0.00      D    H  
HETATM 1799  H2  HOH D 443      38.989  27.123  30.009  1.00  0.00      D    H  
HETATM 1800  O   HOH D 444      25.648   4.654  41.753  1.00  0.00      D    O  
HETATM 1801  H1  HOH D 444      25.798   5.643  41.769  1.00  0.00      D    H  
HETATM 1802  H2  HOH D 444      24.960   4.411  42.437  1.00  0.00      D    H  
HETATM 1803  O   HOH D 445      33.939   5.639  16.552  1.00  0.00      D    O  
HETATM 1804  H1  HOH D 445      33.496   6.373  16.037  1.00  0.00      D    H  
HETATM 1805  H2  HOH D 445      34.817   5.417  16.128  1.00  0.00      D    H  
HETATM 1806  O   HOH D 446      24.582  40.067 100.915  1.00  0.00      D    O  
HETATM 1807  H1  HOH D 446      23.947  39.368 100.585  1.00  0.00      D    H  
HETATM 1808  H2  HOH D 446      24.074  40.771 101.412  1.00  0.00      D    H  
HETATM 1809  O   HOH D 447      25.522   8.562  93.653  1.00  0.00      D    O  
HETATM 1810  H1  HOH D 447      26.136   9.058  93.038  1.00  0.00      D    H  
HETATM 1811  H2  HOH D 447      25.667   7.578  93.545  1.00  0.00      D    H  
HETATM 1812  O   HOH D 448      28.747  30.181 114.193  1.00  0.00      D    O  
HETATM 1813  H1  HOH D 448      28.753  29.632 113.357  1.00  0.00      D    H  
HETATM 1814  H2  HOH D 448      27.837  30.574 114.327  1.00  0.00      D    H  
HETATM 1815  O   HOH D 449      16.933  29.650   3.224  1.00  0.00      D    O  
HETATM 1816  H1  HOH D 449      17.072  30.635   3.122  1.00  0.00      D    H  
HETATM 1817  H2  HOH D 449      15.958  29.462   3.346  1.00  0.00      D    H  
HETATM 1818  O   HOH D 450      30.415  29.996  36.581  1.00  0.00      D    O  
HETATM 1819  H1  HOH D 450      29.492  30.380  36.540  1.00  0.00      D    H  
HETATM 1820  H2  HOH D 450      30.359  29.010  36.738  1.00  0.00      D    H  
HETATM 1821  O   HOH D 451      36.410  32.233  64.966  1.00  0.00      D    O  
HETATM 1822  H1  HOH D 451      35.994  32.679  64.174  1.00  0.00      D    H  
HETATM 1823  H2  HOH D 451      35.711  32.073  65.664  1.00  0.00      D    H  
HETATM 1824  O   HOH D 452      12.089  29.905  54.723  1.00  0.00      D    O  
HETATM 1825  H1  HOH D 452      12.884  29.737  54.140  1.00  0.00      D    H  
HETATM 1826  H2  HOH D 452      12.373  30.418  55.533  1.00  0.00      D    H  
HETATM 1827  O   HOH D 453       7.013   2.487  77.341  1.00  0.00      D    O  
HETATM 1828  H1  HOH D 453       7.467   2.358  76.459  1.00  0.00      D    H  
HETATM 1829  H2  HOH D 453       6.378   1.731  77.502  1.00  0.00      D    H  
HETATM 1830  O   HOH D 454      28.103  33.404 109.631  1.00  0.00      D    O  
HETATM 1831  H1  HOH D 454      27.507  32.795 109.108  1.00  0.00      D    H  
HETATM 1832  H2  HOH D 454      27.739  33.512 110.557  1.00  0.00      D    H  
HETATM 1833  O   HOH D 455      35.318  23.044 113.770  1.00  0.00      D    O  
HETATM 1834  H1  HOH D 455      34.654  22.382 114.117  1.00  0.00      D    H  
HETATM 1835  H2  HOH D 455      34.836  23.843 113.410  1.00  0.00      D    H  
HETATM 1836  O   HOH D 456       1.622  23.307  10.159  1.00  0.00      D    O  
HETATM 1837  H1  HOH D 456       2.544  23.378   9.779  1.00  0.00      D    H  
HETATM 1838  H2  HOH D 456       1.100  22.627   9.644  1.00  0.00      D    H  
HETATM 1839  O   HOH D 457      22.050  20.656 112.543  1.00  0.00      D    O  
HETATM 1840  H1  HOH D 457      22.956  20.232 112.536  1.00  0.00      D    H  
HETATM 1841  H2  HOH D 457      21.734  20.750 113.488  1.00  0.00      D    H  
HETATM 1842  O   HOH D 458      31.214  30.757  25.701  1.00  0.00      D    O  
HETATM 1843  H1  HOH D 458      31.213  31.714  25.410  1.00  0.00      D    H  
HETATM 1844  H2  HOH D 458      30.341  30.334  25.457  1.00  0.00      D    H  
HETATM 1845  O   HOH D 459      14.103   9.932  63.235  1.00  0.00      D    O  
HETATM 1846  H1  HOH D 459      14.294   9.415  64.069  1.00  0.00      D    H  
HETATM 1847  H2  HOH D 459      14.925  10.427  62.954  1.00  0.00      D    H  
HETATM 1848  O   HOH D 460      23.804  32.076 100.681  1.00  0.00      D    O  
HETATM 1849  H1  HOH D 460      24.247  32.948 100.890  1.00  0.00      D    H  
HETATM 1850  H2  HOH D 460      23.859  31.475 101.478  1.00  0.00      D    H  
HETATM 1851  O   HOH D 461      44.209  31.317 116.280  1.00  0.00      D    O  
HETATM 1852  H1  HOH D 461      43.711  32.019 115.771  1.00  0.00      D    H  
HETATM 1853  H2  HOH D 461      44.471  31.677 117.175  1.00  0.00      D    H  
HETATM 1854  O   HOH D 462      48.321   8.847  93.774  1.00  0.00      D    O  
HETATM 1855  H1  HOH D 462      47.668   8.091  93.821  1.00  0.00      D    H  
HETATM 1856  H2  HOH D 462      49.253   8.483  93.783  1.00  0.00      D    H  
HETATM 1857  O   HOH D 463      26.228   5.630  47.468  1.00  0.00      D    O  
HETATM 1858  H1  HOH D 463      26.184   6.241  48.259  1.00  0.00      D    H  
HETATM 1859  H2  HOH D 463      27.024   5.031  47.554  1.00  0.00      D    H  
HETATM 1860  O   HOH D 464       5.457  35.423  40.751  1.00  0.00      D    O  
HETATM 1861  H1  HOH D 464       6.029  34.649  41.023  1.00  0.00      D    H  
HETATM 1862  H2  HOH D 464       5.390  35.454  39.754  1.00  0.00      D    H  
HETATM 1863  O   HOH D 465      18.676  32.455  58.828  1.00  0.00      D    O  
HETATM 1864  H1  HOH D 465      19.579  32.877  58.904  1.00  0.00      D    H  
HETATM 1865  H2  HOH D 465      18.025  32.956  59.399  1.00  0.00      D    H  
HETATM 1866  O   HOH D 466      45.775  37.351  58.326  1.00  0.00      D    O  
HETATM 1867  H1  HOH D 466      46.480  38.045  58.181  1.00  0.00      D    H  
HETATM 1868  H2  HOH D 466      44.874  37.753  58.166  1.00  0.00      D    H  
HETATM 1869  O   HOH D 467      30.424  32.463  97.605  1.00  0.00      D    O  
HETATM 1870  H1  HOH D 467      29.877  32.054  96.875  1.00  0.00      D    H  
HETATM 1871  H2  HOH D 467      30.482  31.827  98.374  1.00  0.00      D    H  
HETATM 1872  O   HOH D 468      27.989  29.444  82.998  1.00  0.00      D    O  
HETATM 1873  H1  HOH D 468      28.973  29.578  83.116  1.00  0.00      D    H  
HETATM 1874  H2  HOH D 468      27.759  29.501  82.027  1.00  0.00      D    H  
HETATM 1875  O   HOH D 469      22.304  11.522  91.941  1.00  0.00      D    O  
HETATM 1876  H1  HOH D 469      21.567  11.417  91.274  1.00  0.00      D    H  
HETATM 1877  H2  HOH D 469      22.950  12.215  91.619  1.00  0.00      D    H  
HETATM 1878  O   HOH D 470       9.210  10.021  70.460  1.00  0.00      D    O  
HETATM 1879  H1  HOH D 470       8.344   9.679  70.095  1.00  0.00      D    H  
HETATM 1880  H2  HOH D 470       9.079  10.944  70.819  1.00  0.00      D    H  
HETATM 1881  O   HOH D 471      33.969  25.346  19.077  1.00  0.00      D    O  
HETATM 1882  H1  HOH D 471      33.700  25.356  20.040  1.00  0.00      D    H  
HETATM 1883  H2  HOH D 471      33.187  25.607  18.510  1.00  0.00      D    H  
HETATM 1884  O   HOH D 472      35.432  21.520  68.130  1.00  0.00      D    O  
HETATM 1885  H1  HOH D 472      35.467  22.441  68.519  1.00  0.00      D    H  
HETATM 1886  H2  HOH D 472      36.258  21.018  68.386  1.00  0.00      D    H  
HETATM 1887  O   HOH D 473      35.466   0.480  34.252  1.00  0.00      D    O  
HETATM 1888  H1  HOH D 473      36.238  -0.151  34.177  1.00  0.00      D    H  
HETATM 1889  H2  HOH D 473      34.622  -0.040  34.384  1.00  0.00      D    H  
HETATM 1890  O   HOH D 474      30.813  21.154  10.555  1.00  0.00      D    O  
HETATM 1891  H1  HOH D 474      30.730  21.348   9.578  1.00  0.00      D    H  
HETATM 1892  H2  HOH D 474      31.749  20.868  10.761  1.00  0.00      D    H  
HETATM 1893  O   HOH D 475      20.455  27.381  32.934  1.00  0.00      D    O  
HETATM 1894  H1  HOH D 475      20.490  26.642  32.262  1.00  0.00      D    H  
HETATM 1895  H2  HOH D 475      20.041  27.044  33.780  1.00  0.00      D    H  
HETATM 1896  O   HOH D 476       2.851  29.582   3.154  1.00  0.00      D    O  
HETATM 1897  H1  HOH D 476       3.663  29.010   3.041  1.00  0.00      D    H  
HETATM 1898  H2  HOH D 476       3.128  30.536   3.273  1.00  0.00      D    H  
HETATM 1899  O   HOH D 477      44.215  20.892  35.057  1.00  0.00      D    O  
HETATM 1900  H1  HOH D 477      44.779  20.699  35.860  1.00  0.00      D    H  
HETATM 1901  H2  HOH D 477      44.770  21.350  34.363  1.00  0.00      D    H  
HETATM 1902  O   HOH D 478      31.924   3.137  42.358  1.00  0.00      D    O  
HETATM 1903  H1  HOH D 478      32.856   3.371  42.081  1.00  0.00      D    H  
HETATM 1904  H2  HOH D 478      31.933   2.279  42.871  1.00  0.00      D    H  
HETATM 1905  O   HOH D 479       5.517  34.502  38.340  1.00  0.00      D    O  
HETATM 1906  H1  HOH D 479       4.771  34.130  37.789  1.00  0.00      D    H  
HETATM 1907  H2  HOH D 479       6.312  34.668  37.756  1.00  0.00      D    H  
HETATM 1908  O   HOH D 480      20.964  14.873 110.999  1.00  0.00      D    O  
HETATM 1909  H1  HOH D 480      20.109  14.725 110.501  1.00  0.00      D    H  
HETATM 1910  H2  HOH D 480      20.985  15.808 111.353  1.00  0.00      D    H  
HETATM 1911  O   HOH D 481      11.589  42.089   9.278  1.00  0.00      D    O  
HETATM 1912  H1  HOH D 481      10.740  42.127   9.805  1.00  0.00      D    H  
HETATM 1913  H2  HOH D 481      11.413  42.391   8.341  1.00  0.00      D    H  
HETATM 1914  O   HOH D 482      40.387   9.048  93.623  1.00  0.00      D    O  
HETATM 1915  H1  HOH D 482      40.209   9.955  93.242  1.00  0.00      D    H  
HETATM 1916  H2  HOH D 482      39.959   8.354  93.044  1.00  0.00      D    H  
HETATM 1917  O   HOH D 483       5.111  19.139  51.223  1.00  0.00      D    O  
HETATM 1918  H1  HOH D 483       5.108  20.037  51.665  1.00  0.00      D    H  
HETATM 1919  H2  HOH D 483       4.182  18.906  50.938  1.00  0.00      D    H  
HETATM 1920  O   HOH D 484      25.413  12.751 111.778  1.00  0.00      D    O  
HETATM 1921  H1  HOH D 484      25.886  12.003 112.243  1.00  0.00      D    H  
HETATM 1922  H2  HOH D 484      24.435  12.704 111.982  1.00  0.00      D    H  
HETATM 1923  O   HOH D 485      22.310  36.874  31.910  1.00  0.00      D    O  
HETATM 1924  H1  HOH D 485      22.492  37.611  31.260  1.00  0.00      D    H  
HETATM 1925  H2  HOH D 485      23.172  36.564  32.313  1.00  0.00      D    H  
HETATM 1926  O   HOH D 486       9.008  28.340  56.037  1.00  0.00      D    O  
HETATM 1927  H1  HOH D 486       8.977  29.339  56.008  1.00  0.00      D    H  
HETATM 1928  H2  HOH D 486       8.860  27.975  55.118  1.00  0.00      D    H  
HETATM 1929  O   HOH D 487      18.292  18.471  68.539  1.00  0.00      D    O  
HETATM 1930  H1  HOH D 487      17.753  17.682  68.246  1.00  0.00      D    H  
HETATM 1931  H2  HOH D 487      17.682  19.172  68.911  1.00  0.00      D    H  
HETATM 1932  O   HOH D 488      35.677  18.581 109.757  1.00  0.00      D    O  
HETATM 1933  H1  HOH D 488      35.925  18.444 108.797  1.00  0.00      D    H  
HETATM 1934  H2  HOH D 488      35.902  19.516 110.029  1.00  0.00      D    H  
HETATM 1935  O   HOH D 489      25.036  42.677  12.703  1.00  0.00      D    O  
HETATM 1936  H1  HOH D 489      24.304  43.126  13.216  1.00  0.00      D    H  
HETATM 1937  H2  HOH D 489      24.827  41.704  12.606  1.00  0.00      D    H  
HETATM 1938  O   HOH D 490       3.384  34.052  95.899  1.00  0.00      D    O  
HETATM 1939  H1  HOH D 490       3.040  34.346  95.008  1.00  0.00      D    H  
HETATM 1940  H2  HOH D 490       3.625  34.854  96.445  1.00  0.00      D    H  
HETATM 1941  O   HOH D 491       5.424   7.172  11.377  1.00  0.00      D    O  
HETATM 1942  H1  HOH D 491       4.722   6.585  10.975  1.00  0.00      D    H  
HETATM 1943  H2  HOH D 491       5.692   7.873  10.716  1.00  0.00      D    H  
HETATM 1944  O   HOH D 492      25.217  21.791  77.956  1.00  0.00      D    O  
HETATM 1945  H1  HOH D 492      25.019  22.511  78.621  1.00  0.00      D    H  
HETATM 1946  H2  HOH D 492      24.363  21.469  77.549  1.00  0.00      D    H  
HETATM 1947  O   HOH D 493      45.397  19.114  74.073  1.00  0.00      D    O  
HETATM 1948  H1  HOH D 493      44.671  19.245  74.748  1.00  0.00      D    H  
HETATM 1949  H2  HOH D 493      45.771  18.191  74.162  1.00  0.00      D    H  
HETATM 1950  O   HOH D 494      12.368  14.008  56.289  1.00  0.00      D    O  
HETATM 1951  H1  HOH D 494      12.978  13.341  56.718  1.00  0.00      D    H  
HETATM 1952  H2  HOH D 494      11.720  13.532  55.695  1.00  0.00      D    H  
HETATM 1953  O   HOH D 495      26.989   9.261  21.039  1.00  0.00      D    O  
HETATM 1954  H1  HOH D 495      26.657   9.779  21.828  1.00  0.00      D    H  
HETATM 1955  H2  HOH D 495      27.866   9.636  20.740  1.00  0.00      D    H  
HETATM 1956  O   HOH D 496      27.837  17.922 117.628  1.00  0.00      D    O  
HETATM 1957  H1  HOH D 496      27.546  18.878 117.666  1.00  0.00      D    H  
HETATM 1958  H2  HOH D 496      28.832  17.873 117.721  1.00  0.00      D    H  
HETATM 1959  O   HOH D 497       2.221   3.396   3.031  1.00  0.00      D    O  
HETATM 1960  H1  HOH D 497       3.165   3.101   3.179  1.00  0.00      D    H  
HETATM 1961  H2  HOH D 497       1.604   2.622   3.173  1.00  0.00      D    H  
HETATM 1962  O   HOH D 498      33.476  41.723  48.870  1.00  0.00      D    O  
HETATM 1963  H1  HOH D 498      34.284  42.182  48.501  1.00  0.00      D    H  
HETATM 1964  H2  HOH D 498      33.585  40.733  48.781  1.00  0.00      D    H  
HETATM 1965  O   HOH D 499      27.239  30.323 101.388  1.00  0.00      D    O  
HETATM 1966  H1  HOH D 499      27.836  29.774 100.803  1.00  0.00      D    H  
HETATM 1967  H2  HOH D 499      26.929  31.129 100.884  1.00  0.00      D    H  
HETATM 1968  O   HOH D 500      16.316  32.981  81.589  1.00  0.00      D    O  
HETATM 1969  H1  HOH D 500      15.861  32.709  82.437  1.00  0.00      D    H  
HETATM 1970  H2  HOH D 500      16.350  32.201  80.964  1.00  0.00      D    H  
HETATM 1971  O   HOH D 501       4.319  36.298  57.193  1.00  0.00      D    O  
HETATM 1972  H1  HOH D 501       5.085  35.738  56.877  1.00  0.00      D    H  
HETATM 1973  H2  HOH D 501       3.520  36.126  56.617  1.00  0.00      D    H  
HETATM 1974  O   HOH D 502      45.340  20.288  92.628  1.00  0.00      D    O  
HETATM 1975  H1  HOH D 502      46.195  20.418  92.127  1.00  0.00      D    H  
HETATM 1976  H2  HOH D 502      45.499  19.680  93.406  1.00  0.00      D    H  
HETATM 1977  O   HOH D 503      11.455  21.382  30.254  1.00  0.00      D    O  
HETATM 1978  H1  HOH D 503      12.055  21.713  30.983  1.00  0.00      D    H  
HETATM 1979  H2  HOH D 503      10.615  21.015  30.655  1.00  0.00      D    H  
HETATM 1980  O   HOH D 504       4.449  37.251   3.063  1.00  0.00      D    O  
HETATM 1981  H1  HOH D 504       3.800  36.556   3.374  1.00  0.00      D    H  
HETATM 1982  H2  HOH D 504       3.970  38.118   2.929  1.00  0.00      D    H  
HETATM 1983  O   HOH D 505      47.084  35.338  89.606  1.00  0.00      D    O  
HETATM 1984  H1  HOH D 505      47.933  35.862  89.669  1.00  0.00      D    H  
HETATM 1985  H2  HOH D 505      46.653  35.507  88.720  1.00  0.00      D    H  
HETATM 1986  O   HOH D 506      19.129   3.787 103.755  1.00  0.00      D    O  
HETATM 1987  H1  HOH D 506      19.985   3.985 104.232  1.00  0.00      D    H  
HETATM 1988  H2  HOH D 506      18.831   2.858 103.976  1.00  0.00      D    H  
HETATM 1989  O   HOH D 507      15.591  30.166  55.547  1.00  0.00      D    O  
HETATM 1990  H1  HOH D 507      16.135  29.393  55.220  1.00  0.00      D    H  
HETATM 1991  H2  HOH D 507      16.184  30.961  55.673  1.00  0.00      D    H  
HETATM 1992  O   HOH D 508      11.718  34.115  70.053  1.00  0.00      D    O  
HETATM 1993  H1  HOH D 508      10.854  33.622  69.954  1.00  0.00      D    H  
HETATM 1994  H2  HOH D 508      12.429  33.483  70.359  1.00  0.00      D    H  
HETATM 1995  O   HOH D 509      12.850  22.164  15.989  1.00  0.00      D    O  
HETATM 1996  H1  HOH D 509      12.016  21.865  15.525  1.00  0.00      D    H  
HETATM 1997  H2  HOH D 509      12.609  22.734  16.774  1.00  0.00      D    H  
HETATM 1998  O   HOH D 510      22.774  29.305  59.157  1.00  0.00      D    O  
HETATM 1999  H1  HOH D 510      23.527  28.946  58.606  1.00  0.00      D    H  
HETATM 2000  H2  HOH D 510      22.365  28.563  59.688  1.00  0.00      D    H  
HETATM 2001  O   HOH D 511       5.021  14.627  67.186  1.00  0.00      D    O  
HETATM 2002  H1  HOH D 511       5.139  15.227  66.395  1.00  0.00      D    H  
HETATM 2003  H2  HOH D 511       4.543  15.122  67.912  1.00  0.00      D    H  
HETATM 2004  O   HOH D 512      25.207  27.424  61.003  1.00  0.00      D    O  
HETATM 2005  H1  HOH D 512      25.902  26.872  61.464  1.00  0.00      D    H  
HETATM 2006  H2  HOH D 512      24.303  27.187  61.357  1.00  0.00      D    H  
HETATM 2007  O   HOH D 513      37.549  20.371  50.549  1.00  0.00      D    O  
HETATM 2008  H1  HOH D 513      37.275  21.332  50.549  1.00  0.00      D    H  
HETATM 2009  H2  HOH D 513      38.448  20.280  50.976  1.00  0.00      D    H  
HETATM 2010  O   HOH D 514      32.608  36.059 109.418  1.00  0.00      D    O  
HETATM 2011  H1  HOH D 514      32.075  36.888 109.250  1.00  0.00      D    H  
HETATM 2012  H2  HOH D 514      32.397  35.379 108.716  1.00  0.00      D    H  
HETATM 2013  O   HOH D 515      34.702  11.000  88.555  1.00  0.00      D    O  
HETATM 2014  H1  HOH D 515      35.073  11.920  88.434  1.00  0.00      D    H  
HETATM 2015  H2  HOH D 515      35.259  10.346  88.043  1.00  0.00      D    H  
HETATM 2016  O   HOH D 516      47.881  35.347  71.690  1.00  0.00      D    O  
HETATM 2017  H1  HOH D 516      46.952  35.457  71.336  1.00  0.00      D    H  
HETATM 2018  H2  HOH D 516      48.469  36.063  71.314  1.00  0.00      D    H  
HETATM 2019  O   HOH D 517      20.423  24.540  76.807  1.00  0.00      D    O  
HETATM 2020  H1  HOH D 517      21.139  25.204  76.593  1.00  0.00      D    H  
HETATM 2021  H2  HOH D 517      19.551  25.015  76.921  1.00  0.00      D    H  
HETATM 2022  O   HOH D 518      34.568  21.638 117.021  1.00  0.00      D    O  
HETATM 2023  H1  HOH D 518      34.260  22.531 117.348  1.00  0.00      D    H  
HETATM 2024  H2  HOH D 518      35.565  21.640 116.936  1.00  0.00      D    H  
HETATM 2025  O   HOH D 519      25.118   4.456  52.290  1.00  0.00      D    O  
HETATM 2026  H1  HOH D 519      24.331   4.770  51.760  1.00  0.00      D    H  
HETATM 2027  H2  HOH D 519      25.891   4.295  51.675  1.00  0.00      D    H  
HETATM 2028  O   HOH D 520      11.309  23.665  80.598  1.00  0.00      D    O  
HETATM 2029  H1  HOH D 520      10.538  23.809  81.218  1.00  0.00      D    H  
HETATM 2030  H2  HOH D 520      12.143  24.029  81.013  1.00  0.00      D    H  
HETATM 2031  O   HOH D 521       8.476  34.589  24.946  1.00  0.00      D    O  
HETATM 2032  H1  HOH D 521       8.149  35.504  24.712  1.00  0.00      D    H  
HETATM 2033  H2  HOH D 521       7.701  33.960  24.995  1.00  0.00      D    H  
HETATM 2034  O   HOH D 522      31.000  29.400  78.346  1.00  0.00      D    O  
HETATM 2035  H1  HOH D 522      30.772  30.169  77.747  1.00  0.00      D    H  
HETATM 2036  H2  HOH D 522      31.369  28.649  77.798  1.00  0.00      D    H  
HETATM 2037  O   HOH D 523      20.682   9.189 106.245  1.00  0.00      D    O  
HETATM 2038  H1  HOH D 523      20.061   9.718 106.824  1.00  0.00      D    H  
HETATM 2039  H2  HOH D 523      21.116   9.796 105.580  1.00  0.00      D    H  
HETATM 2040  O   HOH D 524       5.015  36.620  12.461  1.00  0.00      D    O  
HETATM 2041  H1  HOH D 524       4.016  36.631  12.400  1.00  0.00      D    H  
HETATM 2042  H2  HOH D 524       5.296  36.899  13.379  1.00  0.00      D    H  
HETATM 2043  O   HOH D 525      17.044  28.803   7.762  1.00  0.00      D    O  
HETATM 2044  H1  HOH D 525      16.937  27.813   7.851  1.00  0.00      D    H  
HETATM 2045  H2  HOH D 525      16.142  29.233   7.717  1.00  0.00      D    H  
HETATM 2046  O   HOH D 526      15.835  28.944  95.015  1.00  0.00      D    O  
HETATM 2047  H1  HOH D 526      14.993  29.011  94.480  1.00  0.00      D    H  
HETATM 2048  H2  HOH D 526      15.796  29.589  95.779  1.00  0.00      D    H  
HETATM 2049  O   HOH D 527       5.714   3.216 112.631  1.00  0.00      D    O  
HETATM 2050  H1  HOH D 527       5.408   2.940 111.719  1.00  0.00      D    H  
HETATM 2051  H2  HOH D 527       4.983   3.046 113.293  1.00  0.00      D    H  
HETATM 2052  O   HOH D 528      44.819  22.970 117.036  1.00  0.00      D    O  
HETATM 2053  H1  HOH D 528      45.660  22.696 117.501  1.00  0.00      D    H  
HETATM 2054  H2  HOH D 528      44.117  22.272 117.177  1.00  0.00      D    H  
HETATM 2055  O   HOH D 529       4.243  27.131  41.323  1.00  0.00      D    O  
HETATM 2056  H1  HOH D 529       4.912  26.630  41.872  1.00  0.00      D    H  
HETATM 2057  H2  HOH D 529       4.686  27.485  40.500  1.00  0.00      D    H  
HETATM 2058  O   HOH D 530      25.252   2.159  12.718  1.00  0.00      D    O  
HETATM 2059  H1  HOH D 530      25.635   2.118  11.795  1.00  0.00      D    H  
HETATM 2060  H2  HOH D 530      25.254   3.106  13.038  1.00  0.00      D    H  
HETATM 2061  O   HOH D 531       6.885  17.774  95.435  1.00  0.00      D    O  
HETATM 2062  H1  HOH D 531       6.133  17.121  95.353  1.00  0.00      D    H  
HETATM 2063  H2  HOH D 531       6.866  18.404  94.659  1.00  0.00      D    H  
HETATM 2064  O   HOH D 532      42.536  19.847  84.507  1.00  0.00      D    O  
HETATM 2065  H1  HOH D 532      43.431  19.484  84.247  1.00  0.00      D    H  
HETATM 2066  H2  HOH D 532      42.421  19.772  85.497  1.00  0.00      D    H  
HETATM 2067  O   HOH D 533      43.499  31.288  49.543  1.00  0.00      D    O  
HETATM 2068  H1  HOH D 533      44.119  30.692  49.032  1.00  0.00      D    H  
HETATM 2069  H2  HOH D 533      43.699  32.243  49.324  1.00  0.00      D    H  
HETATM 2070  O   HOH D 534      27.059  24.615 106.012  1.00  0.00      D    O  
HETATM 2071  H1  HOH D 534      27.485  25.489 106.247  1.00  0.00      D    H  
HETATM 2072  H2  HOH D 534      27.746  24.005 105.619  1.00  0.00      D    H  
HETATM 2073  O   HOH D 535      11.620  32.854  18.016  1.00  0.00      D    O  
HETATM 2074  H1  HOH D 535      11.582  33.276  17.110  1.00  0.00      D    H  
HETATM 2075  H2  HOH D 535      10.885  33.223  18.586  1.00  0.00      D    H  
HETATM 2076  O   HOH D 536      15.359   9.553  44.950  1.00  0.00      D    O  
HETATM 2077  H1  HOH D 536      14.383   9.499  44.740  1.00  0.00      D    H  
HETATM 2078  H2  HOH D 536      15.565   8.967  45.734  1.00  0.00      D    H  
HETATM 2079  O   HOH D 537      20.508  17.138  34.695  1.00  0.00      D    O  
HETATM 2080  H1  HOH D 537      20.339  18.088  34.434  1.00  0.00      D    H  
HETATM 2081  H2  HOH D 537      21.411  16.859  34.368  1.00  0.00      D    H  
HETATM 2082  O   HOH D 538       9.541  15.767  16.643  1.00  0.00      D    O  
HETATM 2083  H1  HOH D 538       9.945  16.287  15.890  1.00  0.00      D    H  
HETATM 2084  H2  HOH D 538      10.254  15.523  17.300  1.00  0.00      D    H  
HETATM 2085  O   HOH D 539      47.475  32.030  69.598  1.00  0.00      D    O  
HETATM 2086  H1  HOH D 539      47.103  32.484  68.788  1.00  0.00      D    H  
HETATM 2087  H2  HOH D 539      48.305  32.504  69.893  1.00  0.00      D    H  
HETATM 2088  O   HOH D 540      44.282  34.166  66.101  1.00  0.00      D    O  
HETATM 2089  H1  HOH D 540      44.141  35.117  66.376  1.00  0.00      D    H  
HETATM 2090  H2  HOH D 540      43.620  33.581  66.570  1.00  0.00      D    H  
HETATM 2091  O   HOH D 541      44.625  42.509  79.407  1.00  0.00      D    O  
HETATM 2092  H1  HOH D 541      45.308  42.261  78.720  1.00  0.00      D    H  
HETATM 2093  H2  HOH D 541      43.745  42.097  79.167  1.00  0.00      D    H  
HETATM 2094  O   HOH D 542      42.879  28.131  62.434  1.00  0.00      D    O  
HETATM 2095  H1  HOH D 542      42.751  27.769  63.358  1.00  0.00      D    H  
HETATM 2096  H2  HOH D 542      42.639  27.427  61.765  1.00  0.00      D    H  
HETATM 2097  O   HOH D 543      24.358   5.849  29.076  1.00  0.00      D    O  
HETATM 2098  H1  HOH D 543      24.324   6.532  29.806  1.00  0.00      D    H  
HETATM 2099  H2  HOH D 543      24.314   6.307  28.188  1.00  0.00      D    H  
HETATM 2100  O   HOH D 544      34.212  38.398  92.143  1.00  0.00      D    O  
HETATM 2101  H1  HOH D 544      33.894  39.127  91.538  1.00  0.00      D    H  
HETATM 2102  H2  HOH D 544      33.779  38.496  93.039  1.00  0.00      D    H  
HETATM 2103  O   HOH D 545       7.521  30.090  63.122  1.00  0.00      D    O  
HETATM 2104  H1  HOH D 545       6.992  29.375  63.579  1.00  0.00      D    H  
HETATM 2105  H2  HOH D 545       7.182  30.987  63.404  1.00  0.00      D    H  
HETATM 2106  O   HOH D 546      23.840   4.004  57.016  1.00  0.00      D    O  
HETATM 2107  H1  HOH D 546      23.308   3.167  57.148  1.00  0.00      D    H  
HETATM 2108  H2  HOH D 546      24.284   3.980  56.121  1.00  0.00      D    H  
HETATM 2109  O   HOH D 547      44.776  13.703  55.712  1.00  0.00      D    O  
HETATM 2110  H1  HOH D 547      44.271  13.690  54.850  1.00  0.00      D    H  
HETATM 2111  H2  HOH D 547      44.532  12.899  56.254  1.00  0.00      D    H  
HETATM 2112  O   HOH D 548      34.294  10.155  44.698  1.00  0.00      D    O  
HETATM 2113  H1  HOH D 548      34.286  10.376  43.723  1.00  0.00      D    H  
HETATM 2114  H2  HOH D 548      35.236  10.164  45.033  1.00  0.00      D    H  
HETATM 2115  O   HOH D 549       2.848   6.621 106.185  1.00  0.00      D    O  
HETATM 2116  H1  HOH D 549       2.797   7.594 105.958  1.00  0.00      D    H  
HETATM 2117  H2  HOH D 549       2.608   6.491 107.147  1.00  0.00      D    H  
HETATM 2118  O   HOH D 550      28.224  15.116  45.310  1.00  0.00      D    O  
HETATM 2119  H1  HOH D 550      29.160  15.458  45.223  1.00  0.00      D    H  
HETATM 2120  H2  HOH D 550      27.609  15.686  44.765  1.00  0.00      D    H  
HETATM 2121  O   HOH D 551      28.040   2.873 110.668  1.00  0.00      D    O  
HETATM 2122  H1  HOH D 551      27.704   2.431 109.836  1.00  0.00      D    H  
HETATM 2123  H2  HOH D 551      27.747   2.347 111.466  1.00  0.00      D    H  
HETATM 2124  O   HOH D 552      35.686  25.045  81.970  1.00  0.00      D    O  
HETATM 2125  H1  HOH D 552      36.020  24.863  81.045  1.00  0.00      D    H  
HETATM 2126  H2  HOH D 552      34.771  24.656  82.077  1.00  0.00      D    H  
HETATM 2127  O   HOH D 553      35.656  15.097  79.413  1.00  0.00      D    O  
HETATM 2128  H1  HOH D 553      35.552  14.162  79.751  1.00  0.00      D    H  
HETATM 2129  H2  HOH D 553      35.537  15.107  78.420  1.00  0.00      D    H  
HETATM 2130  O   HOH D 554      28.442  22.765  37.661  1.00  0.00      D    O  
HETATM 2131  H1  HOH D 554      28.513  23.379  38.447  1.00  0.00      D    H  
HETATM 2132  H2  HOH D 554      27.653  22.162  37.779  1.00  0.00      D    H  
HETATM 2133  O   HOH D 555      40.364   5.733  39.139  1.00  0.00      D    O  
HETATM 2134  H1  HOH D 555      39.847   5.755  38.283  1.00  0.00      D    H  
HETATM 2135  H2  HOH D 555      41.119   5.083  39.055  1.00  0.00      D    H  
HETATM 2136  O   HOH D 556       0.032  39.133   3.547  1.00  0.00      D    O  
HETATM 2137  H1  HOH D 556       1.023  39.108   3.685  1.00  0.00      D    H  
HETATM 2138  H2  HOH D 556      -0.302  40.063   3.695  1.00  0.00      D    H  
HETATM 2139  O   HOH D 557      43.307  19.981  16.782  1.00  0.00      D    O  
HETATM 2140  H1  HOH D 557      44.186  19.966  17.259  1.00  0.00      D    H  
HETATM 2141  H2  HOH D 557      43.149  20.892  16.402  1.00  0.00      D    H  
HETATM 2142  O   HOH D 558      47.105  32.015  96.076  1.00  0.00      D    O  
HETATM 2143  H1  HOH D 558      47.824  31.464  95.653  1.00  0.00      D    H  
HETATM 2144  H2  HOH D 558      47.380  32.976  96.081  1.00  0.00      D    H  
HETATM 2145  O   HOH D 559      23.284  22.804  68.458  1.00  0.00      D    O  
HETATM 2146  H1  HOH D 559      23.020  23.080  67.534  1.00  0.00      D    H  
HETATM 2147  H2  HOH D 559      23.543  21.838  68.456  1.00  0.00      D    H  
HETATM 2148  O   HOH D 560      33.033  14.332  89.789  1.00  0.00      D    O  
HETATM 2149  H1  HOH D 560      32.770  15.128  90.334  1.00  0.00      D    H  
HETATM 2150  H2  HOH D 560      32.533  14.340  88.923  1.00  0.00      D    H  
HETATM 2151  O   HOH D 561      24.986  13.567  10.383  1.00  0.00      D    O  
HETATM 2152  H1  HOH D 561      24.356  13.521   9.607  1.00  0.00      D    H  
HETATM 2153  H2  HOH D 561      25.928  13.534  10.049  1.00  0.00      D    H  
HETATM 2154  O   HOH D 562      22.717  23.038  25.645  1.00  0.00      D    O  
HETATM 2155  H1  HOH D 562      22.671  22.069  25.887  1.00  0.00      D    H  
HETATM 2156  H2  HOH D 562      22.663  23.592  26.476  1.00  0.00      D    H  
HETATM 2157  O   HOH D 563       5.349  12.417 109.443  1.00  0.00      D    O  
HETATM 2158  H1  HOH D 563       4.925  12.568 110.336  1.00  0.00      D    H  
HETATM 2159  H2  HOH D 563       4.643  12.411 108.735  1.00  0.00      D    H  
HETATM 2160  O   HOH D 564      47.713   2.887  43.264  1.00  0.00      D    O  
HETATM 2161  H1  HOH D 564      48.127   2.290  43.951  1.00  0.00      D    H  
HETATM 2162  H2  HOH D 564      48.416   3.195  42.624  1.00  0.00      D    H  
HETATM 2163  O   HOH D 565      24.744  18.411  81.944  1.00  0.00      D    O  
HETATM 2164  H1  HOH D 565      24.493  18.856  81.084  1.00  0.00      D    H  
HETATM 2165  H2  HOH D 565      25.710  18.578  82.137  1.00  0.00      D    H  
HETATM 2166  O   HOH D 566      21.670  36.033  93.868  1.00  0.00      D    O  
HETATM 2167  H1  HOH D 566      21.358  35.269  93.304  1.00  0.00      D    H  
HETATM 2168  H2  HOH D 566      22.232  36.648  93.315  1.00  0.00      D    H  
HETATM 2169  O   HOH D 567      15.883  17.757  13.614  1.00  0.00      D    O  
HETATM 2170  H1  HOH D 567      16.166  16.964  14.153  1.00  0.00      D    H  
HETATM 2171  H2  HOH D 567      16.663  18.102  13.092  1.00  0.00      D    H  
HETATM 2172  O   HOH D 568       0.535  36.875  80.393  1.00  0.00      D    O  
HETATM 2173  H1  HOH D 568      -0.059  36.617  81.155  1.00  0.00      D    H  
HETATM 2174  H2  HOH D 568       0.931  37.776  80.568  1.00  0.00      D    H  
HETATM 2175  O   HOH D 569       6.285  24.121  74.843  1.00  0.00      D    O  
HETATM 2176  H1  HOH D 569       7.240  24.389  74.967  1.00  0.00      D    H  
HETATM 2177  H2  HOH D 569       6.057  24.141  73.869  1.00  0.00      D    H  
HETATM 2178  O   HOH D 570       5.369  11.491  13.182  1.00  0.00      D    O  
HETATM 2179  H1  HOH D 570       6.065  11.715  13.864  1.00  0.00      D    H  
HETATM 2180  H2  HOH D 570       5.792  11.449  12.277  1.00  0.00      D    H  
HETATM 2181  O   HOH D 571       7.111   0.433  50.298  1.00  0.00      D    O  
HETATM 2182  H1  HOH D 571       7.738  -0.106  49.736  1.00  0.00      D    H  
HETATM 2183  H2  HOH D 571       6.177   0.321  49.956  1.00  0.00      D    H  
HETATM 2184  O   HOH D 572       9.373  14.503 115.015  1.00  0.00      D    O  
HETATM 2185  H1  HOH D 572       8.701  15.237 115.106  1.00  0.00      D    H  
HETATM 2186  H2  HOH D 572      10.223  14.771 115.469  1.00  0.00      D    H  
HETATM 2187  O   HOH D 573      41.724  16.895 100.160  1.00  0.00      D    O  
HETATM 2188  H1  HOH D 573      42.076  16.451 100.983  1.00  0.00      D    H  
HETATM 2189  H2  HOH D 573      41.005  17.542 100.411  1.00  0.00      D    H  
HETATM 2190  O   HOH D 574       5.928   9.042  44.268  1.00  0.00      D    O  
HETATM 2191  H1  HOH D 574       5.586   8.555  43.464  1.00  0.00      D    H  
HETATM 2192  H2  HOH D 574       6.747   8.582  44.613  1.00  0.00      D    H  
HETATM 2193  O   HOH D 575      16.384  16.641  57.329  1.00  0.00      D    O  
HETATM 2194  H1  HOH D 575      16.784  16.675  56.413  1.00  0.00      D    H  
HETATM 2195  H2  HOH D 575      16.280  15.688  57.612  1.00  0.00      D    H  
HETATM 2196  O   HOH D 576      33.496  22.687 105.091  1.00  0.00      D    O  
HETATM 2197  H1  HOH D 576      34.251  22.642 105.745  1.00  0.00      D    H  
HETATM 2198  H2  HOH D 576      32.917  21.878 105.195  1.00  0.00      D    H  
HETATM 2199  O   HOH D 577      42.479  36.076  51.556  1.00  0.00      D    O  
HETATM 2200  H1  HOH D 577      42.888  35.165  51.602  1.00  0.00      D    H  
HETATM 2201  H2  HOH D 577      41.746  36.147  52.233  1.00  0.00      D    H  
HETATM 2202  O   HOH D 578      -0.027  20.272 111.660  1.00  0.00      D    O  
HETATM 2203  H1  HOH D 578       0.820  20.524 111.192  1.00  0.00      D    H  
HETATM 2204  H2  HOH D 578      -0.726  20.965 111.482  1.00  0.00      D    H  
HETATM 2205  O   HOH D 579      41.415  13.900  41.756  1.00  0.00      D    O  
HETATM 2206  H1  HOH D 579      41.952  13.266  42.312  1.00  0.00      D    H  
HETATM 2207  H2  HOH D 579      40.908  13.389  41.063  1.00  0.00      D    H  
HETATM 2208  O   HOH D 580       8.004   9.632  54.192  1.00  0.00      D    O  
HETATM 2209  H1  HOH D 580       8.727   9.124  54.662  1.00  0.00      D    H  
HETATM 2210  H2  HOH D 580       8.196  10.612  54.247  1.00  0.00      D    H  
HETATM 2211  O   HOH D 581      17.452  20.502  41.231  1.00  0.00      D    O  
HETATM 2212  H1  HOH D 581      17.693  20.788  42.159  1.00  0.00      D    H  
HETATM 2213  H2  HOH D 581      18.161  19.891  40.877  1.00  0.00      D    H  
HETATM 2214  O   HOH D 582      48.953  40.293  84.853  1.00  0.00      D    O  
HETATM 2215  H1  HOH D 582      48.221  40.497  84.203  1.00  0.00      D    H  
HETATM 2216  H2  HOH D 582      48.600  40.361  85.786  1.00  0.00      D    H  
HETATM 2217  O   HOH D 583      42.881  25.625  16.503  1.00  0.00      D    O  
HETATM 2218  H1  HOH D 583      42.969  26.028  17.414  1.00  0.00      D    H  
HETATM 2219  H2  HOH D 583      41.958  25.789  16.154  1.00  0.00      D    H  
HETATM 2220  O   HOH D 584       1.987  40.200   6.716  1.00  0.00      D    O  
HETATM 2221  H1  HOH D 584       1.610  39.330   6.398  1.00  0.00      D    H  
HETATM 2222  H2  HOH D 584       2.925  40.298   6.383  1.00  0.00      D    H  
HETATM 2223  O   HOH D 585      22.097  21.315  87.671  1.00  0.00      D    O  
HETATM 2224  H1  HOH D 585      21.616  22.185  87.561  1.00  0.00      D    H  
HETATM 2225  H2  HOH D 585      21.580  20.724  88.290  1.00  0.00      D    H  
HETATM 2226  O   HOH D 586      45.025   2.326  19.808  1.00  0.00      D    O  
HETATM 2227  H1  HOH D 586      45.455   1.585  20.324  1.00  0.00      D    H  
HETATM 2228  H2  HOH D 586      44.037   2.174  19.767  1.00  0.00      D    H  
HETATM 2229  O   HOH D 587       8.867   0.854  95.902  1.00  0.00      D    O  
HETATM 2230  H1  HOH D 587       9.171   1.514  96.589  1.00  0.00      D    H  
HETATM 2231  H2  HOH D 587       9.499   0.079  95.882  1.00  0.00      D    H  
HETATM 2232  O   HOH D 588       2.028  24.968  52.413  1.00  0.00      D    O  
HETATM 2233  H1  HOH D 588       1.619  24.567  53.233  1.00  0.00      D    H  
HETATM 2234  H2  HOH D 588       1.308  25.363  51.841  1.00  0.00      D    H  
HETATM 2235  O   HOH D 589       3.615  26.222  18.323  1.00  0.00      D    O  
HETATM 2236  H1  HOH D 589       3.502  26.923  17.619  1.00  0.00      D    H  
HETATM 2237  H2  HOH D 589       3.196  26.536  19.176  1.00  0.00      D    H  
HETATM 2238  O   HOH D 590       4.702   6.835  46.660  1.00  0.00      D    O  
HETATM 2239  H1  HOH D 590       4.613   6.076  47.305  1.00  0.00      D    H  
HETATM 2240  H2  HOH D 590       5.413   6.621  45.990  1.00  0.00      D    H  
HETATM 2241  O   HOH D 591      38.943  24.598  31.996  1.00  0.00      D    O  
HETATM 2242  H1  HOH D 591      39.300  25.353  31.446  1.00  0.00      D    H  
HETATM 2243  H2  HOH D 591      37.945  24.648  32.023  1.00  0.00      D    H  
HETATM 2244  O   HOH D 592       6.201  10.877 113.057  1.00  0.00      D    O  
HETATM 2245  H1  HOH D 592       6.033  11.620 113.705  1.00  0.00      D    H  
HETATM 2246  H2  HOH D 592       6.753  11.218 112.295  1.00  0.00      D    H  
HETATM 2247  O   HOH D 593      24.792  29.237  70.850  1.00  0.00      D    O  
HETATM 2248  H1  HOH D 593      23.950  29.050  71.356  1.00  0.00      D    H  
HETATM 2249  H2  HOH D 593      25.546  28.720  71.256  1.00  0.00      D    H  
HETATM 2250  O   HOH D 594       0.448  21.646  38.475  1.00  0.00      D    O  
HETATM 2251  H1  HOH D 594       1.327  22.113  38.378  1.00  0.00      D    H  
HETATM 2252  H2  HOH D 594       0.556  20.681  38.235  1.00  0.00      D    H  
HETATM 2253  O   HOH D 595      27.540  35.890  87.757  1.00  0.00      D    O  
HETATM 2254  H1  HOH D 595      28.003  36.688  88.144  1.00  0.00      D    H  
HETATM 2255  H2  HOH D 595      27.891  35.715  86.837  1.00  0.00      D    H  
HETATM 2256  O   HOH D 596      22.846  24.739  70.208  1.00  0.00      D    O  
HETATM 2257  H1  HOH D 596      23.477  24.681  70.982  1.00  0.00      D    H  
HETATM 2258  H2  HOH D 596      23.106  24.066  69.515  1.00  0.00      D    H  
HETATM 2259  O   HOH D 597       3.370  13.383  28.963  1.00  0.00      D    O  
HETATM 2260  H1  HOH D 597       4.065  12.870  28.459  1.00  0.00      D    H  
HETATM 2261  H2  HOH D 597       2.787  13.877  28.318  1.00  0.00      D    H  
HETATM 2262  O   HOH D 598      28.423  34.784  85.400  1.00  0.00      D    O  
HETATM 2263  H1  HOH D 598      28.857  35.650  85.154  1.00  0.00      D    H  
HETATM 2264  H2  HOH D 598      29.040  34.255  85.983  1.00  0.00      D    H  
HETATM 2265  O   HOH D 599      47.397  17.663   3.210  1.00  0.00      D    O  
HETATM 2266  H1  HOH D 599      47.240  16.731   2.883  1.00  0.00      D    H  
HETATM 2267  H2  HOH D 599      48.330  17.942   2.985  1.00  0.00      D    H  
HETATM 2268  O   HOH D 600      18.804  38.936  11.449  1.00  0.00      D    O  
HETATM 2269  H1  HOH D 600      18.989  39.772  10.933  1.00  0.00      D    H  
HETATM 2270  H2  HOH D 600      18.095  38.407  10.983  1.00  0.00      D    H  
HETATM 2271  O   HOH D 601      18.419   8.694  27.431  1.00  0.00      D    O  
HETATM 2272  H1  HOH D 601      18.139   9.207  26.620  1.00  0.00      D    H  
HETATM 2273  H2  HOH D 601      18.235   9.237  28.250  1.00  0.00      D    H  
HETATM 2274  O   HOH D 602      13.186   2.641  17.341  1.00  0.00      D    O  
HETATM 2275  H1  HOH D 602      12.428   2.920  17.931  1.00  0.00      D    H  
HETATM 2276  H2  HOH D 602      12.949   1.788  16.876  1.00  0.00      D    H  
HETATM 2277  O   HOH D 603      34.128  41.634  78.859  1.00  0.00      D    O  
HETATM 2278  H1  HOH D 603      35.116  41.714  78.723  1.00  0.00      D    H  
HETATM 2279  H2  HOH D 603      33.695  41.350  78.004  1.00  0.00      D    H  
HETATM 2280  O   HOH D 604      10.445  19.285  94.275  1.00  0.00      D    O  
HETATM 2281  H1  HOH D 604       9.902  19.819  93.627  1.00  0.00      D    H  
HETATM 2282  H2  HOH D 604      10.331  18.311  94.082  1.00  0.00      D    H  
HETATM 2283  O   HOH D 605      13.509  27.767 111.851  1.00  0.00      D    O  
HETATM 2284  H1  HOH D 605      13.920  28.671 111.964  1.00  0.00      D    H  
HETATM 2285  H2  HOH D 605      13.888  27.141 112.532  1.00  0.00      D    H  
HETATM 2286  O   HOH D 606      47.983   2.614  99.852  1.00  0.00      D    O  
HETATM 2287  H1  HOH D 606      47.760   2.300  98.929  1.00  0.00      D    H  
HETATM 2288  H2  HOH D 606      48.447   3.499  99.800  1.00  0.00      D    H  
HETATM 2289  O   HOH D 607      47.886   4.729 116.495  1.00  0.00      D    O  
HETATM 2290  H1  HOH D 607      47.884   4.154 115.676  1.00  0.00      D    H  
HETATM 2291  H2  HOH D 607      48.525   4.352 117.165  1.00  0.00      D    H  
HETATM 2292  O   HOH D 608       4.473   2.273  36.128  1.00  0.00      D    O  
HETATM 2293  H1  HOH D 608       3.915   3.081  36.314  1.00  0.00      D    H  
HETATM 2294  H2  HOH D 608       5.441   2.513  36.200  1.00  0.00      D    H  
HETATM 2295  O   HOH D 609      29.466  10.735  41.045  1.00  0.00      D    O  
HETATM 2296  H1  HOH D 609      28.556  10.876  41.434  1.00  0.00      D    H  
HETATM 2297  H2  HOH D 609      29.999  11.577  41.131  1.00  0.00      D    H  
HETATM 2298  O   HOH D 610      13.145  11.108 111.990  1.00  0.00      D    O  
HETATM 2299  H1  HOH D 610      13.087  12.101 112.091  1.00  0.00      D    H  
HETATM 2300  H2  HOH D 610      13.083  10.677 112.891  1.00  0.00      D    H  
HETATM 2301  O   HOH D 611       5.190  16.671  58.817  1.00  0.00      D    O  
HETATM 2302  H1  HOH D 611       4.491  16.762  59.527  1.00  0.00      D    H  
HETATM 2303  H2  HOH D 611       5.588  15.754  58.857  1.00  0.00      D    H  
HETATM 2304  O   HOH D 612      13.296   3.296  22.536  1.00  0.00      D    O  
HETATM 2305  H1  HOH D 612      14.287   3.297  22.673  1.00  0.00      D    H  
HETATM 2306  H2  HOH D 612      12.842   3.042  23.390  1.00  0.00      D    H  
HETATM 2307  O   HOH D 613      36.524   0.237  16.338  1.00  0.00      D    O  
HETATM 2308  H1  HOH D 613      36.214   0.600  17.217  1.00  0.00      D    H  
HETATM 2309  H2  HOH D 613      37.345  -0.317  16.477  1.00  0.00      D    H  
HETATM 2310  O   HOH D 614      32.010   8.839  33.325  1.00  0.00      D    O  
HETATM 2311  H1  HOH D 614      31.211   9.034  33.893  1.00  0.00      D    H  
HETATM 2312  H2  HOH D 614      31.748   8.866  32.360  1.00  0.00      D    H  
HETATM 2313  O   HOH D 615      27.448  21.222 117.264  1.00  0.00      D    O  
HETATM 2314  H1  HOH D 615      27.472  21.010 116.287  1.00  0.00      D    H  
HETATM 2315  H2  HOH D 615      26.503  21.187 117.589  1.00  0.00      D    H  
HETATM 2316  O   HOH D 616      39.789  36.661  69.284  1.00  0.00      D    O  
HETATM 2317  H1  HOH D 616      39.904  37.111  68.398  1.00  0.00      D    H  
HETATM 2318  H2  HOH D 616      38.825  36.689  69.549  1.00  0.00      D    H  
HETATM 2319  O   HOH D 617      30.460   5.263   9.733  1.00  0.00      D    O  
HETATM 2320  H1  HOH D 617      30.219   5.251   8.763  1.00  0.00      D    H  
HETATM 2321  H2  HOH D 617      29.725   4.842  10.264  1.00  0.00      D    H  
HETATM 2322  O   HOH D 618       1.982  17.001  55.879  1.00  0.00      D    O  
HETATM 2323  H1  HOH D 618       2.179  16.052  56.125  1.00  0.00      D    H  
HETATM 2324  H2  HOH D 618       2.664  17.602  56.294  1.00  0.00      D    H  
HETATM 2325  O   HOH D 619      42.614   8.540   6.408  1.00  0.00      D    O  
HETATM 2326  H1  HOH D 619      42.999   9.367   5.999  1.00  0.00      D    H  
HETATM 2327  H2  HOH D 619      41.626   8.521   6.257  1.00  0.00      D    H  
HETATM 2328  O   HOH D 620      35.925   1.145  68.855  1.00  0.00      D    O  
HETATM 2329  H1  HOH D 620      35.942   1.846  68.143  1.00  0.00      D    H  
HETATM 2330  H2  HOH D 620      35.191   1.346  69.504  1.00  0.00      D    H  
HETATM 2331  O   HOH D 621      25.056   1.936  72.418  1.00  0.00      D    O  
HETATM 2332  H1  HOH D 621      24.250   2.330  72.860  1.00  0.00      D    H  
HETATM 2333  H2  HOH D 621      25.868   2.132  72.969  1.00  0.00      D    H  
HETATM 2334  O   HOH D 622      42.803  11.858  62.957  1.00  0.00      D    O  
HETATM 2335  H1  HOH D 622      43.381  11.696  63.756  1.00  0.00      D    H  
HETATM 2336  H2  HOH D 622      43.299  11.597  62.128  1.00  0.00      D    H  
HETATM 2337  O   HOH D 623      30.233  36.034  52.494  1.00  0.00      D    O  
HETATM 2338  H1  HOH D 623      30.846  35.389  52.950  1.00  0.00      D    H  
HETATM 2339  H2  HOH D 623      30.739  36.863  52.256  1.00  0.00      D    H  
HETATM 2340  O   HOH D 624      16.504  20.658  23.431  1.00  0.00      D    O  
HETATM 2341  H1  HOH D 624      16.437  21.348  22.711  1.00  0.00      D    H  
HETATM 2342  H2  HOH D 624      17.382  20.750  23.901  1.00  0.00      D    H  
HETATM 2343  O   HOH D 625      38.127  21.595  97.853  1.00  0.00      D    O  
HETATM 2344  H1  HOH D 625      37.294  21.145  97.532  1.00  0.00      D    H  
HETATM 2345  H2  HOH D 625      38.370  21.241  98.756  1.00  0.00      D    H  
HETATM 2346  O   HOH D 626      23.066  36.768  38.674  1.00  0.00      D    O  
HETATM 2347  H1  HOH D 626      22.780  36.637  37.725  1.00  0.00      D    H  
HETATM 2348  H2  HOH D 626      22.259  36.811  39.263  1.00  0.00      D    H  
HETATM 2349  O   HOH D 627      12.478  18.965  83.226  1.00  0.00      D    O  
HETATM 2350  H1  HOH D 627      12.530  19.615  82.467  1.00  0.00      D    H  
HETATM 2351  H2  HOH D 627      11.953  18.163  82.942  1.00  0.00      D    H  
HETATM 2352  O   HOH D 628      38.906   2.337  15.716  1.00  0.00      D    O  
HETATM 2353  H1  HOH D 628      38.275   2.041  16.433  1.00  0.00      D    H  
HETATM 2354  H2  HOH D 628      39.844   2.305  16.063  1.00  0.00      D    H  
HETATM 2355  O   HOH D 629      31.280  10.848  16.060  1.00  0.00      D    O  
HETATM 2356  H1  HOH D 629      31.910  11.232  15.385  1.00  0.00      D    H  
HETATM 2357  H2  HOH D 629      30.565  10.329  15.591  1.00  0.00      D    H  
HETATM 2358  O   HOH D 630      11.538  12.167  82.341  1.00  0.00      D    O  
HETATM 2359  H1  HOH D 630      12.174  12.095  81.573  1.00  0.00      D    H  
HETATM 2360  H2  HOH D 630      11.865  11.604  83.100  1.00  0.00      D    H  
HETATM 2361  O   HOH D 631      28.005  23.794  11.339  1.00  0.00      D    O  
HETATM 2362  H1  HOH D 631      27.462  24.512  10.905  1.00  0.00      D    H  
HETATM 2363  H2  HOH D 631      28.975  24.036  11.294  1.00  0.00      D    H  
HETATM 2364  O   HOH D 632      32.254   6.273 105.839  1.00  0.00      D    O  
HETATM 2365  H1  HOH D 632      31.477   6.333 106.467  1.00  0.00      D    H  
HETATM 2366  H2  HOH D 632      32.941   6.954 106.093  1.00  0.00      D    H  
HETATM 2367  O   HOH D 633      21.331  39.391 112.597  1.00  0.00      D    O  
HETATM 2368  H1  HOH D 633      21.883  38.958 113.310  1.00  0.00      D    H  
HETATM 2369  H2  HOH D 633      21.574  39.005 111.707  1.00  0.00      D    H  
HETATM 2370  O   HOH D 634       0.584   1.472  92.785  1.00  0.00      D    O  
HETATM 2371  H1  HOH D 634       0.645   2.022  91.952  1.00  0.00      D    H  
HETATM 2372  H2  HOH D 634      -0.374   1.259  92.974  1.00  0.00      D    H  
HETATM 2373  O   HOH D 635      47.539   8.188  69.544  1.00  0.00      D    O  
HETATM 2374  H1  HOH D 635      47.754   9.100  69.195  1.00  0.00      D    H  
HETATM 2375  H2  HOH D 635      48.388   7.688  69.714  1.00  0.00      D    H  
HETATM 2376  O   HOH D 636      28.664  16.387  17.158  1.00  0.00      D    O  
HETATM 2377  H1  HOH D 636      29.108  16.351  18.054  1.00  0.00      D    H  
HETATM 2378  H2  HOH D 636      29.127  17.062  16.584  1.00  0.00      D    H  
HETATM 2379  O   HOH D 637      20.031   3.130  57.830  1.00  0.00      D    O  
HETATM 2380  H1  HOH D 637      20.918   2.738  57.586  1.00  0.00      D    H  
HETATM 2381  H2  HOH D 637      19.996   4.085  57.535  1.00  0.00      D    H  
HETATM 2382  O   HOH D 638       7.553  14.407 108.576  1.00  0.00      D    O  
HETATM 2383  H1  HOH D 638       7.715  14.184 107.614  1.00  0.00      D    H  
HETATM 2384  H2  HOH D 638       7.130  13.625 109.033  1.00  0.00      D    H  
HETATM 2385  O   HOH D 639      10.923  17.718  18.581  1.00  0.00      D    O  
HETATM 2386  H1  HOH D 639      11.527  18.138  17.904  1.00  0.00      D    H  
HETATM 2387  H2  HOH D 639       9.996  18.077  18.469  1.00  0.00      D    H  
HETATM 2388  O   HOH D 640      16.527  30.794  79.493  1.00  0.00      D    O  
HETATM 2389  H1  HOH D 640      17.443  30.392  79.497  1.00  0.00      D    H  
HETATM 2390  H2  HOH D 640      16.326  31.156  78.583  1.00  0.00      D    H  
HETATM 2391  O   HOH D 641      33.410   3.852 113.486  1.00  0.00      D    O  
HETATM 2392  H1  HOH D 641      32.692   3.174 113.647  1.00  0.00      D    H  
HETATM 2393  H2  HOH D 641      33.065   4.563 112.872  1.00  0.00      D    H  
HETATM 2394  O   HOH D 642      46.424  12.327  52.590  1.00  0.00      D    O  
HETATM 2395  H1  HOH D 642      46.792  13.256  52.589  1.00  0.00      D    H  
HETATM 2396  H2  HOH D 642      47.153  11.679  52.811  1.00  0.00      D    H  
HETATM 2397  O   HOH D 643      29.103   9.505  98.559  1.00  0.00      D    O  
HETATM 2398  H1  HOH D 643      29.250   9.883  99.473  1.00  0.00      D    H  
HETATM 2399  H2  HOH D 643      29.889   9.720  97.979  1.00  0.00      D    H  
HETATM 2400  O   HOH D 644       6.613  37.919  32.152  1.00  0.00      D    O  
HETATM 2401  H1  HOH D 644       5.796  38.481  32.023  1.00  0.00      D    H  
HETATM 2402  H2  HOH D 644       6.495  37.339  32.958  1.00  0.00      D    H  
HETATM 2403  O   HOH D 645       9.707  16.078  55.523  1.00  0.00      D    O  
HETATM 2404  H1  HOH D 645       8.830  15.903  55.971  1.00  0.00      D    H  
HETATM 2405  H2  HOH D 645      10.162  15.209  55.329  1.00  0.00      D    H  
HETATM 2406  O   HOH D 646      39.531  14.505  21.781  1.00  0.00      D    O  
HETATM 2407  H1  HOH D 646      39.446  13.859  22.540  1.00  0.00      D    H  
HETATM 2408  H2  HOH D 646      39.241  15.413  22.083  1.00  0.00      D    H  
HETATM 2409  O   HOH D 647      15.211   3.437  31.519  1.00  0.00      D    O  
HETATM 2410  H1  HOH D 647      15.279   2.514  31.898  1.00  0.00      D    H  
HETATM 2411  H2  HOH D 647      14.310   3.817  31.727  1.00  0.00      D    H  
HETATM 2412  O   HOH D 648      10.327   3.113  11.058  1.00  0.00      D    O  
HETATM 2413  H1  HOH D 648      11.027   2.401  10.996  1.00  0.00      D    H  
HETATM 2414  H2  HOH D 648       9.958   3.138  11.987  1.00  0.00      D    H  
HETATM 2415  O   HOH D 649      19.455   5.051  45.060  1.00  0.00      D    O  
HETATM 2416  H1  HOH D 649      19.999   5.228  44.239  1.00  0.00      D    H  
HETATM 2417  H2  HOH D 649      18.799   4.319  44.874  1.00  0.00      D    H  
HETATM 2418  O   HOH D 650      33.445   7.629  51.921  1.00  0.00      D    O  
HETATM 2419  H1  HOH D 650      32.769   7.905  51.238  1.00  0.00      D    H  
HETATM 2420  H2  HOH D 650      33.681   6.667  51.787  1.00  0.00      D    H  
HETATM 2421  O   HOH D 651      38.972  20.663  72.716  1.00  0.00      D    O  
HETATM 2422  H1  HOH D 651      39.267  20.782  71.768  1.00  0.00      D    H  
HETATM 2423  H2  HOH D 651      39.774  20.575  73.306  1.00  0.00      D    H  
HETATM 2424  O   HOH D 652      29.770  40.344   3.384  1.00  0.00      D    O  
HETATM 2425  H1  HOH D 652      30.678  40.112   3.732  1.00  0.00      D    H  
HETATM 2426  H2  HOH D 652      29.151  39.571   3.524  1.00  0.00      D    H  
HETATM 2427  O   HOH D 653      27.949  24.856  25.883  1.00  0.00      D    O  
HETATM 2428  H1  HOH D 653      28.233  24.195  25.189  1.00  0.00      D    H  
HETATM 2429  H2  HOH D 653      27.624  25.689  25.436  1.00  0.00      D    H  
HETATM 2430  O   HOH D 654       8.369  17.935  61.613  1.00  0.00      D    O  
HETATM 2431  H1  HOH D 654       8.271  17.129  61.029  1.00  0.00      D    H  
HETATM 2432  H2  HOH D 654       8.832  18.661  61.105  1.00  0.00      D    H  
HETATM 2433  O   HOH D 655      16.256   0.497  52.428  1.00  0.00      D    O  
HETATM 2434  H1  HOH D 655      17.012   0.393  53.074  1.00  0.00      D    H  
HETATM 2435  H2  HOH D 655      15.940  -0.407  52.138  1.00  0.00      D    H  
HETATM 2436  O   HOH D 656      29.112  26.263  97.502  1.00  0.00      D    O  
HETATM 2437  H1  HOH D 656      28.702  25.767  98.267  1.00  0.00      D    H  
HETATM 2438  H2  HOH D 656      28.476  26.271  96.731  1.00  0.00      D    H  
HETATM 2439  O   HOH D 657      35.856  19.792  12.948  1.00  0.00      D    O  
HETATM 2440  H1  HOH D 657      36.811  20.082  12.901  1.00  0.00      D    H  
HETATM 2441  H2  HOH D 657      35.811  18.793  12.963  1.00  0.00      D    H  
HETATM 2442  O   HOH D 658      46.914  20.174  46.571  1.00  0.00      D    O  
HETATM 2443  H1  HOH D 658      46.193  20.511  45.965  1.00  0.00      D    H  
HETATM 2444  H2  HOH D 658      47.374  19.397  46.143  1.00  0.00      D    H  
HETATM 2445  O   HOH D 659      44.861  35.609  60.374  1.00  0.00      D    O  
HETATM 2446  H1  HOH D 659      44.473  36.317  60.964  1.00  0.00      D    H  
HETATM 2447  H2  HOH D 659      45.370  36.040  59.628  1.00  0.00      D    H  
HETATM 2448  O   HOH D 660      20.673   6.772  15.611  1.00  0.00      D    O  
HETATM 2449  H1  HOH D 660      20.335   6.196  16.355  1.00  0.00      D    H  
HETATM 2450  H2  HOH D 660      20.254   6.483  14.750  1.00  0.00      D    H  
HETATM 2451  O   HOH D 661       1.487  29.000  88.919  1.00  0.00      D    O  
HETATM 2452  H1  HOH D 661       1.516  28.840  89.905  1.00  0.00      D    H  
HETATM 2453  H2  HOH D 661       1.736  28.159  88.438  1.00  0.00      D    H  
HETATM 2454  O   HOH D 662      15.086  34.709  95.328  1.00  0.00      D    O  
HETATM 2455  H1  HOH D 662      14.134  34.871  95.069  1.00  0.00      D    H  
HETATM 2456  H2  HOH D 662      15.186  34.820  96.317  1.00  0.00      D    H  
HETATM 2457  O   HOH D 663      37.458  30.213  67.027  1.00  0.00      D    O  
HETATM 2458  H1  HOH D 663      37.961  30.471  67.852  1.00  0.00      D    H  
HETATM 2459  H2  HOH D 663      37.843  30.692  66.238  1.00  0.00      D    H  
HETATM 2460  O   HOH D 664      13.200  15.993  32.396  1.00  0.00      D    O  
HETATM 2461  H1  HOH D 664      13.473  15.764  31.462  1.00  0.00      D    H  
HETATM 2462  H2  HOH D 664      13.872  16.614  32.798  1.00  0.00      D    H  
HETATM 2463  O   HOH D 665      12.916  36.983  23.930  1.00  0.00      D    O  
HETATM 2464  H1  HOH D 665      12.209  36.969  23.223  1.00  0.00      D    H  
HETATM 2465  H2  HOH D 665      13.014  36.068  24.321  1.00  0.00      D    H  
HETATM 2466  O   HOH D 666      12.573  26.819  69.188  1.00  0.00      D    O  
HETATM 2467  H1  HOH D 666      12.728  27.749  69.522  1.00  0.00      D    H  
HETATM 2468  H2  HOH D 666      13.166  26.645  68.401  1.00  0.00      D    H  
HETATM 2469  O   HOH D 667      13.207  37.009  99.875  1.00  0.00      D    O  
HETATM 2470  H1  HOH D 667      12.696  36.555  99.145  1.00  0.00      D    H  
HETATM 2471  H2  HOH D 667      13.285  36.394 100.659  1.00  0.00      D    H  
HETATM 2472  O   HOH D 668      19.677  38.495  46.277  1.00  0.00      D    O  
HETATM 2473  H1  HOH D 668      19.150  37.677  46.507  1.00  0.00      D    H  
HETATM 2474  H2  HOH D 668      19.316  39.277  46.784  1.00  0.00      D    H  
HETATM 2475  O   HOH D 669       9.879   4.499  16.021  1.00  0.00      D    O  
HETATM 2476  H1  HOH D 669      10.524   4.834  16.707  1.00  0.00      D    H  
HETATM 2477  H2  HOH D 669       9.395   3.701  16.380  1.00  0.00      D    H  
HETATM 2478  O   HOH D 670      41.481  29.237  87.631  1.00  0.00      D    O  
HETATM 2479  H1  HOH D 670      40.897  28.434  87.512  1.00  0.00      D    H  
HETATM 2480  H2  HOH D 670      41.028  29.891  88.236  1.00  0.00      D    H  
HETATM 2481  O   HOH D 671      30.339  40.371  50.369  1.00  0.00      D    O  
HETATM 2482  H1  HOH D 671      30.179  41.190  49.819  1.00  0.00      D    H  
HETATM 2483  H2  HOH D 671      29.769  40.405  51.190  1.00  0.00      D    H  
HETATM 2484  O   HOH D 672      12.017  12.814  41.473  1.00  0.00      D    O  
HETATM 2485  H1  HOH D 672      12.871  13.084  41.918  1.00  0.00      D    H  
HETATM 2486  H2  HOH D 672      12.185  12.024  40.883  1.00  0.00      D    H  
HETATM 2487  O   HOH D 673      26.426  11.075  69.477  1.00  0.00      D    O  
HETATM 2488  H1  HOH D 673      26.288  10.264  68.909  1.00  0.00      D    H  
HETATM 2489  H2  HOH D 673      26.725  10.795  70.390  1.00  0.00      D    H  
HETATM 2490  O   HOH D 674      29.788  15.114 115.301  1.00  0.00      D    O  
HETATM 2491  H1  HOH D 674      30.136  14.633 116.107  1.00  0.00      D    H  
HETATM 2492  H2  HOH D 674      28.805  14.953 115.216  1.00  0.00      D    H  
HETATM 2493  O   HOH D 675      25.441  34.351 117.389  1.00  0.00      D    O  
HETATM 2494  H1  HOH D 675      25.059  33.593 117.916  1.00  0.00      D    H  
HETATM 2495  H2  HOH D 675      25.266  34.202 116.416  1.00  0.00      D    H  
HETATM 2496  O   HOH D 676      37.225  39.850  67.093  1.00  0.00      D    O  
HETATM 2497  H1  HOH D 676      36.349  39.375  67.016  1.00  0.00      D    H  
HETATM 2498  H2  HOH D 676      37.221  40.426  67.911  1.00  0.00      D    H  
HETATM 2499  O   HOH D 677      22.026   2.681  45.319  1.00  0.00      D    O  
HETATM 2500  H1  HOH D 677      21.242   2.060  45.334  1.00  0.00      D    H  
HETATM 2501  H2  HOH D 677      22.489   2.613  44.436  1.00  0.00      D    H  
HETATM 2502  O   HOH D 678      49.115  39.774  45.668  1.00  0.00      D    O  
HETATM 2503  H1  HOH D 678      48.503  38.983  45.663  1.00  0.00      D    H  
HETATM 2504  H2  HOH D 678      50.020  39.497  45.345  1.00  0.00      D    H  
HETATM 2505  O   HOH D 679      35.135  12.007 100.146  1.00  0.00      D    O  
HETATM 2506  H1  HOH D 679      35.419  11.100 100.457  1.00  0.00      D    H  
HETATM 2507  H2  HOH D 679      34.211  12.198 100.476  1.00  0.00      D    H  
HETATM 2508  O   HOH D 680      38.725  20.495 109.195  1.00  0.00      D    O  
HETATM 2509  H1  HOH D 680      37.976  20.679 109.832  1.00  0.00      D    H  
HETATM 2510  H2  HOH D 680      38.640  19.564 108.841  1.00  0.00      D    H  
HETATM 2511  O   HOH D 681      19.638  22.218  78.105  1.00  0.00      D    O  
HETATM 2512  H1  HOH D 681      19.835  22.923  77.424  1.00  0.00      D    H  
HETATM 2513  H2  HOH D 681      18.662  22.000  78.086  1.00  0.00      D    H  
HETATM 2514  O   HOH D 682      29.613  17.028  96.099  1.00  0.00      D    O  
HETATM 2515  H1  HOH D 682      30.227  16.628  96.779  1.00  0.00      D    H  
HETATM 2516  H2  HOH D 682      28.665  16.899  96.388  1.00  0.00      D    H  
HETATM 2517  O   HOH D 683      11.108   3.038  18.969  1.00  0.00      D    O  
HETATM 2518  H1  HOH D 683      11.359   3.469  19.836  1.00  0.00      D    H  
HETATM 2519  H2  HOH D 683      10.287   2.483  19.098  1.00  0.00      D    H  
HETATM 2520  O   HOH D 684      31.831  16.110  97.700  1.00  0.00      D    O  
HETATM 2521  H1  HOH D 684      32.408  16.427  98.453  1.00  0.00      D    H  
HETATM 2522  H2  HOH D 684      32.398  15.649  97.017  1.00  0.00      D    H  
HETATM 2523  O   HOH D 685       7.009  39.900  14.602  1.00  0.00      D    O  
HETATM 2524  H1  HOH D 685       6.773  40.466  13.812  1.00  0.00      D    H  
HETATM 2525  H2  HOH D 685       7.982  39.672  14.570  1.00  0.00      D    H  
HETATM 2526  O   HOH D 686      18.208  23.757  23.493  1.00  0.00      D    O  
HETATM 2527  H1  HOH D 686      18.301  23.633  22.506  1.00  0.00      D    H  
HETATM 2528  H2  HOH D 686      17.748  24.626  23.678  1.00  0.00      D    H  
HETATM 2529  O   HOH D 687      29.377  29.409  94.105  1.00  0.00      D    O  
HETATM 2530  H1  HOH D 687      28.775  28.615  94.016  1.00  0.00      D    H  
HETATM 2531  H2  HOH D 687      30.325  29.125  93.966  1.00  0.00      D    H  
HETATM 2532  O   HOH D 688      43.725  17.729  68.638  1.00  0.00      D    O  
HETATM 2533  H1  HOH D 688      44.032  16.778  68.608  1.00  0.00      D    H  
HETATM 2534  H2  HOH D 688      43.199  17.883  69.474  1.00  0.00      D    H  
HETATM 2535  O   HOH D 689      19.408  15.280 106.491  1.00  0.00      D    O  
HETATM 2536  H1  HOH D 689      18.491  15.555 106.200  1.00  0.00      D    H  
HETATM 2537  H2  HOH D 689      19.865  16.054 106.928  1.00  0.00      D    H  
HETATM 2538  O   HOH D 690      47.373  39.526 104.097  1.00  0.00      D    O  
HETATM 2539  H1  HOH D 690      48.167  39.810 104.634  1.00  0.00      D    H  
HETATM 2540  H2  HOH D 690      46.557  39.991 104.437  1.00  0.00      D    H  
HETATM 2541  O   HOH D 691      32.898  29.431  98.361  1.00  0.00      D    O  
HETATM 2542  H1  HOH D 691      31.970  29.146  98.121  1.00  0.00      D    H  
HETATM 2543  H2  HOH D 691      33.286  28.784  99.018  1.00  0.00      D    H  
HETATM 2544  O   HOH D 692      -0.160   7.865  47.488  1.00  0.00      D    O  
HETATM 2545  H1  HOH D 692       0.060   7.746  46.520  1.00  0.00      D    H  
HETATM 2546  H2  HOH D 692       0.214   8.735  47.810  1.00  0.00      D    H  
HETATM 2547  O   HOH D 693      15.748  22.025  25.958  1.00  0.00      D    O  
HETATM 2548  H1  HOH D 693      15.894  21.326  25.257  1.00  0.00      D    H  
HETATM 2549  H2  HOH D 693      15.908  21.628  26.862  1.00  0.00      D    H  
HETATM 2550  O   HOH D 694       7.802  13.166  38.721  1.00  0.00      D    O  
HETATM 2551  H1  HOH D 694       8.081  12.217  38.869  1.00  0.00      D    H  
HETATM 2552  H2  HOH D 694       7.203  13.457  39.467  1.00  0.00      D    H  
HETATM 2553  O   HOH D 695       0.184  11.165  65.031  1.00  0.00      D    O  
HETATM 2554  H1  HOH D 695       0.548  11.924  65.570  1.00  0.00      D    H  
HETATM 2555  H2  HOH D 695      -0.503  10.674  65.568  1.00  0.00      D    H  
HETATM 2556  O   HOH D 696      35.509  32.269  91.537  1.00  0.00      D    O  
HETATM 2557  H1  HOH D 696      35.893  31.359  91.695  1.00  0.00      D    H  
HETATM 2558  H2  HOH D 696      35.546  32.799  92.385  1.00  0.00      D    H  
HETATM 2559  O   HOH D 697      40.133  21.194  93.522  1.00  0.00      D    O  
HETATM 2560  H1  HOH D 697      41.038  21.245  93.100  1.00  0.00      D    H  
HETATM 2561  H2  HOH D 697      40.160  21.628  94.422  1.00  0.00      D    H  
HETATM 2562  O   HOH D 698      10.466  16.675 111.877  1.00  0.00      D    O  
HETATM 2563  H1  HOH D 698      11.106  17.262 111.380  1.00  0.00      D    H  
HETATM 2564  H2  HOH D 698      10.735  16.628 112.839  1.00  0.00      D    H  
HETATM 2565  O   HOH D 699      34.340  15.719   3.183  1.00  0.00      D    O  
HETATM 2566  H1  HOH D 699      33.425  15.941   3.520  1.00  0.00      D    H  
HETATM 2567  H2  HOH D 699      34.953  16.492   3.346  1.00  0.00      D    H  
HETATM 2568  O   HOH D 700      30.546   0.753  66.681  1.00  0.00      D    O  
HETATM 2569  H1  HOH D 700      30.248   0.584  65.742  1.00  0.00      D    H  
HETATM 2570  H2  HOH D 700      30.349  -0.050  67.243  1.00  0.00      D    H  
HETATM 2571  O   HOH D 701      19.733  40.466  81.087  1.00  0.00      D    O  
HETATM 2572  H1  HOH D 701      19.061  40.136  81.750  1.00  0.00      D    H  
HETATM 2573  H2  HOH D 701      19.337  41.216  80.557  1.00  0.00      D    H  
HETATM 2574  O   HOH D 702       9.044  33.473  53.726  1.00  0.00      D    O  
HETATM 2575  H1  HOH D 702       8.078  33.302  53.530  1.00  0.00      D    H  
HETATM 2576  H2  HOH D 702       9.458  33.964  52.960  1.00  0.00      D    H  
HETATM 2577  O   HOH D 703      22.951  41.620  44.678  1.00  0.00      D    O  
HETATM 2578  H1  HOH D 703      22.592  42.459  45.087  1.00  0.00      D    H  
HETATM 2579  H2  HOH D 703      22.502  40.828  45.091  1.00  0.00      D    H  
HETATM 2580  O   HOH D 704      48.022  28.018  90.912  1.00  0.00      D    O  
HETATM 2581  H1  HOH D 704      47.441  28.405  90.196  1.00  0.00      D    H  
HETATM 2582  H2  HOH D 704      48.863  27.663  90.504  1.00  0.00      D    H  
HETATM 2583  O   HOH D 705      24.728   5.438 118.041  1.00  0.00      D    O  
HETATM 2584  H1  HOH D 705      24.929   5.086 118.955  1.00  0.00      D    H  
HETATM 2585  H2  HOH D 705      25.584   5.652 117.571  1.00  0.00      D    H  
HETATM 2586  O   HOH D 706       5.719  11.438  80.239  1.00  0.00      D    O  
HETATM 2587  H1  HOH D 706       5.550  11.191  79.285  1.00  0.00      D    H  
HETATM 2588  H2  HOH D 706       4.895  11.266  80.779  1.00  0.00      D    H  
HETATM 2589  O   HOH D 707      43.441  32.369  78.113  1.00  0.00      D    O  
HETATM 2590  H1  HOH D 707      42.739  33.081  78.103  1.00  0.00      D    H  
HETATM 2591  H2  HOH D 707      43.323  31.772  77.320  1.00  0.00      D    H  
HETATM 2592  O   HOH D 708       1.476  24.947  17.272  1.00  0.00      D    O  
HETATM 2593  H1  HOH D 708       1.809  24.643  16.380  1.00  0.00      D    H  
HETATM 2594  H2  HOH D 708       2.248  25.250  17.831  1.00  0.00      D    H  
HETATM 2595  O   HOH D 709      29.206   5.530  45.676  1.00  0.00      D    O  
HETATM 2596  H1  HOH D 709      29.378   6.399  46.139  1.00  0.00      D    H  
HETATM 2597  H2  HOH D 709      28.757   4.898  46.308  1.00  0.00      D    H  
HETATM 2598  O   HOH D 710      42.867  32.930  89.220  1.00  0.00      D    O  
HETATM 2599  H1  HOH D 710      43.418  32.156  89.529  1.00  0.00      D    H  
HETATM 2600  H2  HOH D 710      43.015  33.710  89.828  1.00  0.00      D    H  
HETATM 2601  O   HOH D 711      11.053  17.155  81.833  1.00  0.00      D    O  
HETATM 2602  H1  HOH D 711      11.664  16.388  81.638  1.00  0.00      D    H  
HETATM 2603  H2  HOH D 711      10.803  17.608  80.977  1.00  0.00      D    H  
HETATM 2604  O   HOH D 712      10.507  25.729  35.167  1.00  0.00      D    O  
HETATM 2605  H1  HOH D 712      10.336  26.202  34.303  1.00  0.00      D    H  
HETATM 2606  H2  HOH D 712      11.439  25.366  35.169  1.00  0.00      D    H  
HETATM 2607  O   HOH D 713      46.694  32.232  81.831  1.00  0.00      D    O  
HETATM 2608  H1  HOH D 713      47.252  31.591  81.304  1.00  0.00      D    H  
HETATM 2609  H2  HOH D 713      45.785  31.840  81.976  1.00  0.00      D    H  
HETATM 2610  O   HOH D 714      14.177   5.002  70.933  1.00  0.00      D    O  
HETATM 2611  H1  HOH D 714      15.023   5.189  70.435  1.00  0.00      D    H  
HETATM 2612  H2  HOH D 714      14.338   4.277  71.603  1.00  0.00      D    H  
HETATM 2613  O   HOH D 715      41.544  20.536  57.564  1.00  0.00      D    O  
HETATM 2614  H1  HOH D 715      40.573  20.771  57.613  1.00  0.00      D    H  
HETATM 2615  H2  HOH D 715      42.074  21.355  57.342  1.00  0.00      D    H  
HETATM 2616  O   HOH D 716      23.385  27.677  19.098  1.00  0.00      D    O  
HETATM 2617  H1  HOH D 716      23.179  28.598  18.769  1.00  0.00      D    H  
HETATM 2618  H2  HOH D 716      24.357  27.485  18.963  1.00  0.00      D    H  
HETATM 2619  O   HOH D 717      43.376   9.168  29.778  1.00  0.00      D    O  
HETATM 2620  H1  HOH D 717      43.082   8.576  29.028  1.00  0.00      D    H  
HETATM 2621  H2  HOH D 717      44.339   9.407  29.656  1.00  0.00      D    H  
HETATM 2622  O   HOH D 718       5.002  26.655  11.797  1.00  0.00      D    O  
HETATM 2623  H1  HOH D 718       4.374  26.314  11.098  1.00  0.00      D    H  
HETATM 2624  H2  HOH D 718       4.754  26.267  12.685  1.00  0.00      D    H  
HETATM 2625  O   HOH D 719      32.239  28.819  45.282  1.00  0.00      D    O  
HETATM 2626  H1  HOH D 719      32.481  28.346  44.436  1.00  0.00      D    H  
HETATM 2627  H2  HOH D 719      32.684  28.369  46.056  1.00  0.00      D    H  
HETATM 2628  O   HOH D 720      22.881  39.859  49.964  1.00  0.00      D    O  
HETATM 2629  H1  HOH D 720      22.460  40.759  49.849  1.00  0.00      D    H  
HETATM 2630  H2  HOH D 720      22.195  39.148  49.814  1.00  0.00      D    H  
HETATM 2631  O   HOH D 721      42.236  14.570  70.492  1.00  0.00      D    O  
HETATM 2632  H1  HOH D 721      41.380  14.213  70.120  1.00  0.00      D    H  
HETATM 2633  H2  HOH D 721      42.039  15.322  71.121  1.00  0.00      D    H  
HETATM 2634  O   HOH D 722       9.733   0.092  87.975  1.00  0.00      D    O  
HETATM 2635  H1  HOH D 722      10.506   0.667  88.243  1.00  0.00      D    H  
HETATM 2636  H2  HOH D 722       9.425   0.354  87.060  1.00  0.00      D    H  
HETATM 2637  O   HOH D 723      24.842  40.116  40.600  1.00  0.00      D    O  
HETATM 2638  H1  HOH D 723      24.032  40.128  40.014  1.00  0.00      D    H  
HETATM 2639  H2  HOH D 723      24.725  40.774  41.344  1.00  0.00      D    H  
HETATM 2640  O   HOH D 724      32.864  20.006   7.955  1.00  0.00      D    O  
HETATM 2641  H1  HOH D 724      33.751  20.207   7.539  1.00  0.00      D    H  
HETATM 2642  H2  HOH D 724      32.206  20.711   7.692  1.00  0.00      D    H  
HETATM 2643  O   HOH D 725      24.285   7.258  99.762  1.00  0.00      D    O  
HETATM 2644  H1  HOH D 725      23.939   6.923  98.886  1.00  0.00      D    H  
HETATM 2645  H2  HOH D 725      24.943   6.603 100.134  1.00  0.00      D    H  
HETATM 2646  O   HOH D 726      44.224  23.906  81.800  1.00  0.00      D    O  
HETATM 2647  H1  HOH D 726      43.409  23.371  82.026  1.00  0.00      D    H  
HETATM 2648  H2  HOH D 726      43.951  24.755  81.348  1.00  0.00      D    H  
HETATM 2649  O   HOH D 727      35.066  13.697 117.530  1.00  0.00      D    O  
HETATM 2650  H1  HOH D 727      35.296  13.518 118.486  1.00  0.00      D    H  
HETATM 2651  H2  HOH D 727      34.188  14.174 117.481  1.00  0.00      D    H  
HETATM 2652  O   HOH D 728       7.062  13.879  52.176  1.00  0.00      D    O  
HETATM 2653  H1  HOH D 728       7.806  13.999  51.518  1.00  0.00      D    H  
HETATM 2654  H2  HOH D 728       6.191  13.830  51.688  1.00  0.00      D    H  
HETATM 2655  O   HOH D 729      47.533  26.691 105.145  1.00  0.00      D    O  
HETATM 2656  H1  HOH D 729      46.691  27.210 105.290  1.00  0.00      D    H  
HETATM 2657  H2  HOH D 729      47.652  26.034 105.889  1.00  0.00      D    H  
HETATM 2658  O   HOH D 730      36.952  26.092 117.692  1.00  0.00      D    O  
HETATM 2659  H1  HOH D 730      37.294  25.673 118.533  1.00  0.00      D    H  
HETATM 2660  H2  HOH D 730      37.429  26.956 117.532  1.00  0.00      D    H  
HETATM 2661  O   HOH D 731      26.658   5.759 100.568  1.00  0.00      D    O  
HETATM 2662  H1  HOH D 731      27.482   6.308 100.702  1.00  0.00      D    H  
HETATM 2663  H2  HOH D 731      26.823   5.078  99.854  1.00  0.00      D    H  
HETATM 2664  O   HOH D 732      11.767  14.974 116.390  1.00  0.00      D    O  
HETATM 2665  H1  HOH D 732      11.241  14.518 117.108  1.00  0.00      D    H  
HETATM 2666  H2  HOH D 732      12.426  14.331 116.000  1.00  0.00      D    H  
HETATM 2667  O   HOH D 733      33.703  17.173 117.826  1.00  0.00      D    O  
HETATM 2668  H1  HOH D 733      33.363  16.522 118.505  1.00  0.00      D    H  
HETATM 2669  H2  HOH D 733      33.123  17.988 117.826  1.00  0.00      D    H  
HETATM 2670  O   HOH D 734      18.083  12.849  26.040  1.00  0.00      D    O  
HETATM 2671  H1  HOH D 734      17.487  13.645  25.937  1.00  0.00      D    H  
HETATM 2672  H2  HOH D 734      18.987  13.147  26.347  1.00  0.00      D    H  
HETATM 2673  O   HOH D 735      41.754  38.052  92.815  1.00  0.00      D    O  
HETATM 2674  H1  HOH D 735      41.945  37.148  93.200  1.00  0.00      D    H  
HETATM 2675  H2  HOH D 735      40.770  38.150  92.667  1.00  0.00      D    H  
HETATM 2676  O   HOH D 736      31.047  19.853  88.364  1.00  0.00      D    O  
HETATM 2677  H1  HOH D 736      31.427  18.933  88.263  1.00  0.00      D    H  
HETATM 2678  H2  HOH D 736      30.203  19.807  88.899  1.00  0.00      D    H  
HETATM 2679  O   HOH D 737      21.075  29.491  62.194  1.00  0.00      D    O  
HETATM 2680  H1  HOH D 737      20.429  28.819  61.831  1.00  0.00      D    H  
HETATM 2681  H2  HOH D 737      21.098  30.290  61.594  1.00  0.00      D    H  
HETATM 2682  O   HOH D 738      27.735   3.794  90.609  1.00  0.00      D    O  
HETATM 2683  H1  HOH D 738      27.973   3.199  91.376  1.00  0.00      D    H  
HETATM 2684  H2  HOH D 738      26.771   3.669  90.376  1.00  0.00      D    H  
HETATM 2685  O   HOH D 739      21.004  13.876  76.280  1.00  0.00      D    O  
HETATM 2686  H1  HOH D 739      20.778  14.619  76.909  1.00  0.00      D    H  
HETATM 2687  H2  HOH D 739      21.073  14.237  75.350  1.00  0.00      D    H  
HETATM 2688  O   HOH D 740      26.668  29.057  34.463  1.00  0.00      D    O  
HETATM 2689  H1  HOH D 740      26.998  29.787  35.061  1.00  0.00      D    H  
HETATM 2690  H2  HOH D 740      26.898  28.169  34.862  1.00  0.00      D    H  
HETATM 2691  O   HOH D 741      10.485  13.224  90.307  1.00  0.00      D    O  
HETATM 2692  H1  HOH D 741      10.689  12.365  89.838  1.00  0.00      D    H  
HETATM 2693  H2  HOH D 741      10.887  13.208  91.223  1.00  0.00      D    H  
HETATM 2694  O   HOH D 742      40.395  40.551  22.915  1.00  0.00      D    O  
HETATM 2695  H1  HOH D 742      40.217  39.581  22.748  1.00  0.00      D    H  
HETATM 2696  H2  HOH D 742      40.112  41.084  22.118  1.00  0.00      D    H  
HETATM 2697  O   HOH D 743       1.122  10.028 112.452  1.00  0.00      D    O  
HETATM 2698  H1  HOH D 743       2.113  10.027 112.589  1.00  0.00      D    H  
HETATM 2699  H2  HOH D 743       0.681  10.497 113.217  1.00  0.00      D    H  
HETATM 2700  O   HOH D 744      23.869  14.990  16.933  1.00  0.00      D    O  
HETATM 2701  H1  HOH D 744      24.845  15.206  16.919  1.00  0.00      D    H  
HETATM 2702  H2  HOH D 744      23.471  15.300  17.797  1.00  0.00      D    H  
HETATM 2703  O   HOH D 745      39.470  41.571  84.727  1.00  0.00      D    O  
HETATM 2704  H1  HOH D 745      40.110  41.829  85.450  1.00  0.00      D    H  
HETATM 2705  H2  HOH D 745      39.130  42.395  84.273  1.00  0.00      D    H  
HETATM 2706  O   HOH D 746      20.943  34.476 112.601  1.00  0.00      D    O  
HETATM 2707  H1  HOH D 746      19.954  34.516 112.461  1.00  0.00      D    H  
HETATM 2708  H2  HOH D 746      21.394  35.120 111.983  1.00  0.00      D    H  
HETATM 2709  O   HOH D 747      44.383  21.957  64.995  1.00  0.00      D    O  
HETATM 2710  H1  HOH D 747      43.770  22.527  64.448  1.00  0.00      D    H  
HETATM 2711  H2  HOH D 747      44.679  21.170  64.453  1.00  0.00      D    H  
HETATM 2712  O   HOH D 748      35.859   4.873  39.550  1.00  0.00      D    O  
HETATM 2713  H1  HOH D 748      35.802   5.775  39.120  1.00  0.00      D    H  
HETATM 2714  H2  HOH D 748      36.819   4.608  39.642  1.00  0.00      D    H  
HETATM 2715  O   HOH D 749      28.125  18.370   3.146  1.00  0.00      D    O  
HETATM 2716  H1  HOH D 749      28.282  19.181   3.710  1.00  0.00      D    H  
HETATM 2717  H2  HOH D 749      27.171  18.350   2.848  1.00  0.00      D    H  
HETATM 2718  O   HOH D 750      12.083  39.522  60.725  1.00  0.00      D    O  
HETATM 2719  H1  HOH D 750      11.116  39.322  60.569  1.00  0.00      D    H  
HETATM 2720  H2  HOH D 750      12.176  40.112  61.527  1.00  0.00      D    H  
HETATM 2721  O   HOH D 751      35.143  19.419  48.293  1.00  0.00      D    O  
HETATM 2722  H1  HOH D 751      35.874  18.893  48.726  1.00  0.00      D    H  
HETATM 2723  H2  HOH D 751      34.944  19.034  47.392  1.00  0.00      D    H  
HETATM 2724  O   HOH D 752      26.794  17.150  92.794  1.00  0.00      D    O  
HETATM 2725  H1  HOH D 752      26.885  16.973  91.814  1.00  0.00      D    H  
HETATM 2726  H2  HOH D 752      26.296  18.006  92.934  1.00  0.00      D    H  
HETATM 2727  O   HOH D 753      49.008  34.383  66.016  1.00  0.00      D    O  
HETATM 2728  H1  HOH D 753      49.217  33.970  65.130  1.00  0.00      D    H  
HETATM 2729  H2  HOH D 753      49.152  35.371  65.967  1.00  0.00      D    H  
HETATM 2730  O   HOH D 754      33.499  29.480  18.093  1.00  0.00      D    O  
HETATM 2731  H1  HOH D 754      33.211  28.666  17.589  1.00  0.00      D    H  
HETATM 2732  H2  HOH D 754      34.398  29.319  18.501  1.00  0.00      D    H  
HETATM 2733  O   HOH D 755       0.223  32.882  52.577  1.00  0.00      D    O  
HETATM 2734  H1  HOH D 755       0.211  33.106  53.551  1.00  0.00      D    H  
HETATM 2735  H2  HOH D 755       0.469  33.696  52.051  1.00  0.00      D    H  
HETATM 2736  O   HOH D 756      37.679   1.908  60.667  1.00  0.00      D    O  
HETATM 2737  H1  HOH D 756      38.134   1.872  59.777  1.00  0.00      D    H  
HETATM 2738  H2  HOH D 756      37.290   2.818  60.806  1.00  0.00      D    H  
HETATM 2739  O   HOH D 757      18.175  26.104  49.801  1.00  0.00      D    O  
HETATM 2740  H1  HOH D 757      18.609  25.398  50.360  1.00  0.00      D    H  
HETATM 2741  H2  HOH D 757      17.624  26.700  50.385  1.00  0.00      D    H  
HETATM 2742  O   HOH D 758       6.642  39.105 107.324  1.00  0.00      D    O  
HETATM 2743  H1  HOH D 758       7.160  39.401 108.126  1.00  0.00      D    H  
HETATM 2744  H2  HOH D 758       7.074  39.466 106.497  1.00  0.00      D    H  
HETATM 2745  O   HOH D 759      37.177  15.454  37.687  1.00  0.00      D    O  
HETATM 2746  H1  HOH D 759      37.339  16.333  38.134  1.00  0.00      D    H  
HETATM 2747  H2  HOH D 759      37.541  15.481  36.756  1.00  0.00      D    H  
HETATM 2748  O   HOH D 760       3.400   7.557  24.384  1.00  0.00      D    O  
HETATM 2749  H1  HOH D 760       3.702   7.578  25.337  1.00  0.00      D    H  
HETATM 2750  H2  HOH D 760       2.751   8.301  24.223  1.00  0.00      D    H  
HETATM 2751  O   HOH D 761      13.982  35.340  28.763  1.00  0.00      D    O  
HETATM 2752  H1  HOH D 761      13.273  35.493  29.451  1.00  0.00      D    H  
HETATM 2753  H2  HOH D 761      14.306  34.396  28.824  1.00  0.00      D    H  
HETATM 2754  O   HOH D 762      11.338  16.330 102.718  1.00  0.00      D    O  
HETATM 2755  H1  HOH D 762      10.991  17.140 103.192  1.00  0.00      D    H  
HETATM 2756  H2  HOH D 762      11.458  16.538 101.747  1.00  0.00      D    H  
HETATM 2757  O   HOH D 763      47.039  27.892 113.430  1.00  0.00      D    O  
HETATM 2758  H1  HOH D 763      46.232  27.367 113.699  1.00  0.00      D    H  
HETATM 2759  H2  HOH D 763      46.966  28.823 113.788  1.00  0.00      D    H  
HETATM 2760  O   HOH D 764      40.418  14.423  66.816  1.00  0.00      D    O  
HETATM 2761  H1  HOH D 764      40.240  15.400  66.693  1.00  0.00      D    H  
HETATM 2762  H2  HOH D 764      39.790  14.054  67.500  1.00  0.00      D    H  
HETATM 2763  O   HOH D 765      48.580   2.093  21.847  1.00  0.00      D    O  
HETATM 2764  H1  HOH D 765      47.733   2.185  22.370  1.00  0.00      D    H  
HETATM 2765  H2  HOH D 765      48.746   1.127  21.647  1.00  0.00      D    H  
HETATM 2766  O   HOH D 766      10.324   3.220  31.528  1.00  0.00      D    O  
HETATM 2767  H1  HOH D 766      10.188   3.825  32.313  1.00  0.00      D    H  
HETATM 2768  H2  HOH D 766      10.381   2.273  31.843  1.00  0.00      D    H  
HETATM 2769  O   HOH D 767      21.638  20.900 115.292  1.00  0.00      D    O  
HETATM 2770  H1  HOH D 767      21.279  21.296 116.137  1.00  0.00      D    H  
HETATM 2771  H2  HOH D 767      22.384  20.270 115.510  1.00  0.00      D    H  
HETATM 2772  O   HOH D 768      17.775   2.256  54.907  1.00  0.00      D    O  
HETATM 2773  H1  HOH D 768      17.926   2.078  55.879  1.00  0.00      D    H  
HETATM 2774  H2  HOH D 768      18.652   2.246  54.426  1.00  0.00      D    H  
HETATM 2775  O   HOH D 769      25.653   3.372  84.157  1.00  0.00      D    O  
HETATM 2776  H1  HOH D 769      24.804   3.700  83.741  1.00  0.00      D    H  
HETATM 2777  H2  HOH D 769      26.428   3.634  83.582  1.00  0.00      D    H  
HETATM 2778  O   HOH D 770      13.641  38.042  75.379  1.00  0.00      D    O  
HETATM 2779  H1  HOH D 770      13.829  37.755  76.318  1.00  0.00      D    H  
HETATM 2780  H2  HOH D 770      12.741  38.476  75.337  1.00  0.00      D    H  
HETATM 2781  O   HOH D 771       6.142  29.771  39.006  1.00  0.00      D    O  
HETATM 2782  H1  HOH D 771       6.743  29.291  39.645  1.00  0.00      D    H  
HETATM 2783  H2  HOH D 771       5.633  30.479  39.496  1.00  0.00      D    H  
HETATM 2784  O   HOH D 772       2.220  12.006  42.922  1.00  0.00      D    O  
HETATM 2785  H1  HOH D 772       3.078  11.757  43.372  1.00  0.00      D    H  
HETATM 2786  H2  HOH D 772       1.951  11.278  42.292  1.00  0.00      D    H  
HETATM 2787  O   HOH D 773      38.229   1.691  70.427  1.00  0.00      D    O  
HETATM 2788  H1  HOH D 773      38.147   0.964  71.109  1.00  0.00      D    H  
HETATM 2789  H2  HOH D 773      37.506   1.590  69.744  1.00  0.00      D    H  
HETATM 2790  O   HOH D 774      47.727   4.183  55.640  1.00  0.00      D    O  
HETATM 2791  H1  HOH D 774      47.797   5.035  56.158  1.00  0.00      D    H  
HETATM 2792  H2  HOH D 774      48.644   3.837  55.441  1.00  0.00      D    H  
HETATM 2793  O   HOH D 775      36.891  41.508  36.473  1.00  0.00      D    O  
HETATM 2794  H1  HOH D 775      36.147  41.217  35.871  1.00  0.00      D    H  
HETATM 2795  H2  HOH D 775      36.597  41.437  37.426  1.00  0.00      D    H  
HETATM 2796  O   HOH D 776      13.236  40.849  94.502  1.00  0.00      D    O  
HETATM 2797  H1  HOH D 776      13.753  40.136  94.028  1.00  0.00      D    H  
HETATM 2798  H2  HOH D 776      13.578  40.944  95.437  1.00  0.00      D    H  
HETATM 2799  O   HOH D 777      28.164  10.643  55.403  1.00  0.00      D    O  
HETATM 2800  H1  HOH D 777      27.206  10.423  55.218  1.00  0.00      D    H  
HETATM 2801  H2  HOH D 777      28.335  11.602  55.176  1.00  0.00      D    H  
HETATM 2802  O   HOH D 778      40.392   1.102  27.242  1.00  0.00      D    O  
HETATM 2803  H1  HOH D 778      40.346   0.239  27.745  1.00  0.00      D    H  
HETATM 2804  H2  HOH D 778      39.799   1.777  27.681  1.00  0.00      D    H  
HETATM 2805  O   HOH D 779       0.269   4.809  78.294  1.00  0.00      D    O  
HETATM 2806  H1  HOH D 779       1.154   4.450  78.590  1.00  0.00      D    H  
HETATM 2807  H2  HOH D 779       0.299   5.808  78.288  1.00  0.00      D    H  
HETATM 2808  O   HOH D 780       8.304  37.239  12.837  1.00  0.00      D    O  
HETATM 2809  H1  HOH D 780       8.350  37.612  11.910  1.00  0.00      D    H  
HETATM 2810  H2  HOH D 780       8.018  36.281  12.796  1.00  0.00      D    H  
HETATM 2811  O   HOH D 781      47.541  40.358  35.510  1.00  0.00      D    O  
HETATM 2812  H1  HOH D 781      47.569  41.343  35.682  1.00  0.00      D    H  
HETATM 2813  H2  HOH D 781      48.415  40.062  35.125  1.00  0.00      D    H  
HETATM 2814  O   HOH D 782      12.375   2.643 102.876  1.00  0.00      D    O  
HETATM 2815  H1  HOH D 782      13.048   2.213 103.476  1.00  0.00      D    H  
HETATM 2816  H2  HOH D 782      12.839   3.267 102.247  1.00  0.00      D    H  
HETATM 2817  O   HOH D 783      33.000  12.869 114.925  1.00  0.00      D    O  
HETATM 2818  H1  HOH D 783      33.648  12.271 115.397  1.00  0.00      D    H  
HETATM 2819  H2  HOH D 783      32.259  12.318 114.541  1.00  0.00      D    H  
HETATM 2820  O   HOH D 784      11.983  41.665  37.991  1.00  0.00      D    O  
HETATM 2821  H1  HOH D 784      12.766  41.462  37.404  1.00  0.00      D    H  
HETATM 2822  H2  HOH D 784      11.312  40.927  37.921  1.00  0.00      D    H  
HETATM 2823  O   HOH D 785       3.661   5.923  78.659  1.00  0.00      D    O  
HETATM 2824  H1  HOH D 785       3.496   5.414  79.503  1.00  0.00      D    H  
HETATM 2825  H2  HOH D 785       4.273   5.399  78.067  1.00  0.00      D    H  
HETATM 2826  O   HOH D 786      44.091  29.890  43.257  1.00  0.00      D    O  
HETATM 2827  H1  HOH D 786      44.658  29.173  43.663  1.00  0.00      D    H  
HETATM 2828  H2  HOH D 786      43.396  29.473  42.671  1.00  0.00      D    H  
HETATM 2829  O   HOH D 787      22.441  10.305  88.033  1.00  0.00      D    O  
HETATM 2830  H1  HOH D 787      22.413  10.236  87.036  1.00  0.00      D    H  
HETATM 2831  H2  HOH D 787      23.108  11.001  88.300  1.00  0.00      D    H  
HETATM 2832  O   HOH D 788      11.186  20.942  47.022  1.00  0.00      D    O  
HETATM 2833  H1  HOH D 788      10.655  21.584  46.469  1.00  0.00      D    H  
HETATM 2834  H2  HOH D 788      11.236  21.275  47.964  1.00  0.00      D    H  
HETATM 2835  O   HOH D 789      45.582  40.565  69.812  1.00  0.00      D    O  
HETATM 2836  H1  HOH D 789      45.245  40.930  68.944  1.00  0.00      D    H  
HETATM 2837  H2  HOH D 789      44.864  40.022  70.247  1.00  0.00      D    H  
HETATM 2838  O   HOH D 790      44.445  39.062 116.802  1.00  0.00      D    O  
HETATM 2839  H1  HOH D 790      43.538  39.333 116.480  1.00  0.00      D    H  
HETATM 2840  H2  HOH D 790      44.744  39.689 117.521  1.00  0.00      D    H  
HETATM 2841  O   HOH D 791      48.581  40.469 117.772  1.00  0.00      D    O  
HETATM 2842  H1  HOH D 791      48.328  39.504 117.840  1.00  0.00      D    H  
HETATM 2843  H2  HOH D 791      48.223  40.964 118.563  1.00  0.00      D    H  
HETATM 2844  O   HOH D 792      41.885  24.817 113.954  1.00  0.00      D    O  
HETATM 2845  H1  HOH D 792      41.623  23.876 114.165  1.00  0.00      D    H  
HETATM 2846  H2  HOH D 792      41.287  25.448 114.448  1.00  0.00      D    H  
HETATM 2847  O   HOH D 793       3.336  41.831  87.067  1.00  0.00      D    O  
HETATM 2848  H1  HOH D 793       3.167  42.644  86.509  1.00  0.00      D    H  
HETATM 2849  H2  HOH D 793       3.639  41.081  86.479  1.00  0.00      D    H  
HETATM 2850  O   HOH D 794       0.819   8.498 118.186  1.00  0.00      D    O  
HETATM 2851  H1  HOH D 794       0.350   7.935 117.505  1.00  0.00      D    H  
HETATM 2852  H2  HOH D 794       0.662   8.119 119.097  1.00  0.00      D    H  
HETATM 2853  O   HOH D 795       9.519  22.824  20.454  1.00  0.00      D    O  
HETATM 2854  H1  HOH D 795      10.367  22.627  19.962  1.00  0.00      D    H  
HETATM 2855  H2  HOH D 795       9.731  23.315  21.299  1.00  0.00      D    H  
HETATM 2856  O   HOH D 796      18.426  34.632  68.493  1.00  0.00      D    O  
HETATM 2857  H1  HOH D 796      18.514  33.649  68.332  1.00  0.00      D    H  
HETATM 2858  H2  HOH D 796      18.601  34.829  69.458  1.00  0.00      D    H  
HETATM 2859  O   HOH D 797      26.808  11.496 109.541  1.00  0.00      D    O  
HETATM 2860  H1  HOH D 797      26.422  11.898 110.371  1.00  0.00      D    H  
HETATM 2861  H2  HOH D 797      26.075  11.321 108.884  1.00  0.00      D    H  
HETATM 2862  O   HOH D 798      27.918  22.606  65.377  1.00  0.00      D    O  
HETATM 2863  H1  HOH D 798      28.575  21.895  65.628  1.00  0.00      D    H  
HETATM 2864  H2  HOH D 798      26.990  22.279  65.553  1.00  0.00      D    H  
HETATM 2865  O   HOH D 799      29.433  25.373  22.053  1.00  0.00      D    O  
HETATM 2866  H1  HOH D 799      29.313  24.396  21.876  1.00  0.00      D    H  
HETATM 2867  H2  HOH D 799      29.484  25.865  21.184  1.00  0.00      D    H  
HETATM 2868  O   HOH D 800      42.793   2.915  50.440  1.00  0.00      D    O  
HETATM 2869  H1  HOH D 800      43.703   3.206  50.143  1.00  0.00      D    H  
HETATM 2870  H2  HOH D 800      42.644   3.203  51.386  1.00  0.00      D    H  
HETATM 2871  O   HOH D 801      26.896  42.746  10.033  1.00  0.00      D    O  
HETATM 2872  H1  HOH D 801      26.144  42.965   9.410  1.00  0.00      D    H  
HETATM 2873  H2  HOH D 801      27.501  42.077   9.602  1.00  0.00      D    H  
HETATM 2874  O   HOH D 802      17.236   6.430  17.378  1.00  0.00      D    O  
HETATM 2875  H1  HOH D 802      17.335   7.296  17.869  1.00  0.00      D    H  
HETATM 2876  H2  HOH D 802      16.366   6.004  17.624  1.00  0.00      D    H  
HETATM 2877  O   HOH D 803      33.320  12.794  85.527  1.00  0.00      D    O  
HETATM 2878  H1  HOH D 803      32.792  12.981  84.699  1.00  0.00      D    H  
HETATM 2879  H2  HOH D 803      32.956  11.978  85.976  1.00  0.00      D    H  
HETATM 2880  O   HOH D 804      19.382  28.178  76.761  1.00  0.00      D    O  
HETATM 2881  H1  HOH D 804      18.921  27.308  76.937  1.00  0.00      D    H  
HETATM 2882  H2  HOH D 804      19.602  28.621  77.630  1.00  0.00      D    H  
HETATM 2883  O   HOH D 805      33.556  21.451 110.829  1.00  0.00      D    O  
HETATM 2884  H1  HOH D 805      33.505  20.761 110.106  1.00  0.00      D    H  
HETATM 2885  H2  HOH D 805      33.898  21.029 111.668  1.00  0.00      D    H  
HETATM 2886  O   HOH D 806      18.936  21.584  83.431  1.00  0.00      D    O  
HETATM 2887  H1  HOH D 806      19.765  21.697  83.978  1.00  0.00      D    H  
HETATM 2888  H2  HOH D 806      18.381  20.846  83.814  1.00  0.00      D    H  
HETATM 2889  O   HOH D 807       4.679  23.407  31.795  1.00  0.00      D    O  
HETATM 2890  H1  HOH D 807       5.471  23.808  32.256  1.00  0.00      D    H  
HETATM 2891  H2  HOH D 807       4.856  23.353  30.813  1.00  0.00      D    H  
HETATM 2892  O   HOH D 808      33.076  30.918  50.380  1.00  0.00      D    O  
HETATM 2893  H1  HOH D 808      32.677  31.821  50.224  1.00  0.00      D    H  
HETATM 2894  H2  HOH D 808      33.937  31.015  50.879  1.00  0.00      D    H  
HETATM 2895  O   HOH D 809      23.448   7.869   7.565  1.00  0.00      D    O  
HETATM 2896  H1  HOH D 809      23.607   8.517   6.820  1.00  0.00      D    H  
HETATM 2897  H2  HOH D 809      24.243   7.857   8.172  1.00  0.00      D    H  
HETATM 2898  O   HOH D 810      12.348  11.206  69.339  1.00  0.00      D    O  
HETATM 2899  H1  HOH D 810      11.863  11.159  68.466  1.00  0.00      D    H  
HETATM 2900  H2  HOH D 810      12.355  12.152  69.665  1.00  0.00      D    H  
HETATM 2901  O   HOH D 811      22.919  18.887  50.880  1.00  0.00      D    O  
HETATM 2902  H1  HOH D 811      23.476  19.192  50.107  1.00  0.00      D    H  
HETATM 2903  H2  HOH D 811      22.918  19.592  51.589  1.00  0.00      D    H  
HETATM 2904  O   HOH D 812      29.260  14.383  62.456  1.00  0.00      D    O  
HETATM 2905  H1  HOH D 812      29.336  14.231  63.441  1.00  0.00      D    H  
HETATM 2906  H2  HOH D 812      29.418  13.522  61.973  1.00  0.00      D    H  
HETATM 2907  O   HOH D 813      17.819  38.557  78.996  1.00  0.00      D    O  
HETATM 2908  H1  HOH D 813      18.427  39.194  78.523  1.00  0.00      D    H  
HETATM 2909  H2  HOH D 813      17.001  39.043  79.305  1.00  0.00      D    H  
HETATM 2910  O   HOH D 814      40.045  28.828  91.581  1.00  0.00      D    O  
HETATM 2911  H1  HOH D 814      39.647  27.911  91.567  1.00  0.00      D    H  
HETATM 2912  H2  HOH D 814      40.948  28.793  92.010  1.00  0.00      D    H  
HETATM 2913  O   HOH D 815      49.119   0.827  24.988  1.00  0.00      D    O  
HETATM 2914  H1  HOH D 815      49.678   0.001  24.915  1.00  0.00      D    H  
HETATM 2915  H2  HOH D 815      48.603   0.955  24.141  1.00  0.00      D    H  
HETATM 2916  O   HOH D 816       1.701  13.298  37.113  1.00  0.00      D    O  
HETATM 2917  H1  HOH D 816       1.659  14.278  37.308  1.00  0.00      D    H  
HETATM 2918  H2  HOH D 816       0.772  12.931  37.054  1.00  0.00      D    H  
HETATM 2919  O   HOH D 817      24.315   7.556 106.870  1.00  0.00      D    O  
HETATM 2920  H1  HOH D 817      24.707   8.184 106.198  1.00  0.00      D    H  
HETATM 2921  H2  HOH D 817      24.536   7.873 107.792  1.00  0.00      D    H  
HETATM 2922  O   HOH D 818      11.984  18.650  69.413  1.00  0.00      D    O  
HETATM 2923  H1  HOH D 818      11.627  17.717  69.467  1.00  0.00      D    H  
HETATM 2924  H2  HOH D 818      12.334  18.820  68.491  1.00  0.00      D    H  
HETATM 2925  O   HOH D 819      13.560  12.778  64.978  1.00  0.00      D    O  
HETATM 2926  H1  HOH D 819      14.173  12.839  65.765  1.00  0.00      D    H  
HETATM 2927  H2  HOH D 819      14.094  12.832  64.134  1.00  0.00      D    H  
HETATM 2928  O   HOH D 820       1.728  28.233 106.805  1.00  0.00      D    O  
HETATM 2929  H1  HOH D 820       2.717  28.371 106.747  1.00  0.00      D    H  
HETATM 2930  H2  HOH D 820       1.539  27.295 107.097  1.00  0.00      D    H  
HETATM 2931  O   HOH D 821      10.634   7.967  10.004  1.00  0.00      D    O  
HETATM 2932  H1  HOH D 821       9.889   8.634   9.972  1.00  0.00      D    H  
HETATM 2933  H2  HOH D 821      10.352   7.179  10.551  1.00  0.00      D    H  
HETATM 2934  O   HOH D 822      20.165  35.738  77.586  1.00  0.00      D    O  
HETATM 2935  H1  HOH D 822      20.303  35.893  78.564  1.00  0.00      D    H  
HETATM 2936  H2  HOH D 822      19.909  34.783  77.434  1.00  0.00      D    H  
HETATM 2937  O   HOH D 823      14.479   2.548  78.324  1.00  0.00      D    O  
HETATM 2938  H1  HOH D 823      14.369   1.555  78.282  1.00  0.00      D    H  
HETATM 2939  H2  HOH D 823      14.525   2.838  79.280  1.00  0.00      D    H  
HETATM 2940  O   HOH D 824      36.808  41.112  78.040  1.00  0.00      D    O  
HETATM 2941  H1  HOH D 824      37.125  41.764  77.351  1.00  0.00      D    H  
HETATM 2942  H2  HOH D 824      37.428  41.130  78.825  1.00  0.00      D    H  
HETATM 2943  O   HOH D 825      36.724  17.497  68.055  1.00  0.00      D    O  
HETATM 2944  H1  HOH D 825      35.903  17.964  67.726  1.00  0.00      D    H  
HETATM 2945  H2  HOH D 825      37.330  18.158  68.497  1.00  0.00      D    H  
HETATM 2946  O   HOH D 826      41.352  29.457 106.224  1.00  0.00      D    O  
HETATM 2947  H1  HOH D 826      41.912  30.284 106.162  1.00  0.00      D    H  
HETATM 2948  H2  HOH D 826      41.745  28.745 105.641  1.00  0.00      D    H  
HETATM 2949  O   HOH D 827      35.473  21.670  14.825  1.00  0.00      D    O  
HETATM 2950  H1  HOH D 827      35.609  21.050  14.053  1.00  0.00      D    H  
HETATM 2951  H2  HOH D 827      36.341  22.109  15.058  1.00  0.00      D    H  
HETATM 2952  O   HOH D 828      41.676  33.945  64.052  1.00  0.00      D    O  
HETATM 2953  H1  HOH D 828      42.532  34.320  63.698  1.00  0.00      D    H  
HETATM 2954  H2  HOH D 828      41.024  34.687  64.206  1.00  0.00      D    H  
HETATM 2955  O   HOH D 829      11.479  36.488  97.769  1.00  0.00      D    O  
HETATM 2956  H1  HOH D 829      10.545  36.786  97.572  1.00  0.00      D    H  
HETATM 2957  H2  HOH D 829      11.484  35.505  97.954  1.00  0.00      D    H  
HETATM 2958  O   HOH D 830       4.687   1.295  43.212  1.00  0.00      D    O  
HETATM 2959  H1  HOH D 830       4.835   0.475  42.660  1.00  0.00      D    H  
HETATM 2960  H2  HOH D 830       5.570   1.664  43.505  1.00  0.00      D    H  
HETATM 2961  O   HOH D 831      37.663   8.532  67.607  1.00  0.00      D    O  
HETATM 2962  H1  HOH D 831      37.833   8.998  68.476  1.00  0.00      D    H  
HETATM 2963  H2  HOH D 831      38.431   7.926  67.399  1.00  0.00      D    H  
HETATM 2964  O   HOH D 832      47.007  15.051  33.116  1.00  0.00      D    O  
HETATM 2965  H1  HOH D 832      46.042  14.890  33.321  1.00  0.00      D    H  
HETATM 2966  H2  HOH D 832      47.095  15.862  32.539  1.00  0.00      D    H  
HETATM 2967  O   HOH D 833      17.044  32.271   3.096  1.00  0.00      D    O  
HETATM 2968  H1  HOH D 833      17.582  33.094   2.909  1.00  0.00      D    H  
HETATM 2969  H2  HOH D 833      16.070  32.487   3.025  1.00  0.00      D    H  
HETATM 2970  O   HOH D 834      39.817  27.061  74.320  1.00  0.00      D    O  
HETATM 2971  H1  HOH D 834      40.691  27.445  74.022  1.00  0.00      D    H  
HETATM 2972  H2  HOH D 834      39.963  26.480  75.120  1.00  0.00      D    H  
HETATM 2973  O   HOH D 835      37.988  35.317  15.948  1.00  0.00      D    O  
HETATM 2974  H1  HOH D 835      38.306  34.420  16.257  1.00  0.00      D    H  
HETATM 2975  H2  HOH D 835      37.359  35.699  16.625  1.00  0.00      D    H  
HETATM 2976  O   HOH D 836      47.110   2.845   7.400  1.00  0.00      D    O  
HETATM 2977  H1  HOH D 836      46.786   2.084   6.839  1.00  0.00      D    H  
HETATM 2978  H2  HOH D 836      48.110   2.833   7.433  1.00  0.00      D    H  
HETATM 2979  O   HOH D 837      45.405   6.214  64.105  1.00  0.00      D    O  
HETATM 2980  H1  HOH D 837      44.762   6.127  63.344  1.00  0.00      D    H  
HETATM 2981  H2  HOH D 837      46.340   6.118  63.765  1.00  0.00      D    H  
HETATM 2982  O   HOH D 838       6.439  21.509  61.863  1.00  0.00      D    O  
HETATM 2983  H1  HOH D 838       7.150  22.117  61.510  1.00  0.00      D    H  
HETATM 2984  H2  HOH D 838       6.865  20.701  62.273  1.00  0.00      D    H  
HETATM 2985  O   HOH D 839      28.523  12.141  50.312  1.00  0.00      D    O  
HETATM 2986  H1  HOH D 839      27.607  12.326  50.668  1.00  0.00      D    H  
HETATM 2987  H2  HOH D 839      29.041  12.995  50.262  1.00  0.00      D    H  
HETATM 2988  O   HOH D 840      24.620   2.530  86.518  1.00  0.00      D    O  
HETATM 2989  H1  HOH D 840      24.905   2.818  85.604  1.00  0.00      D    H  
HETATM 2990  H2  HOH D 840      23.863   1.881  86.442  1.00  0.00      D    H  
HETATM 2991  O   HOH D 841      40.516   0.362  47.283  1.00  0.00      D    O  
HETATM 2992  H1  HOH D 841      40.438   1.350  47.411  1.00  0.00      D    H  
HETATM 2993  H2  HOH D 841      39.613  -0.021  47.088  1.00  0.00      D    H  
HETATM 2994  O   HOH D 842      29.890  26.590 110.337  1.00  0.00      D    O  
HETATM 2995  H1  HOH D 842      28.900  26.712 110.271  1.00  0.00      D    H  
HETATM 2996  H2  HOH D 842      30.113  25.619 110.256  1.00  0.00      D    H  
HETATM 2997  O   HOH D 843      23.504  21.714  28.592  1.00  0.00      D    O  
HETATM 2998  H1  HOH D 843      24.391  21.413  28.242  1.00  0.00      D    H  
HETATM 2999  H2  HOH D 843      22.780  21.407  27.974  1.00  0.00      D    H  
HETATM 3000  O   HOH D 844      44.103  25.202  46.955  1.00  0.00      D    O  
HETATM 3001  H1  HOH D 844      43.268  24.720  46.692  1.00  0.00      D    H  
HETATM 3002  H2  HOH D 844      43.867  26.008  47.498  1.00  0.00      D    H  
HETATM 3003  O   HOH D 845      10.868  41.199 111.139  1.00  0.00      D    O  
HETATM 3004  H1  HOH D 845      11.339  40.490 111.664  1.00  0.00      D    H  
HETATM 3005  H2  HOH D 845      10.172  41.631 111.711  1.00  0.00      D    H  
HETATM 3006  O   HOH D 846      45.331  15.848  79.178  1.00  0.00      D    O  
HETATM 3007  H1  HOH D 846      45.235  16.562  79.871  1.00  0.00      D    H  
HETATM 3008  H2  HOH D 846      45.582  16.264  78.304  1.00  0.00      D    H  
HETATM 3009  O   HOH D 847       2.751  29.181  76.673  1.00  0.00      D    O  
HETATM 3010  H1  HOH D 847       3.431  29.611  76.080  1.00  0.00      D    H  
HETATM 3011  H2  HOH D 847       3.031  29.279  77.628  1.00  0.00      D    H  
HETATM 3012  O   HOH D 848      16.398  14.887  25.460  1.00  0.00      D    O  
HETATM 3013  H1  HOH D 848      16.388  15.660  24.826  1.00  0.00      D    H  
HETATM 3014  H2  HOH D 848      15.687  15.013  26.151  1.00  0.00      D    H  
HETATM 3015  O   HOH D 849       8.678  26.962  53.360  1.00  0.00      D    O  
HETATM 3016  H1  HOH D 849       8.548  27.721  52.721  1.00  0.00      D    H  
HETATM 3017  H2  HOH D 849       9.656  26.799  53.490  1.00  0.00      D    H  
HETATM 3018  O   HOH D 850       1.354  26.572  86.671  1.00  0.00      D    O  
HETATM 3019  H1  HOH D 850       1.271  26.670  85.679  1.00  0.00      D    H  
HETATM 3020  H2  HOH D 850       2.288  26.796  86.951  1.00  0.00      D    H  
HETATM 3021  O   HOH D 851      28.222  26.143  31.810  1.00  0.00      D    O  
HETATM 3022  H1  HOH D 851      27.464  26.754  32.038  1.00  0.00      D    H  
HETATM 3023  H2  HOH D 851      28.843  26.076  32.590  1.00  0.00      D    H  
HETATM 3024  O   HOH D 852      26.839  29.386  39.218  1.00  0.00      D    O  
HETATM 3025  H1  HOH D 852      26.086  29.765  38.680  1.00  0.00      D    H  
HETATM 3026  H2  HOH D 852      26.552  29.289  40.171  1.00  0.00      D    H  
HETATM 3027  O   HOH D 853      45.197   3.581  49.241  1.00  0.00      D    O  
HETATM 3028  H1  HOH D 853      45.760   4.072  49.906  1.00  0.00      D    H  
HETATM 3029  H2  HOH D 853      45.785   3.175  48.541  1.00  0.00      D    H  
HETATM 3030  O   HOH D 854      35.613  42.469  44.714  1.00  0.00      D    O  
HETATM 3031  H1  HOH D 854      36.472  42.053  45.015  1.00  0.00      D    H  
HETATM 3032  H2  HOH D 854      35.607  42.535  43.716  1.00  0.00      D    H  
HETATM 3033  O   HOH D 855      30.932   0.492 106.641  1.00  0.00      D    O  
HETATM 3034  H1  HOH D 855      31.057   0.393 107.628  1.00  0.00      D    H  
HETATM 3035  H2  HOH D 855      30.242  -0.158 106.325  1.00  0.00      D    H  
HETATM 3036  O   HOH D 856      20.220  27.955  83.021  1.00  0.00      D    O  
HETATM 3037  H1  HOH D 856      20.169  28.598  82.257  1.00  0.00      D    H  
HETATM 3038  H2  HOH D 856      20.931  28.252  83.659  1.00  0.00      D    H  
HETATM 3039  O   HOH D 857      21.923  28.588 104.003  1.00  0.00      D    O  
HETATM 3040  H1  HOH D 857      22.663  27.921 103.914  1.00  0.00      D    H  
HETATM 3041  H2  HOH D 857      22.247  29.486 103.706  1.00  0.00      D    H  
HETATM 3042  O   HOH D 858      43.212  31.360  57.415  1.00  0.00      D    O  
HETATM 3043  H1  HOH D 858      43.407  32.024  58.137  1.00  0.00      D    H  
HETATM 3044  H2  HOH D 858      43.907  31.431  56.700  1.00  0.00      D    H  
HETATM 3045  O   HOH D 859      44.586  24.020  86.747  1.00  0.00      D    O  
HETATM 3046  H1  HOH D 859      43.766  24.592  86.762  1.00  0.00      D    H  
HETATM 3047  H2  HOH D 859      45.372  24.557  87.054  1.00  0.00      D    H  
HETATM 3048  O   HOH D 860      24.501  37.971  42.305  1.00  0.00      D    O  
HETATM 3049  H1  HOH D 860      25.289  37.448  41.981  1.00  0.00      D    H  
HETATM 3050  H2  HOH D 860      24.324  38.730  41.678  1.00  0.00      D    H  
HETATM 3051  O   HOH D 861      45.214   8.710  40.411  1.00  0.00      D    O  
HETATM 3052  H1  HOH D 861      45.420   9.497  40.993  1.00  0.00      D    H  
HETATM 3053  H2  HOH D 861      44.392   8.252  40.748  1.00  0.00      D    H  
HETATM 3054  O   HOH D 862       8.996   6.416  95.521  1.00  0.00      D    O  
HETATM 3055  H1  HOH D 862       8.969   6.990  94.703  1.00  0.00      D    H  
HETATM 3056  H2  HOH D 862       9.939   6.339  95.843  1.00  0.00      D    H  
HETATM 3057  O   HOH D 863      34.680  29.432  54.566  1.00  0.00      D    O  
HETATM 3058  H1  HOH D 863      34.168  28.586  54.715  1.00  0.00      D    H  
HETATM 3059  H2  HOH D 863      35.654  29.223  54.488  1.00  0.00      D    H  
HETATM 3060  O   HOH D 864       3.906  19.219 108.774  1.00  0.00      D    O  
HETATM 3061  H1  HOH D 864       4.528  19.707 108.162  1.00  0.00      D    H  
HETATM 3062  H2  HOH D 864       4.434  18.641 109.396  1.00  0.00      D    H  
HETATM 3063  O   HOH D 865      13.168  12.569  76.683  1.00  0.00      D    O  
HETATM 3064  H1  HOH D 865      12.217  12.718  76.954  1.00  0.00      D    H  
HETATM 3065  H2  HOH D 865      13.734  13.316  77.031  1.00  0.00      D    H  
HETATM 3066  O   HOH D 866      16.256  34.514  50.696  1.00  0.00      D    O  
HETATM 3067  H1  HOH D 866      15.928  34.985  49.877  1.00  0.00      D    H  
HETATM 3068  H2  HOH D 866      15.919  33.573  50.696  1.00  0.00      D    H  
HETATM 3069  O   HOH D 867      37.796  31.195  86.920  1.00  0.00      D    O  
HETATM 3070  H1  HOH D 867      38.785  31.320  86.999  1.00  0.00      D    H  
HETATM 3071  H2  HOH D 867      37.389  32.008  86.504  1.00  0.00      D    H  
HETATM 3072  O   HOH D 868      40.395   3.993  87.976  1.00  0.00      D    O  
HETATM 3073  H1  HOH D 868      40.236   4.368  88.890  1.00  0.00      D    H  
HETATM 3074  H2  HOH D 868      39.902   3.128  87.881  1.00  0.00      D    H  
HETATM 3075  O   HOH D 869      10.167  25.694  88.312  1.00  0.00      D    O  
HETATM 3076  H1  HOH D 869      10.721  24.923  88.624  1.00  0.00      D    H  
HETATM 3077  H2  HOH D 869      10.355  25.872  87.347  1.00  0.00      D    H  
HETATM 3078  O   HOH D 870      32.636  19.743 108.850  1.00  0.00      D    O  
HETATM 3079  H1  HOH D 870      33.204  19.442 108.084  1.00  0.00      D    H  
HETATM 3080  H2  HOH D 870      32.150  18.958 109.234  1.00  0.00      D    H  
HETATM 3081  O   HOH D 871      30.865  16.916 106.419  1.00  0.00      D    O  
HETATM 3082  H1  HOH D 871      30.113  17.290 106.963  1.00  0.00      D    H  
HETATM 3083  H2  HOH D 871      31.115  17.569 105.704  1.00  0.00      D    H  
HETATM 3084  O   HOH D 872      13.838  20.266  79.455  1.00  0.00      D    O  
HETATM 3085  H1  HOH D 872      14.187  19.330  79.508  1.00  0.00      D    H  
HETATM 3086  H2  HOH D 872      13.237  20.441  80.235  1.00  0.00      D    H  
HETATM 3087  O   HOH D 873      44.993   3.767 106.419  1.00  0.00      D    O  
HETATM 3088  H1  HOH D 873      44.867   4.252 107.285  1.00  0.00      D    H  
HETATM 3089  H2  HOH D 873      45.886   3.318 106.415  1.00  0.00      D    H  
HETATM 3090  O   HOH D 874      35.864  28.757  86.861  1.00  0.00      D    O  
HETATM 3091  H1  HOH D 874      35.148  28.138  87.182  1.00  0.00      D    H  
HETATM 3092  H2  HOH D 874      36.581  28.229  86.405  1.00  0.00      D    H  
HETATM 3093  O   HOH D 875      31.257  25.250  24.037  1.00  0.00      D    O  
HETATM 3094  H1  HOH D 875      31.928  25.984  23.931  1.00  0.00      D    H  
HETATM 3095  H2  HOH D 875      30.648  25.238  23.244  1.00  0.00      D    H  
HETATM 3096  O   HOH D 876      48.846   0.615  53.247  1.00  0.00      D    O  
HETATM 3097  H1  HOH D 876      49.755   0.198  53.270  1.00  0.00      D    H  
HETATM 3098  H2  HOH D 876      48.901   1.509  52.803  1.00  0.00      D    H  
HETATM 3099  O   HOH D 877      23.559  12.241  94.411  1.00  0.00      D    O  
HETATM 3100  H1  HOH D 877      23.015  11.980  93.614  1.00  0.00      D    H  
HETATM 3101  H2  HOH D 877      24.215  11.515  94.620  1.00  0.00      D    H  
HETATM 3102  O   HOH D 878      23.188  30.269  26.028  1.00  0.00      D    O  
HETATM 3103  H1  HOH D 878      23.680  30.623  25.233  1.00  0.00      D    H  
HETATM 3104  H2  HOH D 878      22.902  29.327  25.852  1.00  0.00      D    H  
HETATM 3105  O   HOH D 879      30.870   8.494  12.551  1.00  0.00      D    O  
HETATM 3106  H1  HOH D 879      31.003   9.484  12.599  1.00  0.00      D    H  
HETATM 3107  H2  HOH D 879      30.857   8.205  11.594  1.00  0.00      D    H  
HETATM 3108  O   HOH D 880      35.295   8.083  70.407  1.00  0.00      D    O  
HETATM 3109  H1  HOH D 880      34.736   8.322  71.201  1.00  0.00      D    H  
HETATM 3110  H2  HOH D 880      35.914   8.839  70.194  1.00  0.00      D    H  
HETATM 3111  O   HOH D 881      48.049   2.657  66.046  1.00  0.00      D    O  
HETATM 3112  H1  HOH D 881      47.052   2.628  66.114  1.00  0.00      D    H  
HETATM 3113  H2  HOH D 881      48.319   2.621  65.083  1.00  0.00      D    H  
HETATM 3114  O   HOH D 882      22.671  32.229  78.472  1.00  0.00      D    O  
HETATM 3115  H1  HOH D 882      23.213  31.390  78.519  1.00  0.00      D    H  
HETATM 3116  H2  HOH D 882      23.110  32.876  77.848  1.00  0.00      D    H  
HETATM 3117  O   HOH D 883       4.015  19.571  30.598  1.00  0.00      D    O  
HETATM 3118  H1  HOH D 883       3.580  19.873  31.446  1.00  0.00      D    H  
HETATM 3119  H2  HOH D 883       4.978  19.366  30.773  1.00  0.00      D    H  
HETATM 3120  O   HOH D 884      45.834  20.511 104.128  1.00  0.00      D    O  
HETATM 3121  H1  HOH D 884      45.493  19.575 104.046  1.00  0.00      D    H  
HETATM 3122  H2  HOH D 884      45.309  20.997 104.826  1.00  0.00      D    H  
HETATM 3123  O   HOH D 885      36.193  37.383  52.607  1.00  0.00      D    O  
HETATM 3124  H1  HOH D 885      35.231  37.642  52.684  1.00  0.00      D    H  
HETATM 3125  H2  HOH D 885      36.552  37.691  51.725  1.00  0.00      D    H  
HETATM 3126  O   HOH D 886       9.772  19.985  41.947  1.00  0.00      D    O  
HETATM 3127  H1  HOH D 886      10.188  20.777  42.393  1.00  0.00      D    H  
HETATM 3128  H2  HOH D 886       9.231  19.473  42.614  1.00  0.00      D    H  
HETATM 3129  O   HOH D 887       7.978  39.758 109.691  1.00  0.00      D    O  
HETATM 3130  H1  HOH D 887       8.429  38.880 109.852  1.00  0.00      D    H  
HETATM 3131  H2  HOH D 887       8.668  40.472 109.578  1.00  0.00      D    H  
HETATM 3132  O   HOH D 888      37.026  10.932  66.537  1.00  0.00      D    O  
HETATM 3133  H1  HOH D 888      36.069  11.159  66.720  1.00  0.00      D    H  
HETATM 3134  H2  HOH D 888      37.212   9.998  66.842  1.00  0.00      D    H  
HETATM 3135  O   HOH D 889       2.332  35.703 117.637  1.00  0.00      D    O  
HETATM 3136  H1  HOH D 889       3.257  36.035 117.822  1.00  0.00      D    H  
HETATM 3137  H2  HOH D 889       1.969  36.161 116.825  1.00  0.00      D    H  
HETATM 3138  O   HOH D 890      43.542   7.432  24.470  1.00  0.00      D    O  
HETATM 3139  H1  HOH D 890      43.625   6.688  25.134  1.00  0.00      D    H  
HETATM 3140  H2  HOH D 890      43.420   8.298  24.954  1.00  0.00      D    H  
HETATM 3141  O   HOH D 891      31.432  35.245  47.618  1.00  0.00      D    O  
HETATM 3142  H1  HOH D 891      32.200  35.652  48.111  1.00  0.00      D    H  
HETATM 3143  H2  HOH D 891      31.516  34.249  47.632  1.00  0.00      D    H  
HETATM 3144  O   HOH D 892      36.122  41.122  91.117  1.00  0.00      D    O  
HETATM 3145  H1  HOH D 892      35.154  40.920  91.264  1.00  0.00      D    H  
HETATM 3146  H2  HOH D 892      36.225  42.076  90.836  1.00  0.00      D    H  
HETATM 3147  O   HOH D 893      14.938  24.205  44.385  1.00  0.00      D    O  
HETATM 3148  H1  HOH D 893      15.179  23.234  44.382  1.00  0.00      D    H  
HETATM 3149  H2  HOH D 893      14.691  24.489  43.458  1.00  0.00      D    H  
HETATM 3150  O   HOH D 894      25.660  37.718  37.668  1.00  0.00      D    O  
HETATM 3151  H1  HOH D 894      25.454  38.660  37.405  1.00  0.00      D    H  
HETATM 3152  H2  HOH D 894      24.970  37.393  38.315  1.00  0.00      D    H  
HETATM 3153  O   HOH D 895      38.389   4.831 103.965  1.00  0.00      D    O  
HETATM 3154  H1  HOH D 895      38.444   5.472 103.199  1.00  0.00      D    H  
HETATM 3155  H2  HOH D 895      37.523   4.960 104.447  1.00  0.00      D    H  
HETATM 3156  O   HOH D 896      28.010  27.033 107.050  1.00  0.00      D    O  
HETATM 3157  H1  HOH D 896      27.578  26.945 107.947  1.00  0.00      D    H  
HETATM 3158  H2  HOH D 896      28.999  27.132 107.165  1.00  0.00      D    H  
HETATM 3159  O   HOH D 897      43.567   2.209  35.681  1.00  0.00      D    O  
HETATM 3160  H1  HOH D 897      44.519   2.516  35.686  1.00  0.00      D    H  
HETATM 3161  H2  HOH D 897      43.447   1.482  36.357  1.00  0.00      D    H  
HETATM 3162  O   HOH D 898      38.194  15.509  34.474  1.00  0.00      D    O  
HETATM 3163  H1  HOH D 898      38.247  15.172  33.535  1.00  0.00      D    H  
HETATM 3164  H2  HOH D 898      37.237  15.661  34.721  1.00  0.00      D    H  
HETATM 3165  O   HOH D 899       2.192  31.164  22.946  1.00  0.00      D    O  
HETATM 3166  H1  HOH D 899       2.142  30.444  23.638  1.00  0.00      D    H  
HETATM 3167  H2  HOH D 899       1.369  31.730  22.993  1.00  0.00      D    H  
HETATM 3168  O   HOH D 900       4.843  35.184  99.536  1.00  0.00      D    O  
HETATM 3169  H1  HOH D 900       4.947  34.307 100.005  1.00  0.00      D    H  
HETATM 3170  H2  HOH D 900       4.188  35.753 100.034  1.00  0.00      D    H  
HETATM 3171  O   HOH D 901       0.472  21.622  27.247  1.00  0.00      D    O  
HETATM 3172  H1  HOH D 901       0.968  20.792  26.989  1.00  0.00      D    H  
HETATM 3173  H2  HOH D 901       1.026  22.155  27.887  1.00  0.00      D    H  
HETATM 3174  O   HOH D 902      22.359  28.171  64.536  1.00  0.00      D    O  
HETATM 3175  H1  HOH D 902      21.946  28.395  63.653  1.00  0.00      D    H  
HETATM 3176  H2  HOH D 902      22.507  29.011  65.057  1.00  0.00      D    H  
HETATM 3177  O   HOH D 903      10.773   4.242  25.943  1.00  0.00      D    O  
HETATM 3178  H1  HOH D 903       9.821   4.263  26.250  1.00  0.00      D    H  
HETATM 3179  H2  HOH D 903      10.971   5.068  25.415  1.00  0.00      D    H  
HETATM 3180  O   HOH D 904       0.088   0.374  70.908  1.00  0.00      D    O  
HETATM 3181  H1  HOH D 904       0.675  -0.055  70.222  1.00  0.00      D    H  
HETATM 3182  H2  HOH D 904       0.569   0.410  71.784  1.00  0.00      D    H  
HETATM 3183  O   HOH D 905      26.845  11.247  62.501  1.00  0.00      D    O  
HETATM 3184  H1  HOH D 905      26.931  12.055  63.083  1.00  0.00      D    H  
HETATM 3185  H2  HOH D 905      25.916  11.196  62.136  1.00  0.00      D    H  
HETATM 3186  O   HOH D 906      29.461  36.169  31.589  1.00  0.00      D    O  
HETATM 3187  H1  HOH D 906      28.710  35.774  31.059  1.00  0.00      D    H  
HETATM 3188  H2  HOH D 906      30.284  35.614  31.467  1.00  0.00      D    H  
HETATM 3189  O   HOH D 907      33.844   0.928  62.501  1.00  0.00      D    O  
HETATM 3190  H1  HOH D 907      34.459   1.077  63.275  1.00  0.00      D    H  
HETATM 3191  H2  HOH D 907      32.986   1.417  62.658  1.00  0.00      D    H  
HETATM 3192  O   HOH D 908      15.725  26.079  55.778  1.00  0.00      D    O  
HETATM 3193  H1  HOH D 908      15.984  26.759  55.092  1.00  0.00      D    H  
HETATM 3194  H2  HOH D 908      15.878  26.453  56.693  1.00  0.00      D    H  
HETATM 3195  O   HOH D 909      18.666   5.772 110.960  1.00  0.00      D    O  
HETATM 3196  H1  HOH D 909      19.159   6.479 111.467  1.00  0.00      D    H  
HETATM 3197  H2  HOH D 909      18.015   5.318 111.568  1.00  0.00      D    H  
HETATM 3198  O   HOH D 910       7.198   9.251  75.985  1.00  0.00      D    O  
HETATM 3199  H1  HOH D 910       6.881   9.955  75.350  1.00  0.00      D    H  
HETATM 3200  H2  HOH D 910       8.171   9.383  76.172  1.00  0.00      D    H  
HETATM 3201  O   HOH D 911      43.612  15.129  88.296  1.00  0.00      D    O  
HETATM 3202  H1  HOH D 911      43.090  14.292  88.460  1.00  0.00      D    H  
HETATM 3203  H2  HOH D 911      44.553  14.894  88.053  1.00  0.00      D    H  
HETATM 3204  O   HOH D 912      12.340  27.053   4.182  1.00  0.00      D    O  
HETATM 3205  H1  HOH D 912      12.601  26.142   3.864  1.00  0.00      D    H  
HETATM 3206  H2  HOH D 912      12.938  27.327   4.935  1.00  0.00      D    H  
HETATM 3207  O   HOH D 913      20.097  21.937  90.371  1.00  0.00      D    O  
HETATM 3208  H1  HOH D 913      20.532  21.286  89.750  1.00  0.00      D    H  
HETATM 3209  H2  HOH D 913      19.103  21.850  90.303  1.00  0.00      D    H  
HETATM 3210  O   HOH D 914      13.410  21.075  40.899  1.00  0.00      D    O  
HETATM 3211  H1  HOH D 914      13.514  20.766  39.953  1.00  0.00      D    H  
HETATM 3212  H2  HOH D 914      13.146  20.301  41.475  1.00  0.00      D    H  
HETATM 3213  O   HOH D 915      21.758  36.130  23.990  1.00  0.00      D    O  
HETATM 3214  H1  HOH D 915      21.685  36.945  23.415  1.00  0.00      D    H  
HETATM 3215  H2  HOH D 915      22.109  36.387  24.890  1.00  0.00      D    H  
HETATM 3216  O   HOH D 916      22.762   3.391 109.601  1.00  0.00      D    O  
HETATM 3217  H1  HOH D 916      22.149   4.175 109.702  1.00  0.00      D    H  
HETATM 3218  H2  HOH D 916      22.295   2.562 109.908  1.00  0.00      D    H  
HETATM 3219  O   HOH D 917      18.144  42.781  29.957  1.00  0.00      D    O  
HETATM 3220  H1  HOH D 917      18.182  41.813  30.203  1.00  0.00      D    H  
HETATM 3221  H2  HOH D 917      18.366  42.887  28.987  1.00  0.00      D    H  
HETATM 3222  O   HOH D 918       0.785  26.215  65.992  1.00  0.00      D    O  
HETATM 3223  H1  HOH D 918       1.003  26.933  65.331  1.00  0.00      D    H  
HETATM 3224  H2  HOH D 918       0.995  25.321  65.595  1.00  0.00      D    H  
HETATM 3225  O   HOH D 919      18.092  42.065  46.028  1.00  0.00      D    O  
HETATM 3226  H1  HOH D 919      18.777  41.883  46.734  1.00  0.00      D    H  
HETATM 3227  H2  HOH D 919      17.238  42.355  46.460  1.00  0.00      D    H  
HETATM 3228  O   HOH D 920      28.950  38.698  44.538  1.00  0.00      D    O  
HETATM 3229  H1  HOH D 920      28.891  38.540  43.552  1.00  0.00      D    H  
HETATM 3230  H2  HOH D 920      28.711  37.859  45.025  1.00  0.00      D    H  
HETATM 3231  O   HOH D 921      13.331  30.553  20.927  1.00  0.00      D    O  
HETATM 3232  H1  HOH D 921      13.725  31.305  20.399  1.00  0.00      D    H  
HETATM 3233  H2  HOH D 921      14.010  29.826  21.030  1.00  0.00      D    H  
HETATM 3234  O   HOH D 922      29.716  20.840  66.436  1.00  0.00      D    O  
HETATM 3235  H1  HOH D 922      29.861  19.943  66.853  1.00  0.00      D    H  
HETATM 3236  H2  HOH D 922      29.934  21.555  67.100  1.00  0.00      D    H  
HETATM 3237  O   HOH D 923      48.326  36.617  60.547  1.00  0.00      D    O  
HETATM 3238  H1  HOH D 923      48.162  36.215  59.646  1.00  0.00      D    H  
HETATM 3239  H2  HOH D 923      48.745  35.935  61.145  1.00  0.00      D    H  
HETATM 3240  O   HOH D 924      26.029  22.312  33.272  1.00  0.00      D    O  
HETATM 3241  H1  HOH D 924      26.910  21.839  33.252  1.00  0.00      D    H  
HETATM 3242  H2  HOH D 924      26.014  23.019  32.564  1.00  0.00      D    H  
HETATM 3243  O   HOH D 925      37.302  38.821  90.280  1.00  0.00      D    O  
HETATM 3244  H1  HOH D 925      36.889  39.706  90.494  1.00  0.00      D    H  
HETATM 3245  H2  HOH D 925      36.584  38.128  90.206  1.00  0.00      D    H  
HETATM 3246  O   HOH D 926      39.566  15.958  40.978  1.00  0.00      D    O  
HETATM 3247  H1  HOH D 926      39.866  16.186  40.052  1.00  0.00      D    H  
HETATM 3248  H2  HOH D 926      40.157  15.244  41.353  1.00  0.00      D    H  
HETATM 3249  O   HOH D 927      21.037  12.585  97.839  1.00  0.00      D    O  
HETATM 3250  H1  HOH D 927      21.658  11.943  98.288  1.00  0.00      D    H  
HETATM 3251  H2  HOH D 927      21.557  13.179  97.225  1.00  0.00      D    H  
HETATM 3252  O   HOH D 928      25.576  27.217  97.930  1.00  0.00      D    O  
HETATM 3253  H1  HOH D 928      25.349  26.881  97.016  1.00  0.00      D    H  
HETATM 3254  H2  HOH D 928      25.136  26.639  98.617  1.00  0.00      D    H  
HETATM 3255  O   HOH D 929       5.885  31.595 103.035  1.00  0.00      D    O  
HETATM 3256  H1  HOH D 929       5.436  31.926 102.205  1.00  0.00      D    H  
HETATM 3257  H2  HOH D 929       6.600  30.941 102.789  1.00  0.00      D    H  
HETATM 3258  O   HOH D 930      24.110  23.376  49.610  1.00  0.00      D    O  
HETATM 3259  H1  HOH D 930      24.520  23.713  48.763  1.00  0.00      D    H  
HETATM 3260  H2  HOH D 930      24.650  22.609  49.959  1.00  0.00      D    H  
HETATM 3261  O   HOH D 931       8.195  18.789  43.736  1.00  0.00      D    O  
HETATM 3262  H1  HOH D 931       7.366  19.251  44.054  1.00  0.00      D    H  
HETATM 3263  H2  HOH D 931       8.185  17.838  44.045  1.00  0.00      D    H  
HETATM 3264  O   HOH D 932      45.018  42.292  50.169  1.00  0.00      D    O  
HETATM 3265  H1  HOH D 932      44.774  41.567  50.813  1.00  0.00      D    H  
HETATM 3266  H2  HOH D 932      44.466  43.104  50.357  1.00  0.00      D    H  
HETATM 3267  O   HOH D 933       1.568  18.578 103.479  1.00  0.00      D    O  
HETATM 3268  H1  HOH D 933       2.052  19.426 103.265  1.00  0.00      D    H  
HETATM 3269  H2  HOH D 933       2.081  18.065 104.168  1.00  0.00      D    H  
HETATM 3270  O   HOH D 934      12.089  10.407  29.348  1.00  0.00      D    O  
HETATM 3271  H1  HOH D 934      11.442  10.011  29.999  1.00  0.00      D    H  
HETATM 3272  H2  HOH D 934      12.712  11.022  29.831  1.00  0.00      D    H  
HETATM 3273  O   HOH D 935      10.623   8.484  82.920  1.00  0.00      D    O  
HETATM 3274  H1  HOH D 935      11.188   9.000  83.565  1.00  0.00      D    H  
HETATM 3275  H2  HOH D 935      11.087   7.632  82.680  1.00  0.00      D    H  
HETATM 3276  O   HOH D 936      39.791   0.128  30.180  1.00  0.00      D    O  
HETATM 3277  H1  HOH D 936      40.717   0.493  30.090  1.00  0.00      D    H  
HETATM 3278  H2  HOH D 936      39.704  -0.350  31.054  1.00  0.00      D    H  
HETATM 3279  O   HOH D 937      27.242  41.114  48.058  1.00  0.00      D    O  
HETATM 3280  H1  HOH D 937      26.609  40.766  48.749  1.00  0.00      D    H  
HETATM 3281  H2  HOH D 937      26.989  40.751  47.161  1.00  0.00      D    H  
HETATM 3282  O   HOH D 938      40.372  41.192 117.975  1.00  0.00      D    O  
HETATM 3283  H1  HOH D 938      40.475  41.132 118.968  1.00  0.00      D    H  
HETATM 3284  H2  HOH D 938      39.794  40.442 117.654  1.00  0.00      D    H  
HETATM 3285  O   HOH D 939      26.975  32.631  73.762  1.00  0.00      D    O  
HETATM 3286  H1  HOH D 939      26.916  33.598  74.012  1.00  0.00      D    H  
HETATM 3287  H2  HOH D 939      26.545  32.490  72.870  1.00  0.00      D    H  
HETATM 3288  O   HOH D 940      11.796  39.833 107.390  1.00  0.00      D    O  
HETATM 3289  H1  HOH D 940      11.372  39.296 106.661  1.00  0.00      D    H  
HETATM 3290  H2  HOH D 940      12.536  39.305 107.806  1.00  0.00      D    H  
HETATM 3291  O   HOH D 941       4.478  23.047  93.587  1.00  0.00      D    O  
HETATM 3292  H1  HOH D 941       4.597  22.612  94.479  1.00  0.00      D    H  
HETATM 3293  H2  HOH D 941       3.531  23.353  93.489  1.00  0.00      D    H  
HETATM 3294  O   HOH D 942      30.095  16.892  19.651  1.00  0.00      D    O  
HETATM 3295  H1  HOH D 942      30.456  16.095  20.136  1.00  0.00      D    H  
HETATM 3296  H2  HOH D 942      29.197  17.129  20.022  1.00  0.00      D    H  
HETATM 3297  O   HOH D 943      11.997  40.368  99.751  1.00  0.00      D    O  
HETATM 3298  H1  HOH D 943      12.876  39.901  99.850  1.00  0.00      D    H  
HETATM 3299  H2  HOH D 943      11.397  40.114 100.509  1.00  0.00      D    H  
HETATM 3300  O   HOH D 944       3.484   9.809  14.225  1.00  0.00      D    O  
HETATM 3301  H1  HOH D 944       2.893  10.427  14.743  1.00  0.00      D    H  
HETATM 3302  H2  HOH D 944       4.146  10.344  13.700  1.00  0.00      D    H  
HETATM 3303  O   HOH D 945      22.227  22.924   3.188  1.00  0.00      D    O  
HETATM 3304  H1  HOH D 945      22.212  23.230   4.140  1.00  0.00      D    H  
HETATM 3305  H2  HOH D 945      21.564  23.452   2.657  1.00  0.00      D    H  
HETATM 3306  O   HOH D 946      36.769  38.276  49.466  1.00  0.00      D    O  
HETATM 3307  H1  HOH D 946      37.355  38.817  48.862  1.00  0.00      D    H  
HETATM 3308  H2  HOH D 946      37.034  37.314  49.413  1.00  0.00      D    H  
HETATM 3309  O   HOH D 947      41.190  39.497  37.755  1.00  0.00      D    O  
HETATM 3310  H1  HOH D 947      40.537  39.473  36.997  1.00  0.00      D    H  
HETATM 3311  H2  HOH D 947      41.867  40.214  37.588  1.00  0.00      D    H  
HETATM 3312  O   HOH D 948       5.054  12.997   3.101  1.00  0.00      D    O  
HETATM 3313  H1  HOH D 948       5.058  13.992   3.005  1.00  0.00      D    H  
HETATM 3314  H2  HOH D 948       4.115  12.680   3.240  1.00  0.00      D    H  
HETATM 3315  O   HOH D 949      41.115   2.763  60.392  1.00  0.00      D    O  
HETATM 3316  H1  HOH D 949      40.366   2.589  59.752  1.00  0.00      D    H  
HETATM 3317  H2  HOH D 949      41.949   2.969  59.880  1.00  0.00      D    H  
HETATM 3318  O   HOH D 950      37.888  22.619 114.601  1.00  0.00      D    O  
HETATM 3319  H1  HOH D 950      36.992  22.798 114.196  1.00  0.00      D    H  
HETATM 3320  H2  HOH D 950      38.114  23.348 115.248  1.00  0.00      D    H  
HETATM 3321  O   HOH D 951      12.242  15.302  89.009  1.00  0.00      D    O  
HETATM 3322  H1  HOH D 951      11.937  15.199  89.956  1.00  0.00      D    H  
HETATM 3323  H2  HOH D 951      11.657  15.965  88.540  1.00  0.00      D    H  
HETATM 3324  O   HOH D 952      10.581  11.584   3.037  1.00  0.00      D    O  
HETATM 3325  H1  HOH D 952      10.375  11.192   3.934  1.00  0.00      D    H  
HETATM 3326  H2  HOH D 952       9.928  12.313   2.834  1.00  0.00      D    H  
HETATM 3327  O   HOH D 953       8.825  34.264   6.816  1.00  0.00      D    O  
HETATM 3328  H1  HOH D 953       9.532  34.536   6.163  1.00  0.00      D    H  
HETATM 3329  H2  HOH D 953       9.251  33.801   7.594  1.00  0.00      D    H  
HETATM 3330  O   HOH D 954      23.362  14.556  61.029  1.00  0.00      D    O  
HETATM 3331  H1  HOH D 954      24.115  15.160  61.290  1.00  0.00      D    H  
HETATM 3332  H2  HOH D 954      23.571  13.620  61.312  1.00  0.00      D    H  
HETATM 3333  O   HOH D 955      16.919  14.274  87.778  1.00  0.00      D    O  
HETATM 3334  H1  HOH D 955      16.178  14.251  88.449  1.00  0.00      D    H  
HETATM 3335  H2  HOH D 955      16.535  14.368  86.860  1.00  0.00      D    H  
HETATM 3336  O   HOH D 956      18.971  20.978 103.373  1.00  0.00      D    O  
HETATM 3337  H1  HOH D 956      19.905  20.809 103.056  1.00  0.00      D    H  
HETATM 3338  H2  HOH D 956      18.672  21.880 103.062  1.00  0.00      D    H  
HETATM 3339  O   HOH D 957      37.550  11.135 111.669  1.00  0.00      D    O  
HETATM 3340  H1  HOH D 957      38.448  11.189 111.231  1.00  0.00      D    H  
HETATM 3341  H2  HOH D 957      36.973  11.882 111.339  1.00  0.00      D    H  
HETATM 3342  O   HOH D 958      25.242  11.558  30.258  1.00  0.00      D    O  
HETATM 3343  H1  HOH D 958      24.310  11.686  30.596  1.00  0.00      D    H  
HETATM 3344  H2  HOH D 958      25.878  11.544  31.030  1.00  0.00      D    H  
HETATM 3345  O   HOH D 959       5.572  21.849 113.680  1.00  0.00      D    O  
HETATM 3346  H1  HOH D 959       4.986  21.924 114.487  1.00  0.00      D    H  
HETATM 3347  H2  HOH D 959       5.873  22.760 113.400  1.00  0.00      D    H  
HETATM 3348  O   HOH D 960       9.372  13.117  63.428  1.00  0.00      D    O  
HETATM 3349  H1  HOH D 960       9.811  13.822  62.871  1.00  0.00      D    H  
HETATM 3350  H2  HOH D 960      10.031  12.754  64.087  1.00  0.00      D    H  
HETATM 3351  O   HOH D 961      39.024  19.843 117.918  1.00  0.00      D    O  
HETATM 3352  H1  HOH D 961      38.587  19.759 118.813  1.00  0.00      D    H  
HETATM 3353  H2  HOH D 961      39.464  18.977 117.679  1.00  0.00      D    H  
HETATM 3354  O   HOH D 962      29.965  42.021  63.674  1.00  0.00      D    O  
HETATM 3355  H1  HOH D 962      30.114  41.599  62.780  1.00  0.00      D    H  
HETATM 3356  H2  HOH D 962      29.879  41.308  64.370  1.00  0.00      D    H  
HETATM 3357  O   HOH D 963      10.149  24.412  93.455  1.00  0.00      D    O  
HETATM 3358  H1  HOH D 963       9.586  24.019  92.728  1.00  0.00      D    H  
HETATM 3359  H2  HOH D 963      11.113  24.360  93.196  1.00  0.00      D    H  
HETATM 3360  O   HOH D 964      34.713   0.664  54.937  1.00  0.00      D    O  
HETATM 3361  H1  HOH D 964      34.224   0.402  54.106  1.00  0.00      D    H  
HETATM 3362  H2  HOH D 964      35.526   0.092  55.040  1.00  0.00      D    H  
HETATM 3363  O   HOH D 965      37.849  35.768 102.158  1.00  0.00      D    O  
HETATM 3364  H1  HOH D 965      38.298  36.587 101.803  1.00  0.00      D    H  
HETATM 3365  H2  HOH D 965      36.976  35.636 101.689  1.00  0.00      D    H  
HETATM 3366  O   HOH D 966      23.645  39.628  79.245  1.00  0.00      D    O  
HETATM 3367  H1  HOH D 966      24.446  39.132  78.910  1.00  0.00      D    H  
HETATM 3368  H2  HOH D 966      23.017  38.986  79.686  1.00  0.00      D    H  
HETATM 3369  O   HOH D 967      21.249  24.193  47.542  1.00  0.00      D    O  
HETATM 3370  H1  HOH D 967      20.752  23.330  47.454  1.00  0.00      D    H  
HETATM 3371  H2  HOH D 967      21.363  24.415  48.510  1.00  0.00      D    H  
HETATM 3372  O   HOH D 968      46.575  13.264  62.412  1.00  0.00      D    O  
HETATM 3373  H1  HOH D 968      46.616  12.299  62.152  1.00  0.00      D    H  
HETATM 3374  H2  HOH D 968      45.627  13.579  62.376  1.00  0.00      D    H  
HETATM 3375  O   HOH D 969      34.890  35.043   4.015  1.00  0.00      D    O  
HETATM 3376  H1  HOH D 969      34.895  34.048   3.911  1.00  0.00      D    H  
HETATM 3377  H2  HOH D 969      34.092  35.423   3.546  1.00  0.00      D    H  
HETATM 3378  O   HOH D 970      47.367  34.940 117.183  1.00  0.00      D    O  
HETATM 3379  H1  HOH D 970      47.209  35.866 117.525  1.00  0.00      D    H  
HETATM 3380  H2  HOH D 970      48.325  34.691 117.327  1.00  0.00      D    H  
HETATM 3381  O   HOH D 971      12.099   3.242 111.600  1.00  0.00      D    O  
HETATM 3382  H1  HOH D 971      13.022   3.003 111.901  1.00  0.00      D    H  
HETATM 3383  H2  HOH D 971      11.575   3.591 112.377  1.00  0.00      D    H  
HETATM 3384  O   HOH D 972       2.593   0.793 108.506  1.00  0.00      D    O  
HETATM 3385  H1  HOH D 972       3.174   1.575 108.731  1.00  0.00      D    H  
HETATM 3386  H2  HOH D 972       1.872   0.705 109.193  1.00  0.00      D    H  
HETATM 3387  O   HOH D 973      46.805  26.962   3.782  1.00  0.00      D    O  
HETATM 3388  H1  HOH D 973      46.096  26.586   4.379  1.00  0.00      D    H  
HETATM 3389  H2  HOH D 973      47.436  26.233   3.515  1.00  0.00      D    H  
HETATM 3390  O   HOH D 974       2.511  22.095  97.539  1.00  0.00      D    O  
HETATM 3391  H1  HOH D 974       2.948  21.357  97.024  1.00  0.00      D    H  
HETATM 3392  H2  HOH D 974       1.696  22.405  97.050  1.00  0.00      D    H  
HETATM 3393  O   HOH D 975      24.895  30.865  21.086  1.00  0.00      D    O  
HETATM 3394  H1  HOH D 975      25.555  30.120  20.980  1.00  0.00      D    H  
HETATM 3395  H2  HOH D 975      24.625  31.201  20.184  1.00  0.00      D    H  
HETATM 3396  O   HOH D 976      13.214  30.984 109.110  1.00  0.00      D    O  
HETATM 3397  H1  HOH D 976      13.427  31.104 108.141  1.00  0.00      D    H  
HETATM 3398  H2  HOH D 976      13.974  31.327 109.663  1.00  0.00      D    H  
HETATM 3399  O   HOH D 977       0.313  10.789  55.562  1.00  0.00      D    O  
HETATM 3400  H1  HOH D 977       0.653  11.661  55.212  1.00  0.00      D    H  
HETATM 3401  H2  HOH D 977      -0.261  10.953  56.365  1.00  0.00      D    H  
HETATM 3402  O   HOH D 978      36.305  17.672 117.980  1.00  0.00      D    O  
HETATM 3403  H1  HOH D 978      35.332  17.442 117.953  1.00  0.00      D    H  
HETATM 3404  H2  HOH D 978      36.565  17.908 118.916  1.00  0.00      D    H  
HETATM 3405  O   HOH D 979      34.328  20.496  54.334  1.00  0.00      D    O  
HETATM 3406  H1  HOH D 979      34.557  21.432  54.065  1.00  0.00      D    H  
HETATM 3407  H2  HOH D 979      34.908  19.854  53.832  1.00  0.00      D    H  
HETATM 3408  O   HOH D 980      22.056  15.425  30.635  1.00  0.00      D    O  
HETATM 3409  H1  HOH D 980      21.196  15.105  30.237  1.00  0.00      D    H  
HETATM 3410  H2  HOH D 980      22.318  16.291  30.209  1.00  0.00      D    H  
HETATM 3411  O   HOH D 981      12.296  30.027  74.694  1.00  0.00      D    O  
HETATM 3412  H1  HOH D 981      12.035  30.844  74.181  1.00  0.00      D    H  
HETATM 3413  H2  HOH D 981      11.693  29.923  75.485  1.00  0.00      D    H  
HETATM 3414  O   HOH D 982       4.254  35.389  66.847  1.00  0.00      D    O  
HETATM 3415  H1  HOH D 982       4.006  35.820  67.715  1.00  0.00      D    H  
HETATM 3416  H2  HOH D 982       5.250  35.346  66.769  1.00  0.00      D    H  
HETATM 3417  O   HOH D 983      16.464   3.089 105.480  1.00  0.00      D    O  
HETATM 3418  H1  HOH D 983      16.121   3.672 104.743  1.00  0.00      D    H  
HETATM 3419  H2  HOH D 983      17.158   2.467 105.117  1.00  0.00      D    H  
HETATM 3420  O   HOH D 984      31.512  21.371  33.824  1.00  0.00      D    O  
HETATM 3421  H1  HOH D 984      32.340  21.798  34.187  1.00  0.00      D    H  
HETATM 3422  H2  HOH D 984      31.694  21.019  32.906  1.00  0.00      D    H  
HETATM 3423  O   HOH D 985      23.963  20.129  20.675  1.00  0.00      D    O  
HETATM 3424  H1  HOH D 985      24.240  19.737  21.552  1.00  0.00      D    H  
HETATM 3425  H2  HOH D 985      22.971  20.256  20.665  1.00  0.00      D    H  
HETATM 3426  O   HOH D 986      46.254   6.642  19.898  1.00  0.00      D    O  
HETATM 3427  H1  HOH D 986      45.883   5.876  20.423  1.00  0.00      D    H  
HETATM 3428  H2  HOH D 986      45.983   7.503  20.329  1.00  0.00      D    H  
HETATM 3429  O   HOH D 987      21.881  12.092  78.219  1.00  0.00      D    O  
HETATM 3430  H1  HOH D 987      22.156  12.552  79.064  1.00  0.00      D    H  
HETATM 3431  H2  HOH D 987      21.419  12.745  77.620  1.00  0.00      D    H  
HETATM 3432  O   HOH D 988       8.078   0.074  24.192  1.00  0.00      D    O  
HETATM 3433  H1  HOH D 988       8.748  -0.365  23.593  1.00  0.00      D    H  
HETATM 3434  H2  HOH D 988       7.828   0.966  23.815  1.00  0.00      D    H  
HETATM 3435  O   HOH D 989      35.261  37.115  34.298  1.00  0.00      D    O  
HETATM 3436  H1  HOH D 989      36.006  36.997  33.642  1.00  0.00      D    H  
HETATM 3437  H2  HOH D 989      35.530  36.731  35.181  1.00  0.00      D    H  
HETATM 3438  O   HOH D 990      12.681   4.850  68.467  1.00  0.00      D    O  
HETATM 3439  H1  HOH D 990      13.124   5.672  68.109  1.00  0.00      D    H  
HETATM 3440  H2  HOH D 990      13.128   4.573  69.317  1.00  0.00      D    H  
HETATM 3441  O   HOH D 991       2.050  26.595  73.450  1.00  0.00      D    O  
HETATM 3442  H1  HOH D 991       1.449  27.370  73.258  1.00  0.00      D    H  
HETATM 3443  H2  HOH D 991       2.918  26.718  72.970  1.00  0.00      D    H  
HETATM 3444  O   HOH D 992       3.854  40.763  65.256  1.00  0.00      D    O  
HETATM 3445  H1  HOH D 992       3.288  39.992  64.964  1.00  0.00      D    H  
HETATM 3446  H2  HOH D 992       4.751  40.428  65.543  1.00  0.00      D    H  
HETATM 3447  O   HOH D 993      47.265  19.546  15.647  1.00  0.00      D    O  
HETATM 3448  H1  HOH D 993      48.019  19.755  16.270  1.00  0.00      D    H  
HETATM 3449  H2  HOH D 993      47.535  19.771  14.711  1.00  0.00      D    H  
HETATM 3450  O   HOH D 994       1.556   4.171  21.803  1.00  0.00      D    O  
HETATM 3451  H1  HOH D 994       1.850   3.806  20.920  1.00  0.00      D    H  
HETATM 3452  H2  HOH D 994       0.797   3.623  22.154  1.00  0.00      D    H  
HETATM 3453  O   HOH D 995      23.471  39.847  25.975  1.00  0.00      D    O  
HETATM 3454  H1  HOH D 995      24.284  40.121  26.489  1.00  0.00      D    H  
HETATM 3455  H2  HOH D 995      23.127  38.979  26.333  1.00  0.00      D    H  
HETATM 3456  O   HOH D 996       4.524   9.805   5.967  1.00  0.00      D    O  
HETATM 3457  H1  HOH D 996       5.492   9.587   6.095  1.00  0.00      D    H  
HETATM 3458  H2  HOH D 996       4.312   9.818   4.990  1.00  0.00      D    H  
HETATM 3459  O   HOH D 997      38.236  13.182  85.595  1.00  0.00      D    O  
HETATM 3460  H1  HOH D 997      37.443  13.319  86.189  1.00  0.00      D    H  
HETATM 3461  H2  HOH D 997      37.968  13.324  84.642  1.00  0.00      D    H  
HETATM 3462  O   HOH D 998      24.063   6.763  58.535  1.00  0.00      D    O  
HETATM 3463  H1  HOH D 998      24.202   7.074  57.595  1.00  0.00      D    H  
HETATM 3464  H2  HOH D 998      23.716   5.825  58.528  1.00  0.00      D    H  
HETATM 3465  O   HOH D 999       5.297   2.267 110.064  1.00  0.00      D    O  
HETATM 3466  H1  HOH D 999       5.778   3.092 109.768  1.00  0.00      D    H  
HETATM 3467  H2  HOH D 999       5.880   1.468 109.910  1.00  0.00      D    H  
HETATM 3468  O   HOH D1000      32.308  13.614  38.755  1.00  0.00      D    O  
HETATM 3469  H1  HOH D1000      32.215  13.851  39.722  1.00  0.00      D    H  
HETATM 3470  H2  HOH D1000      33.146  14.019  38.391  1.00  0.00      D    H  
HETATM 3471  O   HOH D1001      17.363  20.372  52.915  1.00  0.00      D    O  
HETATM 3472  H1  HOH D1001      18.362  20.347  52.872  1.00  0.00      D    H  
HETATM 3473  H2  HOH D1001      17.074  20.538  53.858  1.00  0.00      D    H  
HETATM 3474  O   HOH D1002      42.863  20.467 103.685  1.00  0.00      D    O  
HETATM 3475  H1  HOH D1002      41.882  20.591 103.832  1.00  0.00      D    H  
HETATM 3476  H2  HOH D1002      43.352  21.285 103.989  1.00  0.00      D    H  
HETATM 3477  O   HOH D1003      32.264  10.968  87.401  1.00  0.00      D    O  
HETATM 3478  H1  HOH D1003      31.471  10.873  88.002  1.00  0.00      D    H  
HETATM 3479  H2  HOH D1003      33.101  10.815  87.926  1.00  0.00      D    H  
HETATM 3480  O   HOH D1004      14.410   1.233  42.466  1.00  0.00      D    O  
HETATM 3481  H1  HOH D1004      13.792   1.887  42.903  1.00  0.00      D    H  
HETATM 3482  H2  HOH D1004      14.346   1.326  41.473  1.00  0.00      D    H  
HETATM 3483  O   HOH D1005      11.300  34.956  40.942  1.00  0.00      D    O  
HETATM 3484  H1  HOH D1005      10.309  35.090  40.922  1.00  0.00      D    H  
HETATM 3485  H2  HOH D1005      11.591  34.500  40.101  1.00  0.00      D    H  
HETATM 3486  O   HOH D1006      48.319  23.261  18.787  1.00  0.00      D    O  
HETATM 3487  H1  HOH D1006      48.384  23.331  17.792  1.00  0.00      D    H  
HETATM 3488  H2  HOH D1006      48.293  22.297  19.053  1.00  0.00      D    H  
HETATM 3489  O   HOH D1007       6.422  30.520  14.049  1.00  0.00      D    O  
HETATM 3490  H1  HOH D1007       6.176  31.013  13.214  1.00  0.00      D    H  
HETATM 3491  H2  HOH D1007       7.146  29.860  13.844  1.00  0.00      D    H  
HETATM 3492  O   HOH D1008      25.083  20.105 117.711  1.00  0.00      D    O  
HETATM 3493  H1  HOH D1008      24.838  19.767 118.620  1.00  0.00      D    H  
HETATM 3494  H2  HOH D1008      24.414  19.779 117.043  1.00  0.00      D    H  
HETATM 3495  O   HOH D1009      18.191  27.202  85.096  1.00  0.00      D    O  
HETATM 3496  H1  HOH D1009      18.511  27.403  84.170  1.00  0.00      D    H  
HETATM 3497  H2  HOH D1009      17.790  26.286  85.118  1.00  0.00      D    H  
HETATM 3498  O   HOH D1010      40.735  13.179  97.431  1.00  0.00      D    O  
HETATM 3499  H1  HOH D1010      40.260  13.262  98.307  1.00  0.00      D    H  
HETATM 3500  H2  HOH D1010      41.270  12.333  97.421  1.00  0.00      D    H  
HETATM 3501  O   HOH D1011      16.755  42.096  43.074  1.00  0.00      D    O  
HETATM 3502  H1  HOH D1011      17.309  42.866  43.391  1.00  0.00      D    H  
HETATM 3503  H2  HOH D1011      17.196  41.238  43.334  1.00  0.00      D    H  
HETATM 3504  O   HOH D1012       8.342   7.781  90.706  1.00  0.00      D    O  
HETATM 3505  H1  HOH D1012       7.469   8.241  90.866  1.00  0.00      D    H  
HETATM 3506  H2  HOH D1012       8.182   6.925  90.213  1.00  0.00      D    H  
HETATM 3507  O   HOH D1013      32.131  28.703  21.360  1.00  0.00      D    O  
HETATM 3508  H1  HOH D1013      33.086  28.480  21.553  1.00  0.00      D    H  
HETATM 3509  H2  HOH D1013      31.737  27.998  20.771  1.00  0.00      D    H  
HETATM 3510  O   HOH D1014      14.477  12.569  91.643  1.00  0.00      D    O  
HETATM 3511  H1  HOH D1014      14.449  11.584  91.470  1.00  0.00      D    H  
HETATM 3512  H2  HOH D1014      15.093  12.755  92.408  1.00  0.00      D    H  
HETATM 3513  O   HOH D1015      45.166  27.628  29.428  1.00  0.00      D    O  
HETATM 3514  H1  HOH D1015      44.484  28.169  28.935  1.00  0.00      D    H  
HETATM 3515  H2  HOH D1015      44.851  27.465  30.363  1.00  0.00      D    H  
HETATM 3516  O   HOH D1016      28.934  38.284  59.843  1.00  0.00      D    O  
HETATM 3517  H1  HOH D1016      28.340  38.028  60.605  1.00  0.00      D    H  
HETATM 3518  H2  HOH D1016      29.820  37.830  59.944  1.00  0.00      D    H  
HETATM 3519  O   HOH D1017      31.376  21.865  19.953  1.00  0.00      D    O  
HETATM 3520  H1  HOH D1017      31.076  21.695  19.015  1.00  0.00      D    H  
HETATM 3521  H2  HOH D1017      31.956  21.111  20.261  1.00  0.00      D    H  
HETATM 3522  O   HOH D1018      32.422  24.062 110.165  1.00  0.00      D    O  
HETATM 3523  H1  HOH D1018      31.600  23.775 109.672  1.00  0.00      D    H  
HETATM 3524  H2  HOH D1018      32.858  23.264 110.580  1.00  0.00      D    H  
HETATM 3525  O   HOH D1019      35.985  27.156  23.823  1.00  0.00      D    O  
HETATM 3526  H1  HOH D1019      36.891  26.736  23.773  1.00  0.00      D    H  
HETATM 3527  H2  HOH D1019      35.343  26.516  24.245  1.00  0.00      D    H  
HETATM 3528  O   HOH D1020      45.453  18.893   9.128  1.00  0.00      D    O  
HETATM 3529  H1  HOH D1020      46.211  18.675   8.513  1.00  0.00      D    H  
HETATM 3530  H2  HOH D1020      45.499  18.305   9.935  1.00  0.00      D    H  
HETATM 3531  O   HOH D1021      30.624  11.559   3.906  1.00  0.00      D    O  
HETATM 3532  H1  HOH D1021      30.036  10.763   3.762  1.00  0.00      D    H  
HETATM 3533  H2  HOH D1021      31.562  11.331   3.645  1.00  0.00      D    H  
HETATM 3534  O   HOH D1022      34.928  22.064  57.775  1.00  0.00      D    O  
HETATM 3535  H1  HOH D1022      35.477  22.360  58.557  1.00  0.00      D    H  
HETATM 3536  H2  HOH D1022      34.553  21.155  57.956  1.00  0.00      D    H  
HETATM 3537  O   HOH D1023      17.756   0.998   3.303  1.00  0.00      D    O  
HETATM 3538  H1  HOH D1023      18.025   1.907   3.620  1.00  0.00      D    H  
HETATM 3539  H2  HOH D1023      16.758   0.933   3.284  1.00  0.00      D    H  
HETATM 3540  O   HOH D1024      26.835  36.358  54.611  1.00  0.00      D    O  
HETATM 3541  H1  HOH D1024      27.258  35.842  55.356  1.00  0.00      D    H  
HETATM 3542  H2  HOH D1024      26.346  35.729  54.006  1.00  0.00      D    H  
HETATM 3543  O   HOH D1025      32.622  37.254  10.825  1.00  0.00      D    O  
HETATM 3544  H1  HOH D1025      32.957  36.571  10.176  1.00  0.00      D    H  
HETATM 3545  H2  HOH D1025      31.644  37.404  10.677  1.00  0.00      D    H  
HETATM 3546  O   HOH D1026      44.558   5.936  26.755  1.00  0.00      D    O  
HETATM 3547  H1  HOH D1026      45.409   6.072  27.260  1.00  0.00      D    H  
HETATM 3548  H2  HOH D1026      43.809   6.397  27.231  1.00  0.00      D    H  
HETATM 3549  O   HOH D1027      33.100   5.762 103.051  1.00  0.00      D    O  
HETATM 3550  H1  HOH D1027      32.479   5.807 103.833  1.00  0.00      D    H  
HETATM 3551  H2  HOH D1027      33.539   4.863 103.025  1.00  0.00      D    H  
HETATM 3552  O   HOH D1028       7.988  16.773 115.558  1.00  0.00      D    O  
HETATM 3553  H1  HOH D1028       7.411  16.358 116.261  1.00  0.00      D    H  
HETATM 3554  H2  HOH D1028       7.436  16.971 114.748  1.00  0.00      D    H  
HETATM 3555  O   HOH D1029       3.328  33.913 106.135  1.00  0.00      D    O  
HETATM 3556  H1  HOH D1029       3.791  33.897 105.249  1.00  0.00      D    H  
HETATM 3557  H2  HOH D1029       3.931  33.529 106.834  1.00  0.00      D    H  
HETATM 3558  O   HOH D1030      25.324  18.705  45.598  1.00  0.00      D    O  
HETATM 3559  H1  HOH D1030      24.881  19.390  45.019  1.00  0.00      D    H  
HETATM 3560  H2  HOH D1030      25.979  18.182  45.054  1.00  0.00      D    H  
HETATM 3561  O   HOH D1031      45.021  40.767 110.969  1.00  0.00      D    O  
HETATM 3562  H1  HOH D1031      45.582  40.959 110.165  1.00  0.00      D    H  
HETATM 3563  H2  HOH D1031      44.826  41.621 111.452  1.00  0.00      D    H  
HETATM 3564  O   HOH D1032      39.255   0.942  84.890  1.00  0.00      D    O  
HETATM 3565  H1  HOH D1032      39.441   1.509  84.087  1.00  0.00      D    H  
HETATM 3566  H2  HOH D1032      38.494   1.335  85.406  1.00  0.00      D    H  
HETATM 3567  O   HOH D1033      39.404  11.324  92.422  1.00  0.00      D    O  
HETATM 3568  H1  HOH D1033      39.596  12.212  92.840  1.00  0.00      D    H  
HETATM 3569  H2  HOH D1033      39.585  11.371  91.440  1.00  0.00      D    H  
HETATM 3570  O   HOH D1034       7.260  31.026  29.909  1.00  0.00      D    O  
HETATM 3571  H1  HOH D1034       7.948  30.501  29.407  1.00  0.00      D    H  
HETATM 3572  H2  HOH D1034       6.359  30.618  29.765  1.00  0.00      D    H  
HETATM 3573  O   HOH D1035       9.637  26.754  44.592  1.00  0.00      D    O  
HETATM 3574  H1  HOH D1035      10.077  26.551  43.718  1.00  0.00      D    H  
HETATM 3575  H2  HOH D1035      10.242  26.483  45.341  1.00  0.00      D    H  
HETATM 3576  O   HOH D1036      38.125  19.997  47.728  1.00  0.00      D    O  
HETATM 3577  H1  HOH D1036      37.510  20.199  46.966  1.00  0.00      D    H  
HETATM 3578  H2  HOH D1036      37.641  20.134  48.592  1.00  0.00      D    H  
HETATM 3579  O   HOH D1037      13.028  27.495  24.846  1.00  0.00      D    O  
HETATM 3580  H1  HOH D1037      13.333  27.516  25.799  1.00  0.00      D    H  
HETATM 3581  H2  HOH D1037      12.732  26.569  24.612  1.00  0.00      D    H  
HETATM 3582  O   HOH D1038      26.484  10.647  23.353  1.00  0.00      D    O  
HETATM 3583  H1  HOH D1038      27.182  11.239  23.756  1.00  0.00      D    H  
HETATM 3584  H2  HOH D1038      25.602  10.825  23.789  1.00  0.00      D    H  
HETATM 3585  O   HOH D1039      38.866  37.534  85.953  1.00  0.00      D    O  
HETATM 3586  H1  HOH D1039      39.189  36.802  86.552  1.00  0.00      D    H  
HETATM 3587  H2  HOH D1039      39.335  37.474  85.071  1.00  0.00      D    H  
HETATM 3588  O   HOH D1040      29.400   7.176  20.939  1.00  0.00      D    O  
HETATM 3589  H1  HOH D1040      29.488   7.943  20.304  1.00  0.00      D    H  
HETATM 3590  H2  HOH D1040      30.285   6.722  21.040  1.00  0.00      D    H  
HETATM 3591  O   HOH D1041       3.640  33.056  55.809  1.00  0.00      D    O  
HETATM 3592  H1  HOH D1041       3.177  33.205  56.683  1.00  0.00      D    H  
HETATM 3593  H2  HOH D1041       4.609  33.284  55.902  1.00  0.00      D    H  
HETATM 3594  O   HOH D1042      29.649  34.066  27.736  1.00  0.00      D    O  
HETATM 3595  H1  HOH D1042      30.192  34.834  28.076  1.00  0.00      D    H  
HETATM 3596  H2  HOH D1042      29.890  33.237  28.242  1.00  0.00      D    H  
HETATM 3597  O   HOH D1043      14.264  16.088  99.099  1.00  0.00      D    O  
HETATM 3598  H1  HOH D1043      15.154  15.652  99.237  1.00  0.00      D    H  
HETATM 3599  H2  HOH D1043      14.266  16.582  98.230  1.00  0.00      D    H  
HETATM 3600  O   HOH D1044      36.047  32.708  48.601  1.00  0.00      D    O  
HETATM 3601  H1  HOH D1044      36.015  32.459  49.569  1.00  0.00      D    H  
HETATM 3602  H2  HOH D1044      36.979  32.594  48.258  1.00  0.00      D    H  
HETATM 3603  O   HOH D1045      24.775  26.813  14.312  1.00  0.00      D    O  
HETATM 3604  H1  HOH D1045      25.001  25.869  14.071  1.00  0.00      D    H  
HETATM 3605  H2  HOH D1045      25.461  27.169  14.945  1.00  0.00      D    H  
HETATM 3606  O   HOH D1046       6.659  29.910  43.703  1.00  0.00      D    O  
HETATM 3607  H1  HOH D1046       5.755  30.325  43.805  1.00  0.00      D    H  
HETATM 3608  H2  HOH D1046       7.363  30.609  43.831  1.00  0.00      D    H  
HETATM 3609  O   HOH D1047      39.704  10.471   6.560  1.00  0.00      D    O  
HETATM 3610  H1  HOH D1047      40.221  10.341   7.406  1.00  0.00      D    H  
HETATM 3611  H2  HOH D1047      38.911  11.053   6.740  1.00  0.00      D    H  
HETATM 3612  O   HOH D1048       5.072   5.870  23.133  1.00  0.00      D    O  
HETATM 3613  H1  HOH D1048       4.856   5.607  22.193  1.00  0.00      D    H  
HETATM 3614  H2  HOH D1048       4.340   6.447  23.495  1.00  0.00      D    H  
HETATM 3615  O   HOH D1049      36.348  18.339  84.238  1.00  0.00      D    O  
HETATM 3616  H1  HOH D1049      37.109  18.280  83.593  1.00  0.00      D    H  
HETATM 3617  H2  HOH D1049      36.411  17.591  84.898  1.00  0.00      D    H  
HETATM 3618  O   HOH D1050       4.947  36.236  74.500  1.00  0.00      D    O  
HETATM 3619  H1  HOH D1050       5.165  36.026  73.547  1.00  0.00      D    H  
HETATM 3620  H2  HOH D1050       4.009  35.954  74.697  1.00  0.00      D    H  
HETATM 3621  O   HOH D1051       3.831  27.759 109.393  1.00  0.00      D    O  
HETATM 3622  H1  HOH D1051       3.702  28.750 109.432  1.00  0.00      D    H  
HETATM 3623  H2  HOH D1051       4.016  27.485 108.449  1.00  0.00      D    H  
HETATM 3624  O   HOH D1052      37.649  12.236   6.266  1.00  0.00      D    O  
HETATM 3625  H1  HOH D1052      37.654  13.225   6.118  1.00  0.00      D    H  
HETATM 3626  H2  HOH D1052      37.077  11.799   5.571  1.00  0.00      D    H  
HETATM 3627  O   HOH D1053      41.394  37.896  11.190  1.00  0.00      D    O  
HETATM 3628  H1  HOH D1053      41.469  38.460  10.368  1.00  0.00      D    H  
HETATM 3629  H2  HOH D1053      41.506  36.933  10.945  1.00  0.00      D    H  
HETATM 3630  O   HOH D1054      36.897  21.196  45.665  1.00  0.00      D    O  
HETATM 3631  H1  HOH D1054      37.456  20.989  44.863  1.00  0.00      D    H  
HETATM 3632  H2  HOH D1054      36.083  21.704  45.383  1.00  0.00      D    H  
HETATM 3633  O   HOH D1055       6.030   8.618 106.616  1.00  0.00      D    O  
HETATM 3634  H1  HOH D1055       6.087   7.893 105.929  1.00  0.00      D    H  
HETATM 3635  H2  HOH D1055       6.564   9.407 106.312  1.00  0.00      D    H  
HETATM 3636  O   HOH D1056       6.678   8.026  22.772  1.00  0.00      D    O  
HETATM 3637  H1  HOH D1056       6.162   7.211  23.037  1.00  0.00      D    H  
HETATM 3638  H2  HOH D1056       7.574   8.011  23.215  1.00  0.00      D    H  
HETATM 3639  O   HOH D1057      12.376  33.572 116.467  1.00  0.00      D    O  
HETATM 3640  H1  HOH D1057      11.899  34.389 116.143  1.00  0.00      D    H  
HETATM 3641  H2  HOH D1057      13.340  33.788 116.622  1.00  0.00      D    H  
HETATM 3642  O   HOH D1058      12.535  36.421  79.181  1.00  0.00      D    O  
HETATM 3643  H1  HOH D1058      13.457  36.247  78.836  1.00  0.00      D    H  
HETATM 3644  H2  HOH D1058      12.231  35.641  79.728  1.00  0.00      D    H  
HETATM 3645  O   HOH D1059      20.102  10.424 112.179  1.00  0.00      D    O  
HETATM 3646  H1  HOH D1059      21.034  10.082 112.296  1.00  0.00      D    H  
HETATM 3647  H2  HOH D1059      19.920  11.135 112.858  1.00  0.00      D    H  
HETATM 3648  O   HOH D1060      23.418  31.707  83.016  1.00  0.00      D    O  
HETATM 3649  H1  HOH D1060      24.229  32.133  82.616  1.00  0.00      D    H  
HETATM 3650  H2  HOH D1060      23.695  30.941  83.596  1.00  0.00      D    H  
HETATM 3651  O   HOH D1061      40.700  24.495  75.731  1.00  0.00      D    O  
HETATM 3652  H1  HOH D1061      39.749  24.415  76.030  1.00  0.00      D    H  
HETATM 3653  H2  HOH D1061      41.287  24.656  76.524  1.00  0.00      D    H  
HETATM 3654  O   HOH D1062      27.642   1.976  34.395  1.00  0.00      D    O  
HETATM 3655  H1  HOH D1062      28.496   1.786  33.911  1.00  0.00      D    H  
HETATM 3656  H2  HOH D1062      27.819   2.608  35.149  1.00  0.00      D    H  
HETATM 3657  O   HOH D1063      24.530  11.924  88.962  1.00  0.00      D    O  
HETATM 3658  H1  HOH D1063      24.237  12.616  89.622  1.00  0.00      D    H  
HETATM 3659  H2  HOH D1063      25.357  11.472  89.298  1.00  0.00      D    H  
HETATM 3660  O   HOH D1064       7.095  38.993  38.402  1.00  0.00      D    O  
HETATM 3661  H1  HOH D1064       7.053  39.714  39.094  1.00  0.00      D    H  
HETATM 3662  H2  HOH D1064       6.230  38.960  37.902  1.00  0.00      D    H  
HETATM 3663  O   HOH D1065       1.882  12.384  58.194  1.00  0.00      D    O  
HETATM 3664  H1  HOH D1065       2.783  12.234  58.600  1.00  0.00      D    H  
HETATM 3665  H2  HOH D1065       1.189  11.903  58.732  1.00  0.00      D    H  
HETATM 3666  O   HOH D1066      28.084  42.224  95.330  1.00  0.00      D    O  
HETATM 3667  H1  HOH D1066      28.260  41.317  94.948  1.00  0.00      D    H  
HETATM 3668  H2  HOH D1066      27.779  42.132  96.278  1.00  0.00      D    H  
HETATM 3669  O   HOH D1067       5.341  33.518  83.954  1.00  0.00      D    O  
HETATM 3670  H1  HOH D1067       5.826  33.192  83.142  1.00  0.00      D    H  
HETATM 3671  H2  HOH D1067       4.826  34.344  83.725  1.00  0.00      D    H  
HETATM 3672  O   HOH D1068      37.722  23.327  79.291  1.00  0.00      D    O  
HETATM 3673  H1  HOH D1068      37.943  22.356  79.194  1.00  0.00      D    H  
HETATM 3674  H2  HOH D1068      38.382  23.758  79.906  1.00  0.00      D    H  
HETATM 3675  O   HOH D1069      39.183  22.205  62.509  1.00  0.00      D    O  
HETATM 3676  H1  HOH D1069      40.146  22.405  62.693  1.00  0.00      D    H  
HETATM 3677  H2  HOH D1069      39.085  21.243  62.258  1.00  0.00      D    H  
HETATM 3678  O   HOH D1070      23.196  16.449   9.792  1.00  0.00      D    O  
HETATM 3679  H1  HOH D1070      23.144  17.382  10.149  1.00  0.00      D    H  
HETATM 3680  H2  HOH D1070      23.971  16.375   9.164  1.00  0.00      D    H  
HETATM 3681  O   HOH D1071      12.972  22.776  83.335  1.00  0.00      D    O  
HETATM 3682  H1  HOH D1071      13.959  22.617  83.308  1.00  0.00      D    H  
HETATM 3683  H2  HOH D1071      12.757  23.410  84.078  1.00  0.00      D    H  
HETATM 3684  O   HOH D1072      20.970  29.554   9.260  1.00  0.00      D    O  
HETATM 3685  H1  HOH D1072      20.010  29.561   9.541  1.00  0.00      D    H  
HETATM 3686  H2  HOH D1072      21.489  28.947   9.861  1.00  0.00      D    H  
HETATM 3687  O   HOH D1073      23.873   3.588  26.668  1.00  0.00      D    O  
HETATM 3688  H1  HOH D1073      23.820   4.586  26.637  1.00  0.00      D    H  
HETATM 3689  H2  HOH D1073      24.829   3.307  26.759  1.00  0.00      D    H  
HETATM 3690  O   HOH D1074      40.497  25.497  44.199  1.00  0.00      D    O  
HETATM 3691  H1  HOH D1074      39.805  24.958  43.718  1.00  0.00      D    H  
HETATM 3692  H2  HOH D1074      40.156  26.427  44.340  1.00  0.00      D    H  
HETATM 3693  O   HOH D1075      18.876   3.226  65.028  1.00  0.00      D    O  
HETATM 3694  H1  HOH D1075      18.671   3.025  64.071  1.00  0.00      D    H  
HETATM 3695  H2  HOH D1075      19.059   4.204  65.131  1.00  0.00      D    H  
HETATM 3696  O   HOH D1076       0.251   0.788  40.705  1.00  0.00      D    O  
HETATM 3697  H1  HOH D1076       0.336   1.767  40.891  1.00  0.00      D    H  
HETATM 3698  H2  HOH D1076       0.150   0.292  41.568  1.00  0.00      D    H  
HETATM 3699  O   HOH D1077      12.947  21.092  37.602  1.00  0.00      D    O  
HETATM 3700  H1  HOH D1077      12.091  20.584  37.700  1.00  0.00      D    H  
HETATM 3701  H2  HOH D1077      13.377  20.856  36.730  1.00  0.00      D    H  
HETATM 3702  O   HOH D1078      48.210  40.067  17.616  1.00  0.00      D    O  
HETATM 3703  H1  HOH D1078      47.715  40.119  18.483  1.00  0.00      D    H  
HETATM 3704  H2  HOH D1078      48.715  40.918  17.468  1.00  0.00      D    H  
HETATM 3705  O   HOH D1079      36.804  29.886  78.641  1.00  0.00      D    O  
HETATM 3706  H1  HOH D1079      36.547  29.702  79.589  1.00  0.00      D    H  
HETATM 3707  H2  HOH D1079      36.035  29.671  78.039  1.00  0.00      D    H  
HETATM 3708  O   HOH D1080      41.788  34.753  14.710  1.00  0.00      D    O  
HETATM 3709  H1  HOH D1080      42.455  35.449  14.444  1.00  0.00      D    H  
HETATM 3710  H2  HOH D1080      41.040  34.738  14.047  1.00  0.00      D    H  
HETATM 3711  O   HOH D1081      42.981  26.469   3.666  1.00  0.00      D    O  
HETATM 3712  H1  HOH D1081      43.494  26.622   4.510  1.00  0.00      D    H  
HETATM 3713  H2  HOH D1081      42.907  27.328   3.160  1.00  0.00      D    H  
HETATM 3714  O   HOH D1082      35.820  10.976 106.008  1.00  0.00      D    O  
HETATM 3715  H1  HOH D1082      35.492  11.131 106.940  1.00  0.00      D    H  
HETATM 3716  H2  HOH D1082      36.534  10.276 106.018  1.00  0.00      D    H  
HETATM 3717  O   HOH D1083      38.572   3.789  90.323  1.00  0.00      D    O  
HETATM 3718  H1  HOH D1083      38.082   3.566  91.166  1.00  0.00      D    H  
HETATM 3719  H2  HOH D1083      39.422   4.265  90.549  1.00  0.00      D    H  
HETATM 3720  O   HOH D1084      16.079  41.863  12.634  1.00  0.00      D    O  
HETATM 3721  H1  HOH D1084      15.477  41.475  11.936  1.00  0.00      D    H  
HETATM 3722  H2  HOH D1084      16.573  42.644  12.252  1.00  0.00      D    H  
HETATM 3723  O   HOH D1085      28.335  40.084  86.287  1.00  0.00      D    O  
HETATM 3724  H1  HOH D1085      27.412  39.714  86.393  1.00  0.00      D    H  
HETATM 3725  H2  HOH D1085      28.631  39.975  85.337  1.00  0.00      D    H  
HETATM 3726  O   HOH D1086      31.971  21.393  74.948  1.00  0.00      D    O  
HETATM 3727  H1  HOH D1086      32.870  21.054  74.672  1.00  0.00      D    H  
HETATM 3728  H2  HOH D1086      31.298  21.163  74.245  1.00  0.00      D    H  
HETATM 3729  O   HOH D1087       6.568  21.385   6.721  1.00  0.00      D    O  
HETATM 3730  H1  HOH D1087       7.054  22.081   7.250  1.00  0.00      D    H  
HETATM 3731  H2  HOH D1087       6.207  21.795   5.883  1.00  0.00      D    H  
HETATM 3732  O   HOH D1088      18.729  37.120   6.405  1.00  0.00      D    O  
HETATM 3733  H1  HOH D1088      19.482  36.597   6.805  1.00  0.00      D    H  
HETATM 3734  H2  HOH D1088      19.099  37.834   5.810  1.00  0.00      D    H  
HETATM 3735  O   HOH D1089       5.758   7.442  29.559  1.00  0.00      D    O  
HETATM 3736  H1  HOH D1089       6.611   7.022  29.869  1.00  0.00      D    H  
HETATM 3737  H2  HOH D1089       4.984   6.885  29.861  1.00  0.00      D    H  
HETATM 3738  O   HOH D1090      12.415  13.080 102.800  1.00  0.00      D    O  
HETATM 3739  H1  HOH D1090      12.138  13.822 103.411  1.00  0.00      D    H  
HETATM 3740  H2  HOH D1090      11.832  13.082 101.988  1.00  0.00      D    H  
HETATM 3741  O   HOH D1091      18.496  23.697  96.862  1.00  0.00      D    O  
HETATM 3742  H1  HOH D1091      19.314  24.222  96.626  1.00  0.00      D    H  
HETATM 3743  H2  HOH D1091      17.684  24.178  96.530  1.00  0.00      D    H  
HETATM 3744  O   HOH D1092      22.211  12.049   3.451  1.00  0.00      D    O  
HETATM 3745  H1  HOH D1092      21.653  12.842   3.210  1.00  0.00      D    H  
HETATM 3746  H2  HOH D1092      21.615  11.276   3.671  1.00  0.00      D    H  
HETATM 3747  O   HOH D1093      25.401  33.404  93.089  1.00  0.00      D    O  
HETATM 3748  H1  HOH D1093      25.873  34.224  92.765  1.00  0.00      D    H  
HETATM 3749  H2  HOH D1093      24.746  33.102  92.396  1.00  0.00      D    H  
HETATM 3750  O   HOH D1094       5.991  30.527  36.491  1.00  0.00      D    O  
HETATM 3751  H1  HOH D1094       5.026  30.576  36.234  1.00  0.00      D    H  
HETATM 3752  H2  HOH D1094       6.072  30.136  37.408  1.00  0.00      D    H  
HETATM 3753  O   HOH D1095      11.618  23.934 102.745  1.00  0.00      D    O  
HETATM 3754  H1  HOH D1095      11.630  22.936 102.800  1.00  0.00      D    H  
HETATM 3755  H2  HOH D1095      11.855  24.220 101.817  1.00  0.00      D    H  
HETATM 3756  O   HOH D1096       3.969  34.578  21.807  1.00  0.00      D    O  
HETATM 3757  H1  HOH D1096       4.372  35.429  21.470  1.00  0.00      D    H  
HETATM 3758  H2  HOH D1096       2.972  34.634  21.745  1.00  0.00      D    H  
HETATM 3759  O   HOH D1097      13.801   4.473  76.568  1.00  0.00      D    O  
HETATM 3760  H1  HOH D1097      14.092   3.940  77.362  1.00  0.00      D    H  
HETATM 3761  H2  HOH D1097      13.463   3.856  75.858  1.00  0.00      D    H  
HETATM 3762  O   HOH D1098      31.798  23.635  43.739  1.00  0.00      D    O  
HETATM 3763  H1  HOH D1098      31.803  22.899  44.416  1.00  0.00      D    H  
HETATM 3764  H2  HOH D1098      32.322  23.352  42.936  1.00  0.00      D    H  
HETATM 3765  O   HOH D1099      13.590  32.700  89.897  1.00  0.00      D    O  
HETATM 3766  H1  HOH D1099      14.023  33.600  89.829  1.00  0.00      D    H  
HETATM 3767  H2  HOH D1099      13.154  32.607  90.792  1.00  0.00      D    H  
HETATM 3768  O   HOH D1100       3.764  40.609  38.655  1.00  0.00      D    O  
HETATM 3769  H1  HOH D1100       3.946  40.747  39.629  1.00  0.00      D    H  
HETATM 3770  H2  HOH D1100       2.776  40.614  38.497  1.00  0.00      D    H  
HETATM 3771  O   HOH D1101      20.219  13.427  40.232  1.00  0.00      D    O  
HETATM 3772  H1  HOH D1101      19.475  12.818  40.506  1.00  0.00      D    H  
HETATM 3773  H2  HOH D1101      19.882  14.367  40.186  1.00  0.00      D    H  
HETATM 3774  O   HOH D1102      20.834  13.490  53.764  1.00  0.00      D    O  
HETATM 3775  H1  HOH D1102      21.237  12.576  53.707  1.00  0.00      D    H  
HETATM 3776  H2  HOH D1102      20.012  13.527  53.196  1.00  0.00      D    H  
HETATM 3777  O   HOH D1103      10.939  19.377  37.530  1.00  0.00      D    O  
HETATM 3778  H1  HOH D1103      10.107  19.895  37.331  1.00  0.00      D    H  
HETATM 3779  H2  HOH D1103      10.836  18.440  37.195  1.00  0.00      D    H  
HETATM 3780  O   HOH D1104      33.335  38.485  82.327  1.00  0.00      D    O  
HETATM 3781  H1  HOH D1104      34.102  38.272  81.721  1.00  0.00      D    H  
HETATM 3782  H2  HOH D1104      32.515  38.012  82.004  1.00  0.00      D    H  
HETATM 3783  O   HOH D1105      42.809  19.149  41.961  1.00  0.00      D    O  
HETATM 3784  H1  HOH D1105      42.638  19.761  41.189  1.00  0.00      D    H  
HETATM 3785  H2  HOH D1105      42.957  18.219  41.624  1.00  0.00      D    H  
HETATM 3786  O   HOH D1106      12.183  37.115  51.971  1.00  0.00      D    O  
HETATM 3787  H1  HOH D1106      11.703  37.922  52.313  1.00  0.00      D    H  
HETATM 3788  H2  HOH D1106      13.109  37.093  52.348  1.00  0.00      D    H  
HETATM 3789  O   HOH D1107      18.459  17.149  80.926  1.00  0.00      D    O  
HETATM 3790  H1  HOH D1107      17.955  17.619  80.202  1.00  0.00      D    H  
HETATM 3791  H2  HOH D1107      18.173  17.503  81.816  1.00  0.00      D    H  
HETATM 3792  O   HOH D1108      39.576  38.378  66.864  1.00  0.00      D    O  
HETATM 3793  H1  HOH D1108      40.256  39.107  66.779  1.00  0.00      D    H  
HETATM 3794  H2  HOH D1108      38.665  38.782  66.951  1.00  0.00      D    H  
HETATM 3795  O   HOH D1109      27.441  39.082  75.114  1.00  0.00      D    O  
HETATM 3796  H1  HOH D1109      27.051  38.315  75.624  1.00  0.00      D    H  
HETATM 3797  H2  HOH D1109      28.433  39.099  75.242  1.00  0.00      D    H  
HETATM 3798  O   HOH D1110      23.765  20.392  70.064  1.00  0.00      D    O  
HETATM 3799  H1  HOH D1110      24.406  19.694  69.743  1.00  0.00      D    H  
HETATM 3800  H2  HOH D1110      22.935  19.951  70.405  1.00  0.00      D    H  
HETATM 3801  O   HOH D1111      24.099  33.824  76.749  1.00  0.00      D    O  
HETATM 3802  H1  HOH D1111      24.236  34.702  77.208  1.00  0.00      D    H  
HETATM 3803  H2  HOH D1111      24.924  33.266  76.843  1.00  0.00      D    H  
HETATM 3804  O   HOH D1112      31.121  34.113  68.462  1.00  0.00      D    O  
HETATM 3805  H1  HOH D1112      31.845  33.628  68.952  1.00  0.00      D    H  
HETATM 3806  H2  HOH D1112      31.393  34.242  67.508  1.00  0.00      D    H  
HETATM 3807  O   HOH D1113      36.597  11.704  30.049  1.00  0.00      D    O  
HETATM 3808  H1  HOH D1113      36.147  12.453  30.534  1.00  0.00      D    H  
HETATM 3809  H2  HOH D1113      37.048  11.103  30.708  1.00  0.00      D    H  
HETATM 3810  O   HOH D1114      13.723  13.472  23.102  1.00  0.00      D    O  
HETATM 3811  H1  HOH D1114      13.715  13.617  24.092  1.00  0.00      D    H  
HETATM 3812  H2  HOH D1114      12.924  12.932  22.838  1.00  0.00      D    H  
HETATM 3813  O   HOH D1115      24.007  22.655  74.688  1.00  0.00      D    O  
HETATM 3814  H1  HOH D1115      23.128  22.467  74.250  1.00  0.00      D    H  
HETATM 3815  H2  HOH D1115      24.687  21.997  74.365  1.00  0.00      D    H  
HETATM 3816  O   HOH D1116       8.891  15.249  36.419  1.00  0.00      D    O  
HETATM 3817  H1  HOH D1116       8.499  14.709  37.164  1.00  0.00      D    H  
HETATM 3818  H2  HOH D1116       8.160  15.555  35.808  1.00  0.00      D    H  
HETATM 3819  O   HOH D1117      42.921  28.113  15.532  1.00  0.00      D    O  
HETATM 3820  H1  HOH D1117      43.363  27.242  15.747  1.00  0.00      D    H  
HETATM 3821  H2  HOH D1117      43.613  28.833  15.478  1.00  0.00      D    H  
HETATM 3822  O   HOH D1118      27.561  20.304  77.419  1.00  0.00      D    O  
HETATM 3823  H1  HOH D1118      27.281  19.400  77.742  1.00  0.00      D    H  
HETATM 3824  H2  HOH D1118      26.823  20.959  77.578  1.00  0.00      D    H  
HETATM 3825  O   HOH D1119      14.358  10.282  59.036  1.00  0.00      D    O  
HETATM 3826  H1  HOH D1119      15.105  10.156  59.689  1.00  0.00      D    H  
HETATM 3827  H2  HOH D1119      13.566   9.744  59.328  1.00  0.00      D    H  
HETATM 3828  O   HOH D1120      37.671   1.548 112.523  1.00  0.00      D    O  
HETATM 3829  H1  HOH D1120      38.408   1.924 113.084  1.00  0.00      D    H  
HETATM 3830  H2  HOH D1120      37.056   2.285 112.244  1.00  0.00      D    H  
HETATM 3831  O   HOH D1121      41.595  29.517 117.720  1.00  0.00      D    O  
HETATM 3832  H1  HOH D1121      41.278  30.440 117.503  1.00  0.00      D    H  
HETATM 3833  H2  HOH D1121      41.716  29.430 118.709  1.00  0.00      D    H  
HETATM 3834  O   HOH D1122       7.412  33.207  90.354  1.00  0.00      D    O  
HETATM 3835  H1  HOH D1122       7.055  34.057  90.741  1.00  0.00      D    H  
HETATM 3836  H2  HOH D1122       6.853  32.936  89.571  1.00  0.00      D    H  
HETATM 3837  O   HOH D1123      21.885   1.415  33.077  1.00  0.00      D    O  
HETATM 3838  H1  HOH D1123      22.531   0.900  32.514  1.00  0.00      D    H  
HETATM 3839  H2  HOH D1123      21.220   1.873  32.486  1.00  0.00      D    H  
HETATM 3840  O   HOH D1124       0.706  22.781 100.294  1.00  0.00      D    O  
HETATM 3841  H1  HOH D1124       0.269  21.883 100.357  1.00  0.00      D    H  
HETATM 3842  H2  HOH D1124       1.590  22.689  99.837  1.00  0.00      D    H  
HETATM 3843  O   HOH D1125      35.306  31.163  11.152  1.00  0.00      D    O  
HETATM 3844  H1  HOH D1125      34.724  31.013  10.352  1.00  0.00      D    H  
HETATM 3845  H2  HOH D1125      35.289  30.349  11.733  1.00  0.00      D    H  
HETATM 3846  O   HOH D1126      43.291   9.522  72.862  1.00  0.00      D    O  
HETATM 3847  H1  HOH D1126      42.535   9.989  72.402  1.00  0.00      D    H  
HETATM 3848  H2  HOH D1126      43.812   8.992  72.193  1.00  0.00      D    H  
HETATM 3849  O   HOH D1127      18.987  26.020  57.978  1.00  0.00      D    O  
HETATM 3850  H1  HOH D1127      18.054  26.321  58.173  1.00  0.00      D    H  
HETATM 3851  H2  HOH D1127      18.968  25.087  57.618  1.00  0.00      D    H  
HETATM 3852  O   HOH D1128      46.107  33.980  52.107  1.00  0.00      D    O  
HETATM 3853  H1  HOH D1128      45.125  34.160  52.056  1.00  0.00      D    H  
HETATM 3854  H2  HOH D1128      46.517  34.563  52.810  1.00  0.00      D    H  
HETATM 3855  O   HOH D1129      47.597   1.110  76.343  1.00  0.00      D    O  
HETATM 3856  H1  HOH D1129      47.533   0.197  75.940  1.00  0.00      D    H  
HETATM 3857  H2  HOH D1129      48.514   1.245  76.719  1.00  0.00      D    H  
HETATM 3858  O   HOH D1130      33.539  39.770  10.198  1.00  0.00      D    O  
HETATM 3859  H1  HOH D1130      33.297  38.833  10.451  1.00  0.00      D    H  
HETATM 3860  H2  HOH D1130      33.653  39.828   9.206  1.00  0.00      D    H  
HETATM 3861  O   HOH D1131      29.548   9.074  67.670  1.00  0.00      D    O  
HETATM 3862  H1  HOH D1131      28.870   8.369  67.463  1.00  0.00      D    H  
HETATM 3863  H2  HOH D1131      29.785   9.035  68.640  1.00  0.00      D    H  
HETATM 3864  O   HOH D1132      47.201   8.869  90.546  1.00  0.00      D    O  
HETATM 3865  H1  HOH D1132      47.597   8.524  91.397  1.00  0.00      D    H  
HETATM 3866  H2  HOH D1132      46.212   8.972  90.656  1.00  0.00      D    H  
HETATM 3867  O   HOH D1133      43.770   8.545  46.084  1.00  0.00      D    O  
HETATM 3868  H1  HOH D1133      44.235   7.710  46.379  1.00  0.00      D    H  
HETATM 3869  H2  HOH D1133      42.835   8.325  45.805  1.00  0.00      D    H  
HETATM 3870  O   HOH D1134      44.863   4.109  77.319  1.00  0.00      D    O  
HETATM 3871  H1  HOH D1134      45.740   4.481  77.014  1.00  0.00      D    H  
HETATM 3872  H2  HOH D1134      44.833   4.102  78.318  1.00  0.00      D    H  
HETATM 3873  O   HOH D1135      46.167  11.578  31.678  1.00  0.00      D    O  
HETATM 3874  H1  HOH D1135      47.097  11.903  31.853  1.00  0.00      D    H  
HETATM 3875  H2  HOH D1135      45.523  12.333  31.799  1.00  0.00      D    H  
HETATM 3876  O   HOH D1136      38.602   7.074  33.652  1.00  0.00      D    O  
HETATM 3877  H1  HOH D1136      38.446   7.199  32.672  1.00  0.00      D    H  
HETATM 3878  H2  HOH D1136      38.656   6.097  33.858  1.00  0.00      D    H  
HETATM 3879  O   HOH D1137      44.299  18.481 109.426  1.00  0.00      D    O  
HETATM 3880  H1  HOH D1137      43.716  18.256 108.645  1.00  0.00      D    H  
HETATM 3881  H2  HOH D1137      43.765  18.418 110.269  1.00  0.00      D    H  
HETATM 3882  O   HOH D1138       7.816  14.358  85.345  1.00  0.00      D    O  
HETATM 3883  H1  HOH D1138       7.541  14.712  86.239  1.00  0.00      D    H  
HETATM 3884  H2  HOH D1138       8.802  14.479  85.227  1.00  0.00      D    H  
HETATM 3885  O   HOH D1139      28.757  37.073  19.327  1.00  0.00      D    O  
HETATM 3886  H1  HOH D1139      28.688  36.590  20.201  1.00  0.00      D    H  
HETATM 3887  H2  HOH D1139      28.725  38.059  19.488  1.00  0.00      D    H  
HETATM 3888  O   HOH D1140      18.122  20.844  43.827  1.00  0.00      D    O  
HETATM 3889  H1  HOH D1140      17.577  21.444  44.413  1.00  0.00      D    H  
HETATM 3890  H2  HOH D1140      18.152  19.927  44.225  1.00  0.00      D    H  
HETATM 3891  O   HOH D1141      22.910  32.194  73.528  1.00  0.00      D    O  
HETATM 3892  H1  HOH D1141      23.380  33.066  73.665  1.00  0.00      D    H  
HETATM 3893  H2  HOH D1141      23.392  31.473  74.027  1.00  0.00      D    H  
HETATM 3894  O   HOH D1142      12.110  34.459 107.169  1.00  0.00      D    O  
HETATM 3895  H1  HOH D1142      12.575  34.169 108.006  1.00  0.00      D    H  
HETATM 3896  H2  HOH D1142      12.656  35.160 106.711  1.00  0.00      D    H  
HETATM 3897  O   HOH D1143       4.582  30.324  74.697  1.00  0.00      D    O  
HETATM 3898  H1  HOH D1143       4.374  30.350  73.720  1.00  0.00      D    H  
HETATM 3899  H2  HOH D1143       5.550  30.534  74.838  1.00  0.00      D    H  
HETATM 3900  O   HOH D1144      47.095  20.830 107.896  1.00  0.00      D    O  
HETATM 3901  H1  HOH D1144      47.442  19.945 107.585  1.00  0.00      D    H  
HETATM 3902  H2  HOH D1144      47.859  21.399 108.199  1.00  0.00      D    H  
HETATM 3903  O   HOH D1145      14.821   0.679  99.617  1.00  0.00      D    O  
HETATM 3904  H1  HOH D1145      14.928  -0.199  99.152  1.00  0.00      D    H  
HETATM 3905  H2  HOH D1145      15.395   1.365  99.169  1.00  0.00      D    H  
HETATM 3906  O   HOH D1146      35.161   3.864 115.890  1.00  0.00      D    O  
HETATM 3907  H1  HOH D1146      34.584   3.960 115.079  1.00  0.00      D    H  
HETATM 3908  H2  HOH D1146      35.468   4.767 116.190  1.00  0.00      D    H  
HETATM 3909  O   HOH D1147      44.757   9.377  96.510  1.00  0.00      D    O  
HETATM 3910  H1  HOH D1147      43.895   9.733  96.149  1.00  0.00      D    H  
HETATM 3911  H2  HOH D1147      45.417  10.123  96.594  1.00  0.00      D    H  
HETATM 3912  O   HOH D1148      38.959  33.677  50.710  1.00  0.00      D    O  
HETATM 3913  H1  HOH D1148      38.896  32.765  50.303  1.00  0.00      D    H  
HETATM 3914  H2  HOH D1148      39.139  33.593  51.690  1.00  0.00      D    H  
HETATM 3915  O   HOH D1149      39.920  18.797  32.701  1.00  0.00      D    O  
HETATM 3916  H1  HOH D1149      40.754  19.348  32.714  1.00  0.00      D    H  
HETATM 3917  H2  HOH D1149      39.624  18.618  33.640  1.00  0.00      D    H  
HETATM 3918  O   HOH D1150      27.628  30.259  14.933  1.00  0.00      D    O  
HETATM 3919  H1  HOH D1150      28.396  30.897  14.994  1.00  0.00      D    H  
HETATM 3920  H2  HOH D1150      27.423  30.075  13.972  1.00  0.00      D    H  
HETATM 3921  O   HOH D1151      10.223   9.161  79.235  1.00  0.00      D    O  
HETATM 3922  H1  HOH D1151      10.181   9.902  79.905  1.00  0.00      D    H  
HETATM 3923  H2  HOH D1151       9.796   9.459  78.381  1.00  0.00      D    H  
HETATM 3924  O   HOH D1152      48.310  15.532  93.889  1.00  0.00      D    O  
HETATM 3925  H1  HOH D1152      47.616  15.906  93.274  1.00  0.00      D    H  
HETATM 3926  H2  HOH D1152      48.376  16.105  94.705  1.00  0.00      D    H  
HETATM 3927  O   HOH D1153      33.112  12.837 107.845  1.00  0.00      D    O  
HETATM 3928  H1  HOH D1153      32.503  13.555 108.183  1.00  0.00      D    H  
HETATM 3929  H2  HOH D1153      33.018  12.761 106.852  1.00  0.00      D    H  
HETATM 3930  O   HOH D1154       5.833  25.451  22.392  1.00  0.00      D    O  
HETATM 3931  H1  HOH D1154       6.381  25.716  23.186  1.00  0.00      D    H  
HETATM 3932  H2  HOH D1154       5.766  26.224  21.761  1.00  0.00      D    H  
HETATM 3933  O   HOH D1155      36.613  20.956 111.088  1.00  0.00      D    O  
HETATM 3934  H1  HOH D1155      36.806  21.923 111.251  1.00  0.00      D    H  
HETATM 3935  H2  HOH D1155      35.836  20.672 111.650  1.00  0.00      D    H  
HETATM 3936  O   HOH D1156       5.436  30.546  67.960  1.00  0.00      D    O  
HETATM 3937  H1  HOH D1156       5.448  29.552  68.072  1.00  0.00      D    H  
HETATM 3938  H2  HOH D1156       4.591  30.819  67.499  1.00  0.00      D    H  
HETATM 3939  O   HOH D1157      16.645  15.991  40.928  1.00  0.00      D    O  
HETATM 3940  H1  HOH D1157      16.114  15.233  40.550  1.00  0.00      D    H  
HETATM 3941  H2  HOH D1157      16.166  16.852  40.755  1.00  0.00      D    H  
HETATM 3942  O   HOH D1158      33.109  35.574 114.004  1.00  0.00      D    O  
HETATM 3943  H1  HOH D1158      32.444  35.215 113.350  1.00  0.00      D    H  
HETATM 3944  H2  HOH D1158      33.992  35.693 113.550  1.00  0.00      D    H  
HETATM 3945  O   HOH D1159      41.669  36.574  79.587  1.00  0.00      D    O  
HETATM 3946  H1  HOH D1159      42.335  36.536  80.332  1.00  0.00      D    H  
HETATM 3947  H2  HOH D1159      41.560  35.663  79.190  1.00  0.00      D    H  
HETATM 3948  O   HOH D1160      35.877  41.167  55.311  1.00  0.00      D    O  
HETATM 3949  H1  HOH D1160      35.551  40.911  54.401  1.00  0.00      D    H  
HETATM 3950  H2  HOH D1160      36.844  41.418  55.260  1.00  0.00      D    H  
HETATM 3951  O   HOH D1161      27.305  39.518  23.851  1.00  0.00      D    O  
HETATM 3952  H1  HOH D1161      27.614  38.696  24.328  1.00  0.00      D    H  
HETATM 3953  H2  HOH D1161      27.103  40.235  24.518  1.00  0.00      D    H  
HETATM 3954  O   HOH D1162      24.657  27.380  88.607  1.00  0.00      D    O  
HETATM 3955  H1  HOH D1162      24.496  26.703  89.325  1.00  0.00      D    H  
HETATM 3956  H2  HOH D1162      25.212  26.971  87.883  1.00  0.00      D    H  
HETATM 3957  O   HOH D1163      39.707  27.404  48.814  1.00  0.00      D    O  
HETATM 3958  H1  HOH D1163      39.759  28.080  49.549  1.00  0.00      D    H  
HETATM 3959  H2  HOH D1163      40.230  27.727  48.026  1.00  0.00      D    H  
HETATM 3960  O   HOH D1164      43.994  35.878  35.054  1.00  0.00      D    O  
HETATM 3961  H1  HOH D1164      43.718  34.969  34.740  1.00  0.00      D    H  
HETATM 3962  H2  HOH D1164      43.565  36.574  34.478  1.00  0.00      D    H  
HETATM 3963  O   HOH D1165      11.050  22.133 115.380  1.00  0.00      D    O  
HETATM 3964  H1  HOH D1165      11.763  22.389 116.032  1.00  0.00      D    H  
HETATM 3965  H2  HOH D1165      10.244  22.706 115.524  1.00  0.00      D    H  
HETATM 3966  O   HOH D1166      32.318  39.371  72.916  1.00  0.00      D    O  
HETATM 3967  H1  HOH D1166      32.515  40.057  73.617  1.00  0.00      D    H  
HETATM 3968  H2  HOH D1166      32.116  39.829  72.050  1.00  0.00      D    H  
HETATM 3969  O   HOH D1167      14.925  12.928 101.575  1.00  0.00      D    O  
HETATM 3970  H1  HOH D1167      15.543  13.575 102.021  1.00  0.00      D    H  
HETATM 3971  H2  HOH D1167      14.077  12.860 102.101  1.00  0.00      D    H  
HETATM 3972  O   HOH D1168       1.867  12.204  67.494  1.00  0.00      D    O  
HETATM 3973  H1  HOH D1168       2.855  12.072  67.420  1.00  0.00      D    H  
HETATM 3974  H2  HOH D1168       1.439  11.352  67.798  1.00  0.00      D    H  
HETATM 3975  O   HOH D1169      16.821  21.367  36.119  1.00  0.00      D    O  
HETATM 3976  H1  HOH D1169      17.129  22.310  35.994  1.00  0.00      D    H  
HETATM 3977  H2  HOH D1169      16.498  21.003  35.246  1.00  0.00      D    H  
HETATM 3978  O   HOH D1170      32.143  18.743  40.966  1.00  0.00      D    O  
HETATM 3979  H1  HOH D1170      32.891  18.116  41.181  1.00  0.00      D    H  
HETATM 3980  H2  HOH D1170      31.620  18.386  40.192  1.00  0.00      D    H  
HETATM 3981  O   HOH D1171      15.383  34.936  90.262  1.00  0.00      D    O  
HETATM 3982  H1  HOH D1171      15.747  35.697  90.799  1.00  0.00      D    H  
HETATM 3983  H2  HOH D1171      15.716  35.002  89.321  1.00  0.00      D    H  
HETATM 3984  O   HOH D1172      43.274  21.065 117.985  1.00  0.00      D    O  
HETATM 3985  H1  HOH D1172      42.629  21.824 117.901  1.00  0.00      D    H  
HETATM 3986  H2  HOH D1172      43.322  20.773 118.940  1.00  0.00      D    H  
HETATM 3987  O   HOH D1173      41.340   9.106 102.072  1.00  0.00      D    O  
HETATM 3988  H1  HOH D1173      41.088   8.890 101.129  1.00  0.00      D    H  
HETATM 3989  H2  HOH D1173      41.594  10.071 102.137  1.00  0.00      D    H  
HETATM 3990  O   HOH D1174       3.471  15.073  15.270  1.00  0.00      D    O  
HETATM 3991  H1  HOH D1174       3.754  15.837  15.851  1.00  0.00      D    H  
HETATM 3992  H2  HOH D1174       2.505  14.872  15.431  1.00  0.00      D    H  
HETATM 3993  O   HOH D1175      21.003  35.988  59.916  1.00  0.00      D    O  
HETATM 3994  H1  HOH D1175      20.782  36.962  59.866  1.00  0.00      D    H  
HETATM 3995  H2  HOH D1175      20.421  35.549  60.600  1.00  0.00      D    H  
HETATM 3996  O   HOH D1176      45.807  29.905  84.596  1.00  0.00      D    O  
HETATM 3997  H1  HOH D1176      46.717  29.820  84.190  1.00  0.00      D    H  
HETATM 3998  H2  HOH D1176      45.669  30.843  84.912  1.00  0.00      D    H  
HETATM 3999  O   HOH D1177      46.015  38.458  51.303  1.00  0.00      D    O  
HETATM 4000  H1  HOH D1177      46.873  38.563  51.806  1.00  0.00      D    H  
HETATM 4001  H2  HOH D1177      45.368  39.161  51.598  1.00  0.00      D    H  
HETATM 4002  O   HOH D1178      24.951   3.964 111.125  1.00  0.00      D    O  
HETATM 4003  H1  HOH D1178      24.796   4.948 111.210  1.00  0.00      D    H  
HETATM 4004  H2  HOH D1178      24.299   3.577 110.474  1.00  0.00      D    H  
HETATM 4005  O   HOH D1179      40.826  16.884  15.286  1.00  0.00      D    O  
HETATM 4006  H1  HOH D1179      41.715  17.109  15.687  1.00  0.00      D    H  
HETATM 4007  H2  HOH D1179      40.128  17.492  15.664  1.00  0.00      D    H  
HETATM 4008  O   HOH D1180      43.166   3.628  75.393  1.00  0.00      D    O  
HETATM 4009  H1  HOH D1180      43.826   3.338  74.700  1.00  0.00      D    H  
HETATM 4010  H2  HOH D1180      43.649   4.081  76.143  1.00  0.00      D    H  
HETATM 4011  O   HOH D1181      22.520  32.778  29.685  1.00  0.00      D    O  
HETATM 4012  H1  HOH D1181      23.445  32.970  29.357  1.00  0.00      D    H  
HETATM 4013  H2  HOH D1181      22.067  33.637  29.924  1.00  0.00      D    H  
HETATM 4014  O   HOH D1182       1.299  13.458  62.134  1.00  0.00      D    O  
HETATM 4015  H1  HOH D1182       2.215  13.299  62.503  1.00  0.00      D    H  
HETATM 4016  H2  HOH D1182       0.706  13.815  62.855  1.00  0.00      D    H  
HETATM 4017  O   HOH D1183      42.154  23.943  97.285  1.00  0.00      D    O  
HETATM 4018  H1  HOH D1183      42.957  24.466  97.572  1.00  0.00      D    H  
HETATM 4019  H2  HOH D1183      41.473  24.564  96.899  1.00  0.00      D    H  
HETATM 4020  O   HOH D1184      14.466  33.175  15.188  1.00  0.00      D    O  
HETATM 4021  H1  HOH D1184      15.360  32.905  15.545  1.00  0.00      D    H  
HETATM 4022  H2  HOH D1184      13.802  32.449  15.368  1.00  0.00      D    H  
HETATM 4023  O   HOH D1185       7.386  21.175 118.013  1.00  0.00      D    O  
HETATM 4024  H1  HOH D1185       6.877  21.743 117.367  1.00  0.00      D    H  
HETATM 4025  H2  HOH D1185       7.143  21.434 118.948  1.00  0.00      D    H  
HETATM 4026  O   HOH D1186      24.081  16.795  52.040  1.00  0.00      D    O  
HETATM 4027  H1  HOH D1186      23.895  17.416  51.278  1.00  0.00      D    H  
HETATM 4028  H2  HOH D1186      25.064  16.772  52.219  1.00  0.00      D    H  
HETATM 4029  O   HOH D1187      37.585   8.575 105.528  1.00  0.00      D    O  
HETATM 4030  H1  HOH D1187      38.463   8.688 105.063  1.00  0.00      D    H  
HETATM 4031  H2  HOH D1187      37.081   7.819 105.110  1.00  0.00      D    H  
HETATM 4032  O   HOH D1188      39.161  27.794 116.956  1.00  0.00      D    O  
HETATM 4033  H1  HOH D1188      38.589  28.600 116.802  1.00  0.00      D    H  
HETATM 4034  H2  HOH D1188      40.002  28.066 117.424  1.00  0.00      D    H  
HETATM 4035  O   HOH D1189      11.615   5.595  38.861  1.00  0.00      D    O  
HETATM 4036  H1  HOH D1189      10.651   5.368  38.721  1.00  0.00      D    H  
HETATM 4037  H2  HOH D1189      12.188   4.911  38.408  1.00  0.00      D    H  
HETATM 4038  O   HOH D1190      30.799  33.036 109.857  1.00  0.00      D    O  
HETATM 4039  H1  HOH D1190      31.073  32.732 108.945  1.00  0.00      D    H  
HETATM 4040  H2  HOH D1190      29.831  33.283 109.850  1.00  0.00      D    H  
HETATM 4041  O   HOH D1191      41.262  17.841  61.126  1.00  0.00      D    O  
HETATM 4042  H1  HOH D1191      40.926  16.919  61.319  1.00  0.00      D    H  
HETATM 4043  H2  HOH D1191      41.651  18.236  61.959  1.00  0.00      D    H  
HETATM 4044  O   HOH D1192      10.750  19.806   6.057  1.00  0.00      D    O  
HETATM 4045  H1  HOH D1192      10.300  19.250   5.358  1.00  0.00      D    H  
HETATM 4046  H2  HOH D1192      10.082  20.073   6.752  1.00  0.00      D    H  
HETATM 4047  O   HOH D1193      16.031  30.905 116.969  1.00  0.00      D    O  
HETATM 4048  H1  HOH D1193      15.811  31.775 117.412  1.00  0.00      D    H  
HETATM 4049  H2  HOH D1193      15.290  30.253 117.129  1.00  0.00      D    H  
HETATM 4050  O   HOH D1194      16.283  24.310 117.995  1.00  0.00      D    O  
HETATM 4051  H1  HOH D1194      15.999  25.254 117.829  1.00  0.00      D    H  
HETATM 4052  H2  HOH D1194      16.250  24.120 118.976  1.00  0.00      D    H  
HETATM 4053  O   HOH D1195      26.490   0.646  38.390  1.00  0.00      D    O  
HETATM 4054  H1  HOH D1195      26.079   1.518  38.655  1.00  0.00      D    H  
HETATM 4055  H2  HOH D1195      27.432   0.799  38.091  1.00  0.00      D    H  
HETATM 4056  O   HOH D1196      27.407   9.763  91.705  1.00  0.00      D    O  
HETATM 4057  H1  HOH D1196      27.977  10.495  92.078  1.00  0.00      D    H  
HETATM 4058  H2  HOH D1196      27.945   8.922  91.640  1.00  0.00      D    H  
HETATM 4059  O   HOH D1197      15.435   5.746  21.632  1.00  0.00      D    O  
HETATM 4060  H1  HOH D1197      15.730   4.889  22.055  1.00  0.00      D    H  
HETATM 4061  H2  HOH D1197      14.728   5.555  20.951  1.00  0.00      D    H  
HETATM 4062  O   HOH D1198      40.960   3.779   8.949  1.00  0.00      D    O  
HETATM 4063  H1  HOH D1198      41.752   3.412   8.461  1.00  0.00      D    H  
HETATM 4064  H2  HOH D1198      40.994   3.490   9.905  1.00  0.00      D    H  
HETATM 4065  O   HOH D1199      37.724  -0.282  67.244  1.00  0.00      D    O  
HETATM 4066  H1  HOH D1199      38.036   0.573  66.832  1.00  0.00      D    H  
HETATM 4067  H2  HOH D1199      37.170  -0.080  68.052  1.00  0.00      D    H  
HETATM 4068  O   HOH D1200       8.867  21.802 103.611  1.00  0.00      D    O  
HETATM 4069  H1  HOH D1200       8.955  21.330 104.488  1.00  0.00      D    H  
HETATM 4070  H2  HOH D1200       9.494  21.394 102.948  1.00  0.00      D    H  
HETATM 4071  O   HOH D1201      34.921  40.502  35.008  1.00  0.00      D    O  
HETATM 4072  H1  HOH D1201      34.798  39.535  35.231  1.00  0.00      D    H  
HETATM 4073  H2  HOH D1201      34.123  41.019  35.319  1.00  0.00      D    H  
HETATM 4074  O   HOH D1202      46.805  33.104  60.829  1.00  0.00      D    O  
HETATM 4075  H1  HOH D1202      47.390  33.402  60.075  1.00  0.00      D    H  
HETATM 4076  H2  HOH D1202      46.076  33.773  60.970  1.00  0.00      D    H  
HETATM 4077  O   HOH D1203      10.317   4.668 117.485  1.00  0.00      D    O  
HETATM 4078  H1  HOH D1203      10.548   4.079 116.711  1.00  0.00      D    H  
HETATM 4079  H2  HOH D1203      10.575   4.214 118.338  1.00  0.00      D    H  
HETATM 4080  O   HOH D1204      32.265  16.156  13.247  1.00  0.00      D    O  
HETATM 4081  H1  HOH D1204      31.662  15.671  13.880  1.00  0.00      D    H  
HETATM 4082  H2  HOH D1204      32.688  16.931  13.717  1.00  0.00      D    H  
HETATM 4083  O   HOH D1205      46.516   5.678  53.763  1.00  0.00      D    O  
HETATM 4084  H1  HOH D1205      46.503   5.435  52.793  1.00  0.00      D    H  
HETATM 4085  H2  HOH D1205      46.917   4.928  54.289  1.00  0.00      D    H  
HETATM 4086  O   HOH D1206      13.403  29.368  96.792  1.00  0.00      D    O  
HETATM 4087  H1  HOH D1206      12.573  28.993  97.205  1.00  0.00      D    H  
HETATM 4088  H2  HOH D1206      14.150  29.334  97.456  1.00  0.00      D    H  
HETATM 4089  O   HOH D1207      47.732  30.619  60.064  1.00  0.00      D    O  
HETATM 4090  H1  HOH D1207      48.643  30.735  60.460  1.00  0.00      D    H  
HETATM 4091  H2  HOH D1207      47.155  31.394  60.323  1.00  0.00      D    H  
HETATM 4092  O   HOH D1208       4.402  22.718  10.389  1.00  0.00      D    O  
HETATM 4093  H1  HOH D1208       4.443  21.720  10.335  1.00  0.00      D    H  
HETATM 4094  H2  HOH D1208       5.307  23.077  10.618  1.00  0.00      D    H  
HETATM 4095  O   HOH D1209      29.038  36.136  48.140  1.00  0.00      D    O  
HETATM 4096  H1  HOH D1209      29.976  35.900  47.885  1.00  0.00      D    H  
HETATM 4097  H2  HOH D1209      28.992  37.106  48.380  1.00  0.00      D    H  
HETATM 4098  O   HOH D1210      22.574  15.069  43.105  1.00  0.00      D    O  
HETATM 4099  H1  HOH D1210      22.438  16.023  42.839  1.00  0.00      D    H  
HETATM 4100  H2  HOH D1210      22.063  14.880  43.943  1.00  0.00      D    H  
HETATM 4101  O   HOH D1211      26.661  13.516  85.982  1.00  0.00      D    O  
HETATM 4102  H1  HOH D1211      26.018  14.261  85.804  1.00  0.00      D    H  
HETATM 4103  H2  HOH D1211      26.502  12.776  85.329  1.00  0.00      D    H  
HETATM 4104  O   HOH D1212      18.965  33.219  38.706  1.00  0.00      D    O  
HETATM 4105  H1  HOH D1212      18.940  33.518  39.660  1.00  0.00      D    H  
HETATM 4106  H2  HOH D1212      19.784  32.667  38.551  1.00  0.00      D    H  
HETATM 4107  O   HOH D1213       3.992  25.160  83.458  1.00  0.00      D    O  
HETATM 4108  H1  HOH D1213       4.236  25.490  84.370  1.00  0.00      D    H  
HETATM 4109  H2  HOH D1213       3.794  24.181  83.500  1.00  0.00      D    H  
HETATM 4110  O   HOH D1214       1.565  18.803  23.020  1.00  0.00      D    O  
HETATM 4111  H1  HOH D1214       0.590  18.581  22.993  1.00  0.00      D    H  
HETATM 4112  H2  HOH D1214       2.049  18.113  23.558  1.00  0.00      D    H  
HETATM 4113  O   HOH D1215      40.011   2.311  54.905  1.00  0.00      D    O  
HETATM 4114  H1  HOH D1215      39.125   2.202  54.454  1.00  0.00      D    H  
HETATM 4115  H2  HOH D1215      39.900   2.867  55.728  1.00  0.00      D    H  
HETATM 4116  O   HOH D1216      47.670   7.895  39.517  1.00  0.00      D    O  
HETATM 4117  H1  HOH D1216      48.396   8.572  39.392  1.00  0.00      D    H  
HETATM 4118  H2  HOH D1216      46.880   8.330  39.949  1.00  0.00      D    H  
HETATM 4119  O   HOH D1217      10.059  14.926   5.316  1.00  0.00      D    O  
HETATM 4120  H1  HOH D1217       9.536  14.447   4.612  1.00  0.00      D    H  
HETATM 4121  H2  HOH D1217      10.669  15.591   4.884  1.00  0.00      D    H  
HETATM 4122  O   HOH D1218      38.909  36.620  38.697  1.00  0.00      D    O  
HETATM 4123  H1  HOH D1218      38.826  37.175  37.869  1.00  0.00      D    H  
HETATM 4124  H2  HOH D1218      38.032  36.181  38.893  1.00  0.00      D    H  
HETATM 4125  O   HOH D1219      14.324  23.073  29.708  1.00  0.00      D    O  
HETATM 4126  H1  HOH D1219      13.906  22.184  29.522  1.00  0.00      D    H  
HETATM 4127  H2  HOH D1219      15.060  22.963  30.376  1.00  0.00      D    H  
HETATM 4128  O   HOH D1220       7.295   0.528  29.738  1.00  0.00      D    O  
HETATM 4129  H1  HOH D1220       7.531   1.494  29.638  1.00  0.00      D    H  
HETATM 4130  H2  HOH D1220       7.434   0.058  28.867  1.00  0.00      D    H  
HETATM 4131  O   HOH D1221      34.979   1.410  12.586  1.00  0.00      D    O  
HETATM 4132  H1  HOH D1221      35.125   0.678  13.252  1.00  0.00      D    H  
HETATM 4133  H2  HOH D1221      34.297   2.051  12.939  1.00  0.00      D    H  
HETATM 4134  O   HOH D1222      24.740  40.318 109.604  1.00  0.00      D    O  
HETATM 4135  H1  HOH D1222      25.697  40.031 109.644  1.00  0.00      D    H  
HETATM 4136  H2  HOH D1222      24.694  41.315 109.538  1.00  0.00      D    H  
HETATM 4137  O   HOH D1223       8.289  39.523   3.007  1.00  0.00      D    O  
HETATM 4138  H1  HOH D1223       7.594  40.242   3.036  1.00  0.00      D    H  
HETATM 4139  H2  HOH D1223       7.842  38.628   3.008  1.00  0.00      D    H  
HETATM 4140  O   HOH D1224      14.066  17.104  18.653  1.00  0.00      D    O  
HETATM 4141  H1  HOH D1224      13.966  18.053  18.355  1.00  0.00      D    H  
HETATM 4142  H2  HOH D1224      14.892  16.712  18.248  1.00  0.00      D    H  
HETATM 4143  O   HOH D1225      46.765  34.694  42.265  1.00  0.00      D    O  
HETATM 4144  H1  HOH D1225      47.763  34.755  42.232  1.00  0.00      D    H  
HETATM 4145  H2  HOH D1225      46.485  33.744  42.127  1.00  0.00      D    H  
HETATM 4146  O   HOH D1226       4.118  20.088  93.175  1.00  0.00      D    O  
HETATM 4147  H1  HOH D1226       3.944  21.072  93.118  1.00  0.00      D    H  
HETATM 4148  H2  HOH D1226       3.277  19.589  92.970  1.00  0.00      D    H  
HETATM 4149  O   HOH D1227      16.015  28.904 106.487  1.00  0.00      D    O  
HETATM 4150  H1  HOH D1227      15.719  28.356 105.705  1.00  0.00      D    H  
HETATM 4151  H2  HOH D1227      15.967  28.351 107.319  1.00  0.00      D    H  
HETATM 4152  O   HOH D1228      18.204  21.655  50.134  1.00  0.00      D    O  
HETATM 4153  H1  HOH D1228      18.625  20.975  50.734  1.00  0.00      D    H  
HETATM 4154  H2  HOH D1228      17.377  21.271  49.723  1.00  0.00      D    H  
HETATM 4155  O   HOH D1229      20.905  25.398  30.883  1.00  0.00      D    O  
HETATM 4156  H1  HOH D1229      21.272  25.794  30.042  1.00  0.00      D    H  
HETATM 4157  H2  HOH D1229      20.183  24.744  30.656  1.00  0.00      D    H  
HETATM 4158  O   HOH D1230       1.430  16.005  50.056  1.00  0.00      D    O  
HETATM 4159  H1  HOH D1230       2.198  15.379  49.922  1.00  0.00      D    H  
HETATM 4160  H2  HOH D1230       0.685  15.756  49.437  1.00  0.00      D    H  
HETATM 4161  O   HOH D1231      37.643  13.063 113.781  1.00  0.00      D    O  
HETATM 4162  H1  HOH D1231      37.989  12.263 113.291  1.00  0.00      D    H  
HETATM 4163  H2  HOH D1231      37.767  12.931 114.765  1.00  0.00      D    H  
HETATM 4164  O   HOH D1232      43.158  32.411  43.726  1.00  0.00      D    O  
HETATM 4165  H1  HOH D1232      43.426  31.503  43.404  1.00  0.00      D    H  
HETATM 4166  H2  HOH D1232      43.939  32.850  44.171  1.00  0.00      D    H  
HETATM 4167  O   HOH D1233      31.462   0.441  57.445  1.00  0.00      D    O  
HETATM 4168  H1  HOH D1233      31.812   1.316  57.111  1.00  0.00      D    H  
HETATM 4169  H2  HOH D1233      30.466   0.426  57.360  1.00  0.00      D    H  
HETATM 4170  O   HOH D1234      13.802  23.518 109.806  1.00  0.00      D    O  
HETATM 4171  H1  HOH D1234      14.140  24.068 109.041  1.00  0.00      D    H  
HETATM 4172  H2  HOH D1234      14.435  23.596 110.577  1.00  0.00      D    H  
HETATM 4173  O   HOH D1235       6.891  27.383  64.837  1.00  0.00      D    O  
HETATM 4174  H1  HOH D1235       7.535  26.620  64.784  1.00  0.00      D    H  
HETATM 4175  H2  HOH D1235       7.266  28.096  65.429  1.00  0.00      D    H  
HETATM 4176  O   HOH D1236      36.264   1.338  31.424  1.00  0.00      D    O  
HETATM 4177  H1  HOH D1236      35.901   1.544  32.333  1.00  0.00      D    H  
HETATM 4178  H2  HOH D1236      36.422   0.354  31.344  1.00  0.00      D    H  
HETATM 4179  O   HOH D1237       5.907  15.007  70.755  1.00  0.00      D    O  
HETATM 4180  H1  HOH D1237       6.655  14.729  70.153  1.00  0.00      D    H  
HETATM 4181  H2  HOH D1237       5.139  15.333  70.204  1.00  0.00      D    H  
HETATM 4182  O   HOH D1238      38.612  15.794  52.374  1.00  0.00      D    O  
HETATM 4183  H1  HOH D1238      38.580  15.900  51.380  1.00  0.00      D    H  
HETATM 4184  H2  HOH D1238      37.968  16.430  52.799  1.00  0.00      D    H  
HETATM 4185  O   HOH D1239      11.281  15.407  96.198  1.00  0.00      D    O  
HETATM 4186  H1  HOH D1239      11.196  14.537  96.684  1.00  0.00      D    H  
HETATM 4187  H2  HOH D1239      12.200  15.483  95.810  1.00  0.00      D    H  
HETATM 4188  O   HOH D1240      42.839  22.238  93.321  1.00  0.00      D    O  
HETATM 4189  H1  HOH D1240      42.513  23.180  93.400  1.00  0.00      D    H  
HETATM 4190  H2  HOH D1240      42.977  21.855  94.234  1.00  0.00      D    H  
HETATM 4191  O   HOH D1241      35.422  24.060  66.156  1.00  0.00      D    O  
HETATM 4192  H1  HOH D1241      36.138  23.454  65.811  1.00  0.00      D    H  
HETATM 4193  H2  HOH D1241      34.602  23.526  66.360  1.00  0.00      D    H  
HETATM 4194  O   HOH D1242       6.785   8.799  70.450  1.00  0.00      D    O  
HETATM 4195  H1  HOH D1242       7.081   8.388  69.588  1.00  0.00      D    H  
HETATM 4196  H2  HOH D1242       6.030   9.431  70.276  1.00  0.00      D    H  
HETATM 4197  O   HOH D1243      43.588   7.854  88.510  1.00  0.00      D    O  
HETATM 4198  H1  HOH D1243      43.021   7.754  89.328  1.00  0.00      D    H  
HETATM 4199  H2  HOH D1243      43.228   8.594  87.943  1.00  0.00      D    H  
HETATM 4200  O   HOH D1244      17.924  23.737  20.714  1.00  0.00      D    O  
HETATM 4201  H1  HOH D1244      17.627  24.465  20.097  1.00  0.00      D    H  
HETATM 4202  H2  HOH D1244      18.851  23.452  20.473  1.00  0.00      D    H  
HETATM 4203  O   HOH D1245      46.449  17.059 108.388  1.00  0.00      D    O  
HETATM 4204  H1  HOH D1245      47.303  17.558 108.240  1.00  0.00      D    H  
HETATM 4205  H2  HOH D1245      45.788  17.658 108.841  1.00  0.00      D    H  
HETATM 4206  O   HOH D1246       9.623  11.874  47.246  1.00  0.00      D    O  
HETATM 4207  H1  HOH D1246       9.263  11.361  46.466  1.00  0.00      D    H  
HETATM 4208  H2  HOH D1246       9.989  11.236  47.924  1.00  0.00      D    H  
HETATM 4209  O   HOH D1247      11.675  42.383   6.367  1.00  0.00      D    O  
HETATM 4210  H1  HOH D1247      11.780  41.388   6.374  1.00  0.00      D    H  
HETATM 4211  H2  HOH D1247      11.636  42.707   5.422  1.00  0.00      D    H  
HETATM 4212  O   HOH D1248      35.164  34.452   7.315  1.00  0.00      D    O  
HETATM 4213  H1  HOH D1248      34.685  33.701   6.862  1.00  0.00      D    H  
HETATM 4214  H2  HOH D1248      36.031  34.119   7.686  1.00  0.00      D    H  
HETATM 4215  O   HOH D1249      24.802   9.325  26.508  1.00  0.00      D    O  
HETATM 4216  H1  HOH D1249      25.789   9.286  26.666  1.00  0.00      D    H  
HETATM 4217  H2  HOH D1249      24.360   9.787  27.277  1.00  0.00      D    H  
HETATM 4218  O   HOH D1250      28.518  23.566  35.105  1.00  0.00      D    O  
HETATM 4219  H1  HOH D1250      28.543  23.125  36.002  1.00  0.00      D    H  
HETATM 4220  H2  HOH D1250      28.620  22.874  34.390  1.00  0.00      D    H  
HETATM 4221  O   HOH D1251       2.846  18.265  69.874  1.00  0.00      D    O  
HETATM 4222  H1  HOH D1251       1.851  18.297  69.787  1.00  0.00      D    H  
HETATM 4223  H2  HOH D1251       3.105  18.457  70.821  1.00  0.00      D    H  
HETATM 4224  O   HOH D1252      43.668  29.877  32.203  1.00  0.00      D    O  
HETATM 4225  H1  HOH D1252      44.195  30.022  33.040  1.00  0.00      D    H  
HETATM 4226  H2  HOH D1252      44.224  30.129  31.411  1.00  0.00      D    H  
HETATM 4227  O   HOH D1253      48.428  10.324  51.896  1.00  0.00      D    O  
HETATM 4228  H1  HOH D1253      48.066  10.041  51.008  1.00  0.00      D    H  
HETATM 4229  H2  HOH D1253      48.284   9.593  52.563  1.00  0.00      D    H  
HETATM 4230  O   HOH D1254      12.341  27.026  99.548  1.00  0.00      D    O  
HETATM 4231  H1  HOH D1254      11.890  27.731  99.001  1.00  0.00      D    H  
HETATM 4232  H2  HOH D1254      13.128  27.424 100.020  1.00  0.00      D    H  
HETATM 4233  O   HOH D1255      28.782   5.571  95.321  1.00  0.00      D    O  
HETATM 4234  H1  HOH D1255      27.891   5.987  95.506  1.00  0.00      D    H  
HETATM 4235  H2  HOH D1255      28.802   5.231  94.381  1.00  0.00      D    H  
HETATM 4236  O   HOH D1256      35.925  20.264  38.470  1.00  0.00      D    O  
HETATM 4237  H1  HOH D1256      36.368  21.106  38.781  1.00  0.00      D    H  
HETATM 4238  H2  HOH D1256      34.932  20.381  38.497  1.00  0.00      D    H  
HETATM 4239  O   HOH D1257       6.420  11.262  65.832  1.00  0.00      D    O  
HETATM 4240  H1  HOH D1257       7.099  11.192  66.562  1.00  0.00      D    H  
HETATM 4241  H2  HOH D1257       6.671  12.007  65.214  1.00  0.00      D    H  
HETATM 4242  O   HOH D1258       7.034  23.671  86.349  1.00  0.00      D    O  
HETATM 4243  H1  HOH D1258       7.445  23.414  87.224  1.00  0.00      D    H  
HETATM 4244  H2  HOH D1258       6.867  22.848  85.805  1.00  0.00      D    H  
HETATM 4245  O   HOH D1259       8.161  23.534  91.453  1.00  0.00      D    O  
HETATM 4246  H1  HOH D1259       7.343  24.103  91.374  1.00  0.00      D    H  
HETATM 4247  H2  HOH D1259       7.921  22.663  91.882  1.00  0.00      D    H  
HETATM 4248  O   HOH D1260       6.752  35.769  65.370  1.00  0.00      D    O  
HETATM 4249  H1  HOH D1260       7.433  35.204  64.903  1.00  0.00      D    H  
HETATM 4250  H2  HOH D1260       6.208  36.263  64.693  1.00  0.00      D    H  
HETATM 4251  O   HOH D1261      47.023   1.702 109.486  1.00  0.00      D    O  
HETATM 4252  H1  HOH D1261      46.629   2.413 110.069  1.00  0.00      D    H  
HETATM 4253  H2  HOH D1261      46.288   1.209 109.019  1.00  0.00      D    H  
HETATM 4254  O   HOH D1262      42.940   4.435  15.884  1.00  0.00      D    O  
HETATM 4255  H1  HOH D1262      43.669   3.975  15.378  1.00  0.00      D    H  
HETATM 4256  H2  HOH D1262      43.337   5.131  16.482  1.00  0.00      D    H  
HETATM 4257  O   HOH D1263      34.856  14.104  37.517  1.00  0.00      D    O  
HETATM 4258  H1  HOH D1263      35.477  14.851  37.278  1.00  0.00      D    H  
HETATM 4259  H2  HOH D1263      35.388  13.300  37.784  1.00  0.00      D    H  
HETATM 4260  O   HOH D1264       0.007  14.356  99.200  1.00  0.00      D    O  
HETATM 4261  H1  HOH D1264       0.381  13.775  99.923  1.00  0.00      D    H  
HETATM 4262  H2  HOH D1264      -0.283  13.785  98.432  1.00  0.00      D    H  
HETATM 4263  O   HOH D1265      43.820  23.025   6.888  1.00  0.00      D    O  
HETATM 4264  H1  HOH D1265      43.168  23.561   7.424  1.00  0.00      D    H  
HETATM 4265  H2  HOH D1265      43.535  23.016   5.929  1.00  0.00      D    H  
HETATM 4266  O   HOH D1266      26.384   6.195 103.457  1.00  0.00      D    O  
HETATM 4267  H1  HOH D1266      27.092   5.611 103.854  1.00  0.00      D    H  
HETATM 4268  H2  HOH D1266      26.165   5.874 102.536  1.00  0.00      D    H  
HETATM 4269  O   HOH D1267      47.632  13.647  64.927  1.00  0.00      D    O  
HETATM 4270  H1  HOH D1267      48.517  14.110  64.872  1.00  0.00      D    H  
HETATM 4271  H2  HOH D1267      47.382  13.296  64.025  1.00  0.00      D    H  
HETATM 4272  O   HOH D1268      44.522  20.291   6.945  1.00  0.00      D    O  
HETATM 4273  H1  HOH D1268      44.089  21.191   6.910  1.00  0.00      D    H  
HETATM 4274  H2  HOH D1268      44.593  19.991   7.896  1.00  0.00      D    H  
HETATM 4275  O   HOH D1269      46.290  32.513  39.416  1.00  0.00      D    O  
HETATM 4276  H1  HOH D1269      46.530  33.373  38.965  1.00  0.00      D    H  
HETATM 4277  H2  HOH D1269      45.562  32.059  38.903  1.00  0.00      D    H  
HETATM 4278  O   HOH D1270       4.791  39.463  21.574  1.00  0.00      D    O  
HETATM 4279  H1  HOH D1270       3.863  39.482  21.202  1.00  0.00      D    H  
HETATM 4280  H2  HOH D1270       5.364  40.110  21.072  1.00  0.00      D    H  
HETATM 4281  O   HOH D1271      48.349  41.446  42.870  1.00  0.00      D    O  
HETATM 4282  H1  HOH D1271      47.843  40.746  43.373  1.00  0.00      D    H  
HETATM 4283  H2  HOH D1271      48.620  41.084  41.978  1.00  0.00      D    H  
HETATM 4284  O   HOH D1272       7.807  25.271 101.982  1.00  0.00      D    O  
HETATM 4285  H1  HOH D1272       7.081  25.621 102.573  1.00  0.00      D    H  
HETATM 4286  H2  HOH D1272       8.430  26.016 101.743  1.00  0.00      D    H  
HETATM 4287  O   HOH D1273       6.165   5.786  92.747  1.00  0.00      D    O  
HETATM 4288  H1  HOH D1273       5.351   5.258  92.504  1.00  0.00      D    H  
HETATM 4289  H2  HOH D1273       6.968   5.381  92.312  1.00  0.00      D    H  
HETATM 4290  O   HOH D1274      33.108   3.666  88.510  1.00  0.00      D    O  
HETATM 4291  H1  HOH D1274      34.034   3.543  88.153  1.00  0.00      D    H  
HETATM 4292  H2  HOH D1274      32.638   2.784  88.528  1.00  0.00      D    H  
HETATM 4293  O   HOH D1275      11.646  32.602  56.797  1.00  0.00      D    O  
HETATM 4294  H1  HOH D1275      11.571  33.302  57.507  1.00  0.00      D    H  
HETATM 4295  H2  HOH D1275      12.467  32.054  56.955  1.00  0.00      D    H  
HETATM 4296  O   HOH D1276      12.893   0.876  89.968  1.00  0.00      D    O  
HETATM 4297  H1  HOH D1276      13.628   1.531  89.794  1.00  0.00      D    H  
HETATM 4298  H2  HOH D1276      12.516   0.559  89.098  1.00  0.00      D    H  
HETATM 4299  O   HOH D1277      21.333   8.404  58.241  1.00  0.00      D    O  
HETATM 4300  H1  HOH D1277      22.233   8.083  57.947  1.00  0.00      D    H  
HETATM 4301  H2  HOH D1277      21.375   9.384  58.435  1.00  0.00      D    H  
HETATM 4302  O   HOH D1278      24.961  15.009   3.333  1.00  0.00      D    O  
HETATM 4303  H1  HOH D1278      25.081  15.957   3.627  1.00  0.00      D    H  
HETATM 4304  H2  HOH D1278      24.107  14.649   3.709  1.00  0.00      D    H  
HETATM 4305  O   HOH D1279      27.879  38.600  81.140  1.00  0.00      D    O  
HETATM 4306  H1  HOH D1279      27.469  38.763  80.242  1.00  0.00      D    H  
HETATM 4307  H2  HOH D1279      28.625  39.248  81.289  1.00  0.00      D    H  
HETATM 4308  O   HOH D1280      42.018  27.450  96.880  1.00  0.00      D    O  
HETATM 4309  H1  HOH D1280      42.000  28.301  96.356  1.00  0.00      D    H  
HETATM 4310  H2  HOH D1280      41.194  26.919  96.682  1.00  0.00      D    H  
HETATM 4311  O   HOH D1281      32.603   7.560  14.818  1.00  0.00      D    O  
HETATM 4312  H1  HOH D1281      31.720   7.864  14.461  1.00  0.00      D    H  
HETATM 4313  H2  HOH D1281      33.259   7.487  14.066  1.00  0.00      D    H  
HETATM 4314  O   HOH D1282      29.764  17.451  78.857  1.00  0.00      D    O  
HETATM 4315  H1  HOH D1282      29.990  16.684  78.256  1.00  0.00      D    H  
HETATM 4316  H2  HOH D1282      28.861  17.808  78.617  1.00  0.00      D    H  
HETATM 4317  O   HOH D1283      22.417  21.314  40.048  1.00  0.00      D    O  
HETATM 4318  H1  HOH D1283      22.432  22.190  39.566  1.00  0.00      D    H  
HETATM 4319  H2  HOH D1283      23.267  21.201  40.561  1.00  0.00      D    H  
HETATM 4320  O   HOH D1284      10.429   9.092  31.371  1.00  0.00      D    O  
HETATM 4321  H1  HOH D1284       9.725   8.667  31.940  1.00  0.00      D    H  
HETATM 4322  H2  HOH D1284      11.258   8.533  31.393  1.00  0.00      D    H  
HETATM 4323  O   HOH D1285      27.926   5.138  25.156  1.00  0.00      D    O  
HETATM 4324  H1  HOH D1285      27.686   5.674  24.347  1.00  0.00      D    H  
HETATM 4325  H2  HOH D1285      28.491   5.692  25.767  1.00  0.00      D    H  
HETATM 4326  O   HOH D1286      23.168  23.740  62.800  1.00  0.00      D    O  
HETATM 4327  H1  HOH D1286      24.050  23.307  62.612  1.00  0.00      D    H  
HETATM 4328  H2  HOH D1286      22.478  23.377  62.174  1.00  0.00      D    H  
HETATM 4329  O   HOH D1287       6.456   2.727 107.194  1.00  0.00      D    O  
HETATM 4330  H1  HOH D1287       6.931   3.142 106.418  1.00  0.00      D    H  
HETATM 4331  H2  HOH D1287       5.790   2.061 106.860  1.00  0.00      D    H  
HETATM 4332  O   HOH D1288      14.943  41.339  17.366  1.00  0.00      D    O  
HETATM 4333  H1  HOH D1288      15.003  41.415  16.371  1.00  0.00      D    H  
HETATM 4334  H2  HOH D1288      15.248  40.430  17.651  1.00  0.00      D    H  
HETATM 4335  O   HOH D1289      26.003  27.732 112.192  1.00  0.00      D    O  
HETATM 4336  H1  HOH D1289      25.598  27.892 113.092  1.00  0.00      D    H  
HETATM 4337  H2  HOH D1289      26.386  26.809 112.158  1.00  0.00      D    H  
HETATM 4338  O   HOH D1290      39.578  23.903  19.579  1.00  0.00      D    O  
HETATM 4339  H1  HOH D1290      38.706  23.556  19.235  1.00  0.00      D    H  
HETATM 4340  H2  HOH D1290      39.626  23.762  20.568  1.00  0.00      D    H  
HETATM 4341  O   HOH D1291       9.298  39.406 113.460  1.00  0.00      D    O  
HETATM 4342  H1  HOH D1291       8.453  38.872 113.493  1.00  0.00      D    H  
HETATM 4343  H2  HOH D1291       9.083  40.377 113.566  1.00  0.00      D    H  
HETATM 4344  O   HOH D1292      14.312   2.396  72.566  1.00  0.00      D    O  
HETATM 4345  H1  HOH D1292      15.128   2.230  72.012  1.00  0.00      D    H  
HETATM 4346  H2  HOH D1292      14.540   2.289  73.534  1.00  0.00      D    H  
HETATM 4347  O   HOH D1293       4.496  38.527  80.737  1.00  0.00      D    O  
HETATM 4348  H1  HOH D1293       5.210  37.964  81.153  1.00  0.00      D    H  
HETATM 4349  H2  HOH D1293       3.874  38.857  81.447  1.00  0.00      D    H  
HETATM 4350  O   HOH D1294       8.314  35.395  49.839  1.00  0.00      D    O  
HETATM 4351  H1  HOH D1294       7.880  36.164  50.308  1.00  0.00      D    H  
HETATM 4352  H2  HOH D1294       8.231  35.518  48.850  1.00  0.00      D    H  
HETATM 4353  O   HOH D1295      34.527  14.655  49.184  1.00  0.00      D    O  
HETATM 4354  H1  HOH D1295      34.639  13.667  49.292  1.00  0.00      D    H  
HETATM 4355  H2  HOH D1295      33.553  14.881  49.180  1.00  0.00      D    H  
HETATM 4356  O   HOH D1296      31.809  23.236  25.875  1.00  0.00      D    O  
HETATM 4357  H1  HOH D1296      31.067  23.431  26.516  1.00  0.00      D    H  
HETATM 4358  H2  HOH D1296      31.825  23.935  25.160  1.00  0.00      D    H  
HETATM 4359  O   HOH D1297       6.614   5.438  98.160  1.00  0.00      D    O  
HETATM 4360  H1  HOH D1297       6.720   5.027  97.254  1.00  0.00      D    H  
HETATM 4361  H2  HOH D1297       7.175   6.263  98.219  1.00  0.00      D    H  
HETATM 4362  O   HOH D1298      20.208  41.586  57.004  1.00  0.00      D    O  
HETATM 4363  H1  HOH D1298      20.962  42.130  56.636  1.00  0.00      D    H  
HETATM 4364  H2  HOH D1298      19.639  42.161  57.593  1.00  0.00      D    H  
HETATM 4365  O   HOH D1299      28.503  16.778  66.831  1.00  0.00      D    O  
HETATM 4366  H1  HOH D1299      28.514  15.840  66.485  1.00  0.00      D    H  
HETATM 4367  H2  HOH D1299      27.869  16.842  67.602  1.00  0.00      D    H  
HETATM 4368  O   HOH D1300      43.222  32.442   4.629  1.00  0.00      D    O  
HETATM 4369  H1  HOH D1300      43.863  32.825   3.964  1.00  0.00      D    H  
HETATM 4370  H2  HOH D1300      42.444  33.060   4.737  1.00  0.00      D    H  
HETATM 4371  O   HOH D1301      14.893  25.621  80.585  1.00  0.00      D    O  
HETATM 4372  H1  HOH D1301      14.391  24.989  79.994  1.00  0.00      D    H  
HETATM 4373  H2  HOH D1301      15.439  25.101  81.242  1.00  0.00      D    H  
HETATM 4374  O   HOH D1302      12.480  24.266  92.608  1.00  0.00      D    O  
HETATM 4375  H1  HOH D1302      13.092  23.510  92.377  1.00  0.00      D    H  
HETATM 4376  H2  HOH D1302      13.010  25.110  92.689  1.00  0.00      D    H  
HETATM 4377  O   HOH D1303      14.678  17.833  69.596  1.00  0.00      D    O  
HETATM 4378  H1  HOH D1303      15.217  17.457  68.842  1.00  0.00      D    H  
HETATM 4379  H2  HOH D1303      13.820  18.203  69.240  1.00  0.00      D    H  
HETATM 4380  O   HOH D1304      45.015  10.846 115.077  1.00  0.00      D    O  
HETATM 4381  H1  HOH D1304      45.023  10.865 116.077  1.00  0.00      D    H  
HETATM 4382  H2  HOH D1304      44.365  10.155 114.762  1.00  0.00      D    H  
HETATM 4383  O   HOH D1305       9.174   3.157  39.949  1.00  0.00      D    O  
HETATM 4384  H1  HOH D1305       8.937   2.308  40.420  1.00  0.00      D    H  
HETATM 4385  H2  HOH D1305       8.418   3.807  40.034  1.00  0.00      D    H  
HETATM 4386  O   HOH D1306      16.024  33.926  78.929  1.00  0.00      D    O  
HETATM 4387  H1  HOH D1306      16.205  33.988  79.910  1.00  0.00      D    H  
HETATM 4388  H2  HOH D1306      15.185  33.403  78.777  1.00  0.00      D    H  
HETATM 4389  O   HOH D1307      34.782  15.708  15.415  1.00  0.00      D    O  
HETATM 4390  H1  HOH D1307      35.118  14.767  15.466  1.00  0.00      D    H  
HETATM 4391  H2  HOH D1307      34.126  15.868  16.153  1.00  0.00      D    H  
HETATM 4392  O   HOH D1308      25.130   2.257 113.194  1.00  0.00      D    O  
HETATM 4393  H1  HOH D1308      25.341   2.899 113.930  1.00  0.00      D    H  
HETATM 4394  H2  HOH D1308      25.202   2.724 112.313  1.00  0.00      D    H  
HETATM 4395  O   HOH D1309      27.692   9.220  26.861  1.00  0.00      D    O  
HETATM 4396  H1  HOH D1309      27.665   8.340  27.334  1.00  0.00      D    H  
HETATM 4397  H2  HOH D1309      28.289   9.150  26.062  1.00  0.00      D    H  
HETATM 4398  O   HOH D1310      44.979   1.867  95.102  1.00  0.00      D    O  
HETATM 4399  H1  HOH D1310      44.077   2.271  95.256  1.00  0.00      D    H  
HETATM 4400  H2  HOH D1310      45.683   2.480  95.460  1.00  0.00      D    H  
HETATM 4401  O   HOH D1311       5.983   7.452 109.220  1.00  0.00      D    O  
HETATM 4402  H1  HOH D1311       6.070   7.934 108.349  1.00  0.00      D    H  
HETATM 4403  H2  HOH D1311       6.755   7.688 109.810  1.00  0.00      D    H  
HETATM 4404  O   HOH D1312      20.494  25.139 100.364  1.00  0.00      D    O  
HETATM 4405  H1  HOH D1312      21.075  25.421  99.600  1.00  0.00      D    H  
HETATM 4406  H2  HOH D1312      21.008  25.214 101.218  1.00  0.00      D    H  
HETATM 4407  O   HOH D1313      15.765   1.939  10.251  1.00  0.00      D    O  
HETATM 4408  H1  HOH D1313      16.463   2.072   9.548  1.00  0.00      D    H  
HETATM 4409  H2  HOH D1313      14.940   2.446  10.003  1.00  0.00      D    H  
HETATM 4410  O   HOH D1314      42.712   6.254 102.655  1.00  0.00      D    O  
HETATM 4411  H1  HOH D1314      42.951   6.175 101.687  1.00  0.00      D    H  
HETATM 4412  H2  HOH D1314      43.543   6.208 103.209  1.00  0.00      D    H  
HETATM 4413  O   HOH D1315       9.404  35.264  88.448  1.00  0.00      D    O  
HETATM 4414  H1  HOH D1315       9.901  35.752  87.730  1.00  0.00      D    H  
HETATM 4415  H2  HOH D1315       8.591  35.786  88.704  1.00  0.00      D    H  
HETATM 4416  O   HOH D1316      24.165   7.896  33.635  1.00  0.00      D    O  
HETATM 4417  H1  HOH D1316      23.433   8.539  33.858  1.00  0.00      D    H  
HETATM 4418  H2  HOH D1316      24.327   7.903  32.648  1.00  0.00      D    H  
HETATM 4419  O   HOH D1317      20.498  27.505  17.641  1.00  0.00      D    O  
HETATM 4420  H1  HOH D1317      20.724  28.228  16.988  1.00  0.00      D    H  
HETATM 4421  H2  HOH D1317      21.332  27.197  18.099  1.00  0.00      D    H  
HETATM 4422  O   HOH D1318       8.510   1.325  18.644  1.00  0.00      D    O  
HETATM 4423  H1  HOH D1318       8.179   2.162  18.208  1.00  0.00      D    H  
HETATM 4424  H2  HOH D1318       8.521   0.583  17.975  1.00  0.00      D    H  
HETATM 4425  O   HOH D1319      17.141   4.586  82.728  1.00  0.00      D    O  
HETATM 4426  H1  HOH D1319      17.741   3.998  83.271  1.00  0.00      D    H  
HETATM 4427  H2  HOH D1319      16.910   5.404  83.255  1.00  0.00      D    H  
HETATM 4428  O   HOH D1320      23.247   6.984  73.429  1.00  0.00      D    O  
HETATM 4429  H1  HOH D1320      23.480   7.268  72.499  1.00  0.00      D    H  
HETATM 4430  H2  HOH D1320      22.740   7.716  73.884  1.00  0.00      D    H  
HETATM 4431  O   HOH D1321      13.763  11.879  30.721  1.00  0.00      D    O  
HETATM 4432  H1  HOH D1321      14.483  11.449  31.266  1.00  0.00      D    H  
HETATM 4433  H2  HOH D1321      14.121  12.707  30.290  1.00  0.00      D    H  
HETATM 4434  O   HOH D1322      27.092   5.476 116.793  1.00  0.00      D    O  
HETATM 4435  H1  HOH D1322      27.649   4.665 116.973  1.00  0.00      D    H  
HETATM 4436  H2  HOH D1322      27.650   6.169 116.336  1.00  0.00      D    H  
HETATM 4437  O   HOH D1323      46.151   0.737  23.500  1.00  0.00      D    O  
HETATM 4438  H1  HOH D1323      46.191   0.789  22.502  1.00  0.00      D    H  
HETATM 4439  H2  HOH D1323      46.163  -0.221  23.785  1.00  0.00      D    H  
HETATM 4440  O   HOH D1324      48.845  26.757 117.667  1.00  0.00      D    O  
HETATM 4441  H1  HOH D1324      48.737  27.304 118.497  1.00  0.00      D    H  
HETATM 4442  H2  HOH D1324      48.002  26.795 117.130  1.00  0.00      D    H  
HETATM 4443  O   HOH D1325       0.431  20.135  79.226  1.00  0.00      D    O  
HETATM 4444  H1  HOH D1325       0.448  21.038  79.656  1.00  0.00      D    H  
HETATM 4445  H2  HOH D1325      -0.181  20.154  78.435  1.00  0.00      D    H  
HETATM 4446  O   HOH D1326      24.077  29.863  34.922  1.00  0.00      D    O  
HETATM 4447  H1  HOH D1326      24.171  30.766  35.340  1.00  0.00      D    H  
HETATM 4448  H2  HOH D1326      24.979  29.523  34.655  1.00  0.00      D    H  
HETATM 4449  O   HOH D1327      21.128  15.299  23.744  1.00  0.00      D    O  
HETATM 4450  H1  HOH D1327      21.605  16.149  23.967  1.00  0.00      D    H  
HETATM 4451  H2  HOH D1327      21.454  14.955  22.864  1.00  0.00      D    H  
HETATM 4452  O   HOH D1328      12.891  10.193 109.606  1.00  0.00      D    O  
HETATM 4453  H1  HOH D1328      12.533  10.977 109.099  1.00  0.00      D    H  
HETATM 4454  H2  HOH D1328      12.948  10.423 110.578  1.00  0.00      D    H  
HETATM 4455  O   HOH D1329      23.164   4.317  20.299  1.00  0.00      D    O  
HETATM 4456  H1  HOH D1329      23.158   4.060  19.333  1.00  0.00      D    H  
HETATM 4457  H2  HOH D1329      22.251   4.186  20.685  1.00  0.00      D    H  
HETATM 4458  O   HOH D1330      25.207  40.512  37.388  1.00  0.00      D    O  
HETATM 4459  H1  HOH D1330      24.255  40.341  37.134  1.00  0.00      D    H  
HETATM 4460  H2  HOH D1330      25.711  40.842  36.590  1.00  0.00      D    H  
HETATM 4461  O   HOH D1331      28.249  31.224 103.806  1.00  0.00      D    O  
HETATM 4462  H1  HOH D1331      27.732  31.047 102.968  1.00  0.00      D    H  
HETATM 4463  H2  HOH D1331      27.798  30.772 104.577  1.00  0.00      D    H  
HETATM 4464  O   HOH D1332      35.178  21.089  63.901  1.00  0.00      D    O  
HETATM 4465  H1  HOH D1332      35.995  21.395  64.389  1.00  0.00      D    H  
HETATM 4466  H2  HOH D1332      34.646  20.479  64.489  1.00  0.00      D    H  
HETATM 4467  O   HOH D1333      18.222   5.669  32.685  1.00  0.00      D    O  
HETATM 4468  H1  HOH D1333      19.176   5.375  32.626  1.00  0.00      D    H  
HETATM 4469  H2  HOH D1333      17.868   5.838  31.765  1.00  0.00      D    H  
HETATM 4470  O   HOH D1334       9.587  21.616  80.088  1.00  0.00      D    O  
HETATM 4471  H1  HOH D1334       9.760  22.591  80.233  1.00  0.00      D    H  
HETATM 4472  H2  HOH D1334       8.811  21.504  79.467  1.00  0.00      D    H  
HETATM 4473  O   HOH D1335      43.236  16.315  92.753  1.00  0.00      D    O  
HETATM 4474  H1  HOH D1335      43.838  16.785  93.398  1.00  0.00      D    H  
HETATM 4475  H2  HOH D1335      42.307  16.288  93.122  1.00  0.00      D    H  
HETATM 4476  O   HOH D1336      41.182  14.203   9.788  1.00  0.00      D    O  
HETATM 4477  H1  HOH D1336      40.327  14.480  10.228  1.00  0.00      D    H  
HETATM 4478  H2  HOH D1336      41.087  14.282   8.796  1.00  0.00      D    H  
HETATM 4479  O   HOH D1337      27.347  24.558 112.400  1.00  0.00      D    O  
HETATM 4480  H1  HOH D1337      26.592  23.906 112.335  1.00  0.00      D    H  
HETATM 4481  H2  HOH D1337      28.188  24.072 112.638  1.00  0.00      D    H  
HETATM 4482  O   HOH D1338      30.011   7.059  64.141  1.00  0.00      D    O  
HETATM 4483  H1  HOH D1338      29.495   6.221  63.966  1.00  0.00      D    H  
HETATM 4484  H2  HOH D1338      29.390   7.770  64.470  1.00  0.00      D    H  
HETATM 4485  O   HOH D1339      20.449  17.833 114.376  1.00  0.00      D    O  
HETATM 4486  H1  HOH D1339      19.886  18.652 114.260  1.00  0.00      D    H  
HETATM 4487  H2  HOH D1339      20.493  17.593 115.345  1.00  0.00      D    H  
HETATM 4488  O   HOH D1340      29.282  41.792 100.164  1.00  0.00      D    O  
HETATM 4489  H1  HOH D1340      29.676  41.788 101.083  1.00  0.00      D    H  
HETATM 4490  H2  HOH D1340      29.029  42.727  99.915  1.00  0.00      D    H  
HETATM 4491  O   HOH D1341      14.352  24.725  50.873  1.00  0.00      D    O  
HETATM 4492  H1  HOH D1341      14.998  25.405  51.220  1.00  0.00      D    H  
HETATM 4493  H2  HOH D1341      14.614  23.818  51.202  1.00  0.00      D    H  
HETATM 4494  O   HOH D1342      32.677   4.574  51.245  1.00  0.00      D    O  
HETATM 4495  H1  HOH D1342      33.646   4.372  51.101  1.00  0.00      D    H  
HETATM 4496  H2  HOH D1342      32.483   4.594  52.226  1.00  0.00      D    H  
HETATM 4497  O   HOH D1343      37.315  29.008  40.126  1.00  0.00      D    O  
HETATM 4498  H1  HOH D1343      36.498  29.379  40.568  1.00  0.00      D    H  
HETATM 4499  H2  HOH D1343      37.066  28.611  39.243  1.00  0.00      D    H  
HETATM 4500  O   HOH D1344       3.747  29.822  79.038  1.00  0.00      D    O  
HETATM 4501  H1  HOH D1344       4.326  30.531  78.635  1.00  0.00      D    H  
HETATM 4502  H2  HOH D1344       3.111  30.240  79.687  1.00  0.00      D    H  
HETATM 4503  O   HOH D1345      14.663  37.878  63.501  1.00  0.00      D    O  
HETATM 4504  H1  HOH D1345      14.272  36.973  63.335  1.00  0.00      D    H  
HETATM 4505  H2  HOH D1345      14.997  38.260  62.639  1.00  0.00      D    H  
HETATM 4506  O   HOH D1346      24.297  22.264  71.817  1.00  0.00      D    O  
HETATM 4507  H1  HOH D1346      24.004  21.761  71.004  1.00  0.00      D    H  
HETATM 4508  H2  HOH D1346      25.295  22.333  71.825  1.00  0.00      D    H  
HETATM 4509  O   HOH D1347       5.841  39.811 103.179  1.00  0.00      D    O  
HETATM 4510  H1  HOH D1347       6.122  38.852 103.192  1.00  0.00      D    H  
HETATM 4511  H2  HOH D1347       4.930  39.898 103.582  1.00  0.00      D    H  
HETATM 4512  O   HOH D1348      18.216   4.604 118.162  1.00  0.00      D    O  
HETATM 4513  H1  HOH D1348      18.398   4.546 119.143  1.00  0.00      D    H  
HETATM 4514  H2  HOH D1348      19.062   4.830 117.679  1.00  0.00      D    H  
HETATM 4515  O   HOH D1349      38.143   0.625 116.756  1.00  0.00      D    O  
HETATM 4516  H1  HOH D1349      37.832   1.293 117.431  1.00  0.00      D    H  
HETATM 4517  H2  HOH D1349      37.437   0.504 116.057  1.00  0.00      D    H  
HETATM 4518  O   HOH D1350       4.181   4.435  47.793  1.00  0.00      D    O  
HETATM 4519  H1  HOH D1350       3.919   4.620  48.741  1.00  0.00      D    H  
HETATM 4520  H2  HOH D1350       4.732   3.602  47.756  1.00  0.00      D    H  
HETATM 4521  O   HOH D1351      42.377   9.347 108.613  1.00  0.00      D    O  
HETATM 4522  H1  HOH D1351      42.994   9.043 109.340  1.00  0.00      D    H  
HETATM 4523  H2  HOH D1351      41.503   8.868 108.695  1.00  0.00      D    H  
HETATM 4524  O   HOH D1352      36.713  15.284 115.901  1.00  0.00      D    O  
HETATM 4525  H1  HOH D1352      36.179  14.940 115.129  1.00  0.00      D    H  
HETATM 4526  H2  HOH D1352      36.513  14.738 116.715  1.00  0.00      D    H  
HETATM 4527  O   HOH D1353       4.866  38.820  68.343  1.00  0.00      D    O  
HETATM 4528  H1  HOH D1353       5.235  38.139  68.976  1.00  0.00      D    H  
HETATM 4529  H2  HOH D1353       4.777  39.698  68.812  1.00  0.00      D    H  
HETATM 4530  O   HOH D1354       9.691  12.181  26.399  1.00  0.00      D    O  
HETATM 4531  H1  HOH D1354       9.647  12.356  25.415  1.00  0.00      D    H  
HETATM 4532  H2  HOH D1354       9.195  11.339  26.610  1.00  0.00      D    H  
HETATM 4533  O   HOH D1355      28.227  38.001  53.354  1.00  0.00      D    O  
HETATM 4534  H1  HOH D1355      28.979  37.391  53.107  1.00  0.00      D    H  
HETATM 4535  H2  HOH D1355      27.553  37.497  53.894  1.00  0.00      D    H  
HETATM 4536  O   HOH D1356       6.068   8.969  58.753  1.00  0.00      D    O  
HETATM 4537  H1  HOH D1356       6.318   9.711  58.130  1.00  0.00      D    H  
HETATM 4538  H2  HOH D1356       5.840   8.152  58.224  1.00  0.00      D    H  
HETATM 4539  O   HOH D1357      20.066   8.457  12.224  1.00  0.00      D    O  
HETATM 4540  H1  HOH D1357      19.069   8.410  12.155  1.00  0.00      D    H  
HETATM 4541  H2  HOH D1357      20.359   9.412  12.174  1.00  0.00      D    H  
HETATM 4542  O   HOH D1358      23.646   0.434  79.881  1.00  0.00      D    O  
HETATM 4543  H1  HOH D1358      24.459   0.049  80.317  1.00  0.00      D    H  
HETATM 4544  H2  HOH D1358      23.724   1.431  79.851  1.00  0.00      D    H  
HETATM 4545  O   HOH D1359      21.793  11.831  67.452  1.00  0.00      D    O  
HETATM 4546  H1  HOH D1359      22.028  12.402  66.665  1.00  0.00      D    H  
HETATM 4547  H2  HOH D1359      22.481  11.950  68.168  1.00  0.00      D    H  
HETATM 4548  O   HOH D1360       6.163   7.615  19.954  1.00  0.00      D    O  
HETATM 4549  H1  HOH D1360       6.360   7.808  20.915  1.00  0.00      D    H  
HETATM 4550  H2  HOH D1360       5.226   7.277  19.867  1.00  0.00      D    H  
HETATM 4551  O   HOH D1361      12.735  42.814 102.804  1.00  0.00      D    O  
HETATM 4552  H1  HOH D1361      11.796  42.529 102.609  1.00  0.00      D    H  
HETATM 4553  H2  HOH D1361      13.017  42.450 103.691  1.00  0.00      D    H  
HETATM 4554  O   HOH D1362      19.966   2.378  53.352  1.00  0.00      D    O  
HETATM 4555  H1  HOH D1362      20.033   3.375  53.395  1.00  0.00      D    H  
HETATM 4556  H2  HOH D1362      20.842   1.998  53.053  1.00  0.00      D    H  
HETATM 4557  O   HOH D1363      28.924  13.371 108.578  1.00  0.00      D    O  
HETATM 4558  H1  HOH D1363      29.257  13.936 109.333  1.00  0.00      D    H  
HETATM 4559  H2  HOH D1363      28.407  12.597 108.943  1.00  0.00      D    H  
HETATM 4560  O   HOH D1364      27.053  34.246  67.789  1.00  0.00      D    O  
HETATM 4561  H1  HOH D1364      26.298  34.741  67.360  1.00  0.00      D    H  
HETATM 4562  H2  HOH D1364      27.458  33.616  67.126  1.00  0.00      D    H  
HETATM 4563  O   HOH D1365      31.655  17.433  69.849  1.00  0.00      D    O  
HETATM 4564  H1  HOH D1365      30.678  17.408  70.059  1.00  0.00      D    H  
HETATM 4565  H2  HOH D1365      32.108  16.652  70.280  1.00  0.00      D    H  
HETATM 4566  O   HOH D1366       2.604  30.276  27.469  1.00  0.00      D    O  
HETATM 4567  H1  HOH D1366       1.777  30.694  27.845  1.00  0.00      D    H  
HETATM 4568  H2  HOH D1366       2.769  29.400  27.923  1.00  0.00      D    H  
HETATM 4569  O   HOH D1367      46.992  15.594 100.181  1.00  0.00      D    O  
HETATM 4570  H1  HOH D1367      47.601  15.046  99.609  1.00  0.00      D    H  
HETATM 4571  H2  HOH D1367      46.981  15.222 101.109  1.00  0.00      D    H  
HETATM 4572  O   HOH D1368      18.527  25.887  62.161  1.00  0.00      D    O  
HETATM 4573  H1  HOH D1368      17.728  25.606  61.630  1.00  0.00      D    H  
HETATM 4574  H2  HOH D1368      19.237  25.186  62.091  1.00  0.00      D    H  
HETATM 4575  O   HOH D1369      10.939  14.015   7.510  1.00  0.00      D    O  
HETATM 4576  H1  HOH D1369      10.850  14.223   6.536  1.00  0.00      D    H  
HETATM 4577  H2  HOH D1369      10.566  14.771   8.048  1.00  0.00      D    H  
HETATM 4578  O   HOH D1370      38.017   2.440  27.688  1.00  0.00      D    O  
HETATM 4579  H1  HOH D1370      37.663   2.279  26.767  1.00  0.00      D    H  
HETATM 4580  H2  HOH D1370      37.318   2.196  28.360  1.00  0.00      D    H  
HETATM 4581  O   HOH D1371      35.169  23.860  75.471  1.00  0.00      D    O  
HETATM 4582  H1  HOH D1371      35.786  23.803  74.685  1.00  0.00      D    H  
HETATM 4583  H2  HOH D1371      35.499  23.258  76.198  1.00  0.00      D    H  
HETATM 4584  O   HOH D1372       3.700  22.461  99.843  1.00  0.00      D    O  
HETATM 4585  H1  HOH D1372       3.426  22.472  98.881  1.00  0.00      D    H  
HETATM 4586  H2  HOH D1372       4.530  21.914  99.946  1.00  0.00      D    H  
HETATM 4587  O   HOH D1373      25.957  16.525  64.606  1.00  0.00      D    O  
HETATM 4588  H1  HOH D1373      25.086  16.435  65.089  1.00  0.00      D    H  
HETATM 4589  H2  HOH D1373      26.308  15.616  64.378  1.00  0.00      D    H  
HETATM 4590  O   HOH D1374      46.219  24.334  30.349  1.00  0.00      D    O  
HETATM 4591  H1  HOH D1374      46.231  24.849  31.206  1.00  0.00      D    H  
HETATM 4592  H2  HOH D1374      46.674  24.866  29.634  1.00  0.00      D    H  
HETATM 4593  O   HOH D1375       8.033  13.427  98.960  1.00  0.00      D    O  
HETATM 4594  H1  HOH D1375       8.557  12.587  98.813  1.00  0.00      D    H  
HETATM 4595  H2  HOH D1375       7.714  13.459  99.907  1.00  0.00      D    H  
HETATM 4596  O   HOH D1376      15.504  39.896  34.599  1.00  0.00      D    O  
HETATM 4597  H1  HOH D1376      15.116  39.140  34.073  1.00  0.00      D    H  
HETATM 4598  H2  HOH D1376      16.309  39.577  35.098  1.00  0.00      D    H  
HETATM 4599  O   HOH D1377      21.333  33.550 117.546  1.00  0.00      D    O  
HETATM 4600  H1  HOH D1377      20.849  33.390 118.407  1.00  0.00      D    H  
HETATM 4601  H2  HOH D1377      20.749  33.282 116.780  1.00  0.00      D    H  
HETATM 4602  O   HOH D1378       7.774  11.518  89.115  1.00  0.00      D    O  
HETATM 4603  H1  HOH D1378       8.718  11.210  89.238  1.00  0.00      D    H  
HETATM 4604  H2  HOH D1378       7.286  11.452  89.984  1.00  0.00      D    H  
HETATM 4605  O   HOH D1379       7.349  23.905  47.506  1.00  0.00      D    O  
HETATM 4606  H1  HOH D1379       6.858  24.772  47.588  1.00  0.00      D    H  
HETATM 4607  H2  HOH D1379       6.993  23.393  46.724  1.00  0.00      D    H  
HETATM 4608  O   HOH D1380      21.823  40.671  42.325  1.00  0.00      D    O  
HETATM 4609  H1  HOH D1380      21.800  41.522  41.800  1.00  0.00      D    H  
HETATM 4610  H2  HOH D1380      22.150  40.860  43.251  1.00  0.00      D    H  
HETATM 4611  O   HOH D1381      29.070  14.356  80.269  1.00  0.00      D    O  
HETATM 4612  H1  HOH D1381      28.209  14.857  80.180  1.00  0.00      D    H  
HETATM 4613  H2  HOH D1381      29.497  14.267  79.369  1.00  0.00      D    H  
HETATM 4614  O   HOH D1382       4.840  26.845  99.507  1.00  0.00      D    O  
HETATM 4615  H1  HOH D1382       5.757  27.223  99.636  1.00  0.00      D    H  
HETATM 4616  H2  HOH D1382       4.799  26.362  98.632  1.00  0.00      D    H  
HETATM 4617  O   HOH D1383      19.283  36.692  80.204  1.00  0.00      D    O  
HETATM 4618  H1  HOH D1383      18.780  36.667  81.068  1.00  0.00      D    H  
HETATM 4619  H2  HOH D1383      18.829  37.321  79.573  1.00  0.00      D    H  
HETATM 4620  O   HOH D1384       1.960  18.007  41.534  1.00  0.00      D    O  
HETATM 4621  H1  HOH D1384       1.812  18.318  42.474  1.00  0.00      D    H  
HETATM 4622  H2  HOH D1384       2.438  18.719  41.020  1.00  0.00      D    H  
HETATM 4623  O   HOH D1385      31.369  36.691  81.908  1.00  0.00      D    O  
HETATM 4624  H1  HOH D1385      31.423  36.338  80.974  1.00  0.00      D    H  
HETATM 4625  H2  HOH D1385      30.411  36.835  82.155  1.00  0.00      D    H  
HETATM 4626  O   HOH D1386      42.557  11.677  27.061  1.00  0.00      D    O  
HETATM 4627  H1  HOH D1386      42.515  12.286  27.853  1.00  0.00      D    H  
HETATM 4628  H2  HOH D1386      42.500  12.217  26.221  1.00  0.00      D    H  
HETATM 4629  O   HOH D1387       6.007   6.657  14.141  1.00  0.00      D    O  
HETATM 4630  H1  HOH D1387       5.709   7.549  14.478  1.00  0.00      D    H  
HETATM 4631  H2  HOH D1387       5.788   6.578  13.168  1.00  0.00      D    H  
HETATM 4632  O   HOH D1388      24.171   3.339   3.367  1.00  0.00      D    O  
HETATM 4633  H1  HOH D1388      23.264   3.362   3.787  1.00  0.00      D    H  
HETATM 4634  H2  HOH D1388      24.441   2.390   3.207  1.00  0.00      D    H  
HETATM 4635  O   HOH D1389      36.352  24.663  32.178  1.00  0.00      D    O  
HETATM 4636  H1  HOH D1389      35.647  24.220  31.625  1.00  0.00      D    H  
HETATM 4637  H2  HOH D1389      36.270  25.656  32.088  1.00  0.00      D    H  
HETATM 4638  O   HOH D1390       1.406  20.455  90.780  1.00  0.00      D    O  
HETATM 4639  H1  HOH D1390       2.292  20.162  90.420  1.00  0.00      D    H  
HETATM 4640  H2  HOH D1390       1.150  21.328  90.364  1.00  0.00      D    H  
HETATM 4641  O   HOH D1391      16.735  27.193  11.104  1.00  0.00      D    O  
HETATM 4642  H1  HOH D1391      16.326  26.783  10.288  1.00  0.00      D    H  
HETATM 4643  H2  HOH D1391      16.047  27.249  11.828  1.00  0.00      D    H  
HETATM 4644  O   HOH D1392      22.010  28.079  80.425  1.00  0.00      D    O  
HETATM 4645  H1  HOH D1392      21.393  27.296  80.500  1.00  0.00      D    H  
HETATM 4646  H2  HOH D1392      22.596  28.121  81.234  1.00  0.00      D    H  
HETATM 4647  O   HOH D1393       4.745   0.938 105.945  1.00  0.00      D    O  
HETATM 4648  H1  HOH D1393       5.149   0.558 105.113  1.00  0.00      D    H  
HETATM 4649  H2  HOH D1393       4.333   0.201 106.481  1.00  0.00      D    H  
HETATM 4650  O   HOH D1394      11.118  42.118  26.246  1.00  0.00      D    O  
HETATM 4651  H1  HOH D1394      10.348  41.759  25.719  1.00  0.00      D    H  
HETATM 4652  H2  HOH D1394      10.834  42.267  27.193  1.00  0.00      D    H  
HETATM 4653  O   HOH D1395      27.046  33.657  38.900  1.00  0.00      D    O  
HETATM 4654  H1  HOH D1395      26.779  33.188  39.742  1.00  0.00      D    H  
HETATM 4655  H2  HOH D1395      27.560  33.028  38.317  1.00  0.00      D    H  
HETATM 4656  O   HOH D1396       4.751   4.874  53.298  1.00  0.00      D    O  
HETATM 4657  H1  HOH D1396       5.328   4.059  53.235  1.00  0.00      D    H  
HETATM 4658  H2  HOH D1396       4.285   4.885  54.183  1.00  0.00      D    H  
HETATM 4659  O   HOH D1397       7.550  27.237  11.483  1.00  0.00      D    O  
HETATM 4660  H1  HOH D1397       7.759  28.065  12.002  1.00  0.00      D    H  
HETATM 4661  H2  HOH D1397       6.565  27.063  11.514  1.00  0.00      D    H  
HETATM 4662  O   HOH D1398      38.782   2.648  30.998  1.00  0.00      D    O  
HETATM 4663  H1  HOH D1398      37.943   2.307  31.421  1.00  0.00      D    H  
HETATM 4664  H2  HOH D1398      39.477   1.929  31.008  1.00  0.00      D    H  
HETATM 4665  O   HOH D1399       5.681  41.677  88.940  1.00  0.00      D    O  
HETATM 4666  H1  HOH D1399       4.861  41.978  88.453  1.00  0.00      D    H  
HETATM 4667  H2  HOH D1399       5.567  41.846  89.919  1.00  0.00      D    H  
HETATM 4668  O   HOH D1400      24.395  34.713 103.653  1.00  0.00      D    O  
HETATM 4669  H1  HOH D1400      25.004  33.921 103.609  1.00  0.00      D    H  
HETATM 4670  H2  HOH D1400      23.453  34.402 103.780  1.00  0.00      D    H  
HETATM 4671  O   HOH D1401      22.364  38.576 118.031  1.00  0.00      D    O  
HETATM 4672  H1  HOH D1401      22.362  38.626 119.030  1.00  0.00      D    H  
HETATM 4673  H2  HOH D1401      22.375  37.617 117.745  1.00  0.00      D    H  
HETATM 4674  O   HOH D1402      13.386  29.657  93.654  1.00  0.00      D    O  
HETATM 4675  H1  HOH D1402      13.198  30.490  93.134  1.00  0.00      D    H  
HETATM 4676  H2  HOH D1402      13.193  29.817  94.622  1.00  0.00      D    H  
HETATM 4677  O   HOH D1403      30.957  21.559 107.938  1.00  0.00      D    O  
HETATM 4678  H1  HOH D1403      31.768  21.012 108.147  1.00  0.00      D    H  
HETATM 4679  H2  HOH D1403      30.326  21.020 107.380  1.00  0.00      D    H  
HETATM 4680  O   HOH D1404       5.129  16.606  21.508  1.00  0.00      D    O  
HETATM 4681  H1  HOH D1404       5.981  17.051  21.231  1.00  0.00      D    H  
HETATM 4682  H2  HOH D1404       4.953  16.795  22.474  1.00  0.00      D    H  
HETATM 4683  O   HOH D1405      31.336  11.341  93.666  1.00  0.00      D    O  
HETATM 4684  H1  HOH D1405      32.121  10.757  93.874  1.00  0.00      D    H  
HETATM 4685  H2  HOH D1405      31.469  11.774  92.774  1.00  0.00      D    H  
HETATM 4686  O   HOH D1406      48.440  19.696  94.524  1.00  0.00      D    O  
HETATM 4687  H1  HOH D1406      48.516  18.791  94.942  1.00  0.00      D    H  
HETATM 4688  H2  HOH D1406      48.315  20.384  95.238  1.00  0.00      D    H  
HETATM 4689  O   HOH D1407      23.366  23.096  45.719  1.00  0.00      D    O  
HETATM 4690  H1  HOH D1407      22.863  23.255  44.870  1.00  0.00      D    H  
HETATM 4691  H2  HOH D1407      22.843  23.460  46.490  1.00  0.00      D    H  
HETATM 4692  O   HOH D1408       2.389   9.721  72.640  1.00  0.00      D    O  
HETATM 4693  H1  HOH D1408       3.198  10.306  72.692  1.00  0.00      D    H  
HETATM 4694  H2  HOH D1408       2.246   9.432  71.694  1.00  0.00      D    H  
HETATM 4695  O   HOH D1409      24.703  21.827   7.764  1.00  0.00      D    O  
HETATM 4696  H1  HOH D1409      24.057  21.150   8.115  1.00  0.00      D    H  
HETATM 4697  H2  HOH D1409      24.455  22.734   8.106  1.00  0.00      D    H  
HETATM 4698  O   HOH D1410      20.622  35.878  99.921  1.00  0.00      D    O  
HETATM 4699  H1  HOH D1410      20.637  36.287 100.833  1.00  0.00      D    H  
HETATM 4700  H2  HOH D1410      21.031  36.512  99.264  1.00  0.00      D    H  
HETATM 4701  O   HOH D1411      11.973  23.172 118.069  1.00  0.00      D    O  
HETATM 4702  H1  HOH D1411      12.198  24.117 118.307  1.00  0.00      D    H  
HETATM 4703  H2  HOH D1411      11.789  22.654 118.904  1.00  0.00      D    H  
HETATM 4704  O   HOH D1412      19.818  27.407  69.244  1.00  0.00      D    O  
HETATM 4705  H1  HOH D1412      20.792  27.290  69.054  1.00  0.00      D    H  
HETATM 4706  H2  HOH D1412      19.642  27.225  70.212  1.00  0.00      D    H  
HETATM 4707  O   HOH D1413      11.162   3.586  70.505  1.00  0.00      D    O  
HETATM 4708  H1  HOH D1413      11.495   4.086  69.706  1.00  0.00      D    H  
HETATM 4709  H2  HOH D1413      10.206   3.827  70.674  1.00  0.00      D    H  
HETATM 4710  O   HOH D1414       3.172   2.446  31.680  1.00  0.00      D    O  
HETATM 4711  H1  HOH D1414       4.087   2.090  31.871  1.00  0.00      D    H  
HETATM 4712  H2  HOH D1414       2.703   2.639  32.542  1.00  0.00      D    H  
HETATM 4713  O   HOH D1415       8.341  14.797  20.779  1.00  0.00      D    O  
HETATM 4714  H1  HOH D1415       7.396  14.477  20.707  1.00  0.00      D    H  
HETATM 4715  H2  HOH D1415       8.917  14.277  20.148  1.00  0.00      D    H  
HETATM 4716  O   HOH D1416      15.240  32.879  46.463  1.00  0.00      D    O  
HETATM 4717  H1  HOH D1416      15.627  33.511  47.135  1.00  0.00      D    H  
HETATM 4718  H2  HOH D1416      15.023  32.011  46.909  1.00  0.00      D    H  
HETATM 4719  O   HOH D1417      18.819   2.522   9.693  1.00  0.00      D    O  
HETATM 4720  H1  HOH D1417      18.162   2.433   8.945  1.00  0.00      D    H  
HETATM 4721  H2  HOH D1417      19.208   1.624   9.903  1.00  0.00      D    H  
HETATM 4722  O   HOH D1418      10.739  18.824  65.798  1.00  0.00      D    O  
HETATM 4723  H1  HOH D1418      11.613  19.021  66.243  1.00  0.00      D    H  
HETATM 4724  H2  HOH D1418       9.990  19.036  66.426  1.00  0.00      D    H  
HETATM 4725  O   HOH D1419      14.508  10.240  83.125  1.00  0.00      D    O  
HETATM 4726  H1  HOH D1419      14.588   9.340  83.553  1.00  0.00      D    H  
HETATM 4727  H2  HOH D1419      14.497  10.136  82.131  1.00  0.00      D    H  
HETATM 4728  O   HOH D1420      24.070  22.487  84.030  1.00  0.00      D    O  
HETATM 4729  H1  HOH D1420      24.510  22.222  84.888  1.00  0.00      D    H  
HETATM 4730  H2  HOH D1420      23.791  21.667  83.531  1.00  0.00      D    H  
HETATM 4731  O   HOH D1421      12.844   3.196 115.139  1.00  0.00      D    O  
HETATM 4732  H1  HOH D1421      11.966   3.218 114.660  1.00  0.00      D    H  
HETATM 4733  H2  HOH D1421      13.424   3.939 114.807  1.00  0.00      D    H  
HETATM 4734  O   HOH D1422       9.258   4.925  37.820  1.00  0.00      D    O  
HETATM 4735  H1  HOH D1422       9.092   3.967  38.053  1.00  0.00      D    H  
HETATM 4736  H2  HOH D1422       8.754   5.514  38.451  1.00  0.00      D    H  
HETATM 4737  O   HOH D1423      29.279  15.493  38.451  1.00  0.00      D    O  
HETATM 4738  H1  HOH D1423      28.524  15.526  37.796  1.00  0.00      D    H  
HETATM 4739  H2  HOH D1423      29.992  14.882  38.108  1.00  0.00      D    H  
HETATM 4740  O   HOH D1424      48.123  10.088  77.923  1.00  0.00      D    O  
HETATM 4741  H1  HOH D1424      48.070   9.795  78.878  1.00  0.00      D    H  
HETATM 4742  H2  HOH D1424      48.885  10.726  77.812  1.00  0.00      D    H  
HETATM 4743  O   HOH D1425      43.900  39.652   6.602  1.00  0.00      D    O  
HETATM 4744  H1  HOH D1425      44.019  38.782   7.081  1.00  0.00      D    H  
HETATM 4745  H2  HOH D1425      44.794  40.009   6.332  1.00  0.00      D    H  
HETATM 4746  O   HOH D1426      11.524  41.327  31.297  1.00  0.00      D    O  
HETATM 4747  H1  HOH D1426      10.965  40.537  31.547  1.00  0.00      D    H  
HETATM 4748  H2  HOH D1426      12.244  41.040  30.665  1.00  0.00      D    H  
HETATM 4749  O   HOH D1427      26.525  37.499   8.855  1.00  0.00      D    O  
HETATM 4750  H1  HOH D1427      26.611  36.714   8.242  1.00  0.00      D    H  
HETATM 4751  H2  HOH D1427      26.833  37.242   9.771  1.00  0.00      D    H  
HETATM 4752  O   HOH D1428       2.196  10.472   7.109  1.00  0.00      D    O  
HETATM 4753  H1  HOH D1428       3.065  10.159   6.727  1.00  0.00      D    H  
HETATM 4754  H2  HOH D1428       1.822  11.201   6.535  1.00  0.00      D    H  
HETATM 4755  O   HOH D1429       8.631  20.812  92.646  1.00  0.00      D    O  
HETATM 4756  H1  HOH D1429       7.954  20.102  92.837  1.00  0.00      D    H  
HETATM 4757  H2  HOH D1429       8.663  20.986  91.662  1.00  0.00      D    H  
HETATM 4758  O   HOH D1430       4.454  32.832  16.707  1.00  0.00      D    O  
HETATM 4759  H1  HOH D1430       5.271  33.163  16.234  1.00  0.00      D    H  
HETATM 4760  H2  HOH D1430       4.695  32.049  17.279  1.00  0.00      D    H  
HETATM 4761  O   HOH D1431      13.896   1.790  64.465  1.00  0.00      D    O  
HETATM 4762  H1  HOH D1431      14.700   1.195  64.477  1.00  0.00      D    H  
HETATM 4763  H2  HOH D1431      13.292   1.551  65.225  1.00  0.00      D    H  
HETATM 4764  O   HOH D1432      29.196  33.314  35.215  1.00  0.00      D    O  
HETATM 4765  H1  HOH D1432      28.602  34.003  35.631  1.00  0.00      D    H  
HETATM 4766  H2  HOH D1432      30.141  33.642  35.219  1.00  0.00      D    H  
HETATM 4767  O   HOH D1433      11.695  15.756  67.925  1.00  0.00      D    O  
HETATM 4768  H1  HOH D1433      11.875  15.536  66.966  1.00  0.00      D    H  
HETATM 4769  H2  HOH D1433      10.708  15.773  68.083  1.00  0.00      D    H  
HETATM 4770  O   HOH D1434      17.407  35.062 116.851  1.00  0.00      D    O  
HETATM 4771  H1  HOH D1434      17.577  34.645 115.958  1.00  0.00      D    H  
HETATM 4772  H2  HOH D1434      18.190  35.628 117.109  1.00  0.00      D    H  
HETATM 4773  O   HOH D1435       8.630  17.305  70.555  1.00  0.00      D    O  
HETATM 4774  H1  HOH D1435       9.237  17.082  71.317  1.00  0.00      D    H  
HETATM 4775  H2  HOH D1435       7.993  18.023  70.835  1.00  0.00      D    H  
HETATM 4776  O   HOH D1436       3.616  22.115  16.735  1.00  0.00      D    O  
HETATM 4777  H1  HOH D1436       2.825  22.474  16.239  1.00  0.00      D    H  
HETATM 4778  H2  HOH D1436       3.792  22.683  17.538  1.00  0.00      D    H  
HETATM 4779  O   HOH D1437      19.867   3.740  86.814  1.00  0.00      D    O  
HETATM 4780  H1  HOH D1437      20.725   4.236  86.677  1.00  0.00      D    H  
HETATM 4781  H2  HOH D1437      20.066   2.802  87.098  1.00  0.00      D    H  
HETATM 4782  O   HOH D1438       9.899  16.669  73.055  1.00  0.00      D    O  
HETATM 4783  H1  HOH D1438       9.347  17.355  73.530  1.00  0.00      D    H  
HETATM 4784  H2  HOH D1438       9.445  15.779  73.112  1.00  0.00      D    H  
HETATM 4785  O   HOH D1439      48.019  26.422   7.719  1.00  0.00      D    O  
HETATM 4786  H1  HOH D1439      47.893  26.524   8.705  1.00  0.00      D    H  
HETATM 4787  H2  HOH D1439      47.575  25.581   7.411  1.00  0.00      D    H  
HETATM 4788  O   HOH D1440      11.920  42.175  57.134  1.00  0.00      D    O  
HETATM 4789  H1  HOH D1440      10.939  42.048  57.284  1.00  0.00      D    H  
HETATM 4790  H2  HOH D1440      12.129  42.038  56.166  1.00  0.00      D    H  
HETATM 4791  O   HOH D1441      31.630  39.923 112.324  1.00  0.00      D    O  
HETATM 4792  H1  HOH D1441      32.598  39.766 112.126  1.00  0.00      D    H  
HETATM 4793  H2  HOH D1441      31.468  39.810 113.305  1.00  0.00      D    H  
HETATM 4794  O   HOH D1442       1.780  27.605 111.271  1.00  0.00      D    O  
HETATM 4795  H1  HOH D1442       2.603  27.037 111.305  1.00  0.00      D    H  
HETATM 4796  H2  HOH D1442       2.002  28.488 110.858  1.00  0.00      D    H  
HETATM 4797  O   HOH D1443       0.582   6.511  38.859  1.00  0.00      D    O  
HETATM 4798  H1  HOH D1443       1.024   6.820  38.017  1.00  0.00      D    H  
HETATM 4799  H2  HOH D1443      -0.302   6.967  38.959  1.00  0.00      D    H  
HETATM 4800  O   HOH D1444      17.589  13.876 117.935  1.00  0.00      D    O  
HETATM 4801  H1  HOH D1444      16.607  13.747 117.798  1.00  0.00      D    H  
HETATM 4802  H2  HOH D1444      17.762  14.136 118.885  1.00  0.00      D    H  
HETATM 4803  O   HOH D1445      16.946  16.339  18.189  1.00  0.00      D    O  
HETATM 4804  H1  HOH D1445      17.719  16.253  17.560  1.00  0.00      D    H  
HETATM 4805  H2  HOH D1445      17.067  15.706  18.953  1.00  0.00      D    H  
HETATM 4806  O   HOH D1446      46.973  29.950  88.230  1.00  0.00      D    O  
HETATM 4807  H1  HOH D1446      46.017  29.671  88.140  1.00  0.00      D    H  
HETATM 4808  H2  HOH D1446      47.019  30.836  88.691  1.00  0.00      D    H  
HETATM 4809  O   HOH D1447      47.091  31.609   9.067  1.00  0.00      D    O  
HETATM 4810  H1  HOH D1447      47.219  31.578   8.076  1.00  0.00      D    H  
HETATM 4811  H2  HOH D1447      46.732  32.505   9.328  1.00  0.00      D    H  
HETATM 4812  O   HOH D1448      15.050  34.976  71.874  1.00  0.00      D    O  
HETATM 4813  H1  HOH D1448      15.491  35.117  70.988  1.00  0.00      D    H  
HETATM 4814  H2  HOH D1448      15.393  35.650  72.528  1.00  0.00      D    H  
HETATM 4815  O   HOH D1449      29.254  37.587  88.783  1.00  0.00      D    O  
HETATM 4816  H1  HOH D1449      29.304  38.585  88.812  1.00  0.00      D    H  
HETATM 4817  H2  HOH D1449      30.009  37.199  89.311  1.00  0.00      D    H  
HETATM 4818  O   HOH D1450       7.437  33.824  45.685  1.00  0.00      D    O  
HETATM 4819  H1  HOH D1450       7.588  34.680  46.179  1.00  0.00      D    H  
HETATM 4820  H2  HOH D1450       6.605  33.385  46.025  1.00  0.00      D    H  
HETATM 4821  O   HOH D1451      23.404  36.460  13.899  1.00  0.00      D    O  
HETATM 4822  H1  HOH D1451      23.154  36.566  14.861  1.00  0.00      D    H  
HETATM 4823  H2  HOH D1451      23.848  35.574  13.765  1.00  0.00      D    H  
HETATM 4824  O   HOH D1452      42.395  18.377  49.886  1.00  0.00      D    O  
HETATM 4825  H1  HOH D1452      43.222  17.923  49.554  1.00  0.00      D    H  
HETATM 4826  H2  HOH D1452      41.971  17.818  50.598  1.00  0.00      D    H  
HETATM 4827  O   HOH D1453      20.941   6.986   8.702  1.00  0.00      D    O  
HETATM 4828  H1  HOH D1453      21.868   7.120   8.352  1.00  0.00      D    H  
HETATM 4829  H2  HOH D1453      20.328   7.659   8.288  1.00  0.00      D    H  
HETATM 4830  O   HOH D1454      43.599   6.291  61.857  1.00  0.00      D    O  
HETATM 4831  H1  HOH D1454      42.759   6.835  61.851  1.00  0.00      D    H  
HETATM 4832  H2  HOH D1454      43.862   6.073  60.917  1.00  0.00      D    H  
HETATM 4833  O   HOH D1455      27.885  35.315  56.762  1.00  0.00      D    O  
HETATM 4834  H1  HOH D1455      28.796  35.338  56.350  1.00  0.00      D    H  
HETATM 4835  H2  HOH D1455      27.535  34.378  56.745  1.00  0.00      D    H  
HETATM 4836  O   HOH D1456      41.250  30.792  32.525  1.00  0.00      D    O  
HETATM 4837  H1  HOH D1456      42.012  30.145  32.488  1.00  0.00      D    H  
HETATM 4838  H2  HOH D1456      41.382  31.418  33.293  1.00  0.00      D    H  
HETATM 4839  O   HOH D1457      12.591  10.772  15.522  1.00  0.00      D    O  
HETATM 4840  H1  HOH D1457      13.516  10.543  15.219  1.00  0.00      D    H  
HETATM 4841  H2  HOH D1457      12.449  10.426  16.449  1.00  0.00      D    H  
HETATM 4842  O   HOH D1458      11.760  24.208  85.081  1.00  0.00      D    O  
HETATM 4843  H1  HOH D1458      11.222  23.396  84.854  1.00  0.00      D    H  
HETATM 4844  H2  HOH D1458      11.432  24.986  84.544  1.00  0.00      D    H  
HETATM 4845  O   HOH D1459      42.235   8.600  78.156  1.00  0.00      D    O  
HETATM 4846  H1  HOH D1459      43.020   7.982  78.114  1.00  0.00      D    H  
HETATM 4847  H2  HOH D1459      41.529   8.285  77.521  1.00  0.00      D    H  
HETATM 4848  O   HOH D1460      13.025  12.654   7.953  1.00  0.00      D    O  
HETATM 4849  H1  HOH D1460      12.146  13.078   7.736  1.00  0.00      D    H  
HETATM 4850  H2  HOH D1460      13.053  11.730   7.572  1.00  0.00      D    H  
HETATM 4851  O   HOH D1461       8.877  36.900   7.817  1.00  0.00      D    O  
HETATM 4852  H1  HOH D1461       8.836  35.906   7.713  1.00  0.00      D    H  
HETATM 4853  H2  HOH D1461       9.607  37.266   7.240  1.00  0.00      D    H  
HETATM 4854  O   HOH D1462       3.964   7.476  74.436  1.00  0.00      D    O  
HETATM 4855  H1  HOH D1462       3.561   7.933  75.229  1.00  0.00      D    H  
HETATM 4856  H2  HOH D1462       3.711   7.968  73.603  1.00  0.00      D    H  
HETATM 4857  O   HOH D1463      23.072  35.837 117.593  1.00  0.00      D    O  
HETATM 4858  H1  HOH D1463      23.962  35.416 117.768  1.00  0.00      D    H  
HETATM 4859  H2  HOH D1463      22.376  35.123 117.513  1.00  0.00      D    H  
HETATM 4860  O   HOH D1464       9.787  30.867  53.624  1.00  0.00      D    O  
HETATM 4861  H1  HOH D1464      10.702  30.687  53.986  1.00  0.00      D    H  
HETATM 4862  H2  HOH D1464       9.607  31.851  53.649  1.00  0.00      D    H  
HETATM 4863  O   HOH D1465      44.049   0.065 103.792  1.00  0.00      D    O  
HETATM 4864  H1  HOH D1465      43.184  -0.083 104.271  1.00  0.00      D    H  
HETATM 4865  H2  HOH D1465      43.932   0.786 103.108  1.00  0.00      D    H  
HETATM 4866  O   HOH D1466      17.401   8.626  12.079  1.00  0.00      D    O  
HETATM 4867  H1  HOH D1466      16.711   8.941  11.427  1.00  0.00      D    H  
HETATM 4868  H2  HOH D1466      16.980   7.994  12.730  1.00  0.00      D    H  
HETATM 4869  O   HOH D1467      18.106  32.993   7.307  1.00  0.00      D    O  
HETATM 4870  H1  HOH D1467      18.477  33.556   6.569  1.00  0.00      D    H  
HETATM 4871  H2  HOH D1467      17.924  32.071   6.964  1.00  0.00      D    H  
HETATM 4872  O   HOH D1468      46.525   1.133  17.739  1.00  0.00      D    O  
HETATM 4873  H1  HOH D1468      45.855   1.617  18.300  1.00  0.00      D    H  
HETATM 4874  H2  HOH D1468      46.367   1.345  16.774  1.00  0.00      D    H  
HETATM 4875  O   HOH D1469      41.282  36.870  17.967  1.00  0.00      D    O  
HETATM 4876  H1  HOH D1469      40.837  36.084  18.396  1.00  0.00      D    H  
HETATM 4877  H2  HOH D1469      42.204  36.614  17.678  1.00  0.00      D    H  
HETATM 4878  O   HOH D1470      26.091  32.735  82.379  1.00  0.00      D    O  
HETATM 4879  H1  HOH D1470      26.736  32.160  81.875  1.00  0.00      D    H  
HETATM 4880  H2  HOH D1470      25.785  33.486  81.793  1.00  0.00      D    H  
HETATM 4881  O   HOH D1471      32.330  16.713  50.818  1.00  0.00      D    O  
HETATM 4882  H1  HOH D1471      32.190  16.306  51.720  1.00  0.00      D    H  
HETATM 4883  H2  HOH D1471      33.272  16.556  50.524  1.00  0.00      D    H  
HETATM 4884  O   HOH D1472      29.052  41.646  41.913  1.00  0.00      D    O  
HETATM 4885  H1  HOH D1472      28.512  41.881  41.105  1.00  0.00      D    H  
HETATM 4886  H2  HOH D1472      28.566  40.957  42.451  1.00  0.00      D    H  
HETATM 4887  O   HOH D1473      13.362   7.988  87.182  1.00  0.00      D    O  
HETATM 4888  H1  HOH D1473      12.448   7.848  87.563  1.00  0.00      D    H  
HETATM 4889  H2  HOH D1473      13.811   8.741  87.663  1.00  0.00      D    H  
HETATM 4890  O   HOH D1474      19.383   4.775  16.790  1.00  0.00      D    O  
HETATM 4891  H1  HOH D1474      18.954   4.459  15.944  1.00  0.00      D    H  
HETATM 4892  H2  HOH D1474      18.699   5.233  17.359  1.00  0.00      D    H  
HETATM 4893  O   HOH D1475      21.983  37.701  16.524  1.00  0.00      D    O  
HETATM 4894  H1  HOH D1475      22.555  37.611  17.339  1.00  0.00      D    H  
HETATM 4895  H2  HOH D1475      22.223  38.543  16.040  1.00  0.00      D    H  
HETATM 4896  O   HOH D1476      33.232  31.996 114.893  1.00  0.00      D    O  
HETATM 4897  H1  HOH D1476      33.404  32.164 113.923  1.00  0.00      D    H  
HETATM 4898  H2  HOH D1476      32.599  31.228 114.992  1.00  0.00      D    H  
HETATM 4899  O   HOH D1477       4.796  24.358  51.256  1.00  0.00      D    O  
HETATM 4900  H1  HOH D1477       4.203  24.780  51.941  1.00  0.00      D    H  
HETATM 4901  H2  HOH D1477       5.746  24.609  51.437  1.00  0.00      D    H  
HETATM 4902  O   HOH D1478      18.956  23.587  56.673  1.00  0.00      D    O  
HETATM 4903  H1  HOH D1478      19.246  22.943  57.381  1.00  0.00      D    H  
HETATM 4904  H2  HOH D1478      19.726  23.782  56.065  1.00  0.00      D    H  
HETATM 4905  O   HOH D1479      10.850  39.539   3.898  1.00  0.00      D    O  
HETATM 4906  H1  HOH D1479       9.972  39.608   3.425  1.00  0.00      D    H  
HETATM 4907  H2  HOH D1479      11.445  40.289   3.610  1.00  0.00      D    H  
HETATM 4908  O   HOH D1480      21.103  17.949  26.527  1.00  0.00      D    O  
HETATM 4909  H1  HOH D1480      20.427  18.242  27.203  1.00  0.00      D    H  
HETATM 4910  H2  HOH D1480      20.984  16.975  26.338  1.00  0.00      D    H  
HETATM 4911  O   HOH D1481      22.384  29.985  18.098  1.00  0.00      D    O  
HETATM 4912  H1  HOH D1481      22.842  30.840  18.340  1.00  0.00      D    H  
HETATM 4913  H2  HOH D1481      22.013  30.056  17.173  1.00  0.00      D    H  
HETATM 4914  O   HOH D1482       5.550   0.927  32.033  1.00  0.00      D    O  
HETATM 4915  H1  HOH D1482       6.435   1.084  32.471  1.00  0.00      D    H  
HETATM 4916  H2  HOH D1482       5.667   0.308  31.256  1.00  0.00      D    H  
HETATM 4917  O   HOH D1483       1.135  39.906  35.822  1.00  0.00      D    O  
HETATM 4918  H1  HOH D1483       1.272  40.774  35.344  1.00  0.00      D    H  
HETATM 4919  H2  HOH D1483       1.156  40.062  36.809  1.00  0.00      D    H  
HETATM 4920  O   HOH D1484      10.150   0.916  27.577  1.00  0.00      D    O  
HETATM 4921  H1  HOH D1484       9.970  -0.025  27.867  1.00  0.00      D    H  
HETATM 4922  H2  HOH D1484      10.363   0.929  26.600  1.00  0.00      D    H  
HETATM 4923  O   HOH D1485      38.915  36.810 113.600  1.00  0.00      D    O  
HETATM 4924  H1  HOH D1485      38.485  36.488 114.443  1.00  0.00      D    H  
HETATM 4925  H2  HOH D1485      39.909  36.791 113.704  1.00  0.00      D    H  
HETATM 4926  O   HOH D1486      18.342  37.449  58.598  1.00  0.00      D    O  
HETATM 4927  H1  HOH D1486      18.969  37.693  59.338  1.00  0.00      D    H  
HETATM 4928  H2  HOH D1486      18.568  37.978  57.781  1.00  0.00      D    H  
HETATM 4929  O   HOH D1487      48.402  38.733  57.187  1.00  0.00      D    O  
HETATM 4930  H1  HOH D1487      48.844  37.836  57.186  1.00  0.00      D    H  
HETATM 4931  H2  HOH D1487      47.813  38.815  56.384  1.00  0.00      D    H  
HETATM 4932  O   HOH D1488       2.281  23.554  14.725  1.00  0.00      D    O  
HETATM 4933  H1  HOH D1488       3.228  23.865  14.643  1.00  0.00      D    H  
HETATM 4934  H2  HOH D1488       1.980  23.169  13.853  1.00  0.00      D    H  
HETATM 4935  O   HOH D1489      24.839  24.483  59.558  1.00  0.00      D    O  
HETATM 4936  H1  HOH D1489      24.787  25.216  60.237  1.00  0.00      D    H
[truncated: 1,719,799 more chars]
