# Supplementary material for: ECE vs DISP Mechanisms in Anodic Electrolysis of Benzyl Alcohols: Computational Prediction of Microscopic Rate Constants
Source: J Phys Chem C Nanomater Interfaces. 2025 Aug 28;129(36):16076–96. doi: 10.1021/acs.jpcc.5c04347 (PMC12434723; doi:10.1021/acs.jpcc.5c04347)
Supplement: Supplementary file 2 [file jp5c04347_si_002.zip › example_simulation_inputs/MM_simulation_LiClO4_electrode/charge_14.pdb]

TITLE     MDANALYSIS FRAME 0: Created by PDBWriter
CRYST1   49.280   49.280  370.422  90.00  90.00 120.00 P 1           1
HETATM    1  C00 2ag A   1       9.050  39.970   3.492  1.00  0.00      A    C  
HETATM    2  O01 2ag A   1       8.049  39.127   2.987  1.00  0.00      A    O  
HETATM    3  C02 2ag A   1       6.801  39.520   3.369  1.00  0.00      A    C  
HETATM    4  C03 2ag A   1       6.476  40.866   3.382  1.00  0.00      A    C  
HETATM    5  C04 2ag A   1       5.162  41.341   3.626  1.00  0.00      A    C  
HETATM    6  C05 2ag A   1       4.172  40.345   3.653  1.00  0.00      A    C  
HETATM    7  C06 2ag A   1       2.798  40.782   3.836  1.00  0.00      A    C  
HETATM    8  O07 2ag A   1       2.588  41.948   3.204  1.00  0.00      A    O  
HETATM    9  C08 2ag A   1       4.426  38.982   3.498  1.00  0.00      A    C  
HETATM   10  C09 2ag A   1       5.794  38.568   3.370  1.00  0.00      A    C  
HETATM   11  H0A 2ag A   1       9.982  39.405   3.514  1.00  0.00      A    H  
HETATM   12  H0B 2ag A   1       9.223  40.880   2.917  1.00  0.00      A    H  
HETATM   13  H0C 2ag A   1       8.821  40.322   4.498  1.00  0.00      A    H  
HETATM   14  H0D 2ag A   1       7.295  41.559   3.255  1.00  0.00      A    H  
HETATM   15  H0E 2ag A   1       4.832  42.367   3.703  1.00  0.00      A    H  
HETATM   16  H0F 2ag A   1       2.633  40.845   4.912  1.00  0.00      A    H  
HETATM   17  H0G 2ag A   1       2.140  40.057   3.357  1.00  0.00      A    H  
HETATM   18  H0H 2ag A   1       1.690  42.243   3.211  1.00  0.00      A    H  
HETATM   19  H0I 2ag A   1       3.772  38.284   3.998  1.00  0.00      A    H  
HETATM   20  H0J 2ag A   1       6.087  37.637   3.834  1.00  0.00      A    H  
HETATM   21 Li   Li  B   1       6.853  12.032  10.043  1.00  0.00      B   LI  
HETATM   22 Li   Li  B   2       8.162  13.758 103.746  1.00  0.00      B   LI  
HETATM   23 Li   Li  B   3      43.513  10.099  97.152  1.00  0.00      B   LI  
HETATM   24 Li   Li  B   4      48.738  13.429   6.733  1.00  0.00      B   LI  
HETATM   25 Li   Li  B   5      37.955   1.195 116.740  1.00  0.00      B   LI  
HETATM   26 Li   Li  B   6      15.430   9.409  33.461  1.00  0.00      B   LI  
HETATM   27 Li   Li  B   7      17.937  19.852  59.202  1.00  0.00      B   LI  
HETATM   28 Li   Li  B   8      21.127   0.505  23.435  1.00  0.00      B   LI  
HETATM   29 Li   Li  B   9      29.271   6.511 117.058  1.00  0.00      B   LI  
HETATM   30 Li   Li  B  10       2.494   6.526  47.117  1.00  0.00      B   LI  
HETATM   31 Li   Li  B  11      13.355  31.590  14.520  1.00  0.00      B   LI  
HETATM   32 Li   Li  B  12      11.071  31.490  67.238  1.00  0.00      B   LI  
HETATM   33 Li   Li  B  13      48.791  39.583  33.292  1.00  0.00      B   LI  
HETATM   34 Li   Li  B  14      30.124   8.787  41.706  1.00  0.00      B   LI  
HETATM   35 Li   Li  B  15      18.518  13.078 101.874  1.00  0.00      B   LI  
HETATM   36 Li   Li  B  16       4.646  28.507  12.762  1.00  0.00      B   LI  
HETATM   37 Li   Li  B  17      25.604   5.447 109.450  1.00  0.00      B   LI  
HETATM   38 Li   Li  B  18      20.424  32.216   9.149  1.00  0.00      B   LI  
HETATM   39 Li   Li  B  19       1.582   0.523 117.829  1.00  0.00      B   LI  
HETATM   40 Li   Li  B  20      22.297  10.534  66.858  1.00  0.00      B   LI  
HETATM   41 Li   Li  B  21      15.982   1.540   7.544  1.00  0.00      B   LI  
HETATM   42 Li   Li  B  22       7.922   0.513   8.224  1.00  0.00      B   LI  
HETATM   43 Li   Li  B  23      43.791  33.460 116.787  1.00  0.00      B   LI  
HETATM   44 Li   Li  B  24      26.256  34.406  88.828  1.00  0.00      B   LI  
HETATM   45 Li   Li  B  25      48.500   2.575 102.829  1.00  0.00      B   LI  
HETATM   46 Li   Li  B  26      27.494  14.386  81.697  1.00  0.00      B   LI  
HETATM   47 Li   Li  B  27      23.068  24.540 115.362  1.00  0.00      B   LI  
HETATM   48 Li   Li  B  28      40.520  22.599  15.151  1.00  0.00      B   LI  
HETATM   49 Li   Li  B  29       4.431  39.862  15.001  1.00  0.00      B   LI  
HETATM   50 Li   Li  B  30      13.710  30.658 116.671  1.00  0.00      B   LI  
HETATM   51 Li   Li  B  31       9.193  19.537 116.920  1.00  0.00      B   LI  
HETATM   52 Li   Li  B  32      34.874  18.689  94.756  1.00  0.00      B   LI  
HETATM   53 Li   Li  B  33      42.390  24.645 116.624  1.00  0.00      B   LI  
HETATM   54 Li   Li  B  34      36.326   3.444  41.364  1.00  0.00      B   LI  
HETATM   55 Li   Li  B  35      36.110   6.612  25.790  1.00  0.00      B   LI  
HETATM   56 Li   Li  B  36      31.744  10.225  19.441  1.00  0.00      B   LI  
HETATM   57 Li   Li  B  37       1.002  32.945  75.866  1.00  0.00      B   LI  
HETATM   58 Li   Li  B  38       5.967   6.203  53.970  1.00  0.00      B   LI  
HETATM   59 Li   Li  B  39       4.735  26.174 116.478  1.00  0.00      B   LI  
HETATM   60 Li   Li  B  40      22.304  14.053  16.792  1.00  0.00      B   LI  
HETATM   61 Li   Li  B  41       0.924  41.621 116.508  1.00  0.00      B   LI  
HETATM   62 Li   Li  B  42      31.060   3.038  52.085  1.00  0.00      B   LI  
HETATM   63 Li   Li  B  43      34.163  36.757  41.057  1.00  0.00      B   LI  
HETATM   64 Li   Li  B  44      30.000  27.091  73.947  1.00  0.00      B   LI  
HETATM   65 Li   Li  B  45      33.754   2.897  79.624  1.00  0.00      B   LI  
HETATM   66 Li   Li  B  46      26.955  34.263 113.820  1.00  0.00      B   LI  
HETATM   67 Li   Li  B  47      35.193  38.901 103.282  1.00  0.00      B   LI  
HETATM   68 Li   Li  B  48      15.727  23.251  30.557  1.00  0.00      B   LI  
HETATM   69 Li   Li  B  49      30.638  14.317 104.756  1.00  0.00      B   LI  
HETATM   70 Li   Li  B  50      12.146   1.532  73.793  1.00  0.00      B   LI  
HETATM   71 Li   Li  B  51      22.616  14.868 104.362  1.00  0.00      B   LI  
HETATM   72 Li   Li  B  52      19.414  35.409  47.102  1.00  0.00      B   LI  
HETATM   73 Li   Li  B  53      23.022  21.883  77.685  1.00  0.00      B   LI  
HETATM   74 Li   Li  B  54      37.180  20.380  64.346  1.00  0.00      B   LI  
HETATM   75 Li   Li  B  55      23.781  29.822  98.392  1.00  0.00      B   LI  
HETATM   76 Li   Li  B  56      15.196  10.332 116.247  1.00  0.00      B   LI  
HETATM   77 Li   Li  B  57       7.189  21.966  16.767  1.00  0.00      B   LI  
HETATM   78 Li   Li  B  58      36.196  33.724   9.899  1.00  0.00      B   LI  
HETATM   79 Li   Li  B  59       7.762  17.528   9.066  1.00  0.00      B   LI  
HETATM   80 Li   Li  B  60       0.966   6.080 116.453  1.00  0.00      B   LI  
HETATM   81 Li   Li  B  61      26.573   5.331  33.707  1.00  0.00      B   LI  
HETATM   82 Li   Li  B  62      30.764  38.339  48.824  1.00  0.00      B   LI  
HETATM   83 Li   Li  B  63      49.054  14.952 113.676  1.00  0.00      B   LI  
HETATM   84 Li   Li  B  64      34.786  40.189 109.204  1.00  0.00      B   LI  
HETATM   85 Li   Li  B  65      39.319  14.803  77.774  1.00  0.00      B   LI  
HETATM   86 Li   Li  B  66       3.622  18.829  74.886  1.00  0.00      B   LI  
HETATM   87 Li   Li  B  67      42.837  13.974  67.588  1.00  0.00      B   LI  
HETATM   88 Li   Li  B  68      39.198  18.178 112.183  1.00  0.00      B   LI  
HETATM   89 Li   Li  B  69      33.796  35.317   7.193  1.00  0.00      B   LI  
HETATM   90 Li   Li  B  70      16.041   6.278  39.918  1.00  0.00      B   LI  
HETATM   91 Li   Li  B  71      35.689  10.313 116.553  1.00  0.00      B   LI  
HETATM   92 Li   Li  B  72      31.802  19.150 116.689  1.00  0.00      B   LI  
HETATM   93 Li   Li  B  73      14.522  27.021  79.801  1.00  0.00      B   LI  
HETATM   94 Li   Li  B  74      19.011  32.461 116.717  1.00  0.00      B   LI  
HETATM   95 Li   Li  B  75      18.339  18.378  88.921  1.00  0.00      B   LI  
HETATM   96  Clc CLO C   1      19.259  22.442   9.312  1.00  0.00      C   CL  
HETATM   97  Oc1 CLO C   1      19.675  23.819   9.801  1.00  0.00      C    O  
HETATM   98  Oc2 CLO C   1      19.299  22.420   7.787  1.00  0.00      C    O  
HETATM   99  Oc3 CLO C   1      17.888  22.116   9.809  1.00  0.00      C    O  
HETATM  100  Oc4 CLO C   1      20.200  21.432   9.888  1.00  0.00      C    O  
HETATM  101  Clc CLO C   2      32.164  16.738   3.652  1.00  0.00      C   CL  
HETATM  102  Oc1 CLO C   2      31.953  15.284   4.004  1.00  0.00      C    O  
HETATM  103  Oc2 CLO C   2      33.345  16.753   2.698  1.00  0.00      C    O  
HETATM  104  Oc3 CLO C   2      32.517  17.476   4.905  1.00  0.00      C    O  
HETATM  105  Oc4 CLO C   2      30.885  17.297   3.057  1.00  0.00      C    O  
HETATM  106  Clc CLO C   3      15.306   5.793  72.629  1.00  0.00      C   CL  
HETATM  107  Oc1 CLO C   3      14.908   4.771  73.664  1.00  0.00      C    O  
HETATM  108  Oc2 CLO C   3      16.774   5.586  72.408  1.00  0.00      C    O  
HETATM  109  Oc3 CLO C   3      15.080   7.175  73.169  1.00  0.00      C    O  
HETATM  110  Oc4 CLO C   3      14.555   5.650  71.353  1.00  0.00      C    O  
HETATM  111  Clc CLO C   4      22.762  37.639   3.958  1.00  0.00      C   CL  
HETATM  112  Oc1 CLO C   4      23.899  36.858   4.570  1.00  0.00      C    O  
HETATM  113  Oc2 CLO C   4      22.180  36.827   2.818  1.00  0.00      C    O  
HETATM  114  Oc3 CLO C   4      23.339  38.917   3.320  1.00  0.00      C    O  
HETATM  115  Oc4 CLO C   4      21.793  37.973   5.009  1.00  0.00      C    O  
HETATM  116  Clc CLO C   5      22.854   2.404  34.926  1.00  0.00      C   CL  
HETATM  117  Oc1 CLO C   5      21.614   1.692  34.477  1.00  0.00      C    O  
HETATM  118  Oc2 CLO C   5      22.850   2.515  36.433  1.00  0.00      C    O  
HETATM  119  Oc3 CLO C   5      22.930   3.720  34.264  1.00  0.00      C    O  
HETATM  120  Oc4 CLO C   5      24.011   1.551  34.482  1.00  0.00      C    O  
HETATM  121  Clc CLO C   6      20.727   5.836  18.413  1.00  0.00      C   CL  
HETATM  122  Oc1 CLO C   6      20.589   4.441  17.797  1.00  0.00      C    O  
HETATM  123  Oc2 CLO C   6      19.719   5.967  19.532  1.00  0.00      C    O  
HETATM  124  Oc3 CLO C   6      20.509   6.918  17.392  1.00  0.00      C    O  
HETATM  125  Oc4 CLO C   6      22.071   6.029  18.974  1.00  0.00      C    O  
HETATM  126  Clc CLO C   7      25.299  22.362  95.680  1.00  0.00      C   CL  
HETATM  127  Oc1 CLO C   7      24.139  22.785  96.550  1.00  0.00      C    O  
HETATM  128  Oc2 CLO C   7      24.840  22.321  94.254  1.00  0.00      C    O  
HETATM  129  Oc3 CLO C   7      25.763  21.023  96.129  1.00  0.00      C    O  
HETATM  130  Oc4 CLO C   7      26.407  23.347  95.801  1.00  0.00      C    O  
HETATM  131  Clc CLO C   8      22.636  17.406  79.455  1.00  0.00      C   CL  
HETATM  132  Oc1 CLO C   8      22.949  18.400  80.519  1.00  0.00      C    O  
HETATM  133  Oc2 CLO C   8      23.066  16.010  79.903  1.00  0.00      C    O  
HETATM  134  Oc3 CLO C   8      23.348  17.753  78.190  1.00  0.00      C    O  
HETATM  135  Oc4 CLO C   8      21.157  17.400  79.260  1.00  0.00      C    O  
HETATM  136  Clc CLO C   9      40.676  19.704  41.685  1.00  0.00      C   CL  
HETATM  137  Oc1 CLO C   9      41.806  19.435  42.657  1.00  0.00      C    O  
HETATM  138  Oc2 CLO C   9      40.117  18.398  41.255  1.00  0.00      C    O  
HETATM  139  Oc3 CLO C   9      41.173  20.471  40.508  1.00  0.00      C    O  
HETATM  140  Oc4 CLO C   9      39.653  20.534  42.426  1.00  0.00      C    O  
HETATM  141  Clc CLO C  10      34.208   5.286  48.685  1.00  0.00      C   CL  
HETATM  142  Oc1 CLO C  10      35.056   4.966  47.484  1.00  0.00      C    O  
HETATM  143  Oc2 CLO C  10      32.858   4.652  48.617  1.00  0.00      C    O  
HETATM  144  Oc3 CLO C  10      34.045   6.783  48.727  1.00  0.00      C    O  
HETATM  145  Oc4 CLO C  10      34.886   4.881  50.021  1.00  0.00      C    O  
HETATM  146  Clc CLO C  11      16.100  16.550   3.704  1.00  0.00      C   CL  
HETATM  147  Oc1 CLO C  11      17.135  16.058   2.740  1.00  0.00      C    O  
HETATM  148  Oc2 CLO C  11      16.791  16.646   5.023  1.00  0.00      C    O  
HETATM  149  Oc3 CLO C  11      15.022  15.517   3.805  1.00  0.00      C    O  
HETATM  150  Oc4 CLO C  11      15.523  17.868   3.242  1.00  0.00      C    O  
HETATM  151  Clc CLO C  12       4.576  25.520   3.587  1.00  0.00      C   CL  
HETATM  152  Oc1 CLO C  12       4.061  26.843   3.126  1.00  0.00      C    O  
HETATM  153  Oc2 CLO C  12       3.594  24.445   3.138  1.00  0.00      C    O  
HETATM  154  Oc3 CLO C  12       4.691  25.504   5.106  1.00  0.00      C    O  
HETATM  155  Oc4 CLO C  12       5.903  25.208   2.952  1.00  0.00      C    O  
HETATM  156  Clc CLO C  13      12.543  16.661 100.336  1.00  0.00      C   CL  
HETATM  157  Oc1 CLO C  13      11.189  16.995  99.733  1.00  0.00      C    O  
HETATM  158  Oc2 CLO C  13      12.377  15.854 101.610  1.00  0.00      C    O  
HETATM  159  Oc3 CLO C  13      13.204  17.961 100.676  1.00  0.00      C    O  
HETATM  160  Oc4 CLO C  13      13.394  15.905  99.358  1.00  0.00      C    O  
HETATM  161  Clc CLO C  14      38.202  32.063  71.696  1.00  0.00      C   CL  
HETATM  162  Oc1 CLO C  14      37.920  30.626  72.003  1.00  0.00      C    O  
HETATM  163  Oc2 CLO C  14      37.553  32.493  70.414  1.00  0.00      C    O  
HETATM  164  Oc3 CLO C  14      39.687  32.266  71.591  1.00  0.00      C    O  
HETATM  165  Oc4 CLO C  14      37.628  32.898  72.800  1.00  0.00      C    O  
HETATM  166  Clc CLO C  15      14.186   2.312 103.817  1.00  0.00      C   CL  
HETATM  167  Oc1 CLO C  15      13.481   2.852 102.606  1.00  0.00      C    O  
HETATM  168  Oc2 CLO C  15      15.192   3.330 104.286  1.00  0.00      C    O  
HETATM  169  Oc3 CLO C  15      14.825   0.957 103.607  1.00  0.00      C    O  
HETATM  170  Oc4 CLO C  15      13.161   2.104 104.905  1.00  0.00      C    O  
HETATM  171  Clc CLO C  16      30.851  13.134 109.772  1.00  0.00      C   CL  
HETATM  172  Oc1 CLO C  16      31.137  14.568 109.770  1.00  0.00      C    O  
HETATM  173  Oc2 CLO C  16      31.205  12.497 111.087  1.00  0.00      C    O  
HETATM  174  Oc3 CLO C  16      31.631  12.533 108.677  1.00  0.00      C    O  
HETATM  175  Oc4 CLO C  16      29.390  12.896 109.476  1.00  0.00      C    O  
HETATM  176  Clc CLO C  17      20.154  29.073 109.833  1.00  0.00      C   CL  
HETATM  177  Oc1 CLO C  17      21.081  27.913 109.818  1.00  0.00      C    O  
HETATM  178  Oc2 CLO C  17      20.650  30.142 108.913  1.00  0.00      C    O  
HETATM  179  Oc3 CLO C  17      19.995  29.636 111.268  1.00  0.00      C    O  
HETATM  180  Oc4 CLO C  17      18.801  28.581 109.339  1.00  0.00      C    O  
HETATM  181  Clc CLO C  18      15.412  26.950  13.613  1.00  0.00      C   CL  
HETATM  182  Oc1 CLO C  18      15.418  28.461  13.717  1.00  0.00      C    O  
HETATM  183  Oc2 CLO C  18      16.600  26.437  12.804  1.00  0.00      C    O  
HETATM  184  Oc3 CLO C  18      14.155  26.469  12.955  1.00  0.00      C    O  
HETATM  185  Oc4 CLO C  18      15.426  26.368  14.998  1.00  0.00      C    O  
HETATM  186  Clc CLO C  19      38.859  32.548   3.571  1.00  0.00      C   CL  
HETATM  187  Oc1 CLO C  19      40.269  32.836   3.247  1.00  0.00      C    O  
HETATM  188  Oc2 CLO C  19      38.011  33.692   3.149  1.00  0.00      C    O  
HETATM  189  Oc3 CLO C  19      38.647  32.315   5.039  1.00  0.00      C    O  
HETATM  190  Oc4 CLO C  19      38.412  31.317   2.887  1.00  0.00      C    O  
HETATM  191  Clc CLO C  20      43.577  35.962   3.638  1.00  0.00      C   CL  
HETATM  192  Oc1 CLO C  20      44.982  36.317   3.206  1.00  0.00      C    O  
HETATM  193  Oc2 CLO C  20      42.691  36.995   3.027  1.00  0.00      C    O  
HETATM  194  Oc3 CLO C  20      43.466  35.982   5.157  1.00  0.00      C    O  
HETATM  195  Oc4 CLO C  20      43.215  34.629   3.056  1.00  0.00      C    O  
HETATM  196  Clc CLO C  21       4.057   1.567 102.056  1.00  0.00      C   CL  
HETATM  197  Oc1 CLO C  21       5.002   0.408 101.926  1.00  0.00      C    O  
HETATM  198  Oc2 CLO C  21       4.757   2.825 102.459  1.00  0.00      C    O  
HETATM  199  Oc3 CLO C  21       3.054   1.227 103.139  1.00  0.00      C    O  
HETATM  200  Oc4 CLO C  21       3.340   1.839 100.759  1.00  0.00      C    O  
HETATM  201  Clc CLO C  22      46.108  14.280   3.738  1.00  0.00      C   CL  
HETATM  202  Oc1 CLO C  22      46.816  15.314   2.832  1.00  0.00      C    O  
HETATM  203  Oc2 CLO C  22      45.370  13.254   2.914  1.00  0.00      C    O  
HETATM  204  Oc3 CLO C  22      45.225  14.953   4.689  1.00  0.00      C    O  
HETATM  205  Oc4 CLO C  22      47.130  13.573   4.518  1.00  0.00      C    O  
HETATM  206  Clc CLO C  23       2.485   9.346   4.036  1.00  0.00      C   CL  
HETATM  207  Oc1 CLO C  23       3.724   9.938   3.420  1.00  0.00      C    O  
HETATM  208  Oc2 CLO C  23       2.865   8.307   5.106  1.00  0.00      C    O  
HETATM  209  Oc3 CLO C  23       1.644   8.606   3.021  1.00  0.00      C    O  
HETATM  210  Oc4 CLO C  23       1.681  10.438   4.613  1.00  0.00      C    O  
HETATM  211  Clc CLO C  24      28.078  16.249  39.476  1.00  0.00      C   CL  
HETATM  212  Oc1 CLO C  24      28.791  15.719  38.251  1.00  0.00      C    O  
HETATM  213  Oc2 CLO C  24      27.383  17.524  39.098  1.00  0.00      C    O  
HETATM  214  Oc3 CLO C  24      29.073  16.566  40.564  1.00  0.00      C    O  
HETATM  215  Oc4 CLO C  24      27.051  15.252  39.936  1.00  0.00      C    O  
HETATM  216  Clc CLO C  25      36.454  15.252  66.298  1.00  0.00      C   CL  
HETATM  217  Oc1 CLO C  25      36.914  14.719  64.975  1.00  0.00      C    O  
HETATM  218  Oc2 CLO C  25      36.950  16.696  66.448  1.00  0.00      C    O  
HETATM  219  Oc3 CLO C  25      37.045  14.524  67.464  1.00  0.00      C    O  
HETATM  220  Oc4 CLO C  25      34.962  15.171  66.322  1.00  0.00      C    O  
HETATM  221  Clc CLO C  26      34.007  12.238  82.796  1.00  0.00      C   CL  
HETATM  222  Oc1 CLO C  26      33.212  11.071  82.408  1.00  0.00      C    O  
HETATM  223  Oc2 CLO C  26      33.449  12.854  84.093  1.00  0.00      C    O  
HETATM  224  Oc3 CLO C  26      33.933  13.200  81.644  1.00  0.00      C    O  
HETATM  225  Oc4 CLO C  26      35.396  11.801  82.993  1.00  0.00      C    O  
HETATM  226  Clc CLO C  27      37.128  15.002   3.554  1.00  0.00      C   CL  
HETATM  227  Oc1 CLO C  27      36.829  16.323   2.962  1.00  0.00      C    O  
HETATM  228  Oc2 CLO C  27      38.509  14.564   3.122  1.00  0.00      C    O  
HETATM  229  Oc3 CLO C  27      36.217  13.906   3.110  1.00  0.00      C    O  
HETATM  230  Oc4 CLO C  27      37.047  15.075   5.066  1.00  0.00      C    O  
HETATM  231  Clc CLO C  28      28.376  40.657  47.284  1.00  0.00      C   CL  
HETATM  232  Oc1 CLO C  28      28.010  41.900  46.492  1.00  0.00      C    O  
HETATM  233  Oc2 CLO C  28      29.820  40.304  47.033  1.00  0.00      C    O  
HETATM  234  Oc3 CLO C  28      27.543  39.494  46.758  1.00  0.00      C    O  
HETATM  235  Oc4 CLO C  28      28.091  40.776  48.696  1.00  0.00      C    O  
HETATM  236  Clc CLO C  29      46.057  31.544  78.271  1.00  0.00      C   CL  
HETATM  237  Oc1 CLO C  29      44.879  32.447  78.532  1.00  0.00      C    O  
HETATM  238  Oc2 CLO C  29      45.549  30.225  77.811  1.00  0.00      C    O  
HETATM  239  Oc3 CLO C  29      46.902  31.312  79.497  1.00  0.00      C    O  
HETATM  240  Oc4 CLO C  29      46.929  32.238  77.241  1.00  0.00      C    O  
HETATM  241  Clc CLO C  30      14.663  32.000   3.627  1.00  0.00      C   CL  
HETATM  242  Oc1 CLO C  30      13.983  30.739   3.177  1.00  0.00      C    O  
HETATM  243  Oc2 CLO C  30      16.012  32.086   2.950  1.00  0.00      C    O  
HETATM  244  Oc3 CLO C  30      14.848  31.942   5.111  1.00  0.00      C    O  
HETATM  245  Oc4 CLO C  30      13.802  33.156   3.247  1.00  0.00      C    O  
HETATM  246  Clc CLO C  31       8.304  11.884   3.532  1.00  0.00      C   CL  
HETATM  247  Oc1 CLO C  31       9.639  11.192   3.435  1.00  0.00      C    O  
HETATM  248  Oc2 CLO C  31       8.318  13.213   2.865  1.00  0.00      C    O  
HETATM  249  Oc3 CLO C  31       7.948  12.103   4.999  1.00  0.00      C    O  
HETATM  250  Oc4 CLO C  31       7.309  11.005   2.839  1.00  0.00      C    O  
HETATM  251  Clc CLO C  32      12.936   5.087  78.675  1.00  0.00      C   CL  
HETATM  252  Oc1 CLO C  32      13.131   4.248  77.481  1.00  0.00      C    O  
HETATM  253  Oc2 CLO C  32      12.343   4.225  79.768  1.00  0.00      C    O  
HETATM  254  Oc3 CLO C  32      11.923   6.180  78.338  1.00  0.00      C    O  
HETATM  255  Oc4 CLO C  32      14.272   5.727  79.071  1.00  0.00      C    O  
HETATM  256  Clc CLO C  33      34.564   4.261  92.248  1.00  0.00      C   CL  
HETATM  257  Oc1 CLO C  33      34.506   2.829  91.803  1.00  0.00      C    O  
HETATM  258  Oc2 CLO C  33      33.234   4.702  92.909  1.00  0.00      C    O  
HETATM  259  Oc3 CLO C  33      34.840   5.161  91.050  1.00  0.00      C    O  
HETATM  260  Oc4 CLO C  33      35.656   4.482  93.281  1.00  0.00      C    O  
HETATM  261  Clc CLO C  34      14.033  42.518  78.185  1.00  0.00      C   CL  
HETATM  262  Oc1 CLO C  34      12.969  41.853  77.359  1.00  0.00      C    O  
HETATM  263  Oc2 CLO C  34      15.006  43.208  77.249  1.00  0.00      C    O  
HETATM  264  Oc3 CLO C  34      14.768  41.452  78.966  1.00  0.00      C    O  
HETATM  265  Oc4 CLO C  34      13.402  43.466  79.120  1.00  0.00      C    O  
HETATM  266  Clc CLO C  35      34.547  28.311  45.630  1.00  0.00      C   CL  
HETATM  267  Oc1 CLO C  35      33.342  28.921  46.342  1.00  0.00      C    O  
HETATM  268  Oc2 CLO C  35      34.111  27.072  44.881  1.00  0.00      C    O  
HETATM  269  Oc3 CLO C  35      35.604  28.029  46.676  1.00  0.00      C    O  
HETATM  270  Oc4 CLO C  35      35.121  29.306  44.689  1.00  0.00      C    O  
HETATM  271  Clc CLO C  36       5.344  18.050  87.609  1.00  0.00      C   CL  
HETATM  272  Oc1 CLO C  36       5.048  19.332  88.333  1.00  0.00      C    O  
HETATM  273  Oc2 CLO C  36       6.777  17.572  87.855  1.00  0.00      C    O  
HETATM  274  Oc3 CLO C  36       5.212  18.351  86.143  1.00  0.00      C    O  
HETATM  275  Oc4 CLO C  36       4.398  16.977  88.037  1.00  0.00      C    O  
HETATM  276  Clc CLO C  37      21.477  32.008   4.133  1.00  0.00      C   CL  
HETATM  277  Oc1 CLO C  37      20.355  31.359   3.350  1.00  0.00      C    O  
HETATM  278  Oc2 CLO C  37      22.555  32.521   3.246  1.00  0.00      C    O  
HETATM  279  Oc3 CLO C  37      22.003  31.004   5.115  1.00  0.00      C    O  
HETATM  280  Oc4 CLO C  37      20.887  33.203   4.891  1.00  0.00      C    O  
HETATM  281  Clc CLO C  38      45.855  39.801  67.133  1.00  0.00      C   CL  
HETATM  282  Oc1 CLO C  38      47.257  39.728  67.727  1.00  0.00      C    O  
HETATM  283  Oc2 CLO C  38      44.990  40.800  67.878  1.00  0.00      C    O  
HETATM  284  Oc3 CLO C  38      45.205  38.462  67.214  1.00  0.00      C    O  
HETATM  285  Oc4 CLO C  38      45.929  40.186  65.669  1.00  0.00      C    O  
HETATM  286  Clc CLO C  39      35.343  20.472  19.211  1.00  0.00      C   CL  
HETATM  287  Oc1 CLO C  39      34.496  21.381  20.060  1.00  0.00      C    O  
HETATM  288  Oc2 CLO C  39      34.923  20.688  17.749  1.00  0.00      C    O  
HETATM  289  Oc3 CLO C  39      35.118  19.008  19.579  1.00  0.00      C    O  
HETATM  290  Oc4 CLO C  39      36.800  20.736  19.366  1.00  0.00      C    O  
HETATM  291  Clc CLO C  40      21.287  29.371  71.569  1.00  0.00      C   CL  
HETATM  292  Oc1 CLO C  40      22.573  29.434  72.329  1.00  0.00      C    O  
HETATM  293  Oc2 CLO C  40      20.191  28.893  72.485  1.00  0.00      C    O  
HETATM  294  Oc3 CLO C  40      21.400  28.456  70.366  1.00  0.00      C    O  
HETATM  295  Oc4 CLO C  40      20.907  30.747  71.096  1.00  0.00      C    O  
HETATM  296  Clc CLO C  41      29.050   6.777  60.319  1.00  0.00      C   CL  
HETATM  297  Oc1 CLO C  41      29.876   5.656  60.713  1.00  0.00      C    O  
HETATM  298  Oc2 CLO C  41      29.434   7.965  61.134  1.00  0.00      C    O  
HETATM  299  Oc3 CLO C  41      27.627   6.435  60.541  1.00  0.00      C    O  
HETATM  300  Oc4 CLO C  41      29.273   7.080  58.846  1.00  0.00      C    O  
HETATM  301  Clc CLO C  42      33.394  36.480  13.729  1.00  0.00      C   CL  
HETATM  302  Oc1 CLO C  42      34.682  36.185  13.008  1.00  0.00      C    O  
HETATM  303  Oc2 CLO C  42      33.549  37.774  14.440  1.00  0.00      C    O  
HETATM  304  Oc3 CLO C  42      33.149  35.376  14.740  1.00  0.00      C    O  
HETATM  305  Oc4 CLO C  42      32.268  36.476  12.750  1.00  0.00      C    O  
HETATM  306  Clc CLO C  43      18.809  16.054  30.613  1.00  0.00      C   CL  
HETATM  307  Oc1 CLO C  43      18.032  14.839  31.084  1.00  0.00      C    O  
HETATM  308  Oc2 CLO C  43      19.775  15.689  29.527  1.00  0.00      C    O  
HETATM  309  Oc3 CLO C  43      19.536  16.602  31.753  1.00  0.00      C    O  
HETATM  310  Oc4 CLO C  43      17.845  17.122  30.145  1.00  0.00      C    O  
HETATM  311  Clc CLO C  44      22.237  10.210   3.746  1.00  0.00      C   CL  
HETATM  312  Oc1 CLO C  44      21.629   9.054   3.070  1.00  0.00      C    O  
HETATM  313  Oc2 CLO C  44      21.984  10.212   5.240  1.00  0.00      C    O  
HETATM  314  Oc3 CLO C  44      21.665  11.446   3.124  1.00  0.00      C    O  
HETATM  315  Oc4 CLO C  44      23.720  10.239   3.485  1.00  0.00      C    O  
HETATM  316  Clc CLO C  45      41.705  17.809   3.913  1.00  0.00      C   CL  
HETATM  317  Oc1 CLO C  45      41.345  16.550   4.590  1.00  0.00      C    O  
HETATM  318  Oc2 CLO C  45      40.557  18.263   3.061  1.00  0.00      C    O  
HETATM  319  Oc3 CLO C  45      42.891  17.590   2.997  1.00  0.00      C    O  
HETATM  320  Oc4 CLO C  45      42.105  18.902   4.879  1.00  0.00      C    O  
HETATM  321  Clc CLO C  46      10.701  26.580   4.113  1.00  0.00      C   CL  
HETATM  322  Oc1 CLO C  46      11.400  25.665   5.093  1.00  0.00      C    O  
HETATM  323  Oc2 CLO C  46      11.681  27.072   3.120  1.00  0.00      C    O  
HETATM  324  Oc3 CLO C  46      10.082  27.729   4.862  1.00  0.00      C    O  
HETATM  325  Oc4 CLO C  46       9.644  25.829   3.383  1.00  0.00      C    O  
HETATM  326  Clc CLO C  47       1.657  14.460   3.921  1.00  0.00      C   CL  
HETATM  327  Oc1 CLO C  47       2.563  13.793   2.913  1.00  0.00      C    O  
HETATM  328  Oc2 CLO C  47       1.148  13.466   4.893  1.00  0.00      C    O  
HETATM  329  Oc3 CLO C  47       0.539  15.113   3.170  1.00  0.00      C    O  
HETATM  330  Oc4 CLO C  47       2.461  15.572   4.614  1.00  0.00      C    O  
HETATM  331  Clc CLO C  48       7.558  34.956   3.697  1.00  0.00      C   CL  
HETATM  332  Oc1 CLO C  48       7.798  33.535   3.257  1.00  0.00      C    O  
HETATM  333  Oc2 CLO C  48       6.284  35.414   3.100  1.00  0.00      C    O  
HETATM  334  Oc3 CLO C  48       8.667  35.878   3.203  1.00  0.00      C    O  
HETATM  335  Oc4 CLO C  48       7.464  34.997   5.189  1.00  0.00      C    O  
HETATM  336  Clc CLO C  49      34.275   2.186   3.724  1.00  0.00      C   CL  
HETATM  337  Oc1 CLO C  49      35.555   2.922   3.457  1.00  0.00      C    O  
HETATM  338  Oc2 CLO C  49      33.783   2.385   5.150  1.00  0.00      C    O  
HETATM  339  Oc3 CLO C  49      34.570   0.723   3.484  1.00  0.00      C    O  
HETATM  340  Oc4 CLO C  49      33.216   2.766   2.795  1.00  0.00      C    O  
HETATM  341  Clc CLO C  50      33.479   9.895  70.709  1.00  0.00      C   CL  
HETATM  342  Oc1 CLO C  50      32.858   8.816  69.906  1.00  0.00      C    O  
HETATM  343  Oc2 CLO C  50      32.541  10.262  71.853  1.00  0.00      C    O  
HETATM  344  Oc3 CLO C  50      33.754  11.075  69.839  1.00  0.00      C    O  
HETATM  345  Oc4 CLO C  50      34.744   9.329  71.336  1.00  0.00      C    O  
HETATM  346  Clc CLO C  51      37.863  42.594   3.721  1.00  0.00      C   CL  
HETATM  347  Oc1 CLO C  51      39.254  42.480   3.168  1.00  0.00      C    O  
HETATM  348  Oc2 CLO C  51      37.220  43.909   3.308  1.00  0.00      C    O  
HETATM  349  Oc3 CLO C  51      37.905  42.559   5.210  1.00  0.00      C    O  
HETATM  350  Oc4 CLO C  51      37.002  41.412   3.183  1.00  0.00      C    O  
HETATM  351  Clc CLO C  52      48.706  29.296   3.834  1.00  0.00      C   CL  
HETATM  352  Oc1 CLO C  52      48.653  28.115   2.890  1.00  0.00      C    O  
HETATM  353  Oc2 CLO C  52      50.015  29.251   4.552  1.00  0.00      C    O  
HETATM  354  Oc3 CLO C  52      47.575  29.234   4.800  1.00  0.00      C    O  
HETATM  355  Oc4 CLO C  52      48.556  30.518   2.999  1.00  0.00      C    O  
HETATM  356  Clc CLO C  53       3.140  20.522   3.972  1.00  0.00      C   CL  
HETATM  357  Oc1 CLO C  53       2.987  19.131   3.415  1.00  0.00      C    O  
HETATM  358  Oc2 CLO C  53       1.909  21.315   3.648  1.00  0.00      C    O  
HETATM  359  Oc3 CLO C  53       4.337  21.109   3.292  1.00  0.00      C    O  
HETATM  360  Oc4 CLO C  53       3.323  20.537   5.475  1.00  0.00      C    O  
HETATM  361  Clc CLO C  54      40.032  31.624  99.062  1.00  0.00      C   CL  
HETATM  362  Oc1 CLO C  54      39.888  31.823  97.617  1.00  0.00      C    O  
HETATM  363  Oc2 CLO C  54      40.173  32.935  99.759  1.00  0.00      C    O  
HETATM  364  Oc3 CLO C  54      41.159  30.722  99.310  1.00  0.00      C    O  
HETATM  365  Oc4 CLO C  54      38.801  30.960  99.663  1.00  0.00      C    O  
HETATM  366  Clc CLO C  55      47.504  24.633  51.977  1.00  0.00      C   CL  
HETATM  367  Oc1 CLO C  55      47.409  26.144  52.236  1.00  0.00      C    O  
HETATM  368  Oc2 CLO C  55      46.616  23.940  52.956  1.00  0.00      C    O  
HETATM  369  Oc3 CLO C  55      48.927  24.191  52.195  1.00  0.00      C    O  
HETATM  370  Oc4 CLO C  55      47.014  24.293  50.601  1.00  0.00      C    O  
HETATM  371  Clc CLO C  56       3.764  27.501  78.589  1.00  0.00      C   CL  
HETATM  372  Oc1 CLO C  56       4.417  28.172  77.374  1.00  0.00      C    O  
HETATM  373  Oc2 CLO C  56       4.791  26.694  79.397  1.00  0.00      C    O  
HETATM  374  Oc3 CLO C  56       2.592  26.694  78.132  1.00  0.00      C    O  
HETATM  375  Oc4 CLO C  56       3.229  28.566  79.480  1.00  0.00      C    O  
HETATM  376  Clc CLO C  57      34.628  13.248  23.305  1.00  0.00      C   CL  
HETATM  377  Oc1 CLO C  57      35.604  13.494  24.451  1.00  0.00      C    O  
HETATM  378  Oc2 CLO C  57      33.251  13.064  23.835  1.00  0.00      C    O  
HETATM  379  Oc3 CLO C  57      35.073  12.001  22.591  1.00  0.00      C    O  
HETATM  380  Oc4 CLO C  57      34.667  14.413  22.367  1.00  0.00      C    O  
HETATM  381  Clc CLO C  58      36.726  16.261  49.225  1.00  0.00      C   CL  
HETATM  382  Oc1 CLO C  58      36.270  14.852  49.356  1.00  0.00      C    O  
HETATM  383  Oc2 CLO C  58      35.709  17.179  49.838  1.00  0.00      C    O  
HETATM  384  Oc3 CLO C  58      36.757  16.587  47.805  1.00  0.00      C    O  
HETATM  385  Oc4 CLO C  58      38.056  16.522  49.892  1.00  0.00      C    O  
HETATM  386  Clc CLO C  59       5.893   0.937  53.911  1.00  0.00      C   CL  
HETATM  387  Oc1 CLO C  59       5.789   0.605  55.382  1.00  0.00      C    O  
HETATM  388  Oc2 CLO C  59       6.752   2.145  53.745  1.00  0.00      C    O  
HETATM  389  Oc3 CLO C  59       4.554   1.238  53.330  1.00  0.00      C    O  
HETATM  390  Oc4 CLO C  59       6.549  -0.184  53.146  1.00  0.00      C    O  
HETATM  391  Clc CLO C  60      31.620   0.442  42.354  1.00  0.00      C   CL  
HETATM  392  Oc1 CLO C  60      31.480   0.486  43.831  1.00  0.00      C    O  
HETATM  393  Oc2 CLO C  60      31.043  -0.810  41.827  1.00  0.00      C    O  
HETATM  394  Oc3 CLO C  60      33.036   0.545  41.990  1.00  0.00      C    O  
HETATM  395  Oc4 CLO C  60      30.834   1.630  41.807  1.00  0.00      C    O  
HETATM  396  Clc CLO C  61      28.270   3.379  36.510  1.00  0.00      C   CL  
HETATM  397  Oc1 CLO C  61      28.928   3.377  37.852  1.00  0.00      C    O  
HETATM  398  Oc2 CLO C  61      28.107   4.777  36.009  1.00  0.00      C    O  
HETATM  399  Oc3 CLO C  61      26.956   2.684  36.588  1.00  0.00      C    O  
HETATM  400  Oc4 CLO C  61      29.158   2.622  35.501  1.00  0.00      C    O  
HETATM  401  Clc CLO C  62       6.985   1.092  23.606  1.00  0.00      C   CL  
HETATM  402  Oc1 CLO C  62       8.183   1.689  24.215  1.00  0.00      C    O  
HETATM  403  Oc2 CLO C  62       7.264  -0.322  23.223  1.00  0.00      C    O  
HETATM  404  Oc3 CLO C  62       6.655   1.884  22.395  1.00  0.00      C    O  
HETATM  405  Oc4 CLO C  62       5.801   1.159  24.542  1.00  0.00      C    O  
HETATM  406  Clc CLO C  63      41.821  24.529   3.579  1.00  0.00      C   CL  
HETATM  407  Oc1 CLO C  63      43.224  25.015   3.194  1.00  0.00      C    O  
HETATM  408  Oc2 CLO C  63      40.754  25.357   3.005  1.00  0.00      C    O  
HETATM  409  Oc3 CLO C  63      41.565  24.598   5.057  1.00  0.00      C    O  
HETATM  410  Oc4 CLO C  63      41.666  23.069   3.121  1.00  0.00      C    O  
HETATM  411  Clc CLO C  64      43.458  10.199 100.860  1.00  0.00      C   CL  
HETATM  412  Oc1 CLO C  64      43.939  11.652 101.064  1.00  0.00      C    O  
HETATM  413  Oc2 CLO C  64      42.378   9.815 101.861  1.00  0.00      C    O  
HETATM  414  Oc3 CLO C  64      44.605   9.230 100.871  1.00  0.00      C    O  
HETATM  415  Oc4 CLO C  64      42.872  10.062  99.501  1.00  0.00      C    O  
HETATM  416  Clc CLO C  65      24.100  25.046   3.838  1.00  0.00      C   CL  
HETATM  417  Oc1 CLO C  65      22.894  24.662   3.072  1.00  0.00      C    O  
HETATM  418  Oc2 CLO C  65      25.079  23.919   3.803  1.00  0.00      C    O  
HETATM  419  Oc3 CLO C  65      23.775  25.334   5.270  1.00  0.00      C    O  
HETATM  420  Oc4 CLO C  65      24.696  26.247   3.170  1.00  0.00      C    O  
HETATM  421  Clc CLO C  66      44.221   3.088   3.601  1.00  0.00      C   CL  
HETATM  422  Oc1 CLO C  66      44.396   3.260   5.110  1.00  0.00      C    O  
HETATM  423  Oc2 CLO C  66      45.326   3.925   2.960  1.00  0.00      C    O  
HETATM  424  Oc3 CLO C  66      42.858   3.574   3.157  1.00  0.00      C    O  
HETATM  425  Oc4 CLO C  66      44.416   1.657   3.227  1.00  0.00      C    O  
HETATM  426  Clc CLO C  67      40.146   0.353 111.729  1.00  0.00      C   CL  
HETATM  427  Oc1 CLO C  67      40.914  -0.950 111.875  1.00  0.00      C    O  
HETATM  428  Oc2 CLO C  67      39.667   0.771 113.073  1.00  0.00      C    O  
HETATM  429  Oc3 CLO C  67      38.969   0.084 110.793  1.00  0.00      C    O  
HETATM  430  Oc4 CLO C  67      41.146   1.409 111.239  1.00  0.00      C    O  
HETATM  431  Clc CLO C  68      11.419   4.810  44.487  1.00  0.00      C   CL  
HETATM  432  Oc1 CLO C  68      12.340   6.012  44.353  1.00  0.00      C    O  
HETATM  433  Oc2 CLO C  68      11.458   4.110  43.157  1.00  0.00      C    O  
HETATM  434  Oc3 CLO C  68       9.933   5.144  44.757  1.00  0.00      C    O  
HETATM  435  Oc4 CLO C  68      11.916   3.856  45.523  1.00  0.00      C    O  
HETATM  436  Clc CLO C  69      23.460   5.647   3.601  1.00  0.00      C   CL  
HETATM  437  Oc1 CLO C  69      24.657   4.756   3.464  1.00  0.00      C    O  
HETATM  438  Oc2 CLO C  69      22.169   4.942   3.259  1.00  0.00      C    O  
HETATM  439  Oc3 CLO C  69      23.676   6.812   2.691  1.00  0.00      C    O  
HETATM  440  Oc4 CLO C  69      23.382   6.115   5.035  1.00  0.00      C    O  
HETATM  441  Clc CLO C  70      46.865  20.437 107.259  1.00  0.00      C   CL  
HETATM  442  Oc1 CLO C  70      48.380  20.510 107.291  1.00  0.00      C    O  
HETATM  443  Oc2 CLO C  70      46.470  19.562 108.434  1.00  0.00      C    O  
HETATM  444  Oc3 CLO C  70      46.350  19.823 105.985  1.00  0.00      C    O  
HETATM  445  Oc4 CLO C  70      46.230  21.792 107.412  1.00  0.00      C    O  
HETATM  446  Clc CLO C  71      12.528  14.327  73.911  1.00  0.00      C   CL  
HETATM  447  Oc1 CLO C  71      11.680  13.858  72.760  1.00  0.00      C    O  
HETATM  448  Oc2 CLO C  71      13.022  15.690  73.594  1.00  0.00      C    O  
HETATM  449  Oc3 CLO C  71      13.675  13.339  74.073  1.00  0.00      C    O  
HETATM  450  Oc4 CLO C  71      11.768  14.340  75.198  1.00  0.00      C    O  
HETATM  451  Clc CLO C  72      35.510   0.341  12.115  1.00  0.00      C   CL  
HETATM  452  Oc1 CLO C  72      34.528   0.780  13.143  1.00  0.00      C    O  
HETATM  453  Oc2 CLO C  72      35.905   1.511  11.210  1.00  0.00      C    O  
HETATM  454  Oc3 CLO C  72      34.927  -0.726  11.244  1.00  0.00      C    O  
HETATM  455  Oc4 CLO C  72      36.744  -0.267  12.790  1.00  0.00      C    O  
HETATM  456  Clc CLO C  73       8.061   2.107   3.898  1.00  0.00      C   CL  
HETATM  457  Oc1 CLO C  73       7.238   2.892   2.868  1.00  0.00      C    O  
HETATM  458  Oc2 CLO C  73       9.431   1.901   3.317  1.00  0.00      C    O  
HETATM  459  Oc3 CLO C  73       7.347   0.812   4.196  1.00  0.00      C    O  
HETATM  460  Oc4 CLO C  73       8.232   2.934   5.108  1.00  0.00      C    O  
HETATM  461  Clc CLO C  74      19.063   1.462   3.355  1.00  0.00      C   CL  
HETATM  462  Oc1 CLO C  74      18.891   2.956   3.059  1.00  0.00      C    O  
HETATM  463  Oc2 CLO C  74      20.378   0.931   2.912  1.00  0.00      C    O  
HETATM  464  Oc3 CLO C  74      17.958   0.670   2.691  1.00  0.00      C    O  
HETATM  465  Oc4 CLO C  74      18.917   1.310   4.853  1.00  0.00      C    O  
HETATM  466  Clc CLO C  75      11.586  27.533  15.808  1.00  0.00      C   CL  
HETATM  467  Oc1 CLO C  75      12.492  26.600  16.525  1.00  0.00      C    O  
HETATM  468  Oc2 CLO C  75      10.178  27.446  16.359  1.00  0.00      C    O  
HETATM  469  Oc3 CLO C  75      11.472  27.240  14.389  1.00  0.00      C    O  
HETATM  470  Oc4 CLO C  75      12.115  28.909  16.004  1.00  0.00      C    O  
HETATM  471  O   HOH D   1      17.534  22.005  88.477  1.00  0.00      D    O  
HETATM  472  H1  HOH D   1      17.754  22.835  88.988  1.00  0.00      D    H  
HETATM  473  H2  HOH D   1      17.746  22.142  87.510  1.00  0.00      D    H  
HETATM  474  O   HOH D   2      26.184  39.324  24.155  1.00  0.00      D    O  
HETATM  475  H1  HOH D   2      26.339  39.311  25.143  1.00  0.00      D    H  
HETATM  476  H2  HOH D   2      25.786  38.453  23.868  1.00  0.00      D    H  
HETATM  477  O   HOH D   3      25.083  28.553  71.171  1.00  0.00      D    O  
HETATM  478  H1  HOH D   3      26.025  28.847  71.328  1.00  0.00      D    H  
HETATM  479  H2  HOH D   3      24.454  29.226  71.560  1.00  0.00      D    H  
HETATM  480  O   HOH D   4      23.597   7.005  78.251  1.00  0.00      D    O  
HETATM  481  H1  HOH D   4      23.714   6.202  78.835  1.00  0.00      D    H  
HETATM  482  H2  HOH D   4      22.979   6.783  77.497  1.00  0.00      D    H  
HETATM  483  O   HOH D   5      25.698  15.149  55.979  1.00  0.00      D    O  
HETATM  484  H1  HOH D   5      25.909  15.649  56.819  1.00  0.00      D    H  
HETATM  485  H2  HOH D   5      26.542  14.982  55.470  1.00  0.00      D    H  
HETATM  486  O   HOH D   6      25.103  30.484  64.911  1.00  0.00      D    O  
HETATM  487  H1  HOH D   6      24.323  29.869  65.019  1.00  0.00      D    H  
HETATM  488  H2  HOH D   6      25.565  30.288  64.046  1.00  0.00      D    H  
HETATM  489  O   HOH D   7      17.623  17.613  92.741  1.00  0.00      D    O  
HETATM  490  H1  HOH D   7      18.448  17.383  92.226  1.00  0.00      D    H  
HETATM  491  H2  HOH D   7      16.823  17.234  92.277  1.00  0.00      D    H  
HETATM  492  O   HOH D   8      40.765  19.834 117.913  1.00  0.00      D    O  
HETATM  493  H1  HOH D   8      40.083  19.388 118.492  1.00  0.00      D    H  
HETATM  494  H2  HOH D   8      41.619  19.315 117.941  1.00  0.00      D    H  
HETATM  495  O   HOH D   9       0.856  17.109   6.734  1.00  0.00      D    O  
HETATM  496  H1  HOH D   9       1.800  16.923   6.463  1.00  0.00      D    H  
HETATM  497  H2  HOH D   9       0.842  17.472   7.666  1.00  0.00      D    H  
HETATM  498  O   HOH D  10      41.223  40.771  44.311  1.00  0.00      D    O  
HETATM  499  H1  HOH D  10      40.677  41.471  44.770  1.00  0.00      D    H  
HETATM  500  H2  HOH D  10      40.931  40.692  43.357  1.00  0.00      D    H  
HETATM  501  O   HOH D  11      30.062  32.025 113.977  1.00  0.00      D    O  
HETATM  502  H1  HOH D  11      30.887  32.528 114.236  1.00  0.00      D    H  
HETATM  503  H2  HOH D  11      30.123  31.757 113.016  1.00  0.00      D    H  
HETATM  504  O   HOH D  12      10.911  16.463  20.964  1.00  0.00      D    O  
HETATM  505  H1  HOH D  12      11.457  15.678  21.256  1.00  0.00      D    H  
HETATM  506  H2  HOH D  12      10.030  16.145  20.613  1.00  0.00      D    H  
HETATM  507  O   HOH D  13      19.761  12.655  79.274  1.00  0.00      D    O  
HETATM  508  H1  HOH D  13      19.271  11.904  78.831  1.00  0.00      D    H  
HETATM  509  H2  HOH D  13      20.022  13.334  78.588  1.00  0.00      D    H  
HETATM  510  O   HOH D  14      37.544  39.115  82.311  1.00  0.00      D    O  
HETATM  511  H1  HOH D  14      37.891  39.974  82.687  1.00  0.00      D    H  
HETATM  512  H2  HOH D  14      36.673  38.888  82.747  1.00  0.00      D    H  
HETATM  513  O   HOH D  15      32.568  42.225  79.957  1.00  0.00      D    O  
HETATM  514  H1  HOH D  15      32.729  43.211  79.926  1.00  0.00      D    H  
HETATM  515  H2  HOH D  15      33.433  41.751  80.122  1.00  0.00      D    H  
HETATM  516  O   HOH D  16      47.353  31.612  30.310  1.00  0.00      D    O  
HETATM  517  H1  HOH D  16      47.653  32.294  29.643  1.00  0.00      D    H  
HETATM  518  H2  HOH D  16      48.153  31.179  30.726  1.00  0.00      D    H  
HETATM  519  O   HOH D  17      37.456   4.822  40.219  1.00  0.00      D    O  
HETATM  520  H1  HOH D  17      37.952   5.682  40.338  1.00  0.00      D    H  
HETATM  521  H2  HOH D  17      37.238   4.695  39.252  1.00  0.00      D    H  
HETATM  522  O   HOH D  18      43.115  30.664   3.127  1.00  0.00      D    O  
HETATM  523  H1  HOH D  18      43.750  29.913   2.942  1.00  0.00      D    H  
HETATM  524  H2  HOH D  18      43.523  31.288   3.793  1.00  0.00      D    H  
HETATM  525  O   HOH D  19      29.363  16.758  60.439  1.00  0.00      D    O  
HETATM  526  H1  HOH D  19      28.975  17.478  61.014  1.00  0.00      D    H  
HETATM  527  H2  HOH D  19      28.847  15.912  60.571  1.00  0.00      D    H  
HETATM  528  O   HOH D  20       8.453  15.274  96.482  1.00  0.00      D    O  
HETATM  529  H1  HOH D  20       8.968  16.104  96.267  1.00  0.00      D    H  
HETATM  530  H2  HOH D  20       8.596  14.597  95.760  1.00  0.00      D    H  
HETATM  531  O   HOH D  21      24.232  33.524 110.202  1.00  0.00      D    O  
HETATM  532  H1  HOH D  21      24.859  34.171 109.767  1.00  0.00      D    H  
HETATM  533  H2  HOH D  21      23.783  32.972 109.499  1.00  0.00      D    H  
HETATM  534  O   HOH D  22      28.714  24.731  61.787  1.00  0.00      D    O  
HETATM  535  H1  HOH D  22      29.158  25.590  61.534  1.00  0.00      D    H  
HETATM  536  H2  HOH D  22      28.685  24.124  60.993  1.00  0.00      D    H  
HETATM  537  O   HOH D  23      31.791   5.006  15.055  1.00  0.00      D    O  
HETATM  538  H1  HOH D  23      32.440   4.370  14.638  1.00  0.00      D    H  
HETATM  539  H2  HOH D  23      32.291   5.706  15.565  1.00  0.00      D    H  
HETATM  540  O   HOH D  24      44.842  10.518 107.461  1.00  0.00      D    O  
HETATM  541  H1  HOH D  24      44.305   9.728 107.164  1.00  0.00      D    H  
HETATM  542  H2  HOH D  24      44.894  10.529 108.460  1.00  0.00      D    H  
HETATM  543  O   HOH D  25      30.721  11.793  36.756  1.00  0.00      D    O  
HETATM  544  H1  HOH D  25      30.356  12.722  36.705  1.00  0.00      D    H  
HETATM  545  H2  HOH D  25      31.166  11.658  37.641  1.00  0.00      D    H  
HETATM  546  O   HOH D  26      41.514  12.170  56.722  1.00  0.00      D    O  
HETATM  547  H1  HOH D  26      42.167  12.245  57.475  1.00  0.00      D    H  
HETATM  548  H2  HOH D  26      40.851  12.917  56.780  1.00  0.00      D    H  
HETATM  549  O   HOH D  27      33.404  23.395  53.432  1.00  0.00      D    O  
HETATM  550  H1  HOH D  27      33.975  23.428  54.253  1.00  0.00      D    H  
HETATM  551  H2  HOH D  27      33.964  23.129  52.647  1.00  0.00      D    H  
HETATM  552  O   HOH D  28      16.423  38.951  49.982  1.00  0.00      D    O  
HETATM  553  H1  HOH D  28      16.013  39.796  50.325  1.00  0.00      D    H  
HETATM  554  H2  HOH D  28      17.163  39.172  49.347  1.00  0.00      D    H  
HETATM  555  O   HOH D  29      42.816  40.984  17.265  1.00  0.00      D    O  
HETATM  556  H1  HOH D  29      42.006  41.023  16.680  1.00  0.00      D    H  
HETATM  557  H2  HOH D  29      43.054  41.908  17.566  1.00  0.00      D    H  
HETATM  558  O   HOH D  30      11.750   9.287  12.607  1.00  0.00      D    O  
HETATM  559  H1  HOH D  30      11.494   8.555  13.239  1.00  0.00      D    H  
HETATM  560  H2  HOH D  30      11.583   8.988  11.667  1.00  0.00      D    H  
HETATM  561  O   HOH D  31       1.116   1.239  82.229  1.00  0.00      D    O  
HETATM  562  H1  HOH D  31       1.040   2.184  81.908  1.00  0.00      D    H  
HETATM  563  H2  HOH D  31       1.919   0.810  81.815  1.00  0.00      D    H  
HETATM  564  O   HOH D  32      20.284   1.168  82.535  1.00  0.00      D    O  
HETATM  565  H1  HOH D  32      20.017   1.614  81.681  1.00  0.00      D    H  
HETATM  566  H2  HOH D  32      19.472   1.017  83.100  1.00  0.00      D    H  
HETATM  567  O   HOH D  33      31.872  40.192  91.505  1.00  0.00      D    O  
HETATM  568  H1  HOH D  33      32.346  40.959  91.938  1.00  0.00      D    H  
HETATM  569  H2  HOH D  33      31.315  40.530  90.747  1.00  0.00      D    H  
HETATM  570  O   HOH D  34      41.651   7.294  46.887  1.00  0.00      D    O  
HETATM  571  H1  HOH D  34      41.744   7.026  47.846  1.00  0.00      D    H  
HETATM  572  H2  HOH D  34      40.829   7.852  46.775  1.00  0.00      D    H  
HETATM  573  O   HOH D  35      37.050  41.895 116.823  1.00  0.00      D    O  
HETATM  574  H1  HOH D  35      38.050  41.907 116.852  1.00  0.00      D    H  
HETATM  575  H2  HOH D  35      36.713  41.072 117.280  1.00  0.00      D    H  
HETATM  576  O   HOH D  36      48.493   4.640  13.572  1.00  0.00      D    O  
HETATM  577  H1  HOH D  36      47.772   5.325  13.461  1.00  0.00      D    H  
HETATM  578  H2  HOH D  36      48.987   4.812  14.424  1.00  0.00      D    H  
HETATM  579  O   HOH D  37      13.739  34.279  91.119  1.00  0.00      D    O  
HETATM  580  H1  HOH D  37      14.687  34.483  91.362  1.00  0.00      D    H  
HETATM  581  H2  HOH D  37      13.285  35.117  90.816  1.00  0.00      D    H  
HETATM  582  O   HOH D  38       9.648  16.240  82.125  1.00  0.00      D    O  
HETATM  583  H1  HOH D  38       8.820  16.700  81.806  1.00  0.00      D    H  
HETATM  584  H2  HOH D  38       9.538  15.983  83.085  1.00  0.00      D    H  
HETATM  585  O   HOH D  39      19.158  42.083  65.866  1.00  0.00      D    O  
HETATM  586  H1  HOH D  39      19.334  42.953  66.327  1.00  0.00      D    H  
HETATM  587  H2  HOH D  39      18.578  41.511  66.446  1.00  0.00      D    H  
HETATM  588  O   HOH D  40      20.399  22.030  50.005  1.00  0.00      D    O  
HETATM  589  H1  HOH D  40      21.237  22.378  49.586  1.00  0.00      D    H  
HETATM  590  H2  HOH D  40      19.744  22.778  50.110  1.00  0.00      D    H  
HETATM  591  O   HOH D  41      35.976   6.173  27.721  1.00  0.00      D    O  
HETATM  592  H1  HOH D  41      35.764   6.758  28.504  1.00  0.00      D    H  
HETATM  593  H2  HOH D  41      36.700   5.530  27.972  1.00  0.00      D    H  
HETATM  594  O   HOH D  42      39.444  20.251  61.158  1.00  0.00      D    O  
HETATM  595  H1  HOH D  42      38.576  20.622  61.489  1.00  0.00      D    H  
HETATM  596  H2  HOH D  42      39.304  19.316  60.834  1.00  0.00      D    H  
HETATM  597  O   HOH D  43      41.776  34.854  26.559  1.00  0.00      D    O  
HETATM  598  H1  HOH D  43      41.967  33.906  26.816  1.00  0.00      D    H  
HETATM  599  H2  HOH D  43      42.370  35.119  25.799  1.00  0.00      D    H  
HETATM  600  O   HOH D  44      27.285  10.696  66.919  1.00  0.00      D    O  
HETATM  601  H1  HOH D  44      27.626  10.519  67.842  1.00  0.00      D    H  
HETATM  602  H2  HOH D  44      27.306   9.850  66.388  1.00  0.00      D    H  
HETATM  603  O   HOH D  45      27.638  17.448  34.883  1.00  0.00      D    O  
HETATM  604  H1  HOH D  45      28.139  17.715  35.706  1.00  0.00      D    H  
HETATM  605  H2  HOH D  45      26.852  16.886  35.139  1.00  0.00      D    H  
HETATM  606  O   HOH D  46      20.005  11.760  26.575  1.00  0.00      D    O  
HETATM  607  H1  HOH D  46      19.458  11.649  25.746  1.00  0.00      D    H  
HETATM  608  H2  HOH D  46      20.891  12.161  26.339  1.00  0.00      D    H  
HETATM  609  O   HOH D  47      31.726   8.401  43.017  1.00  0.00      D    O  
HETATM  610  H1  HOH D  47      32.702   8.608  42.947  1.00  0.00      D    H  
HETATM  611  H2  HOH D  47      31.533   8.003  43.914  1.00  0.00      D    H  
HETATM  612  O   HOH D  48       1.170   9.140  90.198  1.00  0.00      D    O  
HETATM  613  H1  HOH D  48       1.829   9.141  90.950  1.00  0.00      D    H  
HETATM  614  H2  HOH D  48       1.609   9.484  89.369  1.00  0.00      D    H  
HETATM  615  O   HOH D  49      20.647  29.461  56.967  1.00  0.00      D    O  
HETATM  616  H1  HOH D  49      20.589  29.759  56.014  1.00  0.00      D    H  
HETATM  617  H2  HOH D  49      20.443  30.232  57.570  1.00  0.00      D    H  
HETATM  618  O   HOH D  50      32.874   6.314  83.133  1.00  0.00      D    O  
HETATM  619  H1  HOH D  50      32.832   6.790  82.255  1.00  0.00      D    H  
HETATM  620  H2  HOH D  50      33.819   6.049  83.324  1.00  0.00      D    H  
HETATM  621  O   HOH D  51      27.302  26.364 118.009  1.00  0.00      D    O  
HETATM  622  H1  HOH D  51      27.590  26.476 118.960  1.00  0.00      D    H  
HETATM  623  H2  HOH D  51      28.089  26.096 117.452  1.00  0.00      D    H  
HETATM  624  O   HOH D  52      45.353  29.187  38.637  1.00  0.00      D    O  
HETATM  625  H1  HOH D  52      44.459  29.091  39.073  1.00  0.00      D    H  
HETATM  626  H2  HOH D  52      45.699  30.114  38.785  1.00  0.00      D    H  
HETATM  627  O   HOH D  53      28.899  35.123  50.359  1.00  0.00      D    O  
HETATM  628  H1  HOH D  53      29.769  35.152  50.851  1.00  0.00      D    H  
HETATM  629  H2  HOH D  53      28.333  34.385  50.726  1.00  0.00      D    H  
HETATM  630  O   HOH D  54      33.727   0.180  90.658  1.00  0.00      D    O  
HETATM  631  H1  HOH D  54      32.754   0.336  90.832  1.00  0.00      D    H  
HETATM  632  H2  HOH D  54      34.217   1.050  90.705  1.00  0.00      D    H  
HETATM  633  O   HOH D  55      33.765  30.052  39.668  1.00  0.00      D    O  
HETATM  634  H1  HOH D  55      33.417  30.984  39.770  1.00  0.00      D    H  
HETATM  635  H2  HOH D  55      33.395  29.649  38.832  1.00  0.00      D    H  
HETATM  636  O   HOH D  56      33.290  29.136  66.614  1.00  0.00      D    O  
HETATM  637  H1  HOH D  56      33.309  29.173  67.613  1.00  0.00      D    H  
HETATM  638  H2  HOH D  56      33.186  28.187  66.317  1.00  0.00      D    H  
HETATM  639  O   HOH D  57       2.709  31.695 113.125  1.00  0.00      D    O  
HETATM  640  H1  HOH D  57       2.263  32.225 113.846  1.00  0.00      D    H  
HETATM  641  H2  HOH D  57       3.671  31.962 113.060  1.00  0.00      D    H  
HETATM  642  O   HOH D  58      42.124  40.827  63.201  1.00  0.00      D    O  
HETATM  643  H1  HOH D  58      42.880  40.209  63.420  1.00  0.00      D    H  
HETATM  644  H2  HOH D  58      41.498  40.875  63.979  1.00  0.00      D    H  
HETATM  645  O   HOH D  59      47.796  37.155  36.842  1.00  0.00      D    O  
HETATM  646  H1  HOH D  59      46.960  36.900  37.328  1.00  0.00      D    H  
HETATM  647  H2  HOH D  59      48.052  38.091  37.086  1.00  0.00      D    H  
HETATM  648  O   HOH D  60      45.529  38.909  38.678  1.00  0.00      D    O  
HETATM  649  H1  HOH D  60      45.614  37.913  38.714  1.00  0.00      D    H  
HETATM  650  H2  HOH D  60      44.898  39.164  37.946  1.00  0.00      D    H  
HETATM  651  O   HOH D  61      20.158  25.223  24.834  1.00  0.00      D    O  
HETATM  652  H1  HOH D  61      20.756  25.595  25.544  1.00  0.00      D    H  
HETATM  653  H2  HOH D  61      20.408  24.272  24.653  1.00  0.00      D    H  
HETATM  654  O   HOH D  62      31.864  31.278  87.589  1.00  0.00      D    O  
HETATM  655  H1  HOH D  62      32.023  30.294  87.500  1.00  0.00      D    H  
HETATM  656  H2  HOH D  62      32.525  31.666  88.231  1.00  0.00      D    H  
HETATM  657  O   HOH D  63      21.439   8.760  55.955  1.00  0.00      D    O  
HETATM  658  H1  HOH D  63      20.614   8.528  56.470  1.00  0.00      D    H  
HETATM  659  H2  HOH D  63      21.930   9.494  56.425  1.00  0.00      D    H  
HETATM  660  O   HOH D  64      49.318  19.754  43.542  1.00  0.00      D    O  
HETATM  661  H1  HOH D  64      48.874  18.860  43.485  1.00  0.00      D    H  
HETATM  662  H2  HOH D  64      49.375  20.157  42.629  1.00  0.00      D    H  
HETATM  663  O   HOH D  65       2.196   3.506  99.135  1.00  0.00      D    O  
HETATM  664  H1  HOH D  65       2.414   2.824  99.833  1.00  0.00      D    H  
HETATM  665  H2  HOH D  65       2.763   4.318  99.275  1.00  0.00      D    H  
HETATM  666  O   HOH D  66      32.892  19.250  94.829  1.00  0.00      D    O  
HETATM  667  H1  HOH D  66      32.317  19.279  94.011  1.00  0.00      D    H  
HETATM  668  H2  HOH D  66      32.368  19.577  95.616  1.00  0.00      D    H  
HETATM  669  O   HOH D  67      26.559   3.897 110.534  1.00  0.00      D    O  
HETATM  670  H1  HOH D  67      27.378   3.743 111.087  1.00  0.00      D    H  
HETATM  671  H2  HOH D  67      26.269   3.034 110.121  1.00  0.00      D    H  
HETATM  672  O   HOH D  68      24.686  20.136  71.635  1.00  0.00      D    O  
HETATM  673  H1  HOH D  68      24.088  19.334  71.659  1.00  0.00      D    H  
HETATM  674  H2  HOH D  68      24.253  20.889  72.131  1.00  0.00      D    H  
HETATM  675  O   HOH D  69      19.292  30.212  45.546  1.00  0.00      D    O  
HETATM  676  H1  HOH D  69      19.918  30.614  44.878  1.00  0.00      D    H  
HETATM  677  H2  HOH D  69      18.605  30.889  45.808  1.00  0.00      D    H  
HETATM  678  O   HOH D  70       0.630  26.865  42.586  1.00  0.00      D    O  
HETATM  679  H1  HOH D  70       0.981  26.442  43.421  1.00  0.00      D    H  
HETATM  680  H2  HOH D  70      -0.158  27.439  42.810  1.00  0.00      D    H  
HETATM  681  O   HOH D  71      35.226  34.095 105.085  1.00  0.00      D    O  
HETATM  682  H1  HOH D  71      35.650  33.313 104.628  1.00  0.00      D    H  
HETATM  683  H2  HOH D  71      35.561  34.155 106.025  1.00  0.00      D    H  
HETATM  684  O   HOH D  72      19.029  35.679  28.318  1.00  0.00      D    O  
HETATM  685  H1  HOH D  72      18.667  36.252  27.583  1.00  0.00      D    H  
HETATM  686  H2  HOH D  72      18.706  34.740  28.198  1.00  0.00      D    H  
HETATM  687  O   HOH D  73      35.067  15.262 117.729  1.00  0.00      D    O  
HETATM  688  H1  HOH D  73      34.142  15.095 118.070  1.00  0.00      D    H  
HETATM  689  H2  HOH D  73      35.717  14.699 118.239  1.00  0.00      D    H  
HETATM  690  O   HOH D  74      42.740   0.382  29.995  1.00  0.00      D    O  
HETATM  691  H1  HOH D  74      42.332   0.187  29.103  1.00  0.00      D    H  
HETATM  692  H2  HOH D  74      43.665   0.739  29.867  1.00  0.00      D    H  
HETATM  693  O   HOH D  75      20.059  28.612  88.594  1.00  0.00      D    O  
HETATM  694  H1  HOH D  75      20.669  28.144  87.954  1.00  0.00      D    H  
HETATM  695  H2  HOH D  75      19.387  29.148  88.083  1.00  0.00      D    H  
HETATM  696  O   HOH D  76       2.102  25.413  10.296  1.00  0.00      D    O  
HETATM  697  H1  HOH D  76       1.845  24.584  10.792  1.00  0.00      D    H  
HETATM  698  H2  HOH D  76       2.808  25.193   9.622  1.00  0.00      D    H  
HETATM  699  O   HOH D  77      43.260   2.072  24.094  1.00  0.00      D    O  
HETATM  700  H1  HOH D  77      43.837   2.192  24.902  1.00  0.00      D    H  
HETATM  701  H2  HOH D  77      42.657   1.285  24.229  1.00  0.00      D    H  
HETATM  702  O   HOH D  78      19.850  34.144   9.791  1.00  0.00      D    O  
HETATM  703  H1  HOH D  78      20.189  34.737  10.522  1.00  0.00      D    H  
HETATM  704  H2  HOH D  78      19.242  34.666   9.193  1.00  0.00      D    H  
HETATM  705  O   HOH D  79      41.804   6.929  49.641  1.00  0.00      D    O  
HETATM  706  H1  HOH D  79      41.217   7.518  50.196  1.00  0.00      D    H  
HETATM  707  H2  HOH D  79      42.662   6.760  50.126  1.00  0.00      D    H  
HETATM  708  O   HOH D  80      41.905  40.546   6.947  1.00  0.00      D    O  
HETATM  709  H1  HOH D  80      42.033  40.794   7.907  1.00  0.00      D    H  
HETATM  710  H2  HOH D  80      42.494  39.769   6.722  1.00  0.00      D    H  
HETATM  711  O   HOH D  81      41.380   4.575  67.120  1.00  0.00      D    O  
HETATM  712  H1  HOH D  81      41.117   4.303  68.046  1.00  0.00      D    H  
HETATM  713  H2  HOH D  81      41.006   3.922  66.462  1.00  0.00      D    H  
HETATM  714  O   HOH D  82      13.081  36.800  18.968  1.00  0.00      D    O  
HETATM  715  H1  HOH D  82      13.615  36.012  19.273  1.00  0.00      D    H  
HETATM  716  H2  HOH D  82      12.218  36.486  18.572  1.00  0.00      D    H  
HETATM  717  O   HOH D  83      12.261  32.899  43.812  1.00  0.00      D    O  
HETATM  718  H1  HOH D  83      11.797  33.154  42.964  1.00  0.00      D    H  
HETATM  719  H2  HOH D  83      11.691  33.153  44.593  1.00  0.00      D    H  
HETATM  720  O   HOH D  84      40.973  31.244 113.968  1.00  0.00      D    O  
HETATM  721  H1  HOH D  84      41.164  30.641 113.193  1.00  0.00      D    H  
HETATM  722  H2  HOH D  84      40.231  30.858 114.516  1.00  0.00      D    H  
HETATM  723  O   HOH D  85      20.592  30.663  54.382  1.00  0.00      D    O  
HETATM  724  H1  HOH D  85      19.915  30.376  53.705  1.00  0.00      D    H  
HETATM  725  H2  HOH D  85      20.334  31.555  54.754  1.00  0.00      D    H  
HETATM  726  O   HOH D  86      41.790   2.636  95.986  1.00  0.00      D    O  
HETATM  727  H1  HOH D  86      41.506   1.812  95.495  1.00  0.00      D    H  
HETATM  728  H2  HOH D  86      41.314   2.681  96.864  1.00  0.00      D    H  
HETATM  729  O   HOH D  87      38.995  36.947  96.338  1.00  0.00      D    O  
HETATM  730  H1  HOH D  87      39.632  37.597  96.753  1.00  0.00      D    H  
HETATM  731  H2  HOH D  87      38.379  37.434  95.719  1.00  0.00      D    H  
HETATM  732  O   HOH D  88      10.102  20.591 103.101  1.00  0.00      D    O  
HETATM  733  H1  HOH D  88      10.951  21.111 103.009  1.00  0.00      D    H  
HETATM  734  H2  HOH D  88       9.811  20.264 102.201  1.00  0.00      D    H  
HETATM  735  O   HOH D  89      12.711  35.313 101.079  1.00  0.00      D    O  
HETATM  736  H1  HOH D  89      12.316  35.916 100.386  1.00  0.00      D    H  
HETATM  737  H2  HOH D  89      13.285  34.626 100.633  1.00  0.00      D    H  
HETATM  738  O   HOH D  90       8.868  38.578  35.745  1.00  0.00      D    O  
HETATM  739  H1  HOH D  90       8.993  39.474  35.318  1.00  0.00      D    H  
HETATM  740  H2  HOH D  90       9.057  38.646  36.724  1.00  0.00      D    H  
HETATM  741  O   HOH D  91      25.877   8.736   3.764  1.00  0.00      D    O  
HETATM  742  H1  HOH D  91      25.011   8.847   3.275  1.00  0.00      D    H  
HETATM  743  H2  HOH D  91      25.698   8.390   4.685  1.00  0.00      D    H  
HETATM  744  O   HOH D  92      12.368  36.733  98.769  1.00  0.00      D    O  
HETATM  745  H1  HOH D  92      12.505  35.984  98.120  1.00  0.00      D    H  
HETATM  746  H2  HOH D  92      12.051  37.545  98.280  1.00  0.00      D    H  
HETATM  747  O   HOH D  93      24.522  13.611  49.670  1.00  0.00      D    O  
HETATM  748  H1  HOH D  93      23.925  12.969  50.150  1.00  0.00      D    H  
HETATM  749  H2  HOH D  93      24.615  14.447  50.210  1.00  0.00      D    H  
HETATM  750  O   HOH D  94      29.550  36.415  61.836  1.00  0.00      D    O  
HETATM  751  H1  HOH D  94      30.386  35.941  62.111  1.00  0.00      D    H  
HETATM  752  H2  HOH D  94      29.619  36.683  60.875  1.00  0.00      D    H  
HETATM  753  O   HOH D  95      37.119   4.656   4.592  1.00  0.00      D    O  
HETATM  754  H1  HOH D  95      37.129   4.937   5.552  1.00  0.00      D    H  
HETATM  755  H2  HOH D  95      36.343   4.047   4.431  1.00  0.00      D    H  
HETATM  756  O   HOH D  96      34.766  33.904  94.536  1.00  0.00      D    O  
HETATM  757  H1  HOH D  96      35.514  33.308  94.242  1.00  0.00      D    H  
HETATM  758  H2  HOH D  96      34.715  34.698  93.931  1.00  0.00      D    H  
HETATM  759  O   HOH D  97      22.611  12.422  85.242  1.00  0.00      D    O  
HETATM  760  H1  HOH D  97      21.777  12.971  85.309  1.00  0.00      D    H  
HETATM  761  H2  HOH D  97      22.598  11.899  84.390  1.00  0.00      D    H  
HETATM  762  O   HOH D  98      44.553  16.738  91.450  1.00  0.00      D    O  
HETATM  763  H1  HOH D  98      45.426  16.603  91.920  1.00  0.00      D    H  
HETATM  764  H2  HOH D  98      44.131  17.587  91.770  1.00  0.00      D    H  
HETATM  765  O   HOH D  99      21.623   0.180 117.625  1.00  0.00      D    O  
HETATM  766  H1  HOH D  99      20.924  -0.530 117.701  1.00  0.00      D    H  
HETATM  767  H2  HOH D  99      21.260   1.044 117.974  1.00  0.00      D    H  
HETATM  768  O   HOH D 100      37.956  10.779  14.434  1.00  0.00      D    O  
HETATM  769  H1  HOH D 100      38.765  10.578  13.882  1.00  0.00      D    H  
HETATM  770  H2  HOH D 100      37.560   9.925  14.769  1.00  0.00      D    H  
HETATM  771  O   HOH D 101       1.778  28.583  81.670  1.00  0.00      D    O  
HETATM  772  H1  HOH D 101       2.261  28.805  80.823  1.00  0.00      D    H  
HETATM  773  H2  HOH D 101       0.871  29.005  81.657  1.00  0.00      D    H  
HETATM  774  O   HOH D 102       3.581  12.038  18.611  1.00  0.00      D    O  
HETATM  775  H1  HOH D 102       2.956  12.769  18.338  1.00  0.00      D    H  
HETATM  776  H2  HOH D 102       3.268  11.171  18.224  1.00  0.00      D    H  
HETATM  777  O   HOH D 103      16.073  31.418  38.787  1.00  0.00      D    O  
HETATM  778  H1  HOH D 103      15.431  31.677  39.509  1.00  0.00      D    H  
HETATM  779  H2  HOH D 103      15.580  31.321  37.922  1.00  0.00      D    H  
HETATM  780  O   HOH D 104      43.855  27.145  56.865  1.00  0.00      D    O  
HETATM  781  H1  HOH D 104      44.391  26.844  56.076  1.00  0.00      D    H  
HETATM  782  H2  HOH D 104      43.005  27.567  56.548  1.00  0.00      D    H  
HETATM  783  O   HOH D 105      31.732  28.051  34.743  1.00  0.00      D    O  
HETATM  784  H1  HOH D 105      31.174  27.268  35.016  1.00  0.00      D    H  
HETATM  785  H2  HOH D 105      31.157  28.725  34.280  1.00  0.00      D    H  
HETATM  786  O   HOH D 106      21.554  32.004  96.151  1.00  0.00      D    O  
HETATM  787  H1  HOH D 106      22.208  32.185  96.886  1.00  0.00      D    H  
HETATM  788  H2  HOH D 106      20.986  32.814  96.004  1.00  0.00      D    H  
HETATM  789  O   HOH D 107      45.204  40.958  47.448  1.00  0.00      D    O  
HETATM  790  H1  HOH D 107      44.563  41.244  46.736  1.00  0.00      D    H  
HETATM  791  H2  HOH D 107      44.869  40.121  47.882  1.00  0.00      D    H  
HETATM  792  O   HOH D 108       3.827   5.845  50.400  1.00  0.00      D    O  
HETATM  793  H1  HOH D 108       3.606   4.918  50.703  1.00  0.00      D    H  
HETATM  794  H2  HOH D 108       4.811   5.917  50.237  1.00  0.00      D    H  
HETATM  795  O   HOH D 109      10.928  11.824  97.487  1.00  0.00      D    O  
HETATM  796  H1  HOH D 109      11.493  12.649  97.463  1.00  0.00      D    H  
HETATM  797  H2  HOH D 109      10.945  11.382  96.590  1.00  0.00      D    H  
HETATM  798  O   HOH D 110      28.563  39.638  15.872  1.00  0.00      D    O  
HETATM  799  H1  HOH D 110      27.571  39.540  15.800  1.00  0.00      D    H  
HETATM  800  H2  HOH D 110      28.910  40.122  15.069  1.00  0.00      D    H  
HETATM  801  O   HOH D 111       3.539  39.298  31.430  1.00  0.00      D    O  
HETATM  802  H1  HOH D 111       3.614  40.295  31.474  1.00  0.00      D    H  
HETATM  803  H2  HOH D 111       4.448  38.891  31.515  1.00  0.00      D    H  
HETATM  804  O   HOH D 112       6.170  13.560  59.255  1.00  0.00      D    O  
HETATM  805  H1  HOH D 112       5.623  14.055  59.930  1.00  0.00      D    H  
HETATM  806  H2  HOH D 112       6.503  14.199  58.561  1.00  0.00      D    H  
HETATM  807  O   HOH D 113       4.480  31.783 108.661  1.00  0.00      D    O  
HETATM  808  H1  HOH D 113       5.181  32.144 109.277  1.00  0.00      D    H  
HETATM  809  H2  HOH D 113       4.020  32.541 108.199  1.00  0.00      D    H  
HETATM  810  O   HOH D 114      12.628  37.471   3.509  1.00  0.00      D    O  
HETATM  811  H1  HOH D 114      12.338  36.516   3.452  1.00  0.00      D    H  
HETATM  812  H2  HOH D 114      12.444  37.821   4.428  1.00  0.00      D    H  
HETATM  813  O   HOH D 115      32.723   9.309  93.375  1.00  0.00      D    O  
HETATM  814  H1  HOH D 115      32.199  10.059  92.971  1.00  0.00      D    H  
HETATM  815  H2  HOH D 115      33.391   8.974  92.710  1.00  0.00      D    H  
HETATM  816  O   HOH D 116      49.127  10.552  50.272  1.00  0.00      D    O  
HETATM  817  H1  HOH D 116      50.058  10.900  50.163  1.00  0.00      D    H  
HETATM  818  H2  HOH D 116      48.547  11.267  50.663  1.00  0.00      D    H  
HETATM  819  O   HOH D 117       7.907  26.358  45.108  1.00  0.00      D    O  
HETATM  820  H1  HOH D 117       7.536  26.777  44.279  1.00  0.00      D    H  
HETATM  821  H2  HOH D 117       8.176  25.415  44.913  1.00  0.00      D    H  
HETATM  822  O   HOH D 118       8.195  28.629 100.246  1.00  0.00      D    O  
HETATM  823  H1  HOH D 118       8.995  28.257 100.717  1.00  0.00      D    H  
HETATM  824  H2  HOH D 118       8.065  29.584 100.514  1.00  0.00      D    H  
HETATM  825  O   HOH D 119      37.903  30.029  82.392  1.00  0.00      D    O  
HETATM  826  H1  HOH D 119      37.976  31.010  82.212  1.00  0.00      D    H  
HETATM  827  H2  HOH D 119      37.938  29.528  81.527  1.00  0.00      D    H  
HETATM  828  O   HOH D 120      38.579   6.443  58.276  1.00  0.00      D    O  
HETATM  829  H1  HOH D 120      37.785   6.974  57.981  1.00  0.00      D    H  
HETATM  830  H2  HOH D 120      38.677   6.512  59.269  1.00  0.00      D    H  
HETATM  831  O   HOH D 121       2.506  41.626 106.134  1.00  0.00      D    O  
HETATM  832  H1  HOH D 121       2.084  41.346 105.272  1.00  0.00      D    H  
HETATM  833  H2  HOH D 121       2.648  40.822 106.711  1.00  0.00      D    H  
HETATM  834  O   HOH D 122      38.241   6.925  35.913  1.00  0.00      D    O  
HETATM  835  H1  HOH D 122      37.310   7.263  35.777  1.00  0.00      D    H  
HETATM  836  H2  HOH D 122      38.220   5.933  36.038  1.00  0.00      D    H  
HETATM  837  O   HOH D 123      13.967   0.510   7.811  1.00  0.00      D    O  
HETATM  838  H1  HOH D 123      13.208   0.407   8.453  1.00  0.00      D    H  
HETATM  839  H2  HOH D 123      13.649   0.311   6.884  1.00  0.00      D    H  
HETATM  840  O   HOH D 124       9.384  20.120 114.986  1.00  0.00      D    O  
HETATM  841  H1  HOH D 124       8.901  19.427 114.451  1.00  0.00      D    H  
HETATM  842  H2  HOH D 124       9.264  21.015 114.557  1.00  0.00      D    H  
HETATM  843  O   HOH D 125      45.768  10.080  21.767  1.00  0.00      D    O  
HETATM  844  H1  HOH D 125      46.172  10.089  20.852  1.00  0.00      D    H  
HETATM  845  H2  HOH D 125      46.011  10.923  22.247  1.00  0.00      D    H  
HETATM  846  O   HOH D 126      21.623  24.219  73.040  1.00  0.00      D    O  
HETATM  847  H1  HOH D 126      22.093  24.978  72.589  1.00  0.00      D    H  
HETATM  848  H2  HOH D 126      20.708  24.115  72.649  1.00  0.00      D    H  
HETATM  849  O   HOH D 127      19.692  14.534  85.385  1.00  0.00      D    O  
HETATM  850  H1  HOH D 127      18.911  15.113  85.150  1.00  0.00      D    H  
HETATM  851  H2  HOH D 127      19.364  13.675  85.778  1.00  0.00      D    H  
HETATM  852  O   HOH D 128      44.186  26.941  91.573  1.00  0.00      D    O  
HETATM  853  H1  HOH D 128      43.812  26.855  92.496  1.00  0.00      D    H  
HETATM  854  H2  HOH D 128      43.945  26.130  91.039  1.00  0.00      D    H  
HETATM  855  O   HOH D 129      45.534  17.730   2.900  1.00  0.00      D    O  
HETATM  856  H1  HOH D 129      44.561  17.623   3.101  1.00  0.00      D    H  
HETATM  857  H2  HOH D 129      46.006  16.864   3.069  1.00  0.00      D    H  
HETATM  858  O   HOH D 130      49.047  18.423 105.565  1.00  0.00      D    O  
HETATM  859  H1  HOH D 130      49.171  18.890 106.441  1.00  0.00      D    H  
HETATM  860  H2  HOH D 130      48.071  18.290 105.394  1.00  0.00      D    H  
HETATM  861  O   HOH D 131      41.357   5.283  33.280  1.00  0.00      D    O  
HETATM  862  H1  HOH D 131      41.796   6.157  33.072  1.00  0.00      D    H  
HETATM  863  H2  HOH D 131      41.469   5.077  34.252  1.00  0.00      D    H  
HETATM  864  O   HOH D 132      45.207  39.242 111.025  1.00  0.00      D    O  
HETATM  865  H1  HOH D 132      44.594  39.036 110.262  1.00  0.00      D    H  
HETATM  866  H2  HOH D 132      45.529  40.185 110.949  1.00  0.00      D    H  
HETATM  867  O   HOH D 133      11.068  11.980  12.874  1.00  0.00      D    O  
HETATM  868  H1  HOH D 133      10.746  11.102  13.226  1.00  0.00      D    H  
HETATM  869  H2  HOH D 133      11.856  11.832  12.276  1.00  0.00      D    H  
HETATM  870  O   HOH D 134      24.864  23.679 105.523  1.00  0.00      D    O  
HETATM  871  H1  HOH D 134      24.064  23.951 106.058  1.00  0.00      D    H  
HETATM  872  H2  HOH D 134      25.492  23.159 106.102  1.00  0.00      D    H  
HETATM  873  O   HOH D 135      10.417   1.501  49.655  1.00  0.00      D    O  
HETATM  874  H1  HOH D 135      10.219   1.416  48.678  1.00  0.00      D    H  
HETATM  875  H2  HOH D 135       9.699   2.040  50.095  1.00  0.00      D    H  
HETATM  876  O   HOH D 136      20.841  17.093  60.623  1.00  0.00      D    O  
HETATM  877  H1  HOH D 136      21.143  18.046  60.602  1.00  0.00      D    H  
HETATM  878  H2  HOH D 136      20.478  16.878  61.530  1.00  0.00      D    H  
HETATM  879  O   HOH D 137       2.325  26.108  51.798  1.00  0.00      D    O  
HETATM  880  H1  HOH D 137       2.496  25.145  51.587  1.00  0.00      D    H  
HETATM  881  H2  HOH D 137       2.577  26.290  52.748  1.00  0.00      D    H  
HETATM  882  O   HOH D 138      32.927   0.875  70.053  1.00  0.00      D    O  
HETATM  883  H1  HOH D 138      33.296   0.854  69.124  1.00  0.00      D    H  
HETATM  884  H2  HOH D 138      33.562   0.415  70.674  1.00  0.00      D    H  
HETATM  885  O   HOH D 139      19.945  38.506  83.324  1.00  0.00      D    O  
HETATM  886  H1  HOH D 139      20.902  38.714  83.123  1.00  0.00      D    H  
HETATM  887  H2  HOH D 139      19.808  38.488  84.314  1.00  0.00      D    H  
HETATM  888  O   HOH D 140       8.072  24.427  98.855  1.00  0.00      D    O  
HETATM  889  H1  HOH D 140       8.153  25.039  98.069  1.00  0.00      D    H  
HETATM  890  H2  HOH D 140       7.410  23.706  98.649  1.00  0.00      D    H  
HETATM  891  O   HOH D 141      18.324  32.888  27.464  1.00  0.00      D    O  
HETATM  892  H1  HOH D 141      18.497  32.235  28.201  1.00  0.00      D    H  
HETATM  893  H2  HOH D 141      19.170  33.050  26.956  1.00  0.00      D    H  
HETATM  894  O   HOH D 142      44.343   1.395  60.034  1.00  0.00      D    O  
HETATM  895  H1  HOH D 142      45.336   1.312  59.949  1.00  0.00      D    H  
HETATM  896  H2  HOH D 142      44.108   1.623  60.979  1.00  0.00      D    H  
HETATM  897  O   HOH D 143      38.986  32.842  81.886  1.00  0.00      D    O  
HETATM  898  H1  HOH D 143      38.814  33.827  81.874  1.00  0.00      D    H  
HETATM  899  H2  HOH D 143      39.718  32.623  81.240  1.00  0.00      D    H  
HETATM  900  O   HOH D 144      25.368   8.353  30.956  1.00  0.00      D    O  
HETATM  901  H1  HOH D 144      26.089   9.041  30.883  1.00  0.00      D    H  
HETATM  902  H2  HOH D 144      24.564   8.757  31.394  1.00  0.00      D    H  
HETATM  903  O   HOH D 145      43.898  39.561  36.569  1.00  0.00      D    O  
HETATM  904  H1  HOH D 145      43.328  39.303  35.789  1.00  0.00      D    H  
HETATM  905  H2  HOH D 145      43.795  40.539  36.748  1.00  0.00      D    H  
HETATM  906  O   HOH D 146      47.431  20.210  64.462  1.00  0.00      D    O  
HETATM  907  H1  HOH D 146      47.314  21.110  64.882  1.00  0.00      D    H  
HETATM  908  H2  HOH D 146      47.526  20.314  63.472  1.00  0.00      D    H  
HETATM  909  O   HOH D 147      12.406   6.340  32.190  1.00  0.00      D    O  
HETATM  910  H1  HOH D 147      12.294   6.409  31.198  1.00  0.00      D    H  
HETATM  911  H2  HOH D 147      11.882   7.067  32.635  1.00  0.00      D    H  
HETATM  912  O   HOH D 148       7.479  28.684  87.397  1.00  0.00      D    O  
HETATM  913  H1  HOH D 148       7.050  29.513  87.756  1.00  0.00      D    H  
HETATM  914  H2  HOH D 148       7.730  28.827  86.439  1.00  0.00      D    H  
HETATM  915  O   HOH D 149      37.003   9.926  21.595  1.00  0.00      D    O  
HETATM  916  H1  HOH D 149      37.973  10.155  21.516  1.00  0.00      D    H  
HETATM  917  H2  HOH D 149      36.472  10.762  21.729  1.00  0.00      D    H  
HETATM  918  O   HOH D 150      14.577  32.101  28.405  1.00  0.00      D    O  
HETATM  919  H1  HOH D 150      14.292  32.828  29.030  1.00  0.00      D    H  
HETATM  920  H2  HOH D 150      15.020  32.505  27.604  1.00  0.00      D    H  
HETATM  921  O   HOH D 151       2.691  32.167  74.805  1.00  0.00      D    O  
HETATM  922  H1  HOH D 151       3.229  31.511  75.334  1.00  0.00      D    H  
HETATM  923  H2  HOH D 151       3.109  32.292  73.905  1.00  0.00      D    H  
HETATM  924  O   HOH D 152       6.257  29.896  83.481  1.00  0.00      D    O  
HETATM  925  H1  HOH D 152       7.226  29.970  83.717  1.00  0.00      D    H  
HETATM  926  H2  HOH D 152       5.941  28.964  83.659  1.00  0.00      D    H  
HETATM  927  O   HOH D 153       3.092  15.125  12.218  1.00  0.00      D    O  
HETATM  928  H1  HOH D 153       3.150  14.442  12.946  1.00  0.00      D    H  
HETATM  929  H2  HOH D 153       2.171  15.119  11.827  1.00  0.00      D    H  
HETATM  930  O   HOH D 154       5.651  14.088   6.165  1.00  0.00      D    O  
HETATM  931  H1  HOH D 154       5.823  14.575   5.309  1.00  0.00      D    H  
HETATM  932  H2  HOH D 154       4.923  13.416   6.025  1.00  0.00      D    H  
HETATM  933  O   HOH D 155      44.391  13.798  60.992  1.00  0.00      D    O  
HETATM  934  H1  HOH D 155      45.341  13.630  60.727  1.00  0.00      D    H  
HETATM  935  H2  HOH D 155      44.305  13.729  61.986  1.00  0.00      D    H  
HETATM  936  O   HOH D 156      36.474  10.735   5.080  1.00  0.00      D    O  
HETATM  937  H1  HOH D 156      36.672   9.844   4.672  1.00  0.00      D    H  
HETATM  938  H2  HOH D 156      35.546  11.016   4.833  1.00  0.00      D    H  
HETATM  939  O   HOH D 157      46.346  23.460  47.968  1.00  0.00      D    O  
HETATM  940  H1  HOH D 157      45.362  23.304  48.061  1.00  0.00      D    H  
HETATM  941  H2  HOH D 157      46.693  23.901  48.797  1.00  0.00      D    H  
HETATM  942  O   HOH D 158      35.283  35.578  64.441  1.00  0.00      D    O  
HETATM  943  H1  HOH D 158      34.378  35.660  64.858  1.00  0.00      D    H  
HETATM  944  H2  HOH D 158      35.491  34.613  64.281  1.00  0.00      D    H  
HETATM  945  O   HOH D 159       7.830  38.814  80.881  1.00  0.00      D    O  
HETATM  946  H1  HOH D 159       7.955  38.410  81.788  1.00  0.00      D    H  
HETATM  947  H2  HOH D 159       8.358  39.660  80.817  1.00  0.00      D    H  
HETATM  948  O   HOH D 160      15.666   4.350  44.765  1.00  0.00      D    O  
HETATM  949  H1  HOH D 160      14.895   4.496  44.145  1.00  0.00      D    H  
HETATM  950  H2  HOH D 160      15.921   5.218  45.191  1.00  0.00      D    H  
HETATM  951  O   HOH D 161      43.345  16.568  17.506  1.00  0.00      D    O  
HETATM  952  H1  HOH D 161      42.831  17.416  17.641  1.00  0.00      D    H  
HETATM  953  H2  HOH D 161      43.217  16.247  16.567  1.00  0.00      D    H  
HETATM  954  O   HOH D 162      12.543  14.274   3.000  1.00  0.00      D    O  
HETATM  955  H1  HOH D 162      12.455  13.290   3.153  1.00  0.00      D    H  
HETATM  956  H2  HOH D 162      13.189  14.657   3.660  1.00  0.00      D    H  
HETATM  957  O   HOH D 163      49.573  35.127  19.760  1.00  0.00      D    O  
HETATM  958  H1  HOH D 163      49.000  35.946  19.726  1.00  0.00      D    H  
HETATM  959  H2  HOH D 163      48.995  34.321  19.881  1.00  0.00      D    H  
HETATM  960  O   HOH D 164      14.220  25.989 104.268  1.00  0.00      D    O  
HETATM  961  H1  HOH D 164      13.920  26.085 103.319  1.00  0.00      D    H  
HETATM  962  H2  HOH D 164      14.636  26.845 104.574  1.00  0.00      D    H  
HETATM  963  O   HOH D 165      37.350  11.647  41.007  1.00  0.00      D    O  
HETATM  964  H1  HOH D 165      37.655  11.271  40.132  1.00  0.00      D    H  
HETATM  965  H2  HOH D 165      38.006  11.404  41.721  1.00  0.00      D    H  
HETATM  966  O   HOH D 166      31.638  21.881  19.863  1.00  0.00      D    O  
HETATM  967  H1  HOH D 166      32.616  22.048  19.735  1.00  0.00      D    H  
HETATM  968  H2  HOH D 166      31.408  20.969  19.524  1.00  0.00      D    H  
HETATM  969  O   HOH D 167       1.216  14.965  99.406  1.00  0.00      D    O  
HETATM  970  H1  HOH D 167       1.038  14.712 100.357  1.00  0.00      D    H  
HETATM  971  H2  HOH D 167       0.477  14.623  98.826  1.00  0.00      D    H  
HETATM  972  O   HOH D 168      27.977  15.134 101.607  1.00  0.00      D    O  
HETATM  973  H1  HOH D 168      27.053  15.429 101.366  1.00  0.00      D    H  
HETATM  974  H2  HOH D 168      28.004  14.137 101.666  1.00  0.00      D    H  
HETATM  975  O   HOH D 169       3.491  29.738  99.487  1.00  0.00      D    O  
HETATM  976  H1  HOH D 169       4.237  30.067 100.066  1.00  0.00      D    H  
HETATM  977  H2  HOH D 169       2.890  30.502  99.252  1.00  0.00      D    H  
HETATM  978  O   HOH D 170      31.099   2.183  12.185  1.00  0.00      D    O  
HETATM  979  H1  HOH D 170      31.359   2.069  13.144  1.00  0.00      D    H  
HETATM  980  H2  HOH D 170      31.625   1.548  11.619  1.00  0.00      D    H  
HETATM  981  O   HOH D 171       7.020  27.553  81.450  1.00  0.00      D    O  
HETATM  982  H1  HOH D 171       6.203  27.686  80.888  1.00  0.00      D    H  
HETATM  983  H2  HOH D 171       6.747  27.330  82.386  1.00  0.00      D    H  
HETATM  984  O   HOH D 172      37.211  14.899  77.382  1.00  0.00      D    O  
HETATM  985  H1  HOH D 172      36.387  14.608  77.868  1.00  0.00      D    H  
HETATM  986  H2  HOH D 172      37.008  15.714  76.840  1.00  0.00      D    H  
HETATM  987  O   HOH D 173      37.330  24.060  28.761  1.00  0.00      D    O  
HETATM  988  H1  HOH D 173      36.526  24.652  28.819  1.00  0.00      D    H  
HETATM  989  H2  HOH D 173      38.144  24.574  29.032  1.00  0.00      D    H  
HETATM  990  O   HOH D 174      47.074  28.478  76.273  1.00  0.00      D    O  
HETATM  991  H1  HOH D 174      46.549  29.220  76.690  1.00  0.00      D    H  
HETATM  992  H2  HOH D 174      47.820  28.862  75.729  1.00  0.00      D    H  
HETATM  993  O   HOH D 175      18.220  24.835 112.814  1.00  0.00      D    O  
HETATM  994  H1  HOH D 175      18.438  24.619 111.862  1.00  0.00      D    H  
HETATM  995  H2  HOH D 175      19.063  25.049 113.308  1.00  0.00      D    H  
HETATM  996  O   HOH D 176      45.911  19.513 103.258  1.00  0.00      D    O  
HETATM  997  H1  HOH D 176      46.331  19.000 104.006  1.00  0.00      D    H  
HETATM  998  H2  HOH D 176      46.621  20.001 102.749  1.00  0.00      D    H  
HETATM  999  O   HOH D 177      20.682  32.595  15.899  1.00  0.00      D    O  
HETATM 1000  H1  HOH D 177      20.038  33.206  16.359  1.00  0.00      D    H  
HETATM 1001  H2  HOH D 177      21.234  32.116  16.582  1.00  0.00      D    H  
HETATM 1002  O   HOH D 178       5.353   3.828 112.623  1.00  0.00      D    O  
HETATM 1003  H1  HOH D 178       4.563   3.758 113.231  1.00  0.00      D    H  
HETATM 1004  H2  HOH D 178       5.695   4.767 112.626  1.00  0.00      D    H  
HETATM 1005  O   HOH D 179      17.316  13.559  23.242  1.00  0.00      D    O  
HETATM 1006  H1  HOH D 179      17.273  14.407  22.714  1.00  0.00      D    H  
HETATM 1007  H2  HOH D 179      16.571  12.953  22.960  1.00  0.00      D    H  
HETATM 1008  O   HOH D 180      38.188  41.344 110.130  1.00  0.00      D    O  
HETATM 1009  H1  HOH D 180      38.114  42.339 110.192  1.00  0.00      D    H  
HETATM 1010  H2  HOH D 180      37.388  40.923 110.559  1.00  0.00      D    H  
HETATM 1011  O   HOH D 181      38.296  12.469  96.210  1.00  0.00      D    O  
HETATM 1012  H1  HOH D 181      37.506  13.023  95.948  1.00  0.00      D    H  
HETATM 1013  H2  HOH D 181      38.255  11.587  95.741  1.00  0.00      D    H  
HETATM 1014  O   HOH D 182      18.709  36.815  81.746  1.00  0.00      D    O  
HETATM 1015  H1  HOH D 182      19.013  37.438  82.467  1.00  0.00      D    H  
HETATM 1016  H2  HOH D 182      19.504  36.379  81.325  1.00  0.00      D    H  
HETATM 1017  O   HOH D 183      23.483  37.898  46.443  1.00  0.00      D    O  
HETATM 1018  H1  HOH D 183      24.331  38.171  45.988  1.00  0.00      D    H  
HETATM 1019  H2  HOH D 183      23.392  38.397  47.305  1.00  0.00      D    H  
HETATM 1020  O   HOH D 184      29.804  41.820  84.901  1.00  0.00      D    O  
HETATM 1021  H1  HOH D 184      29.827  40.916  84.474  1.00  0.00      D    H  
HETATM 1022  H2  HOH D 184      30.456  41.848  85.659  1.00  0.00      D    H  
HETATM 1023  O   HOH D 185      39.511  26.114  28.925  1.00  0.00      D    O  
HETATM 1024  H1  HOH D 185      39.020  26.889  28.528  1.00  0.00      D    H  
HETATM 1025  H2  HOH D 185      40.341  25.938  28.395  1.00  0.00      D    H  
HETATM 1026  O   HOH D 186      11.222  30.726  99.854  1.00  0.00      D    O  
HETATM 1027  H1  HOH D 186      10.766  30.010  99.326  1.00  0.00      D    H  
HETATM 1028  H2  HOH D 186      11.796  30.307 100.558  1.00  0.00      D    H  
HETATM 1029  O   HOH D 187      21.842  40.956  87.003  1.00  0.00      D    O  
HETATM 1030  H1  HOH D 187      21.921  40.717  86.035  1.00  0.00      D    H  
HETATM 1031  H2  HOH D 187      21.047  41.548  87.136  1.00  0.00      D    H  
HETATM 1032  O   HOH D 188       8.010  25.269  14.171  1.00  0.00      D    O  
HETATM 1033  H1  HOH D 188       8.123  25.428  13.191  1.00  0.00      D    H  
HETATM 1034  H2  HOH D 188       8.399  24.379  14.412  1.00  0.00      D    H  
HETATM 1035  O   HOH D 189      41.643  33.085  22.061  1.00  0.00      D    O  
HETATM 1036  H1  HOH D 189      42.528  33.008  22.521  1.00  0.00      D    H  
HETATM 1037  H2  HOH D 189      41.734  32.787  21.111  1.00  0.00      D    H  
HETATM 1038  O   HOH D 190      40.789  40.736 118.146  1.00  0.00      D    O  
HETATM 1039  H1  HOH D 190      40.702  39.751 117.998  1.00  0.00      D    H  
HETATM 1040  H2  HOH D 190      40.791  40.927 119.127  1.00  0.00      D    H  
HETATM 1041  O   HOH D 191      21.707  36.635 104.743  1.00  0.00      D    O  
HETATM 1042  H1  HOH D 191      21.910  36.107 105.568  1.00  0.00      D    H  
HETATM 1043  H2  HOH D 191      21.272  37.498 105.000  1.00  0.00      D    H  
HETATM 1044  O   HOH D 192      29.763  27.345  89.114  1.00  0.00      D    O  
HETATM 1045  H1  HOH D 192      29.828  26.368  88.914  1.00  0.00      D    H  
HETATM 1046  H2  HOH D 192      30.010  27.508  90.069  1.00  0.00      D    H  
HETATM 1047  O   HOH D 193      27.737   8.435  10.101  1.00  0.00      D    O  
HETATM 1048  H1  HOH D 193      28.286   8.978   9.466  1.00  0.00      D    H  
HETATM 1049  H2  HOH D 193      28.203   8.383  10.984  1.00  0.00      D    H  
HETATM 1050  O   HOH D 194      21.639   2.585  72.942  1.00  0.00      D    O  
HETATM 1051  H1  HOH D 194      21.235   2.267  73.799  1.00  0.00      D    H  
HETATM 1052  H2  HOH D 194      21.224   2.094  72.176  1.00  0.00      D    H  
HETATM 1053  O   HOH D 195      31.158  35.956  24.603  1.00  0.00      D    O  
HETATM 1054  H1  HOH D 195      30.672  35.892  25.475  1.00  0.00      D    H  
HETATM 1055  H2  HOH D 195      30.615  36.492  23.957  1.00  0.00      D    H  
HETATM 1056  O   HOH D 196       4.860  41.669 114.510  1.00  0.00      D    O  
HETATM 1057  H1  HOH D 196       5.536  41.922 115.202  1.00  0.00      D    H  
HETATM 1058  H2  HOH D 196       5.273  41.731 113.602  1.00  0.00      D    H  
HETATM 1059  O   HOH D 197      43.722   1.064  17.996  1.00  0.00      D    O  
HETATM 1060  H1  HOH D 197      44.625   0.639  18.070  1.00  0.00      D    H  
HETATM 1061  H2  HOH D 197      43.138   0.506  17.408  1.00  0.00      D    H  
HETATM 1062  O   HOH D 198      33.938  40.493  10.072  1.00  0.00      D    O  
HETATM 1063  H1  HOH D 198      34.309  39.567  10.141  1.00  0.00      D    H  
HETATM 1064  H2  HOH D 198      34.364  41.075  10.764  1.00  0.00      D    H  
HETATM 1065  O   HOH D 199      36.836  -0.349  90.565  1.00  0.00      D    O  
HETATM 1066  H1  HOH D 199      36.550  -0.072  91.483  1.00  0.00      D    H  
HETATM 1067  H2  HOH D 199      36.754   0.428  89.942  1.00  0.00      D    H  
HETATM 1068  O   HOH D 200      16.551  20.244  80.389  1.00  0.00      D    O  
HETATM 1069  H1  HOH D 200      15.605  20.567  80.362  1.00  0.00      D    H  
HETATM 1070  H2  HOH D 200      17.086  20.721  79.692  1.00  0.00      D    H  
HETATM 1071  O   HOH D 201      45.511   1.457  48.629  1.00  0.00      D    O  
HETATM 1072  H1  HOH D 201      45.108   0.766  48.029  1.00  0.00      D    H  
HETATM 1073  H2  HOH D 201      46.125   1.014  49.282  1.00  0.00      D    H  
HETATM 1074  O   HOH D 202       0.566   6.453  32.420  1.00  0.00      D    O  
HETATM 1075  H1  HOH D 202       0.205   6.188  33.314  1.00  0.00      D    H  
HETATM 1076  H2  HOH D 202       1.113   5.704  32.046  1.00  0.00      D    H  
HETATM 1077  O   HOH D 203      47.346  21.342  33.970  1.00  0.00      D    O  
HETATM 1078  H1  HOH D 203      47.885  20.992  34.736  1.00  0.00      D    H  
HETATM 1079  H2  HOH D 203      46.374  21.300  34.199  1.00  0.00      D    H  
HETATM 1080  O   HOH D 204      34.408  40.938  73.586  1.00  0.00      D    O  
HETATM 1081  H1  HOH D 204      34.513  40.997  74.578  1.00  0.00      D    H  
HETATM 1082  H2  HOH D 204      34.959  40.180  73.237  1.00  0.00      D    H  
HETATM 1083  O   HOH D 205      25.102  17.890  68.236  1.00  0.00      D    O  
HETATM 1084  H1  HOH D 205      25.332  18.789  68.609  1.00  0.00      D    H  
HETATM 1085  H2  HOH D 205      24.815  17.988  67.284  1.00  0.00      D    H  
HETATM 1086  O   HOH D 206      30.415  25.477  35.306  1.00  0.00      D    O  
HETATM 1087  H1  HOH D 206      29.756  24.971  35.862  1.00  0.00      D    H  
HETATM 1088  H2  HOH D 206      31.329  25.093  35.439  1.00  0.00      D    H  
HETATM 1089  O   HOH D 207      22.262  25.274  84.458  1.00  0.00      D    O  
HETATM 1090  H1  HOH D 207      21.702  24.445  84.480  1.00  0.00      D    H  
HETATM 1091  H2  HOH D 207      22.593  25.427  83.527  1.00  0.00      D    H  
HETATM 1092  O   HOH D 208      31.292  29.767  16.402  1.00  0.00      D    O  
HETATM 1093  H1  HOH D 208      30.535  30.220  15.930  1.00  0.00      D    H  
HETATM 1094  H2  HOH D 208      32.159  30.151  16.085  1.00  0.00      D    H  
HETATM 1095  O   HOH D 209       1.164   2.989  40.054  1.00  0.00      D    O  
HETATM 1096  H1  HOH D 209       1.542   3.889  40.272  1.00  0.00      D    H  
HETATM 1097  H2  HOH D 209       1.734   2.279  40.467  1.00  0.00      D    H  
HETATM 1098  O   HOH D 210      28.936  29.446 114.715  1.00  0.00      D    O  
HETATM 1099  H1  HOH D 210      28.664  29.336 115.671  1.00  0.00      D    H  
HETATM 1100  H2  HOH D 210      29.511  30.260 114.624  1.00  0.00      D    H  
HETATM 1101  O   HOH D 211      37.759   5.823  55.226  1.00  0.00      D    O  
HETATM 1102  H1  HOH D 211      38.611   5.974  55.727  1.00  0.00      D    H  
HETATM 1103  H2  HOH D 211      37.603   6.584  54.596  1.00  0.00      D    H  
HETATM 1104  O   HOH D 212       2.980   4.446  20.413  1.00  0.00      D    O  
HETATM 1105  H1  HOH D 212       2.680   5.043  19.668  1.00  0.00      D    H  
HETATM 1106  H2  HOH D 212       3.907   4.698  20.689  1.00  0.00      D    H  
HETATM 1107  O   HOH D 213      47.553  25.920   7.206  1.00  0.00      D    O  
HETATM 1108  H1  HOH D 213      48.463  25.983   7.616  1.00  0.00      D    H  
HETATM 1109  H2  HOH D 213      47.499  25.099   6.638  1.00  0.00      D    H  
HETATM 1110  O   HOH D 214      19.730  17.433   3.162  1.00  0.00      D    O  
HETATM 1111  H1  HOH D 214      19.419  18.323   3.495  1.00  0.00      D    H  
HETATM 1112  H2  HOH D 214      18.988  16.768   3.244  1.00  0.00      D    H  
HETATM 1113  O   HOH D 215      26.185  36.878  70.185  1.00  0.00      D    O  
HETATM 1114  H1  HOH D 215      26.299  37.170  69.235  1.00  0.00      D    H  
HETATM 1115  H2  HOH D 215      27.012  36.406  70.490  1.00  0.00      D    H  
HETATM 1116  O   HOH D 216      47.307   2.775 106.796  1.00  0.00      D    O  
HETATM 1117  H1  HOH D 216      47.352   2.519 107.762  1.00  0.00      D    H  
HETATM 1118  H2  HOH D 216      46.716   2.133 106.308  1.00  0.00      D    H  
HETATM 1119  O   HOH D 217      17.906   2.301  98.915  1.00  0.00      D    O  
HETATM 1120  H1  HOH D 217      17.623   3.248  98.765  1.00  0.00      D    H  
HETATM 1121  H2  HOH D 217      17.778   1.778  98.072  1.00  0.00      D    H  
HETATM 1122  O   HOH D 218       6.485  22.463  97.590  1.00  0.00      D    O  
HETATM 1123  H1  HOH D 218       6.239  23.016  96.794  1.00  0.00      D    H  
HETATM 1124  H2  HOH D 218       7.275  21.891  97.367  1.00  0.00      D    H  
HETATM 1125  O   HOH D 219      48.200  37.738  44.823  1.00  0.00      D    O  
HETATM 1126  H1  HOH D 219      47.270  37.989  45.090  1.00  0.00      D    H  
HETATM 1127  H2  HOH D 219      48.186  37.323  43.913  1.00  0.00      D    H  
HETATM 1128  O   HOH D 220       2.991  27.209  46.375  1.00  0.00      D    O  
HETATM 1129  H1  HOH D 220       3.019  28.209  46.358  1.00  0.00      D    H  
HETATM 1130  H2  HOH D 220       3.304  26.852  45.495  1.00  0.00      D    H  
HETATM 1131  O   HOH D 221       2.398  10.091  37.400  1.00  0.00      D    O  
HETATM 1132  H1  HOH D 221       2.904   9.256  37.615  1.00  0.00      D    H  
HETATM 1133  H2  HOH D 221       2.782  10.511  36.578  1.00  0.00      D    H  
HETATM 1134  O   HOH D 222      47.700  20.863 101.894  1.00  0.00      D    O  
HETATM 1135  H1  HOH D 222      47.331  21.180 101.020  1.00  0.00      D    H  
HETATM 1136  H2  HOH D 222      48.617  20.489 101.753  1.00  0.00      D    H  
HETATM 1137  O   HOH D 223      11.108  32.783   5.339  1.00  0.00      D    O  
HETATM 1138  H1  HOH D 223      10.134  32.656   5.530  1.00  0.00      D    H  
HETATM 1139  H2  HOH D 223      11.488  33.452   5.978  1.00  0.00      D    H  
HETATM 1140  O   HOH D 224      31.206  26.539  57.224  1.00  0.00      D    O  
HETATM 1141  H1  HOH D 224      30.709  26.130  56.460  1.00  0.00      D    H  
HETATM 1142  H2  HOH D 224      31.181  27.535  57.143  1.00  0.00      D    H  
HETATM 1143  O   HOH D 225      34.970   0.143 106.214  1.00  0.00      D    O  
HETATM 1144  H1  HOH D 225      34.388   0.412 105.446  1.00  0.00      D    H  
HETATM 1145  H2  HOH D 225      34.461  -0.467 106.821  1.00  0.00      D    H  
HETATM 1146  O   HOH D 226      41.950  18.920  11.626  1.00  0.00      D    O  
HETATM 1147  H1  HOH D 226      41.049  19.293  11.404  1.00  0.00      D    H  
HETATM 1148  H2  HOH D 226      42.466  18.771  10.782  1.00  0.00      D    H  
HETATM 1149  O   HOH D 227      24.467  34.424   3.452  1.00  0.00      D    O  
HETATM 1150  H1  HOH D 227      23.595  33.949   3.568  1.00  0.00      D    H  
HETATM 1151  H2  HOH D 227      24.372  35.373   3.753  1.00  0.00      D    H  
HETATM 1152  O   HOH D 228      36.215  29.245 108.923  1.00  0.00      D    O  
HETATM 1153  H1  HOH D 228      36.727  29.712 109.644  1.00  0.00      D    H  
HETATM 1154  H2  HOH D 228      36.467  29.628 108.035  1.00  0.00      D    H  
HETATM 1155  O   HOH D 229      25.342  33.739  23.389  1.00  0.00      D    O  
HETATM 1156  H1  HOH D 229      24.834  33.372  24.169  1.00  0.00      D    H  
HETATM 1157  H2  HOH D 229      25.106  34.703  23.262  1.00  0.00      D    H  
HETATM 1158  O   HOH D 230       6.520  18.093  59.446  1.00  0.00      D    O  
HETATM 1159  H1  HOH D 230       7.014  18.960  59.495  1.00  0.00      D    H  
HETATM 1160  H2  HOH D 230       7.037  17.445  58.887  1.00  0.00      D    H  
HETATM 1161  O   HOH D 231      30.575   5.645  12.714  1.00  0.00      D    O  
HETATM 1162  H1  HOH D 231      30.611   4.777  12.218  1.00  0.00      D    H  
HETATM 1163  H2  HOH D 231      30.879   5.504  13.656  1.00  0.00      D    H  
HETATM 1164  O   HOH D 232      21.640  19.553  61.616  1.00  0.00      D    O  
HETATM 1165  H1  HOH D 232      20.741  19.837  61.282  1.00  0.00      D    H  
HETATM 1166  H2  HOH D 232      22.320  20.246  61.376  1.00  0.00      D    H  
HETATM 1167  O   HOH D 233      40.712  37.496  25.419  1.00  0.00      D    O  
HETATM 1168  H1  HOH D 233      40.849  36.562  25.749  1.00  0.00      D    H  
HETATM 1169  H2  HOH D 233      41.383  37.700  24.707  1.00  0.00      D    H  
HETATM 1170  O   HOH D 234      33.941  18.160  72.704  1.00  0.00      D    O  
HETATM 1171  H1  HOH D 234      33.442  18.802  72.123  1.00  0.00      D    H  
HETATM 1172  H2  HOH D 234      33.892  17.244  72.306  1.00  0.00      D    H  
HETATM 1173  O   HOH D 235      22.877  15.121 117.928  1.00  0.00      D    O  
HETATM 1174  H1  HOH D 235      22.858  15.235 118.921  1.00  0.00      D    H  
HETATM 1175  H2  HOH D 235      22.206  14.429 117.659  1.00  0.00      D    H  
HETATM 1176  O   HOH D 236      27.881  28.177  63.247  1.00  0.00      D    O  
HETATM 1177  H1  HOH D 236      28.735  28.159  63.768  1.00  0.00      D    H  
HETATM 1178  H2  HOH D 236      27.258  27.481  63.605  1.00  0.00      D    H  
HETATM 1179  O   HOH D 237      19.761  21.262 112.184  1.00  0.00      D    O  
HETATM 1180  H1  HOH D 237      20.153  21.854 111.480  1.00  0.00      D    H  
HETATM 1181  H2  HOH D 237      18.804  21.072 111.965  1.00  0.00      D    H  
HETATM 1182  O   HOH D 238      25.877  23.161  82.629  1.00  0.00      D    O  
HETATM 1183  H1  HOH D 238      26.272  22.404  82.108  1.00  0.00      D    H  
HETATM 1184  H2  HOH D 238      26.422  23.318  83.453  1.00  0.00      D    H  
HETATM 1185  O   HOH D 239      40.044  10.897  50.240  1.00  0.00      D    O  
HETATM 1186  H1  HOH D 239      39.993  11.541  51.003  1.00  0.00      D    H  
HETATM 1187  H2  HOH D 239      39.829   9.976  50.566  1.00  0.00      D    H  
HETATM 1188  O   HOH D 240      38.654  32.070 105.561  1.00  0.00      D    O  
HETATM 1189  H1  HOH D 240      37.778  32.165 105.088  1.00  0.00      D    H  
HETATM 1190  H2  HOH D 240      38.492  31.823 106.517  1.00  0.00      D    H  
HETATM 1191  O   HOH D 241      21.684  15.923  84.209  1.00  0.00      D    O  
HETATM 1192  H1  HOH D 241      20.947  16.175  83.581  1.00  0.00      D    H  
HETATM 1193  H2  HOH D 241      21.293  15.553  85.051  1.00  0.00      D    H  
HETATM 1194  O   HOH D 242       3.052  28.783  25.734  1.00  0.00      D    O  
HETATM 1195  H1  HOH D 242       2.453  28.448  25.007  1.00  0.00      D    H  
HETATM 1196  H2  HOH D 242       2.976  29.778  25.797  1.00  0.00      D    H  
HETATM 1197  O   HOH D 243      40.525  20.685 115.363  1.00  0.00      D    O  
HETATM 1198  H1  HOH D 243      39.844  20.116 114.902  1.00  0.00      D    H  
HETATM 1199  H2  HOH D 243      40.559  20.444 116.333  1.00  0.00      D    H  
HETATM 1200  O   HOH D 244      27.892  14.192  93.236  1.00  0.00      D    O  
HETATM 1201  H1  HOH D 244      27.327  14.990  93.448  1.00  0.00      D    H  
HETATM 1202  H2  HOH D 244      28.027  14.133  92.247  1.00  0.00      D    H  
HETATM 1203  O   HOH D 245      43.550  13.179   6.345  1.00  0.00      D    O  
HETATM 1204  H1  HOH D 245      42.577  13.144   6.117  1.00  0.00      D    H  
HETATM 1205  H2  HOH D 245      43.997  13.880   5.789  1.00  0.00      D    H  
HETATM 1206  O   HOH D 246      41.413  14.166  46.840  1.00  0.00      D    O  
HETATM 1207  H1  HOH D 246      42.219  13.888  47.363  1.00  0.00      D    H  
HETATM 1208  H2  HOH D 246      40.658  14.357  47.467  1.00  0.00      D    H  
HETATM 1209  O   HOH D 247      19.051  36.862  40.389  1.00  0.00      D    O  
HETATM 1210  H1  HOH D 247      19.893  36.333  40.496  1.00  0.00      D    H  
HETATM 1211  H2  HOH D 247      19.277  37.797  40.115  1.00  0.00      D    H  
HETATM 1212  O   HOH D 248      25.091  42.319  46.468  1.00  0.00      D    O  
HETATM 1213  H1  HOH D 248      25.200  41.890  47.365  1.00  0.00      D    H  
HETATM 1214  H2  HOH D 248      25.846  42.043  45.873  1.00  0.00      D    H  
HETATM 1215  O   HOH D 249      21.777  15.539  99.458  1.00  0.00      D    O  
HETATM 1216  H1  HOH D 249      21.443  16.420  99.792  1.00  0.00      D    H  
HETATM 1217  H2  HOH D 249      22.057  15.629  98.502  1.00  0.00      D    H  
HETATM 1218  O   HOH D 250      18.495  33.528  57.633  1.00  0.00      D    O  
HETATM 1219  H1  HOH D 250      18.897  34.396  57.341  1.00  0.00      D    H  
HETATM 1220  H2  HOH D 250      17.503  33.563  57.512  1.00  0.00      D    H  
HETATM 1221  O   HOH D 251       7.949  15.129 117.744  1.00  0.00      D    O  
HETATM 1222  H1  HOH D 251       8.451  15.367 118.576  1.00  0.00      D    H  
HETATM 1223  H2  HOH D 251       7.146  14.584 117.984  1.00  0.00      D    H  
HETATM 1224  O   HOH D 252      36.957  23.977   3.229  1.00  0.00      D    O  
HETATM 1225  H1  HOH D 252      37.791  23.496   3.499  1.00  0.00      D    H  
HETATM 1226  H2  HOH D 252      36.215  23.316   3.112  1.00  0.00      D    H  
HETATM 1227  O   HOH D 253      30.946  38.434  88.182  1.00  0.00      D    O  
HETATM 1228  H1  HOH D 253      30.616  39.305  88.546  1.00  0.00      D    H  
HETATM 1229  H2  HOH D 253      31.847  38.566  87.768  1.00  0.00      D    H  
HETATM 1230  O   HOH D 254      21.407  27.705 115.991  1.00  0.00      D    O  
HETATM 1231  H1  HOH D 254      21.108  28.570 116.394  1.00  0.00      D    H  
HETATM 1232  H2  HOH D 254      21.180  26.953 116.610  1.00  0.00      D    H  
HETATM 1233  O   HOH D 255       9.697  37.495  92.021  1.00  0.00      D    O  
HETATM 1234  H1  HOH D 255       9.381  37.071  92.870  1.00  0.00      D    H  
HETATM 1235  H2  HOH D 255       9.290  38.404  91.931  1.00  0.00      D    H  
HETATM 1236  O   HOH D 256      38.256  20.584  86.387  1.00  0.00      D    O  
HETATM 1237  H1  HOH D 256      38.531  20.252  85.484  1.00  0.00      D    H  
HETATM 1238  H2  HOH D 256      38.684  21.471  86.561  1.00  0.00      D    H  
HETATM 1239  O   HOH D 257      38.678  36.491  70.823  1.00  0.00      D    O  
HETATM 1240  H1  HOH D 257      39.071  36.086  71.648  1.00  0.00      D    H  
HETATM 1241  H2  HOH D 257      39.280  37.216  70.488  1.00  0.00      D    H  
HETATM 1242  O   HOH D 258       3.223  38.348  41.259  1.00  0.00      D    O  
HETATM 1243  H1  HOH D 258       3.257  37.776  42.079  1.00  0.00      D    H  
HETATM 1244  H2  HOH D 258       3.232  39.312  41.524  1.00  0.00      D    H  
HETATM 1245  O   HOH D 259      13.888  10.309   8.678  1.00  0.00      D    O  
HETATM 1246  H1  HOH D 259      13.604  10.015   7.766  1.00  0.00      D    H  
HETATM 1247  H2  HOH D 259      14.482  11.110   8.600  1.00  0.00      D    H  
HETATM 1248  O   HOH D 260      34.201  14.246 113.754  1.00  0.00      D    O  
HETATM 1249  H1  HOH D 260      33.518  13.622 114.134  1.00  0.00      D    H  
HETATM 1250  H2  HOH D 260      33.740  15.025 113.329  1.00  0.00      D    H  
HETATM 1251  O   HOH D 261      42.151  30.451  74.286  1.00  0.00      D    O  
HETATM 1252  H1  HOH D 261      42.286  30.520  75.275  1.00  0.00      D    H  
HETATM 1253  H2  HOH D 261      42.701  31.147  73.826  1.00  0.00      D    H  
HETATM 1254  O   HOH D 262      14.032  35.279  45.231  1.00  0.00      D    O  
HETATM 1255  H1  HOH D 262      14.470  34.428  44.940  1.00  0.00      D    H  
HETATM 1256  H2  HOH D 262      14.608  36.055  44.977  1.00  0.00      D    H  
HETATM 1257  O   HOH D 263      28.767  10.794 111.381  1.00  0.00      D    O  
HETATM 1258  H1  HOH D 263      29.130  11.624 110.958  1.00  0.00      D    H  
HETATM 1259  H2  HOH D 263      29.166  10.682 112.291  1.00  0.00      D    H  
HETATM 1260  O   HOH D 264      36.162  30.962  94.686  1.00  0.00      D    O  
HETATM 1261  H1  HOH D 264      36.760  30.919  95.486  1.00  0.00      D    H  
HETATM 1262  H2  HOH D 264      36.614  31.480  93.960  1.00  0.00      D    H  
HETATM 1263  O   HOH D 265       6.279   6.314 108.999  1.00  0.00      D    O  
HETATM 1264  H1  HOH D 265       5.773   7.175 109.047  1.00  0.00      D    H  
HETATM 1265  H2  HOH D 265       5.664   5.554 109.208  1.00  0.00      D    H  
HETATM 1266  O   HOH D 266      45.362  29.034  31.582  1.00  0.00      D    O  
HETATM 1267  H1  HOH D 266      45.819  29.344  32.415  1.00  0.00      D    H  
HETATM 1268  H2  HOH D 266      44.866  28.186  31.770  1.00  0.00      D    H  
HETATM 1269  O   HOH D 267      24.086   3.501  29.350  1.00  0.00      D    O  
HETATM 1270  H1  HOH D 267      24.569   4.228  28.862  1.00  0.00      D    H  
HETATM 1271  H2  HOH D 267      23.874   3.806  30.279  1.00  0.00      D    H  
HETATM 1272  O   HOH D 268      21.985  23.044  35.883  1.00  0.00      D    O  
HETATM 1273  H1  HOH D 268      22.757  22.464  36.143  1.00  0.00      D    H  
HETATM 1274  H2  HOH D 268      22.056  23.277  34.913  1.00  0.00      D    H  
HETATM 1275  O   HOH D 269       7.643  24.343  24.149  1.00  0.00      D    O  
HETATM 1276  H1  HOH D 269       7.674  23.481  24.654  1.00  0.00      D    H  
HETATM 1277  H2  HOH D 269       8.441  24.897  24.386  1.00  0.00      D    H  
HETATM 1278  O   HOH D 270      14.439   9.161  99.340  1.00  0.00      D    O  
HETATM 1279  H1  HOH D 270      14.870   9.070  98.442  1.00  0.00      D    H  
HETATM 1280  H2  HOH D 270      13.972  10.043  99.398  1.00  0.00      D    H  
HETATM 1281  O   HOH D 271      49.452  14.291  14.818  1.00  0.00      D    O  
HETATM 1282  H1  HOH D 271      48.784  14.666  14.176  1.00  0.00      D    H  
HETATM 1283  H2  HOH D 271      48.975  13.890  15.600  1.00  0.00      D    H  
HETATM 1284  O   HOH D 272      24.787  24.836  22.840  1.00  0.00      D    O  
HETATM 1285  H1  HOH D 272      24.412  25.574  23.401  1.00  0.00      D    H  
HETATM 1286  H2  HOH D 272      25.446  25.213  22.190  1.00  0.00      D    H  
HETATM 1287  O   HOH D 273      19.191  10.300 115.730  1.00  0.00      D    O  
HETATM 1288  H1  HOH D 273      19.581  10.239 116.649  1.00  0.00      D    H  
HETATM 1289  H2  HOH D 273      18.967  11.252 115.525  1.00  0.00      D    H  
HETATM 1290  O   HOH D 274      16.505  28.834  46.816  1.00  0.00      D    O  
HETATM 1291  H1  HOH D 274      15.898  29.613  46.658  1.00  0.00      D    H  
HETATM 1292  H2  HOH D 274      17.244  29.107  47.433  1.00  0.00      D    H  
HETATM 1293  O   HOH D 275       3.831  37.440  62.048  1.00  0.00      D    O  
HETATM 1294  H1  HOH D 275       4.800  37.217  62.148  1.00  0.00      D    H  
HETATM 1295  H2  HOH D 275       3.600  37.497  61.077  1.00  0.00      D    H  
HETATM 1296  O   HOH D 276      31.394  13.374  15.322  1.00  0.00      D    O  
HETATM 1297  H1  HOH D 276      31.691  12.536  14.865  1.00  0.00      D    H  
HETATM 1298  H2  HOH D 276      32.118  13.696  15.931  1.00  0.00      D    H  
HETATM 1299  O   HOH D 277      17.295  11.000  39.612  1.00  0.00      D    O  
HETATM 1300  H1  HOH D 277      17.163  11.984  39.486  1.00  0.00      D    H  
HETATM 1301  H2  HOH D 277      17.259  10.781  40.586  1.00  0.00      D    H  
HETATM 1302  O   HOH D 278       5.817  15.240  20.682  1.00  0.00      D    O  
HETATM 1303  H1  HOH D 278       5.760  14.521  21.375  1.00  0.00      D    H  
HETATM 1304  H2  HOH D 278       5.893  14.825  19.776  1.00  0.00      D    H  
HETATM 1305  O   HOH D 279      35.805  27.789  61.461  1.00  0.00      D    O  
HETATM 1306  H1  HOH D 279      34.998  27.999  60.909  1.00  0.00      D    H  
HETATM 1307  H2  HOH D 279      36.210  28.640  61.795  1.00  0.00      D    H  
HETATM 1308  O   HOH D 280      21.418  40.290   9.640  1.00  0.00      D    O  
HETATM 1309  H1  HOH D 280      20.828  39.483   9.595  1.00  0.00      D    H  
HETATM 1310  H2  HOH D 280      21.846  40.340  10.542  1.00  0.00      D    H  
HETATM 1311  O   HOH D 281      10.766  41.457 117.763  1.00  0.00      D    O  
HETATM 1312  H1  HOH D 281      11.443  40.814 117.407  1.00  0.00      D    H  
HETATM 1313  H2  HOH D 281      10.566  41.236 118.718  1.00  0.00      D    H  
HETATM 1314  O   HOH D 282       9.983  31.448  96.842  1.00  0.00      D    O  
HETATM 1315  H1  HOH D 282      10.928  31.377  96.521  1.00  0.00      D    H  
HETATM 1316  H2  HOH D 282       9.443  30.699  96.457  1.00  0.00      D    H  
HETATM 1317  O   HOH D 283      12.675  41.049  60.856  1.00  0.00      D    O  
HETATM 1318  H1  HOH D 283      13.038  40.300  60.303  1.00  0.00      D    H  
HETATM 1319  H2  HOH D 283      11.693  40.918  60.992  1.00  0.00      D    H  
HETATM 1320  O   HOH D 284      22.202  31.949 103.156  1.00  0.00      D    O  
HETATM 1321  H1  HOH D 284      21.266  32.293 103.085  1.00  0.00      D    H  
HETATM 1322  H2  HOH D 284      22.203  30.957 103.024  1.00  0.00      D    H  
HETATM 1323  O   HOH D 285      20.758   2.799  98.424  1.00  0.00      D    O  
HETATM 1324  H1  HOH D 285      19.803   2.502  98.448  1.00  0.00      D    H  
HETATM 1325  H2  HOH D 285      21.344   2.068  98.773  1.00  0.00      D    H  
HETATM 1326  O   HOH D 286      32.838  12.250  45.526  1.00  0.00      D    O  
HETATM 1327  H1  HOH D 286      33.397  13.008  45.192  1.00  0.00      D    H  
HETATM 1328  H2  HOH D 286      31.977  12.221  45.018  1.00  0.00      D    H  
HETATM 1329  O   HOH D 287      38.769  35.164  73.226  1.00  0.00      D    O  
HETATM 1330  H1  HOH D 287      38.355  34.269  73.056  1.00  0.00      D    H  
HETATM 1331  H2  HOH D 287      39.496  35.070  73.906  1.00  0.00      D    H  
HETATM 1332  O   HOH D 288      39.317   8.135  38.211  1.00  0.00      D    O  
HETATM 1333  H1  HOH D 288      40.309   8.126  38.081  1.00  0.00      D    H  
HETATM 1334  H2  HOH D 288      38.875   7.700  37.426  1.00  0.00      D    H  
HETATM 1335  O   HOH D 289      35.791   1.220  52.040  1.00  0.00      D    O  
HETATM 1336  H1  HOH D 289      36.608   1.450  51.512  1.00  0.00      D    H  
HETATM 1337  H2  HOH D 289      36.057   0.716  52.862  1.00  0.00      D    H  
HETATM 1338  O   HOH D 290      25.033  20.024  83.575  1.00  0.00      D    O  
HETATM 1339  H1  HOH D 290      24.252  20.455  83.123  1.00  0.00      D    H  
HETATM 1340  H2  HOH D 290      25.825  20.047  82.964  1.00  0.00      D    H  
HETATM 1341  O   HOH D 291      18.347   9.227  42.142  1.00  0.00      D    O  
HETATM 1342  H1  HOH D 291      17.724   9.953  42.434  1.00  0.00      D    H  
HETATM 1343  H2  HOH D 291      19.278   9.589  42.087  1.00  0.00      D    H  
HETATM 1344  O   HOH D 292      25.229  39.821  66.434  1.00  0.00      D    O  
HETATM 1345  H1  HOH D 292      24.322  40.242  66.419  1.00  0.00      D    H  
HETATM 1346  H2  HOH D 292      25.915  40.516  66.650  1.00  0.00      D    H  
HETATM 1347  O   HOH D 293      28.515  26.571  31.424  1.00  0.00      D    O  
HETATM 1348  H1  HOH D 293      28.650  25.586  31.536  1.00  0.00      D    H  
HETATM 1349  H2  HOH D 293      28.421  26.999  32.323  1.00  0.00      D    H  
HETATM 1350  O   HOH D 294       9.270   6.472  89.651  1.00  0.00      D    O  
HETATM 1351  H1  HOH D 294       8.419   6.918  89.928  1.00  0.00      D    H  
HETATM 1352  H2  HOH D 294       9.644   5.959  90.424  1.00  0.00      D    H  
HETATM 1353  O   HOH D 295       0.040  26.685  65.077  1.00  0.00      D    O  
HETATM 1354  H1  HOH D 295       0.645  27.258  64.522  1.00  0.00      D    H  
HETATM 1355  H2  HOH D 295       0.082  26.983  66.030  1.00  0.00      D    H  
HETATM 1356  O   HOH D 296       7.457  28.620   8.023  1.00  0.00      D    O  
HETATM 1357  H1  HOH D 296       8.119  29.081   7.432  1.00  0.00      D    H  
HETATM 1358  H2  HOH D 296       6.547  29.004   7.868  1.00  0.00      D    H  
HETATM 1359  O   HOH D 297       2.717  34.246  18.883  1.00  0.00      D    O  
HETATM 1360  H1  HOH D 297       2.547  33.367  19.329  1.00  0.00      D    H  
HETATM 1361  H2  HOH D 297       1.943  34.858  19.048  1.00  0.00      D    H  
HETATM 1362  O   HOH D 298       4.958  24.361  11.276  1.00  0.00      D    O  
HETATM 1363  H1  HOH D 298       5.390  25.035  10.677  1.00  0.00      D    H  
HETATM 1364  H2  HOH D 298       4.304  23.818  10.750  1.00  0.00      D    H  
HETATM 1365  O   HOH D 299       6.725  34.512  72.124  1.00  0.00      D    O  
HETATM 1366  H1  HOH D 299       6.285  34.917  72.926  1.00  0.00      D    H  
HETATM 1367  H2  HOH D 299       7.234  35.217  71.631  1.00  0.00      D    H  
HETATM 1368  O   HOH D 300      43.514  29.442 105.035  1.00  0.00      D    O  
HETATM 1369  H1  HOH D 300      44.332  28.874 105.124  1.00  0.00      D    H  
HETATM 1370  H2  HOH D 300      42.738  28.869 104.771  1.00  0.00      D    H  
HETATM 1371  O   HOH D 301      12.810  22.995  78.537  1.00  0.00      D    O  
HETATM 1372  H1  HOH D 301      13.792  22.803  78.542  1.00  0.00      D    H  
HETATM 1373  H2  HOH D 301      12.310  22.166  78.285  1.00  0.00      D    H  
HETATM 1374  O   HOH D 302       9.063   1.040 104.005  1.00  0.00      D    O  
HETATM 1375  H1  HOH D 302       8.158   0.751 103.693  1.00  0.00      D    H  
HETATM 1376  H2  HOH D 302       9.615   1.316 103.219  1.00  0.00      D    H  
HETATM 1377  O   HOH D 303      35.356  35.334  90.367  1.00  0.00      D    O  
HETATM 1378  H1  HOH D 303      36.351  35.262  90.441  1.00  0.00      D    H  
HETATM 1379  H2  HOH D 303      35.121  36.063  89.724  1.00  0.00      D    H  
HETATM 1380  O   HOH D 304      14.717  31.335  31.899  1.00  0.00      D    O  
HETATM 1381  H1  HOH D 304      15.131  30.996  31.055  1.00  0.00      D    H  
HETATM 1382  H2  HOH D 304      13.723  31.367  31.793  1.00  0.00      D    H  
HETATM 1383  O   HOH D 305      44.217  28.298 111.250  1.00  0.00      D    O  
HETATM 1384  H1  HOH D 305      44.824  28.265 112.045  1.00  0.00      D    H  
HETATM 1385  H2  HOH D 305      44.412  27.522 110.650  1.00  0.00      D    H  
HETATM 1386  O   HOH D 306      34.062  33.272 100.569  1.00  0.00      D    O  
HETATM 1387  H1  HOH D 306      34.914  32.886 100.922  1.00  0.00      D    H  
HETATM 1388  H2  HOH D 306      34.190  34.246 100.381  1.00  0.00      D    H  
HETATM 1389  O   HOH D 307       2.902  22.524  72.787  1.00  0.00      D    O  
HETATM 1390  H1  HOH D 307       2.006  22.896  72.547  1.00  0.00      D    H  
HETATM 1391  H2  HOH D 307       3.459  23.240  73.207  1.00  0.00      D    H  
HETATM 1392  O   HOH D 308      27.354  22.814  12.289  1.00  0.00      D    O  
HETATM 1393  H1  HOH D 308      26.882  22.556  11.447  1.00  0.00      D    H  
HETATM 1394  H2  HOH D 308      27.845  22.022  12.652  1.00  0.00      D    H  
HETATM 1395  O   HOH D 309      15.107   1.563  51.389  1.00  0.00      D    O  
HETATM 1396  H1  HOH D 309      14.262   1.184  51.012  1.00  0.00      D    H  
HETATM 1397  H2  HOH D 309      15.087   2.560  51.314  1.00  0.00      D    H  
HETATM 1398  O   HOH D 310       1.110  32.651 115.271  1.00  0.00      D    O  
HETATM 1399  H1  HOH D 310       0.541  33.465 115.156  1.00  0.00      D    H  
HETATM 1400  H2  HOH D 310       1.014  32.306 116.204  1.00  0.00      D    H  
HETATM 1401  O   HOH D 311      30.120  24.667  77.680  1.00  0.00      D    O  
HETATM 1402  H1  HOH D 311      29.459  25.302  78.081  1.00  0.00      D    H  
HETATM 1403  H2  HOH D 311      31.048  24.991  77.866  1.00  0.00      D    H  
HETATM 1404  O   HOH D 312       3.458   7.551  21.314  1.00  0.00      D    O  
HETATM 1405  H1  HOH D 312       2.881   6.892  21.796  1.00  0.00      D    H  
HETATM 1406  H2  HOH D 312       4.329   7.647  21.796  1.00  0.00      D    H  
HETATM 1407  O   HOH D 313      36.247  17.995  96.235  1.00  0.00      D    O  
HETATM 1408  H1  HOH D 313      37.080  18.459  96.538  1.00  0.00      D    H  
HETATM 1409  H2  HOH D 313      36.246  17.055  96.578  1.00  0.00      D    H  
HETATM 1410  O   HOH D 314      46.332  24.714 106.897  1.00  0.00      D    O  
HETATM 1411  H1  HOH D 314      45.673  23.963 106.926  1.00  0.00      D    H  
HETATM 1412  H2  HOH D 314      46.534  25.016 107.828  1.00  0.00      D    H  
HETATM 1413  O   HOH D 315       3.751  28.609  28.437  1.00  0.00      D    O  
HETATM 1414  H1  HOH D 315       3.220  27.988  29.014  1.00  0.00      D    H  
HETATM 1415  H2  HOH D 315       3.473  28.498  27.483  1.00  0.00      D    H  
HETATM 1416  O   HOH D 316      39.213  24.737  61.834  1.00  0.00      D    O  
HETATM 1417  H1  HOH D 316      40.131  24.768  61.440  1.00  0.00      D    H  
HETATM 1418  H2  HOH D 316      38.549  25.063  61.161  1.00  0.00      D    H  
HETATM 1419  O   HOH D 317      25.374   7.750  24.995  1.00  0.00      D    O  
HETATM 1420  H1  HOH D 317      24.439   7.909  25.310  1.00  0.00      D    H  
HETATM 1421  H2  HOH D 317      25.862   8.621  24.943  1.00  0.00      D    H  
HETATM 1422  O   HOH D 318      14.717   5.284   3.911  1.00  0.00      D    O  
HETATM 1423  H1  HOH D 318      15.635   5.617   3.696  1.00  0.00      D    H  
HETATM 1424  H2  HOH D 318      14.708   4.285   3.878  1.00  0.00      D    H  
HETATM 1425  O   HOH D 319      38.927   7.259  13.284  1.00  0.00      D    O  
HETATM 1426  H1  HOH D 319      39.374   6.741  14.012  1.00  0.00      D    H  
HETATM 1427  H2  HOH D 319      39.184   6.878  12.396  1.00  0.00      D    H  
HETATM 1428  O   HOH D 320      38.944  13.491  23.155  1.00  0.00      D    O  
HETATM 1429  H1  HOH D 320      38.813  12.828  23.893  1.00  0.00      D    H  
HETATM 1430  H2  HOH D 320      38.315  14.258  23.282  1.00  0.00      D    H  
HETATM 1431  O   HOH D 321      22.349  31.666  93.736  1.00  0.00      D    O  
HETATM 1432  H1  HOH D 321      21.512  32.043  93.341  1.00  0.00      D    H  
HETATM 1433  H2  HOH D 321      22.267  31.643  94.732  1.00  0.00      D    H  
HETATM 1434  O   HOH D 322      17.514  41.948  37.747  1.00  0.00      D    O  
HETATM 1435  H1  HOH D 322      17.407  41.161  38.354  1.00  0.00      D    H  
HETATM 1436  H2  HOH D 322      16.808  41.923  37.040  1.00  0.00      D    H  
HETATM 1437  O   HOH D 323      38.410  12.310  34.037  1.00  0.00      D    O  
HETATM 1438  H1  HOH D 323      38.220  12.582  33.094  1.00  0.00      D    H  
HETATM 1439  H2  HOH D 323      37.593  12.453  34.596  1.00  0.00      D    H  
HETATM 1440  O   HOH D 324       2.504  15.949  60.073  1.00  0.00      D    O  
HETATM 1441  H1  HOH D 324       2.730  16.922  60.029  1.00  0.00      D    H  
HETATM 1442  H2  HOH D 324       1.511  15.836  60.044  1.00  0.00      D    H  
HETATM 1443  O   HOH D 325      37.295  33.785  21.201  1.00  0.00      D    O  
HETATM 1444  H1  HOH D 325      37.290  34.784  21.249  1.00  0.00      D    H  
HETATM 1445  H2  HOH D 325      38.020  33.485  20.580  1.00  0.00      D    H  
HETATM 1446  O   HOH D 326      17.345   4.648  59.522  1.00  0.00      D    O  
HETATM 1447  H1  HOH D 326      16.753   3.845  59.457  1.00  0.00      D    H  
HETATM 1448  H2  HOH D 326      17.808   4.792  58.647  1.00  0.00      D    H  
HETATM 1449  O   HOH D 327      45.944  25.947  95.545  1.00  0.00      D    O  
HETATM 1450  H1  HOH D 327      46.311  25.178  96.067  1.00  0.00      D    H  
HETATM 1451  H2  HOH D 327      45.842  25.681  94.586  1.00  0.00      D    H  
HETATM 1452  O   HOH D 328       5.994   8.545  42.558  1.00  0.00      D    O  
HETATM 1453  H1  HOH D 328       5.229   8.671  43.189  1.00  0.00      D    H  
HETATM 1454  H2  HOH D 328       6.413   9.431  42.362  1.00  0.00      D    H  
HETATM 1455  O   HOH D 329       3.119  24.763  85.436  1.00  0.00      D    O  
HETATM 1456  H1  HOH D 329       2.918  25.676  85.793  1.00  0.00      D    H  
HETATM 1457  H2  HOH D 329       4.097  24.690  85.240  1.00  0.00      D    H  
HETATM 1458  O   HOH D 330       9.231  18.926 110.036  1.00  0.00      D    O  
HETATM 1459  H1  HOH D 330       8.637  19.557 110.536  1.00  0.00      D    H  
HETATM 1460  H2  HOH D 330      10.036  19.418 109.706  1.00  0.00      D    H  
HETATM 1461  O   HOH D 331      16.079  24.132 108.459  1.00  0.00      D    O  
HETATM 1462  H1  HOH D 331      15.191  23.794 108.772  1.00  0.00      D    H  
HETATM 1463  H2  HOH D 331      16.064  25.131 108.430  1.00  0.00      D    H  
HETATM 1464  O   HOH D 332      41.055   3.523  15.647  1.00  0.00      D    O  
HETATM 1465  H1  HOH D 332      42.015   3.243  15.668  1.00  0.00      D    H  
HETATM 1466  H2  HOH D 332      40.810   3.803  14.719  1.00  0.00      D    H  
HETATM 1467  O   HOH D 333       4.670  15.051  44.787  1.00  0.00      D    O  
HETATM 1468  H1  HOH D 333       4.460  14.354  45.473  1.00  0.00      D    H  
HETATM 1469  H2  HOH D 333       3.931  15.723  44.757  1.00  0.00      D    H  
HETATM 1470  O   HOH D 334      40.007  12.877 110.241  1.00  0.00      D    O  
HETATM 1471  H1  HOH D 334      40.139  13.760 109.791  1.00  0.00      D    H  
HETATM 1472  H2  HOH D 334      39.651  12.216 109.580  1.00  0.00      D    H  
HETATM 1473  O   HOH D 335      47.457   3.193  32.731  1.00  0.00      D    O  
HETATM 1474  H1  HOH D 335      48.200   2.962  33.360  1.00  0.00      D    H  
HETATM 1475  H2  HOH D 335      46.735   2.504  32.802  1.00  0.00      D    H  
HETATM 1476  O   HOH D 336      37.324  28.964  74.986  1.00  0.00      D    O  
HETATM 1477  H1  HOH D 336      38.220  28.959  74.544  1.00  0.00      D    H  
HETATM 1478  H2  HOH D 336      36.856  29.824  74.783  1.00  0.00      D    H  
HETATM 1479  O   HOH D 337      26.189  18.161  80.591  1.00  0.00      D    O  
HETATM 1480  H1  HOH D 337      26.640  17.309  80.858  1.00  0.00      D    H  
HETATM 1481  H2  HOH D 337      25.279  18.200  81.004  1.00  0.00      D    H  
HETATM 1482  O   HOH D 338      18.096  22.441   3.017  1.00  0.00      D    O  
HETATM 1483  H1  HOH D 338      18.586  22.580   3.878  1.00  0.00      D    H  
HETATM 1484  H2  HOH D 338      17.334  21.811   3.165  1.00  0.00      D    H  
HETATM 1485  O   HOH D 339      22.372   1.042  40.511  1.00  0.00      D    O  
HETATM 1486  H1  HOH D 339      22.845   0.319  41.013  1.00  0.00      D    H  
HETATM 1487  H2  HOH D 339      21.430   1.115  40.839  1.00  0.00      D    H  
HETATM 1488  O   HOH D 340      31.412  20.837  15.588  1.00  0.00      D    O  
HETATM 1489  H1  HOH D 340      30.644  21.166  16.138  1.00  0.00      D    H  
HETATM 1490  H2  HOH D 340      31.669  19.919  15.891  1.00  0.00      D    H  
HETATM 1491  O   HOH D 341       1.755  39.221  50.838  1.00  0.00      D    O  
HETATM 1492  H1  HOH D 341       0.768  39.198  51.001  1.00  0.00      D    H  
HETATM 1493  H2  HOH D 341       1.951  39.824  50.065  1.00  0.00      D    H  
HETATM 1494  O   HOH D 342      38.150  18.834 115.404  1.00  0.00      D    O  
HETATM 1495  H1  HOH D 342      38.328  17.945 115.825  1.00  0.00      D    H  
HETATM 1496  H2  HOH D 342      37.567  19.378 116.008  1.00  0.00      D    H  
HETATM 1497  O   HOH D 343       3.105  39.990  60.898  1.00  0.00      D    O  
HETATM 1498  H1  HOH D 343       2.695  40.373  60.070  1.00  0.00      D    H  
HETATM 1499  H2  HOH D 343       3.136  38.993  60.824  1.00  0.00      D    H  
HETATM 1500  O   HOH D 344      32.504  37.121  39.938  1.00  0.00      D    O  
HETATM 1501  H1  HOH D 344      32.225  36.625  39.116  1.00  0.00      D    H  
HETATM 1502  H2  HOH D 344      31.873  37.879  40.100  1.00  0.00      D    H  
HETATM 1503  O   HOH D 345      14.759  14.426  40.903  1.00  0.00      D    O  
HETATM 1504  H1  HOH D 345      15.398  14.323  41.665  1.00  0.00      D    H  
HETATM 1505  H2  HOH D 345      14.254  15.284  41.004  1.00  0.00      D    H  
HETATM 1506  O   HOH D 346      29.190  35.572  10.558  1.00  0.00      D    O  
HETATM 1507  H1  HOH D 346      28.969  34.627  10.316  1.00  0.00      D    H  
HETATM 1508  H2  HOH D 346      28.365  36.133  10.498  1.00  0.00      D    H  
HETATM 1509  O   HOH D 347      19.490  20.555  84.579  1.00  0.00      D    O  
HETATM 1510  H1  HOH D 347      20.359  20.575  84.085  1.00  0.00      D    H  
HETATM 1511  H2  HOH D 347      18.739  20.718  83.939  1.00  0.00      D    H  
HETATM 1512  O   HOH D 348       1.159  22.110  46.823  1.00  0.00      D    O  
HETATM 1513  H1  HOH D 348       1.354  22.646  47.644  1.00  0.00      D    H  
HETATM 1514  H2  HOH D 348       0.286  21.634  46.934  1.00  0.00      D    H  
HETATM 1515  O   HOH D 349      18.631   6.835   5.869  1.00  0.00      D    O  
HETATM 1516  H1  HOH D 349      19.172   7.056   5.058  1.00  0.00      D    H  
HETATM 1517  H2  HOH D 349      17.827   7.429   5.906  1.00  0.00      D    H  
HETATM 1518  O   HOH D 350      19.593  39.339  62.300  1.00  0.00      D    O  
HETATM 1519  H1  HOH D 350      20.084  40.207  62.231  1.00  0.00      D    H  
HETATM 1520  H2  HOH D 350      20.006  38.672  61.680  1.00  0.00      D    H  
HETATM 1521  O   HOH D 351      11.309  38.860  32.972  1.00  0.00      D    O  
HETATM 1522  H1  HOH D 351      11.198  39.689  33.521  1.00  0.00      D    H  
HETATM 1523  H2  HOH D 351      11.368  39.107  32.005  1.00  0.00      D    H  
HETATM 1524  O   HOH D 352      41.066  26.893  87.687  1.00  0.00      D    O  
HETATM 1525  H1  HOH D 352      41.636  27.642  88.024  1.00  0.00      D    H  
HETATM 1526  H2  HOH D 352      40.399  26.640  88.389  1.00  0.00      D    H  
HETATM 1527  O   HOH D 353      18.112   6.935  64.917  1.00  0.00      D    O  
HETATM 1528  H1  HOH D 353      18.658   7.007  64.082  1.00  0.00      D    H  
HETATM 1529  H2  HOH D 353      17.474   6.170  64.833  1.00  0.00      D    H  
HETATM 1530  O   HOH D 354      47.489  25.401  90.358  1.00  0.00      D    O  
HETATM 1531  H1  HOH D 354      47.690  24.825  89.566  1.00  0.00      D    H  
HETATM 1532  H2  HOH D 354      47.480  26.361  90.079  1.00  0.00      D    H  
HETATM 1533  O   HOH D 355       7.320   4.039  81.310  1.00  0.00      D    O  
HETATM 1534  H1  HOH D 355       6.856   3.491  82.006  1.00  0.00      D    H  
HETATM 1535  H2  HOH D 355       6.664   4.663  80.886  1.00  0.00      D    H  
HETATM 1536  O   HOH D 356       3.651   0.296  38.007  1.00  0.00      D    O  
HETATM 1537  H1  HOH D 356       4.411   0.837  37.647  1.00  0.00      D    H  
HETATM 1538  H2  HOH D 356       3.462  -0.467  37.388  1.00  0.00      D    H  
HETATM 1539  O   HOH D 357      16.373   3.395  55.204  1.00  0.00      D    O  
HETATM 1540  H1  HOH D 357      15.834   2.554  55.165  1.00  0.00      D    H  
HETATM 1541  H2  HOH D 357      15.813   4.133  55.579  1.00  0.00      D    H  
HETATM 1542  O   HOH D 358      42.399   5.944  89.647  1.00  0.00      D    O  
HETATM 1543  H1  HOH D 358      42.219   6.820  89.199  1.00  0.00      D    H  
HETATM 1544  H2  HOH D 358      41.577   5.375  89.610  1.00  0.00      D    H  
HETATM 1545  O   HOH D 359      10.397  24.199  96.713  1.00  0.00      D    O  
HETATM 1546  H1  HOH D 359      10.095  23.247  96.764  1.00  0.00      D    H  
HETATM 1547  H2  HOH D 359       9.670  24.798  97.051  1.00  0.00      D    H  
HETATM 1548  O   HOH D 360      31.989  18.026 103.519  1.00  0.00      D    O  
HETATM 1549  H1  HOH D 360      31.884  18.389 102.593  1.00  0.00      D    H  
HETATM 1550  H2  HOH D 360      32.943  18.116 103.806  1.00  0.00      D    H  
HETATM 1551  O   HOH D 361       0.462  32.887 104.828  1.00  0.00      D    O  
HETATM 1552  H1  HOH D 361       1.064  32.751 104.041  1.00  0.00      D    H  
HETATM 1553  H2  HOH D 361       0.460  33.854 105.083  1.00  0.00      D    H  
HETATM 1554  O   HOH D 362      45.248  39.741  17.785  1.00  0.00      D    O  
HETATM 1555  H1  HOH D 362      45.620  39.304  16.966  1.00  0.00      D    H  
HETATM 1556  H2  HOH D 362      44.480  40.328  17.530  1.00  0.00      D    H  
HETATM 1557  O   HOH D 363      34.834  13.175  72.266  1.00  0.00      D    O  
HETATM 1558  H1  HOH D 363      35.191  12.448  72.853  1.00  0.00      D    H  
HETATM 1559  H2  HOH D 363      34.970  12.926  71.307  1.00  0.00      D    H  
HETATM 1560  O   HOH D 364      13.422  15.784  15.377  1.00  0.00      D    O  
HETATM 1561  H1  HOH D 364      13.125  16.518  15.987  1.00  0.00      D    H  
HETATM 1562  H2  HOH D 364      13.354  16.090  14.428  1.00  0.00      D    H  
HETATM 1563  O   HOH D 365      21.089  14.704  93.242  1.00  0.00      D    O  
HETATM 1564  H1  HOH D 365      21.205  14.785  92.252  1.00  0.00      D    H  
HETATM 1565  H2  HOH D 365      20.232  15.143  93.514  1.00  0.00      D    H  
HETATM 1566  O   HOH D 366      36.729   4.893 105.045  1.00  0.00      D    O  
HETATM 1567  H1  HOH D 366      37.392   5.222 105.717  1.00  0.00      D    H  
HETATM 1568  H2  HOH D 366      35.802   5.068 105.377  1.00  0.00      D    H  
HETATM 1569  O   HOH D 367       5.894  26.863  38.971  1.00  0.00      D    O  
HETATM 1570  H1  HOH D 367       5.315  26.048  38.997  1.00  0.00      D    H  
HETATM 1571  H2  HOH D 367       5.861  27.266  38.056  1.00  0.00      D    H  
HETATM 1572  O   HOH D 368      17.458   3.618  22.506  1.00  0.00      D    O  
HETATM 1573  H1  HOH D 368      16.476   3.679  22.328  1.00  0.00      D    H  
HETATM 1574  H2  HOH D 368      17.716   2.660  22.628  1.00  0.00      D    H  
HETATM 1575  O   HOH D 369      17.872  34.772  43.416  1.00  0.00      D    O  
HETATM 1576  H1  HOH D 369      18.065  33.820  43.179  1.00  0.00      D    H  
HETATM 1577  H2  HOH D 369      16.973  35.028  43.062  1.00  0.00      D    H  
HETATM 1578  O   HOH D 370      13.140  14.327  66.153  1.00  0.00      D    O  
HETATM 1579  H1  HOH D 370      14.062  14.090  65.848  1.00  0.00      D    H  
HETATM 1580  H2  HOH D 370      13.196  14.912  66.962  1.00  0.00      D    H  
HETATM 1581  O   HOH D 371      36.677  22.559  95.297  1.00  0.00      D    O  
HETATM 1582  H1  HOH D 371      37.149  22.071  94.563  1.00  0.00      D    H  
HETATM 1583  H2  HOH D 371      36.235  23.375  94.925  1.00  0.00      D    H  
HETATM 1584  O   HOH D 372       3.282  40.984  78.810  1.00  0.00      D    O  
HETATM 1585  H1  HOH D 372       3.882  40.989  79.610  1.00  0.00      D    H  
HETATM 1586  H2  HOH D 372       3.789  40.649  78.016  1.00  0.00      D    H  
HETATM 1587  O   HOH D 373      33.623  13.815  16.738  1.00  0.00      D    O  
HETATM 1588  H1  HOH D 373      33.953  14.406  17.474  1.00  0.00      D    H  
HETATM 1589  H2  HOH D 373      34.402  13.448  16.230  1.00  0.00      D    H  
HETATM 1590  O   HOH D 374      33.208  16.045 100.970  1.00  0.00      D    O  
HETATM 1591  H1  HOH D 374      33.350  16.200 101.948  1.00  0.00      D    H  
HETATM 1592  H2  HOH D 374      33.135  16.925 100.501  1.00  0.00      D    H  
HETATM 1593  O   HOH D 375      11.907  18.809  33.199  1.00  0.00      D    O  
HETATM 1594  H1  HOH D 375      11.622  18.021  33.745  1.00  0.00      D    H  
HETATM 1595  H2  HOH D 375      11.152  19.461  33.135  1.00  0.00      D    H  
HETATM 1596  O   HOH D 376      16.669  34.943  91.354  1.00  0.00      D    O  
HETATM 1597  H1  HOH D 376      17.058  34.645  92.226  1.00  0.00      D    H  
HETATM 1598  H2  HOH D 376      17.392  34.996  90.667  1.00  0.00      D    H  
HETATM 1599  O   HOH D 377       3.898  24.632 110.398  1.00  0.00      D    O  
HETATM 1600  H1  HOH D 377       4.015  24.912 109.446  1.00  0.00      D    H  
HETATM 1601  H2  HOH D 377       2.923  24.606 110.621  1.00  0.00      D    H  
HETATM 1602  O   HOH D 378       1.362  27.706  99.586  1.00  0.00      D    O  
HETATM 1603  H1  HOH D 378       0.838  27.626  98.738  1.00  0.00      D    H  
HETATM 1604  H2  HOH D 378       2.203  28.217  99.411  1.00  0.00      D    H  
HETATM 1605  O   HOH D 379      18.166  29.008   9.259  1.00  0.00      D    O  
HETATM 1606  H1  HOH D 379      17.869  28.970   8.305  1.00  0.00      D    H  
HETATM 1607  H2  HOH D 379      18.385  28.086   9.577  1.00  0.00      D    H  
HETATM 1608  O   HOH D 380      24.480  42.223  36.732  1.00  0.00      D    O  
HETATM 1609  H1  HOH D 380      23.531  41.921  36.644  1.00  0.00      D    H  
HETATM 1610  H2  HOH D 380      24.508  43.101  37.210  1.00  0.00      D    H  
HETATM 1611  O   HOH D 381      34.822  36.002  93.079  1.00  0.00      D    O  
HETATM 1612  H1  HOH D 381      34.731  35.644  92.150  1.00  0.00      D    H  
HETATM 1613  H2  HOH D 381      34.695  36.994  93.068  1.00  0.00      D    H  
HETATM 1614  O   HOH D 382      37.891  22.920  17.073  1.00  0.00      D    O  
HETATM 1615  H1  HOH D 382      38.601  22.958  17.776  1.00  0.00      D    H  
HETATM 1616  H2  HOH D 382      37.084  23.421  17.386  1.00  0.00      D    H  
HETATM 1617  O   HOH D 383       6.638  11.798  45.694  1.00  0.00      D    O  
HETATM 1618  H1  HOH D 383       7.098  12.540  45.206  1.00  0.00      D    H  
HETATM 1619  H2  HOH D 383       7.313  11.116  45.976  1.00  0.00      D    H  
HETATM 1620  O   HOH D 384      14.614   9.500  63.600  1.00  0.00      D    O  
HETATM 1621  H1  HOH D 384      14.576  10.448  63.283  1.00  0.00      D    H  
HETATM 1622  H2  HOH D 384      14.257   9.446  64.533  1.00  0.00      D    H  
HETATM 1623  O   HOH D 385      12.689  39.782 116.655  1.00  0.00      D    O  
HETATM 1624  H1  HOH D 385      13.166  40.494 116.141  1.00  0.00      D    H  
HETATM 1625  H2  HOH D 385      13.356  39.133 117.023  1.00  0.00      D    H  
HETATM 1626  O   HOH D 386      27.469   6.183 108.993  1.00  0.00      D    O  
HETATM 1627  H1  HOH D 386      28.298   6.268 109.547  1.00  0.00      D    H  
HETATM 1628  H2  HOH D 386      27.706   6.256 108.025  1.00  0.00      D    H  
HETATM 1629  O   HOH D 387       9.716  42.628  15.944  1.00  0.00      D    O  
HETATM 1630  H1  HOH D 387       9.618  41.733  15.509  1.00  0.00      D    H  
HETATM 1631  H2  HOH D 387      10.014  43.298  15.264  1.00  0.00      D    H  
HETATM 1632  O   HOH D 388      23.795  24.354  89.489  1.00  0.00      D    O  
HETATM 1633  H1  HOH D 388      24.604  24.903  89.277  1.00  0.00      D    H  
HETATM 1634  H2  HOH D 388      24.016  23.384  89.394  1.00  0.00      D    H  
HETATM 1635  O   HOH D 389      33.241  33.303  70.799  1.00  0.00      D    O  
HETATM 1636  H1  HOH D 389      32.945  34.128  70.319  1.00  0.00      D    H  
HETATM 1637  H2  HOH D 389      34.055  33.507  71.343  1.00  0.00      D    H  
HETATM 1638  O   HOH D 390      39.401  33.629   7.288  1.00  0.00      D    O  
HETATM 1639  H1  HOH D 390      39.073  33.212   6.440  1.00  0.00      D    H  
HETATM 1640  H2  HOH D 390      40.096  34.316   7.075  1.00  0.00      D    H  
HETATM 1641  O   HOH D 391       5.297   6.209  72.711  1.00  0.00      D    O  
HETATM 1642  H1  HOH D 391       4.720   5.402  72.588  1.00  0.00      D    H  
HETATM 1643  H2  HOH D 391       6.070   6.166  72.079  1.00  0.00      D    H  
HETATM 1644  O   HOH D 392       0.561   6.251  50.999  1.00  0.00      D    O  
HETATM 1645  H1  HOH D 392       0.367   6.993  51.641  1.00  0.00      D    H  
HETATM 1646  H2  HOH D 392       1.215   6.568  50.312  1.00  0.00      D    H  
HETATM 1647  O   HOH D 393      35.980  19.417   6.102  1.00  0.00      D    O  
HETATM 1648  H1  HOH D 393      36.917  19.294   6.429  1.00  0.00      D    H  
HETATM 1649  H2  HOH D 393      35.918  19.116   5.150  1.00  0.00      D    H  
HETATM 1650  O   HOH D 394       8.557  10.123 110.346  1.00  0.00      D    O  
HETATM 1651  H1  HOH D 394       8.859   9.475 109.646  1.00  0.00      D    H  
HETATM 1652  H2  HOH D 394       8.259  10.971 109.908  1.00  0.00      D    H  
HETATM 1653  O   HOH D 395      38.517  15.947  25.704  1.00  0.00      D    O  
HETATM 1654  H1  HOH D 395      39.471  16.058  25.426  1.00  0.00      D    H  
HETATM 1655  H2  HOH D 395      37.917  16.270  24.971  1.00  0.00      D    H  
HETATM 1656  O   HOH D 396      22.753  13.629   8.572  1.00  0.00      D    O  
HETATM 1657  H1  HOH D 396      23.033  12.714   8.282  1.00  0.00      D    H  
HETATM 1658  H2  HOH D 396      22.979  14.289   7.856  1.00  0.00      D    H  
HETATM 1659  O   HOH D 397      17.175  38.014  57.282  1.00  0.00      D    O  
HETATM 1660  H1  HOH D 397      16.561  38.779  57.482  1.00  0.00      D    H  
HETATM 1661  H2  HOH D 397      16.639  37.231  56.967  1.00  0.00      D    H  
HETATM 1662  O   HOH D 398      47.494   7.475  31.384  1.00  0.00      D    O  
HETATM 1663  H1  HOH D 398      47.264   6.861  32.139  1.00  0.00      D    H  
HETATM 1664  H2  HOH D 398      48.451   7.340  31.125  1.00  0.00      D    H  
HETATM 1665  O   HOH D 399      37.069  15.540   7.549  1.00  0.00      D    O  
HETATM 1666  H1  HOH D 399      36.953  15.399   6.566  1.00  0.00      D    H  
HETATM 1667  H2  HOH D 399      36.989  16.514   7.758  1.00  0.00      D    H  
HETATM 1668  O   HOH D 400      30.373   6.095  63.634  1.00  0.00      D    O  
HETATM 1669  H1  HOH D 400      30.091   5.754  62.737  1.00  0.00      D    H  
HETATM 1670  H2  HOH D 400      31.087   6.785  63.519  1.00  0.00      D    H  
HETATM 1671  O   HOH D 401      23.959  39.298  48.940  1.00  0.00      D    O  
HETATM 1672  H1  HOH D 401      24.496  38.480  49.146  1.00  0.00      D    H  
HETATM 1673  H2  HOH D 401      24.559  40.099  48.939  1.00  0.00      D    H  
HETATM 1674  O   HOH D 402      27.392  15.104   3.091  1.00  0.00      D    O  
HETATM 1675  H1  HOH D 402      26.616  14.905   3.691  1.00  0.00      D    H  
HETATM 1676  H2  HOH D 402      28.230  14.745   3.500  1.00  0.00      D    H  
HETATM 1677  O   HOH D 403       8.692  21.093  96.984  1.00  0.00      D    O  
HETATM 1678  H1  HOH D 403       8.756  20.258  97.531  1.00  0.00      D    H  
HETATM 1679  H2  HOH D 403       8.756  20.862  96.014  1.00  0.00      D    H  
HETATM 1680  O   HOH D 404      29.026  16.622  44.962  1.00  0.00      D    O  
HETATM 1681  H1  HOH D 404      29.461  16.311  44.117  1.00  0.00      D    H  
HETATM 1682  H2  HOH D 404      28.345  15.950  45.254  1.00  0.00      D    H  
HETATM 1683  O   HOH D 405       1.765  21.356  14.024  1.00  0.00      D    O  
HETATM 1684  H1  HOH D 405       2.465  21.075  14.681  1.00  0.00      D    H  
HETATM 1685  H2  HOH D 405       1.047  20.661  13.986  1.00  0.00      D    H  
HETATM 1686  O   HOH D 406      26.785   8.586  98.696  1.00  0.00      D    O  
HETATM 1687  H1  HOH D 406      27.006   7.635  98.910  1.00  0.00      D    H  
HETATM 1688  H2  HOH D 406      27.347   8.895  97.929  1.00  0.00      D    H  
HETATM 1689  O   HOH D 407      27.927  42.078  96.684  1.00  0.00      D    O  
HETATM 1690  H1  HOH D 407      28.762  42.423  96.254  1.00  0.00      D    H  
HETATM 1691  H2  HOH D 407      28.125  41.215  97.149  1.00  0.00      D    H  
HETATM 1692  O   HOH D 408      45.391  36.070  94.602  1.00  0.00      D    O  
HETATM 1693  H1  HOH D 408      44.577  35.698  94.156  1.00  0.00      D    H  
HETATM 1694  H2  HOH D 408      45.998  35.321  94.868  1.00  0.00      D    H  
HETATM 1695  O   HOH D 409      39.747   6.552  10.618  1.00  0.00      D    O  
HETATM 1696  H1  HOH D 409      39.532   6.219   9.700  1.00  0.00      D    H  
HETATM 1697  H2  HOH D 409      40.584   6.114  10.944  1.00  0.00      D    H  
HETATM 1698  O   HOH D 410      43.407  39.221  48.310  1.00  0.00      D    O  
HETATM 1699  H1  HOH D 410      43.037  39.485  49.200  1.00  0.00      D    H  
HETATM 1700  H2  HOH D 410      42.767  39.489  47.590  1.00  0.00      D    H  
HETATM 1701  O   HOH D 411       1.172  29.383 107.286  1.00  0.00      D    O  
HETATM 1702  H1  HOH D 411       0.854  28.612 107.837  1.00  0.00      D    H  
HETATM 1703  H2  HOH D 411       1.922  29.084 106.696  1.00  0.00      D    H  
HETATM 1704  O   HOH D 412      47.852  21.109  47.313  1.00  0.00      D    O  
HETATM 1705  H1  HOH D 412      47.228  21.890  47.327  1.00  0.00      D    H  
HETATM 1706  H2  HOH D 412      47.606  20.474  48.046  1.00  0.00      D    H  
HETATM 1707  O   HOH D 413      28.578  39.998  38.809  1.00  0.00      D    O  
HETATM 1708  H1  HOH D 413      27.738  40.429  38.478  1.00  0.00      D    H  
HETATM 1709  H2  HOH D 413      29.354  40.319  38.266  1.00  0.00      D    H  
HETATM 1710  O   HOH D 414      26.580  22.072  99.419  1.00  0.00      D    O  
HETATM 1711  H1  HOH D 414      27.108  21.563  98.740  1.00  0.00      D    H  
HETATM 1712  H2  HOH D 414      26.978  22.982  99.537  1.00  0.00      D    H  
HETATM 1713  O   HOH D 415      40.202  16.230 106.667  1.00  0.00      D    O  
HETATM 1714  H1  HOH D 415      41.060  16.649 106.369  1.00  0.00      D    H  
HETATM 1715  H2  HOH D 415      39.444  16.610 106.137  1.00  0.00      D    H  
HETATM 1716  O   HOH D 416      37.916  27.711  27.640  1.00  0.00      D    O  
HETATM 1717  H1  HOH D 416      37.210  28.392  27.838  1.00  0.00      D    H  
HETATM 1718  H2  HOH D 416      37.794  27.365  26.709  1.00  0.00      D    H  
HETATM 1719  O   HOH D 417      22.383   6.036  11.961  1.00  0.00      D    O  
HETATM 1720  H1  HOH D 417      21.599   6.282  11.391  1.00  0.00      D    H  
HETATM 1721  H2  HOH D 417      22.348   5.058  12.171  1.00  0.00      D    H  
HETATM 1722  O   HOH D 418      30.214  30.987  35.350  1.00  0.00      D    O  
HETATM 1723  H1  HOH D 418      29.646  31.809  35.382  1.00  0.00      D    H  
HETATM 1724  H2  HOH D 418      29.922  30.409  34.588  1.00  0.00      D    H  
HETATM 1725  O   HOH D 419      11.517   8.204 100.698  1.00  0.00      D    O  
HETATM 1726  H1  HOH D 419      11.197   9.143 100.575  1.00  0.00      D    H  
HETATM 1727  H2  HOH D 419      10.731   7.593 100.793  1.00  0.00      D    H  
HETATM 1728  O   HOH D 420      27.874  17.643  75.547  1.00  0.00      D    O  
HETATM 1729  H1  HOH D 420      28.064  18.048  76.441  1.00  0.00      D    H  
HETATM 1730  H2  HOH D 420      27.148  18.159  75.094  1.00  0.00      D    H  
HETATM 1731  O   HOH D 421      11.390  27.530  70.656  1.00  0.00      D    O  
HETATM 1732  H1  HOH D 421      10.617  26.982  70.976  1.00  0.00      D    H  
HETATM 1733  H2  HOH D 421      11.972  26.972  70.066  1.00  0.00      D    H  
HETATM 1734  O   HOH D 422      45.740  40.344   7.449  1.00  0.00      D    O  
HETATM 1735  H1  HOH D 422      45.438  40.631   8.358  1.00  0.00      D    H  
HETATM 1736  H2  HOH D 422      45.115  39.649   7.094  1.00  0.00      D    H  
HETATM 1737  O   HOH D 423      48.015  38.233 114.750  1.00  0.00      D    O  
HETATM 1738  H1  HOH D 423      48.476  37.379 114.993  1.00  0.00      D    H  
HETATM 1739  H2  HOH D 423      47.062  38.193 115.049  1.00  0.00      D    H  
HETATM 1740  O   HOH D 424      38.363   8.847  56.385  1.00  0.00      D    O  
HETATM 1741  H1  HOH D 424      37.707   9.598  56.314  1.00  0.00      D    H  
HETATM 1742  H2  HOH D 424      39.198   9.086  55.889  1.00  0.00      D    H  
HETATM 1743  O   HOH D 425      17.113   8.520  58.475  1.00  0.00      D    O  
HETATM 1744  H1  HOH D 425      16.196   8.148  58.331  1.00  0.00      D    H  
HETATM 1745  H2  HOH D 425      17.391   8.364  59.423  1.00  0.00      D    H  
HETATM 1746  O   HOH D 426      13.781  20.250  29.158  1.00  0.00      D    O  
HETATM 1747  H1  HOH D 426      13.979  21.106  29.636  1.00  0.00      D    H  
HETATM 1748  H2  HOH D 426      13.918  19.481  29.782  1.00  0.00      D    H  
HETATM 1749  O   HOH D 427      44.891  31.853  10.268  1.00  0.00      D    O  
HETATM 1750  H1  HOH D 427      44.637  31.218   9.538  1.00  0.00      D    H  
HETATM 1751  H2  HOH D 427      44.107  32.429  10.497  1.00  0.00      D    H  
HETATM 1752  O   HOH D 428      32.453  10.183  75.071  1.00  0.00      D    O  
HETATM 1753  H1  HOH D 428      32.592  11.157  74.890  1.00  0.00      D    H  
HETATM 1754  H2  HOH D 428      31.576   9.895  74.687  1.00  0.00      D    H  
HETATM 1755  O   HOH D 429      27.338  15.418 115.208  1.00  0.00      D    O  
HETATM 1756  H1  HOH D 429      26.778  15.425 114.379  1.00  0.00      D    H  
HETATM 1757  H2  HOH D 429      26.873  14.894 115.921  1.00  0.00      D    H  
HETATM 1758  O   HOH D 430      40.855   5.090  75.370  1.00  0.00      D    O  
HETATM 1759  H1  HOH D 430      41.657   5.448  75.848  1.00  0.00      D    H  
HETATM 1760  H2  HOH D 430      41.108   4.262  74.870  1.00  0.00      D    H  
HETATM 1761  O   HOH D 431      24.919  20.220 100.463  1.00  0.00      D    O  
HETATM 1762  H1  HOH D 431      25.570  20.968 100.335  1.00  0.00      D    H  
HETATM 1763  H2  HOH D 431      24.111  20.559 100.944  1.00  0.00      D    H  
HETATM 1764  O   HOH D 432      12.846  11.413  76.126  1.00  0.00      D    O  
HETATM 1765  H1  HOH D 432      12.612  11.947  75.313  1.00  0.00      D    H  
HETATM 1766  H2  HOH D 432      13.480  11.934  76.696  1.00  0.00      D    H  
HETATM 1767  O   HOH D 433      32.179  21.388  37.840  1.00  0.00      D    O  
HETATM 1768  H1  HOH D 433      32.440  21.359  38.805  1.00  0.00      D    H  
HETATM 1769  H2  HOH D 433      32.136  22.339  37.535  1.00  0.00      D    H  
HETATM 1770  O   HOH D 434      11.528  40.070  96.684  1.00  0.00      D    O  
HETATM 1771  H1  HOH D 434      10.710  40.497  97.070  1.00  0.00      D    H  
HETATM 1772  H2  HOH D 434      11.286  39.186  96.284  1.00  0.00      D    H  
HETATM 1773  O   HOH D 435      47.396  18.356  15.900  1.00  0.00      D    O  
HETATM 1774  H1  HOH D 435      47.583  19.272  16.256  1.00  0.00      D    H  
HETATM 1775  H2  HOH D 435      47.469  17.689  16.642  1.00  0.00      D    H  
HETATM 1776  O   HOH D 436      42.853  22.237  41.484  1.00  0.00      D    O  
HETATM 1777  H1  HOH D 436      42.864  21.936  42.437  1.00  0.00      D    H  
HETATM 1778  H2  HOH D 436      42.118  21.768  40.995  1.00  0.00      D    H  
HETATM 1779  O   HOH D 437      48.122  37.202  23.752  1.00  0.00      D    O  
HETATM 1780  H1  HOH D 437      48.680  37.378  24.563  1.00  0.00      D    H  
HETATM 1781  H2  HOH D 437      48.713  37.144  22.947  1.00  0.00      D    H  
HETATM 1782  O   HOH D 438      25.545  39.255 117.726  1.00  0.00      D    O  
HETATM 1783  H1  HOH D 438      25.237  40.008 118.308  1.00  0.00      D    H  
HETATM 1784  H2  HOH D 438      24.822  39.019 117.077  1.00  0.00      D    H  
HETATM 1785  O   HOH D 439      23.243  13.795  75.910  1.00  0.00      D    O  
HETATM 1786  H1  HOH D 439      23.925  13.366  76.501  1.00  0.00      D    H  
HETATM 1787  H2  HOH D 439      23.525  13.705  74.955  1.00  0.00      D    H  
HETATM 1788  O   HOH D 440      43.334   7.318 111.545  1.00  0.00      D    O  
HETATM 1789  H1  HOH D 440      44.008   7.192 112.274  1.00  0.00      D    H  
HETATM 1790  H2  HOH D 440      42.516   7.754 111.920  1.00  0.00      D    H  
HETATM 1791  O   HOH D 441      24.333  29.583  17.609  1.00  0.00      D    O  
HETATM 1792  H1  HOH D 441      25.056  30.180  17.261  1.00  0.00      D    H  
HETATM 1793  H2  HOH D 441      24.287  28.755  17.050  1.00  0.00      D    H  
HETATM 1794  O   HOH D 442      42.949  17.631  55.345  1.00  0.00      D    O  
HETATM 1795  H1  HOH D 442      42.881  18.568  55.687  1.00  0.00      D    H  
HETATM 1796  H2  HOH D 442      43.111  17.008  56.110  1.00  0.00      D    H  
HETATM 1797  O   HOH D 443      14.611   9.753  15.828  1.00  0.00      D    O  
HETATM 1798  H1  HOH D 443      14.950  10.432  16.479  1.00  0.00      D    H  
HETATM 1799  H2  HOH D 443      15.045   8.870  16.011  1.00  0.00      D    H  
HETATM 1800  O   HOH D 444      24.017  10.150  15.491  1.00  0.00      D    O  
HETATM 1801  H1  HOH D 444      23.613   9.564  14.789  1.00  0.00      D    H  
HETATM 1802  H2  HOH D 444      23.343  10.326  16.207  1.00  0.00      D    H  
HETATM 1803  O   HOH D 445      32.630   0.194  84.234  1.00  0.00      D    O  
HETATM 1804  H1  HOH D 445      32.944   0.117  85.180  1.00  0.00      D    H  
HETATM 1805  H2  HOH D 445      31.730  -0.233  84.146  1.00  0.00      D    H  
HETATM 1806  O   HOH D 446      31.556  26.405  45.203  1.00  0.00      D    O  
HETATM 1807  H1  HOH D 446      32.517  26.680  45.163  1.00  0.00      D    H  
HETATM 1808  H2  HOH D 446      31.234  26.183  44.282  1.00  0.00      D    H  
HETATM 1809  O   HOH D 447       5.971  18.075  32.403  1.00  0.00      D    O  
HETATM 1810  H1  HOH D 447       6.518  18.888  32.202  1.00  0.00      D    H  
HETATM 1811  H2  HOH D 447       5.524  17.759  31.566  1.00  0.00      D    H  
HETATM 1812  O   HOH D 448      34.395  11.906  36.396  1.00  0.00      D    O  
HETATM 1813  H1  HOH D 448      35.283  12.365  36.415  1.00  0.00      D    H  
HETATM 1814  H2  HOH D 448      34.500  10.962  36.707  1.00  0.00      D    H  
HETATM 1815  O   HOH D 449      17.082  25.256  97.442  1.00  0.00      D    O  
HETATM 1816  H1  HOH D 449      16.591  26.122  97.356  1.00  0.00      D    H  
HETATM 1817  H2  HOH D 449      17.962  25.414  97.891  1.00  0.00      D    H  
HETATM 1818  O   HOH D 450      47.136  28.268 103.639  1.00  0.00      D    O  
HETATM 1819  H1  HOH D 450      47.551  28.279 102.729  1.00  0.00      D    H  
HETATM 1820  H2  HOH D 450      47.705  28.793 104.271  1.00  0.00      D    H  
HETATM 1821  O   HOH D 451      41.572  20.112  63.026  1.00  0.00      D    O  
HETATM 1822  H1  HOH D 451      40.888  19.938  62.317  1.00  0.00      D    H  
HETATM 1823  H2  HOH D 451      42.159  19.309  63.127  1.00  0.00      D    H  
HETATM 1824  O   HOH D 452      22.117   1.597 114.858  1.00  0.00      D    O  
HETATM 1825  H1  HOH D 452      21.166   1.574 114.552  1.00  0.00      D    H  
HETATM 1826  H2  HOH D 452      22.349   0.728 115.295  1.00  0.00      D    H  
HETATM 1827  O   HOH D 453      13.300  23.558  54.987  1.00  0.00      D    O  
HETATM 1828  H1  HOH D 453      13.641  23.323  54.077  1.00  0.00      D    H  
HETATM 1829  H2  HOH D 453      13.215  22.727  55.537  1.00  0.00      D    H  
HETATM 1830  O   HOH D 454      30.689   8.087  45.456  1.00  0.00      D    O  
HETATM 1831  H1  HOH D 454      30.107   8.884  45.618  1.00  0.00      D    H  
HETATM 1832  H2  HOH D 454      31.449   8.091  46.106  1.00  0.00      D    H  
HETATM 1833  O   HOH D 455       3.730   9.605  53.429  1.00  0.00      D    O  
HETATM 1834  H1  HOH D 455       4.174   9.553  54.324  1.00  0.00      D    H  
HETATM 1835  H2  HOH D 455       3.707  10.557  53.124  1.00  0.00      D    H  
HETATM 1836  O   HOH D 456      21.399  31.601  85.656  1.00  0.00      D    O  
HETATM 1837  H1  HOH D 456      20.594  31.580  85.063  1.00  0.00      D    H  
HETATM 1838  H2  HOH D 456      21.853  30.711  85.635  1.00  0.00      D    H  
HETATM 1839  O   HOH D 457      26.806  35.872  46.877  1.00  0.00      D    O  
HETATM 1840  H1  HOH D 457      27.453  35.666  46.143  1.00  0.00      D    H  
HETATM 1841  H2  HOH D 457      26.223  35.076  47.040  1.00  0.00      D    H  
HETATM 1842  O   HOH D 458       6.177  36.160  62.982  1.00  0.00      D    O  
HETATM 1843  H1  HOH D 458       6.699  35.831  62.195  1.00  0.00      D    H  
HETATM 1844  H2  HOH D 458       6.190  35.469  63.704  1.00  0.00      D    H  
HETATM 1845  O   HOH D 459      23.949  17.487  71.535  1.00  0.00      D    O  
HETATM 1846  H1  HOH D 459      23.372  17.181  70.777  1.00  0.00      D    H  
HETATM 1847  H2  HOH D 459      24.861  17.089  71.442  1.00  0.00      D    H  
HETATM 1848  O   HOH D 460      33.932  34.895  79.668  1.00  0.00      D    O  
HETATM 1849  H1  HOH D 460      34.384  35.406  78.937  1.00  0.00      D    H  
HETATM 1850  H2  HOH D 460      33.682  35.520  80.407  1.00  0.00      D    H  
HETATM 1851  O   HOH D 461      21.247  24.998  16.248  1.00  0.00      D    O  
HETATM 1852  H1  HOH D 461      20.799  25.867  16.037  1.00  0.00      D    H  
HETATM 1853  H2  HOH D 461      20.600  24.248  16.112  1.00  0.00      D    H  
HETATM 1854  O   HOH D 462      11.265  33.270  20.069  1.00  0.00      D    O  
HETATM 1855  H1  HOH D 462      11.427  32.308  19.846  1.00  0.00      D    H  
HETATM 1856  H2  HOH D 462      12.028  33.619  20.612  1.00  0.00      D    H  
HETATM 1857  O   HOH D 463      23.578  16.181  93.253  1.00  0.00      D    O  
HETATM 1858  H1  HOH D 463      22.950  15.637  92.696  1.00  0.00      D    H  
HETATM 1859  H2  HOH D 463      23.341  17.149  93.172  1.00  0.00      D    H  
HETATM 1860  O   HOH D 464      28.790  40.411  57.857  1.00  0.00      D    O  
HETATM 1861  H1  HOH D 464      28.446  40.558  58.784  1.00  0.00      D    H  
HETATM 1862  H2  HOH D 464      28.550  41.194  57.283  1.00  0.00      D    H  
HETATM 1863  O   HOH D 465      39.719  23.260 115.069  1.00  0.00      D    O  
HETATM 1864  H1  HOH D 465      39.228  23.639 115.854  1.00  0.00      D    H  
HETATM 1865  H2  HOH D 465      39.949  22.303 115.250  1.00  0.00      D    H  
HETATM 1866  O   HOH D 466      22.255  15.085  22.671  1.00  0.00      D    O  
HETATM 1867  H1  HOH D 466      21.920  15.803  23.281  1.00  0.00      D    H  
HETATM 1868  H2  HOH D 466      23.006  15.443  22.115  1.00  0.00      D    H  
HETATM 1869  O   HOH D 467      21.805  37.589 117.615  1.00  0.00      D    O  
HETATM 1870  H1  HOH D 467      22.248  38.246 117.004  1.00  0.00      D    H  
HETATM 1871  H2  HOH D 467      21.966  37.857 118.565  1.00  0.00      D    H  
HETATM 1872  O   HOH D 468      42.553  31.927  49.119  1.00  0.00      D    O  
HETATM 1873  H1  HOH D 468      43.509  31.683  49.282  1.00  0.00      D    H  
HETATM 1874  H2  HOH D 468      42.036  31.106  48.878  1.00  0.00      D    H  
HETATM 1875  O   HOH D 469      41.277  20.290  47.702  1.00  0.00      D    O  
HETATM 1876  H1  HOH D 469      41.840  20.601  46.936  1.00  0.00      D    H  
HETATM 1877  H2  HOH D 469      41.344  20.946  48.453  1.00  0.00      D    H  
HETATM 1878  O   HOH D 470      31.318  27.466   8.116  1.00  0.00      D    O  
HETATM 1879  H1  HOH D 470      31.762  26.593   8.319  1.00  0.00      D    H  
HETATM 1880  H2  HOH D 470      30.378  27.449   8.457  1.00  0.00      D    H  
HETATM 1881  O   HOH D 471      48.013  29.824  20.392  1.00  0.00      D    O  
HETATM 1882  H1  HOH D 471      48.146  30.474  21.140  1.00  0.00      D    H  
HETATM 1883  H2  HOH D 471      48.879  29.368  20.188  1.00  0.00      D    H  
HETATM 1884  O   HOH D 472       5.348  29.640  18.687  1.00  0.00      D    O  
HETATM 1885  H1  HOH D 472       5.346  30.052  17.776  1.00  0.00      D    H  
HETATM 1886  H2  HOH D 472       5.929  28.825  18.683  1.00  0.00      D    H  
HETATM 1887  O   HOH D 473      37.422  18.371 112.808  1.00  0.00      D    O  
HETATM 1888  H1  HOH D 473      36.823  19.039 112.367  1.00  0.00      D    H  
HETATM 1889  H2  HOH D 473      37.553  18.622 113.767  1.00  0.00      D    H  
HETATM 1890  O   HOH D 474      23.304  23.203  76.246  1.00  0.00      D    O  
HETATM 1891  H1  HOH D 474      24.251  23.404  75.994  1.00  0.00      D    H  
HETATM 1892  H2  HOH D 474      22.717  23.962  75.963  1.00  0.00      D    H  
HETATM 1893  O   HOH D 475      41.743  21.145  68.906  1.00  0.00      D    O  
HETATM 1894  H1  HOH D 475      41.728  21.887  68.236  1.00  0.00      D    H  
HETATM 1895  H2  HOH D 475      41.720  21.529  69.829  1.00  0.00      D    H  
HETATM 1896  O   HOH D 476      29.071  41.546  67.642  1.00  0.00      D    O  
HETATM 1897  H1  HOH D 476      28.633  42.177  67.001  1.00  0.00      D    H  
HETATM 1898  H2  HOH D 476      29.492  40.794  67.135  1.00  0.00      D    H  
HETATM 1899  O   HOH D 477      45.312  33.227  47.024  1.00  0.00      D    O  
HETATM 1900  H1  HOH D 477      45.107  32.927  47.955  1.00  0.00      D    H  
HETATM 1901  H2  HOH D 477      46.161  33.757  47.023  1.00  0.00      D    H  
HETATM 1902  O   HOH D 478      14.838  21.223  90.829  1.00  0.00      D    O  
HETATM 1903  H1  HOH D 478      15.685  20.829  91.187  1.00  0.00      D    H  
HETATM 1904  H2  HOH D 478      15.048  22.057  90.320  1.00  0.00      D    H  
HETATM 1905  O   HOH D 479      12.494   5.565  95.528  1.00  0.00      D    O  
HETATM 1906  H1  HOH D 479      13.207   5.926  96.129  1.00  0.00      D    H  
HETATM 1907  H2  HOH D 479      11.983   4.852  96.008  1.00  0.00      D    H  
HETATM 1908  O   HOH D 480      11.018  37.577  95.609  1.00  0.00      D    O  
HETATM 1909  H1  HOH D 480      11.696  38.030  95.030  1.00  0.00      D    H  
HETATM 1910  H2  HOH D 480      10.617  36.807  95.112  1.00  0.00      D    H  
HETATM 1911  O   HOH D 481      13.437  40.021  85.921  1.00  0.00      D    O  
HETATM 1912  H1  HOH D 481      13.151  40.461  86.772  1.00  0.00      D    H  
HETATM 1913  H2  HOH D 481      14.289  40.437  85.602  1.00  0.00      D    H  
HETATM 1914  O   HOH D 482      11.405   0.317  35.180  1.00  0.00      D    O  
HETATM 1915  H1  HOH D 482      11.143  -0.586  34.840  1.00  0.00      D    H  
HETATM 1916  H2  HOH D 482      11.396   0.312  36.180  1.00  0.00      D    H  
HETATM 1917  O   HOH D 483      14.591  34.159  59.207  1.00  0.00      D    O  
HETATM 1918  H1  HOH D 483      15.129  33.726  58.484  1.00  0.00      D    H  
HETATM 1919  H2  HOH D 483      13.808  33.579  59.433  1.00  0.00      D    H  
HETATM 1920  O   HOH D 484      47.575  17.023  22.445  1.00  0.00      D    O  
HETATM 1921  H1  HOH D 484      46.935  17.370  23.131  1.00  0.00      D    H  
HETATM 1922  H2  HOH D 484      47.996  17.791  21.963  1.00  0.00      D    H  
HETATM 1923  O   HOH D 485      40.145  18.276  19.765  1.00  0.00      D    O  
HETATM 1924  H1  HOH D 485      40.855  17.988  20.408  1.00  0.00      D    H  
HETATM 1925  H2  HOH D 485      39.814  19.185  20.019  1.00  0.00      D    H  
HETATM 1926  O   HOH D 486       2.685  33.511  85.935  1.00  0.00      D    O  
HETATM 1927  H1  HOH D 486       2.986  32.597  86.205  1.00  0.00      D    H  
HETATM 1928  H2  HOH D 486       2.506  33.526  84.951  1.00  0.00      D    H  
HETATM 1929  O   HOH D 487       6.188   6.868  92.498  1.00  0.00      D    O  
HETATM 1930  H1  HOH D 487       6.616   7.408  91.774  1.00  0.00      D    H  
HETATM 1931  H2  HOH D 487       5.607   6.164  92.090  1.00  0.00      D    H  
HETATM 1932  O   HOH D 488      14.484  40.338  26.410  1.00  0.00      D    O  
HETATM 1933  H1  HOH D 488      15.238  39.721  26.634  1.00  0.00      D    H  
HETATM 1934  H2  HOH D 488      14.473  41.100  27.059  1.00  0.00      D    H  
HETATM 1935  O   HOH D 489      36.067  14.383  57.918  1.00  0.00      D    O  
HETATM 1936  H1  HOH D 489      36.220  13.827  57.101  1.00  0.00      D    H  
HETATM 1937  H2  HOH D 489      35.084  14.472  58.081  1.00  0.00      D    H  
HETATM 1938  O   HOH D 490      19.391  29.726 106.454  1.00  0.00      D    O  
HETATM 1939  H1  HOH D 490      19.214  30.554 105.921  1.00  0.00      D    H  
HETATM 1940  H2  HOH D 490      19.840  29.973 107.313  1.00  0.00      D    H  
HETATM 1941  O   HOH D 491      20.377  25.973  60.500  1.00  0.00      D    O  
HETATM 1942  H1  HOH D 491      20.995  25.356  60.987  1.00  0.00      D    H  
HETATM 1943  H2  HOH D 491      19.451  25.874  60.865  1.00  0.00      D    H  
HETATM 1944  O   HOH D 492       2.313  32.141  38.260  1.00  0.00      D    O  
HETATM 1945  H1  HOH D 492       2.462  32.943  38.837  1.00  0.00      D    H  
HETATM 1946  H2  HOH D 492       1.616  32.349  37.573  1.00  0.00      D    H  
HETATM 1947  O   HOH D 493      30.893  27.303  72.102  1.00  0.00      D    O  
HETATM 1948  H1  HOH D 493      31.708  27.859  72.267  1.00  0.00      D    H  
HETATM 1949  H2  HOH D 493      30.929  26.925  71.177  1.00  0.00      D    H  
HETATM 1950  O   HOH D 494      47.847   4.121  92.217  1.00  0.00      D    O  
HETATM 1951  H1  HOH D 494      46.958   4.055  91.765  1.00  0.00      D    H  
HETATM 1952  H2  HOH D 494      48.261   3.213  92.273  1.00  0.00      D    H  
HETATM 1953  O   HOH D 495      33.176   8.044  89.528  1.00  0.00      D    O  
HETATM 1954  H1  HOH D 495      33.244   7.153  89.077  1.00  0.00      D    H  
HETATM 1955  H2  HOH D 495      32.216   8.245  89.724  1.00  0.00      D    H  
HETATM 1956  O   HOH D 496       4.562  24.574  88.304  1.00  0.00      D    O  
HETATM 1957  H1  HOH D 496       4.865  23.637  88.131  1.00  0.00      D    H  
HETATM 1958  H2  HOH D 496       4.839  25.160  87.543  1.00  0.00      D    H  
HETATM 1959  O   HOH D 497       3.726  36.490  12.027  1.00  0.00      D    O  
HETATM 1960  H1  HOH D 497       3.617  37.200  11.331  1.00  0.00      D    H  
HETATM 1961  H2  HOH D 497       2.868  35.986  12.127  1.00  0.00      D    H  
HETATM 1962  O   HOH D 498       5.244  23.850 112.656  1.00  0.00      D    O  
HETATM 1963  H1  HOH D 498       5.057  22.869 112.710  1.00  0.00      D    H  
HETATM 1964  H2  HOH D 498       4.840  24.220 111.819  1.00  0.00      D    H  
HETATM 1965  O   HOH D 499       1.331   2.625  27.681  1.00  0.00      D    O  
HETATM 1966  H1  HOH D 499       1.113   3.359  28.324  1.00  0.00      D    H  
HETATM 1967  H2  HOH D 499       0.514   2.392  27.152  1.00  0.00      D    H  
HETATM 1968  O   HOH D 500      21.539   9.603 102.773  1.00  0.00      D    O  
HETATM 1969  H1  HOH D 500      21.442   9.087 103.624  1.00  0.00      D    H  
HETATM 1970  H2  HOH D 500      21.735   8.973 102.021  1.00  0.00      D    H  
HETATM 1971  O   HOH D 501      19.799  41.463  79.338  1.00  0.00      D    O  
HETATM 1972  H1  HOH D 501      20.601  41.548  78.746  1.00  0.00      D    H  
HETATM 1973  H2  HOH D 501      19.124  40.869  78.902  1.00  0.00      D    H  
HETATM 1974  O   HOH D 502      39.525   9.577  83.407  1.00  0.00      D    O  
HETATM 1975  H1  HOH D 502      39.444   8.606  83.180  1.00  0.00      D    H  
HETATM 1976  H2  HOH D 502      40.333   9.719  83.978  1.00  0.00      D    H  
HETATM 1977  O   HOH D 503       8.984  16.368   8.001  1.00  0.00      D    O  
HETATM 1978  H1  HOH D 503       8.912  15.448   7.615  1.00  0.00      D    H  
HETATM 1979  H2  HOH D 503       9.905  16.724   7.843  1.00  0.00      D    H  
HETATM 1980  O   HOH D 504      42.193  15.360  53.878  1.00  0.00      D    O  
HETATM 1981  H1  HOH D 504      41.454  15.601  53.249  1.00  0.00      D    H  
HETATM 1982  H2  HOH D 504      42.545  16.189  54.312  1.00  0.00      D    H  
HETATM 1983  O   HOH D 505       2.803  19.384  22.581  1.00  0.00      D    O  
HETATM 1984  H1  HOH D 505       2.076  18.713  22.431  1.00  0.00      D    H  
HETATM 1985  H2  HOH D 505       3.233  19.610  21.707  1.00  0.00      D    H  
HETATM 1986  O   HOH D 506      22.063   5.448   8.369  1.00  0.00      D    O  
HETATM 1987  H1  HOH D 506      21.706   6.342   8.099  1.00  0.00      D    H  
HETATM 1988  H2  HOH D 506      22.164   4.871   7.559  1.00  0.00      D    H  
HETATM 1989  O   HOH D 507      48.223  40.294  85.755  1.00  0.00      D    O  
HETATM 1990  H1  HOH D 507      48.675  40.973  85.176  1.00  0.00      D    H  
HETATM 1991  H2  HOH D 507      48.342  39.385  85.358  1.00  0.00      D    H  
HETATM 1992  O   HOH D 508      34.878  39.370  22.995  1.00  0.00      D    O  
HETATM 1993  H1  HOH D 508      34.756  40.266  23.423  1.00  0.00      D    H  
HETATM 1994  H2  HOH D 508      34.129  38.766  23.266  1.00  0.00      D    H  
HETATM 1995  O   HOH D 509      26.698  22.485  79.432  1.00  0.00      D    O  
HETATM 1996  H1  HOH D 509      26.972  22.249  78.500  1.00  0.00      D    H  
HETATM 1997  H2  HOH D 509      27.407  22.192  80.073  1.00  0.00      D    H  
HETATM 1998  O   HOH D 510      10.068   6.562  94.552  1.00  0.00      D    O  
HETATM 1999  H1  HOH D 510       9.991   7.486  94.177  1.00  0.00      D    H  
HETATM 2000  H2  HOH D 510      10.965   6.449  94.978  1.00  0.00      D    H  
HETATM 2001  O   HOH D 511       4.313  10.261  60.011  1.00  0.00      D    O  
HETATM 2002  H1  HOH D 511       4.729  10.782  59.265  1.00  0.00      D    H  
HETATM 2003  H2  HOH D 511       4.739   9.357  60.064  1.00  0.00      D    H  
HETATM 2004  O   HOH D 512      41.053  27.140  43.840  1.00  0.00      D    O  
HETATM 2005  H1  HOH D 512      40.174  26.749  43.570  1.00  0.00      D    H  
HETATM 2006  H2  HOH D 512      41.645  26.416  44.196  1.00  0.00      D    H  
HETATM 2007  O   HOH D 513      46.214  -0.258  91.712  1.00  0.00      D    O  
HETATM 2008  H1  HOH D 513      46.397   0.280  90.890  1.00  0.00      D    H  
HETATM 2009  H2  HOH D 513      45.873   0.343  92.435  1.00  0.00      D    H  
HETATM 2010  O   HOH D 514       0.116  11.970  56.058  1.00  0.00      D    O  
HETATM 2011  H1  HOH D 514       1.095  11.974  56.264  1.00  0.00      D    H  
HETATM 2012  H2  HOH D 514      -0.401  12.149  56.895  1.00  0.00      D    H  
HETATM 2013  O   HOH D 515      44.347  18.566  34.841  1.00  0.00      D    O  
HETATM 2014  H1  HOH D 515      44.304  18.726  35.828  1.00  0.00      D    H  
HETATM 2015  H2  HOH D 515      45.050  17.883  34.645  1.00  0.00      D    H  
HETATM 2016  O   HOH D 516      13.241  40.207 113.281  1.00  0.00      D    O  
HETATM 2017  H1  HOH D 516      13.500  40.230 112.316  1.00  0.00      D    H  
HETATM 2018  H2  HOH D 516      13.884  39.631 113.786  1.00  0.00      D    H  
HETATM 2019  O   HOH D 517      15.421  28.376  31.951  1.00  0.00      D    O  
HETATM 2020  H1  HOH D 517      15.539  28.829  31.067  1.00  0.00      D    H  
HETATM 2021  H2  HOH D 517      15.778  28.965  32.677  1.00  0.00      D    H  
HETATM 2022  O   HOH D 518       2.443  12.480  42.313  1.00  0.00      D    O  
HETATM 2023  H1  HOH D 518       2.523  12.139  41.376  1.00  0.00      D    H  
HETATM 2024  H2  HOH D 518       1.757  13.207  42.346  1.00  0.00      D    H  
HETATM 2025  O   HOH D 519      22.437   5.744  85.720  1.00  0.00      D    O  
HETATM 2026  H1  HOH D 519      22.319   4.765  85.891  1.00  0.00      D    H  
HETATM 2027  H2  HOH D 519      22.413   5.915  84.735  1.00  0.00      D    H  
HETATM 2028  O   HOH D 520      31.799  42.076  60.492  1.00  0.00      D    O  
HETATM 2029  H1  HOH D 520      31.454  42.994  60.687  1.00  0.00      D    H  
HETATM 2030  H2  HOH D 520      31.869  41.948  59.503  1.00  0.00      D    H  
HETATM 2031  O   HOH D 521       1.345  24.185  59.080  1.00  0.00      D    O  
HETATM 2032  H1  HOH D 521       1.649  24.453  58.166  1.00  0.00      D    H  
HETATM 2033  H2  HOH D 521       2.133  23.885  59.618  1.00  0.00      D    H  
HETATM 2034  O   HOH D 522       2.809   0.861  40.727  1.00  0.00      D    O  
HETATM 2035  H1  HOH D 522       3.566   1.117  41.329  1.00  0.00      D    H  
HETATM 2036  H2  HOH D 522       3.165   0.642  39.819  1.00  0.00      D    H  
HETATM 2037  O   HOH D 523      30.412  11.914  56.393  1.00  0.00      D    O  
HETATM 2038  H1  HOH D 523      31.013  12.148  55.629  1.00  0.00      D    H  
HETATM 2039  H2  HOH D 523      29.529  11.604  56.040  1.00  0.00      D    H  
HETATM 2040  O   HOH D 524       7.208  19.177 117.224  1.00  0.00      D    O  
HETATM 2041  H1  HOH D 524       6.940  18.508 116.532  1.00  0.00      D    H  
HETATM 2042  H2  HOH D 524       6.391  19.626 117.588  1.00  0.00      D    H  
HETATM 2043  O   HOH D 525      37.123  36.467  75.326  1.00  0.00      D    O  
HETATM 2044  H1  HOH D 525      37.714  35.848  74.809  1.00  0.00      D    H  
HETATM 2045  H2  HOH D 525      37.674  36.984  75.981  1.00  0.00      D    H  
HETATM 2046  O   HOH D 526      41.165  19.287  17.395  1.00  0.00      D    O  
HETATM 2047  H1  HOH D 526      40.817  18.834  18.216  1.00  0.00      D    H  
HETATM 2048  H2  HOH D 526      40.535  19.130  16.635  1.00  0.00      D    H  
HETATM 2049  O   HOH D 527      15.208  18.227  11.028  1.00  0.00      D    O  
HETATM 2050  H1  HOH D 527      16.139  17.888  10.893  1.00  0.00      D    H  
HETATM 2051  H2  HOH D 527      15.190  18.846  11.814  1.00  0.00      D    H  
HETATM 2052  O   HOH D 528      45.773  34.325 112.842  1.00  0.00      D    O  
HETATM 2053  H1  HOH D 528      45.652  35.313 112.934  1.00  0.00      D    H  
HETATM 2054  H2  HOH D 528      45.380  34.020 111.975  1.00  0.00      D    H  
HETATM 2055  O   HOH D 529      33.278   3.950 102.449  1.00  0.00      D    O  
HETATM 2056  H1  HOH D 529      32.751   3.291 101.912  1.00  0.00      D    H  
HETATM 2057  H2  HOH D 529      34.191   3.582 102.624  1.00  0.00      D    H  
HETATM 2058  O   HOH D 530      33.079   8.369 117.718  1.00  0.00      D    O  
HETATM 2059  H1  HOH D 530      33.134   7.478 117.267  1.00  0.00      D    H  
HETATM 2060  H2  HOH D 530      33.357   8.276 118.674  1.00  0.00      D    H  
HETATM 2061  O   HOH D 531      16.283   3.982  52.117  1.00  0.00      D    O  
HETATM 2062  H1  HOH D 531      16.466   3.480  52.962  1.00  0.00      D    H  
HETATM 2063  H2  HOH D 531      16.946   3.713  51.419  1.00  0.00      D    H  
HETATM 2064  O   HOH D 532      36.423   4.626 100.614  1.00  0.00      D    O  
HETATM 2065  H1  HOH D 532      37.422   4.675 100.590  1.00  0.00      D    H  
HETATM 2066  H2  HOH D 532      36.038   5.426 100.154  1.00  0.00      D    H  
HETATM 2067  O   HOH D 533      33.156  30.714  20.548  1.00  0.00      D    O  
HETATM 2068  H1  HOH D 533      32.949  30.255  21.412  1.00  0.00      D    H  
HETATM 2069  H2  HOH D 533      33.046  31.702  20.660  1.00  0.00      D    H  
HETATM 2070  O   HOH D 534       1.808  30.729  42.414  1.00  0.00      D    O  
HETATM 2071  H1  HOH D 534       1.034  30.104  42.313  1.00  0.00      D    H  
HETATM 2072  H2  HOH D 534       1.479  31.618  42.733  1.00  0.00      D    H  
HETATM 2073  O   HOH D 535       2.820   1.324  16.754  1.00  0.00      D    O  
HETATM 2074  H1  HOH D 535       2.887   1.612  17.709  1.00  0.00      D    H  
HETATM 2075  H2  HOH D 535       2.021   0.734  16.640  1.00  0.00      D    H  
HETATM 2076  O   HOH D 536      27.583  36.812   3.160  1.00  0.00      D    O  
HETATM 2077  H1  HOH D 536      28.536  36.978   3.411  1.00  0.00      D    H  
HETATM 2078  H2  HOH D 536      27.013  37.559   3.503  1.00  0.00      D    H  
HETATM 2079  O   HOH D 537      34.441  41.802  23.919  1.00  0.00      D    O  
HETATM 2080  H1  HOH D 537      34.942  42.418  24.526  1.00  0.00      D    H  
HETATM 2081  H2  HOH D 537      33.499  42.123  23.822  1.00  0.00      D    H  
HETATM 2082  O   HOH D 538      19.764  36.393  74.678  1.00  0.00      D    O  
HETATM 2083  H1  HOH D 538      20.661  36.606  75.064  1.00  0.00      D    H  
HETATM 2084  H2  HOH D 538      19.324  37.237  74.372  1.00  0.00      D    H  
HETATM 2085  O   HOH D 539      15.558  30.591  72.743  1.00  0.00      D    O  
HETATM 2086  H1  HOH D 539      16.306  31.222  72.948  1.00  0.00      D    H  
HETATM 2087  H2  HOH D 539      15.895  29.855  72.156  1.00  0.00      D    H  
HETATM 2088  O   HOH D 540       2.565  15.273  24.881  1.00  0.00      D    O  
HETATM 2089  H1  HOH D 540       3.083  16.097  24.651  1.00  0.00      D    H  
HETATM 2090  H2  HOH D 540       1.895  15.089  24.161  1.00  0.00      D    H  
HETATM 2091  O   HOH D 541      19.485   5.185  70.931  1.00  0.00      D    O  
HETATM 2092  H1  HOH D 541      19.807   5.198  71.877  1.00  0.00      D    H  
HETATM 2093  H2  HOH D 541      18.511   4.959  70.914  1.00  0.00      D    H  
HETATM 2094  O   HOH D 542      17.412  14.233  51.997  1.00  0.00      D    O  
HETATM 2095  H1  HOH D 542      16.573  14.576  51.573  1.00  0.00      D    H  
HETATM 2096  H2  HOH D 542      17.217  13.376  52.474  1.00  0.00      D    H  
HETATM 2097  O   HOH D 543      21.454  16.938  12.912  1.00  0.00      D    O  
HETATM 2098  H1  HOH D 543      20.962  17.044  13.776  1.00  0.00      D    H  
HETATM 2099  H2  HOH D 543      21.309  17.749  12.345  1.00  0.00      D    H  
HETATM 2100  O   HOH D 544      47.314  33.481  91.827  1.00  0.00      D    O  
HETATM 2101  H1  HOH D 544      47.948  33.708  91.088  1.00  0.00      D    H  
HETATM 2102  H2  HOH D 544      47.726  33.722  92.705  1.00  0.00      D    H  
HETATM 2103  O   HOH D 545      28.301  20.349  30.799  1.00  0.00      D    O  
HETATM 2104  H1  HOH D 545      29.101  19.862  31.150  1.00  0.00      D    H  
HETATM 2105  H2  HOH D 545      28.329  20.360  29.800  1.00  0.00      D    H  
HETATM 2106  O   HOH D 546      46.930  38.125  77.474  1.00  0.00      D    O  
HETATM 2107  H1  HOH D 546      46.155  38.350  78.064  1.00  0.00      D    H  
HETATM 2108  H2  HOH D 546      47.106  38.886  76.850  1.00  0.00      D    H  
HETATM 2109  O   HOH D 547      31.007  34.478  65.848  1.00  0.00      D    O  
HETATM 2110  H1  HOH D 547      31.786  34.043  66.298  1.00  0.00      D    H  
HETATM 2111  H2  HOH D 547      30.338  34.759  66.536  1.00  0.00      D    H  
HETATM 2112  O   HOH D 548      44.817  41.091  10.187  1.00  0.00      D    O  
HETATM 2113  H1  HOH D 548      43.834  40.912  10.231  1.00  0.00      D    H  
HETATM 2114  H2  HOH D 548      44.973  42.074  10.091  1.00  0.00      D    H  
HETATM 2115  O   HOH D 549       1.831   9.717  45.625  1.00  0.00      D    O  
HETATM 2116  H1  HOH D 549       1.549  10.667  45.758  1.00  0.00      D    H  
HETATM 2117  H2  HOH D 549       1.087   9.107  45.897  1.00  0.00      D    H  
HETATM 2118  O   HOH D 550       7.613  25.169 111.657  1.00  0.00      D    O  
HETATM 2119  H1  HOH D 550       6.866  24.741 112.167  1.00  0.00      D    H  
HETATM 2120  H2  HOH D 550       8.058  24.483 111.081  1.00  0.00      D    H  
HETATM 2121  O   HOH D 551      23.324  13.434 105.608  1.00  0.00      D    O  
HETATM 2122  H1  HOH D 551      23.983  13.392 106.359  1.00  0.00      D    H  
HETATM 2123  H2  HOH D 551      22.591  12.775 105.771  1.00  0.00      D    H  
HETATM 2124  O   HOH D 552      34.602  27.635  26.506  1.00  0.00      D    O  
HETATM 2125  H1  HOH D 552      35.015  28.231  25.817  1.00  0.00      D    H  
HETATM 2126  H2  HOH D 552      34.014  26.963  26.056  1.00  0.00      D    H  
HETATM 2127  O   HOH D 553      14.017   4.335 114.244  1.00  0.00      D    O  
HETATM 2128  H1  HOH D 553      14.255   5.305 114.194  1.00  0.00      D    H  
HETATM 2129  H2  HOH D 553      14.846   3.783 114.157  1.00  0.00      D    H  
HETATM 2130  O   HOH D 554      19.974  32.046  36.258  1.00  0.00      D    O  
HETATM 2131  H1  HOH D 554      19.073  32.279  35.891  1.00  0.00      D    H  
HETATM 2132  H2  HOH D 554      20.031  31.058  36.400  1.00  0.00      D    H  
HETATM 2133  O   HOH D 555      42.570  11.126  17.942  1.00  0.00      D    O  
HETATM 2134  H1  HOH D 555      42.124  11.289  17.062  1.00  0.00      D    H  
HETATM 2135  H2  HOH D 555      43.022  10.234  17.926  1.00  0.00      D    H  
HETATM 2136  O   HOH D 556      47.859  40.531  80.192  1.00  0.00      D    O  
HETATM 2137  H1  HOH D 556      47.321  39.865  80.709  1.00  0.00      D    H  
HETATM 2138  H2  HOH D 556      48.797  40.198  80.096  1.00  0.00      D    H  
HETATM 2139  O   HOH D 557      47.907   4.474   3.621  1.00  0.00      D    O  
HETATM 2140  H1  HOH D 557      46.974   4.482   3.261  1.00  0.00      D    H  
HETATM 2141  H2  HOH D 557      48.303   5.388   3.541  1.00  0.00      D    H  
HETATM 2142  O   HOH D 558      22.009  26.160  42.540  1.00  0.00      D    O  
HETATM 2143  H1  HOH D 558      23.002  26.047  42.507  1.00  0.00      D    H  
HETATM 2144  H2  HOH D 558      21.777  26.881  43.192  1.00  0.00      D    H  
HETATM 2145  O   HOH D 559      40.293  17.537  95.933  1.00  0.00      D    O  
HETATM 2146  H1  HOH D 559      39.768  16.806  96.369  1.00  0.00      D    H  
HETATM 2147  H2  HOH D 559      39.714  18.345  95.824  1.00  0.00      D    H  
HETATM 2148  O   HOH D 560      39.804   9.157 110.078  1.00  0.00      D    O  
HETATM 2149  H1  HOH D 560      40.575   9.703 109.748  1.00  0.00      D    H  
HETATM 2150  H2  HOH D 560      40.048   8.727 110.947  1.00  0.00      D    H  
HETATM 2151  O   HOH D 561      44.568  23.441 103.740  1.00  0.00      D    O  
HETATM 2152  H1  HOH D 561      43.924  24.204 103.800  1.00  0.00      D    H  
HETATM 2153  H2  HOH D 561      44.637  22.993 104.631  1.00  0.00      D    H  
HETATM 2154  O   HOH D 562       9.069  31.768  57.452  1.00  0.00      D    O  
HETATM 2155  H1  HOH D 562       9.108  32.365  56.650  1.00  0.00      D    H  
HETATM 2156  H2  HOH D 562       8.473  32.178  58.143  1.00  0.00      D    H  
HETATM 2157  O   HOH D 563      39.851  24.791  47.277  1.00  0.00      D    O  
HETATM 2158  H1  HOH D 563      39.161  25.253  46.720  1.00  0.00      D    H  
HETATM 2159  H2  HOH D 563      39.414  24.081  47.829  1.00  0.00      D    H  
HETATM 2160  O   HOH D 564      46.241  26.325 117.966  1.00  0.00      D    O  
HETATM 2161  H1  HOH D 564      46.416  26.211 118.944  1.00  0.00      D    H  
HETATM 2162  H2  HOH D 564      47.103  26.255 117.463  1.00  0.00      D    H  
HETATM 2163  O   HOH D 565      13.203  32.610  83.352  1.00  0.00      D    O  
HETATM 2164  H1  HOH D 565      13.789  33.189  83.920  1.00  0.00      D    H  
HETATM 2165  H2  HOH D 565      13.772  32.034  82.764  1.00  0.00      D    H  
HETATM 2166  O   HOH D 566      19.337  40.936  81.979  1.00  0.00      D    O  
HETATM 2167  H1  HOH D 566      19.296  40.000  82.328  1.00  0.00      D    H  
HETATM 2168  H2  HOH D 566      19.614  40.922  81.018  1.00  0.00      D    H  
HETATM 2169  O   HOH D 567      15.480  27.681  61.081  1.00  0.00      D    O  
HETATM 2170  H1  HOH D 567      16.186  27.279  60.498  1.00  0.00      D    H  
HETATM 2171  H2  HOH D 567      14.577  27.422  60.739  1.00  0.00      D    H  
HETATM 2172  O   HOH D 568      44.856  11.819  44.469  1.00  0.00      D    O  
HETATM 2173  H1  HOH D 568      44.377  12.142  45.285  1.00  0.00      D    H  
HETATM 2174  H2  HOH D 568      45.827  11.699  44.678  1.00  0.00      D    H  
HETATM 2175  O   HOH D 569      17.697  19.524   8.933  1.00  0.00      D    O  
HETATM 2176  H1  HOH D 569      17.716  20.409   9.399  1.00  0.00      D    H  
HETATM 2177  H2  HOH D 569      16.906  19.486   8.322  1.00  0.00      D    H  
HETATM 2178  O   HOH D 570      21.344  11.016  96.379  1.00  0.00      D    O  
HETATM 2179  H1  HOH D 570      21.263  11.970  96.089  1.00  0.00      D    H  
HETATM 2180  H2  HOH D 570      22.050  10.561  95.835  1.00  0.00      D    H  
HETATM 2181  O   HOH D 571      33.514  27.352 117.785  1.00  0.00      D    O  
HETATM 2182  H1  HOH D 571      33.878  28.180 118.212  1.00  0.00      D    H  
HETATM 2183  H2  HOH D 571      34.046  26.561 118.086  1.00  0.00      D    H  
HETATM 2184  O   HOH D 572      23.765  42.817  96.874  1.00  0.00      D    O  
HETATM 2185  H1  HOH D 572      23.670  41.902  97.267  1.00  0.00      D    H  
HETATM 2186  H2  HOH D 572      24.689  43.159  97.047  1.00  0.00      D    H  
HETATM 2187  O   HOH D 573      12.339  15.957  29.687  1.00  0.00      D    O  
HETATM 2188  H1  HOH D 573      12.432  16.650  28.972  1.00  0.00      D    H  
HETATM 2189  H2  HOH D 573      11.393  15.637  29.721  1.00  0.00      D    H  
HETATM 2190  O   HOH D 574      18.673  20.552  23.921  1.00  0.00      D    O  
HETATM 2191  H1  HOH D 574      17.870  21.077  24.203  1.00  0.00      D    H  
HETATM 2192  H2  HOH D 574      18.841  20.696  22.946  1.00  0.00      D    H  
HETATM 2193  O   HOH D 575      30.193  16.649 100.578  1.00  0.00      D    O  
HETATM 2194  H1  HOH D 575      30.417  16.256  99.686  1.00  0.00      D    H  
HETATM 2195  H2  HOH D 575      29.457  16.121 101.000  1.00  0.00      D    H  
HETATM 2196  O   HOH D 576       8.793  24.492 107.113  1.00  0.00      D    O  
HETATM 2197  H1  HOH D 576       9.145  25.165 107.763  1.00  0.00      D    H  
HETATM 2198  H2  HOH D 576       9.275  24.585 106.242  1.00  0.00      D    H  
HETATM 2199  O   HOH D 577      48.551   2.070  26.080  1.00  0.00      D    O  
HETATM 2200  H1  HOH D 577      47.975   1.432  26.591  1.00  0.00      D    H  
HETATM 2201  H2  HOH D 577      47.980   2.783  25.674  1.00  0.00      D    H  
HETATM 2202  O   HOH D 578      35.610  38.320   5.731  1.00  0.00      D    O  
HETATM 2203  H1  HOH D 578      35.444  39.306   5.719  1.00  0.00      D    H  
HETATM 2204  H2  HOH D 578      36.175  38.067   4.946  1.00  0.00      D    H  
HETATM 2205  O   HOH D 579      29.082  34.755  42.624  1.00  0.00      D    O  
HETATM 2206  H1  HOH D 579      29.171  35.566  42.045  1.00  0.00      D    H  
HETATM 2207  H2  HOH D 579      29.984  34.350  42.771  1.00  0.00      D    H  
HETATM 2208  O   HOH D 580       2.265  22.693  83.961  1.00  0.00      D    O  
HETATM 2209  H1  HOH D 580       2.430  23.644  84.225  1.00  0.00      D    H  
HETATM 2210  H2  HOH D 580       2.963  22.107  84.372  1.00  0.00      D    H  
HETATM 2211  O   HOH D 581      23.553  11.400 103.475  1.00  0.00      D    O  
HETATM 2212  H1  HOH D 581      22.781  11.125 102.902  1.00  0.00      D    H  
HETATM 2213  H2  HOH D 581      23.345  11.200 104.433  1.00  0.00      D    H  
HETATM 2214  O   HOH D 582       8.130   7.953  15.465  1.00  0.00      D    O  
HETATM 2215  H1  HOH D 582       9.041   7.675  15.768  1.00  0.00      D    H  
HETATM 2216  H2  HOH D 582       8.036   7.774  14.486  1.00  0.00      D    H  
HETATM 2217  O   HOH D 583      20.506   9.721  59.308  1.00  0.00      D    O  
HETATM 2218  H1  HOH D 583      20.500  10.215  60.177  1.00  0.00      D    H  
HETATM 2219  H2  HOH D 583      19.614   9.292  59.163  1.00  0.00      D    H  
HETATM 2220  O   HOH D 584      22.053  14.310   3.190  1.00  0.00      D    O  
HETATM 2221  H1  HOH D 584      21.399  13.554   3.213  1.00  0.00      D    H  
HETATM 2222  H2  HOH D 584      21.683  15.086   3.701  1.00  0.00      D    H  
HETATM 2223  O   HOH D 585      38.245  36.329   6.656  1.00  0.00      D    O  
HETATM 2224  H1  HOH D 585      39.133  35.893   6.798  1.00  0.00      D    H  
HETATM 2225  H2  HOH D 585      38.111  36.502   5.680  1.00  0.00      D    H  
HETATM 2226  O   HOH D 586       1.199   7.560  55.691  1.00  0.00      D    O  
HETATM 2227  H1  HOH D 586       0.461   8.192  55.456  1.00  0.00      D    H  
HETATM 2228  H2  HOH D 586       1.427   7.002  54.892  1.00  0.00      D    H  
HETATM 2229  O   HOH D 587      34.715  29.903  29.669  1.00  0.00      D    O  
HETATM 2230  H1  HOH D 587      35.106  29.129  30.167  1.00  0.00      D    H  
HETATM 2231  H2  HOH D 587      33.741  29.979  29.881  1.00  0.00      D    H  
HETATM 2232  O   HOH D 588      39.784  30.842 102.385  1.00  0.00      D    O  
HETATM 2233  H1  HOH D 588      40.023  31.767 102.679  1.00  0.00      D    H  
HETATM 2234  H2  HOH D 588      39.504  30.859 101.425  1.00  0.00      D    H  
HETATM 2235  O   HOH D 589      38.764  37.734   3.202  1.00  0.00      D    O  
HETATM 2236  H1  HOH D 589      39.314  36.916   3.034  1.00  0.00      D    H  
HETATM 2237  H2  HOH D 589      39.133  38.227   3.990  1.00  0.00      D    H  
HETATM 2238  O   HOH D 590      23.723   8.300 100.292  1.00  0.00      D    O  
HETATM 2239  H1  HOH D 590      22.950   8.019 100.860  1.00  0.00      D    H  
HETATM 2240  H2  HOH D 590      23.652   9.277 100.092  1.00  0.00      D    H  
HETATM 2241  O   HOH D 591      21.782  29.031  77.190  1.00  0.00      D    O  
HETATM 2242  H1  HOH D 591      21.335  29.912  77.346  1.00  0.00      D    H  
HETATM 2243  H2  HOH D 591      22.005  28.937  76.220  1.00  0.00      D    H  
HETATM 2244  O   HOH D 592      38.987  25.876 111.950  1.00  0.00      D    O  
HETATM 2245  H1  HOH D 592      38.946  25.598 110.991  1.00  0.00      D    H  
HETATM 2246  H2  HOH D 592      39.942  26.002 112.220  1.00  0.00      D    H  
HETATM 2247  O   HOH D 593      38.875  26.751  85.936  1.00  0.00      D    O  
HETATM 2248  H1  HOH D 593      39.686  27.040  86.445  1.00  0.00      D    H  
HETATM 2249  H2  HOH D 593      38.492  27.534  85.447  1.00  0.00      D    H  
HETATM 2250  O   HOH D 594      32.651  17.222  31.570  1.00  0.00      D    O  
HETATM 2251  H1  HOH D 594      32.177  18.080  31.371  1.00  0.00      D    H  
HETATM 2252  H2  HOH D 594      33.112  17.293  32.454  1.00  0.00      D    H  
HETATM 2253  O   HOH D 595      23.334  10.883  99.375  1.00  0.00      D    O  
HETATM 2254  H1  HOH D 595      23.424  10.654  98.406  1.00  0.00      D    H  
HETATM 2255  H2  HOH D 595      22.605  11.556  99.493  1.00  0.00      D    H  
HETATM 2256  O   HOH D 596      31.835   9.407  27.882  1.00  0.00      D    O  
HETATM 2257  H1  HOH D 596      32.597  10.042  27.756  1.00  0.00      D    H  
HETATM 2258  H2  HOH D 596      32.074   8.517  27.494  1.00  0.00      D    H  
HETATM 2259  O   HOH D 597      36.840  34.701  13.845  1.00  0.00      D    O  
HETATM 2260  H1  HOH D 597      37.202  35.312  14.549  1.00  0.00      D    H  
HETATM 2261  H2  HOH D 597      35.964  35.053  13.515  1.00  0.00      D    H  
HETATM 2262  O   HOH D 598       9.456  31.888  68.347  1.00  0.00      D    O  
HETATM 2263  H1  HOH D 598       9.596  32.651  68.978  1.00  0.00      D    H  
HETATM 2264  H2  HOH D 598       8.523  31.543  68.444  1.00  0.00      D    H  
HETATM 2265  O   HOH D 599      28.775  25.537  58.398  1.00  0.00      D    O  
HETATM 2266  H1  HOH D 599      28.623  24.759  59.008  1.00  0.00      D    H  
HETATM 2267  H2  HOH D 599      29.723  25.843  58.477  1.00  0.00      D    H  
HETATM 2268  O   HOH D 600      22.844  37.583  18.330  1.00  0.00      D    O  
HETATM 2269  H1  HOH D 600      22.259  38.391  18.395  1.00  0.00      D    H  
HETATM 2270  H2  HOH D 600      22.468  36.851  18.898  1.00  0.00      D    H  
HETATM 2271  O   HOH D 601      31.175  19.157  36.971  1.00  0.00      D    O  
HETATM 2272  H1  HOH D 601      31.418  20.101  37.197  1.00  0.00      D    H  
HETATM 2273  H2  HOH D 601      31.986  18.577  37.047  1.00  0.00      D    H  
HETATM 2274  O   HOH D 602      10.397  12.377  62.318  1.00  0.00      D    O  
HETATM 2275  H1  HOH D 602      10.771  13.177  61.850  1.00  0.00      D    H  
HETATM 2276  H2  HOH D 602      10.068  12.644  63.224  1.00  0.00      D    H  
HETATM 2277  O   HOH D 603      40.243  10.397  89.938  1.00  0.00      D    O  
HETATM 2278  H1  HOH D 603      39.594  11.011  89.488  1.00  0.00      D    H  
HETATM 2279  H2  HOH D 603      41.071  10.904  90.175  1.00  0.00      D    H  
HETATM 2280  O   HOH D 604       7.270  42.864 110.837  1.00  0.00      D    O  
HETATM 2281  H1  HOH D 604       6.687  42.200 111.305  1.00  0.00      D    H  
HETATM 2282  H2  HOH D 604       7.739  42.417 110.075  1.00  0.00      D    H  
HETATM 2283  O   HOH D 605      20.435  12.998  68.778  1.00  0.00      D    O  
HETATM 2284  H1  HOH D 605      21.007  12.178  68.815  1.00  0.00      D    H  
HETATM 2285  H2  HOH D 605      19.476  12.741  68.897  1.00  0.00      D    H  
HETATM 2286  O   HOH D 606       5.910  37.672  21.365  1.00  0.00      D    O  
HETATM 2287  H1  HOH D 606       5.426  36.960  20.856  1.00  0.00      D    H  
HETATM 2288  H2  HOH D 606       5.471  38.555  21.202  1.00  0.00      D    H  
HETATM 2289  O   HOH D 607       5.844   0.681 107.408  1.00  0.00      D    O  
HETATM 2290  H1  HOH D 607       5.292   1.239 108.027  1.00  0.00      D    H  
HETATM 2291  H2  HOH D 607       6.653   1.198 107.125  1.00  0.00      D    H  
HETATM 2292  O   HOH D 608      21.673   6.717  95.964  1.00  0.00      D    O  
HETATM 2293  H1  HOH D 608      22.001   7.455  95.373  1.00  0.00      D    H  
HETATM 2294  H2  HOH D 608      22.293   6.613  96.741  1.00  0.00      D    H  
HETATM 2295  O   HOH D 609      22.422  35.609  97.134  1.00  0.00      D    O  
HETATM 2296  H1  HOH D 609      22.860  36.266  97.747  1.00  0.00      D    H  
HETATM 2297  H2  HOH D 609      22.512  35.924  96.189  1.00  0.00      D    H  
HETATM 2298  O   HOH D 610      28.896  16.304  57.841  1.00  0.00      D    O  
HETATM 2299  H1  HOH D 610      27.941  16.243  58.130  1.00  0.00      D    H  
HETATM 2300  H2  HOH D 610      29.461  16.590  58.614  1.00  0.00      D    H  
HETATM 2301  O   HOH D 611      13.407   5.211  20.805  1.00  0.00      D    O  
HETATM 2302  H1  HOH D 611      14.061   5.636  20.179  1.00  0.00      D    H  
HETATM 2303  H2  HOH D 611      12.679   4.773  20.278  1.00  0.00      D    H  
HETATM 2304  O   HOH D 612      35.137  27.895  81.237  1.00  0.00      D    O  
HETATM 2305  H1  HOH D 612      34.757  28.810  81.105  1.00  0.00      D    H  
HETATM 2306  H2  HOH D 612      34.392  27.238  81.353  1.00  0.00      D    H  
HETATM 2307  O   HOH D 613      46.405   3.431  61.977  1.00  0.00      D    O  
HETATM 2308  H1  HOH D 613      45.572   3.007  62.333  1.00  0.00      D    H  
HETATM 2309  H2  HOH D 613      47.072   2.721  61.755  1.00  0.00      D    H  
HETATM 2310  O   HOH D 614      47.320   8.515  89.516  1.00  0.00      D    O  
HETATM 2311  H1  HOH D 614      47.607   8.182  88.618  1.00  0.00      D    H  
HETATM 2312  H2  HOH D 614      48.124   8.651  90.095  1.00  0.00      D    H  
HETATM 2313  O   HOH D 615      25.261   9.907  56.266  1.00  0.00      D    O  
HETATM 2314  H1  HOH D 615      25.603   9.821  55.330  1.00  0.00      D    H  
HETATM 2315  H2  HOH D 615      24.792   9.064  56.528  1.00  0.00      D    H  
HETATM 2316  O   HOH D 616       3.920   4.693 109.634  1.00  0.00      D    O  
HETATM 2317  H1  HOH D 616       2.994   4.936 109.345  1.00  0.00      D    H  
HETATM 2318  H2  HOH D 616       3.944   3.731 109.905  1.00  0.00      D    H  
HETATM 2319  O   HOH D 617      28.591  23.713 112.463  1.00  0.00      D    O  
HETATM 2320  H1  HOH D 617      28.048  22.923 112.745  1.00  0.00      D    H  
HETATM 2321  H2  HOH D 617      29.508  23.645 112.855  1.00  0.00      D    H  
HETATM 2322  O   HOH D 618      14.058   1.990  96.616  1.00  0.00      D    O  
HETATM 2323  H1  HOH D 618      14.148   1.971  97.612  1.00  0.00      D    H  
HETATM 2324  H2  HOH D 618      14.877   2.402  96.216  1.00  0.00      D    H  
HETATM 2325  O   HOH D 619      44.218  40.800  74.100  1.00  0.00      D    O  
HETATM 2326  H1  HOH D 619      44.097  40.831  75.092  1.00  0.00      D    H  
HETATM 2327  H2  HOH D 619      43.450  41.261  73.656  1.00  0.00      D    H  
HETATM 2328  O   HOH D 620      47.325  11.103 117.445  1.00  0.00      D    O  
HETATM 2329  H1  HOH D 620      48.283  10.902 117.650  1.00  0.00      D    H  
HETATM 2330  H2  HOH D 620      46.861  11.401 118.279  1.00  0.00      D    H  
HETATM 2331  O   HOH D 621      46.135   5.160   6.635  1.00  0.00      D    O  
HETATM 2332  H1  HOH D 621      45.572   4.619   6.010  1.00  0.00      D    H  
HETATM 2333  H2  HOH D 621      46.788   4.561   7.099  1.00  0.00      D    H  
HETATM 2334  O   HOH D 622      44.813  15.805  37.974  1.00  0.00      D    O  
HETATM 2335  H1  HOH D 622      44.141  15.739  37.237  1.00  0.00      D    H  
HETATM 2336  H2  HOH D 622      44.356  16.086  38.818  1.00  0.00      D    H  
HETATM 2337  O   HOH D 623      34.188  26.369  84.127  1.00  0.00      D    O  
HETATM 2338  H1  HOH D 623      35.134  26.121  83.920  1.00  0.00      D    H  
HETATM 2339  H2  HOH D 623      33.843  25.785  84.862  1.00  0.00      D    H  
HETATM 2340  O   HOH D 624       2.169  21.356 103.894  1.00  0.00      D    O  
HETATM 2341  H1  HOH D 624       2.592  22.226 103.642  1.00  0.00      D    H  
HETATM 2342  H2  HOH D 624       1.225  21.516 104.183  1.00  0.00      D    H  
HETATM 2343  O   HOH D 625      11.574  42.370 111.722  1.00  0.00      D    O  
HETATM 2344  H1  HOH D 625      12.200  41.785 112.238  1.00  0.00      D    H  
HETATM 2345  H2  HOH D 625      10.970  41.802 111.164  1.00  0.00      D    H  
HETATM 2346  O   HOH D 626      10.651  25.056  55.897  1.00  0.00      D    O  
HETATM 2347  H1  HOH D 626      11.528  24.752  55.527  1.00  0.00      D    H  
HETATM 2348  H2  HOH D 626      10.222  25.693  55.257  1.00  0.00      D    H  
HETATM 2349  O   HOH D 627      20.982  26.748  20.218  1.00  0.00      D    O  
HETATM 2350  H1  HOH D 627      21.833  27.213  19.975  1.00  0.00      D    H  
HETATM 2351  H2  HOH D 627      20.925  25.879  19.727  1.00  0.00      D    H  
HETATM 2352  O   HOH D 628      18.399  26.461  87.123  1.00  0.00      D    O  
HETATM 2353  H1  HOH D 628      19.380  26.375  86.950  1.00  0.00      D    H  
HETATM 2354  H2  HOH D 628      18.173  27.420  87.294  1.00  0.00      D    H  
HETATM 2355  O   HOH D 629      42.340  24.273   7.563  1.00  0.00      D    O  
HETATM 2356  H1  HOH D 629      43.205  24.733   7.365  1.00  0.00      D    H  
HETATM 2357  H2  HOH D 629      41.702  24.422   6.807  1.00  0.00      D    H  
HETATM 2358  O   HOH D 630      48.599  22.677  38.997  1.00  0.00      D    O  
HETATM 2359  H1  HOH D 630      49.241  23.368  39.330  1.00  0.00      D    H  
HETATM 2360  H2  HOH D 630      48.288  22.926  38.080  1.00  0.00      D    H  
HETATM 2361  O   HOH D 631      20.330  14.933  59.052  1.00  0.00      D    O  
HETATM 2362  H1  HOH D 631      20.328  15.112  58.068  1.00  0.00      D    H  
HETATM 2363  H2  HOH D 631      20.527  15.780  59.545  1.00  0.00      D    H  
HETATM 2364  O   HOH D 632      47.420  27.722  38.042  1.00  0.00      D    O  
HETATM 2365  H1  HOH D 632      48.244  28.264  37.873  1.00  0.00      D    H  
HETATM 2366  H2  HOH D 632      46.632  28.331  38.126  1.00  0.00      D    H  
HETATM 2367  O   HOH D 633      15.936  32.741  65.883  1.00  0.00      D    O  
HETATM 2368  H1  HOH D 633      16.654  32.320  66.437  1.00  0.00      D    H  
HETATM 2369  H2  HOH D 633      16.107  33.724  65.807  1.00  0.00      D    H  
HETATM 2370  O   HOH D 634      26.985  12.367  11.443  1.00  0.00      D    O  
HETATM 2371  H1  HOH D 634      26.400  12.122  10.670  1.00  0.00      D    H  
HETATM 2372  H2  HOH D 634      26.867  11.696  12.175  1.00  0.00      D    H  
HETATM 2373  O   HOH D 635      30.124  12.770  10.461  1.00  0.00      D    O  
HETATM 2374  H1  HOH D 635      29.471  12.955  11.194  1.00  0.00      D    H  
HETATM 2375  H2  HOH D 635      29.736  13.063   9.587  1.00  0.00      D    H  
HETATM 2376  O   HOH D 636      25.523  26.705  11.130  1.00  0.00      D    O  
HETATM 2377  H1  HOH D 636      25.237  26.121  10.370  1.00  0.00      D    H  
HETATM 2378  H2  HOH D 636      24.745  26.867  11.738  1.00  0.00      D    H  
HETATM 2379  O   HOH D 637      22.779  28.435  64.353  1.00  0.00      D    O  
HETATM 2380  H1  HOH D 637      22.133  27.795  64.769  1.00  0.00      D    H  
HETATM 2381  H2  HOH D 637      22.315  28.963  63.643  1.00  0.00      D    H  
HETATM 2382  O   HOH D 638      19.795  10.417  84.206  1.00  0.00      D    O  
HETATM 2383  H1  HOH D 638      20.678   9.947  84.210  1.00  0.00      D    H  
HETATM 2384  H2  HOH D 638      19.210  10.021  83.498  1.00  0.00      D    H  
HETATM 2385  O   HOH D 639      14.678  33.140 106.217  1.00  0.00      D    O  
HETATM 2386  H1  HOH D 639      14.364  32.198 106.335  1.00  0.00      D    H  
HETATM 2387  H2  HOH D 639      14.147  33.580 105.492  1.00  0.00      D    H  
HETATM 2388  O   HOH D 640      12.676  29.290  48.075  1.00  0.00      D    O  
HETATM 2389  H1  HOH D 640      12.359  30.173  48.422  1.00  0.00      D    H  
HETATM 2390  H2  HOH D 640      12.614  28.605  48.800  1.00  0.00      D    H  
HETATM 2391  O   HOH D 641      43.532  37.237  29.267  1.00  0.00      D    O  
HETATM 2392  H1  HOH D 641      43.854  36.928  30.162  1.00  0.00      D    H  
HETATM 2393  H2  HOH D 641      43.012  36.504  28.828  1.00  0.00      D    H  
HETATM 2394  O   HOH D 642      39.099  22.407   3.825  1.00  0.00      D    O  
HETATM 2395  H1  HOH D 642      38.982  21.439   3.605  1.00  0.00      D    H  
HETATM 2396  H2  HOH D 642      40.074  22.623   3.872  1.00  0.00      D    H  
HETATM 2397  O   HOH D 643      48.720  30.739 113.902  1.00  0.00      D    O  
HETATM 2398  H1  HOH D 643      49.168  31.597 114.151  1.00  0.00      D    H  
HETATM 2399  H2  HOH D 643      47.728  30.863 113.917  1.00  0.00      D    H  
HETATM 2400  O   HOH D 644       7.777  20.867  32.154  1.00  0.00      D    O  
HETATM 2401  H1  HOH D 644       8.371  20.385  32.798  1.00  0.00      D    H  
HETATM 2402  H2  HOH D 644       8.131  20.754  31.225  1.00  0.00      D    H  
HETATM 2403  O   HOH D 645       8.330  38.083  96.541  1.00  0.00      D    O  
HETATM 2404  H1  HOH D 645       9.241  37.769  96.274  1.00  0.00      D    H  
HETATM 2405  H2  HOH D 645       8.406  38.958  97.020  1.00  0.00      D    H  
HETATM 2406  O   HOH D 646       3.410  32.361  65.961  1.00  0.00      D    O  
HETATM 2407  H1  HOH D 646       2.511  31.936  65.861  1.00  0.00      D    H  
HETATM 2408  H2  HOH D 646       3.543  33.035  65.235  1.00  0.00      D    H  
HETATM 2409  O   HOH D 647      22.531  19.358  57.284  1.00  0.00      D    O  
HETATM 2410  H1  HOH D 647      22.668  19.150  56.315  1.00  0.00      D    H  
HETATM 2411  H2  HOH D 647      23.290  18.983  57.816  1.00  0.00      D    H  
HETATM 2412  O   HOH D 648      35.051  15.375  54.162  1.00  0.00      D    O  
HETATM 2413  H1  HOH D 648      34.222  15.194  54.691  1.00  0.00      D    H  
HETATM 2414  H2  HOH D 648      35.550  14.520  54.020  1.00  0.00      D    H  
HETATM 2415  O   HOH D 649      41.136  30.297  86.810  1.00  0.00      D    O  
HETATM 2416  H1  HOH D 649      41.172  29.819  85.932  1.00  0.00      D    H  
HETATM 2417  H2  HOH D 649      41.661  29.786  87.490  1.00  0.00      D    H  
HETATM 2418  O   HOH D 650       8.513  14.921  72.329  1.00  0.00      D    O  
HETATM 2419  H1  HOH D 650       9.417  15.341  72.254  1.00  0.00      D    H  
HETATM 2420  H2  HOH D 650       8.124  14.802  71.415  1.00  0.00      D    H  
HETATM 2421  O   HOH D 651      10.923   9.514  73.688  1.00  0.00      D    O  
HETATM 2422  H1  HOH D 651      10.375   8.969  74.323  1.00  0.00      D    H  
HETATM 2423  H2  HOH D 651      11.884   9.248  73.764  1.00  0.00      D    H  
HETATM 2424  O   HOH D 652      24.825  12.399 107.560  1.00  0.00      D    O  
HETATM 2425  H1  HOH D 652      24.649  13.028 108.317  1.00  0.00      D    H  
HETATM 2426  H2  HOH D 652      25.803  12.198 107.514  1.00  0.00      D    H  
HETATM 2427  O   HOH D 653      42.346  15.305  69.003  1.00  0.00      D    O  
HETATM 2428  H1  HOH D 653      42.534  16.250  68.738  1.00  0.00      D    H  
HETATM 2429  H2  HOH D 653      41.579  15.284  69.645  1.00  0.00      D    H  
HETATM 2430  O   HOH D 654      35.911  26.413  99.730  1.00  0.00      D    O  
HETATM 2431  H1  HOH D 654      35.842  27.047 100.500  1.00  0.00      D    H  
HETATM 2432  H2  HOH D 654      36.637  26.716  99.112  1.00  0.00      D    H  
HETATM 2433  O   HOH D 655      36.679  32.261  14.972  1.00  0.00      D    O  
HETATM 2434  H1  HOH D 655      36.551  33.210  14.685  1.00  0.00      D    H  
HETATM 2435  H2  HOH D 655      36.385  32.157  15.922  1.00  0.00      D    H  
HETATM 2436  O   HOH D 656      27.684  20.594  72.289  1.00  0.00      D    O  
HETATM 2437  H1  HOH D 656      27.793  21.485  71.847  1.00  0.00      D    H  
HETATM 2438  H2  HOH D 656      26.769  20.238  72.100  1.00  0.00      D    H  
HETATM 2439  O   HOH D 657      44.431  35.348  11.108  1.00  0.00      D    O  
HETATM 2440  H1  HOH D 657      45.297  35.009  10.740  1.00  0.00      D    H  
HETATM 2441  H2  HOH D 657      44.001  34.634  11.661  1.00  0.00      D    H  
HETATM 2442  O   HOH D 658      44.506  39.582  63.361  1.00  0.00      D    O  
HETATM 2443  H1  HOH D 658      44.625  38.718  62.872  1.00  0.00      D    H  
HETATM 2444  H2  HOH D 658      44.928  39.514  64.265  1.00  0.00      D    H  
HETATM 2445  O   HOH D 659       2.699  25.577 116.843  1.00  0.00      D    O  
HETATM 2446  H1  HOH D 659       1.788  25.869 116.551  1.00  0.00      D    H  
HETATM 2447  H2  HOH D 659       2.623  24.739 117.383  1.00  0.00      D    H  
HETATM 2448  O   HOH D 660      27.938  29.895   3.692  1.00  0.00      D    O  
HETATM 2449  H1  HOH D 660      27.259  30.619   3.562  1.00  0.00      D    H  
HETATM 2450  H2  HOH D 660      27.502  29.004   3.571  1.00  0.00      D    H  
HETATM 2451  O   HOH D 661      20.364   8.944 107.189  1.00  0.00      D    O  
HETATM 2452  H1  HOH D 661      20.909   8.775 108.011  1.00  0.00      D    H  
HETATM 2453  H2  HOH D 661      19.806   8.139 106.988  1.00  0.00      D    H  
HETATM 2454  O   HOH D 662      23.759  20.698  92.349  1.00  0.00      D    O  
HETATM 2455  H1  HOH D 662      24.203  21.104  93.148  1.00  0.00      D    H  
HETATM 2456  H2  HOH D 662      24.445  20.508  91.647  1.00  0.00      D    H  
HETATM 2457  O   HOH D 663      38.276  35.147  41.531  1.00  0.00      D    O  
HETATM 2458  H1  HOH D 663      39.158  35.546  41.281  1.00  0.00      D    H  
HETATM 2459  H2  HOH D 663      38.424  34.351  42.117  1.00  0.00      D    H  
HETATM 2460  O   HOH D 664       9.758   5.550  53.753  1.00  0.00      D    O  
HETATM 2461  H1  HOH D 664      10.537   5.186  53.242  1.00  0.00      D    H  
HETATM 2462  H2  HOH D 664      10.010   6.425  54.167  1.00  0.00      D    H  
HETATM 2463  O   HOH D 665      39.279   2.879   3.387  1.00  0.00      D    O  
HETATM 2464  H1  HOH D 665      38.401   3.342   3.510  1.00  0.00      D    H  
HETATM 2465  H2  HOH D 665      40.015   3.462   3.734  1.00  0.00      D    H  
HETATM 2466  O   HOH D 666      47.947  22.799  95.093  1.00  0.00      D    O  
HETATM 2467  H1  HOH D 666      48.459  22.042  95.499  1.00  0.00      D    H  
HETATM 2468  H2  HOH D 666      48.587  23.481  94.738  1.00  0.00      D    H  
HETATM 2469  O   HOH D 667      31.851  37.531  56.780  1.00  0.00      D    O  
HETATM 2470  H1  HOH D 667      31.633  38.504  56.865  1.00  0.00      D    H  
HETATM 2471  H2  HOH D 667      31.004  37.001  56.756  1.00  0.00      D    H  
HETATM 2472  O   HOH D 668      24.177  24.320  51.193  1.00  0.00      D    O  
HETATM 2473  H1  HOH D 668      23.303  24.647  51.554  1.00  0.00      D    H  
HETATM 2474  H2  HOH D 668      24.376  23.416  51.571  1.00  0.00      D    H  
HETATM 2475  O   HOH D 669      37.053   8.417  15.327  1.00  0.00      D    O  
HETATM 2476  H1  HOH D 669      37.770   7.852  14.918  1.00  0.00      D    H  
HETATM 2477  H2  HOH D 669      36.157   8.049  15.079  1.00  0.00      D    H  
HETATM 2478  O   HOH D 670       6.581  28.882  28.484  1.00  0.00      D    O  
HETATM 2479  H1  HOH D 670       6.851  29.262  27.598  1.00  0.00      D    H  
HETATM 2480  H2  HOH D 670       5.590  28.751  28.502  1.00  0.00      D    H  
HETATM 2481  O   HOH D 671       6.988  20.660 111.233  1.00  0.00      D    O  
HETATM 2482  H1  HOH D 671       6.223  20.281 110.712  1.00  0.00      D    H  
HETATM 2483  H2  HOH D 671       7.074  20.173 112.102  1.00  0.00      D    H  
HETATM 2484  O   HOH D 672       5.004   7.957  55.883  1.00  0.00      D    O  
HETATM 2485  H1  HOH D 672       4.316   7.918  56.608  1.00  0.00      D    H  
HETATM 2486  H2  HOH D 672       5.849   8.349  56.246  1.00  0.00      D    H  
HETATM 2487  O   HOH D 673      40.556  20.376  98.658  1.00  0.00      D    O  
HETATM 2488  H1  HOH D 673      39.620  20.050  98.523  1.00  0.00      D    H  
HETATM 2489  H2  HOH D 673      41.171  19.886  98.041  1.00  0.00      D    H  
HETATM 2490  O   HOH D 674      38.676  14.705 114.080  1.00  0.00      D    O  
HETATM 2491  H1  HOH D 674      37.871  14.678 114.672  1.00  0.00      D    H  
HETATM 2492  H2  HOH D 674      38.914  13.775 113.798  1.00  0.00      D    H  
HETATM 2493  O   HOH D 675      35.840  12.899  15.610  1.00  0.00      D    O  
HETATM 2494  H1  HOH D 675      36.222  12.366  16.365  1.00  0.00      D    H  
HETATM 2495  H2  HOH D 675      36.473  12.881  14.836  1.00  0.00      D    H  
HETATM 2496  O   HOH D 676      28.671  27.355  48.134  1.00  0.00      D    O  
HETATM 2497  H1  HOH D 676      29.525  27.001  47.751  1.00  0.00      D    H  
HETATM 2498  H2  HOH D 676      28.598  27.081  49.093  1.00  0.00      D    H  
HETATM 2499  O   HOH D 677       0.386  29.414  75.226  1.00  0.00      D    O  
HETATM 2500  H1  HOH D 677       0.991  28.619  75.280  1.00  0.00      D    H  
HETATM 2501  H2  HOH D 677       0.646  30.078  75.927  1.00  0.00      D    H  
HETATM 2502  O   HOH D 678      18.462  39.361   2.855  1.00  0.00      D    O  
HETATM 2503  H1  HOH D 678      18.166  38.443   3.121  1.00  0.00      D    H  
HETATM 2504  H2  HOH D 678      17.782  40.030   3.154  1.00  0.00      D    H  
HETATM 2505  O   HOH D 679      46.860  34.898  96.824  1.00  0.00      D    O  
HETATM 2506  H1  HOH D 679      46.904  35.772  97.308  1.00  0.00      D    H  
HETATM 2507  H2  HOH D 679      45.970  34.473  96.986  1.00  0.00      D    H  
HETATM 2508  O   HOH D 680       4.316  17.140 108.081  1.00  0.00      D    O  
HETATM 2509  H1  HOH D 680       3.581  16.462 108.039  1.00  0.00      D    H  
HETATM 2510  H2  HOH D 680       5.050  16.800 108.669  1.00  0.00      D    H  
HETATM 2511  O   HOH D 681      35.263  17.887  22.555  1.00  0.00      D    O  
HETATM 2512  H1  HOH D 681      34.746  18.717  22.346  1.00  0.00      D    H  
HETATM 2513  H2  HOH D 681      35.924  17.713  21.825  1.00  0.00      D    H  
HETATM 2514  O   HOH D 682       3.651   8.612 103.868  1.00  0.00      D    O  
HETATM 2515  H1  HOH D 682       4.461   9.198 103.893  1.00  0.00      D    H  
HETATM 2516  H2  HOH D 682       3.740   7.953 103.121  1.00  0.00      D    H  
HETATM 2517  O   HOH D 683      36.014   8.791  45.658  1.00  0.00      D    O  
HETATM 2518  H1  HOH D 683      35.873   8.891  46.642  1.00  0.00      D    H  
HETATM 2519  H2  HOH D 683      35.956   9.688  45.220  1.00  0.00      D    H  
HETATM 2520  O   HOH D 684       2.573   1.718  14.029  1.00  0.00      D    O  
HETATM 2521  H1  HOH D 684       2.286   0.801  13.752  1.00  0.00      D    H  
HETATM 2522  H2  HOH D 684       2.857   1.703  14.988  1.00  0.00      D    H  
HETATM 2523  O   HOH D 685      33.336  28.813  77.787  1.00  0.00      D    O  
HETATM 2524  H1  HOH D 685      32.571  29.339  77.414  1.00  0.00      D    H  
HETATM 2525  H2  HOH D 685      33.667  29.253  78.622  1.00  0.00      D    H  
HETATM 2526  O   HOH D 686      26.351  14.878  15.284  1.00  0.00      D    O  
HETATM 2527  H1  HOH D 686      26.380  15.336  14.395  1.00  0.00      D    H  
HETATM 2528  H2  HOH D 686      27.065  14.179  15.323  1.00  0.00      D    H  
HETATM 2529  O   HOH D 687      32.842  29.419  27.247  1.00  0.00      D    O  
HETATM 2530  H1  HOH D 687      33.518  28.683  27.223  1.00  0.00      D    H  
HETATM 2531  H2  HOH D 687      33.256  30.263  26.905  1.00  0.00      D    H  
HETATM 2532  O   HOH D 688      24.077  23.272  79.130  1.00  0.00      D    O  
HETATM 2533  H1  HOH D 688      25.008  23.025  79.398  1.00  0.00      D    H  
HETATM 2534  H2  HOH D 688      23.910  24.232  79.355  1.00  0.00      D    H  
HETATM 2535  O   HOH D 689      35.936  36.372 108.372  1.00  0.00      D    O  
HETATM 2536  H1  HOH D 689      35.178  36.731 108.917  1.00  0.00      D    H  
HETATM 2537  H2  HOH D 689      35.782  35.402 108.185  1.00  0.00      D    H  
HETATM 2538  O   HOH D 690      12.554  31.075  39.678  1.00  0.00      D    O  
HETATM 2539  H1  HOH D 690      13.336  31.522  40.111  1.00  0.00      D    H  
HETATM 2540  H2  HOH D 690      12.142  30.428  40.320  1.00  0.00      D    H  
HETATM 2541  O   HOH D 691      26.583   2.952   8.536  1.00  0.00      D    O  
HETATM 2542  H1  HOH D 691      26.089   3.743   8.897  1.00  0.00      D    H  
HETATM 2543  H2  HOH D 691      27.303   2.688   9.178  1.00  0.00      D    H  
HETATM 2544  O   HOH D 692      16.729  35.895  39.577  1.00  0.00      D    O  
HETATM 2545  H1  HOH D 692      16.711  34.908  39.734  1.00  0.00      D    H  
HETATM 2546  H2  HOH D 692      17.541  36.287  40.010  1.00  0.00      D    H  
HETATM 2547  O   HOH D 693      40.920  32.613 109.699  1.00  0.00      D    O  
HETATM 2548  H1  HOH D 693      41.518  33.376 109.452  1.00  0.00      D    H  
HETATM 2549  H2  HOH D 693      41.459  31.773 109.758  1.00  0.00      D    H  
HETATM 2550  O   HOH D 694      18.571  23.351  54.533  1.00  0.00      D    O  
HETATM 2551  H1  HOH D 694      19.156  22.578  54.779  1.00  0.00      D    H  
HETATM 2552  H2  HOH D 694      18.511  23.982  55.306  1.00  0.00      D    H  
HETATM 2553  O   HOH D 695      45.340  32.718  63.983  1.00  0.00      D    O  
HETATM 2554  H1  HOH D 695      44.432  32.303  64.050  1.00  0.00      D    H  
HETATM 2555  H2  HOH D 695      45.509  32.999  63.038  1.00  0.00      D    H  
HETATM 2556  O   HOH D 696      28.545   6.212  71.577  1.00  0.00      D    O  
HETATM 2557  H1  HOH D 696      29.282   5.796  72.108  1.00  0.00      D    H  
HETATM 2558  H2  HOH D 696      27.716   5.660  71.666  1.00  0.00      D    H  
HETATM 2559  O   HOH D 697      14.025  16.881 103.543  1.00  0.00      D    O  
HETATM 2560  H1  HOH D 697      14.529  17.710 103.305  1.00  0.00      D    H  
HETATM 2561  H2  HOH D 697      13.513  16.561 102.746  1.00  0.00      D    H  
HETATM 2562  O   HOH D 698      31.152  16.843   9.400  1.00  0.00      D    O  
HETATM 2563  H1  HOH D 698      31.642  16.435   8.629  1.00  0.00      D    H  
HETATM 2564  H2  HOH D 698      31.197  17.840   9.333  1.00  0.00      D    H  
HETATM 2565  O   HOH D 699      22.003   3.017  56.606  1.00  0.00      D    O  
HETATM 2566  H1  HOH D 699      22.705   3.562  57.065  1.00  0.00      D    H  
HETATM 2567  H2  HOH D 699      21.223   3.600  56.381  1.00  0.00      D    H  
HETATM 2568  O   HOH D 700      22.390  30.239  68.117  1.00  0.00      D    O  
HETATM 2569  H1  HOH D 700      22.087  31.101  67.710  1.00  0.00      D    H  
HETATM 2570  H2  HOH D 700      21.750  29.966  68.835  1.00  0.00      D    H  
HETATM 2571  O   HOH D 701      20.951  40.382   2.937  1.00  0.00      D    O  
HETATM 2572  H1  HOH D 701      20.006  40.059   2.975  1.00  0.00      D    H  
HETATM 2573  H2  HOH D 701      21.567  39.640   3.201  1.00  0.00      D    H  
HETATM 2574  O   HOH D 702      24.821   3.171  17.367  1.00  0.00      D    O  
HETATM 2575  H1  HOH D 702      24.164   3.874  17.097  1.00  0.00      D    H  
HETATM 2576  H2  HOH D 702      25.592   3.172  16.730  1.00  0.00      D    H  
HETATM 2577  O   HOH D 703      24.739  32.768  20.784  1.00  0.00      D    O  
HETATM 2578  H1  HOH D 703      25.173  33.187  21.582  1.00  0.00      D    H  
HETATM 2579  H2  HOH D 703      25.080  31.835  20.671  1.00  0.00      D    H  
HETATM 2580  O   HOH D 704      32.314  21.482  62.811  1.00  0.00      D    O  
HETATM 2581  H1  HOH D 704      32.643  20.921  63.570  1.00  0.00      D    H  
HETATM 2582  H2  HOH D 704      32.411  22.449  63.044  1.00  0.00      D    H  
HETATM 2583  O   HOH D 705       9.294  20.837  77.564  1.00  0.00      D    O  
HETATM 2584  H1  HOH D 705       8.472  21.170  77.104  1.00  0.00      D    H  
HETATM 2585  H2  HOH D 705       9.489  19.903  77.264  1.00  0.00      D    H  
HETATM 2586  O   HOH D 706      34.647  14.316   8.660  1.00  0.00      D    O  
HETATM 2587  H1  HOH D 706      33.955  14.562   7.981  1.00  0.00      D    H  
HETATM 2588  H2  HOH D 706      35.558  14.445   8.268  1.00  0.00      D    H  
HETATM 2589  O   HOH D 707      44.087  39.145 108.051  1.00  0.00      D    O  
HETATM 2590  H1  HOH D 707      44.324  38.219 107.757  1.00  0.00      D    H  
HETATM 2591  H2  HOH D 707      44.438  39.806 107.388  1.00  0.00      D    H  
HETATM 2592  O   HOH D 708       9.401  29.562  18.013  1.00  0.00      D    O  
HETATM 2593  H1  HOH D 708       8.910  30.356  17.654  1.00  0.00      D    H  
HETATM 2594  H2  HOH D 708       9.943  29.147  17.283  1.00  0.00      D    H  
HETATM 2595  O   HOH D 709      11.561   3.590  19.351  1.00  0.00      D    O  
HETATM 2596  H1  HOH D 709      11.542   2.746  18.815  1.00  0.00      D    H  
HETATM 2597  H2  HOH D 709      11.212   3.410  20.270  1.00  0.00      D    H  
HETATM 2598  O   HOH D 710      45.538  37.490  42.557  1.00  0.00      D    O  
HETATM 2599  H1  HOH D 710      45.649  37.955  43.436  1.00  0.00      D    H  
HETATM 2600  H2  HOH D 710      46.301  36.859  42.416  1.00  0.00      D    H  
HETATM 2601  O   HOH D 711      22.386  24.339 106.690  1.00  0.00      D    O  
HETATM 2602  H1  HOH D 711      22.567  25.214 107.138  1.00  0.00      D    H  
HETATM 2603  H2  HOH D 711      21.804  23.777 107.278  1.00  0.00      D    H  
HETATM 2604  O   HOH D 712      48.436  34.097 113.137  1.00  0.00      D    O  
HETATM 2605  H1  HOH D 712      47.452  34.178 112.979  1.00  0.00      D    H  
HETATM 2606  H2  HOH D 712      48.681  34.589 113.972  1.00  0.00      D    H  
HETATM 2607  O   HOH D 713      10.323  19.372   3.182  1.00  0.00      D    O  
HETATM 2608  H1  HOH D 713       9.452  18.887   3.116  1.00  0.00      D    H  
HETATM 2609  H2  HOH D 713      11.026  18.750   3.526  1.00  0.00      D    H  
HETATM 2610  O   HOH D 714      36.827   7.902  53.511  1.00  0.00      D    O  
HETATM 2611  H1  HOH D 714      37.088   8.764  53.076  1.00  0.00      D    H  
HETATM 2612  H2  HOH D 714      36.928   7.154  52.855  1.00  0.00      D    H  
HETATM 2613  O   HOH D 715       8.751   9.437  61.094  1.00  0.00      D    O  
HETATM 2614  H1  HOH D 715       8.222   9.054  61.851  1.00  0.00      D    H  
HETATM 2615  H2  HOH D 715       8.597  10.424  61.046  1.00  0.00      D    H  
HETATM 2616  O   HOH D 716      23.863  35.413  39.670  1.00  0.00      D    O  
HETATM 2617  H1  HOH D 716      23.068  35.586  39.089  1.00  0.00      D    H  
HETATM 2618  H2  HOH D 716      24.106  36.250  40.161  1.00  0.00      D    H  
HETATM 2619  O   HOH D 717      25.077  26.137  38.109  1.00  0.00      D    O  
HETATM 2620  H1  HOH D 717      24.218  25.649  38.259  1.00  0.00      D    H  
HETATM 2621  H2  HOH D 717      25.381  25.995  37.167  1.00  0.00      D    H  
HETATM 2622  O   HOH D 718      32.399  15.743  23.958  1.00  0.00      D    O  
HETATM 2623  H1  HOH D 718      33.246  15.301  23.661  1.00  0.00      D    H  
HETATM 2624  H2  HOH D 718      31.777  15.055  24.332  1.00  0.00      D    H  
HETATM 2625  O   HOH D 719      27.329   4.518  51.416  1.00  0.00      D    O  
HETATM 2626  H1  HOH D 719      27.455   5.422  51.826  1.00  0.00      D    H  
HETATM 2627  H2  HOH D 719      26.599   4.561  50.733  1.00  0.00      D    H  
HETATM 2628  O   HOH D 720      48.713  40.851  31.577  1.00  0.00      D    O  
HETATM 2629  H1  HOH D 720      47.794  41.226  31.457  1.00  0.00      D    H  
HETATM 2630  H2  HOH D 720      49.097  40.617  30.684  1.00  0.00      D    H  
HETATM 2631  O   HOH D 721      31.702  36.045  93.668  1.00  0.00      D    O  
HETATM 2632  H1  HOH D 721      31.045  36.406  93.006  1.00  0.00      D    H  
HETATM 2633  H2  HOH D 721      32.581  36.507  93.552  1.00  0.00      D    H  
HETATM 2634  O   HOH D 722       2.743  17.054  75.135  1.00  0.00      D    O  
HETATM 2635  H1  HOH D 722       1.864  16.585  75.048  1.00  0.00      D    H  
HETATM 2636  H2  HOH D 722       3.455  16.389  75.358  1.00  0.00      D    H  
HETATM 2637  O   HOH D 723      28.297  18.640  77.919  1.00  0.00      D    O  
HETATM 2638  H1  HOH D 723      27.699  18.917  78.671  1.00  0.00      D    H  
HETATM 2639  H2  HOH D 723      29.242  18.887  78.137  1.00  0.00      D    H  
HETATM 2640  O   HOH D 724       5.151  31.546  37.980  1.00  0.00      D    O  
HETATM 2641  H1  HOH D 724       4.165  31.700  38.047  1.00  0.00      D    H  
HETATM 2642  H2  HOH D 724       5.543  31.492  38.898  1.00  0.00      D    H  
HETATM 2643  O   HOH D 725      48.482  11.306  59.008  1.00  0.00      D    O  
HETATM 2644  H1  HOH D 725      49.382  10.910  58.826  1.00  0.00      D    H  
HETATM 2645  H2  HOH D 725      48.086  10.875  59.819  1.00  0.00      D    H  
HETATM 2646  O   HOH D 726       6.137  39.948   6.738  1.00  0.00      D    O  
HETATM 2647  H1  HOH D 726       5.402  39.602   6.155  1.00  0.00      D    H  
HETATM 2648  H2  HOH D 726       6.918  39.325   6.695  1.00  0.00      D    H  
HETATM 2649  O   HOH D 727      28.871   6.179  68.788  1.00  0.00      D    O  
HETATM 2650  H1  HOH D 727      29.793   6.473  68.534  1.00  0.00      D    H  
HETATM 2651  H2  HOH D 727      28.795   6.141  69.784  1.00  0.00      D    H  
HETATM 2652  O   HOH D 728      36.419  13.657  35.219  1.00  0.00      D    O  
HETATM 2653  H1  HOH D 728      37.211  14.212  35.472  1.00  0.00      D    H  
HETATM 2654  H2  HOH D 728      35.748  14.230  34.747  1.00  0.00      D    H  
HETATM 2655  O   HOH D 729      17.198  21.846 111.498  1.00  0.00      D    O  
HETATM 2656  H1  HOH D 729      16.869  22.193 112.376  1.00  0.00      D    H  
HETATM 2657  H2  HOH D 729      16.426  21.495 110.968  1.00  0.00      D    H  
HETATM 2658  O   HOH D 730      32.309  21.598  34.242  1.00  0.00      D    O  
HETATM 2659  H1  HOH D 730      32.392  22.196  35.040  1.00  0.00      D    H  
HETATM 2660  H2  HOH D 730      33.202  21.200  34.030  1.00  0.00      D    H  
HETATM 2661  O   HOH D 731      26.077  10.470  27.045  1.00  0.00      D    O  
HETATM 2662  H1  HOH D 731      25.921  11.372  26.642  1.00  0.00      D    H  
HETATM 2663  H2  HOH D 731      27.027  10.198  26.894  1.00  0.00      D    H  
HETATM 2664  O   HOH D 732      23.794  20.446  24.587  1.00  0.00      D    O  
HETATM 2665  H1  HOH D 732      23.074  20.609  25.261  1.00  0.00      D    H  
HETATM 2666  H2  HOH D 732      23.446  19.847  23.865  1.00  0.00      D    H  
HETATM 2667  O   HOH D 733      21.370  24.309 111.641  1.00  0.00      D    O  
HETATM 2668  H1  HOH D 733      21.902  25.156 111.630  1.00  0.00      D    H  
HETATM 2669  H2  HOH D 733      21.757  23.663 110.984  1.00  0.00      D    H  
HETATM 2670  O   HOH D 734      38.217  34.966  24.247  1.00  0.00      D    O  
HETATM 2671  H1  HOH D 734      37.651  35.403  23.547  1.00  0.00      D    H  
HETATM 2672  H2  HOH D 734      37.898  35.243  25.153  1.00  0.00      D    H  
HETATM 2673  O   HOH D 735      23.914  17.838  14.081  1.00  0.00      D    O  
HETATM 2674  H1  HOH D 735      24.665  17.643  13.450  1.00  0.00      D    H  
HETATM 2675  H2  HOH D 735      23.051  17.534  13.677  1.00  0.00      D    H  
HETATM 2676  O   HOH D 736      43.059  16.467  39.873  1.00  0.00      D    O  
HETATM 2677  H1  HOH D 736      42.866  15.749  40.541  1.00  0.00      D    H  
HETATM 2678  H2  HOH D 736      42.213  16.722  39.404  1.00  0.00      D    H  
HETATM 2679  O   HOH D 737       4.232  35.783  80.343  1.00  0.00      D    O  
HETATM 2680  H1  HOH D 737       4.146  36.236  79.456  1.00  0.00      D    H  
HETATM 2681  H2  HOH D 737       3.709  36.290  81.029  1.00  0.00      D    H  
HETATM 2682  O   HOH D 738      30.040  14.207 115.695  1.00  0.00      D    O  
HETATM 2683  H1  HOH D 738      30.081  14.231 116.694  1.00  0.00      D    H  
HETATM 2684  H2  HOH D 738      29.534  15.003 115.363  1.00  0.00      D    H  
HETATM 2685  O   HOH D 739       6.839  38.267 112.938  1.00  0.00      D    O  
HETATM 2686  H1  HOH D 739       6.674  37.932 113.866  1.00  0.00      D    H  
HETATM 2687  H2  HOH D 739       7.782  38.064 112.674  1.00  0.00      D    H  
HETATM 2688  O   HOH D 740       2.148  18.672  40.755  1.00  0.00      D    O  
HETATM 2689  H1  HOH D 740       1.194  18.949  40.640  1.00  0.00      D    H  
HETATM 2690  H2  HOH D 740       2.557  19.187  41.508  1.00  0.00      D    H  
HETATM 2691  O   HOH D 741      34.298  20.328 110.199  1.00  0.00      D    O  
HETATM 2692  H1  HOH D 741      34.857  20.653 110.962  1.00  0.00      D    H  
HETATM 2693  H2  HOH D 741      34.765  20.522 109.337  1.00  0.00      D    H  
HETATM 2694  O   HOH D 742      40.468  10.145 115.670  1.00  0.00      D    O  
HETATM 2695  H1  HOH D 742      40.164  10.989 116.111  1.00  0.00      D    H  
HETATM 2696  H2  HOH D 742      41.233   9.756 116.184  1.00  0.00      D    H  
HETATM 2697  O   HOH D 743      10.590   9.438  65.145  1.00  0.00      D    O  
HETATM 2698  H1  HOH D 743      10.524   8.568  64.657  1.00  0.00      D    H  
HETATM 2699  H2  HOH D 743      11.468   9.490  65.619  1.00  0.00      D    H  
HETATM 2700  O   HOH D 744       1.505  43.007  74.582  1.00  0.00      D    O  
HETATM 2701  H1  HOH D 744       1.383  42.707  75.528  1.00  0.00      D    H  
HETATM 2702  H2  HOH D 744       1.647  42.209  73.996  1.00  0.00      D    H  
HETATM 2703  O   HOH D 745      38.409  10.060  94.722  1.00  0.00      D    O  
HETATM 2704  H1  HOH D 745      38.463  10.065  93.724  1.00  0.00      D    H  
HETATM 2705  H2  HOH D 745      39.191   9.561  95.096  1.00  0.00      D    H  
HETATM 2706  O   HOH D 746       8.694  28.511  13.851  1.00  0.00      D    O  
HETATM 2707  H1  HOH D 746       9.226  27.823  14.345  1.00  0.00      D    H  
HETATM 2708  H2  HOH D 746       9.046  28.598  12.919  1.00  0.00      D    H  
HETATM 2709  O   HOH D 747      27.409   7.600  66.956  1.00  0.00      D    O  
HETATM 2710  H1  HOH D 747      27.912   7.166  67.704  1.00  0.00      D    H  
HETATM 2711  H2  HOH D 747      27.530   7.065  66.119  1.00  0.00      D    H  
HETATM 2712  O   HOH D 748      32.643   8.773  99.752  1.00  0.00      D    O  
HETATM 2713  H1  HOH D 748      32.597   8.103 100.493  1.00  0.00      D    H  
HETATM 2714  H2  HOH D 748      33.219   8.417  99.016  1.00  0.00      D    H  
HETATM 2715  O   HOH D 749      30.054  29.457  99.660  1.00  0.00      D    O  
HETATM 2716  H1  HOH D 749      29.184  29.006  99.462  1.00  0.00      D    H  
HETATM 2717  H2  HOH D 749      30.577  28.904 100.309  1.00  0.00      D    H  
HETATM 2718  O   HOH D 750      29.056   1.735  84.558  1.00  0.00      D    O  
HETATM 2719  H1  HOH D 750      29.521   0.907  84.244  1.00  0.00      D    H  
HETATM 2720  H2  HOH D 750      28.549   2.141  83.797  1.00  0.00      D    H  
HETATM 2721  O   HOH D 751      44.828  20.060  51.633  1.00  0.00      D    O  
HETATM 2722  H1  HOH D 751      44.853  19.306  52.290  1.00  0.00      D    H  
HETATM 2723  H2  HOH D 751      44.146  19.864  50.928  1.00  0.00      D    H  
HETATM 2724  O   HOH D 752      29.499  36.807 116.141  1.00  0.00      D    O  
HETATM 2725  H1  HOH D 752      28.886  37.224 116.812  1.00  0.00      D    H  
HETATM 2726  H2  HOH D 752      29.948  36.012 116.549  1.00  0.00      D    H  
HETATM 2727  O   HOH D 753       5.333  15.912  36.243  1.00  0.00      D    O  
HETATM 2728  H1  HOH D 753       4.355  16.064  36.103  1.00  0.00      D    H  
HETATM 2729  H2  HOH D 753       5.736  15.541  35.406  1.00  0.00      D    H  
HETATM 2730  O   HOH D 754      23.756  32.404   6.730  1.00  0.00      D    O  
HETATM 2731  H1  HOH D 754      23.151  31.921   6.097  1.00  0.00      D    H  
HETATM 2732  H2  HOH D 754      24.624  32.603   6.276  1.00  0.00      D    H  
HETATM 2733  O   HOH D 755      12.034  23.191  61.748  1.00  0.00      D    O  
HETATM 2734  H1  HOH D 755      12.301  22.338  62.196  1.00  0.00      D    H  
HETATM 2735  H2  HOH D 755      11.128  23.083  61.339  1.00  0.00      D    H  
HETATM 2736  O   HOH D 756      24.928   1.808 109.568  1.00  0.00      D    O  
HETATM 2737  H1  HOH D 756      25.104   1.132 110.284  1.00  0.00      D    H  
HETATM 2738  H2  HOH D 756      25.030   1.377 108.671  1.00  0.00      D    H  
HETATM 2739  O   HOH D 757      10.404  36.139  18.375  1.00  0.00      D    O  
HETATM 2740  H1  HOH D 757       9.831  35.723  19.081  1.00  0.00      D    H  
HETATM 2741  H2  HOH D 757       9.978  36.009  17.480  1.00  0.00      D    H  
HETATM 2742  O   HOH D 758       6.279   4.867  62.119  1.00  0.00      D    O  
HETATM 2743  H1  HOH D 758       6.477   5.519  62.851  1.00  0.00      D    H  
HETATM 2744  H2  HOH D 758       7.136   4.547  61.717  1.00  0.00      D    H  
HETATM 2745  O   HOH D 759      10.045  42.114  46.604  1.00  0.00      D    O  
HETATM 2746  H1  HOH D 759      10.477  42.069  45.703  1.00  0.00      D    H  
HETATM 2747  H2  HOH D 759       9.399  42.877  46.626  1.00  0.00      D    H  
HETATM 2748  O   HOH D 760       7.820  23.935  79.057  1.00  0.00      D    O  
HETATM 2749  H1  HOH D 760       6.889  23.826  78.708  1.00  0.00      D    H  
HETATM 2750  H2  HOH D 760       8.038  24.909  79.126  1.00  0.00      D    H  
HETATM 2751  O   HOH D 761      33.452  33.696  86.841  1.00  0.00      D    O  
HETATM 2752  H1  HOH D 761      33.646  33.494  87.801  1.00  0.00      D    H  
HETATM 2753  H2  HOH D 761      32.730  34.386  86.784  1.00  0.00      D    H  
HETATM 2754  O   HOH D 762       9.165  37.860  61.073  1.00  0.00      D    O  
HETATM 2755  H1  HOH D 762       8.253  38.076  61.423  1.00  0.00      D    H  
HETATM 2756  H2  HOH D 762       9.153  36.955  60.647  1.00  0.00      D    H  
HETATM 2757  O   HOH D 763      43.312  40.647  98.763  1.00  0.00      D    O  
HETATM 2758  H1  HOH D 763      44.259  40.942  98.640  1.00  0.00      D    H  
HETATM 2759  H2  HOH D 763      43.218  40.189  99.647  1.00  0.00      D    H  
HETATM 2760  O   HOH D 764      20.718  11.779  98.926  1.00  0.00      D    O  
HETATM 2761  H1  HOH D 764      19.971  12.435  98.818  1.00  0.00      D    H  
HETATM 2762  H2  HOH D 764      20.931  11.368  98.039  1.00  0.00      D    H  
HETATM 2763  O   HOH D 765       3.816   7.351  34.563  1.00  0.00      D    O  
HETATM 2764  H1  HOH D 765       3.657   7.965  33.790  1.00  0.00      D    H  
HETATM 2765  H2  HOH D 765       4.121   6.461  34.225  1.00  0.00      D    H  
HETATM 2766  O   HOH D 766      28.320  37.439  33.951  1.00  0.00      D    O  
HETATM 2767  H1  HOH D 766      27.644  38.100  34.279  1.00  0.00      D    H  
HETATM 2768  H2  HOH D 766      29.079  37.926  33.519  1.00  0.00      D    H  
HETATM 2769  O   HOH D 767      31.570  40.265 103.334  1.00  0.00      D    O  
HETATM 2770  H1  HOH D 767      31.889  40.079 104.263  1.00  0.00      D    H  
HETATM 2771  H2  HOH D 767      30.573  40.196 103.303  1.00  0.00      D    H  
HETATM 2772  O   HOH D 768      19.505  30.164  33.414  1.00  0.00      D    O  
HETATM 2773  H1  HOH D 768      19.366  31.147  33.295  1.00  0.00      D    H  
HETATM 2774  H2  HOH D 768      19.827  29.983  34.343  1.00  0.00      D    H  
HETATM 2775  O   HOH D 769      27.482  17.265  23.330  1.00  0.00      D    O  
HETATM 2776  H1  HOH D 769      27.859  18.036  23.844  1.00  0.00      D    H  
HETATM 2777  H2  HOH D 769      27.424  17.507  22.361  1.00  0.00      D    H  
HETATM 2778  O   HOH D 770      11.603   0.357  92.049  1.00  0.00      D    O  
HETATM 2779  H1  HOH D 770      12.502   0.103  91.694  1.00  0.00      D    H  
HETATM 2780  H2  HOH D 770      11.670   0.535  93.031  1.00  0.00      D    H  
HETATM 2781  O   HOH D 771      23.814   8.629  34.696  1.00  0.00      D    O  
HETATM 2782  H1  HOH D 771      23.550   9.208  35.467  1.00  0.00      D    H  
HETATM 2783  H2  HOH D 771      23.726   9.146  33.845  1.00  0.00      D    H  
HETATM 2784  O   HOH D 772      46.726   1.459  77.866  1.00  0.00      D    O  
HETATM 2785  H1  HOH D 772      46.201   0.608  77.875  1.00  0.00      D    H  
HETATM 2786  H2  HOH D 772      47.331   1.485  78.662  1.00  0.00      D    H  
HETATM 2787  O   HOH D 773       9.504  30.304  61.773  1.00  0.00      D    O  
HETATM 2788  H1  HOH D 773       9.405  31.246  62.094  1.00  0.00      D    H  
HETATM 2789  H2  HOH D 773       9.829  30.306  60.827  1.00  0.00      D    H  
HETATM 2790  O   HOH D 774      28.939  37.805  64.141  1.00  0.00      D    O  
HETATM 2791  H1  HOH D 774      29.176  37.253  63.341  1.00  0.00      D    H  
HETATM 2792  H2  HOH D 774      28.401  37.253  64.778  1.00  0.00      D    H  
HETATM 2793  O   HOH D 775      42.928  21.931  81.873  1.00  0.00      D    O  
HETATM 2794  H1  HOH D 775      43.478  22.476  81.241  1.00  0.00      D    H  
HETATM 2795  H2  HOH D 775      42.135  22.463  82.169  1.00  0.00      D    H  
HETATM 2796  O   HOH D 776      29.221  40.597  13.144  1.00  0.00      D    O  
HETATM 2797  H1  HOH D 776      28.287  40.920  12.991  1.00  0.00      D    H  
HETATM 2798  H2  HOH D 776      29.475  39.957  12.418  1.00  0.00      D    H  
HETATM 2799  O   HOH D 777      42.755  13.147  29.657  1.00  0.00      D    O  
HETATM 2800  H1  HOH D 777      43.698  13.269  29.347  1.00  0.00      D    H  
HETATM 2801  H2  HOH D 777      42.632  13.606  30.538  1.00  0.00      D    H  
HETATM 2802  O   HOH D 778       0.886   2.238  23.953  1.00  0.00      D    O  
HETATM 2803  H1  HOH D 778       0.251   2.042  24.701  1.00  0.00      D    H  
HETATM 2804  H2  HOH D 778       1.401   1.411  23.728  1.00  0.00      D    H  
HETATM 2805  O   HOH D 779      10.955  10.580  29.986  1.00  0.00      D    O  
HETATM 2806  H1  HOH D 779      11.485  11.124  29.336  1.00  0.00      D    H  
HETATM 2807  H2  HOH D 779      10.010  10.505  29.665  1.00  0.00      D    H  
HETATM 2808  O   HOH D 780      43.387  18.273 107.855  1.00  0.00      D    O  
HETATM 2809  H1  HOH D 780      43.113  17.625 108.565  1.00  0.00      D    H  
HETATM 2810  H2  HOH D 780      43.348  17.825 106.961  1.00  0.00      D    H  
HETATM 2811  O   HOH D 781      42.288  32.023  19.319  1.00  0.00      D    O  
HETATM 2812  H1  HOH D 781      42.129  32.430  18.419  1.00  0.00      D    H  
HETATM 2813  H2  HOH D 781      43.210  32.250  19.629  1.00  0.00      D    H  
HETATM 2814  O   HOH D 782       7.035  28.253  60.512  1.00  0.00      D    O  
HETATM 2815  H1  HOH D 782       7.546  28.685  61.255  1.00  0.00      D    H  
HETATM 2816  H2  HOH D 782       7.665  27.743  59.926  1.00  0.00      D    H  
HETATM 2817  O   HOH D 783      14.401  32.122   7.790  1.00  0.00      D    O  
HETATM 2818  H1  HOH D 783      14.350  32.132   6.791  1.00  0.00      D    H  
HETATM 2819  H2  HOH D 783      14.753  31.237   8.096  1.00  0.00      D    H  
HETATM 2820  O   HOH D 784      49.336  42.493  83.968  1.00  0.00      D    O  
HETATM 2821  H1  HOH D 784      48.392  42.392  83.656  1.00  0.00      D    H  
HETATM 2822  H2  HOH D 784      49.957  42.126  83.275  1.00  0.00      D    H  
HETATM 2823  O   HOH D 785       7.433  32.552  91.405  1.00  0.00      D    O  
HETATM 2824  H1  HOH D 785       8.179  33.021  90.933  1.00  0.00      D    H  
HETATM 2825  H2  HOH D 785       7.787  32.102  92.225  1.00  0.00      D    H  
HETATM 2826  O   HOH D 786       5.419  32.526  45.974  1.00  0.00      D    O  
HETATM 2827  H1  HOH D 786       5.785  31.759  45.446  1.00  0.00      D    H  
HETATM 2828  H2  HOH D 786       5.326  33.325  45.380  1.00  0.00      D    H  
HETATM 2829  O   HOH D 787      16.674  34.370 104.790  1.00  0.00      D    O  
HETATM 2830  H1  HOH D 787      16.079  33.929 105.461  1.00  0.00      D    H  
HETATM 2831  H2  HOH D 787      16.432  34.058 103.872  1.00  0.00      D    H  
HETATM 2832  O   HOH D 788      22.032  13.551  29.716  1.00  0.00      D    O  
HETATM 2833  H1  HOH D 788      22.167  14.507  29.456  1.00  0.00      D    H  
HETATM 2834  H2  HOH D 788      21.059  13.327  29.668  1.00  0.00      D    H  
HETATM 2835  O   HOH D 789      36.153  33.711 107.701  1.00  0.00      D    O  
HETATM 2836  H1  HOH D 789      35.356  33.264 108.108  1.00  0.00      D    H  
HETATM 2837  H2  HOH D 789      36.986  33.361 108.129  1.00  0.00      D    H  
HETATM 2838  O   HOH D 790      16.162  25.385  51.905  1.00  0.00      D    O  
HETATM 2839  H1  HOH D 790      15.741  24.522  52.185  1.00  0.00      D    H  
HETATM 2840  H2  HOH D 790      15.948  25.564  50.945  1.00  0.00      D    H  
HETATM 2841  O   HOH D 791      34.926  40.253  94.756  1.00  0.00      D    O  
HETATM 2842  H1  HOH D 791      35.903  40.446  94.668  1.00  0.00      D    H  
HETATM 2843  H2  HOH D 791      34.795  39.463  95.355  1.00  0.00      D    H  
HETATM 2844  O   HOH D 792      20.381   2.540 118.067  1.00  0.00      D    O  
HETATM 2845  H1  HOH D 792      19.574   2.358 117.506  1.00  0.00      D    H  
HETATM 2846  H2  HOH D 792      20.132   2.494 119.035  1.00  0.00      D    H  
HETATM 2847  O   HOH D 793      29.325  16.888  11.308  1.00  0.00      D    O  
HETATM 2848  H1  HOH D 793      29.933  16.629  10.557  1.00  0.00      D    H  
HETATM 2849  H2  HOH D 793      28.827  16.082  11.627  1.00  0.00      D    H  
HETATM 2850  O   HOH D 794      45.705  15.316  50.819  1.00  0.00      D    O  
HETATM 2851  H1  HOH D 794      45.384  15.869  50.050  1.00  0.00      D    H  
HETATM 2852  H2  HOH D 794      46.408  15.820  51.320  1.00  0.00      D    H  
HETATM 2853  O   HOH D 795      41.405  34.702  87.916  1.00  0.00      D    O  
HETATM 2854  H1  HOH D 795      40.684  35.350  88.163  1.00  0.00      D    H  
HETATM 2855  H2  HOH D 795      41.974  34.516  88.716  1.00  0.00      D    H  
HETATM 2856  O   HOH D 796       0.510   8.695  16.516  1.00  0.00      D    O  
HETATM 2857  H1  HOH D 796       0.152   9.401  17.128  1.00  0.00      D    H  
HETATM 2858  H2  HOH D 796       1.506   8.769  16.468  1.00  0.00      D    H  
HETATM 2859  O   HOH D 797      35.745   1.684  34.806  1.00  0.00      D    O  
HETATM 2860  H1  HOH D 797      34.793   1.964  34.680  1.00  0.00      D    H  
HETATM 2861  H2  HOH D 797      35.887   1.402  35.755  1.00  0.00      D    H  
HETATM 2862  O   HOH D 798      14.607   7.215  58.608  1.00  0.00      D    O  
HETATM 2863  H1  HOH D 798      13.756   7.739  58.586  1.00  0.00      D    H  
HETATM 2864  H2  HOH D 798      14.650   6.685  59.455  1.00  0.00      D    H  
HETATM 2865  O   HOH D 799      40.427   6.775  53.537  1.00  0.00      D    O  
HETATM 2866  H1  HOH D 799      40.392   6.911  54.527  1.00  0.00      D    H  
HETATM 2867  H2  HOH D 799      41.140   6.109  53.317  1.00  0.00      D    H  
HETATM 2868  O   HOH D 800      25.104   6.038 100.329  1.00  0.00      D    O  
HETATM 2869  H1  HOH D 800      24.552   5.424 100.894  1.00  0.00      D    H  
HETATM 2870  H2  HOH D 800      24.658   6.931 100.274  1.00  0.00      D    H  
HETATM 2871  O   HOH D 801      14.817  33.053  88.805  1.00  0.00      D    O  
HETATM 2872  H1  HOH D 801      14.602  33.458  89.693  1.00  0.00      D    H  
HETATM 2873  H2  HOH D 801      14.040  32.507  88.490  1.00  0.00      D    H  
HETATM 2874  O   HOH D 802       8.075  31.295 101.282  1.00  0.00      D    O  
HETATM 2875  H1  HOH D 802       8.444  31.408 102.204  1.00  0.00      D    H  
HETATM 2876  H2  HOH D 802       8.357  32.066 100.712  1.00  0.00      D    H  
HETATM 2877  O   HOH D 803       6.444  22.491  43.870  1.00  0.00      D    O  
HETATM 2878  H1  HOH D 803       6.459  23.088  43.068  1.00  0.00      D    H  
HETATM 2879  H2  HOH D 803       7.255  21.905  43.864  1.00  0.00      D    H  
HETATM 2880  O   HOH D 804      19.597  26.340  74.079  1.00  0.00      D    O  
HETATM 2881  H1  HOH D 804      19.909  27.213  73.704  1.00  0.00      D    H  
HETATM 2882  H2  HOH D 804      20.387  25.801  74.371  1.00  0.00      D    H  
HETATM 2883  O   HOH D 805      36.727  13.812  29.053  1.00  0.00      D    O  
HETATM 2884  H1  HOH D 805      36.052  13.893  29.786  1.00  0.00      D    H  
HETATM 2885  H2  HOH D 805      36.554  14.514  28.362  1.00  0.00      D    H  
HETATM 2886  O   HOH D 806       3.752  12.769   9.522  1.00  0.00      D    O  
HETATM 2887  H1  HOH D 806       3.731  13.624   9.004  1.00  0.00      D    H  
HETATM 2888  H2  HOH D 806       2.827  12.540   9.826  1.00  0.00      D    H  
HETATM 2889  O   HOH D 807      41.629  16.419  42.559  1.00  0.00      D    O  
HETATM 2890  H1  HOH D 807      41.260  17.175  42.017  1.00  0.00      D    H  
HETATM 2891  H2  HOH D 807      41.121  15.583  42.353  1.00  0.00      D    H  
HETATM 2892  O   HOH D 808      24.627  33.570  42.948  1.00  0.00      D    O  
HETATM 2893  H1  HOH D 808      24.433  34.371  43.514  1.00  0.00      D    H  
HETATM 2894  H2  HOH D 808      25.121  33.854  42.126  1.00  0.00      D    H  
HETATM 2895  O   HOH D 809      39.092  19.692  83.869  1.00  0.00      D    O  
HETATM 2896  H1  HOH D 809      39.228  18.950  83.212  1.00  0.00      D    H  
HETATM 2897  H2  HOH D 809      39.977  20.093  84.106  1.00  0.00      D    H  
HETATM 2898  O   HOH D 810      30.760  28.233 117.817  1.00  0.00      D    O  
HETATM 2899  H1  HOH D 810      31.507  27.664 117.473  1.00  0.00      D    H  
HETATM 2900  H2  HOH D 810      30.865  28.360 118.804  1.00  0.00      D    H  
HETATM 2901  O   HOH D 811      20.050  18.043  15.143  1.00  0.00      D    O  
HETATM 2902  H1  HOH D 811      19.769  17.461  15.906  1.00  0.00      D    H  
HETATM 2903  H2  HOH D 811      20.077  18.996  15.443  1.00  0.00      D    H  
HETATM 2904  O   HOH D 812      34.370  29.329 106.160  1.00  0.00      D    O  
HETATM 2905  H1  HOH D 812      35.354  29.434 106.303  1.00  0.00      D    H  
HETATM 2906  H2  HOH D 812      34.136  29.608 105.229  1.00  0.00      D    H  
HETATM 2907  O   HOH D 813      34.849  28.045  54.712  1.00  0.00      D    O  
HETATM 2908  H1  HOH D 813      34.176  28.433  54.082  1.00  0.00      D    H  
HETATM 2909  H2  HOH D 813      35.024  27.091  54.466  1.00  0.00      D    H  
HETATM 2910  O   HOH D 814       8.477   5.644  39.037  1.00  0.00      D    O  
HETATM 2911  H1  HOH D 814       7.683   6.180  39.323  1.00  0.00      D    H  
HETATM 2912  H2  HOH D 814       8.953   5.296  39.845  1.00  0.00      D    H  
HETATM 2913  O   HOH D 815      41.019   5.018  41.302  1.00  0.00      D    O  
HETATM 2914  H1  HOH D 815      41.734   5.718  41.285  1.00  0.00      D    H  
HETATM 2915  H2  HOH D 815      40.147   5.426  41.031  1.00  0.00      D    H  
HETATM 2916  O   HOH D 816      29.002  24.996 116.303  1.00  0.00      D    O  
HETATM 2917  H1  HOH D 816      29.296  25.560 115.531  1.00  0.00      D    H  
HETATM 2918  H2  HOH D 816      29.804  24.691 116.817  1.00  0.00      D    H  
HETATM 2919  O   HOH D 817      32.091   2.858  78.338  1.00  0.00      D    O  
HETATM 2920  H1  HOH D 817      32.405   2.748  77.395  1.00  0.00      D    H  
HETATM 2921  H2  HOH D 817      31.130   3.134  78.339  1.00  0.00      D    H  
HETATM 2922  O   HOH D 818      10.233  36.836  44.150  1.00  0.00      D    O  
HETATM 2923  H1  HOH D 818       9.930  36.114  44.771  1.00  0.00      D    H  
HETATM 2924  H2  HOH D 818       9.829  37.708  44.429  1.00  0.00      D    H  
HETATM 2925  O   HOH D 819       5.232  35.005  84.802  1.00  0.00      D    O  
HETATM 2926  H1  HOH D 819       5.737  34.157  84.643  1.00  0.00      D    H  
HETATM 2927  H2  HOH D 819       4.322  34.790  85.155  1.00  0.00      D    H  
HETATM 2928  O   HOH D 820      23.547   8.088  90.419  1.00  0.00      D    O  
HETATM 2929  H1  HOH D 820      23.085   7.325  89.967  1.00  0.00      D    H  
HETATM 2930  H2  HOH D 820      23.862   8.742  89.732  1.00  0.00      D    H  
HETATM 2931  O   HOH D 821      40.412  34.639  75.633  1.00  0.00      D    O  
HETATM 2932  H1  HOH D 821      41.140  34.356  76.258  1.00  0.00      D    H  
HETATM 2933  H2  HOH D 821      39.948  33.829  75.274  1.00  0.00      D    H  
HETATM 2934  O   HOH D 822      43.601  12.843  38.656  1.00  0.00      D    O  
HETATM 2935  H1  HOH D 822      43.461  13.716  38.189  1.00  0.00      D    H  
HETATM 2936  H2  HOH D 822      44.031  13.006  39.544  1.00  0.00      D    H  
HETATM 2937  O   HOH D 823       7.578   3.222  97.729  1.00  0.00      D    O  
HETATM 2938  H1  HOH D 823       8.326   2.990  97.107  1.00  0.00      D    H  
HETATM 2939  H2  HOH D 823       7.949   3.431  98.634  1.00  0.00      D    H  
HETATM 2940  O   HOH D 824      22.741   1.084  54.885  1.00  0.00      D    O  
HETATM 2941  H1  HOH D 824      21.969   0.520  54.591  1.00  0.00      D    H  
HETATM 2942  H2  HOH D 824      22.416   1.798  55.505  1.00  0.00      D    H  
HETATM 2943  O   HOH D 825      40.556  40.592  83.496  1.00  0.00      D    O  
HETATM 2944  H1  HOH D 825      39.761  41.186  83.623  1.00  0.00      D    H  
HETATM 2945  H2  HOH D 825      41.278  40.862  84.133  1.00  0.00      D    H  
HETATM 2946  O   HOH D 826      13.443  28.674  71.766  1.00  0.00      D    O  
HETATM 2947  H1  HOH D 826      12.610  28.241  71.421  1.00  0.00      D    H  
HETATM 2948  H2  HOH D 826      13.335  29.668  71.744  1.00  0.00      D    H  
HETATM 2949  O   HOH D 827      29.366  24.635  12.744  1.00  0.00      D    O  
HETATM 2950  H1  HOH D 827      28.650  23.938  12.763  1.00  0.00      D    H  
HETATM 2951  H2  HOH D 827      30.188  24.281  13.190  1.00  0.00      D    H  
HETATM 2952  O   HOH D 828       7.957   6.634  24.757  1.00  0.00      D    O  
HETATM 2953  H1  HOH D 828       8.443   5.774  24.603  1.00  0.00      D    H  
HETATM 2954  H2  HOH D 828       7.823   7.102  23.884  1.00  0.00      D    H  
HETATM 2955  O   HOH D 829      42.066   4.663  79.744  1.00  0.00      D    O  
HETATM 2956  H1  HOH D 829      41.335   4.342  79.141  1.00  0.00      D    H  
HETATM 2957  H2  HOH D 829      42.852   4.049  79.672  1.00  0.00      D    H  
HETATM 2958  O   HOH D 830      25.015  18.960  58.035  1.00  0.00      D    O  
HETATM 2959  H1  HOH D 830      25.373  19.364  57.193  1.00  0.00      D    H  
HETATM 2960  H2  HOH D 830      25.529  19.311  58.818  1.00  0.00      D    H  
HETATM 2961  O   HOH D 831      34.715  41.679  52.335  1.00  0.00      D    O  
HETATM 2962  H1  HOH D 831      35.217  40.828  52.493  1.00  0.00      D    H  
HETATM 2963  H2  HOH D 831      34.935  42.335  53.056  1.00  0.00      D    H  
HETATM 2964  O   HOH D 832      28.499  15.974  32.879  1.00  0.00      D    O  
HETATM 2965  H1  HOH D 832      28.798  15.022  32.953  1.00  0.00      D    H  
HETATM 2966  H2  HOH D 832      28.465  16.384  33.790  1.00  0.00      D    H  
HETATM 2967  O   HOH D 833      19.366  41.099 117.998  1.00  0.00      D    O  
HETATM 2968  H1  HOH D 833      19.063  40.302 118.519  1.00  0.00      D    H  
HETATM 2969  H2  HOH D 833      19.344  41.909 118.584  1.00  0.00      D    H  
HETATM 2970  O   HOH D 834      20.198  28.779   4.526  1.00  0.00      D    O  
HETATM 2971  H1  HOH D 834      19.482  29.268   4.029  1.00  0.00      D    H  
HETATM 2972  H2  HOH D 834      20.703  29.422   5.102  1.00  0.00      D    H  
HETATM 2973  O   HOH D 835      23.189   8.097  38.697  1.00  0.00      D    O  
HETATM 2974  H1  HOH D 835      24.115   8.147  39.073  1.00  0.00      D    H  
HETATM 2975  H2  HOH D 835      22.910   9.003  38.378  1.00  0.00      D    H  
HETATM 2976  O   HOH D 836      34.846   5.553   8.264  1.00  0.00      D    O  
HETATM 2977  H1  HOH D 836      34.260   6.345   8.092  1.00  0.00      D    H  
HETATM 2978  H2  HOH D 836      34.285   4.781   8.563  1.00  0.00      D    H  
HETATM 2979  O   HOH D 837      45.775   6.900  99.445  1.00  0.00      D    O  
HETATM 2980  H1  HOH D 837      45.050   7.465  99.840  1.00  0.00      D    H  
HETATM 2981  H2  HOH D 837      46.090   7.311  98.590  1.00  0.00      D    H  
HETATM 2982  O   HOH D 838      32.353   8.319  23.356  1.00  0.00      D    O  
HETATM 2983  H1  HOH D 838      31.418   8.649  23.227  1.00  0.00      D    H  
HETATM 2984  H2  HOH D 838      32.674   7.887  22.513  1.00  0.00      D    H  
HETATM 2985  O   HOH D 839      22.059  18.596  93.177  1.00  0.00      D    O  
HETATM 2986  H1  HOH D 839      22.570  19.401  92.875  1.00  0.00      D    H  
HETATM 2987  H2  HOH D 839      21.298  18.883  93.759  1.00  0.00      D    H  
HETATM 2988  O   HOH D 840       5.314  24.739 117.762  1.00  0.00      D    O  
HETATM 2989  H1  HOH D 840       5.711  23.825 117.684  1.00  0.00      D    H  
HETATM 2990  H2  HOH D 840       4.837  24.822 118.638  1.00  0.00      D    H  
HETATM 2991  O   HOH D 841      15.550   7.012 114.231  1.00  0.00      D    O  
HETATM 2992  H1  HOH D 841      16.170   7.633 114.712  1.00  0.00      D    H  
HETATM 2993  H2  HOH D 841      14.866   7.544 113.733  1.00  0.00      D    H  
HETATM 2994  O   HOH D 842      15.656   4.732  31.213  1.00  0.00      D    O  
HETATM 2995  H1  HOH D 842      14.930   4.282  31.732  1.00  0.00      D    H  
HETATM 2996  H2  HOH D 842      16.205   5.297  31.829  1.00  0.00      D    H  
HETATM 2997  O   HOH D 843      35.214   5.509  68.033  1.00  0.00      D    O  
HETATM 2998  H1  HOH D 843      35.799   5.787  68.794  1.00  0.00      D    H  
HETATM 2999  H2  HOH D 843      34.279   5.374  68.363  1.00  0.00      D    H  
HETATM 3000  O   HOH D 844      40.018  40.105 114.166  1.00  0.00      D    O  
HETATM 3001  H1  HOH D 844      39.403  39.854 114.914  1.00  0.00      D    H  
HETATM 3002  H2  HOH D 844      40.403  41.011 114.340  1.00  0.00      D    H  
HETATM 3003  O   HOH D 845      35.516  23.946  60.232  1.00  0.00      D    O  
HETATM 3004  H1  HOH D 845      36.134  24.722  60.109  1.00  0.00      D    H  
HETATM 3005  H2  HOH D 845      35.372  23.492  59.352  1.00  0.00      D    H  
HETATM 3006  O   HOH D 846      37.543  14.361  53.389  1.00  0.00      D    O  
HETATM 3007  H1  HOH D 846      37.546  15.349  53.230  1.00  0.00      D    H  
HETATM 3008  H2  HOH D 846      38.343  14.108  53.932  1.00  0.00      D    H  
HETATM 3009  O   HOH D 847      42.481   4.780  53.333  1.00  0.00      D    O  
HETATM 3010  H1  HOH D 847      42.423   4.065  52.637  1.00  0.00      D    H  
HETATM 3011  H2  HOH D 847      42.280   4.389  54.231  1.00  0.00      D    H  
HETATM 3012  O   HOH D 848      47.585  23.984  85.475  1.00  0.00      D    O  
HETATM 3013  H1  HOH D 848      47.353  23.071  85.138  1.00  0.00      D    H  
HETATM 3014  H2  HOH D 848      48.480  24.253  85.119  1.00  0.00      D    H  
HETATM 3015  O   HOH D 849       5.398   7.895  60.054  1.00  0.00      D    O  
HETATM 3016  H1  HOH D 849       6.272   7.658  59.630  1.00  0.00      D    H  
HETATM 3017  H2  HOH D 849       4.876   7.060  60.228  1.00  0.00      D    H  
HETATM 3018  O   HOH D 850      45.224  21.127   7.895  1.00  0.00      D    O  
HETATM 3019  H1  HOH D 850      45.918  21.454   8.537  1.00  0.00      D    H  
HETATM 3020  H2  HOH D 850      45.646  20.963   7.003  1.00  0.00      D    H  
HETATM 3021  O   HOH D 851      40.029  29.065  41.912  1.00  0.00      D    O  
HETATM 3022  H1  HOH D 851      39.371  29.818  41.938  1.00  0.00      D    H  
HETATM 3023  H2  HOH D 851      40.251  28.785  42.846  1.00  0.00      D    H  
HETATM 3024  O   HOH D 852       3.286  20.262  90.110  1.00  0.00      D    O  
HETATM 3025  H1  HOH D 852       3.979  20.266  89.389  1.00  0.00      D    H  
HETATM 3026  H2  HOH D 852       2.768  21.117  90.080  1.00  0.00      D    H  
HETATM 3027  O   HOH D 853      25.712  22.994  33.997  1.00  0.00      D    O  
HETATM 3028  H1  HOH D 853      26.181  22.118  34.114  1.00  0.00      D    H  
HETATM 3029  H2  HOH D 853      25.514  23.139  33.027  1.00  0.00      D    H  
HETATM 3030  O   HOH D 854      14.112  31.126  80.900  1.00  0.00      D    O  
HETATM 3031  H1  HOH D 854      13.138  31.260  80.718  1.00  0.00      D    H  
HETATM 3032  H2  HOH D 854      14.557  30.761  80.082  1.00  0.00      D    H  
HETATM 3033  O   HOH D 855      15.608  22.216  20.793  1.00  0.00      D    O  
HETATM 3034  H1  HOH D 855      15.224  23.048  21.193  1.00  0.00      D    H  
HETATM 3035  H2  HOH D 855      16.563  22.375  20.544  1.00  0.00      D    H  
HETATM 3036  O   HOH D 856      38.922  12.808  92.804  1.00  0.00      D    O  
HETATM 3037  H1  HOH D 856      38.856  13.253  91.911  1.00  0.00      D    H  
HETATM 3038  H2  HOH D 856      38.585  11.869  92.735  1.00  0.00      D    H  
HETATM 3039  O   HOH D 857       3.046  30.180 110.945  1.00  0.00      D    O  
HETATM 3040  H1  HOH D 857       2.813  30.790 111.701  1.00  0.00      D    H  
HETATM 3041  H2  HOH D 857       3.378  30.719 110.171  1.00  0.00      D    H  
HETATM 3042  O   HOH D 858      23.158   0.554   9.951  1.00  0.00      D    O  
HETATM 3043  H1  HOH D 858      22.210   0.629   9.642  1.00  0.00      D    H  
HETATM 3044  H2  HOH D 858      23.704   0.105   9.244  1.00  0.00      D    H  
HETATM 3045  O   HOH D 859      40.649  24.929  72.544  1.00  0.00      D    O  
HETATM 3046  H1  HOH D 859      40.743  24.000  72.902  1.00  0.00      D    H  
HETATM 3047  H2  HOH D 859      40.305  25.531  73.266  1.00  0.00      D    H  
HETATM 3048  O   HOH D 860      37.967   7.807 108.521  1.00  0.00      D    O  
HETATM 3049  H1  HOH D 860      38.404   6.943 108.268  1.00  0.00      D    H  
HETATM 3050  H2  HOH D 860      38.560   8.308 109.152  1.00  0.00      D    H  
HETATM 3051  O   HOH D 861      26.667  21.121  75.895  1.00  0.00      D    O  
HETATM 3052  H1  HOH D 861      27.610  21.077  76.224  1.00  0.00      D    H  
HETATM 3053  H2  HOH D 861      26.560  21.911  75.292  1.00  0.00      D    H  
HETATM 3054  O   HOH D 862      43.927  30.417  22.174  1.00  0.00      D    O  
HETATM 3055  H1  HOH D 862      44.830  29.990  22.125  1.00  0.00      D    H  
HETATM 3056  H2  HOH D 862      43.287  29.911  21.596  1.00  0.00      D    H  
HETATM 3057  O   HOH D 863      30.338   8.911  66.160  1.00  0.00      D    O  
HETATM 3058  H1  HOH D 863      30.903   8.160  66.506  1.00  0.00      D    H  
HETATM 3059  H2  HOH D 863      29.376   8.639  66.179  1.00  0.00      D    H  
HETATM 3060  O   HOH D 864      25.839  13.017  45.865  1.00  0.00      D    O  
HETATM 3061  H1  HOH D 864      25.629  12.272  46.498  1.00  0.00      D    H  
HETATM 3062  H2  HOH D 864      25.290  12.913  45.035  1.00  0.00      D    H  
HETATM 3063  O   HOH D 865      31.347   4.033  30.641  1.00  0.00      D    O  
HETATM 3064  H1  HOH D 865      31.535   3.356  31.352  1.00  0.00      D    H  
HETATM 3065  H2  HOH D 865      31.403   4.952  31.032  1.00  0.00      D    H  
HETATM 3066  O   HOH D 866      17.204  36.044 107.972  1.00  0.00      D    O  
HETATM 3067  H1  HOH D 866      17.024  36.930 107.546  1.00  0.00      D    H  
HETATM 3068  H2  HOH D 866      17.349  36.168 108.953  1.00  0.00      D    H  
HETATM 3069  O   HOH D 867       2.191  29.352  58.989  1.00  0.00      D    O  
HETATM 3070  H1  HOH D 867       3.149  29.591  58.831  1.00  0.00      D    H  
HETATM 3071  H2  HOH D 867       1.656  29.559  58.169  1.00  0.00      D    H  
HETATM 3072  O   HOH D 868      20.914   3.929  95.861  1.00  0.00      D    O  
HETATM 3073  H1  HOH D 868      21.009   4.917  95.737  1.00  0.00      D    H  
HETATM 3074  H2  HOH D 868      21.108   3.693  96.813  1.00  0.00      D    H  
HETATM 3075  O   HOH D 869      47.419  24.756  71.171  1.00  0.00      D    O  
HETATM 3076  H1  HOH D 869      48.315  24.331  71.040  1.00  0.00      D    H  
HETATM 3077  H2  HOH D 869      47.175  25.279  70.354  1.00  0.00      D    H  
HETATM 3078  O   HOH D 870      28.103  40.691  60.441  1.00  0.00      D    O  
HETATM 3079  H1  HOH D 870      27.336  40.096  60.682  1.00  0.00      D    H  
HETATM 3080  H2  HOH D 870      28.814  40.616  61.140  1.00  0.00      D    H  
HETATM 3081  O   HOH D 871      36.503   7.823  11.844  1.00  0.00      D    O  
HETATM 3082  H1  HOH D 871      36.563   8.631  11.258  1.00  0.00      D    H  
HETATM 3083  H2  HOH D 871      37.025   7.979  12.682  1.00  0.00      D    H  
HETATM 3084  O   HOH D 872      37.808  37.793  55.844  1.00  0.00      D    O  
HETATM 3085  H1  HOH D 872      38.595  37.176  55.867  1.00  0.00      D    H  
HETATM 3086  H2  HOH D 872      37.047  37.344  55.375  1.00  0.00      D    H  
HETATM 3087  O   HOH D 873      10.550   8.349  48.469  1.00  0.00      D    O  
HETATM 3088  H1  HOH D 873      10.176   8.161  49.378  1.00  0.00      D    H  
HETATM 3089  H2  HOH D 873      10.175   7.694  47.813  1.00  0.00      D    H  
HETATM 3090  O   HOH D 874      26.985  37.986 100.308  1.00  0.00      D    O  
HETATM 3091  H1  HOH D 874      27.929  37.784 100.570  1.00  0.00      D    H  
HETATM 3092  H2  HOH D 874      26.466  37.133 100.246  1.00  0.00      D    H  
HETATM 3093  O   HOH D 875      45.925  32.975  16.584  1.00  0.00      D    O  
HETATM 3094  H1  HOH D 875      45.060  32.494  16.441  1.00  0.00      D    H  
HETATM 3095  H2  HOH D 875      46.508  32.439  17.193  1.00  0.00      D    H  
HETATM 3096  O   HOH D 876      42.222  34.836 109.144  1.00  0.00      D    O  
HETATM 3097  H1  HOH D 876      42.961  35.166 108.556  1.00  0.00      D    H  
HETATM 3098  H2  HOH D 876      41.798  35.612 109.612  1.00  0.00      D    H  
HETATM 3099  O   HOH D 877      39.852  34.771  69.036  1.00  0.00      D    O  
HETATM 3100  H1  HOH D 877      39.306  35.365  69.627  1.00  0.00      D    H  
HETATM 3101  H2  HOH D 877      40.817  34.845  69.290  1.00  0.00      D    H  
HETATM 3102  O   HOH D 878       6.094  15.521  33.631  1.00  0.00      D    O  
HETATM 3103  H1  HOH D 878       6.016  16.507  33.487  1.00  0.00      D    H  
HETATM 3104  H2  HOH D 878       6.047  15.050  32.750  1.00  0.00      D    H  
HETATM 3105  O   HOH D 879      42.486  -0.123  11.107  1.00  0.00      D    O  
HETATM 3106  H1  HOH D 879      43.354   0.051  11.572  1.00  0.00      D    H  
HETATM 3107  H2  HOH D 879      42.522   0.254  10.181  1.00  0.00      D    H  
HETATM 3108  O   HOH D 880       9.682   9.783  43.976  1.00  0.00      D    O  
HETATM 3109  H1  HOH D 880       9.914  10.681  43.603  1.00  0.00      D    H  
HETATM 3110  H2  HOH D 880       9.513   9.144  43.226  1.00  0.00      D    H  
HETATM 3111  O   HOH D 881       6.815  10.865 114.131  1.00  0.00      D    O  
HETATM 3112  H1  HOH D 881       7.739  11.245 114.164  1.00  0.00      D    H  
HETATM 3113  H2  HOH D 881       6.858   9.908 113.844  1.00  0.00      D    H  
HETATM 3114  O   HOH D 882      18.980  32.622  32.219  1.00  0.00      D    O  
HETATM 3115  H1  HOH D 882      19.598  33.369  32.463  1.00  0.00      D    H  
HETATM 3116  H2  HOH D 882      18.041  32.965  32.179  1.00  0.00      D    H  
HETATM 3117  O   HOH D 883      47.660  27.911  82.235  1.00  0.00      D    O  
HETATM 3118  H1  HOH D 883      47.578  27.183  81.554  1.00  0.00      D    H  
HETATM 3119  H2  HOH D 883      48.066  27.541  83.071  1.00  0.00      D    H  
HETATM 3120  O   HOH D 884      42.597  17.852  82.995  1.00  0.00      D    O  
HETATM 3121  H1  HOH D 884      42.247  18.465  82.287  1.00  0.00      D    H  
HETATM 3122  H2  HOH D 884      41.831  17.415  83.465  1.00  0.00      D    H  
HETATM 3123  O   HOH D 885      27.597  13.898  79.689  1.00  0.00      D    O  
HETATM 3124  H1  HOH D 885      26.997  14.352  79.031  1.00  0.00      D    H  
HETATM 3125  H2  HOH D 885      28.409  13.553  79.218  1.00  0.00      D    H  
HETATM 3126  O   HOH D 886      10.295   2.229  82.556  1.00  0.00      D    O  
HETATM 3127  H1  HOH D 886      10.963   2.652  83.168  1.00  0.00      D    H  
HETATM 3128  H2  HOH D 886       9.435   2.738  82.598  1.00  0.00      D    H  
HETATM 3129  O   HOH D 887      15.424   7.604  54.575  1.00  0.00      D    O  
HETATM 3130  H1  HOH D 887      16.421   7.678  54.593  1.00  0.00      D    H  
HETATM 3131  H2  HOH D 887      15.106   7.172  55.419  1.00  0.00      D    H  
HETATM 3132  O   HOH D 888      34.121  41.135  49.549  1.00  0.00      D    O  
HETATM 3133  H1  HOH D 888      34.327  41.597  50.411  1.00  0.00      D    H  
HETATM 3134  H2  HOH D 888      34.458  41.687  48.786  1.00  0.00      D    H  
HETATM 3135  O   HOH D 889      26.604   9.200 106.480  1.00  0.00      D    O  
HETATM 3136  H1  HOH D 889      27.136  10.045 106.519  1.00  0.00      D    H  
HETATM 3137  H2  HOH D 889      25.723   9.339 106.932  1.00  0.00      D    H  
HETATM 3138  O   HOH D 890      35.138  34.373  19.128  1.00  0.00      D    O  
HETATM 3139  H1  HOH D 890      34.481  34.976  18.676  1.00  0.00      D    H  
HETATM 3140  H2  HOH D 890      35.569  34.859  19.888  1.00  0.00      D    H  
HETATM 3141  O   HOH D 891      22.426  16.097  28.826  1.00  0.00      D    O  
HETATM 3142  H1  HOH D 891      22.912  16.970  28.808  1.00  0.00      D    H  
HETATM 3143  H2  HOH D 891      21.443  16.264  28.904  1.00  0.00      D    H  
HETATM 3144  O   HOH D 892      44.212  20.559  67.429  1.00  0.00      D    O  
HETATM 3145  H1  HOH D 892      43.423  20.764  68.009  1.00  0.00      D    H  
HETATM 3146  H2  HOH D 892      44.210  21.167  66.635  1.00  0.00      D    H  
HETATM 3147  O   HOH D 893       5.183   5.184  40.126  1.00  0.00      D    O  
HETATM 3148  H1  HOH D 893       5.884   4.622  40.563  1.00  0.00      D    H  
HETATM 3149  H2  HOH D 893       5.517   6.122  40.034  1.00  0.00      D    H  
HETATM 3150  O   HOH D 894      11.799  38.078  24.809  1.00  0.00      D    O  
HETATM 3151  H1  HOH D 894      11.358  37.620  24.037  1.00  0.00      D    H  
HETATM 3152  H2  HOH D 894      12.066  39.003  24.540  1.00  0.00      D    H  
HETATM 3153  O   HOH D 895       5.201  22.115  17.743  1.00  0.00      D    O  
HETATM 3154  H1  HOH D 895       5.344  22.161  18.731  1.00  0.00      D    H  
HETATM 3155  H2  HOH D 895       4.585  22.851  17.461  1.00  0.00      D    H  
HETATM 3156  O   HOH D 896      36.916  34.159  30.792  1.00  0.00      D    O  
HETATM 3157  H1  HOH D 896      37.866  34.448  30.674  1.00  0.00      D    H  
HETATM 3158  H2  HOH D 896      36.848  33.551  31.583  1.00  0.00      D    H  
HETATM 3159  O   HOH D 897      33.440  32.771  13.585  1.00  0.00      D    O  
HETATM 3160  H1  HOH D 897      33.272  33.644  14.044  1.00  0.00      D    H  
HETATM 3161  H2  HOH D 897      33.469  32.038  14.265  1.00  0.00      D    H  
HETATM 3162  O   HOH D 898      29.491  34.348  97.191  1.00  0.00      D    O  
HETATM 3163  H1  HOH D 898      29.590  33.386  97.447  1.00  0.00      D    H  
HETATM 3164  H2  HOH D 898      28.523  34.598  97.204  1.00  0.00      D    H  
HETATM 3165  O   HOH D 899      32.041   3.351 107.701  1.00  0.00      D    O  
HETATM 3166  H1  HOH D 899      32.022   3.527 106.717  1.00  0.00      D    H  
HETATM 3167  H2  HOH D 899      32.977   3.136 107.983  1.00  0.00      D    H  
HETATM 3168  O   HOH D 900      12.856  25.892 101.764  1.00  0.00      D    O  
HETATM 3169  H1  HOH D 900      13.506  26.000 101.012  1.00  0.00      D    H  
HETATM 3170  H2  HOH D 900      12.083  25.335 101.459  1.00  0.00      D    H  
HETATM 3171  O   HOH D 901      11.125   9.698 114.624  1.00  0.00      D    O  
HETATM 3172  H1  HOH D 901      11.869   9.822 115.281  1.00  0.00      D    H  
HETATM 3173  H2  HOH D 901      10.559   8.922 114.902  1.00  0.00      D    H  
HETATM 3174  O   HOH D 902      27.883  17.411 117.987  1.00  0.00      D    O  
HETATM 3175  H1  HOH D 902      27.891  17.875 118.873  1.00  0.00      D    H  
HETATM 3176  H2  HOH D 902      27.090  16.804 117.935  1.00  0.00      D    H  
HETATM 3177  O   HOH D 903      25.468  11.597  35.421  1.00  0.00      D    O  
HETATM 3178  H1  HOH D 903      24.825  12.018  36.061  1.00  0.00      D    H  
HETATM 3179  H2  HOH D 903      25.204  11.827  34.484  1.00  0.00      D    H  
HETATM 3180  O   HOH D 904      31.412  37.061  43.799  1.00  0.00      D    O  
HETATM 3181  H1  HOH D 904      30.439  36.829  43.779  1.00  0.00      D    H  
HETATM 3182  H2  HOH D 904      31.549  37.873  44.367  1.00  0.00      D    H  
HETATM 3183  O   HOH D 905      28.659  30.390   9.902  1.00  0.00      D    O  
HETATM 3184  H1  HOH D 905      28.208  29.578  10.273  1.00  0.00      D    H  
HETATM 3185  H2  HOH D 905      28.510  30.431   8.914  1.00  0.00      D    H  
HETATM 3186  O   HOH D 906      22.783  41.108 101.121  1.00  0.00      D    O  
HETATM 3187  H1  HOH D 906      22.538  40.203 101.468  1.00  0.00      D    H  
HETATM 3188  H2  HOH D 906      22.083  41.769 101.389  1.00  0.00      D    H  
HETATM 3189  O   HOH D 907      11.007   7.313  63.696  1.00  0.00      D    O  
HETATM 3190  H1  HOH D 907      11.372   6.508  64.163  1.00  0.00      D    H  
HETATM 3191  H2  HOH D 907      10.275   7.036  63.075  1.00  0.00      D    H  
HETATM 3192  O   HOH D 908      14.749   7.784  32.178  1.00  0.00      D    O  
HETATM 3193  H1  HOH D 908      13.892   7.276  32.092  1.00  0.00      D    H  
HETATM 3194  H2  HOH D 908      15.384   7.490  31.465  1.00  0.00      D    H  
HETATM 3195  O   HOH D 909      48.466  17.241  46.618  1.00  0.00      D    O  
HETATM 3196  H1  HOH D 909      48.396  16.960  47.575  1.00  0.00      D    H  
HETATM 3197  H2  HOH D 909      47.702  17.845  46.391  1.00  0.00      D    H  
HETATM 3198  O   HOH D 910      28.105  22.141  49.800  1.00  0.00      D    O  
HETATM 3199  H1  HOH D 910      27.924  21.313  50.332  1.00  0.00      D    H  
HETATM 3200  H2  HOH D 910      27.796  22.005  48.858  1.00  0.00      D    H  
HETATM 3201  O   HOH D 911      11.012  23.172  27.251  1.00  0.00      D    O  
HETATM 3202  H1  HOH D 911      10.270  23.625  27.745  1.00  0.00      D    H  
HETATM 3203  H2  HOH D 911      10.893  23.315  26.268  1.00  0.00      D    H  
HETATM 3204  O   HOH D 912      15.505  35.790  29.940  1.00  0.00      D    O  
HETATM 3205  H1  HOH D 912      15.338  36.754  30.149  1.00  0.00      D    H  
HETATM 3206  H2  HOH D 912      15.693  35.689  28.963  1.00  0.00      D    H  
HETATM 3207  O   HOH D 913      16.911  26.699  74.672  1.00  0.00      D    O  
HETATM 3208  H1  HOH D 913      17.862  26.444  74.493  1.00  0.00      D    H  
HETATM 3209  H2  HOH D 913      16.481  27.001  73.822  1.00  0.00      D    H  
HETATM 3210  O   HOH D 914       0.836  25.074  39.295  1.00  0.00      D    O  
HETATM 3211  H1  HOH D 914       1.488  25.586  39.854  1.00  0.00      D    H  
HETATM 3212  H2  HOH D 914       1.280  24.781  38.448  1.00  0.00      D    H  
HETATM 3213  O   HOH D 915      44.904  18.391  84.355  1.00  0.00      D    O  
HETATM 3214  H1  HOH D 915      44.153  17.928  83.885  1.00  0.00      D    H  
HETATM 3215  H2  HOH D 915      44.740  19.378  84.353  1.00  0.00      D    H  
HETATM 3216  O   HOH D 916      14.391  31.377  75.206  1.00  0.00      D    O  
HETATM 3217  H1  HOH D 916      14.809  30.819  74.490  1.00  0.00      D    H  
HETATM 3218  H2  HOH D 916      15.056  32.045  75.539  1.00  0.00      D    H  
HETATM 3219  O   HOH D 917      21.583  28.112  50.878  1.00  0.00      D    O  
HETATM 3220  H1  HOH D 917      21.771  29.014  50.489  1.00  0.00      D    H  
HETATM 3221  H2  HOH D 917      20.689  28.121  51.325  1.00  0.00      D    H  
HETATM 3222  O   HOH D 918      11.209  22.725 117.639  1.00  0.00      D    O  
HETATM 3223  H1  HOH D 918      11.895  22.122 117.233  1.00  0.00      D    H  
HETATM 3224  H2  HOH D 918      11.663  23.505 118.071  1.00  0.00      D    H  
HETATM 3225  O   HOH D 919      11.886  29.902  55.581  1.00  0.00      D    O  
HETATM 3226  H1  HOH D 919      12.001  30.816  55.970  1.00  0.00      D    H  
HETATM 3227  H2  HOH D 919      11.844  29.229  56.320  1.00  0.00      D    H  
HETATM 3228  O   HOH D 920      43.122  28.224  42.265  1.00  0.00      D    O  
HETATM 3229  H1  HOH D 920      42.377  28.279  42.929  1.00  0.00      D    H  
HETATM 3230  H2  HOH D 920      43.624  27.369  42.396  1.00  0.00      D    H  
HETATM 3231  O   HOH D 921      48.401  16.642  52.358  1.00  0.00      D    O  
HETATM 3232  H1  HOH D 921      48.001  17.209  53.078  1.00  0.00      D    H  
HETATM 3233  H2  HOH D 921      48.318  15.677  52.609  1.00  0.00      D    H  
HETATM 3234  O   HOH D 922      31.130  28.955  19.017  1.00  0.00      D    O  
HETATM 3235  H1  HOH D 922      31.249  29.248  18.069  1.00  0.00      D    H  
HETATM 3236  H2  HOH D 922      31.923  29.238  19.556  1.00  0.00      D    H  
HETATM 3237  O   HOH D 923      33.814   8.302 107.888  1.00  0.00      D    O  
HETATM 3238  H1  HOH D 923      33.867   7.463 108.429  1.00  0.00      D    H  
HETATM 3239  H2  HOH D 923      33.838   9.094 108.497  1.00  0.00      D    H  
HETATM 3240  O   HOH D 924      48.439   6.673  34.764  1.00  0.00      D    O  
HETATM 3241  H1  HOH D 924      49.013   6.246  35.463  1.00  0.00      D    H  
HETATM 3242  H2  HOH D 924      48.096   7.549  35.104  1.00  0.00      D    H  
HETATM 3243  O   HOH D 925      16.009  30.056  29.729  1.00  0.00      D    O  
HETATM 3244  H1  HOH D 925      16.891  29.777  29.347  1.00  0.00      D    H  
HETATM 3245  H2  HOH D 925      15.578  30.722  29.121  1.00  0.00      D    H  
HETATM 3246  O   HOH D 926      45.193  27.750  69.049  1.00  0.00      D    O  
HETATM 3247  H1  HOH D 926      45.540  28.000  69.953  1.00  0.00      D    H  
HETATM 3248  H2  HOH D 926      44.502  28.413  68.762  1.00  0.00      D    H  
HETATM 3249  O   HOH D 927      38.347  23.389 101.900  1.00  0.00      D    O  
HETATM 3250  H1  HOH D 927      37.485  23.076 101.500  1.00  0.00      D    H  
HETATM 3251  H2  HOH D 927      38.604  22.784 102.654  1.00  0.00      D    H  
HETATM 3252  O   HOH D 928      24.000  34.035  25.745  1.00  0.00      D    O  
HETATM 3253  H1  HOH D 928      23.245  34.641  25.997  1.00  0.00      D    H  
HETATM 3254  H2  HOH D 928      24.292  33.515  26.547  1.00  0.00      D    H  
HETATM 3255  O   HOH D 929      37.833   3.080  34.018  1.00  0.00      D    O  
HETATM 3256  H1  HOH D 929      37.086   2.554  34.424  1.00  0.00      D    H  
HETATM 3257  H2  HOH D 929      38.691   2.577  34.123  1.00  0.00      D    H  
HETATM 3258  O   HOH D 930      21.757  26.343  26.579  1.00  0.00      D    O  
HETATM 3259  H1  HOH D 930      21.208  27.138  26.838  1.00  0.00      D    H  
HETATM 3260  H2  HOH D 930      22.216  25.978  27.389  1.00  0.00      D    H  
HETATM 3261  O   HOH D 931       1.718   2.057 105.824  1.00  0.00      D    O  
HETATM 3262  H1  HOH D 931       2.108   1.739 104.960  1.00  0.00      D    H  
HETATM 3263  H2  HOH D 931       0.980   1.443 106.103  1.00  0.00      D    H  
HETATM 3264  O   HOH D 932      23.100   4.406  79.702  1.00  0.00      D    O  
HETATM 3265  H1  HOH D 932      23.703   3.824  80.247  1.00  0.00      D    H  
HETATM 3266  H2  HOH D 932      22.711   3.872  78.951  1.00  0.00      D    H  
HETATM 3267  O   HOH D 933      37.542  28.276  48.656  1.00  0.00      D    O  
HETATM 3268  H1  HOH D 933      37.070  28.271  47.774  1.00  0.00      D    H  
HETATM 3269  H2  HOH D 933      37.931  27.371  48.831  1.00  0.00      D    H  
HETATM 3270  O   HOH D 934      38.842  18.535  77.185  1.00  0.00      D    O  
HETATM 3271  H1  HOH D 934      39.689  19.068  77.200  1.00  0.00      D    H  
HETATM 3272  H2  HOH D 934      38.847  17.881  77.941  1.00  0.00      D    H  
HETATM 3273  O   HOH D 935      11.575  22.476  29.987  1.00  0.00      D    O  
HETATM 3274  H1  HOH D 935      10.730  22.834  30.384  1.00  0.00      D    H  
HETATM 3275  H2  HOH D 935      11.704  22.861  29.074  1.00  0.00      D    H  
HETATM 3276  O   HOH D 936      34.211   9.124  76.688  1.00  0.00      D    O  
HETATM 3277  H1  HOH D 936      33.841   8.288  77.095  1.00  0.00      D    H  
HETATM 3278  H2  HOH D 936      33.487   9.602  76.193  1.00  0.00      D    H  
HETATM 3279  O   HOH D 937      14.139  28.529  88.702  1.00  0.00      D    O  
HETATM 3280  H1  HOH D 937      13.241  28.833  89.019  1.00  0.00      D    H  
HETATM 3281  H2  HOH D 937      14.781  28.529  89.469  1.00  0.00      D    H  
HETATM 3282  O   HOH D 938       3.145  10.865 116.997  1.00  0.00      D    O  
HETATM 3283  H1  HOH D 938       3.899  10.695 117.632  1.00  0.00      D    H  
HETATM 3284  H2  HOH D 938       3.457  10.712 116.060  1.00  0.00      D    H  
HETATM 3285  O   HOH D 939       0.007   5.914  77.009  1.00  0.00      D    O  
HETATM 3286  H1  HOH D 939      -0.237   5.167  76.390  1.00  0.00      D    H  
HETATM 3287  H2  HOH D 939       0.930   6.235  76.797  1.00  0.00      D    H  
HETATM 3288  O   HOH D 940      21.794   2.856  86.028  1.00  0.00      D    O  
HETATM 3289  H1  HOH D 940      21.498   2.956  85.078  1.00  0.00      D    H  
HETATM 3290  H2  HOH D 940      22.028   1.900  86.206  1.00  0.00      D    H  
HETATM 3291  O   HOH D 941      27.169  19.366  65.107  1.00  0.00      D    O  
HETATM 3292  H1  HOH D 941      26.274  18.922  65.151  1.00  0.00      D    H  
HETATM 3293  H2  HOH D 941      27.092  20.222  64.596  1.00  0.00      D    H  
HETATM 3294  O   HOH D 942      24.768  33.695  76.741  1.00  0.00      D    O  
HETATM 3295  H1  HOH D 942      25.289  32.856  76.897  1.00  0.00      D    H  
HETATM 3296  H2  HOH D 942      23.961  33.488  76.187  1.00  0.00      D    H  
HETATM 3297  O   HOH D 943      39.657   6.804  81.761  1.00  0.00      D    O  
HETATM 3298  H1  HOH D 943      39.019   6.114  81.422  1.00  0.00      D    H  
HETATM 3299  H2  HOH D 943      40.238   6.402  82.469  1.00  0.00      D    H  
HETATM 3300  O   HOH D 944      42.427   8.010  74.197  1.00  0.00      D    O  
HETATM 3301  H1  HOH D 944      41.975   8.151  75.078  1.00  0.00      D    H  
HETATM 3302  H2  HOH D 944      42.783   7.077  74.151  1.00  0.00      D    H  
HETATM 3303  O   HOH D 945      30.254  14.485  69.053  1.00  0.00      D    O  
HETATM 3304  H1  HOH D 945      30.794  13.715  68.712  1.00  0.00      D    H  
HETATM 3305  H2  HOH D 945      30.861  15.159  69.474  1.00  0.00      D    H  
HETATM 3306  O   HOH D 946       4.718  24.268  93.010  1.00  0.00      D    O  
HETATM 3307  H1  HOH D 946       4.662  23.273  92.936  1.00  0.00      D    H  
HETATM 3308  H2  HOH D 946       5.306  24.624  92.283  1.00  0.00      D    H  
HETATM 3309  O   HOH D 947      17.590  12.869 110.837  1.00  0.00      D    O  
HETATM 3310  H1  HOH D 947      18.443  12.536 110.435  1.00  0.00      D    H  
HETATM 3311  H2  HOH D 947      17.787  13.635 111.450  1.00  0.00      D    H  
HETATM 3312  O   HOH D 948       8.828  30.958  21.578  1.00  0.00      D    O  
HETATM 3313  H1  HOH D 948       9.709  30.791  22.020  1.00  0.00      D    H  
HETATM 3314  H2  HOH D 948       8.972  31.479  20.736  1.00  0.00      D    H  
HETATM 3315  O   HOH D 949      42.557  23.918  51.363  1.00  0.00      D    O  
HETATM 3316  H1  HOH D 949      42.001  24.620  51.810  1.00  0.00      D    H  
HETATM 3317  H2  HOH D 949      42.827  23.229  52.036  1.00  0.00      D    H  
HETATM 3318  O   HOH D 950      16.647  39.941  53.429  1.00  0.00      D    O  
HETATM 3319  H1  HOH D 950      15.860  39.998  52.816  1.00  0.00      D    H  
HETATM 3320  H2  HOH D 950      16.881  40.856  53.758  1.00  0.00      D    H  
HETATM 3321  O   HOH D 951      19.499  20.349  89.533  1.00  0.00      D    O  
HETATM 3322  H1  HOH D 951      20.338  20.874  89.672  1.00  0.00      D    H  
HETATM 3323  H2  HOH D 951      18.799  20.938  89.129  1.00  0.00      D    H  
HETATM 3324  O   HOH D 952       2.814   9.341  97.718  1.00  0.00      D    O  
HETATM 3325  H1  HOH D 952       2.139   9.187  98.440  1.00  0.00      D    H  
HETATM 3326  H2  HOH D 952       2.913   8.510  97.171  1.00  0.00      D    H  
HETATM 3327  O   HOH D 953      20.320  18.311  75.559  1.00  0.00      D    O  
HETATM 3328  H1  HOH D 953      21.155  18.751  75.229  1.00  0.00      D    H  
HETATM 3329  H2  HOH D 953      20.311  18.317  76.558  1.00  0.00      D    H  
HETATM 3330  O   HOH D 954      34.606   2.988  42.454  1.00  0.00      D    O  
HETATM 3331  H1  HOH D 954      33.852   2.366  42.242  1.00  0.00      D    H  
HETATM 3332  H2  HOH D 954      34.762   3.000  43.441  1.00  0.00      D    H  
HETATM 3333  O   HOH D 955       4.688  41.916  92.185  1.00  0.00      D    O  
HETATM 3334  H1  HOH D 955       4.855  41.382  93.014  1.00  0.00      D    H  
HETATM 3335  H2  HOH D 955       4.055  42.662  92.391  1.00  0.00      D    H  
HETATM 3336  O   HOH D 956      46.977   1.481  68.808  1.00  0.00      D    O  
HETATM 3337  H1  HOH D 956      47.809   0.956  68.988  1.00  0.00      D    H  
HETATM 3338  H2  HOH D 956      47.209   2.448  68.703  1.00  0.00      D    H  
HETATM 3339  O   HOH D 957      31.128   0.621  90.487  1.00  0.00      D    O  
HETATM 3340  H1  HOH D 957      31.023   0.457  89.506  1.00  0.00      D    H  
HETATM 3341  H2  HOH D 957      30.487   0.043  90.993  1.00  0.00      D    H  
HETATM 3342  O   HOH D 958      13.880  42.344 118.110  1.00  0.00      D    O  
HETATM 3343  H1  HOH D 958      13.820  42.240 119.102  1.00  0.00      D    H  
HETATM 3344  H2  HOH D 958      14.836  42.476 117.846  1.00  0.00      D    H  
HETATM 3345  O   HOH D 959      30.029  20.202   6.635  1.00  0.00      D    O  
HETATM 3346  H1  HOH D 959      30.652  19.753   7.277  1.00  0.00      D    H  
HETATM 3347  H2  HOH D 959      29.239  20.559   7.133  1.00  0.00      D    H  
HETATM 3348  O   HOH D 960      35.767  22.979 107.339  1.00  0.00      D    O  
HETATM 3349  H1  HOH D 960      36.391  23.561 107.860  1.00  0.00      D    H  
HETATM 3350  H2  HOH D 960      34.859  23.397 107.319  1.00  0.00      D    H  
HETATM 3351  O   HOH D 961      44.794   6.053  29.326  1.00  0.00      D    O  
HETATM 3352  H1  HOH D 961      44.750   6.149  30.321  1.00  0.00      D    H  
HETATM 3353  H2  HOH D 961      45.438   6.723  28.955  1.00  0.00      D    H  
HETATM 3354  O   HOH D 962      41.114  42.449  20.393  1.00  0.00      D    O  
HETATM 3355  H1  HOH D 962      40.590  41.598  20.343  1.00  0.00      D    H  
HETATM 3356  H2  HOH D 962      41.882  42.405  19.754  1.00  0.00      D    H  
HETATM 3357  O   HOH D 963      12.063   5.367 111.693  1.00  0.00      D    O  
HETATM 3358  H1  HOH D 963      12.953   5.078 111.340  1.00  0.00      D    H  
HETATM 3359  H2  HOH D 963      11.368   4.697 111.432  1.00  0.00      D    H  
HETATM 3360  O   HOH D 964      26.883  15.708  96.279  1.00  0.00      D    O  
HETATM 3361  H1  HOH D 964      26.527  15.979  95.385  1.00  0.00      D    H  
HETATM 3362  H2  HOH D 964      27.619  15.042  96.157  1.00  0.00      D    H  
HETATM 3363  O   HOH D 965      34.750  38.665  41.023  1.00  0.00      D    O  
HETATM 3364  H1  HOH D 965      35.351  38.999  41.748  1.00  0.00      D    H  
HETATM 3365  H2  HOH D 965      34.533  39.415  40.398  1.00  0.00      D    H  
HETATM 3366  O   HOH D 966      34.139  25.499  47.438  1.00  0.00      D    O  
HETATM 3367  H1  HOH D 966      34.646  26.361  47.431  1.00  0.00      D    H  
HETATM 3368  H2  HOH D 966      33.159  25.689  47.374  1.00  0.00      D    H  
HETATM 3369  O   HOH D 967      18.054  30.204  68.762  1.00  0.00      D    O  
HETATM 3370  H1  HOH D 967      17.784  31.095  69.126  1.00  0.00      D    H  
HETATM 3371  H2  HOH D 967      18.661  30.334  67.978  1.00  0.00      D    H  
HETATM 3372  O   HOH D 968      17.304  33.003  78.593  1.00  0.00      D    O  
HETATM 3373  H1  HOH D 968      17.112  32.025  78.513  1.00  0.00      D    H  
HETATM 3374  H2  HOH D 968      16.792  33.382  79.364  1.00  0.00      D    H  
HETATM 3375  O   HOH D 969      42.305  20.724  19.839  1.00  0.00      D    O  
HETATM 3376  H1  HOH D 969      41.311  20.816  19.897  1.00  0.00      D    H  
HETATM 3377  H2  HOH D 969      42.689  21.534  19.396  1.00  0.00      D    H  
HETATM 3378  O   HOH D 970      44.199  11.006   3.692  1.00  0.00      D    O  
HETATM 3379  H1  HOH D 970      43.245  11.214   3.478  1.00  0.00      D    H  
HETATM 3380  H2  HOH D 970      44.768  11.803   3.487  1.00  0.00      D    H  
HETATM 3381  O   HOH D 971      23.481  34.019  36.351  1.00  0.00      D    O  
HETATM 3382  H1  HOH D 971      23.734  34.670  35.635  1.00  0.00      D    H  
HETATM 3383  H2  HOH D 971      23.006  34.502  37.087  1.00  0.00      D    H  
HETATM 3384  O   HOH D 972       7.717  35.760  86.078  1.00  0.00      D    O  
HETATM 3385  H1  HOH D 972       6.770  35.699  85.764  1.00  0.00      D    H  
HETATM 3386  H2  HOH D 972       7.859  36.634  86.544  1.00  0.00      D    H  
HETATM 3387  O   HOH D 973      29.265  28.276  53.059  1.00  0.00      D    O  
HETATM 3388  H1  HOH D 973      29.336  28.181  54.052  1.00  0.00      D    H  
HETATM 3389  H2  HOH D 973      30.063  27.857  52.626  1.00  0.00      D    H  
HETATM 3390  O   HOH D 974      15.080  37.538  85.988  1.00  0.00      D    O  
HETATM 3391  H1  HOH D 974      14.498  38.287  85.673  1.00  0.00      D    H  
HETATM 3392  H2  HOH D 974      14.977  37.429  86.977  1.00  0.00      D    H  
HETATM 3393  O   HOH D 975      33.150  25.037  80.750  1.00  0.00      D    O  
HETATM 3394  H1  HOH D 975      34.086  24.794  80.494  1.00  0.00      D    H  
HETATM 3395  H2  HOH D 975      32.779  24.335  81.357  1.00  0.00      D    H  
HETATM 3396  O   HOH D 976      27.306  26.863  91.474  1.00  0.00      D    O  
HETATM 3397  H1  HOH D 976      27.702  27.574  92.056  1.00  0.00      D    H  
HETATM 3398  H2  HOH D 976      27.380  27.137  90.516  1.00  0.00      D    H  
HETATM 3399  O   HOH D 977      45.188  29.118 114.636  1.00  0.00      D    O  
HETATM 3400  H1  HOH D 977      45.390  30.007 114.226  1.00  0.00      D    H  
HETATM 3401  H2  HOH D 977      46.029  28.580 114.697  1.00  0.00      D    H  
HETATM 3402  O   HOH D 978      41.625   8.559  76.838  1.00  0.00      D    O  
HETATM 3403  H1  HOH D 978      42.472   8.760  77.328  1.00  0.00      D    H  
HETATM 3404  H2  HOH D 978      41.007   8.049  77.436  1.00  0.00      D    H  
HETATM 3405  O   HOH D 979      37.477   3.849  60.614  1.00  0.00      D    O  
HETATM 3406  H1  HOH D 979      38.049   4.096  59.832  1.00  0.00      D    H  
HETATM 3407  H2  HOH D 979      37.740   4.399  61.407  1.00  0.00      D    H  
HETATM 3408  O   HOH D 980      22.009  11.155  89.482  1.00  0.00      D    O  
HETATM 3409  H1  HOH D 980      22.230  10.736  90.363  1.00  0.00      D    H  
HETATM 3410  H2  HOH D 980      22.514  10.689  88.755  1.00  0.00      D    H  
HETATM 3411  O   HOH D 981      26.213  10.237  74.709  1.00  0.00      D    O  
HETATM 3412  H1  HOH D 981      26.092   9.696  75.541  1.00  0.00      D    H  
HETATM 3413  H2  HOH D 981      26.701  11.081  74.928  1.00  0.00      D    H  
HETATM 3414  O   HOH D 982      17.147  10.269  32.984  1.00  0.00      D    O  
HETATM 3415  H1  HOH D 982      17.486  10.780  32.195  1.00  0.00      D    H  
HETATM 3416  H2  HOH D 982      17.748  10.427  33.768  1.00  0.00      D    H  
HETATM 3417  O   HOH D 983      16.387  40.023  85.375  1.00  0.00      D    O  
HETATM 3418  H1  HOH D 983      16.543  40.625  84.592  1.00  0.00      D    H  
HETATM 3419  H2  HOH D 983      16.357  39.073  85.065  1.00  0.00      D    H  
HETATM 3420  O   HOH D 984      -0.058  41.515  39.860  1.00  0.00      D    O  
HETATM 3421  H1  HOH D 984      -0.450  41.840  40.721  1.00  0.00      D    H  
HETATM 3422  H2  HOH D 984       0.905  41.780  39.811  1.00  0.00      D    H  
HETATM 3423  O   HOH D 985      46.950  22.358   9.657  1.00  0.00      D    O  
HETATM 3424  H1  HOH D 985      47.068  22.822  10.535  1.00  0.00      D    H  
HETATM 3425  H2  HOH D 985      47.588  22.742   8.989  1.00  0.00      D    H  
HETATM 3426  O   HOH D 986      29.227  10.332  32.118  1.00  0.00      D    O  
HETATM 3427  H1  HOH D 986      30.012  10.719  31.634  1.00  0.00      D    H  
HETATM 3428  H2  HOH D 986      28.486  10.163  31.468  1.00  0.00      D    H  
HETATM 3429  O   HOH D 987       0.639  23.361 115.787  1.00  0.00      D    O  
HETATM 3430  H1  HOH D 987       1.358  23.499 116.468  1.00  0.00      D    H  
HETATM 3431  H2  HOH D 987       0.756  24.016 115.040  1.00  0.00      D    H  
HETATM 3432  O   HOH D 988       5.593   2.319  61.213  1.00  0.00      D    O  
HETATM 3433  H1  HOH D 988       4.790   1.884  61.621  1.00  0.00      D    H  
HETATM 3434  H2  HOH D 988       5.772   3.188  61.674  1.00  0.00      D    H  
HETATM 3435  O   HOH D 989      48.676   6.513   7.317  1.00  0.00      D    O  
HETATM 3436  H1  HOH D 989      48.018   7.079   6.821  1.00  0.00      D    H  
HETATM 3437  H2  HOH D 989      49.579   6.940   7.279  1.00  0.00      D    H  
HETATM 3438  O   HOH D 990       6.323  23.435 107.653  1.00  0.00      D    O  
HETATM 3439  H1  HOH D 990       5.820  24.130 108.166  1.00  0.00      D    H  
HETATM 3440  H2  HOH D 990       7.250  23.762 107.467  1.00  0.00      D    H  
HETATM 3441  O   HOH D 991      13.693  30.379 107.082  1.00  0.00      D    O  
HETATM 3442  H1  HOH D 991      14.248  30.461 107.910  1.00  0.00      D    H  
HETATM 3443  H2  HOH D 991      14.012  29.600 106.542  1.00  0.00      D    H  
HETATM 3444  O   HOH D 992      18.269  23.451  22.685  1.00  0.00      D    O  
HETATM 3445  H1  HOH D 992      18.045  24.423  22.619  1.00  0.00      D    H  
HETATM 3446  H2  HOH D 992      17.549  22.976  23.192  1.00  0.00      D    H  
HETATM 3447  O   HOH D 993      39.013  40.579   8.120  1.00  0.00      D    O  
HETATM 3448  H1  HOH D 993      39.049  41.578   8.131  1.00  0.00      D    H  
HETATM 3449  H2  HOH D 993      39.406  40.241   7.265  1.00  0.00      D    H  
HETATM 3450  O   HOH D 994       3.045  34.321 104.991  1.00  0.00      D    O  
HETATM 3451  H1  HOH D 994       3.173  34.365 105.981  1.00  0.00      D    H  
HETATM 3452  H2  HOH D 994       2.644  33.438 104.745  1.00  0.00      D    H  
HETATM 3453  O   HOH D 995      13.218  29.351  37.606  1.00  0.00      D    O  
HETATM 3454  H1  HOH D 995      12.896  29.993  38.302  1.00  0.00      D    H  
HETATM 3455  H2  HOH D 995      12.511  28.666  37.432  1.00  0.00      D    H  
HETATM 3456  O   HOH D 996      32.503  19.723 114.869  1.00  0.00      D    O  
HETATM 3457  H1  HOH D 996      32.356  18.884 114.345  1.00  0.00      D    H  
HETATM 3458  H2  HOH D 996      32.044  20.485 114.413  1.00  0.00      D    H  
HETATM 3459  O   HOH D 997       7.828  40.493  24.034  1.00  0.00      D    O  
HETATM 3460  H1  HOH D 997       7.057  40.935  23.575  1.00  0.00      D    H  
HETATM 3461  H2  HOH D 997       7.857  39.526  23.781  1.00  0.00      D    H  
HETATM 3462  O   HOH D 998      21.139   6.157  67.301  1.00  0.00      D    O  
HETATM 3463  H1  HOH D 998      21.633   6.186  68.170  1.00  0.00      D    H  
HETATM 3464  H2  HOH D 998      21.257   5.257  66.880  1.00  0.00      D    H  
HETATM 3465  O   HOH D 999      42.034  29.350  91.221  1.00  0.00      D    O  
HETATM 3466  H1  HOH D 999      42.714  29.678  91.876  1.00  0.00      D    H  
HETATM 3467  H2  HOH D 999      41.504  28.609  91.634  1.00  0.00      D    H  
HETATM 3468  O   HOH D1000      37.416  42.672  60.648  1.00  0.00      D    O  
HETATM 3469  H1  HOH D1000      36.689  42.211  60.139  1.00  0.00      D    H  
HETATM 3470  H2  HOH D1000      38.304  42.316  60.358  1.00  0.00      D    H  
HETATM 3471  O   HOH D1001       3.778  24.757   8.271  1.00  0.00      D    O  
HETATM 3472  H1  HOH D1001       3.252  24.355   7.522  1.00  0.00      D    H  
HETATM 3473  H2  HOH D1001       4.672  25.048   7.932  1.00  0.00      D    H  
HETATM 3474  O   HOH D1002      17.564  26.150  22.364  1.00  0.00      D    O  
HETATM 3475  H1  HOH D1002      17.796  26.353  23.316  1.00  0.00      D    H  
HETATM 3476  H2  HOH D1002      17.145  26.954  21.944  1.00  0.00      D    H  
HETATM 3477  O   HOH D1003      26.968   2.709  40.203  1.00  0.00      D    O  
HETATM 3478  H1  HOH D1003      27.804   2.998  39.736  1.00  0.00      D    H  
HETATM 3479  H2  HOH D1003      26.406   3.511  40.408  1.00  0.00      D    H  
HETATM 3480  O   HOH D1004      41.566  39.596 107.274  1.00  0.00      D    O  
HETATM 3481  H1  HOH D1004      42.436  39.561 107.766  1.00  0.00      D    H  
HETATM 3482  H2  HOH D1004      41.311  40.550 107.118  1.00  0.00      D    H  
HETATM 3483  O   HOH D1005       8.198  17.927  77.389  1.00  0.00      D    O  
HETATM 3484  H1  HOH D1005       9.004  17.368  77.583  1.00  0.00      D    H  
HETATM 3485  H2  HOH D1005       7.923  17.797  76.436  1.00  0.00      D    H  
HETATM 3486  O   HOH D1006       9.121   1.111  15.809  1.00  0.00      D    O  
HETATM 3487  H1  HOH D1006       8.233   1.012  16.258  1.00  0.00      D    H  
HETATM 3488  H2  HOH D1006       9.477   0.207  15.572  1.00  0.00      D    H  
HETATM 3489  O   HOH D1007      37.455  19.791  13.461  1.00  0.00      D    O  
HETATM 3490  H1  HOH D1007      36.632  19.228  13.392  1.00  0.00      D    H  
HETATM 3491  H2  HOH D1007      38.043  19.434  14.186  1.00  0.00      D    H  
HETATM 3492  O   HOH D1008      41.325   0.370 117.710  1.00  0.00      D    O  
HETATM 3493  H1  HOH D1008      41.398   0.700 118.651  1.00  0.00      D    H  
HETATM 3494  H2  HOH D1008      41.709   1.051 117.087  1.00  0.00      D    H  
HETATM 3495  O   HOH D1009       0.391  14.612  38.373  1.00  0.00      D    O  
HETATM 3496  H1  HOH D1009       1.134  15.173  38.740  1.00  0.00      D    H  
HETATM 3497  H2  HOH D1009      -0.460  15.138  38.384  1.00  0.00      D    H  
HETATM 3498  O   HOH D1010       7.872  26.012  50.594  1.00  0.00      D    O  
HETATM 3499  H1  HOH D1010       7.700  26.239  49.635  1.00  0.00      D    H  
HETATM 3500  H2  HOH D1010       7.095  26.304  51.151  1.00  0.00      D    H  
HETATM 3501  O   HOH D1011       8.662  41.385  52.316  1.00  0.00      D    O  
HETATM 3502  H1  HOH D1011       7.983  40.842  51.822  1.00  0.00      D    H  
HETATM 3503  H2  HOH D1011       8.614  41.170  53.292  1.00  0.00      D    H  
HETATM 3504  O   HOH D1012      20.681  18.859  70.148  1.00  0.00      D    O  
HETATM 3505  H1  HOH D1012      20.847  19.320  71.020  1.00  0.00      D    H  
HETATM 3506  H2  HOH D1012      20.369  17.925  70.320  1.00  0.00      D    H  
HETATM 3507  O   HOH D1013       1.087  20.427 101.534  1.00  0.00      D    O  
HETATM 3508  H1  HOH D1013       1.530  20.300 100.646  1.00  0.00      D    H  
HETATM 3509  H2  HOH D1013       1.782  20.582 102.235  1.00  0.00      D    H  
HETATM 3510  O   HOH D1014      29.194  36.870  86.945  1.00  0.00      D    O  
HETATM 3511  H1  HOH D1014      28.833  37.253  86.095  1.00  0.00      D    H  
HETATM 3512  H2  HOH D1014      29.759  37.554  87.406  1.00  0.00      D    H  
HETATM 3513  O   HOH D1015      13.384  26.908  86.500  1.00  0.00      D    O  
HETATM 3514  H1  HOH D1015      12.395  26.830  86.374  1.00  0.00      D    H  
HETATM 3515  H2  HOH D1015      13.577  27.271  87.411  1.00  0.00      D    H  
HETATM 3516  O   HOH D1016      16.195  34.002  18.408  1.00  0.00      D    O  
HETATM 3517  H1  HOH D1016      16.330  33.925  17.420  1.00  0.00      D    H  
HETATM 3518  H2  HOH D1016      16.544  34.884  18.725  1.00  0.00      D    H  
HETATM 3519  O   HOH D1017       5.272   1.024  82.825  1.00  0.00      D    O  
HETATM 3520  H1  HOH D1017       5.316   0.482  83.665  1.00  0.00      D    H  
HETATM 3521  H2  HOH D1017       5.137   1.987  83.056  1.00  0.00      D    H  
HETATM 3522  O   HOH D1018      34.186  42.064 107.872  1.00  0.00      D    O  
HETATM 3523  H1  HOH D1018      33.652  42.899 107.738  1.00  0.00      D    H  
HETATM 3524  H2  HOH D1018      35.150  42.252 107.682  1.00  0.00      D    H  
HETATM 3525  O   HOH D1019      37.612  21.525  46.609  1.00  0.00      D    O  
HETATM 3526  H1  HOH D1019      36.658  21.227  46.644  1.00  0.00      D    H  
HETATM 3527  H2  HOH D1019      38.209  20.725  46.547  1.00  0.00      D    H  
HETATM 3528  O   HOH D1020      47.243   4.391  82.805  1.00  0.00      D    O  
HETATM 3529  H1  HOH D1020      46.816   3.622  83.281  1.00  0.00      D    H  
HETATM 3530  H2  HOH D1020      48.234   4.264  82.788  1.00  0.00      D    H  
HETATM 3531  O   HOH D1021      25.194  41.362   9.893  1.00  0.00      D    O  
HETATM 3532  H1  HOH D1021      26.026  40.809   9.940  1.00  0.00      D    H  
HETATM 3533  H2  HOH D1021      24.625  41.046   9.133  1.00  0.00      D    H  
HETATM 3534  O   HOH D1022      36.873  23.975  88.576  1.00  0.00      D    O  
HETATM 3535  H1  HOH D1022      37.072  24.316  89.495  1.00  0.00      D    H  
HETATM 3536  H2  HOH D1022      36.757  24.748  87.952  1.00  0.00      D    H  
HETATM 3537  O   HOH D1023      36.267  14.290 112.086  1.00  0.00      D    O  
HETATM 3538  H1  HOH D1023      35.565  14.398 112.790  1.00  0.00      D    H  
HETATM 3539  H2  HOH D1023      37.157  14.551 112.459  1.00  0.00      D    H  
HETATM 3540  O   HOH D1024      24.734  40.830 103.666  1.00  0.00      D    O  
HETATM 3541  H1  HOH D1024      25.634  40.641 103.273  1.00  0.00      D    H  
HETATM 3542  H2  HOH D1024      24.140  40.036 103.536  1.00  0.00      D    H  
HETATM 3543  O   HOH D1025       5.420  13.733  54.086  1.00  0.00      D    O  
HETATM 3544  H1  HOH D1025       5.817  14.631  53.898  1.00  0.00      D    H  
HETATM 3545  H2  HOH D1025       4.460  13.840  54.345  1.00  0.00      D    H  
HETATM 3546  O   HOH D1026       0.741   5.196  72.528  1.00  0.00      D    O  
HETATM 3547  H1  HOH D1026      -0.121   5.476  72.107  1.00  0.00      D    H  
HETATM 3548  H2  HOH D1026       0.643   4.276  72.908  1.00  0.00      D    H  
HETATM 3549  O   HOH D1027      45.397  33.143 107.747  1.00  0.00      D    O  
HETATM 3550  H1  HOH D1027      44.719  32.409 107.706  1.00  0.00      D    H  
HETATM 3551  H2  HOH D1027      45.771  33.303 106.834  1.00  0.00      D    H  
HETATM 3552  O   HOH D1028      48.179  28.315  44.051  1.00  0.00      D    O  
HETATM 3553  H1  HOH D1028      48.148  27.613  44.762  1.00  0.00      D    H  
HETATM 3554  H2  HOH D1028      47.379  28.910  44.135  1.00  0.00      D    H  
HETATM 3555  O   HOH D1029      48.480   3.454  76.292  1.00  0.00      D    O  
HETATM 3556  H1  HOH D1029      49.247   3.348  76.924  1.00  0.00      D    H  
HETATM 3557  H2  HOH D1029      47.691   2.946  76.639  1.00  0.00      D    H  
HETATM 3558  O   HOH D1030      20.338  36.310  35.278  1.00  0.00      D    O  
HETATM 3559  H1  HOH D1030      19.616  35.949  35.867  1.00  0.00      D    H  
HETATM 3560  H2  HOH D1030      20.175  37.282  35.107  1.00  0.00      D    H  
HETATM 3561  O   HOH D1031      29.645  41.631  29.756  1.00  0.00      D    O  
HETATM 3562  H1  HOH D1031      29.813  41.912  28.811  1.00  0.00      D    H  
HETATM 3563  H2  HOH D1031      28.806  41.090  29.798  1.00  0.00      D    H  
HETATM 3564  O   HOH D1032      48.657  13.580 112.045  1.00  0.00      D    O  
HETATM 3565  H1  HOH D1032      49.242  13.120 111.376  1.00  0.00      D    H  
HETATM 3566  H2  HOH D1032      47.753  13.153 112.047  1.00  0.00      D    H  
HETATM 3567  O   HOH D1033      19.829   3.294  43.871  1.00  0.00      D    O  
HETATM 3568  H1  HOH D1033      19.913   3.539  44.836  1.00  0.00      D    H  
HETATM 3569  H2  HOH D1033      20.739   3.132  43.488  1.00  0.00      D    H  
HETATM 3570  O   HOH D1034       8.636   1.502  51.984  1.00  0.00      D    O  
HETATM 3571  H1  HOH D1034       8.604   0.512  52.121  1.00  0.00      D    H  
HETATM 3572  H2  HOH D1034       7.920   1.937  52.531  1.00  0.00      D    H  
HETATM 3573  O   HOH D1035      25.010  10.284  70.074  1.00  0.00      D    O  
HETATM 3574  H1  HOH D1035      25.905  10.455  69.664  1.00  0.00      D    H  
HETATM 3575  H2  HOH D1035      25.018  10.582  71.029  1.00  0.00      D    H  
HETATM 3576  O   HOH D1036      26.972  41.286  69.302  1.00  0.00      D    O  
HETATM 3577  H1  HOH D1036      27.726  41.295  68.645  1.00  0.00      D    H  
HETATM 3578  H2  HOH D1036      27.039  40.469  69.875  1.00  0.00      D    H  
HETATM 3579  O   HOH D1037      22.495  28.874  43.985  1.00  0.00      D    O  
HETATM 3580  H1  HOH D1037      22.985  28.379  43.268  1.00  0.00      D    H  
HETATM 3581  H2  HOH D1037      23.108  29.035  44.758  1.00  0.00      D    H  
HETATM 3582  O   HOH D1038      24.690  37.112  31.973  1.00  0.00      D    O  
HETATM 3583  H1  HOH D1038      25.052  38.044  31.943  1.00  0.00      D    H  
HETATM 3584  H2  HOH D1038      25.311  36.497  31.487  1.00  0.00      D    H  
HETATM 3585  O   HOH D1039      33.834  10.847 116.896  1.00  0.00      D    O  
HETATM 3586  H1  HOH D1039      33.372  11.586 117.387  1.00  0.00      D    H  
HETATM 3587  H2  HOH D1039      33.531   9.966 117.256  1.00  0.00      D    H  
HETATM 3588  O   HOH D1040      10.571  28.169  64.586  1.00  0.00      D    O  
HETATM 3589  H1  HOH D1040       9.681  27.884  64.942  1.00  0.00      D    H  
HETATM 3590  H2  HOH D1040      11.293  27.853  65.202  1.00  0.00      D    H  
HETATM 3591  O   HOH D1041      26.076  35.303  30.819  1.00  0.00      D    O  
HETATM 3592  H1  HOH D1041      26.863  34.688  30.763  1.00  0.00      D    H  
HETATM 3593  H2  HOH D1041      25.461  35.129  30.050  1.00  0.00      D    H  
HETATM 3594  O   HOH D1042      47.020   0.894  11.468  1.00  0.00      D    O  
HETATM 3595  H1  HOH D1042      46.888  -0.095  11.524  1.00  0.00      D    H  
HETATM 3596  H2  HOH D1042      47.515   1.118  10.628  1.00  0.00      D    H  
HETATM 3597  O   HOH D1043       8.138  40.204  47.419  1.00  0.00      D    O  
HETATM 3598  H1  HOH D1043       8.928  40.813  47.343  1.00  0.00      D    H  
HETATM 3599  H2  HOH D1043       7.322  40.742  47.631  1.00  0.00      D    H  
HETATM 3600  O   HOH D1044      49.307  28.677 116.847  1.00  0.00      D    O  
HETATM 3601  H1  HOH D1044      49.388  28.571 115.855  1.00  0.00      D    H  
HETATM 3602  H2  HOH D1044      48.342  28.654 117.106  1.00  0.00      D    H  
HETATM 3603  O   HOH D1045      10.821  23.565  48.273  1.00  0.00      D    O  
HETATM 3604  H1  HOH D1045      10.378  23.347  47.404  1.00  0.00      D    H  
HETATM 3605  H2  HOH D1045      11.626  24.133  48.104  1.00  0.00      D    H  
HETATM 3606  O   HOH D1046      39.703  18.150  23.411  1.00  0.00      D    O  
HETATM 3607  H1  HOH D1046      40.042  19.007  23.799  1.00  0.00      D    H  
HETATM 3608  H2  HOH D1046      40.230  17.923  22.592  1.00  0.00      D    H  
HETATM 3609  O   HOH D1047       0.590  34.559  64.068  1.00  0.00      D    O  
HETATM 3610  H1  HOH D1047       0.017  35.118  63.468  1.00  0.00      D    H  
HETATM 3611  H2  HOH D1047       0.318  34.704  65.019  1.00  0.00      D    H  
HETATM 3612  O   HOH D1048       9.807   4.501 114.578  1.00  0.00      D    O  
HETATM 3613  H1  HOH D1048      10.517   3.930 114.167  1.00  0.00      D    H  
HETATM 3614  H2  HOH D1048       9.101   3.918 114.979  1.00  0.00      D    H  
HETATM 3615  O   HOH D1049      39.563  13.786 105.547  1.00  0.00      D    O  
HETATM 3616  H1  HOH D1049      39.537  14.636 106.073  1.00  0.00      D    H  
HETATM 3617  H2  HOH D1049      39.045  13.902 104.700  1.00  0.00      D    H  
HETATM 3618  O   HOH D1050      12.642  27.657  11.170  1.00  0.00      D    O  
HETATM 3619  H1  HOH D1050      13.360  27.530  10.486  1.00  0.00      D    H  
HETATM 3620  H2  HOH D1050      12.997  27.418  12.074  1.00  0.00      D    H  
HETATM 3621  O   HOH D1051      27.801  21.088 113.188  1.00  0.00      D    O  
HETATM 3622  H1  HOH D1051      28.359  21.498 113.910  1.00  0.00      D    H  
HETATM 3623  H2  HOH D1051      26.861  20.983 113.512  1.00  0.00      D    H  
HETATM 3624  O   HOH D1052      26.792  30.991  93.131  1.00  0.00      D    O  
HETATM 3625  H1  HOH D1052      26.479  30.531  93.962  1.00  0.00      D    H  
HETATM 3626  H2  HOH D1052      27.181  31.881  93.370  1.00  0.00      D    H  
HETATM 3627  O   HOH D1053       7.093  13.642  36.875  1.00  0.00      D    O  
HETATM 3628  H1  HOH D1053       6.521  14.455  36.983  1.00  0.00      D    H  
HETATM 3629  H2  HOH D1053       7.244  13.468  35.902  1.00  0.00      D    H  
HETATM 3630  O   HOH D1054      40.512  21.244  79.638  1.00  0.00      D    O  
HETATM 3631  H1  HOH D1054      39.717  21.632  80.105  1.00  0.00      D    H  
HETATM 3632  H2  HOH D1054      41.077  21.984  79.272  1.00  0.00      D    H  
HETATM 3633  O   HOH D1055      29.273   8.754  48.286  1.00  0.00      D    O  
HETATM 3634  H1  HOH D1055      29.241   9.753  48.299  1.00  0.00      D    H  
HETATM 3635  H2  HOH D1055      29.978   8.451  47.644  1.00  0.00      D    H  
HETATM 3636  O   HOH D1056      43.562  21.506 111.331  1.00  0.00      D    O  
HETATM 3637  H1  HOH D1056      44.138  20.694 111.232  1.00  0.00      D    H  
HETATM 3638  H2  HOH D1056      43.085  21.472 112.209  1.00  0.00      D    H  
HETATM 3639  O   HOH D1057      25.658  37.905 113.892  1.00  0.00      D    O  
HETATM 3640  H1  HOH D1057      25.633  36.956 114.207  1.00  0.00      D    H  
HETATM 3641  H2  HOH D1057      26.586  38.133 113.596  1.00  0.00      D    H  
HETATM 3642  O   HOH D1058      34.863  10.047  88.390  1.00  0.00      D    O  
HETATM 3643  H1  HOH D1058      34.100   9.563  88.818  1.00  0.00      D    H  
HETATM 3644  H2  HOH D1058      34.540  10.519  87.570  1.00  0.00      D    H  
HETATM 3645  O   HOH D1059       8.901  38.842  86.877  1.00  0.00      D    O  
HETATM 3646  H1  HOH D1059       9.066  39.774  87.199  1.00  0.00      D    H  
HETATM 3647  H2  HOH D1059       9.456  38.667  86.063  1.00  0.00      D    H  
HETATM 3648  O   HOH D1060       8.099  17.216  74.776  1.00  0.00      D    O  
HETATM 3649  H1  HOH D1060       8.316  16.258  74.966  1.00  0.00      D    H  
HETATM 3650  H2  HOH D1060       7.136  17.294  74.518  1.00  0.00      D    H  
HETATM 3651  O   HOH D1061      20.714  19.992  72.426  1.00  0.00      D    O  
HETATM 3652  H1  HOH D1061      21.293  19.334  72.907  1.00  0.00      D    H  
HETATM 3653  H2  HOH D1061      20.010  20.334  73.048  1.00  0.00      D    H  
HETATM 3654  O   HOH D1062      21.617   1.453  95.047  1.00  0.00      D    O  
HETATM 3655  H1  HOH D1062      21.774   1.842  94.139  1.00  0.00      D    H  
HETATM 3656  H2  HOH D1062      21.375   2.184  95.685  1.00  0.00      D    H  
HETATM 3657  O   HOH D1063       5.476  33.824  51.711  1.00  0.00      D    O  
HETATM 3658  H1  HOH D1063       5.539  34.413  52.517  1.00  0.00      D    H  
HETATM 3659  H2  HOH D1063       6.244  33.185  51.704  1.00  0.00      D    H  
HETATM 3660  O   HOH D1064       4.510  34.803 114.986  1.00  0.00      D    O  
HETATM 3661  H1  HOH D1064       3.670  34.894 115.520  1.00  0.00      D    H  
HETATM 3662  H2  HOH D1064       4.404  34.065 114.320  1.00  0.00      D    H  
HETATM 3663  O   HOH D1065      24.257  27.159  32.864  1.00  0.00      D    O  
HETATM 3664  H1  HOH D1065      24.924  27.108  32.120  1.00  0.00      D    H  
HETATM 3665  H2  HOH D1065      24.737  27.256  33.736  1.00  0.00      D    H  
HETATM 3666  O   HOH D1066      30.023  27.421  12.642  1.00  0.00      D    O  
HETATM 3667  H1  HOH D1066      30.358  27.496  13.582  1.00  0.00      D    H  
HETATM 3668  H2  HOH D1066      29.860  26.460  12.422  1.00  0.00      D    H  
HETATM 3669  O   HOH D1067      16.297  32.701  61.241  1.00  0.00      D    O  
HETATM 3670  H1  HOH D1067      16.379  33.587  61.696  1.00  0.00      D    H  
HETATM 3671  H2  HOH D1067      16.226  32.838  60.253  1.00  0.00      D    H  
HETATM 3672  O   HOH D1068      31.109   9.779  58.795  1.00  0.00      D    O  
HETATM 3673  H1  HOH D1068      30.878   9.308  59.646  1.00  0.00      D    H  
HETATM 3674  H2  HOH D1068      30.270  10.009  58.303  1.00  0.00      D    H  
HETATM 3675  O   HOH D1069      27.800  37.939 118.017  1.00  0.00      D    O  
HETATM 3676  H1  HOH D1069      27.859  37.649 118.972  1.00  0.00      D    H  
HETATM 3677  H2  HOH D1069      26.881  38.286 117.830  1.00  0.00      D    H  
HETATM 3678  O   HOH D1070      41.010  37.484  60.271  1.00  0.00      D    O  
HETATM 3679  H1  HOH D1070      40.788  38.159  60.975  1.00  0.00      D    H  
HETATM 3680  H2  HOH D1070      41.478  37.937  59.511  1.00  0.00      D    H  
HETATM 3681  O   HOH D1071      37.597  28.735  22.973  1.00  0.00      D    O  
HETATM 3682  H1  HOH D1071      37.626  28.293  22.076  1.00  0.00      D    H  
HETATM 3683  H2  HOH D1071      38.322  29.421  23.030  1.00  0.00      D    H  
HETATM 3684  O   HOH D1072      48.804  20.240   6.707  1.00  0.00      D    O  
HETATM 3685  H1  HOH D1072      47.859  20.001   6.482  1.00  0.00      D    H  
HETATM 3686  H2  HOH D1072      49.339  20.312   5.866  1.00  0.00      D    H  
HETATM 3687  O   HOH D1073      17.265  17.953  58.857  1.00  0.00      D    O  
HETATM 3688  H1  HOH D1073      16.662  17.354  59.384  1.00  0.00      D    H  
HETATM 3689  H2  HOH D1073      17.567  17.478  58.030  1.00  0.00      D    H  
HETATM 3690  O   HOH D1074      11.089  11.163  48.739  1.00  0.00      D    O  
HETATM 3691  H1  HOH D1074      10.952  10.173  48.779  1.00  0.00      D    H  
HETATM 3692  H2  HOH D1074      10.314  11.588  48.272  1.00  0.00      D    H  
HETATM 3693  O   HOH D1075       2.898  24.378  24.869  1.00  0.00      D    O  
HETATM 3694  H1  HOH D1075       2.067  23.985  25.263  1.00  0.00      D    H  
HETATM 3695  H2  HOH D1075       3.644  23.716  24.936  1.00  0.00      D    H  
HETATM 3696  O   HOH D1076      29.729  19.218  20.760  1.00  0.00      D    O  
HETATM 3697  H1  HOH D1076      30.367  19.134  19.995  1.00  0.00      D    H  
HETATM 3698  H2  HOH D1076      29.678  20.175  21.047  1.00  0.00      D    H  
HETATM 3699  O   HOH D1077      37.540  13.544  13.644  1.00  0.00      D    O  
HETATM 3700  H1  HOH D1077      37.833  12.773  13.079  1.00  0.00      D    H  
HETATM 3701  H2  HOH D1077      36.975  14.162  13.096  1.00  0.00      D    H  
HETATM 3702  O   HOH D1078       2.540  15.406  80.022  1.00  0.00      D    O  
HETATM 3703  H1  HOH D1078       2.861  16.331  80.227  1.00  0.00      D    H  
HETATM 3704  H2  HOH D1078       2.146  15.000  80.846  1.00  0.00      D    H  
HETATM 3705  O   HOH D1079      13.791  21.251  48.045  1.00  0.00      D    O  
HETATM 3706  H1  HOH D1079      12.908  21.048  48.466  1.00  0.00      D    H  
HETATM 3707  H2  HOH D1079      14.374  21.725  48.705  1.00  0.00      D    H  
HETATM 3708  O   HOH D1080      28.346  33.240  15.348  1.00  0.00      D    O  
HETATM 3709  H1  HOH D1080      28.975  33.989  15.559  1.00  0.00      D    H  
HETATM 3710  H2  HOH D1080      27.750  33.509  14.592  1.00  0.00      D    H  
HETATM 3711  O   HOH D1081      17.141  39.950  88.144  1.00  0.00      D    O  
HETATM 3712  H1  HOH D1081      16.770  40.026  87.218  1.00  0.00      D    H  
HETATM 3713  H2  HOH D1081      17.070  39.003  88.455  1.00  0.00      D    H  
HETATM 3714  O   HOH D1082      34.354  10.918   8.617  1.00  0.00      D    O  
HETATM 3715  H1  HOH D1082      33.905  10.512   9.412  1.00  0.00      D    H  
HETATM 3716  H2  HOH D1082      33.919  11.791   8.398  1.00  0.00      D    H  
HETATM 3717  O   HOH D1083      12.263   7.998  52.812  1.00  0.00      D    O  
HETATM 3718  H1  HOH D1083      12.504   7.097  52.454  1.00  0.00      D    H  
HETATM 3719  H2  HOH D1083      12.087   7.931  53.794  1.00  0.00      D    H  
HETATM 3720  O   HOH D1084      24.096   2.543  71.731  1.00  0.00      D    O  
HETATM 3721  H1  HOH D1084      23.410   2.719  72.438  1.00  0.00      D    H  
HETATM 3722  H2  HOH D1084      23.930   3.143  70.949  1.00  0.00      D    H  
HETATM 3723  O   HOH D1085      45.815  14.572  57.372  1.00  0.00      D    O  
HETATM 3724  H1  HOH D1085      45.317  15.384  57.678  1.00  0.00      D    H  
HETATM 3725  H2  HOH D1085      46.798  14.728  57.470  1.00  0.00      D    H  
HETATM 3726  O   HOH D1086       2.368  39.470  88.496  1.00  0.00      D    O  
HETATM 3727  H1  HOH D1086       2.683  39.709  89.414  1.00  0.00      D    H  
HETATM 3728  H2  HOH D1086       1.397  39.692  88.408  1.00  0.00      D    H  
HETATM 3729  O   HOH D1087      18.213  35.199  89.020  1.00  0.00      D    O  
HETATM 3730  H1  HOH D1087      17.725  34.560  88.425  1.00  0.00      D    H  
HETATM 3731  H2  HOH D1087      19.193  35.007  88.982  1.00  0.00      D    H  
HETATM 3732  O   HOH D1088      15.009  11.755 115.030  1.00  0.00      D    O  
HETATM 3733  H1  HOH D1088      15.293  12.057 114.120  1.00  0.00      D    H  
HETATM 3734  H2  HOH D1088      14.175  12.239 115.297  1.00  0.00      D    H  
HETATM 3735  O   HOH D1089      13.054  30.515 111.286  1.00  0.00      D    O  
HETATM 3736  H1  HOH D1089      13.492  30.749 112.154  1.00  0.00      D    H  
HETATM 3737  H2  HOH D1089      13.484  29.696 110.906  1.00  0.00      D    H  
HETATM 3738  O   HOH D1090      48.797  41.885   7.655  1.00  0.00      D    O  
HETATM 3739  H1  HOH D1090      48.890  40.891   7.714  1.00  0.00      D    H  
HETATM 3740  H2  HOH D1090      48.142  42.116   6.935  1.00  0.00      D    H  
HETATM 3741  O   HOH D1091      11.989  24.309  13.975  1.00  0.00      D    O  
HETATM 3742  H1  HOH D1091      11.935  24.142  12.991  1.00  0.00      D    H  
HETATM 3743  H2  HOH D1091      12.056  25.292  14.144  1.00  0.00      D    H  
HETATM 3744  O   HOH D1092      33.266  33.525  67.216  1.00  0.00      D    O  
HETATM 3745  H1  HOH D1092      33.149  34.399  67.687  1.00  0.00      D    H  
HETATM 3746  H2  HOH D1092      33.469  32.810  67.886  1.00  0.00      D    H  
HETATM 3747  O   HOH D1093      48.542  22.221  73.772  1.00  0.00      D    O  
HETATM 3748  H1  HOH D1093      47.674  22.711  73.700  1.00  0.00      D    H  
HETATM 3749  H2  HOH D1093      48.520  21.415  73.180  1.00  0.00      D    H  
HETATM 3750  O   HOH D1094      32.464  35.868  64.080  1.00  0.00      D    O  
HETATM 3751  H1  HOH D1094      32.619  35.597  63.130  1.00  0.00      D    H  
HETATM 3752  H2  HOH D1094      31.688  35.357  64.450  1.00  0.00      D    H  
HETATM 3753  O   HOH D1095      43.760  13.541  71.178  1.00  0.00      D    O  
HETATM 3754  H1  HOH D1095      42.765  13.639  71.203  1.00  0.00      D    H  
HETATM 3755  H2  HOH D1095      44.063  13.017  71.974  1.00  0.00      D    H  
HETATM 3756  O   HOH D1096      41.882  16.031  85.240  1.00  0.00      D    O  
HETATM 3757  H1  HOH D1096      42.259  15.525  84.464  1.00  0.00      D    H  
HETATM 3758  H2  HOH D1096      41.424  15.395  85.862  1.00  0.00      D    H  
HETATM 3759  O   HOH D1097      13.534  38.881  70.034  1.00  0.00      D    O  
HETATM 3760  H1  HOH D1097      12.993  39.510  69.475  1.00  0.00      D    H  
HETATM 3761  H2  HOH D1097      14.358  39.347  70.357  1.00  0.00      D    H  
HETATM 3762  O   HOH D1098      12.567   7.043 114.411  1.00  0.00      D    O  
HETATM 3763  H1  HOH D1098      12.723   6.427 113.638  1.00  0.00      D    H  
HETATM 3764  H2  HOH D1098      11.695   6.818 114.846  1.00  0.00      D    H  
HETATM 3765  O   HOH D1099      26.695  16.080  82.858  1.00  0.00      D    O  
HETATM 3766  H1  HOH D1099      27.445  16.186  83.510  1.00  0.00      D    H  
HETATM 3767  H2  HOH D1099      25.859  15.835  83.349  1.00  0.00      D    H  
HETATM 3768  O   HOH D1100       2.766   9.509  42.443  1.00  0.00      D    O  
HETATM 3769  H1  HOH D1100       3.174   9.963  43.234  1.00  0.00      D    H  
HETATM 3770  H2  HOH D1100       2.961  10.038  41.617  1.00  0.00      D    H  
HETATM 3771  O   HOH D1101      38.031  42.243  16.242  1.00  0.00      D    O  
HETATM 3772  H1  HOH D1101      37.678  42.717  17.049  1.00  0.00      D    H  
HETATM 3773  H2  HOH D1101      38.768  42.783  15.835  1.00  0.00      D    H  
HETATM 3774  O   HOH D1102       0.389  15.095  22.591  1.00  0.00      D    O  
HETATM 3775  H1  HOH D1102       0.009  14.210  22.860  1.00  0.00      D    H  
HETATM 3776  H2  HOH D1102      -0.319  15.798  22.663  1.00  0.00      D    H  
HETATM 3777  O   HOH D1103      18.302   1.943 116.245  1.00  0.00      D    O  
HETATM 3778  H1  HOH D1103      17.701   2.429 116.880  1.00  0.00      D    H  
HETATM 3779  H2  HOH D1103      18.442   2.500 115.427  1.00  0.00      D    H  
HETATM 3780  O   HOH D1104      22.870  29.723  91.965  1.00  0.00      D    O  
HETATM 3781  H1  HOH D1104      23.661  29.161  92.208  1.00  0.00      D    H  
HETATM 3782  H2  HOH D1104      22.773  30.466  92.627  1.00  0.00      D    H  
HETATM 3783  O   HOH D1105      44.592  12.517  74.049  1.00  0.00      D    O  
HETATM 3784  H1  HOH D1105      43.674  12.836  74.286  1.00  0.00      D    H  
HETATM 3785  H2  HOH D1105      44.569  11.532  73.880  1.00  0.00      D    H  
HETATM 3786  O   HOH D1106      40.322  36.525  46.157  1.00  0.00      D    O  
HETATM 3787  H1  HOH D1106      40.479  35.587  45.849  1.00  0.00      D    H  
HETATM 3788  H2  HOH D1106      40.030  37.086  45.382  1.00  0.00      D    H  
HETATM 3789  O   HOH D1107      40.922   2.784 105.493  1.00  0.00      D    O  
HETATM 3790  H1  HOH D1107      41.010   2.936 106.478  1.00  0.00      D    H  
HETATM 3791  H2  HOH D1107      39.960   2.634 105.264  1.00  0.00      D    H  
HETATM 3792  O   HOH D1108       6.441  10.128 103.218  1.00  0.00      D    O  
HETATM 3793  H1  HOH D1108       7.295   9.868 103.670  1.00  0.00      D    H  
HETATM 3794  H2  HOH D1108       6.466   9.834 102.263  1.00  0.00      D    H  
HETATM 3795  O   HOH D1109      10.463   3.437  14.642  1.00  0.00      D    O  
HETATM 3796  H1  HOH D1109       9.956   2.590  14.804  1.00  0.00      D    H  
HETATM 3797  H2  HOH D1109       9.878   4.088  14.157  1.00  0.00      D    H  
HETATM 3798  O   HOH D1110      30.629  30.260  96.036  1.00  0.00      D    O  
HETATM 3799  H1  HOH D1110      31.235  30.597  95.315  1.00  0.00      D    H  
HETATM 3800  H2  HOH D1110      31.167  30.049  96.852  1.00  0.00      D    H  
HETATM 3801  O   HOH D1111      49.358  36.961  79.224  1.00  0.00      D    O  
HETATM 3802  H1  HOH D1111      49.334  36.203  79.875  1.00  0.00      D    H  
HETATM 3803  H2  HOH D1111      48.426  37.282  79.052  1.00  0.00      D    H  
HETATM 3804  O   HOH D1112      29.487  23.034  40.014  1.00  0.00      D    O  
HETATM 3805  H1  HOH D1112      28.514  23.211  39.867  1.00  0.00      D    H  
HETATM 3806  H2  HOH D1112      30.027  23.600  39.391  1.00  0.00      D    H  
HETATM 3807  O   HOH D1113      29.535  35.559  18.364  1.00  0.00      D    O  
HETATM 3808  H1  HOH D1113      29.799  35.186  17.474  1.00  0.00      D    H  
HETATM 3809  H2  HOH D1113      29.438  36.552  18.293  1.00  0.00      D    H  
HETATM 3810  O   HOH D1114      35.486   3.610  44.962  1.00  0.00      D    O  
HETATM 3811  H1  HOH D1114      36.259   2.983  44.869  1.00  0.00      D    H  
HETATM 3812  H2  HOH D1114      35.274   3.735  45.932  1.00  0.00      D    H  
HETATM 3813  O   HOH D1115       0.822  26.488  27.610  1.00  0.00      D    O  
HETATM 3814  H1  HOH D1115       0.259  26.909  26.900  1.00  0.00      D    H  
HETATM 3815  H2  HOH D1115       1.072  27.178  28.290  1.00  0.00      D    H  
HETATM 3816  O   HOH D1116       6.861   0.120  47.886  1.00  0.00      D    O  
HETATM 3817  H1  HOH D1116       6.190   0.564  47.292  1.00  0.00      D    H  
HETATM 3818  H2  HOH D1116       7.700  -0.053  47.369  1.00  0.00      D    H  
HETATM 3819  O   HOH D1117      25.819  25.532   7.087  1.00  0.00      D    O  
HETATM 3820  H1  HOH D1117      25.241  25.490   6.272  1.00  0.00      D    H  
HETATM 3821  H2  HOH D1117      25.242  25.538   7.904  1.00  0.00      D    H  
HETATM 3822  O   HOH D1118      30.978  34.583 116.901  1.00  0.00      D    O  
HETATM 3823  H1  HOH D1118      31.834  34.845 117.348  1.00  0.00      D    H  
HETATM 3824  H2  HOH D1118      30.557  33.827 117.403  1.00  0.00      D    H  
HETATM 3825  O   HOH D1119      12.325  14.941  34.987  1.00  0.00      D    O  
HETATM 3826  H1  HOH D1119      12.283  14.798  33.999  1.00  0.00      D    H  
HETATM 3827  H2  HOH D1119      13.043  15.605  35.198  1.00  0.00      D    H  
HETATM 3828  O   HOH D1120       8.339  41.738  74.050  1.00  0.00      D    O  
HETATM 3829  H1  HOH D1120       8.660  41.575  73.117  1.00  0.00      D    H  
HETATM 3830  H2  HOH D1120       9.013  42.288  74.543  1.00  0.00      D    H  
HETATM 3831  O   HOH D1121      35.053   9.015 114.788  1.00  0.00      D    O  
HETATM 3832  H1  HOH D1121      35.142   9.160 113.803  1.00  0.00      D    H  
HETATM 3833  H2  HOH D1121      34.716   8.089 114.959  1.00  0.00      D    H  
HETATM 3834  O   HOH D1122      32.979  14.716  55.760  1.00  0.00      D    O  
HETATM 3835  H1  HOH D1122      33.259  14.297  56.624  1.00  0.00      D    H  
HETATM 3836  H2  HOH D1122      31.990  14.862  55.766  1.00  0.00      D    H  
HETATM 3837  O   HOH D1123      43.084  23.397  85.213  1.00  0.00      D    O  
HETATM 3838  H1  HOH D1123      42.912  23.687  86.154  1.00  0.00      D    H  
HETATM 3839  H2  HOH D1123      42.537  23.953  84.587  1.00  0.00      D    H  
HETATM 3840  O   HOH D1124      45.565  10.547  79.497  1.00  0.00      D    O  
HETATM 3841  H1  HOH D1124      46.509  10.292  79.286  1.00  0.00      D    H  
HETATM 3842  H2  HOH D1124      45.050  10.653  78.646  1.00  0.00      D    H  
HETATM 3843  O   HOH D1125      11.350  30.480  23.022  1.00  0.00      D    O  
HETATM 3844  H1  HOH D1125      11.396  29.865  23.809  1.00  0.00      D    H  
HETATM 3845  H2  HOH D1125      12.260  30.574  22.619  1.00  0.00      D    H  
HETATM 3846  O   HOH D1126      27.235   3.011  90.264  1.00  0.00      D    O  
HETATM 3847  H1  HOH D1126      27.192   2.014  90.191  1.00  0.00      D    H  
HETATM 3848  H2  HOH D1126      28.121   3.279  90.641  1.00  0.00      D    H  
HETATM 3849  O   HOH D1127      35.617  39.055 115.243  1.00  0.00      D    O  
HETATM 3850  H1  HOH D1127      35.656  39.194 116.233  1.00  0.00      D    H  
HETATM 3851  H2  HOH D1127      36.267  38.341 114.982  1.00  0.00      D    H  
HETATM 3852  O   HOH D1128      18.691  36.139  31.682  1.00  0.00      D    O  
HETATM 3853  H1  HOH D1128      18.262  35.780  30.853  1.00  0.00      D    H  
HETATM 3854  H2  HOH D1128      18.945  37.095  31.539  1.00  0.00      D    H  
HETATM 3855  O   HOH D1129      17.951  12.382  55.118  1.00  0.00      D    O  
HETATM 3856  H1  HOH D1129      17.368  12.008  54.397  1.00  0.00      D    H  
HETATM 3857  H2  HOH D1129      18.835  11.916  55.108  1.00  0.00      D    H  
HETATM 3858  O   HOH D1130      45.286  14.582  54.628  1.00  0.00      D    O  
HETATM 3859  H1  HOH D1130      45.414  14.430  55.608  1.00  0.00      D    H  
HETATM 3860  H2  HOH D1130      44.327  14.801  54.447  1.00  0.00      D    H  
HETATM 3861  O   HOH D1131      20.006  31.487  58.526  1.00  0.00      D    O  
HETATM 3862  H1  HOH D1131      20.625  31.672  59.290  1.00  0.00      D    H  
HETATM 3863  H2  HOH D1131      19.584  32.342  58.224  1.00  0.00      D    H  
HETATM 3864  O   HOH D1132      35.030  25.904  50.827  1.00  0.00      D    O  
HETATM 3865  H1  HOH D1132      35.434  25.025  50.576  1.00  0.00      D    H  
HETATM 3866  H2  HOH D1132      34.096  25.955  50.474  1.00  0.00      D    H  
HETATM 3867  O   HOH D1133      37.935  42.786  88.730  1.00  0.00      D    O  
HETATM 3868  H1  HOH D1133      38.836  42.516  88.391  1.00  0.00      D    H  
HETATM 3869  H2  HOH D1133      37.238  42.187  88.336  1.00  0.00      D    H  
HETATM 3870  O   HOH D1134      43.572  28.898  24.697  1.00  0.00      D    O  
HETATM 3871  H1  HOH D1134      42.628  28.902  24.369  1.00  0.00      D    H  
HETATM 3872  H2  HOH D1134      43.998  29.780  24.496  1.00  0.00      D    H  
HETATM 3873  O   HOH D1135       4.588  38.163  92.651  1.00  0.00      D    O  
HETATM 3874  H1  HOH D1135       5.015  38.352  93.535  1.00  0.00      D    H  
HETATM 3875  H2  HOH D1135       5.155  37.518  92.138  1.00  0.00      D    H  
HETATM 3876  O   HOH D1136      35.179  37.960  10.173  1.00  0.00      D    O  
HETATM 3877  H1  HOH D1136      35.988  37.917   9.587  1.00  0.00      D    H  
HETATM 3878  H2  HOH D1136      35.456  37.873  11.130  1.00  0.00      D    H  
HETATM 3879  O   HOH D1137      39.256  19.585  45.615  1.00  0.00      D    O  
HETATM 3880  H1  HOH D1137      39.089  18.715  45.152  1.00  0.00      D    H  
HETATM 3881  H2  HOH D1137      40.216  19.639  45.890  1.00  0.00      D    H  
HETATM 3882  O   HOH D1138      34.658   1.416  24.468  1.00  0.00      D    O  
HETATM 3883  H1  HOH D1138      35.518   1.235  24.946  1.00  0.00      D    H  
HETATM 3884  H2  HOH D1138      34.189   2.184  24.904  1.00  0.00      D    H  
HETATM 3885  O   HOH D1139      44.680  17.531  53.059  1.00  0.00      D    O  
HETATM 3886  H1  HOH D1139      44.024  17.519  53.814  1.00  0.00      D    H  
HETATM 3887  H2  HOH D1139      45.599  17.689  53.419  1.00  0.00      D    H  
HETATM 3888  O   HOH D1140      15.196  22.555  10.896  1.00  0.00      D    O  
HETATM 3889  H1  HOH D1140      15.215  21.732  11.464  1.00  0.00      D    H  
HETATM 3890  H2  HOH D1140      16.080  22.668  10.443  1.00  0.00      D    H  
HETATM 3891  O   HOH D1141      37.244  41.348  39.935  1.00  0.00      D    O  
HETATM 3892  H1  HOH D1141      37.985  41.995  40.114  1.00  0.00      D    H  
HETATM 3893  H2  HOH D1141      37.039  40.837  40.769  1.00  0.00      D    H  
HETATM 3894  O   HOH D1142      42.940   2.463 116.611  1.00  0.00      D    O  
HETATM 3895  H1  HOH D1142      43.413   3.237 117.031  1.00  0.00      D    H  
HETATM 3896  H2  HOH D1142      43.581   1.952 116.038  1.00  0.00      D    H  
HETATM 3897  O   HOH D1143      28.883  39.468 106.385  1.00  0.00      D    O  
HETATM 3898  H1  HOH D1143      27.929  39.226 106.564  1.00  0.00      D    H  
HETATM 3899  H2  HOH D1143      28.959  39.872 105.474  1.00  0.00      D    H  
HETATM 3900  O   HOH D1144      43.982  38.067  54.035  1.00  0.00      D    O  
HETATM 3901  H1  HOH D1144      43.434  37.540  53.386  1.00  0.00      D    H  
HETATM 3902  H2  HOH D1144      44.603  38.670  53.534  1.00  0.00      D    H  
HETATM 3903  O   HOH D1145      43.596   1.441  39.156  1.00  0.00      D    O  
HETATM 3904  H1  HOH D1145      43.646   0.500  38.821  1.00  0.00      D    H  
HETATM 3905  H2  HOH D1145      43.198   2.025  38.449  1.00  0.00      D    H  
HETATM 3906  O   HOH D1146      41.122  23.886  25.614  1.00  0.00      D    O  
HETATM 3907  H1  HOH D1146      41.830  23.318  25.194  1.00  0.00      D    H  
HETATM 3908  H2  HOH D1146      41.001  24.719  25.075  1.00  0.00      D    H  
HETATM 3909  O   HOH D1147      25.846  13.461  41.246  1.00  0.00      D    O  
HETATM 3910  H1  HOH D1147      26.296  14.313  40.976  1.00  0.00      D    H  
HETATM 3911  H2  HOH D1147      25.883  12.810  40.488  1.00  0.00      D    H  
HETATM 3912  O   HOH D1148      49.041  32.761  13.660  1.00  0.00      D    O  
HETATM 3913  H1  HOH D1148      48.632  33.644  13.892  1.00  0.00      D    H  
HETATM 3914  H2  HOH D1148      48.458  32.023  13.999  1.00  0.00      D    H  
HETATM 3915  O   HOH D1149      15.929  32.903  26.187  1.00  0.00      D    O  
HETATM 3916  H1  HOH D1149      16.867  32.855  26.530  1.00  0.00      D    H  
HETATM 3917  H2  HOH D1149      15.881  32.476  25.284  1.00  0.00      D    H  
HETATM 3918  O   HOH D1150      35.521  17.328  85.364  1.00  0.00      D    O  
HETATM 3919  H1  HOH D1150      36.358  16.780  85.370  1.00  0.00      D    H  
HETATM 3920  H2  HOH D1150      35.247  17.528  86.305  1.00  0.00      D    H  
HETATM 3921  O   HOH D1151      17.061  29.121   6.825  1.00  0.00      D    O  
HETATM 3922  H1  HOH D1151      17.561  28.745   6.044  1.00  0.00      D    H  
HETATM 3923  H2  HOH D1151      16.228  28.588   6.976  1.00  0.00      D    H  
HETATM 3924  O   HOH D1152       5.406  16.270  11.909  1.00  0.00      D    O  
HETATM 3925  H1  HOH D1152       5.435  17.166  12.353  1.00  0.00      D    H  
HETATM 3926  H2  HOH D1152       4.537  15.822  12.119  1.00  0.00      D    H  
HETATM 3927  O   HOH D1153      15.751  18.573  17.182  1.00  0.00      D    O  
HETATM 3928  H1  HOH D1153      15.333  19.195  16.521  1.00  0.00      D    H  
HETATM 3929  H2  HOH D1153      16.717  18.805  17.295  1.00  0.00      D    H  
HETATM 3930  O   HOH D1154       2.543  29.333  39.575  1.00  0.00      D    O  
HETATM 3931  H1  HOH D1154       2.819  29.903  38.801  1.00  0.00      D    H  
HETATM 3932  H2  HOH D1154       2.365  29.913  40.370  1.00  0.00      D    H  
HETATM 3933  O   HOH D1155      16.941  10.055  94.516  1.00  0.00      D    O  
HETATM 3934  H1  HOH D1155      17.554  10.253  93.751  1.00  0.00      D    H  
HETATM 3935  H2  HOH D1155      16.025   9.859  94.166  1.00  0.00      D    H  
HETATM 3936  O   HOH D1156      25.431  40.484  57.466  1.00  0.00      D    O  
HETATM 3937  H1  HOH D1156      25.772  40.267  56.551  1.00  0.00      D    H  
HETATM 3938  H2  HOH D1156      25.021  41.396  57.460  1.00  0.00      D    H  
HETATM 3939  O   HOH D1157      44.048   4.965  86.477  1.00  0.00      D    O  
HETATM 3940  H1  HOH D1157      43.313   4.632  87.068  1.00  0.00      D    H  
HETATM 3941  H2  HOH D1157      44.524   5.719  86.930  1.00  0.00      D    H  
HETATM 3942  O   HOH D1158      18.614   6.438 111.632  1.00  0.00      D    O  
HETATM 3943  H1  HOH D1158      18.031   5.662 111.871  1.00  0.00      D    H  
HETATM 3944  H2  HOH D1158      19.465   6.389 112.156  1.00  0.00      D    H  
HETATM 3945  O   HOH D1159       3.624  35.056  76.622  1.00  0.00      D    O  
HETATM 3946  H1  HOH D1159       3.222  35.751  77.217  1.00  0.00      D    H  
HETATM 3947  H2  HOH D1159       2.969  34.811  75.907  1.00  0.00      D    H  
HETATM 3948  O   HOH D1160      35.698  23.617  99.933  1.00  0.00      D    O  
HETATM 3949  H1  HOH D1160      35.686  24.609  99.805  1.00  0.00      D    H  
HETATM 3950  H2  HOH D1160      34.832  23.230  99.618  1.00  0.00      D    H  
HETATM 3951  O   HOH D1161      40.782  28.019  99.837  1.00  0.00      D    O  
HETATM 3952  H1  HOH D1161      41.020  28.989  99.792  1.00  0.00      D    H  
HETATM 3953  H2  HOH D1161      41.042  27.571  98.982  1.00  0.00      D    H  
HETATM 3954  O   HOH D1162      32.346  11.542  20.750  1.00  0.00      D    O  
HETATM 3955  H1  HOH D1162      32.003  12.451  20.986  1.00  0.00      D    H  
HETATM 3956  H2  HOH D1162      33.346  11.554  20.743  1.00  0.00      D    H  
HETATM 3957  O   HOH D1163       8.144  18.993  65.773  1.00  0.00      D    O  
HETATM 3958  H1  HOH D1163       7.962  18.238  66.402  1.00  0.00      D    H  
HETATM 3959  H2  HOH D1163       7.342  19.148  65.196  1.00  0.00      D    H  
HETATM 3960  O   HOH D1164      33.908  11.213  27.028  1.00  0.00      D    O  
HETATM 3961  H1  HOH D1164      33.872  12.212  26.992  1.00  0.00      D    H  
HETATM 3962  H2  HOH D1164      34.259  10.861  26.160  1.00  0.00      D    H  
HETATM 3963  O   HOH D1165      27.370  25.469 105.787  1.00  0.00      D    O  
HETATM 3964  H1  HOH D1165      26.577  25.252 105.218  1.00  0.00      D    H  
HETATM 3965  H2  HOH D1165      27.766  24.622 106.143  1.00  0.00      D    H  
HETATM 3966  O   HOH D1166      39.952   4.820  84.666  1.00  0.00      D    O  
HETATM 3967  H1  HOH D1166      40.673   4.839  83.974  1.00  0.00      D    H  
HETATM 3968  H2  HOH D1166      39.459   3.952  84.611  1.00  0.00      D    H  
HETATM 3969  O   HOH D1167      10.981  24.653  77.159  1.00  0.00      D    O  
HETATM 3970  H1  HOH D1167      11.850  24.249  77.444  1.00  0.00      D    H  
HETATM 3971  H2  HOH D1167      11.155  25.513  76.678  1.00  0.00      D    H  
HETATM 3972  O   HOH D1168      18.201   2.325 104.024  1.00  0.00      D    O  
HETATM 3973  H1  HOH D1168      18.258   1.642 103.296  1.00  0.00      D    H  
HETATM 3974  H2  HOH D1168      17.252   2.414 104.324  1.00  0.00      D    H  
HETATM 3975  O   HOH D1169       4.147  20.544  61.291  1.00  0.00      D    O  
HETATM 3976  H1  HOH D1169       5.081  20.427  61.627  1.00  0.00      D    H  
HETATM 3977  H2  HOH D1169       3.808  19.673  60.934  1.00  0.00      D    H  
HETATM 3978  O   HOH D1170      27.818  32.496  79.203  1.00  0.00      D    O  
HETATM 3979  H1  HOH D1170      27.635  33.106  79.974  1.00  0.00      D    H  
HETATM 3980  H2  HOH D1170      28.485  32.922  78.592  1.00  0.00      D    H  
HETATM 3981  O   HOH D1171       1.570   2.519   6.702  1.00  0.00      D    O  
HETATM 3982  H1  HOH D1171       1.511   2.962   5.807  1.00  0.00      D    H  
HETATM 3983  H2  HOH D1171       0.949   1.736   6.727  1.00  0.00      D    H  
HETATM 3984  O   HOH D1172      46.461  21.729  99.560  1.00  0.00      D    O  
HETATM 3985  H1  HOH D1172      46.769  22.338  98.829  1.00  0.00      D    H  
HETATM 3986  H2  HOH D1172      45.799  22.207 100.136  1.00  0.00      D    H  
HETATM 3987  O   HOH D1173      20.682  10.437  32.421  1.00  0.00      D    O  
HETATM 3988  H1  HOH D1173      20.180   9.820  33.026  1.00  0.00      D    H  
HETATM 3989  H2  HOH D1173      20.394  11.379  32.592  1.00  0.00      D    H  
HETATM 3990  O   HOH D1174       6.665   8.337  62.737  1.00  0.00      D    O  
HETATM 3991  H1  HOH D1174       5.946   7.809  63.190  1.00  0.00      D    H  
HETATM 3992  H2  HOH D1174       6.296   8.762  61.911  1.00  0.00      D    H  
HETATM 3993  O   HOH D1175      11.043  12.456   5.676  1.00  0.00      D    O  
HETATM 3994  H1  HOH D1175      11.204  13.375   6.034  1.00  0.00      D    H  
HETATM 3995  H2  HOH D1175      10.098  12.382   5.360  1.00  0.00      D    H  
HETATM 3996  O   HOH D1176      32.611  15.938 112.046  1.00  0.00      D    O  
HETATM 3997  H1  HOH D1176      32.714  16.794 111.541  1.00  0.00      D    H  
HETATM 3998  H2  HOH D1176      31.838  15.423 111.676  1.00  0.00      D    H  
HETATM 3999  O   HOH D1177       8.006  20.700  79.965  1.00  0.00      D    O  
HETATM 4000  H1  HOH D1177       7.066  21.034  79.895  1.00  0.00      D    H  
HETATM 4001  H2  HOH D1177       8.502  20.922  79.126  1.00  0.00      D    H  
HETATM 4002  O   HOH D1178       6.975  30.444  63.276  1.00  0.00      D    O  
HETATM 4003  H1  HOH D1178       6.749  30.835  64.168  1.00  0.00      D    H  
HETATM 4004  H2  HOH D1178       7.965  30.324  63.205  1.00  0.00      D    H  
HETATM 4005  O   HOH D1179      35.529  21.426  64.560  1.00  0.00      D    O  
HETATM 4006  H1  HOH D1179      35.193  22.084  63.886  1.00  0.00      D    H  
HETATM 4007  H2  HOH D1179      34.762  21.082  65.101  1.00  0.00      D    H  
HETATM 4008  O   HOH D1180      19.141  19.266  65.710  1.00  0.00      D    O  
HETATM 4009  H1  HOH D1180      18.336  19.781  65.414  1.00  0.00      D    H  
HETATM 4010  H2  HOH D1180      19.111  19.145  66.702  1.00  0.00      D    H  
HETATM 4011  O   HOH D1181      18.113  21.490  27.338  1.00  0.00      D    O  
HETATM 4012  H1  HOH D1181      17.732  21.722  26.443  1.00  0.00      D    H  
HETATM 4013  H2  HOH D1181      18.449  20.548  27.322  1.00  0.00      D    H  
HETATM 4014  O   HOH D1182      47.209  19.379  98.113  1.00  0.00      D    O  
HETATM 4015  H1  HOH D1182      47.571  18.724  98.776  1.00  0.00      D    H  
HETATM 4016  H2  HOH D1182      47.144  20.282  98.538  1.00  0.00      D    H  
HETATM 4017  O   HOH D1183      40.062   4.298  31.187  1.00  0.00      D    O  
HETATM 4018  H1  HOH D1183      40.624   4.588  31.961  1.00  0.00      D    H  
HETATM 4019  H2  HOH D1183      39.112   4.566  31.346  1.00  0.00      D    H  
HETATM 4020  O   HOH D1184      28.971  24.091  51.531  1.00  0.00      D    O  
HETATM 4021  H1  HOH D1184      28.704  23.343  50.923  1.00  0.00      D    H  
HETATM 4022  H2  HOH D1184      29.783  23.825  52.050  1.00  0.00      D    H  
HETATM 4023  O   HOH D1185      38.409  42.384  36.992  1.00  0.00      D    O  
HETATM 4024  H1  HOH D1185      38.424  41.387  36.915  1.00  0.00      D    H  
HETATM 4025  H2  HOH D1185      38.644  42.649  37.927  1.00  0.00      D    H  
HETATM 4026  O   HOH D1186      22.514  29.002  85.498  1.00  0.00      D    O  
HETATM 4027  H1  HOH D1186      21.980  28.205  85.778  1.00  0.00      D    H  
HETATM 4028  H2  HOH D1186      23.101  28.756  84.727  1.00  0.00      D    H  
HETATM 4029  O   HOH D1187      10.138  17.924 106.073  1.00  0.00      D    O  
HETATM 4030  H1  HOH D1187       9.603  18.765 106.145  1.00  0.00      D    H  
HETATM 4031  H2  HOH D1187      10.055  17.554 105.148  1.00  0.00      D    H  
HETATM 4032  O   HOH D1188      24.978  18.120 112.817  1.00  0.00      D    O  
HETATM 4033  H1  HOH D1188      24.395  18.826 113.220  1.00  0.00      D    H  
HETATM 4034  H2  HOH D1188      24.602  17.218 113.026  1.00  0.00      D    H  
HETATM 4035  O   HOH D1189      32.370  18.615  11.327  1.00  0.00      D    O  
HETATM 4036  H1  HOH D1189      31.683  18.111  11.851  1.00  0.00      D    H  
HETATM 4037  H2  HOH D1189      32.920  17.974  10.793  1.00  0.00      D    H  
HETATM 4038  O   HOH D1190      30.706   8.432  90.687  1.00  0.00      D    O  
HETATM 4039  H1  HOH D1190      29.732   8.290  90.511  1.00  0.00      D    H  
HETATM 4040  H2  HOH D1190      30.959   7.985  91.545  1.00  0.00      D    H  
HETATM 4041  O   HOH D1191       0.926   3.728  88.685  1.00  0.00      D    O  
HETATM 4042  H1  HOH D1191       0.791   4.654  89.037  1.00  0.00      D    H  
HETATM 4043  H2  HOH D1191       1.715   3.312  89.137  1.00  0.00      D    H  
HETATM 4044  O   HOH D1192       3.200  30.952  86.647  1.00  0.00      D    O  
HETATM 4045  H1  HOH D1192       2.996  30.248  85.967  1.00  0.00      D    H  
HETATM 4046  H2  HOH D1192       2.730  30.737  87.503  1.00  0.00      D    H  
HETATM 4047  O   HOH D1193       5.187   8.007  98.954  1.00  0.00      D    O  
HETATM 4048  H1  HOH D1193       5.012   7.034  99.102  1.00  0.00      D    H  
HETATM 4049  H2  HOH D1193       5.531   8.147  98.025  1.00  0.00      D    H  
HETATM 4050  O   HOH D1194      14.071  19.394  98.077  1.00  0.00      D    O  
HETATM 4051  H1  HOH D1194      14.068  20.391  98.146  1.00  0.00      D    H  
HETATM 4052  H2  HOH D1194      13.669  19.001  98.905  1.00  0.00      D    H  
HETATM 4053  O   HOH D1195      22.470   0.159  14.920  1.00  0.00      D    O  
HETATM 4054  H1  HOH D1195      23.389  -0.163  14.693  1.00  0.00      D    H  
HETATM 4055  H2  HOH D1195      22.353   0.163  15.913  1.00  0.00      D    H  
HETATM 4056  O   HOH D1196      14.951  39.417   9.450  1.00  0.00      D    O  
HETATM 4057  H1  HOH D1196      15.699  39.442  10.113  1.00  0.00      D    H  
HETATM 4058  H2  HOH D1196      14.412  38.585   9.586  1.00  0.00      D    H  
HETATM 4059  O   HOH D1197      16.941   3.713 110.603  1.00  0.00      D    O  
HETATM 4060  H1  HOH D1197      16.596   3.252 111.421  1.00  0.00      D    H  
HETATM 4061  H2  HOH D1197      17.085   3.040 109.877  1.00  0.00      D    H  
HETATM 4062  O   HOH D1198      42.775  34.139  77.147  1.00  0.00      D    O  
HETATM 4063  H1  HOH D1198      42.793  34.206  78.145  1.00  0.00      D    H  
HETATM 4064  H2  HOH D1198      43.687  33.905  76.812  1.00  0.00      D    H  
HETATM 4065  O   HOH D1199      48.853   0.373  64.361  1.00  0.00      D    O  
HETATM 4066  H1  HOH D1199      49.733   0.080  63.987  1.00  0.00      D    H  
HETATM 4067  H2  HOH D1199      48.188  -0.369  64.270  1.00  0.00      D    H  
HETATM 4068  O   HOH D1200      16.304   4.335  48.145  1.00  0.00      D    O  
HETATM 4069  H1  HOH D1200      16.578   3.434  47.808  1.00  0.00      D    H  
HETATM 4070  H2  HOH D1200      17.119   4.878  48.347  1.00  0.00      D    H  
HETATM 4071  O   HOH D1201      28.969   4.909  88.329  1.00  0.00      D    O  
HETATM 4072  H1  HOH D1201      29.596   5.157  89.068  1.00  0.00      D    H  
HETATM 4073  H2  HOH D1201      28.070   4.694  88.711  1.00  0.00      D    H  
HETATM 4074  O   HOH D1202      38.581  29.611  54.954  1.00  0.00      D    O  
HETATM 4075  H1  HOH D1202      38.391  30.534  55.288  1.00  0.00      D    H  
HETATM 4076  H2  HOH D1202      38.006  28.955  55.443  1.00  0.00      D    H  
HETATM 4077  O   HOH D1203       7.406  31.617  75.386  1.00  0.00      D    O  
HETATM 4078  H1  HOH D1203       7.203  31.061  76.192  1.00  0.00      D    H  
HETATM 4079  H2  HOH D1203       8.210  31.249  74.921  1.00  0.00      D    H  
HETATM 4080  O   HOH D1204      17.251   4.966  97.622  1.00  0.00      D    O  
HETATM 4081  H1  HOH D1204      17.205   4.260  96.915  1.00  0.00      D    H  
HETATM 4082  H2  HOH D1204      17.984   5.610  97.403  1.00  0.00      D    H  
HETATM 4083  O   HOH D1205      46.227  17.365  27.392  1.00  0.00      D    O  
HETATM 4084  H1  HOH D1205      47.007  16.869  27.774  1.00  0.00      D    H  
HETATM 4085  H2  HOH D1205      45.854  17.983  28.084  1.00  0.00      D    H  
HETATM 4086  O   HOH D1206      23.106  29.593  29.251  1.00  0.00      D    O  
HETATM 4087  H1  HOH D1206      22.914  28.796  29.824  1.00  0.00      D    H  
HETATM 4088  H2  HOH D1206      23.637  29.310  28.453  1.00  0.00      D    H  
HETATM 4089  O   HOH D1207      18.521  16.100 108.869  1.00  0.00      D    O  
HETATM 4090  H1  HOH D1207      17.611  15.688 108.922  1.00  0.00      D    H  
HETATM 4091  H2  HOH D1207      19.215  15.381 108.897  1.00  0.00      D    H  
HETATM 4092  O   HOH D1208      45.377   0.268  63.916  1.00  0.00      D    O  
HETATM 4093  H1  HOH D1208      45.720   1.076  64.395  1.00  0.00      D    H  
HETATM 4094  H2  HOH D1208      44.845  -0.294  64.550  1.00  0.00      D    H  
HETATM 4095  O   HOH D1209       1.311  35.489  10.721  1.00  0.00      D    O  
HETATM 4096  H1  HOH D1209       1.288  35.274   9.745  1.00  0.00      D    H  
HETATM 4097  H2  HOH D1209       0.964  34.710  11.243  1.00  0.00      D    H  
HETATM 4098  O   HOH D1210      33.431   7.257  21.261  1.00  0.00      D    O  
HETATM 4099  H1  HOH D1210      33.591   6.456  20.684  1.00  0.00      D    H  
HETATM 4100  H2  HOH D1210      34.285   7.766  21.368  1.00  0.00      D    H  
HETATM 4101  O   HOH D1211       4.392  12.374  29.222  1.00  0.00      D    O  
HETATM 4102  H1  HOH D1211       4.957  12.610  28.431  1.00  0.00      D    H  
HETATM 4103  H2  HOH D1211       3.427  12.415  28.966  1.00  0.00      D    H  
HETATM 4104  O   HOH D1212       0.632  18.758  91.003  1.00  0.00      D    O  
HETATM 4105  H1  HOH D1212       1.572  19.097  91.029  1.00  0.00      D    H  
HETATM 4106  H2  HOH D1212       0.080  19.251  91.675  1.00  0.00      D    H  
HETATM 4107  O   HOH D1213      37.638  19.122  65.863  1.00  0.00      D    O  
HETATM 4108  H1  HOH D1213      37.318  18.177  65.931  1.00  0.00      D    H  
HETATM 4109  H2  HOH D1213      38.290  19.307  66.598  1.00  0.00      D    H  
HETATM 4110  O   HOH D1214       8.852  15.496  33.073  1.00  0.00      D    O  
HETATM 4111  H1  HOH D1214       7.948  15.836  32.815  1.00  0.00      D    H  
HETATM 4112  H2  HOH D1214       9.143  15.937  33.923  1.00  0.00      D    H  
HETATM 4113  O   HOH D1215      27.654  30.330  48.065  1.00  0.00      D    O  
HETATM 4114  H1  HOH D1215      27.260  30.405  47.149  1.00  0.00      D    H  
HETATM 4115  H2  HOH D1215      28.345  29.607  48.072  1.00  0.00      D    H  
HETATM 4116  O   HOH D1216      28.890  31.272  52.945  1.00  0.00      D    O  
HETATM 4117  H1  HOH D1216      29.255  31.667  53.788  1.00  0.00      D    H  
HETATM 4118  H2  HOH D1216      28.742  30.291  53.073  1.00  0.00      D    H  
HETATM 4119  O   HOH D1217      37.553  23.475  35.292  1.00  0.00      D    O  
HETATM 4120  H1  HOH D1217      36.832  24.049  34.903  1.00  0.00      D    H  
HETATM 4121  H2  HOH D1217      37.862  22.817  34.606  1.00  0.00      D    H  
HETATM 4122  O   HOH D1218      16.288   2.298  18.586  1.00  0.00      D    O  
HETATM 4123  H1  HOH D1218      16.361   3.230  18.942  1.00  0.00      D    H  
HETATM 4124  H2  HOH D1218      15.438   1.883  18.913  1.00  0.00      D    H  
HETATM 4125  O   HOH D1219      47.650   0.407  16.382  1.00  0.00      D    O  
HETATM 4126  H1  HOH D1219      47.130   0.995  15.763  1.00  0.00      D    H  
HETATM 4127  H2  HOH D1219      47.951   0.939  17.173  1.00  0.00      D    H  
HETATM 4128  O   HOH D1220      22.166  32.813  19.506  1.00  0.00      D    O  
HETATM 4129  H1  HOH D1220      21.993  31.939  19.051  1.00  0.00      D    H  
HETATM 4130  H2  HOH D1220      23.057  32.782  19.960  1.00  0.00      D    H  
HETATM 4131  O   HOH D1221       3.430   4.369  72.176  1.00  0.00      D    O  
HETATM 4132  H1  HOH D1221       2.470   4.636  72.088  1.00  0.00      D    H  
HETATM 4133  H2  HOH D1221       3.491   3.505  72.675  1.00  0.00      D    H  
HETATM 4134  O   HOH D1222      16.951  20.861  99.765  1.00  0.00      D    O  
HETATM 4135  H1  HOH D1222      16.555  21.709  99.415  1.00  0.00      D    H  
HETATM 4136  H2  HOH D1222      17.553  21.067 100.537  1.00  0.00      D    H  
HETATM 4137  O   HOH D1223      44.442   8.074  26.754  1.00  0.00      D    O  
HETATM 4138  H1  HOH D1223      44.740   8.567  27.572  1.00  0.00      D    H  
HETATM 4139  H2  HOH D1223      43.625   8.513  26.379  1.00  0.00      D    H  
HETATM 4140  O   HOH D1224      29.196  36.464  22.413  1.00  0.00      D    O  
HETATM 4141  H1  HOH D1224      28.577  35.756  22.072  1.00  0.00      D    H  
HETATM 4142  H2  HOH D1224      29.348  37.146  21.697  1.00  0.00      D    H  
HETATM 4143  O   HOH D1225      19.092  39.930  22.193  1.00  0.00      D    O  
HETATM 4144  H1  HOH D1225      19.099  40.904  21.965  1.00  0.00      D    H  
HETATM 4145  H2  HOH D1225      19.555  39.791  23.069  1.00  0.00      D    H  
HETATM 4146  O   HOH D1226      29.381  17.831  65.582  1.00  0.00      D    O  
HETATM 4147  H1  HOH D1226      28.611  18.449  65.420  1.00  0.00      D    H  
HETATM 4148  H2  HOH D1226      29.036  16.920  65.808  1.00  0.00      D    H  
HETATM 4149  O   HOH D1227       9.495  11.101 117.863  1.00  0.00      D    O  
HETATM 4150  H1  HOH D1227       9.285  11.760 117.141  1.00  0.00      D    H  
HETATM 4151  H2  HOH D1227       9.434  11.551 118.754  1.00  0.00      D    H  
HETATM 4152  O   HOH D1228      47.753   5.247  49.664  1.00  0.00      D    O  
HETATM 4153  H1  HOH D1228      47.866   6.239  49.717  1.00  0.00      D    H  
HETATM 4154  H2  HOH D1228      48.410   4.803  50.272  1.00  0.00      D    H  
HETATM 4155  O   HOH D1229      26.671  28.103  88.835  1.00  0.00      D    O  
HETATM 4156  H1  HOH D1229      26.926  28.859  89.438  1.00  0.00      D    H  
HETATM 4157  H2  HOH D1229      26.137  28.455  88.067  1.00  0.00      D    H  
HETATM 4158  O   HOH D1230      26.757  16.332  71.398  1.00  0.00      D    O  
HETATM 4159  H1  HOH D1230      27.080  15.505  70.938  1.00  0.00      D    H  
HETATM 4160  H2  HOH D1230      26.508  16.113  72.342  1.00  0.00      D    H  
HETATM 4161  O   HOH D1231      24.847  27.662 106.894  1.00  0.00      D    O  
HETATM 4162  H1  HOH D1231      24.938  28.245 106.088  1.00  0.00      D    H  
HETATM 4163  H2  HOH D1231      25.663  27.754 107.466  1.00  0.00      D    H  
HETATM 4164  O   HOH D1232      47.936  31.026  97.742  1.00  0.00      D    O  
HETATM 4165  H1  HOH D1232      48.503  31.234  96.945  1.00  0.00      D    H  
HETATM 4166  H2  HOH D1232      47.163  30.458  97.461  1.00  0.00      D    H  
HETATM 4167  O   HOH D1233      26.925  36.263  52.585  1.00  0.00      D    O  
HETATM 4168  H1  HOH D1233      27.013  37.255  52.493  1.00  0.00      D    H  
HETATM 4169  H2  HOH D1233      27.551  35.813  51.948  1.00  0.00      D    H  
HETATM 4170  O   HOH D1234      48.873  42.052  45.057  1.00  0.00      D    O  
HETATM 4171  H1  HOH D1234      48.908  42.088  46.056  1.00  0.00      D    H  
HETATM 4172  H2  HOH D1234      49.796  41.917  44.696  1.00  0.00      D    H  
HETATM 4173  O   HOH D1235      42.720   8.472  17.327  1.00  0.00      D    O  
HETATM 4174  H1  HOH D1235      41.900   8.880  16.925  1.00  0.00      D    H  
HETATM 4175  H2  HOH D1235      42.611   7.479  17.371  1.00  0.00      D    H  
HETATM 4176  O   HOH D1236      19.499  22.093   5.268  1.00  0.00      D    O  
HETATM 4177  H1  HOH D1236      20.393  22.160   4.825  1.00  0.00      D    H  
HETATM 4178  H2  HOH D1236      19.579  22.375   6.224  1.00  0.00      D    H  
HETATM 4179  O   HOH D1237      43.398   8.151 105.851  1.00  0.00      D    O  
HETATM 4180  H1  HOH D1237      43.347   7.797 106.784  1.00  0.00      D    H  
HETATM 4181  H2  HOH D1237      42.824   7.595 105.251  1.00  0.00      D    H  
HETATM 4182  O   HOH D1238      34.372  21.383  78.779  1.00  0.00      D    O  
HETATM 4183  H1  HOH D1238      34.793  20.533  78.461  1.00  0.00      D    H  
HETATM 4184  H2  HOH D1238      34.013  21.252  79.703  1.00  0.00      D    H  
HETATM 4185  O   HOH D1239      13.483  10.266  71.546  1.00  0.00      D    O  
HETATM 4186  H1  HOH D1239      13.467  11.093  70.984  1.00  0.00      D    H  
HETATM 4187  H2  HOH D1239      14.385   9.838  71.482  1.00  0.00      D    H  
HETATM 4188  O   HOH D1240      14.469  39.284  46.750  1.00  0.00      D    O  
HETATM 4189  H1  HOH D1240      13.739  39.465  46.091  1.00  0.00      D    H  
HETATM 4190  H2  HOH D1240      15.201  38.770  46.304  1.00  0.00      D    H  
HETATM 4191  O   HOH D1241      20.410  22.194  70.633  1.00  0.00      D    O  
HETATM 4192  H1  HOH D1241      20.261  21.260  70.960  1.00  0.00      D    H  
HETATM 4193  H2  HOH D1241      19.945  22.838  71.240  1.00  0.00      D    H  
HETATM 4194  O   HOH D1242      42.983  42.212  90.444  1.00  0.00      D    O  
HETATM 4195  H1  HOH D1242      42.217  41.591  90.610  1.00  0.00      D    H  
HETATM 4196  H2  HOH D1242      43.844  41.729  90.600  1.00  0.00      D    H  
HETATM 4197  O   HOH D1243      19.472   6.107  27.311  1.00  0.00      D    O  
HETATM 4198  H1  HOH D1243      19.866   7.025  27.362  1.00  0.00      D    H  
HETATM 4199  H2  HOH D1243      19.047   5.977  26.415  1.00  0.00      D    H  
HETATM 4200  O   HOH D1244       3.312  32.375  10.576  1.00  0.00      D    O  
HETATM 4201  H1  HOH D1244       2.354  32.288  10.846  1.00  0.00      D    H  
HETATM 4202  H2  HOH D1244       3.375  32.924   9.742  1.00  0.00      D    H  
HETATM 4203  O   HOH D1245      23.962  18.383  28.539  1.00  0.00      D    O  
HETATM 4204  H1  HOH D1245      24.135  19.117  29.196  1.00  0.00      D    H  
HETATM 4205  H2  HOH D1245      24.338  18.638  27.648  1.00  0.00      D    H  
HETATM 4206  O   HOH D1246      47.531  27.268  54.957  1.00  0.00      D    O  
HETATM 4207  H1  HOH D1246      48.152  27.396  54.183  1.00  0.00      D    H  
HETATM 4208  H2  HOH D1246      46.867  26.554  54.737  1.00  0.00      D    H  
HETATM 4209  O   HOH D1247      -0.162  31.749  86.188  1.00  0.00      D    O  
HETATM 4210  H1  HOH D1247       0.829  31.612  86.174  1.00  0.00      D    H  
HETATM 4211  H2  HOH D1247      -0.554  31.429  85.325  1.00  0.00      D    H  
HETATM 4212  O   HOH D1248      11.891  15.983  70.954  1.00  0.00      D    O  
HETATM 4213  H1  HOH D1248      12.360  16.864  70.890  1.00  0.00      D    H  
HETATM 4214  H2  HOH D1248      12.050  15.585  71.858  1.00  0.00      D    H  
HETATM 4215  O   HOH D1249      42.704  26.661  74.960  1.00  0.00      D    O  
HETATM 4216  H1  HOH D1249      43.204  27.275  74.349  1.00  0.00      D    H  
HETATM 4217  H2  HOH D1249      41.749  26.604  74.668  1.00  0.00      D    H  
HETATM 4218  O   HOH D1250      46.263  12.889  89.318  1.00  0.00      D    O  
HETATM 4219  H1  HOH D1250      46.149  11.927  89.566  1.00  0.00      D    H  
HETATM 4220  H2  HOH D1250      46.924  13.315  89.936  1.00  0.00      D    H  
HETATM 4221  O   HOH D1251      48.397   9.140  55.474  1.00  0.00      D    O  
HETATM 4222  H1  HOH D1251      47.790   8.871  54.726  1.00  0.00      D    H  
HETATM 4223  H2  HOH D1251      48.448  10.138  55.519  1.00  0.00      D    H  
HETATM 4224  O   HOH D1252      14.306   1.673  65.836  1.00  0.00      D    O  
HETATM 4225  H1  HOH D1252      14.630   1.573  66.777  1.00  0.00      D    H  
HETATM 4226  H2  HOH D1252      14.985   2.176  65.302  1.00  0.00      D    H  
HETATM 4227  O   HOH D1253       1.032  23.669   3.450  1.00  0.00      D    O  
HETATM 4228  H1  HOH D1253       1.946  24.071   3.401  1.00  0.00      D    H  
HETATM 4229  H2  HOH D1253       1.110  22.679   3.570  1.00  0.00      D    H  
HETATM 4230  O   HOH D1254       5.789   9.158  16.456  1.00  0.00      D    O  
HETATM 4231  H1  HOH D1254       6.181   9.798  17.117  1.00  0.00      D    H  
HETATM 4232  H2  HOH D1254       6.523   8.645  16.013  1.00  0.00      D    H  
HETATM 4233  O   HOH D1255       1.460  34.937  72.287  1.00  0.00      D    O  
HETATM 4234  H1  HOH D1255       1.030  35.694  71.794  1.00  0.00      D    H  
HETATM 4235  H2  HOH D1255       1.439  34.114  71.719  1.00  0.00      D    H  
HETATM 4236  O   HOH D1256      10.432  11.039 102.126  1.00  0.00      D    O  
HETATM 4237  H1  HOH D1256      10.619  10.203 102.642  1.00  0.00      D    H  
HETATM 4238  H2  HOH D1256      11.024  11.074 101.321  1.00  0.00      D    H  
HETATM 4239  O   HOH D1257      12.412  32.465  56.751  1.00  0.00      D    O  
HETATM 4240  H1  HOH D1257      11.703  33.149  56.582  1.00  0.00      D    H  
HETATM 4241  H2  HOH D1257      13.079  32.486  56.006  1.00  0.00      D    H  
HETATM 4242  O   HOH D1258       1.850  42.018  99.897  1.00  0.00      D    O  
HETATM 4243  H1  HOH D1258       2.269  41.939 100.802  1.00  0.00      D    H  
HETATM 4244  H2  HOH D1258       1.664  42.980  99.699  1.00  0.00      D    H  
HETATM 4245  O   HOH D1259       1.846  33.065  96.775  1.00  0.00      D    O  
HETATM 4246  H1  HOH D1259       1.748  32.614  97.662  1.00  0.00      D    H  
HETATM 4247  H2  HOH D1259       2.234  33.977  96.907  1.00  0.00      D    H  
HETATM 4248  O   HOH D1260      15.259  15.832  87.078  1.00  0.00      D    O  
HETATM 4249  H1  HOH D1260      14.767  15.370  87.816  1.00  0.00      D    H  
HETATM 4250  H2  HOH D1260      14.991  16.795  87.050  1.00  0.00      D    H  
HETATM 4251  O   HOH D1261      18.309  30.399  40.028  1.00  0.00      D    O  
HETATM 4252  H1  HOH D1261      17.656  30.669  39.321  1.00  0.00      D    H  
HETATM 4253  H2  HOH D1261      18.204  29.423  40.223  1.00  0.00      D    H  
HETATM 4254  O   HOH D1262      44.614  -0.122  42.971  1.00  0.00      D    O  
HETATM 4255  H1  HOH D1262      45.400  -0.594  42.573  1.00  0.00      D    H  
HETATM 4256  H2  HOH D1262      44.596   0.825  42.650  1.00  0.00      D    H  
HETATM 4257  O   HOH D1263      46.683   9.166  41.744  1.00  0.00      D    O  
HETATM 4258  H1  HOH D1263      47.151   9.933  42.183  1.00  0.00      D    H  
HETATM 4259  H2  HOH D1263      46.396   9.433  40.824  1.00  0.00      D    H  
HETATM 4260  O   HOH D1264       9.825  10.613  71.310  1.00  0.00      D    O  
HETATM 4261  H1  HOH D1264      10.452  10.206  71.975  1.00  0.00      D    H  
HETATM 4262  H2  HOH D1264      10.334  10.879  70.491  1.00  0.00      D    H  
HETATM 4263  O   HOH D1265      14.213   8.172  81.062  1.00  0.00      D    O  
HETATM 4264  H1  HOH D1265      14.126   7.327  80.534  1.00  0.00      D    H  
HETATM 4265  H2  HOH D1265      13.689   8.090  81.910  1.00  0.00      D    H  
HETATM 4266  O   HOH D1266      22.420  19.966  68.287  1.00  0.00      D    O  
HETATM 4267  H1  HOH D1266      21.909  19.610  69.070  1.00  0.00      D    H  
HETATM 4268  H2  HOH D1266      23.322  20.274  68.590  1.00  0.00      D    H  
HETATM 4269  O   HOH D1267      14.471  38.379  78.000  1.00  0.00      D    O  
HETATM 4270  H1  HOH D1267      13.805  37.972  77.374  1.00  0.00      D    H  
HETATM 4271  H2  HOH D1267      14.236  39.338  78.158  1.00  0.00      D    H  
HETATM 4272  O   HOH D1268      36.496  15.487  97.109  1.00  0.00      D    O  
HETATM 4273  H1  HOH D1268      36.305  14.986  96.266  1.00  0.00      D    H  
HETATM 4274  H2  HOH D1268      36.239  14.926  97.896  1.00  0.00      D    H  
HETATM 4275  O   HOH D1269      30.160  21.897  74.399  1.00  0.00      D    O  
HETATM 4276  H1  HOH D1269      30.283  20.988  74.001  1.00  0.00      D    H  
HETATM 4277  H2  HOH D1269      30.971  22.453  74.217  1.00  0.00      D    H  
HETATM 4278  O   HOH D1270      38.059  35.729 101.577  1.00  0.00      D    O  
HETATM 4279  H1  HOH D1270      38.395  35.932 100.657  1.00  0.00      D    H  
HETATM 4280  H2  HOH D1270      38.822  35.433 102.152  1.00  0.00      D    H  
HETATM 4281  O   HOH D1271      21.375   0.814  75.120  1.00  0.00      D    O  
HETATM 4282  H1  HOH D1271      21.289  -0.081  74.683  1.00  0.00      D    H  
HETATM 4283  H2  HOH D1271      20.468   1.224  75.220  1.00  0.00      D    H  
HETATM 4284  O   HOH D1272      11.468  41.838  20.197  1.00  0.00      D    O  
HETATM 4285  H1  HOH D1272      12.272  41.565  20.726  1.00  0.00      D    H  
HETATM 4286  H2  HOH D1272      11.760  42.235  19.327  1.00  0.00      D    H  
HETATM 4287  O   HOH D1273      14.051  33.112  69.252  1.00  0.00      D    O  
HETATM 4288  H1  HOH D1273      14.051  34.106  69.137  1.00  0.00      D    H  
HETATM 4289  H2  HOH D1273      14.978  32.761  69.113  1.00  0.00      D    H  
HETATM 4290  O   HOH D1274      41.109  12.351  44.846  1.00  0.00      D    O  
HETATM 4291  H1  HOH D1274      41.109  13.013  45.596  1.00  0.00      D    H  
HETATM 4292  H2  HOH D1274      40.817  12.802  44.003  1.00  0.00      D    H  
HETATM 4293  O   HOH D1275       5.507  34.601  10.805  1.00  0.00      D    O  
HETATM 4294  H1  HOH D1275       4.855  35.205  11.264  1.00  0.00      D    H  
HETATM 4295  H2  HOH D1275       5.867  33.939  11.463  1.00  0.00      D    H  
HETATM 4296  O   HOH D1276      36.573  36.830  98.484  1.00  0.00      D    O  
HETATM 4297  H1  HOH D1276      37.350  36.350  98.892  1.00  0.00      D    H  
HETATM 4298  H2  HOH D1276      36.657  36.811  97.487  1.00  0.00      D    H  
HETATM 4299  O   HOH D1277      33.266  19.758   3.582  1.00  0.00      D    O  
HETATM 4300  H1  HOH D1277      33.220  18.998   4.230  1.00  0.00      D    H  
HETATM 4301  H2  HOH D1277      32.402  20.263   3.598  1.00  0.00      D    H  
HETATM 4302  O   HOH D1278      39.171  17.497  81.982  1.00  0.00      D    O  
HETATM 4303  H1  HOH D1278      38.279  17.238  82.354  1.00  0.00      D    H  
HETATM 4304  H2  HOH D1278      39.724  16.677  81.838  1.00  0.00      D    H  
HETATM 4305  O   HOH D1279      34.273   5.994  18.809  1.00  0.00      D    O  
HETATM 4306  H1  HOH D1279      33.628   5.230  18.826  1.00  0.00      D    H  
HETATM 4307  H2  HOH D1279      34.955   5.839  18.095  1.00  0.00      D    H  
HETATM 4308  O   HOH D1280      39.393  36.896  76.958  1.00  0.00      D    O  
HETATM 4309  H1  HOH D1280      39.844  36.977  77.847  1.00  0.00      D    H  
HETATM 4310  H2  HOH D1280      39.892  36.240  76.390  1.00  0.00      D    H  
HETATM 4311  O   HOH D1281      39.317  36.376  88.842  1.00  0.00      D    O  
HETATM 4312  H1  HOH D1281      38.576  36.477  88.178  1.00  0.00      D    H  
HETATM 4313  H2  HOH D1281      39.005  35.811  89.606  1.00  0.00      D    H  
HETATM 4314  O   HOH D1282       7.654  26.557  69.372  1.00  0.00      D    O  
HETATM 4315  H1  HOH D1282       7.890  26.100  68.514  1.00  0.00      D    H  
HETATM 4316  H2  HOH D1282       8.316  26.304  70.078  1.00  0.00      D    H  
HETATM 4317  O   HOH D1283      25.575  40.359  54.807  1.00  0.00      D    O  
HETATM 4318  H1  HOH D1283      24.693  40.705  54.489  1.00  0.00      D    H  
HETATM 4319  H2  HOH D1283      26.310  40.929  54.439  1.00  0.00      D    H  
HETATM 4320  O   HOH D1284      15.072   0.539 113.852  1.00  0.00      D    O  
HETATM 4321  H1  HOH D1284      15.517   0.200 114.680  1.00  0.00      D    H  
HETATM 4322  H2  HOH D1284      14.115   0.249 113.846  1.00  0.00      D    H  
HETATM 4323  O   HOH D1285       3.643   0.535  50.386  1.00  0.00      D    O  
HETATM 4324  H1  HOH D1285       3.744  -0.353  49.938  1.00  0.00      D    H  
HETATM 4325  H2  HOH D1285       4.542   0.958  50.496  1.00  0.00      D    H  
HETATM 4326  O   HOH D1286      43.997   4.935  39.138  1.00  0.00      D    O  
HETATM 4327  H1  HOH D1286      43.520   5.709  39.555  1.00  0.00      D    H  
HETATM 4328  H2  HOH D1286      44.974   4.995  39.345  1.00  0.00      D    H  
HETATM 4329  O   HOH D1287      49.395   3.961  10.917  1.00  0.00      D    O  
HETATM 4330  H1  HOH D1287      48.840   3.915  11.748  1.00  0.00      D    H  
HETATM 4331  H2  HOH D1287      48.947   3.445  10.187  1.00  0.00      D    H  
HETATM 4332  O   HOH D1288      48.330  15.923  57.267  1.00  0.00      D    O  
HETATM 4333  H1  HOH D1288      48.956  16.199  56.538  1.00  0.00      D    H  
HETATM 4334  H2  HOH D1288      48.852  15.523  58.020  1.00  0.00      D    H  
HETATM 4335  O   HOH D1289      23.575  -0.103  71.201  1.00  0.00      D    O  
HETATM 4336  H1  HOH D1289      24.009  -0.206  70.306  1.00  0.00      D    H  
HETATM 4337  H2  HOH D1289      23.670   0.843  71.511  1.00  0.00      D    H  
HETATM 4338  O   HOH D1290      38.737  41.409  53.533  1.00  0.00      D    O  
HETATM 4339  H1  HOH D1290      37.771  41.503  53.295  1.00  0.00      D    H  
HETATM 4340  H2  HOH D1290      39.285  41.375  52.696  1.00  0.00      D    H  
HETATM 4341  O   HOH D1291      41.504  38.703 112.357  1.00  0.00      D    O  
HETATM 4342  H1  HOH D1291      40.811  39.058 112.985  1.00  0.00      D    H  
HETATM 4343  H2  HOH D1291      42.317  39.284 112.394  1.00  0.00      D    H  
HETATM 4344  O   HOH D1292      30.448  30.658  83.723  1.00  0.00      D    O  
HETATM 4345  H1  HOH D1292      30.862  30.469  82.832  1.00  0.00      D    H  
HETATM 4346  H2  HOH D1292      29.665  31.269  83.603  1.00  0.00      D    H  
HETATM 4347  O   HOH D1293      30.967  19.392  56.984  1.00  0.00      D    O  
HETATM 4348  H1  HOH D1293      30.429  20.234  56.949  1.00  0.00      D    H  
HETATM 4349  H2  HOH D1293      31.034  19.001  56.066  1.00  0.00      D    H  
HETATM 4350  O   HOH D1294       1.798  19.703  62.507  1.00  0.00      D    O  
HETATM 4351  H1  HOH D1294       2.425  20.123  61.851  1.00  0.00      D    H  
HETATM 4352  H2  HOH D1294       0.878  19.671  62.115  1.00  0.00      D    H  
HETATM 4353  O   HOH D1295      19.947  30.068  21.744  1.00  0.00      D    O  
HETATM 4354  H1  HOH D1295      19.925  29.815  20.776  1.00  0.00      D    H  
HETATM 4355  H2  HOH D1295      20.047  29.244  22.302  1.00  0.00      D    H  
HETATM 4356  O   HOH D1296       0.295  25.227  93.795  1.00  0.00      D    O  
HETATM 4357  H1  HOH D1296      -0.388  25.869  93.445  1.00  0.00      D    H  
HETATM 4358  H2  HOH D1296       1.090  25.735  94.127  1.00  0.00      D    H  
HETATM 4359  O   HOH D1297      22.907  26.625 104.190  1.00  0.00      D    O  
HETATM 4360  H1  HOH D1297      23.285  25.743 103.910  1.00  0.00      D    H  
HETATM 4361  H2  HOH D1297      22.267  26.489 104.946  1.00  0.00      D    H  
HETATM 4362  O   HOH D1298      44.469   4.929  20.741  1.00  0.00      D    O  
HETATM 4363  H1  HOH D1298      45.271   5.300  20.273  1.00  0.00      D    H  
HETATM 4364  H2  HOH D1298      44.015   5.658  21.254  1.00  0.00      D    H  
HETATM 4365  O   HOH D1299      43.717  39.705   3.359  1.00  0.00      D    O  
HETATM 4366  H1  HOH D1299      43.491  38.762   3.111  1.00  0.00      D    H  
HETATM 4367  H2  HOH D1299      42.875  40.211   3.545  1.00  0.00      D    H  
HETATM 4368  O   HOH D1300      11.752  22.891  73.759  1.00  0.00      D    O  
HETATM 4369  H1  HOH D1300      11.160  23.060  72.971  1.00  0.00      D    H  
HETATM 4370  H2  HOH D1300      12.458  22.229  73.510  1.00  0.00      D    H  
HETATM 4371  O   HOH D1301       2.657  40.842  14.450  1.00  0.00      D    O  
HETATM 4372  H1  HOH D1301       2.746  41.571  13.770  1.00  0.00      D    H  
HETATM 4373  H2  HOH D1301       1.779  40.931  14.920  1.00  0.00      D    H  
HETATM 4374  O   HOH D1302      23.132   4.501  31.670  1.00  0.00      D    O  
HETATM 4375  H1  HOH D1302      22.251   4.968  31.597  1.00  0.00      D    H  
HETATM 4376  H2  HOH D1302      23.182   4.018  32.544  1.00  0.00      D    H  
HETATM 4377  O   HOH D1303      15.447  36.154  42.096  1.00  0.00      D    O  
HETATM 4378  H1  HOH D1303      14.472  36.190  42.315  1.00  0.00      D    H  
HETATM 4379  H2  HOH D1303      15.573  36.294  41.114  1.00  0.00      D    H  
HETATM 4380  O   HOH D1304      34.246   5.180   5.634  1.00  0.00      D    O  
HETATM 4381  H1  HOH D1304      33.901   4.244   5.570  1.00  0.00      D    H  
HETATM 4382  H2  HOH D1304      34.691   5.311   6.520  1.00  0.00      D    H  
HETATM 4383  O   HOH D1305      32.844  42.321  84.826  1.00  0.00      D    O  
HETATM 4384  H1  HOH D1305      32.647  41.893  83.944  1.00  0.00      D    H  
HETATM 4385  H2  HOH D1305      33.769  42.074  85.116  1.00  0.00      D    H  
HETATM 4386  O   HOH D1306      45.550  18.757  65.980  1.00  0.00      D    O  
HETATM 4387  H1  HOH D1306      46.269  19.266  65.506  1.00  0.00      D    H  
HETATM 4388  H2  HOH D1306      45.108  19.352  66.652  1.00  0.00      D    H  
HETATM 4389  O   HOH D1307      21.628  23.720 114.207  1.00  0.00      D    O  
HETATM 4390  H1  HOH D1307      21.655  24.060 113.267  1.00  0.00      D    H  
HETATM 4391  H2  HOH D1307      21.104  22.869 114.239  1.00  0.00      D    H  
HETATM 4392  O   HOH D1308       8.327  20.504  17.868  1.00  0.00      D    O  
HETATM 4393  H1  HOH D1308       9.180  20.765  18.320  1.00  0.00      D    H  
HETATM 4394  H2  HOH D1308       8.009  19.630  18.235  1.00  0.00      D    H  
HETATM 4395  O   HOH D1309      16.571  37.117 103.863  1.00  0.00      D    O  
HETATM 4396  H1  HOH D1309      15.619  37.415 103.931  1.00  0.00      D    H  
HETATM 4397  H2  HOH D1309      16.655  36.185 104.214  1.00  0.00      D    H  
HETATM 4398  O   HOH D1310      31.304  26.430 101.568  1.00  0.00      D    O  
HETATM 4399  H1  HOH D1310      31.557  26.984 102.361  1.00  0.00      D    H  
HETATM 4400  H2  HOH D1310      31.834  25.582 101.571  1.00  0.00      D    H  
HETATM 4401  O   HOH D1311      42.024  40.803   9.658  1.00  0.00      D    O  
HETATM 4402  H1  HOH D1311      41.495  39.999   9.929  1.00  0.00      D    H  
HETATM 4403  H2  HOH D1311      41.704  41.600  10.169  1.00  0.00      D    H  
HETATM 4404  O   HOH D1312      38.951   7.715  98.097  1.00  0.00      D    O  
HETATM 4405  H1  HOH D1312      38.304   7.713  97.335  1.00  0.00      D    H  
HETATM 4406  H2  HOH D1312      39.865   7.489  97.759  1.00  0.00      D    H  
HETATM 4407  O   HOH D1313       1.055   9.293  23.104  1.00  0.00      D    O  
HETATM 4408  H1  HOH D1313       1.919   9.757  22.907  1.00  0.00      D    H  
HETATM 4409  H2  HOH D1313       1.164   8.714  23.912  1.00  0.00      D    H  
HETATM 4410  O   HOH D1314      25.576  36.265  20.077  1.00  0.00      D    O  
HETATM 4411  H1  HOH D1314      25.327  35.495  19.491  1.00  0.00      D    H  
HETATM 4412  H2  HOH D1314      26.359  36.012  20.646  1.00  0.00      D    H  
HETATM 4413  O   HOH D1315      12.814  12.134  84.702  1.00  0.00      D    O  
HETATM 4414  H1  HOH D1315      12.119  11.563  84.265  1.00  0.00      D    H  
HETATM 4415  H2  HOH D1315      12.958  12.959  84.156  1.00  0.00      D    H  
HETATM 4416  O   HOH D1316      12.830  25.129 117.820  1.00  0.00      D    O  
HETATM 4417  H1  HOH D1316      12.806  25.539 118.732  1.00  0.00      D    H  
HETATM 4418  H2  HOH D1316      12.639  25.831 117.134  1.00  0.00      D    H  
HETATM 4419  O   HOH D1317      31.463  33.243  90.490  1.00  0.00      D    O  
HETATM 4420  H1  HOH D1317      31.295  34.228  90.533  1.00  0.00      D    H  
HETATM 4421  H2  HOH D1317      32.409  33.078  90.212  1.00  0.00      D    H  
HETATM 4422  O   HOH D1318      22.624   7.976  47.632  1.00  0.00      D    O  
HETATM 4423  H1  HOH D1318      23.529   8.317  47.886  1.00  0.00      D    H  
HETATM 4424  H2  HOH D1318      22.682   7.499  46.755  1.00  0.00      D    H  
HETATM 4425  O   HOH D1319      21.113  13.584  15.155  1.00  0.00      D    O  
HETATM 4426  H1  HOH D1319      20.210  14.006  15.071  1.00  0.00      D    H  
HETATM 4427  H2  HOH D1319      21.439  13.313  14.250  1.00  0.00      D    H  
HETATM 4428  O   HOH D1320      46.902  31.060  14.210  1.00  0.00      D    O  
HETATM 4429  H1  HOH D1320      46.605  31.371  13.307  1.00  0.00      D    H  
HETATM 4430  H2  HOH D1320      46.135  31.112  14.849  1.00  0.00      D    H  
HETATM 4431  O   HOH D1321      34.274  36.558 114.512  1.00  0.00      D    O  
HETATM 4432  H1  HOH D1321      34.813  35.827 114.931  1.00  0.00      D    H  
HETATM 4433  H2  HOH D1321      34.776  37.421 114.576  1.00  0.00      D    H  
HETATM 4434  O   HOH D1322      31.681  32.430  60.219  1.00  0.00      D    O  
HETATM 4435  H1  HOH D1322      31.970  31.845  60.977  1.00  0.00      D    H  
HETATM 4436  H2  HOH D1322      30.720  32.253  60.009  1.00  0.00      D    H  
HETATM 4437  O   HOH D1323      20.841  20.638  35.133  1.00  0.00      D    O  
HETATM 4438  H1  HOH D1323      20.120  20.460  35.803  1.00  0.00      D    H  
HETATM 4439  H2  HOH D1323      21.425  21.380  35.461  1.00  0.00      D    H  
HETATM 4440  O   HOH D1324       8.751  21.275 118.130  1.00  0.00      D    O  
HETATM 4441  H1  HOH D1324       8.745  21.154 119.123  1.00  0.00      D    H  
HETATM 4442  H2  HOH D1324       9.575  21.772 117.859  1.00  0.00      D    H  
HETATM 4443  O   HOH D1325      42.649  37.411  67.624  1.00  0.00      D    O  
HETATM 4444  H1  HOH D1325      43.426  38.032  67.522  1.00  0.00      D    H  
HETATM 4445  H2  HOH D1325      41.933  37.666  66.974  1.00  0.00      D    H  
HETATM 4446  O   HOH D1326      43.100  30.895  52.446  1.00  0.00      D    O  
HETATM 4447  H1  HOH D1326      43.168  30.504  51.528  1.00  0.00      D    H  
HETATM 4448  H2  HOH D1326      43.608  30.323  53.090  1.00  0.00      D    H  
HETATM 4449  O   HOH D1327      33.052  29.025  53.025  1.00  0.00      D    O  
HETATM 4450  H1  HOH D1327      33.385  29.521  52.223  1.00  0.00      D    H  
HETATM 4451  H2  HOH D1327      32.395  29.594  53.519  1.00  0.00      D    H  
HETATM 4452  O   HOH D1328      24.273  35.766  64.191  1.00  0.00      D    O  
HETATM 4453  H1  HOH D1328      23.612  36.191  64.810  1.00  0.00      D    H  
HETATM 4454  H2  HOH D1328      24.728  35.009  64.659  1.00  0.00      D    H  
HETATM 4455  O   HOH D1329      38.652  31.474  31.835  1.00  0.00      D    O  
HETATM 4456  H1  HOH D1329      37.687  31.525  32.093  1.00  0.00      D    H  
HETATM 4457  H2  HOH D1329      38.959  30.524  31.877  1.00  0.00      D    H  
HETATM 4458  O   HOH D1330      48.753   2.696 100.839  1.00  0.00      D    O  
HETATM 4459  H1  HOH D1330      49.127   3.488 100.356  1.00  0.00      D    H  
HETATM 4460  H2  HOH D1330      48.330   2.073 100.181  1.00  0.00      D    H  
HETATM 4461  O   HOH D1331      34.027  28.455  91.132  1.00  0.00      D    O  
HETATM 4462  H1  HOH D1331      33.324  27.754  91.249  1.00  0.00      D    H  
HETATM 4463  H2  HOH D1331      33.787  29.261  91.673  1.00  0.00      D    H  
HETATM 4464  O   HOH D1332      16.084  19.504   6.632  1.00  0.00      D    O  
HETATM 4465  H1  HOH D1332      16.343  18.554   6.457  1.00  0.00      D    H  
HETATM 4466  H2  HOH D1332      15.104  19.618   6.466  1.00  0.00      D    H  
HETATM 4467  O   HOH D1333      22.914  20.767  79.486  1.00  0.00      D    O  
HETATM 4468  H1  HOH D1333      23.508  21.440  79.926  1.00  0.00      D    H  
HETATM 4469  H2  HOH D1333      22.787  19.985  80.096  1.00  0.00      D    H  
HETATM 4470  O   HOH D1334      48.682   3.667  86.255  1.00  0.00      D    O  
HETATM 4471  H1  HOH D1334      48.677   2.757  85.839  1.00  0.00      D    H  
HETATM 4472  H2  HOH D1334      49.623   3.934  86.462  1.00  0.00      D    H  
HETATM 4473  O   HOH D1335      39.705   2.278  37.796  1.00  0.00      D    O  
HETATM 4474  H1  HOH D1335      39.546   1.298  37.917  1.00  0.00      D    H  
HETATM 4475  H2  HOH D1335      40.658   2.490  38.013  1.00  0.00      D    H  
HETATM 4476  O   HOH D1336      10.549  33.134  41.424  1.00  0.00      D    O  
HETATM 4477  H1  HOH D1336       9.762  32.644  41.799  1.00  0.00      D    H  
HETATM 4478  H2  HOH D1336      10.996  32.565  40.733  1.00  0.00      D    H  
HETATM 4479  O   HOH D1337       4.151  22.154  40.007  1.00  0.00      D    O  
HETATM 4480  H1  HOH D1337       3.304  21.666  39.796  1.00  0.00      D    H  
HETATM 4481  H2  HOH D1337       4.739  22.166  39.198  1.00  0.00      D    H  
HETATM 4482  O   HOH D1338       4.917  22.610  99.864  1.00  0.00      D    O  
HETATM 4483  H1  HOH D1338       4.821  21.813 100.460  1.00  0.00      D    H  
HETATM 4484  H2  HOH D1338       5.595  22.417  99.156  1.00  0.00      D    H  
HETATM 4485  O   HOH D1339      42.341  32.695  28.637  1.00  0.00      D    O  
HETATM 4486  H1  HOH D1339      41.939  32.892  29.531  1.00  0.00      D    H  
HETATM 4487  H2  HOH D1339      42.322  31.709  28.472  1.00  0.00      D    H  
HETATM 4488  O   HOH D1340      41.810  29.073  21.007  1.00  0.00      D    O  
HETATM 4489  H1  HOH D1340      40.878  29.410  20.877  1.00  0.00      D    H  
HETATM 4490  H2  HOH D1340      41.781  28.121  21.311  1.00  0.00      D    H  
HETATM 4491  O   HOH D1341      24.128  18.601  36.123  1.00  0.00      D    O  
HETATM 4492  H1  HOH D1341      24.864  17.992  35.826  1.00  0.00      D    H  
HETATM 4493  H2  HOH D1341      23.823  18.334  37.037  1.00  0.00      D    H  
HETATM 4494  O   HOH D1342       4.168  28.153 117.891  1.00  0.00      D    O  
HETATM 4495  H1  HOH D1342       4.090  27.862 118.845  1.00  0.00      D    H  
HETATM 4496  H2  HOH D1342       4.072  29.147 117.837  1.00  0.00      D    H  
HETATM 4497  O   HOH D1343      11.574  20.331  27.639  1.00  0.00      D    O  
HETATM 4498  H1  HOH D1343      11.509  21.291  27.364  1.00  0.00      D    H  
HETATM 4499  H2  HOH D1343      12.427  20.184  28.138  1.00  0.00      D    H  
HETATM 4500  O   HOH D1344      43.685   5.465  83.857  1.00  0.00      D    O  
HETATM 4501  H1  HOH D1344      43.883   6.385  83.519  1.00  0.00      D    H  
HETATM 4502  H2  HOH D1344      43.855   5.427  84.841  1.00  0.00      D    H  
HETATM 4503  O   HOH D1345       3.314   4.495   7.098  1.00  0.00      D    O  
HETATM 4504  H1  HOH D1345       4.038   4.403   6.414  1.00  0.00      D    H  
HETATM 4505  H2  HOH D1345       2.797   3.641   7.152  1.00  0.00      D    H  
HETATM 4506  O   HOH D1346      17.139   7.104  60.821  1.00  0.00      D    O  
HETATM 4507  H1  HOH D1346      17.157   6.276  60.261  1.00  0.00      D    H  
HETATM 4508  H2  HOH D1346      16.506   6.976  61.585  1.00  0.00      D    H  
HETATM 4509  O   HOH D1347       2.239   8.743  81.792  1.00  0.00      D    O  
HETATM 4510  H1  HOH D1347       1.308   8.641  81.442  1.00  0.00      D    H  
HETATM 4511  H2  HOH D1347       2.480   9.713  81.820  1.00  0.00      D    H  
HETATM 4512  O   HOH D1348      39.761  20.166  91.470  1.00  0.00      D    O  
HETATM 4513  H1  HOH D1348      40.323  19.920  90.679  1.00  0.00      D    H  
HETATM 4514  H2  HOH D1348      40.352  20.329  92.260  1.00  0.00      D    H  
HETATM 4515  O   HOH D1349      34.456  21.933  76.163  1.00  0.00      D    O  
HETATM 4516  H1  HOH D1349      34.372  21.875  77.158  1.00  0.00      D    H  
HETATM 4517  H2  HOH D1349      34.701  21.035  75.797  1.00  0.00      D    H  
HETATM 4518  O   HOH D1350      25.026   7.271  85.167  1.00  0.00      D    O  
HETATM 4519  H1  HOH D1350      25.776   6.644  84.954  1.00  0.00      D    H  
HETATM 4520  H2  HOH D1350      24.199   6.746  85.365  1.00  0.00      D    H  
HETATM 4521  O   HOH D1351       4.683  39.279  49.187  1.00  0.00      D    O  
HETATM 4522  H1  HOH D1351       4.060  39.999  48.880  1.00  0.00      D    H  
HETATM 4523  H2  HOH D1351       4.152  38.497  49.515  1.00  0.00      D    H  
HETATM 4524  O   HOH D1352      23.246  10.139  41.244  1.00  0.00      D    O  
HETATM 4525  H1  HOH D1352      23.457  10.197  42.220  1.00  0.00      D    H  
HETATM 4526  H2  HOH D1352      22.593   9.398  41.088  1.00  0.00      D    H  
HETATM 4527  O   HOH D1353      34.237  38.835 104.950  1.00  0.00      D    O  
HETATM 4528  H1  HOH D1353      33.930  39.530 105.600  1.00  0.00      D    H  
HETATM 4529  H2  HOH D1353      33.982  37.929 105.287  1.00  0.00      D    H  
HETATM 4530  O   HOH D1354      26.483  30.104  31.296  1.00  0.00      D    O  
HETATM 4531  H1  HOH D1354      26.326  29.145  31.059  1.00  0.00      D    H  
HETATM 4532  H2  HOH D1354      25.867  30.369  32.038  1.00  0.00      D    H  
HETATM 4533  O   HOH D1355      22.545  29.143  13.721  1.00  0.00      D    O  
HETATM 4534  H1  HOH D1355      21.840  29.852  13.725  1.00  0.00      D    H  
HETATM 4535  H2  HOH D1355      22.929  29.049  14.639  1.00  0.00      D    H  
HETATM 4536  O   HOH D1356      44.356  12.439  47.055  1.00  0.00      D    O  
HETATM 4537  H1  HOH D1356      44.707  13.332  47.336  1.00  0.00      D    H  
HETATM 4538  H2  HOH D1356      43.847  12.029  47.812  1.00  0.00      D    H  
HETATM 4539  O   HOH D1357      30.256  14.032  12.969  1.00  0.00      D    O  
HETATM 4540  H1  HOH D1357      30.661  13.870  13.868  1.00  0.00      D    H  
HETATM 4541  H2  HOH D1357      30.974  14.019  12.272  1.00  0.00      D    H  
HETATM 4542  O   HOH D1358       4.192  26.019  34.047  1.00  0.00      D    O  
HETATM 4543  H1  HOH D1358       5.107  25.737  33.758  1.00  0.00      D    H  
HETATM 4544  H2  HOH D1358       4.041  25.739  34.995  1.00  0.00      D    H  
HETATM 4545  O   HOH D1359      16.181  37.209  79.977  1.00  0.00      D    O  
HETATM 4546  H1  HOH D1359      17.070  37.011  80.391  1.00  0.00      D    H  
HETATM 4547  H2  HOH D1359      15.826  38.068  80.346  1.00  0.00      D    H  
HETATM 4548  O   HOH D1360      45.582  26.089   3.358  1.00  0.00      D    O  
HETATM 4549  H1  HOH D1360      46.423  25.655   3.681  1.00  0.00      D    H  
HETATM 4550  H2  HOH D1360      44.830  25.432   3.402  1.00  0.00      D    H  
HETATM 4551  O   HOH D1361       6.974   5.958  17.582  1.00  0.00      D    O  
HETATM 4552  H1  HOH D1361       6.254   6.337  18.163  1.00  0.00      D    H  
HETATM 4553  H2  HOH D1361       7.611   6.684  17.325  1.00  0.00      D    H  
HETATM 4554  O   HOH D1362      26.758   0.142   8.154  1.00  0.00      D    O  
HETATM 4555  H1  HOH D1362      26.999   1.083   7.918  1.00  0.00      D    H  
HETATM 4556  H2  HOH D1362      25.804  -0.030   7.906  1.00  0.00      D    H  
HETATM 4557  O   HOH D1363      14.448  40.457  40.012  1.00  0.00      D    O  
HETATM 4558  H1  HOH D1363      14.301  39.845  40.789  1.00  0.00      D    H  
HETATM 4559  H2  HOH D1363      15.428  40.618  39.895  1.00  0.00      D    H  
HETATM 4560  O   HOH D1364      28.461  25.248  16.256  1.00  0.00      D    O  
HETATM 4561  H1  HOH D1364      28.734  24.286  16.258  1.00  0.00      D    H  
HETATM 4562  H2  HOH D1364      29.270  25.824  16.131  1.00  0.00      D    H  
HETATM 4563  O   HOH D1365      31.470   9.260  16.274  1.00  0.00      D    O  
HETATM 4564  H1  HOH D1365      30.557   8.998  16.586  1.00  0.00      D    H  
HETATM 4565  H2  HOH D1365      31.428  10.158  15.835  1.00  0.00      D    H  
HETATM 4566  O   HOH D1366      11.120  23.496  69.388  1.00  0.00      D    O  
HETATM 4567  H1  HOH D1366      11.735  24.267  69.554  1.00  0.00      D    H  
HETATM 4568  H2  HOH D1366      10.631  23.640  68.528  1.00  0.00      D    H  
HETATM 4569  O   HOH D1367      16.784   0.855  30.611  1.00  0.00      D    O  
HETATM 4570  H1  HOH D1367      16.332   0.307  29.908  1.00  0.00      D    H  
HETATM 4571  H2  HOH D1367      17.389   1.522  30.176  1.00  0.00      D    H  
HETATM 4572  O   HOH D1368      24.358  24.138  85.819  1.00  0.00      D    O  
HETATM 4573  H1  HOH D1368      25.015  24.797  86.184  1.00  0.00      D    H  
HETATM 4574  H2  HOH D1368      23.570  24.625  85.444  1.00  0.00      D    H  
HETATM 4575  O   HOH D1369      37.168   2.610  19.363  1.00  0.00      D    O  
HETATM 4576  H1  HOH D1369      36.583   2.431  20.154  1.00  0.00      D    H  
HETATM 4577  H2  HOH D1369      37.181   1.805  18.769  1.00  0.00      D    H  
HETATM 4578  O   HOH D1370      40.292  33.203 103.585  1.00  0.00      D    O  
HETATM 4579  H1  HOH D1370      40.231  34.201 103.561  1.00  0.00      D    H  
HETATM 4580  H2  HOH D1370      39.801  32.858 104.385  1.00  0.00      D    H  
HETATM 4581  O   HOH D1371      40.294  42.253 101.563  1.00  0.00      D    O  
HETATM 4582  H1  HOH D1371      39.932  42.717 102.371  1.00  0.00      D    H  
HETATM 4583  H2  HOH D1371      39.940  41.318 101.528  1.00  0.00      D    H  
HETATM 4584  O   HOH D1372       2.078  19.971  36.124  1.00  0.00      D    O  
HETATM 4585  H1  HOH D1372       2.583  19.291  35.592  1.00  0.00      D    H  
HETATM 4586  H2  HOH D1372       2.211  20.876  35.720  1.00  0.00      D    H  
HETATM 4587  O   HOH D1373      15.676  25.213   5.578  1.00  0.00      D    O  
HETATM 4588  H1  HOH D1373      15.799  24.221   5.607  1.00  0.00      D    H  
HETATM 4589  H2  HOH D1373      16.269  25.643   6.259  1.00  0.00      D    H  
HETATM 4590  O   HOH D1374      20.254  14.339  72.128  1.00  0.00      D    O  
HETATM 4591  H1  HOH D1374      21.212  14.393  71.846  1.00  0.00      D    H  
HETATM 4592  H2  HOH D1374      20.149  14.747  73.035  1.00  0.00      D    H  
HETATM 4593  O   HOH D1375      19.510  11.420 109.342  1.00  0.00      D    O  
HETATM 4594  H1  HOH D1375      19.806  10.658 109.918  1.00  0.00      D    H  
HETATM 4595  H2  HOH D1375      18.746  11.126 108.767  1.00  0.00      D    H  
HETATM 4596  O   HOH D1376      43.596  11.600  35.582  1.00  0.00      D    O  
HETATM 4597  H1  HOH D1376      43.730  11.875  36.534  1.00  0.00      D    H  
HETATM 4598  H2  HOH D1376      42.978  12.246  35.132  1.00  0.00      D    H  
HETATM 4599  O   HOH D1377       4.908  37.647  35.017  1.00  0.00      D    O  
HETATM 4600  H1  HOH D1377       5.010  37.329  35.960  1.00  0.00      D    H  
HETATM 4601  H2  HOH D1377       3.978  37.458  34.701  1.00  0.00      D    H  
HETATM 4602  O   HOH D1378      15.388   5.601 117.666  1.00  0.00      D    O  
HETATM 4603  H1  HOH D1378      14.546   5.218 117.284  1.00  0.00      D    H  
HETATM 4604  H2  HOH D1378      15.490   5.300 118.615  1.00  0.00      D    H  
HETATM 4605  O   HOH D1379       5.681  37.359 101.312  1.00  0.00      D    O  
HETATM 4606  H1  HOH D1379       6.422  37.391 101.983  1.00  0.00      D    H  
HETATM 4607  H2  HOH D1379       4.844  37.038 101.756  1.00  0.00      D    H  
HETATM 4608  O   HOH D1380      44.058   8.964   9.518  1.00  0.00      D    O  
HETATM 4609  H1  HOH D1380      44.225   8.020   9.235  1.00  0.00      D    H  
HETATM 4610  H2  HOH D1380      43.796   9.509   8.721  1.00  0.00      D    H  
HETATM 4611  O   HOH D1381       9.254  22.900  14.736  1.00  0.00      D    O  
HETATM 4612  H1  HOH D1381      10.022  23.480  14.464  1.00  0.00      D    H  
HETATM 4613  H2  HOH D1381       9.471  21.944  14.538  1.00  0.00      D    H  
HETATM 4614  O   HOH D1382      26.212  20.603 103.517  1.00  0.00      D    O  
HETATM 4615  H1  HOH D1382      25.779  21.236 102.875  1.00  0.00      D    H  
HETATM 4616  H2  HOH D1382      26.878  20.037 103.030  1.00  0.00      D    H  
HETATM 4617  O   HOH D1383      12.396  19.731  15.825  1.00  0.00      D    O  
HETATM 4618  H1  HOH D1383      12.130  18.945  16.384  1.00  0.00      D    H  
HETATM 4619  H2  HOH D1383      13.392  19.820  15.828  1.00  0.00      D    H  
HETATM 4620  O   HOH D1384       9.559  20.068  34.091  1.00  0.00      D    O  
HETATM 4621  H1  HOH D1384       9.526  21.047  34.294  1.00  0.00      D    H  
HETATM 4622  H2  HOH D1384       9.300  19.550  34.907  1.00  0.00      D    H  
HETATM 4623  O   HOH D1385      16.975  21.362  13.747  1.00  0.00      D    O  
HETATM 4624  H1  HOH D1385      16.876  22.281  13.367  1.00  0.00      D    H  
HETATM 4625  H2  HOH D1385      17.566  20.817  13.153  1.00  0.00      D    H  
HETATM 4626  O   HOH D1386      42.673  41.845  34.568  1.00  0.00      D    O  
HETATM 4627  H1  HOH D1386      42.323  40.931  34.776  1.00  0.00      D    H  
HETATM 4628  H2  HOH D1386      41.914  42.495  34.543  1.00  0.00      D    H  
HETATM 4629  O   HOH D1387       0.579  25.733  20.713  1.00  0.00      D    O  
HETATM 4630  H1  HOH D1387       0.220  25.048  20.078  1.00  0.00      D    H  
HETATM 4631  H2  HOH D1387       0.409  25.437  21.653  1.00  0.00      D    H  
HETATM 4632  O   HOH D1388      13.252  13.816  45.364  1.00  0.00      D    O  
HETATM 4633  H1  HOH D1388      12.423  13.804  45.924  1.00  0.00      D    H  
HETATM 4634  H2  HOH D1388      14.007  13.410  45.878  1.00  0.00      D    H  
HETATM 4635  O   HOH D1389      11.454   9.281 112.025  1.00  0.00      D    O  
HETATM 4636  H1  HOH D1389      12.415   9.560 112.043  1.00  0.00      D    H  
HETATM 4637  H2  HOH D1389      11.102   9.240 112.959  1.00  0.00      D    H  
HETATM 4638  O   HOH D1390      32.661   4.754  68.638  1.00  0.00      D    O  
HETATM 4639  H1  HOH D1390      32.059   4.209  69.221  1.00  0.00      D    H  
HETATM 4640  H2  HOH D1390      32.343   4.704  67.691  1.00  0.00      D    H  
HETATM 4641  O   HOH D1391      15.802  10.067  47.526  1.00  0.00      D    O  
HETATM 4642  H1  HOH D1391      15.425   9.591  48.320  1.00  0.00      D    H  
HETATM 4643  H2  HOH D1391      15.578   9.559  46.694  1.00  0.00      D    H  
HETATM 4644  O   HOH D1392      37.279  36.643  20.673  1.00  0.00      D    O  
HETATM 4645  H1  HOH D1392      36.895  36.954  21.542  1.00  0.00      D    H  
HETATM 4646  H2  HOH D1392      38.278  36.651  20.728  1.00  0.00      D    H  
HETATM 4647  O   HOH D1393      29.516   4.371   6.767  1.00  0.00      D    O  
HETATM 4648  H1  HOH D1393      29.971   4.486   7.650  1.00  0.00      D    H  
HETATM 4649  H2  HOH D1393      30.051   3.751   6.194  1.00  0.00      D    H  
HETATM 4650  O   HOH D1394      42.883  41.426 112.398  1.00  0.00      D    O  
HETATM 4651  H1  HOH D1394      43.826  41.660 112.162  1.00  0.00      D    H  
HETATM 4652  H2  HOH D1394      42.256  41.944 111.817  1.00  0.00      D    H  
HETATM 4653  O   HOH D1395      12.624  41.333   6.977  1.00  0.00      D    O  
HETATM 4654  H1  HOH D1395      13.272  41.906   6.475  1.00  0.00      D    H  
HETATM 4655  H2  HOH D1395      12.476  41.715   7.888  1.00  0.00      D    H  
HETATM 4656  O   HOH D1396      46.908  20.986  85.049  1.00  0.00      D    O  
HETATM 4657  H1  HOH D1396      46.151  21.007  84.397  1.00  0.00      D    H  
HETATM 4658  H2  HOH D1396      47.231  20.045  85.155  1.00  0.00      D    H  
HETATM 4659  O   HOH D1397      20.935  31.385  24.033  1.00  0.00      D    O  
HETATM 4660  H1  HOH D1397      20.616  31.304  23.089  1.00  0.00      D    H  
HETATM 4661  H2  HOH D1397      21.563  30.634  24.238  1.00  0.00      D    H  
HETATM 4662  O   HOH D1398       0.304  12.322  87.696  1.00  0.00      D    O  
HETATM 4663  H1  HOH D1398       0.082  12.103  88.646  1.00  0.00      D    H  
HETATM 4664  H2  HOH D1398       1.181  12.802  87.661  1.00  0.00      D    H  
HETATM 4665  O   HOH D1399      33.700   1.446  95.408  1.00  0.00      D    O  
HETATM 4666  H1  HOH D1399      33.090   2.232  95.304  1.00  0.00      D    H  
HETATM 4667  H2  HOH D1399      33.186   0.602  95.254  1.00  0.00      D    H  
HETATM 4668  O   HOH D1400      14.091  13.577  91.445  1.00  0.00      D    O  
HETATM 4669  H1  HOH D1400      14.704  13.525  92.233  1.00  0.00      D    H  
HETATM 4670  H2  HOH D1400      13.934  12.658  91.083  1.00  0.00      D    H  
HETATM 4671  O   HOH D1401      27.260  26.667  43.432  1.00  0.00      D    O  
HETATM 4672  H1  HOH D1401      26.938  27.468  42.927  1.00  0.00      D    H  
HETATM 4673  H2  HOH D1401      27.781  26.964  44.231  1.00  0.00      D    H  
HETATM 4674  O   HOH D1402      32.259   6.675  40.805  1.00  0.00      D    O  
HETATM 4675  H1  HOH D1402      32.194   6.979  41.756  1.00  0.00      D    H  
HETATM 4676  H2  HOH D1402      31.632   5.910  40.656  1.00  0.00      D    H  
HETATM 4677  O   HOH D1403      31.376  31.617  68.604  1.00  0.00      D    O  
HETATM 4678  H1  HOH D1403      32.354  31.508  68.422  1.00  0.00      D    H  
HETATM 4679  H2  HOH D1403      30.860  31.440  67.766  1.00  0.00      D    H  
HETATM 4680  O   HOH D1404       8.256  27.977  66.102  1.00  0.00      D    O  
HETATM 4681  H1  HOH D1404       8.880  28.409  66.753  1.00  0.00      D    H  
HETATM 4682  H2  HOH D1404       8.121  27.019  66.356  1.00  0.00      D    H  
HETATM 4683  O   HOH D1405      20.701  21.571  56.325  1.00  0.00      D    O  
HETATM 4684  H1  HOH D1405      20.678  22.101  57.172  1.00  0.00      D    H  
HETATM 4685  H2  HOH D1405      20.263  20.684  56.474  1.00  0.00      D    H  
HETATM 4686  O   HOH D1406      26.621   0.494  81.148  1.00  0.00      D    O  
HETATM 4687  H1  HOH D1406      26.751  -0.379  81.619  1.00  0.00      D    H  
HETATM 4688  H2  HOH D1406      27.305   0.589  80.426  1.00  0.00      D    H  
HETATM 4689  O   HOH D1407      30.783  38.916  41.529  1.00  0.00      D    O  
HETATM 4690  H1  HOH D1407      31.104  38.228  42.179  1.00  0.00      D    H  
HETATM 4691  H2  HOH D1407      31.338  39.743  41.618  1.00  0.00      D    H  
HETATM 4692  O   HOH D1408      19.072   7.957 118.068  1.00  0.00      D    O  
HETATM 4693  H1  HOH D1408      18.833   7.991 119.039  1.00  0.00      D    H  
HETATM 4694  H2  HOH D1408      18.240   8.035 117.518  1.00  0.00      D    H  
HETATM 4695  O   HOH D1409      30.512   8.485  30.011  1.00  0.00      D    O  
HETATM 4696  H1  HOH D1409      30.748   8.783  29.086  1.00  0.00      D    H  
HETATM 4697  H2  HOH D1409      29.701   7.901  29.976  1.00  0.00      D    H  
HETATM 4698  O   HOH D1410       5.823  23.465  66.646  1.00  0.00      D    O  
HETATM 4699  H1  HOH D1410       5.936  23.208  67.606  1.00  0.00      D    H  
HETATM 4700  H2  HOH D1410       5.375  22.720  66.152  1.00  0.00      D    H  
HETATM 4701  O   HOH D1411      13.968  26.143  24.855  1.00  0.00      D    O  
HETATM 4702  H1  HOH D1411      14.251  27.102  24.881  1.00  0.00      D    H  
HETATM 4703  H2  HOH D1411      13.278  26.018  24.143  1.00  0.00      D    H  
HETATM 4704  O   HOH D1412      19.557  16.283  70.269  1.00  0.00      D    O  
HETATM 4705  H1  HOH D1412      19.766  15.939  69.354  1.00  0.00      D    H  
HETATM 4706  H2  HOH D1412      19.754  15.572  70.945  1.00  0.00      D    H  
HETATM 4707  O   HOH D1413      45.531   5.971  71.561  1.00  0.00      D    O  
HETATM 4708  H1  HOH D1413      44.989   5.815  70.736  1.00  0.00      D    H  
HETATM 4709  H2  HOH D1413      46.504   5.953  71.330  1.00  0.00      D    H  
HETATM 4710  O   HOH D1414       5.790  26.334 103.237  1.00  0.00      D    O  
HETATM 4711  H1  HOH D1414       5.228  25.845 102.570  1.00  0.00      D    H  
HETATM 4712  H2  HOH D1414       5.325  27.176 103.511  1.00  0.00      D    H  
HETATM 4713  O   HOH D1415      43.437  17.706  68.324  1.00  0.00      D    O  
HETATM 4714  H1  HOH D1415      43.186  18.420  67.670  1.00  0.00      D    H  
HETATM 4715  H2  HOH D1415      44.433  17.665  68.405  1.00  0.00      D    H  
HETATM 4716  O   HOH D1416      43.423   5.635  15.183  1.00  0.00      D    O  
HETATM 4717  H1  HOH D1416      43.688   4.952  14.502  1.00  0.00      D    H  
HETATM 4718  H2  HOH D1416      43.332   6.528  14.742  1.00  0.00      D    H  
HETATM 4719  O   HOH D1417      25.682  40.404  72.078  1.00  0.00      D    O  
HETATM 4720  H1  HOH D1417      25.333  41.292  71.781  1.00  0.00      D    H  
HETATM 4721  H2  HOH D1417      25.651  40.350  73.076  1.00  0.00      D    H  
HETATM 4722  O   HOH D1418      29.830  33.542  85.124  1.00  0.00      D    O  
HETATM 4723  H1  HOH D1418      29.938  34.412  84.642  1.00  0.00      D    H  
HETATM 4724  H2  HOH D1418      29.931  33.691  86.108  1.00  0.00      D    H  
HETATM 4725  O   HOH D1419      48.600  11.229  75.519  1.00  0.00      D    O  
HETATM 4726  H1  HOH D1419      49.385  11.443  74.938  1.00  0.00      D    H  
HETATM 4727  H2  HOH D1419      48.894  11.192  76.475  1.00  0.00      D    H  
HETATM 4728  O   HOH D1420      22.315  41.593  71.911  1.00  0.00      D    O  
HETATM 4729  H1  HOH D1420      23.140  42.137  71.764  1.00  0.00      D    H  
HETATM 4730  H2  HOH D1420      22.174  41.461  72.893  1.00  0.00      D    H  
HETATM 4731  O   HOH D1421      44.067  20.425 118.086  1.00  0.00      D    O  
HETATM 4732  H1  HOH D1421      44.157  20.550 119.074  1.00  0.00      D    H  
HETATM 4733  H2  HOH D1421      44.819  20.892 117.621  1.00  0.00      D    H  
HETATM 4734  O   HOH D1422      34.094  10.518  29.651  1.00  0.00      D    O  
HETATM 4735  H1  HOH D1422      34.231  10.757  28.690  1.00  0.00      D    H  
HETATM 4736  H2  HOH D1422      34.101  11.350  30.206  1.00  0.00      D    H  
HETATM 4737  O   HOH D1423      19.693  40.840 112.810  1.00  0.00      D    O  
HETATM 4738  H1  HOH D1423      19.135  40.595 112.017  1.00  0.00      D    H  
HETATM 4739  H2  HOH D1423      19.099  41.017 113.594  1.00  0.00      D    H  
HETATM 4740  O   HOH D1424      42.472  24.472  45.758  1.00  0.00      D    O  
HETATM 4741  H1  HOH D1424      41.605  24.399  46.251  1.00  0.00      D    H  
HETATM 4742  H2  HOH D1424      42.961  25.290  46.062  1.00  0.00      D    H  
HETATM 4743  O   HOH D1425      40.149  12.891  77.717  1.00  0.00      D    O  
HETATM 4744  H1  HOH D1425      40.801  12.584  78.411  1.00  0.00      D    H  
HETATM 4745  H2  HOH D1425      39.640  12.105  77.367  1.00  0.00      D    H  
HETATM 4746  O   HOH D1426      11.612  18.495  76.410  1.00  0.00      D    O  
HETATM 4747  H1  HOH D1426      12.541  18.514  76.041  1.00  0.00      D    H  
HETATM 4748  H2  HOH D1426      11.353  17.551  76.614  1.00  0.00      D    H  
HETATM 4749  O   HOH D1427      21.667   6.176  42.573  1.00  0.00      D    O  
HETATM 4750  H1  HOH D1427      21.777   6.992  42.006  1.00  0.00      D    H  
HETATM 4751  H2  HOH D1427      21.051   5.534  42.116  1.00  0.00      D    H  
HETATM 4752  O   HOH D1428       6.781  22.335   7.812  1.00  0.00      D    O  
HETATM 4753  H1  HOH D1428       6.019  21.687   7.813  1.00  0.00      D    H  
HETATM 4754  H2  HOH D1428       6.457  23.231   7.511  1.00  0.00      D    H  
HETATM 4755  O   HOH D1429      12.801  26.536  65.393  1.00  0.00      D    O  
HETATM 4756  H1  HOH D1429      12.746  26.405  64.403  1.00  0.00      D    H  
HETATM 4757  H2  HOH D1429      12.716  25.652  65.852  1.00  0.00      D    H  
HETATM 4758  O   HOH D1430      48.252  28.628  13.584  1.00  0.00      D    O  
HETATM 4759  H1  HOH D1430      47.767  29.444  13.897  1.00  0.00      D    H  
HETATM 4760  H2  HOH D1430      48.642  28.798  12.679  1.00  0.00      D    H  
HETATM 4761  O   HOH D1431      29.394  22.982  80.890  1.00  0.00      D    O  
HETATM 4762  H1  HOH D1431      29.987  22.491  81.528  1.00  0.00      D    H  
HETATM 4763  H2  HOH D1431      29.952  23.561  80.295  1.00  0.00      D    H  
HETATM 4764  O   HOH D1432      26.254  27.771  74.896  1.00  0.00      D    O  
HETATM 4765  H1  HOH D1432      26.239  28.753  75.082  1.00  0.00      D    H  
HETATM 4766  H2  HOH D1432      27.133  27.521  74.490  1.00  0.00      D    H  
HETATM 4767  O   HOH D1433      44.747  13.378  68.333  1.00  0.00      D    O  
HETATM 4768  H1  HOH D1433      45.614  13.876  68.352  1.00  0.00      D    H  
HETATM 4769  H2  HOH D1433      44.651  12.842  69.171  1.00  0.00      D    H  
HETATM 4770  O   HOH D1434      41.591  10.959  96.724  1.00  0.00      D    O  
HETATM 4771  H1  HOH D1434      41.406  11.925  96.905  1.00  0.00      D    H  
HETATM 4772  H2  HOH D1434      40.870  10.400  97.132  1.00  0.00      D    H  
HETATM 4773  O   HOH D1435      13.366  38.271 101.564  1.00  0.00      D    O  
HETATM 4774  H1  HOH D1435      13.351  37.311 101.286  1.00  0.00      D    H  
HETATM 4775  H2  HOH D1435      12.428  38.608 101.649  1.00  0.00      D    H  
HETATM 4776  O   HOH D1436      46.268  10.540  83.621  1.00  0.00      D    O  
HETATM 4777  H1  HOH D1436      45.850  11.208  84.235  1.00  0.00      D    H  
HETATM 4778  H2  HOH D1436      47.090  10.933  83.208  1.00  0.00      D    H  
HETATM 4779  O   HOH D1437      46.877  18.165  89.484  1.00  0.00      D    O  
HETATM 4780  H1  HOH D1437      46.269  17.403  89.703  1.00  0.00      D    H  
HETATM 4781  H2  HOH D1437      47.786  17.986  89.862  1.00  0.00      D    H  
HETATM 4782  O   HOH D1438       8.616  36.956  78.964  1.00  0.00      D    O  
HETATM 4783  H1  HOH D1438       8.302  37.468  79.763  1.00  0.00      D    H  
HETATM 4784  H2  HOH D1438       8.038  37.178  78.178  1.00  0.00      D    H  
HETATM 4785  O   HOH D1439      42.369  42.739  97.352  1.00  0.00      D    O  
HETATM 4786  H1  HOH D1439      42.560  42.642  96.375  1.00  0.00      D    H  
HETATM 4787  H2  HOH D1439      42.767  41.967  97.847  1.00  0.00      D    H  
HETATM 4788  O   HOH D1440      25.006  27.669 117.423  1.00  0.00      D    O  
HETATM 4789  H1  HOH D1440      24.657  27.764 118.355  1.00  0.00      D    H  
HETATM 4790  H2  HOH D1440      25.650  26.905 117.385  1.00  0.00      D    H  
HETATM 4791  O   HOH D1441       9.262  41.048 115.474  1.00  0.00      D    O  
HETATM 4792  H1  HOH D1441       9.708  40.424 114.832  1.00  0.00      D    H  
HETATM 4793  H2  HOH D1441       9.899  41.279 116.209  1.00  0.00      D    H  
HETATM 4794  O   HOH D1442      10.879  27.661  61.421  1.00  0.00      D    O  
HETATM 4795  H1  HOH D1442      10.425  28.373  61.956  1.00  0.00      D    H  
HETATM 4796  H2  HOH D1442      10.295  27.398  60.652  1.00  0.00      D    H  
HETATM 4797  O   HOH D1443      16.932  24.159  31.846  1.00  0.00      D    O  
HETATM 4798  H1  HOH D1443      16.561  24.987  32.268  1.00  0.00      D    H  
HETATM 4799  H2  HOH D1443      17.596  23.739  32.465  1.00  0.00      D    H  
HETATM 4800  O   HOH D1444       2.880   0.640   3.359  1.00  0.00      D    O  
HETATM 4801  H1  HOH D1444       3.408   1.460   3.580  1.00  0.00      D    H  
HETATM 4802  H2  HOH D1444       1.903   0.845   3.425  1.00  0.00      D    H  
HETATM 4803  O   HOH D1445      11.118   3.730  91.041  1.00  0.00      D    O  
HETATM 4804  H1  HOH D1445      11.962   4.170  91.347  1.00  0.00      D    H  
HETATM 4805  H2  HOH D1445      10.428   3.795  91.762  1.00  0.00      D    H  
HETATM 4806  O   HOH D1446      32.750  17.858  76.789  1.00  0.00      D    O  
HETATM 4807  H1  HOH D1446      33.302  18.399  76.154  1.00  0.00      D    H  
HETATM 4808  H2  HOH D1446      32.342  17.087  76.301  1.00  0.00      D    H  
HETATM 4809  O   HOH D1447      48.546  12.942  36.212  1.00  0.00      D    O  
HETATM 4810  H1  HOH D1447      48.628  13.137  37.189  1.00  0.00      D    H  
HETATM 4811  H2  HOH D1447      49.366  13.262  35.738  1.00  0.00      D    H  
HETATM 4812  O   HOH D1448       0.832  34.247  57.337  1.00  0.00      D    O  
HETATM 4813  H1  HOH D1448       0.547  33.812  56.483  1.00  0.00      D    H  
HETATM 4814  H2  HOH D1448       1.444  35.011  57.135  1.00  0.00      D    H  
HETATM 4815  O   HOH D1449      36.939  32.766  11.518  1.00  0.00      D    O  
HETATM 4816  H1  HOH D1449      36.920  33.236  12.401  1.00  0.00      D    H  
HETATM 4817  H2  HOH D1449      37.351  31.862  11.631  1.00  0.00      D    H  
HETATM 4818  O   HOH D1450      39.231  18.666  73.323  1.00  0.00      D    O  
HETATM 4819  H1  HOH D1450      38.436  18.060  73.343  1.00  0.00      D    H  
HETATM 4820  H2  HOH D1450      38.995  19.510  72.841  1.00  0.00      D    H  
HETATM 4821  O   HOH D1451      42.819   7.193  40.454  1.00  0.00      D    O  
HETATM 4822  H1  HOH D1451      43.362   7.227  41.293  1.00  0.00      D    H  
HETATM 4823  H2  HOH D1451      42.832   8.089  40.010  1.00  0.00      D    H  
HETATM 4824  O   HOH D1452      11.478  14.722  79.321  1.00  0.00      D    O  
HETATM 4825  H1  HOH D1452      10.656  14.706  79.891  1.00  0.00      D    H  
HETATM 4826  H2  HOH D1452      12.003  13.884  79.469  1.00  0.00      D    H  
HETATM 4827  O   HOH D1453      44.921  36.233  20.874  1.00  0.00      D    O  
HETATM 4828  H1  HOH D1453      44.666  35.933  19.955  1.00  0.00      D    H  
HETATM 4829  H2  HOH D1453      45.127  37.211  20.860  1.00  0.00      D    H  
HETATM 4830  O   HOH D1454      28.184  30.091  26.629  1.00  0.00      D    O  
HETATM 4831  H1  HOH D1454      28.723  29.251  26.568  1.00  0.00      D    H  
HETATM 4832  H2  HOH D1454      28.798  30.875  26.720  1.00  0.00      D    H  
HETATM 4833  O   HOH D1455      38.308  16.884  68.912  1.00  0.00      D    O  
HETATM 4834  H1  HOH D1455      38.093  16.315  68.118  1.00  0.00      D    H  
HETATM 4835  H2  HOH D1455      38.561  17.802  68.606  1.00  0.00      D    H  
HETATM 4836  O   HOH D1456      45.216  25.781   9.280  1.00  0.00      D    O  
HETATM 4837  H1  HOH D1456      45.530  25.411   8.406  1.00  0.00      D    H  
HETATM 4838  H2  HOH D1456      44.984  25.029   9.896  1.00  0.00      D    H  
HETATM 4839  O   HOH D1457       2.545   5.244  40.182  1.00  0.00      D    O  
HETATM 4840  H1  HOH D1457       2.273   5.953  40.833  1.00  0.00      D    H  
HETATM 4841  H2  HOH D1457       3.540   5.138  40.202  1.00  0.00      D    H  
HETATM 4842  O   HOH D1458      15.747  42.083  14.470  1.00  0.00      D    O  
HETATM 4843  H1  HOH D1458      16.294  41.320  14.123  1.00  0.00      D    H  
HETATM 4844  H2  HOH D1458      15.387  42.612  13.702  1.00  0.00      D    H  
HETATM 4845  O   HOH D1459      14.276  14.689   6.399  1.00  0.00      D    O  
HETATM 4846  H1  HOH D1459      14.476  15.405   7.068  1.00  0.00      D    H  
HETATM 4847  H2  HOH D1459      14.907  14.769   5.627  1.00  0.00      D    H  
HETATM 4848  O   HOH D1460      46.119  38.388  15.660  1.00  0.00      D    O  
HETATM 4849  H1  HOH D1460      45.904  37.414  15.599  1.00  0.00      D    H  
HETATM 4850  H2  HOH D1460      45.784  38.855  14.841  1.00  0.00      D    H  
HETATM 4851  O   HOH D1461       4.434  18.886 114.469  1.00  0.00      D    O  
HETATM 4852  H1  HOH D1461       3.749  19.085 115.170  1.00  0.00      D    H  
HETATM 4853  H2  HOH D1461       5.080  18.207 114.817  1.00  0.00      D    H  
HETATM 4854  O   HOH D1462       6.082  27.078  83.885  1.00  0.00      D    O  
HETATM 4855  H1  HOH D1462       5.144  27.228  83.573  1.00  0.00      D    H  
HETATM 4856  H2  HOH D1462       6.126  26.231  84.415  1.00  0.00      D    H  
HETATM 4857  O   HOH D1463      24.564   1.486  52.771  1.00  0.00      D    O  
HETATM 4858  H1  HOH D1463      23.999   1.489  53.596  1.00  0.00      D    H  
HETATM 4859  H2  HOH D1463      24.337   0.687  52.215  1.00  0.00      D    H  
HETATM 4860  O   HOH D1464      43.811  40.360  45.110  1.00  0.00      D    O  
HETATM 4861  H1  HOH D1464      42.860  40.225  44.832  1.00  0.00      D    H  
HETATM 4862  H2  HOH D1464      44.187  41.156  44.635  1.00  0.00      D    H  
HETATM 4863  O   HOH D1465      40.387   9.215  16.267  1.00  0.00      D    O  
HETATM 4864  H1  HOH D1465      39.462   8.882  16.083  1.00  0.00      D    H  
HETATM 4865  H2  HOH D1465      40.406  10.211  16.179  1.00  0.00      D    H  
HETATM 4866  O   HOH D1466      38.809  11.246 106.065  1.00  0.00      D    O  
HETATM 4867  H1  HOH D1466      39.141  12.145 105.778  1.00  0.00      D    H  
HETATM 4868  H2  HOH D1466      38.546  11.280 107.029  1.00  0.00      D    H  
HETATM 4869  O   HOH D1467       6.524  32.398  84.473  1.00  0.00      D    O  
HETATM 4870  H1  HOH D1467       7.516  32.307  84.388  1.00  0.00      D    H  
HETATM 4871  H2  HOH D1467       6.080  31.596  84.072  1.00  0.00      D    H  
HETATM 4872  O   HOH D1468      36.777  23.221  71.829  1.00  0.00      D    O  
HETATM 4873  H1  HOH D1468      36.014  22.940  71.247  1.00  0.00      D    H  
HETATM 4874  H2  HOH D1468      37.538  23.526  71.256  1.00  0.00      D    H  
HETATM 4875  O   HOH D1469      24.920  26.637  58.457  1.00  0.00      D    O  
HETATM 4876  H1  HOH D1469      24.956  25.710  58.084  1.00  0.00      D    H  
HETATM 4877  H2  HOH D1469      24.454  27.240  57.809  1.00  0.00      D    H  
HETATM 4878  O   HOH D1470       7.932  13.978  44.531  1.00  0.00      D    O  
HETATM 4879  H1  HOH D1470       8.580  13.898  43.774  1.00  0.00      D    H  
HETATM 4880  H2  HOH D1470       7.237  14.660  44.305  1.00  0.00      D    H  
HETATM 4881  O   HOH D1471      44.652  39.233  72.019  1.00  0.00      D    O  
HETATM 4882  H1  HOH D1471      44.030  39.594  71.325  1.00  0.00      D    H  
HETATM 4883  H2  HOH D1471      44.707  39.875  72.784  1.00  0.00      D    H  
HETATM 4884  O   HOH D1472       9.246  24.137  44.273  1.00  0.00      D    O  
HETATM 4885  H1  HOH D1472      10.154  23.948  43.900  1.00  0.00      D    H  
HETATM 4886  H2  HOH D1472       8.766  23.274  44.434  1.00  0.00      D    H  
HETATM 4887  O   HOH D1473       5.863  23.113  49.327  1.00  0.00      D    O  
HETATM 4888  H1  HOH D1473       6.406  23.937  49.490  1.00  0.00      D    H  
HETATM 4889  H2  HOH D1473       5.715  23.000  48.345  1.00  0.00      D    H  
HETATM 4890  O   HOH D1474       5.183   7.020  84.921  1.00  0.00      D    O  
HETATM 4891  H1  HOH D1474       4.339   6.775  84.444  1.00  0.00      D    H  
HETATM 4892  H2  HOH D1474       5.410   6.306  85.583  1.00  0.00      D    H  
HETATM 4893  O   HOH D1475      31.420  23.199  13.671  1.00  0.00      D    O  
HETATM 4894  H1  HOH D1475      32.237  23.760  13.801  1.00  0.00      D    H  
HETATM 4895  H2  HOH D1475      31.410  22.462  14.347  1.00  0.00      D    H  
HETATM 4896  O   HOH D1476      43.863  22.633  12.562  1.00  0.00      D    O  
HETATM 4897  H1  HOH D1476      43.474  23.367  12.005  1.00  0.00      D    H  
HETATM 4898  H2  HOH D1476      44.117  21.866  11.974  1.00  0.00      D    H  
HETATM 4899  O   HOH D1477      35.218   5.632  70.951  1.00  0.00      D    O  
HETATM 4900  H1  HOH D1477      35.922   6.090  71.494  1.00  0.00      D    H  
HETATM 4901  H2  HOH D1477      34.412   6.221  70.886  1.00  0.00      D    H  
HETATM 4902  O   HOH D1478      46.238   2.123  39.218  1.00  0.00      D    O  
HETATM 4903  H1  HOH D1478      46.647   2.542  40.029  1.00  0.00      D    H  
HETATM 4904  H2  HOH D1478      45.295   1.859  39.419  1.00  0.00      D    H  
HETATM 4905  O   HOH D1479      30.087  27.107 114.200  1.00  0.00      D    O  
HETATM 4906  H1  HOH D1479      29.475  27.787 114.606  1.00  0.00      D    H  
HETATM 4907  H2  HOH D1479      31.026  27.288 114.490  1.00  0.00      D    H  
HETATM 4908  O   HOH D1480      35.289  41.859  62.496  1.00  0.00      D    O  
HETATM 4909  H1  HOH D1480      35.553  41.129  63.126  1.00  0.00      D    H  
HETATM 4910  H2  HOH D1480      36.067  42.096  61.915  1.00  0.00      D    H  
HETATM 4911  O   HOH D1481      36.036   0.520  73.947  1.00  0.00      D    O  
HETATM 4912  H1  HOH D1481      36.430   1.438  73.910  1.00  0.00      D    H  
HETATM 4913  H2  HOH D1481      35.571   0.392  74.822  1.00  0.00      D    H  
HETATM 4914  O   HOH D1482       8.851  41.649  81.932  1.00  0.00      D    O  
HETATM 4915  H1  HOH D1482       9.820  41.404  81.976  1.00  0.00      D    H  
HETATM 4916  H2  HOH D1482       8.630  42.271  82.682  1.00  0.00      D    H  
HETATM 4917  O   HOH D1483       8.476  37.441 115.353  1.00  0.00      D    O  
HETATM 4918  H1  HOH D1483       7.915  37.914 116.032  1.00  0.00      D    H  
HETATM 4919  H2  HOH D1483       9.405  37.810 115.372  1.00  0.00      D    H  
HETATM 4920  O   HOH D1484      40.090  34.986  18.097  1.00  0.00      D    O  
HETATM 4921  H1  HOH D1484      40.609  34.304  17.582  1.00  0.00      D    H  
HETATM 4922  H2  HOH D1484      40.162  35.874  17.642  1.00  0.00      D    H  
HETATM 4923  O   HOH D1485      33.592  29.854  56.089  1.00  0.00      D    O  
HETATM 4924  H1  HOH D1485      34.047  29.086  55.637  1.00  0.00      D    H  
HETATM 4925  H2  HOH D1485      34.139  30.151  56.871  1.00  0.00      D    H  
HETATM 4926  O   HOH D1486       5.444  16.727  47.551  1.00  0.00      D    O  
HETATM 4927  H1  HOH D1486       5.865  15.994  48.085  1.00  0.00      D    H  
HETATM 4928  H2  HOH D1486       4.451  16.610  47.549  1.00  0.00      D    H  
HETATM 4929  O   HOH D1487       7.178  14.426  69.851  1.00  0.00      D    O  
HETATM 4930  H1  HOH D1487       6.220  14.515  69.577  1.00  0.00      D    H  
HETATM 4931  H2  HOH D1487       7.374  13.471  70.072  1.00  0.00      D    H  
HETATM 4932  O   HOH D1488      10.745  27.063 105.701  1.00  0.00      D    O  
HETATM 4933  H1  HOH D1488      10.988  26.094 105.747  1.00  0.00      D    H  
HETATM 4934  H2  HOH D1488       9.893  27.169 105.189  1.00  0.00      D    H  
HETATM 4935  O   HOH D1489      27.552  17.661  20.345  1.00  0.00      D    O  
HETATM 4936  H1  HOH D1489      28.238  18.323  20.649  1.00  0.00      D    H
[truncated: 1,719,799 more chars]
