# Supplementary material for: ECE vs DISP Mechanisms in Anodic Electrolysis of Benzyl Alcohols: Computational Prediction of Microscopic Rate Constants
Source: J Phys Chem C Nanomater Interfaces. 2025 Aug 28;129(36):16076–96. doi: 10.1021/acs.jpcc.5c04347 (PMC12434723; doi:10.1021/acs.jpcc.5c04347)
Supplement: Supplementary file 2 [file jp5c04347_si_002.zip › example_simulation_inputs/MM_simulation_LiClO4_electrode/charge_02.pdb]

TITLE     MDANALYSIS FRAME 0: Created by PDBWriter
CRYST1   49.280   49.280  370.422  90.00  90.00 120.00 P 1           1
HETATM    1  C00 2ag A   1      43.925  17.543   3.808  1.00  0.00      A    C  
HETATM    2  O01 2ag A   1      44.909  18.539   3.920  1.00  0.00      A    O  
HETATM    3  C02 2ag A   1      44.482  19.846   3.686  1.00  0.00      A    C  
HETATM    4  C03 2ag A   1      45.507  20.790   3.494  1.00  0.00      A    C  
HETATM    5  C04 2ag A   1      45.127  22.131   3.305  1.00  0.00      A    C  
HETATM    6  C05 2ag A   1      43.800  22.479   3.468  1.00  0.00      A    C  
HETATM    7  C06 2ag A   1      43.288  23.835   3.278  1.00  0.00      A    C  
HETATM    8  O07 2ag A   1      43.149  24.448   4.541  1.00  0.00      A    O  
HETATM    9  C08 2ag A   1      42.810  21.486   3.741  1.00  0.00      A    C  
HETATM   10  C09 2ag A   1      43.146  20.139   3.678  1.00  0.00      A    C  
HETATM   11  H0A 2ag A   1      44.376  16.584   4.061  1.00  0.00      A    H  
HETATM   12  H0B 2ag A   1      43.060  17.670   4.459  1.00  0.00      A    H  
HETATM   13  H0C 2ag A   1      43.484  17.400   2.821  1.00  0.00      A    H  
HETATM   14  H0D 2ag A   1      46.521  20.419   3.512  1.00  0.00      A    H  
HETATM   15  H0E 2ag A   1      45.790  22.940   3.035  1.00  0.00      A    H  
HETATM   16  H0F 2ag A   1      42.310  23.744   2.807  1.00  0.00      A    H  
HETATM   17  H0G 2ag A   1      43.897  24.446   2.611  1.00  0.00      A    H  
HETATM   18  H0H 2ag A   1      42.915  25.335   4.312  1.00  0.00      A    H  
HETATM   19  H0I 2ag A   1      42.268  21.669   4.658  1.00  0.00      A    H  
HETATM   20  H0J 2ag A   1      42.474  19.552   3.070  1.00  0.00      A    H  
HETATM   21 Li   Li  B   1      17.279   8.652   7.590  1.00  0.00      B   LI  
HETATM   22 Li   Li  B   2      17.420   4.148  37.863  1.00  0.00      B   LI  
HETATM   23 Li   Li  B   3      18.938  14.001  65.980  1.00  0.00      B   LI  
HETATM   24 Li   Li  B   4      19.094   7.594  91.533  1.00  0.00      B   LI  
HETATM   25 Li   Li  B   5      38.411  28.803  98.070  1.00  0.00      B   LI  
HETATM   26 Li   Li  B   6      26.632  38.116  82.601  1.00  0.00      B   LI  
HETATM   27 Li   Li  B   7      34.579  10.846 116.157  1.00  0.00      B   LI  
HETATM   28 Li   Li  B   8       9.818  28.718  77.836  1.00  0.00      B   LI  
HETATM   29 Li   Li  B   9      34.571  20.064  41.041  1.00  0.00      B   LI  
HETATM   30 Li   Li  B  10      24.958  29.660 116.511  1.00  0.00      B   LI  
HETATM   31 Li   Li  B  11      39.166  24.689  86.570  1.00  0.00      B   LI  
HETATM   32 Li   Li  B  12      23.706  26.045  29.819  1.00  0.00      B   LI  
HETATM   33 Li   Li  B  13       5.673  18.865  24.465  1.00  0.00      B   LI  
HETATM   34 Li   Li  B  14      48.018   0.128 116.454  1.00  0.00      B   LI  
HETATM   35 Li   Li  B  15       0.825  26.619  94.177  1.00  0.00      B   LI  
HETATM   36 Li   Li  B  16      17.352  16.519 116.946  1.00  0.00      B   LI  
HETATM   37 Li   Li  B  17      47.766  17.687   7.925  1.00  0.00      B   LI  
HETATM   38 Li   Li  B  18      34.868  11.052  74.017  1.00  0.00      B   LI  
HETATM   39 Li   Li  B  19      19.767  16.155  84.483  1.00  0.00      B   LI  
HETATM   40 Li   Li  B  20       3.093   9.283  16.352  1.00  0.00      B   LI  
HETATM   41 Li   Li  B  21      35.298  33.085 108.499  1.00  0.00      B   LI  
HETATM   42 Li   Li  B  22      41.671  40.577  69.716  1.00  0.00      B   LI  
HETATM   43 Li   Li  B  23      36.583  32.829  48.380  1.00  0.00      B   LI  
HETATM   44 Li   Li  B  24      12.172  21.442 113.264  1.00  0.00      B   LI  
HETATM   45 Li   Li  B  25      16.321  15.485  11.678  1.00  0.00      B   LI  
HETATM   46 Li   Li  B  26      31.755  14.176  99.044  1.00  0.00      B   LI  
HETATM   47 Li   Li  B  27      17.974   1.319 103.975  1.00  0.00      B   LI  
HETATM   48 Li   Li  B  28      21.796  29.443 109.588  1.00  0.00      B   LI  
HETATM   49 Li   Li  B  29      40.837  33.275  10.031  1.00  0.00      B   LI  
HETATM   50 Li   Li  B  30      25.012  35.086  59.357  1.00  0.00      B   LI  
HETATM   51 Li   Li  B  31       3.384  33.722  44.807  1.00  0.00      B   LI  
HETATM   52 Li   Li  B  32      31.371   2.263  61.831  1.00  0.00      B   LI  
HETATM   53 Li   Li  B  33      22.530  41.837  86.185  1.00  0.00      B   LI  
HETATM   54 Li   Li  B  34       0.359  13.726 116.650  1.00  0.00      B   LI  
HETATM   55 Li   Li  B  35      30.845  41.173 115.774  1.00  0.00      B   LI  
HETATM   56 Li   Li  B  36      23.384  10.206  32.271  1.00  0.00      B   LI  
HETATM   57 Li   Li  B  37       7.925   7.202   3.818  1.00  0.00      B   LI  
HETATM   58 Li   Li  B  38       9.375   7.059  41.555  1.00  0.00      B   LI  
HETATM   59 Li   Li  B  39       8.351  36.029  34.447  1.00  0.00      B   LI  
HETATM   60 Li   Li  B  40       1.266  28.370   7.601  1.00  0.00      B   LI  
HETATM   61 Li   Li  B  41      42.399  25.236  63.050  1.00  0.00      B   LI  
HETATM   62 Li   Li  B  42      21.548  42.013  66.358  1.00  0.00      B   LI  
HETATM   63 Li   Li  B  43      41.562  39.620   8.030  1.00  0.00      B   LI  
HETATM   64 Li   Li  B  44      13.018  38.774  95.025  1.00  0.00      B   LI  
HETATM   65 Li   Li  B  45      12.482  28.827 110.589  1.00  0.00      B   LI  
HETATM   66 Li   Li  B  46      31.031  30.991  29.972  1.00  0.00      B   LI  
HETATM   67 Li   Li  B  47      19.440  27.618  54.937  1.00  0.00      B   LI  
HETATM   68 Li   Li  B  48       8.016  22.291  69.682  1.00  0.00      B   LI  
HETATM   69 Li   Li  B  49       9.806  35.231  81.517  1.00  0.00      B   LI  
HETATM   70 Li   Li  B  50      25.217  23.135   7.259  1.00  0.00      B   LI  
HETATM   71 Li   Li  B  51      23.398  17.685  67.221  1.00  0.00      B   LI  
HETATM   72 Li   Li  B  52       3.205   9.173  79.477  1.00  0.00      B   LI  
HETATM   73 Li   Li  B  53      38.971  27.226  17.466  1.00  0.00      B   LI  
HETATM   74 Li   Li  B  54      20.206  29.444   4.221  1.00  0.00      B   LI  
HETATM   75 Li   Li  B  55      11.887  38.983  32.714  1.00  0.00      B   LI  
HETATM   76 Li   Li  B  56      10.662  24.656 115.968  1.00  0.00      B   LI  
HETATM   77 Li   Li  B  57       2.870  20.660  93.035  1.00  0.00      B   LI  
HETATM   78 Li   Li  B  58      35.568  38.336 116.138  1.00  0.00      B   LI  
HETATM   79 Li   Li  B  59       1.574  39.724  13.356  1.00  0.00      B   LI  
HETATM   80 Li   Li  B  60      41.617  24.657 116.101  1.00  0.00      B   LI  
HETATM   81 Li   Li  B  61      39.471   6.075  14.360  1.00  0.00      B   LI  
HETATM   82 Li   Li  B  62      19.849  29.368  79.139  1.00  0.00      B   LI  
HETATM   83 Li   Li  B  63      30.642  29.184  70.778  1.00  0.00      B   LI  
HETATM   84 Li   Li  B  64       9.597   5.201  97.323  1.00  0.00      B   LI  
HETATM   85 Li   Li  B  65       2.010  16.526  52.653  1.00  0.00      B   LI  
HETATM   86 Li   Li  B  66      13.720  39.452  55.387  1.00  0.00      B   LI  
HETATM   87 Li   Li  B  67      34.258  35.624  57.306  1.00  0.00      B   LI  
HETATM   88 Li   Li  B  68      25.444   3.697 114.115  1.00  0.00      B   LI  
HETATM   89 Li   Li  B  69      19.029  13.620 106.399  1.00  0.00      B   LI  
HETATM   90 Li   Li  B  70      22.909  35.492  44.690  1.00  0.00      B   LI  
HETATM   91 Li   Li  B  71      46.637  25.870 113.026  1.00  0.00      B   LI  
HETATM   92 Li   Li  B  72      24.406  22.115  97.262  1.00  0.00      B   LI  
HETATM   93 Li   Li  B  73      31.588  20.185  75.222  1.00  0.00      B   LI  
HETATM   94 Li   Li  B  74      43.615  14.651  15.737  1.00  0.00      B   LI  
HETATM   95 Li   Li  B  75      31.502  11.091  86.379  1.00  0.00      B   LI  
HETATM   96  Clc CLO C   1      44.019  42.306  31.067  1.00  0.00      C   CL  
HETATM   97  Oc1 CLO C   1      44.978  43.270  30.391  1.00  0.00      C    O  
HETATM   98  Oc2 CLO C   1      43.552  41.348  29.965  1.00  0.00      C    O  
HETATM   99  Oc3 CLO C   1      42.847  43.069  31.662  1.00  0.00      C    O  
HETATM  100  Oc4 CLO C   1      44.732  41.475  32.091  1.00  0.00      C    O  
HETATM  101  Clc CLO C   2       3.842  28.397 115.961  1.00  0.00      C   CL  
HETATM  102  Oc1 CLO C   2       2.598  27.696 116.596  1.00  0.00      C    O  
HETATM  103  Oc2 CLO C   2       4.456  29.314 117.042  1.00  0.00      C    O  
HETATM  104  Oc3 CLO C   2       3.362  29.289 114.857  1.00  0.00      C    O  
HETATM  105  Oc4 CLO C   2       4.790  27.382 115.482  1.00  0.00      C    O  
HETATM  106  Clc CLO C   3      43.521  28.402  44.689  1.00  0.00      C   CL  
HETATM  107  Oc1 CLO C   3      43.894  29.003  43.375  1.00  0.00      C    O  
HETATM  108  Oc2 CLO C   3      43.935  26.975  44.671  1.00  0.00      C    O  
HETATM  109  Oc3 CLO C   3      42.060  28.504  44.799  1.00  0.00      C    O  
HETATM  110  Oc4 CLO C   3      44.088  29.152  45.866  1.00  0.00      C    O  
HETATM  111  Clc CLO C   4      22.661  36.564 117.337  1.00  0.00      C   CL  
HETATM  112  Oc1 CLO C   4      23.632  35.507 117.714  1.00  0.00      C    O  
HETATM  113  Oc2 CLO C   4      22.402  36.492 115.840  1.00  0.00      C    O  
HETATM  114  Oc3 CLO C   4      23.240  37.902 117.643  1.00  0.00      C    O  
HETATM  115  Oc4 CLO C   4      21.338  36.330 118.081  1.00  0.00      C    O  
HETATM  116  Clc CLO C   5      28.272  24.840  29.857  1.00  0.00      C   CL  
HETATM  117  Oc1 CLO C   5      28.859  24.692  28.449  1.00  0.00      C    O  
HETATM  118  Oc2 CLO C   5      27.118  23.898  29.958  1.00  0.00      C    O  
HETATM  119  Oc3 CLO C   5      27.712  26.191  30.024  1.00  0.00      C    O  
HETATM  120  Oc4 CLO C   5      29.247  24.535  30.943  1.00  0.00      C    O  
HETATM  121  Clc CLO C   6      30.941  21.386 117.458  1.00  0.00      C   CL  
HETATM  122  Oc1 CLO C   6      31.082  21.551 115.966  1.00  0.00      C    O  
HETATM  123  Oc2 CLO C   6      29.499  21.552 117.860  1.00  0.00      C    O  
HETATM  124  Oc3 CLO C   6      31.827  22.374 118.151  1.00  0.00      C    O  
HETATM  125  Oc4 CLO C   6      31.338  20.003 117.823  1.00  0.00      C    O  
HETATM  126  Clc CLO C   7      27.728   7.323 117.229  1.00  0.00      C   CL  
HETATM  127  Oc1 CLO C   7      27.883   8.785 117.605  1.00  0.00      C    O  
HETATM  128  Oc2 CLO C   7      26.276   6.844 117.447  1.00  0.00      C    O  
HETATM  129  Oc3 CLO C   7      28.640   6.466 118.056  1.00  0.00      C    O  
HETATM  130  Oc4 CLO C   7      28.143   7.161 115.784  1.00  0.00      C    O  
HETATM  131  Clc CLO C   8      38.241  35.686   3.571  1.00  0.00      C   CL  
HETATM  132  Oc1 CLO C   8      38.353  35.567   5.073  1.00  0.00      C    O  
HETATM  133  Oc2 CLO C   8      37.997  34.317   3.069  1.00  0.00      C    O  
HETATM  134  Oc3 CLO C   8      39.561  36.155   3.003  1.00  0.00      C    O  
HETATM  135  Oc4 CLO C   8      37.090  36.542   3.155  1.00  0.00      C    O  
HETATM  136  Clc CLO C   9      40.004  12.932 117.051  1.00  0.00      C   CL  
HETATM  137  Oc1 CLO C   9      40.762  11.661 116.921  1.00  0.00      C    O  
HETATM  138  Oc2 CLO C   9      40.785  13.856 117.902  1.00  0.00      C    O  
HETATM  139  Oc3 CLO C   9      38.667  12.590 117.668  1.00  0.00      C    O  
HETATM  140  Oc4 CLO C   9      39.726  13.491 115.671  1.00  0.00      C    O  
HETATM  141  Clc CLO C  10      33.300  16.180  89.041  1.00  0.00      C   CL  
HETATM  142  Oc1 CLO C  10      33.901  17.066  87.968  1.00  0.00      C    O  
HETATM  143  Oc2 CLO C  10      33.093  14.792  88.468  1.00  0.00      C    O  
HETATM  144  Oc3 CLO C  10      31.940  16.656  89.509  1.00  0.00      C    O  
HETATM  145  Oc4 CLO C  10      34.242  16.084  90.220  1.00  0.00      C    O  
HETATM  146  Clc CLO C  11      13.710  28.265  67.329  1.00  0.00      C   CL  
HETATM  147  Oc1 CLO C  11      14.588  29.232  66.574  1.00  0.00      C    O  
HETATM  148  Oc2 CLO C  11      13.703  26.943  66.599  1.00  0.00      C    O  
HETATM  149  Oc3 CLO C  11      12.297  28.810  67.357  1.00  0.00      C    O  
HETATM  150  Oc4 CLO C  11      14.166  28.028  68.730  1.00  0.00      C    O  
HETATM  151  Clc CLO C  12      46.783  20.109  91.029  1.00  0.00      C   CL  
HETATM  152  Oc1 CLO C  12      46.398  19.252  92.230  1.00  0.00      C    O  
HETATM  153  Oc2 CLO C  12      46.333  21.535  91.296  1.00  0.00      C    O  
HETATM  154  Oc3 CLO C  12      45.989  19.575  89.914  1.00  0.00      C    O  
HETATM  155  Oc4 CLO C  12      48.239  20.047  90.764  1.00  0.00      C    O  
HETATM  156  Clc CLO C  13       4.025  38.706  62.624  1.00  0.00      C   CL  
HETATM  157  Oc1 CLO C  13       2.812  37.849  62.836  1.00  0.00      C    O  
HETATM  158  Oc2 CLO C  13       4.978  38.016  61.700  1.00  0.00      C    O  
HETATM  159  Oc3 CLO C  13       4.708  38.988  63.940  1.00  0.00      C    O  
HETATM  160  Oc4 CLO C  13       3.545  39.987  61.987  1.00  0.00      C    O  
HETATM  161  Clc CLO C  14      28.768  21.899  97.857  1.00  0.00      C   CL  
HETATM  162  Oc1 CLO C  14      28.126  20.735  98.631  1.00  0.00      C    O  
HETATM  163  Oc2 CLO C  14      30.237  21.953  98.148  1.00  0.00      C    O  
HETATM  164  Oc3 CLO C  14      28.069  23.225  98.207  1.00  0.00      C    O  
HETATM  165  Oc4 CLO C  14      28.631  21.597  96.388  1.00  0.00      C    O  
HETATM  166  Clc CLO C  15       9.513   0.185  88.497  1.00  0.00      C   CL  
HETATM  167  Oc1 CLO C  15      10.015   0.165  89.932  1.00  0.00      C    O  
HETATM  168  Oc2 CLO C  15       8.292   1.071  88.384  1.00  0.00      C    O  
HETATM  169  Oc3 CLO C  15       9.227  -1.205  88.089  1.00  0.00      C    O  
HETATM  170  Oc4 CLO C  15      10.581   0.785  87.670  1.00  0.00      C    O  
HETATM  171  Clc CLO C  16      13.574  41.428   3.608  1.00  0.00      C   CL  
HETATM  172  Oc1 CLO C  16      12.879  40.174   3.065  1.00  0.00      C    O  
HETATM  173  Oc2 CLO C  16      12.846  42.616   3.035  1.00  0.00      C    O  
HETATM  174  Oc3 CLO C  16      15.050  41.480   3.204  1.00  0.00      C    O  
HETATM  175  Oc4 CLO C  16      13.387  41.426   5.093  1.00  0.00      C    O  
HETATM  176  Clc CLO C  17      34.651  35.379  86.355  1.00  0.00      C   CL  
HETATM  177  Oc1 CLO C  17      35.806  36.299  86.440  1.00  0.00      C    O  
HETATM  178  Oc2 CLO C  17      34.874  34.483  85.188  1.00  0.00      C    O  
HETATM  179  Oc3 CLO C  17      33.411  36.170  86.128  1.00  0.00      C    O  
HETATM  180  Oc4 CLO C  17      34.551  34.560  87.592  1.00  0.00      C    O  
HETATM  181  Clc CLO C  18      20.864  19.846 117.325  1.00  0.00      C   CL  
HETATM  182  Oc1 CLO C  18      19.934  18.897 118.041  1.00  0.00      C    O  
HETATM  183  Oc2 CLO C  18      20.030  20.893 116.622  1.00  0.00      C    O  
HETATM  184  Oc3 CLO C  18      21.640  19.086 116.284  1.00  0.00      C    O  
HETATM  185  Oc4 CLO C  18      21.837  20.542 118.230  1.00  0.00      C    O  
HETATM  186  Clc CLO C  19      48.536  24.628 117.334  1.00  0.00      C   CL  
HETATM  187  Oc1 CLO C  19      49.682  23.966 118.072  1.00  0.00      C    O  
HETATM  188  Oc2 CLO C  19      48.984  24.833 115.909  1.00  0.00      C    O  
HETATM  189  Oc3 CLO C  19      48.158  25.920 117.940  1.00  0.00      C    O  
HETATM  190  Oc4 CLO C  19      47.329  23.720 117.317  1.00  0.00      C    O  
HETATM  191  Clc CLO C  20      27.140  14.083  99.004  1.00  0.00      C   CL  
HETATM  192  Oc1 CLO C  20      27.930  12.813  99.030  1.00  0.00      C    O  
HETATM  193  Oc2 CLO C  20      27.953  15.253  99.386  1.00  0.00      C    O  
HETATM  194  Oc3 CLO C  20      25.926  13.972  99.895  1.00  0.00      C    O  
HETATM  195  Oc4 CLO C  20      26.688  14.254  97.587  1.00  0.00      C    O  
HETATM  196  Clc CLO C  21       6.402  18.611  77.514  1.00  0.00      C   CL  
HETATM  197  Oc1 CLO C  21       5.739  19.727  76.695  1.00  0.00      C    O  
HETATM  198  Oc2 CLO C  21       7.883  18.582  77.198  1.00  0.00      C    O  
HETATM  199  Oc3 CLO C  21       5.800  17.255  77.215  1.00  0.00      C    O  
HETATM  200  Oc4 CLO C  21       6.229  18.931  79.036  1.00  0.00      C    O  
HETATM  201  Clc CLO C  22      47.100   5.100  52.218  1.00  0.00      C   CL  
HETATM  202  Oc1 CLO C  22      48.150   4.544  53.200  1.00  0.00      C    O  
HETATM  203  Oc2 CLO C  22      45.786   4.317  52.284  1.00  0.00      C    O  
HETATM  204  Oc3 CLO C  22      47.706   4.969  50.860  1.00  0.00      C    O  
HETATM  205  Oc4 CLO C  22      46.839   6.529  52.534  1.00  0.00      C    O  
HETATM  206  Clc CLO C  23      25.967  33.558  48.894  1.00  0.00      C   CL  
HETATM  207  Oc1 CLO C  23      27.072  32.577  49.089  1.00  0.00      C    O  
HETATM  208  Oc2 CLO C  23      24.664  32.878  49.109  1.00  0.00      C    O  
HETATM  209  Oc3 CLO C  23      26.033  34.087  47.512  1.00  0.00      C    O  
HETATM  210  Oc4 CLO C  23      26.087  34.663  49.884  1.00  0.00      C    O  
HETATM  211  Clc CLO C  24      20.263  23.087  72.673  1.00  0.00      C   CL  
HETATM  212  Oc1 CLO C  24      18.939  23.823  72.739  1.00  0.00      C    O  
HETATM  213  Oc2 CLO C  24      21.348  24.045  73.113  1.00  0.00      C    O  
HETATM  214  Oc3 CLO C  24      20.579  22.599  71.283  1.00  0.00      C    O  
HETATM  215  Oc4 CLO C  24      20.283  21.916  73.638  1.00  0.00      C    O  
HETATM  216  Clc CLO C  25       3.312  11.228 117.508  1.00  0.00      C   CL  
HETATM  217  Oc1 CLO C  25       3.209  11.105 116.026  1.00  0.00      C    O  
HETATM  218  Oc2 CLO C  25       4.677  10.773 117.993  1.00  0.00      C    O  
HETATM  219  Oc3 CLO C  25       2.253  10.413 118.112  1.00  0.00      C    O  
HETATM  220  Oc4 CLO C  25       3.181  12.690 117.833  1.00  0.00      C    O  
HETATM  221  Clc CLO C  26       1.218   3.924   3.601  1.00  0.00      C   CL  
HETATM  222  Oc1 CLO C  26      -0.204   3.970   3.207  1.00  0.00      C    O  
HETATM  223  Oc2 CLO C  26       1.944   2.725   3.013  1.00  0.00      C    O  
HETATM  224  Oc3 CLO C  26       1.305   3.879   5.079  1.00  0.00      C    O  
HETATM  225  Oc4 CLO C  26       1.893   5.130   3.060  1.00  0.00      C    O  
HETATM  226  Clc CLO C  27      17.564  10.900  65.197  1.00  0.00      C   CL  
HETATM  227  Oc1 CLO C  27      16.756  10.582  63.963  1.00  0.00      C    O  
HETATM  228  Oc2 CLO C  27      18.273  12.230  64.984  1.00  0.00      C    O  
HETATM  229  Oc3 CLO C  27      18.596   9.812  65.504  1.00  0.00      C    O  
HETATM  230  Oc4 CLO C  27      16.660  10.994  66.395  1.00  0.00      C    O  
HETATM  231  Clc CLO C  28       5.524  23.875  90.630  1.00  0.00      C   CL  
HETATM  232  Oc1 CLO C  28       4.800  24.879  91.479  1.00  0.00      C    O  
HETATM  233  Oc2 CLO C  28       6.594  23.256  91.482  1.00  0.00      C    O  
HETATM  234  Oc3 CLO C  28       6.227  24.567  89.417  1.00  0.00      C    O  
HETATM  235  Oc4 CLO C  28       4.499  22.864  90.202  1.00  0.00      C    O  
HETATM  236  Clc CLO C  29      35.796  29.644  68.033  1.00  0.00      C   CL  
HETATM  237  Oc1 CLO C  29      36.909  30.552  67.566  1.00  0.00      C    O  
HETATM  238  Oc2 CLO C  29      34.543  30.466  68.225  1.00  0.00      C    O  
HETATM  239  Oc3 CLO C  29      36.083  29.012  69.369  1.00  0.00      C    O  
HETATM  240  Oc4 CLO C  29      35.543  28.594  66.954  1.00  0.00      C    O  
HETATM  241  Clc CLO C  30      10.282   2.164  39.993  1.00  0.00      C   CL  
HETATM  242  Oc1 CLO C  30       9.905   0.789  39.491  1.00  0.00      C    O  
HETATM  243  Oc2 CLO C  30       9.193   3.095  39.606  1.00  0.00      C    O  
HETATM  244  Oc3 CLO C  30      11.592   2.641  39.414  1.00  0.00      C    O  
HETATM  245  Oc4 CLO C  30      10.485   2.136  41.470  1.00  0.00      C    O  
HETATM  246  Clc CLO C  31      18.957  22.486  78.331  1.00  0.00      C   CL  
HETATM  247  Oc1 CLO C  31      18.744  23.715  77.468  1.00  0.00      C    O  
HETATM  248  Oc2 CLO C  31      19.546  21.404  77.482  1.00  0.00      C    O  
HETATM  249  Oc3 CLO C  31      17.695  21.972  78.883  1.00  0.00      C    O  
HETATM  250  Oc4 CLO C  31      19.898  22.785  79.457  1.00  0.00      C    O  
HETATM  251  Clc CLO C  32      34.385  18.559   3.869  1.00  0.00      C   CL  
HETATM  252  Oc1 CLO C  32      35.843  18.504   3.414  1.00  0.00      C    O  
HETATM  253  Oc2 CLO C  32      33.783  19.876   3.529  1.00  0.00      C    O  
HETATM  254  Oc3 CLO C  32      34.384  18.403   5.365  1.00  0.00      C    O  
HETATM  255  Oc4 CLO C  32      33.558  17.497   3.239  1.00  0.00      C    O  
HETATM  256  Clc CLO C  33       5.793  28.465  81.443  1.00  0.00      C   CL  
HETATM  257  Oc1 CLO C  33       6.659  28.383  80.231  1.00  0.00      C    O  
HETATM  258  Oc2 CLO C  33       4.716  29.485  81.214  1.00  0.00      C    O  
HETATM  259  Oc3 CLO C  33       6.656  28.820  82.631  1.00  0.00      C    O  
HETATM  260  Oc4 CLO C  33       5.155  27.159  81.612  1.00  0.00      C    O  
HETATM  261  Clc CLO C  34      30.615  25.447  73.893  1.00  0.00      C   CL  
HETATM  262  Oc1 CLO C  34      31.596  24.354  73.585  1.00  0.00      C    O  
HETATM  263  Oc2 CLO C  34      29.608  25.025  74.962  1.00  0.00      C    O  
HETATM  264  Oc3 CLO C  34      29.838  25.798  72.657  1.00  0.00      C    O  
HETATM  265  Oc4 CLO C  34      31.334  26.670  74.363  1.00  0.00      C    O  
HETATM  266  Clc CLO C  35      43.120   2.440  23.643  1.00  0.00      C   CL  
HETATM  267  Oc1 CLO C  35      43.109   1.954  22.242  1.00  0.00      C    O  
HETATM  268  Oc2 CLO C  35      44.422   2.102  24.316  1.00  0.00      C    O  
HETATM  269  Oc3 CLO C  35      41.975   1.774  24.383  1.00  0.00      C    O  
HETATM  270  Oc4 CLO C  35      42.913   3.900  23.619  1.00  0.00      C    O  
HETATM  271  Clc CLO C  36      46.950   7.256  11.495  1.00  0.00      C   CL  
HETATM  272  Oc1 CLO C  36      47.752   6.885  12.723  1.00  0.00      C    O  
HETATM  273  Oc2 CLO C  36      45.486   7.069  11.821  1.00  0.00      C    O  
HETATM  274  Oc3 CLO C  36      47.332   6.343  10.383  1.00  0.00      C    O  
HETATM  275  Oc4 CLO C  36      47.167   8.715  11.077  1.00  0.00      C    O  
HETATM  276  Clc CLO C  37      20.313   4.950 117.100  1.00  0.00      C   CL  
HETATM  277  Oc1 CLO C  37      20.252   3.665 117.949  1.00  0.00      C    O  
HETATM  278  Oc2 CLO C  37      19.238   4.827 116.017  1.00  0.00      C    O  
HETATM  279  Oc3 CLO C  37      21.685   5.074 116.523  1.00  0.00      C    O  
HETATM  280  Oc4 CLO C  37      20.035   6.131 118.019  1.00  0.00      C    O  
HETATM  281  Clc CLO C  38      24.843  37.623  18.412  1.00  0.00      C   CL  
HETATM  282  Oc1 CLO C  38      23.708  36.926  17.670  1.00  0.00      C    O  
HETATM  283  Oc2 CLO C  38      26.128  37.257  17.784  1.00  0.00      C    O  
HETATM  284  Oc3 CLO C  38      24.772  37.114  19.810  1.00  0.00      C    O  
HETATM  285  Oc4 CLO C  38      24.667  39.130  18.376  1.00  0.00      C    O  
HETATM  286  Clc CLO C  39      35.149  32.607  74.068  1.00  0.00      C   CL  
HETATM  287  Oc1 CLO C  39      34.496  31.355  73.661  1.00  0.00      C    O  
HETATM  288  Oc2 CLO C  39      35.892  33.249  72.960  1.00  0.00      C    O  
HETATM  289  Oc3 CLO C  39      36.073  32.254  75.182  1.00  0.00      C    O  
HETATM  290  Oc4 CLO C  39      34.079  33.545  74.573  1.00  0.00      C    O  
HETATM  291  Clc CLO C  40       8.968  42.618  84.654  1.00  0.00      C   CL  
HETATM  292  Oc1 CLO C  40       7.545  42.359  85.078  1.00  0.00      C    O  
HETATM  293  Oc2 CLO C  40       9.795  42.748  85.896  1.00  0.00      C    O  
HETATM  294  Oc3 CLO C  40       8.984  43.903  83.925  1.00  0.00      C    O  
HETATM  295  Oc4 CLO C  40       9.412  41.495  83.746  1.00  0.00      C    O  
HETATM  296  Clc CLO C  41      44.988  13.440  83.437  1.00  0.00      C   CL  
HETATM  297  Oc1 CLO C  41      46.266  13.185  84.190  1.00  0.00      C    O  
HETATM  298  Oc2 CLO C  41      45.210  14.543  82.399  1.00  0.00      C    O  
HETATM  299  Oc3 CLO C  41      43.926  13.868  84.442  1.00  0.00      C    O  
HETATM  300  Oc4 CLO C  41      44.538  12.156  82.747  1.00  0.00      C    O  
HETATM  301  Clc CLO C  42      25.672  30.927   8.483  1.00  0.00      C   CL  
HETATM  302  Oc1 CLO C  42      24.428  31.326   9.190  1.00  0.00      C    O  
HETATM  303  Oc2 CLO C  42      25.344  30.587   7.048  1.00  0.00      C    O  
HETATM  304  Oc3 CLO C  42      26.242  29.719   9.148  1.00  0.00      C    O  
HETATM  305  Oc4 CLO C  42      26.703  32.046   8.532  1.00  0.00      C    O  
HETATM  306  Clc CLO C  43      44.526  10.832  68.551  1.00  0.00      C   CL  
HETATM  307  Oc1 CLO C  43      44.954   9.844  67.458  1.00  0.00      C    O  
HETATM  308  Oc2 CLO C  43      43.451  10.181  69.384  1.00  0.00      C    O  
HETATM  309  Oc3 CLO C  43      43.971  12.092  67.911  1.00  0.00      C    O  
HETATM  310  Oc4 CLO C  43      45.720  11.241  69.391  1.00  0.00      C    O  
HETATM  311  Clc CLO C  44      46.590  34.673  40.195  1.00  0.00      C   CL  
HETATM  312  Oc1 CLO C  44      46.046  34.231  38.844  1.00  0.00      C    O  
HETATM  313  Oc2 CLO C  44      48.114  34.651  40.119  1.00  0.00      C    O  
HETATM  314  Oc3 CLO C  44      46.063  33.826  41.342  1.00  0.00      C    O  
HETATM  315  Oc4 CLO C  44      46.202  36.129  40.364  1.00  0.00      C    O  
HETATM  316  Clc CLO C  45      18.398  18.881  61.625  1.00  0.00      C   CL  
HETATM  317  Oc1 CLO C  45      18.148  20.374  61.453  1.00  0.00      C    O  
HETATM  318  Oc2 CLO C  45      19.836  18.546  61.836  1.00  0.00      C    O  
HETATM  319  Oc3 CLO C  45      17.892  18.156  60.449  1.00  0.00      C    O  
HETATM  320  Oc4 CLO C  45      17.610  18.441  62.788  1.00  0.00      C    O  
HETATM  321  Clc CLO C  46       1.009  27.909  15.016  1.00  0.00      C   CL  
HETATM  322  Oc1 CLO C  46       0.205  27.640  16.286  1.00  0.00      C    O  
HETATM  323  Oc2 CLO C  46       0.069  28.585  14.036  1.00  0.00      C    O  
HETATM  324  Oc3 CLO C  46       1.527  26.634  14.383  1.00  0.00      C    O  
HETATM  325  Oc4 CLO C  46       2.129  28.830  15.320  1.00  0.00      C    O  
HETATM  326  Clc CLO C  47      44.794  18.711  25.594  1.00  0.00      C   CL  
HETATM  327  Oc1 CLO C  47      44.405  18.470  27.038  1.00  0.00      C    O  
HETATM  328  Oc2 CLO C  47      44.525  20.133  25.096  1.00  0.00      C    O  
HETATM  329  Oc3 CLO C  47      44.139  17.742  24.644  1.00  0.00      C    O  
HETATM  330  Oc4 CLO C  47      46.288  18.491  25.524  1.00  0.00      C    O  
HETATM  331  Clc CLO C  48      42.347  33.844 101.635  1.00  0.00      C   CL  
HETATM  332  Oc1 CLO C  48      43.272  32.856 101.049  1.00  0.00      C    O  
HETATM  333  Oc2 CLO C  48      42.898  35.201 101.454  1.00  0.00      C    O  
HETATM  334  Oc3 CLO C  48      42.085  33.561 103.095  1.00  0.00      C    O  
HETATM  335  Oc4 CLO C  48      41.081  33.791 100.847  1.00  0.00      C    O  
HETATM  336  Clc CLO C  49      28.324   3.135   3.792  1.00  0.00      C   CL  
HETATM  337  Oc1 CLO C  49      27.043   3.478   3.084  1.00  0.00      C    O  
HETATM  338  Oc2 CLO C  49      28.620   1.680   3.660  1.00  0.00      C    O  
HETATM  339  Oc3 CLO C  49      28.226   3.480   5.213  1.00  0.00      C    O  
HETATM  340  Oc4 CLO C  49      29.387   3.950   3.182  1.00  0.00      C    O  
HETATM  341  Clc CLO C  50      27.664  27.282  57.621  1.00  0.00      C   CL  
HETATM  342  Oc1 CLO C  50      27.967  25.961  56.976  1.00  0.00      C    O  
HETATM  343  Oc2 CLO C  50      27.248  28.285  56.552  1.00  0.00      C    O  
HETATM  344  Oc3 CLO C  50      28.903  27.766  58.356  1.00  0.00      C    O  
HETATM  345  Oc4 CLO C  50      26.585  27.084  58.663  1.00  0.00      C    O  
HETATM  346  Clc CLO C  51       0.384  37.756   3.651  1.00  0.00      C   CL  
HETATM  347  Oc1 CLO C  51       1.681  37.228   3.113  1.00  0.00      C    O  
HETATM  348  Oc2 CLO C  51      -0.688  36.776   3.381  1.00  0.00      C    O  
HETATM  349  Oc3 CLO C  51       0.028  39.020   2.984  1.00  0.00      C    O  
HETATM  350  Oc4 CLO C  51       0.562  37.901   5.145  1.00  0.00      C    O  
HETATM  351  Clc CLO C  52      20.518  37.478  61.592  1.00  0.00      C   CL  
HETATM  352  Oc1 CLO C  52      20.441  38.092  60.176  1.00  0.00      C    O  
HETATM  353  Oc2 CLO C  52      21.874  36.915  61.886  1.00  0.00      C    O  
HETATM  354  Oc3 CLO C  52      19.531  36.357  61.704  1.00  0.00      C    O  
HETATM  355  Oc4 CLO C  52      20.146  38.558  62.523  1.00  0.00      C    O  
HETATM  356  Clc CLO C  53      20.991   6.390  43.829  1.00  0.00      C   CL  
HETATM  357  Oc1 CLO C  53      20.186   5.427  43.005  1.00  0.00      C    O  
HETATM  358  Oc2 CLO C  53      20.089   6.865  44.917  1.00  0.00      C    O  
HETATM  359  Oc3 CLO C  53      21.384   7.517  42.926  1.00  0.00      C    O  
HETATM  360  Oc4 CLO C  53      22.223   5.797  44.439  1.00  0.00      C    O  
HETATM  361  Clc CLO C  54      23.599   6.000 104.308  1.00  0.00      C   CL  
HETATM  362  Oc1 CLO C  54      24.500   6.997 103.601  1.00  0.00      C    O  
HETATM  363  Oc2 CLO C  54      22.866   5.132 103.320  1.00  0.00      C    O  
HETATM  364  Oc3 CLO C  54      22.638   6.717 105.226  1.00  0.00      C    O  
HETATM  365  Oc4 CLO C  54      24.434   5.161 105.162  1.00  0.00      C    O  
HETATM  366  Clc CLO C  55       0.673  20.270   3.887  1.00  0.00      C   CL  
HETATM  367  Oc1 CLO C  55       0.039  18.898   3.858  1.00  0.00      C    O  
HETATM  368  Oc2 CLO C  55       0.921  20.664   5.290  1.00  0.00      C    O  
HETATM  369  Oc3 CLO C  55      -0.282  21.289   3.291  1.00  0.00      C    O  
HETATM  370  Oc4 CLO C  55       1.981  20.186   3.063  1.00  0.00      C    O  
HETATM  371  Clc CLO C  56      12.744   6.650   3.684  1.00  0.00      C   CL  
HETATM  372  Oc1 CLO C  56      11.990   5.514   2.963  1.00  0.00      C    O  
HETATM  373  Oc2 CLO C  56      12.303   7.999   3.227  1.00  0.00      C    O  
HETATM  374  Oc3 CLO C  56      14.200   6.495   3.453  1.00  0.00      C    O  
HETATM  375  Oc4 CLO C  56      12.487   6.487   5.171  1.00  0.00      C    O  
HETATM  376  Clc CLO C  57      18.396  13.063  21.349  1.00  0.00      C   CL  
HETATM  377  Oc1 CLO C  57      18.518  14.477  20.837  1.00  0.00      C    O  
HETATM  378  Oc2 CLO C  57      17.768  12.222  20.273  1.00  0.00      C    O  
HETATM  379  Oc3 CLO C  57      17.535  13.041  22.601  1.00  0.00      C    O  
HETATM  380  Oc4 CLO C  57      19.758  12.528  21.638  1.00  0.00      C    O  
HETATM  381  Clc CLO C  58      33.868  32.962 116.767  1.00  0.00      C   CL  
HETATM  382  Oc1 CLO C  58      34.599  33.277 118.010  1.00  0.00      C    O  
HETATM  383  Oc2 CLO C  58      34.580  33.672 115.655  1.00  0.00      C    O  
HETATM  384  Oc3 CLO C  58      32.434  33.430 116.884  1.00  0.00      C    O  
HETATM  385  Oc4 CLO C  58      33.856  31.477 116.502  1.00  0.00      C    O  
HETATM  386  Clc CLO C  59      18.220  28.348 117.060  1.00  0.00      C   CL  
HETATM  387  Oc1 CLO C  59      16.760  28.253 116.788  1.00  0.00      C    O  
HETATM  388  Oc2 CLO C  59      18.481  29.429 118.058  1.00  0.00      C    O  
HETATM  389  Oc3 CLO C  59      18.991  28.680 115.807  1.00  0.00      C    O  
HETATM  390  Oc4 CLO C  59      18.689  26.993 117.507  1.00  0.00      C    O  
HETATM  391  Clc CLO C  60      41.140  27.802   3.775  1.00  0.00      C   CL  
HETATM  392  Oc1 CLO C  60      39.794  27.388   3.227  1.00  0.00      C    O  
HETATM  393  Oc2 CLO C  60      41.747  28.908   2.933  1.00  0.00      C    O  
HETATM  394  Oc3 CLO C  60      42.121  26.611   3.806  1.00  0.00      C    O  
HETATM  395  Oc4 CLO C  60      41.065  28.287   5.211  1.00  0.00      C    O  
HETATM  396  Clc CLO C  61      36.091  35.378  50.798  1.00  0.00      C   CL  
HETATM  397  Oc1 CLO C  61      37.510  35.687  51.021  1.00  0.00      C    O  
HETATM  398  Oc2 CLO C  61      35.347  36.620  50.788  1.00  0.00      C    O  
HETATM  399  Oc3 CLO C  61      35.596  34.523  51.924  1.00  0.00      C    O  
HETATM  400  Oc4 CLO C  61      35.932  34.738  49.501  1.00  0.00      C    O  
HETATM  401  Clc CLO C  62      48.594   5.116  70.887  1.00  0.00      C   CL  
HETATM  402  Oc1 CLO C  62      49.806   4.478  70.301  1.00  0.00      C    O  
HETATM  403  Oc2 CLO C  62      47.388   4.421  70.350  1.00  0.00      C    O  
HETATM  404  Oc3 CLO C  62      48.542   6.552  70.401  1.00  0.00      C    O  
HETATM  405  Oc4 CLO C  62      48.662   5.093  72.386  1.00  0.00      C    O  
HETATM  406  Clc CLO C  63      25.227  29.034  33.697  1.00  0.00      C   CL  
HETATM  407  Oc1 CLO C  63      25.633  27.610  33.380  1.00  0.00      C    O  
HETATM  408  Oc2 CLO C  63      24.694  29.099  35.113  1.00  0.00      C    O  
HETATM  409  Oc3 CLO C  63      24.105  29.402  32.781  1.00  0.00      C    O  
HETATM  410  Oc4 CLO C  63      26.422  29.958  33.496  1.00  0.00      C    O  
HETATM  411  Clc CLO C  64      15.149  12.049  15.867  1.00  0.00      C   CL  
HETATM  412  Oc1 CLO C  64      15.577  10.861  15.043  1.00  0.00      C    O  
HETATM  413  Oc2 CLO C  64      16.110  12.285  17.020  1.00  0.00      C    O  
HETATM  414  Oc3 CLO C  64      13.770  11.783  16.434  1.00  0.00      C    O  
HETATM  415  Oc4 CLO C  64      15.078  13.286  15.004  1.00  0.00      C    O  
HETATM  416  Clc CLO C  65      11.141  31.565  73.546  1.00  0.00      C   CL  
HETATM  417  Oc1 CLO C  65      12.581  31.929  73.806  1.00  0.00      C    O  
HETATM  418  Oc2 CLO C  65      10.661  30.800  74.738  1.00  0.00      C    O  
HETATM  419  Oc3 CLO C  65      11.071  30.756  72.304  1.00  0.00      C    O  
HETATM  420  Oc4 CLO C  65      10.292  32.757  73.307  1.00  0.00      C    O  
HETATM  421  Clc CLO C  66      14.821  17.271 105.420  1.00  0.00      C   CL  
HETATM  422  Oc1 CLO C  66      13.570  17.057 106.199  1.00  0.00      C    O  
HETATM  423  Oc2 CLO C  66      15.492  18.523 105.847  1.00  0.00      C    O  
HETATM  424  Oc3 CLO C  66      14.422  17.266 103.991  1.00  0.00      C    O  
HETATM  425  Oc4 CLO C  66      15.813  16.126 105.665  1.00  0.00      C    O  
HETATM  426  Clc CLO C  67      26.185   5.463  57.187  1.00  0.00      C   CL  
HETATM  427  Oc1 CLO C  67      24.826   5.904  57.664  1.00  0.00      C    O  
HETATM  428  Oc2 CLO C  67      26.728   4.457  58.171  1.00  0.00      C    O  
HETATM  429  Oc3 CLO C  67      27.063   6.673  57.073  1.00  0.00      C    O  
HETATM  430  Oc4 CLO C  67      25.992   4.845  55.844  1.00  0.00      C    O  
HETATM  431  Clc CLO C  68      23.239  24.353 101.594  1.00  0.00      C   CL  
HETATM  432  Oc1 CLO C  68      24.028  25.406 102.284  1.00  0.00      C    O  
HETATM  433  Oc2 CLO C  68      22.456  23.599 102.643  1.00  0.00      C    O  
HETATM  434  Oc3 CLO C  68      24.167  23.501 100.758  1.00  0.00      C    O  
HETATM  435  Oc4 CLO C  68      22.241  25.042 100.731  1.00  0.00      C    O  
HETATM  436  Clc CLO C  69      13.745   2.193 117.117  1.00  0.00      C   CL  
HETATM  437  Oc1 CLO C  69      13.818   3.081 115.924  1.00  0.00      C    O  
HETATM  438  Oc2 CLO C  69      12.581   2.508 118.003  1.00  0.00      C    O  
HETATM  439  Oc3 CLO C  69      15.020   2.373 117.887  1.00  0.00      C    O  
HETATM  440  Oc4 CLO C  69      13.640   0.727 116.723  1.00  0.00      C    O  
HETATM  441  Clc CLO C  70       4.689  39.152  30.239  1.00  0.00      C   CL  
HETATM  442  Oc1 CLO C  70       4.506  38.961  28.776  1.00  0.00      C    O  
HETATM  443  Oc2 CLO C  70       5.959  38.449  30.652  1.00  0.00      C    O  
HETATM  444  Oc3 CLO C  70       3.547  38.633  30.966  1.00  0.00      C    O  
HETATM  445  Oc4 CLO C  70       4.800  40.610  30.507  1.00  0.00      C    O  
HETATM  446  Clc CLO C  71      32.858  24.740  90.302  1.00  0.00      C   CL  
HETATM  447  Oc1 CLO C  71      32.536  25.768  91.330  1.00  0.00      C    O  
HETATM  448  Oc2 CLO C  71      31.690  24.532  89.407  1.00  0.00      C    O  
HETATM  449  Oc3 CLO C  71      33.148  23.448  91.019  1.00  0.00      C    O  
HETATM  450  Oc4 CLO C  71      34.063  25.163  89.550  1.00  0.00      C    O  
HETATM  451  Clc CLO C  72      39.346   3.339  43.570  1.00  0.00      C   CL  
HETATM  452  Oc1 CLO C  72      39.454   3.419  45.070  1.00  0.00      C    O  
HETATM  453  Oc2 CLO C  72      40.733   3.206  42.926  1.00  0.00      C    O  
HETATM  454  Oc3 CLO C  72      38.699   4.566  43.066  1.00  0.00      C    O  
HETATM  455  Oc4 CLO C  72      38.475   2.199  43.240  1.00  0.00      C    O  
HETATM  456  Clc CLO C  73      24.220  29.147   3.849  1.00  0.00      C   CL  
HETATM  457  Oc1 CLO C  73      24.344  30.326   2.966  1.00  0.00      C    O  
HETATM  458  Oc2 CLO C  73      23.693  29.597   5.144  1.00  0.00      C    O  
HETATM  459  Oc3 CLO C  73      25.602  28.532   3.998  1.00  0.00      C    O  
HETATM  460  Oc4 CLO C  73      23.301  28.132   3.240  1.00  0.00      C    O  
HETATM  461  Clc CLO C  74      46.659   3.925 112.764  1.00  0.00      C   CL  
HETATM  462  Oc1 CLO C  74      46.074   3.237 113.977  1.00  0.00      C    O  
HETATM  463  Oc2 CLO C  74      46.887   2.895 111.711  1.00  0.00      C    O  
HETATM  464  Oc3 CLO C  74      47.987   4.510 113.086  1.00  0.00      C    O  
HETATM  465  Oc4 CLO C  74      45.749   5.013 112.272  1.00  0.00      C    O  
HETATM  466  Clc CLO C  75      18.412  24.716   4.233  1.00  0.00      C   CL  
HETATM  467  Oc1 CLO C  75      18.304  23.217   4.175  1.00  0.00      C    O  
HETATM  468  Oc2 CLO C  75      17.423  25.355   3.313  1.00  0.00      C    O  
HETATM  469  Oc3 CLO C  75      19.813  25.174   3.839  1.00  0.00      C    O  
HETATM  470  Oc4 CLO C  75      18.085  25.175   5.634  1.00  0.00      C    O  
HETATM  471  O   HOH D   1      43.848  34.374 117.093  1.00  0.00      D    O  
HETATM  472  H1  HOH D   1      44.687  34.490 116.560  1.00  0.00      D    H  
HETATM  473  H2  HOH D   1      44.036  33.804 117.892  1.00  0.00      D    H  
HETATM  474  O   HOH D   2      29.841  29.779 108.495  1.00  0.00      D    O  
HETATM  475  H1  HOH D   2      29.301  28.968 108.723  1.00  0.00      D    H  
HETATM  476  H2  HOH D   2      30.777  29.505 108.277  1.00  0.00      D    H  
HETATM  477  O   HOH D   3       5.153  25.292  83.918  1.00  0.00      D    O  
HETATM  478  H1  HOH D   3       4.760  24.484  83.481  1.00  0.00      D    H  
HETATM  479  H2  HOH D   3       5.016  26.089  83.330  1.00  0.00      D    H  
HETATM  480  O   HOH D   4      14.322  37.436  95.981  1.00  0.00      D    O  
HETATM  481  H1  HOH D   4      15.123  37.467  95.383  1.00  0.00      D    H  
HETATM  482  H2  HOH D   4      14.612  37.534  96.933  1.00  0.00      D    H  
HETATM  483  O   HOH D   5      35.023  32.743  60.346  1.00  0.00      D    O  
HETATM  484  H1  HOH D   5      35.057  31.743  60.362  1.00  0.00      D    H  
HETATM  485  H2  HOH D   5      35.427  33.104  61.187  1.00  0.00      D    H  
HETATM  486  O   HOH D   6      14.680  40.625  28.594  1.00  0.00      D    O  
HETATM  487  H1  HOH D   6      14.144  41.414  28.895  1.00  0.00      D    H  
HETATM  488  H2  HOH D   6      15.096  40.822  27.707  1.00  0.00      D    H  
HETATM  489  O   HOH D   7      22.213  41.370  68.613  1.00  0.00      D    O  
HETATM  490  H1  HOH D   7      22.581  41.009  69.470  1.00  0.00      D    H  
HETATM  491  H2  HOH D   7      22.031  40.615  67.984  1.00  0.00      D    H  
HETATM  492  O   HOH D   8      20.125  31.525  94.826  1.00  0.00      D    O  
HETATM  493  H1  HOH D   8      19.241  31.251  95.205  1.00  0.00      D    H  
HETATM  494  H2  HOH D   8      20.837  30.906  95.157  1.00  0.00      D    H  
HETATM  495  O   HOH D   9      34.639  35.221  77.332  1.00  0.00      D    O  
HETATM  496  H1  HOH D   9      34.617  36.143  76.947  1.00  0.00      D    H  
HETATM  497  H2  HOH D   9      35.565  34.851  77.259  1.00  0.00      D    H  
HETATM  498  O   HOH D  10      39.216  21.299  20.694  1.00  0.00      D    O  
HETATM  499  H1  HOH D  10      38.765  21.712  19.903  1.00  0.00      D    H  
HETATM  500  H2  HOH D  10      38.919  20.348  20.788  1.00  0.00      D    H  
HETATM  501  O   HOH D  11      41.750  41.525 106.674  1.00  0.00      D    O  
HETATM  502  H1  HOH D  11      42.338  41.533 107.483  1.00  0.00      D    H  
HETATM  503  H2  HOH D  11      41.976  42.304 106.090  1.00  0.00      D    H  
HETATM  504  O   HOH D  12      43.633  25.473  78.535  1.00  0.00      D    O  
HETATM  505  H1  HOH D  12      42.978  25.628  79.275  1.00  0.00      D    H  
HETATM  506  H2  HOH D  12      43.769  26.325  78.028  1.00  0.00      D    H  
HETATM  507  O   HOH D  13       3.431  38.261  20.256  1.00  0.00      D    O  
HETATM  508  H1  HOH D  13       3.442  37.893  19.326  1.00  0.00      D    H  
HETATM  509  H2  HOH D  13       4.269  37.992  20.731  1.00  0.00      D    H  
HETATM  510  O   HOH D  14      28.580  22.980  34.993  1.00  0.00      D    O  
HETATM  511  H1  HOH D  14      29.065  23.741  34.563  1.00  0.00      D    H  
HETATM  512  H2  HOH D  14      27.664  23.279  35.265  1.00  0.00      D    H  
HETATM  513  O   HOH D  15       9.562  12.061  72.061  1.00  0.00      D    O  
HETATM  514  H1  HOH D  15       9.086  11.956  72.934  1.00  0.00      D    H  
HETATM  515  H2  HOH D  15      10.538  12.206  72.228  1.00  0.00      D    H  
HETATM  516  O   HOH D  16      41.265  21.525 110.027  1.00  0.00      D    O  
HETATM  517  H1  HOH D  16      40.648  22.309 109.964  1.00  0.00      D    H  
HETATM  518  H2  HOH D  16      42.004  21.629 109.362  1.00  0.00      D    H  
HETATM  519  O   HOH D  17      25.734  21.500  46.759  1.00  0.00      D    O  
HETATM  520  H1  HOH D  17      25.076  21.964  47.353  1.00  0.00      D    H  
HETATM  521  H2  HOH D  17      25.246  20.888  46.136  1.00  0.00      D    H  
HETATM  522  O   HOH D  18       5.377   7.388  34.472  1.00  0.00      D    O  
HETATM  523  H1  HOH D  18       5.177   6.557  34.991  1.00  0.00      D    H  
HETATM  524  H2  HOH D  18       4.569   7.655  33.946  1.00  0.00      D    H  
HETATM  525  O   HOH D  19      37.940  10.767  95.912  1.00  0.00      D    O  
HETATM  526  H1  HOH D  19      38.209  10.000  96.495  1.00  0.00      D    H  
HETATM  527  H2  HOH D  19      36.990  11.015  96.106  1.00  0.00      D    H  
HETATM  528  O   HOH D  20      30.786  20.009  80.110  1.00  0.00      D    O  
HETATM  529  H1  HOH D  20      30.562  19.282  80.759  1.00  0.00      D    H  
HETATM  530  H2  HOH D  20      29.949  20.325  79.662  1.00  0.00      D    H  
HETATM  531  O   HOH D  21       4.416  35.931  40.522  1.00  0.00      D    O  
HETATM  532  H1  HOH D  21       4.860  36.314  41.332  1.00  0.00      D    H  
HETATM  533  H2  HOH D  21       4.295  34.945  40.643  1.00  0.00      D    H  
HETATM  534  O   HOH D  22       5.720  26.704  19.377  1.00  0.00      D    O  
HETATM  535  H1  HOH D  22       6.069  27.430  18.784  1.00  0.00      D    H  
HETATM  536  H2  HOH D  22       6.431  26.014  19.513  1.00  0.00      D    H  
HETATM  537  O   HOH D  23       5.811  13.923  14.315  1.00  0.00      D    O  
HETATM  538  H1  HOH D  23       6.087  14.675  14.912  1.00  0.00      D    H  
HETATM  539  H2  HOH D  23       6.199  13.067  14.656  1.00  0.00      D    H  
HETATM  540  O   HOH D  24      45.502  27.194  70.665  1.00  0.00      D    O  
HETATM  541  H1  HOH D  24      46.392  26.904  70.314  1.00  0.00      D    H  
HETATM  542  H2  HOH D  24      45.150  27.943  70.103  1.00  0.00      D    H  
HETATM  543  O   HOH D  25      34.069   7.700  51.591  1.00  0.00      D    O  
HETATM  544  H1  HOH D  25      34.838   7.956  52.177  1.00  0.00      D    H  
HETATM  545  H2  HOH D  25      33.601   6.907  51.983  1.00  0.00      D    H  
HETATM  546  O   HOH D  26       8.141   1.718  47.615  1.00  0.00      D    O  
HETATM  547  H1  HOH D  26       8.688   2.551  47.703  1.00  0.00      D    H  
HETATM  548  H2  HOH D  26       7.278   1.833  48.105  1.00  0.00      D    H  
HETATM  549  O   HOH D  27       6.169  34.286  74.889  1.00  0.00      D    O  
HETATM  550  H1  HOH D  27       6.317  35.053  74.265  1.00  0.00      D    H  
HETATM  551  H2  HOH D  27       5.492  34.544  75.579  1.00  0.00      D    H  
HETATM  552  O   HOH D  28      29.808   5.429  17.787  1.00  0.00      D    O  
HETATM  553  H1  HOH D  28      29.534   4.779  18.496  1.00  0.00      D    H  
HETATM  554  H2  HOH D  28      29.631   5.033  16.885  1.00  0.00      D    H  
HETATM  555  O   HOH D  29      35.655   0.004  45.369  1.00  0.00      D    O  
HETATM  556  H1  HOH D  29      35.082   0.228  46.157  1.00  0.00      D    H  
HETATM  557  H2  HOH D  29      36.529   0.484  45.445  1.00  0.00      D    H  
HETATM  558  O   HOH D  30      16.880   4.943  39.655  1.00  0.00      D    O  
HETATM  559  H1  HOH D  30      17.187   4.719  40.580  1.00  0.00      D    H  
HETATM  560  H2  HOH D  30      16.462   5.851  39.653  1.00  0.00      D    H  
HETATM  561  O   HOH D  31       7.512  28.601  34.558  1.00  0.00      D    O  
HETATM  562  H1  HOH D  31       7.553  27.624  34.353  1.00  0.00      D    H  
HETATM  563  H2  HOH D  31       7.143  28.734  35.478  1.00  0.00      D    H  
HETATM  564  O   HOH D  32      48.064  42.720  18.562  1.00  0.00      D    O  
HETATM  565  H1  HOH D  32      48.230  42.088  19.320  1.00  0.00      D    H  
HETATM  566  H2  HOH D  32      47.142  42.575  18.203  1.00  0.00      D    H  
HETATM  567  O   HOH D  33      24.482  19.800 116.914  1.00  0.00      D    O  
HETATM  568  H1  HOH D  33      23.518  19.898 117.163  1.00  0.00      D    H  
HETATM  569  H2  HOH D  33      24.964  20.654 117.109  1.00  0.00      D    H  
HETATM  570  O   HOH D  34      31.189  22.605  60.494  1.00  0.00      D    O  
HETATM  571  H1  HOH D  34      30.317  22.728  60.021  1.00  0.00      D    H  
HETATM  572  H2  HOH D  34      31.278  21.653  60.787  1.00  0.00      D    H  
HETATM  573  O   HOH D  35      19.424   8.148  51.738  1.00  0.00      D    O  
HETATM  574  H1  HOH D  35      19.683   7.927  52.678  1.00  0.00      D    H  
HETATM  575  H2  HOH D  35      19.137   9.104  51.687  1.00  0.00      D    H  
HETATM  576  O   HOH D  36      10.626  11.401 117.578  1.00  0.00      D    O  
HETATM  577  H1  HOH D  36      10.664  12.397 117.659  1.00  0.00      D    H  
HETATM  578  H2  HOH D  36       9.934  11.042 118.204  1.00  0.00      D    H  
HETATM  579  O   HOH D  37       1.892  34.513  43.782  1.00  0.00      D    O  
HETATM  580  H1  HOH D  37       1.140  35.098  44.086  1.00  0.00      D    H  
HETATM  581  H2  HOH D  37       1.586  33.949  43.015  1.00  0.00      D    H  
HETATM  582  O   HOH D  38      45.969  21.592  76.559  1.00  0.00      D    O  
HETATM  583  H1  HOH D  38      45.094  21.146  76.370  1.00  0.00      D    H  
HETATM  584  H2  HOH D  38      45.873  22.189  77.355  1.00  0.00      D    H  
HETATM  585  O   HOH D  39      23.588  32.682   6.571  1.00  0.00      D    O  
HETATM  586  H1  HOH D  39      22.783  32.839   5.999  1.00  0.00      D    H  
HETATM  587  H2  HOH D  39      23.935  31.758   6.411  1.00  0.00      D    H  
HETATM  588  O   HOH D  40       6.323   4.108  61.705  1.00  0.00      D    O  
HETATM  589  H1  HOH D  40       5.631   3.533  62.141  1.00  0.00      D    H  
HETATM  590  H2  HOH D  40       6.705   3.629  60.915  1.00  0.00      D    H  
HETATM  591  O   HOH D  41      13.372  32.751  13.208  1.00  0.00      D    O  
HETATM  592  H1  HOH D  41      14.093  33.334  12.833  1.00  0.00      D    H  
HETATM  593  H2  HOH D  41      13.676  32.364  14.079  1.00  0.00      D    H  
HETATM  594  O   HOH D  42       3.643  34.857 115.542  1.00  0.00      D    O  
HETATM  595  H1  HOH D  42       2.885  34.981 116.182  1.00  0.00      D    H  
HETATM  596  H2  HOH D  42       3.914  35.745 115.170  1.00  0.00      D    H  
HETATM  597  O   HOH D  43      42.461  32.630  95.350  1.00  0.00      D    O  
HETATM  598  H1  HOH D  43      42.729  32.296  94.447  1.00  0.00      D    H  
HETATM  599  H2  HOH D  43      43.197  32.455  96.004  1.00  0.00      D    H  
HETATM  600  O   HOH D  44      40.900  41.296  11.327  1.00  0.00      D    O  
HETATM  601  H1  HOH D  44      41.289  41.224  10.408  1.00  0.00      D    H  
HETATM  602  H2  HOH D  44      40.285  40.524  11.490  1.00  0.00      D    H  
HETATM  603  O   HOH D  45      39.710  19.723  40.270  1.00  0.00      D    O  
HETATM  604  H1  HOH D  45      38.799  19.313  40.241  1.00  0.00      D    H  
HETATM  605  H2  HOH D  45      39.871  20.113  41.177  1.00  0.00      D    H  
HETATM  606  O   HOH D  46      29.349  31.083   8.582  1.00  0.00      D    O  
HETATM  607  H1  HOH D  46      29.201  30.105   8.729  1.00  0.00      D    H  
HETATM  608  H2  HOH D  46      28.505  31.502   8.248  1.00  0.00      D    H  
HETATM  609  O   HOH D  47      39.937  32.090  65.386  1.00  0.00      D    O  
HETATM  610  H1  HOH D  47      39.756  31.131  65.604  1.00  0.00      D    H  
HETATM  611  H2  HOH D  47      40.133  32.592  66.228  1.00  0.00      D    H  
HETATM  612  O   HOH D  48      29.754   3.237  13.087  1.00  0.00      D    O  
HETATM  613  H1  HOH D  48      30.529   2.613  13.182  1.00  0.00      D    H  
HETATM  614  H2  HOH D  48      29.013   2.777  12.598  1.00  0.00      D    H  
HETATM  615  O   HOH D  49      31.288  15.298  84.792  1.00  0.00      D    O  
HETATM  616  H1  HOH D  49      30.849  16.039  85.301  1.00  0.00      D    H  
HETATM  617  H2  HOH D  49      30.876  15.228  83.884  1.00  0.00      D    H  
HETATM  618  O   HOH D  50      36.119   0.736  68.147  1.00  0.00      D    O  
HETATM  619  H1  HOH D  50      36.336   0.445  69.079  1.00  0.00      D    H  
HETATM  620  H2  HOH D  50      36.718   0.264  67.501  1.00  0.00      D    H  
HETATM  621  O   HOH D  51      45.430  25.883 117.991  1.00  0.00      D    O  
HETATM  622  H1  HOH D  51      45.940  25.028 118.083  1.00  0.00      D    H  
HETATM  623  H2  HOH D  51      46.040  26.655 118.173  1.00  0.00      D    H  
HETATM  624  O   HOH D  52       8.628   0.767  27.757  1.00  0.00      D    O  
HETATM  625  H1  HOH D  52       9.342   0.069  27.698  1.00  0.00      D    H  
HETATM  626  H2  HOH D  52       7.979   0.519  28.476  1.00  0.00      D    H  
HETATM  627  O   HOH D  53       9.461  15.388   3.315  1.00  0.00      D    O  
HETATM  628  H1  HOH D  53       9.614  16.343   3.059  1.00  0.00      D    H  
HETATM  629  H2  HOH D  53      10.329  14.892   3.283  1.00  0.00      D    H  
HETATM  630  O   HOH D  54      42.461  40.734  60.873  1.00  0.00      D    O  
HETATM  631  H1  HOH D  54      41.584  40.662  60.397  1.00  0.00      D    H  
HETATM  632  H2  HOH D  54      42.361  41.334  61.667  1.00  0.00      D    H  
HETATM  633  O   HOH D  55       0.440   6.375  15.084  1.00  0.00      D    O  
HETATM  634  H1  HOH D  55      -0.366   6.697  14.587  1.00  0.00      D    H  
HETATM  635  H2  HOH D  55       1.223   6.343  14.463  1.00  0.00      D    H  
HETATM  636  O   HOH D  56      45.979  24.455  57.159  1.00  0.00      D    O  
HETATM  637  H1  HOH D  56      46.628  24.166  56.455  1.00  0.00      D    H  
HETATM  638  H2  HOH D  56      45.176  24.863  56.724  1.00  0.00      D    H  
HETATM  639  O   HOH D  57      12.607  18.926  15.003  1.00  0.00      D    O  
HETATM  640  H1  HOH D  57      13.401  18.824  14.403  1.00  0.00      D    H  
HETATM  641  H2  HOH D  57      12.736  18.369  15.823  1.00  0.00      D    H  
HETATM  642  O   HOH D  58      16.260   3.205  78.860  1.00  0.00      D    O  
HETATM  643  H1  HOH D  58      15.383   3.291  79.333  1.00  0.00      D    H  
HETATM  644  H2  HOH D  58      16.487   2.237  78.753  1.00  0.00      D    H  
HETATM  645  O   HOH D  59      47.603   9.780  60.649  1.00  0.00      D    O  
HETATM  646  H1  HOH D  59      47.350   9.867  61.613  1.00  0.00      D    H  
HETATM  647  H2  HOH D  59      48.307   9.077  60.551  1.00  0.00      D    H  
HETATM  648  O   HOH D  60      36.254  37.385  69.690  1.00  0.00      D    O  
HETATM  649  H1  HOH D  60      35.258  37.329  69.614  1.00  0.00      D    H  
HETATM  650  H2  HOH D  60      36.578  38.206  69.221  1.00  0.00      D    H  
HETATM  651  O   HOH D  61      44.836   8.635  79.012  1.00  0.00      D    O  
HETATM  652  H1  HOH D  61      45.010   8.815  79.980  1.00  0.00      D    H  
HETATM  653  H2  HOH D  61      43.971   9.058  78.744  1.00  0.00      D    H  
HETATM  654  O   HOH D  62      48.103  21.317 114.562  1.00  0.00      D    O  
HETATM  655  H1  HOH D  62      47.382  21.572 113.918  1.00  0.00      D    H  
HETATM  656  H2  HOH D  62      48.921  21.863 114.379  1.00  0.00      D    H  
HETATM  657  O   HOH D  63      11.018  16.031  60.791  1.00  0.00      D    O  
HETATM  658  H1  HOH D  63      11.034  16.368  61.732  1.00  0.00      D    H  
HETATM  659  H2  HOH D  63      11.948  16.026  60.423  1.00  0.00      D    H  
HETATM  660  O   HOH D  64      41.830  34.876  15.406  1.00  0.00      D    O  
HETATM  661  H1  HOH D  64      41.681  33.911  15.622  1.00  0.00      D    H  
HETATM  662  H2  HOH D  64      42.548  35.243  15.998  1.00  0.00      D    H  
HETATM  663  O   HOH D  65      42.806  37.417  26.208  1.00  0.00      D    O  
HETATM  664  H1  HOH D  65      43.123  38.243  25.742  1.00  0.00      D    H  
HETATM  665  H2  HOH D  65      42.125  37.663  26.897  1.00  0.00      D    H  
HETATM  666  O   HOH D  66      33.506   6.282  39.801  1.00  0.00      D    O  
HETATM  667  H1  HOH D  66      33.170   6.971  40.443  1.00  0.00      D    H  
HETATM  668  H2  HOH D  66      34.436   6.517  39.517  1.00  0.00      D    H  
HETATM  669  O   HOH D  67      21.086  23.231  23.874  1.00  0.00      D    O  
HETATM  670  H1  HOH D  67      20.488  22.501  23.544  1.00  0.00      D    H  
HETATM  671  H2  HOH D  67      21.748  23.467  23.163  1.00  0.00      D    H  
HETATM  672  O   HOH D  68      26.090   4.763  46.956  1.00  0.00      D    O  
HETATM  673  H1  HOH D  68      26.844   5.286  47.354  1.00  0.00      D    H  
HETATM  674  H2  HOH D  68      26.123   3.822  47.292  1.00  0.00      D    H  
HETATM  675  O   HOH D  69      45.976  21.078  38.247  1.00  0.00      D    O  
HETATM  676  H1  HOH D  69      45.717  21.888  38.773  1.00  0.00      D    H  
HETATM  677  H2  HOH D  69      45.152  20.629  37.900  1.00  0.00      D    H  
HETATM  678  O   HOH D  70      25.862   5.980   3.815  1.00  0.00      D    O  
HETATM  679  H1  HOH D  70      26.527   5.424   3.317  1.00  0.00      D    H  
HETATM  680  H2  HOH D  70      26.035   5.907   4.797  1.00  0.00      D    H  
HETATM  681  O   HOH D  71       4.814  37.907   7.800  1.00  0.00      D    O  
HETATM  682  H1  HOH D  71       4.459  38.739   8.227  1.00  0.00      D    H  
HETATM  683  H2  HOH D  71       5.491  37.486   8.404  1.00  0.00      D    H  
HETATM  684  O   HOH D  72      30.467  27.436  60.491  1.00  0.00      D    O  
HETATM  685  H1  HOH D  72      29.756  27.391  59.789  1.00  0.00      D    H  
HETATM  686  H2  HOH D  72      30.475  28.349  60.898  1.00  0.00      D    H  
HETATM  687  O   HOH D  73      37.790  32.142  81.963  1.00  0.00      D    O  
HETATM  688  H1  HOH D  73      37.475  32.511  82.838  1.00  0.00      D    H  
HETATM  689  H2  HOH D  73      37.095  31.525  81.592  1.00  0.00      D    H  
HETATM  690  O   HOH D  74      36.407  14.673  87.643  1.00  0.00      D    O  
HETATM  691  H1  HOH D  74      36.869  14.833  86.770  1.00  0.00      D    H  
HETATM  692  H2  HOH D  74      36.023  13.750  87.652  1.00  0.00      D    H  
HETATM  693  O   HOH D  75       8.664  27.336  38.654  1.00  0.00      D    O  
HETATM  694  H1  HOH D  75       8.715  26.536  38.056  1.00  0.00      D    H  
HETATM  695  H2  HOH D  75       9.577  27.548  39.005  1.00  0.00      D    H  
HETATM  696  O   HOH D  76      34.314   5.610  97.179  1.00  0.00      D    O  
HETATM  697  H1  HOH D  76      34.525   5.168  98.051  1.00  0.00      D    H  
HETATM  698  H2  HOH D  76      33.448   5.256  96.826  1.00  0.00      D    H  
HETATM  699  O   HOH D  77      15.135  24.791  38.731  1.00  0.00      D    O  
HETATM  700  H1  HOH D  77      15.806  25.432  38.358  1.00  0.00      D    H  
HETATM  701  H2  HOH D  77      15.299  24.671  39.710  1.00  0.00      D    H  
HETATM  702  O   HOH D  78       0.969  15.406  72.528  1.00  0.00      D    O  
HETATM  703  H1  HOH D  78       1.600  16.182  72.542  1.00  0.00      D    H  
HETATM  704  H2  HOH D  78       1.473  14.563  72.716  1.00  0.00      D    H  
HETATM  705  O   HOH D  79      23.902  41.958 103.179  1.00  0.00      D    O  
HETATM  706  H1  HOH D  79      23.537  42.480 102.408  1.00  0.00      D    H  
HETATM  707  H2  HOH D  79      23.880  42.522 104.004  1.00  0.00      D    H  
HETATM  708  O   HOH D  80       2.976  13.486  17.401  1.00  0.00      D    O  
HETATM  709  H1  HOH D  80       2.513  13.588  18.282  1.00  0.00      D    H  
HETATM  710  H2  HOH D  80       2.322  13.162  16.717  1.00  0.00      D    H  
HETATM  711  O   HOH D  81      27.705  40.862 116.696  1.00  0.00      D    O  
HETATM  712  H1  HOH D  81      26.879  40.336 116.898  1.00  0.00      D    H  
HETATM  713  H2  HOH D  81      27.916  40.790 115.721  1.00  0.00      D    H  
HETATM  714  O   HOH D  82       2.453  27.323  93.241  1.00  0.00      D    O  
HETATM  715  H1  HOH D  82       3.335  27.200  93.697  1.00  0.00      D    H  
HETATM  716  H2  HOH D  82       2.578  27.260  92.251  1.00  0.00      D    H  
HETATM  717  O   HOH D  83      36.287  18.474 108.831  1.00  0.00      D    O  
HETATM  718  H1  HOH D  83      36.469  18.925 109.705  1.00  0.00      D    H  
HETATM  719  H2  HOH D  83      36.063  19.163 108.142  1.00  0.00      D    H  
HETATM  720  O   HOH D  84      17.213  34.317  64.876  1.00  0.00      D    O  
HETATM  721  H1  HOH D  84      17.476  33.530  65.434  1.00  0.00      D    H  
HETATM  722  H2  HOH D  84      16.257  34.224  64.597  1.00  0.00      D    H  
HETATM  723  O   HOH D  85       5.633  25.983  63.996  1.00  0.00      D    O  
HETATM  724  H1  HOH D  85       6.378  26.649  64.033  1.00  0.00      D    H  
HETATM  725  H2  HOH D  85       4.789  26.409  64.322  1.00  0.00      D    H  
HETATM  726  O   HOH D  86       7.983  26.126  48.880  1.00  0.00      D    O  
HETATM  727  H1  HOH D  86       8.126  26.197  49.867  1.00  0.00      D    H  
HETATM  728  H2  HOH D  86       8.694  25.548  48.481  1.00  0.00      D    H  
HETATM  729  O   HOH D  87      34.498   0.297 110.319  1.00  0.00      D    O  
HETATM  730  H1  HOH D  87      34.532   0.069 111.292  1.00  0.00      D    H  
HETATM  731  H2  HOH D  87      33.811   1.008 110.167  1.00  0.00      D    H  
HETATM  732  O   HOH D  88      19.028  10.803  38.209  1.00  0.00      D    O  
HETATM  733  H1  HOH D  88      19.151  10.790  39.201  1.00  0.00      D    H  
HETATM  734  H2  HOH D  88      18.166  11.259  37.986  1.00  0.00      D    H  
HETATM  735  O   HOH D  89      44.512  17.526  82.783  1.00  0.00      D    O  
HETATM  736  H1  HOH D  89      44.623  17.946  83.684  1.00  0.00      D    H  
HETATM  737  H2  HOH D  89      44.792  16.567  82.826  1.00  0.00      D    H  
HETATM  738  O   HOH D  90      27.876  41.009   6.687  1.00  0.00      D    O  
HETATM  739  H1  HOH D  90      27.715  41.564   7.503  1.00  0.00      D    H  
HETATM  740  H2  HOH D  90      27.085  41.074   6.078  1.00  0.00      D    H  
HETATM  741  O   HOH D  91      26.661   7.214  90.260  1.00  0.00      D    O  
HETATM  742  H1  HOH D  91      26.984   7.187  91.206  1.00  0.00      D    H  
HETATM  743  H2  HOH D  91      26.140   8.055  90.111  1.00  0.00      D    H  
HETATM  744  O   HOH D  92      39.922  19.081 113.115  1.00  0.00      D    O  
HETATM  745  H1  HOH D  92      40.057  19.045 112.124  1.00  0.00      D    H  
HETATM  746  H2  HOH D  92      39.013  18.731 113.341  1.00  0.00      D    H  
HETATM  747  O   HOH D  93       0.614  25.206  10.059  1.00  0.00      D    O  
HETATM  748  H1  HOH D  93       1.245  24.462   9.837  1.00  0.00      D    H  
HETATM  749  H2  HOH D  93       0.001  25.365   9.285  1.00  0.00      D    H  
HETATM  750  O   HOH D  94      38.644  10.904  63.499  1.00  0.00      D    O  
HETATM  751  H1  HOH D  94      39.241  10.183  63.146  1.00  0.00      D    H  
HETATM  752  H2  HOH D  94      38.985  11.215  64.386  1.00  0.00      D    H  
HETATM  753  O   HOH D  95      23.970  30.932  50.990  1.00  0.00      D    O  
HETATM  754  H1  HOH D  95      24.289  31.735  50.487  1.00  0.00      D    H  
HETATM  755  H2  HOH D  95      23.023  31.075  51.280  1.00  0.00      D    H  
HETATM  756  O   HOH D  96      27.035  35.387  76.669  1.00  0.00      D    O  
HETATM  757  H1  HOH D  96      26.300  36.041  76.488  1.00  0.00      D    H  
HETATM  758  H2  HOH D  96      27.897  35.880  76.789  1.00  0.00      D    H  
HETATM  759  O   HOH D  97       8.140   3.353  74.359  1.00  0.00      D    O  
HETATM  760  H1  HOH D  97       8.375   3.659  73.436  1.00  0.00      D    H  
HETATM  761  H2  HOH D  97       7.934   2.375  74.344  1.00  0.00      D    H  
HETATM  762  O   HOH D  98      32.757  31.390  82.360  1.00  0.00      D    O  
HETATM  763  H1  HOH D  98      32.288  30.788  83.007  1.00  0.00      D    H  
HETATM  764  H2  HOH D  98      32.950  32.266  82.801  1.00  0.00      D    H  
HETATM  765  O   HOH D  99       2.340  34.970   8.247  1.00  0.00      D    O  
HETATM  766  H1  HOH D  99       1.342  35.019   8.279  1.00  0.00      D    H  
HETATM  767  H2  HOH D  99       2.685  35.618   7.568  1.00  0.00      D    H  
HETATM  768  O   HOH D 100      46.727  26.282 102.285  1.00  0.00      D    O  
HETATM  769  H1  HOH D 100      46.442  26.374 101.331  1.00  0.00      D    H  
HETATM  770  H2  HOH D 100      47.695  26.518 102.368  1.00  0.00      D    H  
HETATM  771  O   HOH D 101      10.072  17.865  80.711  1.00  0.00      D    O  
HETATM  772  H1  HOH D 101      10.832  17.927  80.065  1.00  0.00      D    H  
HETATM  773  H2  HOH D 101       9.419  18.600  80.528  1.00  0.00      D    H  
HETATM  774  O   HOH D 102      23.162  10.673 102.698  1.00  0.00      D    O  
HETATM  775  H1  HOH D 102      24.101  10.434 102.944  1.00  0.00      D    H  
HETATM  776  H2  HOH D 102      22.681  11.014 103.505  1.00  0.00      D    H  
HETATM  777  O   HOH D 103      37.026  11.469  53.417  1.00  0.00      D    O  
HETATM  778  H1  HOH D 103      36.851  12.259  54.005  1.00  0.00      D    H  
HETATM  779  H2  HOH D 103      36.456  11.531  52.597  1.00  0.00      D    H  
HETATM  780  O   HOH D 104      31.602  28.220   7.475  1.00  0.00      D    O  
HETATM  781  H1  HOH D 104      30.913  27.500   7.397  1.00  0.00      D    H  
HETATM  782  H2  HOH D 104      31.570  28.802   6.663  1.00  0.00      D    H  
HETATM  783  O   HOH D 105      10.050  32.490  18.866  1.00  0.00      D    O  
HETATM  784  H1  HOH D 105       9.465  32.045  18.188  1.00  0.00      D    H  
HETATM  785  H2  HOH D 105      10.970  32.602  18.491  1.00  0.00      D    H  
HETATM  786  O   HOH D 106       2.716  17.152 111.215  1.00  0.00      D    O  
HETATM  787  H1  HOH D 106       3.169  17.031 112.098  1.00  0.00      D    H  
HETATM  788  H2  HOH D 106       2.054  17.899 111.279  1.00  0.00      D    H  
HETATM  789  O   HOH D 107      19.621  37.194 115.369  1.00  0.00      D    O  
HETATM  790  H1  HOH D 107      19.276  36.878 116.253  1.00  0.00      D    H  
HETATM  791  H2  HOH D 107      19.969  36.414 114.848  1.00  0.00      D    H  
HETATM  792  O   HOH D 108      46.736  17.565  44.293  1.00  0.00      D    O  
HETATM  793  H1  HOH D 108      46.578  18.387  44.840  1.00  0.00      D    H  
HETATM  794  H2  HOH D 108      47.696  17.297  44.362  1.00  0.00      D    H  
HETATM  795  O   HOH D 109      27.497  29.265  37.330  1.00  0.00      D    O  
HETATM  796  H1  HOH D 109      27.870  28.462  36.865  1.00  0.00      D    H  
HETATM  797  H2  HOH D 109      27.690  30.083  36.789  1.00  0.00      D    H  
HETATM  798  O   HOH D 110      30.296  16.039  67.732  1.00  0.00      D    O  
HETATM  799  H1  HOH D 110      29.789  15.256  67.372  1.00  0.00      D    H  
HETATM  800  H2  HOH D 110      30.978  16.332  67.062  1.00  0.00      D    H  
HETATM  801  O   HOH D 111      33.031  21.184 107.990  1.00  0.00      D    O  
HETATM  802  H1  HOH D 111      33.679  21.821 108.408  1.00  0.00      D    H  
HETATM  803  H2  HOH D 111      32.494  20.737 108.705  1.00  0.00      D    H  
HETATM  804  O   HOH D 112      10.838  15.316  95.819  1.00  0.00      D    O  
HETATM  805  H1  HOH D 112      10.264  16.129  95.721  1.00  0.00      D    H  
HETATM  806  H2  HOH D 112      10.552  14.802  96.628  1.00  0.00      D    H  
HETATM  807  O   HOH D 113      48.893  38.935  61.304  1.00  0.00      D    O  
HETATM  808  H1  HOH D 113      49.102  39.529  62.082  1.00  0.00      D    H  
HETATM  809  H2  HOH D 113      49.102  39.416  60.453  1.00  0.00      D    H  
HETATM  810  O   HOH D 114      40.398   7.650  39.455  1.00  0.00      D    O  
HETATM  811  H1  HOH D 114      39.545   7.404  39.916  1.00  0.00      D    H  
HETATM  812  H2  HOH D 114      40.192   8.040  38.558  1.00  0.00      D    H  
HETATM  813  O   HOH D 115      44.046   9.238   3.752  1.00  0.00      D    O  
HETATM  814  H1  HOH D 115      44.505   9.008   4.610  1.00  0.00      D    H  
HETATM  815  H2  HOH D 115      43.411   8.505   3.507  1.00  0.00      D    H  
HETATM  816  O   HOH D 116      42.714   7.743  55.513  1.00  0.00      D    O  
HETATM  817  H1  HOH D 116      41.882   7.278  55.210  1.00  0.00      D    H  
HETATM  818  H2  HOH D 116      43.380   7.065  55.825  1.00  0.00      D    H  
HETATM  819  O   HOH D 117      37.737  13.707  14.685  1.00  0.00      D    O  
HETATM  820  H1  HOH D 117      37.268  12.983  15.191  1.00  0.00      D    H  
HETATM  821  H2  HOH D 117      38.726  13.581  14.763  1.00  0.00      D    H  
HETATM  822  O   HOH D 118      35.538  14.335  46.800  1.00  0.00      D    O  
HETATM  823  H1  HOH D 118      34.810  15.020  46.806  1.00  0.00      D    H  
HETATM  824  H2  HOH D 118      35.174  13.465  46.469  1.00  0.00      D    H  
HETATM  825  O   HOH D 119      36.001  36.549  28.172  1.00  0.00      D    O  
HETATM  826  H1  HOH D 119      36.949  36.253  28.293  1.00  0.00      D    H  
HETATM  827  H2  HOH D 119      35.982  37.405  27.655  1.00  0.00      D    H  
HETATM  828  O   HOH D 120       1.903   2.523  51.026  1.00  0.00      D    O  
HETATM  829  H1  HOH D 120       2.310   3.388  50.731  1.00  0.00      D    H  
HETATM  830  H2  HOH D 120       0.931   2.516  50.794  1.00  0.00      D    H  
HETATM  831  O   HOH D 121      18.726  12.751   3.813  1.00  0.00      D    O  
HETATM  832  H1  HOH D 121      19.252  13.085   3.031  1.00  0.00      D    H  
HETATM  833  H2  HOH D 121      19.350  12.518   4.559  1.00  0.00      D    H  
HETATM  834  O   HOH D 122      48.747  27.668  34.309  1.00  0.00      D    O  
HETATM  835  H1  HOH D 122      47.873  27.650  33.823  1.00  0.00      D    H  
HETATM  836  H2  HOH D 122      48.806  28.500  34.860  1.00  0.00      D    H  
HETATM  837  O   HOH D 123      21.416   7.148   6.058  1.00  0.00      D    O  
HETATM  838  H1  HOH D 123      20.453   7.178   5.789  1.00  0.00      D    H  
HETATM  839  H2  HOH D 123      21.967   6.833   5.286  1.00  0.00      D    H  
HETATM  840  O   HOH D 124       6.825  38.901  11.221  1.00  0.00      D    O  
HETATM  841  H1  HOH D 124       7.486  39.080  11.950  1.00  0.00      D    H  
HETATM  842  H2  HOH D 124       6.517  39.768  10.829  1.00  0.00      D    H  
HETATM  843  O   HOH D 125      29.189  22.299 106.998  1.00  0.00      D    O  
HETATM  844  H1  HOH D 125      28.646  23.138 106.958  1.00  0.00      D    H  
HETATM  845  H2  HOH D 125      29.773  22.242 106.188  1.00  0.00      D    H  
HETATM  846  O   HOH D 126       9.831  29.756 115.268  1.00  0.00      D    O  
HETATM  847  H1  HOH D 126       9.057  29.963 115.866  1.00  0.00      D    H  
HETATM  848  H2  HOH D 126       9.707  30.221 114.391  1.00  0.00      D    H  
HETATM  849  O   HOH D 127      30.569  12.528  95.402  1.00  0.00      D    O  
HETATM  850  H1  HOH D 127      31.483  12.140  95.522  1.00  0.00      D    H  
HETATM  851  H2  HOH D 127      30.068  11.994  94.721  1.00  0.00      D    H  
HETATM  852  O   HOH D 128      29.280  11.586  39.043  1.00  0.00      D    O  
HETATM  853  H1  HOH D 128      28.725  12.406  38.903  1.00  0.00      D    H  
HETATM  854  H2  HOH D 128      29.763  11.361  38.197  1.00  0.00      D    H  
HETATM  855  O   HOH D 129      29.296  33.047  83.783  1.00  0.00      D    O  
HETATM  856  H1  HOH D 129      29.621  33.992  83.812  1.00  0.00      D    H  
HETATM  857  H2  HOH D 129      28.862  32.871  82.900  1.00  0.00      D    H  
HETATM  858  O   HOH D 130      39.357  39.520  66.784  1.00  0.00      D    O  
HETATM  859  H1  HOH D 130      39.423  39.918  65.869  1.00  0.00      D    H  
HETATM  860  H2  HOH D 130      40.270  39.457  67.186  1.00  0.00      D    H  
HETATM  861  O   HOH D 131       1.147  25.074  66.638  1.00  0.00      D    O  
HETATM  862  H1  HOH D 131       1.350  24.101  66.529  1.00  0.00      D    H  
HETATM  863  H2  HOH D 131       0.541  25.202  67.423  1.00  0.00      D    H  
HETATM  864  O   HOH D 132      48.234  20.302  75.636  1.00  0.00      D    O  
HETATM  865  H1  HOH D 132      47.446  20.858  75.897  1.00  0.00      D    H  
HETATM  866  H2  HOH D 132      47.919  19.476  75.168  1.00  0.00      D    H  
HETATM  867  O   HOH D 133      19.135   1.411  73.937  1.00  0.00      D    O  
HETATM  868  H1  HOH D 133      19.299   1.123  72.994  1.00  0.00      D    H  
HETATM  869  H2  HOH D 133      19.666   2.236  74.131  1.00  0.00      D    H  
HETATM  870  O   HOH D 134      11.991  18.939  23.057  1.00  0.00      D    O  
HETATM  871  H1  HOH D 134      11.351  18.468  23.663  1.00  0.00      D    H  
HETATM  872  H2  HOH D 134      12.837  19.136  23.553  1.00  0.00      D    H  
HETATM  873  O   HOH D 135      26.741  10.097 101.152  1.00  0.00      D    O  
HETATM  874  H1  HOH D 135      26.922  10.944 101.652  1.00  0.00      D    H  
HETATM  875  H2  HOH D 135      27.583   9.561 101.089  1.00  0.00      D    H  
HETATM  876  O   HOH D 136      35.224  20.854  25.702  1.00  0.00      D    O  
HETATM  877  H1  HOH D 136      35.082  21.841  25.628  1.00  0.00      D    H  
HETATM  878  H2  HOH D 136      35.108  20.571  26.654  1.00  0.00      D    H  
HETATM  879  O   HOH D 137      35.229  36.222  92.319  1.00  0.00      D    O  
HETATM  880  H1  HOH D 137      34.249  36.074  92.181  1.00  0.00      D    H  
HETATM  881  H2  HOH D 137      35.537  36.976  91.739  1.00  0.00      D    H  
HETATM  882  O   HOH D 138      22.941  19.447  11.289  1.00  0.00      D    O  
HETATM  883  H1  HOH D 138      23.614  19.272  12.007  1.00  0.00      D    H  
HETATM  884  H2  HOH D 138      23.413  19.686  10.441  1.00  0.00      D    H  
HETATM  885  O   HOH D 139      10.655  31.670  43.133  1.00  0.00      D    O  
HETATM  886  H1  HOH D 139      10.769  31.920  42.172  1.00  0.00      D    H  
HETATM  887  H2  HOH D 139      11.428  32.019  43.662  1.00  0.00      D    H  
HETATM  888  O   HOH D 140       5.468  14.819  11.591  1.00  0.00      D    O  
HETATM  889  H1  HOH D 140       4.949  14.415  10.838  1.00  0.00      D    H  
HETATM  890  H2  HOH D 140       5.515  14.170  12.350  1.00  0.00      D    H  
HETATM  891  O   HOH D 141      40.932   1.023  39.075  1.00  0.00      D    O  
HETATM  892  H1  HOH D 141      40.658   0.220  39.604  1.00  0.00      D    H  
HETATM  893  H2  HOH D 141      41.487   1.627  39.648  1.00  0.00      D    H  
HETATM  894  O   HOH D 142       6.257  29.583  85.181  1.00  0.00      D    O  
HETATM  895  H1  HOH D 142       5.904  28.845  85.756  1.00  0.00      D    H  
HETATM  896  H2  HOH D 142       6.556  29.208  84.304  1.00  0.00      D    H  
HETATM  897  O   HOH D 143      32.271  34.350  89.044  1.00  0.00      D    O  
HETATM  898  H1  HOH D 143      32.715  34.489  89.930  1.00  0.00      D    H  
HETATM  899  H2  HOH D 143      32.947  34.445  88.314  1.00  0.00      D    H  
HETATM  900  O   HOH D 144      10.198  17.561  14.722  1.00  0.00      D    O  
HETATM  901  H1  HOH D 144      10.982  18.173  14.625  1.00  0.00      D    H  
HETATM  902  H2  HOH D 144      10.023  17.394  15.693  1.00  0.00      D    H  
HETATM  903  O   HOH D 145      40.865  31.595  76.471  1.00  0.00      D    O  
HETATM  904  H1  HOH D 145      41.585  31.818  75.813  1.00  0.00      D    H  
HETATM  905  H2  HOH D 145      40.670  32.397  77.035  1.00  0.00      D    H  
HETATM  906  O   HOH D 146      25.496  21.753  99.082  1.00  0.00      D    O  
HETATM  907  H1  HOH D 146      25.009  21.990  99.922  1.00  0.00      D    H  
HETATM  908  H2  HOH D 146      26.320  22.314  99.005  1.00  0.00      D    H  
HETATM  909  O   HOH D 147      11.011   1.600  55.254  1.00  0.00      D    O  
HETATM  910  H1  HOH D 147      11.295   2.558  55.206  1.00  0.00      D    H  
HETATM  911  H2  HOH D 147      10.043   1.527  55.017  1.00  0.00      D    H  
HETATM  912  O   HOH D 148      28.655  38.583   7.684  1.00  0.00      D    O  
HETATM  913  H1  HOH D 148      29.217  38.718   8.499  1.00  0.00      D    H  
HETATM  914  H2  HOH D 148      28.355  39.471   7.335  1.00  0.00      D    H  
HETATM  915  O   HOH D 149      29.318  14.970 111.809  1.00  0.00      D    O  
HETATM  916  H1  HOH D 149      30.085  14.555 112.297  1.00  0.00      D    H  
HETATM  917  H2  HOH D 149      28.458  14.612 112.173  1.00  0.00      D    H  
HETATM  918  O   HOH D 150      10.225  26.766  99.443  1.00  0.00      D    O  
HETATM  919  H1  HOH D 150      10.730  26.055  98.953  1.00  0.00      D    H  
HETATM  920  H2  HOH D 150      10.728  27.629  99.389  1.00  0.00      D    H  
HETATM  921  O   HOH D 151      18.137   6.908   7.214  1.00  0.00      D    O  
HETATM  922  H1  HOH D 151      18.407   6.751   6.264  1.00  0.00      D    H  
HETATM  923  H2  HOH D 151      18.506   6.178   7.789  1.00  0.00      D    H  
HETATM  924  O   HOH D 152      17.866   7.401  16.956  1.00  0.00      D    O  
HETATM  925  H1  HOH D 152      17.029   7.533  17.487  1.00  0.00      D    H  
HETATM  926  H2  HOH D 152      18.316   8.284  16.818  1.00  0.00      D    H  
HETATM  927  O   HOH D 153      25.612  20.866 112.022  1.00  0.00      D    O  
HETATM  928  H1  HOH D 153      24.874  20.358 112.467  1.00  0.00      D    H  
HETATM  929  H2  HOH D 153      26.467  20.356 112.110  1.00  0.00      D    H  
HETATM  930  O   HOH D 154      26.171  34.219  67.261  1.00  0.00      D    O  
HETATM  931  H1  HOH D 154      26.746  33.576  67.766  1.00  0.00      D    H  
HETATM  932  H2  HOH D 154      25.234  34.174  67.610  1.00  0.00      D    H  
HETATM  933  O   HOH D 155      23.319  40.128  34.613  1.00  0.00      D    O  
HETATM  934  H1  HOH D 155      22.935  39.227  34.816  1.00  0.00      D    H  
HETATM  935  H2  HOH D 155      22.800  40.830  35.099  1.00  0.00      D    H  
HETATM  936  O   HOH D 156      43.415  16.125 100.868  1.00  0.00      D    O  
HETATM  937  H1  HOH D 156      42.869  16.116 100.031  1.00  0.00      D    H  
HETATM  938  H2  HOH D 156      43.711  15.194 101.083  1.00  0.00      D    H  
HETATM  939  O   HOH D 157      34.469  31.620  85.518  1.00  0.00      D    O  
HETATM  940  H1  HOH D 157      34.697  32.363  86.147  1.00  0.00      D    H  
HETATM  941  H2  HOH D 157      33.481  31.605  85.364  1.00  0.00      D    H  
HETATM  942  O   HOH D 158       1.614  42.693  55.582  1.00  0.00      D    O  
HETATM  943  H1  HOH D 158       1.457  42.203  54.724  1.00  0.00      D    H  
HETATM  944  H2  HOH D 158       2.456  42.362  56.006  1.00  0.00      D    H  
HETATM  945  O   HOH D 159       8.787  37.794  95.581  1.00  0.00      D    O  
HETATM  946  H1  HOH D 159       8.395  37.501  96.453  1.00  0.00      D    H  
HETATM  947  H2  HOH D 159       8.060  38.138  94.987  1.00  0.00      D    H  
HETATM  948  O   HOH D 160      36.572   2.922   9.635  1.00  0.00      D    O  
HETATM  949  H1  HOH D 160      37.011   3.641  10.174  1.00  0.00      D    H  
HETATM  950  H2  HOH D 160      37.218   2.173   9.490  1.00  0.00      D    H  
HETATM  951  O   HOH D 161       9.598  24.300 112.054  1.00  0.00      D    O  
HETATM  952  H1  HOH D 161       9.947  23.373 111.921  1.00  0.00      D    H  
HETATM  953  H2  HOH D 161       8.709  24.390 111.605  1.00  0.00      D    H  
HETATM  954  O   HOH D 162      18.577  35.529  95.660  1.00  0.00      D    O  
HETATM  955  H1  HOH D 162      19.058  35.575  96.535  1.00  0.00      D    H  
HETATM  956  H2  HOH D 162      19.174  35.870  94.933  1.00  0.00      D    H  
HETATM  957  O   HOH D 163      39.027  31.504  15.186  1.00  0.00      D    O  
HETATM  958  H1  HOH D 163      38.625  31.475  14.271  1.00  0.00      D    H  
HETATM  959  H2  HOH D 163      38.390  31.948  15.816  1.00  0.00      D    H  
HETATM  960  O   HOH D 164      39.195   6.332   6.005  1.00  0.00      D    O  
HETATM  961  H1  HOH D 164      40.122   6.708   6.020  1.00  0.00      D    H  
HETATM  962  H2  HOH D 164      38.987   5.995   5.087  1.00  0.00      D    H  
HETATM  963  O   HOH D 165      11.067  10.663   6.248  1.00  0.00      D    O  
HETATM  964  H1  HOH D 165      10.597  10.234   7.019  1.00  0.00      D    H  
HETATM  965  H2  HOH D 165      11.105  11.652   6.390  1.00  0.00      D    H  
HETATM  966  O   HOH D 166      11.606  13.841 110.583  1.00  0.00      D    O  
HETATM  967  H1  HOH D 166      12.193  13.699 109.786  1.00  0.00      D    H  
HETATM  968  H2  HOH D 166      12.149  13.755 111.418  1.00  0.00      D    H  
HETATM  969  O   HOH D 167      47.912  29.832  36.422  1.00  0.00      D    O  
HETATM  970  H1  HOH D 167      48.705  29.995  37.010  1.00  0.00      D    H  
HETATM  971  H2  HOH D 167      47.499  30.707  36.170  1.00  0.00      D    H  
HETATM  972  O   HOH D 168      25.686  17.222  33.643  1.00  0.00      D    O  
HETATM  973  H1  HOH D 168      25.577  17.454  34.610  1.00  0.00      D    H  
HETATM  974  H2  HOH D 168      25.817  18.058  33.111  1.00  0.00      D    H  
HETATM  975  O   HOH D 169      17.334  33.861  15.292  1.00  0.00      D    O  
HETATM  976  H1  HOH D 169      17.345  33.007  14.772  1.00  0.00      D    H  
HETATM  977  H2  HOH D 169      16.406  34.235  15.299  1.00  0.00      D    H  
HETATM  978  O   HOH D 170       2.362  11.511  71.715  1.00  0.00      D    O  
HETATM  979  H1  HOH D 170       2.296  10.619  72.163  1.00  0.00      D    H  
HETATM  980  H2  HOH D 170       3.004  11.452  70.950  1.00  0.00      D    H  
HETATM  981  O   HOH D 171      44.166  33.951  79.182  1.00  0.00      D    O  
HETATM  982  H1  HOH D 171      44.636  34.800  79.426  1.00  0.00      D    H  
HETATM  983  H2  HOH D 171      44.774  33.174  79.345  1.00  0.00      D    H  
HETATM  984  O   HOH D 172      44.587  39.756  28.108  1.00  0.00      D    O  
HETATM  985  H1  HOH D 172      44.801  38.876  28.533  1.00  0.00      D    H  
HETATM  986  H2  HOH D 172      44.241  40.386  28.803  1.00  0.00      D    H  
HETATM  987  O   HOH D 173      15.273  15.345  17.072  1.00  0.00      D    O  
HETATM  988  H1  HOH D 173      15.230  14.832  17.929  1.00  0.00      D    H  
HETATM  989  H2  HOH D 173      15.566  14.737  16.334  1.00  0.00      D    H  
HETATM  990  O   HOH D 174      37.430  27.695  91.597  1.00  0.00      D    O  
HETATM  991  H1  HOH D 174      37.064  27.019  92.237  1.00  0.00      D    H  
HETATM  992  H2  HOH D 174      38.407  27.821  91.768  1.00  0.00      D    H  
HETATM  993  O   HOH D 175      46.553  23.322  88.841  1.00  0.00      D    O  
HETATM  994  H1  HOH D 175      46.146  24.171  89.177  1.00  0.00      D    H  
HETATM  995  H2  HOH D 175      47.489  23.242  89.185  1.00  0.00      D    H  
HETATM  996  O   HOH D 176       8.943  25.861  87.171  1.00  0.00      D    O  
HETATM  997  H1  HOH D 176       8.602  24.985  86.829  1.00  0.00      D    H  
HETATM  998  H2  HOH D 176       9.002  25.829  88.169  1.00  0.00      D    H  
HETATM  999  O   HOH D 177       7.134  17.681 117.478  1.00  0.00      D    O  
HETATM 1000  H1  HOH D 177       7.190  16.688 117.370  1.00  0.00      D    H  
HETATM 1001  H2  HOH D 177       6.202  17.936 117.735  1.00  0.00      D    H  
HETATM 1002  O   HOH D 178      19.372  31.953  86.726  1.00  0.00      D    O  
HETATM 1003  H1  HOH D 178      19.870  31.112  86.513  1.00  0.00      D    H  
HETATM 1004  H2  HOH D 178      18.821  32.223  85.937  1.00  0.00      D    H  
HETATM 1005  O   HOH D 179      20.648  26.549  72.011  1.00  0.00      D    O  
HETATM 1006  H1  HOH D 179      20.817  25.790  72.640  1.00  0.00      D    H  
HETATM 1007  H2  HOH D 179      19.789  26.999  72.257  1.00  0.00      D    H  
HETATM 1008  O   HOH D 180      43.049   2.938  87.768  1.00  0.00      D    O  
HETATM 1009  H1  HOH D 180      43.840   3.206  88.319  1.00  0.00      D    H  
HETATM 1010  H2  HOH D 180      43.350   2.357  87.012  1.00  0.00      D    H  
HETATM 1011  O   HOH D 181      17.174   4.587  81.169  1.00  0.00      D    O  
HETATM 1012  H1  HOH D 181      18.007   4.098  81.424  1.00  0.00      D    H  
HETATM 1013  H2  HOH D 181      16.963   4.409  80.208  1.00  0.00      D    H  
HETATM 1014  O   HOH D 182       4.941  12.070  28.768  1.00  0.00      D    O  
HETATM 1015  H1  HOH D 182       5.776  12.539  28.478  1.00  0.00      D    H  
HETATM 1016  H2  HOH D 182       4.324  11.976  27.987  1.00  0.00      D    H  
HETATM 1017  O   HOH D 183       1.952   5.208  60.354  1.00  0.00      D    O  
HETATM 1018  H1  HOH D 183       2.641   5.618  60.952  1.00  0.00      D    H  
HETATM 1019  H2  HOH D 183       2.038   4.212  60.379  1.00  0.00      D    H  
HETATM 1020  O   HOH D 184       9.284  34.948  36.003  1.00  0.00      D    O  
HETATM 1021  H1  HOH D 184       8.552  34.806  36.669  1.00  0.00      D    H  
HETATM 1022  H2  HOH D 184       9.699  34.068  35.771  1.00  0.00      D    H  
HETATM 1023  O   HOH D 185      11.911   5.573  14.811  1.00  0.00      D    O  
HETATM 1024  H1  HOH D 185      12.791   5.260  15.169  1.00  0.00      D    H  
HETATM 1025  H2  HOH D 185      11.736   5.138  13.928  1.00  0.00      D    H  
HETATM 1026  O   HOH D 186      17.223  13.356  25.727  1.00  0.00      D    O  
HETATM 1027  H1  HOH D 186      17.057  12.830  24.893  1.00  0.00      D    H  
HETATM 1028  H2  HOH D 186      16.752  14.236  25.665  1.00  0.00      D    H  
HETATM 1029  O   HOH D 187      20.062  37.110  75.565  1.00  0.00      D    O  
HETATM 1030  H1  HOH D 187      19.215  36.591  75.458  1.00  0.00      D    H  
HETATM 1031  H2  HOH D 187      19.853  38.088  75.591  1.00  0.00      D    H  
HETATM 1032  O   HOH D 188       1.402  38.667  51.565  1.00  0.00      D    O  
HETATM 1033  H1  HOH D 188       0.703  38.790  50.861  1.00  0.00      D    H  
HETATM 1034  H2  HOH D 188       1.531  39.526  52.060  1.00  0.00      D    H  
HETATM 1035  O   HOH D 189       1.204  26.669  62.553  1.00  0.00      D    O  
HETATM 1036  H1  HOH D 189       1.189  26.233  63.453  1.00  0.00      D    H  
HETATM 1037  H2  HOH D 189       1.218  25.966  61.842  1.00  0.00      D    H  
HETATM 1038  O   HOH D 190      33.259  38.446  44.527  1.00  0.00      D    O  
HETATM 1039  H1  HOH D 190      33.477  38.563  43.559  1.00  0.00      D    H  
HETATM 1040  H2  HOH D 190      34.054  38.074  45.006  1.00  0.00      D    H  
HETATM 1041  O   HOH D 191      39.013  41.023  91.843  1.00  0.00      D    O  
HETATM 1042  H1  HOH D 191      38.058  41.007  91.547  1.00  0.00      D    H  
HETATM 1043  H2  HOH D 191      39.130  40.414  92.627  1.00  0.00      D    H  
HETATM 1044  O   HOH D 192      12.719  26.516  49.338  1.00  0.00      D    O  
HETATM 1045  H1  HOH D 192      12.127  25.779  49.668  1.00  0.00      D    H  
HETATM 1046  H2  HOH D 192      12.156  27.262  48.983  1.00  0.00      D    H  
HETATM 1047  O   HOH D 193      10.549  10.652  78.764  1.00  0.00      D    O  
HETATM 1048  H1  HOH D 193      10.382   9.816  78.241  1.00  0.00      D    H  
HETATM 1049  H2  HOH D 193       9.676  11.069  79.014  1.00  0.00      D    H  
HETATM 1050  O   HOH D 194      20.787   2.563  25.868  1.00  0.00      D    O  
HETATM 1051  H1  HOH D 194      21.418   3.321  26.035  1.00  0.00      D    H  
HETATM 1052  H2  HOH D 194      20.341   2.689  24.982  1.00  0.00      D    H  
HETATM 1053  O   HOH D 195      39.986  19.033   4.053  1.00  0.00      D    O  
HETATM 1054  H1  HOH D 195      40.664  18.671   4.692  1.00  0.00      D    H  
HETATM 1055  H2  HOH D 195      39.493  19.789   4.483  1.00  0.00      D    H  
HETATM 1056  O   HOH D 196      44.755  33.297 110.699  1.00  0.00      D    O  
HETATM 1057  H1  HOH D 196      45.627  33.448 110.234  1.00  0.00      D    H  
HETATM 1058  H2  HOH D 196      44.912  32.786 111.544  1.00  0.00      D    H  
HETATM 1059  O   HOH D 197       1.898  14.342  77.475  1.00  0.00      D    O  
HETATM 1060  H1  HOH D 197       1.700  14.165  78.439  1.00  0.00      D    H  
HETATM 1061  H2  HOH D 197       2.552  15.095  77.402  1.00  0.00      D    H  
HETATM 1062  O   HOH D 198      30.974   7.054  85.626  1.00  0.00      D    O  
HETATM 1063  H1  HOH D 198      31.744   6.489  85.921  1.00  0.00      D    H  
HETATM 1064  H2  HOH D 198      31.304   7.778  85.020  1.00  0.00      D    H  
HETATM 1065  O   HOH D 199      35.746  30.617  80.925  1.00  0.00      D    O  
HETATM 1066  H1  HOH D 199      35.358  31.347  80.362  1.00  0.00      D    H  
HETATM 1067  H2  HOH D 199      35.158  30.461  81.719  1.00  0.00      D    H  
HETATM 1068  O   HOH D 200      26.466  13.054  37.735  1.00  0.00      D    O  
HETATM 1069  H1  HOH D 200      26.084  12.134  37.649  1.00  0.00      D    H  
HETATM 1070  H2  HOH D 200      26.690  13.234  38.693  1.00  0.00      D    H  
HETATM 1071  O   HOH D 201      21.304  -0.039  76.782  1.00  0.00      D    O  
HETATM 1072  H1  HOH D 201      21.060   0.351  77.670  1.00  0.00      D    H  
HETATM 1073  H2  HOH D 201      20.472  -0.238  76.265  1.00  0.00      D    H  
HETATM 1074  O   HOH D 202      25.533   2.247  70.962  1.00  0.00      D    O  
HETATM 1075  H1  HOH D 202      25.610   2.533  71.917  1.00  0.00      D    H  
HETATM 1076  H2  HOH D 202      24.662   1.776  70.824  1.00  0.00      D    H  
HETATM 1077  O   HOH D 203      40.960  19.430  12.628  1.00  0.00      D    O  
HETATM 1078  H1  HOH D 203      41.918  19.371  12.907  1.00  0.00      D    H  
HETATM 1079  H2  HOH D 203      40.498  20.134  13.166  1.00  0.00      D    H  
HETATM 1080  O   HOH D 204      32.213   6.852  61.388  1.00  0.00      D    O  
HETATM 1081  H1  HOH D 204      31.944   6.259  60.629  1.00  0.00      D    H  
HETATM 1082  H2  HOH D 204      33.086   6.539  61.763  1.00  0.00      D    H  
HETATM 1083  O   HOH D 205      36.030  38.792  78.717  1.00  0.00      D    O  
HETATM 1084  H1  HOH D 205      35.729  39.744  78.659  1.00  0.00      D    H  
HETATM 1085  H2  HOH D 205      35.659  38.376  79.547  1.00  0.00      D    H  
HETATM 1086  O   HOH D 206      13.249  30.674  85.021  1.00  0.00      D    O  
HETATM 1087  H1  HOH D 206      12.978  29.721  84.883  1.00  0.00      D    H  
HETATM 1088  H2  HOH D 206      12.477  31.190  85.392  1.00  0.00      D    H  
HETATM 1089  O   HOH D 207      43.622   9.717  42.386  1.00  0.00      D    O  
HETATM 1090  H1  HOH D 207      43.863   9.128  43.158  1.00  0.00      D    H  
HETATM 1091  H2  HOH D 207      42.716   9.465  42.045  1.00  0.00      D    H  
HETATM 1092  O   HOH D 208      48.489  25.130 112.378  1.00  0.00      D    O  
HETATM 1093  H1  HOH D 208      49.050  24.624 113.034  1.00  0.00      D    H  
HETATM 1094  H2  HOH D 208      48.937  25.127 111.484  1.00  0.00      D    H  
HETATM 1095  O   HOH D 209      43.438  27.920  77.309  1.00  0.00      D    O  
HETATM 1096  H1  HOH D 209      43.340  28.895  77.512  1.00  0.00      D    H  
HETATM 1097  H2  HOH D 209      43.679  27.803  76.346  1.00  0.00      D    H  
HETATM 1098  O   HOH D 210      24.619  33.353  60.978  1.00  0.00      D    O  
HETATM 1099  H1  HOH D 210      23.779  33.829  61.239  1.00  0.00      D    H  
HETATM 1100  H2  HOH D 210      24.820  32.640  61.650  1.00  0.00      D    H  
HETATM 1101  O   HOH D 211      38.965  36.588  98.158  1.00  0.00      D    O  
HETATM 1102  H1  HOH D 211      39.000  36.394  99.139  1.00  0.00      D    H  
HETATM 1103  H2  HOH D 211      38.814  37.566  98.017  1.00  0.00      D    H  
HETATM 1104  O   HOH D 212      30.853  41.454  42.182  1.00  0.00      D    O  
HETATM 1105  H1  HOH D 212      29.856  41.415  42.129  1.00  0.00      D    H  
HETATM 1106  H2  HOH D 212      31.173  42.329  41.817  1.00  0.00      D    H  
HETATM 1107  O   HOH D 213      47.683  18.144  74.189  1.00  0.00      D    O  
HETATM 1108  H1  HOH D 213      47.907  17.271  74.622  1.00  0.00      D    H  
HETATM 1109  H2  HOH D 213      46.981  17.999  73.491  1.00  0.00      D    H  
HETATM 1110  O   HOH D 214      25.142  30.620 102.248  1.00  0.00      D    O  
HETATM 1111  H1  HOH D 214      24.743  30.814 103.144  1.00  0.00      D    H  
HETATM 1112  H2  HOH D 214      24.463  30.799 101.535  1.00  0.00      D    H  
HETATM 1113  O   HOH D 215      22.094  19.756  26.916  1.00  0.00      D    O  
HETATM 1114  H1  HOH D 215      21.699  20.669  27.021  1.00  0.00      D    H  
HETATM 1115  H2  HOH D 215      21.372  19.105  26.682  1.00  0.00      D    H  
HETATM 1116  O   HOH D 216      42.438   5.648  86.568  1.00  0.00      D    O  
HETATM 1117  H1  HOH D 216      42.619   4.781  87.032  1.00  0.00      D    H  
HETATM 1118  H2  HOH D 216      41.784   6.183  87.104  1.00  0.00      D    H  
HETATM 1119  O   HOH D 217      34.544   7.402  90.568  1.00  0.00      D    O  
HETATM 1120  H1  HOH D 217      33.784   7.950  90.219  1.00  0.00      D    H  
HETATM 1121  H2  HOH D 217      34.245   6.892  91.375  1.00  0.00      D    H  
HETATM 1122  O   HOH D 218      32.385   3.868 101.460  1.00  0.00      D    O  
HETATM 1123  H1  HOH D 218      32.066   3.110 100.890  1.00  0.00      D    H  
HETATM 1124  H2  HOH D 218      31.618   4.235 101.987  1.00  0.00      D    H  
HETATM 1125  O   HOH D 219      11.183  24.480  97.999  1.00  0.00      D    O  
HETATM 1126  H1  HOH D 219      12.041  23.966  98.032  1.00  0.00      D    H  
HETATM 1127  H2  HOH D 219      10.436  23.901  98.324  1.00  0.00      D    H  
HETATM 1128  O   HOH D 220      48.326  24.764   7.862  1.00  0.00      D    O  
HETATM 1129  H1  HOH D 220      48.603  24.265   7.041  1.00  0.00      D    H  
HETATM 1130  H2  HOH D 220      47.406  24.480   8.130  1.00  0.00      D    H  
HETATM 1131  O   HOH D 221      21.096  38.648  26.063  1.00  0.00      D    O  
HETATM 1132  H1  HOH D 221      20.107  38.701  25.922  1.00  0.00      D    H  
HETATM 1133  H2  HOH D 221      21.529  38.268  25.245  1.00  0.00      D    H  
HETATM 1134  O   HOH D 222      43.975  13.007  32.964  1.00  0.00      D    O  
HETATM 1135  H1  HOH D 222      43.050  12.897  33.328  1.00  0.00      D    H  
HETATM 1136  H2  HOH D 222      44.200  13.980  32.914  1.00  0.00      D    H  
HETATM 1137  O   HOH D 223       0.804  22.729 113.346  1.00  0.00      D    O  
HETATM 1138  H1  HOH D 223       1.398  22.451 112.591  1.00  0.00      D    H  
HETATM 1139  H2  HOH D 223       1.334  23.259 114.009  1.00  0.00      D    H  
HETATM 1140  O   HOH D 224      17.537   1.923  50.303  1.00  0.00      D    O  
HETATM 1141  H1  HOH D 224      18.453   1.786  49.928  1.00  0.00      D    H  
HETATM 1142  H2  HOH D 224      17.030   1.062  50.266  1.00  0.00      D    H  
HETATM 1143  O   HOH D 225      24.000  14.925  37.910  1.00  0.00      D    O  
HETATM 1144  H1  HOH D 225      24.615  14.190  37.621  1.00  0.00      D    H  
HETATM 1145  H2  HOH D 225      23.555  15.321  37.107  1.00  0.00      D    H  
HETATM 1146  O   HOH D 226      24.237  11.001  71.999  1.00  0.00      D    O  
HETATM 1147  H1  HOH D 226      24.598  11.845  72.397  1.00  0.00      D    H  
HETATM 1148  H2  HOH D 226      23.413  11.208  71.472  1.00  0.00      D    H  
HETATM 1149  O   HOH D 227       8.490   1.906   7.539  1.00  0.00      D    O  
HETATM 1150  H1  HOH D 227       7.494   1.990   7.516  1.00  0.00      D    H  
HETATM 1151  H2  HOH D 227       8.847   2.380   8.344  1.00  0.00      D    H  
HETATM 1152  O   HOH D 228       2.702  22.745  47.511  1.00  0.00      D    O  
HETATM 1153  H1  HOH D 228       2.364  22.522  46.597  1.00  0.00      D    H  
HETATM 1154  H2  HOH D 228       3.420  22.098  47.768  1.00  0.00      D    H  
HETATM 1155  O   HOH D 229       1.788  37.771  86.917  1.00  0.00      D    O  
HETATM 1156  H1  HOH D 229       1.746  38.447  87.653  1.00  0.00      D    H  
HETATM 1157  H2  HOH D 229       1.627  36.859  87.293  1.00  0.00      D    H  
HETATM 1158  O   HOH D 230      16.559  10.384  71.206  1.00  0.00      D    O  
HETATM 1159  H1  HOH D 230      15.992  10.165  70.411  1.00  0.00      D    H  
HETATM 1160  H2  HOH D 230      16.921   9.539  71.599  1.00  0.00      D    H  
HETATM 1161  O   HOH D 231      42.860   6.710  10.508  1.00  0.00      D    O  
HETATM 1162  H1  HOH D 231      43.321   7.360   9.904  1.00  0.00      D    H  
HETATM 1163  H2  HOH D 231      42.819   5.815  10.064  1.00  0.00      D    H  
HETATM 1164  O   HOH D 232      20.938  27.268   8.275  1.00  0.00      D    O  
HETATM 1165  H1  HOH D 232      21.561  26.657   8.763  1.00  0.00      D    H  
HETATM 1166  H2  HOH D 232      21.458  28.020   7.869  1.00  0.00      D    H  
HETATM 1167  O   HOH D 233      37.492  40.936  77.060  1.00  0.00      D    O  
HETATM 1168  H1  HOH D 233      36.542  41.019  77.361  1.00  0.00      D    H  
HETATM 1169  H2  HOH D 233      37.536  40.352  76.250  1.00  0.00      D    H  
HETATM 1170  O   HOH D 234      47.164  10.479  43.956  1.00  0.00      D    O  
HETATM 1171  H1  HOH D 234      46.603   9.844  44.488  1.00  0.00      D    H  
HETATM 1172  H2  HOH D 234      47.916   9.979  43.527  1.00  0.00      D    H  
HETATM 1173  O   HOH D 235      40.648  27.624  52.404  1.00  0.00      D    O  
HETATM 1174  H1  HOH D 235      40.928  27.009  51.667  1.00  0.00      D    H  
HETATM 1175  H2  HOH D 235      40.227  27.094  53.139  1.00  0.00      D    H  
HETATM 1176  O   HOH D 236      26.199  11.343  74.728  1.00  0.00      D    O  
HETATM 1177  H1  HOH D 236      26.448  10.399  74.509  1.00  0.00      D    H  
HETATM 1178  H2  HOH D 236      26.981  11.942  74.558  1.00  0.00      D    H  
HETATM 1179  O   HOH D 237       0.820  15.073 102.619  1.00  0.00      D    O  
HETATM 1180  H1  HOH D 237       0.069  14.621 103.099  1.00  0.00      D    H  
HETATM 1181  H2  HOH D 237       0.952  14.643 101.726  1.00  0.00      D    H  
HETATM 1182  O   HOH D 238      33.703  22.375  11.253  1.00  0.00      D    O  
HETATM 1183  H1  HOH D 238      32.925  22.724  10.732  1.00  0.00      D    H  
HETATM 1184  H2  HOH D 238      34.115  21.607  10.763  1.00  0.00      D    H  
HETATM 1185  O   HOH D 239      19.832  30.281  21.647  1.00  0.00      D    O  
HETATM 1186  H1  HOH D 239      19.876  31.240  21.927  1.00  0.00      D    H  
HETATM 1187  H2  HOH D 239      20.045  30.208  20.673  1.00  0.00      D    H  
HETATM 1188  O   HOH D 240      11.872  21.730   4.531  1.00  0.00      D    O  
HETATM 1189  H1  HOH D 240      11.991  22.584   4.024  1.00  0.00      D    H  
HETATM 1190  H2  HOH D 240      11.159  21.849   5.222  1.00  0.00      D    H  
HETATM 1191  O   HOH D 241      23.586   3.432 114.795  1.00  0.00      D    O  
HETATM 1192  H1  HOH D 241      22.855   2.973 114.289  1.00  0.00      D    H  
HETATM 1193  H2  HOH D 241      23.189   3.983 115.528  1.00  0.00      D    H  
HETATM 1194  O   HOH D 242      41.474  22.000  22.277  1.00  0.00      D    O  
HETATM 1195  H1  HOH D 242      41.381  21.398  23.070  1.00  0.00      D    H  
HETATM 1196  H2  HOH D 242      40.687  21.879  21.672  1.00  0.00      D    H  
HETATM 1197  O   HOH D 243      47.428  38.089  77.431  1.00  0.00      D    O  
HETATM 1198  H1  HOH D 243      47.703  38.905  76.924  1.00  0.00      D    H  
HETATM 1199  H2  HOH D 243      46.477  38.183  77.725  1.00  0.00      D    H  
HETATM 1200  O   HOH D 244      11.492  10.844 115.032  1.00  0.00      D    O  
HETATM 1201  H1  HOH D 244      10.727  10.868 114.389  1.00  0.00      D    H  
HETATM 1202  H2  HOH D 244      11.176  11.129 115.937  1.00  0.00      D    H  
HETATM 1203  O   HOH D 245      32.481  34.050 102.817  1.00  0.00      D    O  
HETATM 1204  H1  HOH D 245      31.756  34.614 103.213  1.00  0.00      D    H  
HETATM 1205  H2  HOH D 245      32.591  34.281 101.850  1.00  0.00      D    H  
HETATM 1206  O   HOH D 246      40.750   6.998 102.695  1.00  0.00      D    O  
HETATM 1207  H1  HOH D 246      40.312   6.176 102.332  1.00  0.00      D    H  
HETATM 1208  H2  HOH D 246      40.160   7.412 103.389  1.00  0.00      D    H  
HETATM 1209  O   HOH D 247      21.136   6.930  25.018  1.00  0.00      D    O  
HETATM 1210  H1  HOH D 247      21.630   6.303  25.620  1.00  0.00      D    H  
HETATM 1211  H2  HOH D 247      21.618   7.000  24.144  1.00  0.00      D    H  
HETATM 1212  O   HOH D 248      32.217  39.819 114.764  1.00  0.00      D    O  
HETATM 1213  H1  HOH D 248      32.242  38.822 114.682  1.00  0.00      D    H  
HETATM 1214  H2  HOH D 248      32.713  40.229 114.000  1.00  0.00      D    H  
HETATM 1215  O   HOH D 249      29.624  13.099  26.700  1.00  0.00      D    O  
HETATM 1216  H1  HOH D 249      30.514  13.322  27.096  1.00  0.00      D    H  
HETATM 1217  H2  HOH D 249      29.283  13.883  26.182  1.00  0.00      D    H  
HETATM 1218  O   HOH D 250      22.070   8.016  35.033  1.00  0.00      D    O  
HETATM 1219  H1  HOH D 250      22.014   7.485  34.187  1.00  0.00      D    H  
HETATM 1220  H2  HOH D 250      21.208   8.499  35.183  1.00  0.00      D    H  
HETATM 1221  O   HOH D 251      44.072  38.526 114.726  1.00  0.00      D    O  
HETATM 1222  H1  HOH D 251      44.243  38.186 113.801  1.00  0.00      D    H  
HETATM 1223  H2  HOH D 251      44.730  39.247 114.944  1.00  0.00      D    H  
HETATM 1224  O   HOH D 252      32.870  40.191 106.986  1.00  0.00      D    O  
HETATM 1225  H1  HOH D 252      32.213  40.293 106.239  1.00  0.00      D    H  
HETATM 1226  H2  HOH D 252      33.573  39.530 106.723  1.00  0.00      D    H  
HETATM 1227  O   HOH D 253      36.862  34.988  59.903  1.00  0.00      D    O  
HETATM 1228  H1  HOH D 253      37.811  34.849  60.188  1.00  0.00      D    H  
HETATM 1229  H2  HOH D 253      36.269  34.351  60.396  1.00  0.00      D    H  
HETATM 1230  O   HOH D 254      27.226   2.221  40.123  1.00  0.00      D    O  
HETATM 1231  H1  HOH D 254      26.320   2.165  39.703  1.00  0.00      D    H  
HETATM 1232  H2  HOH D 254      27.455   3.179  40.297  1.00  0.00      D    H  
HETATM 1233  O   HOH D 255      19.364  41.088  33.243  1.00  0.00      D    O  
HETATM 1234  H1  HOH D 255      20.199  41.563  32.965  1.00  0.00      D    H  
HETATM 1235  H2  HOH D 255      19.573  40.455  33.988  1.00  0.00      D    H  
HETATM 1236  O   HOH D 256       3.249  35.778  48.773  1.00  0.00      D    O  
HETATM 1237  H1  HOH D 256       2.356  36.158  49.015  1.00  0.00      D    H  
HETATM 1238  H2  HOH D 256       3.962  36.450  48.973  1.00  0.00      D    H  
HETATM 1239  O   HOH D 257       6.182  13.465 113.551  1.00  0.00      D    O  
HETATM 1240  H1  HOH D 257       5.604  13.474 114.368  1.00  0.00      D    H  
HETATM 1241  H2  HOH D 257       5.723  12.954 112.825  1.00  0.00      D    H  
HETATM 1242  O   HOH D 258      15.696  28.769  28.311  1.00  0.00      D    O  
HETATM 1243  H1  HOH D 258      15.764  28.917  27.324  1.00  0.00      D    H  
HETATM 1244  H2  HOH D 258      14.847  29.173  28.651  1.00  0.00      D    H  
HETATM 1245  O   HOH D 259      18.752  25.872 104.846  1.00  0.00      D    O  
HETATM 1246  H1  HOH D 259      18.684  24.884 104.982  1.00  0.00      D    H  
HETATM 1247  H2  HOH D 259      18.964  26.064 103.888  1.00  0.00      D    H  
HETATM 1248  O   HOH D 260      -0.021   5.632  44.991  1.00  0.00      D    O  
HETATM 1249  H1  HOH D 260      -0.005   4.649  44.807  1.00  0.00      D    H  
HETATM 1250  H2  HOH D 260       0.739   6.073  44.512  1.00  0.00      D    H  
HETATM 1251  O   HOH D 261      16.772   6.159  86.082  1.00  0.00      D    O  
HETATM 1252  H1  HOH D 261      16.570   5.959  85.123  1.00  0.00      D    H  
HETATM 1253  H2  HOH D 261      16.936   5.304  86.574  1.00  0.00      D    H  
HETATM 1254  O   HOH D 262      36.988  16.673  89.605  1.00  0.00      D    O  
HETATM 1255  H1  HOH D 262      36.221  17.101  90.083  1.00  0.00      D    H  
HETATM 1256  H2  HOH D 262      36.642  16.109  88.855  1.00  0.00      D    H  
HETATM 1257  O   HOH D 263      20.138  10.027  34.933  1.00  0.00      D    O  
HETATM 1258  H1  HOH D 263      19.235  10.030  34.504  1.00  0.00      D    H  
HETATM 1259  H2  HOH D 263      20.234  10.837  35.512  1.00  0.00      D    H  
HETATM 1260  O   HOH D 264       8.934  29.729  87.790  1.00  0.00      D    O  
HETATM 1261  H1  HOH D 264       8.050  29.676  88.254  1.00  0.00      D    H  
HETATM 1262  H2  HOH D 264       8.893  29.208  86.937  1.00  0.00      D    H  
HETATM 1263  O   HOH D 265       0.724   8.387 112.965  1.00  0.00      D    O  
HETATM 1264  H1  HOH D 265       0.509   9.033 112.233  1.00  0.00      D    H  
HETATM 1265  H2  HOH D 265       0.132   8.565 113.751  1.00  0.00      D    H  
HETATM 1266  O   HOH D 266      13.529  16.068  60.146  1.00  0.00      D    O  
HETATM 1267  H1  HOH D 266      14.254  16.373  60.764  1.00  0.00      D    H  
HETATM 1268  H2  HOH D 266      13.921  15.489  59.431  1.00  0.00      D    H  
HETATM 1269  O   HOH D 267      24.686  14.897  59.897  1.00  0.00      D    O  
HETATM 1270  H1  HOH D 267      24.101  15.351  60.570  1.00  0.00      D    H  
HETATM 1271  H2  HOH D 267      24.134  14.274  59.343  1.00  0.00      D    H  
HETATM 1272  O   HOH D 268      24.941  32.690  20.445  1.00  0.00      D    O  
HETATM 1273  H1  HOH D 268      24.825  32.316  19.526  1.00  0.00      D    H  
HETATM 1274  H2  HOH D 268      25.561  32.105  20.968  1.00  0.00      D    H  
HETATM 1275  O   HOH D 269      35.037   9.367 117.251  1.00  0.00      D    O  
HETATM 1276  H1  HOH D 269      34.418   8.682 117.635  1.00  0.00      D    H  
HETATM 1277  H2  HOH D 269      35.948   9.253 117.649  1.00  0.00      D    H  
HETATM 1278  O   HOH D 270      27.466  17.248  37.073  1.00  0.00      D    O  
HETATM 1279  H1  HOH D 270      26.671  17.595  37.569  1.00  0.00      D    H  
HETATM 1280  H2  HOH D 270      27.793  17.947  36.436  1.00  0.00      D    H  
HETATM 1281  O   HOH D 271      35.790   4.141  22.171  1.00  0.00      D    O  
HETATM 1282  H1  HOH D 271      35.381   3.230  22.216  1.00  0.00      D    H  
HETATM 1283  H2  HOH D 271      35.533   4.663  22.985  1.00  0.00      D    H  
HETATM 1284  O   HOH D 272      37.734  41.008  63.626  1.00  0.00      D    O  
HETATM 1285  H1  HOH D 272      37.233  40.193  63.335  1.00  0.00      D    H  
HETATM 1286  H2  HOH D 272      38.643  40.744  63.949  1.00  0.00      D    H  
HETATM 1287  O   HOH D 273      34.768  28.873  86.422  1.00  0.00      D    O  
HETATM 1288  H1  HOH D 273      34.616  28.866  87.410  1.00  0.00      D    H  
HETATM 1289  H2  HOH D 273      34.664  29.806  86.075  1.00  0.00      D    H  
HETATM 1290  O   HOH D 274      47.595  31.824  58.001  1.00  0.00      D    O  
HETATM 1291  H1  HOH D 274      48.240  31.671  58.750  1.00  0.00      D    H  
HETATM 1292  H2  HOH D 274      47.870  31.281  57.208  1.00  0.00      D    H  
HETATM 1293  O   HOH D 275      25.700  31.025  43.551  1.00  0.00      D    O  
HETATM 1294  H1  HOH D 275      26.142  31.882  43.285  1.00  0.00      D    H  
HETATM 1295  H2  HOH D 275      26.344  30.269  43.435  1.00  0.00      D    H  
HETATM 1296  O   HOH D 276       3.072  22.930  12.451  1.00  0.00      D    O  
HETATM 1297  H1  HOH D 276       2.681  23.102  11.547  1.00  0.00      D    H  
HETATM 1298  H2  HOH D 276       3.338  21.969  12.522  1.00  0.00      D    H  
HETATM 1299  O   HOH D 277      34.578  12.583 117.174  1.00  0.00      D    O  
HETATM 1300  H1  HOH D 277      33.711  12.726 117.651  1.00  0.00      D    H  
HETATM 1301  H2  HOH D 277      35.281  13.169 117.577  1.00  0.00      D    H  
HETATM 1302  O   HOH D 278      36.216  38.331  90.839  1.00  0.00      D    O  
HETATM 1303  H1  HOH D 278      36.077  39.321  90.843  1.00  0.00      D    H  
HETATM 1304  H2  HOH D 278      36.645  38.059  89.978  1.00  0.00      D    H  
HETATM 1305  O   HOH D 279      13.704   2.041  43.952  1.00  0.00      D    O  
HETATM 1306  H1  HOH D 279      13.306   1.561  44.734  1.00  0.00      D    H  
HETATM 1307  H2  HOH D 279      13.947   1.380  43.243  1.00  0.00      D    H  
HETATM 1308  O   HOH D 280      41.059  37.526  32.711  1.00  0.00      D    O  
HETATM 1309  H1  HOH D 280      40.180  37.864  32.376  1.00  0.00      D    H  
HETATM 1310  H2  HOH D 280      41.565  38.276  33.137  1.00  0.00      D    H  
HETATM 1311  O   HOH D 281      37.375  36.922  37.684  1.00  0.00      D    O  
HETATM 1312  H1  HOH D 281      36.619  36.889  38.338  1.00  0.00      D    H  
HETATM 1313  H2  HOH D 281      37.947  37.720  37.876  1.00  0.00      D    H  
HETATM 1314  O   HOH D 282       2.136  25.839  83.753  1.00  0.00      D    O  
HETATM 1315  H1  HOH D 282       2.644  25.660  84.595  1.00  0.00      D    H  
HETATM 1316  H2  HOH D 282       2.430  25.199  83.044  1.00  0.00      D    H  
HETATM 1317  O   HOH D 283      39.394  41.240 102.920  1.00  0.00      D    O  
HETATM 1318  H1  HOH D 283      39.132  42.201 102.831  1.00  0.00      D    H  
HETATM 1319  H2  HOH D 283      38.940  40.704 102.208  1.00  0.00      D    H  
HETATM 1320  O   HOH D 284      14.566  30.038  73.429  1.00  0.00      D    O  
HETATM 1321  H1  HOH D 284      14.156  30.927  73.634  1.00  0.00      D    H  
HETATM 1322  H2  HOH D 284      14.212  29.702  72.556  1.00  0.00      D    H  
HETATM 1323  O   HOH D 285      38.383   1.608 109.524  1.00  0.00      D    O  
HETATM 1324  H1  HOH D 285      38.527   2.446 110.050  1.00  0.00      D    H  
HETATM 1325  H2  HOH D 285      39.209   1.396 109.002  1.00  0.00      D    H  
HETATM 1326  O   HOH D 286      23.237  13.153  58.263  1.00  0.00      D    O  
HETATM 1327  H1  HOH D 286      23.431  13.588  57.384  1.00  0.00      D    H  
HETATM 1328  H2  HOH D 286      23.019  12.188  58.117  1.00  0.00      D    H  
HETATM 1329  O   HOH D 287      18.001  14.948  15.305  1.00  0.00      D    O  
HETATM 1330  H1  HOH D 287      18.320  14.222  14.695  1.00  0.00      D    H  
HETATM 1331  H2  HOH D 287      17.996  14.613  16.247  1.00  0.00      D    H  
HETATM 1332  O   HOH D 288       4.671  26.961  94.620  1.00  0.00      D    O  
HETATM 1333  H1  HOH D 288       5.410  26.307  94.460  1.00  0.00      D    H  
HETATM 1334  H2  HOH D 288       4.835  27.446  95.479  1.00  0.00      D    H  
HETATM 1335  O   HOH D 289      44.269  25.588  53.051  1.00  0.00      D    O  
HETATM 1336  H1  HOH D 289      45.008  26.196  53.343  1.00  0.00      D    H  
HETATM 1337  H2  HOH D 289      43.773  26.009  52.291  1.00  0.00      D    H  
HETATM 1338  O   HOH D 290      20.814  37.034  32.516  1.00  0.00      D    O  
HETATM 1339  H1  HOH D 290      20.510  37.662  31.800  1.00  0.00      D    H  
HETATM 1340  H2  HOH D 290      21.616  36.529  32.198  1.00  0.00      D    H  
HETATM 1341  O   HOH D 291      30.013  21.410  69.716  1.00  0.00      D    O  
HETATM 1342  H1  HOH D 291      30.398  20.492  69.806  1.00  0.00      D    H  
HETATM 1343  H2  HOH D 291      29.025  21.373  69.869  1.00  0.00      D    H  
HETATM 1344  O   HOH D 292      40.306  11.593 100.241  1.00  0.00      D    O  
HETATM 1345  H1  HOH D 292      39.654  10.932 100.613  1.00  0.00      D    H  
HETATM 1346  H2  HOH D 292      40.390  12.367 100.869  1.00  0.00      D    H  
HETATM 1347  O   HOH D 293      16.840  28.785   6.057  1.00  0.00      D    O  
HETATM 1348  H1  HOH D 293      17.564  28.279   6.524  1.00  0.00      D    H  
HETATM 1349  H2  HOH D 293      17.247  29.488   5.474  1.00  0.00      D    H  
HETATM 1350  O   HOH D 294       8.283  27.331   9.564  1.00  0.00      D    O  
HETATM 1351  H1  HOH D 294       7.861  27.932   8.884  1.00  0.00      D    H  
HETATM 1352  H2  HOH D 294       8.104  26.377   9.323  1.00  0.00      D    H  
HETATM 1353  O   HOH D 295      43.492  32.662  62.309  1.00  0.00      D    O  
HETATM 1354  H1  HOH D 295      44.140  33.153  62.891  1.00  0.00      D    H  
HETATM 1355  H2  HOH D 295      43.988  32.200  61.574  1.00  0.00      D    H  
HETATM 1356  O   HOH D 296      40.088  35.637  44.688  1.00  0.00      D    O  
HETATM 1357  H1  HOH D 296      39.955  35.301  43.756  1.00  0.00      D    H  
HETATM 1358  H2  HOH D 296      40.801  35.099  45.138  1.00  0.00      D    H  
HETATM 1359  O   HOH D 297      44.894   5.698  85.545  1.00  0.00      D    O  
HETATM 1360  H1  HOH D 297      45.446   5.891  86.356  1.00  0.00      D    H  
HETATM 1361  H2  HOH D 297      43.924   5.800  85.770  1.00  0.00      D    H  
HETATM 1362  O   HOH D 298      37.631   6.468  57.796  1.00  0.00      D    O  
HETATM 1363  H1  HOH D 298      36.782   6.973  57.642  1.00  0.00      D    H  
HETATM 1364  H2  HOH D 298      37.546   5.919  58.628  1.00  0.00      D    H  
HETATM 1365  O   HOH D 299      23.192  22.689 117.469  1.00  0.00      D    O  
HETATM 1366  H1  HOH D 299      24.133  22.634 117.803  1.00  0.00      D    H  
HETATM 1367  H2  HOH D 299      22.667  21.916 117.825  1.00  0.00      D    H  
HETATM 1368  O   HOH D 300      27.890  12.448  28.749  1.00  0.00      D    O  
HETATM 1369  H1  HOH D 300      27.379  13.307  28.711  1.00  0.00      D    H  
HETATM 1370  H2  HOH D 300      28.625  12.468  28.071  1.00  0.00      D    H  
HETATM 1371  O   HOH D 301      42.041  35.564 104.982  1.00  0.00      D    O  
HETATM 1372  H1  HOH D 301      41.853  34.690 104.533  1.00  0.00      D    H  
HETATM 1373  H2  HOH D 301      41.651  35.555 105.903  1.00  0.00      D    H  
HETATM 1374  O   HOH D 302      21.646  30.888   3.402  1.00  0.00      D    O  
HETATM 1375  H1  HOH D 302      21.624  31.735   3.933  1.00  0.00      D    H  
HETATM 1376  H2  HOH D 302      22.552  30.774   2.994  1.00  0.00      D    H  
HETATM 1377  O   HOH D 303      32.639   3.116  57.967  1.00  0.00      D    O  
HETATM 1378  H1  HOH D 303      32.738   3.801  57.245  1.00  0.00      D    H  
HETATM 1379  H2  HOH D 303      33.485   2.589  58.045  1.00  0.00      D    H  
HETATM 1380  O   HOH D 304      13.555   9.506  73.277  1.00  0.00      D    O  
HETATM 1381  H1  HOH D 304      14.248   8.785  73.280  1.00  0.00      D    H  
HETATM 1382  H2  HOH D 304      13.842  10.242  72.665  1.00  0.00      D    H  
HETATM 1383  O   HOH D 305      27.948  35.171 114.281  1.00  0.00      D    O  
HETATM 1384  H1  HOH D 305      28.383  34.643 113.552  1.00  0.00      D    H  
HETATM 1385  H2  HOH D 305      28.345  36.088 114.311  1.00  0.00      D    H  
HETATM 1386  O   HOH D 306      27.361  30.107  48.321  1.00  0.00      D    O  
HETATM 1387  H1  HOH D 306      27.306  31.054  48.635  1.00  0.00      D    H  
HETATM 1388  H2  HOH D 306      27.966  29.590  48.926  1.00  0.00      D    H  
HETATM 1389  O   HOH D 307      12.812  19.714  55.468  1.00  0.00      D    O  
HETATM 1390  H1  HOH D 307      13.755  19.502  55.213  1.00  0.00      D    H  
HETATM 1391  H2  HOH D 307      12.690  20.706  55.501  1.00  0.00      D    H  
HETATM 1392  O   HOH D 308      39.303   3.046  71.900  1.00  0.00      D    O  
HETATM 1393  H1  HOH D 308      38.980   3.111  70.956  1.00  0.00      D    H  
HETATM 1394  H2  HOH D 308      38.623   2.565  72.453  1.00  0.00      D    H  
HETATM 1395  O   HOH D 309      24.682  16.583 115.358  1.00  0.00      D    O  
HETATM 1396  H1  HOH D 309      24.115  16.916 116.112  1.00  0.00      D    H  
HETATM 1397  H2  HOH D 309      25.344  17.288 115.103  1.00  0.00      D    H  
HETATM 1398  O   HOH D 310      40.224  25.343  27.039  1.00  0.00      D    O  
HETATM 1399  H1  HOH D 310      39.381  25.164  26.532  1.00  0.00      D    H  
HETATM 1400  H2  HOH D 310      40.999  25.344  26.406  1.00  0.00      D    H  
HETATM 1401  O   HOH D 311      34.674  20.231   9.958  1.00  0.00      D    O  
HETATM 1402  H1  HOH D 311      34.619  20.152   8.962  1.00  0.00      D    H  
HETATM 1403  H2  HOH D 311      35.276  19.517  10.316  1.00  0.00      D    H  
HETATM 1404  O   HOH D 312      16.104  25.414  17.528  1.00  0.00      D    O  
HETATM 1405  H1  HOH D 312      15.436  25.599  16.806  1.00  0.00      D    H  
HETATM 1406  H2  HOH D 312      16.382  24.455  17.487  1.00  0.00      D    H  
HETATM 1407  O   HOH D 313      35.950  16.730  59.869  1.00  0.00      D    O  
HETATM 1408  H1  HOH D 313      35.394  16.818  59.042  1.00  0.00      D    H  
HETATM 1409  H2  HOH D 313      36.649  16.029  59.728  1.00  0.00      D    H  
HETATM 1410  O   HOH D 314      22.304  25.394  88.147  1.00  0.00      D    O  
HETATM 1411  H1  HOH D 314      21.322  25.409  87.962  1.00  0.00      D    H  
HETATM 1412  H2  HOH D 314      22.742  24.700  87.576  1.00  0.00      D    H  
HETATM 1413  O   HOH D 315      31.323   5.891  38.322  1.00  0.00      D    O  
HETATM 1414  H1  HOH D 315      30.936   6.480  39.032  1.00  0.00      D    H  
HETATM 1415  H2  HOH D 315      32.313   5.829  38.444  1.00  0.00      D    H  
HETATM 1416  O   HOH D 316      28.714  31.544  39.341  1.00  0.00      D    O  
HETATM 1417  H1  HOH D 316      29.277  30.752  39.577  1.00  0.00      D    H  
HETATM 1418  H2  HOH D 316      28.839  31.766  38.374  1.00  0.00      D    H  
HETATM 1419  O   HOH D 317      27.892  29.593   5.010  1.00  0.00      D    O  
HETATM 1420  H1  HOH D 317      26.977  29.256   4.789  1.00  0.00      D    H  
HETATM 1421  H2  HOH D 317      27.901  30.592   4.964  1.00  0.00      D    H  
HETATM 1422  O   HOH D 318       6.005  21.906  19.516  1.00  0.00      D    O  
HETATM 1423  H1  HOH D 318       5.084  21.699  19.845  1.00  0.00      D    H  
HETATM 1424  H2  HOH D 318       5.962  22.178  18.554  1.00  0.00      D    H  
HETATM 1425  O   HOH D 319      22.301   7.499  53.514  1.00  0.00      D    O  
HETATM 1426  H1  HOH D 319      23.050   7.051  54.002  1.00  0.00      D    H  
HETATM 1427  H2  HOH D 319      21.428   7.127  53.829  1.00  0.00      D    H  
HETATM 1428  O   HOH D 320      34.983  23.015 108.892  1.00  0.00      D    O  
HETATM 1429  H1  HOH D 320      35.617  22.805 109.637  1.00  0.00      D    H  
HETATM 1430  H2  HOH D 320      35.441  23.594 108.218  1.00  0.00      D    H  
HETATM 1431  O   HOH D 321       3.705   6.489  19.576  1.00  0.00      D    O  
HETATM 1432  H1  HOH D 321       3.969   6.415  18.614  1.00  0.00      D    H  
HETATM 1433  H2  HOH D 321       4.417   6.086  20.150  1.00  0.00      D    H  
HETATM 1434  O   HOH D 322      13.801   5.180 109.532  1.00  0.00      D    O  
HETATM 1435  H1  HOH D 322      13.056   4.541 109.719  1.00  0.00      D    H  
HETATM 1436  H2  HOH D 322      14.348   5.306 110.359  1.00  0.00      D    H  
HETATM 1437  O   HOH D 323      13.331  42.639  66.264  1.00  0.00      D    O  
HETATM 1438  H1  HOH D 323      13.272  41.656  66.095  1.00  0.00      D    H  
HETATM 1439  H2  HOH D 323      13.272  43.131  65.395  1.00  0.00      D    H  
HETATM 1440  O   HOH D 324      15.485   9.109  82.712  1.00  0.00      D    O  
HETATM 1441  H1  HOH D 324      14.566   9.443  82.920  1.00  0.00      D    H  
HETATM 1442  H2  HOH D 324      15.422   8.317  82.104  1.00  0.00      D    H  
HETATM 1443  O   HOH D 325      25.029  26.886 111.059  1.00  0.00      D    O  
HETATM 1444  H1  HOH D 325      24.696  25.993 110.756  1.00  0.00      D    H  
HETATM 1445  H2  HOH D 325      24.630  27.105 111.950  1.00  0.00      D    H  
HETATM 1446  O   HOH D 326      37.209  13.108 114.559  1.00  0.00      D    O  
HETATM 1447  H1  HOH D 326      38.201  13.200 114.646  1.00  0.00      D    H  
HETATM 1448  H2  HOH D 326      36.760  13.856 115.048  1.00  0.00      D    H  
HETATM 1449  O   HOH D 327      11.616   7.497  53.729  1.00  0.00      D    O  
HETATM 1450  H1  HOH D 327      11.082   6.889  53.142  1.00  0.00      D    H  
HETATM 1451  H2  HOH D 327      12.509   7.664  53.311  1.00  0.00      D    H  
HETATM 1452  O   HOH D 328      28.478  33.677  61.001  1.00  0.00      D    O  
HETATM 1453  H1  HOH D 328      29.373  34.099  60.856  1.00  0.00      D    H  
HETATM 1454  H2  HOH D 328      28.387  33.409  61.960  1.00  0.00      D    H  
HETATM 1455  O   HOH D 329      14.267  23.614  55.654  1.00  0.00      D    O  
HETATM 1456  H1  HOH D 329      14.699  22.886  56.185  1.00  0.00      D    H  
HETATM 1457  H2  HOH D 329      13.402  23.283  55.276  1.00  0.00      D    H  
HETATM 1458  O   HOH D 330      26.763  34.515  93.917  1.00  0.00      D    O  
HETATM 1459  H1  HOH D 330      27.283  35.316  94.213  1.00  0.00      D    H  
HETATM 1460  H2  HOH D 330      25.901  34.810  93.505  1.00  0.00      D    H  
HETATM 1461  O   HOH D 331      40.803   5.828  32.084  1.00  0.00      D    O  
HETATM 1462  H1  HOH D 331      41.230   5.002  32.450  1.00  0.00      D    H  
HETATM 1463  H2  HOH D 331      41.104   6.622  32.614  1.00  0.00      D    H  
HETATM 1464  O   HOH D 332      33.457  11.829 106.267  1.00  0.00      D    O  
HETATM 1465  H1  HOH D 332      33.174  11.306 105.464  1.00  0.00      D    H  
HETATM 1466  H2  HOH D 332      32.993  11.473 107.078  1.00  0.00      D    H  
HETATM 1467  O   HOH D 333      40.757  36.914  37.751  1.00  0.00      D    O  
HETATM 1468  H1  HOH D 333      40.264  37.571  38.322  1.00  0.00      D    H  
HETATM 1469  H2  HOH D 333      41.521  37.374  37.299  1.00  0.00      D    H  
HETATM 1470  O   HOH D 334      14.090  14.331 112.293  1.00  0.00      D    O  
HETATM 1471  H1  HOH D 334      14.066  13.920 113.205  1.00  0.00      D    H  
HETATM 1472  H2  HOH D 334      14.307  13.628 111.617  1.00  0.00      D    H  
HETATM 1473  O   HOH D 335      34.326  25.060  73.557  1.00  0.00      D    O  
HETATM 1474  H1  HOH D 335      33.332  24.956  73.579  1.00  0.00      D    H  
HETATM 1475  H2  HOH D 335      34.743  24.409  74.191  1.00  0.00      D    H  
HETATM 1476  O   HOH D 336      46.861   7.264  81.422  1.00  0.00      D    O  
HETATM 1477  H1  HOH D 336      46.901   7.073  82.403  1.00  0.00      D    H  
HETATM 1478  H2  HOH D 336      46.643   8.229  81.278  1.00  0.00      D    H  
HETATM 1479  O   HOH D 337      35.924   7.517 104.515  1.00  0.00      D    O  
HETATM 1480  H1  HOH D 337      35.825   6.880 105.279  1.00  0.00      D    H  
HETATM 1481  H2  HOH D 337      35.069   7.551 103.997  1.00  0.00      D    H  
HETATM 1482  O   HOH D 338       5.922   4.013  95.795  1.00  0.00      D    O  
HETATM 1483  H1  HOH D 338       6.438   4.268  94.978  1.00  0.00      D    H  
HETATM 1484  H2  HOH D 338       6.548   3.919  96.569  1.00  0.00      D    H  
HETATM 1485  O   HOH D 339      10.163  37.601  17.705  1.00  0.00      D    O  
HETATM 1486  H1  HOH D 339       9.860  37.857  16.787  1.00  0.00      D    H  
HETATM 1487  H2  HOH D 339      10.185  38.414  18.287  1.00  0.00      D    H  
HETATM 1488  O   HOH D 340      41.086   9.095 117.314  1.00  0.00      D    O  
HETATM 1489  H1  HOH D 340      41.109   8.511 116.502  1.00  0.00      D    H  
HETATM 1490  H2  HOH D 340      40.989  10.050 117.034  1.00  0.00      D    H  
HETATM 1491  O   HOH D 341      14.636   9.159 112.652  1.00  0.00      D    O  
HETATM 1492  H1  HOH D 341      14.106   8.504 113.190  1.00  0.00      D    H  
HETATM 1493  H2  HOH D 341      14.014   9.767 112.159  1.00  0.00      D    H  
HETATM 1494  O   HOH D 342      17.763   2.018 117.392  1.00  0.00      D    O  
HETATM 1495  H1  HOH D 342      16.807   2.239 117.585  1.00  0.00      D    H  
HETATM 1496  H2  HOH D 342      18.335   2.815 117.584  1.00  0.00      D    H  
HETATM 1497  O   HOH D 343      41.067  20.144  95.242  1.00  0.00      D    O  
HETATM 1498  H1  HOH D 343      41.413  19.224  95.056  1.00  0.00      D    H  
HETATM 1499  H2  HOH D 343      41.205  20.363  96.208  1.00  0.00      D    H  
HETATM 1500  O   HOH D 344      25.795  27.504  62.534  1.00  0.00      D    O  
HETATM 1501  H1  HOH D 344      25.271  27.037  63.246  1.00  0.00      D    H  
HETATM 1502  H2  HOH D 344      26.764  27.277  62.630  1.00  0.00      D    H  
HETATM 1503  O   HOH D 345      29.774  28.403  48.876  1.00  0.00      D    O  
HETATM 1504  H1  HOH D 345      29.770  27.439  49.140  1.00  0.00      D    H  
HETATM 1505  H2  HOH D 345      30.154  28.495  47.955  1.00  0.00      D    H  
HETATM 1506  O   HOH D 346      12.547   9.253  10.540  1.00  0.00      D    O  
HETATM 1507  H1  HOH D 346      12.967   9.839   9.848  1.00  0.00      D    H  
HETATM 1508  H2  HOH D 346      13.216   8.581  10.859  1.00  0.00      D    H  
HETATM 1509  O   HOH D 347      40.659  27.771  78.329  1.00  0.00      D    O  
HETATM 1510  H1  HOH D 347      40.130  27.915  77.493  1.00  0.00      D    H  
HETATM 1511  H2  HOH D 347      41.633  27.738  78.106  1.00  0.00      D    H  
HETATM 1512  O   HOH D 348      11.437   5.614  18.754  1.00  0.00      D    O  
HETATM 1513  H1  HOH D 348      11.778   6.211  19.480  1.00  0.00      D    H  
HETATM 1514  H2  HOH D 348      11.190   6.167  17.958  1.00  0.00      D    H  
HETATM 1515  O   HOH D 349       3.212  36.147  69.281  1.00  0.00      D    O  
HETATM 1516  H1  HOH D 349       2.364  36.674  69.338  1.00  0.00      D    H  
HETATM 1517  H2  HOH D 349       3.693  36.380  68.436  1.00  0.00      D    H  
HETATM 1518  O   HOH D 350      32.279  13.193  28.091  1.00  0.00      D    O  
HETATM 1519  H1  HOH D 350      33.135  12.892  27.671  1.00  0.00      D    H  
HETATM 1520  H2  HOH D 350      31.962  12.496  28.735  1.00  0.00      D    H  
HETATM 1521  O   HOH D 351      30.238  39.926 117.262  1.00  0.00      D    O  
HETATM 1522  H1  HOH D 351      30.311  39.260 118.005  1.00  0.00      D    H  
HETATM 1523  H2  HOH D 351      29.279  40.176 117.131  1.00  0.00      D    H  
HETATM 1524  O   HOH D 352      20.810  11.816  76.605  1.00  0.00      D    O  
HETATM 1525  H1  HOH D 352      21.547  12.489  76.673  1.00  0.00      D    H  
HETATM 1526  H2  HOH D 352      20.026  12.126  77.143  1.00  0.00      D    H  
HETATM 1527  O   HOH D 353      35.229  28.990 116.948  1.00  0.00      D    O  
HETATM 1528  H1  HOH D 353      34.887  29.927 116.889  1.00  0.00      D    H  
HETATM 1529  H2  HOH D 353      36.221  28.989 116.817  1.00  0.00      D    H  
HETATM 1530  O   HOH D 354      27.962  28.330  73.951  1.00  0.00      D    O  
HETATM 1531  H1  HOH D 354      26.979  28.221  73.802  1.00  0.00      D    H  
HETATM 1532  H2  HOH D 354      28.138  28.459  74.927  1.00  0.00      D    H  
HETATM 1533  O   HOH D 355      24.902   2.871  39.100  1.00  0.00      D    O  
HETATM 1534  H1  HOH D 355      24.847   3.505  39.872  1.00  0.00      D    H  
HETATM 1535  H2  HOH D 355      24.123   3.020  38.491  1.00  0.00      D    H  
HETATM 1536  O   HOH D 356      42.727   4.801  15.713  1.00  0.00      D    O  
HETATM 1537  H1  HOH D 356      43.699   5.024  15.791  1.00  0.00      D    H  
HETATM 1538  H2  HOH D 356      42.272   4.988  16.584  1.00  0.00      D    H  
HETATM 1539  O   HOH D 357      26.837  31.022  82.204  1.00  0.00      D    O  
HETATM 1540  H1  HOH D 357      26.714  30.866  81.224  1.00  0.00      D    H  
HETATM 1541  H2  HOH D 357      27.772  30.781  82.465  1.00  0.00      D    H  
HETATM 1542  O   HOH D 358      28.034   9.899 104.375  1.00  0.00      D    O  
HETATM 1543  H1  HOH D 358      28.442  10.731 104.751  1.00  0.00      D    H  
HETATM 1544  H2  HOH D 358      28.444   9.700 103.484  1.00  0.00      D    H  
HETATM 1545  O   HOH D 359      49.044   1.460  11.045  1.00  0.00      D    O  
HETATM 1546  H1  HOH D 359      48.067   1.284  11.168  1.00  0.00      D    H  
HETATM 1547  H2  HOH D 359      49.190   2.438  10.893  1.00  0.00      D    H  
HETATM 1548  O   HOH D 360       5.691  36.404  93.118  1.00  0.00      D    O  
HETATM 1549  H1  HOH D 360       6.039  37.101  93.745  1.00  0.00      D    H  
HETATM 1550  H2  HOH D 360       6.220  36.423  92.270  1.00  0.00      D    H  
HETATM 1551  O   HOH D 361      30.795  12.293 114.456  1.00  0.00      D    O  
HETATM 1552  H1  HOH D 361      30.875  13.221 114.819  1.00  0.00      D    H  
HETATM 1553  H2  HOH D 361      30.757  12.328 113.458  1.00  0.00      D    H  
HETATM 1554  O   HOH D 362       9.273  22.560  16.853  1.00  0.00      D    O  
HETATM 1555  H1  HOH D 362       9.562  21.790  16.284  1.00  0.00      D    H  
HETATM 1556  H2  HOH D 362       9.924  22.684  17.602  1.00  0.00      D    H  
HETATM 1557  O   HOH D 363       4.554   4.049 112.595  1.00  0.00      D    O  
HETATM 1558  H1  HOH D 363       4.328   3.442 113.356  1.00  0.00      D    H  
HETATM 1559  H2  HOH D 363       4.593   4.993 112.921  1.00  0.00      D    H  
HETATM 1560  O   HOH D 364       8.585  25.426  17.000  1.00  0.00      D    O  
HETATM 1561  H1  HOH D 364       8.772  24.446  16.928  1.00  0.00      D    H  
HETATM 1562  H2  HOH D 364       7.700  25.627  16.580  1.00  0.00      D    H  
HETATM 1563  O   HOH D 365       2.336  39.144  11.515  1.00  0.00      D    O  
HETATM 1564  H1  HOH D 365       3.214  38.666  11.512  1.00  0.00      D    H  
HETATM 1565  H2  HOH D 365       2.085  39.386  10.578  1.00  0.00      D    H  
HETATM 1566  O   HOH D 366      20.347  27.022  66.671  1.00  0.00      D    O  
HETATM 1567  H1  HOH D 366      20.323  26.130  67.124  1.00  0.00      D    H  
HETATM 1568  H2  HOH D 366      19.776  27.668  67.178  1.00  0.00      D    H  
HETATM 1569  O   HOH D 367      38.157  40.580  26.623  1.00  0.00      D    O  
HETATM 1570  H1  HOH D 367      39.017  40.070  26.653  1.00  0.00      D    H  
HETATM 1571  H2  HOH D 367      38.326  41.498  26.263  1.00  0.00      D    H  
HETATM 1572  O   HOH D 368      18.585  33.976 107.949  1.00  0.00      D    O  
HETATM 1573  H1  HOH D 368      19.071  34.162 108.803  1.00  0.00      D    H  
HETATM 1574  H2  HOH D 368      18.626  34.783 107.359  1.00  0.00      D    H  
HETATM 1575  O   HOH D 369      17.315  14.071  55.157  1.00  0.00      D    O  
HETATM 1576  H1  HOH D 369      17.693  13.865  56.060  1.00  0.00      D    H  
HETATM 1577  H2  HOH D 369      16.316  14.031  55.198  1.00  0.00      D    H  
HETATM 1578  O   HOH D 370      34.777  30.172  15.856  1.00  0.00      D    O  
HETATM 1579  H1  HOH D 370      35.533  29.785  15.328  1.00  0.00      D    H  
HETATM 1580  H2  HOH D 370      34.503  31.046  15.456  1.00  0.00      D    H  
HETATM 1581  O   HOH D 371      16.538  25.835  31.626  1.00  0.00      D    O  
HETATM 1582  H1  HOH D 371      16.783  26.503  32.329  1.00  0.00      D    H  
HETATM 1583  H2  HOH D 371      17.146  25.941  30.839  1.00  0.00      D    H  
HETATM 1584  O   HOH D 372      31.989  32.040  72.807  1.00  0.00      D    O  
HETATM 1585  H1  HOH D 372      32.313  31.094  72.813  1.00  0.00      D    H  
HETATM 1586  H2  HOH D 372      32.715  32.643  73.137  1.00  0.00      D    H  
HETATM 1587  O   HOH D 373      24.225  13.901  45.867  1.00  0.00      D    O  
HETATM 1588  H1  HOH D 373      24.879  13.358  45.340  1.00  0.00      D    H  
HETATM 1589  H2  HOH D 373      24.702  14.660  46.310  1.00  0.00      D    H  
HETATM 1590  O   HOH D 374      21.560  27.242 117.756  1.00  0.00      D    O  
HETATM 1591  H1  HOH D 374      20.661  26.804 117.736  1.00  0.00      D    H  
HETATM 1592  H2  HOH D 374      21.448  28.232 117.842  1.00  0.00      D    H  
HETATM 1593  O   HOH D 375      10.652  32.439  53.262  1.00  0.00      D    O  
HETATM 1594  H1  HOH D 375      10.454  31.642  53.832  1.00  0.00      D    H  
HETATM 1595  H2  HOH D 375       9.893  33.088  53.321  1.00  0.00      D    H  
HETATM 1596  O   HOH D 376      26.347   8.809  77.246  1.00  0.00      D    O  
HETATM 1597  H1  HOH D 376      26.307   9.701  76.796  1.00  0.00      D    H  
HETATM 1598  H2  HOH D 376      26.449   8.092  76.557  1.00  0.00      D    H  
HETATM 1599  O   HOH D 377       8.645  19.103  85.160  1.00  0.00      D    O  
HETATM 1600  H1  HOH D 377       9.111  19.289  84.295  1.00  0.00      D    H  
HETATM 1601  H2  HOH D 377       8.058  18.300  85.057  1.00  0.00      D    H  
HETATM 1602  O   HOH D 378      42.988  35.672  40.911  1.00  0.00      D    O  
HETATM 1603  H1  HOH D 378      43.083  35.774  39.921  1.00  0.00      D    H  
HETATM 1604  H2  HOH D 378      43.058  34.704  41.154  1.00  0.00      D    H  
HETATM 1605  O   HOH D 379       4.454  -0.072  22.364  1.00  0.00      D    O  
HETATM 1606  H1  HOH D 379       5.392  -0.281  22.642  1.00  0.00      D    H  
HETATM 1607  H2  HOH D 379       4.454   0.734  21.772  1.00  0.00      D    H  
HETATM 1608  O   HOH D 380      22.546  40.001  74.501  1.00  0.00      D    O  
HETATM 1609  H1  HOH D 380      23.021  40.697  73.963  1.00  0.00      D    H  
HETATM 1610  H2  HOH D 380      21.641  40.340  74.760  1.00  0.00      D    H  
HETATM 1611  O   HOH D 381      11.361  31.731   7.797  1.00  0.00      D    O  
HETATM 1612  H1  HOH D 381      11.693  31.350   6.934  1.00  0.00      D    H  
HETATM 1613  H2  HOH D 381      11.695  31.174   8.558  1.00  0.00      D    H  
HETATM 1614  O   HOH D 382      11.833  26.418  88.666  1.00  0.00      D    O  
HETATM 1615  H1  HOH D 382      11.644  27.397  88.749  1.00  0.00      D    H  
HETATM 1616  H2  HOH D 382      11.022  25.898  88.932  1.00  0.00      D    H  
HETATM 1617  O   HOH D 383      44.112   6.334  29.228  1.00  0.00      D    O  
HETATM 1618  H1  HOH D 383      43.158   6.328  28.927  1.00  0.00      D    H  
HETATM 1619  H2  HOH D 383      44.369   7.261  29.502  1.00  0.00      D    H  
HETATM 1620  O   HOH D 384       4.052   2.643  97.096  1.00  0.00      D    O  
HETATM 1621  H1  HOH D 384       3.928   1.690  96.817  1.00  0.00      D    H  
HETATM 1622  H2  HOH D 384       4.711   3.085  96.487  1.00  0.00      D    H  
HETATM 1623  O   HOH D 385      30.056  39.548  48.153  1.00  0.00      D    O  
HETATM 1624  H1  HOH D 385      30.366  40.336  47.621  1.00  0.00      D    H  
HETATM 1625  H2  HOH D 385      30.785  39.255  48.771  1.00  0.00      D    H  
HETATM 1626  O   HOH D 386      32.299  35.707  42.533  1.00  0.00      D    O  
HETATM 1627  H1  HOH D 386      33.182  35.971  42.144  1.00  0.00      D    H  
HETATM 1628  H2  HOH D 386      31.778  36.529  42.764  1.00  0.00      D    H  
HETATM 1629  O   HOH D 387      15.633   9.238  47.998  1.00  0.00      D    O  
HETATM 1630  H1  HOH D 387      16.269   9.440  47.254  1.00  0.00      D    H  
HETATM 1631  H2  HOH D 387      15.147   8.387  47.800  1.00  0.00      D    H  
HETATM 1632  O   HOH D 388       8.802  14.993  26.344  1.00  0.00      D    O  
HETATM 1633  H1  HOH D 388       8.982  14.687  25.409  1.00  0.00      D    H  
HETATM 1634  H2  HOH D 388       9.396  15.767  26.562  1.00  0.00      D    H  
HETATM 1635  O   HOH D 389      16.945  25.793  57.038  1.00  0.00      D    O  
HETATM 1636  H1  HOH D 389      15.992  26.001  56.820  1.00  0.00      D    H  
HETATM 1637  H2  HOH D 389      17.455  26.646  57.151  1.00  0.00      D    H  
HETATM 1638  O   HOH D 390       3.776  16.161 113.674  1.00  0.00      D    O  
HETATM 1639  H1  HOH D 390       4.772  16.226 113.744  1.00  0.00      D    H  
HETATM 1640  H2  HOH D 390       3.512  15.204 113.556  1.00  0.00      D    H  
HETATM 1641  O   HOH D 391       1.287   9.790   5.493  1.00  0.00      D    O  
HETATM 1642  H1  HOH D 391       0.518   9.909   4.865  1.00  0.00      D    H  
HETATM 1643  H2  HOH D 391       1.688   8.884   5.361  1.00  0.00      D    H  
HETATM 1644  O   HOH D 392      35.641   0.842  41.475  1.00  0.00      D    O  
HETATM 1645  H1  HOH D 392      36.150   1.231  40.707  1.00  0.00      D    H  
HETATM 1646  H2  HOH D 392      36.117   0.030  41.813  1.00  0.00      D    H  
HETATM 1647  O   HOH D 393       7.218  38.758  80.287  1.00  0.00      D    O  
HETATM 1648  H1  HOH D 393       7.120  38.557  81.261  1.00  0.00      D    H  
HETATM 1649  H2  HOH D 393       7.007  39.721  80.122  1.00  0.00      D    H  
HETATM 1650  O   HOH D 394      12.874   8.929  83.644  1.00  0.00      D    O  
HETATM 1651  H1  HOH D 394      12.852   7.930  83.606  1.00  0.00      D    H  
HETATM 1652  H2  HOH D 394      12.115   9.300  83.109  1.00  0.00      D    H  
HETATM 1653  O   HOH D 395      25.978  10.199   7.291  1.00  0.00      D    O  
HETATM 1654  H1  HOH D 395      26.525   9.475   6.870  1.00  0.00      D    H  
HETATM 1655  H2  HOH D 395      26.552  11.002   7.450  1.00  0.00      D    H  
HETATM 1656  O   HOH D 396      25.939  31.512 115.524  1.00  0.00      D    O  
HETATM 1657  H1  HOH D 396      25.454  31.888 114.735  1.00  0.00      D    H  
HETATM 1658  H2  HOH D 396      25.870  32.149 116.292  1.00  0.00      D    H  
HETATM 1659  O   HOH D 397      18.244  35.478  59.055  1.00  0.00      D    O  
HETATM 1660  H1  HOH D 397      18.458  35.395  58.082  1.00  0.00      D    H  
HETATM 1661  H2  HOH D 397      18.904  36.090  59.491  1.00  0.00      D    H  
HETATM 1662  O   HOH D 398      44.549  19.893  15.928  1.00  0.00      D    O  
HETATM 1663  H1  HOH D 398      45.543  19.789  15.913  1.00  0.00      D    H  
HETATM 1664  H2  HOH D 398      44.259  20.439  15.141  1.00  0.00      D    H  
HETATM 1665  O   HOH D 399      32.790  40.340  92.702  1.00  0.00      D    O  
HETATM 1666  H1  HOH D 399      33.751  40.584  92.835  1.00  0.00      D    H  
HETATM 1667  H2  HOH D 399      32.562  39.555  93.278  1.00  0.00      D    H  
HETATM 1668  O   HOH D 400      13.633  14.664  50.356  1.00  0.00      D    O  
HETATM 1669  H1  HOH D 400      14.060  15.346  49.762  1.00  0.00      D    H  
HETATM 1670  H2  HOH D 400      14.340  14.192  50.883  1.00  0.00      D    H  
HETATM 1671  O   HOH D 401      29.267  13.900  66.643  1.00  0.00      D    O  
HETATM 1672  H1  HOH D 401      29.485  13.127  67.238  1.00  0.00      D    H  
HETATM 1673  H2  HOH D 401      28.336  13.798  66.291  1.00  0.00      D    H  
HETATM 1674  O   HOH D 402      28.889  23.358  63.966  1.00  0.00      D    O  
HETATM 1675  H1  HOH D 402      29.846  23.124  64.139  1.00  0.00      D    H  
HETATM 1676  H2  HOH D 402      28.576  24.012  64.655  1.00  0.00      D    H  
HETATM 1677  O   HOH D 403      42.681   7.109 117.833  1.00  0.00      D    O  
HETATM 1678  H1  HOH D 403      43.462   7.694 117.615  1.00  0.00      D    H  
HETATM 1679  H2  HOH D 403      41.891   7.679 118.061  1.00  0.00      D    H  
HETATM 1680  O   HOH D 404      18.262   3.628  98.474  1.00  0.00      D    O  
HETATM 1681  H1  HOH D 404      18.637   3.118  97.700  1.00  0.00      D    H  
HETATM 1682  H2  HOH D 404      18.526   4.590  98.398  1.00  0.00      D    H  
HETATM 1683  O   HOH D 405      24.362  41.331  58.887  1.00  0.00      D    O  
HETATM 1684  H1  HOH D 405      25.303  41.143  58.604  1.00  0.00      D    H  
HETATM 1685  H2  HOH D 405      23.768  40.585  58.588  1.00  0.00      D    H  
HETATM 1686  O   HOH D 406      15.351  24.266 104.009  1.00  0.00      D    O  
HETATM 1687  H1  HOH D 406      15.529  25.183 103.650  1.00  0.00      D    H  
HETATM 1688  H2  HOH D 406      15.392  24.285 105.008  1.00  0.00      D    H  
HETATM 1689  O   HOH D 407      10.026   1.177  78.829  1.00  0.00      D    O  
HETATM 1690  H1  HOH D 407       9.148   0.967  79.259  1.00  0.00      D    H  
HETATM 1691  H2  HOH D 407       9.868   1.657  77.966  1.00  0.00      D    H  
HETATM 1692  O   HOH D 408      46.591  32.845  10.127  1.00  0.00      D    O  
HETATM 1693  H1  HOH D 408      46.191  32.162  10.738  1.00  0.00      D    H  
HETATM 1694  H2  HOH D 408      46.349  32.627   9.181  1.00  0.00      D    H  
HETATM 1695  O   HOH D 409      25.730  13.196 109.581  1.00  0.00      D    O  
HETATM 1696  H1  HOH D 409      25.693  13.717 110.434  1.00  0.00      D    H  
HETATM 1697  H2  HOH D 409      24.811  12.882 109.342  1.00  0.00      D    H  
HETATM 1698  O   HOH D 410      23.972   9.587  74.255  1.00  0.00      D    O  
HETATM 1699  H1  HOH D 410      24.793   9.017  74.214  1.00  0.00      D    H  
HETATM 1700  H2  HOH D 410      23.948  10.195  73.462  1.00  0.00      D    H  
HETATM 1701  O   HOH D 411      21.000  31.680  15.130  1.00  0.00      D    O  
HETATM 1702  H1  HOH D 411      20.729  30.800  14.740  1.00  0.00      D    H  
HETATM 1703  H2  HOH D 411      20.868  32.402  14.450  1.00  0.00      D    H  
HETATM 1704  O   HOH D 412      21.986  20.137  60.131  1.00  0.00      D    O  
HETATM 1705  H1  HOH D 412      21.120  19.788  59.774  1.00  0.00      D    H  
HETATM 1706  H2  HOH D 412      21.895  21.113  60.330  1.00  0.00      D    H  
HETATM 1707  O   HOH D 413       7.526  35.366 111.137  1.00  0.00      D    O  
HETATM 1708  H1  HOH D 413       7.964  36.050 110.554  1.00  0.00      D    H  
HETATM 1709  H2  HOH D 413       7.976  34.482 111.010  1.00  0.00      D    H  
HETATM 1710  O   HOH D 414      31.727  25.884   3.657  1.00  0.00      D    O  
HETATM 1711  H1  HOH D 414      31.560  26.849   3.455  1.00  0.00      D    H  
HETATM 1712  H2  HOH D 414      32.648  25.635   3.358  1.00  0.00      D    H  
HETATM 1713  O   HOH D 415       3.384   5.962  76.497  1.00  0.00      D    O  
HETATM 1714  H1  HOH D 415       3.696   6.367  75.638  1.00  0.00      D    H  
HETATM 1715  H2  HOH D 415       3.581   4.982  76.495  1.00  0.00      D    H  
HETATM 1716  O   HOH D 416      38.337  40.094  88.957  1.00  0.00      D    O  
HETATM 1717  H1  HOH D 416      39.169  40.042  89.510  1.00  0.00      D    H  
HETATM 1718  H2  HOH D 416      38.261  39.274  88.390  1.00  0.00      D    H  
HETATM 1719  O   HOH D 417      45.061  35.110  10.339  1.00  0.00      D    O  
HETATM 1720  H1  HOH D 417      45.680  35.848  10.069  1.00  0.00      D    H  
HETATM 1721  H2  HOH D 417      45.552  34.239  10.317  1.00  0.00      D    H  
HETATM 1722  O   HOH D 418       2.564  20.281  95.071  1.00  0.00      D    O  
HETATM 1723  H1  HOH D 418       2.725  21.089  95.639  1.00  0.00      D    H  
HETATM 1724  H2  HOH D 418       2.804  19.459  95.587  1.00  0.00      D    H  
HETATM 1725  O   HOH D 419      43.809  14.217   7.509  1.00  0.00      D    O  
HETATM 1726  H1  HOH D 419      44.322  13.411   7.214  1.00  0.00      D    H  
HETATM 1727  H2  HOH D 419      43.415  14.672   6.711  1.00  0.00      D    H  
HETATM 1728  O   HOH D 420      10.582  24.947  54.102  1.00  0.00      D    O  
HETATM 1729  H1  HOH D 420       9.815  24.660  53.529  1.00  0.00      D    H  
HETATM 1730  H2  HOH D 420      10.576  25.942  54.194  1.00  0.00      D    H  
HETATM 1731  O   HOH D 421      32.852  17.403  63.051  1.00  0.00      D    O  
HETATM 1732  H1  HOH D 421      33.729  17.770  62.742  1.00  0.00      D    H  
HETATM 1733  H2  HOH D 421      32.960  16.438  63.290  1.00  0.00      D    H  
HETATM 1734  O   HOH D 422      45.640  35.457  51.154  1.00  0.00      D    O  
HETATM 1735  H1  HOH D 422      45.916  34.532  50.890  1.00  0.00      D    H  
HETATM 1736  H2  HOH D 422      45.342  35.960  50.343  1.00  0.00      D    H  
HETATM 1737  O   HOH D 423      16.560  12.743 109.342  1.00  0.00      D    O  
HETATM 1738  H1  HOH D 423      16.835  11.821 109.616  1.00  0.00      D    H  
HETATM 1739  H2  HOH D 423      17.251  13.400 109.642  1.00  0.00      D    H  
HETATM 1740  O   HOH D 424      20.855  28.892  28.233  1.00  0.00      D    O  
HETATM 1741  H1  HOH D 424      20.709  28.566  27.299  1.00  0.00      D    H  
HETATM 1742  H2  HOH D 424      20.040  28.706  28.782  1.00  0.00      D    H  
HETATM 1743  O   HOH D 425      27.324  20.577  94.356  1.00  0.00      D    O  
HETATM 1744  H1  HOH D 425      27.179  21.540  94.128  1.00  0.00      D    H  
HETATM 1745  H2  HOH D 425      27.967  20.508  95.119  1.00  0.00      D    H  
HETATM 1746  O   HOH D 426      34.663  12.316  26.865  1.00  0.00      D    O  
HETATM 1747  H1  HOH D 426      35.248  12.874  26.275  1.00  0.00      D    H  
HETATM 1748  H2  HOH D 426      34.402  11.481  26.382  1.00  0.00      D    H  
HETATM 1749  O   HOH D 427      47.356   5.467  55.780  1.00  0.00      D    O  
HETATM 1750  H1  HOH D 427      47.232   6.454  55.875  1.00  0.00      D    H  
HETATM 1751  H2  HOH D 427      47.684   5.259  54.859  1.00  0.00      D    H  
HETATM 1752  O   HOH D 428       3.956   1.990  79.529  1.00  0.00      D    O  
HETATM 1753  H1  HOH D 428       4.107   1.081  79.918  1.00  0.00      D    H  
HETATM 1754  H2  HOH D 428       2.974   2.168  79.469  1.00  0.00      D    H  
HETATM 1755  O   HOH D 429      10.353  40.135  31.682  1.00  0.00      D    O  
HETATM 1756  H1  HOH D 429      10.154  40.885  32.312  1.00  0.00      D    H  
HETATM 1757  H2  HOH D 429       9.590  40.024  31.044  1.00  0.00      D    H  
HETATM 1758  O   HOH D 430      39.950  39.026   3.758  1.00  0.00      D    O  
HETATM 1759  H1  HOH D 430      39.833  38.182   3.235  1.00  0.00      D    H  
HETATM 1760  H2  HOH D 430      40.785  39.490   3.461  1.00  0.00      D    H  
HETATM 1761  O   HOH D 431      21.886  28.028  39.030  1.00  0.00      D    O  
HETATM 1762  H1  HOH D 431      22.048  27.454  39.833  1.00  0.00      D    H  
HETATM 1763  H2  HOH D 431      22.495  27.745  38.290  1.00  0.00      D    H  
HETATM 1764  O   HOH D 432      26.367  19.373  62.445  1.00  0.00      D    O  
HETATM 1765  H1  HOH D 432      27.088  20.055  62.566  1.00  0.00      D    H  
HETATM 1766  H2  HOH D 432      26.713  18.616  61.890  1.00  0.00      D    H  
HETATM 1767  O   HOH D 433       9.624  11.885 109.985  1.00  0.00      D    O  
HETATM 1768  H1  HOH D 433      10.113  11.013 110.012  1.00  0.00      D    H  
HETATM 1769  H2  HOH D 433      10.181  12.592 110.420  1.00  0.00      D    H  
HETATM 1770  O   HOH D 434      23.886  29.067  61.722  1.00  0.00      D    O  
HETATM 1771  H1  HOH D 434      23.736  28.659  60.822  1.00  0.00      D    H  
HETATM 1772  H2  HOH D 434      24.489  28.476  62.259  1.00  0.00      D    H  
HETATM 1773  O   HOH D 435      46.847  17.529  17.743  1.00  0.00      D    O  
HETATM 1774  H1  HOH D 435      47.730  17.996  17.697  1.00  0.00      D    H  
HETATM 1775  H2  HOH D 435      46.320  17.887  18.514  1.00  0.00      D    H  
HETATM 1776  O   HOH D 436      10.327  41.562  79.526  1.00  0.00      D    O  
HETATM 1777  H1  HOH D 436      10.910  41.095  80.190  1.00  0.00      D    H  
HETATM 1778  H2  HOH D 436      10.583  41.280  78.601  1.00  0.00      D    H  
HETATM 1779  O   HOH D 437      19.369  11.491  45.072  1.00  0.00      D    O  
HETATM 1780  H1  HOH D 437      19.748  11.439  45.996  1.00  0.00      D    H  
HETATM 1781  H2  HOH D 437      19.830  10.825  44.485  1.00  0.00      D    H  
HETATM 1782  O   HOH D 438      -0.219  37.283  10.478  1.00  0.00      D    O  
HETATM 1783  H1  HOH D 438       0.519  36.844  10.992  1.00  0.00      D    H  
HETATM 1784  H2  HOH D 438       0.045  38.220  10.251  1.00  0.00      D    H  
HETATM 1785  O   HOH D 439       1.693  15.655  48.291  1.00  0.00      D    O  
HETATM 1786  H1  HOH D 439       1.351  15.360  49.183  1.00  0.00      D    H  
HETATM 1787  H2  HOH D 439       1.006  15.462  47.590  1.00  0.00      D    H  
HETATM 1788  O   HOH D 440       0.444  21.173 102.995  1.00  0.00      D    O  
HETATM 1789  H1  HOH D 440       0.836  20.817 103.844  1.00  0.00      D    H  
HETATM 1790  H2  HOH D 440       1.114  21.759 102.539  1.00  0.00      D    H  
HETATM 1791  O   HOH D 441      15.827  40.113  34.066  1.00  0.00      D    O  
HETATM 1792  H1  HOH D 441      16.474  39.948  33.321  1.00  0.00      D    H  
HETATM 1793  H2  HOH D 441      14.965  39.645  33.868  1.00  0.00      D    H  
HETATM 1794  O   HOH D 442      40.254  17.270  96.654  1.00  0.00      D    O  
HETATM 1795  H1  HOH D 442      39.879  16.350  96.770  1.00  0.00      D    H  
HETATM 1796  H2  HOH D 442      40.758  17.318  95.792  1.00  0.00      D    H  
HETATM 1797  O   HOH D 443      12.397  22.017  76.274  1.00  0.00      D    O  
HETATM 1798  H1  HOH D 443      12.292  21.284  75.601  1.00  0.00      D    H  
HETATM 1799  H2  HOH D 443      13.319  22.399  76.208  1.00  0.00      D    H  
HETATM 1800  O   HOH D 444      17.700  19.629  91.196  1.00  0.00      D    O  
HETATM 1801  H1  HOH D 444      18.372  19.993  91.841  1.00  0.00      D    H  
HETATM 1802  H2  HOH D 444      17.822  18.640  91.110  1.00  0.00      D    H  
HETATM 1803  O   HOH D 445      13.866  33.845  39.583  1.00  0.00      D    O  
HETATM 1804  H1  HOH D 445      13.574  32.901  39.424  1.00  0.00      D    H  
HETATM 1805  H2  HOH D 445      14.864  33.881  39.627  1.00  0.00      D    H  
HETATM 1806  O   HOH D 446      43.347   9.106  97.542  1.00  0.00      D    O  
HETATM 1807  H1  HOH D 446      44.274   8.784  97.350  1.00  0.00      D    H  
HETATM 1808  H2  HOH D 446      43.200   9.987  97.092  1.00  0.00      D    H  
HETATM 1809  O   HOH D 447      19.469  32.000   9.124  1.00  0.00      D    O  
HETATM 1810  H1  HOH D 447      19.350  31.288   9.817  1.00  0.00      D    H  
HETATM 1811  H2  HOH D 447      20.093  32.701   9.470  1.00  0.00      D    H  
HETATM 1812  O   HOH D 448      14.353  25.859  62.510  1.00  0.00      D    O  
HETATM 1813  H1  HOH D 448      14.808  26.269  61.720  1.00  0.00      D    H  
HETATM 1814  H2  HOH D 448      14.634  26.337  63.342  1.00  0.00      D    H  
HETATM 1815  O   HOH D 449       3.385  17.916  28.578  1.00  0.00      D    O  
HETATM 1816  H1  HOH D 449       4.272  18.369  28.659  1.00  0.00      D    H  
HETATM 1817  H2  HOH D 449       2.867  18.041  29.424  1.00  0.00      D    H  
HETATM 1818  O   HOH D 450      33.024  35.821  55.788  1.00  0.00      D    O  
HETATM 1819  H1  HOH D 450      32.482  36.636  55.583  1.00  0.00      D    H  
HETATM 1820  H2  HOH D 450      32.506  35.003  55.534  1.00  0.00      D    H  
HETATM 1821  O   HOH D 451      46.092  -0.124  32.403  1.00  0.00      D    O  
HETATM 1822  H1  HOH D 451      46.421   0.819  32.453  1.00  0.00      D    H  
HETATM 1823  H2  HOH D 451      45.745  -0.308  31.484  1.00  0.00      D    H  
HETATM 1824  O   HOH D 452       2.427  33.091 107.971  1.00  0.00      D    O  
HETATM 1825  H1  HOH D 452       3.188  32.579 108.368  1.00  0.00      D    H  
HETATM 1826  H2  HOH D 452       2.029  33.690 108.666  1.00  0.00      D    H  
HETATM 1827  O   HOH D 453      25.241  37.309  48.554  1.00  0.00      D    O  
HETATM 1828  H1  HOH D 453      25.433  36.329  48.595  1.00  0.00      D    H  
HETATM 1829  H2  HOH D 453      25.963  37.810  49.033  1.00  0.00      D    H  
HETATM 1830  O   HOH D 454       6.397  23.650 102.722  1.00  0.00      D    O  
HETATM 1831  H1  HOH D 454       7.282  23.404 102.328  1.00  0.00      D    H  
HETATM 1832  H2  HOH D 454       6.284  24.643 102.696  1.00  0.00      D    H  
HETATM 1833  O   HOH D 455      26.791   7.835  35.398  1.00  0.00      D    O  
HETATM 1834  H1  HOH D 455      26.740   8.826  35.518  1.00  0.00      D    H  
HETATM 1835  H2  HOH D 455      26.616   7.384  36.273  1.00  0.00      D    H  
HETATM 1836  O   HOH D 456       1.462   4.555 118.070  1.00  0.00      D    O  
HETATM 1837  H1  HOH D 456       1.118   4.764 118.986  1.00  0.00      D    H  
HETATM 1838  H2  HOH D 456       0.712   4.611 117.412  1.00  0.00      D    H  
HETATM 1839  O   HOH D 457       7.572   1.728  25.428  1.00  0.00      D    O  
HETATM 1840  H1  HOH D 457       8.165   1.887  24.638  1.00  0.00      D    H  
HETATM 1841  H2  HOH D 457       8.101   1.298  26.160  1.00  0.00      D    H  
HETATM 1842  O   HOH D 458      42.470   8.696  46.049  1.00  0.00      D    O  
HETATM 1843  H1  HOH D 458      42.171   9.051  46.934  1.00  0.00      D    H  
HETATM 1844  H2  HOH D 458      41.677   8.357  45.541  1.00  0.00      D    H  
HETATM 1845  O   HOH D 459       9.774  23.949 117.689  1.00  0.00      D    O  
HETATM 1846  H1  HOH D 459       9.211  24.291 118.441  1.00  0.00      D    H  
HETATM 1847  H2  HOH D 459       9.735  22.950 117.672  1.00  0.00      D    H  
HETATM 1848  O   HOH D 460      24.953  13.256  73.357  1.00  0.00      D    O  
HETATM 1849  H1  HOH D 460      24.346  13.840  73.895  1.00  0.00      D    H  
HETATM 1850  H2  HOH D 460      25.432  12.623  73.966  1.00  0.00      D    H  
HETATM 1851  O   HOH D 461      -0.158  36.401  90.388  1.00  0.00      D    O  
HETATM 1852  H1  HOH D 461      -0.301  36.256  91.367  1.00  0.00      D    H  
HETATM 1853  H2  HOH D 461       0.689  36.913  90.247  1.00  0.00      D    H  
HETATM 1854  O   HOH D 462      18.280  10.206  15.117  1.00  0.00      D    O  
HETATM 1855  H1  HOH D 462      18.675  10.296  16.031  1.00  0.00      D    H  
HETATM 1856  H2  HOH D 462      17.288  10.103  15.191  1.00  0.00      D    H  
HETATM 1857  O   HOH D 463      20.866  31.018  68.626  1.00  0.00      D    O  
HETATM 1858  H1  HOH D 463      21.299  31.753  68.103  1.00  0.00      D    H  
HETATM 1859  H2  HOH D 463      20.398  31.406  69.420  1.00  0.00      D    H  
HETATM 1860  O   HOH D 464       6.764  36.816  32.919  1.00  0.00      D    O  
HETATM 1861  H1  HOH D 464       6.158  37.206  32.225  1.00  0.00      D    H  
HETATM 1862  H2  HOH D 464       6.471  37.118  33.826  1.00  0.00      D    H  
HETATM 1863  O   HOH D 465      26.734   0.489  96.727  1.00  0.00      D    O  
HETATM 1864  H1  HOH D 465      27.198   1.368  96.615  1.00  0.00      D    H  
HETATM 1865  H2  HOH D 465      25.761   0.645  96.896  1.00  0.00      D    H  
HETATM 1866  O   HOH D 466       2.037  41.588  75.106  1.00  0.00      D    O  
HETATM 1867  H1  HOH D 466       2.824  41.062  74.782  1.00  0.00      D    H  
HETATM 1868  H2  HOH D 466       1.200  41.222  74.700  1.00  0.00      D    H  
HETATM 1869  O   HOH D 467      28.267   3.901  26.924  1.00  0.00      D    O  
HETATM 1870  H1  HOH D 467      28.275   3.057  26.388  1.00  0.00      D    H  
HETATM 1871  H2  HOH D 467      28.607   4.655  26.362  1.00  0.00      D    H  
HETATM 1872  O   HOH D 468      19.666  14.246  37.274  1.00  0.00      D    O  
HETATM 1873  H1  HOH D 468      19.350  14.649  38.133  1.00  0.00      D    H  
HETATM 1874  H2  HOH D 468      18.878  13.957  36.731  1.00  0.00      D    H  
HETATM 1875  O   HOH D 469      15.893  22.020  34.030  1.00  0.00      D    O  
HETATM 1876  H1  HOH D 469      15.971  22.966  34.344  1.00  0.00      D    H  
HETATM 1877  H2  HOH D 469      15.251  21.527  34.617  1.00  0.00      D    H  
HETATM 1878  O   HOH D 470       6.380  23.557  61.192  1.00  0.00      D    O  
HETATM 1879  H1  HOH D 470       6.183  24.195  60.447  1.00  0.00      D    H  
HETATM 1880  H2  HOH D 470       7.312  23.707  61.521  1.00  0.00      D    H  
HETATM 1881  O   HOH D 471       5.388  35.019   5.739  1.00  0.00      D    O  
HETATM 1882  H1  HOH D 471       5.452  34.873   4.752  1.00  0.00      D    H  
HETATM 1883  H2  HOH D 471       4.572  35.560   5.944  1.00  0.00      D    H  
HETATM 1884  O   HOH D 472       8.514  22.150   8.737  1.00  0.00      D    O  
HETATM 1885  H1  HOH D 472       8.033  23.026   8.764  1.00  0.00      D    H  
HETATM 1886  H2  HOH D 472       7.895  21.421   9.028  1.00  0.00      D    H  
HETATM 1887  O   HOH D 473      36.373  40.987  97.673  1.00  0.00      D    O  
HETATM 1888  H1  HOH D 473      35.422  41.260  97.527  1.00  0.00      D    H  
HETATM 1889  H2  HOH D 473      36.976  41.760  97.477  1.00  0.00      D    H  
HETATM 1890  O   HOH D 474       4.789  11.183 109.194  1.00  0.00      D    O  
HETATM 1891  H1  HOH D 474       4.582  10.229 108.979  1.00  0.00      D    H  
HETATM 1892  H2  HOH D 474       5.717  11.249 109.560  1.00  0.00      D    H  
HETATM 1893  O   HOH D 475      11.786  35.080  62.479  1.00  0.00      D    O  
HETATM 1894  H1  HOH D 475      12.607  34.689  62.064  1.00  0.00      D    H  
HETATM 1895  H2  HOH D 475      10.979  34.597  62.139  1.00  0.00      D    H  
HETATM 1896  O   HOH D 476      14.361  21.778  28.977  1.00  0.00      D    O  
HETATM 1897  H1  HOH D 476      13.522  22.147  28.576  1.00  0.00      D    H  
HETATM 1898  H2  HOH D 476      14.290  21.799  29.974  1.00  0.00      D    H  
HETATM 1899  O   HOH D 477      23.398   4.542  11.308  1.00  0.00      D    O  
HETATM 1900  H1  HOH D 477      24.080   4.744  10.605  1.00  0.00      D    H  
HETATM 1901  H2  HOH D 477      23.291   5.335  11.907  1.00  0.00      D    H  
HETATM 1902  O   HOH D 478      17.135  26.143  27.682  1.00  0.00      D    O  
HETATM 1903  H1  HOH D 478      16.433  26.801  27.952  1.00  0.00      D    H  
HETATM 1904  H2  HOH D 478      16.737  25.227  27.644  1.00  0.00      D    H  
HETATM 1905  O   HOH D 479      42.372   0.115  27.359  1.00  0.00      D    O  
HETATM 1906  H1  HOH D 479      42.068   0.901  27.897  1.00  0.00      D    H  
HETATM 1907  H2  HOH D 479      43.294   0.286  27.011  1.00  0.00      D    H  
HETATM 1908  O   HOH D 480       5.162  19.816  17.296  1.00  0.00      D    O  
HETATM 1909  H1  HOH D 480       5.332  20.755  16.997  1.00  0.00      D    H  
HETATM 1910  H2  HOH D 480       4.534  19.371  16.657  1.00  0.00      D    H  
HETATM 1911  O   HOH D 481       0.039  22.915  97.383  1.00  0.00      D    O  
HETATM 1912  H1  HOH D 481       1.038  22.937  97.389  1.00  0.00      D    H  
HETATM 1913  H2  HOH D 481      -0.277  22.276  96.682  1.00  0.00      D    H  
HETATM 1914  O   HOH D 482      45.509  35.340  24.367  1.00  0.00      D    O  
HETATM 1915  H1  HOH D 482      45.009  35.117  23.530  1.00  0.00      D    H  
HETATM 1916  H2  HOH D 482      45.600  36.332  24.447  1.00  0.00      D    H  
HETATM 1917  O   HOH D 483      30.230  14.232  97.494  1.00  0.00      D    O  
HETATM 1918  H1  HOH D 483      30.289  13.623  96.703  1.00  0.00      D    H  
HETATM 1919  H2  HOH D 483      29.351  14.708  97.483  1.00  0.00      D    H  
HETATM 1920  O   HOH D 484      29.817  33.161  88.591  1.00  0.00      D    O  
HETATM 1921  H1  HOH D 484      29.765  32.165  88.520  1.00  0.00      D    H  
HETATM 1922  H2  HOH D 484      30.726  33.426  88.911  1.00  0.00      D    H  
HETATM 1923  O   HOH D 485      33.068  10.042  13.784  1.00  0.00      D    O  
HETATM 1924  H1  HOH D 485      32.433  10.813  13.732  1.00  0.00      D    H  
HETATM 1925  H2  HOH D 485      33.132   9.602  12.888  1.00  0.00      D    H  
HETATM 1926  O   HOH D 486       5.501  24.478  73.445  1.00  0.00      D    O  
HETATM 1927  H1  HOH D 486       5.060  24.622  74.330  1.00  0.00      D    H  
HETATM 1928  H2  HOH D 486       6.318  23.913  73.567  1.00  0.00      D    H  
HETATM 1929  O   HOH D 487      30.557  40.805 105.359  1.00  0.00      D    O  
HETATM 1930  H1  HOH D 487      30.541  41.749 105.031  1.00  0.00      D    H  
HETATM 1931  H2  HOH D 487      30.370  40.184 104.597  1.00  0.00      D    H  
HETATM 1932  O   HOH D 488      44.597  22.834  25.642  1.00  0.00      D    O  
HETATM 1933  H1  HOH D 488      44.108  23.033  26.492  1.00  0.00      D    H  
HETATM 1934  H2  HOH D 488      44.469  21.872  25.403  1.00  0.00      D    H  
HETATM 1935  O   HOH D 489      47.108  13.016  57.108  1.00  0.00      D    O  
HETATM 1936  H1  HOH D 489      46.594  12.769  57.930  1.00  0.00      D    H  
HETATM 1937  H2  HOH D 489      48.088  12.931  57.290  1.00  0.00      D    H  
HETATM 1938  O   HOH D 490      40.932  31.251 110.785  1.00  0.00      D    O  
HETATM 1939  H1  HOH D 490      41.737  30.894 110.313  1.00  0.00      D    H  
HETATM 1940  H2  HOH D 490      41.112  32.186 111.091  1.00  0.00      D    H  
HETATM 1941  O   HOH D 491      45.341  10.842  31.653  1.00  0.00      D    O  
HETATM 1942  H1  HOH D 491      44.849  11.676  31.904  1.00  0.00      D    H  
HETATM 1943  H2  HOH D 491      46.325  10.994  31.749  1.00  0.00      D    H  
HETATM 1944  O   HOH D 492      41.402  37.936  64.099  1.00  0.00      D    O  
HETATM 1945  H1  HOH D 492      41.136  37.021  63.795  1.00  0.00      D    H  
HETATM 1946  H2  HOH D 492      41.636  37.909  65.071  1.00  0.00      D    H  
HETATM 1947  O   HOH D 493      30.203   3.981  61.700  1.00  0.00      D    O  
HETATM 1948  H1  HOH D 493      29.738   4.345  60.893  1.00  0.00      D    H  
HETATM 1949  H2  HOH D 493      30.214   4.675  62.420  1.00  0.00      D    H  
HETATM 1950  O   HOH D 494      20.664  39.467 117.337  1.00  0.00      D    O  
HETATM 1951  H1  HOH D 494      20.567  38.660 117.920  1.00  0.00      D    H  
HETATM 1952  H2  HOH D 494      20.873  39.179 116.403  1.00  0.00      D    H  
HETATM 1953  O   HOH D 495      18.509  20.870  52.779  1.00  0.00      D    O  
HETATM 1954  H1  HOH D 495      18.123  21.781  52.929  1.00  0.00      D    H  
HETATM 1955  H2  HOH D 495      19.502  20.906  52.893  1.00  0.00      D    H  
HETATM 1956  O   HOH D 496       6.627  41.327 104.374  1.00  0.00      D    O  
HETATM 1957  H1  HOH D 496       7.351  41.464 105.050  1.00  0.00      D    H  
HETATM 1958  H2  HOH D 496       5.833  40.910 104.816  1.00  0.00      D    H  
HETATM 1959  O   HOH D 497      15.778  21.069  60.327  1.00  0.00      D    O  
HETATM 1960  H1  HOH D 497      15.448  21.866  60.832  1.00  0.00      D    H  
HETATM 1961  H2  HOH D 497      16.722  20.873  60.593  1.00  0.00      D    H  
HETATM 1962  O   HOH D 498      49.068  24.791  21.527  1.00  0.00      D    O  
HETATM 1963  H1  HOH D 498      48.659  24.275  20.775  1.00  0.00      D    H  
HETATM 1964  H2  HOH D 498      48.363  25.011  22.202  1.00  0.00      D    H  
HETATM 1965  O   HOH D 499      19.720  31.167  64.709  1.00  0.00      D    O  
HETATM 1966  H1  HOH D 499      20.423  30.694  65.240  1.00  0.00      D    H  
HETATM 1967  H2  HOH D 499      19.084  31.624  65.331  1.00  0.00      D    H  
HETATM 1968  O   HOH D 500      43.151   8.141 102.873  1.00  0.00      D    O  
HETATM 1969  H1  HOH D 500      42.260   7.687 102.834  1.00  0.00      D    H  
HETATM 1970  H2  HOH D 500      43.563   7.988 103.770  1.00  0.00      D    H  
HETATM 1971  O   HOH D 501       3.496  39.160  68.527  1.00  0.00      D    O  
HETATM 1972  H1  HOH D 501       4.471  39.128  68.747  1.00  0.00      D    H  
HETATM 1973  H2  HOH D 501       2.963  39.167  69.373  1.00  0.00      D    H  
HETATM 1974  O   HOH D 502      33.735   5.661  31.879  1.00  0.00      D    O  
HETATM 1975  H1  HOH D 502      33.497   5.545  32.844  1.00  0.00      D    H  
HETATM 1976  H2  HOH D 502      33.699   6.632  31.642  1.00  0.00      D    H  
HETATM 1977  O   HOH D 503       4.144  31.817 117.528  1.00  0.00      D    O  
HETATM 1978  H1  HOH D 503       3.222  32.013 117.860  1.00  0.00      D    H  
HETATM 1979  H2  HOH D 503       4.250  30.831 117.398  1.00  0.00      D    H  
HETATM 1980  O   HOH D 504      24.175  37.523  79.115  1.00  0.00      D    O  
HETATM 1981  H1  HOH D 504      24.482  37.596  78.166  1.00  0.00      D    H  
HETATM 1982  H2  HOH D 504      24.549  36.689  79.523  1.00  0.00      D    H  
HETATM 1983  O   HOH D 505      32.642  16.682  16.398  1.00  0.00      D    O  
HETATM 1984  H1  HOH D 505      32.396  17.528  15.925  1.00  0.00      D    H  
HETATM 1985  H2  HOH D 505      32.234  16.679  17.311  1.00  0.00      D    H  
HETATM 1986  O   HOH D 506      29.993  24.373  37.351  1.00  0.00      D    O  
HETATM 1987  H1  HOH D 506      29.310  24.541  36.639  1.00  0.00      D    H  
HETATM 1988  H2  HOH D 506      30.906  24.372  36.943  1.00  0.00      D    H  
HETATM 1989  O   HOH D 507      33.829  19.134 117.304  1.00  0.00      D    O  
HETATM 1990  H1  HOH D 507      32.905  19.471 117.485  1.00  0.00      D    H  
HETATM 1991  H2  HOH D 507      33.878  18.160 117.523  1.00  0.00      D    H  
HETATM 1992  O   HOH D 508      15.538  42.736  93.856  1.00  0.00      D    O  
HETATM 1993  H1  HOH D 508      15.964  41.954  94.310  1.00  0.00      D    H  
HETATM 1994  H2  HOH D 508      14.552  42.723  94.025  1.00  0.00      D    H  
HETATM 1995  O   HOH D 509       9.447  41.613  36.008  1.00  0.00      D    O  
HETATM 1996  H1  HOH D 509      10.115  41.525  36.747  1.00  0.00      D    H  
HETATM 1997  H2  HOH D 509       8.549  41.321  36.335  1.00  0.00      D    H  
HETATM 1998  O   HOH D 510      33.535   9.020  11.264  1.00  0.00      D    O  
HETATM 1999  H1  HOH D 510      34.237   9.543  10.780  1.00  0.00      D    H  
HETATM 2000  H2  HOH D 510      33.171   8.311  10.660  1.00  0.00      D    H  
HETATM 2001  O   HOH D 511      40.914  28.589  95.719  1.00  0.00      D    O  
HETATM 2002  H1  HOH D 511      40.646  29.516  95.456  1.00  0.00      D    H  
HETATM 2003  H2  HOH D 511      40.391  28.307  96.524  1.00  0.00      D    H  
HETATM 2004  O   HOH D 512      11.981  20.543  26.606  1.00  0.00      D    O  
HETATM 2005  H1  HOH D 512      12.123  21.483  26.915  1.00  0.00      D    H  
HETATM 2006  H2  HOH D 512      12.804  20.005  26.786  1.00  0.00      D    H  
HETATM 2007  O   HOH D 513      17.013  20.329   7.520  1.00  0.00      D    O  
HETATM 2008  H1  HOH D 513      17.386  21.252   7.618  1.00  0.00      D    H  
HETATM 2009  H2  HOH D 513      16.715  19.993   8.413  1.00  0.00      D    H  
HETATM 2010  O   HOH D 514      17.520  16.263  40.467  1.00  0.00      D    O  
HETATM 2011  H1  HOH D 514      18.493  16.205  40.241  1.00  0.00      D    H  
HETATM 2012  H2  HOH D 514      17.223  15.403  40.882  1.00  0.00      D    H  
HETATM 2013  O   HOH D 515      37.308  11.076  37.415  1.00  0.00      D    O  
HETATM 2014  H1  HOH D 515      37.388  10.939  36.428  1.00  0.00      D    H  
HETATM 2015  H2  HOH D 515      36.349  10.998  37.687  1.00  0.00      D    H  
HETATM 2016  O   HOH D 516      44.310  22.352  55.058  1.00  0.00      D    O  
HETATM 2017  H1  HOH D 516      44.069  22.365  54.088  1.00  0.00      D    H  
HETATM 2018  H2  HOH D 516      45.263  22.630  55.170  1.00  0.00      D    H  
HETATM 2019  O   HOH D 517      43.322  20.345  40.198  1.00  0.00      D    O  
HETATM 2020  H1  HOH D 517      43.258  21.171  40.758  1.00  0.00      D    H  
HETATM 2021  H2  HOH D 517      43.109  20.570  39.247  1.00  0.00      D    H  
HETATM 2022  O   HOH D 518      35.743  22.250 113.954  1.00  0.00      D    O  
HETATM 2023  H1  HOH D 518      36.660  22.649 113.927  1.00  0.00      D    H  
HETATM 2024  H2  HOH D 518      35.547  21.805 113.080  1.00  0.00      D    H  
HETATM 2025  O   HOH D 519      16.380  35.370  30.146  1.00  0.00      D    O  
HETATM 2026  H1  HOH D 519      15.441  35.206  30.448  1.00  0.00      D    H  
HETATM 2027  H2  HOH D 519      16.618  36.329  30.304  1.00  0.00      D    H  
HETATM 2028  O   HOH D 520      28.305  31.612  18.789  1.00  0.00      D    O  
HETATM 2029  H1  HOH D 520      28.840  30.794  18.577  1.00  0.00      D    H  
HETATM 2030  H2  HOH D 520      28.727  32.098  19.554  1.00  0.00      D    H  
HETATM 2031  O   HOH D 521      28.664  29.530  63.667  1.00  0.00      D    O  
HETATM 2032  H1  HOH D 521      28.642  28.531  63.694  1.00  0.00      D    H  
HETATM 2033  H2  HOH D 521      29.581  29.850  63.906  1.00  0.00      D    H  
HETATM 2034  O   HOH D 522      25.340   6.733  84.522  1.00  0.00      D    O  
HETATM 2035  H1  HOH D 522      24.775   6.320  85.237  1.00  0.00      D    H  
HETATM 2036  H2  HOH D 522      26.158   6.175  84.380  1.00  0.00      D    H  
HETATM 2037  O   HOH D 523      44.712  15.670 109.029  1.00  0.00      D    O  
HETATM 2038  H1  HOH D 523      45.215  15.220 109.767  1.00  0.00      D    H  
HETATM 2039  H2  HOH D 523      44.026  16.284 109.419  1.00  0.00      D    H  
HETATM 2040  O   HOH D 524      23.242  24.223  26.129  1.00  0.00      D    O  
HETATM 2041  H1  HOH D 524      22.870  24.480  25.237  1.00  0.00      D    H  
HETATM 2042  H2  HOH D 524      22.525  23.793  26.678  1.00  0.00      D    H  
HETATM 2043  O   HOH D 525      26.189  26.036  50.917  1.00  0.00      D    O  
HETATM 2044  H1  HOH D 525      25.989  26.742  51.596  1.00  0.00      D    H  
HETATM 2045  H2  HOH D 525      26.643  25.264  51.362  1.00  0.00      D    H  
HETATM 2046  O   HOH D 526      14.709  25.910  70.179  1.00  0.00      D    O  
HETATM 2047  H1  HOH D 526      15.637  26.145  70.467  1.00  0.00      D    H  
HETATM 2048  H2  HOH D 526      14.346  26.639  69.597  1.00  0.00      D    H  
HETATM 2049  O   HOH D 527      17.602  32.884 115.034  1.00  0.00      D    O  
HETATM 2050  H1  HOH D 527      17.584  32.211 115.773  1.00  0.00      D    H  
HETATM 2051  H2  HOH D 527      18.543  33.184 114.878  1.00  0.00      D    H  
HETATM 2052  O   HOH D 528      16.024  23.203  44.414  1.00  0.00      D    O  
HETATM 2053  H1  HOH D 528      16.134  22.230  44.620  1.00  0.00      D    H  
HETATM 2054  H2  HOH D 528      16.336  23.745  45.194  1.00  0.00      D    H  
HETATM 2055  O   HOH D 529      35.512  31.626 109.882  1.00  0.00      D    O  
HETATM 2056  H1  HOH D 529      35.701  32.069 110.758  1.00  0.00      D    H  
HETATM 2057  H2  HOH D 529      35.572  30.633 109.992  1.00  0.00      D    H  
HETATM 2058  O   HOH D 530      26.349   1.161  45.306  1.00  0.00      D    O  
HETATM 2059  H1  HOH D 530      26.664   1.573  46.161  1.00  0.00      D    H  
HETATM 2060  H2  HOH D 530      26.413   0.165  45.374  1.00  0.00      D    H  
HETATM 2061  O   HOH D 531      27.025   2.677  68.190  1.00  0.00      D    O  
HETATM 2062  H1  HOH D 531      27.074   2.796  69.182  1.00  0.00      D    H  
HETATM 2063  H2  HOH D 531      27.463   3.455  67.739  1.00  0.00      D    H  
HETATM 2064  O   HOH D 532      24.954   2.588  27.641  1.00  0.00      D    O  
HETATM 2065  H1  HOH D 532      25.346   3.159  28.363  1.00  0.00      D    H  
HETATM 2066  H2  HOH D 532      24.510   1.791  28.051  1.00  0.00      D    H  
HETATM 2067  O   HOH D 533       3.276  16.675  77.564  1.00  0.00      D    O  
HETATM 2068  H1  HOH D 533       4.221  16.957  77.732  1.00  0.00      D    H  
HETATM 2069  H2  HOH D 533       2.716  16.896  78.362  1.00  0.00      D    H  
HETATM 2070  O   HOH D 534      17.498  40.849  97.068  1.00  0.00      D    O  
HETATM 2071  H1  HOH D 534      16.750  41.506  97.164  1.00  0.00      D    H  
HETATM 2072  H2  HOH D 534      17.466  40.437  96.158  1.00  0.00      D    H  
HETATM 2073  O   HOH D 535      34.589  25.430   3.395  1.00  0.00      D    O  
HETATM 2074  H1  HOH D 535      34.355  24.547   3.801  1.00  0.00      D    H  
HETATM 2075  H2  HOH D 535      35.560  25.439   3.155  1.00  0.00      D    H  
HETATM 2076  O   HOH D 536      20.543   0.799  96.976  1.00  0.00      D    O  
HETATM 2077  H1  HOH D 536      20.803   1.141  97.879  1.00  0.00      D    H  
HETATM 2078  H2  HOH D 536      19.988  -0.026  97.079  1.00  0.00      D    H  
HETATM 2079  O   HOH D 537      48.389   7.171  46.895  1.00  0.00      D    O  
HETATM 2080  H1  HOH D 537      48.711   6.878  47.795  1.00  0.00      D    H  
HETATM 2081  H2  HOH D 537      48.832   6.620  46.187  1.00  0.00      D    H  
HETATM 2082  O   HOH D 538      27.628  23.454 115.145  1.00  0.00      D    O  
HETATM 2083  H1  HOH D 538      27.853  24.116 115.860  1.00  0.00      D    H  
HETATM 2084  H2  HOH D 538      26.961  23.854 114.517  1.00  0.00      D    H  
HETATM 2085  O   HOH D 539      19.497  15.865  65.644  1.00  0.00      D    O  
HETATM 2086  H1  HOH D 539      19.506  16.688  66.212  1.00  0.00      D    H  
HETATM 2087  H2  HOH D 539      20.124  15.985  64.874  1.00  0.00      D    H  
HETATM 2088  O   HOH D 540      48.444  16.818  67.093  1.00  0.00      D    O  
HETATM 2089  H1  HOH D 540      49.030  16.922  67.897  1.00  0.00      D    H  
HETATM 2090  H2  HOH D 540      48.915  16.266  66.406  1.00  0.00      D    H  
HETATM 2091  O   HOH D 541       3.399  14.563  22.090  1.00  0.00      D    O  
HETATM 2092  H1  HOH D 541       2.825  14.510  21.273  1.00  0.00      D    H  
HETATM 2093  H2  HOH D 541       3.320  15.475  22.494  1.00  0.00      D    H  
HETATM 2094  O   HOH D 542      39.693  14.834  72.733  1.00  0.00      D    O  
HETATM 2095  H1  HOH D 542      39.212  14.444  71.948  1.00  0.00      D    H  
HETATM 2096  H2  HOH D 542      40.638  14.508  72.740  1.00  0.00      D    H  
HETATM 2097  O   HOH D 543      14.147  26.575  93.404  1.00  0.00      D    O  
HETATM 2098  H1  HOH D 543      13.884  26.859  92.482  1.00  0.00      D    H  
HETATM 2099  H2  HOH D 543      14.963  27.079  93.688  1.00  0.00      D    H  
HETATM 2100  O   HOH D 544      44.899  21.303  62.532  1.00  0.00      D    O  
HETATM 2101  H1  HOH D 544      45.635  21.972  62.428  1.00  0.00      D    H  
HETATM 2102  H2  HOH D 544      45.033  20.790  63.380  1.00  0.00      D    H  
HETATM 2103  O   HOH D 545      29.983   4.094 102.695  1.00  0.00      D    O  
HETATM 2104  H1  HOH D 545      29.873   5.023 103.048  1.00  0.00      D    H  
HETATM 2105  H2  HOH D 545      30.046   3.453 103.460  1.00  0.00      D    H  
HETATM 2106  O   HOH D 546       7.958  32.833 117.039  1.00  0.00      D    O  
HETATM 2107  H1  HOH D 546       7.005  33.113 117.160  1.00  0.00      D    H  
HETATM 2108  H2  HOH D 546       8.254  33.053 116.109  1.00  0.00      D    H  
HETATM 2109  O   HOH D 547      37.231  11.742  69.838  1.00  0.00      D    O  
HETATM 2110  H1  HOH D 547      36.522  11.751  69.133  1.00  0.00      D    H  
HETATM 2111  H2  HOH D 547      37.587  10.813  69.942  1.00  0.00      D    H  
HETATM 2112  O   HOH D 548       4.351  27.774 108.815  1.00  0.00      D    O  
HETATM 2113  H1  HOH D 548       4.182  26.857 109.177  1.00  0.00      D    H  
HETATM 2114  H2  HOH D 548       3.946  28.453 109.427  1.00  0.00      D    H  
HETATM 2115  O   HOH D 549      44.619  38.260  14.944  1.00  0.00      D    O  
HETATM 2116  H1  HOH D 549      45.579  38.062  14.749  1.00  0.00      D    H  
HETATM 2117  H2  HOH D 549      44.255  37.567  15.566  1.00  0.00      D    H  
HETATM 2118  O   HOH D 550      36.900  30.016  36.752  1.00  0.00      D    O  
HETATM 2119  H1  HOH D 550      36.652  30.315  35.830  1.00  0.00      D    H  
HETATM 2120  H2  HOH D 550      37.280  30.789  37.261  1.00  0.00      D    H  
HETATM 2121  O   HOH D 551       5.723  15.732 103.894  1.00  0.00      D    O  
HETATM 2122  H1  HOH D 551       6.361  16.113 104.563  1.00  0.00      D    H  
HETATM 2123  H2  HOH D 551       4.786  15.962 104.158  1.00  0.00      D    H  
HETATM 2124  O   HOH D 552       8.609  11.275  76.258  1.00  0.00      D    O  
HETATM 2125  H1  HOH D 552       7.922  12.002  76.235  1.00  0.00      D    H  
HETATM 2126  H2  HOH D 552       9.477  11.625  75.906  1.00  0.00      D    H  
HETATM 2127  O   HOH D 553      26.727  28.062  14.988  1.00  0.00      D    O  
HETATM 2128  H1  HOH D 553      26.909  28.433  15.899  1.00  0.00      D    H  
HETATM 2129  H2  HOH D 553      26.182  28.717  14.464  1.00  0.00      D    H  
HETATM 2130  O   HOH D 554       5.018  34.277 110.952  1.00  0.00      D    O  
HETATM 2131  H1  HOH D 554       4.566  33.981 111.793  1.00  0.00      D    H  
HETATM 2132  H2  HOH D 554       5.940  34.599 111.164  1.00  0.00      D    H  
HETATM 2133  O   HOH D 555      22.531   7.946  31.860  1.00  0.00      D    O  
HETATM 2134  H1  HOH D 555      23.335   7.398  32.090  1.00  0.00      D    H  
HETATM 2135  H2  HOH D 555      21.792   7.343  31.558  1.00  0.00      D    H  
HETATM 2136  O   HOH D 556      22.881  25.678  57.389  1.00  0.00      D    O  
HETATM 2137  H1  HOH D 556      21.924  25.388  57.371  1.00  0.00      D    H  
HETATM 2138  H2  HOH D 556      23.393  25.099  58.023  1.00  0.00      D    H  
HETATM 2139  O   HOH D 557       9.036  18.117  96.449  1.00  0.00      D    O  
HETATM 2140  H1  HOH D 557       8.532  18.195  95.589  1.00  0.00      D    H  
HETATM 2141  H2  HOH D 557       9.977  18.426  96.313  1.00  0.00      D    H  
HETATM 2142  O   HOH D 558      21.203  24.830  77.627  1.00  0.00      D    O  
HETATM 2143  H1  HOH D 558      21.754  24.065  77.961  1.00  0.00      D    H  
HETATM 2144  H2  HOH D 558      20.331  24.486  77.279  1.00  0.00      D    H  
HETATM 2145  O   HOH D 559       3.723   3.736  53.920  1.00  0.00      D    O  
HETATM 2146  H1  HOH D 559       4.533   4.285  53.715  1.00  0.00      D    H  
HETATM 2147  H2  HOH D 559       2.910   4.318  53.892  1.00  0.00      D    H  
HETATM 2148  O   HOH D 560      16.912  33.555  32.898  1.00  0.00      D    O  
HETATM 2149  H1  HOH D 560      17.822  33.970  32.920  1.00  0.00      D    H  
HETATM 2150  H2  HOH D 560      16.519  33.565  33.818  1.00  0.00      D    H  
HETATM 2151  O   HOH D 561      24.113  27.843 116.910  1.00  0.00      D    O  
HETATM 2152  H1  HOH D 561      23.335  27.827 117.539  1.00  0.00      D    H  
HETATM 2153  H2  HOH D 561      24.573  26.955 116.926  1.00  0.00      D    H  
HETATM 2154  O   HOH D 562      48.015  17.570  40.418  1.00  0.00      D    O  
HETATM 2155  H1  HOH D 562      48.259  17.981  39.539  1.00  0.00      D    H  
HETATM 2156  H2  HOH D 562      47.025  17.627  40.548  1.00  0.00      D    H  
HETATM 2157  O   HOH D 563      12.680   2.500  57.869  1.00  0.00      D    O  
HETATM 2158  H1  HOH D 563      13.006   3.224  58.477  1.00  0.00      D    H  
HETATM 2159  H2  HOH D 563      13.021   2.664  56.943  1.00  0.00      D    H  
HETATM 2160  O   HOH D 564      44.871  26.731  23.965  1.00  0.00      D    O  
HETATM 2161  H1  HOH D 564      45.298  27.251  24.705  1.00  0.00      D    H  
HETATM 2162  H2  HOH D 564      44.057  27.216  23.644  1.00  0.00      D    H  
HETATM 2163  O   HOH D 565      17.513  37.717  19.870  1.00  0.00      D    O  
HETATM 2164  H1  HOH D 565      17.774  37.486  18.933  1.00  0.00      D    H  
HETATM 2165  H2  HOH D 565      17.644  38.697  20.021  1.00  0.00      D    H  
HETATM 2166  O   HOH D 566      21.673   2.613  70.226  1.00  0.00      D    O  
HETATM 2167  H1  HOH D 566      21.617   2.556  69.229  1.00  0.00      D    H  
HETATM 2168  H2  HOH D 566      21.040   3.313  70.556  1.00  0.00      D    H  
HETATM 2169  O   HOH D 567      13.723   0.319  21.047  1.00  0.00      D    O  
HETATM 2170  H1  HOH D 567      13.285   0.989  21.646  1.00  0.00      D    H  
HETATM 2171  H2  HOH D 567      13.235  -0.552  21.107  1.00  0.00      D    H  
HETATM 2172  O   HOH D 568       4.353  24.456  45.182  1.00  0.00      D    O  
HETATM 2173  H1  HOH D 568       4.304  25.081  45.961  1.00  0.00      D    H  
HETATM 2174  H2  HOH D 568       3.727  24.766  44.467  1.00  0.00      D    H  
HETATM 2175  O   HOH D 569      36.204  24.554  80.471  1.00  0.00      D    O  
HETATM 2176  H1  HOH D 569      37.074  24.079  80.604  1.00  0.00      D    H  
HETATM 2177  H2  HOH D 569      36.331  25.308  79.826  1.00  0.00      D    H  
HETATM 2178  O   HOH D 570      33.761  14.402  85.945  1.00  0.00      D    O  
HETATM 2179  H1  HOH D 570      32.834  14.688  85.699  1.00  0.00      D    H  
HETATM 2180  H2  HOH D 570      33.862  14.422  86.940  1.00  0.00      D    H  
HETATM 2181  O   HOH D 571       3.378  29.327  67.181  1.00  0.00      D    O  
HETATM 2182  H1  HOH D 571       4.193  29.895  67.292  1.00  0.00      D    H  
HETATM 2183  H2  HOH D 571       3.240  29.128  66.211  1.00  0.00      D    H  
HETATM 2184  O   HOH D 572      36.382  22.636  74.892  1.00  0.00      D    O  
HETATM 2185  H1  HOH D 572      35.775  23.029  75.582  1.00  0.00      D    H  
HETATM 2186  H2  HOH D 572      37.061  23.317  74.618  1.00  0.00      D    H  
HETATM 2187  O   HOH D 573      31.883  10.909 108.627  1.00  0.00      D    O  
HETATM 2188  H1  HOH D 573      31.473  10.323 107.927  1.00  0.00      D    H  
HETATM 2189  H2  HOH D 573      31.165  11.435 109.084  1.00  0.00      D    H  
HETATM 2190  O   HOH D 574      45.309  30.806  33.328  1.00  0.00      D    O  
HETATM 2191  H1  HOH D 574      45.438  31.067  32.372  1.00  0.00      D    H  
HETATM 2192  H2  HOH D 574      45.585  31.562  33.921  1.00  0.00      D    H  
HETATM 2193  O   HOH D 575       3.838  25.440  79.535  1.00  0.00      D    O  
HETATM 2194  H1  HOH D 575       4.361  26.046  80.134  1.00  0.00      D    H  
HETATM 2195  H2  HOH D 575       4.455  25.005  78.880  1.00  0.00      D    H  
HETATM 2196  O   HOH D 576       4.150  28.524 105.632  1.00  0.00      D    O  
HETATM 2197  H1  HOH D 576       4.348  28.338 106.594  1.00  0.00      D    H  
HETATM 2198  H2  HOH D 576       3.280  28.099 105.382  1.00  0.00      D    H  
HETATM 2199  O   HOH D 577       6.383  17.076  61.921  1.00  0.00      D    O  
HETATM 2200  H1  HOH D 577       6.047  17.119  60.980  1.00  0.00      D    H  
HETATM 2201  H2  HOH D 577       6.925  17.893  62.119  1.00  0.00      D    H  
HETATM 2202  O   HOH D 578      47.787  41.109   3.490  1.00  0.00      D    O  
HETATM 2203  H1  HOH D 578      48.357  40.356   3.163  1.00  0.00      D    H  
HETATM 2204  H2  HOH D 578      48.091  41.964   3.070  1.00  0.00      D    H  
HETATM 2205  O   HOH D 579      25.801  24.516  85.816  1.00  0.00      D    O  
HETATM 2206  H1  HOH D 579      26.602  23.942  85.646  1.00  0.00      D    H  
HETATM 2207  H2  HOH D 579      25.824  25.310  85.209  1.00  0.00      D    H  
HETATM 2208  O   HOH D 580      36.179  12.452  81.570  1.00  0.00      D    O  
HETATM 2209  H1  HOH D 580      36.306  12.032  82.469  1.00  0.00      D    H  
HETATM 2210  H2  HOH D 580      35.339  12.102  81.155  1.00  0.00      D    H  
HETATM 2211  O   HOH D 581      43.704  39.958  40.903  1.00  0.00      D    O  
HETATM 2212  H1  HOH D 581      43.379  40.032  39.961  1.00  0.00      D    H  
HETATM 2213  H2  HOH D 581      44.699  40.063  40.922  1.00  0.00      D    H  
HETATM 2214  O   HOH D 582      19.367  32.244 106.110  1.00  0.00      D    O  
HETATM 2215  H1  HOH D 582      20.042  32.646 105.491  1.00  0.00      D    H  
HETATM 2216  H2  HOH D 582      19.012  32.952 106.721  1.00  0.00      D    H  
HETATM 2217  O   HOH D 583      31.454  39.739  30.772  1.00  0.00      D    O  
HETATM 2218  H1  HOH D 583      31.444  40.725  30.607  1.00  0.00      D    H  
HETATM 2219  H2  HOH D 583      32.315  39.484  31.213  1.00  0.00      D    H  
HETATM 2220  O   HOH D 584      24.634  12.248  32.016  1.00  0.00      D    O  
HETATM 2221  H1  HOH D 584      25.244  12.252  31.224  1.00  0.00      D    H  
HETATM 2222  H2  HOH D 584      24.545  13.179  32.372  1.00  0.00      D    H  
HETATM 2223  O   HOH D 585      40.579  24.356  71.005  1.00  0.00      D    O  
HETATM 2224  H1  HOH D 585      40.288  25.202  71.451  1.00  0.00      D    H  
HETATM 2225  H2  HOH D 585      41.064  24.575  70.158  1.00  0.00      D    H  
HETATM 2226  O   HOH D 586      47.033  19.043   9.301  1.00  0.00      D    O  
HETATM 2227  H1  HOH D 586      47.141  19.937   9.738  1.00  0.00      D    H  
HETATM 2228  H2  HOH D 586      46.308  18.532   9.763  1.00  0.00      D    H  
HETATM 2229  O   HOH D 587      40.737  28.923  64.559  1.00  0.00      D    O  
HETATM 2230  H1  HOH D 587      39.976  29.324  64.049  1.00  0.00      D    H  
HETATM 2231  H2  HOH D 587      40.423  28.103  65.037  1.00  0.00      D    H  
HETATM 2232  O   HOH D 588       5.986  41.481 115.902  1.00  0.00      D    O  
HETATM 2233  H1  HOH D 588       6.796  42.003 116.167  1.00  0.00      D    H  
HETATM 2234  H2  HOH D 588       5.267  41.611 116.585  1.00  0.00      D    H  
HETATM 2235  O   HOH D 589      24.410  25.958  27.909  1.00  0.00      D    O  
HETATM 2236  H1  HOH D 589      23.990  25.410  27.186  1.00  0.00      D    H  
HETATM 2237  H2  HOH D 589      25.209  26.436  27.543  1.00  0.00      D    H  
HETATM 2238  O   HOH D 590      28.155  20.419  50.837  1.00  0.00      D    O  
HETATM 2239  H1  HOH D 590      28.851  20.459  50.119  1.00  0.00      D    H  
HETATM 2240  H2  HOH D 590      27.285  20.753  50.476  1.00  0.00      D    H  
HETATM 2241  O   HOH D 591      38.375   2.992   6.541  1.00  0.00      D    O  
HETATM 2242  H1  HOH D 591      38.817   3.826   6.870  1.00  0.00      D    H  
HETATM 2243  H2  HOH D 591      38.154   2.403   7.319  1.00  0.00      D    H  
HETATM 2244  O   HOH D 592      28.538  25.907  13.495  1.00  0.00      D    O  
HETATM 2245  H1  HOH D 592      29.168  25.131  13.524  1.00  0.00      D    H  
HETATM 2246  H2  HOH D 592      28.671  26.475  14.308  1.00  0.00      D    H  
HETATM 2247  O   HOH D 593       1.538  32.040  10.084  1.00  0.00      D    O  
HETATM 2248  H1  HOH D 593       1.858  32.778   9.489  1.00  0.00      D    H  
HETATM 2249  H2  HOH D 593       0.726  32.342  10.583  1.00  0.00      D    H  
HETATM 2250  O   HOH D 594      36.287  32.214 106.648  1.00  0.00      D    O  
HETATM 2251  H1  HOH D 594      35.716  32.517 105.885  1.00  0.00      D    H  
HETATM 2252  H2  HOH D 594      37.251  32.342 106.415  1.00  0.00      D    H  
HETATM 2253  O   HOH D 595      18.920  41.787  13.614  1.00  0.00      D    O  
HETATM 2254  H1  HOH D 595      19.053  41.423  12.692  1.00  0.00      D    H  
HETATM 2255  H2  HOH D 595      19.628  42.465  13.810  1.00  0.00      D    H  
HETATM 2256  O   HOH D 596      44.716  10.470 109.944  1.00  0.00      D    O  
HETATM 2257  H1  HOH D 596      45.016  10.999 110.738  1.00  0.00      D    H  
HETATM 2258  H2  HOH D 596      44.862  11.006 109.112  1.00  0.00      D    H  
HETATM 2259  O   HOH D 597      19.517  12.165  98.865  1.00  0.00      D    O  
HETATM 2260  H1  HOH D 597      20.077  11.794  99.606  1.00  0.00      D    H  
HETATM 2261  H2  HOH D 597      20.110  12.498  98.133  1.00  0.00      D    H  
HETATM 2262  O   HOH D 598       3.262  18.212  40.524  1.00  0.00      D    O  
HETATM 2263  H1  HOH D 598       3.763  18.985  40.913  1.00  0.00      D    H  
HETATM 2264  H2  HOH D 598       2.388  18.108  40.998  1.00  0.00      D    H  
HETATM 2265  O   HOH D 599      15.961   6.817  99.881  1.00  0.00      D    O  
HETATM 2266  H1  HOH D 599      16.404   6.622  99.006  1.00  0.00      D    H  
HETATM 2267  H2  HOH D 599      15.295   7.554  99.761  1.00  0.00      D    H  
HETATM 2268  O   HOH D 600      20.253  41.619  30.068  1.00  0.00      D    O  
HETATM 2269  H1  HOH D 600      19.457  41.254  29.586  1.00  0.00      D    H  
HETATM 2270  H2  HOH D 600      20.948  41.894  29.404  1.00  0.00      D    H  
HETATM 2271  O   HOH D 601      33.312  34.855  22.023  1.00  0.00      D    O  
HETATM 2272  H1  HOH D 601      33.061  33.965  21.643  1.00  0.00      D    H  
HETATM 2273  H2  HOH D 601      34.054  34.739  22.683  1.00  0.00      D    H  
HETATM 2274  O   HOH D 602      46.958  13.617  91.431  1.00  0.00      D    O  
HETATM 2275  H1  HOH D 602      47.266  13.364  90.513  1.00  0.00      D    H  
HETATM 2276  H2  HOH D 602      46.757  14.596  91.457  1.00  0.00      D    H  
HETATM 2277  O   HOH D 603      26.856  33.854  10.564  1.00  0.00      D    O  
HETATM 2278  H1  HOH D 603      27.372  33.438  11.312  1.00  0.00      D    H  
HETATM 2279  H2  HOH D 603      27.011  33.335   9.723  1.00  0.00      D    H  
HETATM 2280  O   HOH D 604       2.309  24.880  22.983  1.00  0.00      D    O  
HETATM 2281  H1  HOH D 604       2.977  24.609  22.290  1.00  0.00      D    H  
HETATM 2282  H2  HOH D 604       1.490  24.313  22.896  1.00  0.00      D    H  
HETATM 2283  O   HOH D 605      15.496  31.893  85.726  1.00  0.00      D    O  
HETATM 2284  H1  HOH D 605      14.792  31.229  85.474  1.00  0.00      D    H  
HETATM 2285  H2  HOH D 605      15.541  31.968  86.722  1.00  0.00      D    H  
HETATM 2286  O   HOH D 606      34.627   6.976  43.781  1.00  0.00      D    O  
HETATM 2287  H1  HOH D 606      33.630   6.913  43.829  1.00  0.00      D    H  
HETATM 2288  H2  HOH D 606      34.944   6.599  42.911  1.00  0.00      D    H  
HETATM 2289  O   HOH D 607      13.287  25.657 101.010  1.00  0.00      D    O  
HETATM 2290  H1  HOH D 607      13.030  24.691 101.021  1.00  0.00      D    H  
HETATM 2291  H2  HOH D 607      12.664  26.174 101.598  1.00  0.00      D    H  
HETATM 2292  O   HOH D 608      22.813   5.246  22.003  1.00  0.00      D    O  
HETATM 2293  H1  HOH D 608      23.765   4.941  22.035  1.00  0.00      D    H  
HETATM 2294  H2  HOH D 608      22.777   6.240  22.110  1.00  0.00      D    H  
HETATM 2295  O   HOH D 609      43.988  30.961  51.392  1.00  0.00      D    O  
HETATM 2296  H1  HOH D 609      43.743  30.123  51.880  1.00  0.00      D    H  
HETATM 2297  H2  HOH D 609      43.158  31.406  51.057  1.00  0.00      D    H  
HETATM 2298  O   HOH D 610      12.561   1.415  28.573  1.00  0.00      D    O  
HETATM 2299  H1  HOH D 610      12.688   1.309  29.559  1.00  0.00      D    H  
HETATM 2300  H2  HOH D 610      13.446   1.589  28.140  1.00  0.00      D    H  
HETATM 2301  O   HOH D 611      14.157  13.707 108.529  1.00  0.00      D    O  
HETATM 2302  H1  HOH D 611      14.148  14.698 108.667  1.00  0.00      D    H  
HETATM 2303  H2  HOH D 611      15.058  13.346 108.769  1.00  0.00      D    H  
HETATM 2304  O   HOH D 612      21.635  35.645  46.236  1.00  0.00      D    O  
HETATM 2305  H1  HOH D 612      21.811  36.288  46.981  1.00  0.00      D    H  
HETATM 2306  H2  HOH D 612      20.651  35.489  46.155  1.00  0.00      D    H  
HETATM 2307  O   HOH D 613      17.506  40.086  36.443  1.00  0.00      D    O  
HETATM 2308  H1  HOH D 613      16.877  40.102  35.665  1.00  0.00      D    H  
HETATM 2309  H2  HOH D 613      17.786  41.020  36.664  1.00  0.00      D    H  
HETATM 2310  O   HOH D 614      42.575  33.323  37.311  1.00  0.00      D    O  
HETATM 2311  H1  HOH D 614      43.020  33.382  36.418  1.00  0.00      D    H  
HETATM 2312  H2  HOH D 614      42.819  34.124  37.859  1.00  0.00      D    H  
HETATM 2313  O   HOH D 615       2.263   5.938  13.085  1.00  0.00      D    O  
HETATM 2314  H1  HOH D 615       2.359   6.933  13.095  1.00  0.00      D    H  
HETATM 2315  H2  HOH D 615       3.152   5.519  12.901  1.00  0.00      D    H  
HETATM 2316  O   HOH D 616      16.381  41.944  47.964  1.00  0.00      D    O  
HETATM 2317  H1  HOH D 616      16.696  42.892  47.941  1.00  0.00      D    H  
HETATM 2318  H2  HOH D 616      17.166  41.334  48.074  1.00  0.00      D    H  
HETATM 2319  O   HOH D 617      30.099  33.382  71.200  1.00  0.00      D    O  
HETATM 2320  H1  HOH D 617      30.736  32.896  71.799  1.00  0.00      D    H  
HETATM 2321  H2  HOH D 617      29.165  33.086  71.398  1.00  0.00      D    H  
HETATM 2322  O   HOH D 618      20.666   1.298  59.305  1.00  0.00      D    O  
HETATM 2323  H1  HOH D 618      21.656   1.163  59.270  1.00  0.00      D    H  
HETATM 2324  H2  HOH D 618      20.461   2.274  59.233  1.00  0.00      D    H  
HETATM 2325  O   HOH D 619      24.865  29.785  18.249  1.00  0.00      D    O  
HETATM 2326  H1  HOH D 619      24.657  30.758  18.149  1.00  0.00      D    H  
HETATM 2327  H2  HOH D 619      24.549  29.292  17.438  1.00  0.00      D    H  
HETATM 2328  O   HOH D 620       8.801  39.436 104.528  1.00  0.00      D    O  
HETATM 2329  H1  HOH D 620       8.097  39.145 105.176  1.00  0.00      D    H  
HETATM 2330  H2  HOH D 620       8.815  38.809 103.748  1.00  0.00      D    H  
HETATM 2331  O   HOH D 621      30.300  25.436  10.960  1.00  0.00      D    O  
HETATM 2332  H1  HOH D 621      29.484  25.878  11.332  1.00  0.00      D    H  
HETATM 2333  H2  HOH D 621      31.011  26.122  10.809  1.00  0.00      D    H  
HETATM 2334  O   HOH D 622      15.130  19.535  75.405  1.00  0.00      D    O  
HETATM 2335  H1  HOH D 622      14.393  19.362  74.750  1.00  0.00      D    H  
HETATM 2336  H2  HOH D 622      15.105  20.494  75.688  1.00  0.00      D    H  
HETATM 2337  O   HOH D 623      17.526   2.390  46.014  1.00  0.00      D    O  
HETATM 2338  H1  HOH D 623      17.896   3.315  45.931  1.00  0.00      D    H  
HETATM 2339  H2  HOH D 623      18.259   1.724  45.877  1.00  0.00      D    H  
HETATM 2340  O   HOH D 624      43.381  15.322  49.072  1.00  0.00      D    O  
HETATM 2341  H1  HOH D 624      44.155  15.956  49.080  1.00  0.00      D    H  
HETATM 2342  H2  HOH D 624      43.591  14.533  49.649  1.00  0.00      D    H  
HETATM 2343  O   HOH D 625      15.400   6.183  64.850  1.00  0.00      D    O  
HETATM 2344  H1  HOH D 625      14.833   5.368  64.735  1.00  0.00      D    H  
HETATM 2345  H2  HOH D 625      14.839   7.001  64.719  1.00  0.00      D    H  
HETATM 2346  O   HOH D 626      31.439  34.150  13.993  1.00  0.00      D    O  
HETATM 2347  H1  HOH D 626      31.265  35.053  13.601  1.00  0.00      D    H  
HETATM 2348  H2  HOH D 626      31.348  33.454  13.281  1.00  0.00      D    H  
HETATM 2349  O   HOH D 627      11.099  31.166  97.818  1.00  0.00      D    O  
HETATM 2350  H1  HOH D 627      10.282  31.229  97.246  1.00  0.00      D    H  
HETATM 2351  H2  HOH D 627      11.559  32.054  97.840  1.00  0.00      D    H  
HETATM 2352  O   HOH D 628      21.405  18.259 105.235  1.00  0.00      D    O  
HETATM 2353  H1  HOH D 628      22.194  18.175 105.845  1.00  0.00      D    H  
HETATM 2354  H2  HOH D 628      21.619  17.837 104.354  1.00  0.00      D    H  
HETATM 2355  O   HOH D 629      47.940   1.484  71.267  1.00  0.00      D    O  
HETATM 2356  H1  HOH D 629      47.252   1.222  70.591  1.00  0.00      D    H  
HETATM 2357  H2  HOH D 629      47.871   2.465  71.450  1.00  0.00      D    H  
HETATM 2358  O   HOH D 630      41.868  28.448  58.479  1.00  0.00      D    O  
HETATM 2359  H1  HOH D 630      41.347  27.603  58.602  1.00  0.00      D    H  
HETATM 2360  H2  HOH D 630      41.610  29.104  59.187  1.00  0.00      D    H  
HETATM 2361  O   HOH D 631      32.095   8.200  31.379  1.00  0.00      D    O  
HETATM 2362  H1  HOH D 631      31.119   7.996  31.307  1.00  0.00      D    H  
HETATM 2363  H2  HOH D 631      32.219   9.082  31.833  1.00  0.00      D    H  
HETATM 2364  O   HOH D 632       8.629  14.190  64.774  1.00  0.00      D    O  
HETATM 2365  H1  HOH D 632       7.960  14.932  64.805  1.00  0.00      D    H  
HETATM 2366  H2  HOH D 632       9.553  14.574  64.776  1.00  0.00      D    H  
HETATM 2367  O   HOH D 633      21.947   7.488  57.139  1.00  0.00      D    O  
HETATM 2368  H1  HOH D 633      22.665   7.901  56.579  1.00  0.00      D    H  
HETATM 2369  H2  HOH D 633      21.971   6.494  57.032  1.00  0.00      D    H  
HETATM 2370  O   HOH D 634      47.168  33.841  71.193  1.00  0.00      D    O  
HETATM 2371  H1  HOH D 634      46.622  33.044  71.452  1.00  0.00      D    H  
HETATM 2372  H2  HOH D 634      47.961  33.543  70.661  1.00  0.00      D    H  
HETATM 2373  O   HOH D 635      10.318  10.216  44.065  1.00  0.00      D    O  
HETATM 2374  H1  HOH D 635      10.191  11.203  43.967  1.00  0.00      D    H  
HETATM 2375  H2  HOH D 635      11.292  10.013  44.159  1.00  0.00      D    H  
HETATM 2376  O   HOH D 636      32.506   6.815  10.356  1.00  0.00      D    O  
HETATM 2377  H1  HOH D 636      31.985   6.544  11.165  1.00  0.00      D    H  
HETATM 2378  H2  HOH D 636      32.154   6.332   9.555  1.00  0.00      D    H  
HETATM 2379  O   HOH D 637      33.420  39.154  41.994  1.00  0.00      D    O  
HETATM 2380  H1  HOH D 637      33.855  40.041  42.151  1.00  0.00      D    H  
HETATM 2381  H2  HOH D 637      32.639  39.270  41.380  1.00  0.00      D    H  
HETATM 2382  O   HOH D 638      22.759  36.164  90.502  1.00  0.00      D    O  
HETATM 2383  H1  HOH D 638      22.350  37.050  90.285  1.00  0.00      D    H  
HETATM 2384  H2  HOH D 638      22.261  35.441  90.022  1.00  0.00      D    H  
HETATM 2385  O   HOH D 639      15.258  21.573  86.527  1.00  0.00      D    O  
HETATM 2386  H1  HOH D 639      15.045  22.548  86.588  1.00  0.00      D    H  
HETATM 2387  H2  HOH D 639      14.729  21.161  85.785  1.00  0.00      D    H  
HETATM 2388  O   HOH D 640       9.252  21.896  57.586  1.00  0.00      D    O  
HETATM 2389  H1  HOH D 640      10.203  22.082  57.341  1.00  0.00      D    H  
HETATM 2390  H2  HOH D 640       9.135  20.915  57.747  1.00  0.00      D    H  
HETATM 2391  O   HOH D 641      29.845  35.438  79.786  1.00  0.00      D    O  
HETATM 2392  H1  HOH D 641      29.620  34.585  80.258  1.00  0.00      D    H  
HETATM 2393  H2  HOH D 641      30.690  35.815  80.165  1.00  0.00      D    H  
HETATM 2394  O   HOH D 642       9.282  12.500  82.009  1.00  0.00      D    O  
HETATM 2395  H1  HOH D 642      10.256  12.633  81.825  1.00  0.00      D    H  
HETATM 2396  H2  HOH D 642       8.818  12.228  81.166  1.00  0.00      D    H  
HETATM 2397  O   HOH D 643       3.015  38.173 102.199  1.00  0.00      D    O  
HETATM 2398  H1  HOH D 643       4.010  38.147 102.111  1.00  0.00      D    H  
HETATM 2399  H2  HOH D 643       2.602  37.597 101.493  1.00  0.00      D    H  
HETATM 2400  O   HOH D 644       9.224  33.090  96.583  1.00  0.00      D    O  
HETATM 2401  H1  HOH D 644       9.085  33.425  95.651  1.00  0.00      D    H  
HETATM 2402  H2  HOH D 644       9.494  33.850  97.174  1.00  0.00      D    H  
HETATM 2403  O   HOH D 645       7.271  24.619   9.021  1.00  0.00      D    O  
HETATM 2404  H1  HOH D 645       6.853  25.185   8.311  1.00  0.00      D    H  
HETATM 2405  H2  HOH D 645       6.763  24.726   9.875  1.00  0.00      D    H  
HETATM 2406  O   HOH D 646      38.533  22.596   9.414  1.00  0.00      D    O  
HETATM 2407  H1  HOH D 646      37.712  22.837   8.897  1.00  0.00      D    H  
HETATM 2408  H2  HOH D 646      39.281  22.402   8.780  1.00  0.00      D    H  
HETATM 2409  O   HOH D 647      44.330  41.333  23.809  1.00  0.00      D    O  
HETATM 2410  H1  HOH D 647      44.983  41.510  23.074  1.00  0.00      D    H  
HETATM 2411  H2  HOH D 647      44.820  41.250  24.677  1.00  0.00      D    H  
HETATM 2412  O   HOH D 648      17.917  38.933 105.694  1.00  0.00      D    O  
HETATM 2413  H1  HOH D 648      18.646  39.552 105.402  1.00  0.00      D    H  
HETATM 2414  H2  HOH D 648      17.099  39.463 105.919  1.00  0.00      D    H  
HETATM 2415  O   HOH D 649      21.936  23.569  11.393  1.00  0.00      D    O  
HETATM 2416  H1  HOH D 649      22.405  24.149  12.059  1.00  0.00      D    H  
HETATM 2417  H2  HOH D 649      20.958  23.779  11.397  1.00  0.00      D    H  
HETATM 2418  O   HOH D 650      19.716   3.337  90.334  1.00  0.00      D    O  
HETATM 2419  H1  HOH D 650      19.215   3.186  89.483  1.00  0.00      D    H  
HETATM 2420  H2  HOH D 650      20.284   2.538  90.534  1.00  0.00      D    H  
HETATM 2421  O   HOH D 651      43.002  23.493  85.877  1.00  0.00      D    O  
HETATM 2422  H1  HOH D 651      43.907  23.532  86.303  1.00  0.00      D    H  
HETATM 2423  H2  HOH D 651      42.686  22.545  85.852  1.00  0.00      D    H  
HETATM 2424  O   HOH D 652       5.352  37.626  26.445  1.00  0.00      D    O  
HETATM 2425  H1  HOH D 652       4.744  37.344  25.702  1.00  0.00      D    H  
HETATM 2426  H2  HOH D 652       5.144  38.569  26.704  1.00  0.00      D    H  
HETATM 2427  O   HOH D 653      31.618   0.503  58.103  1.00  0.00      D    O  
HETATM 2428  H1  HOH D 653      31.617   1.503  58.086  1.00  0.00      D    H  
HETATM 2429  H2  HOH D 653      32.267   0.159  57.424  1.00  0.00      D    H  
HETATM 2430  O   HOH D 654       1.457  29.169  86.577  1.00  0.00      D    O  
HETATM 2431  H1  HOH D 654       1.790  28.741  85.737  1.00  0.00      D    H  
HETATM 2432  H2  HOH D 654       1.829  30.094  86.650  1.00  0.00      D    H  
HETATM 2433  O   HOH D 655      22.144  23.403  81.619  1.00  0.00      D    O  
HETATM 2434  H1  HOH D 655      22.574  22.907  80.864  1.00  0.00      D    H  
HETATM 2435  H2  HOH D 655      21.236  23.713  81.340  1.00  0.00      D    H  
HETATM 2436  O   HOH D 656      21.316   8.426  87.605  1.00  0.00      D    O  
HETATM 2437  H1  HOH D 656      21.200   8.373  86.613  1.00  0.00      D    H  
HETATM 2438  H2  HOH D 656      21.759   7.591  87.933  1.00  0.00      D    H  
HETATM 2439  O   HOH D 657       8.821  11.252  90.745  1.00  0.00      D    O  
HETATM 2440  H1  HOH D 657       8.700  12.242  90.817  1.00  0.00      D    H  
HETATM 2441  H2  HOH D 657       8.214  10.892  90.037  1.00  0.00      D    H  
HETATM 2442  O   HOH D 658       5.272  16.979  23.923  1.00  0.00      D    O  
HETATM 2443  H1  HOH D 658       5.845  16.378  23.365  1.00  0.00      D    H  
HETATM 2444  H2  HOH D 658       4.486  16.465  24.267  1.00  0.00      D    H  
HETATM 2445  O   HOH D 659       0.293  29.959   8.617  1.00  0.00      D    O  
HETATM 2446  H1  HOH D 659       0.741  30.761   9.012  1.00  0.00      D    H  
HETATM 2447  H2  HOH D 659      -0.494  29.706   9.179  1.00  0.00      D    H  
HETATM 2448  O   HOH D 660       3.847  26.186  54.627  1.00  0.00      D    O  
HETATM 2449  H1  HOH D 660       3.187  25.695  55.195  1.00  0.00      D    H  
HETATM 2450  H2  HOH D 660       3.700  27.171  54.720  1.00  0.00      D    H  
HETATM 2451  O   HOH D 661      26.486  36.570  89.277  1.00  0.00      D    O  
HETATM 2452  H1  HOH D 661      25.622  36.280  89.689  1.00  0.00      D    H  
HETATM 2453  H2  HOH D 661      27.130  36.823  89.998  1.00  0.00      D    H  
HETATM 2454  O   HOH D 662      46.045   6.365   3.259  1.00  0.00      D    O  
HETATM 2455  H1  HOH D 662      46.574   6.122   4.072  1.00  0.00      D    H  
HETATM 2456  H2  HOH D 662      46.562   7.020   2.709  1.00  0.00      D    H  
HETATM 2457  O   HOH D 663      45.933   6.722  48.867  1.00  0.00      D    O  
HETATM 2458  H1  HOH D 663      45.717   5.767  48.662  1.00  0.00      D    H  
HETATM 2459  H2  HOH D 663      46.361   7.145  48.068  1.00  0.00      D    H  
HETATM 2460  O   HOH D 664      26.642  24.301   3.436  1.00  0.00      D    O  
HETATM 2461  H1  HOH D 664      27.512  24.794   3.441  1.00  0.00      D    H  
HETATM 2462  H2  HOH D 664      25.912  24.916   3.137  1.00  0.00      D    H  
HETATM 2463  O   HOH D 665      25.986   8.535 108.553  1.00  0.00      D    O  
HETATM 2464  H1  HOH D 665      26.357   7.614 108.672  1.00  0.00      D    H  
HETATM 2465  H2  HOH D 665      24.992   8.510 108.662  1.00  0.00      D    H  
HETATM 2466  O   HOH D 666      35.084  19.430  50.349  1.00  0.00      D    O  
HETATM 2467  H1  HOH D 666      34.379  19.453  49.640  1.00  0.00      D    H  
HETATM 2468  H2  HOH D 666      35.370  18.484  50.504  1.00  0.00      D    H  
HETATM 2469  O   HOH D 667      41.230  -0.167  90.902  1.00  0.00      D    O  
HETATM 2470  H1  HOH D 667      41.186   0.751  90.508  1.00  0.00      D    H  
HETATM 2471  H2  HOH D 667      40.881  -0.144  91.839  1.00  0.00      D    H  
HETATM 2472  O   HOH D 668      36.103  41.699  53.876  1.00  0.00      D    O  
HETATM 2473  H1  HOH D 668      36.739  41.649  53.106  1.00  0.00      D    H  
HETATM 2474  H2  HOH D 668      36.296  42.518  54.416  1.00  0.00      D    H  
HETATM 2475  O   HOH D 669       7.839   2.682  85.751  1.00  0.00      D    O  
HETATM 2476  H1  HOH D 669       8.082   2.119  86.541  1.00  0.00      D    H  
HETATM 2477  H2  HOH D 669       8.114   3.629  85.918  1.00  0.00      D    H  
HETATM 2478  O   HOH D 670      25.855  34.271   6.828  1.00  0.00      D    O  
HETATM 2479  H1  HOH D 670      24.886  34.024   6.829  1.00  0.00      D    H  
HETATM 2480  H2  HOH D 670      26.340  33.720   7.508  1.00  0.00      D    H  
HETATM 2481  O   HOH D 671      35.601   3.911  54.925  1.00  0.00      D    O  
HETATM 2482  H1  HOH D 671      35.649   2.913  54.930  1.00  0.00      D    H  
HETATM 2483  H2  HOH D 671      34.813   4.210  55.464  1.00  0.00      D    H  
HETATM 2484  O   HOH D 672      34.206  22.881   4.310  1.00  0.00      D    O  
HETATM 2485  H1  HOH D 672      35.105  22.468   4.456  1.00  0.00      D    H  
HETATM 2486  H2  HOH D 672      33.628  22.247   3.796  1.00  0.00      D    H  
HETATM 2487  O   HOH D 673      22.413  40.325  71.112  1.00  0.00      D    O  
HETATM 2488  H1  HOH D 673      21.427  40.386  71.271  1.00  0.00      D    H  
HETATM 2489  H2  HOH D 673      22.896  40.851  71.811  1.00  0.00      D    H  
HETATM 2490  O   HOH D 674      22.353  34.265  94.083  1.00  0.00      D    O  
HETATM 2491  H1  HOH D 674      23.064  34.713  93.541  1.00  0.00      D    H  
HETATM 2492  H2  HOH D 674      22.739  33.465  94.542  1.00  0.00      D    H  
HETATM 2493  O   HOH D 675      13.849  14.211 117.792  1.00  0.00      D    O  
HETATM 2494  H1  HOH D 675      12.909  14.537 117.691  1.00  0.00      D    H  
HETATM 2495  H2  HOH D 675      13.842  13.232 117.997  1.00  0.00      D    H  
HETATM 2496  O   HOH D 676      40.883  30.241  53.837  1.00  0.00      D    O  
HETATM 2497  H1  HOH D 676      40.582  29.764  53.011  1.00  0.00      D    H  
HETATM 2498  H2  HOH D 676      41.115  29.571  54.543  1.00  0.00      D    H  
HETATM 2499  O   HOH D 677      28.572  38.122 106.533  1.00  0.00      D    O  
HETATM 2500  H1  HOH D 677      28.531  38.968 107.065  1.00  0.00      D    H  
HETATM 2501  H2  HOH D 677      28.680  37.344 107.151  1.00  0.00      D    H  
HETATM 2502  O   HOH D 678      34.884  34.798  11.681  1.00  0.00      D    O  
HETATM 2503  H1  HOH D 678      34.490  33.986  12.112  1.00  0.00      D    H  
HETATM 2504  H2  HOH D 678      34.585  34.847  10.728  1.00  0.00      D    H  
HETATM 2505  O   HOH D 679      29.492  32.132 100.754  1.00  0.00      D    O  
HETATM 2506  H1  HOH D 679      28.864  32.037 101.526  1.00  0.00      D    H  
HETATM 2507  H2  HOH D 679      29.074  32.711 100.054  1.00  0.00      D    H  
HETATM 2508  O   HOH D 680      14.458  13.133  87.638  1.00  0.00      D    O  
HETATM 2509  H1  HOH D 680      13.484  13.336  87.533  1.00  0.00      D    H  
HETATM 2510  H2  HOH D 680      14.568  12.299  88.178  1.00  0.00      D    H  
HETATM 2511  O   HOH D 681       4.522   4.932  35.845  1.00  0.00      D    O  
HETATM 2512  H1  HOH D 681       4.154   4.592  34.979  1.00  0.00      D    H  
HETATM 2513  H2  HOH D 681       5.155   4.257  36.226  1.00  0.00      D    H  
HETATM 2514  O   HOH D 682      21.000  10.896  15.132  1.00  0.00      D    O  
HETATM 2515  H1  HOH D 682      20.012  11.052  15.148  1.00  0.00      D    H  
HETATM 2516  H2  HOH D 682      21.347  11.054  14.207  1.00  0.00      D    H  
HETATM 2517  O   HOH D 683      15.399  13.707  12.387  1.00  0.00      D    O  
HETATM 2518  H1  HOH D 683      15.306  13.473  13.355  1.00  0.00      D    H  
HETATM 2519  H2  HOH D 683      15.184  12.906  11.828  1.00  0.00      D    H  
HETATM 2520  O   HOH D 684      48.911  32.517  99.352  1.00  0.00      D    O  
HETATM 2521  H1  HOH D 684      48.083  32.984  99.040  1.00  0.00      D    H  
HETATM 2522  H2  HOH D 684      49.509  33.172  99.813  1.00  0.00      D    H  
HETATM 2523  O   HOH D 685       9.528   9.152  54.086  1.00  0.00      D    O  
HETATM 2524  H1  HOH D 685      10.385   8.644  54.001  1.00  0.00      D    H  
HETATM 2525  H2  HOH D 685       9.189   9.388  53.175  1.00  0.00      D    H  
HETATM 2526  O   HOH D 686      39.667  39.783   6.623  1.00  0.00      D    O  
HETATM 2527  H1  HOH D 686      39.790  39.353   5.728  1.00  0.00      D    H  
HETATM 2528  H2  HOH D 686      38.693  39.935   6.788  1.00  0.00      D    H  
HETATM 2529  O   HOH D 687      10.606   8.556  42.061  1.00  0.00      D    O  
HETATM 2530  H1  HOH D 687      11.486   8.515  41.589  1.00  0.00      D    H  
HETATM 2531  H2  HOH D 687      10.456   9.482  42.408  1.00  0.00      D    H  
HETATM 2532  O   HOH D 688      45.419  40.983 105.447  1.00  0.00      D    O  
HETATM 2533  H1  HOH D 688      45.826  40.268 106.015  1.00  0.00      D    H  
HETATM 2534  H2  HOH D 688      44.582  40.637 105.024  1.00  0.00      D    H  
HETATM 2535  O   HOH D 689      22.669  36.077   6.501  1.00  0.00      D    O  
HETATM 2536  H1  HOH D 689      23.071  36.359   7.372  1.00  0.00      D    H  
HETATM 2537  H2  HOH D 689      21.768  35.675   6.664  1.00  0.00      D    H  
HETATM 2538  O   HOH D 690      11.650   1.236  35.141  1.00  0.00      D    O  
HETATM 2539  H1  HOH D 690      11.265   0.815  34.319  1.00  0.00      D    H  
HETATM 2540  H2  HOH D 690      10.909   1.590  35.712  1.00  0.00      D    H  
HETATM 2541  O   HOH D 691      13.730  40.443 115.100  1.00  0.00      D    O  
HETATM 2542  H1  HOH D 691      12.925  40.987 115.337  1.00  0.00      D    H  
HETATM 2543  H2  HOH D 691      13.585  39.494 115.380  1.00  0.00      D    H  
HETATM 2544  O   HOH D 692      34.956  32.936 104.529  1.00  0.00      D    O  
HETATM 2545  H1  HOH D 692      33.997  32.872 104.253  1.00  0.00      D    H  
HETATM 2546  H2  HOH D 692      35.514  33.188 103.739  1.00  0.00      D    H  
HETATM 2547  O   HOH D 693       5.432   9.996  66.750  1.00  0.00      D    O  
HETATM 2548  H1  HOH D 693       5.911   9.247  66.293  1.00  0.00      D    H  
HETATM 2549  H2  HOH D 693       6.084  10.527  67.291  1.00  0.00      D    H  
HETATM 2550  O   HOH D 694      41.251   8.357  21.546  1.00  0.00      D    O  
HETATM 2551  H1  HOH D 694      40.556   9.042  21.326  1.00  0.00      D    H  
HETATM 2552  H2  HOH D 694      40.828   7.451  21.573  1.00  0.00      D    H  
HETATM 2553  O   HOH D 695      31.424  23.078  64.929  1.00  0.00      D    O  
HETATM 2554  H1  HOH D 695      31.062  22.990  65.856  1.00  0.00      D    H  
HETATM 2555  H2  HOH D 695      31.509  24.046  64.694  1.00  0.00      D    H  
HETATM 2556  O   HOH D 696      10.769   2.625   5.875  1.00  0.00      D    O  
HETATM 2557  H1  HOH D 696      10.324   2.256   6.691  1.00  0.00      D    H  
HETATM 2558  H2  HOH D 696      10.558   2.044   5.089  1.00  0.00      D    H  
HETATM 2559  O   HOH D 697      13.052  26.595  77.138  1.00  0.00      D    O  
HETATM 2560  H1  HOH D 697      13.104  26.075  76.285  1.00  0.00      D    H  
HETATM 2561  H2  HOH D 697      13.682  27.370  77.095  1.00  0.00      D    H  
HETATM 2562  O   HOH D 698      16.070   3.509 113.247  1.00  0.00      D    O  
HETATM 2563  H1  HOH D 698      15.962   3.851 114.180  1.00  0.00      D    H  
HETATM 2564  H2  HOH D 698      15.907   4.253 112.598  1.00  0.00      D    H  
HETATM 2565  O   HOH D 699      43.579  11.046 117.706  1.00  0.00      D    O  
HETATM 2566  H1  HOH D 699      42.925  10.649 118.350  1.00  0.00      D    H  
HETATM 2567  H2  HOH D 699      43.494  12.043 117.716  1.00  0.00      D    H  
HETATM 2568  O   HOH D 700      27.387  14.189  19.656  1.00  0.00      D    O  
HETATM 2569  H1  HOH D 700      28.329  13.905  19.481  1.00  0.00      D    H  
HETATM 2570  H2  HOH D 700      26.956  13.544  20.287  1.00  0.00      D    H  
HETATM 2571  O   HOH D 701      33.320  15.745  45.993  1.00  0.00      D    O  
HETATM 2572  H1  HOH D 701      33.873  15.916  45.178  1.00  0.00      D    H  
HETATM 2573  H2  HOH D 701      32.465  16.260  45.930  1.00  0.00      D    H  
HETATM 2574  O   HOH D 702      42.658  30.584  14.415  1.00  0.00      D    O  
HETATM 2575  H1  HOH D 702      42.480  31.159  15.214  1.00  0.00      D    H  
HETATM 2576  H2  HOH D 702      43.072  31.137  13.692  1.00  0.00      D    H  
HETATM 2577  O   HOH D 703      12.668  19.552  93.326  1.00  0.00      D    O  
HETATM 2578  H1  HOH D 703      13.377  19.884  92.704  1.00  0.00      D    H  
HETATM 2579  H2  HOH D 703      11.767  19.727  92.929  1.00  0.00      D    H  
HETATM 2580  O   HOH D 704      14.584  21.600  51.592  1.00  0.00      D    O  
HETATM 2581  H1  HOH D 704      13.624  21.581  51.870  1.00  0.00      D    H  
HETATM 2582  H2  HOH D 704      14.669  22.083  50.720  1.00  0.00      D    H  
HETATM 2583  O   HOH D 705      32.364  20.924  76.823  1.00  0.00      D    O  
HETATM 2584  H1  HOH D 705      33.326  20.976  77.093  1.00  0.00      D    H  
HETATM 2585  H2  HOH D 705      31.969  21.843  76.821  1.00  0.00      D    H  
HETATM 2586  O   HOH D 706       4.660   7.996  42.667  1.00  0.00      D    O  
HETATM 2587  H1  HOH D 706       4.843   8.738  42.023  1.00  0.00      D    H  
HETATM 2588  H2  HOH D 706       5.311   8.043  43.424  1.00  0.00      D    H  
HETATM 2589  O   HOH D 707      38.432   1.265   8.831  1.00  0.00      D    O  
HETATM 2590  H1  HOH D 707      38.500   0.380   8.370  1.00  0.00      D    H  
HETATM 2591  H2  HOH D 707      39.253   1.420   9.379  1.00  0.00      D    H  
HETATM 2592  O   HOH D 708      25.465  31.552  24.428  1.00  0.00      D    O  
HETATM 2593  H1  HOH D 708      25.062  31.049  23.664  1.00  0.00      D    H  
HETATM 2594  H2  HOH D 708      24.856  31.498  25.220  1.00  0.00      D    H  
HETATM 2595  O   HOH D 709      45.997  26.475  79.999  1.00  0.00      D    O  
HETATM 2596  H1  HOH D 709      45.511  27.326  79.799  1.00  0.00      D    H  
HETATM 2597  H2  HOH D 709      45.624  26.066  80.832  1.00  0.00      D    H  
HETATM 2598  O   HOH D 710      44.046   3.665  94.161  1.00  0.00      D    O  
HETATM 2599  H1  HOH D 710      44.087   4.606  94.498  1.00  0.00      D    H  
HETATM 2600  H2  HOH D 710      43.093   3.363  94.131  1.00  0.00      D    H  
HETATM 2601  O   HOH D 711      43.677   8.102  13.504  1.00  0.00      D    O  
HETATM 2602  H1  HOH D 711      44.208   7.605  12.818  1.00  0.00      D    H  
HETATM 2603  H2  HOH D 711      43.629   9.069  13.253  1.00  0.00      D    H  
HETATM 2604  O   HOH D 712      37.110   1.633  17.223  1.00  0.00      D    O  
HETATM 2605  H1  HOH D 712      37.534   1.615  18.128  1.00  0.00      D    H  
HETATM 2606  H2  HOH D 712      37.121   0.713  16.831  1.00  0.00      D    H  
HETATM 2607  O   HOH D 713      33.420  22.846  69.869  1.00  0.00      D    O  
HETATM 2608  H1  HOH D 713      33.292  22.112  69.202  1.00  0.00      D    H  
HETATM 2609  H2  HOH D 713      32.534  23.257  70.087  1.00  0.00      D    H  
HETATM 2610  O   HOH D 714      38.149  16.585  51.840  1.00  0.00      D    O  
HETATM 2611  H1  HOH D 714      38.709  17.331  51.481  1.00  0.00      D    H  
HETATM 2612  H2  HOH D 714      38.463  15.717  51.455  1.00  0.00      D    H  
HETATM 2613  O   HOH D 715      35.264  42.571  12.019  1.00  0.00      D    O  
HETATM 2614  H1  HOH D 715      35.808  41.886  11.534  1.00  0.00      D    H  
HETATM 2615  H2  HOH D 715      34.745  42.129  12.750  1.00  0.00      D    H  
HETATM 2616  O   HOH D 716      36.129  39.911  58.351  1.00  0.00      D    O  
HETATM 2617  H1  HOH D 716      36.845  40.483  57.952  1.00  0.00      D    H  
HETATM 2618  H2  HOH D 716      35.572  39.515  57.621  1.00  0.00      D    H  
HETATM 2619  O   HOH D 717      48.847  29.586 100.688  1.00  0.00      D    O  
HETATM 2620  H1  HOH D 717      49.024  29.000  99.898  1.00  0.00      D    H  
HETATM 2621  H2  HOH D 717      48.579  30.497 100.374  1.00  0.00      D    H  
HETATM 2622  O   HOH D 718      36.590  41.476  60.986  1.00  0.00      D    O  
HETATM 2623  H1  HOH D 718      37.078  41.314  61.844  1.00  0.00      D    H  
HETATM 2624  H2  HOH D 718      35.990  40.700  60.793  1.00  0.00      D    H  
HETATM 2625  O   HOH D 719      22.525   1.623  81.649  1.00  0.00      D    O  
HETATM 2626  H1  HOH D 719      22.925   2.314  81.046  1.00  0.00      D    H  
HETATM 2627  H2  HOH D 719      22.208   0.848  81.103  1.00  0.00      D    H  
HETATM 2628  O   HOH D 720      43.631  24.295  35.735  1.00  0.00      D    O  
HETATM 2629  H1  HOH D 720      43.320  24.080  34.810  1.00  0.00      D    H  
HETATM 2630  H2  HOH D 720      43.762  25.283  35.821  1.00  0.00      D    H  
HETATM 2631  O   HOH D 721      16.022   5.150 115.619  1.00  0.00      D    O  
HETATM 2632  H1  HOH D 721      15.276   4.665 116.075  1.00  0.00      D    H  
HETATM 2633  H2  HOH D 721      16.519   5.702 116.288  1.00  0.00      D    H  
HETATM 2634  O   HOH D 722       0.516  34.152  83.986  1.00  0.00      D    O  
HETATM 2635  H1  HOH D 722      -0.090  33.383  83.782  1.00  0.00      D    H  
HETATM 2636  H2  HOH D 722       1.417  33.807  84.247  1.00  0.00      D    H  
HETATM 2637  O   HOH D 723       8.562   0.384  99.279  1.00  0.00      D    O  
HETATM 2638  H1  HOH D 723       8.368  -0.041 100.163  1.00  0.00      D    H  
HETATM 2639  H2  HOH D 723       9.408   0.913  99.342  1.00  0.00      D    H  
HETATM 2640  O   HOH D 724      27.646   0.623  42.189  1.00  0.00      D    O  
HETATM 2641  H1  HOH D 724      27.503   1.087  41.315  1.00  0.00      D    H  
HETATM 2642  H2  HOH D 724      27.801   1.303  42.906  1.00  0.00      D    H  
HETATM 2643  O   HOH D 725      32.900   3.397 112.917  1.00  0.00      D    O  
HETATM 2644  H1  HOH D 725      32.369   4.023 113.488  1.00  0.00      D    H  
HETATM 2645  H2  HOH D 725      33.756   3.169 113.381  1.00  0.00      D    H  
HETATM 2646  O   HOH D 726      16.932   9.067  61.792  1.00  0.00      D    O  
HETATM 2647  H1  HOH D 726      17.018   9.826  61.147  1.00  0.00      D    H  
HETATM 2648  H2  HOH D 726      16.746   9.425  62.707  1.00  0.00      D    H  
HETATM 2649  O   HOH D 727      14.955   5.158  20.423  1.00  0.00      D    O  
HETATM 2650  H1  HOH D 727      14.796   4.215  20.131  1.00  0.00      D    H  
HETATM 2651  H2  HOH D 727      15.477   5.160  21.276  1.00  0.00      D    H  
HETATM 2652  O   HOH D 728      14.095   4.776  11.508  1.00  0.00      D    O  
HETATM 2653  H1  HOH D 728      14.559   3.906  11.339  1.00  0.00      D    H  
HETATM 2654  H2  HOH D 728      13.111   4.618  11.590  1.00  0.00      D    H  
HETATM 2655  O   HOH D 729      46.823   1.530 115.874  1.00  0.00      D    O  
HETATM 2656  H1  HOH D 729      46.253   1.799 116.651  1.00  0.00      D    H  
HETATM 2657  H2  HOH D 729      46.594   2.095 115.082  1.00  0.00      D    H  
HETATM 2658  O   HOH D 730      24.180  29.587 114.340  1.00  0.00      D    O  
HETATM 2659  H1  HOH D 730      23.744  30.322 113.820  1.00  0.00      D    H  
HETATM 2660  H2  HOH D 730      23.706  28.725 114.161  1.00  0.00      D    H  
HETATM 2661  O   HOH D 731      36.500  17.820  84.397  1.00  0.00      D    O  
HETATM 2662  H1  HOH D 731      35.575  17.437  84.396  1.00  0.00      D    H  
HETATM 2663  H2  HOH D 731      36.448  18.817  84.337  1.00  0.00      D    H  
HETATM 2664  O   HOH D 732      23.489  14.782  81.531  1.00  0.00      D    O  
HETATM 2665  H1  HOH D 732      23.714  15.131  80.621  1.00  0.00      D    H  
HETATM 2666  H2  HOH D 732      24.311  14.785  82.101  1.00  0.00      D    H  
HETATM 2667  O   HOH D 733      46.738  34.482  26.422  1.00  0.00      D    O  
HETATM 2668  H1  HOH D 733      46.275  35.017  25.715  1.00  0.00      D    H  
HETATM 2669  H2  HOH D 733      46.103  33.807  26.798  1.00  0.00      D    H  
HETATM 2670  O   HOH D 734      17.318  20.874   3.175  1.00  0.00      D    O  
HETATM 2671  H1  HOH D 734      17.937  20.118   2.959  1.00  0.00      D    H  
HETATM 2672  H2  HOH D 734      17.847  21.647   3.525  1.00  0.00      D    H  
HETATM 2673  O   HOH D 735      29.450  20.959  86.793  1.00  0.00      D    O  
HETATM 2674  H1  HOH D 735      29.146  20.340  86.068  1.00  0.00      D    H  
HETATM 2675  H2  HOH D 735      30.446  20.915  86.871  1.00  0.00      D    H  
HETATM 2676  O   HOH D 736      13.951   4.191  47.084  1.00  0.00      D    O  
HETATM 2677  H1  HOH D 736      14.470   3.351  47.242  1.00  0.00      D    H  
HETATM 2678  H2  HOH D 736      13.965   4.413  46.109  1.00  0.00      D    H  
HETATM 2679  O   HOH D 737      30.306  12.665  50.380  1.00  0.00      D    O  
HETATM 2680  H1  HOH D 737      29.947  11.964  49.763  1.00  0.00      D    H  
HETATM 2681  H2  HOH D 737      29.558  13.047  50.922  1.00  0.00      D    H  
HETATM 2682  O   HOH D 738      21.646  19.826  76.970  1.00  0.00      D    O  
HETATM 2683  H1  HOH D 738      22.031  20.407  76.253  1.00  0.00      D    H  
HETATM 2684  H2  HOH D 738      20.738  20.163  77.219  1.00  0.00      D    H  
HETATM 2685  O   HOH D 739      30.848   9.167 106.815  1.00  0.00      D    O  
HETATM 2686  H1  HOH D 739      30.278   9.421 106.033  1.00  0.00      D    H  
HETATM 2687  H2  HOH D 739      31.548   8.517 106.520  1.00  0.00      D    H  
HETATM 2688  O   HOH D 740      42.270  19.031  48.790  1.00  0.00      D    O  
HETATM 2689  H1  HOH D 740      43.005  19.709  48.774  1.00  0.00      D    H  
HETATM 2690  H2  HOH D 740      42.483  18.294  48.150  1.00  0.00      D    H  
HETATM 2691  O   HOH D 741       1.489  25.897  50.249  1.00  0.00      D    O  
HETATM 2692  H1  HOH D 741       1.747  26.121  51.190  1.00  0.00      D    H  
HETATM 2693  H2  HOH D 741       0.496  25.963  50.152  1.00  0.00      D    H  
HETATM 2694  O   HOH D 742      29.671   2.799  44.882  1.00  0.00      D    O  
HETATM 2695  H1  HOH D 742      30.395   2.153  44.641  1.00  0.00      D    H  
HETATM 2696  H2  HOH D 742      28.884   2.659  44.281  1.00  0.00      D    H  
HETATM 2697  O   HOH D 743       7.044  15.935   8.251  1.00  0.00      D    O  
HETATM 2698  H1  HOH D 743       7.493  15.935   9.145  1.00  0.00      D    H  
HETATM 2699  H2  HOH D 743       6.912  14.992   7.945  1.00  0.00      D    H  
HETATM 2700  O   HOH D 744      25.069  24.133  66.585  1.00  0.00      D    O  
HETATM 2701  H1  HOH D 744      25.182  23.651  65.717  1.00  0.00      D    H  
HETATM 2702  H2  HOH D 744      24.214  23.848  67.017  1.00  0.00      D    H  
HETATM 2703  O   HOH D 745      30.501  14.322  47.657  1.00  0.00      D    O  
HETATM 2704  H1  HOH D 745      30.712  14.195  48.627  1.00  0.00      D    H  
HETATM 2705  H2  HOH D 745      31.195  13.862  47.103  1.00  0.00      D    H  
HETATM 2706  O   HOH D 746       1.842   3.549  88.993  1.00  0.00      D    O  
HETATM 2707  H1  HOH D 746       2.157   2.600  88.995  1.00  0.00      D    H  
HETATM 2708  H2  HOH D 746       0.896   3.588  89.313  1.00  0.00      D    H  
HETATM 2709  O   HOH D 747      12.373  23.480  59.970  1.00  0.00      D    O  
HETATM 2710  H1  HOH D 747      11.607  24.123  59.986  1.00  0.00      D    H  
HETATM 2711  H2  HOH D 747      13.105  23.819  60.560  1.00  0.00      D    H  
HETATM 2712  O   HOH D 748      18.918  40.236  24.151  1.00  0.00      D    O  
HETATM 2713  H1  HOH D 748      18.278  39.551  23.803  1.00  0.00      D    H  
HETATM 2714  H2  HOH D 748      18.408  41.007  24.532  1.00  0.00      D    H  
HETATM 2715  O   HOH D 749      48.748  12.445  50.651  1.00  0.00      D    O  
HETATM 2716  H1  HOH D 749      49.734  12.468  50.817  1.00  0.00      D    H  
HETATM 2717  H2  HOH D 749      48.302  11.906  51.366  1.00  0.00      D    H  
HETATM 2718  O   HOH D 750      45.550  12.610 115.526  1.00  0.00      D    O  
HETATM 2719  H1  HOH D 750      45.957  11.779 115.147  1.00  0.00      D    H  
HETATM 2720  H2  HOH D 750      44.935  12.367 116.276  1.00  0.00      D    H  
HETATM 2721  O   HOH D 751      33.036  36.478  74.481  1.00  0.00      D    O  
HETATM 2722  H1  HOH D 751      33.650  35.844  74.952  1.00  0.00      D    H  
HETATM 2723  H2  HOH D 751      33.449  37.389  74.462  1.00  0.00      D    H  
HETATM 2724  O   HOH D 752      37.784  41.186  36.999  1.00  0.00      D    O  
HETATM 2725  H1  HOH D 752      38.163  42.110  36.944  1.00  0.00      D    H  
HETATM 2726  H2  HOH D 752      38.058  40.665  36.191  1.00  0.00      D    H  
HETATM 2727  O   HOH D 753      41.807   6.400  64.705  1.00  0.00      D    O  
HETATM 2728  H1  HOH D 753      42.325   6.903  65.397  1.00  0.00      D    H  
HETATM 2729  H2  HOH D 753      41.069   6.978  64.356  1.00  0.00      D    H  
HETATM 2730  O   HOH D 754      30.145   0.648  31.051  1.00  0.00      D    O  
HETATM 2731  H1  HOH D 754      30.110  -0.347  30.948  1.00  0.00      D    H  
HETATM 2732  H2  HOH D 754      31.098   0.941  31.123  1.00  0.00      D    H  
HETATM 2733  O   HOH D 755       3.748  35.111  46.176  1.00  0.00      D    O  
HETATM 2734  H1  HOH D 755       3.464  35.326  47.111  1.00  0.00      D    H  
HETATM 2735  H2  HOH D 755       4.403  35.798  45.861  1.00  0.00      D    H  
HETATM 2736  O   HOH D 756      21.111   8.473 117.982  1.00  0.00      D    O  
HETATM 2737  H1  HOH D 756      20.836   7.511 118.011  1.00  0.00      D    H  
HETATM 2738  H2  HOH D 756      21.974   8.588 118.475  1.00  0.00      D    H  
HETATM 2739  O   HOH D 757      33.251   2.907  17.578  1.00  0.00      D    O  
HETATM 2740  H1  HOH D 757      32.855   3.260  18.426  1.00  0.00      D    H  
HETATM 2741  H2  HOH D 757      32.772   2.071  17.309  1.00  0.00      D    H  
HETATM 2742  O   HOH D 758      24.758  29.877  94.029  1.00  0.00      D    O  
HETATM 2743  H1  HOH D 758      25.490  30.434  94.422  1.00  0.00      D    H  
HETATM 2744  H2  HOH D 758      24.943  29.721  93.058  1.00  0.00      D    H  
HETATM 2745  O   HOH D 759      48.510   2.701  35.092  1.00  0.00      D    O  
HETATM 2746  H1  HOH D 759      47.686   2.652  34.528  1.00  0.00      D    H  
HETATM 2747  H2  HOH D 759      48.254   2.874  36.043  1.00  0.00      D    H  
HETATM 2748  O   HOH D 760      19.545  13.845  68.187  1.00  0.00      D    O  
HETATM 2749  H1  HOH D 760      18.816  13.534  68.796  1.00  0.00      D    H  
HETATM 2750  H2  HOH D 760      20.430  13.722  68.636  1.00  0.00      D    H  
HETATM 2751  O   HOH D 761      26.622  17.232 100.828  1.00  0.00      D    O  
HETATM 2752  H1  HOH D 761      26.321  16.887 101.718  1.00  0.00      D    H  
HETATM 2753  H2  HOH D 761      27.123  16.515 100.345  1.00  0.00      D    H  
HETATM 2754  O   HOH D 762      48.378  26.478  84.174  1.00  0.00      D    O  
HETATM 2755  H1  HOH D 762      48.268  25.942  85.012  1.00  0.00      D    H  
HETATM 2756  H2  HOH D 762      49.351  26.635  84.005  1.00  0.00      D    H  
HETATM 2757  O   HOH D 763      32.363   7.189  99.135  1.00  0.00      D    O  
HETATM 2758  H1  HOH D 763      32.984   6.675  98.542  1.00  0.00      D    H  
HETATM 2759  H2  HOH D 763      32.872   7.906  99.610  1.00  0.00      D    H  
HETATM 2760  O   HOH D 764       9.092  24.347  59.252  1.00  0.00      D    O  
HETATM 2761  H1  HOH D 764       9.106  24.068  60.212  1.00  0.00      D    H  
HETATM 2762  H2  HOH D 764       9.202  23.542  58.670  1.00  0.00      D    H  
HETATM 2763  O   HOH D 765      20.304  38.706  30.460  1.00  0.00      D    O  
HETATM 2764  H1  HOH D 765      19.791  38.603  29.607  1.00  0.00      D    H  
HETATM 2765  H2  HOH D 765      20.569  39.664  30.575  1.00  0.00      D    H  
HETATM 2766  O   HOH D 766      31.646  13.472  77.285  1.00  0.00      D    O  
HETATM 2767  H1  HOH D 766      32.450  13.942  77.650  1.00  0.00      D    H  
HETATM 2768  H2  HOH D 766      30.860  14.089  77.306  1.00  0.00      D    H  
HETATM 2769  O   HOH D 767      19.365  30.214  24.534  1.00  0.00      D    O  
HETATM 2770  H1  HOH D 767      18.932  31.103  24.686  1.00  0.00      D    H  
HETATM 2771  H2  HOH D 767      19.410  30.029  23.553  1.00  0.00      D    H  
HETATM 2772  O   HOH D 768       4.118  35.603  84.613  1.00  0.00      D    O  
HETATM 2773  H1  HOH D 768       4.642  34.934  85.139  1.00  0.00      D    H  
HETATM 2774  H2  HOH D 768       4.096  36.472  85.106  1.00  0.00      D    H  
HETATM 2775  O   HOH D 769      32.766  10.958  63.838  1.00  0.00      D    O  
HETATM 2776  H1  HOH D 769      33.544  11.474  63.479  1.00  0.00      D    H  
HETATM 2777  H2  HOH D 769      32.353  10.423  63.101  1.00  0.00      D    H  
HETATM 2778  O   HOH D 770      42.012  30.978  49.155  1.00  0.00      D    O  
HETATM 2779  H1  HOH D 770      41.752  30.019  49.268  1.00  0.00      D    H  
HETATM 2780  H2  HOH D 770      42.358  31.123  48.229  1.00  0.00      D    H  
HETATM 2781  O   HOH D 771      43.524  25.481  71.797  1.00  0.00      D    O  
HETATM 2782  H1  HOH D 771      42.590  25.734  71.545  1.00  0.00      D    H  
HETATM 2783  H2  HOH D 771      44.172  26.058  71.300  1.00  0.00      D    H  
HETATM 2784  O   HOH D 772      33.507  27.068  64.706  1.00  0.00      D    O  
HETATM 2785  H1  HOH D 772      34.254  26.592  65.171  1.00  0.00      D    H  
HETATM 2786  H2  HOH D 772      33.765  27.243  63.755  1.00  0.00      D    H  
HETATM 2787  O   HOH D 773      35.697  18.188  64.080  1.00  0.00      D    O  
HETATM 2788  H1  HOH D 773      35.984  19.042  64.514  1.00  0.00      D    H  
HETATM 2789  H2  HOH D 773      36.035  18.164  63.139  1.00  0.00      D    H  
HETATM 2790  O   HOH D 774      43.735  35.603  38.342  1.00  0.00      D    O  
HETATM 2791  H1  HOH D 774      43.596  36.422  37.785  1.00  0.00      D    H  
HETATM 2792  H2  HOH D 774      44.652  35.240  38.177  1.00  0.00      D    H  
HETATM 2793  O   HOH D 775      35.434  41.136  38.359  1.00  0.00      D    O  
HETATM 2794  H1  HOH D 775      36.299  41.184  37.859  1.00  0.00      D    H  
HETATM 2795  H2  HOH D 775      35.053  42.056  38.454  1.00  0.00      D    H  
HETATM 2796  O   HOH D 776      48.200   3.329  37.608  1.00  0.00      D    O  
HETATM 2797  H1  HOH D 776      47.215   3.374  37.773  1.00  0.00      D    H  
HETATM 2798  H2  HOH D 776      48.593   4.245  37.688  1.00  0.00      D    H  
HETATM 2799  O   HOH D 777      37.133   0.351 102.770  1.00  0.00      D    O  
HETATM 2800  H1  HOH D 777      36.188   0.613 102.967  1.00  0.00      D    H  
HETATM 2801  H2  HOH D 777      37.259  -0.621 102.972  1.00  0.00      D    H  
HETATM 2802  O   HOH D 778      40.035  29.534  13.283  1.00  0.00      D    O  
HETATM 2803  H1  HOH D 778      39.967  30.229  13.999  1.00  0.00      D    H  
HETATM 2804  H2  HOH D 778      40.991  29.260  13.175  1.00  0.00      D    H  
HETATM 2805  O   HOH D 779      10.179  27.557  54.756  1.00  0.00      D    O  
HETATM 2806  H1  HOH D 779       9.431  27.891  55.330  1.00  0.00      D    H  
HETATM 2807  H2  HOH D 779      10.161  28.032  53.876  1.00  0.00      D    H  
HETATM 2808  O   HOH D 780      21.819  33.844  89.271  1.00  0.00      D    O  
HETATM 2809  H1  HOH D 780      22.343  33.377  88.558  1.00  0.00      D    H  
HETATM 2810  H2  HOH D 780      21.834  33.297  90.108  1.00  0.00      D    H  
HETATM 2811  O   HOH D 781      37.559  37.089 109.378  1.00  0.00      D    O  
HETATM 2812  H1  HOH D 781      38.147  36.798 108.624  1.00  0.00      D    H  
HETATM 2813  H2  HOH D 781      38.123  37.314 110.173  1.00  0.00      D    H  
HETATM 2814  O   HOH D 782       5.431  16.549  50.572  1.00  0.00      D    O  
HETATM 2815  H1  HOH D 782       5.118  16.291  49.658  1.00  0.00      D    H  
HETATM 2816  H2  HOH D 782       5.405  17.545  50.664  1.00  0.00      D    H  
HETATM 2817  O   HOH D 783       6.308   9.640  82.769  1.00  0.00      D    O  
HETATM 2818  H1  HOH D 783       6.196  10.621  82.926  1.00  0.00      D    H  
HETATM 2819  H2  HOH D 783       6.846   9.495  81.938  1.00  0.00      D    H  
HETATM 2820  O   HOH D 784      25.376  27.320  19.629  1.00  0.00      D    O  
HETATM 2821  H1  HOH D 784      25.254  26.635  18.911  1.00  0.00      D    H  
HETATM 2822  H2  HOH D 784      24.981  28.189  19.332  1.00  0.00      D    H  
HETATM 2823  O   HOH D 785      11.527  33.194  84.115  1.00  0.00      D    O  
HETATM 2824  H1  HOH D 785      11.873  33.658  84.930  1.00  0.00      D    H  
HETATM 2825  H2  HOH D 785      10.653  32.756  84.325  1.00  0.00      D    H  
HETATM 2826  O   HOH D 786      36.740   4.662  59.753  1.00  0.00      D    O  
HETATM 2827  H1  HOH D 786      37.608   4.457  60.205  1.00  0.00      D    H  
HETATM 2828  H2  HOH D 786      36.091   5.021  60.424  1.00  0.00      D    H  
HETATM 2829  O   HOH D 787      40.073  13.158  48.105  1.00  0.00      D    O  
HETATM 2830  H1  HOH D 787      40.914  12.631  48.230  1.00  0.00      D    H  
HETATM 2831  H2  HOH D 787      39.487  12.698  47.438  1.00  0.00      D    H  
HETATM 2832  O   HOH D 788      27.897  31.828  36.093  1.00  0.00      D    O  
HETATM 2833  H1  HOH D 788      28.457  31.975  35.278  1.00  0.00      D    H  
HETATM 2834  H2  HOH D 788      27.462  32.688  36.359  1.00  0.00      D    H  
HETATM 2835  O   HOH D 789      46.073  17.438 113.602  1.00  0.00      D    O  
HETATM 2836  H1  HOH D 789      46.608  17.617 112.777  1.00  0.00      D    H  
HETATM 2837  H2  HOH D 789      45.590  16.568 113.503  1.00  0.00      D    H  
HETATM 2838  O   HOH D 790      43.134   0.130 108.222  1.00  0.00      D    O  
HETATM 2839  H1  HOH D 790      43.478  -0.459 108.953  1.00  0.00      D    H  
HETATM 2840  H2  HOH D 790      43.896   0.430 107.648  1.00  0.00      D    H  
HETATM 2841  O   HOH D 791      47.164   0.226  45.130  1.00  0.00      D    O  
HETATM 2842  H1  HOH D 791      46.229   0.578  45.094  1.00  0.00      D    H  
HETATM 2843  H2  HOH D 791      47.213  -0.641  44.634  1.00  0.00      D    H  
HETATM 2844  O   HOH D 792      13.325  14.818  45.227  1.00  0.00      D    O  
HETATM 2845  H1  HOH D 792      13.473  14.415  44.323  1.00  0.00      D    H  
HETATM 2846  H2  HOH D 792      14.124  14.645  45.803  1.00  0.00      D    H  
HETATM 2847  O   HOH D 793      39.057   3.354  99.091  1.00  0.00      D    O  
HETATM 2848  H1  HOH D 793      39.793   2.683  99.176  1.00  0.00      D    H  
HETATM 2849  H2  HOH D 793      38.188   2.880  98.951  1.00  0.00      D    H  
HETATM 2850  O   HOH D 794       4.446  21.572  86.919  1.00  0.00      D    O  
HETATM 2851  H1  HOH D 794       3.748  21.422  87.619  1.00  0.00      D    H  
HETATM 2852  H2  HOH D 794       4.786  22.510  86.983  1.00  0.00      D    H  
HETATM 2853  O   HOH D 795      36.397   9.609  74.200  1.00  0.00      D    O  
HETATM 2854  H1  HOH D 795      37.342   9.690  73.884  1.00  0.00      D    H  
HETATM 2855  H2  HOH D 795      36.091   8.662  74.098  1.00  0.00      D    H  
HETATM 2856  O   HOH D 796      18.852  32.277  89.207  1.00  0.00      D    O  
HETATM 2857  H1  HOH D 796      19.285  31.557  89.750  1.00  0.00      D    H  
HETATM 2858  H2  HOH D 796      19.082  32.150  88.242  1.00  0.00      D    H  
HETATM 2859  O   HOH D 797      41.290  38.923  13.568  1.00  0.00      D    O  
HETATM 2860  H1  HOH D 797      41.220  39.812  14.019  1.00  0.00      D    H  
HETATM 2861  H2  HOH D 797      42.170  38.856  13.097  1.00  0.00      D    H  
HETATM 2862  O   HOH D 798      46.306  10.244 114.894  1.00  0.00      D    O  
HETATM 2863  H1  HOH D 798      45.490   9.673 114.981  1.00  0.00      D    H  
HETATM 2864  H2  HOH D 798      47.091   9.765 115.287  1.00  0.00      D    H  
HETATM 2865  O   HOH D 799      18.676  35.457  53.843  1.00  0.00      D    O  
HETATM 2866  H1  HOH D 799      18.308  34.871  53.121  1.00  0.00      D    H  
HETATM 2867  H2  HOH D 799      19.671  35.506  53.758  1.00  0.00      D    H  
HETATM 2868  O   HOH D 800      32.417  23.617 112.651  1.00  0.00      D    O  
HETATM 2869  H1  HOH D 800      33.147  22.942 112.757  1.00  0.00      D    H  
HETATM 2870  H2  HOH D 800      31.561  23.151 112.426  1.00  0.00      D    H  
HETATM 2871  O   HOH D 801      46.935  19.339  51.226  1.00  0.00      D    O  
HETATM 2872  H1  HOH D 801      47.852  19.537  51.572  1.00  0.00      D    H  
HETATM 2873  H2  HOH D 801      46.542  20.169  50.830  1.00  0.00      D    H  
HETATM 2874  O   HOH D 802      10.441  41.035  20.352  1.00  0.00      D    O  
HETATM 2875  H1  HOH D 802      11.417  40.855  20.474  1.00  0.00      D    H  
HETATM 2876  H2  HOH D 802      10.309  41.645  19.570  1.00  0.00      D    H  
HETATM 2877  O   HOH D 803      29.768  35.637  63.069  1.00  0.00      D    O  
HETATM 2878  H1  HOH D 803      29.045  36.290  62.841  1.00  0.00      D    H  
HETATM 2879  H2  HOH D 803      30.581  35.835  62.523  1.00  0.00      D    H  
HETATM 2880  O   HOH D 804      24.512  42.170   8.906  1.00  0.00      D    O  
HETATM 2881  H1  HOH D 804      24.517  42.554   7.983  1.00  0.00      D    H  
HETATM 2882  H2  HOH D 804      24.480  42.912   9.576  1.00  0.00      D    H  
HETATM 2883  O   HOH D 805      29.435  16.803  95.419  1.00  0.00      D    O  
HETATM 2884  H1  HOH D 805      28.619  17.214  95.824  1.00  0.00      D    H  
HETATM 2885  H2  HOH D 805      29.169  16.216  94.655  1.00  0.00      D    H  
HETATM 2886  O   HOH D 806      28.618  15.099  25.334  1.00  0.00      D    O  
HETATM 2887  H1  HOH D 806      27.695  14.767  25.135  1.00  0.00      D    H  
HETATM 2888  H2  HOH D 806      28.836  15.860  24.723  1.00  0.00      D    H  
HETATM 2889  O   HOH D 807      27.742  10.270  57.936  1.00  0.00      D    O  
HETATM 2890  H1  HOH D 807      28.035  10.560  58.847  1.00  0.00      D    H  
HETATM 2891  H2  HOH D 807      27.570   9.285  57.939  1.00  0.00      D    H  
HETATM 2892  O   HOH D 808      22.564  21.548  75.159  1.00  0.00      D    O  
HETATM 2893  H1  HOH D 808      23.420  22.060  75.235  1.00  0.00      D    H  
HETATM 2894  H2  HOH D 808      21.908  22.074  74.618  1.00  0.00      D    H  
HETATM 2895  O   HOH D 809      42.176  30.143  67.916  1.00  0.00      D    O  
HETATM 2896  H1  HOH D 809      42.526  30.875  67.331  1.00  0.00      D    H  
HETATM 2897  H2  HOH D 809      41.241  29.917  67.643  1.00  0.00      D    H  
HETATM 2898  O   HOH D 810      33.973  10.077   3.618  1.00  0.00      D    O  
HETATM 2899  H1  HOH D 810      33.866   9.135   3.935  1.00  0.00      D    H  
HETATM 2900  H2  HOH D 810      33.078  10.452   3.376  1.00  0.00      D    H  
HETATM 2901  O   HOH D 811      28.170  15.182   3.549  1.00  0.00      D    O  
HETATM 2902  H1  HOH D 811      28.948  15.696   3.188  1.00  0.00      D    H  
HETATM 2903  H2  HOH D 811      28.444  14.234   3.712  1.00  0.00      D    H  
HETATM 2904  O   HOH D 812      43.093   3.874  57.161  1.00  0.00      D    O  
HETATM 2905  H1  HOH D 812      43.762   4.607  57.043  1.00  0.00      D    H  
HETATM 2906  H2  HOH D 812      42.170   4.248  57.072  1.00  0.00      D    H  
HETATM 2907  O   HOH D 813      45.716  15.460  53.263  1.00  0.00      D    O  
HETATM 2908  H1  HOH D 813      46.547  15.052  53.640  1.00  0.00      D    H  
HETATM 2909  H2  HOH D 813      45.676  16.427  53.515  1.00  0.00      D    H  
HETATM 2910  O   HOH D 814      12.220  35.995  12.696  1.00  0.00      D    O  
HETATM 2911  H1  HOH D 814      13.025  36.584  12.764  1.00  0.00      D    H  
HETATM 2912  H2  HOH D 814      12.072  35.742  11.740  1.00  0.00      D    H  
HETATM 2913  O   HOH D 815      48.590   9.148  84.447  1.00  0.00      D    O  
HETATM 2914  H1  HOH D 815      49.248   9.490  83.776  1.00  0.00      D    H  
HETATM 2915  H2  HOH D 815      48.156   8.318  84.095  1.00  0.00      D    H  
HETATM 2916  O   HOH D 816      37.338   6.351  78.766  1.00  0.00      D    O  
HETATM 2917  H1  HOH D 816      36.983   5.617  78.186  1.00  0.00      D    H  
HETATM 2918  H2  HOH D 816      38.337   6.356  78.723  1.00  0.00      D    H  
HETATM 2919  O   HOH D 817       9.013  35.390  79.709  1.00  0.00      D    O  
HETATM 2920  H1  HOH D 817       9.663  35.582  78.974  1.00  0.00      D    H  
HETATM 2921  H2  HOH D 817       8.113  35.202  79.316  1.00  0.00      D    H  
HETATM 2922  O   HOH D 818      13.762  32.462   3.243  1.00  0.00      D    O  
HETATM 2923  H1  HOH D 818      13.602  31.492   3.057  1.00  0.00      D    H  
HETATM 2924  H2  HOH D 818      12.906  32.892   3.531  1.00  0.00      D    H  
HETATM 2925  O   HOH D 819      18.194  17.991 108.853  1.00  0.00      D    O  
HETATM 2926  H1  HOH D 819      19.194  17.969 108.883  1.00  0.00      D    H  
HETATM 2927  H2  HOH D 819      17.895  18.684 108.198  1.00  0.00      D    H  
HETATM 2928  O   HOH D 820      49.022   5.753  86.617  1.00  0.00      D    O  
HETATM 2929  H1  HOH D 820      48.750   5.067  85.942  1.00  0.00      D    H  
HETATM 2930  H2  HOH D 820      50.007   5.689  86.778  1.00  0.00      D    H  
HETATM 2931  O   HOH D 821      42.027  26.129  50.692  1.00  0.00      D    O  
HETATM 2932  H1  HOH D 821      42.739  26.031  49.998  1.00  0.00      D    H  
HETATM 2933  H2  HOH D 821      41.632  25.233  50.894  1.00  0.00      D    H  
HETATM 2934  O   HOH D 822      33.376  19.442  80.559  1.00  0.00      D    O  
HETATM 2935  H1  HOH D 822      32.511  19.856  80.275  1.00  0.00      D    H  
HETATM 2936  H2  HOH D 822      33.930  19.241  79.752  1.00  0.00      D    H  
HETATM 2937  O   HOH D 823      10.611  34.956  30.608  1.00  0.00      D    O  
HETATM 2938  H1  HOH D 823      10.465  35.777  30.057  1.00  0.00      D    H  
HETATM 2939  H2  HOH D 823      10.775  34.175  30.005  1.00  0.00      D    H  
HETATM 2940  O   HOH D 824      31.276  32.939  30.397  1.00  0.00      D    O  
HETATM 2941  H1  HOH D 824      32.157  33.136  30.828  1.00  0.00      D    H  
HETATM 2942  H2  HOH D 824      30.706  33.761  30.416  1.00  0.00      D    H  
HETATM 2943  O   HOH D 825      15.482   1.383  15.120  1.00  0.00      D    O  
HETATM 2944  H1  HOH D 825      16.091   1.929  15.695  1.00  0.00      D    H  
HETATM 2945  H2  HOH D 825      15.891   1.270  14.214  1.00  0.00      D    H  
HETATM 2946  O   HOH D 826      26.800  34.310  36.898  1.00  0.00      D    O  
HETATM 2947  H1  HOH D 826      26.108  34.669  37.525  1.00  0.00      D    H  
HETATM 2948  H2  HOH D 826      27.688  34.719  37.112  1.00  0.00      D    H  
HETATM 2949  O   HOH D 827      27.473  40.569   3.155  1.00  0.00      D    O  
HETATM 2950  H1  HOH D 827      28.466  40.467   3.089  1.00  0.00      D    H  
HETATM 2951  H2  HOH D 827      27.089  39.782   3.637  1.00  0.00      D    H  
HETATM 2952  O   HOH D 828      37.796  25.064 114.370  1.00  0.00      D    O  
HETATM 2953  H1  HOH D 828      37.743  25.089 115.369  1.00  0.00      D    H  
HETATM 2954  H2  HOH D 828      37.897  25.994 114.019  1.00  0.00      D    H  
HETATM 2955  O   HOH D 829      22.913   9.532   3.664  1.00  0.00      D    O  
HETATM 2956  H1  HOH D 829      22.001   9.167   3.479  1.00  0.00      D    H  
HETATM 2957  H2  HOH D 829      22.954  10.489   3.375  1.00  0.00      D    H  
HETATM 2958  O   HOH D 830      34.250  25.962  93.189  1.00  0.00      D    O  
HETATM 2959  H1  HOH D 830      34.362  26.788  93.741  1.00  0.00      D    H  
HETATM 2960  H2  HOH D 830      33.562  26.124  92.482  1.00  0.00      D    H  
HETATM 2961  O   HOH D 831      23.681  37.324   8.935  1.00  0.00      D    O  
HETATM 2962  H1  HOH D 831      23.611  36.660   9.679  1.00  0.00      D    H  
HETATM 2963  H2  HOH D 831      24.499  37.885   9.065  1.00  0.00      D    H  
HETATM 2964  O   HOH D 832      45.409   3.384   3.848  1.00  0.00      D    O  
HETATM 2965  H1  HOH D 832      46.075   2.723   3.502  1.00  0.00      D    H  
HETATM 2966  H2  HOH D 832      45.403   4.191   3.257  1.00  0.00      D    H  
HETATM 2967  O   HOH D 833      32.346  36.666  49.388  1.00  0.00      D    O  
HETATM 2968  H1  HOH D 833      32.999  36.305  48.722  1.00  0.00      D    H  
HETATM 2969  H2  HOH D 833      32.466  36.194  50.261  1.00  0.00      D    H  
HETATM 2970  O   HOH D 834      46.206   6.914  99.463  1.00  0.00      D    O  
HETATM 2971  H1  HOH D 834      45.410   6.324  99.324  1.00  0.00      D    H  
HETATM 2972  H2  HOH D 834      45.910   7.787  99.851  1.00  0.00      D    H  
HETATM 2973  O   HOH D 835      22.036  16.288  72.012  1.00  0.00      D    O  
HETATM 2974  H1  HOH D 835      21.571  16.466  71.144  1.00  0.00      D    H  
HETATM 2975  H2  HOH D 835      21.626  16.849  72.731  1.00  0.00      D    H  
HETATM 2976  O   HOH D 836      13.160  38.327  18.625  1.00  0.00      D    O  
HETATM 2977  H1  HOH D 836      13.634  37.755  19.294  1.00  0.00      D    H  
HETATM 2978  H2  HOH D 836      12.258  37.939  18.434  1.00  0.00      D    H  
HETATM 2979  O   HOH D 837      27.049   6.576 112.107  1.00  0.00      D    O  
HETATM 2980  H1  HOH D 837      26.116   6.265 111.924  1.00  0.00      D    H  
HETATM 2981  H2  HOH D 837      27.167   6.718 113.090  1.00  0.00      D    H  
HETATM 2982  O   HOH D 838      28.745  34.355  86.336  1.00  0.00      D    O  
HETATM 2983  H1  HOH D 838      28.675  33.560  85.734  1.00  0.00      D    H  
HETATM 2984  H2  HOH D 838      29.432  34.180  87.041  1.00  0.00      D    H  
HETATM 2985  O   HOH D 839      38.500   5.080 108.982  1.00  0.00      D    O  
HETATM 2986  H1  HOH D 839      39.377   4.860 108.556  1.00  0.00      D    H  
HETATM 2987  H2  HOH D 839      38.447   6.065 109.147  1.00  0.00      D    H  
HETATM 2988  O   HOH D 840      16.952   5.876 102.029  1.00  0.00      D    O  
HETATM 2989  H1  HOH D 840      17.872   5.516 101.876  1.00  0.00      D    H  
HETATM 2990  H2  HOH D 840      16.614   6.298 101.188  1.00  0.00      D    H  
HETATM 2991  O   HOH D 841      10.689  28.828 111.490  1.00  0.00      D    O  
HETATM 2992  H1  HOH D 841      10.262  27.987 111.824  1.00  0.00      D    H  
HETATM 2993  H2  HOH D 841      10.236  29.618 111.902  1.00  0.00      D    H  
HETATM 2994  O   HOH D 842      34.131  34.769  81.096  1.00  0.00      D    O  
HETATM 2995  H1  HOH D 842      33.537  34.432  80.365  1.00  0.00      D    H  
HETATM 2996  H2  HOH D 842      33.694  34.608  81.981  1.00  0.00      D    H  
HETATM 2997  O   HOH D 843       6.302  23.628  11.796  1.00  0.00      D    O  
HETATM 2998  H1  HOH D 843       5.816  23.140  11.071  1.00  0.00      D    H  
HETATM 2999  H2  HOH D 843       5.668  24.243  12.266  1.00  0.00      D    H  
HETATM 3000  O   HOH D 844      36.065   6.074   8.180  1.00  0.00      D    O  
HETATM 3001  H1  HOH D 844      36.571   6.922   8.337  1.00  0.00      D    H  
HETATM 3002  H2  HOH D 844      36.276   5.724   7.267  1.00  0.00      D    H  
HETATM 3003  O   HOH D 845      43.603  20.208  37.184  1.00  0.00      D    O  
HETATM 3004  H1  HOH D 845      44.178  19.418  36.972  1.00  0.00      D    H  
HETATM 3005  H2  HOH D 845      42.914  20.321  36.468  1.00  0.00      D    H  
HETATM 3006  O   HOH D 846      46.711  23.800  10.920  1.00  0.00      D    O  
HETATM 3007  H1  HOH D 846      47.647  24.142  10.833  1.00  0.00      D    H  
HETATM 3008  H2  HOH D 846      46.088  24.569  11.066  1.00  0.00      D    H  
HETATM 3009  O   HOH D 847      20.721   2.220  64.681  1.00  0.00      D    O  
HETATM 3010  H1  HOH D 847      21.604   1.767  64.549  1.00  0.00      D    H  
HETATM 3011  H2  HOH D 847      20.036   1.542  64.948  1.00  0.00      D    H  
HETATM 3012  O   HOH D 848      26.897   6.264  64.198  1.00  0.00      D    O  
HETATM 3013  H1  HOH D 848      27.002   6.783  65.046  1.00  0.00      D    H  
HETATM 3014  H2  HOH D 848      26.594   5.335  64.410  1.00  0.00      D    H  
HETATM 3015  O   HOH D 849      22.809  26.136  69.752  1.00  0.00      D    O  
HETATM 3016  H1  HOH D 849      22.015  25.543  69.884  1.00  0.00      D    H  
HETATM 3017  H2  HOH D 849      23.026  26.599  70.612  1.00  0.00      D    H  
HETATM 3018  O   HOH D 850      12.326  15.699  71.585  1.00  0.00      D    O  
HETATM 3019  H1  HOH D 850      11.605  16.332  71.868  1.00  0.00      D    H  
HETATM 3020  H2  HOH D 850      12.138  15.371  70.659  1.00  0.00      D    H  
HETATM 3021  O   HOH D 851      47.300  24.628   4.568  1.00  0.00      D    O  
HETATM 3022  H1  HOH D 851      46.918  24.402   5.465  1.00  0.00      D    H  
HETATM 3023  H2  HOH D 851      46.981  25.534   4.290  1.00  0.00      D    H  
HETATM 3024  O   HOH D 852       4.328  34.535  18.181  1.00  0.00      D    O  
HETATM 3025  H1  HOH D 852       3.747  33.940  17.626  1.00  0.00      D    H  
HETATM 3026  H2  HOH D 852       5.289  34.313  18.015  1.00  0.00      D    H  
HETATM 3027  O   HOH D 853      47.123   5.147  32.407  1.00  0.00      D    O  
HETATM 3028  H1  HOH D 853      46.893   4.816  31.492  1.00  0.00      D    H  
HETATM 3029  H2  HOH D 853      46.445   4.814  33.062  1.00  0.00      D    H  
HETATM 3030  O   HOH D 854      32.989  27.532 103.724  1.00  0.00      D    O  
HETATM 3031  H1  HOH D 854      32.343  27.485 102.962  1.00  0.00      D    H  
HETATM 3032  H2  HOH D 854      33.882  27.197 103.425  1.00  0.00      D    H  
HETATM 3033  O   HOH D 855      46.066  37.730  72.506  1.00  0.00      D    O  
HETATM 3034  H1  HOH D 855      45.469  37.739  73.308  1.00  0.00      D    H  
HETATM 3035  H2  HOH D 855      45.673  37.137  71.803  1.00  0.00      D    H  
HETATM 3036  O   HOH D 856      45.869   2.344 102.320  1.00  0.00      D    O  
HETATM 3037  H1  HOH D 856      46.469   2.264 103.116  1.00  0.00      D    H  
HETATM 3038  H2  HOH D 856      45.069   2.895 102.559  1.00  0.00      D    H  
HETATM 3039  O   HOH D 857      43.027  21.112  32.910  1.00  0.00      D    O  
HETATM 3040  H1  HOH D 857      42.507  20.435  33.431  1.00  0.00      D    H  
HETATM 3041  H2  HOH D 857      43.940  21.208  33.306  1.00  0.00      D    H  
HETATM 3042  O   HOH D 858      14.414  32.739  46.646  1.00  0.00      D    O  
HETATM 3043  H1  HOH D 858      14.130  33.198  47.488  1.00  0.00      D    H  
HETATM 3044  H2  HOH D 858      15.353  32.410  46.746  1.00  0.00      D    H  
HETATM 3045  O   HOH D 859      44.733  29.114  12.982  1.00  0.00      D    O  
HETATM 3046  H1  HOH D 859      43.773  28.843  13.049  1.00  0.00      D    H  
HETATM 3047  H2  HOH D 859      45.309  28.296  12.966  1.00  0.00      D    H  
HETATM 3048  O   HOH D 860       1.011  33.170  92.316  1.00  0.00      D    O  
HETATM 3049  H1  HOH D 860       0.465  32.573  91.729  1.00  0.00      D    H  
HETATM 3050  H2  HOH D 860       1.115  32.747  93.217  1.00  0.00      D    H  
HETATM 3051  O   HOH D 861      35.555   8.648 112.308  1.00  0.00      D    O  
HETATM 3052  H1  HOH D 861      35.464   7.652 112.275  1.00  0.00      D    H  
HETATM 3053  H2  HOH D 861      34.905   9.063 111.672  1.00  0.00      D    H  
HETATM 3054  O   HOH D 862      16.489  32.344  55.140  1.00  0.00      D    O  
HETATM 3055  H1  HOH D 862      16.332  31.388  55.387  1.00  0.00      D    H  
HETATM 3056  H2  HOH D 862      16.180  32.936  55.885  1.00  0.00      D    H  
HETATM 3057  O   HOH D 863       4.236  16.847  58.485  1.00  0.00      D    O  
HETATM 3058  H1  HOH D 863       4.116  17.268  59.383  1.00  0.00      D    H  
HETATM 3059  H2  HOH D 863       4.028  15.870  58.544  1.00  0.00      D    H  
HETATM 3060  O   HOH D 864      43.791   1.210 100.818  1.00  0.00      D    O  
HETATM 3061  H1  HOH D 864      44.515   1.488 101.450  1.00  0.00      D    H  
HETATM 3062  H2  HOH D 864      43.991   1.566  99.905  1.00  0.00      D    H  
HETATM 3063  O   HOH D 865      43.267  13.833 107.425  1.00  0.00      D    O  
HETATM 3064  H1  HOH D 865      42.561  13.420 108.002  1.00  0.00      D    H  
HETATM 3065  H2  HOH D 865      43.820  14.461 107.973  1.00  0.00      D    H  
HETATM 3066  O   HOH D 866      32.580  12.367  47.040  1.00  0.00      D    O  
HETATM 3067  H1  HOH D 866      33.297  12.097  46.397  1.00  0.00      D    H  
HETATM 3068  H2  HOH D 866      32.533  11.703  47.786  1.00  0.00      D    H  
HETATM 3069  O   HOH D 867      46.941  23.009  54.867  1.00  0.00      D    O  
HETATM 3070  H1  HOH D 867      47.313  23.518  54.091  1.00  0.00      D    H  
HETATM 3071  H2  HOH D 867      47.410  22.129  54.945  1.00  0.00      D    H  
HETATM 3072  O   HOH D 868       8.358  18.715  66.198  1.00  0.00      D    O  
HETATM 3073  H1  HOH D 868       7.784  17.898  66.148  1.00  0.00      D    H  
HETATM 3074  H2  HOH D 868       8.003  19.411  65.574  1.00  0.00      D    H  
HETATM 3075  O   HOH D 869      22.484   3.242  97.974  1.00  0.00      D    O  
HETATM 3076  H1  HOH D 869      22.239   3.607  97.076  1.00  0.00      D    H  
HETATM 3077  H2  HOH D 869      22.506   3.986  98.642  1.00  0.00      D    H  
HETATM 3078  O   HOH D 870      49.246   6.153  49.222  1.00  0.00      D    O  
HETATM 3079  H1  HOH D 870      49.951   5.453  49.111  1.00  0.00      D    H  
HETATM 3080  H2  HOH D 870      48.558   5.833  49.873  1.00  0.00      D    H  
HETATM 3081  O   HOH D 871      32.758  35.995 117.526  1.00  0.00      D    O  
HETATM 3082  H1  HOH D 871      32.492  36.399 118.402  1.00  0.00      D    H  
HETATM 3083  H2  HOH D 871      32.277  35.128 117.399  1.00  0.00      D    H  
HETATM 3084  O   HOH D 872      18.984  27.898  95.418  1.00  0.00      D    O  
HETATM 3085  H1  HOH D 872      19.383  27.102  94.963  1.00  0.00      D    H  
HETATM 3086  H2  HOH D 872      18.044  28.026  95.103  1.00  0.00      D    H  
HETATM 3087  O   HOH D 873      12.272  24.709  51.607  1.00  0.00      D    O  
HETATM 3088  H1  HOH D 873      11.630  25.341  52.041  1.00  0.00      D    H  
HETATM 3089  H2  HOH D 873      11.802  23.854  51.387  1.00  0.00      D    H  
HETATM 3090  O   HOH D 874      25.447  33.312 117.537  1.00  0.00      D    O  
HETATM 3091  H1  HOH D 874      26.395  33.350 117.853  1.00  0.00      D    H  
HETATM 3092  H2  HOH D 874      24.996  34.183 117.731  1.00  0.00      D    H  
HETATM 3093  O   HOH D 875      43.270  36.697  16.979  1.00  0.00      D    O  
HETATM 3094  H1  HOH D 875      42.755  37.550  16.909  1.00  0.00      D    H  
HETATM 3095  H2  HOH D 875      43.637  36.604  17.905  1.00  0.00      D    H  
HETATM 3096  O   HOH D 876      27.492  19.655  40.976  1.00  0.00      D    O  
HETATM 3097  H1  HOH D 876      28.238  19.385  40.366  1.00  0.00      D    H  
HETATM 3098  H2  HOH D 876      26.949  18.850  41.214  1.00  0.00      D    H  
HETATM 3099  O   HOH D 877      10.581   8.325  26.378  1.00  0.00      D    O  
HETATM 3100  H1  HOH D 877      10.972   7.450  26.092  1.00  0.00      D    H  
HETATM 3101  H2  HOH D 877       9.583   8.277  26.325  1.00  0.00      D    H  
HETATM 3102  O   HOH D 878      35.037  27.069  60.055  1.00  0.00      D    O  
HETATM 3103  H1  HOH D 878      34.054  26.955  60.199  1.00  0.00      D    H  
HETATM 3104  H2  HOH D 878      35.248  26.950  59.085  1.00  0.00      D    H  
HETATM 3105  O   HOH D 879      38.245   5.043  10.194  1.00  0.00      D    O  
HETATM 3106  H1  HOH D 879      39.072   4.905   9.649  1.00  0.00      D    H  
HETATM 3107  H2  HOH D 879      37.565   5.534   9.650  1.00  0.00      D    H  
HETATM 3108  O   HOH D 880      15.342  34.516  12.108  1.00  0.00      D    O  
HETATM 3109  H1  HOH D 880      15.429  35.419  12.528  1.00  0.00      D    H  
HETATM 3110  H2  HOH D 880      16.164  34.315  11.575  1.00  0.00      D    H  
HETATM 3111  O   HOH D 881      31.785  10.048   8.118  1.00  0.00      D    O  
HETATM 3112  H1  HOH D 881      32.143  10.918   7.779  1.00  0.00      D    H  
HETATM 3113  H2  HOH D 881      32.528   9.380   8.172  1.00  0.00      D    H  
HETATM 3114  O   HOH D 882      29.562  26.616  21.881  1.00  0.00      D    O  
HETATM 3115  H1  HOH D 882      29.409  27.279  22.614  1.00  0.00      D    H  
HETATM 3116  H2  HOH D 882      29.470  25.689  22.244  1.00  0.00      D    H  
HETATM 3117  O   HOH D 883      16.661  26.935 100.656  1.00  0.00      D    O  
HETATM 3118  H1  HOH D 883      16.248  26.105 101.031  1.00  0.00      D    H  
HETATM 3119  H2  HOH D 883      16.057  27.713 100.824  1.00  0.00      D    H  
HETATM 3120  O   HOH D 884      34.221  20.271  61.832  1.00  0.00      D    O  
HETATM 3121  H1  HOH D 884      34.202  20.803  62.679  1.00  0.00      D    H  
HETATM 3122  H2  HOH D 884      35.111  19.826  61.737  1.00  0.00      D    H  
HETATM 3123  O   HOH D 885      46.411  27.149  54.439  1.00  0.00      D    O  
HETATM 3124  H1  HOH D 885      46.691  27.608  53.596  1.00  0.00      D    H  
HETATM 3125  H2  HOH D 885      47.220  26.940  54.989  1.00  0.00      D    H  
HETATM 3126  O   HOH D 886      27.866  40.599 114.062  1.00  0.00      D    O  
HETATM 3127  H1  HOH D 886      27.735  39.780 113.504  1.00  0.00      D    H  
HETATM 3128  H2  HOH D 886      27.685  41.412 113.509  1.00  0.00      D    H  
HETATM 3129  O   HOH D 887      19.768  26.124 102.250  1.00  0.00      D    O  
HETATM 3130  H1  HOH D 887      19.345  26.463 101.410  1.00  0.00      D    H  
HETATM 3131  H2  HOH D 887      20.275  25.285 102.053  1.00  0.00      D    H  
HETATM 3132  O   HOH D 888      27.627  40.515  90.878  1.00  0.00      D    O  
HETATM 3133  H1  HOH D 888      28.489  40.997  90.721  1.00  0.00      D    H  
HETATM 3134  H2  HOH D 888      27.579  39.714  90.283  1.00  0.00      D    H  
HETATM 3135  O   HOH D 889      11.660   3.941  48.359  1.00  0.00      D    O  
HETATM 3136  H1  HOH D 889      12.573   4.012  47.959  1.00  0.00      D    H  
HETATM 3137  H2  HOH D 889      11.735   3.644  49.311  1.00  0.00      D    H  
HETATM 3138  O   HOH D 890      34.173   6.069  92.959  1.00  0.00      D    O  
HETATM 3139  H1  HOH D 890      34.996   5.514  92.838  1.00  0.00      D    H  
HETATM 3140  H2  HOH D 890      34.235   6.576  93.819  1.00  0.00      D    H  
HETATM 3141  O   HOH D 891       0.789  27.584 109.515  1.00  0.00      D    O  
HETATM 3142  H1  HOH D 891       0.795  28.430 110.048  1.00  0.00      D    H  
HETATM 3143  H2  HOH D 891       1.172  26.841 110.064  1.00  0.00      D    H  
HETATM 3144  O   HOH D 892      49.013  40.862 115.666  1.00  0.00      D    O  
HETATM 3145  H1  HOH D 892      48.129  40.656 116.086  1.00  0.00      D    H  
HETATM 3146  H2  HOH D 892      49.221  40.173 114.972  1.00  0.00      D    H  
HETATM 3147  O   HOH D 893      17.531  41.358  57.176  1.00  0.00      D    O  
HETATM 3148  H1  HOH D 893      17.627  42.346  57.050  1.00  0.00      D    H  
HETATM 3149  H2  HOH D 893      17.392  41.158  58.146  1.00  0.00      D    H  
HETATM 3150  O   HOH D 894      31.476  37.492 105.705  1.00  0.00      D    O  
HETATM 3151  H1  HOH D 894      30.559  37.852 105.527  1.00  0.00      D    H  
HETATM 3152  H2  HOH D 894      32.158  38.114 105.318  1.00  0.00      D    H  
HETATM 3153  O   HOH D 895      16.051   3.153  99.663  1.00  0.00      D    O  
HETATM 3154  H1  HOH D 895      16.109   3.205 100.660  1.00  0.00      D    H  
HETATM 3155  H2  HOH D 895      16.963   3.264  99.269  1.00  0.00      D    H  
HETATM 3156  O   HOH D 896      23.390   0.871  59.166  1.00  0.00      D    O  
HETATM 3157  H1  HOH D 896      24.311   1.042  59.518  1.00  0.00      D    H  
HETATM 3158  H2  HOH D 896      23.450   0.530  58.228  1.00  0.00      D    H  
HETATM 3159  O   HOH D 897       3.839  10.453  81.093  1.00  0.00      D    O  
HETATM 3160  H1  HOH D 897       4.753  10.789  80.865  1.00  0.00      D    H  
HETATM 3161  H2  HOH D 897       3.559  10.825  81.978  1.00  0.00      D    H  
HETATM 3162  O   HOH D 898      21.169  18.303 108.821  1.00  0.00      D    O  
HETATM 3163  H1  HOH D 898      21.584  19.190 108.621  1.00  0.00      D    H  
HETATM 3164  H2  HOH D 898      21.578  17.604 108.235  1.00  0.00      D    H  
HETATM 3165  O   HOH D 899      20.732   5.756  20.010  1.00  0.00      D    O  
HETATM 3166  H1  HOH D 899      21.267   5.120  20.565  1.00  0.00      D    H  
HETATM 3167  H2  HOH D 899      20.000   6.150  20.567  1.00  0.00      D    H  
HETATM 3168  O   HOH D 900       2.671   1.033  89.108  1.00  0.00      D    O  
HETATM 3169  H1  HOH D 900       2.609   0.300  88.431  1.00  0.00      D    H  
HETATM 3170  H2  HOH D 900       2.306   0.712  89.982  1.00  0.00      D    H  
HETATM 3171  O   HOH D 901      47.923  11.374  78.454  1.00  0.00      D    O  
HETATM 3172  H1  HOH D 901      48.616  11.770  77.852  1.00  0.00      D    H  
HETATM 3173  H2  HOH D 901      47.099  11.939  78.431  1.00  0.00      D    H  
HETATM 3174  O   HOH D 902      10.257  22.048  12.788  1.00  0.00      D    O  
HETATM 3175  H1  HOH D 902       9.879  21.466  12.068  1.00  0.00      D    H  
HETATM 3176  H2  HOH D 902       9.670  22.848  12.913  1.00  0.00      D    H  
HETATM 3177  O   HOH D 903      30.238  23.483  13.478  1.00  0.00      D    O  
HETATM 3178  H1  HOH D 903      30.650  23.591  12.573  1.00  0.00      D    H  
HETATM 3179  H2  HOH D 903      29.901  22.547  13.581  1.00  0.00      D    H  
HETATM 3180  O   HOH D 904      41.363  40.184  33.873  1.00  0.00      D    O  
HETATM 3181  H1  HOH D 904      41.389  40.867  33.143  1.00  0.00      D    H  
HETATM 3182  H2  HOH D 904      42.078  40.385  34.543  1.00  0.00      D    H  
HETATM 3183  O   HOH D 905      33.504   9.594 110.480  1.00  0.00      D    O  
HETATM 3184  H1  HOH D 905      32.691   9.511 111.057  1.00  0.00      D    H  
HETATM 3185  H2  HOH D 905      33.347  10.293 109.782  1.00  0.00      D    H  
HETATM 3186  O   HOH D 906       8.447  24.080  78.836  1.00  0.00      D    O  
HETATM 3187  H1  HOH D 906       8.896  23.337  79.333  1.00  0.00      D    H  
HETATM 3188  H2  HOH D 906       8.334  24.867  79.443  1.00  0.00      D    H  
HETATM 3189  O   HOH D 907      18.615   3.508 103.787  1.00  0.00      D    O  
HETATM 3190  H1  HOH D 907      18.170   4.249 104.289  1.00  0.00      D    H  
HETATM 3191  H2  HOH D 907      19.593   3.703 103.703  1.00  0.00      D    H  
HETATM 3192  O   HOH D 908      20.555  27.407  83.172  1.00  0.00      D    O  
HETATM 3193  H1  HOH D 908      20.475  27.514  84.163  1.00  0.00      D    H  
HETATM 3194  H2  HOH D 908      19.831  26.801  82.842  1.00  0.00      D    H  
HETATM 3195  O   HOH D 909      37.214  17.183 116.710  1.00  0.00      D    O  
HETATM 3196  H1  HOH D 909      38.004  17.426 117.272  1.00  0.00      D    H  
HETATM 3197  H2  HOH D 909      36.554  17.934 116.719  1.00  0.00      D    H  
HETATM 3198  O   HOH D 910       2.453  19.764  33.357  1.00  0.00      D    O  
HETATM 3199  H1  HOH D 910       1.782  19.487  34.045  1.00  0.00      D    H  
HETATM 3200  H2  HOH D 910       2.314  20.727  33.125  1.00  0.00      D    H  
HETATM 3201  O   HOH D 911      48.404  24.480  68.865  1.00  0.00      D    O  
HETATM 3202  H1  HOH D 911      49.145  24.079  69.403  1.00  0.00      D    H  
HETATM 3203  H2  HOH D 911      48.267  25.431  69.142  1.00  0.00      D    H  
HETATM 3204  O   HOH D 912      21.820  21.630  39.519  1.00  0.00      D    O  
HETATM 3205  H1  HOH D 912      21.310  21.230  40.281  1.00  0.00      D    H  
HETATM 3206  H2  HOH D 912      22.269  20.903  39.000  1.00  0.00      D    H  
HETATM 3207  O   HOH D 913      36.083   8.040  20.665  1.00  0.00      D    O  
HETATM 3208  H1  HOH D 913      36.320   8.516  21.512  1.00  0.00      D    H  
HETATM 3209  H2  HOH D 913      35.727   8.698  20.002  1.00  0.00      D    H  
HETATM 3210  O   HOH D 914      42.885  39.606  80.701  1.00  0.00      D    O  
HETATM 3211  H1  HOH D 914      43.087  39.589  81.680  1.00  0.00      D    H  
HETATM 3212  H2  HOH D 914      42.532  38.714  80.418  1.00  0.00      D    H  
HETATM 3213  O   HOH D 915      35.948  16.112  68.783  1.00  0.00      D    O  
HETATM 3214  H1  HOH D 915      36.865  16.464  68.971  1.00  0.00      D    H  
HETATM 3215  H2  HOH D 915      35.464  15.965  69.646  1.00  0.00      D    H  
HETATM 3216  O   HOH D 916       0.781  12.525  16.044  1.00  0.00      D    O  
HETATM 3217  H1  HOH D 916      -0.213  12.535  16.154  1.00  0.00      D    H  
HETATM 3218  H2  HOH D 916       1.084  11.594  15.842  1.00  0.00      D    H  
HETATM 3219  O   HOH D 917      42.347   2.059  41.050  1.00  0.00      D    O  
HETATM 3220  H1  HOH D 917      42.893   1.300  41.405  1.00  0.00      D    H  
HETATM 3221  H2  HOH D 917      41.607   2.266  41.691  1.00  0.00      D    H  
HETATM 3222  O   HOH D 918      16.638   3.174  68.595  1.00  0.00      D    O  
HETATM 3223  H1  HOH D 918      16.893   2.812  69.492  1.00  0.00      D    H  
HETATM 3224  H2  HOH D 918      16.268   2.436  68.031  1.00  0.00      D    H  
HETATM 3225  O   HOH D 919      17.524  34.747  10.613  1.00  0.00      D    O  
HETATM 3226  H1  HOH D 919      17.527  34.961   9.637  1.00  0.00      D    H  
HETATM 3227  H2  HOH D 919      18.044  35.442  11.109  1.00  0.00      D    H  
HETATM 3228  O   HOH D 920       5.275  31.636  38.651  1.00  0.00      D    O  
HETATM 3229  H1  HOH D 920       6.044  31.921  38.080  1.00  0.00      D    H  
HETATM 3230  H2  HOH D 920       4.971  30.725  38.371  1.00  0.00      D    H  
HETATM 3231  O   HOH D 921       1.884  28.932  72.062  1.00  0.00      D    O  
HETATM 3232  H1  HOH D 921       1.011  28.504  72.296  1.00  0.00      D    H  
HETATM 3233  H2  HOH D 921       2.326  29.264  72.895  1.00  0.00      D    H  
HETATM 3234  O   HOH D 922      16.630  22.723  17.498  1.00  0.00      D    O  
HETATM 3235  H1  HOH D 922      16.352  22.251  16.662  1.00  0.00      D    H  
HETATM 3236  H2  HOH D 922      17.485  22.329  17.835  1.00  0.00      D    H  
HETATM 3237  O   HOH D 923      29.484  18.024  43.149  1.00  0.00      D    O  
HETATM 3238  H1  HOH D 923      28.835  17.364  43.527  1.00  0.00      D    H  
HETATM 3239  H2  HOH D 923      29.396  18.894  43.634  1.00  0.00      D    H  
HETATM 3240  O   HOH D 924      29.565  12.404 109.427  1.00  0.00      D    O  
HETATM 3241  H1  HOH D 924      28.767  11.802 109.397  1.00  0.00      D    H  
HETATM 3242  H2  HOH D 924      29.272  13.352 109.301  1.00  0.00      D    H  
HETATM 3243  O   HOH D 925      18.342  30.276  98.821  1.00  0.00      D    O  
HETATM 3244  H1  HOH D 925      18.292  30.550  97.860  1.00  0.00      D    H  
HETATM 3245  H2  HOH D 925      18.695  29.342  98.883  1.00  0.00      D    H  
HETATM 3246  O   HOH D 926      15.817  30.394  10.875  1.00  0.00      D    O  
HETATM 3247  H1  HOH D 926      15.574  30.164   9.933  1.00  0.00      D    H  
HETATM 3248  H2  HOH D 926      15.095  30.957  11.278  1.00  0.00      D    H  
HETATM 3249  O   HOH D 927       2.492  36.807  95.308  1.00  0.00      D    O  
HETATM 3250  H1  HOH D 927       2.268  37.331  94.485  1.00  0.00      D    H  
HETATM 3251  H2  HOH D 927       3.238  36.173  95.107  1.00  0.00      D    H  
HETATM 3252  O   HOH D 928      20.427  40.328  21.574  1.00  0.00      D    O  
HETATM 3253  H1  HOH D 928      20.919  41.195  21.651  1.00  0.00      D    H  
HETATM 3254  H2  HOH D 928      20.101  40.049  22.478  1.00  0.00      D    H  
HETATM 3255  O   HOH D 929       9.818   6.518  59.546  1.00  0.00      D    O  
HETATM 3256  H1  HOH D 929       9.554   5.832  60.224  1.00  0.00      D    H  
HETATM 3257  H2  HOH D 929      10.814   6.601  59.527  1.00  0.00      D    H  
HETATM 3258  O   HOH D 930      43.691   3.873   5.966  1.00  0.00      D    O  
HETATM 3259  H1  HOH D 930      43.338   3.118   6.519  1.00  0.00      D    H  
HETATM 3260  H2  HOH D 930      44.466   3.553   5.421  1.00  0.00      D    H  
HETATM 3261  O   HOH D 931      16.415  14.276  41.800  1.00  0.00      D    O  
HETATM 3262  H1  HOH D 931      15.489  14.617  41.962  1.00  0.00      D    H  
HETATM 3263  H2  HOH D 931      16.438  13.288  41.955  1.00  0.00      D    H  
HETATM 3264  O   HOH D 932      18.452  38.415  52.895  1.00  0.00      D    O  
HETATM 3265  H1  HOH D 932      18.602  38.936  53.736  1.00  0.00      D    H  
HETATM 3266  H2  HOH D 932      18.769  37.476  53.024  1.00  0.00      D    H  
HETATM 3267  O   HOH D 933      29.109  23.796   9.205  1.00  0.00      D    O  
HETATM 3268  H1  HOH D 933      29.602  24.379   9.852  1.00  0.00      D    H  
HETATM 3269  H2  HOH D 933      29.082  22.860   9.554  1.00  0.00      D    H  
HETATM 3270  O   HOH D 934      39.500  26.509  43.828  1.00  0.00      D    O  
HETATM 3271  H1  HOH D 934      39.098  27.309  44.273  1.00  0.00      D    H  
HETATM 3272  H2  HOH D 934      40.450  26.705  43.585  1.00  0.00      D    H  
HETATM 3273  O   HOH D 935      42.113  38.419  89.778  1.00  0.00      D    O  
HETATM 3274  H1  HOH D 935      42.533  39.267  90.101  1.00  0.00      D    H  
HETATM 3275  H2  HOH D 935      41.884  38.508  88.809  1.00  0.00      D    H  
HETATM 3276  O   HOH D 936       1.631   4.932  73.800  1.00  0.00      D    O  
HETATM 3277  H1  HOH D 936       0.793   4.807  73.270  1.00  0.00      D    H  
HETATM 3278  H2  HOH D 936       1.890   5.898  73.792  1.00  0.00      D    H  
HETATM 3279  O   HOH D 937      30.173  32.860  20.809  1.00  0.00      D    O  
HETATM 3280  H1  HOH D 937      29.869  33.792  21.005  1.00  0.00      D    H  
HETATM 3281  H2  HOH D 937      30.944  32.887  20.173  1.00  0.00      D    H  
HETATM 3282  O   HOH D 938       4.201  17.132  11.736  1.00  0.00      D    O  
HETATM 3283  H1  HOH D 938       4.427  17.446  12.658  1.00  0.00      D    H  
HETATM 3284  H2  HOH D 938       4.472  16.174  11.635  1.00  0.00      D    H  
HETATM 3285  O   HOH D 939      32.946  37.232  28.920  1.00  0.00      D    O  
HETATM 3286  H1  HOH D 939      32.969  38.226  28.808  1.00  0.00      D    H  
HETATM 3287  H2  HOH D 939      33.763  36.831  28.506  1.00  0.00      D    H  
HETATM 3288  O   HOH D 940      33.172  17.791  68.909  1.00  0.00      D    O  
HETATM 3289  H1  HOH D 940      33.749  18.029  69.690  1.00  0.00      D    H  
HETATM 3290  H2  HOH D 940      33.749  17.530  68.135  1.00  0.00      D    H  
HETATM 3291  O   HOH D 941      11.727  10.411 105.485  1.00  0.00      D    O  
HETATM 3292  H1  HOH D 941      12.299  11.216 105.328  1.00  0.00      D    H  
HETATM 3293  H2  HOH D 941      11.642   9.891 104.635  1.00  0.00      D    H  
HETATM 3294  O   HOH D 942      22.608  16.209  36.092  1.00  0.00      D    O  
HETATM 3295  H1  HOH D 942      22.406  15.579  35.342  1.00  0.00      D    H  
HETATM 3296  H2  HOH D 942      21.913  16.928  36.120  1.00  0.00      D    H  
HETATM 3297  O   HOH D 943      28.228  37.072 117.664  1.00  0.00      D    O  
HETATM 3298  H1  HOH D 943      28.315  36.080 117.758  1.00  0.00      D    H  
HETATM 3299  H2  HOH D 943      27.384  37.376 118.107  1.00  0.00      D    H  
HETATM 3300  O   HOH D 944      34.840   4.077 102.470  1.00  0.00      D    O  
HETATM 3301  H1  HOH D 944      34.972   3.250 103.016  1.00  0.00      D    H  
HETATM 3302  H2  HOH D 944      33.910   4.090 102.103  1.00  0.00      D    H  
HETATM 3303  O   HOH D 945       4.809  14.476  37.954  1.00  0.00      D    O  
HETATM 3304  H1  HOH D 945       3.968  14.481  38.494  1.00  0.00      D    H  
HETATM 3305  H2  HOH D 945       5.171  15.406  37.892  1.00  0.00      D    H  
HETATM 3306  O   HOH D 946      42.146  29.934  71.615  1.00  0.00      D    O  
HETATM 3307  H1  HOH D 946      41.926  30.909  71.581  1.00  0.00      D    H  
HETATM 3308  H2  HOH D 946      42.821  29.720  70.909  1.00  0.00      D    H  
HETATM 3309  O   HOH D 947      30.671   8.408 116.630  1.00  0.00      D    O  
HETATM 3310  H1  HOH D 947      30.299   7.967 117.447  1.00  0.00      D    H  
HETATM 3311  H2  HOH D 947      29.920   8.707 116.041  1.00  0.00      D    H  
HETATM 3312  O   HOH D 948      14.066  19.975  24.505  1.00  0.00      D    O  
HETATM 3313  H1  HOH D 948      14.966  20.092  24.923  1.00  0.00      D    H  
HETATM 3314  H2  HOH D 948      13.715  20.865  24.214  1.00  0.00      D    H  
HETATM 3315  O   HOH D 949      23.138  16.153  61.686  1.00  0.00      D    O  
HETATM 3316  H1  HOH D 949      22.400  16.167  61.012  1.00  0.00      D    H  
HETATM 3317  H2  HOH D 949      23.398  17.091  61.915  1.00  0.00      D    H  
HETATM 3318  O   HOH D 950      27.429  10.269  30.803  1.00  0.00      D    O  
HETATM 3319  H1  HOH D 950      27.714  10.591  29.900  1.00  0.00      D    H  
HETATM 3320  H2  HOH D 950      28.062   9.563  31.120  1.00  0.00      D    H  
HETATM 3321  O   HOH D 951      26.456  14.968  69.441  1.00  0.00      D    O  
HETATM 3322  H1  HOH D 951      25.656  14.954  70.040  1.00  0.00      D    H  
HETATM 3323  H2  HOH D 951      26.847  14.049  69.386  1.00  0.00      D    H  
HETATM 3324  O   HOH D 952      12.725  26.128  71.948  1.00  0.00      D    O  
HETATM 3325  H1  HOH D 952      13.486  25.992  71.314  1.00  0.00      D    H  
HETATM 3326  H2  HOH D 952      12.995  25.825  72.862  1.00  0.00      D    H  
HETATM 3327  O   HOH D 953      32.997  26.632  36.837  1.00  0.00      D    O  
HETATM 3328  H1  HOH D 953      33.011  26.204  37.740  1.00  0.00      D    H  
HETATM 3329  H2  HOH D 953      33.742  27.297  36.771  1.00  0.00      D    H  
HETATM 3330  O   HOH D 954      33.828   6.964  57.567  1.00  0.00      D    O  
HETATM 3331  H1  HOH D 954      34.517   7.676  57.699  1.00  0.00      D    H  
HETATM 3332  H2  HOH D 954      32.953   7.275  57.939  1.00  0.00      D    H  
HETATM 3333  O   HOH D 955      37.932  32.650  50.007  1.00  0.00      D    O  
HETATM 3334  H1  HOH D 955      38.919  32.788  49.921  1.00  0.00      D    H  
HETATM 3335  H2  HOH D 955      37.715  32.371  50.943  1.00  0.00      D    H  
HETATM 3336  O   HOH D 956      32.277  42.174  84.517  1.00  0.00      D    O  
HETATM 3337  H1  HOH D 956      32.219  41.368  85.106  1.00  0.00      D    H  
HETATM 3338  H2  HOH D 956      31.429  42.700  84.586  1.00  0.00      D    H  
HETATM 3339  O   HOH D 957      20.491   5.281  84.049  1.00  0.00      D    O  
HETATM 3340  H1  HOH D 957      20.893   6.196  84.087  1.00  0.00      D    H  
HETATM 3341  H2  HOH D 957      20.763   4.832  83.198  1.00  0.00      D    H  
HETATM 3342  O   HOH D 958      44.714  26.175 112.574  1.00  0.00      D    O  
HETATM 3343  H1  HOH D 958      44.142  26.994 112.628  1.00  0.00      D    H  
HETATM 3344  H2  HOH D 958      44.132  25.363 112.545  1.00  0.00      D    H  
HETATM 3345  O   HOH D 959      48.773  38.941  18.503  1.00  0.00      D    O  
HETATM 3346  H1  HOH D 959      49.106  38.235  17.878  1.00  0.00      D    H  
HETATM 3347  H2  HOH D 959      49.382  38.999  19.294  1.00  0.00      D    H  
HETATM 3348  O   HOH D 960      44.985   8.808  45.057  1.00  0.00      D    O  
HETATM 3349  H1  HOH D 960      45.127   7.905  45.462  1.00  0.00      D    H  
HETATM 3350  H2  HOH D 960      44.200   9.249  45.491  1.00  0.00      D    H  
HETATM 3351  O   HOH D 961      35.508  12.725  16.318  1.00  0.00      D    O  
HETATM 3352  H1  HOH D 961      34.602  12.981  16.654  1.00  0.00      D    H  
HETATM 3353  H2  HOH D 961      35.437  11.891  15.771  1.00  0.00      D    H  
HETATM 3354  O   HOH D 962      28.958  29.159  23.176  1.00  0.00      D    O  
HETATM 3355  H1  HOH D 962      28.946  30.145  23.009  1.00  0.00      D    H  
HETATM 3356  H2  HOH D 962      28.120  28.750  22.817  1.00  0.00      D    H  
HETATM 3357  O   HOH D 963      24.809  20.015  79.880  1.00  0.00      D    O  
HETATM 3358  H1  HOH D 963      24.795  20.966  80.190  1.00  0.00      D    H  
HETATM 3359  H2  HOH D 963      24.939  19.990  78.889  1.00  0.00      D    H  
HETATM 3360  O   HOH D 964      35.922   4.320  70.326  1.00  0.00      D    O  
HETATM 3361  H1  HOH D 964      36.320   5.237  70.355  1.00  0.00      D    H  
HETATM 3362  H2  HOH D 964      34.924   4.390  70.338  1.00  0.00      D    H  
HETATM 3363  O   HOH D 965      47.865   0.217 100.659  1.00  0.00      D    O  
HETATM 3364  H1  HOH D 965      48.178   1.054 100.210  1.00  0.00      D    H  
HETATM 3365  H2  HOH D 965      46.904   0.056 100.431  1.00  0.00      D    H  
HETATM 3366  O   HOH D 966       5.428   0.940  60.911  1.00  0.00      D    O  
HETATM 3367  H1  HOH D 966       6.075   1.509  60.404  1.00  0.00      D    H  
HETATM 3368  H2  HOH D 966       4.615   1.478  61.134  1.00  0.00      D    H  
HETATM 3369  O   HOH D 967      45.532  14.918  14.854  1.00  0.00      D    O  
HETATM 3370  H1  HOH D 967      46.032  15.771  15.003  1.00  0.00      D    H  
HETATM 3371  H2  HOH D 967      45.900  14.453  14.048  1.00  0.00      D    H  
HETATM 3372  O   HOH D 968       4.538  31.478  48.527  1.00  0.00      D    O  
HETATM 3373  H1  HOH D 968       4.270  30.595  48.141  1.00  0.00      D    H  
HETATM 3374  H2  HOH D 968       3.718  32.001  48.762  1.00  0.00      D    H  
HETATM 3375  O   HOH D 969      32.091  30.667  70.052  1.00  0.00      D    O  
HETATM 3376  H1  HOH D 969      32.959  30.611  69.558  1.00  0.00      D    H  
HETATM 3377  H2  HOH D 969      32.117  31.439  70.686  1.00  0.00      D    H  
HETATM 3378  O   HOH D 970      32.508  40.732  76.891  1.00  0.00      D    O  
HETATM 3379  H1  HOH D 970      31.862  41.486  76.768  1.00  0.00      D    H  
HETATM 3380  H2  HOH D 970      32.004  39.873  76.975  1.00  0.00      D    H  
HETATM 3381  O   HOH D 971      37.985  28.983  17.403  1.00  0.00      D    O  
HETATM 3382  H1  HOH D 971      37.515  29.032  16.521  1.00  0.00      D    H  
HETATM 3383  H2  HOH D 971      37.786  29.807  17.933  1.00  0.00      D    H  
HETATM 3384  O   HOH D 972      29.331   8.298  31.553  1.00  0.00      D    O  
HETATM 3385  H1  HOH D 972      29.208   7.947  32.481  1.00  0.00      D    H  
HETATM 3386  H2  HOH D 972      28.996   7.624  30.895  1.00  0.00      D    H  
HETATM 3387  O   HOH D 973      34.504  24.102  28.072  1.00  0.00      D    O  
HETATM 3388  H1  HOH D 973      33.950  23.601  28.737  1.00  0.00      D    H  
HETATM 3389  H2  HOH D 973      34.833  24.951  28.485  1.00  0.00      D    H  
HETATM 3390  O   HOH D 974      32.003  31.459 105.588  1.00  0.00      D    O  
HETATM 3391  H1  HOH D 974      32.303  31.811 106.474  1.00  0.00      D    H  
HETATM 3392  H2  HOH D 974      32.762  30.982 105.144  1.00  0.00      D    H  
HETATM 3393  O   HOH D 975      26.799   0.878 109.622  1.00  0.00      D    O  
HETATM 3394  H1  HOH D 975      26.012   1.416 109.925  1.00  0.00      D    H  
HETATM 3395  H2  HOH D 975      27.489   0.861 110.346  1.00  0.00      D    H  
HETATM 3396  O   HOH D 976      14.478  36.957  38.728  1.00  0.00      D    O  
HETATM 3397  H1  HOH D 976      15.357  37.006  38.254  1.00  0.00      D    H  
HETATM 3398  H2  HOH D 976      14.150  36.012  38.726  1.00  0.00      D    H  
HETATM 3399  O   HOH D 977      24.345   2.588   3.276  1.00  0.00      D    O  
HETATM 3400  H1  HOH D 977      23.687   3.333   3.169  1.00  0.00      D    H  
HETATM 3401  H2  HOH D 977      25.274   2.953   3.220  1.00  0.00      D    H  
HETATM 3402  O   HOH D 978       5.940  24.918  77.918  1.00  0.00      D    O  
HETATM 3403  H1  HOH D 978       6.734  24.311  77.891  1.00  0.00      D    H  
HETATM 3404  H2  HOH D 978       5.703  25.199  76.988  1.00  0.00      D    H  
HETATM 3405  O   HOH D 979      17.025   2.262  37.463  1.00  0.00      D    O  
HETATM 3406  H1  HOH D 979      17.613   1.509  37.761  1.00  0.00      D    H  
HETATM 3407  H2  HOH D 979      16.084   1.935  37.374  1.00  0.00      D    H  
HETATM 3408  O   HOH D 980       3.377   5.872  47.610  1.00  0.00      D    O  
HETATM 3409  H1  HOH D 980       3.328   6.857  47.444  1.00  0.00      D    H  
HETATM 3410  H2  HOH D 980       3.322   5.384  46.739  1.00  0.00      D    H  
HETATM 3411  O   HOH D 981      41.336   5.311  90.516  1.00  0.00      D    O  
HETATM 3412  H1  HOH D 981      42.185   5.834  90.447  1.00  0.00      D    H  
HETATM 3413  H2  HOH D 981      40.944   5.429  91.429  1.00  0.00      D    H  
HETATM 3414  O   HOH D 982      26.628  35.521  60.574  1.00  0.00      D    O  
HETATM 3415  H1  HOH D 982      27.348  34.832  60.486  1.00  0.00      D    H  
HETATM 3416  H2  HOH D 982      26.311  35.552  61.522  1.00  0.00      D    H  
HETATM 3417  O   HOH D 983      38.670  32.025  86.827  1.00  0.00      D    O  
HETATM 3418  H1  HOH D 983      37.905  32.232  87.437  1.00  0.00      D    H  
HETATM 3419  H2  HOH D 983      38.376  31.364  86.137  1.00  0.00      D    H  
HETATM 3420  O   HOH D 984      15.953  32.046  88.570  1.00  0.00      D    O  
HETATM 3421  H1  HOH D 984      15.579  31.234  89.019  1.00  0.00      D    H  
HETATM 3422  H2  HOH D 984      16.890  32.198  88.882  1.00  0.00      D    H  
HETATM 3423  O   HOH D 985      27.348  37.459  94.335  1.00  0.00      D    O  
HETATM 3424  H1  HOH D 985      28.018  37.754  95.016  1.00  0.00      D    H  
HETATM 3425  H2  HOH D 985      26.425  37.648  94.672  1.00  0.00      D    H  
HETATM 3426  O   HOH D 986       2.417  37.386  90.479  1.00  0.00      D    O  
HETATM 3427  H1  HOH D 986       3.152  36.733  90.296  1.00  0.00      D    H  
HETATM 3428  H2  HOH D 986       2.552  37.796  91.380  1.00  0.00      D    H  
HETATM 3429  O   HOH D 987      17.483   1.764   7.604  1.00  0.00      D    O  
HETATM 3430  H1  HOH D 987      17.068   2.286   8.350  1.00  0.00      D    H  
HETATM 3431  H2  HOH D 987      17.263   2.199   6.731  1.00  0.00      D    H  
HETATM 3432  O   HOH D 988      34.790  40.460  55.780  1.00  0.00      D    O  
HETATM 3433  H1  HOH D 988      34.209  39.764  55.358  1.00  0.00      D    H  
HETATM 3434  H2  HOH D 988      35.284  40.958  55.067  1.00  0.00      D    H  
HETATM 3435  O   HOH D 989      31.940   6.920  47.204  1.00  0.00      D    O  
HETATM 3436  H1  HOH D 989      32.127   7.847  47.529  1.00  0.00      D    H  
HETATM 3437  H2  HOH D 989      32.448   6.263  47.761  1.00  0.00      D    H  
HETATM 3438  O   HOH D 990      14.902   2.277  11.060  1.00  0.00      D    O  
HETATM 3439  H1  HOH D 990      14.015   2.375  10.609  1.00  0.00      D    H  
HETATM 3440  H2  HOH D 990      15.615   2.681  10.487  1.00  0.00      D    H  
HETATM 3441  O   HOH D 991      35.646  41.755  84.638  1.00  0.00      D    O  
HETATM 3442  H1  HOH D 991      36.225  41.736  83.823  1.00  0.00      D    H  
HETATM 3443  H2  HOH D 991      34.760  42.158  84.407  1.00  0.00      D    H  
HETATM 3444  O   HOH D 992      11.359  32.722  11.280  1.00  0.00      D    O  
HETATM 3445  H1  HOH D 992      11.529  33.637  10.914  1.00  0.00      D    H  
HETATM 3446  H2  HOH D 992      11.977  32.551  12.048  1.00  0.00      D    H  
HETATM 3447  O   HOH D 993      12.123  33.750  98.218  1.00  0.00      D    O  
HETATM 3448  H1  HOH D 993      12.893  34.306  98.531  1.00  0.00      D    H  
HETATM 3449  H2  HOH D 993      11.267  34.152  98.544  1.00  0.00      D    H  
HETATM 3450  O   HOH D 994       1.634   8.028  17.092  1.00  0.00      D    O  
HETATM 3451  H1  HOH D 994       1.183   7.431  16.428  1.00  0.00      D    H  
HETATM 3452  H2  HOH D 994       0.946   8.451  17.681  1.00  0.00      D    H  
HETATM 3453  O   HOH D 995      30.358  32.165 115.250  1.00  0.00      D    O  
HETATM 3454  H1  HOH D 995      30.478  31.317 115.767  1.00  0.00      D    H  
HETATM 3455  H2  HOH D 995      30.353  32.942 115.880  1.00  0.00      D    H  
HETATM 3456  O   HOH D 996       9.616  41.043  22.968  1.00  0.00      D    O  
HETATM 3457  H1  HOH D 996       8.694  41.372  23.171  1.00  0.00      D    H  
HETATM 3458  H2  HOH D 996       9.719  40.929  21.980  1.00  0.00      D    H  
HETATM 3459  O   HOH D 997      25.467  22.794  25.925  1.00  0.00      D    O  
HETATM 3460  H1  HOH D 997      24.712  23.442  25.830  1.00  0.00      D    H  
HETATM 3461  H2  HOH D 997      25.372  22.069  25.242  1.00  0.00      D    H  
HETATM 3462  O   HOH D 998      48.776  10.735  12.453  1.00  0.00      D    O  
HETATM 3463  H1  HOH D 998      48.222  10.034  12.003  1.00  0.00      D    H  
HETATM 3464  H2  HOH D 998      48.910  11.505  11.828  1.00  0.00      D    H  
HETATM 3465  O   HOH D 999      42.887  33.904  51.464  1.00  0.00      D    O  
HETATM 3466  H1  HOH D 999      42.569  33.450  52.296  1.00  0.00      D    H  
HETATM 3467  H2  HOH D 999      43.822  34.231  51.599  1.00  0.00      D    H  
HETATM 3468  O   HOH D1000      18.819  32.875  36.764  1.00  0.00      D    O  
HETATM 3469  H1  HOH D1000      18.511  33.748  37.144  1.00  0.00      D    H  
HETATM 3470  H2  HOH D1000      19.141  32.285  37.504  1.00  0.00      D    H  
HETATM 3471  O   HOH D1001      19.336   1.802 114.975  1.00  0.00      D    O  
HETATM 3472  H1  HOH D1001      18.851   1.411 114.193  1.00  0.00      D    H  
HETATM 3473  H2  HOH D1001      18.685   1.994 115.709  1.00  0.00      D    H  
HETATM 3474  O   HOH D1002      38.733   6.921  81.871  1.00  0.00      D    O  
HETATM 3475  H1  HOH D1002      38.349   7.530  81.177  1.00  0.00      D    H  
HETATM 3476  H2  HOH D1002      39.342   7.441  82.470  1.00  0.00      D    H  
HETATM 3477  O   HOH D1003       0.460   8.004  54.801  1.00  0.00      D    O  
HETATM 3478  H1  HOH D1003      -0.057   7.769  55.625  1.00  0.00      D    H  
HETATM 3479  H2  HOH D1003      -0.174   8.272  54.075  1.00  0.00      D    H  
HETATM 3480  O   HOH D1004      19.651  35.297  98.394  1.00  0.00      D    O  
HETATM 3481  H1  HOH D1004      20.074  34.422  98.156  1.00  0.00      D    H  
HETATM 3482  H2  HOH D1004      20.023  35.620  99.265  1.00  0.00      D    H  
HETATM 3483  O   HOH D1005      24.860   6.229  38.262  1.00  0.00      D    O  
HETATM 3484  H1  HOH D1005      24.581   6.436  39.200  1.00  0.00      D    H  
HETATM 3485  H2  HOH D1005      24.062   5.941  37.733  1.00  0.00      D    H  
HETATM 3486  O   HOH D1006      20.223  12.418  55.543  1.00  0.00      D    O  
HETATM 3487  H1  HOH D1006      20.710  13.124  56.058  1.00  0.00      D    H  
HETATM 3488  H2  HOH D1006      20.743  12.188  54.720  1.00  0.00      D    H  
HETATM 3489  O   HOH D1007      26.633  11.775 116.226  1.00  0.00      D    O  
HETATM 3490  H1  HOH D1007      27.365  11.186 115.883  1.00  0.00      D    H  
HETATM 3491  H2  HOH D1007      27.031  12.536 116.739  1.00  0.00      D    H  
HETATM 3492  O   HOH D1008      42.153  13.078  56.341  1.00  0.00      D    O  
HETATM 3493  H1  HOH D1008      42.217  13.352  57.300  1.00  0.00      D    H  
HETATM 3494  H2  HOH D1008      41.220  13.229  56.013  1.00  0.00      D    H  
HETATM 3495  O   HOH D1009      23.585  42.019  72.862  1.00  0.00      D    O  
HETATM 3496  H1  HOH D1009      23.552  42.776  72.209  1.00  0.00      D    H  
HETATM 3497  H2  HOH D1009      24.513  41.649  72.896  1.00  0.00      D    H  
HETATM 3498  O   HOH D1010      47.697   1.517  24.729  1.00  0.00      D    O  
HETATM 3499  H1  HOH D1010      47.503   0.564  24.960  1.00  0.00      D    H  
HETATM 3500  H2  HOH D1010      47.638   2.078  25.555  1.00  0.00      D    H  
HETATM 3501  O   HOH D1011      26.250  30.721  57.048  1.00  0.00      D    O  
HETATM 3502  H1  HOH D1011      26.772  31.183  57.765  1.00  0.00      D    H  
HETATM 3503  H2  HOH D1011      26.758  29.921  56.729  1.00  0.00      D    H  
HETATM 3504  O   HOH D1012      29.229  34.058 112.025  1.00  0.00      D    O  
HETATM 3505  H1  HOH D1012      28.912  33.334 111.412  1.00  0.00      D    H  
HETATM 3506  H2  HOH D1012      30.225  34.014 112.107  1.00  0.00      D    H  
HETATM 3507  O   HOH D1013      40.422  34.449  67.259  1.00  0.00      D    O  
HETATM 3508  H1  HOH D1013      39.766  35.162  67.505  1.00  0.00      D    H  
HETATM 3509  H2  HOH D1013      41.026  34.270  68.036  1.00  0.00      D    H  
HETATM 3510  O   HOH D1014      26.640  32.838  88.951  1.00  0.00      D    O  
HETATM 3511  H1  HOH D1014      26.364  32.494  88.053  1.00  0.00      D    H  
HETATM 3512  H2  HOH D1014      27.626  33.004  88.955  1.00  0.00      D    H  
HETATM 3513  O   HOH D1015      43.700  29.019 101.784  1.00  0.00      D    O  
HETATM 3514  H1  HOH D1015      44.605  28.789 102.141  1.00  0.00      D    H  
HETATM 3515  H2  HOH D1015      43.329  29.796 102.293  1.00  0.00      D    H  
HETATM 3516  O   HOH D1016      19.184  28.469  38.609  1.00  0.00      D    O  
HETATM 3517  H1  HOH D1016      18.909  28.341  39.562  1.00  0.00      D    H  
HETATM 3518  H2  HOH D1016      20.173  28.346  38.528  1.00  0.00      D    H  
HETATM 3519  O   HOH D1017      32.358  12.903   3.798  1.00  0.00      D    O  
HETATM 3520  H1  HOH D1017      31.761  13.490   4.345  1.00  0.00      D    H  
HETATM 3521  H2  HOH D1017      33.110  13.447   3.424  1.00  0.00      D    H  
HETATM 3522  O   HOH D1018      45.383   1.986 118.046  1.00  0.00      D    O  
HETATM 3523  H1  HOH D1018      45.351   2.959 118.274  1.00  0.00      D    H  
HETATM 3524  H2  HOH D1018      44.453   1.646 117.905  1.00  0.00      D    H  
HETATM 3525  O   HOH D1019      22.090  40.013  93.827  1.00  0.00      D    O  
HETATM 3526  H1  HOH D1019      22.545  39.191  93.485  1.00  0.00      D    H  
HETATM 3527  H2  HOH D1019      22.754  40.586  94.308  1.00  0.00      D    H  
HETATM 3528  O   HOH D1020       3.781  31.700   7.063  1.00  0.00      D    O  
HETATM 3529  H1  HOH D1020       4.176  32.356   7.707  1.00  0.00      D    H  
HETATM 3530  H2  HOH D1020       3.044  32.140   6.550  1.00  0.00      D    H  
HETATM 3531  O   HOH D1021      28.959   4.705  15.261  1.00  0.00      D    O  
HETATM 3532  H1  HOH D1021      28.302   5.307  14.807  1.00  0.00      D    H  
HETATM 3533  H2  HOH D1021      29.464   4.184  14.572  1.00  0.00      D    H  
HETATM 3534  O   HOH D1022      31.793   0.150  23.018  1.00  0.00      D    O  
HETATM 3535  H1  HOH D1022      31.250  -0.083  22.211  1.00  0.00      D    H  
HETATM 3536  H2  HOH D1022      31.266   0.761  23.608  1.00  0.00      D    H  
HETATM 3537  O   HOH D1023      45.855  33.286 102.158  1.00  0.00      D    O  
HETATM 3538  H1  HOH D1023      44.968  33.147 101.716  1.00  0.00      D    H  
HETATM 3539  H2  HOH D1023      46.244  32.400 102.410  1.00  0.00      D    H  
HETATM 3540  O   HOH D1024      43.808  21.151  92.815  1.00  0.00      D    O  
HETATM 3541  H1  HOH D1024      44.728  20.954  93.152  1.00  0.00      D    H  
HETATM 3542  H2  HOH D1024      43.831  21.970  92.242  1.00  0.00      D    H  
HETATM 3543  O   HOH D1025      35.329  36.546 116.878  1.00  0.00      D    O  
HETATM 3544  H1  HOH D1025      35.937  35.796 117.138  1.00  0.00      D    H  
HETATM 3545  H2  HOH D1025      34.380  36.229 116.900  1.00  0.00      D    H  
HETATM 3546  O   HOH D1026      27.471  27.364  90.516  1.00  0.00      D    O  
HETATM 3547  H1  HOH D1026      26.900  26.604  90.825  1.00  0.00      D    H  
HETATM 3548  H2  HOH D1026      26.946  27.944  89.894  1.00  0.00      D    H  
HETATM 3549  O   HOH D1027      25.248  21.172 105.500  1.00  0.00      D    O  
HETATM 3550  H1  HOH D1027      25.020  22.020 105.979  1.00  0.00      D    H  
HETATM 3551  H2  HOH D1027      24.598  21.026 104.754  1.00  0.00      D    H  
HETATM 3552  O   HOH D1028       6.827  38.932   5.721  1.00  0.00      D    O  
HETATM 3553  H1  HOH D1028       7.176  39.799   6.078  1.00  0.00      D    H  
HETATM 3554  H2  HOH D1028       6.282  38.477   6.426  1.00  0.00      D    H  
HETATM 3555  O   HOH D1029       6.781   6.222 108.498  1.00  0.00      D    O  
HETATM 3556  H1  HOH D1029       6.038   6.451 109.127  1.00  0.00      D    H  
HETATM 3557  H2  HOH D1029       7.285   7.053 108.262  1.00  0.00      D    H  
HETATM 3558  O   HOH D1030      34.130  32.811  94.669  1.00  0.00      D    O  
HETATM 3559  H1  HOH D1030      34.156  32.363  95.563  1.00  0.00      D    H  
HETATM 3560  H2  HOH D1030      33.707  32.198  94.001  1.00  0.00      D    H  
HETATM 3561  O   HOH D1031       9.585  33.852  61.735  1.00  0.00      D    O  
HETATM 3562  H1  HOH D1031       9.970  33.012  61.353  1.00  0.00      D    H  
HETATM 3563  H2  HOH D1031       8.664  33.992  61.371  1.00  0.00      D    H  
HETATM 3564  O   HOH D1032      32.127  36.951 114.963  1.00  0.00      D    O  
HETATM 3565  H1  HOH D1032      32.066  36.087 114.464  1.00  0.00      D    H  
HETATM 3566  H2  HOH D1032      32.509  36.785 115.873  1.00  0.00      D    H  
HETATM 3567  O   HOH D1033      21.751  21.342  12.952  1.00  0.00      D    O  
HETATM 3568  H1  HOH D1033      21.923  22.223  12.511  1.00  0.00      D    H  
HETATM 3569  H2  HOH D1033      22.199  20.616  12.431  1.00  0.00      D    H  
HETATM 3570  O   HOH D1034      20.929  10.337  22.855  1.00  0.00      D    O  
HETATM 3571  H1  HOH D1034      20.548  11.155  22.425  1.00  0.00      D    H  
HETATM 3572  H2  HOH D1034      21.151  10.535  23.810  1.00  0.00      D    H  
HETATM 3573  O   HOH D1035      15.742   9.433  40.449  1.00  0.00      D    O  
HETATM 3574  H1  HOH D1035      14.791   9.130  40.401  1.00  0.00      D    H  
HETATM 3575  H2  HOH D1035      16.305   8.862  39.851  1.00  0.00      D    H  
HETATM 3576  O   HOH D1036       9.582  24.174  47.570  1.00  0.00      D    O  
HETATM 3577  H1  HOH D1036      10.497  23.868  47.308  1.00  0.00      D    H  
HETATM 3578  H2  HOH D1036       8.947  23.402  47.526  1.00  0.00      D    H  
HETATM 3579  O   HOH D1037      37.878  10.107  13.668  1.00  0.00      D    O  
HETATM 3580  H1  HOH D1037      37.046  10.440  14.112  1.00  0.00      D    H  
HETATM 3581  H2  HOH D1037      37.642   9.386  13.016  1.00  0.00      D    H  
HETATM 3582  O   HOH D1038       3.481  29.054 102.603  1.00  0.00      D    O  
HETATM 3583  H1  HOH D1038       3.898  29.317 103.474  1.00  0.00      D    H  
HETATM 3584  H2  HOH D1038       3.387  28.059 102.566  1.00  0.00      D    H  
HETATM 3585  O   HOH D1039      42.087  31.126  46.356  1.00  0.00      D    O  
HETATM 3586  H1  HOH D1039      42.603  30.277  46.240  1.00  0.00      D    H  
HETATM 3587  H2  HOH D1039      41.115  30.949  46.206  1.00  0.00      D    H  
HETATM 3588  O   HOH D1040       0.831  21.833  27.453  1.00  0.00      D    O  
HETATM 3589  H1  HOH D1040       0.441  20.934  27.251  1.00  0.00      D    H  
HETATM 3590  H2  HOH D1040       1.087  21.875  28.419  1.00  0.00      D    H  
HETATM 3591  O   HOH D1041      19.927  30.075  42.950  1.00  0.00      D    O  
HETATM 3592  H1  HOH D1041      20.245  29.192  43.295  1.00  0.00      D    H  
HETATM 3593  H2  HOH D1041      20.195  30.175  41.992  1.00  0.00      D    H  
HETATM 3594  O   HOH D1042      37.141  34.163 118.042  1.00  0.00      D    O  
HETATM 3595  H1  HOH D1042      37.669  33.784 118.802  1.00  0.00      D    H  
HETATM 3596  H2  HOH D1042      36.193  33.852 118.107  1.00  0.00      D    H  
HETATM 3597  O   HOH D1043      47.661  37.527   6.881  1.00  0.00      D    O  
HETATM 3598  H1  HOH D1043      48.548  37.559   6.422  1.00  0.00      D    H  
HETATM 3599  H2  HOH D1043      47.191  38.402   6.762  1.00  0.00      D    H  
HETATM 3600  O   HOH D1044      31.069   6.054  12.461  1.00  0.00      D    O  
HETATM 3601  H1  HOH D1044      30.593   5.183  12.583  1.00  0.00      D    H  
HETATM 3602  H2  HOH D1044      30.425   6.807  12.596  1.00  0.00      D    H  
HETATM 3603  O   HOH D1045      22.236  14.728  33.915  1.00  0.00      D    O  
HETATM 3604  H1  HOH D1045      21.588  14.967  33.192  1.00  0.00      D    H  
HETATM 3605  H2  HOH D1045      23.111  14.470  33.507  1.00  0.00      D    H  
HETATM 3606  O   HOH D1046      11.677  11.265  18.304  1.00  0.00      D    O  
HETATM 3607  H1  HOH D1046      11.852  12.203  18.601  1.00  0.00      D    H  
HETATM 3608  H2  HOH D1046      11.402  11.265  17.342  1.00  0.00      D    H  
HETATM 3609  O   HOH D1047      16.912  33.814  52.856  1.00  0.00      D    O  
HETATM 3610  H1  HOH D1047      16.271  34.574  52.966  1.00  0.00      D    H  
HETATM 3611  H2  HOH D1047      16.915  33.257  53.686  1.00  0.00      D    H  
HETATM 3612  O   HOH D1048      48.477  19.064  38.267  1.00  0.00      D    O  
HETATM 3613  H1  HOH D1048      47.659  19.612  38.441  1.00  0.00      D    H  
HETATM 3614  H2  HOH D1048      48.281  18.389  37.556  1.00  0.00      D    H  
HETATM 3615  O   HOH D1049       4.273  23.194 116.482  1.00  0.00      D    O  
HETATM 3616  H1  HOH D1049       4.373  23.962 117.115  1.00  0.00      D    H  
HETATM 3617  H2  HOH D1049       3.649  22.518 116.873  1.00  0.00      D    H  
HETATM 3618  O   HOH D1050      28.252  16.066  46.783  1.00  0.00      D    O  
HETATM 3619  H1  HOH D1050      27.299  16.053  47.085  1.00  0.00      D    H  
HETATM 3620  H2  HOH D1050      28.733  15.276  47.163  1.00  0.00      D    H  
HETATM 3621  O   HOH D1051      14.664   1.577 101.805  1.00  0.00      D    O  
HETATM 3622  H1  HOH D1051      14.773   1.654 100.814  1.00  0.00      D    H  
HETATM 3623  H2  HOH D1051      13.890   2.136 102.100  1.00  0.00      D    H  
HETATM 3624  O   HOH D1052      12.318   5.316   9.105  1.00  0.00      D    O  
HETATM 3625  H1  HOH D1052      12.381   4.938   8.181  1.00  0.00      D    H  
HETATM 3626  H2  HOH D1052      13.193   5.195   9.574  1.00  0.00      D    H  
HETATM 3627  O   HOH D1053      31.513  17.861  97.221  1.00  0.00      D    O  
HETATM 3628  H1  HOH D1053      30.983  17.294  96.591  1.00  0.00      D    H  
HETATM 3629  H2  HOH D1053      31.017  17.952  98.085  1.00  0.00      D    H  
HETATM 3630  O   HOH D1054      38.935  30.383  58.334  1.00  0.00      D    O  
HETATM 3631  H1  HOH D1054      39.109  30.672  57.392  1.00  0.00      D    H  
HETATM 3632  H2  HOH D1054      39.792  30.397  58.850  1.00  0.00      D    H  
HETATM 3633  O   HOH D1055       7.472  40.866 101.748  1.00  0.00      D    O  
HETATM 3634  H1  HOH D1055       6.841  41.503 101.305  1.00  0.00      D    H  
HETATM 3635  H2  HOH D1055       7.412  40.972 102.740  1.00  0.00      D    H  
HETATM 3636  O   HOH D1056      39.550   8.396  93.442  1.00  0.00      D    O  
HETATM 3637  H1  HOH D1056      38.646   8.121  93.770  1.00  0.00      D    H  
HETATM 3638  H2  HOH D1056      39.575   8.333  92.444  1.00  0.00      D    H  
HETATM 3639  O   HOH D1057      35.304  29.753  10.449  1.00  0.00      D    O  
HETATM 3640  H1  HOH D1057      36.285  29.927  10.357  1.00  0.00      D    H  
HETATM 3641  H2  HOH D1057      34.958  29.345   9.604  1.00  0.00      D    H  
HETATM 3642  O   HOH D1058       9.896  33.140 103.806  1.00  0.00      D    O  
HETATM 3643  H1  HOH D1058      10.333  33.984 104.118  1.00  0.00      D    H  
HETATM 3644  H2  HOH D1058       9.867  32.482 104.559  1.00  0.00      D    H  
HETATM 3645  O   HOH D1059      13.860  20.388  19.648  1.00  0.00      D    O  
HETATM 3646  H1  HOH D1059      14.037  21.163  20.255  1.00  0.00      D    H  
HETATM 3647  H2  HOH D1059      13.419  20.714  18.812  1.00  0.00      D    H  
HETATM 3648  O   HOH D1060      16.222   9.628  23.065  1.00  0.00      D    O  
HETATM 3649  H1  HOH D1060      16.940   9.555  22.373  1.00  0.00      D    H  
HETATM 3650  H2  HOH D1060      16.572   9.304  23.944  1.00  0.00      D    H  
HETATM 3651  O   HOH D1061      46.907  37.598  60.015  1.00  0.00      D    O  
HETATM 3652  H1  HOH D1061      47.206  37.422  59.077  1.00  0.00      D    H  
HETATM 3653  H2  HOH D1061      47.639  38.060  60.516  1.00  0.00      D    H  
HETATM 3654  O   HOH D1062      22.024  33.742  27.188  1.00  0.00      D    O  
HETATM 3655  H1  HOH D1062      21.799  34.709  27.302  1.00  0.00      D    H  
HETATM 3656  H2  HOH D1062      22.286  33.570  26.239  1.00  0.00      D    H  
HETATM 3657  O   HOH D1063      48.771  36.853 117.736  1.00  0.00      D    O  
HETATM 3658  H1  HOH D1063      47.932  36.787 117.196  1.00  0.00      D    H  
HETATM 3659  H2  HOH D1063      48.545  36.811 118.709  1.00  0.00      D    H  
HETATM 3660  O   HOH D1064       4.657   1.281  69.239  1.00  0.00      D    O  
HETATM 3661  H1  HOH D1064       3.746   1.625  69.466  1.00  0.00      D    H  
HETATM 3662  H2  HOH D1064       4.738   1.178  68.248  1.00  0.00      D    H  
HETATM 3663  O   HOH D1065       8.296  37.755  53.595  1.00  0.00      D    O  
HETATM 3664  H1  HOH D1065       8.699  37.382  52.759  1.00  0.00      D    H  
HETATM 3665  H2  HOH D1065       8.199  38.747  53.504  1.00  0.00      D    H  
HETATM 3666  O   HOH D1066      38.092  36.669  46.513  1.00  0.00      D    O  
HETATM 3667  H1  HOH D1066      38.766  36.354  45.845  1.00  0.00      D    H  
HETATM 3668  H2  HOH D1066      38.535  36.789  47.402  1.00  0.00      D    H  
HETATM 3669  O   HOH D1067      17.754  31.777  26.627  1.00  0.00      D    O  
HETATM 3670  H1  HOH D1067      17.100  32.222  27.238  1.00  0.00      D    H  
HETATM 3671  H2  HOH D1067      18.559  31.495  27.149  1.00  0.00      D    H  
HETATM 3672  O   HOH D1068      38.111   7.714  50.831  1.00  0.00      D    O  
HETATM 3673  H1  HOH D1068      38.570   6.973  50.340  1.00  0.00      D    H  
HETATM 3674  H2  HOH D1068      37.925   8.467  50.200  1.00  0.00      D    H  
HETATM 3675  O   HOH D1069      37.292  30.325  60.876  1.00  0.00      D    O  
HETATM 3676  H1  HOH D1069      37.588  30.277  59.922  1.00  0.00      D    H  
HETATM 3677  H2  HOH D1069      36.315  30.119  60.934  1.00  0.00      D    H  
HETATM 3678  O   HOH D1070      46.416  21.528 105.607  1.00  0.00      D    O  
HETATM 3679  H1  HOH D1070      45.502  21.870 105.825  1.00  0.00      D    H  
HETATM 3680  H2  HOH D1070      46.804  22.067 104.860  1.00  0.00      D    H  
HETATM 3681  O   HOH D1071      19.226  21.012  98.632  1.00  0.00      D    O  
HETATM 3682  H1  HOH D1071      18.315  21.283  98.322  1.00  0.00      D    H  
HETATM 3683  H2  HOH D1071      19.687  21.800  99.041  1.00  0.00      D    H  
HETATM 3684  O   HOH D1072      25.576   3.910  64.633  1.00  0.00      D    O  
HETATM 3685  H1  HOH D1072      25.575   3.054  65.151  1.00  0.00      D    H  
HETATM 3686  H2  HOH D1072      24.638   4.247  64.546  1.00  0.00      D    H  
HETATM 3687  O   HOH D1073      36.464  22.462 105.855  1.00  0.00      D    O  
HETATM 3688  H1  HOH D1073      35.668  22.746 105.320  1.00  0.00      D    H  
HETATM 3689  H2  HOH D1073      36.777  23.226 106.419  1.00  0.00      D    H  
HETATM 3690  O   HOH D1074      27.737  18.883  79.352  1.00  0.00      D    O  
HETATM 3691  H1  HOH D1074      27.823  19.840  79.073  1.00  0.00      D    H  
HETATM 3692  H2  HOH D1074      26.916  18.772  79.913  1.00  0.00      D    H  
HETATM 3693  O   HOH D1075      26.763  28.135  22.246  1.00  0.00      D    O  
HETATM 3694  H1  HOH D1075      26.814  27.672  21.361  1.00  0.00      D    H  
HETATM 3695  H2  HOH D1075      26.489  27.479  22.950  1.00  0.00      D    H  
HETATM 3696  O   HOH D1076      35.986  21.553  45.905  1.00  0.00      D    O  
HETATM 3697  H1  HOH D1076      35.126  21.527  46.414  1.00  0.00      D    H  
HETATM 3698  H2  HOH D1076      36.617  20.874  46.280  1.00  0.00      D    H  
HETATM 3699  O   HOH D1077      41.432  41.628  83.549  1.00  0.00      D    O  
HETATM 3700  H1  HOH D1077      41.023  41.468  82.651  1.00  0.00      D    H  
HETATM 3701  H2  HOH D1077      40.794  41.338  84.263  1.00  0.00      D    H  
HETATM 3702  O   HOH D1078      27.233   3.580  73.528  1.00  0.00      D    O  
HETATM 3703  H1  HOH D1078      26.866   2.931  74.195  1.00  0.00      D    H  
HETATM 3704  H2  HOH D1078      27.672   4.339  74.009  1.00  0.00      D    H  
HETATM 3705  O   HOH D1079      24.328  39.130  38.815  1.00  0.00      D    O  
HETATM 3706  H1  HOH D1079      24.123  39.724  38.038  1.00  0.00      D    H  
HETATM 3707  H2  HOH D1079      25.131  38.572  38.606  1.00  0.00      D    H  
HETATM 3708  O   HOH D1080      22.317  30.887 108.415  1.00  0.00      D    O  
HETATM 3709  H1  HOH D1080      22.890  31.594 108.830  1.00  0.00      D    H  
HETATM 3710  H2  HOH D1080      22.085  31.154 107.479  1.00  0.00      D    H  
HETATM 3711  O   HOH D1081      19.731  22.059  18.395  1.00  0.00      D    O  
HETATM 3712  H1  HOH D1081      20.513  22.670  18.513  1.00  0.00      D    H  
HETATM 3713  H2  HOH D1081      20.050  21.111  18.369  1.00  0.00      D    H  
HETATM 3714  O   HOH D1082      31.903  17.936  65.615  1.00  0.00      D    O  
HETATM 3715  H1  HOH D1082      32.157  17.609  64.704  1.00  0.00      D    H  
HETATM 3716  H2  HOH D1082      32.705  17.920  66.211  1.00  0.00      D    H  
HETATM 3717  O   HOH D1083      19.888  10.759 111.082  1.00  0.00      D    O  
HETATM 3718  H1  HOH D1083      20.319   9.933 111.446  1.00  0.00      D    H  
HETATM 3719  H2  HOH D1083      20.006  11.511 111.731  1.00  0.00      D    H  
HETATM 3720  O   HOH D1084      19.667  22.874  36.327  1.00  0.00      D    O  
HETATM 3721  H1  HOH D1084      19.840  22.689  35.360  1.00  0.00      D    H  
HETATM 3722  H2  HOH D1084      20.192  23.676  36.612  1.00  0.00      D    H  
HETATM 3723  O   HOH D1085       7.407  28.564  12.526  1.00  0.00      D    O  
HETATM 3724  H1  HOH D1085       8.252  28.843  12.070  1.00  0.00      D    H  
HETATM 3725  H2  HOH D1085       6.633  28.705  11.909  1.00  0.00      D    H  
HETATM 3726  O   HOH D1086      46.053  38.265   3.409  1.00  0.00      D    O  
HETATM 3727  H1  HOH D1086      46.299  39.233   3.363  1.00  0.00      D    H  
HETATM 3728  H2  HOH D1086      46.849  37.733   3.698  1.00  0.00      D    H  
HETATM 3729  O   HOH D1087      39.023  16.184   5.766  1.00  0.00      D    O  
HETATM 3730  H1  HOH D1087      38.348  15.510   6.064  1.00  0.00      D    H  
HETATM 3731  H2  HOH D1087      38.843  16.439   4.816  1.00  0.00      D    H  
HETATM 3732  O   HOH D1088       2.373  29.731  11.381  1.00  0.00      D    O  
HETATM 3733  H1  HOH D1088       2.284  30.595  10.885  1.00  0.00      D    H  
HETATM 3734  H2  HOH D1088       2.326  29.904  12.364  1.00  0.00      D    H  
HETATM 3735  O   HOH D1089      47.950  19.599  85.033  1.00  0.00      D    O  
HETATM 3736  H1  HOH D1089      48.436  18.753  84.815  1.00  0.00      D    H  
HETATM 3737  H2  HOH D1089      47.026  19.381  85.349  1.00  0.00      D    H  
HETATM 3738  O   HOH D1090      48.057  40.860  76.881  1.00  0.00      D    O  
HETATM 3739  H1  HOH D1090      48.889  41.252  77.276  1.00  0.00      D    H  
HETATM 3740  H2  HOH D1090      47.298  41.500  77.001  1.00  0.00      D    H  
HETATM 3741  O   HOH D1091      32.322  14.091  53.675  1.00  0.00      D    O  
HETATM 3742  H1  HOH D1091      31.359  14.231  53.902  1.00  0.00      D    H  
HETATM 3743  H2  HOH D1091      32.657  13.268  54.133  1.00  0.00      D    H  
HETATM 3744  O   HOH D1092      44.719  18.279  85.345  1.00  0.00      D    O  
HETATM 3745  H1  HOH D1092      43.720  18.308  85.341  1.00  0.00      D    H  
HETATM 3746  H2  HOH D1092      45.051  18.335  86.287  1.00  0.00      D    H  
HETATM 3747  O   HOH D1093       5.199  28.491  16.017  1.00  0.00      D    O  
HETATM 3748  H1  HOH D1093       4.201  28.540  16.033  1.00  0.00      D    H  
HETATM 3749  H2  HOH D1093       5.574  29.396  15.815  1.00  0.00      D    H  
HETATM 3750  O   HOH D1094      13.907  32.374 102.562  1.00  0.00      D    O  
HETATM 3751  H1  HOH D1094      14.304  32.684 103.426  1.00  0.00      D    H  
HETATM 3752  H2  HOH D1094      14.636  32.064 101.951  1.00  0.00      D    H  
HETATM 3753  O   HOH D1095      30.203  37.045  12.344  1.00  0.00      D    O  
HETATM 3754  H1  HOH D1095      31.187  37.059  12.171  1.00  0.00      D    H  
HETATM 3755  H2  HOH D1095      29.717  36.845  11.494  1.00  0.00      D    H  
HETATM 3756  O   HOH D1096      46.000  38.400  24.500  1.00  0.00      D    O  
HETATM 3757  H1  HOH D1096      45.759  39.096  25.177  1.00  0.00      D    H  
HETATM 3758  H2  HOH D1096      46.448  38.836  23.720  1.00  0.00      D    H  
HETATM 3759  O   HOH D1097      45.855  30.793  42.118  1.00  0.00      D    O  
HETATM 3760  H1  HOH D1097      46.091  31.522  42.760  1.00  0.00      D    H  
HETATM 3761  H2  HOH D1097      45.029  30.325  42.435  1.00  0.00      D    H  
HETATM 3762  O   HOH D1098       5.770  23.973  68.726  1.00  0.00      D    O  
HETATM 3763  H1  HOH D1098       5.555  24.949  68.756  1.00  0.00      D    H  
HETATM 3764  H2  HOH D1098       5.678  23.640  67.788  1.00  0.00      D    H  
HETATM 3765  O   HOH D1099      23.022   1.366   7.607  1.00  0.00      D    O  
HETATM 3766  H1  HOH D1099      22.664   0.691   8.252  1.00  0.00      D    H  
HETATM 3767  H2  HOH D1099      23.555   0.902   6.900  1.00  0.00      D    H  
HETATM 3768  O   HOH D1100      17.100  26.477  71.424  1.00  0.00      D    O  
HETATM 3769  H1  HOH D1100      17.439  27.342  71.052  1.00  0.00      D    H  
HETATM 3770  H2  HOH D1100      16.943  26.576  72.406  1.00  0.00      D    H  
HETATM 3771  O   HOH D1101      47.601   4.711 117.321  1.00  0.00      D    O  
HETATM 3772  H1  HOH D1101      46.637   4.965 117.252  1.00  0.00      D    H  
HETATM 3773  H2  HOH D1101      47.723   3.772 116.999  1.00  0.00      D    H  
HETATM 3774  O   HOH D1102      33.898  25.857   8.424  1.00  0.00      D    O  
HETATM 3775  H1  HOH D1102      34.011  26.768   8.821  1.00  0.00      D    H  
HETATM 3776  H2  HOH D1102      33.400  25.930   7.560  1.00  0.00      D    H  
HETATM 3777  O   HOH D1103      33.605   6.827  13.084  1.00  0.00      D    O  
HETATM 3778  H1  HOH D1103      32.629   6.810  12.866  1.00  0.00      D    H  
HETATM 3779  H2  HOH D1103      33.991   7.709  12.813  1.00  0.00      D    H  
HETATM 3780  O   HOH D1104      12.120  40.451  81.673  1.00  0.00      D    O  
HETATM 3781  H1  HOH D1104      11.668  39.901  82.375  1.00  0.00      D    H  
HETATM 3782  H2  HOH D1104      12.320  41.360  82.039  1.00  0.00      D    H  
HETATM 3783  O   HOH D1105      16.410  14.318   3.898  1.00  0.00      D    O  
HETATM 3784  H1  HOH D1105      16.496  15.227   3.492  1.00  0.00      D    H  
HETATM 3785  H2  HOH D1105      17.252  13.801   3.740  1.00  0.00      D    H  
HETATM 3786  O   HOH D1106       4.776  18.803  54.674  1.00  0.00      D    O  
HETATM 3787  H1  HOH D1106       4.235  17.972  54.803  1.00  0.00      D    H  
HETATM 3788  H2  HOH D1106       5.427  18.897  55.427  1.00  0.00      D    H  
HETATM 3789  O   HOH D1107      13.136  34.974  95.860  1.00  0.00      D    O  
HETATM 3790  H1  HOH D1107      13.546  35.882  95.949  1.00  0.00      D    H  
HETATM 3791  H2  HOH D1107      12.449  34.847  96.575  1.00  0.00      D    H  
HETATM 3792  O   HOH D1108      43.859  10.681  12.404  1.00  0.00      D    O  
HETATM 3793  H1  HOH D1108      44.221  10.674  11.472  1.00  0.00      D    H  
HETATM 3794  H2  HOH D1108      42.888  10.918  12.383  1.00  0.00      D    H  
HETATM 3795  O   HOH D1109      30.418  18.024  53.514  1.00  0.00      D    O  
HETATM 3796  H1  HOH D1109      31.345  18.146  53.161  1.00  0.00      D    H  
HETATM 3797  H2  HOH D1109      30.242  18.698  54.232  1.00  0.00      D    H  
HETATM 3798  O   HOH D1110      44.930  10.583  74.001  1.00  0.00      D    O  
HETATM 3799  H1  HOH D1110      44.754  11.287  73.312  1.00  0.00      D    H  
HETATM 3800  H2  HOH D1110      45.164   9.724  73.546  1.00  0.00      D    H  
HETATM 3801  O   HOH D1111      25.089  22.966  28.609  1.00  0.00      D    O  
HETATM 3802  H1  HOH D1111      25.804  23.281  29.233  1.00  0.00      D    H  
HETATM 3803  H2  HOH D1111      25.467  22.876  27.688  1.00  0.00      D    H  
HETATM 3804  O   HOH D1112      46.179   0.406  22.098  1.00  0.00      D    O  
HETATM 3805  H1  HOH D1112      46.429   0.422  23.066  1.00  0.00      D    H  
HETATM 3806  H2  HOH D1112      45.222   0.678  21.996  1.00  0.00      D    H  
HETATM 3807  O   HOH D1113      -0.136  39.536 113.372  1.00  0.00      D    O  
HETATM 3808  H1  HOH D1113       0.850  39.396 113.464  1.00  0.00      D    H  
HETATM 3809  H2  HOH D1113      -0.596  38.649 113.336  1.00  0.00      D    H  
HETATM 3810  O   HOH D1114      40.969  15.987 111.467  1.00  0.00      D    O  
HETATM 3811  H1  HOH D1114      41.740  15.372 111.302  1.00  0.00      D    H  
HETATM 3812  H2  HOH D1114      41.270  16.935 111.358  1.00  0.00      D    H  
HETATM 3813  O   HOH D1115       2.152   8.544  73.585  1.00  0.00      D    O  
HETATM 3814  H1  HOH D1115       1.438   8.765  72.921  1.00  0.00      D    H  
HETATM 3815  H2  HOH D1115       1.875   8.864  74.491  1.00  0.00      D    H  
HETATM 3816  O   HOH D1116      14.212  11.278   9.603  1.00  0.00      D    O  
HETATM 3817  H1  HOH D1116      15.096  11.478  10.027  1.00  0.00      D    H  
HETATM 3818  H2  HOH D1116      13.493  11.787  10.076  1.00  0.00      D    H  
HETATM 3819  O   HOH D1117      15.514  20.879  15.876  1.00  0.00      D    O  
HETATM 3820  H1  HOH D1117      14.749  20.387  16.293  1.00  0.00      D    H  
HETATM 3821  H2  HOH D1117      16.269  20.245  15.713  1.00  0.00      D    H  
HETATM 3822  O   HOH D1118       5.371  41.817  47.797  1.00  0.00      D    O  
HETATM 3823  H1  HOH D1118       5.358  42.803  47.965  1.00  0.00      D    H  
HETATM 3824  H2  HOH D1118       6.291  41.463  47.963  1.00  0.00      D    H  
HETATM 3825  O   HOH D1119      39.252  38.525  10.569  1.00  0.00      D    O  
HETATM 3826  H1  HOH D1119      38.346  38.906  10.385  1.00  0.00      D    H  
HETATM 3827  H2  HOH D1119      39.681  38.254   9.708  1.00  0.00      D    H  
HETATM 3828  O   HOH D1120      41.121  37.421  18.984  1.00  0.00      D    O  
HETATM 3829  H1  HOH D1120      40.448  36.794  18.590  1.00  0.00      D    H  
HETATM 3830  H2  HOH D1120      41.320  37.148  19.925  1.00  0.00      D    H  
HETATM 3831  O   HOH D1121       4.422  12.208 111.832  1.00  0.00      D    O  
HETATM 3832  H1  HOH D1121       4.053  11.363 112.219  1.00  0.00      D    H  
HETATM 3833  H2  HOH D1121       4.766  12.031 110.910  1.00  0.00      D    H  
HETATM 3834  O   HOH D1122       8.252   9.613 116.404  1.00  0.00      D    O  
HETATM 3835  H1  HOH D1122       8.224  10.444 116.960  1.00  0.00      D    H  
HETATM 3836  H2  HOH D1122       8.503   9.848 115.465  1.00  0.00      D    H  
HETATM 3837  O   HOH D1123      45.678  37.867  93.364  1.00  0.00      D    O  
HETATM 3838  H1  HOH D1123      46.561  37.403  93.296  1.00  0.00      D    H  
HETATM 3839  H2  HOH D1123      45.152  37.475  94.119  1.00  0.00      D    H  
HETATM 3840  O   HOH D1124      41.063   1.874  79.881  1.00  0.00      D    O  
HETATM 3841  H1  HOH D1124      40.219   1.348  79.980  1.00  0.00      D    H  
HETATM 3842  H2  HOH D1124      40.845   2.848  79.821  1.00  0.00      D    H  
HETATM 3843  O   HOH D1125      15.033  18.532  42.393  1.00  0.00      D    O  
HETATM 3844  H1  HOH D1125      14.594  17.679  42.675  1.00  0.00      D    H  
HETATM 3845  H2  HOH D1125      14.583  19.303  42.843  1.00  0.00      D    H  
HETATM 3846  O   HOH D1126      10.197   5.266   6.133  1.00  0.00      D    O  
HETATM 3847  H1  HOH D1126      10.284   4.293   5.921  1.00  0.00      D    H  
HETATM 3848  H2  HOH D1126      11.051   5.734   5.907  1.00  0.00      D    H  
HETATM 3849  O   HOH D1127      44.647  30.719  90.576  1.00  0.00      D    O  
HETATM 3850  H1  HOH D1127      44.705  30.796  89.581  1.00  0.00      D    H  
HETATM 3851  H2  HOH D1127      44.286  29.818  90.820  1.00  0.00      D    H  
HETATM 3852  O   HOH D1128       0.252  11.620   7.320  1.00  0.00      D    O  
HETATM 3853  H1  HOH D1128       0.490  10.880   6.691  1.00  0.00      D    H  
HETATM 3854  H2  HOH D1128       1.041  11.836   7.895  1.00  0.00      D    H  
HETATM 3855  O   HOH D1129      15.862  14.627  46.467  1.00  0.00      D    O  
HETATM 3856  H1  HOH D1129      16.164  13.704  46.227  1.00  0.00      D    H  
HETATM 3857  H2  HOH D1129      16.396  15.297  45.953  1.00  0.00      D    H  
HETATM 3858  O   HOH D1130      38.408  39.341  97.551  1.00  0.00      D    O  
HETATM 3859  H1  HOH D1130      39.181  39.838  97.157  1.00  0.00      D    H  
HETATM 3860  H2  HOH D1130      37.637  39.966  97.671  1.00  0.00      D    H  
HETATM 3861  O   HOH D1131      15.986  12.910  30.632  1.00  0.00      D    O  
HETATM 3862  H1  HOH D1131      15.084  13.313  30.791  1.00  0.00      D    H  
HETATM 3863  H2  HOH D1131      16.166  12.875  29.648  1.00  0.00      D    H  
HETATM 3864  O   HOH D1132       2.737  39.801  27.065  1.00  0.00      D    O  
HETATM 3865  H1  HOH D1132       3.425  39.481  27.717  1.00  0.00      D    H  
HETATM 3866  H2  HOH D1132       3.178  40.360  26.363  1.00  0.00      D    H  
HETATM 3867  O   HOH D1133      16.924  28.204  87.676  1.00  0.00      D    O  
HETATM 3868  H1  HOH D1133      17.475  28.052  88.496  1.00  0.00      D    H  
HETATM 3869  H2  HOH D1133      15.956  28.243  87.927  1.00  0.00      D    H  
HETATM 3870  O   HOH D1134       1.452  40.872  77.522  1.00  0.00      D    O  
HETATM 3871  H1  HOH D1134       1.362  39.876  77.524  1.00  0.00      D    H  
HETATM 3872  H2  HOH D1134       1.663  41.185  76.595  1.00  0.00      D    H  
HETATM 3873  O   HOH D1135      10.632  17.334  63.449  1.00  0.00      D    O  
HETATM 3874  H1  HOH D1135      10.820  16.430  63.832  1.00  0.00      D    H  
HETATM 3875  H2  HOH D1135      11.033  18.035  64.039  1.00  0.00      D    H  
HETATM 3876  O   HOH D1136      31.402   1.098  12.574  1.00  0.00      D    O  
HETATM 3877  H1  HOH D1136      31.689   1.495  11.702  1.00  0.00      D    H  
HETATM 3878  H2  HOH D1136      32.206   0.786  13.080  1.00  0.00      D    H  
HETATM 3879  O   HOH D1137      18.504   7.159  25.895  1.00  0.00      D    O  
HETATM 3880  H1  HOH D1137      18.386   8.137  26.063  1.00  0.00      D    H  
HETATM 3881  H2  HOH D1137      19.463   6.971  25.681  1.00  0.00      D    H  
HETATM 3882  O   HOH D1138       8.538  18.323  90.260  1.00  0.00      D    O  
HETATM 3883  H1  HOH D1138       8.983  17.542  90.699  1.00  0.00      D    H  
HETATM 3884  H2  HOH D1138       8.561  18.206  89.267  1.00  0.00      D    H  
HETATM 3885  O   HOH D1139       0.706  22.169  82.123  1.00  0.00      D    O  
HETATM 3886  H1  HOH D1139      -0.062  22.054  81.492  1.00  0.00      D    H  
HETATM 3887  H2  HOH D1139       1.135  23.059  81.968  1.00  0.00      D    H  
HETATM 3888  O   HOH D1140       9.408  22.455  28.981  1.00  0.00      D    O  
HETATM 3889  H1  HOH D1140       9.403  21.559  29.425  1.00  0.00      D    H  
HETATM 3890  H2  HOH D1140       8.811  22.434  28.179  1.00  0.00      D    H  
HETATM 3891  O   HOH D1141      29.163  10.622   6.888  1.00  0.00      D    O  
HETATM 3892  H1  HOH D1141      28.899   9.673   6.715  1.00  0.00      D    H  
HETATM 3893  H2  HOH D1141      29.982  10.641   7.461  1.00  0.00      D    H  
HETATM 3894  O   HOH D1142       8.128  28.582  56.274  1.00  0.00      D    O  
HETATM 3895  H1  HOH D1142       8.499  28.945  57.129  1.00  0.00      D    H  
HETATM 3896  H2  HOH D1142       7.958  29.336  55.639  1.00  0.00      D    H  
HETATM 3897  O   HOH D1143      35.290  24.665  11.623  1.00  0.00      D    O  
HETATM 3898  H1  HOH D1143      34.488  25.243  11.772  1.00  0.00      D    H  
HETATM 3899  H2  HOH D1143      34.994  23.751  11.346  1.00  0.00      D    H  
HETATM 3900  O   HOH D1144      34.976  18.842  32.284  1.00  0.00      D    O  
HETATM 3901  H1  HOH D1144      34.033  18.543  32.139  1.00  0.00      D    H  
HETATM 3902  H2  HOH D1144      35.596  18.070  32.142  1.00  0.00      D    H  
HETATM 3903  O   HOH D1145      13.401  14.681   7.996  1.00  0.00      D    O  
HETATM 3904  H1  HOH D1145      14.293  14.615   8.442  1.00  0.00      D    H  
HETATM 3905  H2  HOH D1145      13.471  15.275   7.195  1.00  0.00      D    H  
HETATM 3906  O   HOH D1146      13.806  10.614  61.269  1.00  0.00      D    O  
HETATM 3907  H1  HOH D1146      13.862   9.869  61.933  1.00  0.00      D    H  
HETATM 3908  H2  HOH D1146      12.889  11.011  61.288  1.00  0.00      D    H  
HETATM 3909  O   HOH D1147      20.157  11.840  90.835  1.00  0.00      D    O  
HETATM 3910  H1  HOH D1147      19.254  11.431  90.699  1.00  0.00      D    H  
HETATM 3911  H2  HOH D1147      20.130  12.450  91.627  1.00  0.00      D    H  
HETATM 3912  O   HOH D1148      21.422  21.787  34.311  1.00  0.00      D    O  
HETATM 3913  H1  HOH D1148      21.846  22.606  33.924  1.00  0.00      D    H  
HETATM 3914  H2  HOH D1148      20.965  21.273  33.584  1.00  0.00      D    H  
HETATM 3915  O   HOH D1149      42.239  30.878 103.389  1.00  0.00      D    O  
HETATM 3916  H1  HOH D1149      42.013  31.840 103.542  1.00  0.00      D    H  
HETATM 3917  H2  HOH D1149      41.396  30.345 103.318  1.00  0.00      D    H  
HETATM 3918  O   HOH D1150      48.939  21.371 106.121  1.00  0.00      D    O  
HETATM 3919  H1  HOH D1150      47.955  21.396 106.294  1.00  0.00      D    H  
HETATM 3920  H2  HOH D1150      49.203  20.452 105.829  1.00  0.00      D    H  
HETATM 3921  O   HOH D1151       8.880   1.690  30.984  1.00  0.00      D    O  
HETATM 3922  H1  HOH D1151       9.351   2.380  30.435  1.00  0.00      D    H  
HETATM 3923  H2  HOH D1151       8.306   2.141  31.668  1.00  0.00      D    H  
HETATM 3924  O   HOH D1152      46.712  10.757   7.941  1.00  0.00      D    O  
HETATM 3925  H1  HOH D1152      47.560  11.200   7.651  1.00  0.00      D    H  
HETATM 3926  H2  HOH D1152      46.717   9.801   7.647  1.00  0.00      D    H  
HETATM 3927  O   HOH D1153      39.862  11.237   3.260  1.00  0.00      D    O  
HETATM 3928  H1  HOH D1153      39.244  11.016   2.506  1.00  0.00      D    H  
HETATM 3929  H2  HOH D1153      39.478  10.893   4.117  1.00  0.00      D    H  
HETATM 3930  O   HOH D1154      46.935  23.395  81.182  1.00  0.00      D    O  
HETATM 3931  H1  HOH D1154      46.640  24.182  81.724  1.00  0.00      D    H  
HETATM 3932  H2  HOH D1154      46.607  22.553  81.610  1.00  0.00      D    H  
HETATM 3933  O   HOH D1155      46.391  32.767  91.462  1.00  0.00      D    O  
HETATM 3934  H1  HOH D1155      45.988  33.385  92.137  1.00  0.00      D    H  
HETATM 3935  H2  HOH D1155      45.663  32.271  90.988  1.00  0.00      D    H  
HETATM 3936  O   HOH D1156      40.280  31.545  37.052  1.00  0.00      D    O  
HETATM 3937  H1  HOH D1156      40.925  32.283  37.251  1.00  0.00      D    H  
HETATM 3938  H2  HOH D1156      39.578  31.516  37.764  1.00  0.00      D    H  
HETATM 3939  O   HOH D1157      49.251   9.227  18.608  1.00  0.00      D    O  
HETATM 3940  H1  HOH D1157      49.704   9.384  19.485  1.00  0.00      D    H  
HETATM 3941  H2  HOH D1157      48.419   9.779  18.559  1.00  0.00      D    H  
HETATM 3942  O   HOH D1158      25.299  23.388  11.790  1.00  0.00      D    O  
HETATM 3943  H1  HOH D1158      24.758  24.017  12.349  1.00  0.00      D    H  
HETATM 3944  H2  HOH D1158      25.597  23.855  10.958  1.00  0.00      D    H  
HETATM 3945  O   HOH D1159      33.169  20.022 114.593  1.00  0.00      D    O  
HETATM 3946  H1  HOH D1159      32.260  20.382 114.804  1.00  0.00      D    H  
HETATM 3947  H2  HOH D1159      33.635  19.775 115.442  1.00  0.00      D    H  
HETATM 3948  O   HOH D1160      35.974  39.958 102.744  1.00  0.00      D    O  
HETATM 3949  H1  HOH D1160      36.141  39.085 103.203  1.00  0.00      D    H  
HETATM 3950  H2  HOH D1160      36.575  40.037 101.949  1.00  0.00      D    H  
HETATM 3951  O   HOH D1161      21.830  14.712   3.633  1.00  0.00      D    O  
HETATM 3952  H1  HOH D1161      22.237  15.606   3.819  1.00  0.00      D    H  
HETATM 3953  H2  HOH D1161      22.447  13.992   3.952  1.00  0.00      D    H  
HETATM 3954  O   HOH D1162      43.102  10.980  88.097  1.00  0.00      D    O  
HETATM 3955  H1  HOH D1162      42.974  11.185  89.067  1.00  0.00      D    H  
HETATM 3956  H2  HOH D1162      42.311  11.307  87.580  1.00  0.00      D    H  
HETATM 3957  O   HOH D1163      35.031  30.692 101.769  1.00  0.00      D    O  
HETATM 3958  H1  HOH D1163      35.362  31.295 101.043  1.00  0.00      D    H  
HETATM 3959  H2  HOH D1163      35.791  30.444 102.369  1.00  0.00      D    H  
HETATM 3960  O   HOH D1164      11.074  33.627  81.510  1.00  0.00      D    O  
HETATM 3961  H1  HOH D1164      11.392  33.352  82.418  1.00  0.00      D    H  
HETATM 3962  H2  HOH D1164      11.614  33.158  80.812  1.00  0.00      D    H  
HETATM 3963  O   HOH D1165       4.332  40.570  93.313  1.00  0.00      D    O  
HETATM 3964  H1  HOH D1165       4.087  41.314  92.692  1.00  0.00      D    H  
HETATM 3965  H2  HOH D1165       3.770  40.626  94.139  1.00  0.00      D    H  
HETATM 3966  O   HOH D1166      23.691  15.645  26.051  1.00  0.00      D    O  
HETATM 3967  H1  HOH D1166      23.004  15.207  26.631  1.00  0.00      D    H  
HETATM 3968  H2  HOH D1166      24.167  14.949  25.514  1.00  0.00      D    H  
HETATM 3969  O   HOH D1167      12.768   1.446 112.532  1.00  0.00      D    O  
HETATM 3970  H1  HOH D1167      13.287   1.689 111.712  1.00  0.00      D    H  
HETATM 3971  H2  HOH D1167      12.394   2.275 112.947  1.00  0.00      D    H  
HETATM 3972  O   HOH D1168      39.850  30.097  98.892  1.00  0.00      D    O  
HETATM 3973  H1  HOH D1168      40.131  30.842  98.288  1.00  0.00      D    H  
HETATM 3974  H2  HOH D1168      40.634  29.504  99.078  1.00  0.00      D    H  
HETATM 3975  O   HOH D1169      37.453  41.694 114.975  1.00  0.00      D    O  
HETATM 3976  H1  HOH D1169      37.826  42.020 115.843  1.00  0.00      D    H  
HETATM 3977  H2  HOH D1169      37.968  42.098 114.218  1.00  0.00      D    H  
HETATM 3978  O   HOH D1170      35.521  40.802  93.284  1.00  0.00      D    O  
HETATM 3979  H1  HOH D1170      35.722  40.996  92.324  1.00  0.00      D    H  
HETATM 3980  H2  HOH D1170      35.586  39.817  93.446  1.00  0.00      D    H  
HETATM 3981  O   HOH D1171      45.800   1.127  81.029  1.00  0.00      D    O  
HETATM 3982  H1  HOH D1171      46.118   1.863  80.432  1.00  0.00      D    H  
HETATM 3983  H2  HOH D1171      45.986   0.244  80.598  1.00  0.00      D    H  
HETATM 3984  O   HOH D1172      25.970  25.308  15.329  1.00  0.00      D    O  
HETATM 3985  H1  HOH D1172      26.289  26.119  14.838  1.00  0.00      D    H  
HETATM 3986  H2  HOH D1172      26.091  24.500  14.752  1.00  0.00      D    H  
HETATM 3987  O   HOH D1173      16.884  24.027  88.560  1.00  0.00      D    O  
HETATM 3988  H1  HOH D1173      17.097  23.054  88.466  1.00  0.00      D    H  
HETATM 3989  H2  HOH D1173      16.246  24.300  87.840  1.00  0.00      D    H  
HETATM 3990  O   HOH D1174      38.966  27.475  28.234  1.00  0.00      D    O  
HETATM 3991  H1  HOH D1174      38.732  27.719  29.175  1.00  0.00      D    H  
HETATM 3992  H2  HOH D1174      39.373  26.562  28.218  1.00  0.00      D    H  
HETATM 3993  O   HOH D1175      26.514  27.947 113.977  1.00  0.00      D    O  
HETATM 3994  H1  HOH D1175      26.200  27.000 113.914  1.00  0.00      D    H  
HETATM 3995  H2  HOH D1175      25.735  28.564 113.866  1.00  0.00      D    H  
HETATM 3996  O   HOH D1176      24.547   1.935 117.937  1.00  0.00      D    O  
HETATM 3997  H1  HOH D1176      24.681   2.925 117.910  1.00  0.00      D    H  
HETATM 3998  H2  HOH D1176      23.589   1.722 117.739  1.00  0.00      D    H  
HETATM 3999  O   HOH D1177      12.331   8.004  56.248  1.00  0.00      D    O  
HETATM 4000  H1  HOH D1177      11.954   7.680  55.381  1.00  0.00      D    H  
HETATM 4001  H2  HOH D1177      13.252   7.634  56.370  1.00  0.00      D    H  
HETATM 4002  O   HOH D1178      33.742  33.837  31.143  1.00  0.00      D    O  
HETATM 4003  H1  HOH D1178      33.970  34.688  31.616  1.00  0.00      D    H  
HETATM 4004  H2  HOH D1178      33.864  33.960  30.159  1.00  0.00      D    H  
HETATM 4005  O   HOH D1179      11.268  28.246  13.353  1.00  0.00      D    O  
HETATM 4006  H1  HOH D1179      12.119  28.211  12.829  1.00  0.00      D    H  
HETATM 4007  H2  HOH D1179      11.351  28.929  14.079  1.00  0.00      D    H  
HETATM 4008  O   HOH D1180      17.871  22.345  14.006  1.00  0.00      D    O  
HETATM 4009  H1  HOH D1180      16.943  22.700  13.894  1.00  0.00      D    H  
HETATM 4010  H2  HOH D1180      17.956  21.475  13.521  1.00  0.00      D    H  
HETATM 4011  O   HOH D1181      38.036  36.608  67.340  1.00  0.00      D    O  
HETATM 4012  H1  HOH D1181      37.048  36.454  67.317  1.00  0.00      D    H  
HETATM 4013  H2  HOH D1181      38.219  37.591  67.343  1.00  0.00      D    H  
HETATM 4014  O   HOH D1182      44.328  10.966  76.553  1.00  0.00      D    O  
HETATM 4015  H1  HOH D1182      44.503  10.613  75.634  1.00  0.00      D    H  
HETATM 4016  H2  HOH D1182      45.168  11.363  76.923  1.00  0.00      D    H  
HETATM 4017  O   HOH D1183      32.005  17.674 111.065  1.00  0.00      D    O  
HETATM 4018  H1  HOH D1183      32.145  16.899 110.448  1.00  0.00      D    H  
HETATM 4019  H2  HOH D1183      31.095  17.614 111.474  1.00  0.00      D    H  
HETATM 4020  O   HOH D1184      24.084  10.827  80.152  1.00  0.00      D    O  
HETATM 4021  H1  HOH D1184      24.463  11.261  79.335  1.00  0.00      D    H  
HETATM 4022  H2  HOH D1184      23.097  10.984  80.185  1.00  0.00      D    H  
HETATM 4023  O   HOH D1185      29.429  18.014  81.770  1.00  0.00      D    O  
HETATM 4024  H1  HOH D1185      29.488  17.025  81.902  1.00  0.00      D    H  
HETATM 4025  H2  HOH D1185      28.658  18.226  81.171  1.00  0.00      D    H  
HETATM 4026  O   HOH D1186      48.105  11.752  34.231  1.00  0.00      D    O  
HETATM 4027  H1  HOH D1186      47.277  12.024  34.722  1.00  0.00      D    H  
HETATM 4028  H2  HOH D1186      48.005  11.974  33.261  1.00  0.00      D    H  
HETATM 4029  O   HOH D1187       0.266  32.132 113.724  1.00  0.00      D    O  
HETATM 4030  H1  HOH D1187      -0.415  31.569 114.194  1.00  0.00      D    H  
HETATM 4031  H2  HOH D1187       1.158  32.007 114.157  1.00  0.00      D    H  
HETATM 4032  O   HOH D1188      38.796  16.551  69.266  1.00  0.00      D    O  
HETATM 4033  H1  HOH D1188      39.584  17.024  69.663  1.00  0.00      D    H  
HETATM 4034  H2  HOH D1188      38.950  16.411  68.288  1.00  0.00      D    H  
HETATM 4035  O   HOH D1189      27.055  33.214  78.822  1.00  0.00      D    O  
HETATM 4036  H1  HOH D1189      27.369  33.793  78.070  1.00  0.00      D    H  
HETATM 4037  H2  HOH D1189      26.424  32.523  78.469  1.00  0.00      D    H  
HETATM 4038  O   HOH D1190      21.466  37.080  50.715  1.00  0.00      D    O  
HETATM 4039  H1  HOH D1190      20.814  36.383  50.416  1.00  0.00      D    H  
HETATM 4040  H2  HOH D1190      22.257  36.637  51.137  1.00  0.00      D    H  
HETATM 4041  O   HOH D1191      43.129  29.512 115.773  1.00  0.00      D    O  
HETATM 4042  H1  HOH D1191      43.445  29.008 116.577  1.00  0.00      D    H  
HETATM 4043  H2  HOH D1191      43.663  30.352 115.676  1.00  0.00      D    H  
HETATM 4044  O   HOH D1192      38.256  18.898  97.458  1.00  0.00      D    O  
HETATM 4045  H1  HOH D1192      39.133  18.587  97.094  1.00  0.00      D    H  
HETATM 4046  H2  HOH D1192      38.379  19.775  97.922  1.00  0.00      D    H  
HETATM 4047  O   HOH D1193       0.299  29.810  82.344  1.00  0.00      D    O  
HETATM 4048  H1  HOH D1193       0.771  29.541  83.184  1.00  0.00      D    H  
HETATM 4049  H2  HOH D1193      -0.400  29.131  82.123  1.00  0.00      D    H  
HETATM 4050  O   HOH D1194       7.674  18.793  50.600  1.00  0.00      D    O  
HETATM 4051  H1  HOH D1194       7.953  19.711  50.319  1.00  0.00      D    H  
HETATM 4052  H2  HOH D1194       6.846  18.851  51.156  1.00  0.00      D    H  
HETATM 4053  O   HOH D1195      20.273   3.800  86.507  1.00  0.00      D    O  
HETATM 4054  H1  HOH D1195      20.300   4.234  85.607  1.00  0.00      D    H  
HETATM 4055  H2  HOH D1195      19.325   3.594  86.749  1.00  0.00      D    H  
HETATM 4056  O   HOH D1196      10.111  19.827  25.132  1.00  0.00      D    O  
HETATM 4057  H1  HOH D1196      10.894  19.976  25.736  1.00  0.00      D    H  
HETATM 4058  H2  HOH D1196       9.412  20.518  25.316  1.00  0.00      D    H  
HETATM 4059  O   HOH D1197       0.130  11.869 104.050  1.00  0.00      D    O  
HETATM 4060  H1  HOH D1197      -0.070  11.243 103.296  1.00  0.00      D    H  
HETATM 4061  H2  HOH D1197       0.859  11.485 104.617  1.00  0.00      D    H  
HETATM 4062  O   HOH D1198      22.347  14.221  17.583  1.00  0.00      D    O  
HETATM 4063  H1  HOH D1198      21.574  14.822  17.786  1.00  0.00      D    H  
HETATM 4064  H2  HOH D1198      22.942  14.161  18.384  1.00  0.00      D    H  
HETATM 4065  O   HOH D1199      16.774  39.452   4.271  1.00  0.00      D    O  
HETATM 4066  H1  HOH D1199      16.132  38.905   4.809  1.00  0.00      D    H  
HETATM 4067  H2  HOH D1199      16.275  40.171   3.787  1.00  0.00      D    H  
HETATM 4068  O   HOH D1200      20.593  17.174  69.746  1.00  0.00      D    O  
HETATM 4069  H1  HOH D1200      21.127  17.292  68.909  1.00  0.00      D    H  
HETATM 4070  H2  HOH D1200      19.835  17.825  69.752  1.00  0.00      D    H  
HETATM 4071  O   HOH D1201      36.251   8.102  53.127  1.00  0.00      D    O  
HETATM 4072  H1  HOH D1201      36.152   7.320  53.741  1.00  0.00      D    H  
HETATM 4073  H2  HOH D1201      36.941   7.896  52.433  1.00  0.00      D    H  
HETATM 4074  O   HOH D1202       0.920  24.020  36.971  1.00  0.00      D    O  
HETATM 4075  H1  HOH D1202       0.367  24.455  37.682  1.00  0.00      D    H  
HETATM 4076  H2  HOH D1202       0.390  23.965  36.124  1.00  0.00      D    H  
HETATM 4077  O   HOH D1203      22.217  19.591  43.087  1.00  0.00      D    O  
HETATM 4078  H1  HOH D1203      22.025  20.032  43.964  1.00  0.00      D    H  
HETATM 4079  H2  HOH D1203      21.754  20.091  42.354  1.00  0.00      D    H  
HETATM 4080  O   HOH D1204      43.615  41.532  69.155  1.00  0.00      D    O  
HETATM 4081  H1  HOH D1204      44.201  40.838  68.737  1.00  0.00      D    H  
HETATM 4082  H2  HOH D1204      43.662  42.375  68.619  1.00  0.00      D    H  
HETATM 4083  O   HOH D1205      41.334  21.093  63.216  1.00  0.00      D    O  
HETATM 4084  H1  HOH D1205      41.762  21.992  63.308  1.00  0.00      D    H  
HETATM 4085  H2  HOH D1205      41.671  20.489  63.938  1.00  0.00      D    H  
HETATM 4086  O   HOH D1206      20.379  40.299  66.783  1.00  0.00      D    O  
HETATM 4087  H1  HOH D1206      20.748  39.373  66.703  1.00  0.00      D    H  
HETATM 4088  H2  HOH D1206      19.384  40.270  66.694  1.00  0.00      D    H  
HETATM 4089  O   HOH D1207      26.403  15.931 103.228  1.00  0.00      D    O  
HETATM 4090  H1  HOH D1207      27.161  16.437 103.640  1.00  0.00      D    H  
HETATM 4091  H2  HOH D1207      26.205  15.121 103.779  1.00  0.00      D    H  
HETATM 4092  O   HOH D1208      15.980  26.468  96.351  1.00  0.00      D    O  
HETATM 4093  H1  HOH D1208      15.338  26.575  97.110  1.00  0.00      D    H  
HETATM 4094  H2  HOH D1208      15.488  26.546  95.484  1.00  0.00      D    H  
HETATM 4095  O   HOH D1209       8.472  25.544  36.735  1.00  0.00      D    O  
HETATM 4096  H1  HOH D1209       7.869  25.567  35.937  1.00  0.00      D    H  
HETATM 4097  H2  HOH D1209       9.120  24.789  36.641  1.00  0.00      D    H  
HETATM 4098  O   HOH D1210      39.181  28.833  38.511  1.00  0.00      D    O  
HETATM 4099  H1  HOH D1210      39.987  29.242  38.084  1.00  0.00      D    H  
HETATM 4100  H2  HOH D1210      38.379  28.995  37.935  1.00  0.00      D    H  
HETATM 4101  O   HOH D1211       8.586   2.519 110.962  1.00  0.00      D    O  
HETATM 4102  H1  HOH D1211       9.058   2.758 110.114  1.00  0.00      D    H  
HETATM 4103  H2  HOH D1211       7.600   2.638 110.840  1.00  0.00      D    H  
HETATM 4104  O   HOH D1212      25.906   5.962  49.848  1.00  0.00      D    O  
HETATM 4105  H1  HOH D1212      25.124   6.059  50.465  1.00  0.00      D    H  
HETATM 4106  H2  HOH D1212      25.586   5.655  48.951  1.00  0.00      D    H  
HETATM 4107  O   HOH D1213      23.461  38.332  69.380  1.00  0.00      D    O  
HETATM 4108  H1  HOH D1213      23.134  39.044  70.001  1.00  0.00      D    H  
HETATM 4109  H2  HOH D1213      24.359  38.013  69.682  1.00  0.00      D    H  
HETATM 4110  O   HOH D1214      48.295  42.168  21.689  1.00  0.00      D    O  
HETATM 4111  H1  HOH D1214      48.903  41.495  22.109  1.00  0.00      D    H  
HETATM 4112  H2  HOH D1214      48.455  43.065  22.100  1.00  0.00      D    H  
HETATM 4113  O   HOH D1215      47.804   5.760 109.518  1.00  0.00      D    O  
HETATM 4114  H1  HOH D1215      48.608   6.045 110.040  1.00  0.00      D    H  
HETATM 4115  H2  HOH D1215      47.024   6.333 109.769  1.00  0.00      D    H  
HETATM 4116  O   HOH D1216      14.888  38.394  82.564  1.00  0.00      D    O  
HETATM 4117  H1  HOH D1216      14.429  39.013  83.200  1.00  0.00      D    H  
HETATM 4118  H2  HOH D1216      15.213  38.910  81.771  1.00  0.00      D    H  
HETATM 4119  O   HOH D1217       1.489  19.332  85.561  1.00  0.00      D    O  
HETATM 4120  H1  HOH D1217       1.292  19.328  84.580  1.00  0.00      D    H  
HETATM 4121  H2  HOH D1217       0.748  19.795  86.048  1.00  0.00      D    H  
HETATM 4122  O   HOH D1218      37.780   9.610  55.400  1.00  0.00      D    O  
HETATM 4123  H1  HOH D1218      38.496   8.930  55.237  1.00  0.00      D    H  
HETATM 4124  H2  HOH D1218      37.402   9.912  54.525  1.00  0.00      D    H  
HETATM 4125  O   HOH D1219      43.613  35.302  28.193  1.00  0.00      D    O  
HETATM 4126  H1  HOH D1219      43.962  35.531  29.102  1.00  0.00      D    H  
HETATM 4127  H2  HOH D1219      43.465  36.142  27.671  1.00  0.00      D    H  
HETATM 4128  O   HOH D1220      35.205  36.738  64.330  1.00  0.00      D    O  
HETATM 4129  H1  HOH D1220      35.321  36.468  65.286  1.00  0.00      D    H  
HETATM 4130  H2  HOH D1220      34.246  36.630  64.066  1.00  0.00      D    H  
HETATM 4131  O   HOH D1221      39.757  18.529  60.654  1.00  0.00      D    O  
HETATM 4132  H1  HOH D1221      39.956  18.221  59.723  1.00  0.00      D    H  
HETATM 4133  H2  HOH D1221      40.546  18.344  61.241  1.00  0.00      D    H  
HETATM 4134  O   HOH D1222       7.705   5.210  10.630  1.00  0.00      D    O  
HETATM 4135  H1  HOH D1222       6.728   5.319  10.448  1.00  0.00      D    H  
HETATM 4136  H2  HOH D1222       7.949   5.716  11.457  1.00  0.00      D    H  
HETATM 4137  O   HOH D1223      36.311   4.577  49.726  1.00  0.00      D    O  
HETATM 4138  H1  HOH D1223      36.135   4.260  50.659  1.00  0.00      D    H  
HETATM 4139  H2  HOH D1223      37.181   5.068  49.699  1.00  0.00      D    H  
HETATM 4140  O   HOH D1224      16.838   2.803  71.357  1.00  0.00      D    O  
HETATM 4141  H1  HOH D1224      16.512   2.050  71.929  1.00  0.00      D    H  
HETATM 4142  H2  HOH D1224      16.527   3.672  71.741  1.00  0.00      D    H  
HETATM 4143  O   HOH D1225      40.060  18.743  66.225  1.00  0.00      D    O  
HETATM 4144  H1  HOH D1225      40.958  19.064  65.925  1.00  0.00      D    H  
HETATM 4145  H2  HOH D1225      40.175  18.031  66.917  1.00  0.00      D    H  
HETATM 4146  O   HOH D1226      37.826  15.003 107.000  1.00  0.00      D    O  
HETATM 4147  H1  HOH D1226      38.139  14.433 106.240  1.00  0.00      D    H  
HETATM 4148  H2  HOH D1226      38.048  14.556 107.866  1.00  0.00      D    H  
HETATM 4149  O   HOH D1227      33.290  19.317  74.417  1.00  0.00      D    O  
HETATM 4150  H1  HOH D1227      33.453  18.337  74.300  1.00  0.00      D    H  
HETATM 4151  H2  HOH D1227      34.132  19.820  74.224  1.00  0.00      D    H  
HETATM 4152  O   HOH D1228      48.673  15.611 113.474  1.00  0.00      D    O  
HETATM 4153  H1  HOH D1228      48.999  15.773 112.542  1.00  0.00      D    H  
HETATM 4154  H2  HOH D1228      48.778  16.447 114.013  1.00  0.00      D    H  
HETATM 4155  O   HOH D1229       9.905   4.641  61.670  1.00  0.00      D    O  
HETATM 4156  H1  HOH D1229       9.257   4.875  62.395  1.00  0.00      D    H  
HETATM 4157  H2  HOH D1229       9.913   3.650  61.537  1.00  0.00      D    H  
HETATM 4158  O   HOH D1230      31.468  10.009  93.576  1.00  0.00      D    O  
HETATM 4159  H1  HOH D1230      31.587  10.958  93.285  1.00  0.00      D    H  
HETATM 4160  H2  HOH D1230      30.504   9.755  93.498  1.00  0.00      D    H  
HETATM 4161  O   HOH D1231      26.324   1.626  75.345  1.00  0.00      D    O  
HETATM 4162  H1  HOH D1231      25.334   1.547  75.222  1.00  0.00      D    H  
HETATM 4163  H2  HOH D1231      26.709   0.722  75.534  1.00  0.00      D    H  
HETATM 4164  O   HOH D1232      19.303   0.918  66.830  1.00  0.00      D    O  
HETATM 4165  H1  HOH D1232      19.929   0.189  66.553  1.00  0.00      D    H  
HETATM 4166  H2  HOH D1232      19.773   1.799  66.778  1.00  0.00      D    H  
HETATM 4167  O   HOH D1233      43.398   4.155  97.846  1.00  0.00      D    O  
HETATM 4168  H1  HOH D1233      43.701   4.654  97.034  1.00  0.00      D    H  
HETATM 4169  H2  HOH D1233      43.929   3.312  97.936  1.00  0.00      D    H  
HETATM 4170  O   HOH D1234       6.629   6.183 115.744  1.00  0.00      D    O  
HETATM 4171  H1  HOH D1234       6.088   6.904 116.176  1.00  0.00      D    H  
HETATM 4172  H2  HOH D1234       7.200   5.737 116.433  1.00  0.00      D    H  
HETATM 4173  O   HOH D1235      18.473   3.421  77.103  1.00  0.00      D    O  
HETATM 4174  H1  HOH D1235      19.271   2.837  77.259  1.00  0.00      D    H  
HETATM 4175  H2  HOH D1235      17.696   3.069  77.624  1.00  0.00      D    H  
HETATM 4176  O   HOH D1236      23.950  32.167  17.876  1.00  0.00      D    O  
HETATM 4177  H1  HOH D1236      22.997  32.264  18.163  1.00  0.00      D    H  
HETATM 4178  H2  HOH D1236      23.991  32.058  16.883  1.00  0.00      D    H  
HETATM 4179  O   HOH D1237      30.296  18.752  75.176  1.00  0.00      D    O  
HETATM 4180  H1  HOH D1237      30.544  17.845  75.516  1.00  0.00      D    H  
HETATM 4181  H2  HOH D1237      29.315  18.778  74.983  1.00  0.00      D    H  
HETATM 4182  O   HOH D1238      31.774  23.799  43.823  1.00  0.00      D    O  
HETATM 4183  H1  HOH D1238      31.344  24.600  43.408  1.00  0.00      D    H  
HETATM 4184  H2  HOH D1238      32.746  23.784  43.592  1.00  0.00      D    H  
HETATM 4185  O   HOH D1239      41.231  22.814 117.018  1.00  0.00      D    O  
HETATM 4186  H1  HOH D1239      40.438  22.210 117.097  1.00  0.00      D    H  
HETATM 4187  H2  HOH D1239      42.066  22.294 117.198  1.00  0.00      D    H  
HETATM 4188  O   HOH D1240       0.285  22.868  49.028  1.00  0.00      D    O  
HETATM 4189  H1  HOH D1240      -0.073  23.567  48.409  1.00  0.00      D    H  
HETATM 4190  H2  HOH D1240       1.242  22.682  48.804  1.00  0.00      D    H  
HETATM 4191  O   HOH D1241       3.161   2.886  65.231  1.00  0.00      D    O  
HETATM 4192  H1  HOH D1241       3.597   2.316  65.928  1.00  0.00      D    H  
HETATM 4193  H2  HOH D1241       2.247   3.149  65.541  1.00  0.00      D    H  
HETATM 4194  O   HOH D1242      41.140  24.512  29.385  1.00  0.00      D    O  
HETATM 4195  H1  HOH D1242      40.852  24.831  28.482  1.00  0.00      D    H  
HETATM 4196  H2  HOH D1242      42.129  24.628  29.480  1.00  0.00      D    H  
HETATM 4197  O   HOH D1243      25.055  39.820 116.790  1.00  0.00      D    O  
HETATM 4198  H1  HOH D1243      24.377  40.392 116.327  1.00  0.00      D    H  
HETATM 4199  H2  HOH D1243      24.587  39.138 117.352  1.00  0.00      D    H  
HETATM 4200  O   HOH D1244      48.217  40.122  35.044  1.00  0.00      D    O  
HETATM 4201  H1  HOH D1244      49.092  40.599  35.128  1.00  0.00      D    H  
HETATM 4202  H2  HOH D1244      48.216  39.321  35.642  1.00  0.00      D    H  
HETATM 4203  O   HOH D1245      41.155  31.808  85.389  1.00  0.00      D    O  
HETATM 4204  H1  HOH D1245      40.941  31.804  84.412  1.00  0.00      D    H  
HETATM 4205  H2  HOH D1245      40.312  31.924  85.914  1.00  0.00      D    H  
HETATM 4206  O   HOH D1246      48.926  40.978  74.083  1.00  0.00      D    O  
HETATM 4207  H1  HOH D1246      48.705  40.401  73.297  1.00  0.00      D    H  
HETATM 4208  H2  HOH D1246      48.210  40.888  74.775  1.00  0.00      D    H  
HETATM 4209  O   HOH D1247      30.335  39.166   9.616  1.00  0.00      D    O  
HETATM 4210  H1  HOH D1247      30.875  38.399   9.269  1.00  0.00      D    H  
HETATM 4211  H2  HOH D1247      30.942  39.928   9.837  1.00  0.00      D    H  
HETATM 4212  O   HOH D1248      43.107  29.067   9.935  1.00  0.00      D    O  
HETATM 4213  H1  HOH D1248      43.887  29.551  10.332  1.00  0.00      D    H  
HETATM 4214  H2  HOH D1248      43.029  29.299   8.965  1.00  0.00      D    H  
HETATM 4215  O   HOH D1249       2.158   0.914 110.534  1.00  0.00      D    O  
HETATM 4216  H1  HOH D1249       1.233   1.254 110.366  1.00  0.00      D    H  
HETATM 4217  H2  HOH D1249       2.540   0.549 109.685  1.00  0.00      D    H  
HETATM 4218  O   HOH D1250      21.094  32.681  97.323  1.00  0.00      D    O  
HETATM 4219  H1  HOH D1250      20.560  32.611  96.480  1.00  0.00      D    H  
HETATM 4220  H2  HOH D1250      20.964  31.854  97.869  1.00  0.00      D    H  
HETATM 4221  O   HOH D1251       5.408  33.611   8.203  1.00  0.00      D    O  
HETATM 4222  H1  HOH D1251       6.289  33.139   8.244  1.00  0.00      D    H  
HETATM 4223  H2  HOH D1251       5.409  34.252   7.435  1.00  0.00      D    H  
HETATM 4224  O   HOH D1252      43.598  30.132 105.789  1.00  0.00      D    O  
HETATM 4225  H1  HOH D1252      43.132  29.886 104.939  1.00  0.00      D    H  
HETATM 4226  H2  HOH D1252      43.792  31.113 105.792  1.00  0.00      D    H  
HETATM 4227  O   HOH D1253      21.693  39.599 102.400  1.00  0.00      D    O  
HETATM 4228  H1  HOH D1253      21.901  38.694 102.772  1.00  0.00      D    H  
HETATM 4229  H2  HOH D1253      22.523  39.997 102.008  1.00  0.00      D    H  
HETATM 4230  O   HOH D1254      33.994  37.125  14.358  1.00  0.00      D    O  
HETATM 4231  H1  HOH D1254      33.596  37.337  13.466  1.00  0.00      D    H  
HETATM 4232  H2  HOH D1254      33.888  36.148  14.547  1.00  0.00      D    H  
HETATM 4233  O   HOH D1255      16.178   7.672 104.084  1.00  0.00      D    O  
HETATM 4234  H1  HOH D1255      16.261   7.006 103.342  1.00  0.00      D    H  
HETATM 4235  H2  HOH D1255      15.281   7.580 104.515  1.00  0.00      D    H  
HETATM 4236  O   HOH D1256      20.769  20.788  45.066  1.00  0.00      D    O  
HETATM 4237  H1  HOH D1256      20.708  21.782  44.971  1.00  0.00      D    H  
HETATM 4238  H2  HOH D1256      19.887  20.376  44.839  1.00  0.00      D    H  
HETATM 4239  O   HOH D1257      21.367  41.105  90.606  1.00  0.00      D    O  
HETATM 4240  H1  HOH D1257      21.638  40.143  90.588  1.00  0.00      D    H  
HETATM 4241  H2  HOH D1257      20.390  41.180  90.406  1.00  0.00      D    H  
HETATM 4242  O   HOH D1258       6.673  31.306 114.360  1.00  0.00      D    O  
HETATM 4243  H1  HOH D1258       7.453  31.921 114.245  1.00  0.00      D    H  
HETATM 4244  H2  HOH D1258       6.739  30.845 115.245  1.00  0.00      D    H  
HETATM 4245  O   HOH D1259      12.342  39.705 109.099  1.00  0.00      D    O  
HETATM 4246  H1  HOH D1259      13.115  39.960 108.517  1.00  0.00      D    H  
HETATM 4247  H2  HOH D1259      12.422  40.171 109.981  1.00  0.00      D    H  
HETATM 4248  O   HOH D1260      13.920   8.577  99.366  1.00  0.00      D    O  
HETATM 4249  H1  HOH D1260      13.162   8.785  99.984  1.00  0.00      D    H  
HETATM 4250  H2  HOH D1260      13.654   8.793  98.427  1.00  0.00      D    H  
HETATM 4251  O   HOH D1261       5.739  38.467 111.862  1.00  0.00      D    O  
HETATM 4252  H1  HOH D1261       5.118  39.059 112.376  1.00  0.00      D    H  
HETATM 4253  H2  HOH D1261       6.023  37.700 112.438  1.00  0.00      D    H  
HETATM 4254  O   HOH D1262       2.767  24.950  15.979  1.00  0.00      D    O  
HETATM 4255  H1  HOH D1262       2.861  25.399  16.868  1.00  0.00      D    H  
HETATM 4256  H2  HOH D1262       2.087  25.438  15.431  1.00  0.00      D    H  
HETATM 4257  O   HOH D1263       5.308  36.567  70.848  1.00  0.00      D    O  
HETATM 4258  H1  HOH D1263       4.827  37.316  71.304  1.00  0.00      D    H  
HETATM 4259  H2  HOH D1263       4.645  35.978  70.386  1.00  0.00      D    H  
HETATM 4260  O   HOH D1264      44.619  16.111  38.152  1.00  0.00      D    O  
HETATM 4261  H1  HOH D1264      44.748  16.442  39.086  1.00  0.00      D    H  
HETATM 4262  H2  HOH D1264      44.569  16.890  37.526  1.00  0.00      D    H  
HETATM 4263  O   HOH D1265      14.053  16.380 108.754  1.00  0.00      D    O  
HETATM 4264  H1  HOH D1265      14.017  16.972 107.949  1.00  0.00      D    H  
HETATM 4265  H2  HOH D1265      14.584  16.828 109.473  1.00  0.00      D    H  
HETATM 4266  O   HOH D1266      10.121  10.576  30.123  1.00  0.00      D    O  
HETATM 4267  H1  HOH D1266      10.988  10.491  29.632  1.00  0.00      D    H  
HETATM 4268  H2  HOH D1266       9.686  11.444  29.885  1.00  0.00      D    H  
HETATM 4269  O   HOH D1267      25.970  17.384  58.999  1.00  0.00      D    O  
HETATM 4270  H1  HOH D1267      25.473  16.539  59.197  1.00  0.00      D    H  
HETATM 4271  H2  HOH D1267      26.362  17.333  58.081  1.00  0.00      D    H  
HETATM 4272  O   HOH D1268      17.425  28.125  54.447  1.00  0.00      D    O  
HETATM 4273  H1  HOH D1268      16.676  27.652  53.982  1.00  0.00      D    H  
HETATM 4274  H2  HOH D1268      17.079  28.962  54.870  1.00  0.00      D    H  
HETATM 4275  O   HOH D1269      31.093  24.804  86.808  1.00  0.00      D    O  
HETATM 4276  H1  HOH D1269      31.488  25.716  86.701  1.00  0.00      D    H  
HETATM 4277  H2  HOH D1269      31.299  24.456  87.722  1.00  0.00      D    H  
HETATM 4278  O   HOH D1270      40.700   1.506  10.407  1.00  0.00      D    O  
HETATM 4279  H1  HOH D1270      41.658   1.547  10.122  1.00  0.00      D    H  
HETATM 4280  H2  HOH D1270      40.519   2.229  11.073  1.00  0.00      D    H  
HETATM 4281  O   HOH D1271      20.137   8.687  11.051  1.00  0.00      D    O  
HETATM 4282  H1  HOH D1271      19.810   8.492  11.976  1.00  0.00      D    H  
HETATM 4283  H2  HOH D1271      21.088   8.994  11.092  1.00  0.00      D    H  
HETATM 4284  O   HOH D1272      43.754   0.115  84.936  1.00  0.00      D    O  
HETATM 4285  H1  HOH D1272      43.519   1.012  84.563  1.00  0.00      D    H  
HETATM 4286  H2  HOH D1272      42.918  -0.372  85.186  1.00  0.00      D    H  
HETATM 4287  O   HOH D1273      18.234  19.145  84.202  1.00  0.00      D    O  
HETATM 4288  H1  HOH D1273      18.587  19.594  83.382  1.00  0.00      D    H  
HETATM 4289  H2  HOH D1273      18.987  18.700  84.688  1.00  0.00      D    H  
HETATM 4290  O   HOH D1274      29.386   5.867  69.425  1.00  0.00      D    O  
HETATM 4291  H1  HOH D1274      30.005   5.355  70.020  1.00  0.00      D    H  
HETATM 4292  H2  HOH D1274      28.595   6.175  69.954  1.00  0.00      D    H  
HETATM 4293  O   HOH D1275      17.758  25.186  42.449  1.00  0.00      D    O  
HETATM 4294  H1  HOH D1275      16.838  24.842  42.260  1.00  0.00      D    H  
HETATM 4295  H2  HOH D1275      17.744  25.732  43.287  1.00  0.00      D    H  
HETATM 4296  O   HOH D1276       9.000  19.993 103.876  1.00  0.00      D    O  
HETATM 4297  H1  HOH D1276       9.852  19.963 104.399  1.00  0.00      D    H  
HETATM 4298  H2  HOH D1276       9.039  19.321 103.136  1.00  0.00      D    H  
HETATM 4299  O   HOH D1277      28.126   7.505  49.846  1.00  0.00      D    O  
HETATM 4300  H1  HOH D1277      27.949   8.343  50.361  1.00  0.00      D    H  
HETATM 4301  H2  HOH D1277      27.948   6.711  50.428  1.00  0.00      D    H  
HETATM 4302  O   HOH D1278       8.932  37.287  99.432  1.00  0.00      D    O  
HETATM 4303  H1  HOH D1278       8.319  37.044  98.680  1.00  0.00      D    H  
HETATM 4304  H2  HOH D1278       9.097  38.273  99.422  1.00  0.00      D    H  
HETATM 4305  O   HOH D1279       6.566  11.970  97.311  1.00  0.00      D    O  
HETATM 4306  H1  HOH D1279       6.759  12.951  97.302  1.00  0.00      D    H  
HETATM 4307  H2  HOH D1279       5.594  11.823  97.496  1.00  0.00      D    H  
HETATM 4308  O   HOH D1280      19.878  22.991  15.699  1.00  0.00      D    O  
HETATM 4309  H1  HOH D1280      19.087  22.689  15.166  1.00  0.00      D    H  
HETATM 4310  H2  HOH D1280      19.857  22.559  16.601  1.00  0.00      D    H  
HETATM 4311  O   HOH D1281       0.414  20.320  35.257  1.00  0.00      D    O  
HETATM 4312  H1  HOH D1281      -0.363  20.893  35.518  1.00  0.00      D    H  
HETATM 4313  H2  HOH D1281       1.229  20.618  35.753  1.00  0.00      D    H  
HETATM 4314  O   HOH D1282      44.780   1.794  98.330  1.00  0.00      D    O  
HETATM 4315  H1  HOH D1282      45.192   1.142  97.693  1.00  0.00      D    H  
HETATM 4316  H2  HOH D1282      45.481   2.140  98.953  1.00  0.00      D    H  
HETATM 4317  O   HOH D1283      44.985  17.994  36.261  1.00  0.00      D    O  
HETATM 4318  H1  HOH D1283      45.985  17.994  36.275  1.00  0.00      D    H  
HETATM 4319  H2  HOH D1283      44.664  17.801  35.334  1.00  0.00      D    H  
HETATM 4320  O   HOH D1284      25.793   2.462  80.630  1.00  0.00      D    O  
HETATM 4321  H1  HOH D1284      24.916   2.941  80.591  1.00  0.00      D    H  
HETATM 4322  H2  HOH D1284      25.681   1.532  80.280  1.00  0.00      D    H  
HETATM 4323  O   HOH D1285      27.481  33.538  13.482  1.00  0.00      D    O  
HETATM 4324  H1  HOH D1285      27.706  33.187  14.391  1.00  0.00      D    H  
HETATM 4325  H2  HOH D1285      27.552  34.535  13.483  1.00  0.00      D    H  
HETATM 4326  O   HOH D1286      35.771  40.570  45.752  1.00  0.00      D    O  
HETATM 4327  H1  HOH D1286      35.530  39.604  45.836  1.00  0.00      D    H  
HETATM 4328  H2  HOH D1286      34.937  41.122  45.736  1.00  0.00      D    H  
HETATM 4329  O   HOH D1287       9.043  40.147  42.606  1.00  0.00      D    O  
HETATM 4330  H1  HOH D1287       8.621  39.484  41.988  1.00  0.00      D    H  
HETATM 4331  H2  HOH D1287       8.869  39.878  43.553  1.00  0.00      D    H  
HETATM 4332  O   HOH D1288      32.914  33.989  83.518  1.00  0.00      D    O  
HETATM 4333  H1  HOH D1288      33.504  34.240  84.285  1.00  0.00      D    H  
HETATM 4334  H2  HOH D1288      32.079  34.539  83.545  1.00  0.00      D    H  
HETATM 4335  O   HOH D1289      46.409  34.114  48.139  1.00  0.00      D    O  
HETATM 4336  H1  HOH D1289      46.324  33.298  48.711  1.00  0.00      D    H  
HETATM 4337  H2  HOH D1289      47.334  34.162  47.762  1.00  0.00      D    H  
HETATM 4338  O   HOH D1290      19.519  20.151 104.750  1.00  0.00      D    O  
HETATM 4339  H1  HOH D1290      18.992  19.896 103.940  1.00  0.00      D    H  
HETATM 4340  H2  HOH D1290      20.129  19.399 105.001  1.00  0.00      D    H  
HETATM 4341  O   HOH D1291      21.666  18.337  52.756  1.00  0.00      D    O  
HETATM 4342  H1  HOH D1291      21.343  19.250  52.508  1.00  0.00      D    H  
HETATM 4343  H2  HOH D1291      22.658  18.290  52.638  1.00  0.00      D    H  
HETATM 4344  O   HOH D1292      48.534   0.287  29.408  1.00  0.00      D    O  
HETATM 4345  H1  HOH D1292      49.165   0.963  29.027  1.00  0.00      D    H  
HETATM 4346  H2  HOH D1292      47.796   0.115  28.756  1.00  0.00      D    H  
HETATM 4347  O   HOH D1293      38.372  39.467 112.589  1.00  0.00      D    O  
HETATM 4348  H1  HOH D1293      39.049  39.011 112.011  1.00  0.00      D    H  
HETATM 4349  H2  HOH D1293      37.979  38.805 113.227  1.00  0.00      D    H  
HETATM 4350  O   HOH D1294      26.149  14.569  41.919  1.00  0.00      D    O  
HETATM 4351  H1  HOH D1294      25.208  14.893  41.822  1.00  0.00      D    H  
HETATM 4352  H2  HOH D1294      26.599  15.067  42.660  1.00  0.00      D    H  
HETATM 4353  O   HOH D1295      12.146   8.525  69.220  1.00  0.00      D    O  
HETATM 4354  H1  HOH D1295      11.679   7.651  69.089  1.00  0.00      D    H  
HETATM 4355  H2  HOH D1295      11.914   9.143  68.469  1.00  0.00      D    H  
HETATM 4356  O   HOH D1296      15.044  14.705  94.016  1.00  0.00      D    O  
HETATM 4357  H1  HOH D1296      15.308  14.275  94.880  1.00  0.00      D    H  
HETATM 4358  H2  HOH D1296      15.318  15.666  94.025  1.00  0.00      D    H  
HETATM 4359  O   HOH D1297      46.617   2.349  63.336  1.00  0.00      D    O  
HETATM 4360  H1  HOH D1297      46.583   3.225  62.854  1.00  0.00      D    H  
HETATM 4361  H2  HOH D1297      46.438   1.607  62.690  1.00  0.00      D    H  
HETATM 4362  O   HOH D1298      12.233  24.095  38.405  1.00  0.00      D    O  
HETATM 4363  H1  HOH D1298      11.812  23.827  39.272  1.00  0.00      D    H  
HETATM 4364  H2  HOH D1298      13.228  24.054  38.490  1.00  0.00      D    H  
HETATM 4365  O   HOH D1299      45.474  30.426  98.092  1.00  0.00      D    O  
HETATM 4366  H1  HOH D1299      45.036  31.323  98.149  1.00  0.00      D    H  
HETATM 4367  H2  HOH D1299      46.449  30.542  97.900  1.00  0.00      D    H  
HETATM 4368  O   HOH D1300      34.233  40.326   9.373  1.00  0.00      D    O  
HETATM 4369  H1  HOH D1300      33.549  40.379   8.645  1.00  0.00      D    H  
HETATM 4370  H2  HOH D1300      33.816  40.596  10.241  1.00  0.00      D    H  
HETATM 4371  O   HOH D1301      26.243  20.105  84.066  1.00  0.00      D    O  
HETATM 4372  H1  HOH D1301      26.170  19.730  84.990  1.00  0.00      D    H  
HETATM 4373  H2  HOH D1301      25.416  20.624  83.850  1.00  0.00      D    H  
HETATM 4374  O   HOH D1302      48.221  40.829  66.727  1.00  0.00      D    O  
HETATM 4375  H1  HOH D1302      48.761  40.068  66.368  1.00  0.00      D    H  
HETATM 4376  H2  HOH D1302      48.317  41.620  66.123  1.00  0.00      D    H  
HETATM 4377  O   HOH D1303       6.668  12.777  23.591  1.00  0.00      D    O  
HETATM 4378  H1  HOH D1303       6.389  13.643  23.177  1.00  0.00      D    H  
HETATM 4379  H2  HOH D1303       6.903  12.124  22.871  1.00  0.00      D    H  
HETATM 4380  O   HOH D1304      42.656  40.246  47.653  1.00  0.00      D    O  
HETATM 4381  H1  HOH D1304      41.708  39.945  47.542  1.00  0.00      D    H  
HETATM 4382  H2  HOH D1304      43.269  39.573  47.240  1.00  0.00      D    H  
HETATM 4383  O   HOH D1305       5.346  35.408  62.608  1.00  0.00      D    O  
HETATM 4384  H1  HOH D1305       4.480  34.908  62.608  1.00  0.00      D    H  
HETATM 4385  H2  HOH D1305       5.178  36.366  62.378  1.00  0.00      D    H  
HETATM 4386  O   HOH D1306      44.057  26.327  41.392  1.00  0.00      D    O  
HETATM 4387  H1  HOH D1306      43.367  26.338  40.667  1.00  0.00      D    H  
HETATM 4388  H2  HOH D1306      43.874  27.069  42.037  1.00  0.00      D    H  
HETATM 4389  O   HOH D1307      10.794  19.112   8.003  1.00  0.00      D    O  
HETATM 4390  H1  HOH D1307      10.798  18.140   8.236  1.00  0.00      D    H  
HETATM 4391  H2  HOH D1307      10.351  19.629   8.736  1.00  0.00      D    H  
HETATM 4392  O   HOH D1308      40.091  41.870  98.697  1.00  0.00      D    O  
HETATM 4393  H1  HOH D1308      40.880  41.805  99.308  1.00  0.00      D    H  
HETATM 4394  H2  HOH D1308      40.236  41.282  97.901  1.00  0.00      D    H  
HETATM 4395  O   HOH D1309      11.914  40.011 101.141  1.00  0.00      D    O  
HETATM 4396  H1  HOH D1309      11.178  40.197 100.490  1.00  0.00      D    H  
HETATM 4397  H2  HOH D1309      11.585  40.171 102.072  1.00  0.00      D    H  
HETATM 4398  O   HOH D1310      37.088  10.593  34.742  1.00  0.00      D    O  
HETATM 4399  H1  HOH D1310      37.407  11.171  33.991  1.00  0.00      D    H  
HETATM 4400  H2  HOH D1310      37.096   9.636  34.452  1.00  0.00      D    H  
HETATM 4401  O   HOH D1311      14.324  28.224  50.304  1.00  0.00      D    O  
HETATM 4402  H1  HOH D1311      14.129  29.046  49.770  1.00  0.00      D    H  
HETATM 4403  H2  HOH D1311      13.728  27.480  50.001  1.00  0.00      D    H  
HETATM 4404  O   HOH D1312       4.687   6.468   3.482  1.00  0.00      D    O  
HETATM 4405  H1  HOH D1312       4.939   5.566   3.832  1.00  0.00      D    H  
HETATM 4406  H2  HOH D1312       3.806   6.409   3.012  1.00  0.00      D    H  
HETATM 4407  O   HOH D1313       8.438  27.689  42.635  1.00  0.00      D    O  
HETATM 4408  H1  HOH D1313       7.879  27.283  41.912  1.00  0.00      D    H  
HETATM 4409  H2  HOH D1313       7.931  27.674  43.497  1.00  0.00      D    H  
HETATM 4410  O   HOH D1314      23.668  25.179  13.056  1.00  0.00      D    O  
HETATM 4411  H1  HOH D1314      23.069  25.132  13.855  1.00  0.00      D    H  
HETATM 4412  H2  HOH D1314      23.481  26.019  12.547  1.00  0.00      D    H  
HETATM 4413  O   HOH D1315      39.685  24.724  95.222  1.00  0.00      D    O  
HETATM 4414  H1  HOH D1315      40.478  24.116  95.187  1.00  0.00      D    H  
HETATM 4415  H2  HOH D1315      38.939  24.271  95.709  1.00  0.00      D    H  
HETATM 4416  O   HOH D1316      14.702  34.829  64.167  1.00  0.00      D    O  
HETATM 4417  H1  HOH D1316      13.893  34.886  64.753  1.00  0.00      D    H  
HETATM 4418  H2  HOH D1316      14.910  35.734  63.796  1.00  0.00      D    H  
HETATM 4419  O   HOH D1317      18.450  34.882  78.578  1.00  0.00      D    O  
HETATM 4420  H1  HOH D1317      19.227  35.396  78.940  1.00  0.00      D    H  
HETATM 4421  H2  HOH D1317      18.339  35.086  77.605  1.00  0.00      D    H  
HETATM 4422  O   HOH D1318      16.282  27.132  37.703  1.00  0.00      D    O  
HETATM 4423  H1  HOH D1318      15.795  27.525  36.923  1.00  0.00      D    H  
HETATM 4424  H2  HOH D1318      17.220  27.479  37.720  1.00  0.00      D    H  
HETATM 4425  O   HOH D1319      26.664  30.760  21.130  1.00  0.00      D    O  
HETATM 4426  H1  HOH D1319      27.391  30.586  20.466  1.00  0.00      D    H  
HETATM 4427  H2  HOH D1319      26.476  29.923  21.644  1.00  0.00      D    H  
HETATM 4428  O   HOH D1320      36.631  22.294  71.238  1.00  0.00      D    O  
HETATM 4429  H1  HOH D1320      36.126  23.153  71.151  1.00  0.00      D    H  
HETATM 4430  H2  HOH D1320      36.103  21.652  71.793  1.00  0.00      D    H  
HETATM 4431  O   HOH D1321      23.918   7.394 115.173  1.00  0.00      D    O  
HETATM 4432  H1  HOH D1321      24.246   7.986 114.437  1.00  0.00      D    H  
HETATM 4433  H2  HOH D1321      23.199   6.794 114.823  1.00  0.00      D    H  
HETATM 4434  O   HOH D1322      26.966  29.823  97.223  1.00  0.00      D    O  
HETATM 4435  H1  HOH D1322      27.628  29.817  97.973  1.00  0.00      D    H  
HETATM 4436  H2  HOH D1322      27.279  29.211  96.497  1.00  0.00      D    H  
HETATM 4437  O   HOH D1323      31.584  38.315  77.381  1.00  0.00      D    O  
HETATM 4438  H1  HOH D1323      32.166  37.931  76.665  1.00  0.00      D    H  
HETATM 4439  H2  HOH D1323      30.827  37.688  77.568  1.00  0.00      D    H  
HETATM 4440  O   HOH D1324      21.741   1.223 117.350  1.00  0.00      D    O  
HETATM 4441  H1  HOH D1324      21.324   1.886 117.972  1.00  0.00      D    H  
HETATM 4442  H2  HOH D1324      21.253   1.231 116.477  1.00  0.00      D    H  
HETATM 4443  O   HOH D1325       2.039  17.682  31.472  1.00  0.00      D    O  
HETATM 4444  H1  HOH D1325       1.059  17.511  31.363  1.00  0.00      D    H  
HETATM 4445  H2  HOH D1325       2.177  18.426  32.126  1.00  0.00      D    H  
HETATM 4446  O   HOH D1326      30.682  35.255  74.820  1.00  0.00      D    O  
HETATM 4447  H1  HOH D1326      30.055  35.241  74.042  1.00  0.00      D    H  
HETATM 4448  H2  HOH D1326      31.528  35.719  74.558  1.00  0.00      D    H  
HETATM 4449  O   HOH D1327      38.107  26.177  63.671  1.00  0.00      D    O  
HETATM 4450  H1  HOH D1327      37.514  26.862  63.247  1.00  0.00      D    H  
HETATM 4451  H2  HOH D1327      37.565  25.372  63.915  1.00  0.00      D    H  
HETATM 4452  O   HOH D1328      47.712  34.522  64.285  1.00  0.00      D    O  
HETATM 4453  H1  HOH D1328      48.154  34.290  63.418  1.00  0.00      D    H  
HETATM 4454  H2  HOH D1328      46.724  34.593  64.147  1.00  0.00      D    H  
HETATM 4455  O   HOH D1329      27.740   9.001  79.503  1.00  0.00      D    O  
HETATM 4456  H1  HOH D1329      27.245   8.722  78.680  1.00  0.00      D    H  
HETATM 4457  H2  HOH D1329      28.143   9.905  79.360  1.00  0.00      D    H  
HETATM 4458  O   HOH D1330      30.497  35.116   4.061  1.00  0.00      D    O  
HETATM 4459  H1  HOH D1330      31.489  35.044   3.954  1.00  0.00      D    H  
HETATM 4460  H2  HOH D1330      30.281  35.899   4.644  1.00  0.00      D    H  
HETATM 4461  O   HOH D1331      11.541  33.865   3.852  1.00  0.00      D    O  
HETATM 4462  H1  HOH D1331      11.561  34.832   3.595  1.00  0.00      D    H  
HETATM 4463  H2  HOH D1331      11.267  33.780   4.809  1.00  0.00      D    H  
HETATM 4464  O   HOH D1332       9.697  37.912  23.426  1.00  0.00      D    O  
HETATM 4465  H1  HOH D1332       9.179  37.455  24.150  1.00  0.00      D    H  
HETATM 4466  H2  HOH D1332       9.690  38.899  23.585  1.00  0.00      D    H  
HETATM 4467  O   HOH D1333      14.166   1.219  37.638  1.00  0.00      D    O  
HETATM 4468  H1  HOH D1333      13.568   1.428  38.412  1.00  0.00      D    H  
HETATM 4469  H2  HOH D1333      13.947   1.825  36.874  1.00  0.00      D    H  
HETATM 4470  O   HOH D1334      24.188  15.733  78.995  1.00  0.00      D    O  
HETATM 4471  H1  HOH D1334      24.615  15.254  78.229  1.00  0.00      D    H  
HETATM 4472  H2  HOH D1334      23.342  16.168  78.687  1.00  0.00      D    H  
HETATM 4473  O   HOH D1335      19.641  14.367  44.617  1.00  0.00      D    O  
HETATM 4474  H1  HOH D1335      20.606  14.457  44.367  1.00  0.00      D    H  
HETATM 4475  H2  HOH D1335      19.443  13.414  44.846  1.00  0.00      D    H  
HETATM 4476  O   HOH D1336      36.657   1.212  79.051  1.00  0.00      D    O  
HETATM 4477  H1  HOH D1336      35.775   0.792  79.267  1.00  0.00      D    H  
HETATM 4478  H2  HOH D1336      36.917   0.980  78.114  1.00  0.00      D    H  
HETATM 4479  O   HOH D1337      28.250  14.388  56.551  1.00  0.00      D    O  
HETATM 4480  H1  HOH D1337      27.866  13.530  56.209  1.00  0.00      D    H  
HETATM 4481  H2  HOH D1337      28.729  14.219  57.413  1.00  0.00      D    H  
HETATM 4482  O   HOH D1338      46.280  30.488  47.429  1.00  0.00      D    O  
HETATM 4483  H1  HOH D1338      45.750  30.171  46.643  1.00  0.00      D    H  
HETATM 4484  H2  HOH D1338      46.804  31.300  47.172  1.00  0.00      D    H  
HETATM 4485  O   HOH D1339      20.258  13.179  31.199  1.00  0.00      D    O  
HETATM 4486  H1  HOH D1339      19.396  13.078  31.695  1.00  0.00      D    H  
HETATM 4487  H2  HOH D1339      20.409  14.144  30.986  1.00  0.00      D    H  
HETATM 4488  O   HOH D1340       2.673  16.854  54.580  1.00  0.00      D    O  
HETATM 4489  H1  HOH D1340       2.518  17.418  55.390  1.00  0.00      D    H  
HETATM 4490  H2  HOH D1340       2.731  15.892  54.849  1.00  0.00      D    H  
HETATM 4491  O   HOH D1341      39.250  25.455  76.413  1.00  0.00      D    O  
HETATM 4492  H1  HOH D1341      40.226  25.245  76.469  1.00  0.00      D    H  
HETATM 4493  H2  HOH D1341      38.877  25.082  75.564  1.00  0.00      D    H  
HETATM 4494  O   HOH D1342      43.085   1.223  81.884  1.00  0.00      D    O  
HETATM 4495  H1  HOH D1342      43.906   1.365  81.331  1.00  0.00      D    H  
HETATM 4496  H2  HOH D1342      42.277   1.251  81.295  1.00  0.00      D    H  
HETATM 4497  O   HOH D1343      45.433  14.649  30.912  1.00  0.00      D    O  
HETATM 4498  H1  HOH D1343      45.680  13.958  30.232  1.00  0.00      D    H  
HETATM 4499  H2  HOH D1343      44.767  15.282  30.517  1.00  0.00      D    H  
HETATM 4500  O   HOH D1344      39.430  33.211 106.098  1.00  0.00      D    O  
HETATM 4501  H1  HOH D1344      39.123  33.466 105.181  1.00  0.00      D    H  
HETATM 4502  H2  HOH D1344      39.585  32.224 106.134  1.00  0.00      D    H  
HETATM 4503  O   HOH D1345      13.692  27.505 111.672  1.00  0.00      D    O  
HETATM 4504  H1  HOH D1345      14.679  27.662 111.712  1.00  0.00      D    H  
HETATM 4505  H2  HOH D1345      13.356  27.260 112.581  1.00  0.00      D    H  
HETATM 4506  O   HOH D1346      13.401  37.069  66.542  1.00  0.00      D    O  
HETATM 4507  H1  HOH D1346      12.683  36.476  66.176  1.00  0.00      D    H  
HETATM 4508  H2  HOH D1346      13.005  37.949  66.805  1.00  0.00      D    H  
HETATM 4509  O   HOH D1347      18.924   2.298  28.099  1.00  0.00      D    O  
HETATM 4510  H1  HOH D1347      17.989   2.551  28.346  1.00  0.00      D    H  
HETATM 4511  H2  HOH D1347      19.083   2.508  27.134  1.00  0.00      D    H  
HETATM 4512  O   HOH D1348      28.887   9.789  90.730  1.00  0.00      D    O  
HETATM 4513  H1  HOH D1348      28.976   8.897  91.174  1.00  0.00      D    H  
HETATM 4514  H2  HOH D1348      28.245  10.355  91.247  1.00  0.00      D    H  
HETATM 4515  O   HOH D1349       7.323  32.005  65.448  1.00  0.00      D    O  
HETATM 4516  H1  HOH D1349       8.315  32.113  65.522  1.00  0.00      D    H  
HETATM 4517  H2  HOH D1349       7.110  31.412  64.672  1.00  0.00      D    H  
HETATM 4518  O   HOH D1350       9.709   7.609 117.341  1.00  0.00      D    O  
HETATM 4519  H1  HOH D1350       9.034   8.332 117.194  1.00  0.00      D    H  
HETATM 4520  H2  HOH D1350       9.240   6.738 117.487  1.00  0.00      D    H  
HETATM 4521  O   HOH D1351      35.188  11.681  68.072  1.00  0.00      D    O  
HETATM 4522  H1  HOH D1351      34.599  11.115  67.495  1.00  0.00      D    H  
HETATM 4523  H2  HOH D1351      35.474  12.493  67.562  1.00  0.00      D    H  
HETATM 4524  O   HOH D1352       1.026  30.006  40.620  1.00  0.00      D    O  
HETATM 4525  H1  HOH D1352       0.252  29.666  41.154  1.00  0.00      D    H  
HETATM 4526  H2  HOH D1352       1.860  29.951  41.168  1.00  0.00      D    H  
HETATM 4527  O   HOH D1353      21.852   5.022  81.474  1.00  0.00      D    O  
HETATM 4528  H1  HOH D1353      21.175   5.633  81.064  1.00  0.00      D    H  
HETATM 4529  H2  HOH D1353      22.662   5.549  81.732  1.00  0.00      D    H  
HETATM 4530  O   HOH D1354      13.682  26.960  80.978  1.00  0.00      D    O  
HETATM 4531  H1  HOH D1354      13.504  27.876  80.618  1.00  0.00      D    H  
HETATM 4532  H2  HOH D1354      13.309  26.277  80.350  1.00  0.00      D    H  
HETATM 4533  O   HOH D1355      14.044  20.546  35.245  1.00  0.00      D    O  
HETATM 4534  H1  HOH D1355      13.458  20.615  36.053  1.00  0.00      D    H  
HETATM 4535  H2  HOH D1355      13.850  19.691  34.765  1.00  0.00      D    H  
HETATM 4536  O   HOH D1356      40.627   6.344  42.463  1.00  0.00      D    O  
HETATM 4537  H1  HOH D1356      41.236   5.686  42.906  1.00  0.00      D    H  
HETATM 4538  H2  HOH D1356      39.724   5.933  42.341  1.00  0.00      D    H  
HETATM 4539  O   HOH D1357      28.543  22.183  56.664  1.00  0.00      D    O  
HETATM 4540  H1  HOH D1357      27.611  21.822  56.679  1.00  0.00      D    H  
HETATM 4541  H2  HOH D1357      29.097  21.652  56.023  1.00  0.00      D    H  
HETATM 4542  O   HOH D1358       2.293  33.479   5.009  1.00  0.00      D    O  
HETATM 4543  H1  HOH D1358       2.616  34.399   5.231  1.00  0.00      D    H  
HETATM 4544  H2  HOH D1358       2.995  32.997   4.485  1.00  0.00      D    H  
HETATM 4545  O   HOH D1359      24.324  11.268  66.859  1.00  0.00      D    O  
HETATM 4546  H1  HOH D1359      23.937  10.751  67.623  1.00  0.00      D    H  
HETATM 4547  H2  HOH D1359      23.686  11.253  66.089  1.00  0.00      D    H  
HETATM 4548  O   HOH D1360      36.929  42.555 103.687  1.00  0.00      D    O  
HETATM 4549  H1  HOH D1360      36.831  41.720 103.146  1.00  0.00      D    H  
HETATM 4550  H2  HOH D1360      36.681  42.368 104.637  1.00  0.00      D    H  
HETATM 4551  O   HOH D1361       8.882  20.844  43.999  1.00  0.00      D    O  
HETATM 4552  H1  HOH D1361       8.593  21.750  43.689  1.00  0.00      D    H  
HETATM 4553  H2  HOH D1361       9.865  20.738  43.851  1.00  0.00      D    H  
HETATM 4554  O   HOH D1362       1.424  27.802  55.359  1.00  0.00      D    O  
HETATM 4555  H1  HOH D1362       2.120  28.201  54.761  1.00  0.00      D    H  
HETATM 4556  H2  HOH D1362       1.402  28.301  56.225  1.00  0.00      D    H  
HETATM 4557  O   HOH D1363      43.320  22.267  14.839  1.00  0.00      D    O  
HETATM 4558  H1  HOH D1363      43.335  22.946  15.573  1.00  0.00      D    H  
HETATM 4559  H2  HOH D1363      43.620  22.692  13.986  1.00  0.00      D    H  
HETATM 4560  O   HOH D1364       7.861  17.707  27.886  1.00  0.00      D    O  
HETATM 4561  H1  HOH D1364       8.685  17.671  27.321  1.00  0.00      D    H  
HETATM 4562  H2  HOH D1364       7.793  16.870  28.429  1.00  0.00      D    H  
HETATM 4563  O   HOH D1365       8.443  20.539 110.458  1.00  0.00      D    O  
HETATM 4564  H1  HOH D1365       9.108  19.893 110.084  1.00  0.00      D    H  
HETATM 4565  H2  HOH D1365       7.573  20.071 110.612  1.00  0.00      D    H  
HETATM 4566  O   HOH D1366      14.204  24.163  97.311  1.00  0.00      D    O  
HETATM 4567  H1  HOH D1366      14.424  24.167  96.335  1.00  0.00      D    H  
HETATM 4568  H2  HOH D1366      13.928  25.081  97.594  1.00  0.00      D    H  
HETATM 4569  O   HOH D1367      14.309  27.984   4.884  1.00  0.00      D    O  
HETATM 4570  H1  HOH D1367      14.238  27.072   5.290  1.00  0.00      D    H  
HETATM 4571  H2  HOH D1367      15.100  28.459   5.269  1.00  0.00      D    H  
HETATM 4572  O   HOH D1368      18.786   2.420  11.789  1.00  0.00      D    O  
HETATM 4573  H1  HOH D1368      18.102   1.775  12.128  1.00  0.00      D    H  
HETATM 4574  H2  HOH D1368      18.802   3.229  12.377  1.00  0.00      D    H  
HETATM 4575  O   HOH D1369       1.813  19.783  82.874  1.00  0.00      D    O  
HETATM 4576  H1  HOH D1369       1.427  18.965  82.447  1.00  0.00      D    H  
HETATM 4577  H2  HOH D1369       1.517  20.594  82.370  1.00  0.00      D    H  
HETATM 4578  O   HOH D1370       5.154  19.865 108.621  1.00  0.00      D    O  
HETATM 4579  H1  HOH D1370       5.910  19.288 108.311  1.00  0.00      D    H  
HETATM 4580  H2  HOH D1370       4.963  20.562 107.930  1.00  0.00      D    H  
HETATM 4581  O   HOH D1371      47.728  39.922  86.504  1.00  0.00      D    O  
HETATM 4582  H1  HOH D1371      46.916  39.338  86.512  1.00  0.00      D    H  
HETATM 4583  H2  HOH D1371      48.424  39.516  85.912  1.00  0.00      D    H  
HETATM 4584  O   HOH D1372      26.187  25.800  97.921  1.00  0.00      D    O  
HETATM 4585  H1  HOH D1372      25.714  26.637  98.194  1.00  0.00      D    H  
HETATM 4586  H2  HOH D1372      26.702  25.439  98.698  1.00  0.00      D    H  
HETATM 4587  O   HOH D1373      14.227  27.796  35.670  1.00  0.00      D    O  
HETATM 4588  H1  HOH D1373      13.832  28.538  35.128  1.00  0.00      D    H  
HETATM 4589  H2  HOH D1373      13.888  27.853  36.609  1.00  0.00      D    H  
HETATM 4590  O   HOH D1374       0.328  11.639 107.301  1.00  0.00      D    O  
HETATM 4591  H1  HOH D1374      -0.078  12.195 106.577  1.00  0.00      D    H  
HETATM 4592  H2  HOH D1374       0.182  12.084 108.185  1.00  0.00      D    H  
HETATM 4593  O   HOH D1375      10.509  10.191  37.196  1.00  0.00      D    O  
HETATM 4594  H1  HOH D1375       9.741   9.662  37.557  1.00  0.00      D    H  
HETATM 4595  H2  HOH D1375      10.883   9.729  36.391  1.00  0.00      D    H  
HETATM 4596  O   HOH D1376      46.353  38.810  99.874  1.00  0.00      D    O  
HETATM 4597  H1  HOH D1376      46.572  38.324 100.720  1.00  0.00      D    H  
HETATM 4598  H2  HOH D1376      47.178  38.897  99.316  1.00  0.00      D    H  
HETATM 4599  O   HOH D1377      37.707  34.996  70.388  1.00  0.00      D    O  
HETATM 4600  H1  HOH D1377      37.397  34.137  69.981  1.00  0.00      D    H  
HETATM 4601  H2  HOH D1377      37.086  35.734  70.123  1.00  0.00      D    H  
HETATM 4602  O   HOH D1378      16.068  22.990  98.717  1.00  0.00      D    O  
HETATM 4603  H1  HOH D1378      15.946  22.999  99.709  1.00  0.00      D    H  
HETATM 4604  H2  HOH D1378      15.441  23.647  98.298  1.00  0.00      D    H  
HETATM 4605  O   HOH D1379      37.595  28.005  85.892  1.00  0.00      D    O  
HETATM 4606  H1  HOH D1379      36.599  28.088  85.905  1.00  0.00      D    H  
HETATM 4607  H2  HOH D1379      37.987  28.766  85.375  1.00  0.00      D    H  
HETATM 4608  O   HOH D1380      16.138  32.888  40.721  1.00  0.00      D    O  
HETATM 4609  H1  HOH D1380      17.005  33.351  40.536  1.00  0.00      D    H  
HETATM 4610  H2  HOH D1380      16.272  31.898  40.670  1.00  0.00      D    H  
HETATM 4611  O   HOH D1381       3.284  40.322  82.961  1.00  0.00      D    O  
HETATM 4612  H1  HOH D1381       4.216  40.445  83.301  1.00  0.00      D    H  
HETATM 4613  H2  HOH D1381       2.715  41.088  83.261  1.00  0.00      D    H  
HETATM 4614  O   HOH D1382      47.336  21.999  36.167  1.00  0.00      D    O  
HETATM 4615  H1  HOH D1382      47.059  21.521  37.001  1.00  0.00      D    H  
HETATM 4616  H2  HOH D1382      47.091  22.966  36.240  1.00  0.00      D    H  
HETATM 4617  O   HOH D1383      40.908  42.876  91.861  1.00  0.00      D    O  
HETATM 4618  H1  HOH D1383      40.186  42.184  91.840  1.00  0.00      D    H  
HETATM 4619  H2  HOH D1383      41.421  42.848  91.003  1.00  0.00      D    H  
HETATM 4620  O   HOH D1384      17.796  23.133  20.541  1.00  0.00      D    O  
HETATM 4621  H1  HOH D1384      18.505  22.934  19.863  1.00  0.00      D    H  
HETATM 4622  H2  HOH D1384      17.341  23.992  20.305  1.00  0.00      D    H  
HETATM 4623  O   HOH D1385      49.028  20.535  99.183  1.00  0.00      D    O  
HETATM 4624  H1  HOH D1385      48.505  20.937  99.934  1.00  0.00      D    H  
HETATM 4625  H2  HOH D1385      49.338  21.260  98.567  1.00  0.00      D    H  
HETATM 4626  O   HOH D1386      12.251  16.998  50.989  1.00  0.00      D    O  
HETATM 4627  H1  HOH D1386      12.645  17.502  51.758  1.00  0.00      D    H  
HETATM 4628  H2  HOH D1386      12.843  16.225  50.759  1.00  0.00      D    H  
HETATM 4629  O   HOH D1387      16.921   6.219  51.908  1.00  0.00      D    O  
HETATM 4630  H1  HOH D1387      17.720   6.794  52.083  1.00  0.00      D    H  
HETATM 4631  H2  HOH D1387      16.192   6.775  51.508  1.00  0.00      D    H  
HETATM 4632  O   HOH D1388      12.652  12.993  63.405  1.00  0.00      D    O  
HETATM 4633  H1  HOH D1388      12.458  12.156  63.918  1.00  0.00      D    H  
HETATM 4634  H2  HOH D1388      12.473  12.838  62.434  1.00  0.00      D    H  
HETATM 4635  O   HOH D1389      45.677  11.171  26.333  1.00  0.00      D    O  
HETATM 4636  H1  HOH D1389      46.086  10.322  25.998  1.00  0.00      D    H  
HETATM 4637  H2  HOH D1389      44.847  11.369  25.812  1.00  0.00      D    H  
HETATM 4638  O   HOH D1390      46.439   4.940  28.930  1.00  0.00      D    O  
HETATM 4639  H1  HOH D1390      45.504   5.280  28.832  1.00  0.00      D    H  
HETATM 4640  H2  HOH D1390      47.078   5.708  28.890  1.00  0.00      D    H  
HETATM 4641  O   HOH D1391      42.616  35.235  76.987  1.00  0.00      D    O  
HETATM 4642  H1  HOH D1391      41.712  35.637  77.131  1.00  0.00      D    H  
HETATM 4643  H2  HOH D1391      42.895  34.739  77.809  1.00  0.00      D    H  
HETATM 4644  O   HOH D1392      31.615   2.069   3.400  1.00  0.00      D    O  
HETATM 4645  H1  HOH D1392      31.960   2.885   3.864  1.00  0.00      D    H  
HETATM 4646  H2  HOH D1392      30.818   2.311   2.848  1.00  0.00      D    H  
HETATM 4647  O   HOH D1393      38.397  20.357   5.614  1.00  0.00      D    O  
HETATM 4648  H1  HOH D1393      37.998  21.151   6.073  1.00  0.00      D    H  
HETATM 4649  H2  HOH D1393      38.231  19.538   6.162  1.00  0.00      D    H  
HETATM 4650  O   HOH D1394      23.442   6.294  97.519  1.00  0.00      D    O  
HETATM 4651  H1  HOH D1394      23.726   7.213  97.793  1.00  0.00      D    H  
HETATM 4652  H2  HOH D1394      24.068   5.620  97.911  1.00  0.00      D    H  
HETATM 4653  O   HOH D1395       8.278  34.606  64.017  1.00  0.00      D    O  
HETATM 4654  H1  HOH D1395       7.694  35.349  63.688  1.00  0.00      D    H  
HETATM 4655  H2  HOH D1395       8.796  34.225  63.251  1.00  0.00      D    H  
HETATM 4656  O   HOH D1396      38.550   9.353  48.496  1.00  0.00      D    O  
HETATM 4657  H1  HOH D1396      37.800   9.991  48.323  1.00  0.00      D    H  
HETATM 4658  H2  HOH D1396      38.530   8.622  47.815  1.00  0.00      D    H  
HETATM 4659  O   HOH D1397       8.601  34.431  90.939  1.00  0.00      D    O  
HETATM 4660  H1  HOH D1397       9.392  34.096  91.451  1.00  0.00      D    H  
HETATM 4661  H2  HOH D1397       8.418  33.818  90.170  1.00  0.00      D    H  
HETATM 4662  O   HOH D1398      47.942  11.416  53.166  1.00  0.00      D    O  
HETATM 4663  H1  HOH D1398      47.120  11.439  53.734  1.00  0.00      D    H  
HETATM 4664  H2  HOH D1398      48.129  10.474  52.887  1.00  0.00      D    H  
HETATM 4665  O   HOH D1399       5.283  34.157  65.639  1.00  0.00      D    O  
HETATM 4666  H1  HOH D1399       5.451  34.598  64.757  1.00  0.00      D    H  
HETATM 4667  H2  HOH D1399       5.973  33.450  65.795  1.00  0.00      D    H  
HETATM 4668  O   HOH D1400      25.713  13.641   4.523  1.00  0.00      D    O  
HETATM 4669  H1  HOH D1400      26.039  12.879   3.963  1.00  0.00      D    H  
HETATM 4670  H2  HOH D1400      26.123  14.493   4.197  1.00  0.00      D    H  
HETATM 4671  O   HOH D1401       2.791  34.073  90.555  1.00  0.00      D    O  
HETATM 4672  H1  HOH D1401       2.045  33.840  91.178  1.00  0.00      D    H  
HETATM 4673  H2  HOH D1401       2.417  34.290  89.654  1.00  0.00      D    H  
HETATM 4674  O   HOH D1402      15.551  36.381  23.126  1.00  0.00      D    O  
HETATM 4675  H1  HOH D1402      15.981  35.478  23.111  1.00  0.00      D    H  
HETATM 4676  H2  HOH D1402      14.846  36.402  23.835  1.00  0.00      D    H  
HETATM 4677  O   HOH D1403      44.835  26.646  20.983  1.00  0.00      D    O  
HETATM 4678  H1  HOH D1403      45.462  27.331  20.611  1.00  0.00      D    H  
HETATM 4679  H2  HOH D1403      44.679  26.831  21.954  1.00  0.00      D    H  
HETATM 4680  O   HOH D1404      27.600  12.801   7.602  1.00  0.00      D    O  
HETATM 4681  H1  HOH D1404      27.539  13.521   6.911  1.00  0.00      D    H  
HETATM 4682  H2  HOH D1404      28.273  12.119   7.314  1.00  0.00      D    H  
HETATM 4683  O   HOH D1405       0.801  19.128 104.823  1.00  0.00      D    O  
HETATM 4684  H1  HOH D1405       1.739  19.322 104.536  1.00  0.00      D    H  
HETATM 4685  H2  HOH D1405       0.333  18.611 104.107  1.00  0.00      D    H  
HETATM 4686  O   HOH D1406      12.220  19.439  11.039  1.00  0.00      D    O  
HETATM 4687  H1  HOH D1406      11.987  18.468  11.097  1.00  0.00      D    H  
HETATM 4688  H2  HOH D1406      11.381  19.981  11.000  1.00  0.00      D    H  
HETATM 4689  O   HOH D1407      47.890  41.914  52.684  1.00  0.00      D    O  
HETATM 4690  H1  HOH D1407      47.167  42.318  53.243  1.00  0.00      D    H  
HETATM 4691  H2  HOH D1407      47.516  41.154  52.152  1.00  0.00      D    H  
HETATM 4692  O   HOH D1408      41.269  32.327  70.967  1.00  0.00      D    O  
HETATM 4693  H1  HOH D1408      40.270  32.360  70.933  1.00  0.00      D    H  
HETATM 4694  H2  HOH D1408      41.642  33.205  70.669  1.00  0.00      D    H  
HETATM 4695  O   HOH D1409       5.317   7.768  23.577  1.00  0.00      D    O  
HETATM 4696  H1  HOH D1409       5.004   8.575  23.076  1.00  0.00      D    H  
HETATM 4697  H2  HOH D1409       4.894   7.754  24.483  1.00  0.00      D    H  
HETATM 4698  O   HOH D1410      39.749   4.676 101.457  1.00  0.00      D    O  
HETATM 4699  H1  HOH D1410      39.581   4.110 100.650  1.00  0.00      D    H  
HETATM 4700  H2  HOH D1410      38.910   4.747 101.995  1.00  0.00      D    H  
HETATM 4701  O   HOH D1411      42.022  36.830  73.264  1.00  0.00      D    O  
HETATM 4702  H1  HOH D1411      42.433  35.973  73.574  1.00  0.00      D    H  
HETATM 4703  H2  HOH D1411      41.307  37.108  73.906  1.00  0.00      D    H  
HETATM 4704  O   HOH D1412      10.063  37.148  57.326  1.00  0.00      D    O  
HETATM 4705  H1  HOH D1412       9.697  36.549  56.613  1.00  0.00      D    H  
HETATM 4706  H2  HOH D1412       9.570  38.018  57.314  1.00  0.00      D    H  
HETATM 4707  O   HOH D1413       6.454  26.198  71.558  1.00  0.00      D    O  
HETATM 4708  H1  HOH D1413       7.017  26.976  71.836  1.00  0.00      D    H  
HETATM 4709  H2  HOH D1413       6.083  25.748  72.370  1.00  0.00      D    H  
HETATM 4710  O   HOH D1414      35.053  39.363  12.026  1.00  0.00      D    O  
HETATM 4711  H1  HOH D1414      35.278  38.439  12.333  1.00  0.00      D    H  
HETATM 4712  H2  HOH D1414      35.428  39.511  11.111  1.00  0.00      D    H  
HETATM 4713  O   HOH D1415      25.657  19.988 107.861  1.00  0.00      D    O  
HETATM 4714  H1  HOH D1415      25.167  20.544 108.532  1.00  0.00      D    H  
HETATM 4715  H2  HOH D1415      25.487  20.346 106.943  1.00  0.00      D    H  
HETATM 4716  O   HOH D1416      44.617  35.765  58.901  1.00  0.00      D    O  
HETATM 4717  H1  HOH D1416      45.047  36.618  59.197  1.00  0.00      D    H  
HETATM 4718  H2  HOH D1416      44.061  35.397  59.646  1.00  0.00      D    H  
HETATM 4719  O   HOH D1417      19.163  14.222  27.551  1.00  0.00      D    O  
HETATM 4720  H1  HOH D1417      18.912  15.032  28.082  1.00  0.00      D    H  
HETATM 4721  H2  HOH D1417      18.433  14.009  26.902  1.00  0.00      D    H  
HETATM 4722  O   HOH D1418       2.805  39.997   3.065  1.00  0.00      D    O  
HETATM 4723  H1  HOH D1418       2.060  39.633   2.506  1.00  0.00      D    H  
HETATM 4724  H2  HOH D1418       3.369  39.242   3.401  1.00  0.00      D    H  
HETATM 4725  O   HOH D1419      19.772   8.119  37.966  1.00  0.00      D    O  
HETATM 4726  H1  HOH D1419      20.567   8.036  38.567  1.00  0.00      D    H  
HETATM 4727  H2  HOH D1419      19.596   9.085  37.778  1.00  0.00      D    H  
HETATM 4728  O   HOH D1420      43.048  39.311  73.849  1.00  0.00      D    O  
HETATM 4729  H1  HOH D1420      44.038  39.303  73.995  1.00  0.00      D    H  
HETATM 4730  H2  HOH D1420      42.729  38.378  73.682  1.00  0.00      D    H  
HETATM 4731  O   HOH D1421      39.590  31.271 117.189  1.00  0.00      D    O  
HETATM 4732  H1  HOH D1421      40.239  32.032 117.193  1.00  0.00      D    H  
HETATM 4733  H2  HOH D1421      38.657  31.629 117.199  1.00  0.00      D    H  
HETATM 4734  O   HOH D1422      42.512   5.182  44.977  1.00  0.00      D    O  
HETATM 4735  H1  HOH D1422      42.751   5.396  44.030  1.00  0.00      D    H  
HETATM 4736  H2  HOH D1422      41.618   4.734  45.003  1.00  0.00      D    H  
HETATM 4737  O   HOH D1423      18.331  19.254  44.517  1.00  0.00      D    O  
HETATM 4738  H1  HOH D1423      18.948  18.505  44.759  1.00  0.00      D    H  
HETATM 4739  H2  HOH D1423      17.643  18.924  43.871  1.00  0.00      D    H  
HETATM 4740  O   HOH D1424      14.030   0.644  70.711  1.00  0.00      D    O  
HETATM 4741  H1  HOH D1424      13.720   1.450  71.216  1.00  0.00      D    H  
HETATM 4742  H2  HOH D1424      13.707   0.698  69.766  1.00  0.00      D    H  
HETATM 4743  O   HOH D1425      43.237  22.223 108.025  1.00  0.00      D    O  
HETATM 4744  H1  HOH D1425      44.134  22.664 108.053  1.00  0.00      D    H  
HETATM 4745  H2  HOH D1425      43.218  21.552 107.283  1.00  0.00      D    H  
HETATM 4746  O   HOH D1426      23.042  29.196  49.170  1.00  0.00      D    O  
HETATM 4747  H1  HOH D1426      23.616  28.876  48.417  1.00  0.00      D    H  
HETATM 4748  H2  HOH D1426      23.603  29.704  49.824  1.00  0.00      D    H  
HETATM 4749  O   HOH D1427      40.630  10.051  68.474  1.00  0.00      D    O  
HETATM 4750  H1  HOH D1427      40.173   9.849  69.340  1.00  0.00      D    H  
HETATM 4751  H2  HOH D1427      41.611  10.160  68.632  1.00  0.00      D    H  
HETATM 4752  O   HOH D1428      12.718  38.976  57.283  1.00  0.00      D    O  
HETATM 4753  H1  HOH D1428      13.204  39.348  58.073  1.00  0.00      D    H  
HETATM 4754  H2  HOH D1428      12.002  38.352  57.596  1.00  0.00      D    H  
HETATM 4755  O   HOH D1429      36.519  42.198  17.096  1.00  0.00      D    O  
HETATM 4756  H1  HOH D1429      35.682  42.744  17.132  1.00  0.00      D    H  
HETATM 4757  H2  HOH D1429      36.398  41.366  17.636  1.00  0.00      D    H  
HETATM 4758  O   HOH D1430      31.560   5.523  93.309  1.00  0.00      D    O  
HETATM 4759  H1  HOH D1430      32.552   5.444  93.207  1.00  0.00      D    H  
HETATM 4760  H2  HOH D1430      31.140   4.625  93.176  1.00  0.00      D    H  
HETATM 4761  O   HOH D1431      20.022  20.600  23.003  1.00  0.00      D    O  
HETATM 4762  H1  HOH D1431      19.425  20.610  22.201  1.00  0.00      D    H  
HETATM 4763  H2  HOH D1431      19.465  20.577  23.833  1.00  0.00      D    H  
HETATM 4764  O   HOH D1432       9.515   5.342 101.781  1.00  0.00      D    O  
HETATM 4765  H1  HOH D1432       9.608   4.516 102.337  1.00  0.00      D    H  
HETATM 4766  H2  HOH D1432       8.582   5.693 101.859  1.00  0.00      D    H  
HETATM 4767  O   HOH D1433       8.513  42.696  42.161  1.00  0.00      D    O  
HETATM 4768  H1  HOH D1433       8.563  41.717  42.356  1.00  0.00      D    H  
HETATM 4769  H2  HOH D1433       9.438  43.063  42.060  1.00  0.00      D    H  
HETATM 4770  O   HOH D1434       7.595  35.962   7.153  1.00  0.00      D    O  
HETATM 4771  H1  HOH D1434       7.129  36.186   8.008  1.00  0.00      D    H  
HETATM 4772  H2  HOH D1434       6.968  35.465   6.552  1.00  0.00      D    H  
HETATM 4773  O   HOH D1435      18.285  21.099  88.922  1.00  0.00      D    O  
HETATM 4774  H1  HOH D1435      18.207  20.603  89.787  1.00  0.00      D    H  
HETATM 4775  H2  HOH D1435      17.848  20.571  88.195  1.00  0.00      D    H  
HETATM 4776  O   HOH D1436       2.479  38.996 114.626  1.00  0.00      D    O  
HETATM 4777  H1  HOH D1436       2.329  39.291 115.569  1.00  0.00      D    H  
HETATM 4778  H2  HOH D1436       3.264  38.378 114.591  1.00  0.00      D    H  
HETATM 4779  O   HOH D1437      16.071  20.274  98.748  1.00  0.00      D    O  
HETATM 4780  H1  HOH D1437      15.989  21.245  98.522  1.00  0.00      D    H  
HETATM 4781  H2  HOH D1437      16.280  19.755  97.919  1.00  0.00      D    H  
HETATM 4782  O   HOH D1438      22.902  28.640  44.211  1.00  0.00      D    O  
HETATM 4783  H1  HOH D1438      22.956  29.546  44.632  1.00  0.00      D    H  
HETATM 4784  H2  HOH D1438      23.410  28.642  43.349  1.00  0.00      D    H  
HETATM 4785  O   HOH D1439      21.195  38.341   8.986  1.00  0.00      D    O  
HETATM 4786  H1  HOH D1439      20.716  38.300   8.109  1.00  0.00      D    H  
HETATM 4787  H2  HOH D1439      22.025  37.785   8.938  1.00  0.00      D    H  
HETATM 4788  O   HOH D1440      22.951  33.810 115.284  1.00  0.00      D    O  
HETATM 4789  H1  HOH D1440      23.668  33.959 114.603  1.00  0.00      D    H  
HETATM 4790  H2  HOH D1440      23.243  34.186 116.164  1.00  0.00      D    H  
HETATM 4791  O   HOH D1441      20.201   8.883   3.449  1.00  0.00      D    O  
HETATM 4792  H1  HOH D1441      19.875   8.048   3.892  1.00  0.00      D    H  
HETATM 4793  H2  HOH D1441      19.443   9.529   3.355  1.00  0.00      D    H  
HETATM 4794  O   HOH D1442       2.595  32.308  45.901  1.00  0.00      D    O  
HETATM 4795  H1  HOH D1442       2.164  31.452  45.618  1.00  0.00      D    H  
HETATM 4796  H2  HOH D1442       2.263  32.564  46.809  1.00  0.00      D    H  
HETATM 4797  O   HOH D1443      33.102  13.856  17.153  1.00  0.00      D    O  
HETATM 4798  H1  HOH D1443      32.421  13.379  16.598  1.00  0.00      D    H  
HETATM 4799  H2  HOH D1443      33.147  14.815  16.873  1.00  0.00      D    H  
HETATM 4800  O   HOH D1444      21.447  25.860  90.695  1.00  0.00      D    O  
HETATM 4801  H1  HOH D1444      21.951  26.122  89.872  1.00  0.00      D    H  
HETATM 4802  H2  HOH D1444      20.673  25.280  90.441  1.00  0.00      D    H  
HETATM 4803  O   HOH D1445      27.724  37.285  91.751  1.00  0.00      D    O  
HETATM 4804  H1  HOH D1445      28.718  37.312  91.639  1.00  0.00      D    H  
HETATM 4805  H2  HOH D1445      27.494  37.414  92.715  1.00  0.00      D    H  
HETATM 4806  O   HOH D1446       9.143  10.800  11.811  1.00  0.00      D    O  
HETATM 4807  H1  HOH D1446       9.936  10.323  12.190  1.00  0.00      D    H  
HETATM 4808  H2  HOH D1446       9.370  11.763  11.666  1.00  0.00      D    H  
HETATM 4809  O   HOH D1447      41.859  11.032  18.550  1.00  0.00      D    O  
HETATM 4810  H1  HOH D1447      42.107  11.102  17.584  1.00  0.00      D    H  
HETATM 4811  H2  HOH D1447      42.213  10.174  18.924  1.00  0.00      D    H  
HETATM 4812  O   HOH D1448      26.169  10.321 106.646  1.00  0.00      D    O  
HETATM 4813  H1  HOH D1448      26.271   9.550 107.275  1.00  0.00      D    H  
HETATM 4814  H2  HOH D1448      26.265   9.998 105.705  1.00  0.00      D    H  
HETATM 4815  O   HOH D1449      28.238  17.021  69.118  1.00  0.00      D    O  
HETATM 4816  H1  HOH D1449      29.087  16.830  68.626  1.00  0.00      D    H  
HETATM 4817  H2  HOH D1449      27.847  16.164  69.453  1.00  0.00      D    H  
HETATM 4818  O   HOH D1450      24.676   9.692  30.703  1.00  0.00      D    O  
HETATM 4819  H1  HOH D1450      24.503   8.854  30.185  1.00  0.00      D    H  
HETATM 4820  H2  HOH D1450      25.555  10.080  30.425  1.00  0.00      D    H  
HETATM 4821  O   HOH D1451      32.759   1.512  31.369  1.00  0.00      D    O  
HETATM 4822  H1  HOH D1451      32.945   2.284  31.977  1.00  0.00      D    H  
HETATM 4823  H2  HOH D1451      33.623   1.138  31.033  1.00  0.00      D    H  
HETATM 4824  O   HOH D1452      21.389  12.664  97.044  1.00  0.00      D    O  
HETATM 4825  H1  HOH D1452      21.436  11.690  96.821  1.00  0.00      D    H  
HETATM 4826  H2  HOH D1452      22.301  13.068  96.968  1.00  0.00      D    H  
HETATM 4827  O   HOH D1453      24.383  15.046  63.926  1.00  0.00      D    O  
HETATM 4828  H1  HOH D1453      25.292  14.650  63.797  1.00  0.00      D    H  
HETATM 4829  H2  HOH D1453      24.093  15.497  63.082  1.00  0.00      D    H  
HETATM 4830  O   HOH D1454       2.435   5.965 113.994  1.00  0.00      D    O  
HETATM 4831  H1  HOH D1454       1.936   6.704 113.540  1.00  0.00      D    H  
HETATM 4832  H2  HOH D1454       2.658   6.240 114.929  1.00  0.00      D    H  
HETATM 4833  O   HOH D1455      36.728  18.955  67.456  1.00  0.00      D    O  
HETATM 4834  H1  HOH D1455      36.324  18.103  67.124  1.00  0.00      D    H  
HETATM 4835  H2  HOH D1455      36.770  19.617  66.707  1.00  0.00      D    H  
HETATM 4836  O   HOH D1456      41.011   4.855  62.523  1.00  0.00      D    O  
HETATM 4837  H1  HOH D1456      41.159   5.457  61.738  1.00  0.00      D    H  
HETATM 4838  H2  HOH D1456      41.441   5.253  63.334  1.00  0.00      D    H  
HETATM 4839  O   HOH D1457      30.516  14.994 104.688  1.00  0.00      D    O  
HETATM 4840  H1  HOH D1457      30.595  15.703 103.986  1.00  0.00      D    H  
HETATM 4841  H2  HOH D1457      30.115  15.387 105.515  1.00  0.00      D    H  
HETATM 4842  O   HOH D1458      18.812  27.641  26.421  1.00  0.00      D    O  
HETATM 4843  H1  HOH D1458      18.352  28.194  25.726  1.00  0.00      D    H  
HETATM 4844  H2  HOH D1458      18.150  27.027  26.850  1.00  0.00      D    H  
HETATM 4845  O   HOH D1459      35.632  41.942  27.687  1.00  0.00      D    O  
HETATM 4846  H1  HOH D1459      36.277  41.427  27.122  1.00  0.00      D    H  
HETATM 4847  H2  HOH D1459      36.119  42.670  28.169  1.00  0.00      D    H  
HETATM 4848  O   HOH D1460      28.553   1.207  19.256  1.00  0.00      D    O  
HETATM 4849  H1  HOH D1460      28.263   1.769  18.482  1.00  0.00      D    H  
HETATM 4850  H2  HOH D1460      29.524   1.361  19.436  1.00  0.00      D    H  
HETATM 4851  O   HOH D1461      14.657   0.214  33.322  1.00  0.00      D    O  
HETATM 4852  H1  HOH D1461      14.677   1.148  32.967  1.00  0.00      D    H  
HETATM 4853  H2  HOH D1461      15.028   0.203  34.251  1.00  0.00      D    H  
HETATM 4854  O   HOH D1462       9.476  20.595  49.533  1.00  0.00      D    O  
HETATM 4855  H1  HOH D1462       9.133  20.772  48.611  1.00  0.00      D    H  
HETATM 4856  H2  HOH D1462      10.173  19.880  49.498  1.00  0.00      D    H  
HETATM 4857  O   HOH D1463       9.614  34.661  99.357  1.00  0.00      D    O  
HETATM 4858  H1  HOH D1463       9.367  35.479  99.877  1.00  0.00      D    H  
HETATM 4859  H2  HOH D1463       9.410  33.846  99.901  1.00  0.00      D    H  
HETATM 4860  O   HOH D1464      25.791  35.609   3.947  1.00  0.00      D    O  
HETATM 4861  H1  HOH D1464      26.144  34.969   3.264  1.00  0.00      D    H  
HETATM 4862  H2  HOH D1464      25.815  35.181   4.850  1.00  0.00      D    H  
HETATM 4863  O   HOH D1465      21.387   3.009 103.346  1.00  0.00      D    O  
HETATM 4864  H1  HOH D1465      21.877   3.880 103.320  1.00  0.00      D    H  
HETATM 4865  H2  HOH D1465      21.956   2.294 102.941  1.00  0.00      D    H  
HETATM 4866  O   HOH D1466      31.657   7.843  91.958  1.00  0.00      D    O  
HETATM 4867  H1  HOH D1466      31.949   8.553  92.598  1.00  0.00      D    H  
HETATM 4868  H2  HOH D1466      31.458   7.002  92.460  1.00  0.00      D    H  
HETATM 4869  O   HOH D1467      23.688   0.761  75.207  1.00  0.00      D    O  
HETATM 4870  H1  HOH D1467      22.778   0.683  75.613  1.00  0.00      D    H  
HETATM 4871  H2  HOH D1467      23.990  -0.139  74.892  1.00  0.00      D    H  
HETATM 4872  O   HOH D1468      18.350  16.663  31.987  1.00  0.00      D    O  
HETATM 4873  H1  HOH D1468      17.747  17.317  31.530  1.00  0.00      D    H  
HETATM 4874  H2  HOH D1468      18.262  16.763  32.978  1.00  0.00      D    H  
HETATM 4875  O   HOH D1469      13.420  16.070  80.658  1.00  0.00      D    O  
HETATM 4876  H1  HOH D1469      13.203  17.027  80.465  1.00  0.00      D    H  
HETATM 4877  H2  HOH D1469      12.633  15.632  81.093  1.00  0.00      D    H  
HETATM 4878  O   HOH D1470      23.093  13.016  48.445  1.00  0.00      D    O  
HETATM 4879  H1  HOH D1470      22.126  12.837  48.263  1.00  0.00      D    H  
HETATM 4880  H2  HOH D1470      23.569  13.185  47.581  1.00  0.00      D    H  
HETATM 4881  O   HOH D1471      26.842  17.896  75.671  1.00  0.00      D    O  
HETATM 4882  H1  HOH D1471      27.008  17.437  76.545  1.00  0.00      D    H  
HETATM 4883  H2  HOH D1471      26.867  18.886  75.805  1.00  0.00      D    H  
HETATM 4884  O   HOH D1472      32.934  25.369  82.339  1.00  0.00      D    O  
HETATM 4885  H1  HOH D1472      33.771  25.915  82.368  1.00  0.00      D    H  
HETATM 4886  H2  HOH D1472      32.857  24.833  83.180  1.00  0.00      D    H  
HETATM 4887  O   HOH D1473      46.730   2.492   8.728  1.00  0.00      D    O  
HETATM 4888  H1  HOH D1473      46.442   2.062   7.872  1.00  0.00      D    H  
HETATM 4889  H2  HOH D1473      46.642   1.836   9.477  1.00  0.00      D    H  
HETATM 4890  O   HOH D1474      45.155  35.520  70.618  1.00  0.00      D    O  
HETATM 4891  H1  HOH D1474      45.389  35.766  69.677  1.00  0.00      D    H  
HETATM 4892  H2  HOH D1474      45.818  34.855  70.963  1.00  0.00      D    H  
HETATM 4893  O   HOH D1475      43.839  18.991   9.768  1.00  0.00      D    O  
HETATM 4894  H1  HOH D1475      44.015  18.006   9.776  1.00  0.00      D    H  
HETATM 4895  H2  HOH D1475      44.199  19.387   8.923  1.00  0.00      D    H  
HETATM 4896  O   HOH D1476       5.066   5.440 102.944  1.00  0.00      D    O  
HETATM 4897  H1  HOH D1476       5.465   5.566 103.852  1.00  0.00      D    H  
HETATM 4898  H2  HOH D1476       4.073   5.542 102.999  1.00  0.00      D    H  
HETATM 4899  O   HOH D1477      31.102   1.416  66.774  1.00  0.00      D    O  
HETATM 4900  H1  HOH D1477      31.760   1.334  66.025  1.00  0.00      D    H  
HETATM 4901  H2  HOH D1477      31.249   0.675  67.429  1.00  0.00      D    H  
HETATM 4902  O   HOH D1478      19.915  39.223  36.149  1.00  0.00      D    O  
HETATM 4903  H1  HOH D1478      20.445  39.507  36.948  1.00  0.00      D    H  
HETATM 4904  H2  HOH D1478      18.952  39.450  36.289  1.00  0.00      D    H  
HETATM 4905  O   HOH D1479      35.595  34.459  15.317  1.00  0.00      D    O  
HETATM 4906  H1  HOH D1479      36.300  33.909  15.764  1.00  0.00      D    H  
HETATM 4907  H2  HOH D1479      35.112  35.004  16.002  1.00  0.00      D    H  
HETATM 4908  O   HOH D1480      21.543  30.176  40.672  1.00  0.00      D    O  
HETATM 4909  H1  HOH D1480      21.907  29.539  39.993  1.00  0.00      D    H  
HETATM 4910  H2  HOH D1480      22.283  30.489  41.268  1.00  0.00      D    H  
HETATM 4911  O   HOH D1481       4.655   5.401  41.679  1.00  0.00      D    O  
HETATM 4912  H1  HOH D1481       5.396   5.309  42.345  1.00  0.00      D    H  
HETATM 4913  H2  HOH D1481       4.106   6.207  41.901  1.00  0.00      D    H  
HETATM 4914  O   HOH D1482      19.684   3.714   4.877  1.00  0.00      D    O  
HETATM 4915  H1  HOH D1482      20.176   3.713   5.748  1.00  0.00      D    H  
HETATM 4916  H2  HOH D1482      20.018   2.964   4.306  1.00  0.00      D    H  
HETATM 4917  O   HOH D1483       6.726  10.226 104.428  1.00  0.00      D    O  
HETATM 4918  H1  HOH D1483       7.535  10.106 103.851  1.00  0.00      D    H  
HETATM 4919  H2  HOH D1483       6.894   9.819 105.326  1.00  0.00      D    H  
HETATM 4920  O   HOH D1484      27.608   4.510  86.491  1.00  0.00      D    O  
HETATM 4921  H1  HOH D1484      28.172   3.685  86.476  1.00  0.00      D    H  
HETATM 4922  H2  HOH D1484      27.627   4.944  85.590  1.00  0.00      D    H  
HETATM 4923  O   HOH D1485      41.939  41.601  42.260  1.00  0.00      D    O  
HETATM 4924  H1  HOH D1485      41.731  41.153  43.130  1.00  0.00      D    H  
HETATM 4925  H2  HOH D1485      42.518  41.002  41.707  1.00  0.00      D    H  
HETATM 4926  O   HOH D1486      33.400  32.089  10.757  1.00  0.00      D    O  
HETATM 4927  H1  HOH D1486      32.835  31.947   9.945  1.00  0.00      D    H  
HETATM 4928  H2  HOH D1486      34.174  31.455  10.740  1.00  0.00      D    H  
HETATM 4929  O   HOH D1487      46.111  31.290  53.329  1.00  0.00      D    O  
HETATM 4930  H1  HOH D1487      45.859  32.090  53.875  1.00  0.00      D    H  
HETATM 4931  H2  HOH D1487      45.532  31.247  52.515  1.00  0.00      D    H  
HETATM 4932  O   HOH D1488      18.689  32.451  51.285  1.00  0.00      D    O  
HETATM 4933  H1  HOH D1488      18.046  33.003  51.817  1.00  0.00      D    H  
HETATM 4934  H2  HOH D1488      18.408  32.445  50.326  1.00  0.00      D    H  
HETATM 4935  O   HOH D1489      13.833  17.222   3.430  1.00  0.00      D    O  
HETATM 4936  H1  HOH D1489      14.804  17.100   3.225  1.00  0.00      D    H
[truncated: 1,719,799 more chars]
