# Supplementary material for: ECE vs DISP Mechanisms in Anodic Electrolysis of Benzyl Alcohols: Computational Prediction of Microscopic Rate Constants
Source: J Phys Chem C Nanomater Interfaces. 2025 Aug 28;129(36):16076–96. doi: 10.1021/acs.jpcc.5c04347 (PMC12434723; doi:10.1021/acs.jpcc.5c04347)
Supplement: Supplementary file 2 [file jp5c04347_si_002.zip › example_simulation_inputs/MM_simulation_LiClO4_electrode/charge_20.pdb]

TITLE     MDANALYSIS FRAME 0: Created by PDBWriter
CRYST1   49.280   49.280  370.422  90.00  90.00 120.00 P 1           1
HETATM    1  C00 2ag A   1       0.503   4.419   4.370  1.00  0.00      A    C  
HETATM    2  O01 2ag A   1       0.672   5.181   3.215  1.00  0.00      A    O  
HETATM    3  C02 2ag A   1       0.301   6.463   3.271  1.00  0.00      A    C  
HETATM    4  C03 2ag A   1       1.279   7.450   3.283  1.00  0.00      A    C  
HETATM    5  C04 2ag A   1       0.939   8.776   3.529  1.00  0.00      A    C  
HETATM    6  C05 2ag A   1      -0.408   9.138   3.614  1.00  0.00      A    C  
HETATM    7  C06 2ag A   1      -0.762  10.587   3.944  1.00  0.00      A    C  
HETATM    8  O07 2ag A   1      -0.393  11.336   2.821  1.00  0.00      A    O  
HETATM    9  C08 2ag A   1      -1.388   8.115   3.648  1.00  0.00      A    C  
HETATM   10  C09 2ag A   1      -1.044   6.782   3.362  1.00  0.00      A    C  
HETATM   11  H0A 2ag A   1      -0.493   4.252   4.779  1.00  0.00      A    H  
HETATM   12  H0B 2ag A   1       1.011   3.479   4.154  1.00  0.00      A    H  
HETATM   13  H0C 2ag A   1       1.068   4.881   5.180  1.00  0.00      A    H  
HETATM   14  H0D 2ag A   1       2.339   7.257   3.200  1.00  0.00      A    H  
HETATM   15  H0E 2ag A   1       1.699   9.519   3.717  1.00  0.00      A    H  
HETATM   16  H0F 2ag A   1      -0.083  10.837   4.759  1.00  0.00      A    H  
HETATM   17  H0G 2ag A   1      -1.791  10.674   4.293  1.00  0.00      A    H  
HETATM   18  H0H 2ag A   1       0.490  11.652   2.935  1.00  0.00      A    H  
HETATM   19  H0I 2ag A   1      -2.300   8.264   4.208  1.00  0.00      A    H  
HETATM   20  H0J 2ag A   1      -1.609   6.091   3.971  1.00  0.00      A    H  
HETATM   21 Li   Li  B   1       8.071  30.746  50.340  1.00  0.00      B   LI  
HETATM   22 Li   Li  B   2      13.200   4.064   8.278  1.00  0.00      B   LI  
HETATM   23 Li   Li  B   3      21.818  34.040 116.964  1.00  0.00      B   LI  
HETATM   24 Li   Li  B   4      21.354  13.399  87.506  1.00  0.00      B   LI  
HETATM   25 Li   Li  B   5      18.246  14.734   6.415  1.00  0.00      B   LI  
HETATM   26 Li   Li  B   6      27.604   2.982  47.898  1.00  0.00      B   LI  
HETATM   27 Li   Li  B   7       1.761   0.718  11.226  1.00  0.00      B   LI  
HETATM   28 Li   Li  B   8      19.507   6.990  39.086  1.00  0.00      B   LI  
HETATM   29 Li   Li  B   9      28.175  28.918 113.019  1.00  0.00      B   LI  
HETATM   30 Li   Li  B  10      24.192  27.431 110.206  1.00  0.00      B   LI  
HETATM   31 Li   Li  B  11      16.645   7.895  77.035  1.00  0.00      B   LI  
HETATM   32 Li   Li  B  12       2.360  23.631 117.055  1.00  0.00      B   LI  
HETATM   33 Li   Li  B  13      40.427  42.535 116.095  1.00  0.00      B   LI  
HETATM   34 Li   Li  B  14      26.350  26.645  70.945  1.00  0.00      B   LI  
HETATM   35 Li   Li  B  15      13.777  39.337  26.469  1.00  0.00      B   LI  
HETATM   36 Li   Li  B  16      21.826  25.617  31.038  1.00  0.00      B   LI  
HETATM   37 Li   Li  B  17      19.933  30.755  16.675  1.00  0.00      B   LI  
HETATM   38 Li   Li  B  18      13.436  14.257 114.115  1.00  0.00      B   LI  
HETATM   39 Li   Li  B  19      33.475   2.567 116.919  1.00  0.00      B   LI  
HETATM   40 Li   Li  B  20       2.734   7.584 114.356  1.00  0.00      B   LI  
HETATM   41 Li   Li  B  21      26.420  37.966  51.549  1.00  0.00      B   LI  
HETATM   42 Li   Li  B  22      34.939  34.328 116.507  1.00  0.00      B   LI  
HETATM   43 Li   Li  B  23      19.164  29.903  32.505  1.00  0.00      B   LI  
HETATM   44 Li   Li  B  24      41.709   3.751  48.735  1.00  0.00      B   LI  
HETATM   45 Li   Li  B  25      39.444  28.118 116.601  1.00  0.00      B   LI  
HETATM   46 Li   Li  B  26      42.414  23.266  18.963  1.00  0.00      B   LI  
HETATM   47 Li   Li  B  27      14.826  24.803 109.201  1.00  0.00      B   LI  
HETATM   48 Li   Li  B  28      33.177  27.568 112.074  1.00  0.00      B   LI  
HETATM   49 Li   Li  B  29      17.546   5.920 106.324  1.00  0.00      B   LI  
HETATM   50 Li   Li  B  30      48.793  12.990  37.701  1.00  0.00      B   LI  
HETATM   51 Li   Li  B  31      38.717  28.133  65.958  1.00  0.00      B   LI  
HETATM   52 Li   Li  B  32      29.778  25.609  96.685  1.00  0.00      B   LI  
HETATM   53 Li   Li  B  33      16.758  41.440 116.121  1.00  0.00      B   LI  
HETATM   54 Li   Li  B  34       2.423  25.955  98.618  1.00  0.00      B   LI  
HETATM   55 Li   Li  B  35      44.655  20.716 117.020  1.00  0.00      B   LI  
HETATM   56 Li   Li  B  36      15.565  29.793 109.721  1.00  0.00      B   LI  
HETATM   57 Li   Li  B  37       1.548  29.743  54.920  1.00  0.00      B   LI  
HETATM   58 Li   Li  B  38       6.098  29.407  83.070  1.00  0.00      B   LI  
HETATM   59 Li   Li  B  39      26.299  35.588  39.852  1.00  0.00      B   LI  
HETATM   60 Li   Li  B  40      30.578  20.020 100.838  1.00  0.00      B   LI  
HETATM   61 Li   Li  B  41       8.886  34.063  12.850  1.00  0.00      B   LI  
HETATM   62 Li   Li  B  42      17.326  40.345  66.842  1.00  0.00      B   LI  
HETATM   63 Li   Li  B  43       1.036   1.120  61.437  1.00  0.00      B   LI  
HETATM   64 Li   Li  B  44      45.623  31.899 115.047  1.00  0.00      B   LI  
HETATM   65 Li   Li  B  45      47.881  37.777  24.205  1.00  0.00      B   LI  
HETATM   66 Li   Li  B  46      17.600  12.266 117.273  1.00  0.00      B   LI  
HETATM   67 Li   Li  B  47      21.622   3.456 117.039  1.00  0.00      B   LI  
HETATM   68 Li   Li  B  48      44.447  12.677 116.867  1.00  0.00      B   LI  
HETATM   69 Li   Li  B  49      11.970   5.646 116.667  1.00  0.00      B   LI  
HETATM   70 Li   Li  B  50      27.409   9.506  73.025  1.00  0.00      B   LI  
HETATM   71 Li   Li  B  51      46.665  16.842  68.208  1.00  0.00      B   LI  
HETATM   72 Li   Li  B  52      35.496  15.031  26.302  1.00  0.00      B   LI  
HETATM   73 Li   Li  B  53       9.898  30.956 116.799  1.00  0.00      B   LI  
HETATM   74 Li   Li  B  54      48.341   3.451 104.079  1.00  0.00      B   LI  
HETATM   75 Li   Li  B  55      35.917  29.759  59.463  1.00  0.00      B   LI  
HETATM   76 Li   Li  B  56      46.792  36.897 116.450  1.00  0.00      B   LI  
HETATM   77 Li   Li  B  57      39.758  10.009 116.789  1.00  0.00      B   LI  
HETATM   78 Li   Li  B  58      47.868   3.081 116.437  1.00  0.00      B   LI  
HETATM   79 Li   Li  B  59      27.138  23.139 117.812  1.00  0.00      B   LI  
HETATM   80 Li   Li  B  60      45.291  40.358 105.312  1.00  0.00      B   LI  
HETATM   81 Li   Li  B  61      12.029   4.263  23.278  1.00  0.00      B   LI  
HETATM   82 Li   Li  B  62      22.740  27.828  57.105  1.00  0.00      B   LI  
HETATM   83 Li   Li  B  63      14.766  15.705  57.949  1.00  0.00      B   LI  
HETATM   84 Li   Li  B  64      33.894  38.537  51.427  1.00  0.00      B   LI  
HETATM   85 Li   Li  B  65       2.940   4.307  90.697  1.00  0.00      B   LI  
HETATM   86 Li   Li  B  66      33.711  32.801 112.466  1.00  0.00      B   LI  
HETATM   87 Li   Li  B  67       6.523   9.913  55.020  1.00  0.00      B   LI  
HETATM   88 Li   Li  B  68      10.676  25.615 116.694  1.00  0.00      B   LI  
HETATM   89 Li   Li  B  69      43.258  30.754  23.111  1.00  0.00      B   LI  
HETATM   90 Li   Li  B  70      28.413  26.217  49.325  1.00  0.00      B   LI  
HETATM   91 Li   Li  B  71       7.822  31.760 107.208  1.00  0.00      B   LI  
HETATM   92 Li   Li  B  72      25.976  29.413  13.885  1.00  0.00      B   LI  
HETATM   93 Li   Li  B  73      40.995  19.571 105.150  1.00  0.00      B   LI  
HETATM   94 Li   Li  B  74      25.380  15.353 116.460  1.00  0.00      B   LI  
HETATM   95 Li   Li  B  75      27.922  20.760  35.304  1.00  0.00      B   LI  
HETATM   96  Clc CLO C   1      27.352  12.788  91.011  1.00  0.00      C   CL  
HETATM   97  Oc1 CLO C   1      28.423  11.778  90.798  1.00  0.00      C    O  
HETATM   98  Oc2 CLO C   1      26.355  12.280  91.982  1.00  0.00      C    O  
HETATM   99  Oc3 CLO C   1      26.614  12.952  89.704  1.00  0.00      C    O  
HETATM  100  Oc4 CLO C   1      27.934  14.080  91.503  1.00  0.00      C    O  
HETATM  101  Clc CLO C   2       9.315  34.940   3.588  1.00  0.00      C   CL  
HETATM  102  Oc1 CLO C   2       7.871  35.080   3.336  1.00  0.00      C    O  
HETATM  103  Oc2 CLO C   2      10.077  36.142   3.101  1.00  0.00      C    O  
HETATM  104  Oc3 CLO C   2       9.860  33.720   2.925  1.00  0.00      C    O  
HETATM  105  Oc4 CLO C   2       9.531  34.768   5.055  1.00  0.00      C    O  
HETATM  106  Clc CLO C   3      19.440  26.330  82.161  1.00  0.00      C   CL  
HETATM  107  Oc1 CLO C   3      18.600  25.297  82.849  1.00  0.00      C    O  
HETATM  108  Oc2 CLO C   3      19.934  27.323  83.197  1.00  0.00      C    O  
HETATM  109  Oc3 CLO C   3      18.702  27.001  81.079  1.00  0.00      C    O  
HETATM  110  Oc4 CLO C   3      20.633  25.615  81.571  1.00  0.00      C    O  
HETATM  111  Clc CLO C   4      15.652   3.015  69.880  1.00  0.00      C   CL  
HETATM  112  Oc1 CLO C   4      14.198   3.364  69.716  1.00  0.00      C    O  
HETATM  113  Oc2 CLO C   4      16.148   3.368  71.250  1.00  0.00      C    O  
HETATM  114  Oc3 CLO C   4      16.438   3.818  68.899  1.00  0.00      C    O  
HETATM  115  Oc4 CLO C   4      15.854   1.551  69.561  1.00  0.00      C    O  
HETATM  116  Clc CLO C   5      40.605  23.662   3.453  1.00  0.00      C   CL  
HETATM  117  Oc1 CLO C   5      41.380  24.857   2.933  1.00  0.00      C    O  
HETATM  118  Oc2 CLO C   5      40.418  23.848   4.922  1.00  0.00      C    O  
HETATM  119  Oc3 CLO C   5      41.323  22.386   3.212  1.00  0.00      C    O  
HETATM  120  Oc4 CLO C   5      39.254  23.601   2.825  1.00  0.00      C    O  
HETATM  121  Clc CLO C   6      37.469  18.406  22.305  1.00  0.00      C   CL  
HETATM  122  Oc1 CLO C   6      38.924  18.692  22.631  1.00  0.00      C    O  
HETATM  123  Oc2 CLO C   6      37.230  16.945  22.626  1.00  0.00      C    O  
HETATM  124  Oc3 CLO C   6      37.141  18.648  20.849  1.00  0.00      C    O  
HETATM  125  Oc4 CLO C   6      36.633  19.256  23.215  1.00  0.00      C    O  
HETATM  126  Clc CLO C   7       2.144   9.014  77.417  1.00  0.00      C   CL  
HETATM  127  Oc1 CLO C   7       3.561   9.592  77.600  1.00  0.00      C    O  
HETATM  128  Oc2 CLO C   7       1.352   9.884  76.518  1.00  0.00      C    O  
HETATM  129  Oc3 CLO C   7       1.447   8.897  78.741  1.00  0.00      C    O  
HETATM  130  Oc4 CLO C   7       2.173   7.636  76.800  1.00  0.00      C    O  
HETATM  131  Clc CLO C   8      21.605  42.106  37.486  1.00  0.00      C   CL  
HETATM  132  Oc1 CLO C   8      22.491  43.243  37.107  1.00  0.00      C    O  
HETATM  133  Oc2 CLO C   8      20.136  42.526  37.546  1.00  0.00      C    O  
HETATM  134  Oc3 CLO C   8      21.978  41.531  38.819  1.00  0.00      C    O  
HETATM  135  Oc4 CLO C   8      21.778  40.985  36.478  1.00  0.00      C    O  
HETATM  136  Clc CLO C   9      21.065   6.422   3.515  1.00  0.00      C   CL  
HETATM  137  Oc1 CLO C   9      19.741   6.405   2.736  1.00  0.00      C    O  
HETATM  138  Oc2 CLO C   9      22.130   7.128   2.683  1.00  0.00      C    O  
HETATM  139  Oc3 CLO C   9      21.490   5.040   3.912  1.00  0.00      C    O  
HETATM  140  Oc4 CLO C   9      20.900   7.194   4.798  1.00  0.00      C    O  
HETATM  141  Clc CLO C  10      44.172  18.341   4.146  1.00  0.00      C   CL  
HETATM  142  Oc1 CLO C  10      45.404  18.967   3.480  1.00  0.00      C    O  
HETATM  143  Oc2 CLO C  10      43.072  18.145   3.143  1.00  0.00      C    O  
HETATM  144  Oc3 CLO C  10      43.704  19.268   5.206  1.00  0.00      C    O  
HETATM  145  Oc4 CLO C  10      44.536  17.044   4.835  1.00  0.00      C    O  
HETATM  146  Clc CLO C  11       9.714  17.528  39.458  1.00  0.00      C   CL  
HETATM  147  Oc1 CLO C  11      10.256  18.773  40.057  1.00  0.00      C    O  
HETATM  148  Oc2 CLO C  11       8.748  16.802  40.350  1.00  0.00      C    O  
HETATM  149  Oc3 CLO C  11      10.882  16.622  39.164  1.00  0.00      C    O  
HETATM  150  Oc4 CLO C  11       9.050  17.870  38.171  1.00  0.00      C    O  
HETATM  151  Clc CLO C  12       2.637  29.230   3.474  1.00  0.00      C   CL  
HETATM  152  Oc1 CLO C  12       3.867  29.898   3.000  1.00  0.00      C    O  
HETATM  153  Oc2 CLO C  12       2.767  28.945   4.942  1.00  0.00      C    O  
HETATM  154  Oc3 CLO C  12       2.476  27.925   2.734  1.00  0.00      C    O  
HETATM  155  Oc4 CLO C  12       1.411  30.072   3.257  1.00  0.00      C    O  
HETATM  156  Clc CLO C  13      48.364  13.296 107.410  1.00  0.00      C   CL  
HETATM  157  Oc1 CLO C  13      46.943  13.074 107.892  1.00  0.00      C    O  
HETATM  158  Oc2 CLO C  13      49.290  13.193 108.587  1.00  0.00      C    O  
HETATM  159  Oc3 CLO C  13      48.488  14.659 106.773  1.00  0.00      C    O  
HETATM  160  Oc4 CLO C  13      48.729  12.251 106.433  1.00  0.00      C    O  
HETATM  161  Clc CLO C  14      39.256  40.679  17.189  1.00  0.00      C   CL  
HETATM  162  Oc1 CLO C  14      39.239  39.173  17.273  1.00  0.00      C    O  
HETATM  163  Oc2 CLO C  14      39.936  41.099  15.900  1.00  0.00      C    O  
HETATM  164  Oc3 CLO C  14      39.975  41.226  18.328  1.00  0.00      C    O  
HETATM  165  Oc4 CLO C  14      37.878  41.237  17.215  1.00  0.00      C    O  
HETATM  166  Clc CLO C  15      17.419  42.516   3.578  1.00  0.00      C   CL  
HETATM  167  Oc1 CLO C  15      16.643  41.296   3.166  1.00  0.00      C    O  
HETATM  168  Oc2 CLO C  15      16.564  43.708   3.295  1.00  0.00      C    O  
HETATM  169  Oc3 CLO C  15      18.644  42.626   2.727  1.00  0.00      C    O  
HETATM  170  Oc4 CLO C  15      17.728  42.499   5.076  1.00  0.00      C    O  
HETATM  171  Clc CLO C  16       7.939  25.606  83.158  1.00  0.00      C   CL  
HETATM  172  Oc1 CLO C  16       8.480  24.182  83.073  1.00  0.00      C    O  
HETATM  173  Oc2 CLO C  16       8.581  26.411  82.063  1.00  0.00      C    O  
HETATM  174  Oc3 CLO C  16       8.288  26.212  84.492  1.00  0.00      C    O  
HETATM  175  Oc4 CLO C  16       6.451  25.583  82.993  1.00  0.00      C    O  
HETATM  176  Clc CLO C  17      22.162   3.368 113.875  1.00  0.00      C   CL  
HETATM  177  Oc1 CLO C  17      21.037   3.076 112.902  1.00  0.00      C    O  
HETATM  178  Oc2 CLO C  17      21.609   4.110 115.054  1.00  0.00      C    O  
HETATM  179  Oc3 CLO C  17      23.206   4.151 113.199  1.00  0.00      C    O  
HETATM  180  Oc4 CLO C  17      22.734   2.044 114.380  1.00  0.00      C    O  
HETATM  181  Clc CLO C  18      28.521  24.363   3.565  1.00  0.00      C   CL  
HETATM  182  Oc1 CLO C  18      27.376  23.492   3.144  1.00  0.00      C    O  
HETATM  183  Oc2 CLO C  18      28.146  25.806   3.225  1.00  0.00      C    O  
HETATM  184  Oc3 CLO C  18      29.793  23.934   2.867  1.00  0.00      C    O  
HETATM  185  Oc4 CLO C  18      28.762  24.199   5.039  1.00  0.00      C    O  
HETATM  186  Clc CLO C  19       7.340  23.288 105.511  1.00  0.00      C   CL  
HETATM  187  Oc1 CLO C  19       8.501  23.045 106.416  1.00  0.00      C    O  
HETATM  188  Oc2 CLO C  19       7.767  23.066 104.087  1.00  0.00      C    O  
HETATM  189  Oc3 CLO C  19       6.812  24.700 105.612  1.00  0.00      C    O  
HETATM  190  Oc4 CLO C  19       6.261  22.338 105.898  1.00  0.00      C    O  
HETATM  191  Clc CLO C  20      20.586  22.792  38.159  1.00  0.00      C   CL  
HETATM  192  Oc1 CLO C  20      21.369  24.035  37.999  1.00  0.00      C    O  
HETATM  193  Oc2 CLO C  20      21.135  21.830  37.124  1.00  0.00      C    O  
HETATM  194  Oc3 CLO C  20      19.143  23.074  37.858  1.00  0.00      C    O  
HETATM  195  Oc4 CLO C  20      20.735  22.266  39.576  1.00  0.00      C    O  
HETATM  196  Clc CLO C  21      15.224  31.232  53.373  1.00  0.00      C   CL  
HETATM  197  Oc1 CLO C  21      15.272  30.714  54.821  1.00  0.00      C    O  
HETATM  198  Oc2 CLO C  21      14.159  30.466  52.621  1.00  0.00      C    O  
HETATM  199  Oc3 CLO C  21      16.504  30.905  52.720  1.00  0.00      C    O  
HETATM  200  Oc4 CLO C  21      15.027  32.670  53.288  1.00  0.00      C    O  
HETATM  201  Clc CLO C  22       6.398  26.615   3.815  1.00  0.00      C   CL  
HETATM  202  Oc1 CLO C  22       7.562  25.737   3.418  1.00  0.00      C    O  
HETATM  203  Oc2 CLO C  22       5.993  26.352   5.267  1.00  0.00      C    O  
HETATM  204  Oc3 CLO C  22       5.220  26.303   2.875  1.00  0.00      C    O  
HETATM  205  Oc4 CLO C  22       6.701  28.073   3.675  1.00  0.00      C    O  
HETATM  206  Clc CLO C  23      49.132   2.467  67.838  1.00  0.00      C   CL  
HETATM  207  Oc1 CLO C  23      50.119   3.563  67.617  1.00  0.00      C    O  
HETATM  208  Oc2 CLO C  23      49.863   1.184  67.903  1.00  0.00      C    O  
HETATM  209  Oc3 CLO C  23      48.129   2.475  66.740  1.00  0.00      C    O  
HETATM  210  Oc4 CLO C  23      48.419   2.715  69.135  1.00  0.00      C    O  
HETATM  211  Clc CLO C  24       2.642   5.435  46.319  1.00  0.00      C   CL  
HETATM  212  Oc1 CLO C  24       2.551   4.440  45.182  1.00  0.00      C    O  
HETATM  213  Oc2 CLO C  24       2.052   6.737  45.919  1.00  0.00      C    O  
HETATM  214  Oc3 CLO C  24       4.059   5.588  46.782  1.00  0.00      C    O  
HETATM  215  Oc4 CLO C  24       1.762   4.871  47.392  1.00  0.00      C    O  
HETATM  216  Clc CLO C  25       9.611   6.576   3.499  1.00  0.00      C   CL  
HETATM  217  Oc1 CLO C  25       8.633   5.597   2.881  1.00  0.00      C    O  
HETATM  218  Oc2 CLO C  25       9.295   7.972   2.996  1.00  0.00      C    O  
HETATM  219  Oc3 CLO C  25      11.030   6.167   3.188  1.00  0.00      C    O  
HETATM  220  Oc4 CLO C  25       9.397   6.437   4.962  1.00  0.00      C    O  
HETATM  221  Clc CLO C  26      33.191   7.082   3.512  1.00  0.00      C   CL  
HETATM  222  Oc1 CLO C  26      33.426   8.590   3.360  1.00  0.00      C    O  
HETATM  223  Oc2 CLO C  26      33.054   6.775   4.963  1.00  0.00      C    O  
HETATM  224  Oc3 CLO C  26      34.452   6.351   3.025  1.00  0.00      C    O  
HETATM  225  Oc4 CLO C  26      31.978   6.650   2.797  1.00  0.00      C    O  
HETATM  226  Clc CLO C  27      23.587  33.446   3.960  1.00  0.00      C   CL  
HETATM  227  Oc1 CLO C  27      24.371  34.523   3.334  1.00  0.00      C    O  
HETATM  228  Oc2 CLO C  27      22.416  33.091   3.104  1.00  0.00      C    O  
HETATM  229  Oc3 CLO C  27      23.106  33.926   5.269  1.00  0.00      C    O  
HETATM  230  Oc4 CLO C  27      24.432  32.241   4.145  1.00  0.00      C    O  
HETATM  231  Clc CLO C  28      37.652   0.590  43.357  1.00  0.00      C   CL  
HETATM  232  Oc1 CLO C  28      36.423   0.204  42.605  1.00  0.00      C    O  
HETATM  233  Oc2 CLO C  28      38.904   0.261  42.503  1.00  0.00      C    O  
HETATM  234  Oc3 CLO C  28      37.765  -0.119  44.675  1.00  0.00      C    O  
HETATM  235  Oc4 CLO C  28      37.642   2.078  43.593  1.00  0.00      C    O  
HETATM  236  Clc CLO C  29      34.669  33.737  49.396  1.00  0.00      C   CL  
HETATM  237  Oc1 CLO C  29      34.390  34.851  48.436  1.00  0.00      C    O  
HETATM  238  Oc2 CLO C  29      35.947  33.041  49.074  1.00  0.00      C    O  
HETATM  239  Oc3 CLO C  29      33.619  32.660  49.323  1.00  0.00      C    O  
HETATM  240  Oc4 CLO C  29      34.792  34.276  50.830  1.00  0.00      C    O  
HETATM  241  Clc CLO C  30      20.435  24.751 106.168  1.00  0.00      C   CL  
HETATM  242  Oc1 CLO C  30      21.633  25.270 106.924  1.00  0.00      C    O  
HETATM  243  Oc2 CLO C  30      19.244  24.518 107.060  1.00  0.00      C    O  
HETATM  244  Oc3 CLO C  30      20.818  23.436 105.522  1.00  0.00      C    O  
HETATM  245  Oc4 CLO C  30      20.170  25.703 105.097  1.00  0.00      C    O  
HETATM  246  Clc CLO C  31      21.153  17.711  99.410  1.00  0.00      C   CL  
HETATM  247  Oc1 CLO C  31      22.272  16.786  99.094  1.00  0.00      C    O  
HETATM  248  Oc2 CLO C  31      20.537  17.246 100.657  1.00  0.00      C    O  
HETATM  249  Oc3 CLO C  31      20.180  17.730  98.297  1.00  0.00      C    O  
HETATM  250  Oc4 CLO C  31      21.710  19.110  99.633  1.00  0.00      C    O  
HETATM  251  Clc CLO C  32      28.222  21.268  51.362  1.00  0.00      C   CL  
HETATM  252  Oc1 CLO C  32      27.319  20.084  51.438  1.00  0.00      C    O  
HETATM  253  Oc2 CLO C  32      29.097  21.097  50.206  1.00  0.00      C    O  
HETATM  254  Oc3 CLO C  32      29.014  21.383  52.633  1.00  0.00      C    O  
HETATM  255  Oc4 CLO C  32      27.455  22.511  51.097  1.00  0.00      C    O  
HETATM  256  Clc CLO C  33      36.100  28.444 106.560  1.00  0.00      C   CL  
HETATM  257  Oc1 CLO C  33      35.559  27.694 107.750  1.00  0.00      C    O  
HETATM  258  Oc2 CLO C  33      36.434  27.485 105.477  1.00  0.00      C    O  
HETATM  259  Oc3 CLO C  33      37.335  29.254 107.015  1.00  0.00      C    O  
HETATM  260  Oc4 CLO C  33      35.114  29.425 106.012  1.00  0.00      C    O  
HETATM  261  Clc CLO C  34      21.982   4.781  28.173  1.00  0.00      C   CL  
HETATM  262  Oc1 CLO C  34      21.226   5.726  27.262  1.00  0.00      C    O  
HETATM  263  Oc2 CLO C  34      23.082   5.475  28.938  1.00  0.00      C    O  
HETATM  264  Oc3 CLO C  34      22.670   3.711  27.324  1.00  0.00      C    O  
HETATM  265  Oc4 CLO C  34      21.042   4.123  29.132  1.00  0.00      C    O  
HETATM  266  Clc CLO C  35      30.563  14.794   3.662  1.00  0.00      C   CL  
HETATM  267  Oc1 CLO C  35      29.408  15.485   3.004  1.00  0.00      C    O  
HETATM  268  Oc2 CLO C  35      30.652  15.171   5.097  1.00  0.00      C    O  
HETATM  269  Oc3 CLO C  35      31.870  15.257   2.991  1.00  0.00      C    O  
HETATM  270  Oc4 CLO C  35      30.487  13.334   3.619  1.00  0.00      C    O  
HETATM  271  Clc CLO C  36      44.738  12.133   3.672  1.00  0.00      C   CL  
HETATM  272  Oc1 CLO C  36      43.871  11.211   2.886  1.00  0.00      C    O  
HETATM  273  Oc2 CLO C  36      45.950  12.449   2.851  1.00  0.00      C    O  
HETATM  274  Oc3 CLO C  36      45.094  11.524   4.987  1.00  0.00      C    O  
HETATM  275  Oc4 CLO C  36      43.967  13.391   3.947  1.00  0.00      C    O  
HETATM  276  Clc CLO C  37      18.800  31.679  72.213  1.00  0.00      C   CL  
HETATM  277  Oc1 CLO C  37      17.420  31.177  72.523  1.00  0.00      C    O  
HETATM  278  Oc2 CLO C  37      18.897  33.195  72.288  1.00  0.00      C    O  
HETATM  279  Oc3 CLO C  37      19.082  31.199  70.752  1.00  0.00      C    O  
HETATM  280  Oc4 CLO C  37      19.759  31.050  73.150  1.00  0.00      C    O  
HETATM  281  Clc CLO C  38       9.120  26.296  89.314  1.00  0.00      C   CL  
HETATM  282  Oc1 CLO C  38       8.699  27.316  90.330  1.00  0.00      C    O  
HETATM  283  Oc2 CLO C  38       7.864  25.583  88.825  1.00  0.00      C    O  
HETATM  284  Oc3 CLO C  38      10.079  25.216  89.849  1.00  0.00      C    O  
HETATM  285  Oc4 CLO C  38       9.697  27.004  88.176  1.00  0.00      C    O  
HETATM  286  Clc CLO C  39      32.016  41.038 105.214  1.00  0.00      C   CL  
HETATM  287  Oc1 CLO C  39      31.943  41.197 106.713  1.00  0.00      C    O  
HETATM  288  Oc2 CLO C  39      33.379  41.498 104.742  1.00  0.00      C    O  
HETATM  289  Oc3 CLO C  39      30.996  41.885 104.525  1.00  0.00      C    O  
HETATM  290  Oc4 CLO C  39      31.765  39.608 104.850  1.00  0.00      C    O  
HETATM  291  Clc CLO C  40      45.241   3.716   3.317  1.00  0.00      C   CL  
HETATM  292  Oc1 CLO C  40      46.658   3.652   2.807  1.00  0.00      C    O  
HETATM  293  Oc2 CLO C  40      44.553   5.023   2.901  1.00  0.00      C    O  
HETATM  294  Oc3 CLO C  40      45.210   3.746   4.843  1.00  0.00      C    O  
HETATM  295  Oc4 CLO C  40      44.503   2.510   2.843  1.00  0.00      C    O  
HETATM  296  Clc CLO C  41       8.762  19.479  59.964  1.00  0.00      C   CL  
HETATM  297  Oc1 CLO C  41       7.768  18.628  59.284  1.00  0.00      C    O  
HETATM  298  Oc2 CLO C  41       9.762  20.079  59.019  1.00  0.00      C    O  
HETATM  299  Oc3 CLO C  41       9.588  18.555  60.839  1.00  0.00      C    O  
HETATM  300  Oc4 CLO C  41       8.173  20.603  60.772  1.00  0.00      C    O  
HETATM  301  Clc CLO C  42      22.573  11.365   3.531  1.00  0.00      C   CL  
HETATM  302  Oc1 CLO C  42      22.611  12.779   3.011  1.00  0.00      C    O  
HETATM  303  Oc2 CLO C  42      22.381  11.432   5.029  1.00  0.00      C    O  
HETATM  304  Oc3 CLO C  42      23.891  10.734   3.242  1.00  0.00      C    O  
HETATM  305  Oc4 CLO C  42      21.484  10.624   2.846  1.00  0.00      C    O  
HETATM  306  Clc CLO C  43       8.443  37.689  37.542  1.00  0.00      C   CL  
HETATM  307  Oc1 CLO C  43       8.999  37.866  38.919  1.00  0.00      C    O  
HETATM  308  Oc2 CLO C  43       8.510  36.277  37.164  1.00  0.00      C    O  
HETATM  309  Oc3 CLO C  43       9.202  38.531  36.584  1.00  0.00      C    O  
HETATM  310  Oc4 CLO C  43       6.990  38.126  37.511  1.00  0.00      C    O  
HETATM  311  Clc CLO C  44      36.377  34.633   3.764  1.00  0.00      C   CL  
HETATM  312  Oc1 CLO C  44      37.330  33.909   2.838  1.00  0.00      C    O  
HETATM  313  Oc2 CLO C  44      35.187  35.183   3.045  1.00  0.00      C    O  
HETATM  314  Oc3 CLO C  44      37.127  35.754   4.465  1.00  0.00      C    O  
HETATM  315  Oc4 CLO C  44      35.959  33.651   4.807  1.00  0.00      C    O  
HETATM  316  Clc CLO C  45      35.801   2.514   3.489  1.00  0.00      C   CL  
HETATM  317  Oc1 CLO C  45      35.643   1.130   2.856  1.00  0.00      C    O  
HETATM  318  Oc2 CLO C  45      34.760   3.461   2.917  1.00  0.00      C    O  
HETATM  319  Oc3 CLO C  45      37.166   3.050   3.195  1.00  0.00      C    O  
HETATM  320  Oc4 CLO C  45      35.649   2.469   5.011  1.00  0.00      C    O  
HETATM  321  Clc CLO C  46      13.461  14.306   3.603  1.00  0.00      C   CL  
HETATM  322  Oc1 CLO C  46      13.185  12.870   3.242  1.00  0.00      C    O  
HETATM  323  Oc2 CLO C  46      14.890  14.569   3.163  1.00  0.00      C    O  
HETATM  324  Oc3 CLO C  46      13.286  14.473   5.087  1.00  0.00      C    O  
HETATM  325  Oc4 CLO C  46      12.523  15.254   2.872  1.00  0.00      C    O  
HETATM  326  Clc CLO C  47      15.014  25.519   3.709  1.00  0.00      C   CL  
HETATM  327  Oc1 CLO C  47      15.513  24.188   3.088  1.00  0.00      C    O  
HETATM  328  Oc2 CLO C  47      13.604  25.805   3.184  1.00  0.00      C    O  
HETATM  329  Oc3 CLO C  47      15.957  26.603   3.252  1.00  0.00      C    O  
HETATM  330  Oc4 CLO C  47      15.058  25.447   5.237  1.00  0.00      C    O  
HETATM  331  Clc CLO C  48       3.993  41.133   3.809  1.00  0.00      C   CL  
HETATM  332  Oc1 CLO C  48       5.257  40.346   3.741  1.00  0.00      C    O  
HETATM  333  Oc2 CLO C  48       4.125  42.428   3.072  1.00  0.00      C    O  
HETATM  334  Oc3 CLO C  48       3.703  41.465   5.273  1.00  0.00      C    O  
HETATM  335  Oc4 CLO C  48       2.898  40.367   3.100  1.00  0.00      C    O  
HETATM  336  Clc CLO C  49      32.546  40.107   3.701  1.00  0.00      C   CL  
HETATM  337  Oc1 CLO C  49      33.408  39.278   2.828  1.00  0.00      C    O  
HETATM  338  Oc2 CLO C  49      33.116  41.508   3.781  1.00  0.00      C    O  
HETATM  339  Oc3 CLO C  49      32.501  39.464   5.026  1.00  0.00      C    O  
HETATM  340  Oc4 CLO C  49      31.190  40.222   3.151  1.00  0.00      C    O  
HETATM  341  Clc CLO C  50      33.203  32.585  37.401  1.00  0.00      C   CL  
HETATM  342  Oc1 CLO C  50      32.401  32.861  36.113  1.00  0.00      C    O  
HETATM  343  Oc2 CLO C  50      33.956  31.302  37.191  1.00  0.00      C    O  
HETATM  344  Oc3 CLO C  50      32.299  32.421  38.564  1.00  0.00      C    O  
HETATM  345  Oc4 CLO C  50      34.145  33.709  37.649  1.00  0.00      C    O  
HETATM  346  Clc CLO C  51       5.006   8.217   3.808  1.00  0.00      C   CL  
HETATM  347  Oc1 CLO C  51       4.567   9.309   2.847  1.00  0.00      C    O  
HETATM  348  Oc2 CLO C  51       5.114   6.945   3.017  1.00  0.00      C    O  
HETATM  349  Oc3 CLO C  51       3.981   7.995   4.942  1.00  0.00      C    O  
HETATM  350  Oc4 CLO C  51       6.311   8.574   4.471  1.00  0.00      C    O  
HETATM  351  Clc CLO C  52      41.260  29.066  54.589  1.00  0.00      C   CL  
HETATM  352  Oc1 CLO C  52      41.735  27.735  54.021  1.00  0.00      C    O  
HETATM  353  Oc2 CLO C  52      42.380  30.067  54.429  1.00  0.00      C    O  
HETATM  354  Oc3 CLO C  52      40.981  28.870  56.089  1.00  0.00      C    O  
HETATM  355  Oc4 CLO C  52      40.014  29.580  53.897  1.00  0.00      C    O  
HETATM  356  Clc CLO C  53      42.659  38.628   3.579  1.00  0.00      C   CL  
HETATM  357  Oc1 CLO C  53      43.248  39.793   2.845  1.00  0.00      C    O  
HETATM  358  Oc2 CLO C  53      41.246  38.436   3.067  1.00  0.00      C    O  
HETATM  359  Oc3 CLO C  53      42.699  38.879   5.052  1.00  0.00      C    O  
HETATM  360  Oc4 CLO C  53      43.411  37.360   3.137  1.00  0.00      C    O  
HETATM  361  Clc CLO C  54      29.475  19.870   3.834  1.00  0.00      C   CL  
HETATM  362  Oc1 CLO C  54      29.287  21.035   2.932  1.00  0.00      C    O  
HETATM  363  Oc2 CLO C  54      29.677  20.315   5.238  1.00  0.00      C    O  
HETATM  364  Oc3 CLO C  54      30.676  19.110   3.313  1.00  0.00      C    O  
HETATM  365  Oc4 CLO C  54      28.260  18.980   3.780  1.00  0.00      C    O  
HETATM  366  Clc CLO C  55      16.117  19.076  23.248  1.00  0.00      C   CL  
HETATM  367  Oc1 CLO C  55      16.064  17.855  22.355  1.00  0.00      C    O  
HETATM  368  Oc2 CLO C  55      14.775  19.241  23.933  1.00  0.00      C    O  
HETATM  369  Oc3 CLO C  55      16.390  20.300  22.399  1.00  0.00      C    O  
HETATM  370  Oc4 CLO C  55      17.231  18.842  24.199  1.00  0.00      C    O  
HETATM  371  Clc CLO C  56      24.786  42.677   3.697  1.00  0.00      C   CL  
HETATM  372  Oc1 CLO C  56      23.870  43.434   2.776  1.00  0.00      C    O  
HETATM  373  Oc2 CLO C  56      25.546  41.630   2.936  1.00  0.00      C    O  
HETATM  374  Oc3 CLO C  56      23.979  41.984   4.784  1.00  0.00      C    O  
HETATM  375  Oc4 CLO C  56      25.814  43.593   4.332  1.00  0.00      C    O  
HETATM  376  Clc CLO C  57      20.193  36.050   4.367  1.00  0.00      C   CL  
HETATM  377  Oc1 CLO C  57      18.987  36.864   3.953  1.00  0.00      C    O  
HETATM  378  Oc2 CLO C  57      21.200  35.990   3.278  1.00  0.00      C    O  
HETATM  379  Oc3 CLO C  57      19.596  34.695   4.610  1.00  0.00      C    O  
HETATM  380  Oc4 CLO C  57      20.793  36.598   5.606  1.00  0.00      C    O  
HETATM  381  Clc CLO C  58      42.498  41.892  57.118  1.00  0.00      C   CL  
HETATM  382  Oc1 CLO C  58      41.029  42.048  56.841  1.00  0.00      C    O  
HETATM  383  Oc2 CLO C  58      43.156  43.253  57.380  1.00  0.00      C    O  
HETATM  384  Oc3 CLO C  58      43.210  41.211  55.918  1.00  0.00      C    O  
HETATM  385  Oc4 CLO C  58      42.697  41.024  58.375  1.00  0.00      C    O  
HETATM  386  Clc CLO C  59      21.659  40.391 100.780  1.00  0.00      C   CL  
HETATM  387  Oc1 CLO C  59      20.213  40.310 100.294  1.00  0.00      C    O  
HETATM  388  Oc2 CLO C  59      21.667  39.939 102.189  1.00  0.00      C    O  
HETATM  389  Oc3 CLO C  59      22.151  41.793 100.704  1.00  0.00      C    O  
HETATM  390  Oc4 CLO C  59      22.559  39.561  99.903  1.00  0.00      C    O  
HETATM  391  Clc CLO C  60      27.782  39.641  15.085  1.00  0.00      C   CL  
HETATM  392  Oc1 CLO C  60      26.482  38.981  15.551  1.00  0.00      C    O  
HETATM  393  Oc2 CLO C  60      27.559  41.110  14.768  1.00  0.00      C    O  
HETATM  394  Oc3 CLO C  60      28.154  38.891  13.802  1.00  0.00      C    O  
HETATM  395  Oc4 CLO C  60      28.851  39.520  16.194  1.00  0.00      C    O  
HETATM  396  Clc CLO C  61      25.319   8.032  16.517  1.00  0.00      C   CL  
HETATM  397  Oc1 CLO C  61      23.879   7.815  16.785  1.00  0.00      C    O  
HETATM  398  Oc2 CLO C  61      26.001   8.560  17.778  1.00  0.00      C    O  
HETATM  399  Oc3 CLO C  61      25.487   8.978  15.363  1.00  0.00      C    O  
HETATM  400  Oc4 CLO C  61      25.944   6.698  16.148  1.00  0.00      C    O  
HETATM  401  Clc CLO C  62       6.702  16.679  66.085  1.00  0.00      C   CL  
HETATM  402  Oc1 CLO C  62       6.110  17.547  67.146  1.00  0.00      C    O  
HETATM  403  Oc2 CLO C  62       7.459  17.424  65.080  1.00  0.00      C    O  
HETATM  404  Oc3 CLO C  62       5.566  15.903  65.497  1.00  0.00      C    O  
HETATM  405  Oc4 CLO C  62       7.662  15.702  66.743  1.00  0.00      C    O  
HETATM  406  Clc CLO C  63      21.479  24.219  26.557  1.00  0.00      C   CL  
HETATM  407  Oc1 CLO C  63      20.988  24.130  25.152  1.00  0.00      C    O  
HETATM  408  Oc2 CLO C  63      21.404  22.868  27.228  1.00  0.00      C    O  
HETATM  409  Oc3 CLO C  63      20.700  25.243  27.276  1.00  0.00      C    O  
HETATM  410  Oc4 CLO C  63      22.922  24.692  26.504  1.00  0.00      C    O  
HETATM  411  Clc CLO C  64      27.487  29.653   9.567  1.00  0.00      C   CL  
HETATM  412  Oc1 CLO C  64      25.996  30.022   9.480  1.00  0.00      C    O  
HETATM  413  Oc2 CLO C  64      28.238  30.890   9.962  1.00  0.00      C    O  
HETATM  414  Oc3 CLO C  64      28.007  29.192   8.301  1.00  0.00      C    O  
HETATM  415  Oc4 CLO C  64      27.674  28.565  10.622  1.00  0.00      C    O  
HETATM  416  Clc CLO C  65      13.312  19.613   3.620  1.00  0.00      C   CL  
HETATM  417  Oc1 CLO C  65      13.429  20.399   4.877  1.00  0.00      C    O  
HETATM  418  Oc2 CLO C  65      14.639  19.617   2.906  1.00  0.00      C    O  
HETATM  419  Oc3 CLO C  65      12.254  20.274   2.730  1.00  0.00      C    O  
HETATM  420  Oc4 CLO C  65      12.956  18.180   3.901  1.00  0.00      C    O  
HETATM  421  Clc CLO C  66      18.970   1.719  79.760  1.00  0.00      C   CL  
HETATM  422  Oc1 CLO C  66      18.948   3.070  80.438  1.00  0.00      C    O  
HETATM  423  Oc2 CLO C  66      19.562   1.839  78.409  1.00  0.00      C    O  
HETATM  424  Oc3 CLO C  66      17.531   1.238  79.599  1.00  0.00      C    O  
HETATM  425  Oc4 CLO C  66      19.644   0.750  80.658  1.00  0.00      C    O  
HETATM  426  Clc CLO C  67      15.417   3.855  36.426  1.00  0.00      C   CL  
HETATM  427  Oc1 CLO C  67      14.949   5.257  36.701  1.00  0.00      C    O  
HETATM  428  Oc2 CLO C  67      15.145   3.432  35.009  1.00  0.00      C    O  
HETATM  429  Oc3 CLO C  67      14.718   2.865  37.300  1.00  0.00      C    O  
HETATM  430  Oc4 CLO C  67      16.893   3.899  36.719  1.00  0.00      C    O  
HETATM  431  Clc CLO C  68      21.171  23.473   3.710  1.00  0.00      C   CL  
HETATM  432  Oc1 CLO C  68      20.517  22.901   4.945  1.00  0.00      C    O  
HETATM  433  Oc2 CLO C  68      20.131  24.223   2.935  1.00  0.00      C    O  
HETATM  434  Oc3 CLO C  68      21.736  22.365   2.902  1.00  0.00      C    O  
HETATM  435  Oc4 CLO C  68      22.263  24.446   4.138  1.00  0.00      C    O  
HETATM  436  Clc CLO C  69      48.150  33.068  20.239  1.00  0.00      C   CL  
HETATM  437  Oc1 CLO C  69      49.229  32.795  21.228  1.00  0.00      C    O  
HETATM  438  Oc2 CLO C  69      48.688  33.917  19.151  1.00  0.00      C    O  
HETATM  439  Oc3 CLO C  69      47.085  33.821  20.888  1.00  0.00      C    O  
HETATM  440  Oc4 CLO C  69      47.651  31.800  19.635  1.00  0.00      C    O  
HETATM  441  Clc CLO C  70      11.711  39.788  61.629  1.00  0.00      C   CL  
HETATM  442  Oc1 CLO C  70      12.194  39.303  60.338  1.00  0.00      C    O  
HETATM  443  Oc2 CLO C  70      10.386  40.461  61.507  1.00  0.00      C    O  
HETATM  444  Oc3 CLO C  70      12.670  40.721  62.284  1.00  0.00      C    O  
HETATM  445  Oc4 CLO C  70      11.530  38.598  62.547  1.00  0.00      C    O  
HETATM  446  Clc CLO C  71       2.641   3.000  54.301  1.00  0.00      C   CL  
HETATM  447  Oc1 CLO C  71       3.776   2.041  54.548  1.00  0.00      C    O  
HETATM  448  Oc2 CLO C  71       1.302   2.306  54.372  1.00  0.00      C    O  
HETATM  449  Oc3 CLO C  71       2.750   3.635  52.963  1.00  0.00      C    O  
HETATM  450  Oc4 CLO C  71       2.667   4.078  55.327  1.00  0.00      C    O  
HETATM  451  Clc CLO C  72      10.179  33.499  17.793  1.00  0.00      C   CL  
HETATM  452  Oc1 CLO C  72      10.389  34.999  17.722  1.00  0.00      C    O  
HETATM  453  Oc2 CLO C  72      10.783  32.914  19.068  1.00  0.00      C    O  
HETATM  454  Oc3 CLO C  72      10.769  32.823  16.561  1.00  0.00      C    O  
HETATM  455  Oc4 CLO C  72       8.702  33.277  17.806  1.00  0.00      C    O  
HETATM  456  Clc CLO C  73      17.206   3.535   3.904  1.00  0.00      C   CL  
HETATM  457  Oc1 CLO C  73      16.692   2.175   3.428  1.00  0.00      C    O  
HETATM  458  Oc2 CLO C  73      18.499   3.833   3.210  1.00  0.00      C    O  
HETATM  459  Oc3 CLO C  73      17.418   3.593   5.379  1.00  0.00      C    O  
HETATM  460  Oc4 CLO C  73      16.283   4.680   3.566  1.00  0.00      C    O  
HETATM  461  Clc CLO C  74      42.128  29.423   3.525  1.00  0.00      C   CL  
HETATM  462  Oc1 CLO C  74      42.252  29.304   5.061  1.00  0.00      C    O  
HETATM  463  Oc2 CLO C  74      43.325  30.154   2.948  1.00  0.00      C    O  
HETATM  464  Oc3 CLO C  74      40.856  30.176   3.174  1.00  0.00      C    O  
HETATM  465  Oc4 CLO C  74      42.159  28.050   2.940  1.00  0.00      C    O  
HETATM  466  Clc CLO C  75      34.764  24.820  61.356  1.00  0.00      C   CL  
HETATM  467  Oc1 CLO C  75      33.228  24.864  61.233  1.00  0.00      C    O  
HETATM  468  Oc2 CLO C  75      35.202  26.136  61.954  1.00  0.00      C    O  
HETATM  469  Oc3 CLO C  75      35.376  24.635  60.011  1.00  0.00      C    O  
HETATM  470  Oc4 CLO C  75      35.134  23.631  62.268  1.00  0.00      C    O  
HETATM  471  O   HOH D   1      33.272  16.418  20.533  1.00  0.00      D    O  
HETATM  472  H1  HOH D   1      33.040  15.446  20.516  1.00  0.00      D    H  
HETATM  473  H2  HOH D   1      34.172  16.554  20.118  1.00  0.00      D    H  
HETATM  474  O   HOH D   2      22.225  23.678  58.625  1.00  0.00      D    O  
HETATM  475  H1  HOH D   2      23.167  23.684  58.962  1.00  0.00      D    H  
HETATM  476  H2  HOH D   2      21.630  24.125  59.293  1.00  0.00      D    H  
HETATM  477  O   HOH D   3      22.684  36.111  46.893  1.00  0.00      D    O  
HETATM  478  H1  HOH D   3      22.692  35.266  46.358  1.00  0.00      D    H  
HETATM  479  H2  HOH D   3      21.749  36.464  46.945  1.00  0.00      D    H  
HETATM  480  O   HOH D   4      10.585  27.548  32.303  1.00  0.00      D    O  
HETATM  481  H1  HOH D   4      11.197  26.867  32.706  1.00  0.00      D    H  
HETATM  482  H2  HOH D   4      11.013  27.940  31.489  1.00  0.00      D    H  
HETATM  483  O   HOH D   5      32.879  25.696  51.651  1.00  0.00      D    O  
HETATM  484  H1  HOH D   5      32.213  26.409  51.870  1.00  0.00      D    H  
HETATM  485  H2  HOH D   5      32.804  24.954  52.316  1.00  0.00      D    H  
HETATM  486  O   HOH D   6       1.028  27.712  68.797  1.00  0.00      D    O  
HETATM  487  H1  HOH D   6       1.915  27.856  68.358  1.00  0.00      D    H  
HETATM  488  H2  HOH D   6       0.523  28.574  68.819  1.00  0.00      D    H  
HETATM  489  O   HOH D   7      22.915   6.100 107.981  1.00  0.00      D    O  
HETATM  490  H1  HOH D   7      22.137   6.429 108.516  1.00  0.00      D    H  
HETATM  491  H2  HOH D   7      23.144   5.168 108.261  1.00  0.00      D    H  
HETATM  492  O   HOH D   8      30.895  40.149  36.316  1.00  0.00      D    O  
HETATM  493  H1  HOH D   8      30.167  40.157  37.001  1.00  0.00      D    H  
HETATM  494  H2  HOH D   8      31.072  39.209  36.027  1.00  0.00      D    H  
HETATM  495  O   HOH D   9      30.797  18.171  70.023  1.00  0.00      D    O  
HETATM  496  H1  HOH D   9      30.479  19.087  70.269  1.00  0.00      D    H  
HETATM  497  H2  HOH D   9      30.191  17.487  70.429  1.00  0.00      D    H  
HETATM  498  O   HOH D  10      36.316  40.348  86.274  1.00  0.00      D    O  
HETATM  499  H1  HOH D  10      36.940  40.837  85.663  1.00  0.00      D    H  
HETATM  500  H2  HOH D  10      35.649  39.839  85.731  1.00  0.00      D    H  
HETATM  501  O   HOH D  11      46.645   6.455  77.329  1.00  0.00      D    O  
HETATM  502  H1  HOH D  11      47.302   5.730  77.118  1.00  0.00      D    H  
HETATM  503  H2  HOH D  11      46.518   6.510  78.319  1.00  0.00      D    H  
HETATM  504  O   HOH D  12      17.547   2.865 118.124  1.00  0.00      D    O  
HETATM  505  H1  HOH D  12      17.659   3.006 119.107  1.00  0.00      D    H  
HETATM  506  H2  HOH D  12      17.598   3.745 117.653  1.00  0.00      D    H  
HETATM  507  O   HOH D  13       1.735   4.738  86.779  1.00  0.00      D    O  
HETATM  508  H1  HOH D  13       0.738   4.792  86.725  1.00  0.00      D    H  
HETATM  509  H2  HOH D  13       2.135   5.092  85.934  1.00  0.00      D    H  
HETATM  510  O   HOH D  14      25.574  27.274  17.065  1.00  0.00      D    O  
HETATM  511  H1  HOH D  14      25.233  26.540  16.476  1.00  0.00      D    H  
HETATM  512  H2  HOH D  14      26.550  27.408  16.898  1.00  0.00      D    H  
HETATM  513  O   HOH D  15      28.267  42.516  21.752  1.00  0.00      D    O  
HETATM  514  H1  HOH D  15      29.134  42.738  22.199  1.00  0.00      D    H  
HETATM  515  H2  HOH D  15      28.448  42.116  20.853  1.00  0.00      D    H  
HETATM  516  O   HOH D  16      -0.242  20.783  86.764  1.00  0.00      D    O  
HETATM  517  H1  HOH D  16       0.092  21.259  85.950  1.00  0.00      D    H  
HETATM  518  H2  HOH D  16       0.536  20.457  87.302  1.00  0.00      D    H  
HETATM  519  O   HOH D  17      46.521  32.814   2.770  1.00  0.00      D    O  
HETATM  520  H1  HOH D  17      45.953  33.208   3.492  1.00  0.00      D    H  
HETATM  521  H2  HOH D  17      46.795  31.888   3.029  1.00  0.00      D    H  
HETATM  522  O   HOH D  18      46.107  32.251  56.880  1.00  0.00      D    O  
HETATM  523  H1  HOH D  18      46.358  32.437  57.830  1.00  0.00      D    H  
HETATM  524  H2  HOH D  18      46.830  32.583  56.274  1.00  0.00      D    H  
HETATM  525  O   HOH D  19      46.431  38.222  44.665  1.00  0.00      D    O  
HETATM  526  H1  HOH D  19      45.972  39.050  44.987  1.00  0.00      D    H  
HETATM  527  H2  HOH D  19      47.243  38.474  44.139  1.00  0.00      D    H  
HETATM  528  O   HOH D  20      43.200  18.704  71.783  1.00  0.00      D    O  
HETATM  529  H1  HOH D  20      43.596  18.669  72.700  1.00  0.00      D    H  
HETATM  530  H2  HOH D  20      43.868  19.089  71.145  1.00  0.00      D    H  
HETATM  531  O   HOH D  21       6.420   8.748  26.082  1.00  0.00      D    O  
HETATM  532  H1  HOH D  21       6.415   7.760  26.237  1.00  0.00      D    H  
HETATM  533  H2  HOH D  21       5.484   9.097  26.129  1.00  0.00      D    H  
HETATM  534  O   HOH D  22      38.138   8.703  18.727  1.00  0.00      D    O  
HETATM  535  H1  HOH D  22      38.657   8.308  19.485  1.00  0.00      D    H  
HETATM  536  H2  HOH D  22      37.159   8.612  18.909  1.00  0.00      D    H  
HETATM  537  O   HOH D  23       4.272  15.896  71.606  1.00  0.00      D    O  
HETATM  538  H1  HOH D  23       4.488  16.566  70.896  1.00  0.00      D    H  
HETATM  539  H2  HOH D  23       5.023  15.855  72.265  1.00  0.00      D    H  
HETATM  540  O   HOH D  24      19.007  21.889  51.329  1.00  0.00      D    O  
HETATM  541  H1  HOH D  24      18.454  22.026  50.507  1.00  0.00      D    H  
HETATM  542  H2  HOH D  24      19.843  22.435  51.263  1.00  0.00      D    H  
HETATM  543  O   HOH D  25      12.432  20.170  23.311  1.00  0.00      D    O  
HETATM  544  H1  HOH D  25      13.298  19.743  23.570  1.00  0.00      D    H  
HETATM  545  H2  HOH D  25      11.900  19.534  22.752  1.00  0.00      D    H  
HETATM  546  O   HOH D  26       3.569  34.449  56.365  1.00  0.00      D    O  
HETATM  547  H1  HOH D  26       4.326  33.797  56.400  1.00  0.00      D    H  
HETATM  548  H2  HOH D  26       3.906  35.334  56.044  1.00  0.00      D    H  
HETATM  549  O   HOH D  27      28.298  36.059  98.360  1.00  0.00      D    O  
HETATM  550  H1  HOH D  27      28.314  37.037  98.568  1.00  0.00      D    H  
HETATM  551  H2  HOH D  27      29.055  35.606  98.829  1.00  0.00      D    H  
HETATM  552  O   HOH D  28      12.744  14.398 106.180  1.00  0.00      D    O  
HETATM  553  H1  HOH D  28      13.633  14.807 105.973  1.00  0.00      D    H  
HETATM  554  H2  HOH D  28      12.812  13.864 107.023  1.00  0.00      D    H  
HETATM  555  O   HOH D  29      19.419  31.394 101.468  1.00  0.00      D    O  
HETATM  556  H1  HOH D  29      18.817  30.628 101.239  1.00  0.00      D    H  
HETATM  557  H2  HOH D  29      19.672  31.880 100.631  1.00  0.00      D    H  
HETATM  558  O   HOH D  30      32.534  35.996  42.747  1.00  0.00      D    O  
HETATM  559  H1  HOH D  30      32.424  36.975  42.923  1.00  0.00      D    H  
HETATM  560  H2  HOH D  30      33.397  35.839  42.268  1.00  0.00      D    H  
HETATM  561  O   HOH D  31       9.661  29.661   8.476  1.00  0.00      D    O  
HETATM  562  H1  HOH D  31       8.835  29.121   8.315  1.00  0.00      D    H  
HETATM  563  H2  HOH D  31      10.461  29.061   8.457  1.00  0.00      D    H  
HETATM  564  O   HOH D  32      24.773  33.168  34.445  1.00  0.00      D    O  
HETATM  565  H1  HOH D  32      25.484  32.667  33.953  1.00  0.00      D    H  
HETATM  566  H2  HOH D  32      24.115  33.542  33.791  1.00  0.00      D    H  
HETATM  567  O   HOH D  33      28.143  34.084  96.557  1.00  0.00      D    O  
HETATM  568  H1  HOH D  33      28.170  34.815  97.239  1.00  0.00      D    H  
HETATM  569  H2  HOH D  33      28.728  33.330  96.854  1.00  0.00      D    H  
HETATM  570  O   HOH D  34      29.105  38.264  23.333  1.00  0.00      D    O  
HETATM  571  H1  HOH D  34      30.083  38.288  23.540  1.00  0.00      D    H  
HETATM  572  H2  HOH D  34      28.771  39.197  23.195  1.00  0.00      D    H  
HETATM  573  O   HOH D  35      39.439  35.677  30.871  1.00  0.00      D    O  
HETATM  574  H1  HOH D  35      39.471  36.033  29.937  1.00  0.00      D    H  
HETATM  575  H2  HOH D  35      38.627  36.032  31.335  1.00  0.00      D    H  
HETATM  576  O   HOH D  36      20.891  12.090 105.049  1.00  0.00      D    O  
HETATM  577  H1  HOH D  36      20.014  12.331 105.465  1.00  0.00      D    H  
HETATM  578  H2  HOH D  36      21.269  12.889 104.581  1.00  0.00      D    H  
HETATM  579  O   HOH D  37      47.791   1.288  45.002  1.00  0.00      D    O  
HETATM  580  H1  HOH D  37      47.824   0.531  44.349  1.00  0.00      D    H  
HETATM  581  H2  HOH D  37      47.696   0.924  45.929  1.00  0.00      D    H  
HETATM  582  O   HOH D  38      15.484   3.202  80.073  1.00  0.00      D    O  
HETATM  583  H1  HOH D  38      16.242   2.604  79.813  1.00  0.00      D    H  
HETATM  584  H2  HOH D  38      15.566   3.441  81.041  1.00  0.00      D    H  
HETATM  585  O   HOH D  39      13.840   0.158  10.328  1.00  0.00      D    O  
HETATM  586  H1  HOH D  39      13.148   0.523   9.705  1.00  0.00      D    H  
HETATM  587  H2  HOH D  39      13.424  -0.022  11.219  1.00  0.00      D    H  
HETATM  588  O   HOH D  40       2.056  40.262  11.720  1.00  0.00      D    O  
HETATM  589  H1  HOH D  40       3.029  40.135  11.911  1.00  0.00      D    H  
HETATM  590  H2  HOH D  40       1.742  41.113  12.142  1.00  0.00      D    H  
HETATM  591  O   HOH D  41      17.852  27.075  77.413  1.00  0.00      D    O  
HETATM  592  H1  HOH D  41      17.066  26.507  77.658  1.00  0.00      D    H  
HETATM  593  H2  HOH D  41      18.379  26.621  76.694  1.00  0.00      D    H  
HETATM  594  O   HOH D  42       0.482   3.528  15.002  1.00  0.00      D    O  
HETATM  595  H1  HOH D  42       1.325   4.015  14.772  1.00  0.00      D    H  
HETATM  596  H2  HOH D  42       0.162   3.822  15.903  1.00  0.00      D    H  
HETATM  597  O   HOH D  43      33.823  36.848 102.830  1.00  0.00      D    O  
HETATM  598  H1  HOH D  43      33.005  37.119 102.322  1.00  0.00      D    H  
HETATM  599  H2  HOH D  43      33.577  36.164 103.517  1.00  0.00      D    H  
HETATM  600  O   HOH D  44      45.770   1.734 112.766  1.00  0.00      D    O  
HETATM  601  H1  HOH D  44      45.614   1.416 113.701  1.00  0.00      D    H  
HETATM  602  H2  HOH D  44      46.549   1.245 112.373  1.00  0.00      D    H  
HETATM  603  O   HOH D  45      21.304  26.186  98.604  1.00  0.00      D    O  
HETATM  604  H1  HOH D  45      21.253  25.762  97.700  1.00  0.00      D    H  
HETATM  605  H2  HOH D  45      21.487  25.484  99.292  1.00  0.00      D    H  
HETATM  606  O   HOH D  46      42.677   3.984  22.917  1.00  0.00      D    O  
HETATM  607  H1  HOH D  46      41.943   3.411  22.552  1.00  0.00      D    H  
HETATM  608  H2  HOH D  46      42.415   4.328  23.819  1.00  0.00      D    H  
HETATM  609  O   HOH D  47      33.940  17.020  96.592  1.00  0.00      D    O  
HETATM  610  H1  HOH D  47      33.770  17.050  95.607  1.00  0.00      D    H  
HETATM  611  H2  HOH D  47      33.876  17.943  96.970  1.00  0.00      D    H  
HETATM  612  O   HOH D  48      23.366   0.764   2.939  1.00  0.00      D    O  
HETATM  613  H1  HOH D  48      24.174   0.412   3.411  1.00  0.00      D    H  
HETATM  614  H2  HOH D  48      23.400   1.763   2.919  1.00  0.00      D    H  
HETATM  615  O   HOH D  49      10.653  23.702  22.652  1.00  0.00      D    O  
HETATM  616  H1  HOH D  49       9.974  24.405  22.440  1.00  0.00      D    H  
HETATM  617  H2  HOH D  49      11.555  24.009  22.349  1.00  0.00      D    H  
HETATM  618  O   HOH D  50      22.302  31.822 105.561  1.00  0.00      D    O  
HETATM  619  H1  HOH D  50      21.575  32.228 105.006  1.00  0.00      D    H  
HETATM  620  H2  HOH D  50      23.004  32.510 105.745  1.00  0.00      D    H  
HETATM  621  O   HOH D  51      36.176  24.840  66.483  1.00  0.00      D    O  
HETATM  622  H1  HOH D  51      35.320  24.384  66.727  1.00  0.00      D    H  
HETATM  623  H2  HOH D  51      36.616  24.344  65.735  1.00  0.00      D    H  
HETATM  624  O   HOH D  52      22.149  29.790  21.667  1.00  0.00      D    O  
HETATM  625  H1  HOH D  52      22.159  29.375  20.757  1.00  0.00      D    H  
HETATM  626  H2  HOH D  52      21.892  29.102  22.345  1.00  0.00      D    H  
HETATM  627  O   HOH D  53      24.557  29.253  34.671  1.00  0.00      D    O  
HETATM  628  H1  HOH D  53      24.794  28.319  34.939  1.00  0.00      D    H  
HETATM  629  H2  HOH D  53      25.252  29.884  35.013  1.00  0.00      D    H  
HETATM  630  O   HOH D  54      38.127   9.416  69.021  1.00  0.00      D    O  
HETATM  631  H1  HOH D  54      37.709   8.581  68.664  1.00  0.00      D    H  
HETATM  632  H2  HOH D  54      38.530   9.936  68.268  1.00  0.00      D    H  
HETATM  633  O   HOH D  55      26.499  24.265  16.312  1.00  0.00      D    O  
HETATM  634  H1  HOH D  55      26.715  23.350  15.971  1.00  0.00      D    H  
HETATM  635  H2  HOH D  55      26.328  24.222  17.297  1.00  0.00      D    H  
HETATM  636  O   HOH D  56      28.816  38.354  90.790  1.00  0.00      D    O  
HETATM  637  H1  HOH D  56      28.771  37.359  90.878  1.00  0.00      D    H  
HETATM  638  H2  HOH D  56      29.377  38.593  89.998  1.00  0.00      D    H  
HETATM  639  O   HOH D  57      48.367   1.109  53.257  1.00  0.00      D    O  
HETATM  640  H1  HOH D  57      48.505   0.144  53.033  1.00  0.00      D    H  
HETATM  641  H2  HOH D  57      49.222   1.497  53.601  1.00  0.00      D    H  
HETATM  642  O   HOH D  58       2.204  16.203  97.983  1.00  0.00      D    O  
HETATM  643  H1  HOH D  58       2.933  15.707  98.456  1.00  0.00      D    H  
HETATM  644  H2  HOH D  58       1.751  16.821  98.624  1.00  0.00      D    H  
HETATM  645  O   HOH D  59      23.349  32.519  49.960  1.00  0.00      D    O  
HETATM  646  H1  HOH D  59      22.683  32.453  50.702  1.00  0.00      D    H  
HETATM  647  H2  HOH D  59      24.274  32.525  50.342  1.00  0.00      D    H  
HETATM  648  O   HOH D  60       2.922  30.854  26.860  1.00  0.00      D    O  
HETATM  649  H1  HOH D  60       2.866  31.243  25.940  1.00  0.00      D    H  
HETATM  650  H2  HOH D  60       2.158  31.190  27.411  1.00  0.00      D    H  
HETATM  651  O   HOH D  61      18.238  17.053  20.895  1.00  0.00      D    O  
HETATM  652  H1  HOH D  61      19.014  16.942  21.515  1.00  0.00      D    H  
HETATM  653  H2  HOH D  61      17.417  17.269  21.424  1.00  0.00      D    H  
HETATM  654  O   HOH D  62      25.100  21.373  27.530  1.00  0.00      D    O  
HETATM  655  H1  HOH D  62      25.457  21.307  26.598  1.00  0.00      D    H  
HETATM  656  H2  HOH D  62      25.018  22.335  27.788  1.00  0.00      D    H  
HETATM  657  O   HOH D  63      29.756  36.599 112.674  1.00  0.00      D    O  
HETATM  658  H1  HOH D  63      29.653  37.272 111.941  1.00  0.00      D    H  
HETATM  659  H2  HOH D  63      29.054  35.894 112.580  1.00  0.00      D    H  
HETATM  660  O   HOH D  64      25.058   3.971  83.249  1.00  0.00      D    O  
HETATM  661  H1  HOH D  64      25.104   3.841  82.258  1.00  0.00      D    H  
HETATM  662  H2  HOH D  64      24.560   3.208  83.662  1.00  0.00      D    H  
HETATM  663  O   HOH D  65      34.244  14.802  70.375  1.00  0.00      D    O  
HETATM  664  H1  HOH D  65      33.894  14.043  69.825  1.00  0.00      D    H  
HETATM  665  H2  HOH D  65      35.157  14.574  70.713  1.00  0.00      D    H  
HETATM  666  O   HOH D  66       6.925   0.594   9.215  1.00  0.00      D    O  
HETATM  667  H1  HOH D  66       6.398   0.196   8.465  1.00  0.00      D    H  
HETATM  668  H2  HOH D  66       7.318   1.465   8.921  1.00  0.00      D    H  
HETATM  669  O   HOH D  67       3.009   6.469  11.572  1.00  0.00      D    O  
HETATM  670  H1  HOH D  67       3.802   5.956  11.900  1.00  0.00      D    H  
HETATM  671  H2  HOH D  67       2.187   6.150  12.044  1.00  0.00      D    H  
HETATM  672  O   HOH D  68      14.363  39.820  18.330  1.00  0.00      D    O  
HETATM  673  H1  HOH D  68      15.214  40.159  18.732  1.00  0.00      D    H  
HETATM  674  H2  HOH D  68      14.278  38.840  18.508  1.00  0.00      D    H  
HETATM  675  O   HOH D  69      21.238  17.777  40.169  1.00  0.00      D    O  
HETATM  676  H1  HOH D  69      20.571  18.187  39.547  1.00  0.00      D    H  
HETATM  677  H2  HOH D  69      21.124  16.784  40.173  1.00  0.00      D    H  
HETATM  678  O   HOH D  70      14.020   9.448  35.184  1.00  0.00      D    O  
HETATM  679  H1  HOH D  70      14.061  10.124  34.448  1.00  0.00      D    H  
HETATM  680  H2  HOH D  70      14.938   9.095  35.364  1.00  0.00      D    H  
HETATM  681  O   HOH D  71      25.736  35.553 104.399  1.00  0.00      D    O  
HETATM  682  H1  HOH D  71      25.359  36.424 104.713  1.00  0.00      D    H  
HETATM  683  H2  HOH D  71      26.723  35.646 104.264  1.00  0.00      D    H  
HETATM  684  O   HOH D  72      31.435  29.239  13.838  1.00  0.00      D    O  
HETATM  685  H1  HOH D  72      30.495  29.360  13.520  1.00  0.00      D    H  
HETATM  686  H2  HOH D  72      31.920  30.112  13.787  1.00  0.00      D    H  
HETATM  687  O   HOH D  73      43.425  35.160  16.074  1.00  0.00      D    O  
HETATM  688  H1  HOH D  73      43.009  34.473  15.477  1.00  0.00      D    H  
HETATM  689  H2  HOH D  73      42.933  36.025  15.979  1.00  0.00      D    H  
HETATM  690  O   HOH D  74      44.634  23.960  69.257  1.00  0.00      D    O  
HETATM  691  H1  HOH D  74      45.339  24.667  69.199  1.00  0.00      D    H  
HETATM  692  H2  HOH D  74      43.928  24.135  68.571  1.00  0.00      D    H  
HETATM  693  O   HOH D  75      40.927  11.843   2.951  1.00  0.00      D    O  
HETATM  694  H1  HOH D  75      41.926  11.843   2.996  1.00  0.00      D    H  
HETATM  695  H2  HOH D  75      40.567  11.120   3.540  1.00  0.00      D    H  
HETATM  696  O   HOH D  76      39.198  37.001  28.564  1.00  0.00      D    O  
HETATM  697  H1  HOH D  76      40.088  36.959  28.109  1.00  0.00      D    H  
HETATM  698  H2  HOH D  76      38.731  37.847  28.305  1.00  0.00      D    H  
HETATM  699  O   HOH D  77      18.742  28.957  16.760  1.00  0.00      D    O  
HETATM  700  H1  HOH D  77      17.865  29.109  16.304  1.00  0.00      D    H  
HETATM  701  H2  HOH D  77      18.860  27.980  16.939  1.00  0.00      D    H  
HETATM  702  O   HOH D  78      36.437  29.214  14.026  1.00  0.00      D    O  
HETATM  703  H1  HOH D  78      36.516  28.991  13.055  1.00  0.00      D    H  
HETATM  704  H2  HOH D  78      36.235  30.187  14.130  1.00  0.00      D    H  
HETATM  705  O   HOH D  79      32.144  35.124   5.621  1.00  0.00      D    O  
HETATM  706  H1  HOH D  79      31.305  34.622   5.827  1.00  0.00      D    H  
HETATM  707  H2  HOH D  79      32.541  35.472   6.470  1.00  0.00      D    H  
HETATM  708  O   HOH D  80       3.279  24.296  69.732  1.00  0.00      D    O  
HETATM  709  H1  HOH D  80       3.615  25.140  70.149  1.00  0.00      D    H  
HETATM  710  H2  HOH D  80       3.639  23.509  70.234  1.00  0.00      D    H  
HETATM  711  O   HOH D  81      46.590  13.529   8.943  1.00  0.00      D    O  
HETATM  712  H1  HOH D  81      47.191  12.962   8.379  1.00  0.00      D    H  
HETATM  713  H2  HOH D  81      46.629  14.476   8.623  1.00  0.00      D    H  
HETATM  714  O   HOH D  82       1.936  31.072  41.784  1.00  0.00      D    O  
HETATM  715  H1  HOH D  82       2.437  30.323  42.219  1.00  0.00      D    H  
HETATM  716  H2  HOH D  82       2.265  31.945  42.143  1.00  0.00      D    H  
HETATM  717  O   HOH D  83       4.910   9.855  35.725  1.00  0.00      D    O  
HETATM  718  H1  HOH D  83       4.112   9.286  35.529  1.00  0.00      D    H  
HETATM  719  H2  HOH D  83       5.041   9.914  36.715  1.00  0.00      D    H  
HETATM  720  O   HOH D  84       5.256  13.774  75.817  1.00  0.00      D    O  
HETATM  721  H1  HOH D  84       4.875  14.408  76.490  1.00  0.00      D    H  
HETATM  722  H2  HOH D  84       4.550  13.124  75.535  1.00  0.00      D    H  
HETATM  723  O   HOH D  85      12.099  21.308  12.094  1.00  0.00      D    O  
HETATM  724  H1  HOH D  85      11.150  21.622  12.105  1.00  0.00      D    H  
HETATM  725  H2  HOH D  85      12.661  21.925  12.645  1.00  0.00      D    H  
HETATM  726  O   HOH D  86      16.871   9.222  21.640  1.00  0.00      D    O  
HETATM  727  H1  HOH D  86      17.524   9.311  20.889  1.00  0.00      D    H  
HETATM  728  H2  HOH D  86      17.324   8.803  22.428  1.00  0.00      D    H  
HETATM  729  O   HOH D  87      36.410  23.812  47.912  1.00  0.00      D    O  
HETATM  730  H1  HOH D  87      36.805  24.649  47.532  1.00  0.00      D    H  
HETATM  731  H2  HOH D  87      37.131  23.133  48.045  1.00  0.00      D    H  
HETATM  732  O   HOH D  88      17.945  38.146  89.957  1.00  0.00      D    O  
HETATM  733  H1  HOH D  88      17.043  38.382  90.319  1.00  0.00      D    H  
HETATM  734  H2  HOH D  88      18.531  37.830  90.704  1.00  0.00      D    H  
HETATM  735  O   HOH D  89      21.478   9.906  29.843  1.00  0.00      D    O  
HETATM  736  H1  HOH D  89      20.579  10.268  30.093  1.00  0.00      D    H  
HETATM  737  H2  HOH D  89      21.811   9.309  30.573  1.00  0.00      D    H  
HETATM  738  O   HOH D  90      19.948  35.355  78.085  1.00  0.00      D    O  
HETATM  739  H1  HOH D  90      19.788  34.838  78.926  1.00  0.00      D    H  
HETATM  740  H2  HOH D  90      19.875  34.742  77.298  1.00  0.00      D    H  
HETATM  741  O   HOH D  91      23.670  24.633  47.024  1.00  0.00      D    O  
HETATM  742  H1  HOH D  91      22.780  24.413  47.422  1.00  0.00      D    H  
HETATM  743  H2  HOH D  91      23.952  25.546  47.321  1.00  0.00      D    H  
HETATM  744  O   HOH D  92      18.712  19.674  76.110  1.00  0.00      D    O  
HETATM  745  H1  HOH D  92      19.070  19.021  76.777  1.00  0.00      D    H  
HETATM  746  H2  HOH D  92      17.863  19.318  75.719  1.00  0.00      D    H  
HETATM  747  O   HOH D  93      43.209  40.964 101.557  1.00  0.00      D    O  
HETATM  748  H1  HOH D  93      42.672  40.764 100.738  1.00  0.00      D    H  
HETATM  749  H2  HOH D  93      43.310  40.132 102.102  1.00  0.00      D    H  
HETATM  750  O   HOH D  94      41.974   7.672 118.156  1.00  0.00      D    O  
HETATM  751  H1  HOH D  94      41.281   7.148 117.661  1.00  0.00      D    H  
HETATM  752  H2  HOH D  94      41.900   7.483 119.135  1.00  0.00      D    H  
HETATM  753  O   HOH D  95       8.412  18.302 115.586  1.00  0.00      D    O  
HETATM  754  H1  HOH D  95       8.276  19.259 115.840  1.00  0.00      D    H  
HETATM  755  H2  HOH D  95       7.717  17.737 116.032  1.00  0.00      D    H  
HETATM  756  O   HOH D  96      13.508  42.281  95.005  1.00  0.00      D    O  
HETATM  757  H1  HOH D  96      13.666  43.160  95.455  1.00  0.00      D    H  
HETATM  758  H2  HOH D  96      13.576  42.396  94.014  1.00  0.00      D    H  
HETATM  759  O   HOH D  97      22.008  19.665  92.514  1.00  0.00      D    O  
HETATM  760  H1  HOH D  97      21.831  20.287  91.751  1.00  0.00      D    H  
HETATM  761  H2  HOH D  97      22.805  19.983  93.026  1.00  0.00      D    H  
HETATM  762  O   HOH D  98      11.275  24.468  64.636  1.00  0.00      D    O  
HETATM  763  H1  HOH D  98      11.129  25.378  65.023  1.00  0.00      D    H  
HETATM  764  H2  HOH D  98      12.250  24.245  64.667  1.00  0.00      D    H  
HETATM  765  O   HOH D  99      24.820   9.202  66.257  1.00  0.00      D    O  
HETATM  766  H1  HOH D  99      24.799   8.215  66.417  1.00  0.00      D    H  
HETATM  767  H2  HOH D  99      23.946   9.496  65.869  1.00  0.00      D    H  
HETATM  768  O   HOH D 100      21.382   6.546  17.295  1.00  0.00      D    O  
HETATM  769  H1  HOH D 100      20.881   6.929  16.518  1.00  0.00      D    H  
HETATM  770  H2  HOH D 100      22.128   7.163  17.547  1.00  0.00      D    H  
HETATM  771  O   HOH D 101       1.151  19.806  47.721  1.00  0.00      D    O  
HETATM  772  H1  HOH D 101       0.990  19.178  46.959  1.00  0.00      D    H  
HETATM  773  H2  HOH D 101       1.202  19.287  48.575  1.00  0.00      D    H  
HETATM  774  O   HOH D 102      28.949  36.164 108.869  1.00  0.00      D    O  
HETATM  775  H1  HOH D 102      28.086  35.659 108.869  1.00  0.00      D    H  
HETATM  776  H2  HOH D 102      29.713  35.520 108.827  1.00  0.00      D    H  
HETATM  777  O   HOH D 103      41.707  26.523  60.753  1.00  0.00      D    O  
HETATM  778  H1  HOH D 103      42.637  26.217  60.553  1.00  0.00      D    H  
HETATM  779  H2  HOH D 103      41.740  27.401  61.230  1.00  0.00      D    H  
HETATM  780  O   HOH D 104      28.148   4.164 113.032  1.00  0.00      D    O  
HETATM  781  H1  HOH D 104      27.896   4.997 113.526  1.00  0.00      D    H  
HETATM  782  H2  HOH D 104      28.176   3.394 113.669  1.00  0.00      D    H  
HETATM  783  O   HOH D 105      38.216  10.472  25.537  1.00  0.00      D    O  
HETATM  784  H1  HOH D 105      39.189  10.327  25.717  1.00  0.00      D    H  
HETATM  785  H2  HOH D 105      37.963  10.012  24.686  1.00  0.00      D    H  
HETATM  786  O   HOH D 106      30.490   8.494  55.378  1.00  0.00      D    O  
HETATM  787  H1  HOH D 106      31.312   9.058  55.451  1.00  0.00      D    H  
HETATM  788  H2  HOH D 106      30.142   8.530  54.441  1.00  0.00      D    H  
HETATM  789  O   HOH D 107      20.150   1.887 117.334  1.00  0.00      D    O  
HETATM  790  H1  HOH D 107      20.470   1.265 118.049  1.00  0.00      D    H  
HETATM  791  H2  HOH D 107      19.159   2.000 117.410  1.00  0.00      D    H  
HETATM  792  O   HOH D 108       3.893  25.806  97.249  1.00  0.00      D    O  
HETATM  793  H1  HOH D 108       3.633  26.309  96.425  1.00  0.00      D    H  
HETATM  794  H2  HOH D 108       4.299  24.929  96.990  1.00  0.00      D    H  
HETATM  795  O   HOH D 109       1.239  35.809 116.119  1.00  0.00      D    O  
HETATM  796  H1  HOH D 109       1.555  36.259 116.954  1.00  0.00      D    H  
HETATM  797  H2  HOH D 109       1.865  36.020 115.368  1.00  0.00      D    H  
HETATM  798  O   HOH D 110      19.091   2.473  88.287  1.00  0.00      D    O  
HETATM  799  H1  HOH D 110      18.291   2.239  87.734  1.00  0.00      D    H  
HETATM  800  H2  HOH D 110      19.114   1.893  89.101  1.00  0.00      D    H  
HETATM  801  O   HOH D 111      44.576  27.500  70.802  1.00  0.00      D    O  
HETATM  802  H1  HOH D 111      43.792  26.958  70.499  1.00  0.00      D    H  
HETATM  803  H2  HOH D 111      45.257  27.538  70.071  1.00  0.00      D    H  
HETATM  804  O   HOH D 112       4.431  36.908  24.658  1.00  0.00      D    O  
HETATM  805  H1  HOH D 112       4.559  36.276  23.894  1.00  0.00      D    H  
HETATM  806  H2  HOH D 112       3.755  37.601  24.408  1.00  0.00      D    H  
HETATM  807  O   HOH D 113      45.839  25.270 117.871  1.00  0.00      D    O  
HETATM  808  H1  HOH D 113      45.594  24.961 118.790  1.00  0.00      D    H  
HETATM  809  H2  HOH D 113      46.449  26.060 117.937  1.00  0.00      D    H  
HETATM  810  O   HOH D 114      44.553  27.705  48.766  1.00  0.00      D    O  
HETATM  811  H1  HOH D 114      43.944  27.004  49.136  1.00  0.00      D    H  
HETATM  812  H2  HOH D 114      44.306  28.596  49.146  1.00  0.00      D    H  
HETATM  813  O   HOH D 115       3.243  35.626  85.820  1.00  0.00      D    O  
HETATM  814  H1  HOH D 115       3.060  36.042  86.711  1.00  0.00      D    H  
HETATM  815  H2  HOH D 115       3.445  36.342  85.153  1.00  0.00      D    H  
HETATM  816  O   HOH D 116      32.189  28.846  41.023  1.00  0.00      D    O  
HETATM  817  H1  HOH D 116      32.542  28.075  40.492  1.00  0.00      D    H  
HETATM  818  H2  HOH D 116      32.919  29.514  41.167  1.00  0.00      D    H  
HETATM  819  O   HOH D 117      19.285   3.010   8.375  1.00  0.00      D    O  
HETATM  820  H1  HOH D 117      19.854   2.757   7.593  1.00  0.00      D    H  
HETATM  821  H2  HOH D 117      19.785   2.834   9.223  1.00  0.00      D    H  
HETATM  822  O   HOH D 118      48.478  22.181  14.638  1.00  0.00      D    O  
HETATM  823  H1  HOH D 118      49.037  21.764  13.921  1.00  0.00      D    H  
HETATM  824  H2  HOH D 118      48.195  23.096  14.350  1.00  0.00      D    H  
HETATM  825  O   HOH D 119      30.388  15.222  82.694  1.00  0.00      D    O  
HETATM  826  H1  HOH D 119      30.251  15.925  81.997  1.00  0.00      D    H  
HETATM  827  H2  HOH D 119      29.562  14.663  82.771  1.00  0.00      D    H  
HETATM  828  O   HOH D 120      39.835   3.430  71.146  1.00  0.00      D    O  
HETATM  829  H1  HOH D 120      39.716   3.397  70.154  1.00  0.00      D    H  
HETATM  830  H2  HOH D 120      40.801   3.571  71.362  1.00  0.00      D    H  
HETATM  831  O   HOH D 121       5.282  15.715  16.938  1.00  0.00      D    O  
HETATM  832  H1  HOH D 121       4.942  16.624  17.177  1.00  0.00      D    H  
HETATM  833  H2  HOH D 121       6.276  15.692  17.044  1.00  0.00      D    H  
HETATM  834  O   HOH D 122      27.194   5.870 106.597  1.00  0.00      D    O  
HETATM  835  H1  HOH D 122      26.886   6.723 106.174  1.00  0.00      D    H  
HETATM  836  H2  HOH D 122      28.122   5.989 106.950  1.00  0.00      D    H  
HETATM  837  O   HOH D 123      35.429  17.619  19.167  1.00  0.00      D    O  
HETATM  838  H1  HOH D 123      35.933  17.331  18.353  1.00  0.00      D    H  
HETATM  839  H2  HOH D 123      36.065  17.734  19.930  1.00  0.00      D    H  
HETATM  840  O   HOH D 124      30.506  30.474  55.698  1.00  0.00      D    O  
HETATM  841  H1  HOH D 124      31.289  30.609  56.305  1.00  0.00      D    H  
HETATM  842  H2  HOH D 124      29.703  30.930  56.083  1.00  0.00      D    H  
HETATM  843  O   HOH D 125      37.688  17.559  34.193  1.00  0.00      D    O  
HETATM  844  H1  HOH D 125      38.221  17.401  33.362  1.00  0.00      D    H  
HETATM  845  H2  HOH D 125      37.206  18.432  34.119  1.00  0.00      D    H  
HETATM  846  O   HOH D 126      29.962   2.567 108.185  1.00  0.00      D    O  
HETATM  847  H1  HOH D 126      30.720   3.134 108.507  1.00  0.00      D    H  
HETATM  848  H2  HOH D 126      29.785   2.764 107.220  1.00  0.00      D    H  
HETATM  849  O   HOH D 127      21.393  22.550 113.386  1.00  0.00      D    O  
HETATM  850  H1  HOH D 127      22.068  22.951 112.767  1.00  0.00      D    H  
HETATM  851  H2  HOH D 127      20.736  22.011 112.859  1.00  0.00      D    H  
HETATM  852  O   HOH D 128      17.158  17.297 115.671  1.00  0.00      D    O  
HETATM  853  H1  HOH D 128      17.280  18.135 115.139  1.00  0.00      D    H  
HETATM  854  H2  HOH D 128      16.266  17.317 116.122  1.00  0.00      D    H  
HETATM  855  O   HOH D 129      12.934   2.903 113.734  1.00  0.00      D    O  
HETATM  856  H1  HOH D 129      12.303   2.175 114.002  1.00  0.00      D    H  
HETATM  857  H2  HOH D 129      12.932   3.619 114.432  1.00  0.00      D    H  
HETATM  858  O   HOH D 130       4.245  35.597  68.470  1.00  0.00      D    O  
HETATM  859  H1  HOH D 130       3.618  36.376  68.488  1.00  0.00      D    H  
HETATM  860  H2  HOH D 130       3.869  34.855  69.024  1.00  0.00      D    H  
HETATM  861  O   HOH D 131      25.023  10.632  40.682  1.00  0.00      D    O  
HETATM  862  H1  HOH D 131      25.889  10.730  41.173  1.00  0.00      D    H  
HETATM  863  H2  HOH D 131      25.149  10.901  39.728  1.00  0.00      D    H  
HETATM  864  O   HOH D 132      44.192  31.938   7.348  1.00  0.00      D    O  
HETATM  865  H1  HOH D 132      44.627  32.789   7.643  1.00  0.00      D    H  
HETATM  866  H2  HOH D 132      44.031  31.971   6.361  1.00  0.00      D    H  
HETATM  867  O   HOH D 133      15.850   2.238  11.769  1.00  0.00      D    O  
HETATM  868  H1  HOH D 133      16.029   1.361  11.324  1.00  0.00      D    H  
HETATM  869  H2  HOH D 133      15.470   2.079  12.680  1.00  0.00      D    H  
HETATM  870  O   HOH D 134       6.076   6.996  58.739  1.00  0.00      D    O  
HETATM  871  H1  HOH D 134       5.770   6.048  58.657  1.00  0.00      D    H  
HETATM  872  H2  HOH D 134       5.718   7.391  59.585  1.00  0.00      D    H  
HETATM  873  O   HOH D 135      25.574  12.252  24.640  1.00  0.00      D    O  
HETATM  874  H1  HOH D 135      25.656  11.484  24.004  1.00  0.00      D    H  
HETATM  875  H2  HOH D 135      24.948  12.933  24.260  1.00  0.00      D    H  
HETATM  876  O   HOH D 136      23.757  11.833  62.031  1.00  0.00      D    O  
HETATM  877  H1  HOH D 136      24.313  11.207  61.485  1.00  0.00      D    H  
HETATM  878  H2  HOH D 136      23.278  12.469  61.426  1.00  0.00      D    H  
HETATM  879  O   HOH D 137      12.273  10.499  94.664  1.00  0.00      D    O  
HETATM  880  H1  HOH D 137      11.821  10.370  95.547  1.00  0.00      D    H  
HETATM  881  H2  HOH D 137      12.529   9.609  94.288  1.00  0.00      D    H  
HETATM  882  O   HOH D 138      35.749  12.766 117.503  1.00  0.00      D    O  
HETATM  883  H1  HOH D 138      36.670  12.752 117.894  1.00  0.00      D    H  
HETATM  884  H2  HOH D 138      35.369  11.842 117.513  1.00  0.00      D    H  
HETATM  885  O   HOH D 139      10.985  14.730 117.693  1.00  0.00      D    O  
HETATM  886  H1  HOH D 139      10.641  15.651 117.874  1.00  0.00      D    H  
HETATM  887  H2  HOH D 139      11.439  14.377 118.511  1.00  0.00      D    H  
HETATM  888  O   HOH D 140      41.649  36.462   6.807  1.00  0.00      D    O  
HETATM  889  H1  HOH D 140      41.787  35.485   6.642  1.00  0.00      D    H  
HETATM  890  H2  HOH D 140      41.384  36.909   5.953  1.00  0.00      D    H  
HETATM  891  O   HOH D 141       9.254  26.447  42.457  1.00  0.00      D    O  
HETATM  892  H1  HOH D 141       8.818  26.520  41.560  1.00  0.00      D    H  
HETATM  893  H2  HOH D 141       8.616  26.030  43.104  1.00  0.00      D    H  
HETATM  894  O   HOH D 142      26.695   7.510  81.738  1.00  0.00      D    O  
HETATM  895  H1  HOH D 142      26.144   7.154  82.493  1.00  0.00      D    H  
HETATM  896  H2  HOH D 142      26.460   7.024  80.897  1.00  0.00      D    H  
HETATM  897  O   HOH D 143      16.041  32.620  69.600  1.00  0.00      D    O  
HETATM  898  H1  HOH D 143      16.526  33.433  69.923  1.00  0.00      D    H  
HETATM  899  H2  HOH D 143      15.150  32.888  69.235  1.00  0.00      D    H  
HETATM  900  O   HOH D 144       6.529  27.764  35.228  1.00  0.00      D    O  
HETATM  901  H1  HOH D 144       6.537  28.741  35.011  1.00  0.00      D    H  
HETATM  902  H2  HOH D 144       5.786  27.570  35.867  1.00  0.00      D    H  
HETATM  903  O   HOH D 145      15.215  22.719  81.521  1.00  0.00      D    O  
HETATM  904  H1  HOH D 145      14.933  21.976  80.913  1.00  0.00      D    H  
HETATM  905  H2  HOH D 145      15.073  23.596  81.063  1.00  0.00      D    H  
HETATM  906  O   HOH D 146       0.804   8.633  54.405  1.00  0.00      D    O  
HETATM  907  H1  HOH D 146       1.357   7.827  54.197  1.00  0.00      D    H  
HETATM  908  H2  HOH D 146       1.086   9.392  53.818  1.00  0.00      D    H  
HETATM  909  O   HOH D 147      40.316   6.026 116.726  1.00  0.00      D    O  
HETATM  910  H1  HOH D 147      39.856   5.291 117.224  1.00  0.00      D    H  
HETATM  911  H2  HOH D 147      41.006   5.635 116.116  1.00  0.00      D    H  
HETATM  912  O   HOH D 148       5.763  32.127  98.235  1.00  0.00      D    O  
HETATM  913  H1  HOH D 148       6.750  32.151  98.076  1.00  0.00      D    H  
HETATM  914  H2  HOH D 148       5.585  31.997  99.210  1.00  0.00      D    H  
HETATM  915  O   HOH D 149      13.233   5.377 115.056  1.00  0.00      D    O  
HETATM  916  H1  HOH D 149      12.784   5.921 114.347  1.00  0.00      D    H  
HETATM  917  H2  HOH D 149      14.197   5.251 114.819  1.00  0.00      D    H  
HETATM  918  O   HOH D 150       1.745  24.418  83.338  1.00  0.00      D    O  
HETATM  919  H1  HOH D 150       1.920  24.994  84.137  1.00  0.00      D    H  
HETATM  920  H2  HOH D 150       2.556  24.402  82.754  1.00  0.00      D    H  
HETATM  921  O   HOH D 151      28.324  26.358  12.154  1.00  0.00      D    O  
HETATM  922  H1  HOH D 151      28.161  27.116  11.523  1.00  0.00      D    H  
HETATM  923  H2  HOH D 151      27.532  25.748  12.152  1.00  0.00      D    H  
HETATM  924  O   HOH D 152      27.059  16.948  97.185  1.00  0.00      D    O  
HETATM  925  H1  HOH D 152      27.113  17.930  97.369  1.00  0.00      D    H  
HETATM  926  H2  HOH D 152      27.139  16.788  96.201  1.00  0.00      D    H  
HETATM  927  O   HOH D 153      23.100  13.530  41.625  1.00  0.00      D    O  
HETATM  928  H1  HOH D 153      23.802  14.204  41.394  1.00  0.00      D    H  
HETATM  929  H2  HOH D 153      23.461  12.894  42.307  1.00  0.00      D    H  
HETATM  930  O   HOH D 154      32.841  14.237  66.222  1.00  0.00      D    O  
HETATM  931  H1  HOH D 154      32.049  14.240  65.611  1.00  0.00      D    H  
HETATM  932  H2  HOH D 154      33.216  15.161  66.288  1.00  0.00      D    H  
HETATM  933  O   HOH D 155      43.866  42.898  90.316  1.00  0.00      D    O  
HETATM  934  H1  HOH D 155      43.375  42.087  89.999  1.00  0.00      D    H  
HETATM  935  H2  HOH D 155      44.823  42.840  90.031  1.00  0.00      D    H  
HETATM  936  O   HOH D 156      34.316  32.144  80.455  1.00  0.00      D    O  
HETATM  937  H1  HOH D 156      34.344  32.345  79.476  1.00  0.00      D    H  
HETATM  938  H2  HOH D 156      33.500  32.561  80.857  1.00  0.00      D    H  
HETATM  939  O   HOH D 157      25.129  28.463 108.715  1.00  0.00      D    O  
HETATM  940  H1  HOH D 157      26.121  28.552 108.624  1.00  0.00      D    H  
HETATM  941  H2  HOH D 157      24.679  29.105 108.093  1.00  0.00      D    H  
HETATM  942  O   HOH D 158      38.243  15.582  10.679  1.00  0.00      D    O  
HETATM  943  H1  HOH D 158      39.185  15.372  10.941  1.00  0.00      D    H  
HETATM  944  H2  HOH D 158      38.044  16.539  10.891  1.00  0.00      D    H  
HETATM  945  O   HOH D 159      26.066   4.283  47.361  1.00  0.00      D    O  
HETATM  946  H1  HOH D 159      26.455   5.167  47.102  1.00  0.00      D    H  
HETATM  947  H2  HOH D 159      25.115   4.235  47.057  1.00  0.00      D    H  
HETATM  948  O   HOH D 160      43.268   7.770  65.500  1.00  0.00      D    O  
HETATM  949  H1  HOH D 160      42.746   6.979  65.818  1.00  0.00      D    H  
HETATM  950  H2  HOH D 160      43.009   8.577  66.032  1.00  0.00      D    H  
HETATM  951  O   HOH D 161      48.040  12.596  86.463  1.00  0.00      D    O  
HETATM  952  H1  HOH D 161      48.395  13.471  86.135  1.00  0.00      D    H  
HETATM  953  H2  HOH D 161      47.057  12.547  86.285  1.00  0.00      D    H  
HETATM  954  O   HOH D 162       4.698   5.722  68.413  1.00  0.00      D    O  
HETATM  955  H1  HOH D 162       4.320   4.881  68.800  1.00  0.00      D    H  
HETATM  956  H2  HOH D 162       5.681   5.760  68.593  1.00  0.00      D    H  
HETATM  957  O   HOH D 163       6.955   5.005  94.703  1.00  0.00      D    O  
HETATM  958  H1  HOH D 163       6.015   4.764  94.946  1.00  0.00      D    H  
HETATM  959  H2  HOH D 163       7.381   4.241  94.219  1.00  0.00      D    H  
HETATM  960  O   HOH D 164      35.795  37.059  44.895  1.00  0.00      D    O  
HETATM  961  H1  HOH D 164      35.156  37.559  44.311  1.00  0.00      D    H  
HETATM  962  H2  HOH D 164      35.374  36.203  45.194  1.00  0.00      D    H  
HETATM  963  O   HOH D 165      37.981  24.823 103.685  1.00  0.00      D    O  
HETATM  964  H1  HOH D 165      38.797  24.257 103.565  1.00  0.00      D    H  
HETATM  965  H2  HOH D 165      37.549  24.605 104.560  1.00  0.00      D    H  
HETATM  966  O   HOH D 166      31.641  34.780 108.472  1.00  0.00      D    O  
HETATM  967  H1  HOH D 166      31.893  33.819 108.588  1.00  0.00      D    H  
HETATM  968  H2  HOH D 166      31.831  35.063 107.532  1.00  0.00      D    H  
HETATM  969  O   HOH D 167      43.525  25.750 113.337  1.00  0.00      D    O  
HETATM  970  H1  HOH D 167      44.045  25.926 112.501  1.00  0.00      D    H  
HETATM  971  H2  HOH D 167      44.064  26.031 114.131  1.00  0.00      D    H  
HETATM  972  O   HOH D 168      25.087  37.369 107.537  1.00  0.00      D    O  
HETATM  973  H1  HOH D 168      25.009  37.636 106.577  1.00  0.00      D    H  
HETATM  974  H2  HOH D 168      24.172  37.260 107.927  1.00  0.00      D    H  
HETATM  975  O   HOH D 169      21.148  23.537  78.914  1.00  0.00      D    O  
HETATM  976  H1  HOH D 169      21.556  24.178  78.265  1.00  0.00      D    H  
HETATM  977  H2  HOH D 169      21.335  22.600  78.620  1.00  0.00      D    H  
HETATM  978  O   HOH D 170       7.121   2.573  57.206  1.00  0.00      D    O  
HETATM  979  H1  HOH D 170       7.934   2.203  57.655  1.00  0.00      D    H  
HETATM  980  H2  HOH D 170       7.391   3.056  56.373  1.00  0.00      D    H  
HETATM  981  O   HOH D 171       1.518   2.501  71.445  1.00  0.00      D    O  
HETATM  982  H1  HOH D 171       2.282   2.572  72.086  1.00  0.00      D    H  
HETATM  983  H2  HOH D 171       0.798   3.142  71.711  1.00  0.00      D    H  
HETATM  984  O   HOH D 172      24.073   1.544  73.939  1.00  0.00      D    O  
HETATM  985  H1  HOH D 172      23.575   0.677  73.944  1.00  0.00      D    H  
HETATM  986  H2  HOH D 172      23.477   2.272  74.279  1.00  0.00      D    H  
HETATM  987  O   HOH D 173      43.256  34.274  24.549  1.00  0.00      D    O  
HETATM  988  H1  HOH D 173      44.212  33.980  24.514  1.00  0.00      D    H  
HETATM  989  H2  HOH D 173      42.828  33.916  25.379  1.00  0.00      D    H  
HETATM  990  O   HOH D 174      30.490  10.110  41.777  1.00  0.00      D    O  
HETATM  991  H1  HOH D 174      30.878  10.458  40.923  1.00  0.00      D    H  
HETATM  992  H2  HOH D 174      31.158  10.215  42.513  1.00  0.00      D    H  
HETATM  993  O   HOH D 175      31.089   0.491  73.840  1.00  0.00      D    O  
HETATM  994  H1  HOH D 175      31.868   0.688  74.436  1.00  0.00      D    H  
HETATM  995  H2  HOH D 175      31.046   1.175  73.112  1.00  0.00      D    H  
HETATM  996  O   HOH D 176       1.610  40.739 107.883  1.00  0.00      D    O  
HETATM  997  H1  HOH D 176       0.934  40.068 107.578  1.00  0.00      D    H  
HETATM  998  H2  HOH D 176       1.141  41.550 108.232  1.00  0.00      D    H  
HETATM  999  O   HOH D 177      22.771  36.815  34.878  1.00  0.00      D    O  
HETATM 1000  H1  HOH D 177      23.618  36.366  35.161  1.00  0.00      D    H  
HETATM 1001  H2  HOH D 177      22.797  36.984  33.892  1.00  0.00      D    H  
HETATM 1002  O   HOH D 178      20.197  34.710  18.213  1.00  0.00      D    O  
HETATM 1003  H1  HOH D 178      21.101  34.625  18.632  1.00  0.00      D    H  
HETATM 1004  H2  HOH D 178      19.656  33.895  18.419  1.00  0.00      D    H  
HETATM 1005  O   HOH D 179      47.736  15.231 118.148  1.00  0.00      D    O  
HETATM 1006  H1  HOH D 179      47.722  15.328 119.143  1.00  0.00      D    H  
HETATM 1007  H2  HOH D 179      46.838  15.468 117.777  1.00  0.00      D    H  
HETATM 1008  O   HOH D 180       5.444  33.544  83.655  1.00  0.00      D    O  
HETATM 1009  H1  HOH D 180       5.796  34.480  83.630  1.00  0.00      D    H  
HETATM 1010  H2  HOH D 180       4.637  33.507  84.244  1.00  0.00      D    H  
HETATM 1011  O   HOH D 181       5.049  14.703  44.807  1.00  0.00      D    O  
HETATM 1012  H1  HOH D 181       5.870  14.575  45.363  1.00  0.00      D    H  
HETATM 1013  H2  HOH D 181       5.109  15.572  44.317  1.00  0.00      D    H  
HETATM 1014  O   HOH D 182      32.836  31.492  13.908  1.00  0.00      D    O  
HETATM 1015  H1  HOH D 182      32.395  32.098  14.570  1.00  0.00      D    H  
HETATM 1016  H2  HOH D 182      33.672  31.924  13.568  1.00  0.00      D    H  
HETATM 1017  O   HOH D 183       7.616  19.720  75.375  1.00  0.00      D    O  
HETATM 1018  H1  HOH D 183       7.925  18.999  74.753  1.00  0.00      D    H  
HETATM 1019  H2  HOH D 183       7.068  20.385  74.868  1.00  0.00      D    H  
HETATM 1020  O   HOH D 184      39.085  35.281  86.956  1.00  0.00      D    O  
HETATM 1021  H1  HOH D 184      38.511  35.768  87.614  1.00  0.00      D    H  
HETATM 1022  H2  HOH D 184      38.525  34.978  86.185  1.00  0.00      D    H  
HETATM 1023  O   HOH D 185      10.565  34.464  93.308  1.00  0.00      D    O  
HETATM 1024  H1  HOH D 185      10.610  35.050  92.500  1.00  0.00      D    H  
HETATM 1025  H2  HOH D 185       9.682  33.995  93.331  1.00  0.00      D    H  
HETATM 1026  O   HOH D 186       0.879  33.284 111.582  1.00  0.00      D    O  
HETATM 1027  H1  HOH D 186       0.927  32.734 112.416  1.00  0.00      D    H  
HETATM 1028  H2  HOH D 186      -0.077  33.398 111.312  1.00  0.00      D    H  
HETATM 1029  O   HOH D 187      26.513  38.535  92.127  1.00  0.00      D    O  
HETATM 1030  H1  HOH D 187      27.356  38.440  91.597  1.00  0.00      D    H  
HETATM 1031  H2  HOH D 187      25.776  38.037  91.671  1.00  0.00      D    H  
HETATM 1032  O   HOH D 188      12.591  16.305  11.477  1.00  0.00      D    O  
HETATM 1033  H1  HOH D 188      13.089  17.048  11.925  1.00  0.00      D    H  
HETATM 1034  H2  HOH D 188      12.488  15.542  12.114  1.00  0.00      D    H  
HETATM 1035  O   HOH D 189      48.731   7.964  42.644  1.00  0.00      D    O  
HETATM 1036  H1  HOH D 189      49.701   7.799  42.464  1.00  0.00      D    H  
HETATM 1037  H2  HOH D 189      48.178   7.456  41.984  1.00  0.00      D    H  
HETATM 1038  O   HOH D 190      33.270  38.872   8.134  1.00  0.00      D    O  
HETATM 1039  H1  HOH D 190      33.887  39.325   7.491  1.00  0.00      D    H  
HETATM 1040  H2  HOH D 190      32.835  39.558   8.717  1.00  0.00      D    H  
HETATM 1041  O   HOH D 191       8.840   0.718 108.615  1.00  0.00      D    O  
HETATM 1042  H1  HOH D 191       8.620   0.221 107.776  1.00  0.00      D    H  
HETATM 1043  H2  HOH D 191       8.913   0.073 109.375  1.00  0.00      D    H  
HETATM 1044  O   HOH D 192      31.756  14.195  93.718  1.00  0.00      D    O  
HETATM 1045  H1  HOH D 192      31.608  13.571  92.950  1.00  0.00      D    H  
HETATM 1046  H2  HOH D 192      30.888  14.621  93.973  1.00  0.00      D    H  
HETATM 1047  O   HOH D 193      44.706  31.676  22.100  1.00  0.00      D    O  
HETATM 1048  H1  HOH D 193      45.675  31.839  22.283  1.00  0.00      D    H  
HETATM 1049  H2  HOH D 193      44.416  32.230  21.320  1.00  0.00      D    H  
HETATM 1050  O   HOH D 194      40.315  39.122  53.160  1.00  0.00      D    O  
HETATM 1051  H1  HOH D 194      40.329  40.065  53.494  1.00  0.00      D    H  
HETATM 1052  H2  HOH D 194      41.099  38.625  53.532  1.00  0.00      D    H  
HETATM 1053  O   HOH D 195       6.453  31.807  71.022  1.00  0.00      D    O  
HETATM 1054  H1  HOH D 195       6.102  31.572  70.116  1.00  0.00      D    H  
HETATM 1055  H2  HOH D 195       7.125  31.123  71.307  1.00  0.00      D    H  
HETATM 1056  O   HOH D 196      45.611  17.043  18.805  1.00  0.00      D    O  
HETATM 1057  H1  HOH D 196      46.056  16.152  18.890  1.00  0.00      D    H  
HETATM 1058  H2  HOH D 196      45.707  17.375  17.867  1.00  0.00      D    H  
HETATM 1059  O   HOH D 197      25.466  36.104  41.587  1.00  0.00      D    O  
HETATM 1060  H1  HOH D 197      25.186  35.406  42.245  1.00  0.00      D    H  
HETATM 1061  H2  HOH D 197      25.139  36.999  41.891  1.00  0.00      D    H  
HETATM 1062  O   HOH D 198      26.594   6.464  28.737  1.00  0.00      D    O  
HETATM 1063  H1  HOH D 198      26.104   7.201  28.271  1.00  0.00      D    H  
HETATM 1064  H2  HOH D 198      26.773   5.722  28.091  1.00  0.00      D    H  
HETATM 1065  O   HOH D 199      23.380  35.275   7.647  1.00  0.00      D    O  
HETATM 1066  H1  HOH D 199      23.217  35.218   6.662  1.00  0.00      D    H  
HETATM 1067  H2  HOH D 199      24.217  35.796   7.817  1.00  0.00      D    H  
HETATM 1068  O   HOH D 200       6.558   5.531  89.472  1.00  0.00      D    O  
HETATM 1069  H1  HOH D 200       6.486   6.334  90.063  1.00  0.00      D    H  
HETATM 1070  H2  HOH D 200       6.006   5.672  88.650  1.00  0.00      D    H  
HETATM 1071  O   HOH D 201      10.278   1.782   2.901  1.00  0.00      D    O  
HETATM 1072  H1  HOH D 201      10.743   1.518   3.747  1.00  0.00      D    H  
HETATM 1073  H2  HOH D 201       9.290   1.681   3.019  1.00  0.00      D    H  
HETATM 1074  O   HOH D 202      14.267  24.799  80.003  1.00  0.00      D    O  
HETATM 1075  H1  HOH D 202      13.323  24.854  79.677  1.00  0.00      D    H  
HETATM 1076  H2  HOH D 202      14.635  25.723  80.115  1.00  0.00      D    H  
HETATM 1077  O   HOH D 203      33.092  18.836  82.550  1.00  0.00      D    O  
HETATM 1078  H1  HOH D 203      33.820  19.083  81.910  1.00  0.00      D    H  
HETATM 1079  H2  HOH D 203      33.378  18.046  83.091  1.00  0.00      D    H  
HETATM 1080  O   HOH D 204       2.592   8.329  35.385  1.00  0.00      D    O  
HETATM 1081  H1  HOH D 204       1.884   8.378  36.090  1.00  0.00      D    H  
HETATM 1082  H2  HOH D 204       2.284   7.730  34.645  1.00  0.00      D    H  
HETATM 1083  O   HOH D 205       3.367  33.637  34.631  1.00  0.00      D    O  
HETATM 1084  H1  HOH D 205       3.999  32.941  34.291  1.00  0.00      D    H  
HETATM 1085  H2  HOH D 205       2.430  33.383  34.388  1.00  0.00      D    H  
HETATM 1086  O   HOH D 206      36.945  27.442  66.901  1.00  0.00      D    O  
HETATM 1087  H1  HOH D 206      36.420  26.601  67.029  1.00  0.00      D    H  
HETATM 1088  H2  HOH D 206      36.754  28.072  67.653  1.00  0.00      D    H  
HETATM 1089  O   HOH D 207      37.489  42.676  55.330  1.00  0.00      D    O  
HETATM 1090  H1  HOH D 207      37.758  42.641  56.293  1.00  0.00      D    H  
HETATM 1091  H2  HOH D 207      37.353  41.746  54.989  1.00  0.00      D    H  
HETATM 1092  O   HOH D 208      28.080  31.766 117.440  1.00  0.00      D    O  
HETATM 1093  H1  HOH D 208      28.843  31.171 117.693  1.00  0.00      D    H  
HETATM 1094  H2  HOH D 208      27.261  31.212 117.291  1.00  0.00      D    H  
HETATM 1095  O   HOH D 209      34.547  35.859 115.363  1.00  0.00      D    O  
HETATM 1096  H1  HOH D 209      35.010  36.483 114.734  1.00  0.00      D    H  
HETATM 1097  H2  HOH D 209      33.560  35.899 115.206  1.00  0.00      D    H  
HETATM 1098  O   HOH D 210       5.490  31.210  91.938  1.00  0.00      D    O  
HETATM 1099  H1  HOH D 210       6.486  31.299  91.928  1.00  0.00      D    H  
HETATM 1100  H2  HOH D 210       5.199  30.636  91.172  1.00  0.00      D    H  
HETATM 1101  O   HOH D 211      41.164   0.631  97.878  1.00  0.00      D    O  
HETATM 1102  H1  HOH D 211      41.361  -0.303  98.177  1.00  0.00      D    H  
HETATM 1103  H2  HOH D 211      40.336   0.959  98.333  1.00  0.00      D    H  
HETATM 1104  O   HOH D 212      31.274  30.709  78.059  1.00  0.00      D    O  
HETATM 1105  H1  HOH D 212      31.382  30.333  78.979  1.00  0.00      D    H  
HETATM 1106  H2  HOH D 212      31.084  31.689  78.119  1.00  0.00      D    H  
HETATM 1107  O   HOH D 213      13.627  35.173 110.707  1.00  0.00      D    O  
HETATM 1108  H1  HOH D 213      13.836  34.303 111.153  1.00  0.00      D    H  
HETATM 1109  H2  HOH D 213      12.655  35.380 110.819  1.00  0.00      D    H  
HETATM 1110  O   HOH D 214       7.896  12.496  63.981  1.00  0.00      D    O  
HETATM 1111  H1  HOH D 214       8.037  11.912  64.781  1.00  0.00      D    H  
HETATM 1112  H2  HOH D 214       7.575  13.396  64.278  1.00  0.00      D    H  
HETATM 1113  O   HOH D 215      33.642  37.518  26.173  1.00  0.00      D    O  
HETATM 1114  H1  HOH D 215      33.380  38.441  26.454  1.00  0.00      D    H  
HETATM 1115  H2  HOH D 215      32.999  37.185  25.483  1.00  0.00      D    H  
HETATM 1116  O   HOH D 216      25.484   9.878   6.267  1.00  0.00      D    O  
HETATM 1117  H1  HOH D 216      25.130  10.814   6.260  1.00  0.00      D    H  
HETATM 1118  H2  HOH D 216      24.872   9.295   6.801  1.00  0.00      D    H  
HETATM 1119  O   HOH D 217      36.817  10.863  21.588  1.00  0.00      D    O  
HETATM 1120  H1  HOH D 217      37.535  11.406  21.152  1.00  0.00      D    H  
HETATM 1121  H2  HOH D 217      36.629  11.229  22.499  1.00  0.00      D    H  
HETATM 1122  O   HOH D 218       5.739  41.472  18.764  1.00  0.00      D    O  
HETATM 1123  H1  HOH D 218       5.340  40.663  18.333  1.00  0.00      D    H  
HETATM 1124  H2  HOH D 218       6.310  41.956  18.101  1.00  0.00      D    H  
HETATM 1125  O   HOH D 219      47.661  36.099 118.085  1.00  0.00      D    O  
HETATM 1126  H1  HOH D 219      47.776  36.420 119.025  1.00  0.00      D    H  
HETATM 1127  H2  HOH D 219      47.554  35.105 118.082  1.00  0.00      D    H  
HETATM 1128  O   HOH D 220      24.716   7.122  96.080  1.00  0.00      D    O  
HETATM 1129  H1  HOH D 220      24.291   6.393  95.543  1.00  0.00      D    H  
HETATM 1130  H2  HOH D 220      24.016   7.594  96.615  1.00  0.00      D    H  
HETATM 1131  O   HOH D 221      11.007  13.655  88.883  1.00  0.00      D    O  
HETATM 1132  H1  HOH D 221      11.972  13.762  89.121  1.00  0.00      D    H  
HETATM 1133  H2  HOH D 221      10.664  12.794  89.260  1.00  0.00      D    H  
HETATM 1134  O   HOH D 222      43.095  23.121  25.711  1.00  0.00      D    O  
HETATM 1135  H1  HOH D 222      42.615  23.614  24.985  1.00  0.00      D    H  
HETATM 1136  H2  HOH D 222      42.862  22.150  25.665  1.00  0.00      D    H  
HETATM 1137  O   HOH D 223      44.651  30.698  39.660  1.00  0.00      D    O  
HETATM 1138  H1  HOH D 223      44.963  29.769  39.856  1.00  0.00      D    H  
HETATM 1139  H2  HOH D 223      45.434  31.268  39.411  1.00  0.00      D    H  
HETATM 1140  O   HOH D 224      41.987  24.551  39.008  1.00  0.00      D    O  
HETATM 1141  H1  HOH D 224      41.172  24.675  39.574  1.00  0.00      D    H  
HETATM 1142  H2  HOH D 224      42.785  24.424  39.597  1.00  0.00      D    H  
HETATM 1143  O   HOH D 225      38.241  28.106   5.573  1.00  0.00      D    O  
HETATM 1144  H1  HOH D 225      37.316  27.739   5.673  1.00  0.00      D    H  
HETATM 1145  H2  HOH D 225      38.828  27.728   6.289  1.00  0.00      D    H  
HETATM 1146  O   HOH D 226       6.089  29.029  10.165  1.00  0.00      D    O  
HETATM 1147  H1  HOH D 226       6.495  28.911   9.259  1.00  0.00      D    H  
HETATM 1148  H2  HOH D 226       5.178  29.431  10.074  1.00  0.00      D    H  
HETATM 1149  O   HOH D 227      15.367   4.517  55.906  1.00  0.00      D    O  
HETATM 1150  H1  HOH D 227      15.357   3.517  55.901  1.00  0.00      D    H  
HETATM 1151  H2  HOH D 227      14.474   4.858  56.201  1.00  0.00      D    H  
HETATM 1152  O   HOH D 228       8.100  11.790 101.264  1.00  0.00      D    O  
HETATM 1153  H1  HOH D 228       7.730  12.115 100.393  1.00  0.00      D    H  
HETATM 1154  H2  HOH D 228       7.402  11.258 101.744  1.00  0.00      D    H  
HETATM 1155  O   HOH D 229      31.909  28.400 113.433  1.00  0.00      D    O  
HETATM 1156  H1  HOH D 229      32.300  28.953 114.168  1.00  0.00      D    H  
HETATM 1157  H2  HOH D 229      30.945  28.221 113.627  1.00  0.00      D    H  
HETATM 1158  O   HOH D 230      37.577  18.169  51.675  1.00  0.00      D    O  
HETATM 1159  H1  HOH D 230      37.362  17.331  52.176  1.00  0.00      D    H  
HETATM 1160  H2  HOH D 230      36.745  18.527  51.250  1.00  0.00      D    H  
HETATM 1161  O   HOH D 231      43.085  22.892   7.702  1.00  0.00      D    O  
HETATM 1162  H1  HOH D 231      42.981  22.522   6.779  1.00  0.00      D    H  
HETATM 1163  H2  HOH D 231      42.280  23.438   7.935  1.00  0.00      D    H  
HETATM 1164  O   HOH D 232      28.513   5.531  32.123  1.00  0.00      D    O  
HETATM 1165  H1  HOH D 232      27.915   4.735  32.027  1.00  0.00      D    H  
HETATM 1166  H2  HOH D 232      28.389   6.138  31.339  1.00  0.00      D    H  
HETATM 1167  O   HOH D 233       5.318  32.335  21.703  1.00  0.00      D    O  
HETATM 1168  H1  HOH D 233       4.383  32.452  21.368  1.00  0.00      D    H  
HETATM 1169  H2  HOH D 233       5.645  31.420  21.465  1.00  0.00      D    H  
HETATM 1170  O   HOH D 234       2.824  35.749  36.194  1.00  0.00      D    O  
HETATM 1171  H1  HOH D 234       3.001  35.005  35.549  1.00  0.00      D    H  
HETATM 1172  H2  HOH D 234       2.195  35.433  36.904  1.00  0.00      D    H  
HETATM 1173  O   HOH D 235       6.779  36.605  10.553  1.00  0.00      D    O  
HETATM 1174  H1  HOH D 235       6.410  36.119   9.761  1.00  0.00      D    H  
HETATM 1175  H2  HOH D 235       7.765  36.725  10.440  1.00  0.00      D    H  
HETATM 1176  O   HOH D 236      40.697  33.581  39.584  1.00  0.00      D    O  
HETATM 1177  H1  HOH D 236      41.044  32.682  39.853  1.00  0.00      D    H  
HETATM 1178  H2  HOH D 236      39.703  33.600  39.695  1.00  0.00      D    H  
HETATM 1179  O   HOH D 237      17.369  27.877  54.939  1.00  0.00      D    O  
HETATM 1180  H1  HOH D 237      17.548  28.137  55.888  1.00  0.00      D    H  
HETATM 1181  H2  HOH D 237      16.430  28.123  54.698  1.00  0.00      D    H  
HETATM 1182  O   HOH D 238       3.247  23.156  62.437  1.00  0.00      D    O  
HETATM 1183  H1  HOH D 238       2.818  22.776  61.617  1.00  0.00      D    H  
HETATM 1184  H2  HOH D 238       3.865  22.477  62.835  1.00  0.00      D    H  
HETATM 1185  O   HOH D 239      30.097  21.088 104.476  1.00  0.00      D    O  
HETATM 1186  H1  HOH D 239      29.375  20.396 104.451  1.00  0.00      D    H  
HETATM 1187  H2  HOH D 239      29.757  21.938 104.074  1.00  0.00      D    H  
HETATM 1188  O   HOH D 240       6.924   5.074  45.653  1.00  0.00      D    O  
HETATM 1189  H1  HOH D 240       7.316   5.303  46.544  1.00  0.00      D    H  
HETATM 1190  H2  HOH D 240       6.426   5.864  45.296  1.00  0.00      D    H  
HETATM 1191  O   HOH D 241      12.239  21.801  30.118  1.00  0.00      D    O  
HETATM 1192  H1  HOH D 241      11.510  21.676  30.791  1.00  0.00      D    H  
HETATM 1193  H2  HOH D 241      11.846  21.798  29.198  1.00  0.00      D    H  
HETATM 1194  O   HOH D 242      10.953  12.049   6.167  1.00  0.00      D    O  
HETATM 1195  H1  HOH D 242      10.463  11.435   6.785  1.00  0.00      D    H  
HETATM 1196  H2  HOH D 242      11.381  12.782   6.695  1.00  0.00      D    H  
HETATM 1197  O   HOH D 243      16.499  13.696  45.086  1.00  0.00      D    O  
HETATM 1198  H1  HOH D 243      16.227  12.741  44.968  1.00  0.00      D    H  
HETATM 1199  H2  HOH D 243      15.731  14.293  44.854  1.00  0.00      D    H  
HETATM 1200  O   HOH D 244      45.971  18.743   9.572  1.00  0.00      D    O  
HETATM 1201  H1  HOH D 244      45.682  17.877   9.979  1.00  0.00      D    H  
HETATM 1202  H2  HOH D 244      46.245  19.376  10.295  1.00  0.00      D    H  
HETATM 1203  O   HOH D 245      35.611  27.172 117.023  1.00  0.00      D    O  
HETATM 1204  H1  HOH D 245      36.086  27.446 117.859  1.00  0.00      D    H  
HETATM 1205  H2  HOH D 245      35.091  26.335 117.194  1.00  0.00      D    H  
HETATM 1206  O   HOH D 246       5.403   2.636  45.266  1.00  0.00      D    O  
HETATM 1207  H1  HOH D 246       4.554   3.139  45.425  1.00  0.00      D    H  
HETATM 1208  H2  HOH D 246       6.156   3.096  45.737  1.00  0.00      D    H  
HETATM 1209  O   HOH D 247      41.374  16.765  26.339  1.00  0.00      D    O  
HETATM 1210  H1  HOH D 247      41.850  17.631  26.488  1.00  0.00      D    H  
HETATM 1211  H2  HOH D 247      42.042  16.022  26.285  1.00  0.00      D    H  
HETATM 1212  O   HOH D 248      38.375  40.960  49.368  1.00  0.00      D    O  
HETATM 1213  H1  HOH D 248      39.155  40.463  49.749  1.00  0.00      D    H  
HETATM 1214  H2  HOH D 248      38.340  40.818  48.379  1.00  0.00      D    H  
HETATM 1215  O   HOH D 249       2.079   5.699  70.537  1.00  0.00      D    O  
HETATM 1216  H1  HOH D 249       2.365   4.822  70.152  1.00  0.00      D    H  
HETATM 1217  H2  HOH D 249       1.739   5.560  71.467  1.00  0.00      D    H  
HETATM 1218  O   HOH D 250      10.861  21.814  25.004  1.00  0.00      D    O  
HETATM 1219  H1  HOH D 250      11.480  21.378  24.351  1.00  0.00      D    H  
HETATM 1220  H2  HOH D 250      10.416  22.597  24.570  1.00  0.00      D    H  
HETATM 1221  O   HOH D 251      18.874  24.076  67.877  1.00  0.00      D    O  
HETATM 1222  H1  HOH D 251      19.756  23.791  68.252  1.00  0.00      D    H  
HETATM 1223  H2  HOH D 251      18.337  24.523  68.593  1.00  0.00      D    H  
HETATM 1224  O   HOH D 252      16.528  12.523  77.724  1.00  0.00      D    O  
HETATM 1225  H1  HOH D 252      17.224  12.350  78.420  1.00  0.00      D    H  
HETATM 1226  H2  HOH D 252      16.820  12.123  76.855  1.00  0.00      D    H  
HETATM 1227  O   HOH D 253      45.235  42.364  30.081  1.00  0.00      D    O  
HETATM 1228  H1  HOH D 253      44.927  41.960  30.943  1.00  0.00      D    H  
HETATM 1229  H2  HOH D 253      45.635  41.652  29.504  1.00  0.00      D    H  
HETATM 1230  O   HOH D 254      24.032   4.022 109.201  1.00  0.00      D    O  
HETATM 1231  H1  HOH D 254      24.837   4.009 108.608  1.00  0.00      D    H  
HETATM 1232  H2  HOH D 254      24.317   4.168 110.148  1.00  0.00      D    H  
HETATM 1233  O   HOH D 255      43.212  36.273  45.603  1.00  0.00      D    O  
HETATM 1234  H1  HOH D 255      43.897  36.243  44.875  1.00  0.00      D    H  
HETATM 1235  H2  HOH D 255      42.298  36.194  45.204  1.00  0.00      D    H  
HETATM 1236  O   HOH D 256       7.148  33.227  53.309  1.00  0.00      D    O  
HETATM 1237  H1  HOH D 256       6.208  33.147  52.978  1.00  0.00      D    H  
HETATM 1238  H2  HOH D 256       7.188  33.908  54.040  1.00  0.00      D    H  
HETATM 1239  O   HOH D 257      31.902  32.179 112.109  1.00  0.00      D    O  
HETATM 1240  H1  HOH D 257      31.567  31.784 111.253  1.00  0.00      D    H  
HETATM 1241  H2  HOH D 257      31.128  32.378 112.709  1.00  0.00      D    H  
HETATM 1242  O   HOH D 258      30.751  35.962  52.652  1.00  0.00      D    O  
HETATM 1243  H1  HOH D 258      30.259  35.093  52.713  1.00  0.00      D    H  
HETATM 1244  H2  HOH D 258      31.347  36.064  53.448  1.00  0.00      D    H  
HETATM 1245  O   HOH D 259       0.351  35.969 102.207  1.00  0.00      D    O  
HETATM 1246  H1  HOH D 259       1.176  36.505 102.028  1.00  0.00      D    H  
HETATM 1247  H2  HOH D 259       0.581  35.185 102.784  1.00  0.00      D    H  
HETATM 1248  O   HOH D 260      24.909  24.317  64.236  1.00  0.00      D    O  
HETATM 1249  H1  HOH D 260      24.040  24.574  64.657  1.00  0.00      D    H  
HETATM 1250  H2  HOH D 260      25.598  24.184  64.948  1.00  0.00      D    H  
HETATM 1251  O   HOH D 261      26.112  41.779  30.218  1.00  0.00      D    O  
HETATM 1252  H1  HOH D 261      25.319  41.967  29.639  1.00  0.00      D    H  
HETATM 1253  H2  HOH D 261      26.064  42.344  31.042  1.00  0.00      D    H  
HETATM 1254  O   HOH D 262      13.854  33.966  98.824  1.00  0.00      D    O  
HETATM 1255  H1  HOH D 262      13.851  34.459  97.954  1.00  0.00      D    H  
HETATM 1256  H2  HOH D 262      14.051  34.603  99.568  1.00  0.00      D    H  
HETATM 1257  O   HOH D 263      27.462  26.183  26.540  1.00  0.00      D    O  
HETATM 1258  H1  HOH D 263      26.503  26.456  26.464  1.00  0.00      D    H  
HETATM 1259  H2  HOH D 263      27.829  26.493  27.417  1.00  0.00      D    H  
HETATM 1260  O   HOH D 264       0.938  42.150  29.844  1.00  0.00      D    O  
HETATM 1261  H1  HOH D 264       0.456  42.966  29.526  1.00  0.00      D    H  
HETATM 1262  H2  HOH D 264       0.275  41.430  30.050  1.00  0.00      D    H  
HETATM 1263  O   HOH D 265      25.122   1.745  15.171  1.00  0.00      D    O  
HETATM 1264  H1  HOH D 265      24.917   2.069  16.095  1.00  0.00      D    H  
HETATM 1265  H2  HOH D 265      24.311   1.307  14.783  1.00  0.00      D    H  
HETATM 1266  O   HOH D 266      38.192  21.733  81.691  1.00  0.00      D    O  
HETATM 1267  H1  HOH D 266      38.903  21.042  81.557  1.00  0.00      D    H  
HETATM 1268  H2  HOH D 266      38.581  22.525  82.162  1.00  0.00      D    H  
HETATM 1269  O   HOH D 267       8.798  17.644  24.345  1.00  0.00      D    O  
HETATM 1270  H1  HOH D 267       8.999  16.784  24.814  1.00  0.00      D    H  
HETATM 1271  H2  HOH D 267       8.883  18.404  24.990  1.00  0.00      D    H  
HETATM 1272  O   HOH D 268       4.434  18.776  91.873  1.00  0.00      D    O  
HETATM 1273  H1  HOH D 268       4.035  17.925  91.531  1.00  0.00      D    H  
HETATM 1274  H2  HOH D 268       5.375  18.858  91.545  1.00  0.00      D    H  
HETATM 1275  O   HOH D 269      17.572   8.624  14.831  1.00  0.00      D    O  
HETATM 1276  H1  HOH D 269      17.864   9.318  14.172  1.00  0.00      D    H  
HETATM 1277  H2  HOH D 269      17.649   8.991  15.758  1.00  0.00      D    H  
HETATM 1278  O   HOH D 270      18.377  31.757  89.877  1.00  0.00      D    O  
HETATM 1279  H1  HOH D 270      18.601  31.100  90.597  1.00  0.00      D    H  
HETATM 1280  H2  HOH D 270      19.181  32.317  89.675  1.00  0.00      D    H  
HETATM 1281  O   HOH D 271       6.449   8.353  65.123  1.00  0.00      D    O  
HETATM 1282  H1  HOH D 271       5.855   7.574  65.325  1.00  0.00      D    H  
HETATM 1283  H2  HOH D 271       7.396   8.114  65.337  1.00  0.00      D    H  
HETATM 1284  O   HOH D 272      16.302   9.483  37.226  1.00  0.00      D    O  
HETATM 1285  H1  HOH D 272      16.546  10.394  36.893  1.00  0.00      D    H  
HETATM 1286  H2  HOH D 272      15.491   9.547  37.808  1.00  0.00      D    H  
HETATM 1287  O   HOH D 273      21.198  37.305  21.323  1.00  0.00      D    O  
HETATM 1288  H1  HOH D 273      21.244  36.337  21.570  1.00  0.00      D    H  
HETATM 1289  H2  HOH D 273      20.426  37.733  21.794  1.00  0.00      D    H  
HETATM 1290  O   HOH D 274      45.389  25.972 111.329  1.00  0.00      D    O  
HETATM 1291  H1  HOH D 274      46.093  26.471 110.823  1.00  0.00      D    H  
HETATM 1292  H2  HOH D 274      45.802  25.183 111.784  1.00  0.00      D    H  
HETATM 1293  O   HOH D 275       0.051  36.126  73.850  1.00  0.00      D    O  
HETATM 1294  H1  HOH D 275       0.364  36.450  74.743  1.00  0.00      D    H  
HETATM 1295  H2  HOH D 275       0.709  36.398  73.147  1.00  0.00      D    H  
HETATM 1296  O   HOH D 276      18.480   8.142  29.425  1.00  0.00      D    O  
HETATM 1297  H1  HOH D 276      18.833   7.655  30.224  1.00  0.00      D    H  
HETATM 1298  H2  HOH D 276      18.303   9.096  29.667  1.00  0.00      D    H  
HETATM 1299  O   HOH D 277      47.915  13.561  39.523  1.00  0.00      D    O  
HETATM 1300  H1  HOH D 277      47.847  13.553  40.521  1.00  0.00      D    H  
HETATM 1301  H2  HOH D 277      47.433  14.360  39.164  1.00  0.00      D    H  
HETATM 1302  O   HOH D 278       7.050   7.190  76.368  1.00  0.00      D    O  
HETATM 1303  H1  HOH D 278       7.339   6.989  77.303  1.00  0.00      D    H  
HETATM 1304  H2  HOH D 278       6.167   6.755  76.191  1.00  0.00      D    H  
HETATM 1305  O   HOH D 279      39.825  26.510  56.302  1.00  0.00      D    O  
HETATM 1306  H1  HOH D 279      40.204  27.420  56.129  1.00  0.00      D    H  
HETATM 1307  H2  HOH D 279      38.864  26.593  56.563  1.00  0.00      D    H  
HETATM 1308  O   HOH D 280      40.761  20.320  59.141  1.00  0.00      D    O  
HETATM 1309  H1  HOH D 280      40.582  21.234  58.775  1.00  0.00      D    H  
HETATM 1310  H2  HOH D 280      41.226  19.769  58.448  1.00  0.00      D    H  
HETATM 1311  O   HOH D 281       7.181  42.224  16.693  1.00  0.00      D    O  
HETATM 1312  H1  HOH D 281       7.133  42.918  15.975  1.00  0.00      D    H  
HETATM 1313  H2  HOH D 281       8.018  41.688  16.584  1.00  0.00      D    H  
HETATM 1314  O   HOH D 282      23.774  13.201 111.790  1.00  0.00      D    O  
HETATM 1315  H1  HOH D 282      22.906  13.682 111.917  1.00  0.00      D    H  
HETATM 1316  H2  HOH D 282      24.517  13.750 112.172  1.00  0.00      D    H  
HETATM 1317  O   HOH D 283      15.416   2.486  24.815  1.00  0.00      D    O  
HETATM 1318  H1  HOH D 283      15.931   2.483  23.957  1.00  0.00      D    H  
HETATM 1319  H2  HOH D 283      15.551   3.360  25.281  1.00  0.00      D    H  
HETATM 1320  O   HOH D 284      31.438   0.283  26.255  1.00  0.00      D    O  
HETATM 1321  H1  HOH D 284      31.631   0.761  27.112  1.00  0.00      D    H  
HETATM 1322  H2  HOH D 284      30.670  -0.344  26.389  1.00  0.00      D    H  
HETATM 1323  O   HOH D 285      24.914  36.635 118.082  1.00  0.00      D    O  
HETATM 1324  H1  HOH D 285      25.904  36.555 118.200  1.00  0.00      D    H  
HETATM 1325  H2  HOH D 285      24.459  36.448 118.952  1.00  0.00      D    H  
HETATM 1326  O   HOH D 286       6.484   3.450  32.408  1.00  0.00      D    O  
HETATM 1327  H1  HOH D 286       7.390   3.803  32.643  1.00  0.00      D    H  
HETATM 1328  H2  HOH D 286       6.547   2.896  31.578  1.00  0.00      D    H  
HETATM 1329  O   HOH D 287      25.233  12.252  27.344  1.00  0.00      D    O  
HETATM 1330  H1  HOH D 287      25.442  12.245  26.366  1.00  0.00      D    H  
HETATM 1331  H2  HOH D 287      24.268  12.026  27.480  1.00  0.00      D    H  
HETATM 1332  O   HOH D 288      17.319  34.331  46.188  1.00  0.00      D    O  
HETATM 1333  H1  HOH D 288      18.036  34.947  45.861  1.00  0.00      D    H  
HETATM 1334  H2  HOH D 288      16.425  34.759  46.053  1.00  0.00      D    H  
HETATM 1335  O   HOH D 289      47.167  31.447 106.754  1.00  0.00      D    O  
HETATM 1336  H1  HOH D 289      46.835  30.635 106.274  1.00  0.00      D    H  
HETATM 1337  H2  HOH D 289      46.396  32.048 106.964  1.00  0.00      D    H  
HETATM 1338  O   HOH D 290      11.882   0.981  64.381  1.00  0.00      D    O  
HETATM 1339  H1  HOH D 290      11.845   0.481  63.516  1.00  0.00      D    H  
HETATM 1340  H2  HOH D 290      12.797   0.897  64.775  1.00  0.00      D    H  
HETATM 1341  O   HOH D 291      24.546  35.325  56.147  1.00  0.00      D    O  
HETATM 1342  H1  HOH D 291      24.604  34.789  55.305  1.00  0.00      D    H  
HETATM 1343  H2  HOH D 291      25.460  35.637  56.407  1.00  0.00      D    H  
HETATM 1344  O   HOH D 292      19.809  26.941  71.481  1.00  0.00      D    O  
HETATM 1345  H1  HOH D 292      18.880  27.224  71.240  1.00  0.00      D    H  
HETATM 1346  H2  HOH D 292      20.065  27.350  72.356  1.00  0.00      D    H  
HETATM 1347  O   HOH D 293      42.637  28.287  87.568  1.00  0.00      D    O  
HETATM 1348  H1  HOH D 293      41.945  28.147  86.860  1.00  0.00      D    H  
HETATM 1349  H2  HOH D 293      43.190  27.459  87.660  1.00  0.00      D    H  
HETATM 1350  O   HOH D 294      29.474   6.515   9.639  1.00  0.00      D    O  
HETATM 1351  H1  HOH D 294      28.486   6.362   9.618  1.00  0.00      D    H  
HETATM 1352  H2  HOH D 294      29.737   6.875  10.534  1.00  0.00      D    H  
HETATM 1353  O   HOH D 295       3.653  13.598  68.742  1.00  0.00      D    O  
HETATM 1354  H1  HOH D 295       3.351  13.176  69.597  1.00  0.00      D    H  
HETATM 1355  H2  HOH D 295       2.862  13.976  68.260  1.00  0.00      D    H  
HETATM 1356  O   HOH D 296      17.814  41.321 107.105  1.00  0.00      D    O  
HETATM 1357  H1  HOH D 296      17.794  41.648 106.160  1.00  0.00      D    H  
HETATM 1358  H2  HOH D 296      18.426  40.533 107.172  1.00  0.00      D    H  
HETATM 1359  O   HOH D 297      38.122   8.296  13.449  1.00  0.00      D    O  
HETATM 1360  H1  HOH D 297      37.566   9.000  13.006  1.00  0.00      D    H  
HETATM 1361  H2  HOH D 297      37.935   8.293  14.431  1.00  0.00      D    H  
HETATM 1362  O   HOH D 298      34.296   4.202 113.616  1.00  0.00      D    O  
HETATM 1363  H1  HOH D 298      34.207   3.663 112.779  1.00  0.00      D    H  
HETATM 1364  H2  HOH D 298      34.419   5.166 113.381  1.00  0.00      D    H  
HETATM 1365  O   HOH D 299       1.255   4.226 107.591  1.00  0.00      D    O  
HETATM 1366  H1  HOH D 299       2.223   3.984 107.523  1.00  0.00      D    H  
HETATM 1367  H2  HOH D 299       0.957   4.144 108.542  1.00  0.00      D    H  
HETATM 1368  O   HOH D 300      17.839  40.978  49.364  1.00  0.00      D    O  
HETATM 1369  H1  HOH D 300      18.028  40.006  49.503  1.00  0.00      D    H  
HETATM 1370  H2  HOH D 300      17.659  41.413  50.247  1.00  0.00      D    H  
HETATM 1371  O   HOH D 301      14.242  16.033  54.262  1.00  0.00      D    O  
HETATM 1372  H1  HOH D 301      13.464  15.460  54.519  1.00  0.00      D    H  
HETATM 1373  H2  HOH D 301      13.916  16.943  54.007  1.00  0.00      D    H  
HETATM 1374  O   HOH D 302      22.629  40.513 116.328  1.00  0.00      D    O  
HETATM 1375  H1  HOH D 302      23.592  40.292 116.486  1.00  0.00      D    H  
HETATM 1376  H2  HOH D 302      22.103  39.667 116.242  1.00  0.00      D    H  
HETATM 1377  O   HOH D 303      46.474  28.323 108.021  1.00  0.00      D    O  
HETATM 1378  H1  HOH D 303      46.708  28.345 107.049  1.00  0.00      D    H  
HETATM 1379  H2  HOH D 303      45.489  28.189 108.124  1.00  0.00      D    H  
HETATM 1380  O   HOH D 304       5.683   4.932  83.192  1.00  0.00      D    O  
HETATM 1381  H1  HOH D 304       6.396   5.459  83.654  1.00  0.00      D    H  
HETATM 1382  H2  HOH D 304       6.055   4.530  82.355  1.00  0.00      D    H  
HETATM 1383  O   HOH D 305      15.630  39.199  67.150  1.00  0.00      D    O  
HETATM 1384  H1  HOH D 305      15.503  38.570  66.384  1.00  0.00      D    H  
HETATM 1385  H2  HOH D 305      14.907  39.052  67.825  1.00  0.00      D    H  
HETATM 1386  O   HOH D 306      38.461  25.461  51.355  1.00  0.00      D    O  
HETATM 1387  H1  HOH D 306      38.138  26.255  51.870  1.00  0.00      D    H  
HETATM 1388  H2  HOH D 306      37.686  24.868  51.135  1.00  0.00      D    H  
HETATM 1389  O   HOH D 307      42.569  24.451 116.734  1.00  0.00      D    O  
HETATM 1390  H1  HOH D 307      43.138  25.247 116.943  1.00  0.00      D    H  
HETATM 1391  H2  HOH D 307      41.766  24.743 116.214  1.00  0.00      D    H  
HETATM 1392  O   HOH D 308      27.128  35.290 112.159  1.00  0.00      D    O  
HETATM 1393  H1  HOH D 308      26.921  34.386 111.783  1.00  0.00      D    H  
HETATM 1394  H2  HOH D 308      26.903  35.991 111.483  1.00  0.00      D    H  
HETATM 1395  O   HOH D 309      39.611  10.859  60.561  1.00  0.00      D    O  
HETATM 1396  H1  HOH D 309      40.137  11.656  60.264  1.00  0.00      D    H  
HETATM 1397  H2  HOH D 309      38.647  11.110  60.649  1.00  0.00      D    H  
HETATM 1398  O   HOH D 310      20.878   1.802  47.655  1.00  0.00      D    O  
HETATM 1399  H1  HOH D 310      21.151   1.239  48.434  1.00  0.00      D    H  
HETATM 1400  H2  HOH D 310      21.567   1.731  46.934  1.00  0.00      D    H  
HETATM 1401  O   HOH D 311      24.411  33.503 106.338  1.00  0.00      D    O  
HETATM 1402  H1  HOH D 311      25.113  33.748 105.669  1.00  0.00      D    H  
HETATM 1403  H2  HOH D 311      24.220  34.290 106.924  1.00  0.00      D    H  
HETATM 1404  O   HOH D 312      26.859   5.419   3.059  1.00  0.00      D    O  
HETATM 1405  H1  HOH D 312      27.065   4.794   3.812  1.00  0.00      D    H  
HETATM 1406  H2  HOH D 312      26.008   5.906   3.254  1.00  0.00      D    H  
HETATM 1407  O   HOH D 313      41.193  24.292  51.686  1.00  0.00      D    O  
HETATM 1408  H1  HOH D 313      40.603  24.941  51.205  1.00  0.00      D    H  
HETATM 1409  H2  HOH D 313      41.075  24.401  52.672  1.00  0.00      D    H  
HETATM 1410  O   HOH D 314      19.914  37.933  76.700  1.00  0.00      D    O  
HETATM 1411  H1  HOH D 314      19.810  37.101  77.245  1.00  0.00      D    H  
HETATM 1412  H2  HOH D 314      20.877  38.057  76.462  1.00  0.00      D    H  
HETATM 1413  O   HOH D 315      11.630   0.476  69.578  1.00  0.00      D    O  
HETATM 1414  H1  HOH D 315      12.183  -0.319  69.328  1.00  0.00      D    H  
HETATM 1415  H2  HOH D 315      11.602   1.117  68.811  1.00  0.00      D    H  
HETATM 1416  O   HOH D 316      16.999  33.626  31.945  1.00  0.00      D    O  
HETATM 1417  H1  HOH D 316      16.728  33.571  30.984  1.00  0.00      D    H  
HETATM 1418  H2  HOH D 316      16.812  34.545  32.292  1.00  0.00      D    H  
HETATM 1419  O   HOH D 317      47.546  29.531  46.045  1.00  0.00      D    O  
HETATM 1420  H1  HOH D 317      47.013  28.688  45.973  1.00  0.00      D    H  
HETATM 1421  H2  HOH D 317      48.210  29.571  45.299  1.00  0.00      D    H  
HETATM 1422  O   HOH D 318       0.869  33.401  14.531  1.00  0.00      D    O  
HETATM 1423  H1  HOH D 318      -0.042  33.497  14.931  1.00  0.00      D    H  
HETATM 1424  H2  HOH D 318       1.062  34.189  13.947  1.00  0.00      D    H  
HETATM 1425  O   HOH D 319      34.556  24.519  13.608  1.00  0.00      D    O  
HETATM 1426  H1  HOH D 319      35.389  24.224  13.140  1.00  0.00      D    H  
HETATM 1427  H2  HOH D 319      34.491  25.517  13.576  1.00  0.00      D    H  
HETATM 1428  O   HOH D 320      49.251  22.664   7.644  1.00  0.00      D    O  
HETATM 1429  H1  HOH D 320      48.766  23.519   7.461  1.00  0.00      D    H  
HETATM 1430  H2  HOH D 320      48.601  21.904   7.635  1.00  0.00      D    H  
HETATM 1431  O   HOH D 321      47.406  37.929  30.738  1.00  0.00      D    O  
HETATM 1432  H1  HOH D 321      47.632  37.688  31.682  1.00  0.00      D    H  
HETATM 1433  H2  HOH D 321      47.381  37.101  30.179  1.00  0.00      D    H  
HETATM 1434  O   HOH D 322      11.091  18.665  92.870  1.00  0.00      D    O  
HETATM 1435  H1  HOH D 322      11.279  17.791  92.422  1.00  0.00      D    H  
HETATM 1436  H2  HOH D 322      10.841  19.346  92.181  1.00  0.00      D    H  
HETATM 1437  O   HOH D 323      22.002  36.711  70.828  1.00  0.00      D    O  
HETATM 1438  H1  HOH D 323      21.671  37.597  71.154  1.00  0.00      D    H  
HETATM 1439  H2  HOH D 323      21.230  36.164  70.506  1.00  0.00      D    H  
HETATM 1440  O   HOH D 324      48.116  17.388  47.189  1.00  0.00      D    O  
HETATM 1441  H1  HOH D 324      48.892  17.560  46.582  1.00  0.00      D    H  
HETATM 1442  H2  HOH D 324      47.481  16.755  46.747  1.00  0.00      D    H  
HETATM 1443  O   HOH D 325      14.280   1.261 116.051  1.00  0.00      D    O  
HETATM 1444  H1  HOH D 325      13.447   1.171 115.506  1.00  0.00      D    H  
HETATM 1445  H2  HOH D 325      14.281   2.146 116.516  1.00  0.00      D    H  
HETATM 1446  O   HOH D 326       2.624  21.356 113.602  1.00  0.00      D    O  
HETATM 1447  H1  HOH D 326       2.037  20.595 113.325  1.00  0.00      D    H  
HETATM 1448  H2  HOH D 326       3.304  21.030 114.259  1.00  0.00      D    H  
HETATM 1449  O   HOH D 327      15.411  32.046   5.690  1.00  0.00      D    O  
HETATM 1450  H1  HOH D 327      15.144  31.536   4.872  1.00  0.00      D    H  
HETATM 1451  H2  HOH D 327      15.413  33.025   5.486  1.00  0.00      D    H  
HETATM 1452  O   HOH D 328      18.648  26.343  51.279  1.00  0.00      D    O  
HETATM 1453  H1  HOH D 328      18.381  27.307  51.289  1.00  0.00      D    H  
HETATM 1454  H2  HOH D 328      17.888  25.783  51.607  1.00  0.00      D    H  
HETATM 1455  O   HOH D 329      45.029  11.203  20.869  1.00  0.00      D    O  
HETATM 1456  H1  HOH D 329      44.671  10.288  21.053  1.00  0.00      D    H  
HETATM 1457  H2  HOH D 329      44.272  11.821  20.660  1.00  0.00      D    H  
HETATM 1458  O   HOH D 330      43.656  12.730  65.440  1.00  0.00      D    O  
HETATM 1459  H1  HOH D 330      43.444  13.448  64.777  1.00  0.00      D    H  
HETATM 1460  H2  HOH D 330      43.949  11.906  64.957  1.00  0.00      D    H  
HETATM 1461  O   HOH D 331      22.998  33.678  27.544  1.00  0.00      D    O  
HETATM 1462  H1  HOH D 331      23.394  33.843  26.640  1.00  0.00      D    H  
HETATM 1463  H2  HOH D 331      22.856  34.552  28.010  1.00  0.00      D    H  
HETATM 1464  O   HOH D 332       9.192  10.100  49.956  1.00  0.00      D    O  
HETATM 1465  H1  HOH D 332       8.424  10.696  49.723  1.00  0.00      D    H  
HETATM 1466  H2  HOH D 332       9.723  10.514  50.696  1.00  0.00      D    H  
HETATM 1467  O   HOH D 333       8.887  24.221  95.834  1.00  0.00      D    O  
HETATM 1468  H1  HOH D 333       9.782  24.567  96.115  1.00  0.00      D    H  
HETATM 1469  H2  HOH D 333       9.009  23.441  95.220  1.00  0.00      D    H  
HETATM 1470  O   HOH D 334      27.280  14.580  21.325  1.00  0.00      D    O  
HETATM 1471  H1  HOH D 334      26.497  14.444  21.931  1.00  0.00      D    H  
HETATM 1472  H2  HOH D 334      27.404  15.557  21.153  1.00  0.00      D    H  
HETATM 1473  O   HOH D 335      28.404  22.306  23.166  1.00  0.00      D    O  
HETATM 1474  H1  HOH D 335      29.090  21.587  23.281  1.00  0.00      D    H  
HETATM 1475  H2  HOH D 335      28.746  23.159  23.561  1.00  0.00      D    H  
HETATM 1476  O   HOH D 336       8.368  12.053  18.411  1.00  0.00      D    O  
HETATM 1477  H1  HOH D 336       8.400  12.997  18.741  1.00  0.00      D    H  
HETATM 1478  H2  HOH D 336       9.071  11.921  17.712  1.00  0.00      D    H  
HETATM 1479  O   HOH D 337      21.363  42.566  32.893  1.00  0.00      D    O  
HETATM 1480  H1  HOH D 337      21.944  41.752  32.888  1.00  0.00      D    H  
HETATM 1481  H2  HOH D 337      21.756  43.251  33.507  1.00  0.00      D    H  
HETATM 1482  O   HOH D 338      48.359  28.573  26.683  1.00  0.00      D    O  
HETATM 1483  H1  HOH D 338      48.136  28.474  27.653  1.00  0.00      D    H  
HETATM 1484  H2  HOH D 338      49.011  27.863  26.417  1.00  0.00      D    H  
HETATM 1485  O   HOH D 339      32.830  39.302  83.176  1.00  0.00      D    O  
HETATM 1486  H1  HOH D 339      33.083  40.255  83.347  1.00  0.00      D    H  
HETATM 1487  H2  HOH D 339      33.098  38.741  83.959  1.00  0.00      D    H  
HETATM 1488  O   HOH D 340      47.030  21.202   2.955  1.00  0.00      D    O  
HETATM 1489  H1  HOH D 340      47.955  21.373   3.294  1.00  0.00      D    H  
HETATM 1490  H2  HOH D 340      46.693  20.337   3.328  1.00  0.00      D    H  
HETATM 1491  O   HOH D 341      20.225  17.661 103.499  1.00  0.00      D    O  
HETATM 1492  H1  HOH D 341      19.507  17.098 103.908  1.00  0.00      D    H  
HETATM 1493  H2  HOH D 341      20.245  17.509 102.511  1.00  0.00      D    H  
HETATM 1494  O   HOH D 342       5.120  40.514  11.986  1.00  0.00      D    O  
HETATM 1495  H1  HOH D 342       5.115  40.439  12.983  1.00  0.00      D    H  
HETATM 1496  H2  HOH D 342       5.971  40.948  11.690  1.00  0.00      D    H  
HETATM 1497  O   HOH D 343      36.051  14.329  13.272  1.00  0.00      D    O  
HETATM 1498  H1  HOH D 343      36.793  13.666  13.377  1.00  0.00      D    H  
HETATM 1499  H2  HOH D 343      35.719  14.311  12.329  1.00  0.00      D    H  
HETATM 1500  O   HOH D 344      27.018   1.934  88.911  1.00  0.00      D    O  
HETATM 1501  H1  HOH D 344      26.638   2.282  88.055  1.00  0.00      D    H  
HETATM 1502  H2  HOH D 344      28.016   2.005  88.886  1.00  0.00      D    H  
HETATM 1503  O   HOH D 345      18.490  13.100  89.400  1.00  0.00      D    O  
HETATM 1504  H1  HOH D 345      19.258  12.877  90.000  1.00  0.00      D    H  
HETATM 1505  H2  HOH D 345      18.222  14.053  89.542  1.00  0.00      D    H  
HETATM 1506  O   HOH D 346      32.970  40.982  55.520  1.00  0.00      D    O  
HETATM 1507  H1  HOH D 346      32.343  41.128  56.285  1.00  0.00      D    H  
HETATM 1508  H2  HOH D 346      33.679  40.330  55.789  1.00  0.00      D    H  
HETATM 1509  O   HOH D 347      16.722  15.411  93.324  1.00  0.00      D    O  
HETATM 1510  H1  HOH D 347      15.846  15.102  92.954  1.00  0.00      D    H  
HETATM 1511  H2  HOH D 347      17.042  14.759  94.012  1.00  0.00      D    H  
HETATM 1512  O   HOH D 348      30.130  33.625  26.390  1.00  0.00      D    O  
HETATM 1513  H1  HOH D 348      29.480  32.938  26.715  1.00  0.00      D    H  
HETATM 1514  H2  HOH D 348      30.997  33.182  26.163  1.00  0.00      D    H  
HETATM 1515  O   HOH D 349      44.349  25.518 103.071  1.00  0.00      D    O  
HETATM 1516  H1  HOH D 349      43.717  24.869 102.646  1.00  0.00      D    H  
HETATM 1517  H2  HOH D 349      45.264  25.391 102.689  1.00  0.00      D    H  
HETATM 1518  O   HOH D 350      34.504   2.045  43.251  1.00  0.00      D    O  
HETATM 1519  H1  HOH D 350      34.213   2.530  42.426  1.00  0.00      D    H  
HETATM 1520  H2  HOH D 350      35.368   1.574  43.073  1.00  0.00      D    H  
HETATM 1521  O   HOH D 351      44.873  11.631  42.226  1.00  0.00      D    O  
HETATM 1522  H1  HOH D 351      44.205  11.196  42.830  1.00  0.00      D    H  
HETATM 1523  H2  HOH D 351      45.651  11.951  42.766  1.00  0.00      D    H  
HETATM 1524  O   HOH D 352       5.783  11.104  78.300  1.00  0.00      D    O  
HETATM 1525  H1  HOH D 352       4.877  10.761  78.051  1.00  0.00      D    H  
HETATM 1526  H2  HOH D 352       5.735  12.091  78.453  1.00  0.00      D    H  
HETATM 1527  O   HOH D 353      10.130   7.590 109.529  1.00  0.00      D    O  
HETATM 1528  H1  HOH D 353       9.895   8.556 109.429  1.00  0.00      D    H  
HETATM 1529  H2  HOH D 353       9.398   7.117 110.018  1.00  0.00      D    H  
HETATM 1530  O   HOH D 354      38.032  35.123  57.800  1.00  0.00      D    O  
HETATM 1531  H1  HOH D 354      38.672  35.891  57.780  1.00  0.00      D    H  
HETATM 1532  H2  HOH D 354      37.893  34.781  56.871  1.00  0.00      D    H  
HETATM 1533  O   HOH D 355      26.794  20.990  25.219  1.00  0.00      D    O  
HETATM 1534  H1  HOH D 355      27.189  20.073  25.158  1.00  0.00      D    H  
HETATM 1535  H2  HOH D 355      26.970  21.486  24.368  1.00  0.00      D    H  
HETATM 1536  O   HOH D 356      45.123   5.985  38.116  1.00  0.00      D    O  
HETATM 1537  H1  HOH D 356      44.519   5.530  38.770  1.00  0.00      D    H  
HETATM 1538  H2  HOH D 356      45.260   6.936  38.394  1.00  0.00      D    H  
HETATM 1539  O   HOH D 357      11.563  11.076  99.542  1.00  0.00      D    O  
HETATM 1540  H1  HOH D 357      10.613  10.844  99.752  1.00  0.00      D    H  
HETATM 1541  H2  HOH D 357      11.975  11.536 100.329  1.00  0.00      D    H  
HETATM 1542  O   HOH D 358       6.957  37.244  48.881  1.00  0.00      D    O  
HETATM 1543  H1  HOH D 358       6.971  37.303  49.879  1.00  0.00      D    H  
HETATM 1544  H2  HOH D 358       6.011  37.277  48.558  1.00  0.00      D    H  
HETATM 1545  O   HOH D 359      48.733   3.174  82.898  1.00  0.00      D    O  
HETATM 1546  H1  HOH D 359      49.047   4.123  82.895  1.00  0.00      D    H  
HETATM 1547  H2  HOH D 359      49.174   2.680  83.648  1.00  0.00      D    H  
HETATM 1548  O   HOH D 360      36.440  22.247   6.072  1.00  0.00      D    O  
HETATM 1549  H1  HOH D 360      36.754  22.657   6.928  1.00  0.00      D    H  
HETATM 1550  H2  HOH D 360      36.511  22.918   5.334  1.00  0.00      D    H  
HETATM 1551  O   HOH D 361      11.377   0.314  30.511  1.00  0.00      D    O  
HETATM 1552  H1  HOH D 361      11.075   0.179  29.567  1.00  0.00      D    H  
HETATM 1553  H2  HOH D 361      11.059   1.204  30.838  1.00  0.00      D    H  
HETATM 1554  O   HOH D 362      15.828  20.377  12.185  1.00  0.00      D    O  
HETATM 1555  H1  HOH D 362      15.328  21.164  11.823  1.00  0.00      D    H  
HETATM 1556  H2  HOH D 362      16.770  20.646  12.390  1.00  0.00      D    H  
HETATM 1557  O   HOH D 363      27.189  14.097  65.996  1.00  0.00      D    O  
HETATM 1558  H1  HOH D 363      26.366  13.762  65.538  1.00  0.00      D    H  
HETATM 1559  H2  HOH D 363      26.939  14.507  66.873  1.00  0.00      D    H  
HETATM 1560  O   HOH D 364      41.380  16.650  51.290  1.00  0.00      D    O  
HETATM 1561  H1  HOH D 364      42.068  16.778  50.575  1.00  0.00      D    H  
HETATM 1562  H2  HOH D 364      40.669  17.347  51.197  1.00  0.00      D    H  
HETATM 1563  O   HOH D 365       8.467  16.556  13.442  1.00  0.00      D    O  
HETATM 1564  H1  HOH D 365       8.856  17.135  12.725  1.00  0.00      D    H  
HETATM 1565  H2  HOH D 365       8.487  15.601  13.147  1.00  0.00      D    H  
HETATM 1566  O   HOH D 366      13.575  36.809   9.470  1.00  0.00      D    O  
HETATM 1567  H1  HOH D 366      14.546  36.949   9.277  1.00  0.00      D    H  
HETATM 1568  H2  HOH D 366      13.078  36.692   8.610  1.00  0.00      D    H  
HETATM 1569  O   HOH D 367      18.858  29.203   6.193  1.00  0.00      D    O  
HETATM 1570  H1  HOH D 367      18.597  30.047   5.724  1.00  0.00      D    H  
HETATM 1571  H2  HOH D 367      19.540  28.716   5.647  1.00  0.00      D    H  
HETATM 1572  O   HOH D 368       7.111   2.787   7.443  1.00  0.00      D    O  
HETATM 1573  H1  HOH D 368       6.575   2.377   6.704  1.00  0.00      D    H  
HETATM 1574  H2  HOH D 368       7.971   3.138   7.074  1.00  0.00      D    H  
HETATM 1575  O   HOH D 369      39.217  26.466  30.587  1.00  0.00      D    O  
HETATM 1576  H1  HOH D 369      39.564  25.538  30.455  1.00  0.00      D    H  
HETATM 1577  H2  HOH D 369      38.218  26.449  30.603  1.00  0.00      D    H  
HETATM 1578  O   HOH D 370      39.601  28.489  67.691  1.00  0.00      D    O  
HETATM 1579  H1  HOH D 370      39.309  28.230  68.612  1.00  0.00      D    H  
HETATM 1580  H2  HOH D 370      40.180  29.303  67.741  1.00  0.00      D    H  
HETATM 1581  O   HOH D 371      33.396  33.227  93.359  1.00  0.00      D    O  
HETATM 1582  H1  HOH D 371      32.794  33.801  93.914  1.00  0.00      D    H  
HETATM 1583  H2  HOH D 371      33.912  32.611  93.955  1.00  0.00      D    H  
HETATM 1584  O   HOH D 372       9.997  29.962  58.744  1.00  0.00      D    O  
HETATM 1585  H1  HOH D 372       9.981  29.696  59.708  1.00  0.00      D    H  
HETATM 1586  H2  HOH D 372       9.864  29.153  58.173  1.00  0.00      D    H  
HETATM 1587  O   HOH D 373      41.771  38.624  21.851  1.00  0.00      D    O  
HETATM 1588  H1  HOH D 373      40.773  38.562  21.851  1.00  0.00      D    H  
HETATM 1589  H2  HOH D 373      42.158  37.766  22.187  1.00  0.00      D    H  
HETATM 1590  O   HOH D 374      33.133  14.000  56.923  1.00  0.00      D    O  
HETATM 1591  H1  HOH D 374      32.566  14.795  57.136  1.00  0.00      D    H  
HETATM 1592  H2  HOH D 374      32.546  13.212  56.736  1.00  0.00      D    H  
HETATM 1593  O   HOH D 375      15.785   8.094  47.289  1.00  0.00      D    O  
HETATM 1594  H1  HOH D 375      16.012   7.642  46.426  1.00  0.00      D    H  
HETATM 1595  H2  HOH D 375      14.825   8.375  47.275  1.00  0.00      D    H  
HETATM 1596  O   HOH D 376      32.099   0.854   5.114  1.00  0.00      D    O  
HETATM 1597  H1  HOH D 376      31.220   0.571   5.500  1.00  0.00      D    H  
HETATM 1598  H2  HOH D 376      32.787   0.884   5.839  1.00  0.00      D    H  
HETATM 1599  O   HOH D 377      10.010  36.844  71.328  1.00  0.00      D    O  
HETATM 1600  H1  HOH D 377       9.861  35.855  71.316  1.00  0.00      D    H  
HETATM 1601  H2  HOH D 377      10.351  37.140  70.435  1.00  0.00      D    H  
HETATM 1602  O   HOH D 378      20.187  36.920  48.582  1.00  0.00      D    O  
HETATM 1603  H1  HOH D 378      19.630  37.009  49.408  1.00  0.00      D    H  
HETATM 1604  H2  HOH D 378      20.437  35.961  48.450  1.00  0.00      D    H  
HETATM 1605  O   HOH D 379       7.375  13.779   6.574  1.00  0.00      D    O  
HETATM 1606  H1  HOH D 379       7.140  13.402   5.678  1.00  0.00      D    H  
HETATM 1607  H2  HOH D 379       6.541  14.074   7.040  1.00  0.00      D    H  
HETATM 1608  O   HOH D 380      30.079  16.763   7.398  1.00  0.00      D    O  
HETATM 1609  H1  HOH D 380      30.204  16.400   6.474  1.00  0.00      D    H  
HETATM 1610  H2  HOH D 380      29.867  16.014   8.025  1.00  0.00      D    H  
HETATM 1611  O   HOH D 381       1.278  38.669   4.211  1.00  0.00      D    O  
HETATM 1612  H1  HOH D 381       1.762  39.313   3.619  1.00  0.00      D    H  
HETATM 1613  H2  HOH D 381       0.497  39.127   4.635  1.00  0.00      D    H  
HETATM 1614  O   HOH D 382      27.488  11.669  17.796  1.00  0.00      D    O  
HETATM 1615  H1  HOH D 382      26.634  11.381  18.230  1.00  0.00      D    H  
HETATM 1616  H2  HOH D 382      28.053  12.156  18.463  1.00  0.00      D    H  
HETATM 1617  O   HOH D 383      44.695  32.907  50.391  1.00  0.00      D    O  
HETATM 1618  H1  HOH D 383      45.666  33.141  50.357  1.00  0.00      D    H  
HETATM 1619  H2  HOH D 383      44.258  33.405  51.140  1.00  0.00      D    H  
HETATM 1620  O   HOH D 384       7.013  25.920  94.959  1.00  0.00      D    O  
HETATM 1621  H1  HOH D 384       7.298  26.701  95.515  1.00  0.00      D    H  
HETATM 1622  H2  HOH D 384       7.540  25.112  95.223  1.00  0.00      D    H  
HETATM 1623  O   HOH D 385      37.601  32.647  16.759  1.00  0.00      D    O  
HETATM 1624  H1  HOH D 385      37.050  32.433  15.952  1.00  0.00      D    H  
HETATM 1625  H2  HOH D 385      38.532  32.307  16.627  1.00  0.00      D    H  
HETATM 1626  O   HOH D 386      42.678  23.844  28.188  1.00  0.00      D    O  
HETATM 1627  H1  HOH D 386      42.645  23.617  27.215  1.00  0.00      D    H  
HETATM 1628  H2  HOH D 386      42.775  23.005  28.723  1.00  0.00      D    H  
HETATM 1629  O   HOH D 387      17.198  21.359  53.586  1.00  0.00      D    O  
HETATM 1630  H1  HOH D 387      16.778  20.598  53.092  1.00  0.00      D    H  
HETATM 1631  H2  HOH D 387      17.864  21.813  52.994  1.00  0.00      D    H  
HETATM 1632  O   HOH D 388      34.493  19.818  31.745  1.00  0.00      D    O  
HETATM 1633  H1  HOH D 388      34.189  20.760  31.602  1.00  0.00      D    H  
HETATM 1634  H2  HOH D 388      33.993  19.209  31.130  1.00  0.00      D    H  
HETATM 1635  O   HOH D 389      14.488  42.676  13.870  1.00  0.00      D    O  
HETATM 1636  H1  HOH D 389      14.295  41.714  14.062  1.00  0.00      D    H  
HETATM 1637  H2  HOH D 389      14.666  42.793  12.893  1.00  0.00      D    H  
HETATM 1638  O   HOH D 390      33.776  19.688  98.144  1.00  0.00      D    O  
HETATM 1639  H1  HOH D 390      32.850  19.855  98.482  1.00  0.00      D    H  
HETATM 1640  H2  HOH D 390      34.430  19.798  98.892  1.00  0.00      D    H  
HETATM 1641  O   HOH D 391      11.485  20.212  54.525  1.00  0.00      D    O  
HETATM 1642  H1  HOH D 391      11.078  20.502  53.659  1.00  0.00      D    H  
HETATM 1643  H2  HOH D 391      10.765  19.899  55.144  1.00  0.00      D    H  
HETATM 1644  O   HOH D 392       6.800  17.240  35.282  1.00  0.00      D    O  
HETATM 1645  H1  HOH D 392       7.710  16.870  35.472  1.00  0.00      D    H  
HETATM 1646  H2  HOH D 392       6.692  17.369  34.296  1.00  0.00      D    H  
HETATM 1647  O   HOH D 393       3.351  12.464  17.909  1.00  0.00      D    O  
HETATM 1648  H1  HOH D 393       2.925  12.525  17.007  1.00  0.00      D    H  
HETATM 1649  H2  HOH D 393       4.327  12.271  17.805  1.00  0.00      D    H  
HETATM 1650  O   HOH D 394      35.014  36.087  55.338  1.00  0.00      D    O  
HETATM 1651  H1  HOH D 394      34.091  35.708  55.404  1.00  0.00      D    H  
HETATM 1652  H2  HOH D 394      35.683  35.343  55.360  1.00  0.00      D    H  
HETATM 1653  O   HOH D 395       9.578  22.218  93.722  1.00  0.00      D    O  
HETATM 1654  H1  HOH D 395       9.976  22.940  93.155  1.00  0.00      D    H  
HETATM 1655  H2  HOH D 395       9.173  21.518  93.134  1.00  0.00      D    H  
HETATM 1656  O   HOH D 396      22.396  20.320  44.519  1.00  0.00      D    O  
HETATM 1657  H1  HOH D 396      21.844  20.033  43.735  1.00  0.00      D    H  
HETATM 1658  H2  HOH D 396      22.089  19.835  45.338  1.00  0.00      D    H  
HETATM 1659  O   HOH D 397      47.836  17.076  74.854  1.00  0.00      D    O  
HETATM 1660  H1  HOH D 397      47.854  17.005  75.851  1.00  0.00      D    H  
HETATM 1661  H2  HOH D 397      47.033  16.596  74.500  1.00  0.00      D    H  
HETATM 1662  O   HOH D 398      12.113  11.050  22.968  1.00  0.00      D    O  
HETATM 1663  H1  HOH D 398      12.631  11.440  22.207  1.00  0.00      D    H  
HETATM 1664  H2  HOH D 398      11.497  11.743  23.343  1.00  0.00      D    H  
HETATM 1665  O   HOH D 399      29.555  24.601  30.822  1.00  0.00      D    O  
HETATM 1666  H1  HOH D 399      29.742  24.867  29.877  1.00  0.00      D    H  
HETATM 1667  H2  HOH D 399      29.555  23.604  30.894  1.00  0.00      D    H  
HETATM 1668  O   HOH D 400      36.533  30.551 110.775  1.00  0.00      D    O  
HETATM 1669  H1  HOH D 400      37.274  31.111 110.404  1.00  0.00      D    H  
HETATM 1670  H2  HOH D 400      36.621  30.497 111.769  1.00  0.00      D    H  
HETATM 1671  O   HOH D 401      13.374  21.444 107.168  1.00  0.00      D    O  
HETATM 1672  H1  HOH D 401      13.210  20.910 107.997  1.00  0.00      D    H  
HETATM 1673  H2  HOH D 401      13.723  20.843 106.448  1.00  0.00      D    H  
HETATM 1674  O   HOH D 402      31.648  40.024  23.859  1.00  0.00      D    O  
HETATM 1675  H1  HOH D 402      32.377  40.609  23.503  1.00  0.00      D    H  
HETATM 1676  H2  HOH D 402      31.797  39.084  23.555  1.00  0.00      D    H  
HETATM 1677  O   HOH D 403      38.550  38.522 115.997  1.00  0.00      D    O  
HETATM 1678  H1  HOH D 403      38.335  38.729 115.043  1.00  0.00      D    H  
HETATM 1679  H2  HOH D 403      37.712  38.272 116.481  1.00  0.00      D    H  
HETATM 1680  O   HOH D 404       2.051   1.649 118.071  1.00  0.00      D    O  
HETATM 1681  H1  HOH D 404       2.242   1.466 119.036  1.00  0.00      D    H  
HETATM 1682  H2  HOH D 404       2.718   2.305 117.718  1.00  0.00      D    H  
HETATM 1683  O   HOH D 405      31.738  25.047  40.006  1.00  0.00      D    O  
HETATM 1684  H1  HOH D 405      32.249  25.860  39.728  1.00  0.00      D    H  
HETATM 1685  H2  HOH D 405      31.997  24.793  40.938  1.00  0.00      D    H  
HETATM 1686  O   HOH D 406      13.428  41.519  70.200  1.00  0.00      D    O  
HETATM 1687  H1  HOH D 406      14.264  42.063  70.128  1.00  0.00      D    H  
HETATM 1688  H2  HOH D 406      12.655  42.122  70.400  1.00  0.00      D    H  
HETATM 1689  O   HOH D 407      13.786   3.503  10.242  1.00  0.00      D    O  
HETATM 1690  H1  HOH D 407      13.327   3.725  11.102  1.00  0.00      D    H  
HETATM 1691  H2  HOH D 407      14.375   2.706  10.374  1.00  0.00      D    H  
HETATM 1692  O   HOH D 408       9.601   6.942  58.140  1.00  0.00      D    O  
HETATM 1693  H1  HOH D 408       8.684   6.893  58.535  1.00  0.00      D    H  
HETATM 1694  H2  HOH D 408       9.889   6.029  57.850  1.00  0.00      D    H  
HETATM 1695  O   HOH D 409      13.452  35.195  60.793  1.00  0.00      D    O  
HETATM 1696  H1  HOH D 409      14.361  34.890  60.511  1.00  0.00      D    H  
HETATM 1697  H2  HOH D 409      13.265  36.095  60.398  1.00  0.00      D    H  
HETATM 1698  O   HOH D 410      14.679  27.206  54.752  1.00  0.00      D    O  
HETATM 1699  H1  HOH D 410      14.137  26.672  55.401  1.00  0.00      D    H  
HETATM 1700  H2  HOH D 410      14.080  27.833  54.254  1.00  0.00      D    H  
HETATM 1701  O   HOH D 411      34.047  37.971  47.513  1.00  0.00      D    O  
HETATM 1702  H1  HOH D 411      33.488  37.610  46.766  1.00  0.00      D    H  
HETATM 1703  H2  HOH D 411      34.448  38.845  47.238  1.00  0.00      D    H  
HETATM 1704  O   HOH D 412      48.196   2.589   8.800  1.00  0.00      D    O  
HETATM 1705  H1  HOH D 412      47.931   2.084   7.979  1.00  0.00      D    H  
HETATM 1706  H2  HOH D 412      49.068   3.052   8.640  1.00  0.00      D    H  
HETATM 1707  O   HOH D 413      16.488  21.122  68.414  1.00  0.00      D    O  
HETATM 1708  H1  HOH D 413      16.575  21.096  69.409  1.00  0.00      D    H  
HETATM 1709  H2  HOH D 413      16.056  21.981  68.139  1.00  0.00      D    H  
HETATM 1710  O   HOH D 414      24.449  35.361  29.993  1.00  0.00      D    O  
HETATM 1711  H1  HOH D 414      24.120  35.797  29.155  1.00  0.00      D    H  
HETATM 1712  H2  HOH D 414      24.926  34.513  29.761  1.00  0.00      D    H  
HETATM 1713  O   HOH D 415      35.216   9.633  29.710  1.00  0.00      D    O  
HETATM 1714  H1  HOH D 415      34.462   9.230  30.229  1.00  0.00      D    H  
HETATM 1715  H2  HOH D 415      35.699  10.294  30.284  1.00  0.00      D    H  
HETATM 1716  O   HOH D 416       7.807  25.003  76.105  1.00  0.00      D    O  
HETATM 1717  H1  HOH D 416       7.712  25.287  77.060  1.00  0.00      D    H  
HETATM 1718  H2  HOH D 416       8.266  25.725  75.587  1.00  0.00      D    H  
HETATM 1719  O   HOH D 417      38.797  37.031  94.657  1.00  0.00      D    O  
HETATM 1720  H1  HOH D 417      39.693  37.426  94.449  1.00  0.00      D    H  
HETATM 1721  H2  HOH D 417      38.852  36.511  95.509  1.00  0.00      D    H  
HETATM 1722  O   HOH D 418      16.152  41.981 109.095  1.00  0.00      D    O  
HETATM 1723  H1  HOH D 418      16.460  41.484 108.284  1.00  0.00      D    H  
HETATM 1724  H2  HOH D 418      15.189  41.775 109.267  1.00  0.00      D    H  
HETATM 1725  O   HOH D 419      36.043  28.682  69.098  1.00  0.00      D    O  
HETATM 1726  H1  HOH D 419      35.232  28.914  69.634  1.00  0.00      D    H  
HETATM 1727  H2  HOH D 419      36.843  28.657  69.698  1.00  0.00      D    H  
HETATM 1728  O   HOH D 420      19.380  29.789 116.535  1.00  0.00      D    O  
HETATM 1729  H1  HOH D 420      19.715  28.899 116.844  1.00  0.00      D    H  
HETATM 1730  H2  HOH D 420      18.450  29.931 116.874  1.00  0.00      D    H  
HETATM 1731  O   HOH D 421      10.887  38.885  89.944  1.00  0.00      D    O  
HETATM 1732  H1  HOH D 421      10.067  39.133  90.460  1.00  0.00      D    H  
HETATM 1733  H2  HOH D 421      10.755  39.111  88.979  1.00  0.00      D    H  
HETATM 1734  O   HOH D 422      29.431  27.239 114.094  1.00  0.00      D    O  
HETATM 1735  H1  HOH D 422      29.880  26.588 113.482  1.00  0.00      D    H  
HETATM 1736  H2  HOH D 422      29.379  26.851 115.014  1.00  0.00      D    H  
HETATM 1737  O   HOH D 423      31.246  38.441  29.748  1.00  0.00      D    O  
HETATM 1738  H1  HOH D 423      31.863  37.709  29.459  1.00  0.00      D    H  
HETATM 1739  H2  HOH D 423      30.303  38.109  29.729  1.00  0.00      D    H  
HETATM 1740  O   HOH D 424      37.550  35.541  65.427  1.00  0.00      D    O  
HETATM 1741  H1  HOH D 424      38.235  36.211  65.140  1.00  0.00      D    H  
HETATM 1742  H2  HOH D 424      37.404  35.615  66.414  1.00  0.00      D    H  
HETATM 1743  O   HOH D 425      44.212  16.211 114.874  1.00  0.00      D    O  
HETATM 1744  H1  HOH D 425      45.136  16.254 115.254  1.00  0.00      D    H  
HETATM 1745  H2  HOH D 425      44.260  15.957 113.908  1.00  0.00      D    H  
HETATM 1746  O   HOH D 426      48.268  37.317  81.714  1.00  0.00      D    O  
HETATM 1747  H1  HOH D 426      47.937  38.217  81.430  1.00  0.00      D    H  
HETATM 1748  H2  HOH D 426      47.990  36.632  81.041  1.00  0.00      D    H  
HETATM 1749  O   HOH D 427      13.894   2.821  72.882  1.00  0.00      D    O  
HETATM 1750  H1  HOH D 427      14.653   3.321  73.299  1.00  0.00      D    H  
HETATM 1751  H2  HOH D 427      14.254   2.086  72.309  1.00  0.00      D    H  
HETATM 1752  O   HOH D 428       5.147  16.424  37.236  1.00  0.00      D    O  
HETATM 1753  H1  HOH D 428       5.540  16.817  36.404  1.00  0.00      D    H  
HETATM 1754  H2  HOH D 428       5.737  15.687  37.567  1.00  0.00      D    H  
HETATM 1755  O   HOH D 429      18.687  32.312  82.910  1.00  0.00      D    O  
HETATM 1756  H1  HOH D 429      18.225  32.254  83.795  1.00  0.00      D    H  
HETATM 1757  H2  HOH D 429      18.616  31.433  82.438  1.00  0.00      D    H  
HETATM 1758  O   HOH D 430      29.929  16.311 107.925  1.00  0.00      D    O  
HETATM 1759  H1  HOH D 430      29.911  15.340 107.686  1.00  0.00      D    H  
HETATM 1760  H2  HOH D 430      29.774  16.859 107.103  1.00  0.00      D    H  
HETATM 1761  O   HOH D 431      17.267  36.985  22.125  1.00  0.00      D    O  
HETATM 1762  H1  HOH D 431      16.305  37.213  22.269  1.00  0.00      D    H  
HETATM 1763  H2  HOH D 431      17.794  37.825  21.994  1.00  0.00      D    H  
HETATM 1764  O   HOH D 432      19.514  42.124  52.443  1.00  0.00      D    O  
HETATM 1765  H1  HOH D 432      20.331  41.907  51.908  1.00  0.00      D    H  
HETATM 1766  H2  HOH D 432      19.717  42.873  53.073  1.00  0.00      D    H  
HETATM 1767  O   HOH D 433      16.862  22.479  44.950  1.00  0.00      D    O  
HETATM 1768  H1  HOH D 433      16.499  22.079  45.791  1.00  0.00      D    H  
HETATM 1769  H2  HOH D 433      16.238  22.287  44.193  1.00  0.00      D    H  
HETATM 1770  O   HOH D 434      26.910  29.925  67.511  1.00  0.00      D    O  
HETATM 1771  H1  HOH D 434      27.509  30.435  66.893  1.00  0.00      D    H  
HETATM 1772  H2  HOH D 434      27.461  29.313  68.079  1.00  0.00      D    H  
HETATM 1773  O   HOH D 435      38.405  41.576 112.455  1.00  0.00      D    O  
HETATM 1774  H1  HOH D 435      39.200  41.740 113.038  1.00  0.00      D    H  
HETATM 1775  H2  HOH D 435      38.300  40.593 112.303  1.00  0.00      D    H  
HETATM 1776  O   HOH D 436      10.859  40.663 115.484  1.00  0.00      D    O  
HETATM 1777  H1  HOH D 436      10.834  40.724 116.482  1.00  0.00      D    H  
HETATM 1778  H2  HOH D 436      11.000  41.575 115.098  1.00  0.00      D    H  
HETATM 1779  O   HOH D 437      23.557  22.524  88.507  1.00  0.00      D    O  
HETATM 1780  H1  HOH D 437      24.379  22.618  87.945  1.00  0.00      D    H  
HETATM 1781  H2  HOH D 437      22.901  23.236  88.259  1.00  0.00      D    H  
HETATM 1782  O   HOH D 438      38.237  41.478 104.763  1.00  0.00      D    O  
HETATM 1783  H1  HOH D 438      37.391  41.856 105.141  1.00  0.00      D    H  
HETATM 1784  H2  HOH D 438      38.097  40.515 104.531  1.00  0.00      D    H  
HETATM 1785  O   HOH D 439      49.153  25.233  78.445  1.00  0.00      D    O  
HETATM 1786  H1  HOH D 439      48.185  25.464  78.346  1.00  0.00      D    H  
HETATM 1787  H2  HOH D 439      49.708  26.052  78.299  1.00  0.00      D    H  
HETATM 1788  O   HOH D 440      21.428  30.367   2.831  1.00  0.00      D    O  
HETATM 1789  H1  HOH D 440      22.362  30.113   2.581  1.00  0.00      D    H  
HETATM 1790  H2  HOH D 440      21.271  30.154   3.795  1.00  0.00      D    H  
HETATM 1791  O   HOH D 441      20.016  18.137  12.763  1.00  0.00      D    O  
HETATM 1792  H1  HOH D 441      19.567  17.254  12.905  1.00  0.00      D    H  
HETATM 1793  H2  HOH D 441      20.352  18.485  13.639  1.00  0.00      D    H  
HETATM 1794  O   HOH D 442       0.394  24.735  35.929  1.00  0.00      D    O  
HETATM 1795  H1  HOH D 442      -0.284  24.863  35.206  1.00  0.00      D    H  
HETATM 1796  H2  HOH D 442       0.439  25.560  36.493  1.00  0.00      D    H  
HETATM 1797  O   HOH D 443      20.824   4.330  15.906  1.00  0.00      D    O  
HETATM 1798  H1  HOH D 443      21.629   4.359  15.314  1.00  0.00      D    H  
HETATM 1799  H2  HOH D 443      20.846   5.105  16.538  1.00  0.00      D    H  
HETATM 1800  O   HOH D 444      28.293   3.532   8.119  1.00  0.00      D    O  
HETATM 1801  H1  HOH D 444      27.607   3.357   8.825  1.00  0.00      D    H  
HETATM 1802  H2  HOH D 444      29.207   3.476   8.522  1.00  0.00      D    H  
HETATM 1803  O   HOH D 445      48.834  17.835  15.944  1.00  0.00      D    O  
HETATM 1804  H1  HOH D 445      48.847  18.060  16.918  1.00  0.00      D    H  
HETATM 1805  H2  HOH D 445      49.489  18.414  15.459  1.00  0.00      D    H  
HETATM 1806  O   HOH D 446      38.853  31.641  67.313  1.00  0.00      D    O  
HETATM 1807  H1  HOH D 446      39.049  31.455  66.350  1.00  0.00      D    H  
HETATM 1808  H2  HOH D 446      39.685  31.965  67.765  1.00  0.00      D    H  
HETATM 1809  O   HOH D 447      18.903  16.298   7.568  1.00  0.00      D    O  
HETATM 1810  H1  HOH D 447      18.679  17.224   7.266  1.00  0.00      D    H  
HETATM 1811  H2  HOH D 447      19.463  16.344   8.396  1.00  0.00      D    H  
HETATM 1812  O   HOH D 448      41.586  23.319  82.315  1.00  0.00      D    O  
HETATM 1813  H1  HOH D 448      42.546  23.591  82.243  1.00  0.00      D    H  
HETATM 1814  H2  HOH D 448      41.254  23.030  81.417  1.00  0.00      D    H  
HETATM 1815  O   HOH D 449      46.381  10.997  83.189  1.00  0.00      D    O  
HETATM 1816  H1  HOH D 449      46.252  10.010  83.094  1.00  0.00      D    H  
HETATM 1817  H2  HOH D 449      47.352  11.194  83.324  1.00  0.00      D    H  
HETATM 1818  O   HOH D 450      23.689  10.742  92.865  1.00  0.00      D    O  
HETATM 1819  H1  HOH D 450      23.324  11.253  92.087  1.00  0.00      D    H  
HETATM 1820  H2  HOH D 450      24.601  10.398  92.641  1.00  0.00      D    H  
HETATM 1821  O   HOH D 451      19.955  27.263  42.401  1.00  0.00      D    O  
HETATM 1822  H1  HOH D 451      19.395  26.960  41.630  1.00  0.00      D    H  
HETATM 1823  H2  HOH D 451      20.882  27.461  42.082  1.00  0.00      D    H  
HETATM 1824  O   HOH D 452      12.479   6.799 109.889  1.00  0.00      D    O  
HETATM 1825  H1  HOH D 452      11.514   6.947 109.675  1.00  0.00      D    H  
HETATM 1826  H2  HOH D 452      12.585   5.925 110.364  1.00  0.00      D    H  
HETATM 1827  O   HOH D 453      37.958   5.723  98.937  1.00  0.00      D    O  
HETATM 1828  H1  HOH D 453      38.903   5.598  99.238  1.00  0.00      D    H  
HETATM 1829  H2  HOH D 453      37.904   5.594  97.947  1.00  0.00      D    H  
HETATM 1830  O   HOH D 454      33.839   3.424  27.381  1.00  0.00      D    O  
HETATM 1831  H1  HOH D 454      33.486   2.669  27.933  1.00  0.00      D    H  
HETATM 1832  H2  HOH D 454      33.144   3.707  26.720  1.00  0.00      D    H  
HETATM 1833  O   HOH D 455      13.734  22.869   6.401  1.00  0.00      D    O  
HETATM 1834  H1  HOH D 455      13.716  23.056   7.383  1.00  0.00      D    H  
HETATM 1835  H2  HOH D 455      14.349  23.516   5.950  1.00  0.00      D    H  
HETATM 1836  O   HOH D 456      25.909   7.936 105.598  1.00  0.00      D    O  
HETATM 1837  H1  HOH D 456      25.456   8.470 104.883  1.00  0.00      D    H  
HETATM 1838  H2  HOH D 456      25.318   7.890 106.404  1.00  0.00      D    H  
HETATM 1839  O   HOH D 457      34.229  19.866  68.248  1.00  0.00      D    O  
HETATM 1840  H1  HOH D 457      34.265  19.121  68.914  1.00  0.00      D    H  
HETATM 1841  H2  HOH D 457      33.285  20.001  67.948  1.00  0.00      D    H  
HETATM 1842  O   HOH D 458       9.237  15.588  76.140  1.00  0.00      D    O  
HETATM 1843  H1  HOH D 458       9.292  16.018  75.239  1.00  0.00      D    H  
HETATM 1844  H2  HOH D 458       8.592  14.825  76.106  1.00  0.00      D    H  
HETATM 1845  O   HOH D 459      23.939  18.822  69.000  1.00  0.00      D    O  
HETATM 1846  H1  HOH D 459      23.577  18.697  69.923  1.00  0.00      D    H  
HETATM 1847  H2  HOH D 459      23.858  17.965  68.491  1.00  0.00      D    H  
HETATM 1848  O   HOH D 460      16.403  19.645 106.680  1.00  0.00      D    O  
HETATM 1849  H1  HOH D 460      15.582  19.877 106.158  1.00  0.00      D    H  
HETATM 1850  H2  HOH D 460      16.925  20.477 106.867  1.00  0.00      D    H  
HETATM 1851  O   HOH D 461      49.081  31.893  94.115  1.00  0.00      D    O  
HETATM 1852  H1  HOH D 461      49.520  31.761  95.004  1.00  0.00      D    H  
HETATM 1853  H2  HOH D 461      48.592  31.059  93.858  1.00  0.00      D    H  
HETATM 1854  O   HOH D 462      40.396  18.247  12.006  1.00  0.00      D    O  
HETATM 1855  H1  HOH D 462      39.404  18.168  11.908  1.00  0.00      D    H  
HETATM 1856  H2  HOH D 462      40.834  18.049  11.130  1.00  0.00      D    H  
HETATM 1857  O   HOH D 463      23.055   0.400  59.637  1.00  0.00      D    O  
HETATM 1858  H1  HOH D 463      22.645  -0.432  60.011  1.00  0.00      D    H  
HETATM 1859  H2  HOH D 463      22.347   0.952  59.198  1.00  0.00      D    H  
HETATM 1860  O   HOH D 464      48.315  12.663  28.584  1.00  0.00      D    O  
HETATM 1861  H1  HOH D 464      48.599  11.985  29.262  1.00  0.00      D    H  
HETATM 1862  H2  HOH D 464      47.327  12.600  28.444  1.00  0.00      D    H  
HETATM 1863  O   HOH D 465      12.726   3.938  46.772  1.00  0.00      D    O  
HETATM 1864  H1  HOH D 465      12.946   3.766  47.732  1.00  0.00      D    H  
HETATM 1865  H2  HOH D 465      13.271   4.706  46.437  1.00  0.00      D    H  
HETATM 1866  O   HOH D 466      45.718   2.997  21.285  1.00  0.00      D    O  
HETATM 1867  H1  HOH D 466      45.953   3.962  21.167  1.00  0.00      D    H  
HETATM 1868  H2  HOH D 466      46.485   2.429  20.986  1.00  0.00      D    H  
HETATM 1869  O   HOH D 467      28.195  34.430 114.816  1.00  0.00      D    O  
HETATM 1870  H1  HOH D 467      28.093  34.886 113.932  1.00  0.00      D    H  
HETATM 1871  H2  HOH D 467      28.005  35.082 115.550  1.00  0.00      D    H  
HETATM 1872  O   HOH D 468      44.067  16.845  13.876  1.00  0.00      D    O  
HETATM 1873  H1  HOH D 468      43.930  16.215  14.640  1.00  0.00      D    H  
HETATM 1874  H2  HOH D 468      43.265  17.436  13.783  1.00  0.00      D    H  
HETATM 1875  O   HOH D 469      25.822  18.106  61.357  1.00  0.00      D    O  
HETATM 1876  H1  HOH D 469      25.401  18.666  60.643  1.00  0.00      D    H  
HETATM 1877  H2  HOH D 469      25.850  18.623  62.212  1.00  0.00      D    H  
HETATM 1878  O   HOH D 470       7.266  28.667  87.612  1.00  0.00      D    O  
HETATM 1879  H1  HOH D 470       7.353  27.693  87.404  1.00  0.00      D    H  
HETATM 1880  H2  HOH D 470       8.151  29.024  87.912  1.00  0.00      D    H  
HETATM 1881  O   HOH D 471      19.110   6.912  37.055  1.00  0.00      D    O  
HETATM 1882  H1  HOH D 471      19.494   7.804  36.815  1.00  0.00      D    H  
HETATM 1883  H2  HOH D 471      18.922   6.395  36.220  1.00  0.00      D    H  
HETATM 1884  O   HOH D 472      12.897   2.660  24.103  1.00  0.00      D    O  
HETATM 1885  H1  HOH D 472      13.805   2.513  24.496  1.00  0.00      D    H  
HETATM 1886  H2  HOH D 472      12.328   1.854  24.268  1.00  0.00      D    H  
HETATM 1887  O   HOH D 473      25.539  22.714  38.460  1.00  0.00      D    O  
HETATM 1888  H1  HOH D 473      25.086  23.605  38.486  1.00  0.00      D    H  
HETATM 1889  H2  HOH D 473      24.864  22.003  38.260  1.00  0.00      D    H  
HETATM 1890  O   HOH D 474      26.372   5.564  13.819  1.00  0.00      D    O  
HETATM 1891  H1  HOH D 474      25.641   5.418  13.152  1.00  0.00      D    H  
HETATM 1892  H2  HOH D 474      25.980   5.898  14.676  1.00  0.00      D    H  
HETATM 1893  O   HOH D 475       9.313  37.946  41.618  1.00  0.00      D    O  
HETATM 1894  H1  HOH D 475       9.652  38.886  41.663  1.00  0.00      D    H  
HETATM 1895  H2  HOH D 475       9.412  37.600  40.685  1.00  0.00      D    H  
HETATM 1896  O   HOH D 476      33.577  17.835  88.354  1.00  0.00      D    O  
HETATM 1897  H1  HOH D 476      33.943  17.800  87.424  1.00  0.00      D    H  
HETATM 1898  H2  HOH D 476      33.784  18.724  88.761  1.00  0.00      D    H  
HETATM 1899  O   HOH D 477      20.077   9.044   9.126  1.00  0.00      D    O  
HETATM 1900  H1  HOH D 477      20.758   9.530   8.579  1.00  0.00      D    H  
HETATM 1901  H2  HOH D 477      19.480   9.705   9.581  1.00  0.00      D    H  
HETATM 1902  O   HOH D 478      19.659  19.374  25.078  1.00  0.00      D    O  
HETATM 1903  H1  HOH D 478      18.725  19.177  24.779  1.00  0.00      D    H  
HETATM 1904  H2  HOH D 478      19.876  20.331  24.882  1.00  0.00      D    H  
HETATM 1905  O   HOH D 479      47.513  24.045  74.409  1.00  0.00      D    O  
HETATM 1906  H1  HOH D 479      47.407  23.214  73.863  1.00  0.00      D    H  
HETATM 1907  H2  HOH D 479      48.474  24.156  74.663  1.00  0.00      D    H  
HETATM 1908  O   HOH D 480      32.405  14.893  42.699  1.00  0.00      D    O  
HETATM 1909  H1  HOH D 480      33.034  14.197  43.047  1.00  0.00      D    H  
HETATM 1910  H2  HOH D 480      31.463  14.597  42.852  1.00  0.00      D    H  
HETATM 1911  O   HOH D 481      28.946   2.015  18.479  1.00  0.00      D    O  
HETATM 1912  H1  HOH D 481      28.623   1.634  17.613  1.00  0.00      D    H  
HETATM 1913  H2  HOH D 481      29.941   1.930  18.530  1.00  0.00      D    H  
HETATM 1914  O   HOH D 482      45.901  41.927 104.056  1.00  0.00      D    O  
HETATM 1915  H1  HOH D 482      46.789  41.768 103.623  1.00  0.00      D    H  
HETATM 1916  H2  HOH D 482      45.646  42.888 103.948  1.00  0.00      D    H  
HETATM 1917  O   HOH D 483      32.686   4.766  31.081  1.00  0.00      D    O  
HETATM 1918  H1  HOH D 483      31.952   4.971  30.433  1.00  0.00      D    H  
HETATM 1919  H2  HOH D 483      33.402   5.459  31.003  1.00  0.00      D    H  
HETATM 1920  O   HOH D 484       0.622  33.003  83.954  1.00  0.00      D    O  
HETATM 1921  H1  HOH D 484       1.483  32.666  84.335  1.00  0.00      D    H  
HETATM 1922  H2  HOH D 484       0.194  32.283  83.408  1.00  0.00      D    H  
HETATM 1923  O   HOH D 485       3.147  27.298  63.840  1.00  0.00      D    O  
HETATM 1924  H1  HOH D 485       3.826  26.838  64.412  1.00  0.00      D    H  
HETATM 1925  H2  HOH D 485       3.393  28.262  63.741  1.00  0.00      D    H  
HETATM 1926  O   HOH D 486      37.021   4.525  90.376  1.00  0.00      D    O  
HETATM 1927  H1  HOH D 486      36.474   4.180  91.139  1.00  0.00      D    H  
HETATM 1928  H2  HOH D 486      37.973   4.240  90.494  1.00  0.00      D    H  
HETATM 1929  O   HOH D 487      16.344  35.320  68.315  1.00  0.00      D    O  
HETATM 1930  H1  HOH D 487      17.332  35.325  68.470  1.00  0.00      D    H  
HETATM 1931  H2  HOH D 487      16.160  35.412  67.336  1.00  0.00      D    H  
HETATM 1932  O   HOH D 488      26.593   9.014  56.075  1.00  0.00      D    O  
HETATM 1933  H1  HOH D 488      25.989   8.654  55.364  1.00  0.00      D    H  
HETATM 1934  H2  HOH D 488      27.129   9.772  55.705  1.00  0.00      D    H  
HETATM 1935  O   HOH D 489      41.622  32.107  82.963  1.00  0.00      D    O  
HETATM 1936  H1  HOH D 489      41.209  31.722  83.788  1.00  0.00      D    H  
HETATM 1937  H2  HOH D 489      42.438  32.629  83.211  1.00  0.00      D    H  
HETATM 1938  O   HOH D 490      40.439  31.537  37.039  1.00  0.00      D    O  
HETATM 1939  H1  HOH D 490      40.909  32.203  37.620  1.00  0.00      D    H  
HETATM 1940  H2  HOH D 490      40.963  31.399  36.199  1.00  0.00      D    H  
HETATM 1941  O   HOH D 491      31.199   0.166  61.089  1.00  0.00      D    O  
HETATM 1942  H1  HOH D 491      31.647  -0.544  61.633  1.00  0.00      D    H  
HETATM 1943  H2  HOH D 491      30.669   0.762  61.691  1.00  0.00      D    H  
HETATM 1944  O   HOH D 492      35.498  14.561 102.313  1.00  0.00      D    O  
HETATM 1945  H1  HOH D 492      34.966  13.855 102.781  1.00  0.00      D    H  
HETATM 1946  H2  HOH D 492      35.522  14.366 101.333  1.00  0.00      D    H  
HETATM 1947  O   HOH D 493      35.504  36.349  23.826  1.00  0.00      D    O  
HETATM 1948  H1  HOH D 493      34.967  36.835  24.516  1.00  0.00      D    H  
HETATM 1949  H2  HOH D 493      36.468  36.594  23.921  1.00  0.00      D    H  
HETATM 1950  O   HOH D 494      43.046  19.174  47.823  1.00  0.00      D    O  
HETATM 1951  H1  HOH D 494      42.495  19.644  47.133  1.00  0.00      D    H  
HETATM 1952  H2  HOH D 494      43.409  19.843  48.471  1.00  0.00      D    H  
HETATM 1953  O   HOH D 495       9.794  18.857 111.254  1.00  0.00      D    O  
HETATM 1954  H1  HOH D 495      10.357  18.557 110.484  1.00  0.00      D    H  
HETATM 1955  H2  HOH D 495       9.653  19.845 111.198  1.00  0.00      D    H  
HETATM 1956  O   HOH D 496      13.469  32.500  22.580  1.00  0.00      D    O  
HETATM 1957  H1  HOH D 496      14.458  32.397  22.690  1.00  0.00      D    H  
HETATM 1958  H2  HOH D 496      13.155  33.287  23.111  1.00  0.00      D    H  
HETATM 1959  O   HOH D 497      42.682  37.523  38.892  1.00  0.00      D    O  
HETATM 1960  H1  HOH D 497      43.211  38.371  38.932  1.00  0.00      D    H  
HETATM 1961  H2  HOH D 497      43.230  36.807  38.459  1.00  0.00      D    H  
HETATM 1962  O   HOH D 498      44.121  31.654 113.695  1.00  0.00      D    O  
HETATM 1963  H1  HOH D 498      43.395  32.242 114.053  1.00  0.00      D    H  
HETATM 1964  H2  HOH D 498      44.245  31.836 112.719  1.00  0.00      D    H  
HETATM 1965  O   HOH D 499      44.797  28.988  75.457  1.00  0.00      D    O  
HETATM 1966  H1  HOH D 499      44.690  29.064  76.449  1.00  0.00      D    H  
HETATM 1967  H2  HOH D 499      44.311  28.177  75.131  1.00  0.00      D    H  
HETATM 1968  O   HOH D 500      25.767  12.655  72.558  1.00  0.00      D    O  
HETATM 1969  H1  HOH D 500      25.489  12.191  71.717  1.00  0.00      D    H  
HETATM 1970  H2  HOH D 500      25.497  13.617  72.514  1.00  0.00      D    H  
HETATM 1971  O   HOH D 501      27.177  25.236  47.908  1.00  0.00      D    O  
HETATM 1972  H1  HOH D 501      26.788  24.362  48.200  1.00  0.00      D    H  
HETATM 1973  H2  HOH D 501      27.228  25.261  46.910  1.00  0.00      D    H  
HETATM 1974  O   HOH D 502       2.315   2.189  85.867  1.00  0.00      D    O  
HETATM 1975  H1  HOH D 502       2.150   3.104  86.235  1.00  0.00      D    H  
HETATM 1976  H2  HOH D 502       2.809   1.641  86.543  1.00  0.00      D    H  
HETATM 1977  O   HOH D 503      17.265  37.130  28.660  1.00  0.00      D    O  
HETATM 1978  H1  HOH D 503      16.326  36.845  28.855  1.00  0.00      D    H  
HETATM 1979  H2  HOH D 503      17.894  36.392  28.906  1.00  0.00      D    H  
HETATM 1980  O   HOH D 504       7.533  20.976  48.375  1.00  0.00      D    O  
HETATM 1981  H1  HOH D 504       7.532  20.821  47.387  1.00  0.00      D    H  
HETATM 1982  H2  HOH D 504       7.184  20.162  48.840  1.00  0.00      D    H  
HETATM 1983  O   HOH D 505      48.089  13.520  42.377  1.00  0.00      D    O  
HETATM 1984  H1  HOH D 505      48.475  14.350  42.779  1.00  0.00      D    H  
HETATM 1985  H2  HOH D 505      48.741  12.768  42.475  1.00  0.00      D    H  
HETATM 1986  O   HOH D 506      47.067  14.970  19.587  1.00  0.00      D    O  
HETATM 1987  H1  HOH D 506      47.839  14.372  19.374  1.00  0.00      D    H  
HETATM 1988  H2  HOH D 506      47.270  15.495  20.414  1.00  0.00      D    H  
HETATM 1989  O   HOH D 507      16.716  10.956  93.223  1.00  0.00      D    O  
HETATM 1990  H1  HOH D 507      16.939  10.603  92.314  1.00  0.00      D    H  
HETATM 1991  H2  HOH D 507      16.881  10.244  93.906  1.00  0.00      D    H  
HETATM 1992  O   HOH D 508      37.657  34.768   7.076  1.00  0.00      D    O  
HETATM 1993  H1  HOH D 508      38.127  35.643   6.957  1.00  0.00      D    H  
HETATM 1994  H2  HOH D 508      37.205  34.514   6.221  1.00  0.00      D    H  
HETATM 1995  O   HOH D 509      29.746  14.317 115.271  1.00  0.00      D    O  
HETATM 1996  H1  HOH D 509      29.430  13.418 114.968  1.00  0.00      D    H  
HETATM 1997  H2  HOH D 509      30.746  14.336 115.275  1.00  0.00      D    H  
HETATM 1998  O   HOH D 510      46.363   0.569  66.268  1.00  0.00      D    O  
HETATM 1999  H1  HOH D 510      47.035   1.309  66.301  1.00  0.00      D    H  
HETATM 2000  H2  HOH D 510      45.866   0.608  65.401  1.00  0.00      D    H  
HETATM 2001  O   HOH D 511      47.906   7.464  71.501  1.00  0.00      D    O  
HETATM 2002  H1  HOH D 511      48.348   7.962  70.754  1.00  0.00      D    H  
HETATM 2003  H2  HOH D 511      48.359   7.688  72.364  1.00  0.00      D    H  
HETATM 2004  O   HOH D 512      34.755   9.105  20.982  1.00  0.00      D    O  
HETATM 2005  H1  HOH D 512      33.814   9.335  21.232  1.00  0.00      D    H  
HETATM 2006  H2  HOH D 512      35.353   9.879  21.189  1.00  0.00      D    H  
HETATM 2007  O   HOH D 513      32.751  41.817  83.892  1.00  0.00      D    O  
HETATM 2008  H1  HOH D 513      31.758  41.746  83.988  1.00  0.00      D    H  
HETATM 2009  H2  HOH D 513      33.017  42.781  83.888  1.00  0.00      D    H  
HETATM 2010  O   HOH D 514      25.748  22.733  49.075  1.00  0.00      D    O  
HETATM 2011  H1  HOH D 514      24.852  23.037  49.399  1.00  0.00      D    H  
HETATM 2012  H2  HOH D 514      26.383  22.687  49.847  1.00  0.00      D    H  
HETATM 2013  O   HOH D 515      46.325  33.315  82.388  1.00  0.00      D    O  
HETATM 2014  H1  HOH D 515      46.990  33.807  82.951  1.00  0.00      D    H  
HETATM 2015  H2  HOH D 515      46.434  32.331  82.525  1.00  0.00      D    H  
HETATM 2016  O   HOH D 516      17.947  24.581  12.945  1.00  0.00      D    O  
HETATM 2017  H1  HOH D 516      18.581  24.304  13.667  1.00  0.00      D    H  
HETATM 2018  H2  HOH D 516      17.570  25.481  13.161  1.00  0.00      D    H  
HETATM 2019  O   HOH D 517      44.463  22.293   3.300  1.00  0.00      D    O  
HETATM 2020  H1  HOH D 517      45.459  22.338   3.227  1.00  0.00      D    H  
HETATM 2021  H2  HOH D 517      44.210  21.974   4.214  1.00  0.00      D    H  
HETATM 2022  O   HOH D 518      17.091  37.996  70.558  1.00  0.00      D    O  
HETATM 2023  H1  HOH D 518      16.329  37.349  70.556  1.00  0.00      D    H  
HETATM 2024  H2  HOH D 518      16.738  38.929  70.492  1.00  0.00      D    H  
HETATM 2025  O   HOH D 519      24.983  18.745  44.257  1.00  0.00      D    O  
HETATM 2026  H1  HOH D 519      24.014  18.992  44.267  1.00  0.00      D    H  
HETATM 2027  H2  HOH D 519      25.226  18.382  43.357  1.00  0.00      D    H  
HETATM 2028  O   HOH D 520      35.597   5.645  47.145  1.00  0.00      D    O  
HETATM 2029  H1  HOH D 520      35.009   5.763  47.945  1.00  0.00      D    H  
HETATM 2030  H2  HOH D 520      35.206   4.947  46.545  1.00  0.00      D    H  
HETATM 2031  O   HOH D 521      34.733  33.801  13.202  1.00  0.00      D    O  
HETATM 2032  H1  HOH D 521      34.544  34.466  13.925  1.00  0.00      D    H  
HETATM 2033  H2  HOH D 521      34.034  33.875  12.490  1.00  0.00      D    H  
HETATM 2034  O   HOH D 522       6.568  34.507  49.288  1.00  0.00      D    O  
HETATM 2035  H1  HOH D 522       6.830  35.437  49.032  1.00  0.00      D    H  
HETATM 2036  H2  HOH D 522       5.634  34.510  49.646  1.00  0.00      D    H  
HETATM 2037  O   HOH D 523      27.485  24.215  34.280  1.00  0.00      D    O  
HETATM 2038  H1  HOH D 523      27.587  23.672  35.114  1.00  0.00      D    H  
HETATM 2039  H2  HOH D 523      28.041  23.815  33.551  1.00  0.00      D    H  
HETATM 2040  O   HOH D 524      11.628  21.881  45.114  1.00  0.00      D    O  
HETATM 2041  H1  HOH D 524      11.439  22.621  44.468  1.00  0.00      D    H  
HETATM 2042  H2  HOH D 524      10.932  21.170  45.020  1.00  0.00      D    H  
HETATM 2043  O   HOH D 525      11.831  28.018   8.790  1.00  0.00      D    O  
HETATM 2044  H1  HOH D 525      11.908  27.021   8.791  1.00  0.00      D    H  
HETATM 2045  H2  HOH D 525      12.429  28.398   8.084  1.00  0.00      D    H  
HETATM 2046  O   HOH D 526      17.832  41.096  99.636  1.00  0.00      D    O  
HETATM 2047  H1  HOH D 526      18.653  40.751 100.090  1.00  0.00      D    H  
HETATM 2048  H2  HOH D 526      17.277  41.605 100.294  1.00  0.00      D    H  
HETATM 2049  O   HOH D 527      41.086  28.119 117.885  1.00  0.00      D    O  
HETATM 2050  H1  HOH D 527      41.080  28.307 118.867  1.00  0.00      D    H  
HETATM 2051  H2  HOH D 527      42.015  27.886 117.597  1.00  0.00      D    H  
HETATM 2052  O   HOH D 528      24.961   8.896  24.847  1.00  0.00      D    O  
HETATM 2053  H1  HOH D 528      25.499   8.674  24.034  1.00  0.00      D    H  
HETATM 2054  H2  HOH D 528      23.989   8.775  24.648  1.00  0.00      D    H  
HETATM 2055  O   HOH D 529      28.974   7.165  90.218  1.00  0.00      D    O  
HETATM 2056  H1  HOH D 529      29.107   7.836  90.947  1.00  0.00      D    H  
HETATM 2057  H2  HOH D 529      28.813   6.264  90.621  1.00  0.00      D    H  
HETATM 2058  O   HOH D 530      17.746  33.375 112.856  1.00  0.00      D    O  
HETATM 2059  H1  HOH D 530      17.249  34.050 113.401  1.00  0.00      D    H  
HETATM 2060  H2  HOH D 530      18.085  32.648 113.454  1.00  0.00      D    H  
HETATM 2061  O   HOH D 531      44.200   7.315 108.647  1.00  0.00      D    O  
HETATM 2062  H1  HOH D 531      43.692   8.164 108.795  1.00  0.00      D    H  
HETATM 2063  H2  HOH D 531      45.182   7.508 108.661  1.00  0.00      D    H  
HETATM 2064  O   HOH D 532      31.923  32.553  68.378  1.00  0.00      D    O  
HETATM 2065  H1  HOH D 532      31.202  31.863  68.314  1.00  0.00      D    H  
HETATM 2066  H2  HOH D 532      31.558  33.443  68.106  1.00  0.00      D    H  
HETATM 2067  O   HOH D 533       7.753   4.243  68.440  1.00  0.00      D    O  
HETATM 2068  H1  HOH D 533       8.255   4.655  69.201  1.00  0.00      D    H  
HETATM 2069  H2  HOH D 533       8.322   4.262  67.618  1.00  0.00      D    H  
HETATM 2070  O   HOH D 534      35.111  17.563  49.028  1.00  0.00      D    O  
HETATM 2071  H1  HOH D 534      35.141  18.145  49.841  1.00  0.00      D    H  
HETATM 2072  H2  HOH D 534      36.025  17.199  48.845  1.00  0.00      D    H  
HETATM 2073  O   HOH D 535      37.719  22.518  88.544  1.00  0.00      D    O  
HETATM 2074  H1  HOH D 535      38.479  23.090  88.235  1.00  0.00      D    H  
HETATM 2075  H2  HOH D 535      38.068  21.627  88.832  1.00  0.00      D    H  
HETATM 2076  O   HOH D 536      26.160   8.646 101.939  1.00  0.00      D    O  
HETATM 2077  H1  HOH D 536      26.158   8.938 100.983  1.00  0.00      D    H  
HETATM 2078  H2  HOH D 536      26.777   9.231 102.465  1.00  0.00      D    H  
HETATM 2079  O   HOH D 537      42.319   5.918  32.545  1.00  0.00      D    O  
HETATM 2080  H1  HOH D 537      42.908   5.971  33.351  1.00  0.00      D    H  
HETATM 2081  H2  HOH D 537      41.385   6.171  32.797  1.00  0.00      D    H  
HETATM 2082  O   HOH D 538      49.056  16.225 110.050  1.00  0.00      D    O  
HETATM 2083  H1  HOH D 538      48.248  15.683 110.280  1.00  0.00      D    H  
HETATM 2084  H2  HOH D 538      48.865  17.193 110.212  1.00  0.00      D    H  
HETATM 2085  O   HOH D 539      38.173  10.587  51.051  1.00  0.00      D    O  
HETATM 2086  H1  HOH D 539      37.435  10.517  50.380  1.00  0.00      D    H  
HETATM 2087  H2  HOH D 539      39.055  10.547  50.582  1.00  0.00      D    H  
HETATM 2088  O   HOH D 540      45.570  30.799  43.075  1.00  0.00      D    O  
HETATM 2089  H1  HOH D 540      45.133  31.588  43.506  1.00  0.00      D    H  
HETATM 2090  H2  HOH D 540      44.932  30.029  43.064  1.00  0.00      D    H  
HETATM 2091  O   HOH D 541      37.787  30.608   8.452  1.00  0.00      D    O  
HETATM 2092  H1  HOH D 541      38.564  30.784   9.058  1.00  0.00      D    H  
HETATM 2093  H2  HOH D 541      36.951  30.964   8.870  1.00  0.00      D    H  
HETATM 2094  O   HOH D 542       4.188  12.943  34.786  1.00  0.00      D    O  
HETATM 2095  H1  HOH D 542       3.974  13.695  35.410  1.00  0.00      D    H  
HETATM 2096  H2  HOH D 542       4.006  12.071  35.241  1.00  0.00      D    H  
HETATM 2097  O   HOH D 543       5.876  15.304  89.186  1.00  0.00      D    O  
HETATM 2098  H1  HOH D 543       5.772  14.865  90.078  1.00  0.00      D    H  
HETATM 2099  H2  HOH D 543       6.755  15.043  88.787  1.00  0.00      D    H  
HETATM 2100  O   HOH D 544      34.213  16.514 113.324  1.00  0.00      D    O  
HETATM 2101  H1  HOH D 544      34.208  15.612 112.893  1.00  0.00      D    H  
HETATM 2102  H2  HOH D 544      35.157  16.813 113.461  1.00  0.00      D    H  
HETATM 2103  O   HOH D 545      17.074  22.737  86.317  1.00  0.00      D    O  
HETATM 2104  H1  HOH D 545      16.093  22.902  86.426  1.00  0.00      D    H  
HETATM 2105  H2  HOH D 545      17.301  22.707  85.344  1.00  0.00      D    H  
HETATM 2106  O   HOH D 546      37.684  26.111  12.266  1.00  0.00      D    O  
HETATM 2107  H1  HOH D 546      37.222  25.831  11.425  1.00  0.00      D    H  
HETATM 2108  H2  HOH D 546      37.771  27.108  12.282  1.00  0.00      D    H  
HETATM 2109  O   HOH D 547       6.512  11.894  51.794  1.00  0.00      D    O  
HETATM 2110  H1  HOH D 547       6.663  11.985  50.810  1.00  0.00      D    H  
HETATM 2111  H2  HOH D 547       6.993  11.085  52.132  1.00  0.00      D    H  
HETATM 2112  O   HOH D 548      16.895  26.402 117.741  1.00  0.00      D    O  
HETATM 2113  H1  HOH D 548      17.377  25.529 117.813  1.00  0.00      D    H  
HETATM 2114  H2  HOH D 548      16.853  26.835 118.641  1.00  0.00      D    H  
HETATM 2115  O   HOH D 549      37.146   7.048  40.009  1.00  0.00      D    O  
HETATM 2116  H1  HOH D 549      36.477   6.513  40.526  1.00  0.00      D    H  
HETATM 2117  H2  HOH D 549      37.363   6.574  39.156  1.00  0.00      D    H  
HETATM 2118  O   HOH D 550       4.902   5.706  76.019  1.00  0.00      D    O  
HETATM 2119  H1  HOH D 550       5.041   5.130  76.825  1.00  0.00      D    H  
HETATM 2120  H2  HOH D 550       3.932   5.933  75.936  1.00  0.00      D    H  
HETATM 2121  O   HOH D 551      37.884  37.376  52.863  1.00  0.00      D    O  
HETATM 2122  H1  HOH D 551      38.518  37.993  52.397  1.00  0.00      D    H  
HETATM 2123  H2  HOH D 551      38.033  36.441  52.543  1.00  0.00      D    H  
HETATM 2124  O   HOH D 552       8.231  29.940 107.874  1.00  0.00      D    O  
HETATM 2125  H1  HOH D 552       8.439  29.708 108.824  1.00  0.00      D    H  
HETATM 2126  H2  HOH D 552       8.003  29.107 107.369  1.00  0.00      D    H  
HETATM 2127  O   HOH D 553      43.034  21.093  54.064  1.00  0.00      D    O  
HETATM 2128  H1  HOH D 553      43.291  21.125  53.098  1.00  0.00      D    H  
HETATM 2129  H2  HOH D 553      43.368  21.914  54.526  1.00  0.00      D    H  
HETATM 2130  O   HOH D 554      27.529   0.095  83.935  1.00  0.00      D    O  
HETATM 2131  H1  HOH D 554      28.029  -0.768  83.997  1.00  0.00      D    H  
HETATM 2132  H2  HOH D 554      28.084   0.768  83.446  1.00  0.00      D    H  
HETATM 2133  O   HOH D 555      43.419  40.549  22.799  1.00  0.00      D    O  
HETATM 2134  H1  HOH D 555      43.951  40.859  22.011  1.00  0.00      D    H  
HETATM 2135  H2  HOH D 555      42.824  39.794  22.523  1.00  0.00      D    H  
HETATM 2136  O   HOH D 556      17.761  12.745  69.524  1.00  0.00      D    O  
HETATM 2137  H1  HOH D 556      17.437  12.051  70.166  1.00  0.00      D    H  
HETATM 2138  H2  HOH D 556      17.075  13.469  69.442  1.00  0.00      D    H  
HETATM 2139  O   HOH D 557      34.772   1.864  87.750  1.00  0.00      D    O  
HETATM 2140  H1  HOH D 557      34.090   2.595  87.717  1.00  0.00      D    H  
HETATM 2141  H2  HOH D 557      34.762   1.439  88.655  1.00  0.00      D    H  
HETATM 2142  O   HOH D 558      19.707   6.630  87.427  1.00  0.00      D    O  
HETATM 2143  H1  HOH D 558      20.270   7.422  87.665  1.00  0.00      D    H  
HETATM 2144  H2  HOH D 558      19.106   6.406  88.194  1.00  0.00      D    H  
HETATM 2145  O   HOH D 559      10.345  22.157  73.388  1.00  0.00      D    O  
HETATM 2146  H1  HOH D 559       9.595  22.814  73.306  1.00  0.00      D    H  
HETATM 2147  H2  HOH D 559      10.575  21.799  72.483  1.00  0.00      D    H  
HETATM 2148  O   HOH D 560      14.025  23.651  64.393  1.00  0.00      D    O  
HETATM 2149  H1  HOH D 560      14.450  23.558  63.493  1.00  0.00      D    H  
HETATM 2150  H2  HOH D 560      13.938  22.749  64.816  1.00  0.00      D    H  
HETATM 2151  O   HOH D 561      13.002   5.693  85.808  1.00  0.00      D    O  
HETATM 2152  H1  HOH D 561      12.627   6.272  85.084  1.00  0.00      D    H  
HETATM 2153  H2  HOH D 561      13.922   5.395  85.553  1.00  0.00      D    H  
HETATM 2154  O   HOH D 562      10.491  39.641  46.276  1.00  0.00      D    O  
HETATM 2155  H1  HOH D 562      11.310  39.193  45.918  1.00  0.00      D    H  
HETATM 2156  H2  HOH D 562      10.288  39.284  47.188  1.00  0.00      D    H  
HETATM 2157  O   HOH D 563      38.508   3.863 102.940  1.00  0.00      D    O  
HETATM 2158  H1  HOH D 563      37.570   3.590 102.723  1.00  0.00      D    H  
HETATM 2159  H2  HOH D 563      39.141   3.410 102.313  1.00  0.00      D    H  
HETATM 2160  O   HOH D 564      40.404  19.787   8.633  1.00  0.00      D    O  
HETATM 2161  H1  HOH D 564      39.726  20.398   9.042  1.00  0.00      D    H  
HETATM 2162  H2  HOH D 564      41.311  20.008   8.992  1.00  0.00      D    H  
HETATM 2163  O   HOH D 565      37.277  39.121  75.894  1.00  0.00      D    O  
HETATM 2164  H1  HOH D 565      37.545  38.781  76.796  1.00  0.00      D    H  
HETATM 2165  H2  HOH D 565      38.053  39.585  75.468  1.00  0.00      D    H  
HETATM 2166  O   HOH D 566      42.501  17.803  38.052  1.00  0.00      D    O  
HETATM 2167  H1  HOH D 566      41.771  17.538  38.682  1.00  0.00      D    H  
HETATM 2168  H2  HOH D 566      43.033  18.549  38.452  1.00  0.00      D    H  
HETATM 2169  O   HOH D 567      42.187   8.063  91.927  1.00  0.00      D    O  
HETATM 2170  H1  HOH D 567      42.071   8.297  92.892  1.00  0.00      D    H  
HETATM 2171  H2  HOH D 567      43.084   8.376  91.613  1.00  0.00      D    H  
HETATM 2172  O   HOH D 568      25.174  16.973 104.015  1.00  0.00      D    O  
HETATM 2173  H1  HOH D 568      24.321  17.227 103.559  1.00  0.00      D    H  
HETATM 2174  H2  HOH D 568      24.997  16.235 104.666  1.00  0.00      D    H  
HETATM 2175  O   HOH D 569      18.556   4.724  98.491  1.00  0.00      D    O  
HETATM 2176  H1  HOH D 569      17.613   5.021  98.342  1.00  0.00      D    H  
HETATM 2177  H2  HOH D 569      18.702   3.842  98.043  1.00  0.00      D    H  
HETATM 2178  O   HOH D 570      13.467  24.548  35.712  1.00  0.00      D    O  
HETATM 2179  H1  HOH D 570      13.041  24.947  34.900  1.00  0.00      D    H  
HETATM 2180  H2  HOH D 570      13.883  23.670  35.472  1.00  0.00      D    H  
HETATM 2181  O   HOH D 571      33.852  41.438  64.277  1.00  0.00      D    O  
HETATM 2182  H1  HOH D 571      34.312  41.983  63.576  1.00  0.00      D    H  
HETATM 2183  H2  HOH D 571      32.865  41.589  64.223  1.00  0.00      D    H  
HETATM 2184  O   HOH D 572      34.247  38.538  43.414  1.00  0.00      D    O  
HETATM 2185  H1  HOH D 572      34.136  39.416  43.879  1.00  0.00      D    H  
HETATM 2186  H2  HOH D 572      34.740  38.676  42.555  1.00  0.00      D    H  
HETATM 2187  O   HOH D 573       5.482   1.533  33.948  1.00  0.00      D    O  
HETATM 2188  H1  HOH D 573       4.605   1.964  34.161  1.00  0.00      D    H  
HETATM 2189  H2  HOH D 573       6.089   2.205  33.524  1.00  0.00      D    H  
HETATM 2190  O   HOH D 574      18.673  13.893 105.604  1.00  0.00      D    O  
HETATM 2191  H1  HOH D 574      18.448  14.165 104.669  1.00  0.00      D    H  
HETATM 2192  H2  HOH D 574      17.897  13.406 106.006  1.00  0.00      D    H  
HETATM 2193  O   HOH D 575      31.352  32.387  51.173  1.00  0.00      D    O  
HETATM 2194  H1  HOH D 575      32.269  32.379  51.570  1.00  0.00      D    H  
HETATM 2195  H2  HOH D 575      31.335  33.002  50.385  1.00  0.00      D    H  
HETATM 2196  O   HOH D 576      33.252  33.804  58.703  1.00  0.00      D    O  
HETATM 2197  H1  HOH D 576      32.669  33.024  58.473  1.00  0.00      D    H  
HETATM 2198  H2  HOH D 576      32.695  34.634  58.748  1.00  0.00      D    H  
HETATM 2199  O   HOH D 577      36.019  11.232  67.185  1.00  0.00      D    O  
HETATM 2200  H1  HOH D 577      35.670  11.824  66.459  1.00  0.00      D    H  
HETATM 2201  H2  HOH D 577      37.018  11.198  67.137  1.00  0.00      D    H  
HETATM 2202  O   HOH D 578      46.476   9.153  31.178  1.00  0.00      D    O  
HETATM 2203  H1  HOH D 578      46.092  10.069  31.288  1.00  0.00      D    H  
HETATM 2204  H2  HOH D 578      45.786   8.471  31.418  1.00  0.00      D    H  
HETATM 2205  O   HOH D 579      25.404   2.442  26.289  1.00  0.00      D    O  
HETATM 2206  H1  HOH D 579      25.214   1.468  26.164  1.00  0.00      D    H  
HETATM 2207  H2  HOH D 579      24.546   2.933  26.440  1.00  0.00      D    H  
HETATM 2208  O   HOH D 580      32.152   1.680  59.252  1.00  0.00      D    O  
HETATM 2209  H1  HOH D 580      33.121   1.872  59.410  1.00  0.00      D    H  
HETATM 2210  H2  HOH D 580      31.778   1.186  60.036  1.00  0.00      D    H  
HETATM 2211  O   HOH D 581      19.610   8.834  63.312  1.00  0.00      D    O  
HETATM 2212  H1  HOH D 581      20.386   8.209  63.393  1.00  0.00      D    H  
HETATM 2213  H2  HOH D 581      19.926   9.776  63.425  1.00  0.00      D    H  
HETATM 2214  O   HOH D 582      26.616  34.816  71.659  1.00  0.00      D    O  
HETATM 2215  H1  HOH D 582      27.376  35.451  71.524  1.00  0.00      D    H  
HETATM 2216  H2  HOH D 582      26.511  34.243  70.847  1.00  0.00      D    H  
HETATM 2217  O   HOH D 583      37.594  34.775  90.290  1.00  0.00      D    O  
HETATM 2218  H1  HOH D 583      38.363  34.164  90.479  1.00  0.00      D    H  
HETATM 2219  H2  HOH D 583      36.988  34.803  91.086  1.00  0.00      D    H  
HETATM 2220  O   HOH D 584      40.037  21.341 105.223  1.00  0.00      D    O  
HETATM 2221  H1  HOH D 584      39.119  21.371 105.618  1.00  0.00      D    H  
HETATM 2222  H2  HOH D 584      40.116  22.038 104.510  1.00  0.00      D    H  
HETATM 2223  O   HOH D 585      36.553  19.322  92.011  1.00  0.00      D    O  
HETATM 2224  H1  HOH D 585      36.452  18.964  91.083  1.00  0.00      D    H  
HETATM 2225  H2  HOH D 585      35.824  19.982  92.195  1.00  0.00      D    H  
HETATM 2226  O   HOH D 586      32.512  15.036 115.306  1.00  0.00      D    O  
HETATM 2227  H1  HOH D 586      33.073  15.657 114.758  1.00  0.00      D    H  
HETATM 2228  H2  HOH D 586      33.012  14.778 116.133  1.00  0.00      D    H  
HETATM 2229  O   HOH D 587      27.502  38.064  18.835  1.00  0.00      D    O  
HETATM 2230  H1  HOH D 587      28.079  37.720  19.575  1.00  0.00      D    H  
HETATM 2231  H2  HOH D 587      27.657  37.519  18.011  1.00  0.00      D    H  
HETATM 2232  O   HOH D 588      16.974   6.236  21.646  1.00  0.00      D    O  
HETATM 2233  H1  HOH D 588      17.364   6.964  22.209  1.00  0.00      D    H  
HETATM 2234  H2  HOH D 588      16.991   6.512  20.685  1.00  0.00      D    H  
HETATM 2235  O   HOH D 589      35.653   0.458 114.139  1.00  0.00      D    O  
HETATM 2236  H1  HOH D 589      36.338   0.781 113.486  1.00  0.00      D    H  
HETATM 2237  H2  HOH D 589      35.495   1.161 114.832  1.00  0.00      D    H  
HETATM 2238  O   HOH D 590      18.195   8.797  57.865  1.00  0.00      D    O  
HETATM 2239  H1  HOH D 590      17.834   7.889  58.075  1.00  0.00      D    H  
HETATM 2240  H2  HOH D 590      17.615   9.493  58.290  1.00  0.00      D    H  
HETATM 2241  O   HOH D 591      12.701  41.747  90.105  1.00  0.00      D    O  
HETATM 2242  H1  HOH D 591      13.030  41.623  89.169  1.00  0.00      D    H  
HETATM 2243  H2  HOH D 591      12.770  40.881  90.600  1.00  0.00      D    H  
HETATM 2244  O   HOH D 592      44.046  14.689  15.713  1.00  0.00      D    O  
HETATM 2245  H1  HOH D 592      44.742  14.099  16.122  1.00  0.00      D    H  
HETATM 2246  H2  HOH D 592      43.840  14.370  14.788  1.00  0.00      D    H  
HETATM 2247  O   HOH D 593      39.492  27.247  43.853  1.00  0.00      D    O  
HETATM 2248  H1  HOH D 593      39.002  26.592  44.428  1.00  0.00      D    H  
HETATM 2249  H2  HOH D 593      40.355  26.844  43.549  1.00  0.00      D    H  
HETATM 2250  O   HOH D 594       4.312  27.894  32.452  1.00  0.00      D    O  
HETATM 2251  H1  HOH D 594       4.218  26.942  32.744  1.00  0.00      D    H  
HETATM 2252  H2  HOH D 594       3.689  28.071  31.690  1.00  0.00      D    H  
HETATM 2253  O   HOH D 595      46.470  37.588   7.749  1.00  0.00      D    O  
HETATM 2254  H1  HOH D 595      46.341  38.328   7.089  1.00  0.00      D    H  
HETATM 2255  H2  HOH D 595      45.579  37.279   8.081  1.00  0.00      D    H  
HETATM 2256  O   HOH D 596      39.558   2.355  19.011  1.00  0.00      D    O  
HETATM 2257  H1  HOH D 596      39.072   3.229  19.000  1.00  0.00      D    H  
HETATM 2258  H2  HOH D 596      39.668   2.023  18.074  1.00  0.00      D    H  
HETATM 2259  O   HOH D 597       2.006   3.993 100.959  1.00  0.00      D    O  
HETATM 2260  H1  HOH D 597       2.759   4.637 101.093  1.00  0.00      D    H  
HETATM 2261  H2  HOH D 597       2.297   3.262 100.342  1.00  0.00      D    H  
HETATM 2262  O   HOH D 598      30.494   6.237  60.053  1.00  0.00      D    O  
HETATM 2263  H1  HOH D 598      30.363   6.569  60.987  1.00  0.00      D    H  
HETATM 2264  H2  HOH D 598      29.683   5.729  59.763  1.00  0.00      D    H  
HETATM 2265  O   HOH D 599       4.989  34.826  40.346  1.00  0.00      D    O  
HETATM 2266  H1  HOH D 599       5.433  33.930  40.351  1.00  0.00      D    H  
HETATM 2267  H2  HOH D 599       4.961  35.179  39.411  1.00  0.00      D    H  
HETATM 2268  O   HOH D 600       9.086  39.096 114.254  1.00  0.00      D    O  
HETATM 2269  H1  HOH D 600       9.894  39.633 114.497  1.00  0.00      D    H  
HETATM 2270  H2  HOH D 600       9.289  38.123 114.356  1.00  0.00      D    H  
HETATM 2271  O   HOH D 601      22.182  39.227  30.130  1.00  0.00      D    O  
HETATM 2272  H1  HOH D 601      22.471  39.844  29.398  1.00  0.00      D    H  
HETATM 2273  H2  HOH D 601      21.476  38.609  29.786  1.00  0.00      D    H  
HETATM 2274  O   HOH D 602      15.853  31.419 110.883  1.00  0.00      D    O  
HETATM 2275  H1  HOH D 602      15.279  32.187 111.168  1.00  0.00      D    H  
HETATM 2276  H2  HOH D 602      16.772  31.750 110.669  1.00  0.00      D    H  
HETATM 2277  O   HOH D 603      34.635  21.056  23.746  1.00  0.00      D    O  
HETATM 2278  H1  HOH D 603      35.053  20.153  23.645  1.00  0.00      D    H  
HETATM 2279  H2  HOH D 603      35.151  21.724  23.210  1.00  0.00      D    H  
HETATM 2280  O   HOH D 604      31.316  11.253  48.384  1.00  0.00      D    O  
HETATM 2281  H1  HOH D 604      31.093  11.017  49.330  1.00  0.00      D    H  
HETATM 2282  H2  HOH D 604      30.642  10.843  47.770  1.00  0.00      D    H  
HETATM 2283  O   HOH D 605      25.438  32.691  94.835  1.00  0.00      D    O  
HETATM 2284  H1  HOH D 605      25.999  32.037  95.342  1.00  0.00      D    H  
HETATM 2285  H2  HOH D 605      25.665  33.621  95.127  1.00  0.00      D    H  
HETATM 2286  O   HOH D 606      40.628  12.642  86.819  1.00  0.00      D    O  
HETATM 2287  H1  HOH D 606      40.508  12.104  85.985  1.00  0.00      D    H  
HETATM 2288  H2  HOH D 606      41.339  12.226  87.386  1.00  0.00      D    H  
HETATM 2289  O   HOH D 607      13.917   0.492 102.637  1.00  0.00      D    O  
HETATM 2290  H1  HOH D 607      13.885   1.386 103.084  1.00  0.00      D    H  
HETATM 2291  H2  HOH D 607      13.768  -0.226 103.317  1.00  0.00      D    H  
HETATM 2292  O   HOH D 608      39.152  40.832  78.645  1.00  0.00      D    O  
HETATM 2293  H1  HOH D 608      40.121  40.599  78.729  1.00  0.00      D    H  
HETATM 2294  H2  HOH D 608      39.060  41.702  78.159  1.00  0.00      D    H  
HETATM 2295  O   HOH D 609       1.384  40.413  38.298  1.00  0.00      D    O  
HETATM 2296  H1  HOH D 609       1.430  41.298  37.835  1.00  0.00      D    H  
HETATM 2297  H2  HOH D 609       1.849  39.722  37.744  1.00  0.00      D    H  
HETATM 2298  O   HOH D 610      16.853  13.892  50.313  1.00  0.00      D    O  
HETATM 2299  H1  HOH D 610      16.167  14.552  50.618  1.00  0.00      D    H  
HETATM 2300  H2  HOH D 610      17.512  14.348  49.714  1.00  0.00      D    H  
HETATM 2301  O   HOH D 611      29.185  13.121  13.002  1.00  0.00      D    O  
HETATM 2302  H1  HOH D 611      29.194  12.687  13.903  1.00  0.00      D    H  
HETATM 2303  H2  HOH D 611      30.105  13.444  12.778  1.00  0.00      D    H  
HETATM 2304  O   HOH D 612      40.223  37.349  65.018  1.00  0.00      D    O  
HETATM 2305  H1  HOH D 612      41.103  37.621  64.628  1.00  0.00      D    H  
HETATM 2306  H2  HOH D 612      39.607  38.137  65.031  1.00  0.00      D    H  
HETATM 2307  O   HOH D 613       0.868  25.495  97.528  1.00  0.00      D    O  
HETATM 2308  H1  HOH D 613       0.221  26.180  97.194  1.00  0.00      D    H  
HETATM 2309  H2  HOH D 613       0.621  24.597  97.164  1.00  0.00      D    H  
HETATM 2310  O   HOH D 614       9.012   3.693  77.591  1.00  0.00      D    O  
HETATM 2311  H1  HOH D 614       9.879   3.564  77.109  1.00  0.00      D    H  
HETATM 2312  H2  HOH D 614       8.997   4.598  78.015  1.00  0.00      D    H  
HETATM 2313  O   HOH D 615       9.005  23.266  29.725  1.00  0.00      D    O  
HETATM 2314  H1  HOH D 615       9.545  22.597  30.234  1.00  0.00      D    H  
HETATM 2315  H2  HOH D 615       8.283  23.629  30.314  1.00  0.00      D    H  
HETATM 2316  O   HOH D 616      29.032  32.751  59.625  1.00  0.00      D    O  
HETATM 2317  H1  HOH D 616      28.879  32.505  58.668  1.00  0.00      D    H  
HETATM 2318  H2  HOH D 616      28.231  33.235  59.977  1.00  0.00      D    H  
HETATM 2319  O   HOH D 617      41.508  33.597   6.128  1.00  0.00      D    O  
HETATM 2320  H1  HOH D 617      40.711  33.455   5.540  1.00  0.00      D    H  
HETATM 2321  H2  HOH D 617      42.147  32.837   6.013  1.00  0.00      D    H  
HETATM 2322  O   HOH D 618      35.863  17.265 102.584  1.00  0.00      D    O  
HETATM 2323  H1  HOH D 618      35.539  17.556 103.485  1.00  0.00      D    H  
HETATM 2324  H2  HOH D 618      35.805  16.269 102.515  1.00  0.00      D    H  
HETATM 2325  O   HOH D 619      32.170  33.637  44.522  1.00  0.00      D    O  
HETATM 2326  H1  HOH D 619      31.528  32.993  44.106  1.00  0.00      D    H  
HETATM 2327  H2  HOH D 619      32.211  34.470  43.970  1.00  0.00      D    H  
HETATM 2328  O   HOH D 620       0.209  13.005  18.361  1.00  0.00      D    O  
HETATM 2329  H1  HOH D 620      -0.139  13.634  17.666  1.00  0.00      D    H  
HETATM 2330  H2  HOH D 620       1.063  13.363  18.738  1.00  0.00      D    H  
HETATM 2331  O   HOH D 621      32.138  29.866  10.781  1.00  0.00      D    O  
HETATM 2332  H1  HOH D 621      32.304  30.665  10.203  1.00  0.00      D    H  
HETATM 2333  H2  HOH D 621      31.347  30.038  11.367  1.00  0.00      D    H  
HETATM 2334  O   HOH D 622       6.268  21.589  95.146  1.00  0.00      D    O  
HETATM 2335  H1  HOH D 622       7.209  21.379  95.410  1.00  0.00      D    H  
HETATM 2336  H2  HOH D 622       5.732  20.745  95.122  1.00  0.00      D    H  
HETATM 2337  O   HOH D 623      16.447  28.321  42.835  1.00  0.00      D    O  
HETATM 2338  H1  HOH D 623      16.706  28.294  43.801  1.00  0.00      D    H  
HETATM 2339  H2  HOH D 623      15.956  27.482  42.598  1.00  0.00      D    H  
HETATM 2340  O   HOH D 624      28.364  21.709  73.168  1.00  0.00      D    O  
HETATM 2341  H1  HOH D 624      27.775  22.216  73.796  1.00  0.00      D    H  
HETATM 2342  H2  HOH D 624      29.286  21.650  73.550  1.00  0.00      D    H  
HETATM 2343  O   HOH D 625      37.670  31.329  54.934  1.00  0.00      D    O  
HETATM 2344  H1  HOH D 625      36.929  30.808  54.510  1.00  0.00      D    H  
HETATM 2345  H2  HOH D 625      38.549  30.927  54.680  1.00  0.00      D    H  
HETATM 2346  O   HOH D 626      47.307  24.359  31.564  1.00  0.00      D    O  
HETATM 2347  H1  HOH D 626      47.460  23.796  30.752  1.00  0.00      D    H  
HETATM 2348  H2  HOH D 626      46.404  24.159  31.943  1.00  0.00      D    H  
HETATM 2349  O   HOH D 627      23.957  16.390  47.050  1.00  0.00      D    O  
HETATM 2350  H1  HOH D 627      23.111  16.096  47.496  1.00  0.00      D    H  
HETATM 2351  H2  HOH D 627      24.737  16.167  47.634  1.00  0.00      D    H  
HETATM 2352  O   HOH D 628      15.996  19.051  31.637  1.00  0.00      D    O  
HETATM 2353  H1  HOH D 628      15.714  18.646  32.507  1.00  0.00      D    H  
HETATM 2354  H2  HOH D 628      15.185  19.296  31.106  1.00  0.00      D    H  
HETATM 2355  O   HOH D 629      38.466  35.065  13.367  1.00  0.00      D    O  
HETATM 2356  H1  HOH D 629      38.572  35.375  12.422  1.00  0.00      D    H  
HETATM 2357  H2  HOH D 629      38.786  34.121  13.445  1.00  0.00      D    H  
HETATM 2358  O   HOH D 630      48.750  25.743  62.901  1.00  0.00      D    O  
HETATM 2359  H1  HOH D 630      49.340  25.703  63.708  1.00  0.00      D    H  
HETATM 2360  H2  HOH D 630      49.195  26.286  62.189  1.00  0.00      D    H  
HETATM 2361  O   HOH D 631      16.810  11.385 109.276  1.00  0.00      D    O  
HETATM 2362  H1  HOH D 631      17.621  11.245 109.844  1.00  0.00      D    H  
HETATM 2363  H2  HOH D 631      16.006  11.027 109.750  1.00  0.00      D    H  
HETATM 2364  O   HOH D 632       8.096  20.366  79.713  1.00  0.00      D    O  
HETATM 2365  H1  HOH D 632       7.097  20.318  79.707  1.00  0.00      D    H  
HETATM 2366  H2  HOH D 632       8.468  19.504  80.057  1.00  0.00      D    H  
HETATM 2367  O   HOH D 633       4.951  41.163  81.089  1.00  0.00      D    O  
HETATM 2368  H1  HOH D 633       4.761  41.789  80.333  1.00  0.00      D    H  
HETATM 2369  H2  HOH D 633       4.877  40.219  80.768  1.00  0.00      D    H  
HETATM 2370  O   HOH D 634      36.998   5.669  33.269  1.00  0.00      D    O  
HETATM 2371  H1  HOH D 634      36.802   5.137  34.092  1.00  0.00      D    H  
HETATM 2372  H2  HOH D 634      37.261   5.051  32.527  1.00  0.00      D    H  
HETATM 2373  O   HOH D 635      46.187  10.205  23.131  1.00  0.00      D    O  
HETATM 2374  H1  HOH D 635      46.836   9.606  22.663  1.00  0.00      D    H  
HETATM 2375  H2  HOH D 635      45.824  10.874  22.483  1.00  0.00      D    H  
HETATM 2376  O   HOH D 636      26.846  20.539  30.153  1.00  0.00      D    O  
HETATM 2377  H1  HOH D 636      26.533  20.653  29.210  1.00  0.00      D    H  
HETATM 2378  H2  HOH D 636      26.057  20.521  30.766  1.00  0.00      D    H  
HETATM 2379  O   HOH D 637      28.845  36.420  71.283  1.00  0.00      D    O  
HETATM 2380  H1  HOH D 637      28.265  37.229  71.192  1.00  0.00      D    H  
HETATM 2381  H2  HOH D 637      29.740  36.690  71.639  1.00  0.00      D    H  
HETATM 2382  O   HOH D 638      33.902  20.563  89.120  1.00  0.00      D    O  
HETATM 2383  H1  HOH D 638      34.070  21.475  88.744  1.00  0.00      D    H  
HETATM 2384  H2  HOH D 638      33.432  20.646  89.998  1.00  0.00      D    H  
HETATM 2385  O   HOH D 639       9.954  16.839  73.571  1.00  0.00      D    O  
HETATM 2386  H1  HOH D 639       9.985  16.838  72.571  1.00  0.00      D    H  
HETATM 2387  H2  HOH D 639      10.768  17.295  73.930  1.00  0.00      D    H  
HETATM 2388  O   HOH D 640       0.437  37.997  39.441  1.00  0.00      D    O  
HETATM 2389  H1  HOH D 640       0.859  37.095  39.525  1.00  0.00      D    H  
HETATM 2390  H2  HOH D 640       1.131  38.667  39.176  1.00  0.00      D    H  
HETATM 2391  O   HOH D 641      26.305  33.766  26.039  1.00  0.00      D    O  
HETATM 2392  H1  HOH D 641      26.154  33.002  25.412  1.00  0.00      D    H  
HETATM 2393  H2  HOH D 641      26.083  34.625  25.577  1.00  0.00      D    H  
HETATM 2394  O   HOH D 642      15.577  20.654  89.552  1.00  0.00      D    O  
HETATM 2395  H1  HOH D 642      16.169  20.277  88.839  1.00  0.00      D    H  
HETATM 2396  H2  HOH D 642      15.547  21.650  89.469  1.00  0.00      D    H  
HETATM 2397  O   HOH D 643      44.183  19.344  17.311  1.00  0.00      D    O  
HETATM 2398  H1  HOH D 643      44.956  18.966  16.800  1.00  0.00      D    H  
HETATM 2399  H2  HOH D 643      43.442  18.673  17.337  1.00  0.00      D    H  
HETATM 2400  O   HOH D 644      39.429  34.952  25.918  1.00  0.00      D    O  
HETATM 2401  H1  HOH D 644      38.886  34.417  26.565  1.00  0.00      D    H  
HETATM 2402  H2  HOH D 644      40.169  35.414  26.406  1.00  0.00      D    H  
HETATM 2403  O   HOH D 645      48.640   5.650  44.335  1.00  0.00      D    O  
HETATM 2404  H1  HOH D 645      48.621   6.500  43.807  1.00  0.00      D    H  
HETATM 2405  H2  HOH D 645      49.493   5.599  44.854  1.00  0.00      D    H  
HETATM 2406  O   HOH D 646      32.131   0.360  67.763  1.00  0.00      D    O  
HETATM 2407  H1  HOH D 646      32.720   1.168  67.745  1.00  0.00      D    H  
HETATM 2408  H2  HOH D 646      31.413   0.456  67.074  1.00  0.00      D    H  
HETATM 2409  O   HOH D 647      24.945   4.599 100.773  1.00  0.00      D    O  
HETATM 2410  H1  HOH D 647      24.719   5.525 101.075  1.00  0.00      D    H  
HETATM 2411  H2  HOH D 647      24.103   4.095 100.586  1.00  0.00      D    H  
HETATM 2412  O   HOH D 648      33.684  27.190  31.557  1.00  0.00      D    O  
HETATM 2413  H1  HOH D 648      33.589  27.574  30.638  1.00  0.00      D    H  
HETATM 2414  H2  HOH D 648      32.777  27.029  31.946  1.00  0.00      D    H  
HETATM 2415  O   HOH D 649      41.242  16.967  71.425  1.00  0.00      D    O  
HETATM 2416  H1  HOH D 649      40.990  16.685  70.500  1.00  0.00      D    H  
HETATM 2417  H2  HOH D 649      41.893  17.725  71.378  1.00  0.00      D    H  
HETATM 2418  O   HOH D 650      38.317  21.452  69.622  1.00  0.00      D    O  
HETATM 2419  H1  HOH D 650      39.209  21.611  69.198  1.00  0.00      D    H  
HETATM 2420  H2  HOH D 650      37.678  22.164  69.330  1.00  0.00      D    H  
HETATM 2421  O   HOH D 651      17.294   2.501  76.006  1.00  0.00      D    O  
HETATM 2422  H1  HOH D 651      18.263   2.271  76.102  1.00  0.00      D    H  
HETATM 2423  H2  HOH D 651      17.058   3.227  76.652  1.00  0.00      D    H  
HETATM 2424  O   HOH D 652      46.684   6.809  92.422  1.00  0.00      D    O  
HETATM 2425  H1  HOH D 652      46.525   7.332  91.585  1.00  0.00      D    H  
HETATM 2426  H2  HOH D 652      46.043   7.109  93.129  1.00  0.00      D    H  
HETATM 2427  O   HOH D 653      16.256  15.111  56.382  1.00  0.00      D    O  
HETATM 2428  H1  HOH D 653      17.243  15.243  56.285  1.00  0.00      D    H  
HETATM 2429  H2  HOH D 653      15.833  15.086  55.476  1.00  0.00      D    H  
HETATM 2430  O   HOH D 654      28.070  23.146  99.951  1.00  0.00      D    O  
HETATM 2431  H1  HOH D 654      28.041  22.987 100.938  1.00  0.00      D    H  
HETATM 2432  H2  HOH D 654      27.140  23.263  99.604  1.00  0.00      D    H  
HETATM 2433  O   HOH D 655       2.084  31.523  62.833  1.00  0.00      D    O  
HETATM 2434  H1  HOH D 655       1.241  32.062  62.837  1.00  0.00      D    H  
HETATM 2435  H2  HOH D 655       2.266  31.183  63.756  1.00  0.00      D    H  
HETATM 2436  O   HOH D 656      10.086  25.649  46.133  1.00  0.00      D    O  
HETATM 2437  H1  HOH D 656       9.251  26.072  46.484  1.00  0.00      D    H  
HETATM 2438  H2  HOH D 656      10.799  26.345  46.042  1.00  0.00      D    H  
HETATM 2439  O   HOH D 657       1.292   1.334  16.720  1.00  0.00      D    O  
HETATM 2440  H1  HOH D 657       0.787   2.033  16.214  1.00  0.00      D    H  
HETATM 2441  H2  HOH D 657       0.700   0.544  16.879  1.00  0.00      D    H  
HETATM 2442  O   HOH D 658       8.283  37.062  30.872  1.00  0.00      D    O  
HETATM 2443  H1  HOH D 658       7.562  36.375  30.778  1.00  0.00      D    H  
HETATM 2444  H2  HOH D 658       7.870  37.963  31.001  1.00  0.00      D    H  
HETATM 2445  O   HOH D 659       1.002  34.167  53.081  1.00  0.00      D    O  
HETATM 2446  H1  HOH D 659       0.985  34.849  52.350  1.00  0.00      D    H  
HETATM 2447  H2  HOH D 659       1.091  34.626  53.965  1.00  0.00      D    H  
HETATM 2448  O   HOH D 660      28.940  11.709  64.788  1.00  0.00      D    O  
HETATM 2449  H1  HOH D 660      28.856  12.432  65.474  1.00  0.00      D    H  
HETATM 2450  H2  HOH D 660      28.055  11.259  64.668  1.00  0.00      D    H  
HETATM 2451  O   HOH D 661      41.670   4.573  86.380  1.00  0.00      D    O  
HETATM 2452  H1  HOH D 661      42.165   3.954  85.771  1.00  0.00      D    H  
HETATM 2453  H2  HOH D 661      42.269   5.330  86.645  1.00  0.00      D    H  
HETATM 2454  O   HOH D 662      23.800  41.040  75.697  1.00  0.00      D    O  
HETATM 2455  H1  HOH D 662      24.734  40.758  75.914  1.00  0.00      D    H  
HETATM 2456  H2  HOH D 662      23.736  41.262  74.725  1.00  0.00      D    H  
HETATM 2457  O   HOH D 663      47.016   4.762  89.238  1.00  0.00      D    O  
HETATM 2458  H1  HOH D 663      46.247   4.190  88.952  1.00  0.00      D    H  
HETATM 2459  H2  HOH D 663      46.669   5.615  89.627  1.00  0.00      D    H  
HETATM 2460  O   HOH D 664      35.619  40.753 114.836  1.00  0.00      D    O  
HETATM 2461  H1  HOH D 664      35.744  40.139 114.057  1.00  0.00      D    H  
HETATM 2462  H2  HOH D 664      34.662  40.732 115.127  1.00  0.00      D    H  
HETATM 2463  O   HOH D 665      28.429  23.418 104.458  1.00  0.00      D    O  
HETATM 2464  H1  HOH D 665      28.213  23.563 105.423  1.00  0.00      D    H  
HETATM 2465  H2  HOH D 665      27.601  23.145 103.968  1.00  0.00      D    H  
HETATM 2466  O   HOH D 666      15.077  39.261  41.058  1.00  0.00      D    O  
HETATM 2467  H1  HOH D 666      14.904  38.297  40.854  1.00  0.00      D    H  
HETATM 2468  H2  HOH D 666      15.184  39.379  42.045  1.00  0.00      D    H  
HETATM 2469  O   HOH D 667      37.396  30.615  90.826  1.00  0.00      D    O  
HETATM 2470  H1  HOH D 667      36.455  30.424  91.105  1.00  0.00      D    H  
HETATM 2471  H2  HOH D 667      37.858  29.756  90.603  1.00  0.00      D    H  
HETATM 2472  O   HOH D 668      29.695  25.710 103.465  1.00  0.00      D    O  
HETATM 2473  H1  HOH D 668      29.465  24.781 103.756  1.00  0.00      D    H  
HETATM 2474  H2  HOH D 668      29.118  26.364 103.954  1.00  0.00      D    H  
HETATM 2475  O   HOH D 669       3.466  11.257  20.612  1.00  0.00      D    O  
HETATM 2476  H1  HOH D 669       3.567  11.447  19.636  1.00  0.00      D    H  
HETATM 2477  H2  HOH D 669       4.034  11.892  21.136  1.00  0.00      D    H  
HETATM 2478  O   HOH D 670      26.840  31.747  52.364  1.00  0.00      D    O  
HETATM 2479  H1  HOH D 670      26.899  30.755  52.251  1.00  0.00      D    H  
HETATM 2480  H2  HOH D 670      26.640  32.171  51.481  1.00  0.00      D    H  
HETATM 2481  O   HOH D 671      43.272   3.543  99.998  1.00  0.00      D    O  
HETATM 2482  H1  HOH D 671      42.768   4.062  99.308  1.00  0.00      D    H  
HETATM 2483  H2  HOH D 671      42.992   3.840 100.910  1.00  0.00      D    H  
HETATM 2484  O   HOH D 672      41.617  36.066  27.586  1.00  0.00      D    O  
HETATM 2485  H1  HOH D 672      42.231  36.520  26.940  1.00  0.00      D    H  
HETATM 2486  H2  HOH D 672      42.155  35.616  28.298  1.00  0.00      D    H  
HETATM 2487  O   HOH D 673      22.041  19.700   3.158  1.00  0.00      D    O  
HETATM 2488  H1  HOH D 673      21.155  19.237   3.142  1.00  0.00      D    H  
HETATM 2489  H2  HOH D 673      21.901  20.689   3.173  1.00  0.00      D    H  
HETATM 2490  O   HOH D 674      13.253  16.205  94.484  1.00  0.00      D    O  
HETATM 2491  H1  HOH D 674      13.577  16.029  93.555  1.00  0.00      D    H  
HETATM 2492  H2  HOH D 674      12.531  15.552  94.714  1.00  0.00      D    H  
HETATM 2493  O   HOH D 675      39.246  42.654  33.469  1.00  0.00      D    O  
HETATM 2494  H1  HOH D 675      38.468  42.987  34.002  1.00  0.00      D    H  
HETATM 2495  H2  HOH D 675      38.920  42.037  32.754  1.00  0.00      D    H  
HETATM 2496  O   HOH D 676      15.221  29.992  60.133  1.00  0.00      D    O  
HETATM 2497  H1  HOH D 676      15.096  30.635  59.378  1.00  0.00      D    H  
HETATM 2498  H2  HOH D 676      16.196  29.816  60.264  1.00  0.00      D    H  
HETATM 2499  O   HOH D 677      26.975  30.750  18.650  1.00  0.00      D    O  
HETATM 2500  H1  HOH D 677      27.491  29.939  18.927  1.00  0.00      D    H  
HETATM 2501  H2  HOH D 677      27.345  31.103  17.790  1.00  0.00      D    H  
HETATM 2502  O   HOH D 678       5.370  15.287  24.116  1.00  0.00      D    O  
HETATM 2503  H1  HOH D 678       6.369  15.287  24.159  1.00  0.00      D    H  
HETATM 2504  H2  HOH D 678       5.045  14.367  23.896  1.00  0.00      D    H  
HETATM 2505  O   HOH D 679      40.201  39.674  61.836  1.00  0.00      D    O  
HETATM 2506  H1  HOH D 679      39.400  40.066  62.290  1.00  0.00      D    H  
HETATM 2507  H2  HOH D 679      40.768  40.410  61.467  1.00  0.00      D    H  
HETATM 2508  O   HOH D 680      21.990  15.455  75.464  1.00  0.00      D    O  
HETATM 2509  H1  HOH D 680      21.830  15.096  74.545  1.00  0.00      D    H  
HETATM 2510  H2  HOH D 680      21.120  15.514  75.955  1.00  0.00      D    H  
HETATM 2511  O   HOH D 681      42.350  22.368  97.056  1.00  0.00      D    O  
HETATM 2512  H1  HOH D 681      43.281  22.731  97.005  1.00  0.00      D    H  
HETATM 2513  H2  HOH D 681      41.753  22.896  96.451  1.00  0.00      D    H  
HETATM 2514  O   HOH D 682      28.755  40.555   3.380  1.00  0.00      D    O  
HETATM 2515  H1  HOH D 682      28.351  39.777   3.862  1.00  0.00      D    H  
HETATM 2516  H2  HOH D 682      29.741  40.413   3.288  1.00  0.00      D    H  
HETATM 2517  O   HOH D 683       2.658   6.299  90.882  1.00  0.00      D    O  
HETATM 2518  H1  HOH D 683       2.049   6.536  91.640  1.00  0.00      D    H  
HETATM 2519  H2  HOH D 683       2.847   7.116  90.339  1.00  0.00      D    H  
HETATM 2520  O   HOH D 684      38.284  26.217  47.382  1.00  0.00      D    O  
HETATM 2521  H1  HOH D 684      39.021  26.303  48.053  1.00  0.00      D    H  
HETATM 2522  H2  HOH D 684      37.683  27.014  47.443  1.00  0.00      D    H  
HETATM 2523  O   HOH D 685      38.352  25.966  76.249  1.00  0.00      D    O  
HETATM 2524  H1  HOH D 685      39.280  26.110  75.906  1.00  0.00      D    H  
HETATM 2525  H2  HOH D 685      38.385  25.397  77.071  1.00  0.00      D    H  
HETATM 2526  O   HOH D 686      46.203   3.164  28.211  1.00  0.00      D    O  
HETATM 2527  H1  HOH D 686      45.898   4.100  28.039  1.00  0.00      D    H  
HETATM 2528  H2  HOH D 686      45.625   2.749  28.913  1.00  0.00      D    H  
HETATM 2529  O   HOH D 687      19.318  28.342  33.682  1.00  0.00      D    O  
HETATM 2530  H1  HOH D 687      18.640  27.916  34.282  1.00  0.00      D    H  
HETATM 2531  H2  HOH D 687      20.237  28.125  34.010  1.00  0.00      D    H  
HETATM 2532  O   HOH D 688      34.607  38.733  56.423  1.00  0.00      D    O  
HETATM 2533  H1  HOH D 688      35.395  38.990  56.982  1.00  0.00      D    H  
HETATM 2534  H2  HOH D 688      34.826  37.913  55.894  1.00  0.00      D    H  
HETATM 2535  O   HOH D 689      21.024  13.545  37.875  1.00  0.00      D    O  
HETATM 2536  H1  HOH D 689      21.430  13.083  37.087  1.00  0.00      D    H  
HETATM 2537  H2  HOH D 689      20.222  13.034  38.185  1.00  0.00      D    H  
HETATM 2538  O   HOH D 690      38.582  24.132  78.378  1.00  0.00      D    O  
HETATM 2539  H1  HOH D 690      39.010  24.695  79.085  1.00  0.00      D    H  
HETATM 2540  H2  HOH D 690      37.749  23.716  78.742  1.00  0.00      D    H  
HETATM 2541  O   HOH D 691      42.803  34.564  69.037  1.00  0.00      D    O  
HETATM 2542  H1  HOH D 691      43.179  35.028  69.839  1.00  0.00      D    H  
HETATM 2543  H2  HOH D 691      42.429  35.242  68.405  1.00  0.00      D    H  
HETATM 2544  O   HOH D 692      23.521   4.158  46.327  1.00  0.00      D    O  
HETATM 2545  H1  HOH D 692      23.145   5.079  46.226  1.00  0.00      D    H  
HETATM 2546  H2  HOH D 692      22.953   3.509  45.820  1.00  0.00      D    H  
HETATM 2547  O   HOH D 693      25.025  37.332  24.901  1.00  0.00      D    O  
HETATM 2548  H1  HOH D 693      25.805  37.497  25.504  1.00  0.00      D    H  
HETATM 2549  H2  HOH D 693      25.091  37.929  24.101  1.00  0.00      D    H  
HETATM 2550  O   HOH D 694      37.906  16.269  68.235  1.00  0.00      D    O  
HETATM 2551  H1  HOH D 694      37.270  16.594  67.535  1.00  0.00      D    H  
HETATM 2552  H2  HOH D 694      37.547  16.492  69.141  1.00  0.00      D    H  
HETATM 2553  O   HOH D 695      24.532  24.064   2.757  1.00  0.00      D    O  
HETATM 2554  H1  HOH D 695      25.230  23.355   2.859  1.00  0.00      D    H  
HETATM 2555  H2  HOH D 695      23.785  23.891   3.399  1.00  0.00      D    H  
HETATM 2556  O   HOH D 696       2.495  14.603  48.789  1.00  0.00      D    O  
HETATM 2557  H1  HOH D 696       2.109  14.220  47.949  1.00  0.00      D    H  
HETATM 2558  H2  HOH D 696       2.039  14.196  49.580  1.00  0.00      D    H  
HETATM 2559  O   HOH D 697      36.222  39.136  67.687  1.00  0.00      D    O  
HETATM 2560  H1  HOH D 697      35.658  39.563  68.394  1.00  0.00      D    H  
HETATM 2561  H2  HOH D 697      36.219  38.144  67.812  1.00  0.00      D    H  
HETATM 2562  O   HOH D 698      47.787  17.634  49.775  1.00  0.00      D    O  
HETATM 2563  H1  HOH D 698      48.063  17.663  48.814  1.00  0.00      D    H  
HETATM 2564  H2  HOH D 698      48.181  18.416  50.259  1.00  0.00      D    H  
HETATM 2565  O   HOH D 699       0.146  10.295 113.907  1.00  0.00      D    O  
HETATM 2566  H1  HOH D 699       1.079  10.105 113.602  1.00  0.00      D    H  
HETATM 2567  H2  HOH D 699      -0.035  11.276 113.834  1.00  0.00      D    H  
HETATM 2568  O   HOH D 700      30.923   7.788 114.650  1.00  0.00      D    O  
HETATM 2569  H1  HOH D 700      31.806   7.509 115.028  1.00  0.00      D    H  
HETATM 2570  H2  HOH D 700      30.189   7.480 115.254  1.00  0.00      D    H  
HETATM 2571  O   HOH D 701      19.516  14.059  15.943  1.00  0.00      D    O  
HETATM 2572  H1  HOH D 701      19.702  13.455  15.168  1.00  0.00      D    H  
HETATM 2573  H2  HOH D 701      18.637  14.516  15.806  1.00  0.00      D    H  
HETATM 2574  O   HOH D 702      39.653  19.664 101.702  1.00  0.00      D    O  
HETATM 2575  H1  HOH D 702      39.351  18.713 101.647  1.00  0.00      D    H  
HETATM 2576  H2  HOH D 702      40.440  19.799 101.101  1.00  0.00      D    H  
HETATM 2577  O   HOH D 703      15.726   7.977  73.038  1.00  0.00      D    O  
HETATM 2578  H1  HOH D 703      14.921   8.532  72.827  1.00  0.00      D    H  
HETATM 2579  H2  HOH D 703      16.080   7.570  72.196  1.00  0.00      D    H  
HETATM 2580  O   HOH D 704      48.208   9.237  44.999  1.00  0.00      D    O  
HETATM 2581  H1  HOH D 704      48.480   8.987  44.069  1.00  0.00      D    H  
HETATM 2582  H2  HOH D 704      47.234   9.049  45.123  1.00  0.00      D    H  
HETATM 2583  O   HOH D 705      43.450   8.255 103.755  1.00  0.00      D    O  
HETATM 2584  H1  HOH D 705      43.616   7.877 102.845  1.00  0.00      D    H  
HETATM 2585  H2  HOH D 705      43.444   7.515 104.428  1.00  0.00      D    H  
HETATM 2586  O   HOH D 706      21.279  39.037  34.842  1.00  0.00      D    O  
HETATM 2587  H1  HOH D 706      21.417  39.639  35.629  1.00  0.00      D    H  
HETATM 2588  H2  HOH D 706      21.699  38.148  35.025  1.00  0.00      D    H  
HETATM 2589  O   HOH D 707      38.328  26.681  92.321  1.00  0.00      D    O  
HETATM 2590  H1  HOH D 707      37.766  26.105  92.914  1.00  0.00      D    H  
HETATM 2591  H2  HOH D 707      38.803  27.366  92.875  1.00  0.00      D    H  
HETATM 2592  O   HOH D 708      16.268  37.853  61.900  1.00  0.00      D    O  
HETATM 2593  H1  HOH D 708      16.848  38.582  62.265  1.00  0.00      D    H  
HETATM 2594  H2  HOH D 708      16.835  37.066  61.656  1.00  0.00      D    H  
HETATM 2595  O   HOH D 709      19.061  10.548  23.702  1.00  0.00      D    O  
HETATM 2596  H1  HOH D 709      18.922  10.687  24.682  1.00  0.00      D    H  
HETATM 2597  H2  HOH D 709      18.673  11.318  23.197  1.00  0.00      D    H  
HETATM 2598  O   HOH D 710      44.025  12.411  48.563  1.00  0.00      D    O  
HETATM 2599  H1  HOH D 710      43.494  11.770  48.008  1.00  0.00      D    H  
HETATM 2600  H2  HOH D 710      43.687  13.341  48.413  1.00  0.00      D    H  
HETATM 2601  O   HOH D 711      45.266   2.865  57.761  1.00  0.00      D    O  
HETATM 2602  H1  HOH D 711      46.102   2.623  58.252  1.00  0.00      D    H  
HETATM 2603  H2  HOH D 711      45.409   3.717  57.258  1.00  0.00      D    H  
HETATM 2604  O   HOH D 712       2.270  30.921  60.151  1.00  0.00      D    O  
HETATM 2605  H1  HOH D 712       2.357  31.238  61.095  1.00  0.00      D    H  
HETATM 2606  H2  HOH D 712       2.613  31.625  59.530  1.00  0.00      D    H  
HETATM 2607  O   HOH D 713      33.013  41.512  48.128  1.00  0.00      D    O  
HETATM 2608  H1  HOH D 713      32.209  41.006  47.816  1.00  0.00      D    H  
HETATM 2609  H2  HOH D 713      33.078  42.376  47.627  1.00  0.00      D    H  
HETATM 2610  O   HOH D 714      46.942  26.669  73.796  1.00  0.00      D    O  
HETATM 2611  H1  HOH D 714      47.006  25.674  73.872  1.00  0.00      D    H  
HETATM 2612  H2  HOH D 714      45.993  26.928  73.618  1.00  0.00      D    H  
HETATM 2613  O   HOH D 715      38.647  39.091  39.554  1.00  0.00      D    O  
HETATM 2614  H1  HOH D 715      37.816  39.002  39.005  1.00  0.00      D    H  
HETATM 2615  H2  HOH D 715      38.400  39.229  40.513  1.00  0.00      D    H  
HETATM 2616  O   HOH D 716      35.355  40.318  78.931  1.00  0.00      D    O  
HETATM 2617  H1  HOH D 716      35.484  41.301  78.798  1.00  0.00      D    H  
HETATM 2618  H2  HOH D 716      35.346  40.112  79.909  1.00  0.00      D    H  
HETATM 2619  O   HOH D 717      29.509  19.916  87.203  1.00  0.00      D    O  
HETATM 2620  H1  HOH D 717      30.104  20.670  86.926  1.00  0.00      D    H  
HETATM 2621  H2  HOH D 717      29.157  19.453  86.389  1.00  0.00      D    H  
HETATM 2622  O   HOH D 718      26.214  40.869   8.076  1.00  0.00      D    O  
HETATM 2623  H1  HOH D 718      26.372  40.285   8.872  1.00  0.00      D    H  
HETATM 2624  H2  HOH D 718      26.636  41.763   8.229  1.00  0.00      D    H  
HETATM 2625  O   HOH D 719      26.964  25.224  88.031  1.00  0.00      D    O  
HETATM 2626  H1  HOH D 719      26.999  25.705  87.154  1.00  0.00      D    H  
HETATM 2627  H2  HOH D 719      27.866  25.251  88.462  1.00  0.00      D    H  
HETATM 2628  O   HOH D 720      24.123  19.477 109.983  1.00  0.00      D    O  
HETATM 2629  H1  HOH D 720      23.675  18.583 109.953  1.00  0.00      D    H  
HETATM 2630  H2  HOH D 720      24.634  19.565 110.838  1.00  0.00      D    H  
HETATM 2631  O   HOH D 721      22.415   9.364  94.594  1.00  0.00      D    O  
HETATM 2632  H1  HOH D 721      23.009   9.917  94.010  1.00  0.00      D    H  
HETATM 2633  H2  HOH D 721      21.459   9.584  94.400  1.00  0.00      D    H  
HETATM 2634  O   HOH D 722      37.764   5.118  25.527  1.00  0.00      D    O  
HETATM 2635  H1  HOH D 722      37.849   5.425  26.475  1.00  0.00      D    H  
HETATM 2636  H2  HOH D 722      37.210   5.772  25.013  1.00  0.00      D    H  
HETATM 2637  O   HOH D 723      45.620  39.303  87.363  1.00  0.00      D    O  
HETATM 2638  H1  HOH D 723      46.025  38.978  86.509  1.00  0.00      D    H  
HETATM 2639  H2  HOH D 723      44.627  39.193  87.325  1.00  0.00      D    H  
HETATM 2640  O   HOH D 724       0.629  15.114  59.593  1.00  0.00      D    O  
HETATM 2641  H1  HOH D 724       0.326  14.717  60.459  1.00  0.00      D    H  
HETATM 2642  H2  HOH D 724       1.238  15.886  59.775  1.00  0.00      D    H  
HETATM 2643  O   HOH D 725      31.962  30.962  72.421  1.00  0.00      D    O  
HETATM 2644  H1  HOH D 725      31.924  31.507  73.259  1.00  0.00      D    H  
HETATM 2645  H2  HOH D 725      31.799  30.001  72.641  1.00  0.00      D    H  
HETATM 2646  O   HOH D 726       8.120  30.409   3.233  1.00  0.00      D    O  
HETATM 2647  H1  HOH D 726       7.804  29.473   3.392  1.00  0.00      D    H  
HETATM 2648  H2  HOH D 726       7.332  31.024   3.196  1.00  0.00      D    H  
HETATM 2649  O   HOH D 727      22.192  30.996  34.453  1.00  0.00      D    O  
HETATM 2650  H1  HOH D 727      21.749  31.133  35.338  1.00  0.00      D    H  
HETATM 2651  H2  HOH D 727      22.987  30.400  34.566  1.00  0.00      D    H  
HETATM 2652  O   HOH D 728       7.948  15.281  10.187  1.00  0.00      D    O  
HETATM 2653  H1  HOH D 728       7.992  16.153   9.700  1.00  0.00      D    H  
HETATM 2654  H2  HOH D 728       8.437  14.582   9.665  1.00  0.00      D    H  
HETATM 2655  O   HOH D 729      23.752  18.863  80.896  1.00  0.00      D    O  
HETATM 2656  H1  HOH D 729      24.211  19.739  81.042  1.00  0.00      D    H  
HETATM 2657  H2  HOH D 729      22.936  18.814  81.472  1.00  0.00      D    H  
HETATM 2658  O   HOH D 730      32.498  37.205  97.944  1.00  0.00      D    O  
HETATM 2659  H1  HOH D 730      33.362  37.304  98.436  1.00  0.00      D    H  
HETATM 2660  H2  HOH D 730      32.021  38.084  97.928  1.00  0.00      D    H  
HETATM 2661  O   HOH D 731      38.123  30.717   2.901  1.00  0.00      D    O  
HETATM 2662  H1  HOH D 731      37.739  30.646   3.822  1.00  0.00      D    H  
HETATM 2663  H2  HOH D 731      39.096  30.491   2.928  1.00  0.00      D    H  
HETATM 2664  O   HOH D 732       2.580   7.833  69.064  1.00  0.00      D    O  
HETATM 2665  H1  HOH D 732       2.489   7.008  69.623  1.00  0.00      D    H  
HETATM 2666  H2  HOH D 732       3.415   7.773  68.516  1.00  0.00      D    H  
HETATM 2667  O   HOH D 733      12.450  28.725  30.637  1.00  0.00      D    O  
HETATM 2668  H1  HOH D 733      13.213  28.972  31.235  1.00  0.00      D    H  
HETATM 2669  H2  HOH D 733      12.317  29.441  29.953  1.00  0.00      D    H  
HETATM 2670  O   HOH D 734       6.620  17.320  20.506  1.00  0.00      D    O  
HETATM 2671  H1  HOH D 734       6.542  16.873  19.615  1.00  0.00      D    H  
HETATM 2672  H2  HOH D 734       5.706  17.519  20.860  1.00  0.00      D    H  
HETATM 2673  O   HOH D 735      40.806  20.478  90.256  1.00  0.00      D    O  
HETATM 2674  H1  HOH D 735      40.301  19.794  90.784  1.00  0.00      D    H  
HETATM 2675  H2  HOH D 735      41.622  20.057  89.861  1.00  0.00      D    H  
HETATM 2676  O   HOH D 736      44.559  28.063  35.496  1.00  0.00      D    O  
HETATM 2677  H1  HOH D 736      44.888  27.908  34.564  1.00  0.00      D    H  
HETATM 2678  H2  HOH D 736      44.928  27.358  36.101  1.00  0.00      D    H  
HETATM 2679  O   HOH D 737       2.987  36.618   3.998  1.00  0.00      D    O  
HETATM 2680  H1  HOH D 737       3.740  37.141   4.398  1.00  0.00      D    H  
HETATM 2681  H2  HOH D 737       2.136  37.134   4.092  1.00  0.00      D    H  
HETATM 2682  O   HOH D 738      42.017  27.425  77.526  1.00  0.00      D    O  
HETATM 2683  H1  HOH D 738      42.649  26.656  77.623  1.00  0.00      D    H  
HETATM 2684  H2  HOH D 738      41.319  27.199  76.847  1.00  0.00      D    H  
HETATM 2685  O   HOH D 739      11.058  16.309  79.681  1.00  0.00      D    O  
HETATM 2686  H1  HOH D 739      11.165  15.997  78.737  1.00  0.00      D    H  
HETATM 2687  H2  HOH D 739      11.932  16.229  80.160  1.00  0.00      D    H  
HETATM 2688  O   HOH D 740      41.296  12.519  23.688  1.00  0.00      D    O  
HETATM 2689  H1  HOH D 740      41.781  12.484  22.814  1.00  0.00      D    H  
HETATM 2690  H2  HOH D 740      40.390  12.920  23.550  1.00  0.00      D    H  
HETATM 2691  O   HOH D 741      27.864  42.015 104.446  1.00  0.00      D    O  
HETATM 2692  H1  HOH D 741      28.298  41.597 105.244  1.00  0.00      D    H  
HETATM 2693  H2  HOH D 741      28.055  42.997 104.440  1.00  0.00      D    H  
HETATM 2694  O   HOH D 742      43.602  31.589  92.522  1.00  0.00      D    O  
HETATM 2695  H1  HOH D 742      44.093  32.018  91.763  1.00  0.00      D    H  
HETATM 2696  H2  HOH D 742      43.227  32.298  93.119  1.00  0.00      D    H  
HETATM 2697  O   HOH D 743       8.481  31.978  97.492  1.00  0.00      D    O  
HETATM 2698  H1  HOH D 743       9.029  32.675  97.029  1.00  0.00      D    H  
HETATM 2699  H2  HOH D 743       8.588  31.103  97.021  1.00  0.00      D    H  
HETATM 2700  O   HOH D 744      20.343   9.305  67.126  1.00  0.00      D    O  
HETATM 2701  H1  HOH D 744      21.008   9.708  66.498  1.00  0.00      D    H  
HETATM 2702  H2  HOH D 744      20.368   8.309  67.043  1.00  0.00      D    H  
HETATM 2703  O   HOH D 745      19.064  15.043 100.656  1.00  0.00      D    O  
HETATM 2704  H1  HOH D 745      19.423  14.477  99.914  1.00  0.00      D    H  
HETATM 2705  H2  HOH D 745      19.585  15.895 100.708  1.00  0.00      D    H  
HETATM 2706  O   HOH D 746      40.629  22.600  13.072  1.00  0.00      D    O  
HETATM 2707  H1  HOH D 746      39.947  22.150  13.648  1.00  0.00      D    H  
HETATM 2708  H2  HOH D 746      40.529  23.591  13.148  1.00  0.00      D    H  
HETATM 2709  O   HOH D 747      19.400  14.133  74.039  1.00  0.00      D    O  
HETATM 2710  H1  HOH D 747      18.999  15.027  74.241  1.00  0.00      D    H  
HETATM 2711  H2  HOH D 747      20.033  14.218  73.270  1.00  0.00      D    H  
HETATM 2712  O   HOH D 748      30.728   2.485  71.977  1.00  0.00      D    O  
HETATM 2713  H1  HOH D 748      31.289   3.255  71.672  1.00  0.00      D    H  
HETATM 2714  H2  HOH D 748      30.258   2.083  71.191  1.00  0.00      D    H  
HETATM 2715  O   HOH D 749      14.358  37.584  47.493  1.00  0.00      D    O  
HETATM 2716  H1  HOH D 749      14.525  38.423  48.011  1.00  0.00      D    H  
HETATM 2717  H2  HOH D 749      13.921  37.811  46.623  1.00  0.00      D    H  
HETATM 2718  O   HOH D 750      39.957  40.961   6.507  1.00  0.00      D    O  
HETATM 2719  H1  HOH D 750      40.943  41.112   6.567  1.00  0.00      D    H  
HETATM 2720  H2  HOH D 750      39.594  40.764   7.417  1.00  0.00      D    H  
HETATM 2721  O   HOH D 751      43.476  37.363  26.102  1.00  0.00      D    O  
HETATM 2722  H1  HOH D 751      44.430  37.182  26.339  1.00  0.00      D    H  
HETATM 2723  H2  HOH D 751      43.350  37.254  25.116  1.00  0.00      D    H  
HETATM 2724  O   HOH D 752      19.831  39.158  18.467  1.00  0.00      D    O  
HETATM 2725  H1  HOH D 752      18.979  38.859  18.035  1.00  0.00      D    H  
HETATM 2726  H2  HOH D 752      20.543  38.475  18.307  1.00  0.00      D    H  
HETATM 2727  O   HOH D 753      23.728  29.773  10.861  1.00  0.00      D    O  
HETATM 2728  H1  HOH D 753      22.975  29.342  10.363  1.00  0.00      D    H  
HETATM 2729  H2  HOH D 753      24.528  29.838  10.264  1.00  0.00      D    H  
HETATM 2730  O   HOH D 754      17.658  22.187  20.945  1.00  0.00      D    O  
HETATM 2731  H1  HOH D 754      18.504  21.834  21.345  1.00  0.00      D    H  
HETATM 2732  H2  HOH D 754      16.885  21.636  21.259  1.00  0.00      D    H  
HETATM 2733  O   HOH D 755      12.523   8.713  75.315  1.00  0.00      D    O  
HETATM 2734  H1  HOH D 755      13.025   9.488  75.698  1.00  0.00      D    H  
HETATM 2735  H2  HOH D 755      11.633   9.024  74.981  1.00  0.00      D    H  
HETATM 2736  O   HOH D 756      41.650  25.858  15.090  1.00  0.00      D    O  
HETATM 2737  H1  HOH D 756      40.920  25.491  15.668  1.00  0.00      D    H  
HETATM 2738  H2  HOH D 756      41.304  25.991  14.161  1.00  0.00      D    H  
HETATM 2739  O   HOH D 757      23.509   9.069  43.404  1.00  0.00      D    O  
HETATM 2740  H1  HOH D 757      23.359  10.040  43.221  1.00  0.00      D    H  
HETATM 2741  H2  HOH D 757      24.490   8.888  43.464  1.00  0.00      D    H  
HETATM 2742  O   HOH D 758      41.376   0.511 111.500  1.00  0.00      D    O  
HETATM 2743  H1  HOH D 758      41.235   0.240 110.548  1.00  0.00      D    H  
HETATM 2744  H2  HOH D 758      40.531   0.367 112.016  1.00  0.00      D    H  
HETATM 2745  O   HOH D 759       4.126  35.929  14.555  1.00  0.00      D    O  
HETATM 2746  H1  HOH D 759       4.240  36.321  13.642  1.00  0.00      D    H  
HETATM 2747  H2  HOH D 759       4.954  36.091  15.092  1.00  0.00      D    H  
HETATM 2748  O   HOH D 760       0.187   8.373  73.482  1.00  0.00      D    O  
HETATM 2749  H1  HOH D 760       1.093   8.239  73.884  1.00  0.00      D    H  
HETATM 2750  H2  HOH D 760      -0.183   9.253  73.780  1.00  0.00      D    H  
HETATM 2751  O   HOH D 761      48.235  22.167  30.171  1.00  0.00      D    O  
HETATM 2752  H1  HOH D 761      48.943  21.927  29.507  1.00  0.00      D    H  
HETATM 2753  H2  HOH D 761      47.339  22.137  29.728  1.00  0.00      D    H  
HETATM 2754  O   HOH D 762      33.550  14.805  34.895  1.00  0.00      D    O  
HETATM 2755  H1  HOH D 762      32.855  14.304  35.411  1.00  0.00      D    H  
HETATM 2756  H2  HOH D 762      33.604  15.745  35.234  1.00  0.00      D    H  
HETATM 2757  O   HOH D 763      15.871   5.628 114.175  1.00  0.00      D    O  
HETATM 2758  H1  HOH D 763      15.917   6.002 113.249  1.00  0.00      D    H  
HETATM 2759  H2  HOH D 763      16.445   6.176 114.784  1.00  0.00      D    H  
HETATM 2760  O   HOH D 764      43.246   9.280  76.897  1.00  0.00      D    O  
HETATM 2761  H1  HOH D 764      42.747   9.824  76.222  1.00  0.00      D    H  
HETATM 2762  H2  HOH D 764      44.196   9.173  76.604  1.00  0.00      D    H  
HETATM 2763  O   HOH D 765      40.474  15.567  68.725  1.00  0.00      D    O  
HETATM 2764  H1  HOH D 765      39.526  15.848  68.571  1.00  0.00      D    H  
HETATM 2765  H2  HOH D 765      40.558  14.582  68.576  1.00  0.00      D    H  
HETATM 2766  O   HOH D 766       3.760  39.114 111.548  1.00  0.00      D    O  
HETATM 2767  H1  HOH D 766       3.913  39.483 110.631  1.00  0.00      D    H  
HETATM 2768  H2  HOH D 766       4.126  39.749 112.228  1.00  0.00      D    H  
HETATM 2769  O   HOH D 767      36.154  10.029  88.089  1.00  0.00      D    O  
HETATM 2770  H1  HOH D 767      36.160   9.054  87.864  1.00  0.00      D    H  
HETATM 2771  H2  HOH D 767      35.787  10.546  87.316  1.00  0.00      D    H  
HETATM 2772  O   HOH D 768      46.128  18.594  37.446  1.00  0.00      D    O  
HETATM 2773  H1  HOH D 768      45.949  19.578  37.450  1.00  0.00      D    H  
HETATM 2774  H2  HOH D 768      46.243  18.279  36.504  1.00  0.00      D    H  
HETATM 2775  O   HOH D 769      41.611  18.380  79.879  1.00  0.00      D    O  
HETATM 2776  H1  HOH D 769      42.481  18.344  79.388  1.00  0.00      D    H  
HETATM 2777  H2  HOH D 769      41.670  17.819  80.704  1.00  0.00      D    H  
HETATM 2778  O   HOH D 770      45.300  19.580  69.991  1.00  0.00      D    O  
HETATM 2779  H1  HOH D 770      45.822  20.383  70.279  1.00  0.00      D    H  
HETATM 2780  H2  HOH D 770      45.927  18.825  69.802  1.00  0.00      D    H  
HETATM 2781  O   HOH D 771      48.769  19.017  12.733  1.00  0.00      D    O  
HETATM 2782  H1  HOH D 771      49.084  19.771  12.157  1.00  0.00      D    H  
HETATM 2783  H2  HOH D 771      49.358  18.945  13.539  1.00  0.00      D    H  
HETATM 2784  O   HOH D 772      31.768  42.271  34.995  1.00  0.00      D    O  
HETATM 2785  H1  HOH D 772      31.408  41.513  35.539  1.00  0.00      D    H  
HETATM 2786  H2  HOH D 772      31.042  42.940  34.833  1.00  0.00      D    H  
HETATM 2787  O   HOH D 773      42.146  14.164  75.150  1.00  0.00      D    O  
HETATM 2788  H1  HOH D 773      41.829  14.356  74.221  1.00  0.00      D    H  
HETATM 2789  H2  HOH D 773      43.136  14.023  75.143  1.00  0.00      D    H  
HETATM 2790  O   HOH D 774      33.855   7.004  57.113  1.00  0.00      D    O  
HETATM 2791  H1  HOH D 774      32.908   6.985  57.434  1.00  0.00      D    H  
HETATM 2792  H2  HOH D 774      34.443   6.549  57.782  1.00  0.00      D    H  
HETATM 2793  O   HOH D 775      25.946  15.672  49.049  1.00  0.00      D    O  
HETATM 2794  H1  HOH D 775      25.237  15.082  49.437  1.00  0.00      D    H  
HETATM 2795  H2  HOH D 775      25.950  16.548  49.531  1.00  0.00      D    H  
HETATM 2796  O   HOH D 776       2.102   3.675 113.953  1.00  0.00      D    O  
HETATM 2797  H1  HOH D 776       1.440   2.996 114.269  1.00  0.00      D    H  
HETATM 2798  H2  HOH D 776       2.690   3.947 114.714  1.00  0.00      D    H  
HETATM 2799  O   HOH D 777      12.879  15.184 103.395  1.00  0.00      D    O  
HETATM 2800  H1  HOH D 777      12.070  15.252 102.811  1.00  0.00      D    H  
HETATM 2801  H2  HOH D 777      12.651  14.670 104.222  1.00  0.00      D    H  
HETATM 2802  O   HOH D 778       0.725  21.529 107.077  1.00  0.00      D    O  
HETATM 2803  H1  HOH D 778       0.865  22.475 107.372  1.00  0.00      D    H  
HETATM 2804  H2  HOH D 778       0.682  20.933 107.879  1.00  0.00      D    H  
HETATM 2805  O   HOH D 779       7.290  26.194  99.992  1.00  0.00      D    O  
HETATM 2806  H1  HOH D 779       7.997  26.896  99.909  1.00  0.00      D    H  
HETATM 2807  H2  HOH D 779       7.237  25.885 100.941  1.00  0.00      D    H  
HETATM 2808  O   HOH D 780      31.074  18.930  25.436  1.00  0.00      D    O  
HETATM 2809  H1  HOH D 780      31.428  17.995  25.414  1.00  0.00      D    H  
HETATM 2810  H2  HOH D 780      30.148  18.927  25.815  1.00  0.00      D    H  
HETATM 2811  O   HOH D 781      15.625  25.826  30.377  1.00  0.00      D    O  
HETATM 2812  H1  HOH D 781      15.495  26.733  29.977  1.00  0.00      D    H  
HETATM 2813  H2  HOH D 781      15.095  25.154  29.859  1.00  0.00      D    H  
HETATM 2814  O   HOH D 782       7.272  34.251 117.720  1.00  0.00      D    O  
HETATM 2815  H1  HOH D 782       7.027  34.875 118.462  1.00  0.00      D    H  
HETATM 2816  H2  HOH D 782       6.657  33.463 117.731  1.00  0.00      D    H  
HETATM 2817  O   HOH D 783      39.307  28.912  97.058  1.00  0.00      D    O  
HETATM 2818  H1  HOH D 783      39.901  29.520  97.586  1.00  0.00      D    H  
HETATM 2819  H2  HOH D 783      38.413  28.852  97.502  1.00  0.00      D    H  
HETATM 2820  O   HOH D 784      12.770  26.329  39.867  1.00  0.00      D    O  
HETATM 2821  H1  HOH D 784      12.153  27.065  40.145  1.00  0.00      D    H  
HETATM 2822  H2  HOH D 784      12.425  25.903  39.031  1.00  0.00      D    H  
HETATM 2823  O   HOH D 785      45.823  22.030  29.065  1.00  0.00      D    O  
HETATM 2824  H1  HOH D 785      45.009  22.293  29.583  1.00  0.00      D    H  
HETATM 2825  H2  HOH D 785      45.779  22.430  28.149  1.00  0.00      D    H  
HETATM 2826  O   HOH D 786      30.440  20.864  75.086  1.00  0.00      D    O  
HETATM 2827  H1  HOH D 786      30.968  21.297  74.355  1.00  0.00      D    H  
HETATM 2828  H2  HOH D 786      30.807  19.952  75.268  1.00  0.00      D    H  
HETATM 2829  O   HOH D 787      33.063  29.417  48.713  1.00  0.00      D    O  
HETATM 2830  H1  HOH D 787      33.846  29.978  48.442  1.00  0.00      D    H  
HETATM 2831  H2  HOH D 787      32.400  29.385  47.965  1.00  0.00      D    H  
HETATM 2832  O   HOH D 788      19.636  31.253  14.782  1.00  0.00      D    O  
HETATM 2833  H1  HOH D 788      18.888  30.728  14.377  1.00  0.00      D    H  
HETATM 2834  H2  HOH D 788      19.732  32.124  14.301  1.00  0.00      D    H  
HETATM 2835  O   HOH D 789       4.721  40.494  56.223  1.00  0.00      D    O  
HETATM 2836  H1  HOH D 789       5.288  41.301  56.390  1.00  0.00      D    H  
HETATM 2837  H2  HOH D 789       5.304  39.728  55.953  1.00  0.00      D    H  
HETATM 2838  O   HOH D 790       9.430   4.093  25.327  1.00  0.00      D    O  
HETATM 2839  H1  HOH D 790       9.320   5.059  25.560  1.00  0.00      D    H  
HETATM 2840  H2  HOH D 790      10.162   3.697  25.882  1.00  0.00      D    H  
HETATM 2841  O   HOH D 791      19.245  18.307  59.421  1.00  0.00      D    O  
HETATM 2842  H1  HOH D 791      18.799  19.136  59.758  1.00  0.00      D    H  
HETATM 2843  H2  HOH D 791      18.914  18.100  58.501  1.00  0.00      D    H  
HETATM 2844  O   HOH D 792      15.856  11.827  21.561  1.00  0.00      D    O  
HETATM 2845  H1  HOH D 792      16.189  10.884  21.539  1.00  0.00      D    H  
HETATM 2846  H2  HOH D 792      16.417  12.363  22.192  1.00  0.00      D    H  
HETATM 2847  O   HOH D 793      25.728   4.359  70.680  1.00  0.00      D    O  
HETATM 2848  H1  HOH D 793      26.552   4.646  70.192  1.00  0.00      D    H  
HETATM 2849  H2  HOH D 793      25.789   3.384  70.893  1.00  0.00      D    H  
HETATM 2850  O   HOH D 794       3.522  21.340  86.617  1.00  0.00      D    O  
HETATM 2851  H1  HOH D 794       4.417  20.915  86.482  1.00  0.00      D    H  
HETATM 2852  H2  HOH D 794       2.966  21.214  85.795  1.00  0.00      D    H  
HETATM 2853  O   HOH D 795      39.626  10.592  99.636  1.00  0.00      D    O  
HETATM 2854  H1  HOH D 795      39.048  11.312 100.020  1.00  0.00      D    H  
HETATM 2855  H2  HOH D 795      39.802  10.786  98.671  1.00  0.00      D    H  
HETATM 2856  O   HOH D 796      14.337  10.763  51.973  1.00  0.00      D    O  
HETATM 2857  H1  HOH D 796      13.492  11.072  52.409  1.00  0.00      D    H  
HETATM 2858  H2  HOH D 796      15.098  11.338  52.274  1.00  0.00      D    H  
HETATM 2859  O   HOH D 797      47.988  15.662  67.100  1.00  0.00      D    O  
HETATM 2860  H1  HOH D 797      47.492  14.869  66.745  1.00  0.00      D    H  
HETATM 2861  H2  HOH D 797      48.952  15.595  66.842  1.00  0.00      D    H  
HETATM 2862  O   HOH D 798      28.003  18.447  25.558  1.00  0.00      D    O  
HETATM 2863  H1  HOH D 798      27.160  17.971  25.809  1.00  0.00      D    H  
HETATM 2864  H2  HOH D 798      28.395  18.023  24.742  1.00  0.00      D    H  
HETATM 2865  O   HOH D 799      25.383  18.506  15.078  1.00  0.00      D    O  
HETATM 2866  H1  HOH D 799      26.213  18.011  14.821  1.00  0.00      D    H  
HETATM 2867  H2  HOH D 799      25.366  19.391  14.613  1.00  0.00      D    H  
HETATM 2868  O   HOH D 800      42.971   0.087  41.050  1.00  0.00      D    O  
HETATM 2869  H1  HOH D 800      41.984   0.235  40.978  1.00  0.00      D    H  
HETATM 2870  H2  HOH D 800      43.438   0.971  41.088  1.00  0.00      D    H  
HETATM 2871  O   HOH D 801       7.120  34.571  44.950  1.00  0.00      D    O  
HETATM 2872  H1  HOH D 801       6.309  34.803  44.414  1.00  0.00      D    H  
HETATM 2873  H2  HOH D 801       7.380  35.353  45.517  1.00  0.00      D    H  
HETATM 2874  O   HOH D 802      31.366  35.984  58.974  1.00  0.00      D    O  
HETATM 2875  H1  HOH D 802      30.912  36.190  59.841  1.00  0.00      D    H  
HETATM 2876  H2  HOH D 802      32.203  36.525  58.899  1.00  0.00      D    H  
HETATM 2877  O   HOH D 803      17.118  34.233  54.118  1.00  0.00      D    O  
HETATM 2878  H1  HOH D 803      16.370  33.836  53.586  1.00  0.00      D    H  
HETATM 2879  H2  HOH D 803      16.743  34.742  54.893  1.00  0.00      D    H  
HETATM 2880  O   HOH D 804      17.078  13.159  83.637  1.00  0.00      D    O  
HETATM 2881  H1  HOH D 804      17.898  13.648  83.937  1.00  0.00      D    H  
HETATM 2882  H2  HOH D 804      17.090  13.068  82.641  1.00  0.00      D    H  
HETATM 2883  O   HOH D 805      10.110   0.167  73.034  1.00  0.00      D    O  
HETATM 2884  H1  HOH D 805      10.684  -0.591  72.727  1.00  0.00      D    H  
HETATM 2885  H2  HOH D 805      10.010   0.832  72.294  1.00  0.00      D    H  
HETATM 2886  O   HOH D 806      32.679  11.224  33.536  1.00  0.00      D    O  
HETATM 2887  H1  HOH D 806      31.732  11.545  33.566  1.00  0.00      D    H  
HETATM 2888  H2  HOH D 806      33.268  11.956  33.193  1.00  0.00      D    H  
HETATM 2889  O   HOH D 807      27.363  21.386   8.443  1.00  0.00      D    O  
HETATM 2890  H1  HOH D 807      27.153  22.155   7.838  1.00  0.00      D    H  
HETATM 2891  H2  HOH D 807      28.078  21.655   9.087  1.00  0.00      D    H  
HETATM 2892  O   HOH D 808      21.946  37.675  87.681  1.00  0.00      D    O  
HETATM 2893  H1  HOH D 808      21.015  38.038  87.638  1.00  0.00      D    H  
HETATM 2894  H2  HOH D 808      22.454  38.145  88.403  1.00  0.00      D    H  
HETATM 2895  O   HOH D 809      17.620  31.891  94.573  1.00  0.00      D    O  
HETATM 2896  H1  HOH D 809      17.439  31.372  95.408  1.00  0.00      D    H  
HETATM 2897  H2  HOH D 809      17.845  31.260  93.831  1.00  0.00      D    H  
HETATM 2898  O   HOH D 810      30.622  10.242   5.385  1.00  0.00      D    O  
HETATM 2899  H1  HOH D 810      30.002  10.694   6.027  1.00  0.00      D    H  
HETATM 2900  H2  HOH D 810      30.449   9.257   5.393  1.00  0.00      D    H  
HETATM 2901  O   HOH D 811      17.621  10.760   6.687  1.00  0.00      D    O  
HETATM 2902  H1  HOH D 811      18.444  10.555   6.157  1.00  0.00      D    H  
HETATM 2903  H2  HOH D 811      17.309   9.931   7.151  1.00  0.00      D    H  
HETATM 2904  O   HOH D 812      17.717  21.966  93.772  1.00  0.00      D    O  
HETATM 2905  H1  HOH D 812      16.841  22.071  93.302  1.00  0.00      D    H  
HETATM 2906  H2  HOH D 812      17.649  21.229  94.445  1.00  0.00      D    H  
HETATM 2907  O   HOH D 813      14.391  33.934  64.000  1.00  0.00      D    O  
HETATM 2908  H1  HOH D 813      13.626  34.257  63.443  1.00  0.00      D    H  
HETATM 2909  H2  HOH D 813      14.070  33.223  64.626  1.00  0.00      D    H  
HETATM 2910  O   HOH D 814      33.305  23.537 102.487  1.00  0.00      D    O  
HETATM 2911  H1  HOH D 814      32.845  24.403 102.291  1.00  0.00      D    H  
HETATM 2912  H2  HOH D 814      33.864  23.636 103.310  1.00  0.00      D    H  
HETATM 2913  O   HOH D 815      34.344   2.265  37.380  1.00  0.00      D    O  
HETATM 2914  H1  HOH D 815      34.099   3.232  37.305  1.00  0.00      D    H  
HETATM 2915  H2  HOH D 815      34.455   1.877  36.465  1.00  0.00      D    H  
HETATM 2916  O   HOH D 816       8.648  32.027   5.914  1.00  0.00      D    O  
HETATM 2917  H1  HOH D 816       8.619  31.704   4.968  1.00  0.00      D    H  
HETATM 2918  H2  HOH D 816       9.482  31.694   6.354  1.00  0.00      D    H  
HETATM 2919  O   HOH D 817      24.425  14.619  56.018  1.00  0.00      D    O  
HETATM 2920  H1  HOH D 817      23.691  14.200  55.485  1.00  0.00      D    H  
HETATM 2921  H2  HOH D 817      24.279  15.607  56.069  1.00  0.00      D    H  
HETATM 2922  O   HOH D 818       8.890   9.781  99.156  1.00  0.00      D    O  
HETATM 2923  H1  HOH D 818       7.941   9.999  99.385  1.00  0.00      D    H  
HETATM 2924  H2  HOH D 818       9.089   8.838  99.423  1.00  0.00      D    H  
HETATM 2925  O   HOH D 819      37.246  25.292  94.341  1.00  0.00      D    O  
HETATM 2926  H1  HOH D 819      37.357  24.429  94.833  1.00  0.00      D    H  
HETATM 2927  H2  HOH D 819      37.181  26.044  94.997  1.00  0.00      D    H  
HETATM 2928  O   HOH D 820       8.817  27.626  57.469  1.00  0.00      D    O  
HETATM 2929  H1  HOH D 820       8.959  26.658  57.677  1.00  0.00      D    H  
HETATM 2930  H2  HOH D 820       7.998  27.952  57.941  1.00  0.00      D    H  
HETATM 2931  O   HOH D 821      15.082  15.600  31.697  1.00  0.00      D    O  
HETATM 2932  H1  HOH D 821      14.191  15.443  31.271  1.00  0.00      D    H  
HETATM 2933  H2  HOH D 821      15.219  16.581  31.832  1.00  0.00      D    H  
HETATM 2934  O   HOH D 822      38.339   9.076 118.143  1.00  0.00      D    O  
HETATM 2935  H1  HOH D 822      38.294   9.363 119.100  1.00  0.00      D    H  
HETATM 2936  H2  HOH D 822      38.178   8.091 118.083  1.00  0.00      D    H  
HETATM 2937  O   HOH D 823      14.424  15.313  47.029  1.00  0.00      D    O  
HETATM 2938  H1  HOH D 823      13.479  15.390  47.347  1.00  0.00      D    H  
HETATM 2939  H2  HOH D 823      14.432  15.181  46.038  1.00  0.00      D    H  
HETATM 2940  O   HOH D 824      46.070  38.154  22.454  1.00  0.00      D    O  
HETATM 2941  H1  HOH D 824      45.395  38.636  23.012  1.00  0.00      D    H  
HETATM 2942  H2  HOH D 824      46.821  38.775  22.228  1.00  0.00      D    H  
HETATM 2943  O   HOH D 825      13.363   7.855 104.820  1.00  0.00      D    O  
HETATM 2944  H1  HOH D 825      12.759   8.611 105.072  1.00  0.00      D    H  
HETATM 2945  H2  HOH D 825      12.977   7.367 104.037  1.00  0.00      D    H  
HETATM 2946  O   HOH D 826      38.372  21.078 113.135  1.00  0.00      D    O  
HETATM 2947  H1  HOH D 826      38.934  20.297 113.409  1.00  0.00      D    H  
HETATM 2948  H2  HOH D 826      37.466  20.999 113.552  1.00  0.00      D    H  
HETATM 2949  O   HOH D 827      44.371  32.428 111.296  1.00  0.00      D    O  
HETATM 2950  H1  HOH D 827      43.544  32.894 110.983  1.00  0.00      D    H  
HETATM 2951  H2  HOH D 827      44.658  31.761 110.609  1.00  0.00      D    H  
HETATM 2952  O   HOH D 828      29.977  24.016  86.050  1.00  0.00      D    O  
HETATM 2953  H1  HOH D 828      30.856  24.432  85.815  1.00  0.00      D    H  
HETATM 2954  H2  HOH D 828      29.983  23.746  87.012  1.00  0.00      D    H  
HETATM 2955  O   HOH D 829      12.403  31.768  99.384  1.00  0.00      D    O  
HETATM 2956  H1  HOH D 829      12.979  31.023  99.047  1.00  0.00      D    H  
HETATM 2957  H2  HOH D 829      12.776  32.643  99.076  1.00  0.00      D    H  
HETATM 2958  O   HOH D 830      46.273   9.719  57.162  1.00  0.00      D    O  
HETATM 2959  H1  HOH D 830      46.601   8.984  57.756  1.00  0.00      D    H  
HETATM 2960  H2  HOH D 830      45.663   9.338  56.467  1.00  0.00      D    H  
HETATM 2961  O   HOH D 831      41.871  14.986 114.878  1.00  0.00      D    O  
HETATM 2962  H1  HOH D 831      41.905  14.237 114.217  1.00  0.00      D    H  
HETATM 2963  H2  HOH D 831      42.760  15.444 114.910  1.00  0.00      D    H  
HETATM 2964  O   HOH D 832      29.969  15.301  38.767  1.00  0.00      D    O  
HETATM 2965  H1  HOH D 832      30.474  14.943  39.552  1.00  0.00      D    H  
HETATM 2966  H2  HOH D 832      29.040  14.932  38.771  1.00  0.00      D    H  
HETATM 2967  O   HOH D 833      39.683   2.763  68.401  1.00  0.00      D    O  
HETATM 2968  H1  HOH D 833      39.086   3.120  67.682  1.00  0.00      D    H  
HETATM 2969  H2  HOH D 833      40.594   2.595  68.024  1.00  0.00      D    H  
HETATM 2970  O   HOH D 834      49.390  13.035 118.320  1.00  0.00      D    O  
HETATM 2971  H1  HOH D 834      49.545  12.988 119.306  1.00  0.00      D    H  
HETATM 2972  H2  HOH D 834      48.802  13.817 118.112  1.00  0.00      D    H  
HETATM 2973  O   HOH D 835      35.574  39.159  96.660  1.00  0.00      D    O  
HETATM 2974  H1  HOH D 835      34.840  39.635  96.177  1.00  0.00      D    H  
HETATM 2975  H2  HOH D 835      36.459  39.475  96.317  1.00  0.00      D    H  
HETATM 2976  O   HOH D 836      44.710  39.770  48.906  1.00  0.00      D    O  
HETATM 2977  H1  HOH D 836      44.269  40.526  48.422  1.00  0.00      D    H  
HETATM 2978  H2  HOH D 836      44.947  39.049  48.254  1.00  0.00      D    H  
HETATM 2979  O   HOH D 837      36.123  21.570  75.388  1.00  0.00      D    O  
HETATM 2980  H1  HOH D 837      36.984  21.704  74.897  1.00  0.00      D    H  
HETATM 2981  H2  HOH D 837      35.900  20.595  75.409  1.00  0.00      D    H  
HETATM 2982  O   HOH D 838       2.540  32.994  92.167  1.00  0.00      D    O  
HETATM 2983  H1  HOH D 838       1.825  32.296  92.118  1.00  0.00      D    H  
HETATM 2984  H2  HOH D 838       3.169  32.775  92.912  1.00  0.00      D    H  
HETATM 2985  O   HOH D 839      11.794  12.711  42.264  1.00  0.00      D    O  
HETATM 2986  H1  HOH D 839      12.156  13.484  41.744  1.00  0.00      D    H  
HETATM 2987  H2  HOH D 839      12.369  11.907  42.110  1.00  0.00      D    H  
HETATM 2988  O   HOH D 840      24.365  42.202  70.215  1.00  0.00      D    O  
HETATM 2989  H1  HOH D 840      24.230  42.968  69.586  1.00  0.00      D    H  
HETATM 2990  H2  HOH D 840      25.316  42.191  70.526  1.00  0.00      D    H  
HETATM 2991  O   HOH D 841      31.001  31.422 106.002  1.00  0.00      D    O  
HETATM 2992  H1  HOH D 841      31.082  31.204 105.029  1.00  0.00      D    H  
HETATM 2993  H2  HOH D 841      31.859  31.819 106.327  1.00  0.00      D    H  
HETATM 2994  O   HOH D 842      38.264  31.869  79.249  1.00  0.00      D    O  
HETATM 2995  H1  HOH D 842      39.168  32.273  79.107  1.00  0.00      D    H  
HETATM 2996  H2  HOH D 842      38.137  31.670  80.221  1.00  0.00      D    H  
HETATM 2997  O   HOH D 843      44.450   0.987  55.834  1.00  0.00      D    O  
HETATM 2998  H1  HOH D 843      44.737   1.301  54.929  1.00  0.00      D    H  
HETATM 2999  H2  HOH D 843      44.886   1.550  56.536  1.00  0.00      D    H  
HETATM 3000  O   HOH D 844      22.238  24.755  34.901  1.00  0.00      D    O  
HETATM 3001  H1  HOH D 844      21.327  25.164  34.936  1.00  0.00      D    H  
HETATM 3002  H2  HOH D 844      22.155  23.767  34.773  1.00  0.00      D    H  
HETATM 3003  O   HOH D 845      21.485  41.592  50.724  1.00  0.00      D    O  
HETATM 3004  H1  HOH D 845      22.363  42.058  50.610  1.00  0.00      D    H  
HETATM 3005  H2  HOH D 845      21.535  40.682  50.313  1.00  0.00      D    H  
HETATM 3006  O   HOH D 846      41.412  36.225  40.943  1.00  0.00      D    O  
HETATM 3007  H1  HOH D 846      41.676  35.309  40.639  1.00  0.00      D    H  
HETATM 3008  H2  HOH D 846      41.903  36.909  40.403  1.00  0.00      D    H  
HETATM 3009  O   HOH D 847      22.291  38.679   7.087  1.00  0.00      D    O  
HETATM 3010  H1  HOH D 847      22.263  37.763   6.689  1.00  0.00      D    H  
HETATM 3011  H2  HOH D 847      21.566  38.768   7.770  1.00  0.00      D    H  
HETATM 3012  O   HOH D 848       8.496  14.598 106.426  1.00  0.00      D    O  
HETATM 3013  H1  HOH D 848       9.313  15.048 106.065  1.00  0.00      D    H  
HETATM 3014  H2  HOH D 848       7.793  14.565 105.715  1.00  0.00      D    H  
HETATM 3015  O   HOH D 849       6.082  28.931  90.439  1.00  0.00      D    O  
HETATM 3016  H1  HOH D 849       6.571  28.351  91.091  1.00  0.00      D    H  
HETATM 3017  H2  HOH D 849       6.556  28.916  89.559  1.00  0.00      D    H  
HETATM 3018  O   HOH D 850       9.898  39.777  96.275  1.00  0.00      D    O  
HETATM 3019  H1  HOH D 850      10.413  39.640  97.121  1.00  0.00      D    H  
HETATM 3020  H2  HOH D 850       8.984  39.384  96.374  1.00  0.00      D    H  
HETATM 3021  O   HOH D 851      16.470  32.231  87.784  1.00  0.00      D    O  
HETATM 3022  H1  HOH D 851      17.036  31.892  88.536  1.00  0.00      D    H  
HETATM 3023  H2  HOH D 851      16.641  33.208  87.653  1.00  0.00      D    H  
HETATM 3024  O   HOH D 852      18.406  27.409  93.093  1.00  0.00      D    O  
HETATM 3025  H1  HOH D 852      18.716  27.387  94.043  1.00  0.00      D    H  
HETATM 3026  H2  HOH D 852      17.685  26.728  92.962  1.00  0.00      D    H  
HETATM 3027  O   HOH D 853      42.058  31.319 117.604  1.00  0.00      D    O  
HETATM 3028  H1  HOH D 853      41.583  31.577 118.445  1.00  0.00      D    H  
HETATM 3029  H2  HOH D 853      42.541  32.113 117.237  1.00  0.00      D    H  
HETATM 3030  O   HOH D 854       4.559  23.519  45.941  1.00  0.00      D    O  
HETATM 3031  H1  HOH D 854       3.731  24.078  45.981  1.00  0.00      D    H  
HETATM 3032  H2  HOH D 854       5.000  23.513  46.838  1.00  0.00      D    H  
HETATM 3033  O   HOH D 855      11.289  41.527  67.615  1.00  0.00      D    O  
HETATM 3034  H1  HOH D 855      10.532  40.877  67.552  1.00  0.00      D    H  
HETATM 3035  H2  HOH D 855      11.926  41.228  68.326  1.00  0.00      D    H  
HETATM 3036  O   HOH D 856      25.823   9.173 110.117  1.00  0.00      D    O  
HETATM 3037  H1  HOH D 856      26.305   9.009 110.977  1.00  0.00      D    H  
HETATM 3038  H2  HOH D 856      26.237   9.952 109.646  1.00  0.00      D    H  
HETATM 3039  O   HOH D 857       8.379  30.742 115.552  1.00  0.00      D    O  
HETATM 3040  H1  HOH D 857       8.481  30.410 114.615  1.00  0.00      D    H  
HETATM 3041  H2  HOH D 857       7.465  31.130 115.671  1.00  0.00      D    H  
HETATM 3042  O   HOH D 858      46.019  38.499  55.999  1.00  0.00      D    O  
HETATM 3043  H1  HOH D 858      45.755  38.429  55.037  1.00  0.00      D    H  
HETATM 3044  H2  HOH D 858      46.477  39.373  56.157  1.00  0.00      D    H  
HETATM 3045  O   HOH D 859      25.700  41.865  25.464  1.00  0.00      D    O  
HETATM 3046  H1  HOH D 859      25.914  42.830  25.314  1.00  0.00      D    H  
HETATM 3047  H2  HOH D 859      24.839  41.640  25.010  1.00  0.00      D    H  
HETATM 3048  O   HOH D 860      41.643   5.671  48.437  1.00  0.00      D    O  
HETATM 3049  H1  HOH D 860      40.792   6.017  48.832  1.00  0.00      D    H  
HETATM 3050  H2  HOH D 860      42.306   6.416  48.367  1.00  0.00      D    H  
HETATM 3051  O   HOH D 861      21.897   3.647  74.894  1.00  0.00      D    O  
HETATM 3052  H1  HOH D 861      21.139   2.997  74.945  1.00  0.00      D    H  
HETATM 3053  H2  HOH D 861      22.392   3.651  75.762  1.00  0.00      D    H  
HETATM 3054  O   HOH D 862      39.789   6.545  36.374  1.00  0.00      D    O  
HETATM 3055  H1  HOH D 862      40.679   6.997  36.438  1.00  0.00      D    H  
HETATM 3056  H2  HOH D 862      39.430   6.646  35.446  1.00  0.00      D    H  
HETATM 3057  O   HOH D 863      34.614  13.925  50.671  1.00  0.00      D    O  
HETATM 3058  H1  HOH D 863      34.891  13.119  51.194  1.00  0.00      D    H  
HETATM 3059  H2  HOH D 863      35.085  13.929  49.790  1.00  0.00      D    H  
HETATM 3060  O   HOH D 864      25.326   4.534 111.563  1.00  0.00      D    O  
HETATM 3061  H1  HOH D 864      26.159   4.818 112.036  1.00  0.00      D    H  
HETATM 3062  H2  HOH D 864      24.625   4.296 112.235  1.00  0.00      D    H  
HETATM 3063  O   HOH D 865       0.624  13.832  56.798  1.00  0.00      D    O  
HETATM 3064  H1  HOH D 865       0.433  14.250  57.686  1.00  0.00      D    H  
HETATM 3065  H2  HOH D 865       0.177  12.938  56.748  1.00  0.00      D    H  
HETATM 3066  O   HOH D 866       8.060  32.425  49.239  1.00  0.00      D    O  
HETATM 3067  H1  HOH D 866       7.529  33.244  49.455  1.00  0.00      D    H  
HETATM 3068  H2  HOH D 866       8.043  32.267  48.252  1.00  0.00      D    H  
HETATM 3069  O   HOH D 867      31.374  42.210  16.032  1.00  0.00      D    O  
HETATM 3070  H1  HOH D 867      31.852  43.019  16.375  1.00  0.00      D    H  
HETATM 3071  H2  HOH D 867      30.498  42.485  15.634  1.00  0.00      D    H  
HETATM 3072  O   HOH D 868      39.257  23.732  24.464  1.00  0.00      D    O  
HETATM 3073  H1  HOH D 868      39.094  22.837  24.049  1.00  0.00      D    H  
HETATM 3074  H2  HOH D 868      38.527  24.361  24.198  1.00  0.00      D    H  
HETATM 3075  O   HOH D 869      47.208  18.636 103.822  1.00  0.00      D    O  
HETATM 3076  H1  HOH D 869      47.264  18.634 102.824  1.00  0.00      D    H  
HETATM 3077  H2  HOH D 869      48.020  18.193 104.202  1.00  0.00      D    H  
HETATM 3078  O   HOH D 870      31.277  17.873 116.497  1.00  0.00      D    O  
HETATM 3079  H1  HOH D 870      32.160  17.492 116.771  1.00  0.00      D    H  
HETATM 3080  H2  HOH D 870      31.175  18.789 116.886  1.00  0.00      D    H  
HETATM 3081  O   HOH D 871       7.480  36.693  59.432  1.00  0.00      D    O  
HETATM 3082  H1  HOH D 871       8.474  36.592  59.468  1.00  0.00      D    H  
HETATM 3083  H2  HOH D 871       7.055  35.791  59.355  1.00  0.00      D    H  
HETATM 3084  O   HOH D 872      23.367  30.524  61.990  1.00  0.00      D    O  
HETATM 3085  H1  HOH D 872      22.882  30.011  61.282  1.00  0.00      D    H  
HETATM 3086  H2  HOH D 872      22.760  31.222  62.371  1.00  0.00      D    H  
HETATM 3087  O   HOH D 873      47.430   3.118  38.103  1.00  0.00      D    O  
HETATM 3088  H1  HOH D 873      47.232   2.155  37.920  1.00  0.00      D    H  
HETATM 3089  H2  HOH D 873      47.375   3.288  39.087  1.00  0.00      D    H  
HETATM 3090  O   HOH D 874      10.950  39.881  98.741  1.00  0.00      D    O  
HETATM 3091  H1  HOH D 874      10.293  39.870  99.495  1.00  0.00      D    H  
HETATM 3092  H2  HOH D 874      11.829  40.227  99.070  1.00  0.00      D    H  
HETATM 3093  O   HOH D 875      11.916  34.111   8.014  1.00  0.00      D    O  
HETATM 3094  H1  HOH D 875      10.918  34.058   7.992  1.00  0.00      D    H  
HETATM 3095  H2  HOH D 875      12.206  35.038   7.775  1.00  0.00      D    H  
HETATM 3096  O   HOH D 876       3.729   0.412  87.525  1.00  0.00      D    O  
HETATM 3097  H1  HOH D 876       3.911   0.993  88.318  1.00  0.00      D    H  
HETATM 3098  H2  HOH D 876       3.999  -0.529  87.733  1.00  0.00      D    H  
HETATM 3099  O   HOH D 877      13.140  19.321  40.184  1.00  0.00      D    O  
HETATM 3100  H1  HOH D 877      12.172  19.071  40.145  1.00  0.00      D    H  
HETATM 3101  H2  HOH D 877      13.267  20.228  39.783  1.00  0.00      D    H  
HETATM 3102  O   HOH D 878      11.122  25.441   8.028  1.00  0.00      D    O  
HETATM 3103  H1  HOH D 878      10.615  25.591   7.179  1.00  0.00      D    H  
HETATM 3104  H2  HOH D 878      10.494  25.489   8.804  1.00  0.00      D    H  
HETATM 3105  O   HOH D 879      17.579  38.550  93.796  1.00  0.00      D    O  
HETATM 3106  H1  HOH D 879      18.292  38.299  94.451  1.00  0.00      D    H  
HETATM 3107  H2  HOH D 879      17.414  37.786  93.173  1.00  0.00      D    H  
HETATM 3108  O   HOH D 880      35.028  39.153  14.546  1.00  0.00      D    O  
HETATM 3109  H1  HOH D 880      34.332  38.508  14.232  1.00  0.00      D    H  
HETATM 3110  H2  HOH D 880      34.597  40.030  14.759  1.00  0.00      D    H  
HETATM 3111  O   HOH D 881      28.318  18.859  34.349  1.00  0.00      D    O  
HETATM 3112  H1  HOH D 881      27.643  18.139  34.186  1.00  0.00      D    H  
HETATM 3113  H2  HOH D 881      29.088  18.483  34.865  1.00  0.00      D    H  
HETATM 3114  O   HOH D 882      43.462   9.775 100.930  1.00  0.00      D    O  
HETATM 3115  H1  HOH D 882      43.274  10.313 100.108  1.00  0.00      D    H  
HETATM 3116  H2  HOH D 882      42.717   9.899 101.586  1.00  0.00      D    H  
HETATM 3117  O   HOH D 883      48.179  11.234  16.125  1.00  0.00      D    O  
HETATM 3118  H1  HOH D 883      47.755  11.870  15.480  1.00  0.00      D    H  
HETATM 3119  H2  HOH D 883      47.549  11.058  16.882  1.00  0.00      D    H  
HETATM 3120  O   HOH D 884      47.181  34.105  29.704  1.00  0.00      D    O  
HETATM 3121  H1  HOH D 884      47.550  34.624  28.933  1.00  0.00      D    H  
HETATM 3122  H2  HOH D 884      47.670  34.356  30.539  1.00  0.00      D    H  
HETATM 3123  O   HOH D 885      28.706  40.168  38.143  1.00  0.00      D    O  
HETATM 3124  H1  HOH D 885      27.942  40.810  38.079  1.00  0.00      D    H  
HETATM 3125  H2  HOH D 885      28.683  39.710  39.032  1.00  0.00      D    H  
HETATM 3126  O   HOH D 886       8.320  24.239 111.661  1.00  0.00      D    O  
HETATM 3127  H1  HOH D 886       7.848  24.695 110.907  1.00  0.00      D    H  
HETATM 3128  H2  HOH D 886       8.025  24.638 112.530  1.00  0.00      D    H  
HETATM 3129  O   HOH D 887       2.863  40.446   7.741  1.00  0.00      D    O  
HETATM 3130  H1  HOH D 887       3.098  39.623   8.257  1.00  0.00      D    H  
HETATM 3131  H2  HOH D 887       3.461  40.521   6.943  1.00  0.00      D    H  
HETATM 3132  O   HOH D 888      34.699   6.369  93.698  1.00  0.00      D    O  
HETATM 3133  H1  HOH D 888      34.664   6.327  94.696  1.00  0.00      D    H  
HETATM 3134  H2  HOH D 888      34.092   5.674  93.313  1.00  0.00      D    H  
HETATM 3135  O   HOH D 889      46.895   5.366   6.642  1.00  0.00      D    O  
HETATM 3136  H1  HOH D 889      47.241   4.743   7.343  1.00  0.00      D    H  
HETATM 3137  H2  HOH D 889      46.454   4.840   5.915  1.00  0.00      D    H  
HETATM 3138  O   HOH D 890      23.392  25.879  43.257  1.00  0.00      D    O  
HETATM 3139  H1  HOH D 890      23.998  25.085  43.206  1.00  0.00      D    H  
HETATM 3140  H2  HOH D 890      22.460  25.575  43.457  1.00  0.00      D    H  
HETATM 3141  O   HOH D 891      21.610  11.327   8.019  1.00  0.00      D    O  
HETATM 3142  H1  HOH D 891      21.610  11.872   8.858  1.00  0.00      D    H  
HETATM 3143  H2  HOH D 891      21.922  11.892   7.255  1.00  0.00      D    H  
HETATM 3144  O   HOH D 892      49.249   0.171  93.946  1.00  0.00      D    O  
HETATM 3145  H1  HOH D 892      49.234   0.940  93.307  1.00  0.00      D    H  
HETATM 3146  H2  HOH D 892      48.898   0.469  94.834  1.00  0.00      D    H  
HETATM 3147  O   HOH D 893      20.938  41.917 104.414  1.00  0.00      D    O  
HETATM 3148  H1  HOH D 893      21.760  41.349 104.365  1.00  0.00      D    H  
HETATM 3149  H2  HOH D 893      21.080  42.651 105.079  1.00  0.00      D    H  
HETATM 3150  O   HOH D 894      30.770  27.987  85.544  1.00  0.00      D    O  
HETATM 3151  H1  HOH D 894      29.773  28.038  85.478  1.00  0.00      D    H  
HETATM 3152  H2  HOH D 894      31.176  28.734  85.018  1.00  0.00      D    H  
HETATM 3153  O   HOH D 895      21.382  20.090   8.621  1.00  0.00      D    O  
HETATM 3154  H1  HOH D 895      20.603  19.837   9.194  1.00  0.00      D    H  
HETATM 3155  H2  HOH D 895      22.171  19.525   8.862  1.00  0.00      D    H  
HETATM 3156  O   HOH D 896      47.872  15.776  96.138  1.00  0.00      D    O  
HETATM 3157  H1  HOH D 896      47.658  14.824  96.359  1.00  0.00      D    H  
HETATM 3158  H2  HOH D 896      47.795  16.335  96.964  1.00  0.00      D    H  
HETATM 3159  O   HOH D 897       0.193  23.523 100.685  1.00  0.00      D    O  
HETATM 3160  H1  HOH D 897       0.234  23.145 101.609  1.00  0.00      D    H  
HETATM 3161  H2  HOH D 897       0.106  22.779 100.023  1.00  0.00      D    H  
HETATM 3162  O   HOH D 898      31.572  16.667  84.742  1.00  0.00      D    O  
HETATM 3163  H1  HOH D 898      31.782  16.138  85.565  1.00  0.00      D    H  
HETATM 3164  H2  HOH D 898      31.273  16.049  84.015  1.00  0.00      D    H  
HETATM 3165  O   HOH D 899       1.500  24.863  58.353  1.00  0.00      D    O  
HETATM 3166  H1  HOH D 899       0.943  25.426  58.963  1.00  0.00      D    H  
HETATM 3167  H2  HOH D 899       1.159  23.923  58.363  1.00  0.00      D    H  
HETATM 3168  O   HOH D 900      19.898  10.711  18.636  1.00  0.00      D    O  
HETATM 3169  H1  HOH D 900      20.019  10.251  19.516  1.00  0.00      D    H  
HETATM 3170  H2  HOH D 900      20.764  10.707  18.136  1.00  0.00      D    H  
HETATM 3171  O   HOH D 901      10.838  39.901   6.790  1.00  0.00      D    O  
HETATM 3172  H1  HOH D 901      11.568  40.142   7.429  1.00  0.00      D    H  
HETATM 3173  H2  HOH D 901      10.003  40.393   7.037  1.00  0.00      D    H  
HETATM 3174  O   HOH D 902       0.738  18.962  95.296  1.00  0.00      D    O  
HETATM 3175  H1  HOH D 902       1.212  18.581  96.091  1.00  0.00      D    H  
HETATM 3176  H2  HOH D 902       1.287  19.700  94.903  1.00  0.00      D    H  
HETATM 3177  O   HOH D 903      22.491   1.493  45.621  1.00  0.00      D    O  
HETATM 3178  H1  HOH D 903      23.469   1.527  45.417  1.00  0.00      D    H  
HETATM 3179  H2  HOH D 903      22.022   0.959  44.918  1.00  0.00      D    H  
HETATM 3180  O   HOH D 904      23.250  19.148  71.748  1.00  0.00      D    O  
HETATM 3181  H1  HOH D 904      22.542  19.229  72.449  1.00  0.00      D    H  
HETATM 3182  H2  HOH D 904      23.773  19.999  71.702  1.00  0.00      D    H  
HETATM 3183  O   HOH D 905      35.002   9.563  81.902  1.00  0.00      D    O  
HETATM 3184  H1  HOH D 905      35.406   9.713  82.804  1.00  0.00      D    H  
HETATM 3185  H2  HOH D 905      34.311   8.843  81.961  1.00  0.00      D    H  
HETATM 3186  O   HOH D 906       3.127  21.723  32.550  1.00  0.00      D    O  
HETATM 3187  H1  HOH D 906       2.569  22.475  32.900  1.00  0.00      D    H  
HETATM 3188  H2  HOH D 906       3.814  22.083  31.919  1.00  0.00      D    H  
HETATM 3189  O   HOH D 907      27.246  26.537  30.808  1.00  0.00      D    O  
HETATM 3190  H1  HOH D 907      27.535  27.075  31.600  1.00  0.00      D    H  
HETATM 3191  H2  HOH D 907      27.985  25.920  30.537  1.00  0.00      D    H  
HETATM 3192  O   HOH D 908      39.958  36.340  35.047  1.00  0.00      D    O  
HETATM 3193  H1  HOH D 908      39.756  36.408  36.024  1.00  0.00      D    H  
HETATM 3194  H2  HOH D 908      40.907  36.609  34.884  1.00  0.00      D    H  
HETATM 3195  O   HOH D 909      23.911  19.746 117.001  1.00  0.00      D    O  
HETATM 3196  H1  HOH D 909      23.054  19.595 117.493  1.00  0.00      D    H  
HETATM 3197  H2  HOH D 909      24.669  19.359 117.525  1.00  0.00      D    H  
HETATM 3198  O   HOH D 910      17.704  29.700  68.987  1.00  0.00      D    O  
HETATM 3199  H1  HOH D 910      16.866  29.795  69.524  1.00  0.00      D    H  
HETATM 3200  H2  HOH D 910      18.475  30.069  69.506  1.00  0.00      D    H  
HETATM 3201  O   HOH D 911      14.994   2.590  91.410  1.00  0.00      D    O  
HETATM 3202  H1  HOH D 911      14.911   1.790  90.815  1.00  0.00      D    H  
HETATM 3203  H2  HOH D 911      15.427   2.322  92.270  1.00  0.00      D    H  
HETATM 3204  O   HOH D 912       8.286  37.300  76.867  1.00  0.00      D    O  
HETATM 3205  H1  HOH D 912       7.769  37.757  76.143  1.00  0.00      D    H  
HETATM 3206  H2  HOH D 912       9.143  36.947  76.492  1.00  0.00      D    H  
HETATM 3207  O   HOH D 913       6.243  23.034  22.463  1.00  0.00      D    O  
HETATM 3208  H1  HOH D 913       7.174  23.333  22.256  1.00  0.00      D    H  
HETATM 3209  H2  HOH D 913       5.630  23.314  21.725  1.00  0.00      D    H  
HETATM 3210  O   HOH D 914      30.773  34.143  75.338  1.00  0.00      D    O  
HETATM 3211  H1  HOH D 914      31.520  33.480  75.290  1.00  0.00      D    H  
HETATM 3212  H2  HOH D 914      31.079  35.017  74.961  1.00  0.00      D    H  
HETATM 3213  O   HOH D 915       0.720   9.585 118.129  1.00  0.00      D    O  
HETATM 3214  H1  HOH D 915       1.216   9.697 118.990  1.00  0.00      D    H  
HETATM 3215  H2  HOH D 915       0.650   8.612 117.910  1.00  0.00      D    H  
HETATM 3216  O   HOH D 916      25.320  10.180  32.412  1.00  0.00      D    O  
HETATM 3217  H1  HOH D 916      24.634  10.702  31.905  1.00  0.00      D    H  
HETATM 3218  H2  HOH D 916      25.206   9.205  32.221  1.00  0.00      D    H  
HETATM 3219  O   HOH D 917      33.044  42.017  69.183  1.00  0.00      D    O  
HETATM 3220  H1  HOH D 917      33.762  41.772  68.532  1.00  0.00      D    H  
HETATM 3221  H2  HOH D 917      32.554  42.823  68.852  1.00  0.00      D    H  
HETATM 3222  O   HOH D 918      17.834  39.973  57.226  1.00  0.00      D    O  
HETATM 3223  H1  HOH D 918      17.176  40.725  57.241  1.00  0.00      D    H  
HETATM 3224  H2  HOH D 918      17.864  39.539  58.127  1.00  0.00      D    H  
HETATM 3225  O   HOH D 919      26.361  30.680  92.082  1.00  0.00      D    O  
HETATM 3226  H1  HOH D 919      26.038  31.586  91.810  1.00  0.00      D    H  
HETATM 3227  H2  HOH D 919      25.805  29.980  91.633  1.00  0.00      D    H  
HETATM 3228  O   HOH D 920      40.114  39.725 102.099  1.00  0.00      D    O  
HETATM 3229  H1  HOH D 920      39.297  39.478 102.620  1.00  0.00      D    H  
HETATM 3230  H2  HOH D 920      39.847  40.023 101.183  1.00  0.00      D    H  
HETATM 3231  O   HOH D 921      21.059  28.722  78.769  1.00  0.00      D    O  
HETATM 3232  H1  HOH D 921      20.099  28.772  79.044  1.00  0.00      D    H  
HETATM 3233  H2  HOH D 921      21.440  27.841  79.049  1.00  0.00      D    H  
HETATM 3234  O   HOH D 922      14.870  25.771  89.932  1.00  0.00      D    O  
HETATM 3235  H1  HOH D 922      13.989  26.015  90.339  1.00  0.00      D    H  
HETATM 3236  H2  HOH D 922      15.414  26.599  89.794  1.00  0.00      D    H  
HETATM 3237  O   HOH D 923       3.793  25.444   6.354  1.00  0.00      D    O  
HETATM 3238  H1  HOH D 923       3.908  24.461   6.494  1.00  0.00      D    H  
HETATM 3239  H2  HOH D 923       4.652  25.837   6.026  1.00  0.00      D    H  
HETATM 3240  O   HOH D 924      34.171   6.969 104.902  1.00  0.00      D    O  
HETATM 3241  H1  HOH D 924      34.927   6.339 105.078  1.00  0.00      D    H  
HETATM 3242  H2  HOH D 924      33.946   6.955 103.928  1.00  0.00      D    H  
HETATM 3243  O   HOH D 925       8.568  20.108   7.402  1.00  0.00      D    O  
HETATM 3244  H1  HOH D 925       9.026  20.049   8.289  1.00  0.00      D    H  
HETATM 3245  H2  HOH D 925       9.226  19.918   6.673  1.00  0.00      D    H  
HETATM 3246  O   HOH D 926       5.183  38.530  60.190  1.00  0.00      D    O  
HETATM 3247  H1  HOH D 926       4.612  37.803  60.571  1.00  0.00      D    H  
HETATM 3248  H2  HOH D 926       6.065  38.150  59.911  1.00  0.00      D    H  
HETATM 3249  O   HOH D 927      31.876   0.774  87.520  1.00  0.00      D    O  
HETATM 3250  H1  HOH D 927      32.345   1.647  87.383  1.00  0.00      D    H  
HETATM 3251  H2  HOH D 927      30.998   0.789  87.042  1.00  0.00      D    H  
HETATM 3252  O   HOH D 928      20.957  42.023 114.579  1.00  0.00      D    O  
HETATM 3253  H1  HOH D 928      21.601  41.505 115.141  1.00  0.00      D    H  
HETATM 3254  H2  HOH D 928      20.305  41.395 114.154  1.00  0.00      D    H  
HETATM 3255  O   HOH D 929      29.269  10.003  73.771  1.00  0.00      D    O  
HETATM 3256  H1  HOH D 929      29.865   9.381  74.278  1.00  0.00      D    H  
HETATM 3257  H2  HOH D 929      29.190  10.868  74.267  1.00  0.00      D    H  
HETATM 3258  O   HOH D 930      17.845  21.953  78.776  1.00  0.00      D    O  
HETATM 3259  H1  HOH D 930      17.977  21.794  77.798  1.00  0.00      D    H  
HETATM 3260  H2  HOH D 930      17.961  22.926  78.975  1.00  0.00      D    H  
HETATM 3261  O   HOH D 931      15.717  39.557  98.807  1.00  0.00      D    O  
HETATM 3262  H1  HOH D 931      14.913  40.151  98.770  1.00  0.00      D    H  
HETATM 3263  H2  HOH D 931      16.475  40.049  99.234  1.00  0.00      D    H  
HETATM 3264  O   HOH D 932      41.093  39.839  42.238  1.00  0.00      D    O  
HETATM 3265  H1  HOH D 932      41.299  40.333  43.083  1.00  0.00      D    H  
HETATM 3266  H2  HOH D 932      40.744  38.928  42.462  1.00  0.00      D    H  
HETATM 3267  O   HOH D 933      46.081  36.296  68.900  1.00  0.00      D    O  
HETATM 3268  H1  HOH D 933      45.747  35.535  69.457  1.00  0.00      D    H  
HETATM 3269  H2  HOH D 933      45.305  36.835  68.572  1.00  0.00      D    H  
HETATM 3270  O   HOH D 934      32.987   3.139   7.813  1.00  0.00      D    O  
HETATM 3271  H1  HOH D 934      33.488   3.755   7.205  1.00  0.00      D    H  
HETATM 3272  H2  HOH D 934      33.369   2.217   7.743  1.00  0.00      D    H  
HETATM 3273  O   HOH D 935       9.836   2.634  64.566  1.00  0.00      D    O  
HETATM 3274  H1  HOH D 935      10.603   1.995  64.511  1.00  0.00      D    H  
HETATM 3275  H2  HOH D 935       9.925   3.324  63.848  1.00  0.00      D    H  
HETATM 3276  O   HOH D 936      23.833  34.080 110.142  1.00  0.00      D    O  
HETATM 3277  H1  HOH D 936      23.234  34.655 110.700  1.00  0.00      D    H  
HETATM 3278  H2  HOH D 936      23.337  33.771 109.331  1.00  0.00      D    H  
HETATM 3279  O   HOH D 937      13.741  22.617 101.213  1.00  0.00      D    O  
HETATM 3280  H1  HOH D 937      12.888  22.689 101.730  1.00  0.00      D    H  
HETATM 3281  H2  HOH D 937      14.465  22.274 101.811  1.00  0.00      D    H  
HETATM 3282  O   HOH D 938      12.805  40.971  33.531  1.00  0.00      D    O  
HETATM 3283  H1  HOH D 938      12.610  41.112  34.502  1.00  0.00      D    H  
HETATM 3284  H2  HOH D 938      13.163  41.817  33.137  1.00  0.00      D    H  
HETATM 3285  O   HOH D 939      14.947  31.896  58.189  1.00  0.00      D    O  
HETATM 3286  H1  HOH D 939      13.985  32.030  57.953  1.00  0.00      D    H  
HETATM 3287  H2  HOH D 939      15.474  31.723  57.357  1.00  0.00      D    H  
HETATM 3288  O   HOH D 940      47.856  32.732   5.464  1.00  0.00      D    O  
HETATM 3289  H1  HOH D 940      48.259  32.162   4.748  1.00  0.00      D    H  
HETATM 3290  H2  HOH D 940      48.423  32.683   6.286  1.00  0.00      D    H  
HETATM 3291  O   HOH D 941       1.929   1.626  38.902  1.00  0.00      D    O  
HETATM 3292  H1  HOH D 941       1.407   1.874  39.718  1.00  0.00      D    H  
HETATM 3293  H2  HOH D 941       1.495   2.023  38.094  1.00  0.00      D    H  
HETATM 3294  O   HOH D 942      31.567  40.056  11.744  1.00  0.00      D    O  
HETATM 3295  H1  HOH D 942      31.403  39.916  12.721  1.00  0.00      D    H  
HETATM 3296  H2  HOH D 942      31.019  39.405  11.218  1.00  0.00      D    H  
HETATM 3297  O   HOH D 943      23.897  27.999  98.476  1.00  0.00      D    O  
HETATM 3298  H1  HOH D 943      23.023  27.728  98.879  1.00  0.00      D    H  
HETATM 3299  H2  HOH D 943      23.920  28.993  98.367  1.00  0.00      D    H  
HETATM 3300  O   HOH D 944      11.500  28.407  86.805  1.00  0.00      D    O  
HETATM 3301  H1  HOH D 944      10.799  27.891  87.297  1.00  0.00      D    H  
HETATM 3302  H2  HOH D 944      12.406  28.074  87.068  1.00  0.00      D    H  
HETATM 3303  O   HOH D 945      10.621  22.389   9.860  1.00  0.00      D    O  
HETATM 3304  H1  HOH D 945      10.033  22.623   9.086  1.00  0.00      D    H  
HETATM 3305  H2  HOH D 945      10.552  21.409  10.046  1.00  0.00      D    H  
HETATM 3306  O   HOH D 946      24.129  28.746 111.596  1.00  0.00      D    O  
HETATM 3307  H1  HOH D 946      23.906  29.697 111.382  1.00  0.00      D    H  
HETATM 3308  H2  HOH D 946      23.978  28.578 112.570  1.00  0.00      D    H  
HETATM 3309  O   HOH D 947      28.912   8.341  18.275  1.00  0.00      D    O  
HETATM 3310  H1  HOH D 947      28.353   8.801  17.585  1.00  0.00      D    H  
HETATM 3311  H2  HOH D 947      28.318   7.862  18.920  1.00  0.00      D    H  
HETATM 3312  O   HOH D 948      34.270  16.542  75.183  1.00  0.00      D    O  
HETATM 3313  H1  HOH D 948      33.743  16.103  74.455  1.00  0.00      D    H  
HETATM 3314  H2  HOH D 948      34.668  15.842  75.775  1.00  0.00      D    H  
HETATM 3315  O   HOH D 949      20.402   3.342   5.717  1.00  0.00      D    O  
HETATM 3316  H1  HOH D 949      19.412   3.403   5.593  1.00  0.00      D    H  
HETATM 3317  H2  HOH D 949      20.852   4.028   5.145  1.00  0.00      D    H  
HETATM 3318  O   HOH D 950      43.288  20.006 111.453  1.00  0.00      D    O  
HETATM 3319  H1  HOH D 950      43.560  20.960 111.330  1.00  0.00      D    H  
HETATM 3320  H2  HOH D 950      43.158  19.819 112.427  1.00  0.00      D    H  
HETATM 3321  O   HOH D 951      18.380  31.287 114.400  1.00  0.00      D    O  
HETATM 3322  H1  HOH D 951      18.893  30.930 115.181  1.00  0.00      D    H  
HETATM 3323  H2  HOH D 951      17.400  31.197 114.576  1.00  0.00      D    H  
HETATM 3324  O   HOH D 952      11.987  24.550 112.981  1.00  0.00      D    O  
HETATM 3325  H1  HOH D 952      11.622  23.629 113.117  1.00  0.00      D    H  
HETATM 3326  H2  HOH D 952      12.412  24.869 113.828  1.00  0.00      D    H  
HETATM 3327  O   HOH D 953      31.848  13.429  51.369  1.00  0.00      D    O  
HETATM 3328  H1  HOH D 953      32.841  13.461  51.251  1.00  0.00      D    H  
HETATM 3329  H2  HOH D 953      31.595  13.927  52.199  1.00  0.00      D    H  
HETATM 3330  O   HOH D 954      33.879  37.739  31.207  1.00  0.00      D    O  
HETATM 3331  H1  HOH D 954      32.990  38.183  31.093  1.00  0.00      D    H  
HETATM 3332  H2  HOH D 954      34.022  37.085  30.463  1.00  0.00      D    H  
HETATM 3333  O   HOH D 955      45.155  14.063  36.533  1.00  0.00      D    O  
HETATM 3334  H1  HOH D 955      44.706  14.525  37.298  1.00  0.00      D    H  
HETATM 3335  H2  HOH D 955      44.572  14.116  35.722  1.00  0.00      D    H  
HETATM 3336  O   HOH D 956      37.009  17.706  88.153  1.00  0.00      D    O  
HETATM 3337  H1  HOH D 956      37.469  16.845  88.369  1.00  0.00      D    H  
HETATM 3338  H2  HOH D 956      36.455  17.590  87.328  1.00  0.00      D    H  
HETATM 3339  O   HOH D 957      42.508  37.166  34.541  1.00  0.00      D    O  
HETATM 3340  H1  HOH D 957      42.307  38.081  34.193  1.00  0.00      D    H  
HETATM 3341  H2  HOH D 957      43.424  37.155  34.941  1.00  0.00      D    H  
HETATM 3342  O   HOH D 958      16.735   1.233 110.585  1.00  0.00      D    O  
HETATM 3343  H1  HOH D 958      16.197   1.602 111.342  1.00  0.00      D    H  
HETATM 3344  H2  HOH D 958      17.659   1.616 110.615  1.00  0.00      D    H  
HETATM 3345  O   HOH D 959      42.893   0.623  22.827  1.00  0.00      D    O  
HETATM 3346  H1  HOH D 959      42.338   1.244  22.274  1.00  0.00      D    H  
HETATM 3347  H2  HOH D 959      43.823   0.983  22.900  1.00  0.00      D    H  
HETATM 3348  O   HOH D 960      30.129  42.120  96.067  1.00  0.00      D    O  
HETATM 3349  H1  HOH D 960      29.595  41.600  95.401  1.00  0.00      D    H  
HETATM 3350  H2  HOH D 960      30.847  42.631  95.594  1.00  0.00      D    H  
HETATM 3351  O   HOH D 961       5.195   8.291  41.710  1.00  0.00      D    O  
HETATM 3352  H1  HOH D 961       4.545   8.824  41.169  1.00  0.00      D    H  
HETATM 3353  H2  HOH D 961       5.392   7.430  41.241  1.00  0.00      D    H  
HETATM 3354  O   HOH D 962      38.340  39.837  46.776  1.00  0.00      D    O  
HETATM 3355  H1  HOH D 962      38.721  39.484  45.921  1.00  0.00      D    H  
HETATM 3356  H2  HOH D 962      37.536  39.299  47.029  1.00  0.00      D    H  
HETATM 3357  O   HOH D 963      28.365  17.678  46.827  1.00  0.00      D    O  
HETATM 3358  H1  HOH D 963      29.139  17.711  46.195  1.00  0.00      D    H  
HETATM 3359  H2  HOH D 963      28.676  17.916  47.747  1.00  0.00      D    H  
HETATM 3360  O   HOH D 964      17.207  15.448  77.570  1.00  0.00      D    O  
HETATM 3361  H1  HOH D 964      16.765  14.593  77.296  1.00  0.00      D    H  
HETATM 3362  H2  HOH D 964      16.578  16.211  77.421  1.00  0.00      D    H  
HETATM 3363  O   HOH D 965      23.018  35.789  50.162  1.00  0.00      D    O  
HETATM 3364  H1  HOH D 965      23.323  36.377  49.412  1.00  0.00      D    H  
HETATM 3365  H2  HOH D 965      23.255  34.839  49.958  1.00  0.00      D    H  
HETATM 3366  O   HOH D 966       4.356  22.524  89.027  1.00  0.00      D    O  
HETATM 3367  H1  HOH D 966       3.825  22.511  89.874  1.00  0.00      D    H  
HETATM 3368  H2  HOH D 966       3.745  22.379  88.248  1.00  0.00      D    H  
HETATM 3369  O   HOH D 967      45.789  33.704  24.718  1.00  0.00      D    O  
HETATM 3370  H1  HOH D 967      46.218  33.091  24.055  1.00  0.00      D    H  
HETATM 3371  H2  HOH D 967      45.917  33.340  25.640  1.00  0.00      D    H  
HETATM 3372  O   HOH D 968      40.327  42.426  41.098  1.00  0.00      D    O  
HETATM 3373  H1  HOH D 968      40.387  41.429  41.156  1.00  0.00      D    H  
HETATM 3374  H2  HOH D 968      39.954  42.787  41.953  1.00  0.00      D    H  
HETATM 3375  O   HOH D 969       7.835  41.713  37.898  1.00  0.00      D    O  
HETATM 3376  H1  HOH D 969       8.656  41.546  37.351  1.00  0.00      D    H  
HETATM 3377  H2  HOH D 969       7.889  41.190  38.748  1.00  0.00      D    H  
HETATM 3378  O   HOH D 970      47.825  37.544  41.420  1.00  0.00      D    O  
HETATM 3379  H1  HOH D 970      48.538  37.668  40.730  1.00  0.00      D    H  
HETATM 3380  H2  HOH D 970      47.311  36.709  41.222  1.00  0.00      D    H  
HETATM 3381  O   HOH D 971      40.396  20.132  81.653  1.00  0.00      D    O  
HETATM 3382  H1  HOH D 971      40.972  19.509  81.124  1.00  0.00      D    H  
HETATM 3383  H2  HOH D 971      40.845  20.346  82.520  1.00  0.00      D    H  
HETATM 3384  O   HOH D 972      16.438   6.768  65.264  1.00  0.00      D    O  
HETATM 3385  H1  HOH D 972      16.659   6.695  66.237  1.00  0.00      D    H  
HETATM 3386  H2  HOH D 972      16.770   7.643  64.912  1.00  0.00      D    H  
HETATM 3387  O   HOH D 973      28.781   7.158 109.564  1.00  0.00      D    O  
HETATM 3388  H1  HOH D 973      28.936   8.127 109.371  1.00  0.00      D    H  
HETATM 3389  H2  HOH D 973      27.798   6.987 109.641  1.00  0.00      D    H  
HETATM 3390  O   HOH D 974      20.652  38.534 104.435  1.00  0.00      D    O  
HETATM 3391  H1  HOH D 974      20.774  39.003 103.560  1.00  0.00      D    H  
HETATM 3392  H2  HOH D 974      19.758  38.087 104.452  1.00  0.00      D    H  
HETATM 3393  O   HOH D 975      41.328   2.510  74.817  1.00  0.00      D    O  
HETATM 3394  H1  HOH D 975      41.858   2.995  75.513  1.00  0.00      D    H  
HETATM 3395  H2  HOH D 975      40.430   2.273  75.187  1.00  0.00      D    H  
HETATM 3396  O   HOH D 976      30.702  37.113  35.805  1.00  0.00      D    O  
HETATM 3397  H1  HOH D 976      30.710  37.282  34.819  1.00  0.00      D    H  
HETATM 3398  H2  HOH D 976      29.764  37.175  36.147  1.00  0.00      D    H  
HETATM 3399  O   HOH D 977      10.668  42.505  95.609  1.00  0.00      D    O  
HETATM 3400  H1  HOH D 977      11.358  42.001  95.090  1.00  0.00      D    H  
HETATM 3401  H2  HOH D 977      10.026  41.860  96.025  1.00  0.00      D    H  
HETATM 3402  O   HOH D 978      43.577  41.647  97.291  1.00  0.00      D    O  
HETATM 3403  H1  HOH D 978      44.520  41.536  97.605  1.00  0.00      D    H  
HETATM 3404  H2  HOH D 978      42.951  41.299  97.989  1.00  0.00      D    H  
HETATM 3405  O   HOH D 979      41.477   9.769  12.823  1.00  0.00      D    O  
HETATM 3406  H1  HOH D 979      41.047   8.875  12.955  1.00  0.00      D    H  
HETATM 3407  H2  HOH D 979      41.041  10.439  13.424  1.00  0.00      D    H  
HETATM 3408  O   HOH D 980      34.833  15.999  44.726  1.00  0.00      D    O  
HETATM 3409  H1  HOH D 980      35.242  16.073  43.816  1.00  0.00      D    H  
HETATM 3410  H2  HOH D 980      34.984  16.849  45.230  1.00  0.00      D    H  
HETATM 3411  O   HOH D 981      47.937  34.384  68.514  1.00  0.00      D    O  
HETATM 3412  H1  HOH D 981      47.725  33.791  69.291  1.00  0.00      D    H  
HETATM 3413  H2  HOH D 981      47.215  35.069  68.411  1.00  0.00      D    H  
HETATM 3414  O   HOH D 982      13.833  17.589  57.352  1.00  0.00      D    O  
HETATM 3415  H1  HOH D 982      14.056  18.507  57.679  1.00  0.00      D    H  
HETATM 3416  H2  HOH D 982      12.875  17.386  57.557  1.00  0.00      D    H  
HETATM 3417  O   HOH D 983      11.442  12.250 105.411  1.00  0.00      D    O  
HETATM 3418  H1  HOH D 983      11.866  13.100 105.724  1.00  0.00      D    H  
HETATM 3419  H2  HOH D 983      11.087  12.376 104.485  1.00  0.00      D    H  
HETATM 3420  O   HOH D 984      41.532  14.409 110.297  1.00  0.00      D    O  
HETATM 3421  H1  HOH D 984      41.086  14.783 111.110  1.00  0.00      D    H  
HETATM 3422  H2  HOH D 984      41.262  13.453 110.179  1.00  0.00      D    H  
HETATM 3423  O   HOH D 985       8.639  33.549  23.332  1.00  0.00      D    O  
HETATM 3424  H1  HOH D 985       9.593  33.617  23.623  1.00  0.00      D    H  
HETATM 3425  H2  HOH D 985       8.492  34.134  22.534  1.00  0.00      D    H  
HETATM 3426  O   HOH D 986      24.631   5.285  33.650  1.00  0.00      D    O  
HETATM 3427  H1  HOH D 986      24.604   4.344  33.311  1.00  0.00      D    H  
HETATM 3428  H2  HOH D 986      24.649   5.279  34.650  1.00  0.00      D    H  
HETATM 3429  O   HOH D 987      14.446  27.140 116.705  1.00  0.00      D    O  
HETATM 3430  H1  HOH D 987      14.670  28.084 116.464  1.00  0.00      D    H  
HETATM 3431  H2  HOH D 987      15.266  26.679 117.043  1.00  0.00      D    H  
HETATM 3432  O   HOH D 988      47.157  31.060  12.080  1.00  0.00      D    O  
HETATM 3433  H1  HOH D 988      47.007  30.870  13.050  1.00  0.00      D    H  
HETATM 3434  H2  HOH D 988      46.281  31.248  11.637  1.00  0.00      D    H  
HETATM 3435  O   HOH D 989      14.046  24.413 110.973  1.00  0.00      D    O  
HETATM 3436  H1  HOH D 989      13.326  24.550 111.653  1.00  0.00      D    H  
HETATM 3437  H2  HOH D 989      14.863  24.050 111.420  1.00  0.00      D    H  
HETATM 3438  O   HOH D 990       2.612  32.987  69.024  1.00  0.00      D    O  
HETATM 3439  H1  HOH D 990       2.329  33.424  68.170  1.00  0.00      D    H  
HETATM 3440  H2  HOH D 990       1.804  32.776  69.574  1.00  0.00      D    H  
HETATM 3441  O   HOH D 991      36.243  34.608  72.671  1.00  0.00      D    O  
HETATM 3442  H1  HOH D 991      36.208  34.996  73.592  1.00  0.00      D    H  
HETATM 3443  H2  HOH D 991      36.523  35.316  72.023  1.00  0.00      D    H  
HETATM 3444  O   HOH D 992      32.319  14.295  90.517  1.00  0.00      D    O  
HETATM 3445  H1  HOH D 992      31.563  14.841  90.157  1.00  0.00      D    H  
HETATM 3446  H2  HOH D 992      31.957  13.557  91.086  1.00  0.00      D    H  
HETATM 3447  O   HOH D 993      36.288  26.167  31.805  1.00  0.00      D    O  
HETATM 3448  H1  HOH D 993      35.407  26.557  31.536  1.00  0.00      D    H  
HETATM 3449  H2  HOH D 993      36.507  25.395  31.208  1.00  0.00      D    H  
HETATM 3450  O   HOH D 994      32.089  14.941 105.468  1.00  0.00      D    O  
HETATM 3451  H1  HOH D 994      33.015  15.020 105.836  1.00  0.00      D    H  
HETATM 3452  H2  HOH D 994      31.637  15.832 105.509  1.00  0.00      D    H  
HETATM 3453  O   HOH D 995      22.396  18.028  78.972  1.00  0.00      D    O  
HETATM 3454  H1  HOH D 995      22.279  17.147  79.430  1.00  0.00      D    H  
HETATM 3455  H2  HOH D 995      22.933  18.638  79.554  1.00  0.00      D    H  
HETATM 3456  O   HOH D 996      43.219  10.631  53.376  1.00  0.00      D    O  
HETATM 3457  H1  HOH D 996      43.276  11.161  52.530  1.00  0.00      D    H  
HETATM 3458  H2  HOH D 996      42.370  10.103  53.382  1.00  0.00      D    H  
HETATM 3459  O   HOH D 997      44.097  19.087  93.453  1.00  0.00      D    O  
HETATM 3460  H1  HOH D 997      44.831  19.657  93.823  1.00  0.00      D    H  
HETATM 3461  H2  HOH D 997      43.212  19.478  93.703  1.00  0.00      D    H  
HETATM 3462  O   HOH D 998      46.556  25.711  65.949  1.00  0.00      D    O  
HETATM 3463  H1  HOH D 998      45.979  24.896  65.918  1.00  0.00      D    H  
HETATM 3464  H2  HOH D 998      47.518  25.438  65.975  1.00  0.00      D    H  
HETATM 3465  O   HOH D 999       0.966  41.914  76.267  1.00  0.00      D    O  
HETATM 3466  H1  HOH D 999       1.290  41.855  77.211  1.00  0.00      D    H  
HETATM 3467  H2  HOH D 999       1.748  41.889  75.644  1.00  0.00      D    H  
HETATM 3468  O   HOH D1000      40.821  11.711 110.011  1.00  0.00      D    O  
HETATM 3469  H1  HOH D1000      40.510  11.340 109.136  1.00  0.00      D    H  
HETATM 3470  H2  HOH D1000      41.578  11.157 110.357  1.00  0.00      D    H  
HETATM 3471  O   HOH D1001      10.921  31.855 104.631  1.00  0.00      D    O  
HETATM 3472  H1  HOH D1001      10.788  31.084 104.008  1.00  0.00      D    H  
HETATM 3473  H2  HOH D1001      11.888  31.922 104.877  1.00  0.00      D    H  
HETATM 3474  O   HOH D1002      31.364  30.130 103.356  1.00  0.00      D    O  
HETATM 3475  H1  HOH D1002      32.092  29.472 103.552  1.00  0.00      D    H  
HETATM 3476  H2  HOH D1002      30.487  29.651 103.304  1.00  0.00      D    H  
HETATM 3477  O   HOH D1003       6.333  11.702  62.159  1.00  0.00      D    O  
HETATM 3478  H1  HOH D1003       6.937  11.401  61.421  1.00  0.00      D    H  
HETATM 3479  H2  HOH D1003       6.873  11.878  62.982  1.00  0.00      D    H  
HETATM 3480  O   HOH D1004      14.078  22.542  22.385  1.00  0.00      D    O  
HETATM 3481  H1  HOH D1004      13.560  21.850  22.889  1.00  0.00      D    H  
HETATM 3482  H2  HOH D1004      14.094  22.304  21.414  1.00  0.00      D    H  
HETATM 3483  O   HOH D1005       0.304  20.322  71.181  1.00  0.00      D    O  
HETATM 3484  H1  HOH D1005       1.104  19.746  71.011  1.00  0.00      D    H  
HETATM 3485  H2  HOH D1005      -0.074  20.109  72.082  1.00  0.00      D    H  
HETATM 3486  O   HOH D1006       8.173  17.536   8.572  1.00  0.00      D    O  
HETATM 3487  H1  HOH D1006       8.581  18.435   8.416  1.00  0.00      D    H  
HETATM 3488  H2  HOH D1006       8.184  17.013   7.719  1.00  0.00      D    H  
HETATM 3489  O   HOH D1007      23.703  41.264 103.491  1.00  0.00      D    O  
HETATM 3490  H1  HOH D1007      23.978  41.321 104.451  1.00  0.00      D    H  
HETATM 3491  H2  HOH D1007      22.906  40.666 103.407  1.00  0.00      D    H  
HETATM 3492  O   HOH D1008      42.773  28.129  92.118  1.00  0.00      D    O  
HETATM 3493  H1  HOH D1008      41.952  27.814  91.640  1.00  0.00      D    H  
HETATM 3494  H2  HOH D1008      42.848  29.123  92.032  1.00  0.00      D    H  
HETATM 3495  O   HOH D1009      17.187  23.365  18.447  1.00  0.00      D    O  
HETATM 3496  H1  HOH D1009      17.191  22.668  19.164  1.00  0.00      D    H  
HETATM 3497  H2  HOH D1009      16.541  24.089  18.689  1.00  0.00      D    H  
HETATM 3498  O   HOH D1010      19.006   3.516  95.046  1.00  0.00      D    O  
HETATM 3499  H1  HOH D1010      19.283   2.904  94.306  1.00  0.00      D    H  
HETATM 3500  H2  HOH D1010      19.138   3.058  95.925  1.00  0.00      D    H  
HETATM 3501  O   HOH D1011      22.744  23.862  30.365  1.00  0.00      D    O  
HETATM 3502  H1  HOH D1011      23.443  23.866  29.650  1.00  0.00      D    H  
HETATM 3503  H2  HOH D1011      22.862  23.053  30.942  1.00  0.00      D    H  
HETATM 3504  O   HOH D1012       8.437  19.710  12.374  1.00  0.00      D    O  
HETATM 3505  H1  HOH D1012       8.675  20.631  12.683  1.00  0.00      D    H  
HETATM 3506  H2  HOH D1012       9.272  19.179  12.234  1.00  0.00      D    H  
HETATM 3507  O   HOH D1013      45.710  40.506  17.706  1.00  0.00      D    O  
HETATM 3508  H1  HOH D1013      44.850  40.941  17.441  1.00  0.00      D    H  
HETATM 3509  H2  HOH D1013      46.434  40.788  17.077  1.00  0.00      D    H  
HETATM 3510  O   HOH D1014      30.440  35.809  17.374  1.00  0.00      D    O  
HETATM 3511  H1  HOH D1014      29.552  36.244  17.222  1.00  0.00      D    H  
HETATM 3512  H2  HOH D1014      31.121  36.510  17.587  1.00  0.00      D    H  
HETATM 3513  O   HOH D1015      48.467  10.441  91.490  1.00  0.00      D    O  
HETATM 3514  H1  HOH D1015      49.133  10.228  92.205  1.00  0.00      D    H  
HETATM 3515  H2  HOH D1015      48.492   9.729  90.788  1.00  0.00      D    H  
HETATM 3516  O   HOH D1016      28.084  11.537  56.486  1.00  0.00      D    O  
HETATM 3517  H1  HOH D1016      27.149  11.575  56.839  1.00  0.00      D    H  
HETATM 3518  H2  HOH D1016      28.251  12.328  55.897  1.00  0.00      D    H  
HETATM 3519  O   HOH D1017      14.567  25.286  85.213  1.00  0.00      D    O  
HETATM 3520  H1  HOH D1017      14.451  24.294  85.260  1.00  0.00      D    H  
HETATM 3521  H2  HOH D1017      15.189  25.513  84.463  1.00  0.00      D    H  
HETATM 3522  O   HOH D1018      14.397   9.654  14.983  1.00  0.00      D    O  
HETATM 3523  H1  HOH D1018      15.355   9.933  15.052  1.00  0.00      D    H  
HETATM 3524  H2  HOH D1018      14.134   9.603  14.019  1.00  0.00      D    H  
HETATM 3525  O   HOH D1019      47.194  21.608  70.315  1.00  0.00      D    O  
HETATM 3526  H1  HOH D1019      48.006  21.066  70.529  1.00  0.00      D    H  
HETATM 3527  H2  HOH D1019      47.322  22.545  70.641  1.00  0.00      D    H  
HETATM 3528  O   HOH D1020      31.766  30.671  84.777  1.00  0.00      D    O  
HETATM 3529  H1  HOH D1020      31.005  30.471  84.160  1.00  0.00      D    H  
HETATM 3530  H2  HOH D1020      32.317  31.414  84.398  1.00  0.00      D    H  
HETATM 3531  O   HOH D1021      35.403   9.007 106.301  1.00  0.00      D    O  
HETATM 3532  H1  HOH D1021      34.885   8.306 105.811  1.00  0.00      D    H  
HETATM 3533  H2  HOH D1021      35.015   9.908 106.102  1.00  0.00      D    H  
HETATM 3534  O   HOH D1022      28.584  20.076 101.344  1.00  0.00      D    O  
HETATM 3535  H1  HOH D1022      28.353  20.220 102.306  1.00  0.00      D    H  
HETATM 3536  H2  HOH D1022      27.745  20.050 100.800  1.00  0.00      D    H  
HETATM 3537  O   HOH D1023      15.208  39.830  79.202  1.00  0.00      D    O  
HETATM 3538  H1  HOH D1023      14.433  40.448  79.076  1.00  0.00      D    H  
HETATM 3539  H2  HOH D1023      15.256  39.194  78.432  1.00  0.00      D    H  
HETATM 3540  O   HOH D1024      15.374  41.531  39.480  1.00  0.00      D    O  
HETATM 3541  H1  HOH D1024      16.254  41.688  39.033  1.00  0.00      D    H  
HETATM 3542  H2  HOH D1024      15.400  40.660  39.971  1.00  0.00      D    H  
HETATM 3543  O   HOH D1025       1.917  38.299  63.244  1.00  0.00      D    O  
HETATM 3544  H1  HOH D1025       2.625  37.614  63.070  1.00  0.00      D    H  
HETATM 3545  H2  HOH D1025       1.044  37.976  62.880  1.00  0.00      D    H  
HETATM 3546  O   HOH D1026      29.687  26.921 100.908  1.00  0.00      D    O  
HETATM 3547  H1  HOH D1026      29.695  26.408 101.766  1.00  0.00      D    H  
HETATM 3548  H2  HOH D1026      28.929  27.573 100.917  1.00  0.00      D    H  
HETATM 3549  O   HOH D1027       7.894  35.899  13.354  1.00  0.00      D    O  
HETATM 3550  H1  HOH D1027       7.571  36.584  12.701  1.00  0.00      D    H  
HETATM 3551  H2  HOH D1027       7.385  35.989  14.210  1.00  0.00      D    H  
HETATM 3552  O   HOH D1028       3.930  42.481 107.248  1.00  0.00      D    O  
HETATM 3553  H1  HOH D1028       4.555  42.126 107.944  1.00  0.00      D    H  
HETATM 3554  H2  HOH D1028       2.995  42.200 107.466  1.00  0.00      D    H  
HETATM 3555  O   HOH D1029      32.333  18.720 113.493  1.00  0.00      D    O  
HETATM 3556  H1  HOH D1029      33.072  18.076 113.298  1.00  0.00      D    H  
HETATM 3557  H2  HOH D1029      32.247  18.839 114.482  1.00  0.00      D    H  
HETATM 3558  O   HOH D1030      10.241  25.125  10.575  1.00  0.00      D    O  
HETATM 3559  H1  HOH D1030       9.268  25.355  10.586  1.00  0.00      D    H  
HETATM 3560  H2  HOH D1030      10.350  24.153  10.366  1.00  0.00      D    H  
HETATM 3561  O   HOH D1031       0.670   4.411  78.863  1.00  0.00      D    O  
HETATM 3562  H1  HOH D1031       0.722   3.987  77.959  1.00  0.00      D    H  
HETATM 3563  H2  HOH D1031       0.112   3.841  79.466  1.00  0.00      D    H  
HETATM 3564  O   HOH D1032       7.432  39.822  40.050  1.00  0.00      D    O  
HETATM 3565  H1  HOH D1032       8.268  39.414  39.683  1.00  0.00      D    H  
HETATM 3566  H2  HOH D1032       6.644  39.270  39.776  1.00  0.00      D    H  
HETATM 3567  O   HOH D1033      26.004   4.578 118.320  1.00  0.00      D    O  
HETATM 3568  H1  HOH D1033      26.595   5.374 118.190  1.00  0.00      D    H  
HETATM 3569  H2  HOH D1033      26.087   4.252 119.262  1.00  0.00      D    H  
HETATM 3570  O   HOH D1034      32.712   5.695  52.136  1.00  0.00      D    O  
HETATM 3571  H1  HOH D1034      33.186   4.952  52.609  1.00  0.00      D    H  
HETATM 3572  H2  HOH D1034      32.851   6.550  52.635  1.00  0.00      D    H  
HETATM 3573  O   HOH D1035       5.341  17.182  44.306  1.00  0.00      D    O  
HETATM 3574  H1  HOH D1035       4.673  17.921  44.221  1.00  0.00      D    H  
HETATM 3575  H2  HOH D1035       6.189  17.445  43.847  1.00  0.00      D    H  
HETATM 3576  O   HOH D1036       7.859  34.286 115.189  1.00  0.00      D    O  
HETATM 3577  H1  HOH D1036       7.542  34.307 116.137  1.00  0.00      D    H  
HETATM 3578  H2  HOH D1036       7.117  34.572 114.583  1.00  0.00      D    H  
HETATM 3579  O   HOH D1037      34.210  19.348  16.484  1.00  0.00      D    O  
HETATM 3580  H1  HOH D1037      34.307  20.277  16.129  1.00  0.00      D    H  
HETATM 3581  H2  HOH D1037      35.110  18.913  16.530  1.00  0.00      D    H  
HETATM 3582  O   HOH D1038      19.469  20.756  70.842  1.00  0.00      D    O  
HETATM 3583  H1  HOH D1038      20.006  20.743  69.998  1.00  0.00      D    H  
HETATM 3584  H2  HOH D1038      19.997  20.332  71.578  1.00  0.00      D    H  
HETATM 3585  O   HOH D1039       7.296  13.195  42.311  1.00  0.00      D    O  
HETATM 3586  H1  HOH D1039       8.198  13.137  41.884  1.00  0.00      D    H  
HETATM 3587  H2  HOH D1039       7.304  12.693  43.176  1.00  0.00      D    H  
HETATM 3588  O   HOH D1040      42.778  30.223  95.702  1.00  0.00      D    O  
HETATM 3589  H1  HOH D1040      42.681  30.354  94.715  1.00  0.00      D    H  
HETATM 3590  H2  HOH D1040      43.673  29.821  95.899  1.00  0.00      D    H  
HETATM 3591  O   HOH D1041      40.954  17.903  93.766  1.00  0.00      D    O  
HETATM 3592  H1  HOH D1041      40.347  17.960  92.973  1.00  0.00      D    H  
HETATM 3593  H2  HOH D1041      41.229  16.952  93.907  1.00  0.00      D    H  
HETATM 3594  O   HOH D1042       8.329  27.408  37.099  1.00  0.00      D    O  
HETATM 3595  H1  HOH D1042       9.101  27.014  36.599  1.00  0.00      D    H  
HETATM 3596  H2  HOH D1042       7.570  27.568  36.468  1.00  0.00      D    H  
HETATM 3597  O   HOH D1043      48.431  33.190  55.866  1.00  0.00      D    O  
HETATM 3598  H1  HOH D1043      49.184  33.839  55.982  1.00  0.00      D    H  
HETATM 3599  H2  HOH D1043      47.999  33.338  54.976  1.00  0.00      D    H  
HETATM 3600  O   HOH D1044      41.031  20.007  45.600  1.00  0.00      D    O  
HETATM 3601  H1  HOH D1044      40.771  19.747  44.670  1.00  0.00      D    H  
HETATM 3602  H2  HOH D1044      41.323  20.963  45.609  1.00  0.00      D    H  
HETATM 3603  O   HOH D1045       6.799   5.231 114.797  1.00  0.00      D    O  
HETATM 3604  H1  HOH D1045       5.921   4.948 115.183  1.00  0.00      D    H  
HETATM 3605  H2  HOH D1045       7.475   5.311 115.530  1.00  0.00      D    H  
HETATM 3606  O   HOH D1046       8.208  30.561  76.258  1.00  0.00      D    O  
HETATM 3607  H1  HOH D1046       7.679  29.729  76.423  1.00  0.00      D    H  
HETATM 3608  H2  HOH D1046       7.795  31.076  75.507  1.00  0.00      D    H  
HETATM 3609  O   HOH D1047      30.130  41.971  84.848  1.00  0.00      D    O  
HETATM 3610  H1  HOH D1047      29.472  41.755  84.126  1.00  0.00      D    H  
HETATM 3611  H2  HOH D1047      29.674  41.926  85.737  1.00  0.00      D    H  
HETATM 3612  O   HOH D1048       2.777  20.959  94.962  1.00  0.00      D    O  
HETATM 3613  H1  HOH D1048       3.535  20.343  94.746  1.00  0.00      D    H  
HETATM 3614  H2  HOH D1048       2.749  21.701  94.291  1.00  0.00      D    H  
HETATM 3615  O   HOH D1049      22.134  18.469  15.932  1.00  0.00      D    O  
HETATM 3616  H1  HOH D1049      22.832  18.753  15.275  1.00  0.00      D    H  
HETATM 3617  H2  HOH D1049      22.533  17.827  16.587  1.00  0.00      D    H  
HETATM 3618  O   HOH D1050      23.318  35.926  82.855  1.00  0.00      D    O  
HETATM 3619  H1  HOH D1050      22.970  36.719  83.355  1.00  0.00      D    H  
HETATM 3620  H2  HOH D1050      22.643  35.188  82.888  1.00  0.00      D    H  
HETATM 3621  O   HOH D1051      24.586  39.825  80.799  1.00  0.00      D    O  
HETATM 3622  H1  HOH D1051      23.927  40.572  80.705  1.00  0.00      D    H  
HETATM 3623  H2  HOH D1051      24.160  38.967  80.513  1.00  0.00      D    H  
HETATM 3624  O   HOH D1052      15.085  29.347  19.797  1.00  0.00      D    O  
HETATM 3625  H1  HOH D1052      15.189  29.134  20.768  1.00  0.00      D    H  
HETATM 3626  H2  HOH D1052      14.356  30.021  19.679  1.00  0.00      D    H  
HETATM 3627  O   HOH D1053      47.416   6.598  47.756  1.00  0.00      D    O  
HETATM 3628  H1  HOH D1053      48.208   7.108  47.422  1.00  0.00      D    H  
HETATM 3629  H2  HOH D1053      46.644   6.736  47.136  1.00  0.00      D    H  
HETATM 3630  O   HOH D1054      36.047  23.772 108.538  1.00  0.00      D    O  
HETATM 3631  H1  HOH D1054      35.317  23.171 108.862  1.00  0.00      D    H  
HETATM 3632  H2  HOH D1054      36.257  24.450 109.242  1.00  0.00      D    H  
HETATM 3633  O   HOH D1055       2.699   8.032  58.398  1.00  0.00      D    O  
HETATM 3634  H1  HOH D1055       2.541   8.755  57.725  1.00  0.00      D    H  
HETATM 3635  H2  HOH D1055       3.163   8.417  59.197  1.00  0.00      D    H  
HETATM 3636  O   HOH D1056      25.536  32.434  23.602  1.00  0.00      D    O  
HETATM 3637  H1  HOH D1056      25.244  31.922  22.794  1.00  0.00      D    H  
HETATM 3638  H2  HOH D1056      25.789  33.363  23.333  1.00  0.00      D    H  
HETATM 3639  O   HOH D1057      13.435  25.759  56.731  1.00  0.00      D    O  
HETATM 3640  H1  HOH D1057      12.930  26.461  57.233  1.00  0.00      D    H  
HETATM 3641  H2  HOH D1057      13.964  25.205  57.373  1.00  0.00      D    H  
HETATM 3642  O   HOH D1058      33.597  13.721  54.130  1.00  0.00      D    O  
HETATM 3643  H1  HOH D1058      33.739  13.806  55.116  1.00  0.00      D    H  
HETATM 3644  H2  HOH D1058      32.631  13.870  53.919  1.00  0.00      D    H  
HETATM 3645  O   HOH D1059      16.413  36.145  32.970  1.00  0.00      D    O  
HETATM 3646  H1  HOH D1059      16.389  36.975  32.413  1.00  0.00      D    H  
HETATM 3647  H2  HOH D1059      15.652  36.156  33.618  1.00  0.00      D    H  
HETATM 3648  O   HOH D1060      37.589  16.617 112.260  1.00  0.00      D    O  
HETATM 3649  H1  HOH D1060      38.406  16.047 112.164  1.00  0.00      D    H  
HETATM 3650  H2  HOH D1060      37.203  16.492 113.174  1.00  0.00      D    H  
HETATM 3651  O   HOH D1061      43.252  17.024  49.396  1.00  0.00      D    O  
HETATM 3652  H1  HOH D1061      43.296  17.906  48.926  1.00  0.00      D    H  
HETATM 3653  H2  HOH D1061      43.418  16.288  48.739  1.00  0.00      D    H  
HETATM 3654  O   HOH D1062      35.070  42.615  94.215  1.00  0.00      D    O  
HETATM 3655  H1  HOH D1062      35.851  42.199  93.749  1.00  0.00      D    H  
HETATM 3656  H2  HOH D1062      34.808  42.049  94.997  1.00  0.00      D    H  
HETATM 3657  O   HOH D1063      40.038  26.934  49.353  1.00  0.00      D    O  
HETATM 3658  H1  HOH D1063      39.428  26.457  49.985  1.00  0.00      D    H  
HETATM 3659  H2  HOH D1063      39.788  27.902  49.315  1.00  0.00      D    H  
HETATM 3660  O   HOH D1064       2.656   0.721   9.124  1.00  0.00      D    O  
HETATM 3661  H1  HOH D1064       2.302   1.499   8.606  1.00  0.00      D    H  
HETATM 3662  H2  HOH D1064       3.566   0.481   8.785  1.00  0.00      D    H  
HETATM 3663  O   HOH D1065      27.866  15.123  85.400  1.00  0.00      D    O  
HETATM 3664  H1  HOH D1065      27.728  15.633  84.552  1.00  0.00      D    H  
HETATM 3665  H2  HOH D1065      27.057  15.218  85.981  1.00  0.00      D    H  
HETATM 3666  O   HOH D1066      10.953  30.459  47.267  1.00  0.00      D    O  
HETATM 3667  H1  HOH D1066      10.808  30.501  48.255  1.00  0.00      D    H  
HETATM 3668  H2  HOH D1066      11.817  30.909  47.038  1.00  0.00      D    H  
HETATM 3669  O   HOH D1067      34.631  22.465  40.102  1.00  0.00      D    O  
HETATM 3670  H1  HOH D1067      34.709  22.724  39.140  1.00  0.00      D    H  
HETATM 3671  H2  HOH D1067      33.744  22.762  40.456  1.00  0.00      D    H  
HETATM 3672  O   HOH D1068      15.124  32.509  33.307  1.00  0.00      D    O  
HETATM 3673  H1  HOH D1068      15.108  31.724  32.687  1.00  0.00      D    H  
HETATM 3674  H2  HOH D1068      16.001  32.981  33.224  1.00  0.00      D    H  
HETATM 3675  O   HOH D1069      17.943  27.452  67.531  1.00  0.00      D    O  
HETATM 3676  H1  HOH D1069      17.312  26.708  67.752  1.00  0.00      D    H  
HETATM 3677  H2  HOH D1069      17.675  28.276  68.031  1.00  0.00      D    H  
HETATM 3678  O   HOH D1070      15.306  22.475  92.403  1.00  0.00      D    O  
HETATM 3679  H1  HOH D1070      14.472  22.234  92.899  1.00  0.00      D    H  
HETATM 3680  H2  HOH D1070      15.065  22.931  91.547  1.00  0.00      D    H  
HETATM 3681  O   HOH D1071      49.219  19.152  60.266  1.00  0.00      D    O  
HETATM 3682  H1  HOH D1071      48.984  19.862  60.930  1.00  0.00      D    H  
HETATM 3683  H2  HOH D1071      48.615  19.224  59.473  1.00  0.00      D    H  
HETATM 3684  O   HOH D1072      20.150  42.149  47.758  1.00  0.00      D    O  
HETATM 3685  H1  HOH D1072      19.475  42.268  47.030  1.00  0.00      D    H  
HETATM 3686  H2  HOH D1072      19.683  41.907  48.609  1.00  0.00      D    H  
HETATM 3687  O   HOH D1073      10.881   6.192  79.625  1.00  0.00      D    O  
HETATM 3688  H1  HOH D1073      11.278   6.802  78.940  1.00  0.00      D    H  
HETATM 3689  H2  HOH D1073      11.566   5.522  79.911  1.00  0.00      D    H  
HETATM 3690  O   HOH D1074      45.562  35.773  51.988  1.00  0.00      D    O  
HETATM 3691  H1  HOH D1074      46.146  35.429  51.252  1.00  0.00      D    H  
HETATM 3692  H2  HOH D1074      44.833  35.113  52.170  1.00  0.00      D    H  
HETATM 3693  O   HOH D1075      47.446  41.720  87.935  1.00  0.00      D    O  
HETATM 3694  H1  HOH D1075      48.391  41.433  87.773  1.00  0.00      D    H  
HETATM 3695  H2  HOH D1075      46.823  40.989  87.655  1.00  0.00      D    H  
HETATM 3696  O   HOH D1076      47.883  35.843 115.015  1.00  0.00      D    O  
HETATM 3697  H1  HOH D1076      47.997  35.701 114.031  1.00  0.00      D    H  
HETATM 3698  H2  HOH D1076      48.780  35.969 115.439  1.00  0.00      D    H  
HETATM 3699  O   HOH D1077      30.725  17.167  19.635  1.00  0.00      D    O  
HETATM 3700  H1  HOH D1077      30.032  16.966  20.327  1.00  0.00      D    H  
HETATM 3701  H2  HOH D1077      31.633  16.965  20.003  1.00  0.00      D    H  
HETATM 3702  O   HOH D1078      19.622  31.699  76.989  1.00  0.00      D    O  
HETATM 3703  H1  HOH D1078      19.902  30.748  76.858  1.00  0.00      D    H  
HETATM 3704  H2  HOH D1078      19.080  31.775  77.825  1.00  0.00      D    H  
HETATM 3705  O   HOH D1079      10.260  35.187  87.760  1.00  0.00      D    O  
HETATM 3706  H1  HOH D1079       9.691  34.548  88.277  1.00  0.00      D    H  
HETATM 3707  H2  HOH D1079      11.116  35.343  88.251  1.00  0.00      D    H  
HETATM 3708  O   HOH D1080      29.800  35.020  11.242  1.00  0.00      D    O  
HETATM 3709  H1  HOH D1080      29.584  35.851  11.754  1.00  0.00      D    H  
HETATM 3710  H2  HOH D1080      29.790  35.220  10.262  1.00  0.00      D    H  
HETATM 3711  O   HOH D1081      44.897  21.251  13.507  1.00  0.00      D    O  
HETATM 3712  H1  HOH D1081      45.520  21.186  14.287  1.00  0.00      D    H  
HETATM 3713  H2  HOH D1081      43.952  21.238  13.833  1.00  0.00      D    H  
HETATM 3714  O   HOH D1082      43.689  39.368  51.550  1.00  0.00      D    O  
HETATM 3715  H1  HOH D1082      43.871  39.657  50.610  1.00  0.00      D    H  
HETATM 3716  H2  HOH D1082      43.115  40.050  52.003  1.00  0.00      D    H  
HETATM 3717  O   HOH D1083      26.937  34.034  61.158  1.00  0.00      D    O  
HETATM 3718  H1  HOH D1083      26.238  33.365  61.411  1.00  0.00      D    H  
HETATM 3719  H2  HOH D1083      26.694  34.928  61.533  1.00  0.00      D    H  
HETATM 3720  O   HOH D1084      27.350   7.785  68.183  1.00  0.00      D    O  
HETATM 3721  H1  HOH D1084      27.608   7.099  68.864  1.00  0.00      D    H  
HETATM 3722  H2  HOH D1084      26.536   7.476  67.691  1.00  0.00      D    H  
HETATM 3723  O   HOH D1085      14.359  37.257  83.652  1.00  0.00      D    O  
HETATM 3724  H1  HOH D1085      13.724  36.485  83.625  1.00  0.00      D    H  
HETATM 3725  H2  HOH D1085      14.366  37.715  82.763  1.00  0.00      D    H  
HETATM 3726  O   HOH D1086      43.094  29.779   9.107  1.00  0.00      D    O  
HETATM 3727  H1  HOH D1086      42.097  29.783   9.179  1.00  0.00      D    H  
HETATM 3728  H2  HOH D1086      43.389  30.528   8.514  1.00  0.00      D    H  
HETATM 3729  O   HOH D1087      27.027  15.083  80.771  1.00  0.00      D    O  
HETATM 3730  H1  HOH D1087      27.136  14.102  80.928  1.00  0.00      D    H  
HETATM 3731  H2  HOH D1087      26.164  15.250  80.294  1.00  0.00      D    H  
HETATM 3732  O   HOH D1088       3.674  16.788  53.340  1.00  0.00      D    O  
HETATM 3733  H1  HOH D1088       4.521  17.319  53.364  1.00  0.00      D    H  
HETATM 3734  H2  HOH D1088       2.931  17.329  53.736  1.00  0.00      D    H  
HETATM 3735  O   HOH D1089      17.838  20.204  66.270  1.00  0.00      D    O  
HETATM 3736  H1  HOH D1089      18.293  21.002  65.875  1.00  0.00      D    H  
HETATM 3737  H2  HOH D1089      17.320  20.483  67.079  1.00  0.00      D    H  
HETATM 3738  O   HOH D1090      11.299   3.227   8.505  1.00  0.00      D    O  
HETATM 3739  H1  HOH D1090      11.149   2.678   9.327  1.00  0.00      D    H  
HETATM 3740  H2  HOH D1090      10.657   2.942   7.792  1.00  0.00      D    H  
HETATM 3741  O   HOH D1091      38.897  29.170  79.566  1.00  0.00      D    O  
HETATM 3742  H1  HOH D1091      38.920  30.164  79.461  1.00  0.00      D    H  
HETATM 3743  H2  HOH D1091      39.747  28.860  79.994  1.00  0.00      D    H  
HETATM 3744  O   HOH D1092       8.759   2.516  39.268  1.00  0.00      D    O  
HETATM 3745  H1  HOH D1092       9.116   2.629  38.341  1.00  0.00      D    H  
HETATM 3746  H2  HOH D1092       9.463   2.107  39.849  1.00  0.00      D    H  
HETATM 3747  O   HOH D1093       4.133  19.373 115.355  1.00  0.00      D    O  
HETATM 3748  H1  HOH D1093       4.805  19.191 114.638  1.00  0.00      D    H  
HETATM 3749  H2  HOH D1093       4.603  19.690 116.179  1.00  0.00      D    H  
HETATM 3750  O   HOH D1094      43.775  23.158  51.112  1.00  0.00      D    O  
HETATM 3751  H1  HOH D1094      42.875  23.583  51.209  1.00  0.00      D    H  
HETATM 3752  H2  HOH D1094      44.439  23.652  51.674  1.00  0.00      D    H  
HETATM 3753  O   HOH D1095      27.621  26.971  76.923  1.00  0.00      D    O  
HETATM 3754  H1  HOH D1095      28.270  27.720  77.060  1.00  0.00      D    H  
HETATM 3755  H2  HOH D1095      26.726  27.236  77.281  1.00  0.00      D    H  
HETATM 3756  O   HOH D1096       1.505  28.781 111.812  1.00  0.00      D    O  
HETATM 3757  H1  HOH D1096       0.852  28.095 112.131  1.00  0.00      D    H  
HETATM 3758  H2  HOH D1096       1.905  29.253 112.598  1.00  0.00      D    H  
HETATM 3759  O   HOH D1097      28.360  38.661  40.308  1.00  0.00      D    O  
HETATM 3760  H1  HOH D1097      29.237  38.295  40.618  1.00  0.00      D    H  
HETATM 3761  H2  HOH D1097      27.746  38.763  41.091  1.00  0.00      D    H  
HETATM 3762  O   HOH D1098      15.338  24.436  94.429  1.00  0.00      D    O  
HETATM 3763  H1  HOH D1098      15.079  23.674  95.022  1.00  0.00      D    H  
HETATM 3764  H2  HOH D1098      15.581  24.087  93.524  1.00  0.00      D    H  
HETATM 3765  O   HOH D1099       5.972   3.816  70.749  1.00  0.00      D    O  
HETATM 3766  H1  HOH D1099       6.715   3.816  70.080  1.00  0.00      D    H  
HETATM 3767  H2  HOH D1099       6.354   3.858  71.672  1.00  0.00      D    H  
HETATM 3768  O   HOH D1100      25.573  25.867  51.996  1.00  0.00      D    O  
HETATM 3769  H1  HOH D1100      25.447  24.905  52.238  1.00  0.00      D    H  
HETATM 3770  H2  HOH D1100      26.417  26.208  52.409  1.00  0.00      D    H  
HETATM 3771  O   HOH D1101      43.264  22.805  77.085  1.00  0.00      D    O  
HETATM 3772  H1  HOH D1101      42.294  22.573  77.019  1.00  0.00      D    H  
HETATM 3773  H2  HOH D1101      43.814  22.044  76.742  1.00  0.00      D    H  
HETATM 3774  O   HOH D1102       0.323   1.822 104.732  1.00  0.00      D    O  
HETATM 3775  H1  HOH D1102       0.448   1.665 105.711  1.00  0.00      D    H  
HETATM 3776  H2  HOH D1102       1.196   1.695 104.260  1.00  0.00      D    H  
HETATM 3777  O   HOH D1103      15.360   1.026  19.266  1.00  0.00      D    O  
HETATM 3778  H1  HOH D1103      15.618   0.284  18.647  1.00  0.00      D    H  
HETATM 3779  H2  HOH D1103      14.379   1.202  19.186  1.00  0.00      D    H  
HETATM 3780  O   HOH D1104      19.807  30.231  27.003  1.00  0.00      D    O  
HETATM 3781  H1  HOH D1104      19.148  30.565  27.677  1.00  0.00      D    H  
HETATM 3782  H2  HOH D1104      20.229  31.008  26.536  1.00  0.00      D    H  
HETATM 3783  O   HOH D1105      39.367  32.889   4.457  1.00  0.00      D    O  
HETATM 3784  H1  HOH D1105      38.544  33.017   3.904  1.00  0.00      D    H  
HETATM 3785  H2  HOH D1105      39.572  31.913   4.529  1.00  0.00      D    H  
HETATM 3786  O   HOH D1106       7.079   8.855 115.886  1.00  0.00      D    O  
HETATM 3787  H1  HOH D1106       7.085   9.745 116.341  1.00  0.00      D    H  
HETATM 3788  H2  HOH D1106       7.428   8.158 116.513  1.00  0.00      D    H  
HETATM 3789  O   HOH D1107      31.107  23.138  18.210  1.00  0.00      D    O  
HETATM 3790  H1  HOH D1107      31.963  23.320  18.694  1.00  0.00      D    H  
HETATM 3791  H2  HOH D1107      31.275  22.492  17.465  1.00  0.00      D    H  
HETATM 3792  O   HOH D1108      30.622  17.540  45.278  1.00  0.00      D    O  
HETATM 3793  H1  HOH D1108      30.593  17.674  44.287  1.00  0.00      D    H  
HETATM 3794  H2  HOH D1108      31.006  16.639  45.481  1.00  0.00      D    H  
HETATM 3795  O   HOH D1109       2.952   7.894  74.274  1.00  0.00      D    O  
HETATM 3796  H1  HOH D1109       2.771   7.731  75.243  1.00  0.00      D    H  
HETATM 3797  H2  HOH D1109       3.815   8.390  74.174  1.00  0.00      D    H  
HETATM 3798  O   HOH D1110      24.294  13.438  14.529  1.00  0.00      D    O  
HETATM 3799  H1  HOH D1110      24.592  14.289  14.097  1.00  0.00      D    H  
HETATM 3800  H2  HOH D1110      25.095  12.891  14.775  1.00  0.00      D    H  
HETATM 3801  O   HOH D1111      41.538   0.631  84.628  1.00  0.00      D    O  
HETATM 3802  H1  HOH D1111      41.994   1.503  84.806  1.00  0.00      D    H  
HETATM 3803  H2  HOH D1111      41.918   0.218  83.801  1.00  0.00      D    H  
HETATM 3804  O   HOH D1112      10.216  40.705  72.547  1.00  0.00      D    O  
HETATM 3805  H1  HOH D1112       9.860  40.559  73.470  1.00  0.00      D    H  
HETATM 3806  H2  HOH D1112      10.841  39.962  72.308  1.00  0.00      D    H  
HETATM 3807  O   HOH D1113       6.482  15.593  40.966  1.00  0.00      D    O  
HETATM 3808  H1  HOH D1113       7.355  15.853  40.554  1.00  0.00      D    H  
HETATM 3809  H2  HOH D1113       6.552  14.669  41.342  1.00  0.00      D    H  
HETATM 3810  O   HOH D1114      19.378  10.984  34.664  1.00  0.00      D    O  
HETATM 3811  H1  HOH D1114      19.423  11.529  33.826  1.00  0.00      D    H  
HETATM 3812  H2  HOH D1114      19.712  11.528  35.433  1.00  0.00      D    H  
HETATM 3813  O   HOH D1115      25.880  34.904  22.960  1.00  0.00      D    O  
HETATM 3814  H1  HOH D1115      25.650  35.508  22.197  1.00  0.00      D    H  
HETATM 3815  H2  HOH D1115      26.528  35.365  23.566  1.00  0.00      D    H  
HETATM 3816  O   HOH D1116      45.970  24.367  23.298  1.00  0.00      D    O  
HETATM 3817  H1  HOH D1116      46.846  24.184  23.743  1.00  0.00      D    H  
HETATM 3818  H2  HOH D1116      46.129  24.834  22.428  1.00  0.00      D    H  
HETATM 3819  O   HOH D1117      26.643  40.708 111.145  1.00  0.00      D    O  
HETATM 3820  H1  HOH D1117      25.773  40.753 111.635  1.00  0.00      D    H  
HETATM 3821  H2  HOH D1117      27.168  41.541 111.321  1.00  0.00      D    H  
HETATM 3822  O   HOH D1118      49.606  33.497  60.210  1.00  0.00      D    O  
HETATM 3823  H1  HOH D1118      49.365  32.942  61.006  1.00  0.00      D    H  
HETATM 3824  H2  HOH D1118      48.791  33.968  59.874  1.00  0.00      D    H  
HETATM 3825  O   HOH D1119      38.113   2.182  22.915  1.00  0.00      D    O  
HETATM 3826  H1  HOH D1119      37.661   2.273  22.028  1.00  0.00      D    H  
HETATM 3827  H2  HOH D1119      38.659   3.000  23.098  1.00  0.00      D    H  
HETATM 3828  O   HOH D1120      31.291   8.575  67.482  1.00  0.00      D    O  
HETATM 3829  H1  HOH D1120      31.939   8.686  68.235  1.00  0.00      D    H  
HETATM 3830  H2  HOH D1120      30.385   8.883  67.774  1.00  0.00      D    H  
HETATM 3831  O   HOH D1121      11.981   3.720 117.406  1.00  0.00      D    O  
HETATM 3832  H1  HOH D1121      11.493   2.870 117.603  1.00  0.00      D    H  
HETATM 3833  H2  HOH D1121      12.939   3.626 117.679  1.00  0.00      D    H  
HETATM 3834  O   HOH D1122      38.546  35.262  10.787  1.00  0.00      D    O  
HETATM 3835  H1  HOH D1122      39.059  34.811  10.056  1.00  0.00      D    H  
HETATM 3836  H2  HOH D1122      38.310  36.192  10.503  1.00  0.00      D    H  
HETATM 3837  O   HOH D1123      27.278  29.385  42.066  1.00  0.00      D    O  
HETATM 3838  H1  HOH D1123      28.063  28.801  41.858  1.00  0.00      D    H  
HETATM 3839  H2  HOH D1123      27.147  29.427  43.056  1.00  0.00      D    H  
HETATM 3840  O   HOH D1124      36.991  11.951  61.263  1.00  0.00      D    O  
HETATM 3841  H1  HOH D1124      36.141  12.432  61.051  1.00  0.00      D    H  
HETATM 3842  H2  HOH D1124      37.255  12.141  62.208  1.00  0.00      D    H  
HETATM 3843  O   HOH D1125      25.467  10.949 106.994  1.00  0.00      D    O  
HETATM 3844  H1  HOH D1125      24.494  11.118 107.154  1.00  0.00      D    H  
HETATM 3845  H2  HOH D1125      25.591  10.020 106.648  1.00  0.00      D    H  
HETATM 3846  O   HOH D1126      41.979  12.479  38.266  1.00  0.00      D    O  
HETATM 3847  H1  HOH D1126      42.521  12.773  39.053  1.00  0.00      D    H  
HETATM 3848  H2  HOH D1126      41.054  12.853  38.339  1.00  0.00      D    H  
HETATM 3849  O   HOH D1127       2.618  23.103   3.382  1.00  0.00      D    O  
HETATM 3850  H1  HOH D1127       2.146  23.951   3.623  1.00  0.00      D    H  
HETATM 3851  H2  HOH D1127       3.606  23.258   3.393  1.00  0.00      D    H  
HETATM 3852  O   HOH D1128      46.257  12.565  89.100  1.00  0.00      D    O  
HETATM 3853  H1  HOH D1128      45.411  12.749  88.600  1.00  0.00      D    H  
HETATM 3854  H2  HOH D1128      46.980  12.322  88.454  1.00  0.00      D    H  
HETATM 3855  O   HOH D1129       0.653  20.731  34.681  1.00  0.00      D    O  
HETATM 3856  H1  HOH D1129       1.202  21.357  34.127  1.00  0.00      D    H  
HETATM 3857  H2  HOH D1129       1.169  19.890  34.844  1.00  0.00      D    H  
HETATM 3858  O   HOH D1130      47.718  24.147 109.429  1.00  0.00      D    O  
HETATM 3859  H1  HOH D1130      48.436  23.802 108.825  1.00  0.00      D    H  
HETATM 3860  H2  HOH D1130      46.929  24.428 108.882  1.00  0.00      D    H  
HETATM 3861  O   HOH D1131      14.312  12.192  74.736  1.00  0.00      D    O  
HETATM 3862  H1  HOH D1131      13.401  12.239  74.326  1.00  0.00      D    H  
HETATM 3863  H2  HOH D1131      14.981  12.591  74.109  1.00  0.00      D    H  
HETATM 3864  O   HOH D1132       9.582   0.008  52.824  1.00  0.00      D    O  
HETATM 3865  H1  HOH D1132       9.178   0.846  52.457  1.00  0.00      D    H  
HETATM 3866  H2  HOH D1132       9.106  -0.251  53.665  1.00  0.00      D    H  
HETATM 3867  O   HOH D1133       3.195  34.955  49.999  1.00  0.00      D    O  
HETATM 3868  H1  HOH D1133       3.270  35.274  50.944  1.00  0.00      D    H  
HETATM 3869  H2  HOH D1133       3.420  33.982  49.957  1.00  0.00      D    H  
HETATM 3870  O   HOH D1134      41.752  12.586 113.210  1.00  0.00      D    O  
HETATM 3871  H1  HOH D1134      41.410  11.675 112.980  1.00  0.00      D    H  
HETATM 3872  H2  HOH D1134      42.358  12.908 112.483  1.00  0.00      D    H  
HETATM 3873  O   HOH D1135      12.775  19.889   7.595  1.00  0.00      D    O  
HETATM 3874  H1  HOH D1135      13.199  20.222   8.436  1.00  0.00      D    H  
HETATM 3875  H2  HOH D1135      13.175  20.362   6.810  1.00  0.00      D    H  
HETATM 3876  O   HOH D1136      49.459  23.440  91.630  1.00  0.00      D    O  
HETATM 3877  H1  HOH D1136      48.762  24.109  91.887  1.00  0.00      D    H  
HETATM 3878  H2  HOH D1136      49.097  22.516  91.752  1.00  0.00      D    H  
HETATM 3879  O   HOH D1137      14.685  23.925 107.297  1.00  0.00      D    O  
HETATM 3880  H1  HOH D1137      14.200  23.053 107.237  1.00  0.00      D    H  
HETATM 3881  H2  HOH D1137      15.428  23.941 106.628  1.00  0.00      D    H  
HETATM 3882  O   HOH D1138      27.903  14.187  32.677  1.00  0.00      D    O  
HETATM 3883  H1  HOH D1138      27.455  14.329  31.795  1.00  0.00      D    H  
HETATM 3884  H2  HOH D1138      27.778  13.237  32.965  1.00  0.00      D    H  
HETATM 3885  O   HOH D1139      21.937  40.767  78.585  1.00  0.00      D    O  
HETATM 3886  H1  HOH D1139      21.656  41.234  77.747  1.00  0.00      D    H  
HETATM 3887  H2  HOH D1139      22.070  41.439  79.314  1.00  0.00      D    H  
HETATM 3888  O   HOH D1140      33.013  26.789 107.722  1.00  0.00      D    O  
HETATM 3889  H1  HOH D1140      33.187  26.543 106.769  1.00  0.00      D    H  
HETATM 3890  H2  HOH D1140      33.812  27.262 108.095  1.00  0.00      D    H  
HETATM 3891  O   HOH D1141      17.527  37.392  14.358  1.00  0.00      D    O  
HETATM 3892  H1  HOH D1141      17.475  37.164  13.385  1.00  0.00      D    H  
HETATM 3893  H2  HOH D1141      18.472  37.612  14.598  1.00  0.00      D    H  
HETATM 3894  O   HOH D1142      17.165  19.660  39.008  1.00  0.00      D    O  
HETATM 3895  H1  HOH D1142      16.865  18.790  39.400  1.00  0.00      D    H  
HETATM 3896  H2  HOH D1142      16.641  19.850  38.178  1.00  0.00      D    H  
HETATM 3897  O   HOH D1143      36.379  31.515  43.019  1.00  0.00      D    O  
HETATM 3898  H1  HOH D1143      36.178  32.484  43.161  1.00  0.00      D    H  
HETATM 3899  H2  HOH D1143      36.951  31.409  42.205  1.00  0.00      D    H  
HETATM 3900  O   HOH D1144      33.385  27.036  39.259  1.00  0.00      D    O  
HETATM 3901  H1  HOH D1144      34.163  26.800  39.842  1.00  0.00      D    H  
HETATM 3902  H2  HOH D1144      33.710  27.228  38.332  1.00  0.00      D    H  
HETATM 3903  O   HOH D1145      37.067  39.944  34.738  1.00  0.00      D    O  
HETATM 3904  H1  HOH D1145      36.974  40.934  34.846  1.00  0.00      D    H  
HETATM 3905  H2  HOH D1145      36.163  39.536  34.612  1.00  0.00      D    H  
HETATM 3906  O   HOH D1146       2.691  10.246   6.884  1.00  0.00      D    O  
HETATM 3907  H1  HOH D1146       2.664   9.277   7.129  1.00  0.00      D    H  
HETATM 3908  H2  HOH D1146       1.859  10.696   7.210  1.00  0.00      D    H  
HETATM 3909  O   HOH D1147      41.034  19.920  50.016  1.00  0.00      D    O  
HETATM 3910  H1  HOH D1147      42.012  19.968  49.809  1.00  0.00      D    H  
HETATM 3911  H2  HOH D1147      40.679  20.844  50.160  1.00  0.00      D    H  
HETATM 3912  O   HOH D1148      24.200  42.001  17.211  1.00  0.00      D    O  
HETATM 3913  H1  HOH D1148      24.242  41.249  16.554  1.00  0.00      D    H  
HETATM 3914  H2  HOH D1148      23.375  42.542  17.047  1.00  0.00      D    H  
HETATM 3915  O   HOH D1149       4.758   9.225  12.922  1.00  0.00      D    O  
HETATM 3916  H1  HOH D1149       4.045   9.345  12.231  1.00  0.00      D    H  
HETATM 3917  H2  HOH D1149       4.887  10.082  13.420  1.00  0.00      D    H  
HETATM 3918  O   HOH D1150      42.205  31.332  40.200  1.00  0.00      D    O  
HETATM 3919  H1  HOH D1150      43.101  30.898  40.114  1.00  0.00      D    H  
HETATM 3920  H2  HOH D1150      41.518  30.639  40.417  1.00  0.00      D    H  
HETATM 3921  O   HOH D1151       2.301  21.420   7.742  1.00  0.00      D    O  
HETATM 3922  H1  HOH D1151       1.351  21.729   7.788  1.00  0.00      D    H  
HETATM 3923  H2  HOH D1151       2.858  21.959   8.374  1.00  0.00      D    H  
HETATM 3924  O   HOH D1152      22.521  28.231  83.267  1.00  0.00      D    O  
HETATM 3925  H1  HOH D1152      21.555  28.206  83.007  1.00  0.00      D    H  
HETATM 3926  H2  HOH D1152      23.062  27.743  82.582  1.00  0.00      D    H  
HETATM 3927  O   HOH D1153      31.325  25.451  35.164  1.00  0.00      D    O  
HETATM 3928  H1  HOH D1153      31.213  25.260  34.189  1.00  0.00      D    H  
HETATM 3929  H2  HOH D1153      32.270  25.263  35.433  1.00  0.00      D    H  
HETATM 3930  O   HOH D1154       6.356  38.878  67.082  1.00  0.00      D    O  
HETATM 3931  H1  HOH D1154       5.514  39.066  67.588  1.00  0.00      D    H  
HETATM 3932  H2  HOH D1154       6.179  38.180  66.389  1.00  0.00      D    H  
HETATM 3933  O   HOH D1155      16.016  19.638  19.479  1.00  0.00      D    O  
HETATM 3934  H1  HOH D1155      16.367  19.631  20.415  1.00  0.00      D    H  
HETATM 3935  H2  HOH D1155      15.726  18.715  19.225  1.00  0.00      D    H  
HETATM 3936  O   HOH D1156      41.787   5.500  91.215  1.00  0.00      D    O  
HETATM 3937  H1  HOH D1156      41.758   5.008  92.085  1.00  0.00      D    H  
HETATM 3938  H2  HOH D1156      41.965   6.469  91.386  1.00  0.00      D    H  
HETATM 3939  O   HOH D1157      17.449  16.428  49.392  1.00  0.00      D    O  
HETATM 3940  H1  HOH D1157      17.529  17.422  49.477  1.00  0.00      D    H  
HETATM 3941  H2  HOH D1157      17.599  16.162  48.440  1.00  0.00      D    H  
HETATM 3942  O   HOH D1158       7.474  26.928  51.891  1.00  0.00      D    O  
HETATM 3943  H1  HOH D1158       8.468  27.038  51.856  1.00  0.00      D    H  
HETATM 3944  H2  HOH D1158       7.184  26.823  52.842  1.00  0.00      D    H  
HETATM 3945  O   HOH D1159      45.868  39.739  97.661  1.00  0.00      D    O  
HETATM 3946  H1  HOH D1159      46.374  39.146  97.035  1.00  0.00      D    H  
HETATM 3947  H2  HOH D1159      46.451  40.501  97.944  1.00  0.00      D    H  
HETATM 3948  O   HOH D1160      21.464   6.799  62.882  1.00  0.00      D    O  
HETATM 3949  H1  HOH D1160      22.405   7.010  63.144  1.00  0.00      D    H  
HETATM 3950  H2  HOH D1160      21.427   6.599  61.903  1.00  0.00      D    H  
HETATM 3951  O   HOH D1161      30.704  24.949 107.546  1.00  0.00      D    O  
HETATM 3952  H1  HOH D1161      31.526  25.377 107.171  1.00  0.00      D    H  
HETATM 3953  H2  HOH D1161      30.956  24.118 108.042  1.00  0.00      D    H  
HETATM 3954  O   HOH D1162      16.463  10.853  58.294  1.00  0.00      D    O  
HETATM 3955  H1  HOH D1162      16.375  11.025  57.313  1.00  0.00      D    H  
HETATM 3956  H2  HOH D1162      17.011  11.577  58.712  1.00  0.00      D    H  
HETATM 3957  O   HOH D1163      25.394  12.249  56.793  1.00  0.00      D    O  
HETATM 3958  H1  HOH D1163      24.863  13.019  56.441  1.00  0.00      D    H  
HETATM 3959  H2  HOH D1163      25.024  11.394  56.427  1.00  0.00      D    H  
HETATM 3960  O   HOH D1164      32.254  32.766  24.671  1.00  0.00      D    O  
HETATM 3961  H1  HOH D1164      33.115  33.049  24.251  1.00  0.00      D    H  
HETATM 3962  H2  HOH D1164      32.409  31.955  25.235  1.00  0.00      D    H  
HETATM 3963  O   HOH D1165      36.721   8.679   3.359  1.00  0.00      D    O  
HETATM 3964  H1  HOH D1165      37.067   7.741   3.365  1.00  0.00      D    H  
HETATM 3965  H2  HOH D1165      36.353   8.905   4.261  1.00  0.00      D    H  
HETATM 3966  O   HOH D1166       0.481  19.098  18.410  1.00  0.00      D    O  
HETATM 3967  H1  HOH D1166      -0.049  19.086  19.258  1.00  0.00      D    H  
HETATM 3968  H2  HOH D1166       1.198  19.791  18.475  1.00  0.00      D    H  
HETATM 3969  O   HOH D1167      10.431  11.170  85.913  1.00  0.00      D    O  
HETATM 3970  H1  HOH D1167      11.167  11.788  85.635  1.00  0.00      D    H  
HETATM 3971  H2  HOH D1167      10.597  10.852  86.846  1.00  0.00      D    H  
HETATM 3972  O   HOH D1168       8.991  38.314  20.024  1.00  0.00      D    O  
HETATM 3973  H1  HOH D1168       9.025  39.309  20.115  1.00  0.00      D    H  
HETATM 3974  H2  HOH D1168       9.383  37.891  20.841  1.00  0.00      D    H  
HETATM 3975  O   HOH D1169      15.755  17.676   5.246  1.00  0.00      D    O  
HETATM 3976  H1  HOH D1169      14.800  17.538   4.983  1.00  0.00      D    H  
HETATM 3977  H2  HOH D1169      15.828  18.490   5.822  1.00  0.00      D    H  
HETATM 3978  O   HOH D1170      16.764   8.278  90.632  1.00  0.00      D    O  
HETATM 3979  H1  HOH D1170      16.289   9.131  90.413  1.00  0.00      D    H  
HETATM 3980  H2  HOH D1170      16.505   7.573  89.972  1.00  0.00      D    H  
HETATM 3981  O   HOH D1171       5.845  31.971   2.993  1.00  0.00      D    O  
HETATM 3982  H1  HOH D1171       5.159  31.298   3.270  1.00  0.00      D    H  
HETATM 3983  H2  HOH D1171       5.734  32.803   3.537  1.00  0.00      D    H  
HETATM 3984  O   HOH D1172      24.366  41.629  20.001  1.00  0.00      D    O  
HETATM 3985  H1  HOH D1172      24.572  41.789  19.035  1.00  0.00      D    H  
HETATM 3986  H2  HOH D1172      23.867  40.768  20.097  1.00  0.00      D    H  
HETATM 3987  O   HOH D1173      25.021  28.187  61.468  1.00  0.00      D    O  
HETATM 3988  H1  HOH D1173      25.008  29.181  61.569  1.00  0.00      D    H  
HETATM 3989  H2  HOH D1173      24.311  27.784  62.046  1.00  0.00      D    H  
HETATM 3990  O   HOH D1174       4.332  40.542  83.642  1.00  0.00      D    O  
HETATM 3991  H1  HOH D1174       5.241  40.460  84.050  1.00  0.00      D    H  
HETATM 3992  H2  HOH D1174       4.411  40.940  82.728  1.00  0.00      D    H  
HETATM 3993  O   HOH D1175       7.136   4.423 101.695  1.00  0.00      D    O  
HETATM 3994  H1  HOH D1175       7.961   4.227 102.225  1.00  0.00      D    H  
HETATM 3995  H2  HOH D1175       6.962   5.407 101.701  1.00  0.00      D    H  
HETATM 3996  O   HOH D1176       9.232  41.425  29.862  1.00  0.00      D    O  
HETATM 3997  H1  HOH D1176       8.562  40.752  29.549  1.00  0.00      D    H  
HETATM 3998  H2  HOH D1176       9.927  40.968  30.418  1.00  0.00      D    H  
HETATM 3999  O   HOH D1177      29.708   2.543  55.972  1.00  0.00      D    O  
HETATM 4000  H1  HOH D1177      30.634   2.829  55.726  1.00  0.00      D    H  
HETATM 4001  H2  HOH D1177      29.047   3.022  55.395  1.00  0.00      D    H  
HETATM 4002  O   HOH D1178      32.527  24.053  42.407  1.00  0.00      D    O  
HETATM 4003  H1  HOH D1178      32.801  23.220  42.887  1.00  0.00      D    H  
HETATM 4004  H2  HOH D1178      32.039  24.656  43.037  1.00  0.00      D    H  
HETATM 4005  O   HOH D1179      36.933  20.838  17.371  1.00  0.00      D    O  
HETATM 4006  H1  HOH D1179      36.083  21.241  17.031  1.00  0.00      D    H  
HETATM 4007  H2  HOH D1179      37.555  20.677  16.604  1.00  0.00      D    H  
HETATM 4008  O   HOH D1180      38.920   4.070  73.611  1.00  0.00      D    O  
HETATM 4009  H1  HOH D1180      39.024   3.350  72.925  1.00  0.00      D    H  
HETATM 4010  H2  HOH D1180      38.695   3.659  74.494  1.00  0.00      D    H  
HETATM 4011  O   HOH D1181       1.057  18.065  38.725  1.00  0.00      D    O  
HETATM 4012  H1  HOH D1181       0.163  18.265  39.125  1.00  0.00      D    H  
HETATM 4013  H2  HOH D1181       1.325  17.131  38.958  1.00  0.00      D    H  
HETATM 4014  O   HOH D1182      26.337  34.972  90.764  1.00  0.00      D    O  
HETATM 4015  H1  HOH D1182      25.644  35.692  90.802  1.00  0.00      D    H  
HETATM 4016  H2  HOH D1182      25.923  34.097  91.013  1.00  0.00      D    H  
HETATM 4017  O   HOH D1183      15.767  22.348  57.800  1.00  0.00      D    O  
HETATM 4018  H1  HOH D1183      16.053  22.547  56.863  1.00  0.00      D    H  
HETATM 4019  H2  HOH D1183      15.190  23.092  58.138  1.00  0.00      D    H  
HETATM 4020  O   HOH D1184       3.836  25.719  61.592  1.00  0.00      D    O  
HETATM 4021  H1  HOH D1184       3.463  26.366  62.256  1.00  0.00      D    H  
HETATM 4022  H2  HOH D1184       3.417  24.821  61.729  1.00  0.00      D    H  
HETATM 4023  O   HOH D1185      36.765  16.569  38.744  1.00  0.00      D    O  
HETATM 4024  H1  HOH D1185      37.264  17.349  38.368  1.00  0.00      D    H  
HETATM 4025  H2  HOH D1185      37.120  15.723  38.348  1.00  0.00      D    H  
HETATM 4026  O   HOH D1186       3.339  37.956 115.457  1.00  0.00      D    O  
HETATM 4027  H1  HOH D1186       4.257  37.859 115.072  1.00  0.00      D    H  
HETATM 4028  H2  HOH D1186       3.371  38.577 116.241  1.00  0.00      D    H  
HETATM 4029  O   HOH D1187      27.796  35.723  43.475  1.00  0.00      D    O  
HETATM 4030  H1  HOH D1187      26.988  35.640  44.059  1.00  0.00      D    H  
HETATM 4031  H2  HOH D1187      27.665  35.180  42.646  1.00  0.00      D    H  
HETATM 4032  O   HOH D1188      29.692  37.503  11.860  1.00  0.00      D    O  
HETATM 4033  H1  HOH D1188      29.752  37.797  10.906  1.00  0.00      D    H  
HETATM 4034  H2  HOH D1188      29.093  38.125  12.364  1.00  0.00      D    H  
HETATM 4035  O   HOH D1189      41.960  15.331 102.886  1.00  0.00      D    O  
HETATM 4036  H1  HOH D1189      41.873  14.369 102.626  1.00  0.00      D    H  
HETATM 4037  H2  HOH D1189      41.875  15.905 102.072  1.00  0.00      D    H  
HETATM 4038  O   HOH D1190      48.952  20.939  62.167  1.00  0.00      D    O  
HETATM 4039  H1  HOH D1190      48.382  21.757  62.248  1.00  0.00      D    H  
HETATM 4040  H2  HOH D1190      49.150  20.579  63.079  1.00  0.00      D    H  
HETATM 4041  O   HOH D1191      29.163   6.658  50.032  1.00  0.00      D    O  
HETATM 4042  H1  HOH D1191      28.570   5.879  50.234  1.00  0.00      D    H  
HETATM 4043  H2  HOH D1191      29.267   6.750  49.042  1.00  0.00      D    H  
HETATM 4044  O   HOH D1192      35.909   7.573 110.821  1.00  0.00      D    O  
HETATM 4045  H1  HOH D1192      36.617   6.868 110.850  1.00  0.00      D    H  
HETATM 4046  H2  HOH D1192      35.277   7.443 111.585  1.00  0.00      D    H  
HETATM 4047  O   HOH D1193       3.474  25.757  91.669  1.00  0.00      D    O  
HETATM 4048  H1  HOH D1193       3.356  25.209  92.497  1.00  0.00      D    H  
HETATM 4049  H2  HOH D1193       4.389  25.606  91.296  1.00  0.00      D    H  
HETATM 4050  O   HOH D1194      36.656  16.391  27.028  1.00  0.00      D    O  
HETATM 4051  H1  HOH D1194      36.697  17.354  26.761  1.00  0.00      D    H  
HETATM 4052  H2  HOH D1194      37.209  16.249  27.849  1.00  0.00      D    H  
HETATM 4053  O   HOH D1195      42.499  41.533  52.606  1.00  0.00      D    O  
HETATM 4054  H1  HOH D1195      41.558  41.472  52.938  1.00  0.00      D    H  
HETATM 4055  H2  HOH D1195      42.980  42.259  53.098  1.00  0.00      D    H  
HETATM 4056  O   HOH D1196       5.138  38.002   4.864  1.00  0.00      D    O  
HETATM 4057  H1  HOH D1196       5.127  38.927   4.483  1.00  0.00      D    H  
HETATM 4058  H2  HOH D1196       5.578  38.017   5.762  1.00  0.00      D    H  
HETATM 4059  O   HOH D1197      42.377  41.411  78.574  1.00  0.00      D    O  
HETATM 4060  H1  HOH D1197      42.308  42.400  78.442  1.00  0.00      D    H  
HETATM 4061  H2  HOH D1197      42.238  41.193  79.540  1.00  0.00      D    H  
HETATM 4062  O   HOH D1198      43.554  11.116  29.174  1.00  0.00      D    O  
HETATM 4063  H1  HOH D1198      43.106  10.230  29.290  1.00  0.00      D    H  
HETATM 4064  H2  HOH D1198      42.931  11.844  29.458  1.00  0.00      D    H  
HETATM 4065  O   HOH D1199      45.067  33.032 107.619  1.00  0.00      D    O  
HETATM 4066  H1  HOH D1199      44.337  32.676 108.202  1.00  0.00      D    H  
HETATM 4067  H2  HOH D1199      45.514  33.801 108.076  1.00  0.00      D    H  
HETATM 4068  O   HOH D1200      44.324  22.983  86.797  1.00  0.00      D    O  
HETATM 4069  H1  HOH D1200      43.506  22.799  87.342  1.00  0.00      D    H  
HETATM 4070  H2  HOH D1200      44.624  22.141  86.350  1.00  0.00      D    H  
HETATM 4071  O   HOH D1201      16.449  29.232  75.472  1.00  0.00      D    O  
HETATM 4072  H1  HOH D1201      16.485  30.230  75.422  1.00  0.00      D    H  
HETATM 4073  H2  HOH D1201      17.313  28.850  75.145  1.00  0.00      D    H  
HETATM 4074  O   HOH D1202       2.451  25.171  23.196  1.00  0.00      D    O  
HETATM 4075  H1  HOH D1202       2.899  25.642  22.435  1.00  0.00      D    H  
HETATM 4076  H2  HOH D1202       1.707  24.603  22.845  1.00  0.00      D    H  
HETATM 4077  O   HOH D1203      21.986   3.686  82.562  1.00  0.00      D    O  
HETATM 4078  H1  HOH D1203      22.624   4.314  82.116  1.00  0.00      D    H  
HETATM 4079  H2  HOH D1203      22.477   2.867  82.859  1.00  0.00      D    H  
HETATM 4080  O   HOH D1204      31.975   0.757  96.784  1.00  0.00      D    O  
HETATM 4081  H1  HOH D1204      31.674  -0.072  97.254  1.00  0.00      D    H  
HETATM 4082  H2  HOH D1204      31.736   1.558  97.334  1.00  0.00      D    H  
HETATM 4083  O   HOH D1205      13.107  26.057  99.380  1.00  0.00      D    O  
HETATM 4084  H1  HOH D1205      12.830  26.760  98.726  1.00  0.00      D    H  
HETATM 4085  H2  HOH D1205      12.827  25.158  99.043  1.00  0.00      D    H  
HETATM 4086  O   HOH D1206      25.267   4.325  64.975  1.00  0.00      D    O  
HETATM 4087  H1  HOH D1206      26.134   4.288  64.479  1.00  0.00      D    H  
HETATM 4088  H2  HOH D1206      24.514   4.136  64.344  1.00  0.00      D    H  
HETATM 4089  O   HOH D1207       7.287   0.364  20.171  1.00  0.00      D    O  
HETATM 4090  H1  HOH D1207       6.927  -0.110  20.974  1.00  0.00      D    H  
HETATM 4091  H2  HOH D1207       7.013   1.325  20.199  1.00  0.00      D    H  
HETATM 4092  O   HOH D1208      37.776  17.546  41.154  1.00  0.00      D    O  
HETATM 4093  H1  HOH D1208      37.267  17.334  40.320  1.00  0.00      D    H  
HETATM 4094  H2  HOH D1208      38.495  16.865  41.289  1.00  0.00      D    H  
HETATM 4095  O   HOH D1209      32.501  22.394  24.778  1.00  0.00      D    O  
HETATM 4096  H1  HOH D1209      33.345  22.098  24.330  1.00  0.00      D    H  
HETATM 4097  H2  HOH D1209      31.714  22.024  24.285  1.00  0.00      D    H  
HETATM 4098  O   HOH D1210      21.278  27.286  50.871  1.00  0.00      D    O  
HETATM 4099  H1  HOH D1210      21.869  26.741  50.277  1.00  0.00      D    H  
HETATM 4100  H2  HOH D1210      20.353  26.904  50.861  1.00  0.00      D    H  
HETATM 4101  O   HOH D1211      32.547  14.208  86.987  1.00  0.00      D    O  
HETATM 4102  H1  HOH D1211      33.166  14.326  87.763  1.00  0.00      D    H  
HETATM 4103  H2  HOH D1211      31.611  14.091  87.321  1.00  0.00      D    H  
HETATM 4104  O   HOH D1212      37.019  30.898  58.168  1.00  0.00      D    O  
HETATM 4105  H1  HOH D1212      36.764  31.860  58.069  1.00  0.00      D    H  
HETATM 4106  H2  HOH D1212      37.708  30.663  57.483  1.00  0.00      D    H  
HETATM 4107  O   HOH D1213       4.644   4.222  20.060  1.00  0.00      D    O  
HETATM 4108  H1  HOH D1213       4.178   3.684  19.357  1.00  0.00      D    H  
HETATM 4109  H2  HOH D1213       4.310   3.952  20.963  1.00  0.00      D    H  
HETATM 4110  O   HOH D1214       9.440  10.292  79.392  1.00  0.00      D    O  
HETATM 4111  H1  HOH D1214       9.668  11.155  78.941  1.00  0.00      D    H  
HETATM 4112  H2  HOH D1214       8.478  10.301  79.663  1.00  0.00      D    H  
HETATM 4113  O   HOH D1215      25.629   0.555  86.004  1.00  0.00      D    O  
HETATM 4114  H1  HOH D1215      25.721  -0.209  86.643  1.00  0.00      D    H  
HETATM 4115  H2  HOH D1215      26.426   0.585  85.402  1.00  0.00      D    H  
HETATM 4116  O   HOH D1216      30.244   9.412  71.381  1.00  0.00      D    O  
HETATM 4117  H1  HOH D1216      31.226   9.593  71.326  1.00  0.00      D    H  
HETATM 4118  H2  HOH D1216      29.902   9.697  72.276  1.00  0.00      D    H  
HETATM 4119  O   HOH D1217       7.138  23.242  14.208  1.00  0.00      D    O  
HETATM 4120  H1  HOH D1217       6.606  22.426  14.433  1.00  0.00      D    H  
HETATM 4121  H2  HOH D1217       6.861  23.995  14.804  1.00  0.00      D    H  
HETATM 4122  O   HOH D1218      24.187   6.829 102.136  1.00  0.00      D    O  
HETATM 4123  H1  HOH D1218      23.454   6.952 102.806  1.00  0.00      D    H  
HETATM 4124  H2  HOH D1218      24.785   7.630 102.146  1.00  0.00      D    H  
HETATM 4125  O   HOH D1219       7.417   4.015  41.090  1.00  0.00      D    O  
HETATM 4126  H1  HOH D1219       7.906   3.652  40.296  1.00  0.00      D    H  
HETATM 4127  H2  HOH D1219       7.215   3.271  41.727  1.00  0.00      D    H  
HETATM 4128  O   HOH D1220       8.386  35.272  74.485  1.00  0.00      D    O  
HETATM 4129  H1  HOH D1220       9.141  35.489  75.103  1.00  0.00      D    H  
HETATM 4130  H2  HOH D1220       8.734  34.753  73.703  1.00  0.00      D    H  
HETATM 4131  O   HOH D1221      26.143   5.548  87.594  1.00  0.00      D    O  
HETATM 4132  H1  HOH D1221      25.827   6.110  88.359  1.00  0.00      D    H  
HETATM 4133  H2  HOH D1221      25.516   4.781  87.462  1.00  0.00      D    H  
HETATM 4134  O   HOH D1222      19.279  10.712 116.735  1.00  0.00      D    O  
HETATM 4135  H1  HOH D1222      19.453  10.721 115.750  1.00  0.00      D    H  
HETATM 4136  H2  HOH D1222      20.022  11.185 117.208  1.00  0.00      D    H  
HETATM 4137  O   HOH D1223       1.943   7.075  65.317  1.00  0.00      D    O  
HETATM 4138  H1  HOH D1223       1.161   7.664  65.518  1.00  0.00      D    H  
HETATM 4139  H2  HOH D1223       2.522   7.513  64.630  1.00  0.00      D    H  
HETATM 4140  O   HOH D1224      42.384  10.431  47.489  1.00  0.00      D    O  
HETATM 4141  H1  HOH D1224      41.684  10.395  48.203  1.00  0.00      D    H  
HETATM 4142  H2  HOH D1224      42.132  11.120  46.810  1.00  0.00      D    H  
HETATM 4143  O   HOH D1225       2.168   0.916  80.299  1.00  0.00      D    O  
HETATM 4144  H1  HOH D1225       2.253   1.129  81.272  1.00  0.00      D    H  
HETATM 4145  H2  HOH D1225       2.271  -0.070  80.163  1.00  0.00      D    H  
HETATM 4146  O   HOH D1226      23.941  25.986  85.551  1.00  0.00      D    O  
HETATM 4147  H1  HOH D1226      23.841  25.843  84.566  1.00  0.00      D    H  
HETATM 4148  H2  HOH D1226      24.734  26.571  85.724  1.00  0.00      D    H  
HETATM 4149  O   HOH D1227      35.713   7.258  36.011  1.00  0.00      D    O  
HETATM 4150  H1  HOH D1227      34.730   7.082  35.957  1.00  0.00      D    H  
HETATM 4151  H2  HOH D1227      36.123   6.650  36.691  1.00  0.00      D    H  
HETATM 4152  O   HOH D1228       3.431   2.769  35.037  1.00  0.00      D    O  
HETATM 4153  H1  HOH D1228       3.842   3.483  35.605  1.00  0.00      D    H  
HETATM 4154  H2  HOH D1228       2.494   2.599  35.341  1.00  0.00      D    H  
HETATM 4155  O   HOH D1229      41.590  26.017  42.650  1.00  0.00      D    O  
HETATM 4156  H1  HOH D1229      41.675  25.022  42.599  1.00  0.00      D    H  
HETATM 4157  H2  HOH D1229      41.315  26.373  41.757  1.00  0.00      D    H  
HETATM 4158  O   HOH D1230      23.514  37.629  54.351  1.00  0.00      D    O  
HETATM 4159  H1  HOH D1230      23.293  36.680  54.574  1.00  0.00      D    H  
HETATM 4160  H2  HOH D1230      23.738  38.125  55.191  1.00  0.00      D    H  
HETATM 4161  O   HOH D1231      34.818   9.619  51.293  1.00  0.00      D    O  
HETATM 4162  H1  HOH D1231      34.682  10.486  51.771  1.00  0.00      D    H  
HETATM 4163  H2  HOH D1231      35.396   9.767  50.490  1.00  0.00      D    H  
HETATM 4164  O   HOH D1232      44.923  17.318  54.285  1.00  0.00      D    O  
HETATM 4165  H1  HOH D1232      44.162  16.729  54.013  1.00  0.00      D    H  
HETATM 4166  H2  HOH D1232      45.676  16.755  54.625  1.00  0.00      D    H  
HETATM 4167  O   HOH D1233       1.512  10.833  62.427  1.00  0.00      D    O  
HETATM 4168  H1  HOH D1233       1.226  10.068  63.004  1.00  0.00      D    H  
HETATM 4169  H2  HOH D1233       0.737  11.144  61.877  1.00  0.00      D    H  
HETATM 4170  O   HOH D1234       2.279  16.995  56.471  1.00  0.00      D    O  
HETATM 4171  H1  HOH D1234       2.984  16.592  55.886  1.00  0.00      D    H  
HETATM 4172  H2  HOH D1234       1.553  16.326  56.627  1.00  0.00      D    H  
HETATM 4173  O   HOH D1235      15.656  12.251  48.302  1.00  0.00      D    O  
HETATM 4174  H1  HOH D1235      16.233  12.652  49.013  1.00  0.00      D    H  
HETATM 4175  H2  HOH D1235      15.559  12.899  47.546  1.00  0.00      D    H  
HETATM 4176  O   HOH D1236       0.810  40.129  90.509  1.00  0.00      D    O  
HETATM 4177  H1  HOH D1236       1.681  40.385  90.930  1.00  0.00      D    H  
HETATM 4178  H2  HOH D1236       0.087  40.731  90.848  1.00  0.00      D    H  
HETATM 4179  O   HOH D1237       3.610  14.857  41.517  1.00  0.00      D    O  
HETATM 4180  H1  HOH D1237       4.547  15.203  41.567  1.00  0.00      D    H  
HETATM 4181  H2  HOH D1237       3.097  15.168  42.318  1.00  0.00      D    H  
HETATM 4182  O   HOH D1238      11.883  10.945 109.277  1.00  0.00      D    O  
HETATM 4183  H1  HOH D1238      12.175  11.039 110.229  1.00  0.00      D    H  
HETATM 4184  H2  HOH D1238      10.965  10.549 109.247  1.00  0.00      D    H  
HETATM 4185  O   HOH D1239      47.279  25.773  26.207  1.00  0.00      D    O  
HETATM 4186  H1  HOH D1239      48.018  25.225  25.814  1.00  0.00      D    H  
HETATM 4187  H2  HOH D1239      47.029  26.500  25.568  1.00  0.00      D    H  
HETATM 4188  O   HOH D1240      27.678  25.559  41.674  1.00  0.00      D    O  
HETATM 4189  H1  HOH D1240      27.333  24.649  41.446  1.00  0.00      D    H  
HETATM 4190  H2  HOH D1240      26.919  26.138  41.972  1.00  0.00      D    H  
HETATM 4191  O   HOH D1241      16.389  36.608  38.865  1.00  0.00      D    O  
HETATM 4192  H1  HOH D1241      16.984  37.188  38.308  1.00  0.00      D    H  
HETATM 4193  H2  HOH D1241      15.491  37.039  38.952  1.00  0.00      D    H  
HETATM 4194  O   HOH D1242      10.859  35.972  98.063  1.00  0.00      D    O  
HETATM 4195  H1  HOH D1242      11.148  36.481  97.252  1.00  0.00      D    H  
HETATM 4196  H2  HOH D1242      10.334  35.169  97.783  1.00  0.00      D    H  
HETATM 4197  O   HOH D1243      30.454  16.903  98.430  1.00  0.00      D    O  
HETATM 4198  H1  HOH D1243      31.383  16.552  98.317  1.00  0.00      D    H  
HETATM 4199  H2  HOH D1243      29.797  16.202  98.151  1.00  0.00      D    H  
HETATM 4200  O   HOH D1244       4.776  38.208  77.666  1.00  0.00      D    O  
HETATM 4201  H1  HOH D1244       4.916  37.239  77.458  1.00  0.00      D    H  
HETATM 4202  H2  HOH D1244       5.295  38.766  77.018  1.00  0.00      D    H  
HETATM 4203  O   HOH D1245      -0.020  16.727  82.420  1.00  0.00      D    O  
HETATM 4204  H1  HOH D1245       0.969  16.766  82.276  1.00  0.00      D    H  
HETATM 4205  H2  HOH D1245      -0.464  17.442  81.880  1.00  0.00      D    H  
HETATM 4206  O   HOH D1246      21.790  21.679  56.791  1.00  0.00      D    O  
HETATM 4207  H1  HOH D1246      22.059  22.002  55.883  1.00  0.00      D    H  
HETATM 4208  H2  HOH D1246      22.044  22.361  57.476  1.00  0.00      D    H  
HETATM 4209  O   HOH D1247      25.167  12.560  64.329  1.00  0.00      D    O  
HETATM 4210  H1  HOH D1247      25.617  11.700  64.570  1.00  0.00      D    H  
HETATM 4211  H2  HOH D1247      24.954  12.563  63.352  1.00  0.00      D    H  
HETATM 4212  O   HOH D1248      31.171  17.917  65.974  1.00  0.00      D    O  
HETATM 4213  H1  HOH D1248      31.160  17.791  64.981  1.00  0.00      D    H  
HETATM 4214  H2  HOH D1248      30.424  17.393  66.384  1.00  0.00      D    H  
HETATM 4215  O   HOH D1249      22.349   6.334  45.123  1.00  0.00      D    O  
HETATM 4216  H1  HOH D1249      21.362   6.311  44.962  1.00  0.00      D    H  
HETATM 4217  H2  HOH D1249      22.672   7.279  45.078  1.00  0.00      D    H  
HETATM 4218  O   HOH D1250      17.553  24.509  22.433  1.00  0.00      D    O  
HETATM 4219  H1  HOH D1250      17.352  23.891  23.192  1.00  0.00      D    H  
HETATM 4220  H2  HOH D1250      17.684  23.978  21.596  1.00  0.00      D    H  
HETATM 4221  O   HOH D1251      36.834  26.789 109.878  1.00  0.00      D    O  
HETATM 4222  H1  HOH D1251      36.299  26.872 109.037  1.00  0.00      D    H  
HETATM 4223  H2  HOH D1251      36.303  26.291 110.563  1.00  0.00      D    H  
HETATM 4224  O   HOH D1252      45.047  37.809  47.191  1.00  0.00      D    O  
HETATM 4225  H1  HOH D1252      44.306  37.302  46.752  1.00  0.00      D    H  
HETATM 4226  H2  HOH D1252      45.922  37.382  46.966  1.00  0.00      D    H  
HETATM 4227  O   HOH D1253       5.002  20.254  38.970  1.00  0.00      D    O  
HETATM 4228  H1  HOH D1253       4.718  19.635  38.239  1.00  0.00      D    H  
HETATM 4229  H2  HOH D1253       5.848  20.717  38.705  1.00  0.00      D    H  
HETATM 4230  O   HOH D1254      31.121  17.869  34.855  1.00  0.00      D    O  
HETATM 4231  H1  HOH D1254      31.889  18.369  34.453  1.00  0.00      D    H  
HETATM 4232  H2  HOH D1254      31.469  17.167  35.476  1.00  0.00      D    H  
HETATM 4233  O   HOH D1255      39.020   8.623  88.527  1.00  0.00      D    O  
HETATM 4234  H1  HOH D1255      38.425   8.225  89.225  1.00  0.00      D    H  
HETATM 4235  H2  HOH D1255      38.516   8.705  87.667  1.00  0.00      D    H  
HETATM 4236  O   HOH D1256       5.273  30.713  16.305  1.00  0.00      D    O  
HETATM 4237  H1  HOH D1256       5.020  31.637  16.016  1.00  0.00      D    H  
HETATM 4238  H2  HOH D1256       5.823  30.764  17.139  1.00  0.00      D    H  
HETATM 4239  O   HOH D1257      36.731  23.790  30.366  1.00  0.00      D    O  
HETATM 4240  H1  HOH D1257      36.363  23.644  29.448  1.00  0.00      D    H  
HETATM 4241  H2  HOH D1257      37.689  23.504  30.390  1.00  0.00      D    H  
HETATM 4242  O   HOH D1258      35.216  35.058  40.994  1.00  0.00      D    O  
HETATM 4243  H1  HOH D1258      34.455  34.472  40.715  1.00  0.00      D    H  
HETATM 4244  H2  HOH D1258      35.983  34.931  40.365  1.00  0.00      D    H  
HETATM 4245  O   HOH D1259      38.016  17.477   6.923  1.00  0.00      D    O  
HETATM 4246  H1  HOH D1259      38.936  17.762   6.656  1.00  0.00      D    H  
HETATM 4247  H2  HOH D1259      37.451  18.286   7.086  1.00  0.00      D    H  
HETATM 4248  O   HOH D1260      14.066  34.384  55.084  1.00  0.00      D    O  
HETATM 4249  H1  HOH D1260      14.052  35.314  54.716  1.00  0.00      D    H  
HETATM 4250  H2  HOH D1260      14.421  33.756  54.390  1.00  0.00      D    H  
HETATM 4251  O   HOH D1261      26.104  34.880  79.975  1.00  0.00      D    O  
HETATM 4252  H1  HOH D1261      25.280  34.503  80.400  1.00  0.00      D    H  
HETATM 4253  H2  HOH D1261      26.687  34.133  79.656  1.00  0.00      D    H  
HETATM 4254  O   HOH D1262      18.642  41.766  33.258  1.00  0.00      D    O  
HETATM 4255  H1  HOH D1262      18.211  42.232  32.485  1.00  0.00      D    H  
HETATM 4256  H2  HOH D1262      19.634  41.882  33.207  1.00  0.00      D    H  
HETATM 4257  O   HOH D1263      17.390  39.157  38.135  1.00  0.00      D    O  
HETATM 4258  H1  HOH D1263      18.298  38.798  37.918  1.00  0.00      D    H  
HETATM 4259  H2  HOH D1263      17.464  40.126  38.372  1.00  0.00      D    H  
HETATM 4260  O   HOH D1264       8.553  25.256  21.720  1.00  0.00      D    O  
HETATM 4261  H1  HOH D1264       8.750  25.810  20.911  1.00  0.00      D    H  
HETATM 4262  H2  HOH D1264       7.988  25.782  22.355  1.00  0.00      D    H  
HETATM 4263  O   HOH D1265       8.790   7.263  65.848  1.00  0.00      D    O  
HETATM 4264  H1  HOH D1265       8.714   7.476  66.822  1.00  0.00      D    H  
HETATM 4265  H2  HOH D1265       8.999   6.292  65.735  1.00  0.00      D    H  
HETATM 4266  O   HOH D1266      46.065  37.515   3.092  1.00  0.00      D    O  
HETATM 4267  H1  HOH D1266      45.095  37.517   2.849  1.00  0.00      D    H  
HETATM 4268  H2  HOH D1266      46.164  37.674   4.074  1.00  0.00      D    H  
HETATM 4269  O   HOH D1267      15.050  38.137  25.215  1.00  0.00      D    O  
HETATM 4270  H1  HOH D1267      15.392  37.256  24.890  1.00  0.00      D    H  
HETATM 4271  H2  HOH D1267      15.718  38.852  25.006  1.00  0.00      D    H  
HETATM 4272  O   HOH D1268       9.593  24.337  60.710  1.00  0.00      D    O  
HETATM 4273  H1  HOH D1268       9.138  23.631  60.169  1.00  0.00      D    H  
HETATM 4274  H2  HOH D1268      10.552  24.088  60.845  1.00  0.00      D    H  
HETATM 4275  O   HOH D1269      25.126  20.539  67.427  1.00  0.00      D    O  
HETATM 4276  H1  HOH D1269      24.728  19.840  68.021  1.00  0.00      D    H  
HETATM 4277  H2  HOH D1269      26.003  20.215  67.072  1.00  0.00      D    H  
HETATM 4278  O   HOH D1270      30.682  30.155  21.772  1.00  0.00      D    O  
HETATM 4279  H1  HOH D1270      30.045  30.792  22.205  1.00  0.00      D    H  
HETATM 4280  H2  HOH D1270      31.087  29.563  22.469  1.00  0.00      D    H  
HETATM 4281  O   HOH D1271      11.899   4.587  12.133  1.00  0.00      D    O  
HETATM 4282  H1  HOH D1271      12.424   5.351  11.757  1.00  0.00      D    H  
HETATM 4283  H2  HOH D1271      10.935   4.693  11.889  1.00  0.00      D    H  
HETATM 4284  O   HOH D1272      25.310  13.436  45.201  1.00  0.00      D    O  
HETATM 4285  H1  HOH D1272      25.995  14.152  45.334  1.00  0.00      D    H  
HETATM 4286  H2  HOH D1272      25.717  12.544  45.399  1.00  0.00      D    H  
HETATM 4287  O   HOH D1273       4.860  29.425  28.266  1.00  0.00      D    O  
HETATM 4288  H1  HOH D1273       5.020  30.084  29.001  1.00  0.00      D    H  
HETATM 4289  H2  HOH D1273       4.186  29.795  27.627  1.00  0.00      D    H  
HETATM 4290  O   HOH D1274      40.041   9.005  74.095  1.00  0.00      D    O  
HETATM 4291  H1  HOH D1274      40.176   8.027  73.935  1.00  0.00      D    H  
HETATM 4292  H2  HOH D1274      40.914   9.427  74.339  1.00  0.00      D    H  
HETATM 4293  O   HOH D1275      33.123  21.613   5.839  1.00  0.00      D    O  
HETATM 4294  H1  HOH D1275      32.694  21.864   6.707  1.00  0.00      D    H  
HETATM 4295  H2  HOH D1275      34.039  22.013   5.792  1.00  0.00      D    H  
HETATM 4296  O   HOH D1276      22.706  31.477  12.789  1.00  0.00      D    O  
HETATM 4297  H1  HOH D1276      21.910  31.945  12.406  1.00  0.00      D    H  
HETATM 4298  H2  HOH D1276      23.186  30.986  12.063  1.00  0.00      D    H  
HETATM 4299  O   HOH D1277      33.768  27.660  14.065  1.00  0.00      D    O  
HETATM 4300  H1  HOH D1277      32.891  28.124  14.197  1.00  0.00      D    H  
HETATM 4301  H2  HOH D1277      34.507  28.243  14.403  1.00  0.00      D    H  
HETATM 4302  O   HOH D1278       9.927  17.474  31.138  1.00  0.00      D    O  
HETATM 4303  H1  HOH D1278      10.648  17.906  31.680  1.00  0.00      D    H  
HETATM 4304  H2  HOH D1278       9.747  16.556  31.493  1.00  0.00      D    H  
HETATM 4305  O   HOH D1279      35.363  23.288  22.217  1.00  0.00      D    O  
HETATM 4306  H1  HOH D1279      35.516  22.884  21.315  1.00  0.00      D    H  
HETATM 4307  H2  HOH D1279      35.209  24.271  22.120  1.00  0.00      D    H  
HETATM 4308  O   HOH D1280      46.268  17.271 116.455  1.00  0.00      D    O  
HETATM 4309  H1  HOH D1280      45.423  17.783 116.610  1.00  0.00      D    H  
HETATM 4310  H2  HOH D1280      46.961  17.564 117.115  1.00  0.00      D    H  
HETATM 4311  O   HOH D1281      12.809  11.851  80.886  1.00  0.00      D    O  
HETATM 4312  H1  HOH D1281      13.680  11.467  81.192  1.00  0.00      D    H  
HETATM 4313  H2  HOH D1281      12.965  12.444  80.096  1.00  0.00      D    H  
HETATM 4314  O   HOH D1282      17.085  38.785 101.679  1.00  0.00      D    O  
HETATM 4315  H1  HOH D1282      17.854  38.506 101.103  1.00  0.00      D    H  
HETATM 4316  H2  HOH D1282      16.303  39.018 101.101  1.00  0.00      D    H  
HETATM 4317  O   HOH D1283      30.858   2.434  77.262  1.00  0.00      D    O  
HETATM 4318  H1  HOH D1283      29.948   2.753  77.526  1.00  0.00      D    H  
HETATM 4319  H2  HOH D1283      31.091   2.800  76.361  1.00  0.00      D    H  
HETATM 4320  O   HOH D1284      31.697  22.868  50.247  1.00  0.00      D    O  
HETATM 4321  H1  HOH D1284      30.888  22.331  50.006  1.00  0.00      D    H  
HETATM 4322  H2  HOH D1284      31.458  23.838  50.269  1.00  0.00      D    H  
HETATM 4323  O   HOH D1285      34.652   5.053  50.183  1.00  0.00      D    O  
HETATM 4324  H1  HOH D1285      33.915   5.547  50.644  1.00  0.00      D    H  
HETATM 4325  H2  HOH D1285      34.265   4.303  49.646  1.00  0.00      D    H  
HETATM 4326  O   HOH D1286       2.367  21.259  60.304  1.00  0.00      D    O  
HETATM 4327  H1  HOH D1286       3.126  20.630  60.134  1.00  0.00      D    H  
HETATM 4328  H2  HOH D1286       1.665  20.795  60.844  1.00  0.00      D    H  
HETATM 4329  O   HOH D1287      20.544  30.419  50.129  1.00  0.00      D    O  
HETATM 4330  H1  HOH D1287      21.215  29.678  50.151  1.00  0.00      D    H  
HETATM 4331  H2  HOH D1287      20.903  31.209  50.625  1.00  0.00      D    H  
HETATM 4332  O   HOH D1288      46.609  29.002 105.288  1.00  0.00      D    O  
HETATM 4333  H1  HOH D1288      46.875  28.046 105.164  1.00  0.00      D    H  
HETATM 4334  H2  HOH D1288      45.765  29.181 104.782  1.00  0.00      D    H  
HETATM 4335  O   HOH D1289      26.160  10.669  74.187  1.00  0.00      D    O  
HETATM 4336  H1  HOH D1289      25.285  10.407  74.595  1.00  0.00      D    H  
HETATM 4337  H2  HOH D1289      26.069  11.564  73.751  1.00  0.00      D    H  
HETATM 4338  O   HOH D1290      47.199  27.799  89.879  1.00  0.00      D    O  
HETATM 4339  H1  HOH D1290      47.878  28.317  89.359  1.00  0.00      D    H  
HETATM 4340  H2  HOH D1290      47.497  26.848  89.961  1.00  0.00      D    H  
HETATM 4341  O   HOH D1291       2.956  25.286  37.718  1.00  0.00      D    O  
HETATM 4342  H1  HOH D1291       2.017  25.359  38.055  1.00  0.00      D    H  
HETATM 4343  H2  HOH D1291       3.121  24.356  37.389  1.00  0.00      D    H  
HETATM 4344  O   HOH D1292       6.520   4.054  80.906  1.00  0.00      D    O  
HETATM 4345  H1  HOH D1292       7.468   4.294  80.698  1.00  0.00      D    H  
HETATM 4346  H2  HOH D1292       5.925   4.374  80.170  1.00  0.00      D    H  
HETATM 4347  O   HOH D1293      30.347  13.895   7.423  1.00  0.00      D    O  
HETATM 4348  H1  HOH D1293      30.421  14.280   6.503  1.00  0.00      D    H  
HETATM 4349  H2  HOH D1293      29.581  13.253   7.454  1.00  0.00      D    H  
HETATM 4350  O   HOH D1294       1.400   9.304  18.870  1.00  0.00      D    O  
HETATM 4351  H1  HOH D1294       0.923   9.979  19.431  1.00  0.00      D    H  
HETATM 4352  H2  HOH D1294       1.728   8.558  19.450  1.00  0.00      D    H  
HETATM 4353  O   HOH D1295       9.553  10.917  57.853  1.00  0.00      D    O  
HETATM 4354  H1  HOH D1295       9.075  11.154  58.699  1.00  0.00      D    H  
HETATM 4355  H2  HOH D1295      10.537  11.043  57.980  1.00  0.00      D    H  
HETATM 4356  O   HOH D1296      46.784  27.578  39.073  1.00  0.00      D    O  
HETATM 4357  H1  HOH D1296      47.547  28.224  39.064  1.00  0.00      D    H  
HETATM 4358  H2  HOH D1296      46.104  27.873  39.745  1.00  0.00      D    H  
HETATM 4359  O   HOH D1297      29.198  32.217  23.309  1.00  0.00      D    O  
HETATM 4360  H1  HOH D1297      30.048  32.710  23.493  1.00  0.00      D    H  
HETATM 4361  H2  HOH D1297      28.778  32.576  22.475  1.00  0.00      D    H  
HETATM 4362  O   HOH D1298      32.620  17.088  16.570  1.00  0.00      D    O  
HETATM 4363  H1  HOH D1298      33.237  17.816  16.272  1.00  0.00      D    H  
HETATM 4364  H2  HOH D1298      33.090  16.500  17.227  1.00  0.00      D    H  
HETATM 4365  O   HOH D1299      40.736  12.849  48.127  1.00  0.00      D    O  
HETATM 4366  H1  HOH D1299      40.811  12.446  49.039  1.00  0.00      D    H  
HETATM 4367  H2  HOH D1299      40.605  13.837  48.209  1.00  0.00      D    H  
HETATM 4368  O   HOH D1300       6.673   3.748   9.914  1.00  0.00      D    O  
HETATM 4369  H1  HOH D1300       6.787   3.495   8.954  1.00  0.00      D    H  
HETATM 4370  H2  HOH D1300       6.427   4.715   9.977  1.00  0.00      D    H  
HETATM 4371  O   HOH D1301      22.338  37.744  25.568  1.00  0.00      D    O  
HETATM 4372  H1  HOH D1301      21.639  38.193  25.012  1.00  0.00      D    H  
HETATM 4373  H2  HOH D1301      23.232  37.857  25.135  1.00  0.00      D    H  
HETATM 4374  O   HOH D1302      11.405  38.144  55.461  1.00  0.00      D    O  
HETATM 4375  H1  HOH D1302      11.231  38.117  54.476  1.00  0.00      D    H  
HETATM 4376  H2  HOH D1302      12.385  38.258  55.623  1.00  0.00      D    H  
HETATM 4377  O   HOH D1303      22.682  12.351  12.459  1.00  0.00      D    O  
HETATM 4378  H1  HOH D1303      23.348  12.739  13.095  1.00  0.00      D    H  
HETATM 4379  H2  HOH D1303      22.737  11.353  12.486  1.00  0.00      D    H  
HETATM 4380  O   HOH D1304       2.356   3.898  92.521  1.00  0.00      D    O  
HETATM 4381  H1  HOH D1304       1.591   3.256  92.459  1.00  0.00      D    H  
HETATM 4382  H2  HOH D1304       2.801   3.800  93.411  1.00  0.00      D    H  
HETATM 4383  O   HOH D1305      20.223  24.721  96.509  1.00  0.00      D    O  
HETATM 4384  H1  HOH D1305      19.356  24.462  96.934  1.00  0.00      D    H  
HETATM 4385  H2  HOH D1305      20.445  24.071  95.782  1.00  0.00      D    H  
HETATM 4386  O   HOH D1306      41.907  39.897  76.418  1.00  0.00      D    O  
HETATM 4387  H1  HOH D1306      42.756  39.475  76.100  1.00  0.00      D    H  
HETATM 4388  H2  HOH D1306      42.106  40.512  77.180  1.00  0.00      D    H  
HETATM 4389  O   HOH D1307       3.307  34.665  20.328  1.00  0.00      D    O  
HETATM 4390  H1  HOH D1307       3.069  33.817  20.802  1.00  0.00      D    H  
HETATM 4391  H2  HOH D1307       4.283  34.664  20.113  1.00  0.00      D    H  
HETATM 4392  O   HOH D1308      35.532  40.568  25.288  1.00  0.00      D    O  
HETATM 4393  H1  HOH D1308      36.183  39.812  25.363  1.00  0.00      D    H  
HETATM 4394  H2  HOH D1308      35.312  40.910  26.202  1.00  0.00      D    H  
HETATM 4395  O   HOH D1309      38.532  19.828  60.855  1.00  0.00      D    O  
HETATM 4396  H1  HOH D1309      39.446  20.088  60.545  1.00  0.00      D    H  
HETATM 4397  H2  HOH D1309      37.856  20.452  60.463  1.00  0.00      D    H  
HETATM 4398  O   HOH D1310      41.277  28.932  73.117  1.00  0.00      D    O  
HETATM 4399  H1  HOH D1310      40.511  29.515  73.389  1.00  0.00      D    H  
HETATM 4400  H2  HOH D1310      41.246  28.780  72.130  1.00  0.00      D    H  
HETATM 4401  O   HOH D1311      12.823   6.011   9.007  1.00  0.00      D    O  
HETATM 4402  H1  HOH D1311      13.385   6.657   9.522  1.00  0.00      D    H  
HETATM 4403  H2  HOH D1311      11.924   6.415   8.833  1.00  0.00      D    H  
HETATM 4404  O   HOH D1312       2.248   2.643  11.343  1.00  0.00      D    O  
HETATM 4405  H1  HOH D1312       3.154   3.011  11.551  1.00  0.00      D    H  
HETATM 4406  H2  HOH D1312       1.554   3.334  11.543  1.00  0.00      D    H  
HETATM 4407  O   HOH D1313      27.225  36.783  59.256  1.00  0.00      D    O  
HETATM 4408  H1  HOH D1313      27.187  35.797  59.091  1.00  0.00      D    H  
HETATM 4409  H2  HOH D1313      28.176  37.090  59.222  1.00  0.00      D    H  
HETATM 4410  O   HOH D1314      16.307  40.091 111.816  1.00  0.00      D    O  
HETATM 4411  H1  HOH D1314      15.989  40.673 111.068  1.00  0.00      D    H  
HETATM 4412  H2  HOH D1314      15.929  39.172 111.707  1.00  0.00      D    H  
HETATM 4413  O   HOH D1315      19.713  17.164  63.071  1.00  0.00      D    O  
HETATM 4414  H1  HOH D1315      19.032  17.260  62.345  1.00  0.00      D    H  
HETATM 4415  H2  HOH D1315      20.465  16.590  62.749  1.00  0.00      D    H  
HETATM 4416  O   HOH D1316       4.560  23.830  24.639  1.00  0.00      D    O  
HETATM 4417  H1  HOH D1316       5.317  23.600  24.028  1.00  0.00      D    H  
HETATM 4418  H2  HOH D1316       3.779  24.145  24.099  1.00  0.00      D    H  
HETATM 4419  O   HOH D1317      48.637  27.234  13.917  1.00  0.00      D    O  
HETATM 4420  H1  HOH D1317      48.725  27.710  13.042  1.00  0.00      D    H  
HETATM 4421  H2  HOH D1317      48.894  27.851  14.660  1.00  0.00      D    H  
HETATM 4422  O   HOH D1318      25.928   9.330  37.272  1.00  0.00      D    O  
HETATM 4423  H1  HOH D1318      25.976   8.348  37.454  1.00  0.00      D    H  
HETATM 4424  H2  HOH D1318      26.846   9.723  37.318  1.00  0.00      D    H  
HETATM 4425  O   HOH D1319       8.340  19.656  71.545  1.00  0.00      D    O  
HETATM 4426  H1  HOH D1319       8.533  18.883  70.941  1.00  0.00      D    H  
HETATM 4427  H2  HOH D1319       7.790  19.344  72.320  1.00  0.00      D    H  
HETATM 4428  O   HOH D1320      22.571  35.256  39.384  1.00  0.00      D    O  
HETATM 4429  H1  HOH D1320      22.285  35.304  40.341  1.00  0.00      D    H  
HETATM 4430  H2  HOH D1320      22.357  34.350  39.017  1.00  0.00      D    H  
HETATM 4431  O   HOH D1321       8.572  40.606  67.621  1.00  0.00      D    O  
HETATM 4432  H1  HOH D1321       7.849  39.915  67.613  1.00  0.00      D    H  
HETATM 4433  H2  HOH D1321       8.162  41.516  67.673  1.00  0.00      D    H  
HETATM 4434  O   HOH D1322      36.990  37.326  85.801  1.00  0.00      D    O  
HETATM 4435  H1  HOH D1322      36.895  37.120  86.775  1.00  0.00      D    H  
HETATM 4436  H2  HOH D1322      36.322  36.793  85.282  1.00  0.00      D    H  
HETATM 4437  O   HOH D1323       9.590  23.173  33.461  1.00  0.00      D    O  
HETATM 4438  H1  HOH D1323       9.441  23.029  34.439  1.00  0.00      D    H  
HETATM 4439  H2  HOH D1323       9.421  24.133  33.236  1.00  0.00      D    H  
HETATM 4440  O   HOH D1324      19.598  36.708   8.016  1.00  0.00      D    O  
HETATM 4441  H1  HOH D1324      19.392  37.063   7.104  1.00  0.00      D    H  
HETATM 4442  H2  HOH D1324      19.839  35.740   7.950  1.00  0.00      D    H  
HETATM 4443  O   HOH D1325      16.509   4.039  73.714  1.00  0.00      D    O  
HETATM 4444  H1  HOH D1325      16.485   3.644  72.796  1.00  0.00      D    H  
HETATM 4445  H2  HOH D1325      16.660   3.313  74.385  1.00  0.00      D    H  
HETATM 4446  O   HOH D1326      28.737  13.902 107.276  1.00  0.00      D    O  
HETATM 4447  H1  HOH D1326      28.565  12.975 106.943  1.00  0.00      D    H  
HETATM 4448  H2  HOH D1326      28.022  14.161 107.926  1.00  0.00      D    H  
HETATM 4449  O   HOH D1327      13.661   2.012  28.566  1.00  0.00      D    O  
HETATM 4450  H1  HOH D1327      13.373   1.136  28.178  1.00  0.00      D    H  
HETATM 4451  H2  HOH D1327      12.924   2.385  29.130  1.00  0.00      D    H  
HETATM 4452  O   HOH D1328       3.122  42.275  74.276  1.00  0.00      D    O  
HETATM 4453  H1  HOH D1328       2.997  41.611  73.540  1.00  0.00      D    H  
HETATM 4454  H2  HOH D1328       3.995  42.106  74.733  1.00  0.00      D    H  
HETATM 4455  O   HOH D1329      21.518  34.000  83.325  1.00  0.00      D    O  
HETATM 4456  H1  HOH D1329      21.999  33.434  83.994  1.00  0.00      D    H  
HETATM 4457  H2  HOH D1329      20.541  33.784  83.347  1.00  0.00      D    H  
HETATM 4458  O   HOH D1330       7.290   9.507  53.094  1.00  0.00      D    O  
HETATM 4459  H1  HOH D1330       6.964   8.976  52.311  1.00  0.00      D    H  
HETATM 4460  H2  HOH D1330       8.288   9.470  53.129  1.00  0.00      D    H  
HETATM 4461  O   HOH D1331      25.568  22.392  91.303  1.00  0.00      D    O  
HETATM 4462  H1  HOH D1331      25.979  23.299  91.209  1.00  0.00      D    H  
HETATM 4463  H2  HOH D1331      24.829  22.430  91.975  1.00  0.00      D    H  
HETATM 4464  O   HOH D1332       9.901   6.412   8.955  1.00  0.00      D    O  
HETATM 4465  H1  HOH D1332       9.451   5.554   9.203  1.00  0.00      D    H  
HETATM 4466  H2  HOH D1332       9.449   6.805   8.154  1.00  0.00      D    H  
HETATM 4467  O   HOH D1333      32.570  29.503 115.820  1.00  0.00      D    O  
HETATM 4468  H1  HOH D1333      33.166  30.018 116.437  1.00  0.00      D    H  
HETATM 4469  H2  HOH D1333      32.268  28.664 116.273  1.00  0.00      D    H  
HETATM 4470  O   HOH D1334      39.146  24.958  40.051  1.00  0.00      D    O  
HETATM 4471  H1  HOH D1334      38.758  24.725  40.943  1.00  0.00      D    H  
HETATM 4472  H2  HOH D1334      38.467  24.790  39.337  1.00  0.00      D    H  
HETATM 4473  O   HOH D1335      17.371   5.939  95.135  1.00  0.00      D    O  
HETATM 4474  H1  HOH D1335      16.853   6.197  94.320  1.00  0.00      D    H  
HETATM 4475  H2  HOH D1335      17.959   5.158  94.923  1.00  0.00      D    H  
HETATM 4476  O   HOH D1336      40.891  25.545  99.440  1.00  0.00      D    O  
HETATM 4477  H1  HOH D1336      39.903  25.671  99.341  1.00  0.00      D    H  
HETATM 4478  H2  HOH D1336      41.302  25.420  98.537  1.00  0.00      D    H  
HETATM 4479  O   HOH D1337       6.700  21.873  86.090  1.00  0.00      D    O  
HETATM 4480  H1  HOH D1337       6.165  22.717  86.119  1.00  0.00      D    H  
HETATM 4481  H2  HOH D1337       7.669  22.095  85.982  1.00  0.00      D    H  
HETATM 4482  O   HOH D1338      11.541   3.462 106.243  1.00  0.00      D    O  
HETATM 4483  H1  HOH D1338      11.767   2.800 106.958  1.00  0.00      D    H  
HETATM 4484  H2  HOH D1338      10.715   3.165 105.763  1.00  0.00      D    H  
HETATM 4485  O   HOH D1339      11.298  27.056  97.185  1.00  0.00      D    O  
HETATM 4486  H1  HOH D1339      10.675  27.443  96.505  1.00  0.00      D    H  
HETATM 4487  H2  HOH D1339      11.305  26.060  97.101  1.00  0.00      D    H  
HETATM 4488  O   HOH D1340      15.324  15.713  66.677  1.00  0.00      D    O  
HETATM 4489  H1  HOH D1340      15.455  16.577  67.161  1.00  0.00      D    H  
HETATM 4490  H2  HOH D1340      16.099  15.551  66.067  1.00  0.00      D    H  
HETATM 4491  O   HOH D1341      11.916  36.346  22.185  1.00  0.00      D    O  
HETATM 4492  H1  HOH D1341      12.260  35.594  21.623  1.00  0.00      D    H  
HETATM 4493  H2  HOH D1341      12.665  36.974  22.397  1.00  0.00      D    H  
HETATM 4494  O   HOH D1342      16.453  34.993  80.401  1.00  0.00      D    O  
HETATM 4495  H1  HOH D1342      16.655  35.757  79.787  1.00  0.00      D    H  
HETATM 4496  H2  HOH D1342      15.630  34.521  80.086  1.00  0.00      D    H  
HETATM 4497  O   HOH D1343      14.307   1.350  62.493  1.00  0.00      D    O  
HETATM 4498  H1  HOH D1343      14.008   0.811  61.705  1.00  0.00      D    H  
HETATM 4499  H2  HOH D1343      13.707   2.142  62.602  1.00  0.00      D    H  
HETATM 4500  O   HOH D1344       6.430  35.346  86.045  1.00  0.00      D    O  
HETATM 4501  H1  HOH D1344       6.605  34.692  86.781  1.00  0.00      D    H  
HETATM 4502  H2  HOH D1344       5.901  36.116  86.402  1.00  0.00      D    H  
HETATM 4503  O   HOH D1345      35.172  40.281  46.808  1.00  0.00      D    O  
HETATM 4504  H1  HOH D1345      34.798  40.767  47.598  1.00  0.00      D    H  
HETATM 4505  H2  HOH D1345      34.705  40.584  45.978  1.00  0.00      D    H  
HETATM 4506  O   HOH D1346      32.432  33.111  70.983  1.00  0.00      D    O  
HETATM 4507  H1  HOH D1346      32.213  32.321  71.555  1.00  0.00      D    H  
HETATM 4508  H2  HOH D1346      32.263  32.886  70.024  1.00  0.00      D    H  
HETATM 4509  O   HOH D1347      14.120  39.778 101.492  1.00  0.00      D    O  
HETATM 4510  H1  HOH D1347      14.267  40.621 102.011  1.00  0.00      D    H  
HETATM 4511  H2  HOH D1347      13.775  40.003 100.581  1.00  0.00      D    H  
HETATM 4512  O   HOH D1348      13.739   6.454  74.635  1.00  0.00      D    O  
HETATM 4513  H1  HOH D1348      13.255   7.271  74.950  1.00  0.00      D    H  
HETATM 4514  H2  HOH D1348      13.965   6.554  73.666  1.00  0.00      D    H  
HETATM 4515  O   HOH D1349      26.715  15.647 117.859  1.00  0.00      D    O  
HETATM 4516  H1  HOH D1349      26.841  15.321 118.796  1.00  0.00      D    H  
HETATM 4517  H2  HOH D1349      27.418  16.325 117.645  1.00  0.00      D    H  
HETATM 4518  O   HOH D1350      19.540   2.596  83.176  1.00  0.00      D    O  
HETATM 4519  H1  HOH D1350      19.065   2.286  82.352  1.00  0.00      D    H  
HETATM 4520  H2  HOH D1350      20.394   3.047  82.919  1.00  0.00      D    H  
HETATM 4521  O   HOH D1351      34.920  38.583  76.896  1.00  0.00      D    O  
HETATM 4522  H1  HOH D1351      35.110  39.242  77.623  1.00  0.00      D    H  
HETATM 4523  H2  HOH D1351      35.725  38.494  76.308  1.00  0.00      D    H  
HETATM 4524  O   HOH D1352      28.803   3.015  46.289  1.00  0.00      D    O  
HETATM 4525  H1  HOH D1352      29.413   2.298  45.952  1.00  0.00      D    H  
HETATM 4526  H2  HOH D1352      28.844   3.804  45.675  1.00  0.00      D    H  
HETATM 4527  O   HOH D1353      27.794  18.676   8.344  1.00  0.00      D    O  
HETATM 4528  H1  HOH D1353      28.514  18.567   9.030  1.00  0.00      D    H  
HETATM 4529  H2  HOH D1353      27.692  19.644   8.118  1.00  0.00      D    H  
HETATM 4530  O   HOH D1354      17.794  19.557  95.664  1.00  0.00      D    O  
HETATM 4531  H1  HOH D1354      18.230  18.952  94.998  1.00  0.00      D    H  
HETATM 4532  H2  HOH D1354      16.815  19.358  95.705  1.00  0.00      D    H  
HETATM 4533  O   HOH D1355      15.580  18.755 109.188  1.00  0.00      D    O  
HETATM 4534  H1  HOH D1355      16.084  19.082 108.389  1.00  0.00      D    H  
HETATM 4535  H2  HOH D1355      16.136  18.885 110.009  1.00  0.00      D    H  
HETATM 4536  O   HOH D1356       6.840  14.287  32.528  1.00  0.00      D    O  
HETATM 4537  H1  HOH D1356       5.867  14.293  32.301  1.00  0.00      D    H  
HETATM 4538  H2  HOH D1356       6.965  13.921  33.450  1.00  0.00      D    H  
HETATM 4539  O   HOH D1357      37.445  34.122  52.707  1.00  0.00      D    O  
HETATM 4540  H1  HOH D1357      38.368  34.301  52.367  1.00  0.00      D    H  
HETATM 4541  H2  HOH D1357      36.829  33.966  51.934  1.00  0.00      D    H  
HETATM 4542  O   HOH D1358      14.776  28.870  37.593  1.00  0.00      D    O  
HETATM 4543  H1  HOH D1358      14.472  29.209  36.702  1.00  0.00      D    H  
HETATM 4544  H2  HOH D1358      14.489  29.508  38.308  1.00  0.00      D    H  
HETATM 4545  O   HOH D1359      45.295  19.834 106.801  1.00  0.00      D    O  
HETATM 4546  H1  HOH D1359      46.116  19.420 107.195  1.00  0.00      D    H  
HETATM 4547  H2  HOH D1359      44.485  19.471 107.261  1.00  0.00      D    H  
HETATM 4548  O   HOH D1360      44.062  12.180  55.823  1.00  0.00      D    O  
HETATM 4549  H1  HOH D1360      45.057  12.280  55.851  1.00  0.00      D    H  
HETATM 4550  H2  HOH D1360      43.788  11.828  54.928  1.00  0.00      D    H  
HETATM 4551  O   HOH D1361       3.301  20.805 106.561  1.00  0.00      D    O  
HETATM 4552  H1  HOH D1361       2.381  21.192 106.625  1.00  0.00      D    H  
HETATM 4553  H2  HOH D1361       3.825  21.054 107.375  1.00  0.00      D    H  
HETATM 4554  O   HOH D1362      11.000  21.298  52.144  1.00  0.00      D    O  
HETATM 4555  H1  HOH D1362      11.995  21.390  52.097  1.00  0.00      D    H  
HETATM 4556  H2  HOH D1362      10.594  21.620  51.289  1.00  0.00      D    H  
HETATM 4557  O   HOH D1363      44.329  24.881  84.465  1.00  0.00      D    O  
HETATM 4558  H1  HOH D1363      43.605  24.438  84.993  1.00  0.00      D    H  
HETATM 4559  H2  HOH D1363      44.533  25.775  84.863  1.00  0.00      D    H  
HETATM 4560  O   HOH D1364      26.772   6.042   9.488  1.00  0.00      D    O  
HETATM 4561  H1  HOH D1364      26.611   6.281   8.531  1.00  0.00      D    H  
HETATM 4562  H2  HOH D1364      26.668   5.054   9.608  1.00  0.00      D    H  
HETATM 4563  O   HOH D1365      29.289   3.284  42.420  1.00  0.00      D    O  
HETATM 4564  H1  HOH D1365      28.930   2.459  42.857  1.00  0.00      D    H  
HETATM 4565  H2  HOH D1365      29.909   3.026  41.680  1.00  0.00      D    H  
HETATM 4566  O   HOH D1366      35.506  21.629 103.012  1.00  0.00      D    O  
HETATM 4567  H1  HOH D1366      35.526  22.297 103.755  1.00  0.00      D    H  
HETATM 4568  H2  HOH D1366      34.580  21.264 102.916  1.00  0.00      D    H  
HETATM 4569  O   HOH D1367      17.148  26.255 107.410  1.00  0.00      D    O  
HETATM 4570  H1  HOH D1367      17.097  26.662 106.498  1.00  0.00      D    H  
HETATM 4571  H2  HOH D1367      17.841  25.534 107.416  1.00  0.00      D    H  
HETATM 4572  O   HOH D1368      33.150  18.286  12.161  1.00  0.00      D    O  
HETATM 4573  H1  HOH D1368      32.720  17.428  12.440  1.00  0.00      D    H  
HETATM 4574  H2  HOH D1368      33.702  18.132  11.342  1.00  0.00      D    H  
HETATM 4575  O   HOH D1369       8.403  19.394 106.765  1.00  0.00      D    O  
HETATM 4576  H1  HOH D1369       8.617  19.886 105.921  1.00  0.00      D    H  
HETATM 4577  H2  HOH D1369       7.419  19.218 106.807  1.00  0.00      D    H  
HETATM 4578  O   HOH D1370       4.843   2.123  30.209  1.00  0.00      D    O  
HETATM 4579  H1  HOH D1370       3.914   2.114  29.839  1.00  0.00      D    H  
HETATM 4580  H2  HOH D1370       5.358   1.353  29.834  1.00  0.00      D    H  
HETATM 4581  O   HOH D1371      46.701  23.894 105.460  1.00  0.00      D    O  
HETATM 4582  H1  HOH D1371      46.334  24.334 104.640  1.00  0.00      D    H  
HETATM 4583  H2  HOH D1371      46.137  23.103 105.695  1.00  0.00      D    H  
HETATM 4584  O   HOH D1372       1.281   4.940  96.074  1.00  0.00      D    O  
HETATM 4585  H1  HOH D1372       0.954   4.239  96.708  1.00  0.00      D    H  
HETATM 4586  H2  HOH D1372       0.504   5.333  95.582  1.00  0.00      D    H  
HETATM 4587  O   HOH D1373      40.324  29.724 100.217  1.00  0.00      D    O  
HETATM 4588  H1  HOH D1373      39.360  29.977 100.300  1.00  0.00      D    H  
HETATM 4589  H2  HOH D1373      40.714  30.160  99.406  1.00  0.00      D    H  
HETATM 4590  O   HOH D1374      36.425   9.387  41.718  1.00  0.00      D    O  
HETATM 4591  H1  HOH D1374      36.856  10.186  42.137  1.00  0.00      D    H  
HETATM 4592  H2  HOH D1374      37.078   8.938  41.108  1.00  0.00      D    H  
HETATM 4593  O   HOH D1375       6.888  19.900  99.127  1.00  0.00      D    O  
HETATM 4594  H1  HOH D1375       6.216  20.630  99.000  1.00  0.00      D    H  
HETATM 4595  H2  HOH D1375       6.464  19.139  99.618  1.00  0.00      D    H  
HETATM 4596  O   HOH D1376      46.175   8.996  98.128  1.00  0.00      D    O  
HETATM 4597  H1  HOH D1376      46.991   9.502  97.848  1.00  0.00      D    H  
HETATM 4598  H2  HOH D1376      45.359   9.526  97.898  1.00  0.00      D    H  
HETATM 4599  O   HOH D1377      25.619   3.631  37.237  1.00  0.00      D    O  
HETATM 4600  H1  HOH D1377      26.238   3.671  36.452  1.00  0.00      D    H  
HETATM 4601  H2  HOH D1377      26.145   3.444  38.066  1.00  0.00      D    H  
HETATM 4602  O   HOH D1378      24.001  29.653   3.140  1.00  0.00      D    O  
HETATM 4603  H1  HOH D1378      24.594  30.456   3.186  1.00  0.00      D    H  
HETATM 4604  H2  HOH D1378      24.549  28.826   3.268  1.00  0.00      D    H  
HETATM 4605  O   HOH D1379      46.470  15.103  47.114  1.00  0.00      D    O  
HETATM 4606  H1  HOH D1379      46.095  14.894  48.017  1.00  0.00      D    H  
HETATM 4607  H2  HOH D1379      45.793  15.607  46.579  1.00  0.00      D    H  
HETATM 4608  O   HOH D1380      36.070   1.698  80.807  1.00  0.00      D    O  
HETATM 4609  H1  HOH D1380      37.015   2.001  80.685  1.00  0.00      D    H  
HETATM 4610  H2  HOH D1380      35.964   1.289  81.714  1.00  0.00      D    H  
HETATM 4611  O   HOH D1381      20.263   5.991  95.634  1.00  0.00      D    O  
HETATM 4612  H1  HOH D1381      19.271   5.899  95.725  1.00  0.00      D    H  
HETATM 4613  H2  HOH D1381      20.588   5.387  94.907  1.00  0.00      D    H  
HETATM 4614  O   HOH D1382       9.465   2.907  19.734  1.00  0.00      D    O  
HETATM 4615  H1  HOH D1382       8.595   3.398  19.793  1.00  0.00      D    H  
HETATM 4616  H2  HOH D1382       9.464   2.147  20.384  1.00  0.00      D    H  
HETATM 4617  O   HOH D1383      46.144   0.030  97.620  1.00  0.00      D    O  
HETATM 4618  H1  HOH D1383      45.562   0.258  96.840  1.00  0.00      D    H  
HETATM 4619  H2  HOH D1383      45.684   0.292  98.469  1.00  0.00      D    H  
HETATM 4620  O   HOH D1384       4.026   0.598  16.217  1.00  0.00      D    O  
HETATM 4621  H1  HOH D1384       3.750  -0.352  16.068  1.00  0.00      D    H  
HETATM 4622  H2  HOH D1384       3.213   1.179  16.258  1.00  0.00      D    H  
HETATM 4623  O   HOH D1385      15.246  18.434  95.062  1.00  0.00      D    O  
HETATM 4624  H1  HOH D1385      14.583  17.693  94.960  1.00  0.00      D    H  
HETATM 4625  H2  HOH D1385      15.110  19.107  94.335  1.00  0.00      D    H  
HETATM 4626  O   HOH D1386      30.998   3.092  64.174  1.00  0.00      D    O  
HETATM 4627  H1  HOH D1386      31.142   2.244  64.684  1.00  0.00      D    H  
HETATM 4628  H2  HOH D1386      31.839   3.338  63.692  1.00  0.00      D    H  
HETATM 4629  O   HOH D1387      45.137  36.989  82.072  1.00  0.00      D    O  
HETATM 4630  H1  HOH D1387      45.323  37.417  81.187  1.00  0.00      D    H  
HETATM 4631  H2  HOH D1387      45.939  36.467  82.364  1.00  0.00      D    H  
HETATM 4632  O   HOH D1388      30.690   0.056 101.071  1.00  0.00      D    O  
HETATM 4633  H1  HOH D1388      30.026   0.648 100.614  1.00  0.00      D    H  
HETATM 4634  H2  HOH D1388      30.424  -0.069 102.026  1.00  0.00      D    H  
HETATM 4635  O   HOH D1389      40.586  36.628  96.965  1.00  0.00      D    O  
HETATM 4636  H1  HOH D1389      41.045  35.958  97.549  1.00  0.00      D    H  
HETATM 4637  H2  HOH D1389      40.822  37.552  97.268  1.00  0.00      D    H  
HETATM 4638  O   HOH D1390       7.532  34.896  55.330  1.00  0.00      D    O  
HETATM 4639  H1  HOH D1390       8.488  35.178  55.415  1.00  0.00      D    H  
HETATM 4640  H2  HOH D1390       6.939  35.694  55.429  1.00  0.00      D    H  
HETATM 4641  O   HOH D1391      37.049   6.721 102.472  1.00  0.00      D    O  
HETATM 4642  H1  HOH D1391      37.441   7.411 103.080  1.00  0.00      D    H  
HETATM 4643  H2  HOH D1391      37.475   6.790 101.570  1.00  0.00      D    H  
HETATM 4644  O   HOH D1392      21.051  36.354  42.900  1.00  0.00      D    O  
HETATM 4645  H1  HOH D1392      20.292  36.903  42.551  1.00  0.00      D    H  
HETATM 4646  H2  HOH D1392      21.226  35.593  42.276  1.00  0.00      D    H  
HETATM 4647  O   HOH D1393      25.124  20.958  73.713  1.00  0.00      D    O  
HETATM 4648  H1  HOH D1393      24.956  21.148  74.681  1.00  0.00      D    H  
HETATM 4649  H2  HOH D1393      25.805  20.231  73.630  1.00  0.00      D    H  
HETATM 4650  O   HOH D1394       0.426   4.556 103.182  1.00  0.00      D    O  
HETATM 4651  H1  HOH D1394       0.920   4.096 102.445  1.00  0.00      D    H  
HETATM 4652  H2  HOH D1394       1.080   5.005 103.792  1.00  0.00      D    H  
HETATM 4653  O   HOH D1395       2.130  36.617  21.743  1.00  0.00      D    O  
HETATM 4654  H1  HOH D1395       2.703  37.425  21.601  1.00  0.00      D    H  
HETATM 4655  H2  HOH D1395       2.526  35.838  21.257  1.00  0.00      D    H  
HETATM 4656  O   HOH D1396      17.534  10.854  71.699  1.00  0.00      D    O  
HETATM 4657  H1  HOH D1396      17.322   9.990  71.242  1.00  0.00      D    H  
HETATM 4658  H2  HOH D1396      18.224  10.696  72.406  1.00  0.00      D    H  
HETATM 4659  O   HOH D1397       7.432  33.968  63.783  1.00  0.00      D    O  
HETATM 4660  H1  HOH D1397       7.273  34.903  63.469  1.00  0.00      D    H  
HETATM 4661  H2  HOH D1397       6.562  33.554  64.050  1.00  0.00      D    H  
HETATM 4662  O   HOH D1398      37.053  43.006  19.079  1.00  0.00      D    O  
HETATM 4663  H1  HOH D1398      37.347  42.445  18.305  1.00  0.00      D    H  
HETATM 4664  H2  HOH D1398      36.664  42.419  19.788  1.00  0.00      D    H  
HETATM 4665  O   HOH D1399      29.356  15.013  59.400  1.00  0.00      D    O  
HETATM 4666  H1  HOH D1399      28.639  15.679  59.193  1.00  0.00      D    H  
HETATM 4667  H2  HOH D1399      28.945  14.193  59.799  1.00  0.00      D    H  
HETATM 4668  O   HOH D1400      42.917  16.119  77.816  1.00  0.00      D    O  
HETATM 4669  H1  HOH D1400      43.592  15.607  78.346  1.00  0.00      D    H  
HETATM 4670  H2  HOH D1400      42.050  15.620  77.810  1.00  0.00      D    H  
HETATM 4671  O   HOH D1401       5.104   5.004  36.344  1.00  0.00      D    O  
HETATM 4672  H1  HOH D1401       4.617   5.184  37.199  1.00  0.00      D    H  
HETATM 4673  H2  HOH D1401       5.671   4.187  36.449  1.00  0.00      D    H  
HETATM 4674  O   HOH D1402       6.024  29.711  20.830  1.00  0.00      D    O  
HETATM 4675  H1  HOH D1402       6.508  29.025  20.285  1.00  0.00      D    H  
HETATM 4676  H2  HOH D1402       5.164  29.325  21.163  1.00  0.00      D    H  
HETATM 4677  O   HOH D1403       9.759   7.348 102.182  1.00  0.00      D    O  
HETATM 4678  H1  HOH D1403      10.735   7.519 102.043  1.00  0.00      D    H  
HETATM 4679  H2  HOH D1403       9.278   7.438 101.309  1.00  0.00      D    H  
HETATM 4680  O   HOH D1404      30.194   5.320  56.254  1.00  0.00      D    O  
HETATM 4681  H1  HOH D1404      30.719   6.168  56.330  1.00  0.00      D    H  
HETATM 4682  H2  HOH D1404      29.490   5.298  56.964  1.00  0.00      D    H  
HETATM 4683  O   HOH D1405      36.192   2.885  25.871  1.00  0.00      D    O  
HETATM 4684  H1  HOH D1405      36.898   3.557  25.652  1.00  0.00      D    H  
HETATM 4685  H2  HOH D1405      35.494   3.310  26.448  1.00  0.00      D    H  
HETATM 4686  O   HOH D1406      12.136   6.670  88.056  1.00  0.00      D    O  
HETATM 4687  H1  HOH D1406      11.746   5.963  88.647  1.00  0.00      D    H  
HETATM 4688  H2  HOH D1406      12.335   6.281  87.157  1.00  0.00      D    H  
HETATM 4689  O   HOH D1407      43.971  25.647  29.457  1.00  0.00      D    O  
HETATM 4690  H1  HOH D1407      44.876  25.651  29.030  1.00  0.00      D    H  
HETATM 4691  H2  HOH D1407      43.354  25.069  28.923  1.00  0.00      D    H  
HETATM 4692  O   HOH D1408      23.829  19.267  28.535  1.00  0.00      D    O  
HETATM 4693  H1  HOH D1408      24.399  20.066  28.345  1.00  0.00      D    H  
HETATM 4694  H2  HOH D1408      23.234  19.088  27.752  1.00  0.00      D    H  
HETATM 4695  O   HOH D1409      48.918  16.163  31.869  1.00  0.00      D    O  
HETATM 4696  H1  HOH D1409      48.371  16.991  31.748  1.00  0.00      D    H  
HETATM 4697  H2  HOH D1409      49.122  15.765  30.974  1.00  0.00      D    H  
HETATM 4698  O   HOH D1410      33.117  33.643  55.515  1.00  0.00      D    O  
HETATM 4699  H1  HOH D1410      32.151  33.427  55.659  1.00  0.00      D    H  
HETATM 4700  H2  HOH D1410      33.389  33.356  54.596  1.00  0.00      D    H  
HETATM 4701  O   HOH D1411      30.350  17.588  55.227  1.00  0.00      D    O  
HETATM 4702  H1  HOH D1411      30.370  18.587  55.271  1.00  0.00      D    H  
HETATM 4703  H2  HOH D1411      30.067  17.300  54.312  1.00  0.00      D    H  
HETATM 4704  O   HOH D1412      34.599  15.128 106.370  1.00  0.00      D    O  
HETATM 4705  H1  HOH D1412      35.360  15.433 105.797  1.00  0.00      D    H  
HETATM 4706  H2  HOH D1412      34.811  15.310 107.330  1.00  0.00      D    H  
HETATM 4707  O   HOH D1413      46.343   8.818  65.514  1.00  0.00      D    O  
HETATM 4708  H1  HOH D1413      46.044   9.460  64.808  1.00  0.00      D    H  
HETATM 4709  H2  HOH D1413      45.573   8.598  66.113  1.00  0.00      D    H  
HETATM 4710  O   HOH D1414      39.338  22.477  53.819  1.00  0.00      D    O  
HETATM 4711  H1  HOH D1414      38.895  21.941  53.100  1.00  0.00      D    H  
HETATM 4712  H2  HOH D1414      39.370  21.940  54.662  1.00  0.00      D    H  
HETATM 4713  O   HOH D1415      12.018  38.666   3.322  1.00  0.00      D    O  
HETATM 4714  H1  HOH D1415      11.044  38.873   3.229  1.00  0.00      D    H  
HETATM 4715  H2  HOH D1415      12.390  39.163   4.105  1.00  0.00      D    H  
HETATM 4716  O   HOH D1416      41.599  29.584 112.833  1.00  0.00      D    O  
HETATM 4717  H1  HOH D1416      41.502  28.589 112.866  1.00  0.00      D    H  
HETATM 4718  H2  HOH D1416      42.542  29.819 112.596  1.00  0.00      D    H  
HETATM 4719  O   HOH D1417      22.504   0.606  21.773  1.00  0.00      D    O  
HETATM 4720  H1  HOH D1417      22.504   1.418  21.191  1.00  0.00      D    H  
HETATM 4721  H2  HOH D1417      23.190  -0.042  21.442  1.00  0.00      D    H  
HETATM 4722  O   HOH D1418      25.805   8.984   2.942  1.00  0.00      D    O  
HETATM 4723  H1  HOH D1418      24.974   9.540   2.931  1.00  0.00      D    H  
HETATM 4724  H2  HOH D1418      25.617   8.111   3.391  1.00  0.00      D    H  
HETATM 4725  O   HOH D1419      33.079   0.651  44.969  1.00  0.00      D    O  
HETATM 4726  H1  HOH D1419      33.469   0.710  45.887  1.00  0.00      D    H  
HETATM 4727  H2  HOH D1419      33.617   1.214  44.341  1.00  0.00      D    H  
HETATM 4728  O   HOH D1420       9.113  19.714  42.215  1.00  0.00      D    O  
HETATM 4729  H1  HOH D1420       9.775  19.394  41.537  1.00  0.00      D    H  
HETATM 4730  H2  HOH D1420       8.830  20.647  41.990  1.00  0.00      D    H  
HETATM 4731  O   HOH D1421      45.088   5.960  35.418  1.00  0.00      D    O  
HETATM 4732  H1  HOH D1421      44.923   6.922  35.199  1.00  0.00      D    H  
HETATM 4733  H2  HOH D1421      45.141   5.847  36.410  1.00  0.00      D    H  
HETATM 4734  O   HOH D1422      29.920  33.392  41.296  1.00  0.00      D    O  
HETATM 4735  H1  HOH D1422      30.800  33.778  41.571  1.00  0.00      D    H  
HETATM 4736  H2  HOH D1422      30.041  32.432  41.044  1.00  0.00      D    H  
HETATM 4737  O   HOH D1423      40.722  39.933  28.786  1.00  0.00      D    O  
HETATM 4738  H1  HOH D1423      40.038  40.542  29.187  1.00  0.00      D    H  
HETATM 4739  H2  HOH D1423      41.312  40.455  28.169  1.00  0.00      D    H  
HETATM 4740  O   HOH D1424      22.084  31.337  57.852  1.00  0.00      D    O  
HETATM 4741  H1  HOH D1424      21.476  30.914  57.180  1.00  0.00      D    H  
HETATM 4742  H2  HOH D1424      22.946  31.588  57.410  1.00  0.00      D    H  
HETATM 4743  O   HOH D1425      30.419  39.412   6.782  1.00  0.00      D    O  
HETATM 4744  H1  HOH D1425      31.331  39.197   6.433  1.00  0.00      D    H  
HETATM 4745  H2  HOH D1425      29.729  39.070   6.144  1.00  0.00      D    H  
HETATM 4746  O   HOH D1426       2.489   1.854  26.501  1.00  0.00      D    O  
HETATM 4747  H1  HOH D1426       2.307   2.016  27.470  1.00  0.00      D    H  
HETATM 4748  H2  HOH D1426       1.892   2.435  25.948  1.00  0.00      D    H  
HETATM 4749  O   HOH D1427       3.807  37.082 108.802  1.00  0.00      D    O  
HETATM 4750  H1  HOH D1427       3.377  36.525 109.512  1.00  0.00      D    H  
HETATM 4751  H2  HOH D1427       3.167  37.209 108.044  1.00  0.00      D    H  
HETATM 4752  O   HOH D1428      31.448   2.269 118.211  1.00  0.00      D    O  
HETATM 4753  H1  HOH D1428      31.884   2.058 119.086  1.00  0.00      D    H  
HETATM 4754  H2  HOH D1428      30.556   1.818 118.166  1.00  0.00      D    H  
HETATM 4755  O   HOH D1429       0.475  40.533  61.095  1.00  0.00      D    O  
HETATM 4756  H1  HOH D1429       1.179  39.837  61.236  1.00  0.00      D    H  
HETATM 4757  H2  HOH D1429       0.408  40.747  60.121  1.00  0.00      D    H  
HETATM 4758  O   HOH D1430      29.997  41.897 111.440  1.00  0.00      D    O  
HETATM 4759  H1  HOH D1430      30.706  42.575 111.633  1.00  0.00      D    H  
HETATM 4760  H2  HOH D1430      30.279  41.330 110.666  1.00  0.00      D    H  
HETATM 4761  O   HOH D1431      13.152  29.143  98.129  1.00  0.00      D    O  
HETATM 4762  H1  HOH D1431      12.274  28.732  97.884  1.00  0.00      D    H  
HETATM 4763  H2  HOH D1431      13.890  28.662  97.655  1.00  0.00      D    H  
HETATM 4764  O   HOH D1432      14.509   8.748 102.019  1.00  0.00      D    O  
HETATM 4765  H1  HOH D1432      14.545   9.592 102.554  1.00  0.00      D    H  
HETATM 4766  H2  HOH D1432      15.437   8.474 101.765  1.00  0.00      D    H  
HETATM 4767  O   HOH D1433      13.502  32.963  69.024  1.00  0.00      D    O  
HETATM 4768  H1  HOH D1433      12.863  33.330  68.348  1.00  0.00      D    H  
HETATM 4769  H2  HOH D1433      13.299  33.354  69.922  1.00  0.00      D    H  
HETATM 4770  O   HOH D1434      13.189  29.296  61.595  1.00  0.00      D    O  
HETATM 4771  H1  HOH D1434      13.420  29.418  62.561  1.00  0.00      D    H  
HETATM 4772  H2  HOH D1434      13.974  29.549  61.030  1.00  0.00      D    H  
HETATM 4773  O   HOH D1435      43.912   0.463 118.030  1.00  0.00      D    O  
HETATM 4774  H1  HOH D1435      44.883   0.265 118.163  1.00  0.00      D    H  
HETATM 4775  H2  HOH D1435      43.421   0.321 118.890  1.00  0.00      D    H  
HETATM 4776  O   HOH D1436       1.980  19.314 117.245  1.00  0.00      D    O  
HETATM 4777  H1  HOH D1436       1.480  18.504 117.553  1.00  0.00      D    H  
HETATM 4778  H2  HOH D1436       2.508  19.088 116.426  1.00  0.00      D    H  
HETATM 4779  O   HOH D1437      48.413  19.705  73.657  1.00  0.00      D    O  
HETATM 4780  H1  HOH D1437      48.986  20.390  74.107  1.00  0.00      D    H  
HETATM 4781  H2  HOH D1437      48.503  18.830  74.133  1.00  0.00      D    H  
HETATM 4782  O   HOH D1438      42.824   5.680   9.841  1.00  0.00      D    O  
HETATM 4783  H1  HOH D1438      42.515   5.011  10.517  1.00  0.00      D    H  
HETATM 4784  H2  HOH D1438      42.964   6.564  10.286  1.00  0.00      D    H  
HETATM 4785  O   HOH D1439      18.946  20.446  91.843  1.00  0.00      D    O  
HETATM 4786  H1  HOH D1439      19.799  20.349  92.356  1.00  0.00      D    H  
HETATM 4787  H2  HOH D1439      18.321  21.043  92.346  1.00  0.00      D    H  
HETATM 4788  O   HOH D1440      31.251   7.621  57.914  1.00  0.00      D    O  
HETATM 4789  H1  HOH D1440      30.952   7.389  58.839  1.00  0.00      D    H  
HETATM 4790  H2  HOH D1440      30.538   8.152  57.456  1.00  0.00      D    H  
HETATM 4791  O   HOH D1441      45.298  19.405  79.896  1.00  0.00      D    O  
HETATM 4792  H1  HOH D1441      44.580  19.054  79.294  1.00  0.00      D    H  
HETATM 4793  H2  HOH D1441      45.115  20.365  80.108  1.00  0.00      D    H  
HETATM 4794  O   HOH D1442      28.178   5.316  58.046  1.00  0.00      D    O  
HETATM 4795  H1  HOH D1442      27.206   5.426  57.836  1.00  0.00      D    H  
HETATM 4796  H2  HOH D1442      28.380   4.348  58.192  1.00  0.00      D    H  
HETATM 4797  O   HOH D1443      48.475  10.949  37.427  1.00  0.00      D    O  
HETATM 4798  H1  HOH D1443      48.174  10.689  36.510  1.00  0.00      D    H  
HETATM 4799  H2  HOH D1443      48.762  10.132  37.928  1.00  0.00      D    H  
HETATM 4800  O   HOH D1444      12.333  15.508  37.205  1.00  0.00      D    O  
HETATM 4801  H1  HOH D1444      13.097  16.140  37.079  1.00  0.00      D    H  
HETATM 4802  H2  HOH D1444      12.078  15.482  38.172  1.00  0.00      D    H  
HETATM 4803  O   HOH D1445      46.119  28.573  55.027  1.00  0.00      D    O  
HETATM 4804  H1  HOH D1445      45.360  28.816  55.632  1.00  0.00      D    H  
HETATM 4805  H2  HOH D1445      46.247  29.295  54.347  1.00  0.00      D    H  
HETATM 4806  O   HOH D1446      41.032  24.667  18.326  1.00  0.00      D    O  
HETATM 4807  H1  HOH D1446      40.314  24.568  17.638  1.00  0.00      D    H  
HETATM 4808  H2  HOH D1446      41.227  25.638  18.467  1.00  0.00      D    H  
HETATM 4809  O   HOH D1447      36.566  22.337  98.599  1.00  0.00      D    O  
HETATM 4810  H1  HOH D1447      35.840  22.952  98.907  1.00  0.00      D    H  
HETATM 4811  H2  HOH D1447      36.994  21.903  99.391  1.00  0.00      D    H  
HETATM 4812  O   HOH D1448      35.466  13.801   5.031  1.00  0.00      D    O  
HETATM 4813  H1  HOH D1448      35.545  14.797   4.988  1.00  0.00      D    H  
HETATM 4814  H2  HOH D1448      34.887  13.480   4.282  1.00  0.00      D    H  
HETATM 4815  O   HOH D1449       1.551  18.675  68.468  1.00  0.00      D    O  
HETATM 4816  H1  HOH D1449       1.422  19.119  67.582  1.00  0.00      D    H  
HETATM 4817  H2  HOH D1449       2.207  19.199  69.012  1.00  0.00      D    H  
HETATM 4818  O   HOH D1450      26.906  30.984  73.266  1.00  0.00      D    O  
HETATM 4819  H1  HOH D1450      27.570  31.670  73.565  1.00  0.00      D    H  
HETATM 4820  H2  HOH D1450      26.042  31.123  73.751  1.00  0.00      D    H  
HETATM 4821  O   HOH D1451      48.421  17.441  77.392  1.00  0.00      D    O  
HETATM 4822  H1  HOH D1451      48.138  17.095  78.287  1.00  0.00      D    H  
HETATM 4823  H2  HOH D1451      49.279  17.946  77.486  1.00  0.00      D    H  
HETATM 4824  O   HOH D1452      40.249  10.081   5.431  1.00  0.00      D    O  
HETATM 4825  H1  HOH D1452      39.976   9.124   5.335  1.00  0.00      D    H  
HETATM 4826  H2  HOH D1452      39.524  10.589   5.896  1.00  0.00      D    H  
HETATM 4827  O   HOH D1453      12.260   8.795   3.767  1.00  0.00      D    O  
HETATM 4828  H1  HOH D1453      12.418   8.502   4.710  1.00  0.00      D    H  
HETATM 4829  H2  HOH D1453      11.679   9.609   3.763  1.00  0.00      D    H  
HETATM 4830  O   HOH D1454      24.367  26.758  22.579  1.00  0.00      D    O  
HETATM 4831  H1  HOH D1454      24.602  27.405  23.305  1.00  0.00      D    H  
HETATM 4832  H2  HOH D1454      23.388  26.817  22.383  1.00  0.00      D    H  
HETATM 4833  O   HOH D1455      35.824  16.468   5.503  1.00  0.00      D    O  
HETATM 4834  H1  HOH D1455      36.604  16.981   5.860  1.00  0.00      D    H  
HETATM 4835  H2  HOH D1455      34.975  16.881   5.833  1.00  0.00      D    H  
HETATM 4836  O   HOH D1456      31.508  20.247  52.877  1.00  0.00      D    O  
HETATM 4837  H1  HOH D1456      31.638  19.366  52.422  1.00  0.00      D    H  
HETATM 4838  H2  HOH D1456      30.541  20.499  52.845  1.00  0.00      D    H  
HETATM 4839  O   HOH D1457      32.344  29.534  97.309  1.00  0.00      D    O  
HETATM 4840  H1  HOH D1457      32.533  30.510  97.196  1.00  0.00      D    H  
HETATM 4841  H2  HOH D1457      31.963  29.168  96.460  1.00  0.00      D    H  
HETATM 4842  O   HOH D1458      18.913   7.788 117.878  1.00  0.00      D    O  
HETATM 4843  H1  HOH D1458      18.665   7.562 118.820  1.00  0.00      D    H  
HETATM 4844  H2  HOH D1458      18.771   8.765 117.720  1.00  0.00      D    H  
HETATM 4845  O   HOH D1459      27.375  22.262  46.929  1.00  0.00      D    O  
HETATM 4846  H1  HOH D1459      27.164  21.338  46.611  1.00  0.00      D    H  
HETATM 4847  H2  HOH D1459      27.001  22.393  47.847  1.00  0.00      D    H  
HETATM 4848  O   HOH D1460       7.175  41.147 114.825  1.00  0.00      D    O  
HETATM 4849  H1  HOH D1460       7.225  41.567 115.731  1.00  0.00      D    H  
HETATM 4850  H2  HOH D1460       8.026  40.655 114.638  1.00  0.00      D    H  
HETATM 4851  O   HOH D1461      11.569   0.855 114.529  1.00  0.00      D    O  
HETATM 4852  H1  HOH D1461      10.615   1.155 114.526  1.00  0.00      D    H  
HETATM 4853  H2  HOH D1461      11.613  -0.118 114.302  1.00  0.00      D    H  
HETATM 4854  O   HOH D1462      43.427  19.744  97.047  1.00  0.00      D    O  
HETATM 4855  H1  HOH D1462      43.182  20.691  97.255  1.00  0.00      D    H  
HETATM 4856  H2  HOH D1462      42.600  19.225  96.829  1.00  0.00      D    H  
HETATM 4857  O   HOH D1463      32.445  21.509  44.031  1.00  0.00      D    O  
HETATM 4858  H1  HOH D1463      33.034  20.875  43.530  1.00  0.00      D    H  
HETATM 4859  H2  HOH D1463      32.829  21.674  44.940  1.00  0.00      D    H  
HETATM 4860  O   HOH D1464      25.975  12.083  49.547  1.00  0.00      D    O  
HETATM 4861  H1  HOH D1464      26.571  12.457  48.835  1.00  0.00      D    H  
HETATM 4862  H2  HOH D1464      26.176  11.112  49.673  1.00  0.00      D    H  
HETATM 4863  O   HOH D1465      46.687   6.411 101.588  1.00  0.00      D    O  
HETATM 4864  H1  HOH D1465      46.318   5.831 100.862  1.00  0.00      D    H  
HETATM 4865  H2  HOH D1465      47.575   6.055 101.880  1.00  0.00      D    H  
HETATM 4866  O   HOH D1466      -0.178  16.856 105.369  1.00  0.00      D    O  
HETATM 4867  H1  HOH D1466       0.672  16.785 104.847  1.00  0.00      D    H  
HETATM 4868  H2  HOH D1466      -0.462  15.945 105.669  1.00  0.00      D    H  
HETATM 4869  O   HOH D1467      31.782  20.079  67.348  1.00  0.00      D    O  
HETATM 4870  H1  HOH D1467      31.031  20.732  67.445  1.00  0.00      D    H  
HETATM 4871  H2  HOH D1467      31.439  19.237  66.931  1.00  0.00      D    H  
HETATM 4872  O   HOH D1468      37.310  40.471  41.635  1.00  0.00      D    O  
HETATM 4873  H1  HOH D1468      36.349  40.745  41.638  1.00  0.00      D    H  
HETATM 4874  H2  HOH D1468      37.399  39.562  42.044  1.00  0.00      D    H  
HETATM 4875  O   HOH D1469       7.718  10.846   9.709  1.00  0.00      D    O  
HETATM 4876  H1  HOH D1469       7.604  11.244  10.619  1.00  0.00      D    H  
HETATM 4877  H2  HOH D1469       8.369  10.088   9.756  1.00  0.00      D    H  
HETATM 4878  O   HOH D1470      48.063  16.010  12.855  1.00  0.00      D    O  
HETATM 4879  H1  HOH D1470      48.328  16.965  12.721  1.00  0.00      D    H  
HETATM 4880  H2  HOH D1470      47.150  15.860  12.475  1.00  0.00      D    H  
HETATM 4881  O   HOH D1471      17.966   7.001  85.308  1.00  0.00      D    O  
HETATM 4882  H1  HOH D1471      18.697   6.689  85.916  1.00  0.00      D    H  
HETATM 4883  H2  HOH D1471      17.636   7.893  85.614  1.00  0.00      D    H  
HETATM 4884  O   HOH D1472      27.331   7.546  96.585  1.00  0.00      D    O  
HETATM 4885  H1  HOH D1472      26.349   7.527  96.396  1.00  0.00      D    H  
HETATM 4886  H2  HOH D1472      27.654   6.616  96.762  1.00  0.00      D    H  
HETATM 4887  O   HOH D1473       9.924  36.912  65.729  1.00  0.00      D    O  
HETATM 4888  H1  HOH D1473       9.780  36.294  64.956  1.00  0.00      D    H  
HETATM 4889  H2  HOH D1473       9.464  36.546  66.538  1.00  0.00      D    H  
HETATM 4890  O   HOH D1474       1.824   6.017  53.312  1.00  0.00      D    O  
HETATM 4891  H1  HOH D1474       2.328   5.159  53.212  1.00  0.00      D    H  
HETATM 4892  H2  HOH D1474       0.990   5.980  52.761  1.00  0.00      D    H  
HETATM 4893  O   HOH D1475      18.092   6.771  26.931  1.00  0.00      D    O  
HETATM 4894  H1  HOH D1475      17.642   5.882  26.845  1.00  0.00      D    H  
HETATM 4895  H2  HOH D1475      18.172   7.012  27.898  1.00  0.00      D    H  
HETATM 4896  O   HOH D1476      29.283  35.295  87.458  1.00  0.00      D    O  
HETATM 4897  H1  HOH D1476      28.531  35.816  87.861  1.00  0.00      D    H  
HETATM 4898  H2  HOH D1476      29.806  35.884  86.843  1.00  0.00      D    H  
HETATM 4899  O   HOH D1477       4.273  18.066   3.157  1.00  0.00      D    O  
HETATM 4900  H1  HOH D1477       4.931  17.691   3.809  1.00  0.00      D    H  
HETATM 4901  H2  HOH D1477       4.131  19.038   3.347  1.00  0.00      D    H  
HETATM 4902  O   HOH D1478      47.547  27.049 110.081  1.00  0.00      D    O  
HETATM 4903  H1  HOH D1478      47.324  27.472 109.202  1.00  0.00      D    H  
HETATM 4904  H2  HOH D1478      48.323  26.430 109.966  1.00  0.00      D    H  
HETATM 4905  O   HOH D1479      10.655  15.073 102.022  1.00  0.00      D    O  
HETATM 4906  H1  HOH D1479      10.235  15.214 101.126  1.00  0.00      D    H  
HETATM 4907  H2  HOH D1479      10.533  14.120 102.300  1.00  0.00      D    H  
HETATM 4908  O   HOH D1480       9.419  19.940  44.795  1.00  0.00      D    O  
HETATM 4909  H1  HOH D1480       9.294  19.818  43.811  1.00  0.00      D    H  
HETATM 4910  H2  HOH D1480       8.525  19.963  45.244  1.00  0.00      D    H  
HETATM 4911  O   HOH D1481      44.036  16.319 112.218  1.00  0.00      D    O  
HETATM 4912  H1  HOH D1481      43.787  15.490 111.717  1.00  0.00      D    H  
HETATM 4913  H2  HOH D1481      44.749  16.810 111.716  1.00  0.00      D    H  
HETATM 4914  O   HOH D1482      27.314   6.966 118.238  1.00  0.00      D    O  
HETATM 4915  H1  HOH D1482      27.395   6.891 119.232  1.00  0.00      D    H  
HETATM 4916  H2  HOH D1482      26.696   7.719 118.011  1.00  0.00      D    H  
HETATM 4917  O   HOH D1483       9.196  22.711  85.340  1.00  0.00      D    O  
HETATM 4918  H1  HOH D1483       9.253  23.058  84.404  1.00  0.00      D    H  
HETATM 4919  H2  HOH D1483       9.800  21.921  85.440  1.00  0.00      D    H  
HETATM 4920  O   HOH D1484      12.937  31.692  93.573  1.00  0.00      D    O  
HETATM 4921  H1  HOH D1484      13.164  32.663  93.499  1.00  0.00      D    H  
HETATM 4922  H2  HOH D1484      13.644  31.225  94.105  1.00  0.00      D    H  
HETATM 4923  O   HOH D1485      47.370  24.379  84.814  1.00  0.00      D    O  
HETATM 4924  H1  HOH D1485      47.021  24.608  83.905  1.00  0.00      D    H  
HETATM 4925  H2  HOH D1485      46.929  23.543  85.140  1.00  0.00      D    H  
HETATM 4926  O   HOH D1486      14.115  26.361  76.699  1.00  0.00      D    O  
HETATM 4927  H1  HOH D1486      14.868  25.718  76.567  1.00  0.00      D    H  
HETATM 4928  H2  HOH D1486      14.454  27.183  77.157  1.00  0.00      D    H  
HETATM 4929  O   HOH D1487      46.663  21.806  85.512  1.00  0.00      D    O  
HETATM 4930  H1  HOH D1487      47.383  21.572  86.165  1.00  0.00      D    H  
HETATM 4931  H2  HOH D1487      46.654  21.135  84.771  1.00  0.00      D    H  
HETATM 4932  O   HOH D1488      37.233  23.512   8.368  1.00  0.00      D    O  
HETATM 4933  H1  HOH D1488      37.716  22.865   8.958  1.00  0.00      D    H  
HETATM 4934  H2  HOH D1488      36.862  24.257   8.924  1.00  0.00      D    H  
HETATM 4935  O   HOH D1489       2.474  39.872  19.171  1.00  0.00      D    O  
HETATM 4936  H1  HOH D1489       1.528  39.556  19.250  1.00  0.00      D    H
[truncated: 1,719,799 more chars]
