# Supplementary material for: ECE vs DISP Mechanisms in Anodic Electrolysis of Benzyl Alcohols: Computational Prediction of Microscopic Rate Constants
Source: J Phys Chem C Nanomater Interfaces. 2025 Aug 28;129(36):16076–96. doi: 10.1021/acs.jpcc.5c04347 (PMC12434723; doi:10.1021/acs.jpcc.5c04347)
Supplement: Supplementary file 2 [file jp5c04347_si_002.zip › example_simulation_inputs/MM_simulation_LiClO4_electrode/charge_30.pdb]

TITLE     MDANALYSIS FRAME 0: Created by PDBWriter
CRYST1   49.280   49.280  370.422  90.00  90.00 120.00 P 1           1
HETATM    1  C00 2ag A   1      19.986   1.171   9.461  1.00  0.00      A    C  
HETATM    2  O01 2ag A   1      18.813   1.876   9.178  1.00  0.00      A    O  
HETATM    3  C02 2ag A   1      18.655   1.993   7.817  1.00  0.00      A    C  
HETATM    4  C03 2ag A   1      17.898   3.103   7.415  1.00  0.00      A    C  
HETATM    5  C04 2ag A   1      17.785   3.261   6.037  1.00  0.00      A    C  
HETATM    6  C05 2ag A   1      18.197   2.298   5.093  1.00  0.00      A    C  
HETATM    7  C06 2ag A   1      17.901   2.434   3.677  1.00  0.00      A    C  
HETATM    8  O07 2ag A   1      19.034   2.167   2.917  1.00  0.00      A    O  
HETATM    9  C08 2ag A   1      18.957   1.212   5.577  1.00  0.00      A    C  
HETATM   10  C09 2ag A   1      19.210   1.026   6.914  1.00  0.00      A    C  
HETATM   11  H0A 2ag A   1      20.076   1.000  10.534  1.00  0.00      A    H  
HETATM   12  H0B 2ag A   1      19.942   0.099   9.266  1.00  0.00      A    H  
HETATM   13  H0C 2ag A   1      20.922   1.682   9.235  1.00  0.00      A    H  
HETATM   14  H0D 2ag A   1      17.387   3.642   8.199  1.00  0.00      A    H  
HETATM   15  H0E 2ag A   1      17.245   4.130   5.691  1.00  0.00      A    H  
HETATM   16  H0F 2ag A   1      17.452   3.392   3.412  1.00  0.00      A    H  
HETATM   17  H0G 2ag A   1      17.133   1.683   3.497  1.00  0.00      A    H  
HETATM   18  H0H 2ag A   1      19.496   1.487   3.382  1.00  0.00      A    H  
HETATM   19  H0I 2ag A   1      18.852   0.274   5.053  1.00  0.00      A    H  
HETATM   20  H0J 2ag A   1      19.282  -0.022   7.165  1.00  0.00      A    H  
HETATM   21 Li   Li  B   1      14.541  32.830 116.711  1.00  0.00      B   LI  
HETATM   22 Li   Li  B   2      36.605  35.038  94.120  1.00  0.00      B   LI  
HETATM   23 Li   Li  B   3       4.102   1.740 116.634  1.00  0.00      B   LI  
HETATM   24 Li   Li  B   4      18.310   4.549 117.466  1.00  0.00      B   LI  
HETATM   25 Li   Li  B   5      16.766  33.092  69.890  1.00  0.00      B   LI  
HETATM   26 Li   Li  B   6      10.626   0.990  82.673  1.00  0.00      B   LI  
HETATM   27 Li   Li  B   7       1.372   5.198   6.332  1.00  0.00      B   LI  
HETATM   28 Li   Li  B   8      26.826   4.422 116.931  1.00  0.00      B   LI  
HETATM   29 Li   Li  B   9      41.224   1.315 116.865  1.00  0.00      B   LI  
HETATM   30 Li   Li  B  10      18.879  16.960   7.371  1.00  0.00      B   LI  
HETATM   31 Li   Li  B  11      39.077  39.506 117.421  1.00  0.00      B   LI  
HETATM   32 Li   Li  B  12      33.748  41.984  11.146  1.00  0.00      B   LI  
HETATM   33 Li   Li  B  13       4.683  29.504  29.736  1.00  0.00      B   LI  
HETATM   34 Li   Li  B  14      18.104  13.471 119.010  1.00  0.00      B   LI  
HETATM   35 Li   Li  B  15       2.039  27.192 103.235  1.00  0.00      B   LI  
HETATM   36 Li   Li  B  16      25.450  31.306 117.236  1.00  0.00      B   LI  
HETATM   37 Li   Li  B  17      40.222  21.622  23.174  1.00  0.00      B   LI  
HETATM   38 Li   Li  B  18      24.285   7.454  67.384  1.00  0.00      B   LI  
HETATM   39 Li   Li  B  19      46.154  29.063  13.007  1.00  0.00      B   LI  
HETATM   40 Li   Li  B  20      32.285  15.164 119.084  1.00  0.00      B   LI  
HETATM   41 Li   Li  B  21       3.829  18.104 116.856  1.00  0.00      B   LI  
HETATM   42 Li   Li  B  22       7.491   2.913 116.663  1.00  0.00      B   LI  
HETATM   43 Li   Li  B  23      45.795  35.891  79.071  1.00  0.00      B   LI  
HETATM   44 Li   Li  B  24      41.152  35.886 114.144  1.00  0.00      B   LI  
HETATM   45 Li   Li  B  25      20.211   8.118  83.074  1.00  0.00      B   LI  
HETATM   46 Li   Li  B  26      31.932  15.690 111.703  1.00  0.00      B   LI  
HETATM   47 Li   Li  B  27       1.312  29.818 117.132  1.00  0.00      B   LI  
HETATM   48 Li   Li  B  28      12.352  12.916  97.021  1.00  0.00      B   LI  
HETATM   49 Li   Li  B  29      41.438  13.192 117.081  1.00  0.00      B   LI  
HETATM   50 Li   Li  B  30      24.919  40.541  63.454  1.00  0.00      B   LI  
HETATM   51 Li   Li  B  31      24.356   0.140 116.941  1.00  0.00      B   LI  
HETATM   52 Li   Li  B  32      37.150   6.390 109.721  1.00  0.00      B   LI  
HETATM   53 Li   Li  B  33      41.069  10.289  15.744  1.00  0.00      B   LI  
HETATM   54 Li   Li  B  34      22.400  18.163  20.088  1.00  0.00      B   LI  
HETATM   55 Li   Li  B  35      32.636   6.141 116.816  1.00  0.00      B   LI  
HETATM   56 Li   Li  B  36      47.142   6.045  23.587  1.00  0.00      B   LI  
HETATM   57 Li   Li  B  37      28.574  23.085  51.020  1.00  0.00      B   LI  
HETATM   58 Li   Li  B  38       5.841  37.705  18.667  1.00  0.00      B   LI  
HETATM   59 Li   Li  B  39      45.891  13.327 118.901  1.00  0.00      B   LI  
HETATM   60 Li   Li  B  40      39.107  25.792 117.076  1.00  0.00      B   LI  
HETATM   61 Li   Li  B  41      34.191  36.586 117.642  1.00  0.00      B   LI  
HETATM   62 Li   Li  B  42      16.145  28.228 117.642  1.00  0.00      B   LI  
HETATM   63 Li   Li  B  43      14.211  38.851 117.637  1.00  0.00      B   LI  
HETATM   64 Li   Li  B  44      10.457  36.655   6.455  1.00  0.00      B   LI  
HETATM   65 Li   Li  B  45      36.714  10.591 117.169  1.00  0.00      B   LI  
HETATM   66 Li   Li  B  46      12.425  29.355 106.607  1.00  0.00      B   LI  
HETATM   67 Li   Li  B  47      11.655  22.024 117.032  1.00  0.00      B   LI  
HETATM   68 Li   Li  B  48      23.203  21.750 114.697  1.00  0.00      B   LI  
HETATM   69 Li   Li  B  49      43.557  33.493 117.434  1.00  0.00      B   LI  
HETATM   70 Li   Li  B  50      47.940  17.715 117.079  1.00  0.00      B   LI  
HETATM   71 Li   Li  B  51      22.572  37.848  53.070  1.00  0.00      B   LI  
HETATM   72 Li   Li  B  52      29.548   6.671   9.362  1.00  0.00      B   LI  
HETATM   73 Li   Li  B  53      24.079  41.147 117.010  1.00  0.00      B   LI  
HETATM   74 Li   Li  B  54      34.201   9.686  76.554  1.00  0.00      B   LI  
HETATM   75 Li   Li  B  55      13.744   2.979 117.086  1.00  0.00      B   LI  
HETATM   76 Li   Li  B  56      21.054  21.425 118.990  1.00  0.00      B   LI  
HETATM   77 Li   Li  B  57      10.361  16.339 116.705  1.00  0.00      B   LI  
HETATM   78 Li   Li  B  58       5.897  35.525  98.358  1.00  0.00      B   LI  
HETATM   79 Li   Li  B  59       0.256   7.210  55.698  1.00  0.00      B   LI  
HETATM   80 Li   Li  B  60       9.724  29.878 116.801  1.00  0.00      B   LI  
HETATM   81 Li   Li  B  61      48.962  39.472  92.567  1.00  0.00      B   LI  
HETATM   82 Li   Li  B  62       7.738  37.441 118.753  1.00  0.00      B   LI  
HETATM   83 Li   Li  B  63      25.114   2.510  37.979  1.00  0.00      B   LI  
HETATM   84 Li   Li  B  64      28.501   9.637 116.716  1.00  0.00      B   LI  
HETATM   85 Li   Li  B  65      44.126   1.103 117.537  1.00  0.00      B   LI  
HETATM   86 Li   Li  B  66       7.986   8.678 117.598  1.00  0.00      B   LI  
HETATM   87 Li   Li  B  67      30.129  20.633 117.125  1.00  0.00      B   LI  
HETATM   88 Li   Li  B  68      11.825  16.968  82.498  1.00  0.00      B   LI  
HETATM   89 Li   Li  B  69      48.134  11.987 111.298  1.00  0.00      B   LI  
HETATM   90 Li   Li  B  70      28.710  34.701 117.123  1.00  0.00      B   LI  
HETATM   91 Li   Li  B  71      36.194  30.385 117.028  1.00  0.00      B   LI  
HETATM   92 Li   Li  B  72      45.885   9.220  44.590  1.00  0.00      B   LI  
HETATM   93 Li   Li  B  73      47.474  23.510 118.865  1.00  0.00      B   LI  
HETATM   94 Li   Li  B  74      39.634  20.022  94.791  1.00  0.00      B   LI  
HETATM   95 Li   Li  B  75      26.601  14.404  62.287  1.00  0.00      B   LI  
HETATM   96  Clc CLO C   1      24.844  18.329   3.409  1.00  0.00      C   CL  
HETATM   97  Oc1 CLO C   1      26.257  17.954   3.031  1.00  0.00      C    O  
HETATM   98  Oc2 CLO C   1      23.941  17.345   2.788  1.00  0.00      C    O  
HETATM   99  Oc3 CLO C   1      24.519  19.729   2.872  1.00  0.00      C    O  
HETATM  100  Oc4 CLO C   1      24.666  18.365   4.936  1.00  0.00      C    O  
HETATM  101  Clc CLO C   2      29.324   7.898   3.742  1.00  0.00      C   CL  
HETATM  102  Oc1 CLO C   2      30.385   7.047   4.350  1.00  0.00      C    O  
HETATM  103  Oc2 CLO C   2      28.405   7.117   2.871  1.00  0.00      C    O  
HETATM  104  Oc3 CLO C   2      29.920   8.971   2.890  1.00  0.00      C    O  
HETATM  105  Oc4 CLO C   2      28.553   8.597   4.839  1.00  0.00      C    O  
HETATM  106  Clc CLO C   3       8.077  14.524   3.505  1.00  0.00      C   CL  
HETATM  107  Oc1 CLO C   3       6.791  14.406   2.753  1.00  0.00      C    O  
HETATM  108  Oc2 CLO C   3       9.107  13.622   2.948  1.00  0.00      C    O  
HETATM  109  Oc3 CLO C   3       7.877  14.260   4.974  1.00  0.00      C    O  
HETATM  110  Oc4 CLO C   3       8.599  15.921   3.364  1.00  0.00      C    O  
HETATM  111  Clc CLO C   4      27.103   0.079  93.946  1.00  0.00      C   CL  
HETATM  112  Oc1 CLO C   4      28.095   1.096  94.456  1.00  0.00      C    O  
HETATM  113  Oc2 CLO C   4      26.653   0.436  92.532  1.00  0.00      C    O  
HETATM  114  Oc3 CLO C   4      25.874   0.100  94.812  1.00  0.00      C    O  
HETATM  115  Oc4 CLO C   4      27.673  -1.326  93.925  1.00  0.00      C    O  
HETATM  116  Clc CLO C   5      46.933   2.213   3.568  1.00  0.00      C   CL  
HETATM  117  Oc1 CLO C   5      45.557   2.083   3.043  1.00  0.00      C    O  
HETATM  118  Oc2 CLO C   5      47.719   0.969   3.239  1.00  0.00      C    O  
HETATM  119  Oc3 CLO C   5      47.081   2.434   5.074  1.00  0.00      C    O  
HETATM  120  Oc4 CLO C   5      47.638   3.357   2.844  1.00  0.00      C    O  
HETATM  121  Clc CLO C   6      22.608  36.122  81.648  1.00  0.00      C   CL  
HETATM  122  Oc1 CLO C   6      23.860  36.524  80.896  1.00  0.00      C    O  
HETATM  123  Oc2 CLO C   6      21.467  37.041  81.252  1.00  0.00      C    O  
HETATM  124  Oc3 CLO C   6      22.867  36.239  83.108  1.00  0.00      C    O  
HETATM  125  Oc4 CLO C   6      22.327  34.706  81.291  1.00  0.00      C    O  
HETATM  126  Clc CLO C   7      32.901  26.798   3.495  1.00  0.00      C   CL  
HETATM  127  Oc1 CLO C   7      34.247  26.592   2.848  1.00  0.00      C    O  
HETATM  128  Oc2 CLO C   7      32.016  25.633   3.238  1.00  0.00      C    O  
HETATM  129  Oc3 CLO C   7      32.211  28.006   2.900  1.00  0.00      C    O  
HETATM  130  Oc4 CLO C   7      32.988  27.051   4.990  1.00  0.00      C    O  
HETATM  131  Clc CLO C   8      18.279  14.355  79.510  1.00  0.00      C   CL  
HETATM  132  Oc1 CLO C   8      18.255  13.053  78.728  1.00  0.00      C    O  
HETATM  133  Oc2 CLO C   8      18.905  15.436  78.655  1.00  0.00      C    O  
HETATM  134  Oc3 CLO C   8      19.102  14.193  80.745  1.00  0.00      C    O  
HETATM  135  Oc4 CLO C   8      16.888  14.827  79.951  1.00  0.00      C    O  
HETATM  136  Clc CLO C   9      34.669  31.993 101.429  1.00  0.00      C   CL  
HETATM  137  Oc1 CLO C   9      33.918  30.920 102.149  1.00  0.00      C    O  
HETATM  138  Oc2 CLO C   9      36.106  31.598 101.295  1.00  0.00      C    O  
HETATM  139  Oc3 CLO C   9      34.544  33.235 102.238  1.00  0.00      C    O  
HETATM  140  Oc4 CLO C   9      34.031  32.270 100.087  1.00  0.00      C    O  
HETATM  141  Clc CLO C  10      25.151   0.017   3.741  1.00  0.00      C   CL  
HETATM  142  Oc1 CLO C  10      24.341  -0.898   4.586  1.00  0.00      C    O  
HETATM  143  Oc2 CLO C  10      25.995   0.839   4.682  1.00  0.00      C    O  
HETATM  144  Oc3 CLO C  10      24.280   0.965   2.944  1.00  0.00      C    O  
HETATM  145  Oc4 CLO C  10      26.052  -0.738   2.839  1.00  0.00      C    O  
HETATM  146  Clc CLO C  11      24.247   5.510   3.607  1.00  0.00      C   CL  
HETATM  147  Oc1 CLO C  11      24.055   5.979   5.043  1.00  0.00      C    O  
HETATM  148  Oc2 CLO C  11      22.943   5.636   2.844  1.00  0.00      C    O  
HETATM  149  Oc3 CLO C  11      24.751   4.124   3.559  1.00  0.00      C    O  
HETATM  150  Oc4 CLO C  11      25.282   6.374   2.976  1.00  0.00      C    O  
HETATM  151  Clc CLO C  12      19.922  38.711  27.974  1.00  0.00      C   CL  
HETATM  152  Oc1 CLO C  12      19.765  38.861  29.465  1.00  0.00      C    O  
HETATM  153  Oc2 CLO C  12      19.360  37.396  27.562  1.00  0.00      C    O  
HETATM  154  Oc3 CLO C  12      21.401  38.864  27.665  1.00  0.00      C    O  
HETATM  155  Oc4 CLO C  12      19.197  39.829  27.257  1.00  0.00      C    O  
HETATM  156  Clc CLO C  13       3.411   2.672 101.906  1.00  0.00      C   CL  
HETATM  157  Oc1 CLO C  13       4.734   3.377 102.162  1.00  0.00      C    O  
HETATM  158  Oc2 CLO C  13       3.702   1.314 101.384  1.00  0.00      C    O  
HETATM  159  Oc3 CLO C  13       2.579   3.460 100.887  1.00  0.00      C    O  
HETATM  160  Oc4 CLO C  13       2.762   2.577 103.266  1.00  0.00      C    O  
HETATM  161  Clc CLO C  14      21.381   5.124  74.715  1.00  0.00      C   CL  
HETATM  162  Oc1 CLO C  14      22.048   3.976  75.429  1.00  0.00      C    O  
HETATM  163  Oc2 CLO C  14      21.441   6.312  75.639  1.00  0.00      C    O  
HETATM  164  Oc3 CLO C  14      19.923   4.801  74.452  1.00  0.00      C    O  
HETATM  165  Oc4 CLO C  14      22.084   5.478  73.451  1.00  0.00      C    O  
HETATM  166  Clc CLO C  15       9.350   8.384  49.746  1.00  0.00      C   CL  
HETATM  167  Oc1 CLO C  15      10.196   9.425  50.412  1.00  0.00      C    O  
HETATM  168  Oc2 CLO C  15       8.340   9.023  48.890  1.00  0.00      C    O  
HETATM  169  Oc3 CLO C  15       8.694   7.493  50.763  1.00  0.00      C    O  
HETATM  170  Oc4 CLO C  15      10.194   7.502  48.868  1.00  0.00      C    O  
HETATM  171  Clc CLO C  16      40.892   9.417  65.035  1.00  0.00      C   CL  
HETATM  172  Oc1 CLO C  16      41.962   8.662  64.259  1.00  0.00      C    O  
HETATM  173  Oc2 CLO C  16      40.250   8.536  66.023  1.00  0.00      C    O  
HETATM  174  Oc3 CLO C  16      39.818   9.849  64.044  1.00  0.00      C    O  
HETATM  175  Oc4 CLO C  16      41.448  10.683  65.698  1.00  0.00      C    O  
HETATM  176  Clc CLO C  17      39.055  21.904   3.467  1.00  0.00      C   CL  
HETATM  177  Oc1 CLO C  17      39.753  20.657   3.038  1.00  0.00      C    O  
HETATM  178  Oc2 CLO C  17      37.671  21.822   2.894  1.00  0.00      C    O  
HETATM  179  Oc3 CLO C  17      39.758  23.119   2.856  1.00  0.00      C    O  
HETATM  180  Oc4 CLO C  17      39.029  22.015   4.960  1.00  0.00      C    O  
HETATM  181  Clc CLO C  18       5.632  25.777  28.296  1.00  0.00      C   CL  
HETATM  182  Oc1 CLO C  18       6.127  26.379  29.603  1.00  0.00      C    O  
HETATM  183  Oc2 CLO C  18       6.728  25.116  27.519  1.00  0.00      C    O  
HETATM  184  Oc3 CLO C  18       4.949  26.855  27.448  1.00  0.00      C    O  
HETATM  185  Oc4 CLO C  18       4.605  24.690  28.612  1.00  0.00      C    O  
HETATM  186  Clc CLO C  19      29.976   0.449   3.746  1.00  0.00      C   CL  
HETATM  187  Oc1 CLO C  19      28.890   1.114   4.587  1.00  0.00      C    O  
HETATM  188  Oc2 CLO C  19      30.703   1.500   2.928  1.00  0.00      C    O  
HETATM  189  Oc3 CLO C  19      29.327  -0.529   2.786  1.00  0.00      C    O  
HETATM  190  Oc4 CLO C  19      30.978  -0.250   4.629  1.00  0.00      C    O  
HETATM  191  Clc CLO C  20       5.216   1.444 111.353  1.00  0.00      C   CL  
HETATM  192  Oc1 CLO C  20       5.238   0.056 111.948  1.00  0.00      C    O  
HETATM  193  Oc2 CLO C  20       6.563   1.782 110.852  1.00  0.00      C    O  
HETATM  194  Oc3 CLO C  20       4.875   2.427 112.389  1.00  0.00      C    O  
HETATM  195  Oc4 CLO C  20       4.287   1.526 110.207  1.00  0.00      C    O  
HETATM  196  Clc CLO C  21      40.702  39.753  87.474  1.00  0.00      C   CL  
HETATM  197  Oc1 CLO C  21      41.354  39.041  86.301  1.00  0.00      C    O  
HETATM  198  Oc2 CLO C  21      41.850  40.241  88.294  1.00  0.00      C    O  
HETATM  199  Oc3 CLO C  21      39.830  38.798  88.294  1.00  0.00      C    O  
HETATM  200  Oc4 CLO C  21      39.838  40.899  87.026  1.00  0.00      C    O  
HETATM  201  Clc CLO C  22      27.760   9.244  21.460  1.00  0.00      C   CL  
HETATM  202  Oc1 CLO C  22      28.552   8.172  20.784  1.00  0.00      C    O  
HETATM  203  Oc2 CLO C  22      26.799   8.672  22.470  1.00  0.00      C    O  
HETATM  204  Oc3 CLO C  22      26.999   9.993  20.364  1.00  0.00      C    O  
HETATM  205  Oc4 CLO C  22      28.711  10.210  22.203  1.00  0.00      C    O  
HETATM  206  Clc CLO C  23      22.401  30.186  77.818  1.00  0.00      C   CL  
HETATM  207  Oc1 CLO C  23      23.795  29.539  77.707  1.00  0.00      C    O  
HETATM  208  Oc2 CLO C  23      22.154  30.533  79.228  1.00  0.00      C    O  
HETATM  209  Oc3 CLO C  23      21.297  29.204  77.419  1.00  0.00      C    O  
HETATM  210  Oc4 CLO C  23      22.327  31.426  76.993  1.00  0.00      C    O  
HETATM  211  Clc CLO C  24       9.614  39.935  50.943  1.00  0.00      C   CL  
HETATM  212  Oc1 CLO C  24      10.853  39.073  50.942  1.00  0.00      C    O  
HETATM  213  Oc2 CLO C  24       9.201  40.262  49.506  1.00  0.00      C    O  
HETATM  214  Oc3 CLO C  24       9.828  41.212  51.703  1.00  0.00      C    O  
HETATM  215  Oc4 CLO C  24       8.461  39.242  51.583  1.00  0.00      C    O  
HETATM  216  Clc CLO C  25      47.967  35.969   6.849  1.00  0.00      C   CL  
HETATM  217  Oc1 CLO C  25      46.660  35.665   7.608  1.00  0.00      C    O  
HETATM  218  Oc2 CLO C  25      49.153  35.367   7.548  1.00  0.00      C    O  
HETATM  219  Oc3 CLO C  25      48.160  37.472   6.801  1.00  0.00      C    O  
HETATM  220  Oc4 CLO C  25      47.820  35.434   5.437  1.00  0.00      C    O  
HETATM  221  Clc CLO C  26       3.272  25.486   3.590  1.00  0.00      C   CL  
HETATM  222  Oc1 CLO C  26       3.519  25.778   5.058  1.00  0.00      C    O  
HETATM  223  Oc2 CLO C  26       3.838  26.620   2.804  1.00  0.00      C    O  
HETATM  224  Oc3 CLO C  26       1.787  25.380   3.294  1.00  0.00      C    O  
HETATM  225  Oc4 CLO C  26       3.980  24.226   3.166  1.00  0.00      C    O  
HETATM  226  Clc CLO C  27      44.847  40.564   3.416  1.00  0.00      C   CL  
HETATM  227  Oc1 CLO C  27      43.961  39.514   2.802  1.00  0.00      C    O  
HETATM  228  Oc2 CLO C  27      44.421  41.952   2.977  1.00  0.00      C    O  
HETATM  229  Oc3 CLO C  27      46.258  40.302   3.012  1.00  0.00      C    O  
HETATM  230  Oc4 CLO C  27      44.835  40.433   4.931  1.00  0.00      C    O  
HETATM  231  Clc CLO C  28      37.268  38.969  47.221  1.00  0.00      C   CL  
HETATM  232  Oc1 CLO C  28      38.438  39.565  46.547  1.00  0.00      C    O  
HETATM  233  Oc2 CLO C  28      36.111  38.838  46.289  1.00  0.00      C    O  
HETATM  234  Oc3 CLO C  28      36.817  39.810  48.359  1.00  0.00      C    O  
HETATM  235  Oc4 CLO C  28      37.768  37.672  47.840  1.00  0.00      C    O  
HETATM  236  Clc CLO C  29      22.018  26.055   3.562  1.00  0.00      C   CL  
HETATM  237  Oc1 CLO C  29      22.320  27.399   4.079  1.00  0.00      C    O  
HETATM  238  Oc2 CLO C  29      21.836  25.101   4.680  1.00  0.00      C    O  
HETATM  239  Oc3 CLO C  29      23.186  25.563   2.728  1.00  0.00      C    O  
HETATM  240  Oc4 CLO C  29      20.745  26.048   2.792  1.00  0.00      C    O  
HETATM  241  Clc CLO C  30      40.632  40.960   3.333  1.00  0.00      C   CL  
HETATM  242  Oc1 CLO C  30      39.288  41.241   2.822  1.00  0.00      C    O  
HETATM  243  Oc2 CLO C  30      41.497  42.087   2.844  1.00  0.00      C    O  
HETATM  244  Oc3 CLO C  30      41.114  39.622   2.819  1.00  0.00      C    O  
HETATM  245  Oc4 CLO C  30      40.651  40.889   4.867  1.00  0.00      C    O  
HETATM  246  Clc CLO C  31      32.850  38.113   3.475  1.00  0.00      C   CL  
HETATM  247  Oc1 CLO C  31      33.785  36.942   3.274  1.00  0.00      C    O  
HETATM  248  Oc2 CLO C  31      31.515  37.747   2.965  1.00  0.00      C    O  
HETATM  249  Oc3 CLO C  31      33.433  39.210   2.607  1.00  0.00      C    O  
HETATM  250  Oc4 CLO C  31      32.831  38.578   4.913  1.00  0.00      C    O  
HETATM  251  Clc CLO C  32      37.777  27.685   3.443  1.00  0.00      C   CL  
HETATM  252  Oc1 CLO C  32      37.875  27.781   4.946  1.00  0.00      C    O  
HETATM  253  Oc2 CLO C  32      36.854  28.741   2.879  1.00  0.00      C    O  
HETATM  254  Oc3 CLO C  32      37.256  26.340   3.082  1.00  0.00      C    O  
HETATM  255  Oc4 CLO C  32      39.123  27.931   2.825  1.00  0.00      C    O  
HETATM  256  Clc CLO C  33      12.689   0.799  66.546  1.00  0.00      C   CL  
HETATM  257  Oc1 CLO C  33      13.198  -0.461  65.911  1.00  0.00      C    O  
HETATM  258  Oc2 CLO C  33      13.516   1.953  66.081  1.00  0.00      C    O  
HETATM  259  Oc3 CLO C  33      12.794   0.729  68.043  1.00  0.00      C    O  
HETATM  260  Oc4 CLO C  33      11.253   0.989  66.119  1.00  0.00      C    O  
HETATM  261  Clc CLO C  34       2.848  36.533  34.712  1.00  0.00      C   CL  
HETATM  262  Oc1 CLO C  34       4.071  36.307  33.884  1.00  0.00      C    O  
HETATM  263  Oc2 CLO C  34       3.078  36.043  36.121  1.00  0.00      C    O  
HETATM  264  Oc3 CLO C  34       1.678  35.826  34.065  1.00  0.00      C    O  
HETATM  265  Oc4 CLO C  34       2.653  37.999  34.769  1.00  0.00      C    O  
HETATM  266  Clc CLO C  35      15.968  35.802   3.403  1.00  0.00      C   CL  
HETATM  267  Oc1 CLO C  35      14.563  35.524   3.032  1.00  0.00      C    O  
HETATM  268  Oc2 CLO C  35      16.188  35.777   4.893  1.00  0.00      C    O  
HETATM  269  Oc3 CLO C  35      16.371  37.165   2.925  1.00  0.00      C    O  
HETATM  270  Oc4 CLO C  35      16.875  34.814   2.768  1.00  0.00      C    O  
HETATM  271  Clc CLO C  36       8.155  34.980   3.925  1.00  0.00      C   CL  
HETATM  272  Oc1 CLO C  36       6.881  34.612   4.661  1.00  0.00      C    O  
HETATM  273  Oc2 CLO C  36       9.231  35.165   4.945  1.00  0.00      C    O  
HETATM  274  Oc3 CLO C  36       7.946  36.229   3.158  1.00  0.00      C    O  
HETATM  275  Oc4 CLO C  36       8.557  33.838   2.990  1.00  0.00      C    O  
HETATM  276  Clc CLO C  37      16.755  16.856   3.767  1.00  0.00      C   CL  
HETATM  277  Oc1 CLO C  37      16.732  16.042   5.005  1.00  0.00      C    O  
HETATM  278  Oc2 CLO C  37      15.716  16.326   2.857  1.00  0.00      C    O  
HETATM  279  Oc3 CLO C  37      18.078  16.711   3.036  1.00  0.00      C    O  
HETATM  280  Oc4 CLO C  37      16.551  18.345   4.159  1.00  0.00      C    O  
HETATM  281  Clc CLO C  38      15.849  15.131  74.991  1.00  0.00      C   CL  
HETATM  282  Oc1 CLO C  38      14.763  14.933  73.959  1.00  0.00      C    O  
HETATM  283  Oc2 CLO C  38      16.279  13.798  75.506  1.00  0.00      C    O  
HETATM  284  Oc3 CLO C  38      15.253  16.013  76.088  1.00  0.00      C    O  
HETATM  285  Oc4 CLO C  38      16.997  15.832  74.390  1.00  0.00      C    O  
HETATM  286  Clc CLO C  39      34.807   0.066   3.457  1.00  0.00      C   CL  
HETATM  287  Oc1 CLO C  39      34.788   0.329   4.957  1.00  0.00      C    O  
HETATM  288  Oc2 CLO C  39      33.399   0.185   2.899  1.00  0.00      C    O  
HETATM  289  Oc3 CLO C  39      35.188  -1.367   3.243  1.00  0.00      C    O  
HETATM  290  Oc4 CLO C  39      35.759   0.972   2.689  1.00  0.00      C    O  
HETATM  291  Clc CLO C  40      14.675  31.083   3.739  1.00  0.00      C   CL  
HETATM  292  Oc1 CLO C  40      13.465  31.046   4.544  1.00  0.00      C    O  
HETATM  293  Oc2 CLO C  40      14.598  32.284   2.874  1.00  0.00      C    O  
HETATM  294  Oc3 CLO C  40      14.798  29.877   2.894  1.00  0.00      C    O  
HETATM  295  Oc4 CLO C  40      15.829  31.190   4.634  1.00  0.00      C    O  
HETATM  296  Clc CLO C  41       5.314   7.580   3.332  1.00  0.00      C   CL  
HETATM  297  Oc1 CLO C  41       4.685   8.840   2.849  1.00  0.00      C    O  
HETATM  298  Oc2 CLO C  41       4.462   6.451   2.835  1.00  0.00      C    O  
HETATM  299  Oc3 CLO C  41       5.373   7.587   4.826  1.00  0.00      C    O  
HETATM  300  Oc4 CLO C  41       6.697   7.455   2.723  1.00  0.00      C    O  
HETATM  301  Clc CLO C  42      33.475   2.433  72.721  1.00  0.00      C   CL  
HETATM  302  Oc1 CLO C  42      32.642   1.533  71.824  1.00  0.00      C    O  
HETATM  303  Oc2 CLO C  42      32.525   3.202  73.590  1.00  0.00      C    O  
HETATM  304  Oc3 CLO C  42      34.291   3.358  71.847  1.00  0.00      C    O  
HETATM  305  Oc4 CLO C  42      34.363   1.595  73.599  1.00  0.00      C    O  
HETATM  306  Clc CLO C  43       8.975  25.216   3.414  1.00  0.00      C   CL  
HETATM  307  Oc1 CLO C  43       9.460  26.630   3.017  1.00  0.00      C    O  
HETATM  308  Oc2 CLO C  43       8.834  25.164   4.923  1.00  0.00      C    O  
HETATM  309  Oc3 CLO C  43       9.941  24.162   2.956  1.00  0.00      C    O  
HETATM  310  Oc4 CLO C  43       7.654  24.961   2.751  1.00  0.00      C    O  
HETATM  311  Clc CLO C  44      49.230  29.835   6.589  1.00  0.00      C   CL  
HETATM  312  Oc1 CLO C  44      47.798  29.592   6.893  1.00  0.00      C    O  
HETATM  313  Oc2 CLO C  44      50.076  28.661   7.046  1.00  0.00      C    O  
HETATM  314  Oc3 CLO C  44      49.657  31.093   7.269  1.00  0.00      C    O  
HETATM  315  Oc4 CLO C  44      49.373  29.994   5.111  1.00  0.00      C    O  
HETATM  316  Clc CLO C  45       1.009   7.456   3.684  1.00  0.00      C   CL  
HETATM  317  Oc1 CLO C  45      -0.199   8.281   4.086  1.00  0.00      C    O  
HETATM  318  Oc2 CLO C  45       1.791   7.112   4.927  1.00  0.00      C    O  
HETATM  319  Oc3 CLO C  45       1.816   8.357   2.762  1.00  0.00      C    O  
HETATM  320  Oc4 CLO C  45       0.538   6.218   2.946  1.00  0.00      C    O  
HETATM  321  Clc CLO C  46       9.338  20.776   3.486  1.00  0.00      C   CL  
HETATM  322  Oc1 CLO C  46      10.454  21.411   2.725  1.00  0.00      C    O  
HETATM  323  Oc2 CLO C  46       8.128  21.719   3.298  1.00  0.00      C    O  
HETATM  324  Oc3 CLO C  46       9.732  20.692   4.955  1.00  0.00      C    O  
HETATM  325  Oc4 CLO C  46       9.093  19.385   2.921  1.00  0.00      C    O  
HETATM  326  Clc CLO C  47      37.033  34.802   3.438  1.00  0.00      C   CL  
HETATM  327  Oc1 CLO C  47      35.792  33.998   3.047  1.00  0.00      C    O  
HETATM  328  Oc2 CLO C  47      36.806  36.225   2.937  1.00  0.00      C    O  
HETATM  329  Oc3 CLO C  47      38.291  34.323   2.775  1.00  0.00      C    O  
HETATM  330  Oc4 CLO C  47      37.218  34.816   4.942  1.00  0.00      C    O  
HETATM  331  Clc CLO C  48       2.355   0.847  27.464  1.00  0.00      C   CL  
HETATM  332  Oc1 CLO C  48       3.220   1.689  28.316  1.00  0.00      C    O  
HETATM  333  Oc2 CLO C  48       2.705  -0.611  27.760  1.00  0.00      C    O  
HETATM  334  Oc3 CLO C  48       2.553   1.202  25.997  1.00  0.00      C    O  
HETATM  335  Oc4 CLO C  48       0.915   1.092  27.878  1.00  0.00      C    O  
HETATM  336  Clc CLO C  49      33.311  18.787   3.271  1.00  0.00      C   CL  
HETATM  337  Oc1 CLO C  49      34.656  19.325   2.986  1.00  0.00      C    O  
HETATM  338  Oc2 CLO C  49      33.173  18.789   4.761  1.00  0.00      C    O  
HETATM  339  Oc3 CLO C  49      33.143  17.416   2.755  1.00  0.00      C    O  
HETATM  340  Oc4 CLO C  49      32.297  19.683   2.665  1.00  0.00      C    O  
HETATM  341  Clc CLO C  50      13.824   6.811   3.575  1.00  0.00      C   CL  
HETATM  342  Oc1 CLO C  50      12.412   6.500   3.195  1.00  0.00      C    O  
HETATM  343  Oc2 CLO C  50      14.723   5.840   2.841  1.00  0.00      C    O  
HETATM  344  Oc3 CLO C  50      14.050   6.678   5.055  1.00  0.00      C    O  
HETATM  345  Oc4 CLO C  50      14.229   8.178   3.063  1.00  0.00      C    O  
HETATM  346  Clc CLO C  51      27.299  32.647   3.558  1.00  0.00      C   CL  
HETATM  347  Oc1 CLO C  51      27.406  33.892   2.726  1.00  0.00      C    O  
HETATM  348  Oc2 CLO C  51      26.303  31.724   2.891  1.00  0.00      C    O  
HETATM  349  Oc3 CLO C  51      26.862  32.998   4.966  1.00  0.00      C    O  
HETATM  350  Oc4 CLO C  51      28.628  31.959   3.610  1.00  0.00      C    O  
HETATM  351  Clc CLO C  52      26.946  38.429  82.364  1.00  0.00      C   CL  
HETATM  352  Oc1 CLO C  52      26.375  37.076  82.465  1.00  0.00      C    O  
HETATM  353  Oc2 CLO C  52      28.444  38.297  82.515  1.00  0.00      C    O  
HETATM  354  Oc3 CLO C  52      26.357  39.262  83.468  1.00  0.00      C    O  
HETATM  355  Oc4 CLO C  52      26.692  39.061  81.075  1.00  0.00      C    O  
HETATM  356  Clc CLO C  53      38.311   8.496 103.153  1.00  0.00      C   CL  
HETATM  357  Oc1 CLO C  53      37.838   9.368 102.047  1.00  0.00      C    O  
HETATM  358  Oc2 CLO C  53      37.240   8.307 104.235  1.00  0.00      C    O  
HETATM  359  Oc3 CLO C  53      39.465   9.180 103.912  1.00  0.00      C    O  
HETATM  360  Oc4 CLO C  53      38.728   7.148 102.642  1.00  0.00      C    O  
HETATM  361  Clc CLO C  54      44.615  12.090   3.573  1.00  0.00      C   CL  
HETATM  362  Oc1 CLO C  54      44.697  12.487   4.998  1.00  0.00      C    O  
HETATM  363  Oc2 CLO C  54      45.546  12.894   2.724  1.00  0.00      C    O  
HETATM  364  Oc3 CLO C  54      43.234  12.296   3.122  1.00  0.00      C    O  
HETATM  365  Oc4 CLO C  54      45.079  10.635   3.499  1.00  0.00      C    O  
HETATM  366  Clc CLO C  55       0.571  21.964 114.283  1.00  0.00      C   CL  
HETATM  367  Oc1 CLO C  55       0.325  20.874 113.260  1.00  0.00      C    O  
HETATM  368  Oc2 CLO C  55      -0.665  22.236 115.021  1.00  0.00      C    O  
HETATM  369  Oc3 CLO C  55       0.996  23.257 113.608  1.00  0.00      C    O  
HETATM  370  Oc4 CLO C  55       1.690  21.553 115.243  1.00  0.00      C    O  
HETATM  371  Clc CLO C  56      35.646  14.499   3.782  1.00  0.00      C   CL  
HETATM  372  Oc1 CLO C  56      35.636  15.806   3.062  1.00  0.00      C    O  
HETATM  373  Oc2 CLO C  56      34.592  14.474   4.824  1.00  0.00      C    O  
HETATM  374  Oc3 CLO C  56      36.992  14.307   4.428  1.00  0.00      C    O  
HETATM  375  Oc4 CLO C  56      35.348  13.400   2.773  1.00  0.00      C    O  
HETATM  376  Clc CLO C  57      29.719  24.340  43.229  1.00  0.00      C   CL  
HETATM  377  Oc1 CLO C  57      29.597  25.460  44.185  1.00  0.00      C    O  
HETATM  378  Oc2 CLO C  57      28.437  24.175  42.471  1.00  0.00      C    O  
HETATM  379  Oc3 CLO C  57      30.018  23.071  44.004  1.00  0.00      C    O  
HETATM  380  Oc4 CLO C  57      30.754  24.730  42.255  1.00  0.00      C    O  
HETATM  381  Clc CLO C  58       2.400  14.347   3.855  1.00  0.00      C   CL  
HETATM  382  Oc1 CLO C  58       3.465  13.797   3.002  1.00  0.00      C    O  
HETATM  383  Oc2 CLO C  58       1.169  14.715   3.025  1.00  0.00      C    O  
HETATM  384  Oc3 CLO C  58       2.829  15.519   4.655  1.00  0.00      C    O  
HETATM  385  Oc4 CLO C  58       1.912  13.273   4.815  1.00  0.00      C    O  
HETATM  386  Clc CLO C  59      25.948  14.570   4.345  1.00  0.00      C   CL  
HETATM  387  Oc1 CLO C  59      24.842  15.351   5.002  1.00  0.00      C    O  
HETATM  388  Oc2 CLO C  59      25.606  14.261   2.946  1.00  0.00      C    O  
HETATM  389  Oc3 CLO C  59      26.169  13.281   5.141  1.00  0.00      C    O  
HETATM  390  Oc4 CLO C  59      27.242  15.333   4.358  1.00  0.00      C    O  
HETATM  391  Clc CLO C  60      21.626  25.485  56.587  1.00  0.00      C   CL  
HETATM  392  Oc1 CLO C  60      21.613  26.604  55.575  1.00  0.00      C    O  
HETATM  393  Oc2 CLO C  60      21.800  25.969  57.989  1.00  0.00      C    O  
HETATM  394  Oc3 CLO C  60      22.765  24.585  56.208  1.00  0.00      C    O  
HETATM  395  Oc4 CLO C  60      20.322  24.778  56.448  1.00  0.00      C    O  
HETATM  396  Clc CLO C  61      17.499  27.817   4.040  1.00  0.00      C   CL  
HETATM  397  Oc1 CLO C  61      18.610  28.617   3.444  1.00  0.00      C    O  
HETATM  398  Oc2 CLO C  61      18.027  26.477   4.444  1.00  0.00      C    O  
HETATM  399  Oc3 CLO C  61      16.462  27.536   2.976  1.00  0.00      C    O  
HETATM  400  Oc4 CLO C  61      16.944  28.468   5.301  1.00  0.00      C    O  
HETATM  401  Clc CLO C  62      39.260   0.717   3.426  1.00  0.00      C   CL  
HETATM  402  Oc1 CLO C  62      40.403   0.138   2.617  1.00  0.00      C    O  
HETATM  403  Oc2 CLO C  62      39.652   0.992   4.831  1.00  0.00      C    O  
HETATM  404  Oc3 CLO C  62      38.165  -0.289   3.486  1.00  0.00      C    O  
HETATM  405  Oc4 CLO C  62      38.797   1.970   2.763  1.00  0.00      C    O  
HETATM  406  Clc CLO C  63       9.106  17.955 102.225  1.00  0.00      C   CL  
HETATM  407  Oc1 CLO C  63       9.637  18.831 101.162  1.00  0.00      C    O  
HETATM  408  Oc2 CLO C  63       7.731  17.472 101.887  1.00  0.00      C    O  
HETATM  409  Oc3 CLO C  63       8.971  18.752 103.451  1.00  0.00      C    O  
HETATM  410  Oc4 CLO C  63      10.097  16.857 102.415  1.00  0.00      C    O  
HETATM  411  Clc CLO C  64      20.840  23.129  21.366  1.00  0.00      C   CL  
HETATM  412  Oc1 CLO C  64      19.405  22.776  20.931  1.00  0.00      C    O  
HETATM  413  Oc2 CLO C  64      21.046  24.598  21.225  1.00  0.00      C    O  
HETATM  414  Oc3 CLO C  64      21.809  22.339  20.559  1.00  0.00      C    O  
HETATM  415  Oc4 CLO C  64      21.165  22.727  22.776  1.00  0.00      C    O  
HETATM  416  Clc CLO C  65      13.822   2.174   3.611  1.00  0.00      C   CL  
HETATM  417  Oc1 CLO C  65      13.233   1.044   2.828  1.00  0.00      C    O  
HETATM  418  Oc2 CLO C  65      14.377   1.728   4.946  1.00  0.00      C    O  
HETATM  419  Oc3 CLO C  65      12.774   3.212   3.913  1.00  0.00      C    O  
HETATM  420  Oc4 CLO C  65      14.877   2.858   2.805  1.00  0.00      C    O  
HETATM  421  Clc CLO C  66      25.576  40.905   3.665  1.00  0.00      C   CL  
HETATM  422  Oc1 CLO C  66      24.525  40.773   4.702  1.00  0.00      C    O  
HETATM  423  Oc2 CLO C  66      25.571  39.581   2.941  1.00  0.00      C    O  
HETATM  424  Oc3 CLO C  66      26.934  41.142   4.277  1.00  0.00      C    O  
HETATM  425  Oc4 CLO C  66      25.201  42.020   2.706  1.00  0.00      C    O  
HETATM  426  Clc CLO C  67      45.757  28.131   3.865  1.00  0.00      C   CL  
HETATM  427  Oc1 CLO C  67      46.017  29.532   4.328  1.00  0.00      C    O  
HETATM  428  Oc2 CLO C  67      45.298  27.314   5.091  1.00  0.00      C    O  
HETATM  429  Oc3 CLO C  67      46.993  27.560   3.230  1.00  0.00      C    O  
HETATM  430  Oc4 CLO C  67      44.636  28.187   2.855  1.00  0.00      C    O  
HETATM  431  Clc CLO C  68      44.877  20.397   3.897  1.00  0.00      C   CL  
HETATM  432  Oc1 CLO C  68      43.655  20.752   4.668  1.00  0.00      C    O  
HETATM  433  Oc2 CLO C  68      45.649  21.633   3.435  1.00  0.00      C    O  
HETATM  434  Oc3 CLO C  68      44.453  19.655   2.660  1.00  0.00      C    O  
HETATM  435  Oc4 CLO C  68      45.790  19.571   4.750  1.00  0.00      C    O  
HETATM  436  Clc CLO C  69      17.875   9.841   3.703  1.00  0.00      C   CL  
HETATM  437  Oc1 CLO C  69      17.430  10.917   2.738  1.00  0.00      C    O  
HETATM  438  Oc2 CLO C  69      16.747   9.502   4.676  1.00  0.00      C    O  
HETATM  439  Oc3 CLO C  69      19.085  10.305   4.439  1.00  0.00      C    O  
HETATM  440  Oc4 CLO C  69      18.226   8.601   2.944  1.00  0.00      C    O  
HETATM  441  Clc CLO C  70      39.438   5.698   3.362  1.00  0.00      C   CL  
HETATM  442  Oc1 CLO C  70      39.597   7.123   2.792  1.00  0.00      C    O  
HETATM  443  Oc2 CLO C  70      38.133   5.105   2.862  1.00  0.00      C    O  
HETATM  444  Oc3 CLO C  70      39.422   5.651   4.869  1.00  0.00      C    O  
HETATM  445  Oc4 CLO C  70      40.591   4.853   2.900  1.00  0.00      C    O  
HETATM  446  Clc CLO C  71      23.042  11.457   3.683  1.00  0.00      C   CL  
HETATM  447  Oc1 CLO C  71      22.950  12.785   4.409  1.00  0.00      C    O  
HETATM  448  Oc2 CLO C  71      21.811  11.172   2.856  1.00  0.00      C    O  
HETATM  449  Oc3 CLO C  71      23.329  10.345   4.646  1.00  0.00      C    O  
HETATM  450  Oc4 CLO C  71      24.205  11.467   2.716  1.00  0.00      C    O  
HETATM  451  Clc CLO C  72      23.985  35.313   3.551  1.00  0.00      C   CL  
HETATM  452  Oc1 CLO C  72      22.593  35.902   3.407  1.00  0.00      C    O  
HETATM  453  Oc2 CLO C  72      24.973  36.207   2.861  1.00  0.00      C    O  
HETATM  454  Oc3 CLO C  72      24.060  33.906   2.946  1.00  0.00      C    O  
HETATM  455  Oc4 CLO C  72      24.369  35.233   4.979  1.00  0.00      C    O  
HETATM  456  Clc CLO C  73      39.455  11.054   3.878  1.00  0.00      C   CL  
HETATM  457  Oc1 CLO C  73      38.568  11.840   2.986  1.00  0.00      C    O  
HETATM  458  Oc2 CLO C  73      38.633  10.088   4.625  1.00  0.00      C    O  
HETATM  459  Oc3 CLO C  73      40.192  11.986   4.839  1.00  0.00      C    O  
HETATM  460  Oc4 CLO C  73      40.433  10.287   3.026  1.00  0.00      C    O  
HETATM  461  Clc CLO C  74      41.395  35.350  99.519  1.00  0.00      C   CL  
HETATM  462  Oc1 CLO C  74      41.055  36.723 100.073  1.00  0.00      C    O  
HETATM  463  Oc2 CLO C  74      42.867  35.205  99.379  1.00  0.00      C    O  
HETATM  464  Oc3 CLO C  74      40.791  35.200  98.172  1.00  0.00      C    O  
HETATM  465  Oc4 CLO C  74      40.916  34.320 100.489  1.00  0.00      C    O  
HETATM  466  Clc CLO C  75       6.153   3.102   3.828  1.00  0.00      C   CL  
HETATM  467  Oc1 CLO C  75       6.943   2.988   2.553  1.00  0.00      C    O  
HETATM  468  Oc2 CLO C  75       6.891   4.084   4.749  1.00  0.00      C    O  
HETATM  469  Oc3 CLO C  75       6.122   1.753   4.473  1.00  0.00      C    O  
HETATM  470  Oc4 CLO C  75       4.740   3.437   3.570  1.00  0.00      C    O  
HETATM  471  O   HOH D   1      22.427  11.221  76.473  1.00  0.00      D    O  
HETATM  472  H1  HOH D   1      21.588  10.781  76.155  1.00  0.00      D    H  
HETATM  473  H2  HOH D   1      22.237  12.177  76.700  1.00  0.00      D    H  
HETATM  474  O   HOH D   2      11.752  12.182   2.926  1.00  0.00      D    O  
HETATM  475  H1  HOH D   2      12.169  13.091   2.938  1.00  0.00      D    H  
HETATM  476  H2  HOH D   2      10.990  12.156   3.573  1.00  0.00      D    H  
HETATM  477  O   HOH D   3      45.846  23.101  95.193  1.00  0.00      D    O  
HETATM  478  H1  HOH D   3      46.257  22.271  95.569  1.00  0.00      D    H  
HETATM  479  H2  HOH D   3      45.060  22.856  94.624  1.00  0.00      D    H  
HETATM  480  O   HOH D   4      13.342  12.625  68.444  1.00  0.00      D    O  
HETATM  481  H1  HOH D   4      12.610  13.301  68.532  1.00  0.00      D    H  
HETATM  482  H2  HOH D   4      13.404  12.090  69.287  1.00  0.00      D    H  
HETATM  483  O   HOH D   5      20.192  16.566  55.006  1.00  0.00      D    O  
HETATM  484  H1  HOH D   5      20.042  16.850  55.953  1.00  0.00      D    H  
HETATM  485  H2  HOH D   5      21.067  16.088  54.936  1.00  0.00      D    H  
HETATM  486  O   HOH D   6      24.088  32.064  42.521  1.00  0.00      D    O  
HETATM  487  H1  HOH D   6      23.226  31.844  42.065  1.00  0.00      D    H  
HETATM  488  H2  HOH D   6      24.850  31.884  41.899  1.00  0.00      D    H  
HETATM  489  O   HOH D   7      17.883  37.349  62.629  1.00  0.00      D    O  
HETATM  490  H1  HOH D   7      18.226  37.607  63.532  1.00  0.00      D    H  
HETATM  491  H2  HOH D   7      17.444  38.139  62.201  1.00  0.00      D    H  
HETATM  492  O   HOH D   8       7.790  15.424  66.922  1.00  0.00      D    O  
HETATM  493  H1  HOH D   8       8.126  15.941  66.135  1.00  0.00      D    H  
HETATM  494  H2  HOH D   8       7.803  14.447  66.709  1.00  0.00      D    H  
HETATM  495  O   HOH D   9      42.164  33.014 102.681  1.00  0.00      D    O  
HETATM  496  H1  HOH D   9      42.429  32.053 102.610  1.00  0.00      D    H  
HETATM  497  H2  HOH D   9      41.440  33.209 102.019  1.00  0.00      D    H  
HETATM  498  O   HOH D  10      15.861  14.975  18.739  1.00  0.00      D    O  
HETATM  499  H1  HOH D  10      15.496  15.847  18.413  1.00  0.00      D    H  
HETATM  500  H2  HOH D  10      15.162  14.501  19.274  1.00  0.00      D    H  
HETATM  501  O   HOH D  11      43.181   1.336  95.174  1.00  0.00      D    O  
HETATM  502  H1  HOH D  11      42.556   0.955  95.856  1.00  0.00      D    H  
HETATM  503  H2  HOH D  11      43.845   1.931  95.626  1.00  0.00      D    H  
HETATM  504  O   HOH D  12       7.036   8.003  34.481  1.00  0.00      D    O  
HETATM  505  H1  HOH D  12       6.046   8.051  34.612  1.00  0.00      D    H  
HETATM  506  H2  HOH D  12       7.378   8.896  34.189  1.00  0.00      D    H  
HETATM  507  O   HOH D  13       7.161  17.082  91.531  1.00  0.00      D    O  
HETATM  508  H1  HOH D  13       7.975  17.127  90.952  1.00  0.00      D    H  
HETATM  509  H2  HOH D  13       6.481  17.737  91.202  1.00  0.00      D    H  
HETATM  510  O   HOH D  14      30.034  40.421  45.050  1.00  0.00      D    O  
HETATM  511  H1  HOH D  14      30.905  40.309  44.571  1.00  0.00      D    H  
HETATM  512  H2  HOH D  14      29.729  39.534  45.397  1.00  0.00      D    H  
HETATM  513  O   HOH D  15      43.374  17.059  60.530  1.00  0.00      D    O  
HETATM  514  H1  HOH D  15      43.984  17.832  60.705  1.00  0.00      D    H  
HETATM  515  H2  HOH D  15      43.836  16.398  59.939  1.00  0.00      D    H  
HETATM  516  O   HOH D  16      49.316  25.770  88.990  1.00  0.00      D    O  
HETATM  517  H1  HOH D  16      48.430  25.642  89.435  1.00  0.00      D    H  
HETATM  518  H2  HOH D  16      49.385  25.159  88.202  1.00  0.00      D    H  
HETATM  519  O   HOH D  17      38.759  25.963 115.100  1.00  0.00      D    O  
HETATM  520  H1  HOH D  17      38.046  25.462 114.609  1.00  0.00      D    H  
HETATM  521  H2  HOH D  17      38.980  26.802 114.603  1.00  0.00      D    H  
HETATM  522  O   HOH D  18      33.984   8.909  89.350  1.00  0.00      D    O  
HETATM  523  H1  HOH D  18      33.115   9.302  89.649  1.00  0.00      D    H  
HETATM  524  H2  HOH D  18      34.260   8.188  89.986  1.00  0.00      D    H  
HETATM  525  O   HOH D  19      30.557  29.574  55.027  1.00  0.00      D    O  
HETATM  526  H1  HOH D  19      31.140  29.268  55.779  1.00  0.00      D    H  
HETATM  527  H2  HOH D  19      30.998  29.361  54.155  1.00  0.00      D    H  
HETATM  528  O   HOH D  20      27.004  26.338  86.043  1.00  0.00      D    O  
HETATM  529  H1  HOH D  20      27.930  26.051  86.289  1.00  0.00      D    H  
HETATM  530  H2  HOH D  20      26.381  25.560  86.125  1.00  0.00      D    H  
HETATM  531  O   HOH D  21      37.340   0.114  75.170  1.00  0.00      D    O  
HETATM  532  H1  HOH D  21      37.797  -0.720  75.479  1.00  0.00      D    H  
HETATM  533  H2  HOH D  21      37.249   0.748  75.938  1.00  0.00      D    H  
HETATM  534  O   HOH D  22      28.221  11.996 118.009  1.00  0.00      D    O  
HETATM  535  H1  HOH D  22      28.099  11.905 118.997  1.00  0.00      D    H  
HETATM  536  H2  HOH D  22      27.954  12.917 117.723  1.00  0.00      D    H  
HETATM  537  O   HOH D  23      34.390   7.366  91.451  1.00  0.00      D    O  
HETATM  538  H1  HOH D  23      34.747   6.735  90.763  1.00  0.00      D    H  
HETATM  539  H2  HOH D  23      33.561   6.982  91.857  1.00  0.00      D    H  
HETATM  540  O   HOH D  24      31.380  34.851   7.209  1.00  0.00      D    O  
HETATM  541  H1  HOH D  24      32.227  34.777   6.683  1.00  0.00      D    H  
HETATM  542  H2  HOH D  24      30.609  34.971   6.584  1.00  0.00      D    H  
HETATM  543  O   HOH D  25      12.627  27.255 107.404  1.00  0.00      D    O  
HETATM  544  H1  HOH D  25      12.121  27.087 108.251  1.00  0.00      D    H  
HETATM  545  H2  HOH D  25      12.860  26.381 106.977  1.00  0.00      D    H  
HETATM  546  O   HOH D  26       6.533  24.649   8.775  1.00  0.00      D    O  
HETATM  547  H1  HOH D  26       6.923  24.706   9.694  1.00  0.00      D    H  
HETATM  548  H2  HOH D  26       6.873  23.827   8.319  1.00  0.00      D    H  
HETATM  549  O   HOH D  27      18.807  20.275  31.028  1.00  0.00      D    O  
HETATM  550  H1  HOH D  27      18.105  19.596  30.813  1.00  0.00      D    H  
HETATM  551  H2  HOH D  27      18.508  20.830  31.803  1.00  0.00      D    H  
HETATM  552  O   HOH D  28      23.593  34.928  91.601  1.00  0.00      D    O  
HETATM  553  H1  HOH D  28      23.022  35.028  90.786  1.00  0.00      D    H  
HETATM  554  H2  HOH D  28      23.282  34.139  92.132  1.00  0.00      D    H  
HETATM  555  O   HOH D  29       6.363   6.103  70.157  1.00  0.00      D    O  
HETATM  556  H1  HOH D  29       7.317   5.897  70.377  1.00  0.00      D    H  
HETATM  557  H2  HOH D  29       5.766   5.696  70.848  1.00  0.00      D    H  
HETATM  558  O   HOH D  30      48.519  13.486  15.784  1.00  0.00      D    O  
HETATM  559  H1  HOH D  30      48.092  13.094  14.970  1.00  0.00      D    H  
HETATM  560  H2  HOH D  30      48.313  12.913  16.577  1.00  0.00      D    H  
HETATM  561  O   HOH D  31      29.624  13.916  55.088  1.00  0.00      D    O  
HETATM  562  H1  HOH D  31      29.908  13.940  54.129  1.00  0.00      D    H  
HETATM  563  H2  HOH D  31      30.432  13.844  55.672  1.00  0.00      D    H  
HETATM  564  O   HOH D  32      27.809  42.125  89.037  1.00  0.00      D    O  
HETATM  565  H1  HOH D  32      27.265  41.327  88.779  1.00  0.00      D    H  
HETATM  566  H2  HOH D  32      27.209  42.826  89.422  1.00  0.00      D    H  
HETATM  567  O   HOH D  33      13.355   5.409  54.054  1.00  0.00      D    O  
HETATM  568  H1  HOH D  33      14.337   5.329  54.225  1.00  0.00      D    H  
HETATM  569  H2  HOH D  33      12.981   6.156  54.604  1.00  0.00      D    H  
HETATM  570  O   HOH D  34      20.153  27.517  33.493  1.00  0.00      D    O  
HETATM  571  H1  HOH D  34      21.020  27.510  33.991  1.00  0.00      D    H  
HETATM  572  H2  HOH D  34      19.475  28.040  34.009  1.00  0.00      D    H  
HETATM  573  O   HOH D  35      26.561  13.405  14.154  1.00  0.00      D    O  
HETATM  574  H1  HOH D  35      26.206  12.816  13.429  1.00  0.00      D    H  
HETATM  575  H2  HOH D  35      26.896  14.259  13.756  1.00  0.00      D    H  
HETATM  576  O   HOH D  36      37.458  29.948  23.864  1.00  0.00      D    O  
HETATM  577  H1  HOH D  36      38.408  30.022  24.168  1.00  0.00      D    H  
HETATM  578  H2  HOH D  36      37.082  30.863  23.718  1.00  0.00      D    H  
HETATM  579  O   HOH D  37      21.101  17.860  29.252  1.00  0.00      D    O  
HETATM  580  H1  HOH D  37      21.766  18.557  29.521  1.00  0.00      D    H  
HETATM  581  H2  HOH D  37      21.569  17.121  28.768  1.00  0.00      D    H  
HETATM  582  O   HOH D  38      16.372  36.613 101.375  1.00  0.00      D    O  
HETATM  583  H1  HOH D  38      16.813  36.035 100.688  1.00  0.00      D    H  
HETATM  584  H2  HOH D  38      16.983  36.725 102.159  1.00  0.00      D    H  
HETATM  585  O   HOH D  39      44.735   4.234  79.558  1.00  0.00      D    O  
HETATM  586  H1  HOH D  39      45.427   4.310  78.840  1.00  0.00      D    H  
HETATM  587  H2  HOH D  39      44.412   5.147  79.807  1.00  0.00      D    H  
HETATM  588  O   HOH D  40      40.083  11.802  40.413  1.00  0.00      D    O  
HETATM  589  H1  HOH D  40      39.389  11.895  39.698  1.00  0.00      D    H  
HETATM  590  H2  HOH D  40      40.990  11.771  39.994  1.00  0.00      D    H  
HETATM  591  O   HOH D  41      29.565  38.948 116.018  1.00  0.00      D    O  
HETATM  592  H1  HOH D  41      29.854  39.606 115.322  1.00  0.00      D    H  
HETATM  593  H2  HOH D  41      29.156  39.437 116.789  1.00  0.00      D    H  
HETATM  594  O   HOH D  42      45.036  22.854 110.894  1.00  0.00      D    O  
HETATM  595  H1  HOH D  42      44.193  23.298 110.592  1.00  0.00      D    H  
HETATM  596  H2  HOH D  42      44.815  22.111 111.526  1.00  0.00      D    H  
HETATM  597  O   HOH D  43       3.306  26.603  39.738  1.00  0.00      D    O  
HETATM  598  H1  HOH D  43       3.161  26.566  40.727  1.00  0.00      D    H  
HETATM  599  H2  HOH D  43       3.880  25.833  39.457  1.00  0.00      D    H  
HETATM  600  O   HOH D  44      16.750  18.158  21.850  1.00  0.00      D    O  
HETATM  601  H1  HOH D  44      17.457  18.807  22.128  1.00  0.00      D    H  
HETATM  602  H2  HOH D  44      17.121  17.229  21.877  1.00  0.00      D    H  
HETATM  603  O   HOH D  45      36.045   6.835  93.740  1.00  0.00      D    O  
HETATM  604  H1  HOH D  45      35.435   7.052  92.977  1.00  0.00      D    H  
HETATM  605  H2  HOH D  45      36.095   5.843  93.855  1.00  0.00      D    H  
HETATM  606  O   HOH D  46      45.718  27.168  13.825  1.00  0.00      D    O  
HETATM  607  H1  HOH D  46      45.585  27.332  14.803  1.00  0.00      D    H  
HETATM  608  H2  HOH D  46      46.017  26.225  13.683  1.00  0.00      D    H  
HETATM  609  O   HOH D  47      20.343  21.819  70.190  1.00  0.00      D    O  
HETATM  610  H1  HOH D  47      20.145  21.105  69.519  1.00  0.00      D    H  
HETATM  611  H2  HOH D  47      21.253  22.195  70.018  1.00  0.00      D    H  
HETATM  612  O   HOH D  48      15.521  24.339  37.056  1.00  0.00      D    O  
HETATM  613  H1  HOH D  48      16.439  24.369  36.660  1.00  0.00      D    H  
HETATM  614  H2  HOH D  48      14.957  23.691  36.542  1.00  0.00      D    H  
HETATM  615  O   HOH D  49       2.248  26.347  52.256  1.00  0.00      D    O  
HETATM  616  H1  HOH D  49       3.196  26.180  51.985  1.00  0.00      D    H  
HETATM  617  H2  HOH D  49       1.734  26.697  51.474  1.00  0.00      D    H  
HETATM  618  O   HOH D  50       6.684  16.035  49.230  1.00  0.00      D    O  
HETATM  619  H1  HOH D  50       5.976  16.237  49.907  1.00  0.00      D    H  
HETATM  620  H2  HOH D  50       6.657  16.723  48.504  1.00  0.00      D    H  
HETATM  621  O   HOH D  51       9.503  30.613  60.172  1.00  0.00      D    O  
HETATM  622  H1  HOH D  51      10.389  30.187  59.990  1.00  0.00      D    H  
HETATM  623  H2  HOH D  51       9.199  31.113  59.361  1.00  0.00      D    H  
HETATM  624  O   HOH D  52       8.896   3.082 104.162  1.00  0.00      D    O  
HETATM  625  H1  HOH D  52       9.132   3.766 103.472  1.00  0.00      D    H  
HETATM  626  H2  HOH D  52       9.480   2.279 104.049  1.00  0.00      D    H  
HETATM  627  O   HOH D  53      35.591  39.208  62.613  1.00  0.00      D    O  
HETATM  628  H1  HOH D  53      36.445  39.577  62.248  1.00  0.00      D    H  
HETATM  629  H2  HOH D  53      34.819  39.722  62.239  1.00  0.00      D    H  
HETATM  630  O   HOH D  54      32.298  12.677 115.503  1.00  0.00      D    O  
HETATM  631  H1  HOH D  54      32.130  12.848 116.474  1.00  0.00      D    H  
HETATM  632  H2  HOH D  54      32.994  13.313 115.169  1.00  0.00      D    H  
HETATM  633  O   HOH D  55      22.881  19.732  66.808  1.00  0.00      D    O  
HETATM  634  H1  HOH D  55      23.833  20.003  66.950  1.00  0.00      D    H  
HETATM  635  H2  HOH D  55      22.675  19.737  65.829  1.00  0.00      D    H  
HETATM  636  O   HOH D  56       1.798   5.209  95.270  1.00  0.00      D    O  
HETATM  637  H1  HOH D  56       2.281   5.764  95.947  1.00  0.00      D    H  
HETATM  638  H2  HOH D  56       0.812   5.301  95.406  1.00  0.00      D    H  
HETATM  639  O   HOH D  57       5.310   4.855  95.693  1.00  0.00      D    O  
HETATM  640  H1  HOH D  57       4.975   5.001  94.763  1.00  0.00      D    H  
HETATM  641  H2  HOH D  57       4.645   4.311  96.205  1.00  0.00      D    H  
HETATM  642  O   HOH D  58      47.816  42.001  17.859  1.00  0.00      D    O  
HETATM  643  H1  HOH D  58      47.088  42.671  18.007  1.00  0.00      D    H  
HETATM  644  H2  HOH D  58      47.513  41.320  17.193  1.00  0.00      D    H  
HETATM  645  O   HOH D  59      24.520  29.494  84.531  1.00  0.00      D    O  
HETATM  646  H1  HOH D  59      24.944  28.661  84.175  1.00  0.00      D    H  
HETATM  647  H2  HOH D  59      24.662  29.544  85.520  1.00  0.00      D    H  
HETATM  648  O   HOH D  60       7.989  23.655 114.973  1.00  0.00      D    O  
HETATM  649  H1  HOH D  60       7.263  24.049 114.410  1.00  0.00      D    H  
HETATM  650  H2  HOH D  60       8.083  24.186 115.815  1.00  0.00      D    H  
HETATM  651  O   HOH D  61      16.028  25.737   6.259  1.00  0.00      D    O  
HETATM  652  H1  HOH D  61      16.616  26.066   5.520  1.00  0.00      D    H  
HETATM  653  H2  HOH D  61      15.854  26.481   6.903  1.00  0.00      D    H  
HETATM  654  O   HOH D  62      44.658  18.683  62.824  1.00  0.00      D    O  
HETATM  655  H1  HOH D  62      44.179  17.807  62.880  1.00  0.00      D    H  
HETATM  656  H2  HOH D  62      44.223  19.341  63.439  1.00  0.00      D    H  
HETATM  657  O   HOH D  63      43.477  37.785 108.286  1.00  0.00      D    O  
HETATM  658  H1  HOH D  63      44.228  38.402 108.053  1.00  0.00      D    H  
HETATM  659  H2  HOH D  63      43.480  37.006 107.659  1.00  0.00      D    H  
HETATM  660  O   HOH D  64      21.922  27.633  94.346  1.00  0.00      D    O  
HETATM  661  H1  HOH D  64      21.842  27.421  93.372  1.00  0.00      D    H  
HETATM  662  H2  HOH D  64      22.408  26.892  94.810  1.00  0.00      D    H  
HETATM  663  O   HOH D  65      39.515  38.125  20.108  1.00  0.00      D    O  
HETATM  664  H1  HOH D  65      38.567  37.924  19.860  1.00  0.00      D    H  
HETATM  665  H2  HOH D  65      39.871  38.843  19.510  1.00  0.00      D    H  
HETATM  666  O   HOH D  66      46.691  20.339  21.883  1.00  0.00      D    O  
HETATM  667  H1  HOH D  66      47.595  20.073  22.217  1.00  0.00      D    H  
HETATM  668  H2  HOH D  66      46.339  19.628  21.274  1.00  0.00      D    H  
HETATM  669  O   HOH D  67      48.113  15.751 109.261  1.00  0.00      D    O  
HETATM  670  H1  HOH D  67      49.112  15.771 109.307  1.00  0.00      D    H  
HETATM  671  H2  HOH D  67      47.827  15.212 108.469  1.00  0.00      D    H  
HETATM  672  O   HOH D  68      22.185   6.920  94.080  1.00  0.00      D    O  
HETATM  673  H1  HOH D  68      22.439   7.437  94.897  1.00  0.00      D    H  
HETATM  674  H2  HOH D  68      21.490   6.241  94.317  1.00  0.00      D    H  
HETATM  675  O   HOH D  69       7.313   3.053  57.308  1.00  0.00      D    O  
HETATM  676  H1  HOH D  69       6.638   2.956  56.576  1.00  0.00      D    H  
HETATM  677  H2  HOH D  69       7.920   3.821  57.103  1.00  0.00      D    H  
HETATM  678  O   HOH D  70      32.289  27.730 109.177  1.00  0.00      D    O  
HETATM  679  H1  HOH D  70      32.991  27.391 108.550  1.00  0.00      D    H  
HETATM  680  H2  HOH D  70      32.417  27.314 110.077  1.00  0.00      D    H  
HETATM  681  O   HOH D  71      17.229  42.025 118.006  1.00  0.00      D    O  
HETATM  682  H1  HOH D  71      16.419  41.510 117.726  1.00  0.00      D    H  
HETATM  683  H2  HOH D  71      17.390  41.890 118.983  1.00  0.00      D    H  
HETATM  684  O   HOH D  72      16.809  38.272  99.112  1.00  0.00      D    O  
HETATM  685  H1  HOH D  72      16.284  37.757  98.435  1.00  0.00      D    H  
HETATM  686  H2  HOH D  72      16.521  38.003 100.032  1.00  0.00      D    H  
HETATM  687  O   HOH D  73      13.305  38.130  43.876  1.00  0.00      D    O  
HETATM  688  H1  HOH D  73      12.602  37.440  43.705  1.00  0.00      D    H  
HETATM  689  H2  HOH D  73      12.966  39.028  43.596  1.00  0.00      D    H  
HETATM  690  O   HOH D  74      21.269   4.984   9.708  1.00  0.00      D    O  
HETATM  691  H1  HOH D  74      21.923   4.584   9.066  1.00  0.00      D    H  
HETATM  692  H2  HOH D  74      21.267   4.454  10.556  1.00  0.00      D    H  
HETATM  693  O   HOH D  75      15.996   5.473 100.031  1.00  0.00      D    O  
HETATM  694  H1  HOH D  75      15.496   4.701 100.424  1.00  0.00      D    H  
HETATM  695  H2  HOH D  75      15.529   6.326 100.265  1.00  0.00      D    H  
HETATM  696  O   HOH D  76      30.655  11.667  19.607  1.00  0.00      D    O  
HETATM  697  H1  HOH D  76      29.808  11.684  19.075  1.00  0.00      D    H  
HETATM  698  H2  HOH D  76      31.057  10.753  19.563  1.00  0.00      D    H  
HETATM  699  O   HOH D  77      14.929  21.468  31.542  1.00  0.00      D    O  
HETATM  700  H1  HOH D  77      15.331  21.864  32.367  1.00  0.00      D    H  
HETATM  701  H2  HOH D  77      14.826  22.179  30.846  1.00  0.00      D    H  
HETATM  702  O   HOH D  78       3.764  33.715 116.412  1.00  0.00      D    O  
HETATM  703  H1  HOH D  78       4.407  33.245 117.016  1.00  0.00      D    H  
HETATM  704  H2  HOH D  78       2.941  33.957 116.925  1.00  0.00      D    H  
HETATM  705  O   HOH D  79      33.743   4.929 118.104  1.00  0.00      D    O  
HETATM  706  H1  HOH D  79      33.705   4.981 119.102  1.00  0.00      D    H  
HETATM  707  H2  HOH D  79      33.820   3.972 117.823  1.00  0.00      D    H  
HETATM  708  O   HOH D  80       3.878  36.454  78.701  1.00  0.00      D    O  
HETATM  709  H1  HOH D  80       4.061  35.629  79.235  1.00  0.00      D    H  
HETATM  710  H2  HOH D  80       3.663  37.210  79.319  1.00  0.00      D    H  
HETATM  711  O   HOH D  81      19.999   8.461  87.032  1.00  0.00      D    O  
HETATM  712  H1  HOH D  81      19.240   8.941  86.592  1.00  0.00      D    H  
HETATM  713  H2  HOH D  81      19.787   7.485  87.090  1.00  0.00      D    H  
HETATM  714  O   HOH D  82      44.506  41.110  57.108  1.00  0.00      D    O  
HETATM  715  H1  HOH D  82      44.887  42.026  57.237  1.00  0.00      D    H  
HETATM  716  H2  HOH D  82      43.571  41.184  56.761  1.00  0.00      D    H  
HETATM  717  O   HOH D  83       6.644  22.476  93.936  1.00  0.00      D    O  
HETATM  718  H1  HOH D  83       7.236  23.145  93.487  1.00  0.00      D    H  
HETATM  719  H2  HOH D  83       7.203  21.838  94.466  1.00  0.00      D    H  
HETATM  720  O   HOH D  84      11.960  12.717  64.706  1.00  0.00      D    O  
HETATM  721  H1  HOH D  84      12.053  13.057  63.771  1.00  0.00      D    H  
HETATM  722  H2  HOH D  84      11.303  13.284  65.203  1.00  0.00      D    H  
HETATM  723  O   HOH D  85       3.387  10.465  40.453  1.00  0.00      D    O  
HETATM  724  H1  HOH D  85       4.194  11.002  40.697  1.00  0.00      D    H  
HETATM  725  H2  HOH D  85       3.035  10.775  39.569  1.00  0.00      D    H  
HETATM  726  O   HOH D  86      30.410   1.170  37.785  1.00  0.00      D    O  
HETATM  727  H1  HOH D  86      31.356   1.352  37.517  1.00  0.00      D    H  
HETATM  728  H2  HOH D  86      30.267   0.183  37.855  1.00  0.00      D    H  
HETATM  729  O   HOH D  87      21.288  26.305  17.912  1.00  0.00      D    O  
HETATM  730  H1  HOH D  87      22.210  26.330  17.525  1.00  0.00      D    H  
HETATM  731  H2  HOH D  87      20.833  25.458  17.636  1.00  0.00      D    H  
HETATM  732  O   HOH D  88      36.933  39.246  58.558  1.00  0.00      D    O  
HETATM  733  H1  HOH D  88      37.054  38.682  59.376  1.00  0.00      D    H  
HETATM  734  H2  HOH D  88      36.707  38.660  57.780  1.00  0.00      D    H  
HETATM  735  O   HOH D  89      12.179   4.489   6.058  1.00  0.00      D    O  
HETATM  736  H1  HOH D  89      12.886   4.117   6.659  1.00  0.00      D    H  
HETATM  737  H2  HOH D  89      12.276   4.096   5.144  1.00  0.00      D    H  
HETATM  738  O   HOH D  90      28.002  26.989 110.540  1.00  0.00      D    O  
HETATM  739  H1  HOH D  90      27.221  26.508 110.937  1.00  0.00      D    H  
HETATM  740  H2  HOH D  90      27.984  27.947 110.826  1.00  0.00      D    H  
HETATM  741  O   HOH D  91      34.010  41.125  67.768  1.00  0.00      D    O  
HETATM  742  H1  HOH D  91      34.610  41.647  68.376  1.00  0.00      D    H  
HETATM  743  H2  HOH D  91      34.548  40.744  67.016  1.00  0.00      D    H  
HETATM  744  O   HOH D  92       2.145  15.039  66.640  1.00  0.00      D    O  
HETATM  745  H1  HOH D  92       2.339  15.985  66.378  1.00  0.00      D    H  
HETATM  746  H2  HOH D  92       1.932  15.000  67.616  1.00  0.00      D    H  
HETATM  747  O   HOH D  93      44.911  23.698  59.012  1.00  0.00      D    O  
HETATM  748  H1  HOH D  93      44.114  23.167  59.302  1.00  0.00      D    H  
HETATM  749  H2  HOH D  93      44.654  24.660  58.917  1.00  0.00      D    H  
HETATM  750  O   HOH D  94      20.411  27.062  84.265  1.00  0.00      D    O  
HETATM  751  H1  HOH D  94      20.834  26.979  83.362  1.00  0.00      D    H  
HETATM  752  H2  HOH D  94      20.004  27.971  84.360  1.00  0.00      D    H  
HETATM  753  O   HOH D  95      40.302  40.026 112.476  1.00  0.00      D    O  
HETATM  754  H1  HOH D  95      41.182  40.488 112.589  1.00  0.00      D    H  
HETATM  755  H2  HOH D  95      39.765  40.498 111.777  1.00  0.00      D    H  
HETATM  756  O   HOH D  96      35.252  12.907  19.491  1.00  0.00      D    O  
HETATM  757  H1  HOH D  96      35.333  13.899  19.393  1.00  0.00      D    H  
HETATM  758  H2  HOH D  96      35.134  12.492  18.589  1.00  0.00      D    H  
HETATM  759  O   HOH D  97      41.543  25.348   3.216  1.00  0.00      D    O  
HETATM  760  H1  HOH D  97      40.828  24.649   3.175  1.00  0.00      D    H  
HETATM  761  H2  HOH D  97      41.955  25.351   4.127  1.00  0.00      D    H  
HETATM  762  O   HOH D  98       0.094  21.551  54.476  1.00  0.00      D    O  
HETATM  763  H1  HOH D  98       0.731  22.162  54.946  1.00  0.00      D    H  
HETATM  764  H2  HOH D  98       0.223  21.632  53.488  1.00  0.00      D    H  
HETATM  765  O   HOH D  99      18.755  27.742  92.024  1.00  0.00      D    O  
HETATM  766  H1  HOH D  99      18.999  28.664  91.723  1.00  0.00      D    H  
HETATM  767  H2  HOH D  99      19.304  27.072  91.524  1.00  0.00      D    H  
HETATM  768  O   HOH D 100       1.337  26.153   7.042  1.00  0.00      D    O  
HETATM  769  H1  HOH D 100       2.123  25.912   6.472  1.00  0.00      D    H  
HETATM  770  H2  HOH D 100       0.946  27.016   6.723  1.00  0.00      D    H  
HETATM  771  O   HOH D 101       6.874  26.871  94.113  1.00  0.00      D    O  
HETATM  772  H1  HOH D 101       7.596  26.478  94.683  1.00  0.00      D    H  
HETATM  773  H2  HOH D 101       6.043  26.322  94.202  1.00  0.00      D    H  
HETATM  774  O   HOH D 102      10.179  11.527  48.585  1.00  0.00      D    O  
HETATM  775  H1  HOH D 102       9.901  10.791  49.202  1.00  0.00      D    H  
HETATM  776  H2  HOH D 102       9.371  12.034  48.285  1.00  0.00      D    H  
HETATM  777  O   HOH D 103      39.025  39.613  50.581  1.00  0.00      D    O  
HETATM  778  H1  HOH D 103      39.772  40.266  50.462  1.00  0.00      D    H  
HETATM  779  H2  HOH D 103      38.365  39.721  49.838  1.00  0.00      D    H  
HETATM  780  O   HOH D 104      21.638  26.870  48.888  1.00  0.00      D    O  
HETATM  781  H1  HOH D 104      22.493  27.029  48.394  1.00  0.00      D    H  
HETATM  782  H2  HOH D 104      20.983  27.591  48.664  1.00  0.00      D    H  
HETATM  783  O   HOH D 105       7.805  24.649  92.647  1.00  0.00      D    O  
HETATM  784  H1  HOH D 105       8.799  24.620  92.545  1.00  0.00      D    H  
HETATM  785  H2  HOH D 105       7.538  25.515  93.068  1.00  0.00      D    H  
HETATM  786  O   HOH D 106       0.587  16.864 105.048  1.00  0.00      D    O  
HETATM  787  H1  HOH D 106       0.775  17.416 104.235  1.00  0.00      D    H  
HETATM  788  H2  HOH D 106      -0.398  16.706 105.122  1.00  0.00      D    H  
HETATM  789  O   HOH D 107      15.109  24.650 103.184  1.00  0.00      D    O  
HETATM  790  H1  HOH D 107      15.896  24.292 102.681  1.00  0.00      D    H  
HETATM  791  H2  HOH D 107      15.021  25.631 103.011  1.00  0.00      D    H  
HETATM  792  O   HOH D 108      40.189  36.732   2.999  1.00  0.00      D    O  
HETATM  793  H1  HOH D 108      39.936  37.052   3.912  1.00  0.00      D    H  
HETATM  794  H2  HOH D 108      41.180  36.804   2.883  1.00  0.00      D    H  
HETATM  795  O   HOH D 109      45.163   3.877  94.037  1.00  0.00      D    O  
HETATM  796  H1  HOH D 109      45.118   3.367  94.896  1.00  0.00      D    H  
HETATM  797  H2  HOH D 109      44.284   4.324  93.868  1.00  0.00      D    H  
HETATM  798  O   HOH D 110      35.328  41.055  95.361  1.00  0.00      D    O  
HETATM  799  H1  HOH D 110      34.698  41.111  96.135  1.00  0.00      D    H  
HETATM  800  H2  HOH D 110      35.561  41.978  95.054  1.00  0.00      D    H  
HETATM  801  O   HOH D 111      29.412  20.919   6.977  1.00  0.00      D    O  
HETATM  802  H1  HOH D 111      28.974  20.814   6.084  1.00  0.00      D    H  
HETATM  803  H2  HOH D 111      29.049  21.732   7.433  1.00  0.00      D    H  
HETATM  804  O   HOH D 112      46.996   6.562  82.258  1.00  0.00      D    O  
HETATM  805  H1  HOH D 112      46.008   6.657  82.139  1.00  0.00      D    H  
HETATM  806  H2  HOH D 112      47.424   7.465  82.227  1.00  0.00      D    H  
HETATM  807  O   HOH D 113      35.050  26.311  61.765  1.00  0.00      D    O  
HETATM  808  H1  HOH D 113      35.333  25.785  60.963  1.00  0.00      D    H  
HETATM  809  H2  HOH D 113      34.304  26.927  61.512  1.00  0.00      D    H  
HETATM  810  O   HOH D 114      12.659  27.953   8.351  1.00  0.00      D    O  
HETATM  811  H1  HOH D 114      12.245  28.707   8.861  1.00  0.00      D    H  
HETATM  812  H2  HOH D 114      13.655  28.010   8.421  1.00  0.00      D    H  
HETATM  813  O   HOH D 115      12.261  20.506  32.375  1.00  0.00      D    O  
HETATM  814  H1  HOH D 115      13.215  20.766  32.231  1.00  0.00      D    H  
HETATM  815  H2  HOH D 115      11.668  21.283  32.164  1.00  0.00      D    H  
HETATM  816  O   HOH D 116      37.537  12.735  61.038  1.00  0.00      D    O  
HETATM  817  H1  HOH D 116      36.543  12.631  60.994  1.00  0.00      D    H  
HETATM  818  H2  HOH D 116      37.946  11.884  61.369  1.00  0.00      D    H  
HETATM  819  O   HOH D 117      16.228   9.135 114.236  1.00  0.00      D    O  
HETATM  820  H1  HOH D 117      15.439   9.355 114.810  1.00  0.00      D    H  
HETATM  821  H2  HOH D 117      16.485   8.178 114.375  1.00  0.00      D    H  
HETATM  822  O   HOH D 118      33.528  35.468   5.363  1.00  0.00      D    O  
HETATM  823  H1  HOH D 118      33.903  35.907   6.179  1.00  0.00      D    H  
HETATM  824  H2  HOH D 118      33.735  36.026   4.559  1.00  0.00      D    H  
HETATM  825  O   HOH D 119      27.857  31.335  70.176  1.00  0.00      D    O  
HETATM  826  H1  HOH D 119      27.401  32.180  70.453  1.00  0.00      D    H  
HETATM  827  H2  HOH D 119      27.344  30.907  69.432  1.00  0.00      D    H  
HETATM  828  O   HOH D 120      30.924  35.841  50.925  1.00  0.00      D    O  
HETATM  829  H1  HOH D 120      30.706  36.763  51.247  1.00  0.00      D    H  
HETATM  830  H2  HOH D 120      30.531  35.168  51.550  1.00  0.00      D    H  
HETATM  831  O   HOH D 121      42.567  14.288 106.852  1.00  0.00      D    O  
HETATM  832  H1  HOH D 121      43.413  14.664 107.229  1.00  0.00      D    H  
HETATM  833  H2  HOH D 121      42.018  15.027 106.463  1.00  0.00      D    H  
HETATM  834  O   HOH D 122      22.262  33.115  93.238  1.00  0.00      D    O  
HETATM  835  H1  HOH D 122      22.699  32.662  94.015  1.00  0.00      D    H  
HETATM  836  H2  HOH D 122      21.275  32.962  93.274  1.00  0.00      D    H  
HETATM  837  O   HOH D 123       6.250  20.539  84.152  1.00  0.00      D    O  
HETATM  838  H1  HOH D 123       6.715  21.417  84.262  1.00  0.00      D    H  
HETATM  839  H2  HOH D 123       5.264  20.668  84.262  1.00  0.00      D    H  
HETATM  840  O   HOH D 124      25.272  25.429   5.142  1.00  0.00      D    O  
HETATM  841  H1  HOH D 124      26.174  25.811   5.341  1.00  0.00      D    H  
HETATM  842  H2  HOH D 124      24.671  25.568   5.929  1.00  0.00      D    H  
HETATM  843  O   HOH D 125      33.292  28.390 112.951  1.00  0.00      D    O  
HETATM  844  H1  HOH D 125      34.077  28.279 113.560  1.00  0.00      D    H  
HETATM  845  H2  HOH D 125      32.850  27.503 112.811  1.00  0.00      D    H  
HETATM  846  O   HOH D 126      41.936  27.215  79.891  1.00  0.00      D    O  
HETATM  847  H1  HOH D 126      41.229  26.516  79.787  1.00  0.00      D    H  
HETATM  848  H2  HOH D 126      41.525  28.054  80.248  1.00  0.00      D    H  
HETATM  849  O   HOH D 127      36.680   7.181  98.082  1.00  0.00      D    O  
HETATM  850  H1  HOH D 127      37.478   6.761  98.515  1.00  0.00      D    H  
HETATM  851  H2  HOH D 127      36.108   7.609  98.782  1.00  0.00      D    H  
HETATM  852  O   HOH D 128       9.412   0.496  30.238  1.00  0.00      D    O  
HETATM  853  H1  HOH D 128       9.963  -0.251  29.865  1.00  0.00      D    H  
HETATM  854  H2  HOH D 128       8.914   0.945  29.496  1.00  0.00      D    H  
HETATM  855  O   HOH D 129      46.475  30.333  94.645  1.00  0.00      D    O  
HETATM  856  H1  HOH D 129      46.017  30.821  95.388  1.00  0.00      D    H  
HETATM  857  H2  HOH D 129      47.427  30.633  94.586  1.00  0.00      D    H  
HETATM  858  O   HOH D 130      20.805   5.179  47.811  1.00  0.00      D    O  
HETATM  859  H1  HOH D 130      21.521   4.565  48.144  1.00  0.00      D    H  
HETATM  860  H2  HOH D 130      19.924   4.903  48.195  1.00  0.00      D    H  
HETATM  861  O   HOH D 131       6.265  36.043  30.350  1.00  0.00      D    O  
HETATM  862  H1  HOH D 131       6.605  35.212  30.791  1.00  0.00      D    H  
HETATM  863  H2  HOH D 131       6.035  36.721  31.048  1.00  0.00      D    H  
HETATM  864  O   HOH D 132      39.468  39.254  57.752  1.00  0.00      D    O  
HETATM  865  H1  HOH D 132      39.473  39.866  56.961  1.00  0.00      D    H  
HETATM  866  H2  HOH D 132      38.647  39.422  58.298  1.00  0.00      D    H  
HETATM  867  O   HOH D 133       0.079   4.002  35.042  1.00  0.00      D    O  
HETATM  868  H1  HOH D 133       0.425   3.068  34.947  1.00  0.00      D    H  
HETATM  869  H2  HOH D 133       0.647   4.624  34.504  1.00  0.00      D    H  
HETATM  870  O   HOH D 134      24.927  32.185 102.999  1.00  0.00      D    O  
HETATM  871  H1  HOH D 134      24.909  31.690 103.868  1.00  0.00      D    H  
HETATM  872  H2  HOH D 134      24.933  31.530 102.243  1.00  0.00      D    H  
HETATM  873  O   HOH D 135       0.814  37.445 118.072  1.00  0.00      D    O  
HETATM  874  H1  HOH D 135       0.975  37.474 119.058  1.00  0.00      D    H  
HETATM  875  H2  HOH D 135       0.252  36.649 117.849  1.00  0.00      D    H  
HETATM  876  O   HOH D 136       7.420  34.456  11.955  1.00  0.00      D    O  
HETATM  877  H1  HOH D 136       7.688  34.240  12.894  1.00  0.00      D    H  
HETATM  878  H2  HOH D 136       7.382  35.448  11.839  1.00  0.00      D    H  
HETATM  879  O   HOH D 137      48.108  28.076  58.758  1.00  0.00      D    O  
HETATM  880  H1  HOH D 137      48.826  28.756  58.906  1.00  0.00      D    H  
HETATM  881  H2  HOH D 137      47.421  28.155  59.481  1.00  0.00      D    H  
HETATM  882  O   HOH D 138      35.826  29.511  60.243  1.00  0.00      D    O  
HETATM  883  H1  HOH D 138      34.867  29.379  60.493  1.00  0.00      D    H  
HETATM  884  H2  HOH D 138      36.275  30.078  60.933  1.00  0.00      D    H  
HETATM  885  O   HOH D 139      20.066  28.859  30.908  1.00  0.00      D    O  
HETATM  886  H1  HOH D 139      19.652  28.194  31.530  1.00  0.00      D    H  
HETATM  887  H2  HOH D 139      20.142  29.743  31.369  1.00  0.00      D    H  
HETATM  888  O   HOH D 140      39.300  14.700  94.262  1.00  0.00      D    O  
HETATM  889  H1  HOH D 140      38.500  15.299  94.287  1.00  0.00      D    H  
HETATM  890  H2  HOH D 140      39.327  14.143  95.092  1.00  0.00      D    H  
HETATM  891  O   HOH D 141      26.109  37.778  70.847  1.00  0.00      D    O  
HETATM  892  H1  HOH D 141      26.622  38.531  71.259  1.00  0.00      D    H  
HETATM  893  H2  HOH D 141      26.028  37.929  69.862  1.00  0.00      D    H  
HETATM  894  O   HOH D 142       6.900   1.840  20.408  1.00  0.00      D    O  
HETATM  895  H1  HOH D 142       6.397   2.666  20.662  1.00  0.00      D    H  
HETATM  896  H2  HOH D 142       7.767   1.811  20.906  1.00  0.00      D    H  
HETATM  897  O   HOH D 143       1.223   4.712  11.020  1.00  0.00      D    O  
HETATM  898  H1  HOH D 143       1.434   5.674  11.194  1.00  0.00      D    H  
HETATM  899  H2  HOH D 143       1.501   4.162  11.808  1.00  0.00      D    H  
HETATM  900  O   HOH D 144      37.651   2.204  83.676  1.00  0.00      D    O  
HETATM  901  H1  HOH D 144      38.015   2.917  83.077  1.00  0.00      D    H  
HETATM  902  H2  HOH D 144      37.978   1.310  83.367  1.00  0.00      D    H  
HETATM  903  O   HOH D 145      49.013  39.838 110.027  1.00  0.00      D    O  
HETATM  904  H1  HOH D 145      48.378  40.303 109.410  1.00  0.00      D    H  
HETATM  905  H2  HOH D 145      49.945  40.153 109.845  1.00  0.00      D    H  
HETATM  906  O   HOH D 146      30.331  13.666  85.665  1.00  0.00      D    O  
HETATM  907  H1  HOH D 146      29.973  13.654  84.731  1.00  0.00      D    H  
HETATM  908  H2  HOH D 146      29.811  13.024  86.229  1.00  0.00      D    H  
HETATM  909  O   HOH D 147       4.559   0.404  85.486  1.00  0.00      D    O  
HETATM  910  H1  HOH D 147       4.880  -0.456  85.089  1.00  0.00      D    H  
HETATM  911  H2  HOH D 147       3.563   0.381  85.568  1.00  0.00      D    H  
HETATM  912  O   HOH D 148       0.362   1.091  52.886  1.00  0.00      D    O  
HETATM  913  H1  HOH D 148       0.280   1.901  53.467  1.00  0.00      D    H  
HETATM  914  H2  HOH D 148       1.316   0.973  52.611  1.00  0.00      D    H  
HETATM  915  O   HOH D 149      34.499   6.233 115.652  1.00  0.00      D    O  
HETATM  916  H1  HOH D 149      34.941   6.835 114.987  1.00  0.00      D    H  
HETATM  917  H2  HOH D 149      34.309   5.348 115.225  1.00  0.00      D    H  
HETATM  918  O   HOH D 150       4.002  21.383   5.651  1.00  0.00      D    O  
HETATM  919  H1  HOH D 150       4.410  22.277   5.466  1.00  0.00      D    H  
HETATM  920  H2  HOH D 150       4.721  20.688   5.676  1.00  0.00      D    H  
HETATM  921  O   HOH D 151       1.325  31.986  51.115  1.00  0.00      D    O  
HETATM  922  H1  HOH D 151       1.397  32.520  50.273  1.00  0.00      D    H  
HETATM  923  H2  HOH D 151       0.372  31.969  51.418  1.00  0.00      D    H  
HETATM  924  O   HOH D 152      44.904  14.312  85.447  1.00  0.00      D    O  
HETATM  925  H1  HOH D 152      45.459  13.480  85.426  1.00  0.00      D    H  
HETATM  926  H2  HOH D 152      45.266  14.936  86.138  1.00  0.00      D    H  
HETATM  927  O   HOH D 153      20.866  39.331  58.399  1.00  0.00      D    O  
HETATM  928  H1  HOH D 153      20.005  39.838  58.410  1.00  0.00      D    H  
HETATM  929  H2  HOH D 153      21.108  39.065  59.332  1.00  0.00      D    H  
HETATM  930  O   HOH D 154      14.188  41.033 117.759  1.00  0.00      D    O  
HETATM  931  H1  HOH D 154      13.432  41.603 117.438  1.00  0.00      D    H  
HETATM  932  H2  HOH D 154      14.354  41.216 118.728  1.00  0.00      D    H  
HETATM  933  O   HOH D 155      12.433  41.684  87.025  1.00  0.00      D    O  
HETATM  934  H1  HOH D 155      12.435  42.595  87.437  1.00  0.00      D    H  
HETATM  935  H2  HOH D 155      11.515  41.470  86.691  1.00  0.00      D    H  
HETATM  936  O   HOH D 156      42.981  17.419  12.392  1.00  0.00      D    O  
HETATM  937  H1  HOH D 156      42.557  17.503  13.293  1.00  0.00      D    H  
HETATM  938  H2  HOH D 156      43.525  18.237  12.202  1.00  0.00      D    H  
HETATM  939  O   HOH D 157      48.393  38.009  41.990  1.00  0.00      D    O  
HETATM  940  H1  HOH D 157      47.655  38.684  41.974  1.00  0.00      D    H  
HETATM  941  H2  HOH D 157      48.057  37.157  42.394  1.00  0.00      D    H  
HETATM  942  O   HOH D 158      44.125   1.163  20.838  1.00  0.00      D    O  
HETATM  943  H1  HOH D 158      43.496   0.589  21.362  1.00  0.00      D    H  
HETATM  944  H2  HOH D 158      44.029   2.115  21.130  1.00  0.00      D    H  
HETATM  945  O   HOH D 159       4.276   4.940  99.482  1.00  0.00      D    O  
HETATM  946  H1  HOH D 159       4.467   4.073  99.020  1.00  0.00      D    H  
HETATM  947  H2  HOH D 159       3.539   4.809 100.144  1.00  0.00      D    H  
HETATM  948  O   HOH D 160       3.175  24.734  36.398  1.00  0.00      D    O  
HETATM  949  H1  HOH D 160       3.495  24.413  37.290  1.00  0.00      D    H  
HETATM  950  H2  HOH D 160       2.311  25.225  36.511  1.00  0.00      D    H  
HETATM  951  O   HOH D 161      12.184  23.814  56.512  1.00  0.00      D    O  
HETATM  952  H1  HOH D 161      11.806  22.981  56.108  1.00  0.00      D    H  
HETATM  953  H2  HOH D 161      12.820  24.238  55.867  1.00  0.00      D    H  
HETATM  954  O   HOH D 162      19.828   5.022   3.081  1.00  0.00      D    O  
HETATM  955  H1  HOH D 162      18.912   5.418   3.149  1.00  0.00      D    H  
HETATM  956  H2  HOH D 162      20.366   5.286   3.882  1.00  0.00      D    H  
HETATM  957  O   HOH D 163      23.238  26.598  32.061  1.00  0.00      D    O  
HETATM  958  H1  HOH D 163      22.472  26.557  31.418  1.00  0.00      D    H  
HETATM  959  H2  HOH D 163      24.002  26.061  31.703  1.00  0.00      D    H  
HETATM  960  O   HOH D 164      33.652  24.087 104.593  1.00  0.00      D    O  
HETATM  961  H1  HOH D 164      33.233  23.288 105.025  1.00  0.00      D    H  
HETATM  962  H2  HOH D 164      32.966  24.807 104.491  1.00  0.00      D    H  
HETATM  963  O   HOH D 165      24.967  11.958  70.622  1.00  0.00      D    O  
HETATM  964  H1  HOH D 165      25.628  12.480  70.083  1.00  0.00      D    H  
HETATM  965  H2  HOH D 165      24.915  11.023  70.272  1.00  0.00      D    H  
HETATM  966  O   HOH D 166      11.526  27.917  81.423  1.00  0.00      D    O  
HETATM  967  H1  HOH D 166      11.057  28.575  82.012  1.00  0.00      D    H  
HETATM  968  H2  HOH D 166      12.367  27.612  81.870  1.00  0.00      D    H  
HETATM  969  O   HOH D 167      25.804  26.664  61.818  1.00  0.00      D    O  
HETATM  970  H1  HOH D 167      25.516  26.894  62.747  1.00  0.00      D    H  
HETATM  971  H2  HOH D 167      25.052  26.213  61.338  1.00  0.00      D    H  
HETATM  972  O   HOH D 168      44.462  28.672  34.644  1.00  0.00      D    O  
HETATM  973  H1  HOH D 168      44.428  28.698  33.645  1.00  0.00      D    H  
HETATM  974  H2  HOH D 168      45.415  28.642  34.945  1.00  0.00      D    H  
HETATM  975  O   HOH D 169      32.872   7.582 112.612  1.00  0.00      D    O  
HETATM  976  H1  HOH D 169      32.296   6.786 112.426  1.00  0.00      D    H  
HETATM  977  H2  HOH D 169      33.785   7.428 112.234  1.00  0.00      D    H  
HETATM  978  O   HOH D 170      41.489  23.300  14.362  1.00  0.00      D    O  
HETATM  979  H1  HOH D 170      41.595  22.437  13.868  1.00  0.00      D    H  
HETATM  980  H2  HOH D 170      41.999  23.257  15.221  1.00  0.00      D    H  
HETATM  981  O   HOH D 171      37.509  23.147  96.107  1.00  0.00      D    O  
HETATM  982  H1  HOH D 171      38.236  23.614  95.603  1.00  0.00      D    H  
HETATM  983  H2  HOH D 171      36.629  23.328  95.668  1.00  0.00      D    H  
HETATM  984  O   HOH D 172      24.473  21.525  91.171  1.00  0.00      D    O  
HETATM  985  H1  HOH D 172      24.975  20.669  91.050  1.00  0.00      D    H  
HETATM  986  H2  HOH D 172      23.548  21.326  91.495  1.00  0.00      D    H  
HETATM  987  O   HOH D 173       7.772  22.794  84.953  1.00  0.00      D    O  
HETATM  988  H1  HOH D 173       8.313  22.686  85.787  1.00  0.00      D    H  
HETATM  989  H2  HOH D 173       8.240  23.422  84.331  1.00  0.00      D    H  
HETATM  990  O   HOH D 174      12.207  19.665  46.454  1.00  0.00      D    O  
HETATM  991  H1  HOH D 174      12.386  19.540  47.430  1.00  0.00      D    H  
HETATM  992  H2  HOH D 174      12.400  18.812  45.968  1.00  0.00      D    H  
HETATM  993  O   HOH D 175      25.563  29.429  34.332  1.00  0.00      D    O  
HETATM  994  H1  HOH D 175      26.119  29.095  33.571  1.00  0.00      D    H  
HETATM  995  H2  HOH D 175      25.023  30.215  34.030  1.00  0.00      D    H  
HETATM  996  O   HOH D 176      47.052   0.055  52.255  1.00  0.00      D    O  
HETATM  997  H1  HOH D 176      47.929  -0.246  52.629  1.00  0.00      D    H  
HETATM  998  H2  HOH D 176      46.743   0.871  52.744  1.00  0.00      D    H  
HETATM  999  O   HOH D 177      26.421  24.975  28.187  1.00  0.00      D    O  
HETATM 1000  H1  HOH D 177      25.967  24.370  27.533  1.00  0.00      D    H  
HETATM 1001  H2  HOH D 177      27.191  24.494  28.606  1.00  0.00      D    H  
HETATM 1002  O   HOH D 178       6.350  11.366  40.627  1.00  0.00      D    O  
HETATM 1003  H1  HOH D 178       6.830  10.691  41.188  1.00  0.00      D    H  
HETATM 1004  H2  HOH D 178       6.828  12.243  40.678  1.00  0.00      D    H  
HETATM 1005  O   HOH D 179       4.918   5.682  65.114  1.00  0.00      D    O  
HETATM 1006  H1  HOH D 179       3.926   5.799  65.174  1.00  0.00      D    H  
HETATM 1007  H2  HOH D 179       5.248   5.206  65.929  1.00  0.00      D    H  
HETATM 1008  O   HOH D 180      37.878   9.679  67.791  1.00  0.00      D    O  
HETATM 1009  H1  HOH D 180      38.587   9.445  68.457  1.00  0.00      D    H  
HETATM 1010  H2  HOH D 180      38.007  10.622  67.484  1.00  0.00      D    H  
HETATM 1011  O   HOH D 181      18.116  18.060  80.903  1.00  0.00      D    O  
HETATM 1012  H1  HOH D 181      18.128  17.186  81.389  1.00  0.00      D    H  
HETATM 1013  H2  HOH D 181      18.377  18.794  81.531  1.00  0.00      D    H  
HETATM 1014  O   HOH D 182      28.429   9.719  15.907  1.00  0.00      D    O  
HETATM 1015  H1  HOH D 182      28.777  10.441  15.309  1.00  0.00      D    H  
HETATM 1016  H2  HOH D 182      27.436   9.807  15.992  1.00  0.00      D    H  
HETATM 1017  O   HOH D 183       2.970  15.620  83.362  1.00  0.00      D    O  
HETATM 1018  H1  HOH D 183       3.501  16.262  82.810  1.00  0.00      D    H  
HETATM 1019  H2  HOH D 183       3.274  14.686  83.172  1.00  0.00      D    H  
HETATM 1020  O   HOH D 184      13.248  39.983  56.562  1.00  0.00      D    O  
HETATM 1021  H1  HOH D 184      12.547  40.005  57.274  1.00  0.00      D    H  
HETATM 1022  H2  HOH D 184      12.812  39.876  55.668  1.00  0.00      D    H  
HETATM 1023  O   HOH D 185       8.057   2.319  38.915  1.00  0.00      D    O  
HETATM 1024  H1  HOH D 185       7.956   1.512  39.496  1.00  0.00      D    H  
HETATM 1025  H2  HOH D 185       7.662   2.134  38.015  1.00  0.00      D    H  
HETATM 1026  O   HOH D 186      41.882  32.624 118.127  1.00  0.00      D    O  
HETATM 1027  H1  HOH D 186      41.877  32.818 119.108  1.00  0.00      D    H  
HETATM 1028  H2  HOH D 186      41.923  31.636 117.982  1.00  0.00      D    H  
HETATM 1029  O   HOH D 187      24.510  37.941  52.483  1.00  0.00      D    O  
HETATM 1030  H1  HOH D 187      24.843  38.671  51.886  1.00  0.00      D    H  
HETATM 1031  H2  HOH D 187      24.936  37.075  52.220  1.00  0.00      D    H  
HETATM 1032  O   HOH D 188      31.732  14.352  75.877  1.00  0.00      D    O  
HETATM 1033  H1  HOH D 188      32.456  14.018  76.481  1.00  0.00      D    H  
HETATM 1034  H2  HOH D 188      30.875  13.883  76.093  1.00  0.00      D    H  
HETATM 1035  O   HOH D 189      20.256  15.483  43.419  1.00  0.00      D    O  
HETATM 1036  H1  HOH D 189      20.898  15.931  44.042  1.00  0.00      D    H  
HETATM 1037  H2  HOH D 189      19.352  15.444  43.844  1.00  0.00      D    H  
HETATM 1038  O   HOH D 190      35.088  31.464  67.586  1.00  0.00      D    O  
HETATM 1039  H1  HOH D 190      35.055  30.663  68.184  1.00  0.00      D    H  
HETATM 1040  H2  HOH D 190      34.729  32.259  68.074  1.00  0.00      D    H  
HETATM 1041  O   HOH D 191      18.512  37.077  58.399  1.00  0.00      D    O  
HETATM 1042  H1  HOH D 191      18.699  38.003  58.728  1.00  0.00      D    H  
HETATM 1043  H2  HOH D 191      17.660  37.076  57.876  1.00  0.00      D    H  
HETATM 1044  O   HOH D 192      41.023  35.625 118.027  1.00  0.00      D    O  
HETATM 1045  H1  HOH D 192      41.486  35.283 118.845  1.00  0.00      D    H  
HETATM 1046  H2  HOH D 192      40.297  36.258 118.296  1.00  0.00      D    H  
HETATM 1047  O   HOH D 193      46.193  39.219  56.351  1.00  0.00      D    O  
HETATM 1048  H1  HOH D 193      45.670  40.053  56.528  1.00  0.00      D    H  
HETATM 1049  H2  HOH D 193      45.657  38.607  55.768  1.00  0.00      D    H  
HETATM 1050  O   HOH D 194       1.080  22.648  30.357  1.00  0.00      D    O  
HETATM 1051  H1  HOH D 194       1.489  21.833  29.946  1.00  0.00      D    H  
HETATM 1052  H2  HOH D 194       1.803  23.247  30.699  1.00  0.00      D    H  
HETATM 1053  O   HOH D 195      15.710  38.312  50.791  1.00  0.00      D    O  
HETATM 1054  H1  HOH D 195      15.369  38.250  49.853  1.00  0.00      D    H  
HETATM 1055  H2  HOH D 195      15.590  37.431  51.248  1.00  0.00      D    H  
HETATM 1056  O   HOH D 196      27.671  35.746  78.253  1.00  0.00      D    O  
HETATM 1057  H1  HOH D 196      28.158  35.899  79.112  1.00  0.00      D    H  
HETATM 1058  H2  HOH D 196      27.234  34.847  78.273  1.00  0.00      D    H  
HETATM 1059  O   HOH D 197       0.906   9.939  65.265  1.00  0.00      D    O  
HETATM 1060  H1  HOH D 197       1.211  10.837  65.580  1.00  0.00      D    H  
HETATM 1061  H2  HOH D 197      -0.040   9.788  65.552  1.00  0.00      D    H  
HETATM 1062  O   HOH D 198      42.601  33.567  33.154  1.00  0.00      D    O  
HETATM 1063  H1  HOH D 198      43.037  32.899  33.758  1.00  0.00      D    H  
HETATM 1064  H2  HOH D 198      42.292  34.351  33.693  1.00  0.00      D    H  
HETATM 1065  O   HOH D 199      -0.048  21.397  95.579  1.00  0.00      D    O  
HETATM 1066  H1  HOH D 199       0.853  21.337  95.150  1.00  0.00      D    H  
HETATM 1067  H2  HOH D 199      -0.165  22.303  95.985  1.00  0.00      D    H  
HETATM 1068  O   HOH D 200      46.445  18.757  79.999  1.00  0.00      D    O  
HETATM 1069  H1  HOH D 200      47.271  18.490  80.495  1.00  0.00      D    H  
HETATM 1070  H2  HOH D 200      46.686  19.400  79.272  1.00  0.00      D    H  
HETATM 1071  O   HOH D 201      47.281  34.943  23.011  1.00  0.00      D    O  
HETATM 1072  H1  HOH D 201      47.442  35.499  22.195  1.00  0.00      D    H  
HETATM 1073  H2  HOH D 201      46.297  34.830  23.148  1.00  0.00      D    H  
HETATM 1074  O   HOH D 202      19.904  33.334  80.059  1.00  0.00      D    O  
HETATM 1075  H1  HOH D 202      20.396  33.781  79.312  1.00  0.00      D    H  
HETATM 1076  H2  HOH D 202      19.853  32.351  79.883  1.00  0.00      D    H  
HETATM 1077  O   HOH D 203       3.224  35.455  51.066  1.00  0.00      D    O  
HETATM 1078  H1  HOH D 203       2.793  34.912  50.346  1.00  0.00      D    H  
HETATM 1079  H2  HOH D 203       3.076  35.013  51.951  1.00  0.00      D    H  
HETATM 1080  O   HOH D 204      38.429  37.364 117.072  1.00  0.00      D    O  
HETATM 1081  H1  HOH D 204      37.683  37.411 116.408  1.00  0.00      D    H  
HETATM 1082  H2  HOH D 204      38.117  36.881 117.890  1.00  0.00      D    H  
HETATM 1083  O   HOH D 205      46.463  35.202  86.691  1.00  0.00      D    O  
HETATM 1084  H1  HOH D 205      45.578  35.587  86.428  1.00  0.00      D    H  
HETATM 1085  H2  HOH D 205      46.624  34.358  86.180  1.00  0.00      D    H  
HETATM 1086  O   HOH D 206      43.379  30.886  49.781  1.00  0.00      D    O  
HETATM 1087  H1  HOH D 206      43.619  31.411  48.965  1.00  0.00      D    H  
HETATM 1088  H2  HOH D 206      43.735  29.955  49.696  1.00  0.00      D    H  
HETATM 1089  O   HOH D 207      40.748  27.224  76.530  1.00  0.00      D    O  
HETATM 1090  H1  HOH D 207      41.564  27.802  76.561  1.00  0.00      D    H  
HETATM 1091  H2  HOH D 207      40.579  26.935  75.588  1.00  0.00      D    H  
HETATM 1092  O   HOH D 208      22.171  20.785  73.423  1.00  0.00      D    O  
HETATM 1093  H1  HOH D 208      22.997  21.120  73.876  1.00  0.00      D    H  
HETATM 1094  H2  HOH D 208      21.394  21.361  73.678  1.00  0.00      D    H  
HETATM 1095  O   HOH D 209      27.327  10.324 115.200  1.00  0.00      D    O  
HETATM 1096  H1  HOH D 209      26.713  11.108 115.292  1.00  0.00      D    H  
HETATM 1097  H2  HOH D 209      27.755  10.340 114.297  1.00  0.00      D    H  
HETATM 1098  O   HOH D 210      42.544  24.225 115.900  1.00  0.00      D    O  
HETATM 1099  H1  HOH D 210      41.978  23.505 116.303  1.00  0.00      D    H  
HETATM 1100  H2  HOH D 210      43.211  24.542 116.574  1.00  0.00      D    H  
HETATM 1101  O   HOH D 211       1.470  14.362  63.309  1.00  0.00      D    O  
HETATM 1102  H1  HOH D 211       2.078  14.974  63.815  1.00  0.00      D    H  
HETATM 1103  H2  HOH D 211       0.520  14.559  63.554  1.00  0.00      D    H  
HETATM 1104  O   HOH D 212      25.440   7.152  29.752  1.00  0.00      D    O  
HETATM 1105  H1  HOH D 212      25.973   7.971  29.539  1.00  0.00      D    H  
HETATM 1106  H2  HOH D 212      26.026   6.482  30.207  1.00  0.00      D    H  
HETATM 1107  O   HOH D 213      28.583  10.398 112.864  1.00  0.00      D    O  
HETATM 1108  H1  HOH D 213      28.415  10.722 111.933  1.00  0.00      D    H  
HETATM 1109  H2  HOH D 213      29.014   9.496 112.830  1.00  0.00      D    H  
HETATM 1110  O   HOH D 214       6.403  33.879  25.181  1.00  0.00      D    O  
HETATM 1111  H1  HOH D 214       7.318  34.281  25.152  1.00  0.00      D    H  
HETATM 1112  H2  HOH D 214       6.387  33.045  24.629  1.00  0.00      D    H  
HETATM 1113  O   HOH D 215      28.808  32.042  97.956  1.00  0.00      D    O  
HETATM 1114  H1  HOH D 215      29.724  32.260  97.620  1.00  0.00      D    H  
HETATM 1115  H2  HOH D 215      28.762  32.219  98.939  1.00  0.00      D    H  
HETATM 1116  O   HOH D 216      49.048   8.051  57.725  1.00  0.00      D    O  
HETATM 1117  H1  HOH D 216      48.893   7.514  58.554  1.00  0.00      D    H  
HETATM 1118  H2  HOH D 216      49.385   8.959  57.974  1.00  0.00      D    H  
HETATM 1119  O   HOH D 217      16.782   2.790  32.160  1.00  0.00      D    O  
HETATM 1120  H1  HOH D 217      16.630   3.252  31.286  1.00  0.00      D    H  
HETATM 1121  H2  HOH D 217      17.528   3.241  32.650  1.00  0.00      D    H  
HETATM 1122  O   HOH D 218      14.196   2.513  40.197  1.00  0.00      D    O  
HETATM 1123  H1  HOH D 218      14.027   2.628  41.176  1.00  0.00      D    H  
HETATM 1124  H2  HOH D 218      14.475   1.570  40.015  1.00  0.00      D    H  
HETATM 1125  O   HOH D 219       3.663   2.471  32.451  1.00  0.00      D    O  
HETATM 1126  H1  HOH D 219       4.121   1.726  32.936  1.00  0.00      D    H  
HETATM 1127  H2  HOH D 219       4.135   2.646  31.587  1.00  0.00      D    H  
HETATM 1128  O   HOH D 220      24.330  29.143   5.422  1.00  0.00      D    O  
HETATM 1129  H1  HOH D 220      24.360  29.454   6.372  1.00  0.00      D    H  
HETATM 1130  H2  HOH D 220      23.522  28.572   5.283  1.00  0.00      D    H  
HETATM 1131  O   HOH D 221      23.438  20.087  40.588  1.00  0.00      D    O  
HETATM 1132  H1  HOH D 221      23.242  20.628  41.406  1.00  0.00      D    H  
HETATM 1133  H2  HOH D 221      23.458  20.686  39.788  1.00  0.00      D    H  
HETATM 1134  O   HOH D 222      33.058  37.357  96.576  1.00  0.00      D    O  
HETATM 1135  H1  HOH D 222      32.518  36.819  97.224  1.00  0.00      D    H  
HETATM 1136  H2  HOH D 222      32.559  38.190  96.338  1.00  0.00      D    H  
HETATM 1137  O   HOH D 223      41.394  26.577  73.744  1.00  0.00      D    O  
HETATM 1138  H1  HOH D 223      40.919  26.914  72.931  1.00  0.00      D    H  
HETATM 1139  H2  HOH D 223      42.076  27.249  74.034  1.00  0.00      D    H  
HETATM 1140  O   HOH D 224       4.186  19.513  98.672  1.00  0.00      D    O  
HETATM 1141  H1  HOH D 224       5.019  19.002  98.883  1.00  0.00      D    H  
HETATM 1142  H2  HOH D 224       4.389  20.216  97.991  1.00  0.00      D    H  
HETATM 1143  O   HOH D 225      46.280  28.117  60.610  1.00  0.00      D    O  
HETATM 1144  H1  HOH D 225      45.618  27.448  60.273  1.00  0.00      D    H  
HETATM 1145  H2  HOH D 225      46.043  28.378  61.545  1.00  0.00      D    H  
HETATM 1146  O   HOH D 226      31.097  23.790  23.043  1.00  0.00      D    O  
HETATM 1147  H1  HOH D 226      31.212  24.021  24.009  1.00  0.00      D    H  
HETATM 1148  H2  HOH D 226      30.674  24.559  22.564  1.00  0.00      D    H  
HETATM 1149  O   HOH D 227      32.734   1.281  99.614  1.00  0.00      D    O  
HETATM 1150  H1  HOH D 227      32.356   2.162  99.898  1.00  0.00      D    H  
HETATM 1151  H2  HOH D 227      32.320   0.550 100.156  1.00  0.00      D    H  
HETATM 1152  O   HOH D 228      16.495  31.573 107.775  1.00  0.00      D    O  
HETATM 1153  H1  HOH D 228      16.925  31.755 108.660  1.00  0.00      D    H  
HETATM 1154  H2  HOH D 228      16.563  32.386 107.198  1.00  0.00      D    H  
HETATM 1155  O   HOH D 229       9.850  40.612  96.934  1.00  0.00      D    O  
HETATM 1156  H1  HOH D 229       9.444  40.059  97.660  1.00  0.00      D    H  
HETATM 1157  H2  HOH D 229      10.225  41.453  97.325  1.00  0.00      D    H  
HETATM 1158  O   HOH D 230      46.335  14.242  95.318  1.00  0.00      D    O  
HETATM 1159  H1  HOH D 230      46.600  15.190  95.492  1.00  0.00      D    H  
HETATM 1160  H2  HOH D 230      46.947  13.628  95.816  1.00  0.00      D    H  
HETATM 1161  O   HOH D 231      47.173  29.306  19.798  1.00  0.00      D    O  
HETATM 1162  H1  HOH D 231      46.822  29.399  20.729  1.00  0.00      D    H  
HETATM 1163  H2  HOH D 231      48.042  29.795  19.718  1.00  0.00      D    H  
HETATM 1164  O   HOH D 232      30.908  38.927  42.091  1.00  0.00      D    O  
HETATM 1165  H1  HOH D 232      30.705  39.741  41.547  1.00  0.00      D    H  
HETATM 1166  H2  HOH D 232      30.950  38.127  41.492  1.00  0.00      D    H  
HETATM 1167  O   HOH D 233      47.373  27.961  25.185  1.00  0.00      D    O  
HETATM 1168  H1  HOH D 233      47.736  28.832  24.853  1.00  0.00      D    H  
HETATM 1169  H2  HOH D 233      48.012  27.563  25.843  1.00  0.00      D    H  
HETATM 1170  O   HOH D 234      49.134  15.969  46.222  1.00  0.00      D    O  
HETATM 1171  H1  HOH D 234      49.956  16.487  46.460  1.00  0.00      D    H  
HETATM 1172  H2  HOH D 234      48.384  16.603  46.032  1.00  0.00      D    H  
HETATM 1173  O   HOH D 235      25.840   7.264  47.233  1.00  0.00      D    O  
HETATM 1174  H1  HOH D 235      25.080   7.845  46.941  1.00  0.00      D    H  
HETATM 1175  H2  HOH D 235      25.480   6.409  47.608  1.00  0.00      D    H  
HETATM 1176  O   HOH D 236      28.302   0.808  11.657  1.00  0.00      D    O  
HETATM 1177  H1  HOH D 236      28.257   0.282  12.506  1.00  0.00      D    H  
HETATM 1178  H2  HOH D 236      27.954   1.732  11.817  1.00  0.00      D    H  
HETATM 1179  O   HOH D 237      11.064  18.992   6.423  1.00  0.00      D    O  
HETATM 1180  H1  HOH D 237      11.111  19.179   7.404  1.00  0.00      D    H  
HETATM 1181  H2  HOH D 237      10.498  19.686   5.978  1.00  0.00      D    H  
HETATM 1182  O   HOH D 238      14.850  25.011  16.468  1.00  0.00      D    O  
HETATM 1183  H1  HOH D 238      14.115  24.727  17.083  1.00  0.00      D    H  
HETATM 1184  H2  HOH D 238      15.580  25.443  16.998  1.00  0.00      D    H  
HETATM 1185  O   HOH D 239      24.924  28.668  80.254  1.00  0.00      D    O  
HETATM 1186  H1  HOH D 239      24.358  28.806  79.441  1.00  0.00      D    H  
HETATM 1187  H2  HOH D 239      25.754  28.171  80.001  1.00  0.00      D    H  
HETATM 1188  O   HOH D 240      48.910  33.155  76.868  1.00  0.00      D    O  
HETATM 1189  H1  HOH D 240      49.645  32.520  77.108  1.00  0.00      D    H  
HETATM 1190  H2  HOH D 240      48.031  32.770  77.151  1.00  0.00      D    H  
HETATM 1191  O   HOH D 241      46.204   7.848  85.851  1.00  0.00      D    O  
HETATM 1192  H1  HOH D 241      46.436   6.895  85.657  1.00  0.00      D    H  
HETATM 1193  H2  HOH D 241      45.563   7.886  86.618  1.00  0.00      D    H  
HETATM 1194  O   HOH D 242       7.414   5.680  87.707  1.00  0.00      D    O  
HETATM 1195  H1  HOH D 242       6.502   5.996  87.969  1.00  0.00      D    H  
HETATM 1196  H2  HOH D 242       7.393   5.348  86.764  1.00  0.00      D    H  
HETATM 1197  O   HOH D 243      22.104  33.675  34.851  1.00  0.00      D    O  
HETATM 1198  H1  HOH D 243      21.800  34.628  34.841  1.00  0.00      D    H  
HETATM 1199  H2  HOH D 243      21.309  33.071  34.802  1.00  0.00      D    H  
HETATM 1200  O   HOH D 244       7.463  41.746  44.944  1.00  0.00      D    O  
HETATM 1201  H1  HOH D 244       6.478  41.723  44.769  1.00  0.00      D    H  
HETATM 1202  H2  HOH D 244       7.739  42.680  45.172  1.00  0.00      D    H  
HETATM 1203  O   HOH D 245      43.270  35.125 106.753  1.00  0.00      D    O  
HETATM 1204  H1  HOH D 245      42.304  35.001 106.980  1.00  0.00      D    H  
HETATM 1205  H2  HOH D 245      43.383  35.106 105.759  1.00  0.00      D    H  
HETATM 1206  O   HOH D 246      21.330  27.639  89.247  1.00  0.00      D    O  
HETATM 1207  H1  HOH D 246      22.029  27.078  88.803  1.00  0.00      D    H  
HETATM 1208  H2  HOH D 246      21.032  28.358  88.619  1.00  0.00      D    H  
HETATM 1209  O   HOH D 247      30.578  37.871  99.089  1.00  0.00      D    O  
HETATM 1210  H1  HOH D 247      30.906  37.029  98.662  1.00  0.00      D    H  
HETATM 1211  H2  HOH D 247      30.589  38.612  98.418  1.00  0.00      D    H  
HETATM 1212  O   HOH D 248      47.448  25.386 107.435  1.00  0.00      D    O  
HETATM 1213  H1  HOH D 248      47.932  24.747 108.033  1.00  0.00      D    H  
HETATM 1214  H2  HOH D 248      47.558  26.317 107.784  1.00  0.00      D    H  
HETATM 1215  O   HOH D 249      14.283  36.625 118.339  1.00  0.00      D    O  
HETATM 1216  H1  HOH D 249      13.695  35.865 118.064  1.00  0.00      D    H  
HETATM 1217  H2  HOH D 249      14.567  36.498 119.290  1.00  0.00      D    H  
HETATM 1218  O   HOH D 250      44.986  19.875  44.840  1.00  0.00      D    O  
HETATM 1219  H1  HOH D 250      44.673  19.768  43.896  1.00  0.00      D    H  
HETATM 1220  H2  HOH D 250      45.220  20.833  45.007  1.00  0.00      D    H  
HETATM 1221  O   HOH D 251       2.638  39.559  29.064  1.00  0.00      D    O  
HETATM 1222  H1  HOH D 251       3.219  39.309  29.839  1.00  0.00      D    H  
HETATM 1223  H2  HOH D 251       2.301  38.729  28.619  1.00  0.00      D    H  
HETATM 1224  O   HOH D 252      22.636   7.947 115.907  1.00  0.00      D    O  
HETATM 1225  H1  HOH D 252      21.947   8.181 116.593  1.00  0.00      D    H  
HETATM 1226  H2  HOH D 252      23.445   7.575 116.361  1.00  0.00      D    H  
HETATM 1227  O   HOH D 253      44.696   3.775  82.326  1.00  0.00      D    O  
HETATM 1228  H1  HOH D 253      44.889   3.582  81.364  1.00  0.00      D    H  
HETATM 1229  H2  HOH D 253      44.363   4.714  82.417  1.00  0.00      D    H  
HETATM 1230  O   HOH D 254      43.239  15.453   5.044  1.00  0.00      D    O  
HETATM 1231  H1  HOH D 254      42.807  15.079   4.223  1.00  0.00      D    H  
HETATM 1232  H2  HOH D 254      42.596  15.410   5.808  1.00  0.00      D    H  
HETATM 1233  O   HOH D 255       4.933   0.707   8.381  1.00  0.00      D    O  
HETATM 1234  H1  HOH D 255       5.467   0.350   9.148  1.00  0.00      D    H  
HETATM 1235  H2  HOH D 255       4.602  -0.054   7.823  1.00  0.00      D    H  
HETATM 1236  O   HOH D 256      43.806  38.149  87.503  1.00  0.00      D    O  
HETATM 1237  H1  HOH D 256      43.011  38.747  87.599  1.00  0.00      D    H  
HETATM 1238  H2  HOH D 256      44.558  38.659  87.085  1.00  0.00      D    H  
HETATM 1239  O   HOH D 257      26.675  37.246  37.251  1.00  0.00      D    O  
HETATM 1240  H1  HOH D 257      27.359  36.922  36.598  1.00  0.00      D    H  
HETATM 1241  H2  HOH D 257      27.047  38.016  37.769  1.00  0.00      D    H  
HETATM 1242  O   HOH D 258      18.380   9.987  85.478  1.00  0.00      D    O  
HETATM 1243  H1  HOH D 258      18.272   9.935  84.485  1.00  0.00      D    H  
HETATM 1244  H2  HOH D 258      18.154  10.910  85.790  1.00  0.00      D    H  
HETATM 1245  O   HOH D 259      40.797   5.495  65.234  1.00  0.00      D    O  
HETATM 1246  H1  HOH D 259      39.924   5.954  65.395  1.00  0.00      D    H  
HETATM 1247  H2  HOH D 259      41.485   6.170  64.966  1.00  0.00      D    H  
HETATM 1248  O   HOH D 260      39.127  13.193  12.766  1.00  0.00      D    O  
HETATM 1249  H1  HOH D 260      38.525  12.443  12.493  1.00  0.00      D    H  
HETATM 1250  H2  HOH D 260      39.991  13.125  12.267  1.00  0.00      D    H  
HETATM 1251  O   HOH D 261       3.588  24.134 113.090  1.00  0.00      D    O  
HETATM 1252  H1  HOH D 261       4.015  24.266 113.984  1.00  0.00      D    H  
HETATM 1253  H2  HOH D 261       2.706  23.678 113.206  1.00  0.00      D    H  
HETATM 1254  O   HOH D 262      12.196  40.571 106.356  1.00  0.00      D    O  
HETATM 1255  H1  HOH D 262      12.245  40.445 105.366  1.00  0.00      D    H  
HETATM 1256  H2  HOH D 262      13.118  40.696 106.723  1.00  0.00      D    H  
HETATM 1257  O   HOH D 263       3.588  39.154  37.181  1.00  0.00      D    O  
HETATM 1258  H1  HOH D 263       3.232  38.573  37.914  1.00  0.00      D    H  
HETATM 1259  H2  HOH D 263       3.117  38.938  36.326  1.00  0.00      D    H  
HETATM 1260  O   HOH D 264      38.646  19.593  57.249  1.00  0.00      D    O  
HETATM 1261  H1  HOH D 264      37.752  19.572  56.801  1.00  0.00      D    H  
HETATM 1262  H2  HOH D 264      38.735  18.800  57.852  1.00  0.00      D    H  
HETATM 1263  O   HOH D 265       3.966  37.619  19.581  1.00  0.00      D    O  
HETATM 1264  H1  HOH D 265       3.678  38.437  20.080  1.00  0.00      D    H  
HETATM 1265  H2  HOH D 265       3.616  36.805  20.045  1.00  0.00      D    H  
HETATM 1266  O   HOH D 266      36.319  18.646  88.329  1.00  0.00      D    O  
HETATM 1267  H1  HOH D 266      36.482  19.615  88.144  1.00  0.00      D    H  
HETATM 1268  H2  HOH D 266      37.190  18.155  88.324  1.00  0.00      D    H  
HETATM 1269  O   HOH D 267       6.269  11.714  77.750  1.00  0.00      D    O  
HETATM 1270  H1  HOH D 267       5.355  11.779  77.348  1.00  0.00      D    H  
HETATM 1271  H2  HOH D 267       6.426  10.780  78.070  1.00  0.00      D    H  
HETATM 1272  O   HOH D 268      34.131  23.217  24.582  1.00  0.00      D    O  
HETATM 1273  H1  HOH D 268      33.257  22.736  24.527  1.00  0.00      D    H  
HETATM 1274  H2  HOH D 268      34.152  23.949  23.901  1.00  0.00      D    H  
HETATM 1275  O   HOH D 269      25.119  30.586  38.279  1.00  0.00      D    O  
HETATM 1276  H1  HOH D 269      24.170  30.326  38.103  1.00  0.00      D    H  
HETATM 1277  H2  HOH D 269      25.589  29.836  38.745  1.00  0.00      D    H  
HETATM 1278  O   HOH D 270      41.689  30.906  99.040  1.00  0.00      D    O  
HETATM 1279  H1  HOH D 270      41.380  29.976  99.235  1.00  0.00      D    H  
HETATM 1280  H2  HOH D 270      41.072  31.331  98.378  1.00  0.00      D    H  
HETATM 1281  O   HOH D 271      46.320  37.703 104.394  1.00  0.00      D    O  
HETATM 1282  H1  HOH D 271      45.837  38.558 104.583  1.00  0.00      D    H  
HETATM 1283  H2  HOH D 271      47.264  37.905 104.132  1.00  0.00      D    H  
HETATM 1284  O   HOH D 272      47.741  33.045  95.848  1.00  0.00      D    O  
HETATM 1285  H1  HOH D 272      47.412  33.518  95.031  1.00  0.00      D    H  
HETATM 1286  H2  HOH D 272      48.104  32.149  95.591  1.00  0.00      D    H  
HETATM 1287  O   HOH D 273      15.614   0.579 108.034  1.00  0.00      D    O  
HETATM 1288  H1  HOH D 273      14.887   1.091 108.491  1.00  0.00      D    H  
HETATM 1289  H2  HOH D 273      15.399   0.491 107.062  1.00  0.00      D    H  
HETATM 1290  O   HOH D 274      24.883  10.326  43.936  1.00  0.00      D    O  
HETATM 1291  H1  HOH D 274      25.730  10.833  44.098  1.00  0.00      D    H  
HETATM 1292  H2  HOH D 274      24.587   9.891  44.786  1.00  0.00      D    H  
HETATM 1293  O   HOH D 275      33.902  33.090   8.239  1.00  0.00      D    O  
HETATM 1294  H1  HOH D 275      34.211  32.435   8.928  1.00  0.00      D    H  
HETATM 1295  H2  HOH D 275      34.681  33.629   7.919  1.00  0.00      D    H  
HETATM 1296  O   HOH D 276      45.420  31.424  44.370  1.00  0.00      D    O  
HETATM 1297  H1  HOH D 276      45.597  30.643  44.969  1.00  0.00      D    H  
HETATM 1298  H2  HOH D 276      44.544  31.296  43.905  1.00  0.00      D    H  
HETATM 1299  O   HOH D 277      45.543  29.306  46.176  1.00  0.00      D    O  
HETATM 1300  H1  HOH D 277      45.633  29.187  47.165  1.00  0.00      D    H  
HETATM 1301  H2  HOH D 277      44.663  28.937  45.876  1.00  0.00      D    H  
HETATM 1302  O   HOH D 278       3.776   0.599  23.205  1.00  0.00      D    O  
HETATM 1303  H1  HOH D 278       4.559   0.003  23.026  1.00  0.00      D    H  
HETATM 1304  H2  HOH D 278       3.806   0.911  24.155  1.00  0.00      D    H  
HETATM 1305  O   HOH D 279      30.697  37.892  71.503  1.00  0.00      D    O  
HETATM 1306  H1  HOH D 279      31.307  37.871  72.295  1.00  0.00      D    H  
HETATM 1307  H2  HOH D 279      30.337  36.974  71.335  1.00  0.00      D    H  
HETATM 1308  O   HOH D 280       8.162  29.746 104.216  1.00  0.00      D    O  
HETATM 1309  H1  HOH D 280       8.278  30.584 104.749  1.00  0.00      D    H  
HETATM 1310  H2  HOH D 280       8.210  29.961 103.241  1.00  0.00      D    H  
HETATM 1311  O   HOH D 281      19.408  36.603  49.458  1.00  0.00      D    O  
HETATM 1312  H1  HOH D 281      18.913  36.109  48.743  1.00  0.00      D    H  
HETATM 1313  H2  HOH D 281      19.348  36.095  50.317  1.00  0.00      D    H  
HETATM 1314  O   HOH D 282       3.102  17.901  95.866  1.00  0.00      D    O  
HETATM 1315  H1  HOH D 282       2.657  18.147  96.727  1.00  0.00      D    H  
HETATM 1316  H2  HOH D 282       3.572  18.701  95.494  1.00  0.00      D    H  
HETATM 1317  O   HOH D 283       3.657  28.198 103.852  1.00  0.00      D    O  
HETATM 1318  H1  HOH D 283       4.322  28.307 104.591  1.00  0.00      D    H  
HETATM 1319  H2  HOH D 283       4.107  28.353 102.972  1.00  0.00      D    H  
HETATM 1320  O   HOH D 284      47.544   6.461  55.681  1.00  0.00      D    O  
HETATM 1321  H1  HOH D 284      46.637   6.733  56.002  1.00  0.00      D    H  
HETATM 1322  H2  HOH D 284      47.477   6.122  54.742  1.00  0.00      D    H  
HETATM 1323  O   HOH D 285      34.480  36.798   7.696  1.00  0.00      D    O  
HETATM 1324  H1  HOH D 285      34.870  37.550   7.164  1.00  0.00      D    H  
HETATM 1325  H2  HOH D 285      35.117  36.027   7.699  1.00  0.00      D    H  
HETATM 1326  O   HOH D 286      29.402  11.341   4.831  1.00  0.00      D    O  
HETATM 1327  H1  HOH D 286      28.986  12.048   5.403  1.00  0.00      D    H  
HETATM 1328  H2  HOH D 286      28.841  10.513   4.863  1.00  0.00      D    H  
HETATM 1329  O   HOH D 287      20.998  36.674  15.670  1.00  0.00      D    O  
HETATM 1330  H1  HOH D 287      20.413  36.945  14.905  1.00  0.00      D    H  
HETATM 1331  H2  HOH D 287      20.488  36.758  16.525  1.00  0.00      D    H  
HETATM 1332  O   HOH D 288      24.131  17.321 115.546  1.00  0.00      D    O  
HETATM 1333  H1  HOH D 288      23.997  16.559 116.179  1.00  0.00      D    H  
HETATM 1334  H2  HOH D 288      24.866  17.097 114.905  1.00  0.00      D    H  
HETATM 1335  O   HOH D 289       6.574  29.370  46.297  1.00  0.00      D    O  
HETATM 1336  H1  HOH D 289       5.955  29.328  45.512  1.00  0.00      D    H  
HETATM 1337  H2  HOH D 289       7.121  30.205  46.245  1.00  0.00      D    H  
HETATM 1338  O   HOH D 290      44.572  32.617  20.447  1.00  0.00      D    O  
HETATM 1339  H1  HOH D 290      44.081  31.747  20.465  1.00  0.00      D    H  
HETATM 1340  H2  HOH D 290      43.930  33.366  20.609  1.00  0.00      D    H  
HETATM 1341  O   HOH D 291       8.666  24.160  18.361  1.00  0.00      D    O  
HETATM 1342  H1  HOH D 291       9.220  24.498  17.600  1.00  0.00      D    H  
HETATM 1343  H2  HOH D 291       8.359  24.932  18.918  1.00  0.00      D    H  
HETATM 1344  O   HOH D 292      11.525  13.454 100.809  1.00  0.00      D    O  
HETATM 1345  H1  HOH D 292      11.698  14.410 100.568  1.00  0.00      D    H  
HETATM 1346  H2  HOH D 292      11.258  13.397 101.771  1.00  0.00      D    H  
HETATM 1347  O   HOH D 293      40.073  25.636  78.559  1.00  0.00      D    O  
HETATM 1348  H1  HOH D 293      39.650  24.731  78.519  1.00  0.00      D    H  
HETATM 1349  H2  HOH D 293      40.168  26.002  77.634  1.00  0.00      D    H  
HETATM 1350  O   HOH D 294      11.320  16.231 114.931  1.00  0.00      D    O  
HETATM 1351  H1  HOH D 294      12.224  16.606 115.136  1.00  0.00      D    H  
HETATM 1352  H2  HOH D 294      11.422  15.362 114.447  1.00  0.00      D    H  
HETATM 1353  O   HOH D 295       6.128  19.998  44.462  1.00  0.00      D    O  
HETATM 1354  H1  HOH D 295       6.741  19.217  44.573  1.00  0.00      D    H  
HETATM 1355  H2  HOH D 295       5.552  19.858  43.657  1.00  0.00      D    H  
HETATM 1356  O   HOH D 296      42.253  15.176  29.007  1.00  0.00      D    O  
HETATM 1357  H1  HOH D 296      41.714  14.455  28.571  1.00  0.00      D    H  
HETATM 1358  H2  HOH D 296      43.082  15.342  28.473  1.00  0.00      D    H  
HETATM 1359  O   HOH D 297       4.130  24.781  79.320  1.00  0.00      D    O  
HETATM 1360  H1  HOH D 297       4.576  25.492  79.865  1.00  0.00      D    H  
HETATM 1361  H2  HOH D 297       3.856  25.162  78.437  1.00  0.00      D    H  
HETATM 1362  O   HOH D 298      33.003   9.291  97.308  1.00  0.00      D    O  
HETATM 1363  H1  HOH D 298      33.626   8.664  96.840  1.00  0.00      D    H  
HETATM 1364  H2  HOH D 298      32.865  10.106  96.746  1.00  0.00      D    H  
HETATM 1365  O   HOH D 299      46.437  29.322 115.333  1.00  0.00      D    O  
HETATM 1366  H1  HOH D 299      46.241  29.283 116.313  1.00  0.00      D    H  
HETATM 1367  H2  HOH D 299      47.325  28.898 115.153  1.00  0.00      D    H  
HETATM 1368  O   HOH D 300       4.418  21.818 115.361  1.00  0.00      D    O  
HETATM 1369  H1  HOH D 300       4.759  21.571 114.454  1.00  0.00      D    H  
HETATM 1370  H2  HOH D 300       3.418  21.790 115.359  1.00  0.00      D    H  
HETATM 1371  O   HOH D 301      46.881  13.068   6.240  1.00  0.00      D    O  
HETATM 1372  H1  HOH D 301      47.615  12.396   6.142  1.00  0.00      D    H  
HETATM 1373  H2  HOH D 301      46.019  12.669   5.929  1.00  0.00      D    H  
HETATM 1374  O   HOH D 302      48.265   5.958  46.161  1.00  0.00      D    O  
HETATM 1375  H1  HOH D 302      48.865   6.341  46.863  1.00  0.00      D    H  
HETATM 1376  H2  HOH D 302      48.581   6.248  45.257  1.00  0.00      D    H  
HETATM 1377  O   HOH D 303      45.817  24.572  81.813  1.00  0.00      D    O  
HETATM 1378  H1  HOH D 303      44.948  24.607  82.307  1.00  0.00      D    H  
HETATM 1379  H2  HOH D 303      45.686  24.099  80.942  1.00  0.00      D    H  
HETATM 1380  O   HOH D 304       2.764   8.099  94.152  1.00  0.00      D    O  
HETATM 1381  H1  HOH D 304       2.928   7.113  94.181  1.00  0.00      D    H  
HETATM 1382  H2  HOH D 304       3.484   8.541  93.617  1.00  0.00      D    H  
HETATM 1383  O   HOH D 305      40.449  38.350  52.458  1.00  0.00      D    O  
HETATM 1384  H1  HOH D 305      39.763  38.640  51.790  1.00  0.00      D    H  
HETATM 1385  H2  HOH D 305      40.005  38.180  53.338  1.00  0.00      D    H  
HETATM 1386  O   HOH D 306      39.865  27.915  71.932  1.00  0.00      D    O  
HETATM 1387  H1  HOH D 306      40.477  28.671  72.165  1.00  0.00      D    H  
HETATM 1388  H2  HOH D 306      38.930  28.260  71.842  1.00  0.00      D    H  
HETATM 1389  O   HOH D 307      35.167  22.677  84.717  1.00  0.00      D    O  
HETATM 1390  H1  HOH D 307      34.362  22.084  84.706  1.00  0.00      D    H  
HETATM 1391  H2  HOH D 307      35.296  23.048  85.637  1.00  0.00      D    H  
HETATM 1392  O   HOH D 308      17.025  34.490  75.725  1.00  0.00      D    O  
HETATM 1393  H1  HOH D 308      16.896  34.909  76.624  1.00  0.00      D    H  
HETATM 1394  H2  HOH D 308      17.787  34.937  75.256  1.00  0.00      D    H  
HETATM 1395  O   HOH D 309      41.964  11.372 118.071  1.00  0.00      D    O  
HETATM 1396  H1  HOH D 309      41.829  11.305 119.060  1.00  0.00      D    H  
HETATM 1397  H2  HOH D 309      42.175  10.467 117.702  1.00  0.00      D    H  
HETATM 1398  O   HOH D 310      33.225  31.581  26.983  1.00  0.00      D    O  
HETATM 1399  H1  HOH D 310      34.186  31.821  26.848  1.00  0.00      D    H  
HETATM 1400  H2  HOH D 310      32.863  31.170  26.147  1.00  0.00      D    H  
HETATM 1401  O   HOH D 311       5.075  29.284  26.049  1.00  0.00      D    O  
HETATM 1402  H1  HOH D 311       5.852  29.218  25.423  1.00  0.00      D    H  
HETATM 1403  H2  HOH D 311       5.049  28.474  26.635  1.00  0.00      D    H  
HETATM 1404  O   HOH D 312      32.788  19.335  68.528  1.00  0.00      D    O  
HETATM 1405  H1  HOH D 312      32.088  19.565  67.852  1.00  0.00      D    H  
HETATM 1406  H2  HOH D 312      32.553  18.468  68.969  1.00  0.00      D    H  
HETATM 1407  O   HOH D 313      28.650  33.065  28.858  1.00  0.00      D    O  
HETATM 1408  H1  HOH D 313      28.788  32.527  28.026  1.00  0.00      D    H  
HETATM 1409  H2  HOH D 313      28.141  32.522  29.525  1.00  0.00      D    H  
HETATM 1410  O   HOH D 314      44.754   5.320  18.299  1.00  0.00      D    O  
HETATM 1411  H1  HOH D 314      45.502   4.860  18.777  1.00  0.00      D    H  
HETATM 1412  H2  HOH D 314      44.492   4.783  17.497  1.00  0.00      D    H  
HETATM 1413  O   HOH D 315      16.883  23.977 115.391  1.00  0.00      D    O  
HETATM 1414  H1  HOH D 315      17.712  23.795 114.861  1.00  0.00      D    H  
HETATM 1415  H2  HOH D 315      17.114  24.027 116.363  1.00  0.00      D    H  
HETATM 1416  O   HOH D 316      44.940  18.285  97.158  1.00  0.00      D    O  
HETATM 1417  H1  HOH D 316      44.469  17.531  96.701  1.00  0.00      D    H  
HETATM 1418  H2  HOH D 316      44.271  18.859  97.631  1.00  0.00      D    H  
HETATM 1419  O   HOH D 317      14.622  41.994 102.318  1.00  0.00      D    O  
HETATM 1420  H1  HOH D 317      14.785  42.749 102.952  1.00  0.00      D    H  
HETATM 1421  H2  HOH D 317      14.895  41.133 102.747  1.00  0.00      D    H  
HETATM 1422  O   HOH D 318      10.251  41.185  81.572  1.00  0.00      D    O  
HETATM 1423  H1  HOH D 318       9.608  41.536  82.253  1.00  0.00      D    H  
HETATM 1424  H2  HOH D 318       9.773  41.043  80.705  1.00  0.00      D    H  
HETATM 1425  O   HOH D 319      22.174  41.373  57.265  1.00  0.00      D    O  
HETATM 1426  H1  HOH D 319      22.586  41.447  56.356  1.00  0.00      D    H  
HETATM 1427  H2  HOH D 319      21.840  40.440  57.403  1.00  0.00      D    H  
HETATM 1428  O   HOH D 320      20.185   7.340  40.222  1.00  0.00      D    O  
HETATM 1429  H1  HOH D 320      20.908   7.449  40.904  1.00  0.00      D    H  
HETATM 1430  H2  HOH D 320      20.560   7.511  39.310  1.00  0.00      D    H  
HETATM 1431  O   HOH D 321      26.062  12.899  49.934  1.00  0.00      D    O  
HETATM 1432  H1  HOH D 321      26.429  12.109  50.424  1.00  0.00      D    H  
HETATM 1433  H2  HOH D 321      25.657  12.598  49.071  1.00  0.00      D    H  
HETATM 1434  O   HOH D 322      27.222  33.441  34.143  1.00  0.00      D    O  
HETATM 1435  H1  HOH D 322      26.267  33.689  34.304  1.00  0.00      D    H  
HETATM 1436  H2  HOH D 322      27.645  34.118  33.541  1.00  0.00      D    H  
HETATM 1437  O   HOH D 323      43.404   9.369  71.661  1.00  0.00      D    O  
HETATM 1438  H1  HOH D 323      44.080  10.100  71.567  1.00  0.00      D    H  
HETATM 1439  H2  HOH D 323      42.528   9.760  71.942  1.00  0.00      D    H  
HETATM 1440  O   HOH D 324       7.598  10.054  46.497  1.00  0.00      D    O  
HETATM 1441  H1  HOH D 324       7.805   9.907  47.464  1.00  0.00      D    H  
HETATM 1442  H2  HOH D 324       7.037  10.875  46.397  1.00  0.00      D    H  
HETATM 1443  O   HOH D 325      37.354  30.506  49.695  1.00  0.00      D    O  
HETATM 1444  H1  HOH D 325      37.772  31.242  50.227  1.00  0.00      D    H  
HETATM 1445  H2  HOH D 325      37.268  29.689  50.266  1.00  0.00      D    H  
HETATM 1446  O   HOH D 326      28.334   1.559  52.622  1.00  0.00      D    O  
HETATM 1447  H1  HOH D 326      29.138   1.234  52.125  1.00  0.00      D    H  
HETATM 1448  H2  HOH D 326      28.000   0.835  53.226  1.00  0.00      D    H  
HETATM 1449  O   HOH D 327      23.487  23.254  66.880  1.00  0.00      D    O  
HETATM 1450  H1  HOH D 327      23.936  22.581  66.292  1.00  0.00      D    H  
HETATM 1451  H2  HOH D 327      22.504  23.254  66.696  1.00  0.00      D    H  
HETATM 1452  O   HOH D 328      17.239  20.948 108.144  1.00  0.00      D    O  
HETATM 1453  H1  HOH D 328      18.118  21.413 108.036  1.00  0.00      D    H  
HETATM 1454  H2  HOH D 328      17.394  20.008 108.448  1.00  0.00      D    H  
HETATM 1455  O   HOH D 329      26.191  18.672  88.507  1.00  0.00      D    O  
HETATM 1456  H1  HOH D 329      26.108  19.590  88.119  1.00  0.00      D    H  
HETATM 1457  H2  HOH D 329      25.627  18.036  87.981  1.00  0.00      D    H  
HETATM 1458  O   HOH D 330      39.176  22.708  45.719  1.00  0.00      D    O  
HETATM 1459  H1  HOH D 330      39.239  22.272  46.616  1.00  0.00      D    H  
HETATM 1460  H2  HOH D 330      40.060  22.649  45.256  1.00  0.00      D    H  
HETATM 1461  O   HOH D 331      10.419   8.041  88.622  1.00  0.00      D    O  
HETATM 1462  H1  HOH D 331      10.608   7.120  88.962  1.00  0.00      D    H  
HETATM 1463  H2  HOH D 331       9.432   8.198  88.615  1.00  0.00      D    H  
HETATM 1464  O   HOH D 332      16.779  14.483  52.460  1.00  0.00      D    O  
HETATM 1465  H1  HOH D 332      16.119  14.298  53.188  1.00  0.00      D    H  
HETATM 1466  H2  HOH D 332      17.630  13.993  52.650  1.00  0.00      D    H  
HETATM 1467  O   HOH D 333       4.827  11.975  43.923  1.00  0.00      D    O  
HETATM 1468  H1  HOH D 333       5.240  11.084  43.734  1.00  0.00      D    H  
HETATM 1469  H2  HOH D 333       4.010  12.090  43.358  1.00  0.00      D    H  
HETATM 1470  O   HOH D 334      47.834  38.058  28.474  1.00  0.00      D    O  
HETATM 1471  H1  HOH D 334      47.790  37.584  29.353  1.00  0.00      D    H  
HETATM 1472  H2  HOH D 334      47.131  37.693  27.863  1.00  0.00      D    H  
HETATM 1473  O   HOH D 335      41.178   2.807 115.531  1.00  0.00      D    O  
HETATM 1474  H1  HOH D 335      40.397   3.149 115.008  1.00  0.00      D    H  
HETATM 1475  H2  HOH D 335      42.026   3.052 115.063  1.00  0.00      D    H  
HETATM 1476  O   HOH D 336      39.815  15.716 109.074  1.00  0.00      D    O  
HETATM 1477  H1  HOH D 336      40.433  15.715 108.288  1.00  0.00      D    H  
HETATM 1478  H2  HOH D 336      39.077  16.372 108.916  1.00  0.00      D    H  
HETATM 1479  O   HOH D 337       2.815  15.164  13.527  1.00  0.00      D    O  
HETATM 1480  H1  HOH D 337       2.235  15.979  13.535  1.00  0.00      D    H  
HETATM 1481  H2  HOH D 337       3.276  15.092  12.643  1.00  0.00      D    H  
HETATM 1482  O   HOH D 338      35.596   2.398  57.383  1.00  0.00      D    O  
HETATM 1483  H1  HOH D 338      35.303   3.315  57.113  1.00  0.00      D    H  
HETATM 1484  H2  HOH D 338      36.359   2.467  58.025  1.00  0.00      D    H  
HETATM 1485  O   HOH D 339      45.638  29.141 107.037  1.00  0.00      D    O  
HETATM 1486  H1  HOH D 339      44.750  29.596 106.975  1.00  0.00      D    H  
HETATM 1487  H2  HOH D 339      46.152  29.295 106.193  1.00  0.00      D    H  
HETATM 1488  O   HOH D 340      41.667  22.559  30.451  1.00  0.00      D    O  
HETATM 1489  H1  HOH D 340      41.369  22.332  29.524  1.00  0.00      D    H  
HETATM 1490  H2  HOH D 340      42.568  22.160  30.619  1.00  0.00      D    H  
HETATM 1491  O   HOH D 341       3.031  26.931  62.260  1.00  0.00      D    O  
HETATM 1492  H1  HOH D 341       3.547  27.391  61.538  1.00  0.00      D    H  
HETATM 1493  H2  HOH D 341       3.122  25.941  62.156  1.00  0.00      D    H  
HETATM 1494  O   HOH D 342      37.231  33.432  66.766  1.00  0.00      D    O  
HETATM 1495  H1  HOH D 342      37.187  33.999  65.944  1.00  0.00      D    H  
HETATM 1496  H2  HOH D 342      36.463  32.792  66.772  1.00  0.00      D    H  
HETATM 1497  O   HOH D 343      35.154   3.829   5.955  1.00  0.00      D    O  
HETATM 1498  H1  HOH D 343      35.174   3.068   6.603  1.00  0.00      D    H  
HETATM 1499  H2  HOH D 343      35.344   3.487   5.034  1.00  0.00      D    H  
HETATM 1500  O   HOH D 344       2.501  26.130  90.142  1.00  0.00      D    O  
HETATM 1501  H1  HOH D 344       3.119  25.687  89.492  1.00  0.00      D    H  
HETATM 1502  H2  HOH D 344       1.621  26.302  89.701  1.00  0.00      D    H  
HETATM 1503  O   HOH D 345      33.478  40.505 106.674  1.00  0.00      D    O  
HETATM 1504  H1  HOH D 345      32.538  40.174 106.755  1.00  0.00      D    H  
HETATM 1505  H2  HOH D 345      34.025  39.836 106.171  1.00  0.00      D    H  
HETATM 1506  O   HOH D 346      41.568  39.913  94.595  1.00  0.00      D    O  
HETATM 1507  H1  HOH D 346      41.397  40.669  93.964  1.00  0.00      D    H  
HETATM 1508  H2  HOH D 346      42.161  40.225  95.337  1.00  0.00      D    H  
HETATM 1509  O   HOH D 347      46.717  17.796  45.919  1.00  0.00      D    O  
HETATM 1510  H1  HOH D 347      46.340  18.534  45.359  1.00  0.00      D    H  
HETATM 1511  H2  HOH D 347      46.623  18.031  46.887  1.00  0.00      D    H  
HETATM 1512  O   HOH D 348      23.802  21.569 102.240  1.00  0.00      D    O  
HETATM 1513  H1  HOH D 348      22.834  21.513 102.484  1.00  0.00      D    H  
HETATM 1514  H2  HOH D 348      24.360  21.299 103.024  1.00  0.00      D    H  
HETATM 1515  O   HOH D 349      40.273  15.367  81.091  1.00  0.00      D    O  
HETATM 1516  H1  HOH D 349      40.313  15.799  80.190  1.00  0.00      D    H  
HETATM 1517  H2  HOH D 349      41.201  15.235  81.439  1.00  0.00      D    H  
HETATM 1518  O   HOH D 350      36.001  14.305 103.079  1.00  0.00      D    O  
HETATM 1519  H1  HOH D 350      35.257  14.688 102.532  1.00  0.00      D    H  
HETATM 1520  H2  HOH D 350      36.494  15.044 103.537  1.00  0.00      D    H  
HETATM 1521  O   HOH D 351      13.931  29.479  27.838  1.00  0.00      D    O  
HETATM 1522  H1  HOH D 351      14.485  28.688  28.099  1.00  0.00      D    H  
HETATM 1523  H2  HOH D 351      13.392  29.257  27.026  1.00  0.00      D    H  
HETATM 1524  O   HOH D 352      15.731   5.450  45.554  1.00  0.00      D    O  
HETATM 1525  H1  HOH D 352      16.119   4.967  44.769  1.00  0.00      D    H  
HETATM 1526  H2  HOH D 352      15.071   6.130  45.235  1.00  0.00      D    H  
HETATM 1527  O   HOH D 353      15.198   0.564  88.492  1.00  0.00      D    O  
HETATM 1528  H1  HOH D 353      14.987  -0.366  88.193  1.00  0.00      D    H  
HETATM 1529  H2  HOH D 353      14.478   0.888  89.107  1.00  0.00      D    H  
HETATM 1530  O   HOH D 354      37.767   5.284  58.860  1.00  0.00      D    O  
HETATM 1531  H1  HOH D 354      37.720   5.155  59.851  1.00  0.00      D    H  
HETATM 1532  H2  HOH D 354      38.350   4.577  58.459  1.00  0.00      D    H  
HETATM 1533  O   HOH D 355       9.706   8.378  59.480  1.00  0.00      D    O  
HETATM 1534  H1  HOH D 355       9.659   9.229  58.956  1.00  0.00      D    H  
HETATM 1535  H2  HOH D 355       9.090   8.437  60.266  1.00  0.00      D    H  
HETATM 1536  O   HOH D 356       5.014  33.394  67.000  1.00  0.00      D    O  
HETATM 1537  H1  HOH D 356       5.670  33.773  67.651  1.00  0.00      D    H  
HETATM 1538  H2  HOH D 356       4.556  34.140  66.515  1.00  0.00      D    H  
HETATM 1539  O   HOH D 357      12.240  29.721  94.974  1.00  0.00      D    O  
HETATM 1540  H1  HOH D 357      12.341  28.954  95.607  1.00  0.00      D    H  
HETATM 1541  H2  HOH D 357      11.268  29.884  94.800  1.00  0.00      D    H  
HETATM 1542  O   HOH D 358       7.069   4.479  13.580  1.00  0.00      D    O  
HETATM 1543  H1  HOH D 358       7.463   4.351  12.670  1.00  0.00      D    H  
HETATM 1544  H2  HOH D 358       6.322   5.142  13.529  1.00  0.00      D    H  
HETATM 1545  O   HOH D 359      12.713  16.976  59.420  1.00  0.00      D    O  
HETATM 1546  H1  HOH D 359      13.132  17.156  60.310  1.00  0.00      D    H  
HETATM 1547  H2  HOH D 359      13.181  17.510  58.716  1.00  0.00      D    H  
HETATM 1548  O   HOH D 360      22.997  12.329 100.018  1.00  0.00      D    O  
HETATM 1549  H1  HOH D 360      23.856  11.861  99.811  1.00  0.00      D    H  
HETATM 1550  H2  HOH D 360      23.090  13.303  99.810  1.00  0.00      D    H  
HETATM 1551  O   HOH D 361       3.363   9.302  50.304  1.00  0.00      D    O  
HETATM 1552  H1  HOH D 361       4.288   9.425  49.943  1.00  0.00      D    H  
HETATM 1553  H2  HOH D 361       2.852  10.156  50.208  1.00  0.00      D    H  
HETATM 1554  O   HOH D 362      42.342  13.042  91.928  1.00  0.00      D    O  
HETATM 1555  H1  HOH D 362      42.780  12.229  91.545  1.00  0.00      D    H  
HETATM 1556  H2  HOH D 362      41.398  12.826  92.178  1.00  0.00      D    H  
HETATM 1557  O   HOH D 363       6.173  23.876  53.474  1.00  0.00      D    O  
HETATM 1558  H1  HOH D 363       7.035  24.022  53.959  1.00  0.00      D    H  
HETATM 1559  H2  HOH D 363       5.706  23.079  53.857  1.00  0.00      D    H  
HETATM 1560  O   HOH D 364       6.276  27.825   2.816  1.00  0.00      D    O  
HETATM 1561  H1  HOH D 364       6.896  27.691   3.589  1.00  0.00      D    H  
HETATM 1562  H2  HOH D 364       5.432  27.313   2.973  1.00  0.00      D    H  
HETATM 1563  O   HOH D 365      29.903  21.335 107.176  1.00  0.00      D    O  
HETATM 1564  H1  HOH D 365      29.849  20.829 108.037  1.00  0.00      D    H  
HETATM 1565  H2  HOH D 365      29.975  20.691 106.415  1.00  0.00      D    H  
HETATM 1566  O   HOH D 366      20.978  41.099  33.535  1.00  0.00      D    O  
HETATM 1567  H1  HOH D 366      20.807  42.077  33.411  1.00  0.00      D    H  
HETATM 1568  H2  HOH D 366      21.087  40.901  34.509  1.00  0.00      D    H  
HETATM 1569  O   HOH D 367       3.912   0.495  93.597  1.00  0.00      D    O  
HETATM 1570  H1  HOH D 367       4.373   0.935  92.826  1.00  0.00      D    H  
HETATM 1571  H2  HOH D 367       4.399  -0.343  93.843  1.00  0.00      D    H  
HETATM 1572  O   HOH D 368       9.010  31.382  20.317  1.00  0.00      D    O  
HETATM 1573  H1  HOH D 368       8.598  32.115  20.858  1.00  0.00      D    H  
HETATM 1574  H2  HOH D 368       9.774  30.983  20.825  1.00  0.00      D    H  
HETATM 1575  O   HOH D 369      26.788   5.169  31.283  1.00  0.00      D    O  
HETATM 1576  H1  HOH D 369      27.295   4.333  31.075  1.00  0.00      D    H  
HETATM 1577  H2  HOH D 369      27.031   5.488  32.198  1.00  0.00      D    H  
HETATM 1578  O   HOH D 370      47.030  31.574  78.269  1.00  0.00      D    O  
HETATM 1579  H1  HOH D 370      46.473  30.879  77.814  1.00  0.00      D    H  
HETATM 1580  H2  HOH D 370      47.578  31.144  78.986  1.00  0.00      D    H  
HETATM 1581  O   HOH D 371       7.677   3.954  85.673  1.00  0.00      D    O  
HETATM 1582  H1  HOH D 371       6.712   3.691  85.690  1.00  0.00      D    H  
HETATM 1583  H2  HOH D 371       8.178   3.426  86.358  1.00  0.00      D    H  
HETATM 1584  O   HOH D 372      23.354  29.198 102.991  1.00  0.00      D    O  
HETATM 1585  H1  HOH D 372      23.813  29.184 102.103  1.00  0.00      D    H  
HETATM 1586  H2  HOH D 372      23.647  28.408 103.530  1.00  0.00      D    H  
HETATM 1587  O   HOH D 373      17.738  20.132 102.195  1.00  0.00      D    O  
HETATM 1588  H1  HOH D 373      18.519  20.428 102.745  1.00  0.00      D    H  
HETATM 1589  H2  HOH D 373      17.048  19.721 102.790  1.00  0.00      D    H  
HETATM 1590  O   HOH D 374      20.639  37.123  56.675  1.00  0.00      D    O  
HETATM 1591  H1  HOH D 374      19.862  36.803  57.218  1.00  0.00      D    H  
HETATM 1592  H2  HOH D 374      21.034  37.935  57.104  1.00  0.00      D    H  
HETATM 1593  O   HOH D 375      20.615  30.079  28.518  1.00  0.00      D    O  
HETATM 1594  H1  HOH D 375      21.580  30.238  28.728  1.00  0.00      D    H  
HETATM 1595  H2  HOH D 375      20.208  29.512  29.235  1.00  0.00      D    H  
HETATM 1596  O   HOH D 376      47.921  32.828  16.711  1.00  0.00      D    O  
HETATM 1597  H1  HOH D 376      47.474  33.567  17.215  1.00  0.00      D    H  
HETATM 1598  H2  HOH D 376      47.322  32.027  16.692  1.00  0.00      D    H  
HETATM 1599  O   HOH D 377      18.742   4.879  99.153  1.00  0.00      D    O  
HETATM 1600  H1  HOH D 377      19.462   4.943  99.844  1.00  0.00      D    H  
HETATM 1601  H2  HOH D 377      18.036   5.562  99.343  1.00  0.00      D    H  
HETATM 1602  O   HOH D 378       1.830  34.821  68.869  1.00  0.00      D    O  
HETATM 1603  H1  HOH D 378       2.673  35.357  68.911  1.00  0.00      D    H  
HETATM 1604  H2  HOH D 378       1.240  35.183  68.148  1.00  0.00      D    H  
HETATM 1605  O   HOH D 379      23.831  38.570  41.432  1.00  0.00      D    O  
HETATM 1606  H1  HOH D 379      24.206  39.434  41.768  1.00  0.00      D    H  
HETATM 1607  H2  HOH D 379      24.172  37.818  41.995  1.00  0.00      D    H  
HETATM 1608  O   HOH D 380      23.668  23.617 115.665  1.00  0.00      D    O  
HETATM 1609  H1  HOH D 380      23.826  23.849 116.624  1.00  0.00      D    H  
HETATM 1610  H2  HOH D 380      23.341  24.425 115.176  1.00  0.00      D    H  
HETATM 1611  O   HOH D 381      35.473   7.371  32.549  1.00  0.00      D    O  
HETATM 1612  H1  HOH D 381      35.532   8.349  32.748  1.00  0.00      D    H  
HETATM 1613  H2  HOH D 381      35.470   7.231  31.559  1.00  0.00      D    H  
HETATM 1614  O   HOH D 382       9.583  37.776  65.314  1.00  0.00      D    O  
HETATM 1615  H1  HOH D 382      10.147  37.043  64.933  1.00  0.00      D    H  
HETATM 1616  H2  HOH D 382       9.396  38.455  64.605  1.00  0.00      D    H  
HETATM 1617  O   HOH D 383      26.961  30.302 118.079  1.00  0.00      D    O  
HETATM 1618  H1  HOH D 383      27.920  30.325 117.797  1.00  0.00      D    H  
HETATM 1619  H2  HOH D 383      26.908  30.160 119.068  1.00  0.00      D    H  
HETATM 1620  O   HOH D 384       2.478  32.393  83.222  1.00  0.00      D    O  
HETATM 1621  H1  HOH D 384       2.852  32.054  84.086  1.00  0.00      D    H  
HETATM 1622  H2  HOH D 384       1.516  32.130  83.149  1.00  0.00      D    H  
HETATM 1623  O   HOH D 385      47.536  16.857  95.776  1.00  0.00      D    O  
HETATM 1624  H1  HOH D 385      46.769  17.498  95.759  1.00  0.00      D    H  
HETATM 1625  H2  HOH D 385      48.332  17.278  95.341  1.00  0.00      D    H  
HETATM 1626  O   HOH D 386       0.697  14.458  40.947  1.00  0.00      D    O  
HETATM 1627  H1  HOH D 386       0.208  13.976  41.674  1.00  0.00      D    H  
HETATM 1628  H2  HOH D 386       0.848  13.836  40.179  1.00  0.00      D    H  
HETATM 1629  O   HOH D 387      42.490   8.399 117.764  1.00  0.00      D    O  
HETATM 1630  H1  HOH D 387      42.950   8.527 118.642  1.00  0.00      D    H  
HETATM 1631  H2  HOH D 387      41.564   8.055 117.920  1.00  0.00      D    H  
HETATM 1632  O   HOH D 388      20.489   4.691  53.715  1.00  0.00      D    O  
HETATM 1633  H1  HOH D 388      19.901   4.812  54.514  1.00  0.00      D    H  
HETATM 1634  H2  HOH D 388      20.745   3.728  53.632  1.00  0.00      D    H  
HETATM 1635  O   HOH D 389      18.537  23.828   2.845  1.00  0.00      D    O  
HETATM 1636  H1  HOH D 389      18.723  24.716   3.267  1.00  0.00      D    H  
HETATM 1637  H2  HOH D 389      18.356  23.151   3.559  1.00  0.00      D    H  
HETATM 1638  O   HOH D 390      27.770   7.695  18.415  1.00  0.00      D    O  
HETATM 1639  H1  HOH D 390      28.444   8.085  17.787  1.00  0.00      D    H  
HETATM 1640  H2  HOH D 390      28.041   7.888  19.358  1.00  0.00      D    H  
HETATM 1641  O   HOH D 391       1.101   3.693  65.925  1.00  0.00      D    O  
HETATM 1642  H1  HOH D 391       1.333   3.213  66.771  1.00  0.00      D    H  
HETATM 1643  H2  HOH D 391       0.891   3.025  65.211  1.00  0.00      D    H  
HETATM 1644  O   HOH D 392       6.632  29.633 111.958  1.00  0.00      D    O  
HETATM 1645  H1  HOH D 392       6.335  29.448 112.895  1.00  0.00      D    H  
HETATM 1646  H2  HOH D 392       5.835  29.831 111.388  1.00  0.00      D    H  
HETATM 1647  O   HOH D 393      20.484  19.927  14.961  1.00  0.00      D    O  
HETATM 1648  H1  HOH D 393      21.331  20.440  14.816  1.00  0.00      D    H  
HETATM 1649  H2  HOH D 393      19.704  20.489  14.686  1.00  0.00      D    H  
HETATM 1650  O   HOH D 394      15.596  37.111  20.771  1.00  0.00      D    O  
HETATM 1651  H1  HOH D 394      15.907  37.610  19.962  1.00  0.00      D    H  
HETATM 1652  H2  HOH D 394      16.298  37.159  21.482  1.00  0.00      D    H  
HETATM 1653  O   HOH D 395      44.460  40.710  84.046  1.00  0.00      D    O  
HETATM 1654  H1  HOH D 395      44.895  40.169  84.766  1.00  0.00      D    H  
HETATM 1655  H2  HOH D 395      44.106  40.099  83.338  1.00  0.00      D    H  
HETATM 1656  O   HOH D 396      17.665  13.314 108.207  1.00  0.00      D    O  
HETATM 1657  H1  HOH D 396      17.359  13.338 107.255  1.00  0.00      D    H  
HETATM 1658  H2  HOH D 396      17.183  12.584 108.693  1.00  0.00      D    H  
HETATM 1659  O   HOH D 397      12.790  10.471  24.447  1.00  0.00      D    O  
HETATM 1660  H1  HOH D 397      12.969  11.424  24.201  1.00  0.00      D    H  
HETATM 1661  H2  HOH D 397      13.352   9.869  23.878  1.00  0.00      D    H  
HETATM 1662  O   HOH D 398      25.445  33.556  28.723  1.00  0.00      D    O  
HETATM 1663  H1  HOH D 398      26.037  32.756  28.621  1.00  0.00      D    H  
HETATM 1664  H2  HOH D 398      25.197  33.666  29.685  1.00  0.00      D    H  
HETATM 1665  O   HOH D 399      16.450  17.837  10.103  1.00  0.00      D    O  
HETATM 1666  H1  HOH D 399      16.003  18.459   9.460  1.00  0.00      D    H  
HETATM 1667  H2  HOH D 399      17.318  18.235  10.403  1.00  0.00      D    H  
HETATM 1668  O   HOH D 400      26.417  18.802 106.222  1.00  0.00      D    O  
HETATM 1669  H1  HOH D 400      25.460  18.651 105.974  1.00  0.00      D    H  
HETATM 1670  H2  HOH D 400      26.830  19.446 105.578  1.00  0.00      D    H  
HETATM 1671  O   HOH D 401       1.249  15.450  60.818  1.00  0.00      D    O  
HETATM 1672  H1  HOH D 401       1.379  15.024  61.713  1.00  0.00      D    H  
HETATM 1673  H2  HOH D 401       0.928  14.764  60.165  1.00  0.00      D    H  
HETATM 1674  O   HOH D 402      11.815  41.879  60.271  1.00  0.00      D    O  
HETATM 1675  H1  HOH D 402      11.487  42.141  61.178  1.00  0.00      D    H  
HETATM 1676  H2  HOH D 402      12.734  41.493  60.348  1.00  0.00      D    H  
HETATM 1677  O   HOH D 403      13.444  17.560   9.088  1.00  0.00      D    O  
HETATM 1678  H1  HOH D 403      13.964  18.396   9.264  1.00  0.00      D    H  
HETATM 1679  H2  HOH D 403      14.074  16.788   8.998  1.00  0.00      D    H  
HETATM 1680  O   HOH D 404      45.649  23.663  79.269  1.00  0.00      D    O  
HETATM 1681  H1  HOH D 404      46.628  23.471  79.193  1.00  0.00      D    H  
HETATM 1682  H2  HOH D 404      45.193  23.412  78.415  1.00  0.00      D    H  
HETATM 1683  O   HOH D 405      36.332  24.477  66.763  1.00  0.00      D    O  
HETATM 1684  H1  HOH D 405      36.236  23.482  66.739  1.00  0.00      D    H  
HETATM 1685  H2  HOH D 405      35.860  24.839  67.567  1.00  0.00      D    H  
HETATM 1686  O   HOH D 406      48.624   0.306  99.211  1.00  0.00      D    O  
HETATM 1687  H1  HOH D 406      49.429  -0.133  99.611  1.00  0.00      D    H  
HETATM 1688  H2  HOH D 406      48.703   1.298  99.311  1.00  0.00      D    H  
HETATM 1689  O   HOH D 407      33.495  36.575 111.310  1.00  0.00      D    O  
HETATM 1690  H1  HOH D 407      33.621  35.896 110.587  1.00  0.00      D    H  
HETATM 1691  H2  HOH D 407      34.004  36.295 112.123  1.00  0.00      D    H  
HETATM 1692  O   HOH D 408       3.379  30.828   8.689  1.00  0.00      D    O  
HETATM 1693  H1  HOH D 408       2.439  30.608   8.426  1.00  0.00      D    H  
HETATM 1694  H2  HOH D 408       3.839  29.998   9.005  1.00  0.00      D    H  
HETATM 1695  O   HOH D 409      29.397  13.072  75.645  1.00  0.00      D    O  
HETATM 1696  H1  HOH D 409      29.884  12.622  74.896  1.00  0.00      D    H  
HETATM 1697  H2  HOH D 409      28.432  12.812  75.618  1.00  0.00      D    H  
HETATM 1698  O   HOH D 410       1.667   1.942  79.078  1.00  0.00      D    O  
HETATM 1699  H1  HOH D 410       2.429   2.140  79.695  1.00  0.00      D    H  
HETATM 1700  H2  HOH D 410       1.682   0.973  78.830  1.00  0.00      D    H  
HETATM 1701  O   HOH D 411      15.765  38.830   6.401  1.00  0.00      D    O  
HETATM 1702  H1  HOH D 411      15.743  39.087   7.367  1.00  0.00      D    H  
HETATM 1703  H2  HOH D 411      15.225  37.999   6.266  1.00  0.00      D    H  
HETATM 1704  O   HOH D 412      40.209  25.224  92.570  1.00  0.00      D    O  
HETATM 1705  H1  HOH D 412      41.155  25.017  92.319  1.00  0.00      D    H  
HETATM 1706  H2  HOH D 412      39.838  25.905  91.939  1.00  0.00      D    H  
HETATM 1707  O   HOH D 413      17.624  18.757  33.410  1.00  0.00      D    O  
HETATM 1708  H1  HOH D 413      17.750  19.712  33.680  1.00  0.00      D    H  
HETATM 1709  H2  HOH D 413      16.888  18.352  33.954  1.00  0.00      D    H  
HETATM 1710  O   HOH D 414      32.715  22.843   6.435  1.00  0.00      D    O  
HETATM 1711  H1  HOH D 414      33.550  23.385   6.530  1.00  0.00      D    H  
HETATM 1712  H2  HOH D 414      31.973  23.283   6.941  1.00  0.00      D    H  
HETATM 1713  O   HOH D 415      25.780  15.045 115.540  1.00  0.00      D    O  
HETATM 1714  H1  HOH D 415      26.506  15.571 115.098  1.00  0.00      D    H  
HETATM 1715  H2  HOH D 415      26.068  14.790 116.463  1.00  0.00      D    H  
HETATM 1716  O   HOH D 416      20.915  41.500 110.821  1.00  0.00      D    O  
HETATM 1717  H1  HOH D 416      21.687  40.920 111.079  1.00  0.00      D    H  
HETATM 1718  H2  HOH D 416      20.824  41.513 109.825  1.00  0.00      D    H  
HETATM 1719  O   HOH D 417      44.127  20.385  34.726  1.00  0.00      D    O  
HETATM 1720  H1  HOH D 417      44.381  21.109  35.367  1.00  0.00      D    H  
HETATM 1721  H2  HOH D 417      44.135  20.747  33.794  1.00  0.00      D    H  
HETATM 1722  O   HOH D 418      40.795  20.048  62.017  1.00  0.00      D    O  
HETATM 1723  H1  HOH D 418      41.575  19.973  61.396  1.00  0.00      D    H  
HETATM 1724  H2  HOH D 418      40.529  21.009  62.104  1.00  0.00      D    H  
HETATM 1725  O   HOH D 419      15.500  24.027  40.282  1.00  0.00      D    O  
HETATM 1726  H1  HOH D 419      15.975  23.271  40.731  1.00  0.00      D    H  
HETATM 1727  H2  HOH D 419      15.366  23.810  39.315  1.00  0.00      D    H  
HETATM 1728  O   HOH D 420      38.183  15.791 117.970  1.00  0.00      D    O  
HETATM 1729  H1  HOH D 420      38.963  16.359 117.708  1.00  0.00      D    H  
HETATM 1730  H2  HOH D 420      37.694  16.225 118.727  1.00  0.00      D    H  
HETATM 1731  O   HOH D 421      23.874  41.891  59.610  1.00  0.00      D    O  
HETATM 1732  H1  HOH D 421      23.095  41.940  58.984  1.00  0.00      D    H  
HETATM 1733  H2  HOH D 421      24.634  42.422  59.238  1.00  0.00      D    H  
HETATM 1734  O   HOH D 422      23.691  40.892  76.925  1.00  0.00      D    O  
HETATM 1735  H1  HOH D 422      23.856  40.368  77.760  1.00  0.00      D    H  
HETATM 1736  H2  HOH D 422      23.499  41.845  77.161  1.00  0.00      D    H  
HETATM 1737  O   HOH D 423       5.841   2.052  44.570  1.00  0.00      D    O  
HETATM 1738  H1  HOH D 423       5.436   2.947  44.759  1.00  0.00      D    H  
HETATM 1739  H2  HOH D 423       5.876   1.517  45.413  1.00  0.00      D    H  
HETATM 1740  O   HOH D 424      18.906   8.116  43.541  1.00  0.00      D    O  
HETATM 1741  H1  HOH D 424      18.078   8.279  43.005  1.00  0.00      D    H  
HETATM 1742  H2  HOH D 424      18.701   7.481  44.286  1.00  0.00      D    H  
HETATM 1743  O   HOH D 425      23.150  35.961 115.541  1.00  0.00      D    O  
HETATM 1744  H1  HOH D 425      22.761  35.051 115.391  1.00  0.00      D    H  
HETATM 1745  H2  HOH D 425      22.882  36.293 116.445  1.00  0.00      D    H  
HETATM 1746  O   HOH D 426      23.830   9.323  78.555  1.00  0.00      D    O  
HETATM 1747  H1  HOH D 426      23.577  10.058  79.184  1.00  0.00      D    H  
HETATM 1748  H2  HOH D 426      23.021   9.025  78.048  1.00  0.00      D    H  
HETATM 1749  O   HOH D 427       6.478  33.615  92.812  1.00  0.00      D    O  
HETATM 1750  H1  HOH D 427       5.959  33.313  92.012  1.00  0.00      D    H  
HETATM 1751  H2  HOH D 427       5.853  34.015  93.483  1.00  0.00      D    H  
HETATM 1752  O   HOH D 428      34.496   6.280  45.812  1.00  0.00      D    O  
HETATM 1753  H1  HOH D 428      34.801   6.961  45.146  1.00  0.00      D    H  
HETATM 1754  H2  HOH D 428      33.791   6.680  46.398  1.00  0.00      D    H  
HETATM 1755  O   HOH D 429       9.543  13.108  92.144  1.00  0.00      D    O  
HETATM 1756  H1  HOH D 429       9.393  13.735  92.908  1.00  0.00      D    H  
HETATM 1757  H2  HOH D 429       8.714  13.057  91.587  1.00  0.00      D    H  
HETATM 1758  O   HOH D 430       9.843  21.232  90.993  1.00  0.00      D    O  
HETATM 1759  H1  HOH D 430      10.125  20.726  90.178  1.00  0.00      D    H  
HETATM 1760  H2  HOH D 430       8.855  21.385  90.965  1.00  0.00      D    H  
HETATM 1761  O   HOH D 431       8.113  17.132  68.835  1.00  0.00      D    O  
HETATM 1762  H1  HOH D 431       7.798  18.072  68.700  1.00  0.00      D    H  
HETATM 1763  H2  HOH D 431       7.844  16.575  68.050  1.00  0.00      D    H  
HETATM 1764  O   HOH D 432      11.225  28.856  45.770  1.00  0.00      D    O  
HETATM 1765  H1  HOH D 432      11.789  28.212  45.252  1.00  0.00      D    H  
HETATM 1766  H2  HOH D 432      10.263  28.718  45.536  1.00  0.00      D    H  
HETATM 1767  O   HOH D 433      14.512  19.873  36.834  1.00  0.00      D    O  
HETATM 1768  H1  HOH D 433      14.179  20.764  37.141  1.00  0.00      D    H  
HETATM 1769  H2  HOH D 433      13.854  19.473  36.196  1.00  0.00      D    H  
HETATM 1770  O   HOH D 434       5.271  21.104  96.616  1.00  0.00      D    O  
HETATM 1771  H1  HOH D 434       5.056  20.673  95.740  1.00  0.00      D    H  
HETATM 1772  H2  HOH D 434       5.215  22.098  96.520  1.00  0.00      D    H  
HETATM 1773  O   HOH D 435       5.460  10.582   5.978  1.00  0.00      D    O  
HETATM 1774  H1  HOH D 435       5.172  11.539   6.022  1.00  0.00      D    H  
HETATM 1775  H2  HOH D 435       6.415  10.534   5.687  1.00  0.00      D    H  
HETATM 1776  O   HOH D 436       9.151  40.696  16.225  1.00  0.00      D    O  
HETATM 1777  H1  HOH D 436       8.389  40.274  15.733  1.00  0.00      D    H  
HETATM 1778  H2  HOH D 436       9.257  40.255  17.116  1.00  0.00      D    H  
HETATM 1779  O   HOH D 437      36.862  31.735  40.540  1.00  0.00      D    O  
HETATM 1780  H1  HOH D 437      37.177  32.681  40.475  1.00  0.00      D    H  
HETATM 1781  H2  HOH D 437      36.849  31.453  41.500  1.00  0.00      D    H  
HETATM 1782  O   HOH D 438      39.927  21.455  96.181  1.00  0.00      D    O  
HETATM 1783  H1  HOH D 438      40.879  21.453  96.487  1.00  0.00      D    H  
HETATM 1784  H2  HOH D 438      39.606  22.398  96.095  1.00  0.00      D    H  
HETATM 1785  O   HOH D 439      38.363  31.369   8.433  1.00  0.00      D    O  
HETATM 1786  H1  HOH D 439      38.594  30.510   7.977  1.00  0.00      D    H  
HETATM 1787  H2  HOH D 439      39.130  32.006   8.354  1.00  0.00      D    H  
HETATM 1788  O   HOH D 440      27.768   8.230  98.601  1.00  0.00      D    O  
HETATM 1789  H1  HOH D 440      28.711   8.496  98.402  1.00  0.00      D    H  
HETATM 1790  H2  HOH D 440      27.685   7.993  99.569  1.00  0.00      D    H  
HETATM 1791  O   HOH D 441      28.223  12.440  97.977  1.00  0.00      D    O  
HETATM 1792  H1  HOH D 441      28.245  11.842  98.779  1.00  0.00      D    H  
HETATM 1793  H2  HOH D 441      27.822  13.320  98.228  1.00  0.00      D    H  
HETATM 1794  O   HOH D 442      21.179   9.936  21.652  1.00  0.00      D    O  
HETATM 1795  H1  HOH D 442      21.981  10.261  22.153  1.00  0.00      D    H  
HETATM 1796  H2  HOH D 442      20.352  10.319  22.062  1.00  0.00      D    H  
HETATM 1797  O   HOH D 443       5.797  28.655 105.841  1.00  0.00      D    O  
HETATM 1798  H1  HOH D 443       6.698  29.015 105.601  1.00  0.00      D    H  
HETATM 1799  H2  HOH D 443       5.249  29.379 106.258  1.00  0.00      D    H  
HETATM 1800  O   HOH D 444      14.136  28.555 118.052  1.00  0.00      D    O  
HETATM 1801  H1  HOH D 444      13.426  27.852 118.094  1.00  0.00      D    H  
HETATM 1802  H2  HOH D 444      14.088  29.126 118.871  1.00  0.00      D    H  
HETATM 1803  O   HOH D 445      10.902   2.326  49.068  1.00  0.00      D    O  
HETATM 1804  H1  HOH D 445      11.031   1.532  49.662  1.00  0.00      D    H  
HETATM 1805  H2  HOH D 445      11.448   3.091  49.410  1.00  0.00      D    H  
HETATM 1806  O   HOH D 446      31.975  23.286  49.418  1.00  0.00      D    O  
HETATM 1807  H1  HOH D 446      31.780  23.149  50.389  1.00  0.00      D    H  
HETATM 1808  H2  HOH D 446      31.743  22.456  48.910  1.00  0.00      D    H  
HETATM 1809  O   HOH D 447       1.543  21.824  52.023  1.00  0.00      D    O  
HETATM 1810  H1  HOH D 447       1.696  22.806  51.907  1.00  0.00      D    H  
HETATM 1811  H2  HOH D 447       1.760  21.350  51.170  1.00  0.00      D    H  
HETATM 1812  O   HOH D 448      48.802  13.887  85.915  1.00  0.00      D    O  
HETATM 1813  H1  HOH D 448      48.022  13.367  86.262  1.00  0.00      D    H  
HETATM 1814  H2  HOH D 448      49.478  14.000  86.644  1.00  0.00      D    H  
HETATM 1815  O   HOH D 449      33.071  36.423  45.799  1.00  0.00      D    O  
HETATM 1816  H1  HOH D 449      32.922  37.352  46.137  1.00  0.00      D    H  
HETATM 1817  H2  HOH D 449      33.960  36.091  46.115  1.00  0.00      D    H  
HETATM 1818  O   HOH D 450      31.527   7.255  58.984  1.00  0.00      D    O  
HETATM 1819  H1  HOH D 450      30.746   6.718  59.302  1.00  0.00      D    H  
HETATM 1820  H2  HOH D 450      31.359   8.225  59.162  1.00  0.00      D    H  
HETATM 1821  O   HOH D 451      49.102  37.218  11.809  1.00  0.00      D    O  
HETATM 1822  H1  HOH D 451      49.434  36.618  11.081  1.00  0.00      D    H  
HETATM 1823  H2  HOH D 451      49.202  38.172  11.526  1.00  0.00      D    H  
HETATM 1824  O   HOH D 452       9.723  13.472 112.300  1.00  0.00      D    O  
HETATM 1825  H1  HOH D 452       9.176  13.646 113.119  1.00  0.00      D    H  
HETATM 1826  H2  HOH D 452      10.691  13.429 112.548  1.00  0.00      D    H  
HETATM 1827  O   HOH D 453      32.079  14.640  59.008  1.00  0.00      D    O  
HETATM 1828  H1  HOH D 453      31.848  14.867  59.954  1.00  0.00      D    H  
HETATM 1829  H2  HOH D 453      33.015  14.932  58.814  1.00  0.00      D    H  
HETATM 1830  O   HOH D 454      30.425  16.520 110.482  1.00  0.00      D    O  
HETATM 1831  H1  HOH D 454      29.430  16.487 110.581  1.00  0.00      D    H  
HETATM 1832  H2  HOH D 454      30.670  17.221 109.812  1.00  0.00      D    H  
HETATM 1833  O   HOH D 455      47.112  13.927 111.415  1.00  0.00      D    O  
HETATM 1834  H1  HOH D 455      46.957  14.631 110.722  1.00  0.00      D    H  
HETATM 1835  H2  HOH D 455      46.322  13.883 112.028  1.00  0.00      D    H  
HETATM 1836  O   HOH D 456      29.991  37.798  38.918  1.00  0.00      D    O  
HETATM 1837  H1  HOH D 456      29.102  38.248  39.007  1.00  0.00      D    H  
HETATM 1838  H2  HOH D 456      29.856  36.844  38.650  1.00  0.00      D    H  
HETATM 1839  O   HOH D 457      40.233  31.499   5.423  1.00  0.00      D    O  
HETATM 1840  H1  HOH D 457      39.253  31.683   5.497  1.00  0.00      D    H  
HETATM 1841  H2  HOH D 457      40.747  32.311   5.700  1.00  0.00      D    H  
HETATM 1842  O   HOH D 458      36.158  16.906  77.631  1.00  0.00      D    O  
HETATM 1843  H1  HOH D 458      36.390  17.845  77.378  1.00  0.00      D    H  
HETATM 1844  H2  HOH D 458      36.524  16.705  78.540  1.00  0.00      D    H  
HETATM 1845  O   HOH D 459       4.481  14.018  17.694  1.00  0.00      D    O  
HETATM 1846  H1  HOH D 459       4.605  13.216  17.110  1.00  0.00      D    H  
HETATM 1847  H2  HOH D 459       3.810  14.632  17.279  1.00  0.00      D    H  
HETATM 1848  O   HOH D 460      14.895   9.247  49.073  1.00  0.00      D    O  
HETATM 1849  H1  HOH D 460      15.510   9.756  48.470  1.00  0.00      D    H  
HETATM 1850  H2  HOH D 460      14.056   9.020  48.578  1.00  0.00      D    H  
HETATM 1851  O   HOH D 461      27.169  16.085  85.453  1.00  0.00      D    O  
HETATM 1852  H1  HOH D 461      27.523  15.479  84.740  1.00  0.00      D    H  
HETATM 1853  H2  HOH D 461      26.443  16.658  85.073  1.00  0.00      D    H  
HETATM 1854  O   HOH D 462      19.750  35.056   2.885  1.00  0.00      D    O  
HETATM 1855  H1  HOH D 462      18.848  34.736   3.173  1.00  0.00      D    H  
HETATM 1856  H2  HOH D 462      20.456  34.568   3.399  1.00  0.00      D    H  
HETATM 1857  O   HOH D 463      29.057  31.801  54.410  1.00  0.00      D    O  
HETATM 1858  H1  HOH D 463      29.758  31.088  54.444  1.00  0.00      D    H  
HETATM 1859  H2  HOH D 463      28.208  31.418  54.047  1.00  0.00      D    H  
HETATM 1860  O   HOH D 464      47.015   5.093  35.576  1.00  0.00      D    O  
HETATM 1861  H1  HOH D 464      47.905   4.699  35.346  1.00  0.00      D    H  
HETATM 1862  H2  HOH D 464      46.997   6.056  35.307  1.00  0.00      D    H  
HETATM 1863  O   HOH D 465      31.416  20.880  32.171  1.00  0.00      D    O  
HETATM 1864  H1  HOH D 465      31.083  21.724  32.591  1.00  0.00      D    H  
HETATM 1865  H2  HOH D 465      30.658  20.235  32.073  1.00  0.00      D    H  
HETATM 1866  O   HOH D 466      28.516   8.597  29.071  1.00  0.00      D    O  
HETATM 1867  H1  HOH D 466      28.327   8.539  28.091  1.00  0.00      D    H  
HETATM 1868  H2  HOH D 466      29.183   7.896  29.324  1.00  0.00      D    H  
HETATM 1869  O   HOH D 467      16.627  15.462  85.479  1.00  0.00      D    O  
HETATM 1870  H1  HOH D 467      16.436  15.742  84.538  1.00  0.00      D    H  
HETATM 1871  H2  HOH D 467      15.913  15.817  86.083  1.00  0.00      D    H  
HETATM 1872  O   HOH D 468      16.005  16.887  52.050  1.00  0.00      D    O  
HETATM 1873  H1  HOH D 468      16.437  17.521  52.691  1.00  0.00      D    H  
HETATM 1874  H2  HOH D 468      16.455  15.996  52.107  1.00  0.00      D    H  
HETATM 1875  O   HOH D 469      15.510  22.036  82.542  1.00  0.00      D    O  
HETATM 1876  H1  HOH D 469      15.303  23.013  82.510  1.00  0.00      D    H  
HETATM 1877  H2  HOH D 469      14.658  21.513  82.502  1.00  0.00      D    H  
HETATM 1878  O   HOH D 470      35.184  16.315  34.097  1.00  0.00      D    O  
HETATM 1879  H1  HOH D 470      34.281  15.889  34.048  1.00  0.00      D    H  
HETATM 1880  H2  HOH D 470      35.103  17.292  33.902  1.00  0.00      D    H  
HETATM 1881  O   HOH D 471      32.019  40.013  23.734  1.00  0.00      D    O  
HETATM 1882  H1  HOH D 471      31.287  39.721  24.350  1.00  0.00      D    H  
HETATM 1883  H2  HOH D 471      32.779  39.365  23.789  1.00  0.00      D    H  
HETATM 1884  O   HOH D 472       6.374  40.933  49.379  1.00  0.00      D    O  
HETATM 1885  H1  HOH D 472       7.362  40.851  49.253  1.00  0.00      D    H  
HETATM 1886  H2  HOH D 472       5.933  41.049  48.489  1.00  0.00      D    H  
HETATM 1887  O   HOH D 473       3.405  42.983  30.502  1.00  0.00      D    O  
HETATM 1888  H1  HOH D 473       2.760  42.229  30.375  1.00  0.00      D    H  
HETATM 1889  H2  HOH D 473       4.267  42.765  30.045  1.00  0.00      D    H  
HETATM 1890  O   HOH D 474      42.882  29.049  18.333  1.00  0.00      D    O  
HETATM 1891  H1  HOH D 474      42.298  28.325  17.964  1.00  0.00      D    H  
HETATM 1892  H2  HOH D 474      42.769  29.878  17.786  1.00  0.00      D    H  
HETATM 1893  O   HOH D 475       4.628  21.769  86.754  1.00  0.00      D    O  
HETATM 1894  H1  HOH D 475       5.122  22.462  86.228  1.00  0.00      D    H  
HETATM 1895  H2  HOH D 475       3.664  22.025  86.818  1.00  0.00      D    H  
HETATM 1896  O   HOH D 476      23.806  32.461  95.396  1.00  0.00      D    O  
HETATM 1897  H1  HOH D 476      23.493  31.518  95.284  1.00  0.00      D    H  
HETATM 1898  H2  HOH D 476      24.764  32.463  95.680  1.00  0.00      D    H  
HETATM 1899  O   HOH D 477      33.116  12.413  88.688  1.00  0.00      D    O  
HETATM 1900  H1  HOH D 477      32.928  13.377  88.498  1.00  0.00      D    H  
HETATM 1901  H2  HOH D 477      32.972  11.875  87.858  1.00  0.00      D    H  
HETATM 1902  O   HOH D 478      27.611  27.799  83.683  1.00  0.00      D    O  
HETATM 1903  H1  HOH D 478      27.682  27.459  84.621  1.00  0.00      D    H  
HETATM 1904  H2  HOH D 478      28.289  28.520  83.538  1.00  0.00      D    H  
HETATM 1905  O   HOH D 479      32.473   2.085  93.653  1.00  0.00      D    O  
HETATM 1906  H1  HOH D 479      32.826   2.434  94.521  1.00  0.00      D    H  
HETATM 1907  H2  HOH D 479      33.009   1.288  93.372  1.00  0.00      D    H  
HETATM 1908  O   HOH D 480      45.481  13.876  17.404  1.00  0.00      D    O  
HETATM 1909  H1  HOH D 480      46.246  13.394  17.832  1.00  0.00      D    H  
HETATM 1910  H2  HOH D 480      45.449  13.652  16.430  1.00  0.00      D    H  
HETATM 1911  O   HOH D 481      38.194  30.051 118.035  1.00  0.00      D    O  
HETATM 1912  H1  HOH D 481      38.503  30.993 117.905  1.00  0.00      D    H  
HETATM 1913  H2  HOH D 481      38.443  29.742 118.953  1.00  0.00      D    H  
HETATM 1914  O   HOH D 482      24.659  25.295  38.246  1.00  0.00      D    O  
HETATM 1915  H1  HOH D 482      25.514  25.088  37.770  1.00  0.00      D    H  
HETATM 1916  H2  HOH D 482      24.703  26.219  38.625  1.00  0.00      D    H  
HETATM 1917  O   HOH D 483      43.027  24.081  88.663  1.00  0.00      D    O  
HETATM 1918  H1  HOH D 483      42.585  23.694  87.854  1.00  0.00      D    H  
HETATM 1919  H2  HOH D 483      44.010  24.164  88.499  1.00  0.00      D    H  
HETATM 1920  O   HOH D 484       9.447  41.884  12.033  1.00  0.00      D    O  
HETATM 1921  H1  HOH D 484       8.501  42.040  12.318  1.00  0.00      D    H  
HETATM 1922  H2  HOH D 484       9.982  41.565  12.814  1.00  0.00      D    H  
HETATM 1923  O   HOH D 485      41.928  18.246  29.163  1.00  0.00      D    O  
HETATM 1924  H1  HOH D 485      41.765  17.291  28.917  1.00  0.00      D    H  
HETATM 1925  H2  HOH D 485      42.596  18.643  28.533  1.00  0.00      D    H  
HETATM 1926  O   HOH D 486      46.764   8.319  46.192  1.00  0.00      D    O  
HETATM 1927  H1  HOH D 486      46.146   7.621  46.556  1.00  0.00      D    H  
HETATM 1928  H2  HOH D 486      47.694   7.953  46.152  1.00  0.00      D    H  
HETATM 1929  O   HOH D 487      45.253   0.035  65.042  1.00  0.00      D    O  
HETATM 1930  H1  HOH D 487      44.565  -0.689  65.087  1.00  0.00      D    H  
HETATM 1931  H2  HOH D 487      45.062   0.722  65.743  1.00  0.00      D    H  
HETATM 1932  O   HOH D 488      39.470  36.268  43.172  1.00  0.00      D    O  
HETATM 1933  H1  HOH D 488      39.991  37.012  43.590  1.00  0.00      D    H  
HETATM 1934  H2  HOH D 488      38.914  36.629  42.423  1.00  0.00      D    H  
HETATM 1935  O   HOH D 489      35.466   7.481 111.247  1.00  0.00      D    O  
HETATM 1936  H1  HOH D 489      35.083   8.247 110.732  1.00  0.00      D    H  
HETATM 1937  H2  HOH D 489      35.775   7.803 112.142  1.00  0.00      D    H  
HETATM 1938  O   HOH D 490      11.254  27.662  53.963  1.00  0.00      D    O  
HETATM 1939  H1  HOH D 490      12.235  27.538  54.110  1.00  0.00      D    H  
HETATM 1940  H2  HOH D 490      10.784  26.789  54.093  1.00  0.00      D    H  
HETATM 1941  O   HOH D 491       8.691  11.543 102.778  1.00  0.00      D    O  
HETATM 1942  H1  HOH D 491       8.451  10.844 103.452  1.00  0.00      D    H  
HETATM 1943  H2  HOH D 491       9.523  12.016 103.070  1.00  0.00      D    H  
HETATM 1944  O   HOH D 492      39.677   8.161 117.951  1.00  0.00      D    O  
HETATM 1945  H1  HOH D 492      39.565   8.492 118.888  1.00  0.00      D    H  
HETATM 1946  H2  HOH D 492      39.361   7.214 117.891  1.00  0.00      D    H  
HETATM 1947  O   HOH D 493      44.626  23.425  76.777  1.00  0.00      D    O  
HETATM 1948  H1  HOH D 493      44.953  22.594  76.325  1.00  0.00      D    H  
HETATM 1949  H2  HOH D 493      44.009  23.917  76.162  1.00  0.00      D    H  
HETATM 1950  O   HOH D 494       0.291  15.949  79.530  1.00  0.00      D    O  
HETATM 1951  H1  HOH D 494       0.970  16.098  78.812  1.00  0.00      D    H  
HETATM 1952  H2  HOH D 494      -0.553  15.600  79.123  1.00  0.00      D    H  
HETATM 1953  O   HOH D 495      14.342  14.078  51.239  1.00  0.00      D    O  
HETATM 1954  H1  HOH D 495      13.777  13.961  52.056  1.00  0.00      D    H  
HETATM 1955  H2  HOH D 495      15.294  14.216  51.509  1.00  0.00      D    H  
HETATM 1956  O   HOH D 496      33.321  32.735  62.136  1.00  0.00      D    O  
HETATM 1957  H1  HOH D 496      32.969  32.879  61.212  1.00  0.00      D    H  
HETATM 1958  H2  HOH D 496      33.144  33.547  62.691  1.00  0.00      D    H  
HETATM 1959  O   HOH D 497      11.067   0.944  94.382  1.00  0.00      D    O  
HETATM 1960  H1  HOH D 497      11.148   1.484  95.220  1.00  0.00      D    H  
HETATM 1961  H2  HOH D 497      10.636   1.497  93.669  1.00  0.00      D    H  
HETATM 1962  O   HOH D 498      19.788  32.251 115.474  1.00  0.00      D    O  
HETATM 1963  H1  HOH D 498      19.404  32.181 116.395  1.00  0.00      D    H  
HETATM 1964  H2  HOH D 498      20.284  31.410 115.255  1.00  0.00      D    H  
HETATM 1965  O   HOH D 499      12.374  13.538  92.059  1.00  0.00      D    O  
HETATM 1966  H1  HOH D 499      12.313  14.294  92.710  1.00  0.00      D    H  
HETATM 1967  H2  HOH D 499      11.462  13.160  91.899  1.00  0.00      D    H  
HETATM 1968  O   HOH D 500      26.603  10.650  30.021  1.00  0.00      D    O  
HETATM 1969  H1  HOH D 500      27.228  11.149  30.621  1.00  0.00      D    H  
HETATM 1970  H2  HOH D 500      27.120   9.988  29.478  1.00  0.00      D    H  
HETATM 1971  O   HOH D 501      31.696  10.198  36.278  1.00  0.00      D    O  
HETATM 1972  H1  HOH D 501      31.141  10.871  35.789  1.00  0.00      D    H  
HETATM 1973  H2  HOH D 501      32.659  10.463  36.231  1.00  0.00      D    H  
HETATM 1974  O   HOH D 502      33.025  24.638  37.305  1.00  0.00      D    O  
HETATM 1975  H1  HOH D 502      32.595  23.768  37.064  1.00  0.00      D    H  
HETATM 1976  H2  HOH D 502      32.558  25.032  38.096  1.00  0.00      D    H  
HETATM 1977  O   HOH D 503      19.741  17.431  16.747  1.00  0.00      D    O  
HETATM 1978  H1  HOH D 503      19.023  16.739  16.820  1.00  0.00      D    H  
HETATM 1979  H2  HOH D 503      20.106  17.435  15.816  1.00  0.00      D    H  
HETATM 1980  O   HOH D 504       6.012   1.813  61.033  1.00  0.00      D    O  
HETATM 1981  H1  HOH D 504       5.365   2.262  60.417  1.00  0.00      D    H  
HETATM 1982  H2  HOH D 504       6.480   1.076  60.545  1.00  0.00      D    H  
HETATM 1983  O   HOH D 505       7.565  35.049  84.882  1.00  0.00      D    O  
HETATM 1984  H1  HOH D 505       6.730  34.533  84.691  1.00  0.00      D    H  
HETATM 1985  H2  HOH D 505       8.288  34.420  85.169  1.00  0.00      D    H  
HETATM 1986  O   HOH D 506      39.880  37.109  75.935  1.00  0.00      D    O  
HETATM 1987  H1  HOH D 506      39.285  37.862  76.216  1.00  0.00      D    H  
HETATM 1988  H2  HOH D 506      39.495  36.244  76.255  1.00  0.00      D    H  
HETATM 1989  O   HOH D 507      40.468  31.340  15.540  1.00  0.00      D    O  
HETATM 1990  H1  HOH D 507      39.768  32.044  15.426  1.00  0.00      D    H  
HETATM 1991  H2  HOH D 507      41.162  31.661  16.185  1.00  0.00      D    H  
HETATM 1992  O   HOH D 508      22.874  29.860  31.906  1.00  0.00      D    O  
HETATM 1993  H1  HOH D 508      22.447  29.186  32.508  1.00  0.00      D    H  
HETATM 1994  H2  HOH D 508      23.642  29.438  31.425  1.00  0.00      D    H  
HETATM 1995  O   HOH D 509      19.961  25.380  45.518  1.00  0.00      D    O  
HETATM 1996  H1  HOH D 509      20.046  26.198  44.948  1.00  0.00      D    H  
HETATM 1997  H2  HOH D 509      19.774  24.587  44.938  1.00  0.00      D    H  
HETATM 1998  O   HOH D 510       9.237  32.712  10.652  1.00  0.00      D    O  
HETATM 1999  H1  HOH D 510       8.366  32.961  11.075  1.00  0.00      D    H  
HETATM 2000  H2  HOH D 510       9.919  32.551  11.365  1.00  0.00      D    H  
HETATM 2001  O   HOH D 511      11.301   3.955  86.854  1.00  0.00      D    O  
HETATM 2002  H1  HOH D 511      11.265   4.861  86.434  1.00  0.00      D    H  
HETATM 2003  H2  HOH D 511      10.492   3.431  86.587  1.00  0.00      D    H  
HETATM 2004  O   HOH D 512      42.497  25.424  12.882  1.00  0.00      D    O  
HETATM 2005  H1  HOH D 512      43.478  25.285  12.751  1.00  0.00      D    H  
HETATM 2006  H2  HOH D 512      42.106  24.626  13.340  1.00  0.00      D    H  
HETATM 2007  O   HOH D 513      15.904  38.062  90.813  1.00  0.00      D    O  
HETATM 2008  H1  HOH D 513      14.974  38.150  91.171  1.00  0.00      D    H  
HETATM 2009  H2  HOH D 513      15.959  37.253  90.228  1.00  0.00      D    H  
HETATM 2010  O   HOH D 514      18.280  10.766 115.493  1.00  0.00      D    O  
HETATM 2011  H1  HOH D 514      17.655  10.219 114.937  1.00  0.00      D    H  
HETATM 2012  H2  HOH D 514      18.450  10.299 116.361  1.00  0.00      D    H  
HETATM 2013  O   HOH D 515      40.070   3.198  21.417  1.00  0.00      D    O  
HETATM 2014  H1  HOH D 515      40.127   2.322  21.896  1.00  0.00      D    H  
HETATM 2015  H2  HOH D 515      40.919   3.359  20.914  1.00  0.00      D    H  
HETATM 2016  O   HOH D 516      16.483  19.887  86.898  1.00  0.00      D    O  
HETATM 2017  H1  HOH D 516      15.624  19.388  87.013  1.00  0.00      D    H  
HETATM 2018  H2  HOH D 516      17.019  19.826  87.740  1.00  0.00      D    H  
HETATM 2019  O   HOH D 517      42.672  24.592  24.105  1.00  0.00      D    O  
HETATM 2020  H1  HOH D 517      42.884  25.376  24.688  1.00  0.00      D    H  
HETATM 2021  H2  HOH D 517      43.311  24.565  23.337  1.00  0.00      D    H  
HETATM 2022  O   HOH D 518      20.705  21.903  38.801  1.00  0.00      D    O  
HETATM 2023  H1  HOH D 518      21.417  22.499  38.429  1.00  0.00      D    H  
HETATM 2024  H2  HOH D 518      21.111  21.030  39.075  1.00  0.00      D    H  
HETATM 2025  O   HOH D 519       4.514  20.039  31.809  1.00  0.00      D    O  
HETATM 2026  H1  HOH D 519       4.015  19.300  31.356  1.00  0.00      D    H  
HETATM 2027  H2  HOH D 519       3.980  20.377  32.583  1.00  0.00      D    H  
HETATM 2028  O   HOH D 520      24.015  35.789  69.321  1.00  0.00      D    O  
HETATM 2029  H1  HOH D 520      24.326  36.261  70.146  1.00  0.00      D    H  
HETATM 2030  H2  HOH D 520      23.211  36.256  68.953  1.00  0.00      D    H  
HETATM 2031  O   HOH D 521      11.941  16.558  90.797  1.00  0.00      D    O  
HETATM 2032  H1  HOH D 521      12.791  16.988  90.494  1.00  0.00      D    H  
HETATM 2033  H2  HOH D 521      11.728  16.859  91.726  1.00  0.00      D    H  
HETATM 2034  O   HOH D 522       8.796  39.197  10.348  1.00  0.00      D    O  
HETATM 2035  H1  HOH D 522       9.119  40.062   9.965  1.00  0.00      D    H  
HETATM 2036  H2  HOH D 522       9.535  38.763  10.864  1.00  0.00      D    H  
HETATM 2037  O   HOH D 523      20.796  39.643  89.727  1.00  0.00      D    O  
HETATM 2038  H1  HOH D 523      21.270  39.744  88.852  1.00  0.00      D    H  
HETATM 2039  H2  HOH D 523      20.178  40.418  89.863  1.00  0.00      D    H  
HETATM 2040  O   HOH D 524       8.336  12.900  71.716  1.00  0.00      D    O  
HETATM 2041  H1  HOH D 524       7.950  11.994  71.541  1.00  0.00      D    H  
HETATM 2042  H2  HOH D 524       7.766  13.595  71.277  1.00  0.00      D    H  
HETATM 2043  O   HOH D 525      28.586  30.840  23.333  1.00  0.00      D    O  
HETATM 2044  H1  HOH D 525      29.317  31.067  23.976  1.00  0.00      D    H  
HETATM 2045  H2  HOH D 525      28.545  31.535  22.615  1.00  0.00      D    H  
HETATM 2046  O   HOH D 526      40.170  10.711 110.954  1.00  0.00      D    O  
HETATM 2047  H1  HOH D 526      40.298   9.984 110.279  1.00  0.00      D    H  
HETATM 2048  H2  HOH D 526      39.908  11.555 110.487  1.00  0.00      D    H  
HETATM 2049  O   HOH D 527      26.123  28.813   9.568  1.00  0.00      D    O  
HETATM 2050  H1  HOH D 527      26.499  29.703   9.826  1.00  0.00      D    H  
HETATM 2051  H2  HOH D 527      25.515  28.486  10.290  1.00  0.00      D    H  
HETATM 2052  O   HOH D 528      36.565  32.219  98.035  1.00  0.00      D    O  
HETATM 2053  H1  HOH D 528      35.781  32.837  97.970  1.00  0.00      D    H  
HETATM 2054  H2  HOH D 528      37.037  32.371  98.904  1.00  0.00      D    H  
HETATM 2055  O   HOH D 529       9.602   3.198  65.701  1.00  0.00      D    O  
HETATM 2056  H1  HOH D 529       8.917   3.027  66.408  1.00  0.00      D    H  
HETATM 2057  H2  HOH D 529      10.053   2.339  65.459  1.00  0.00      D    H  
HETATM 2058  O   HOH D 530       9.071  26.908 103.094  1.00  0.00      D    O  
HETATM 2059  H1  HOH D 530       8.853  27.723 103.631  1.00  0.00      D    H  
HETATM 2060  H2  HOH D 530       9.003  26.098 103.677  1.00  0.00      D    H  
HETATM 2061  O   HOH D 531      33.104   4.124  49.734  1.00  0.00      D    O  
HETATM 2062  H1  HOH D 531      33.384   3.277  50.186  1.00  0.00      D    H  
HETATM 2063  H2  HOH D 531      33.887   4.742  49.671  1.00  0.00      D    H  
HETATM 2064  O   HOH D 532      15.975   5.240  57.896  1.00  0.00      D    O  
HETATM 2065  H1  HOH D 532      15.217   5.794  58.239  1.00  0.00      D    H  
HETATM 2066  H2  HOH D 532      15.720   4.273  57.919  1.00  0.00      D    H  
HETATM 2067  O   HOH D 533      33.670  31.115  57.088  1.00  0.00      D    O  
HETATM 2068  H1  HOH D 533      33.713  31.747  56.315  1.00  0.00      D    H  
HETATM 2069  H2  HOH D 533      33.005  31.449  57.756  1.00  0.00      D    H  
HETATM 2070  O   HOH D 534      39.221  36.365 114.119  1.00  0.00      D    O  
HETATM 2071  H1  HOH D 534      38.697  36.941 114.746  1.00  0.00      D    H  
HETATM 2072  H2  HOH D 534      38.663  36.154 113.316  1.00  0.00      D    H  
HETATM 2073  O   HOH D 535       9.350  29.582  33.272  1.00  0.00      D    O  
HETATM 2074  H1  HOH D 535      10.241  29.506  32.824  1.00  0.00      D    H  
HETATM 2075  H2  HOH D 535       8.840  28.731  33.147  1.00  0.00      D    H  
HETATM 2076  O   HOH D 536       3.566  40.016 100.623  1.00  0.00      D    O  
HETATM 2077  H1  HOH D 536       3.283  40.954 100.420  1.00  0.00      D    H  
HETATM 2078  H2  HOH D 536       3.212  39.748 101.519  1.00  0.00      D    H  
HETATM 2079  O   HOH D 537      14.685  15.703  87.386  1.00  0.00      D    O  
HETATM 2080  H1  HOH D 537      14.181  14.984  86.907  1.00  0.00      D    H  
HETATM 2081  H2  HOH D 537      15.022  15.349  88.258  1.00  0.00      D    H  
HETATM 2082  O   HOH D 538       1.975  10.438 113.496  1.00  0.00      D    O  
HETATM 2083  H1  HOH D 538       1.684   9.577 113.915  1.00  0.00      D    H  
HETATM 2084  H2  HOH D 538       2.437  10.248 112.630  1.00  0.00      D    H  
HETATM 2085  O   HOH D 539      19.235  12.429  58.592  1.00  0.00      D    O  
HETATM 2086  H1  HOH D 539      18.354  11.991  58.769  1.00  0.00      D    H  
HETATM 2087  H2  HOH D 539      19.261  13.321  59.043  1.00  0.00      D    H  
HETATM 2088  O   HOH D 540       9.176  33.295  74.210  1.00  0.00      D    O  
HETATM 2089  H1  HOH D 540       8.755  33.909  73.543  1.00  0.00      D    H  
HETATM 2090  H2  HOH D 540       9.353  33.795  75.058  1.00  0.00      D    H  
HETATM 2091  O   HOH D 541      49.444  19.211  55.983  1.00  0.00      D    O  
HETATM 2092  H1  HOH D 541      49.009  19.764  55.273  1.00  0.00      D    H  
HETATM 2093  H2  HOH D 541      48.964  19.344  56.850  1.00  0.00      D    H  
HETATM 2094  O   HOH D 542      37.081   6.425  11.344  1.00  0.00      D    O  
HETATM 2095  H1  HOH D 542      36.348   7.049  11.614  1.00  0.00      D    H  
HETATM 2096  H2  HOH D 542      36.826   5.959  10.496  1.00  0.00      D    H  
HETATM 2097  O   HOH D 543      33.134  12.917   9.540  1.00  0.00      D    O  
HETATM 2098  H1  HOH D 543      33.585  12.689   8.677  1.00  0.00      D    H  
HETATM 2099  H2  HOH D 543      33.162  13.906   9.679  1.00  0.00      D    H  
HETATM 2100  O   HOH D 544      31.903  42.120  11.974  1.00  0.00      D    O  
HETATM 2101  H1  HOH D 544      31.212  41.737  11.360  1.00  0.00      D    H  
HETATM 2102  H2  HOH D 544      31.524  42.918  12.444  1.00  0.00      D    H  
HETATM 2103  O   HOH D 545       4.775   6.585  87.707  1.00  0.00      D    O  
HETATM 2104  H1  HOH D 545       4.369   7.268  87.100  1.00  0.00      D    H  
HETATM 2105  H2  HOH D 545       4.216   5.756  87.697  1.00  0.00      D    H  
HETATM 2106  O   HOH D 546      24.145  16.110  37.488  1.00  0.00      D    O  
HETATM 2107  H1  HOH D 546      23.964  16.134  38.471  1.00  0.00      D    H  
HETATM 2108  H2  HOH D 546      25.110  15.899  37.331  1.00  0.00      D    H  
HETATM 2109  O   HOH D 547      24.711  34.341  34.188  1.00  0.00      D    O  
HETATM 2110  H1  HOH D 547      23.896  34.033  34.678  1.00  0.00      D    H  
HETATM 2111  H2  HOH D 547      24.482  35.137  33.628  1.00  0.00      D    H  
HETATM 2112  O   HOH D 548      25.651  28.293 109.014  1.00  0.00      D    O  
HETATM 2113  H1  HOH D 548      25.937  27.743 108.230  1.00  0.00      D    H  
HETATM 2114  H2  HOH D 548      26.420  28.398 109.646  1.00  0.00      D    H  
HETATM 2115  O   HOH D 549      21.531  36.760  93.717  1.00  0.00      D    O  
HETATM 2116  H1  HOH D 549      22.101  36.088  93.244  1.00  0.00      D    H  
HETATM 2117  H2  HOH D 549      21.246  37.469  93.072  1.00  0.00      D    H  
HETATM 2118  O   HOH D 550      24.441  29.056  63.892  1.00  0.00      D    O  
HETATM 2119  H1  HOH D 550      24.559  28.122  64.230  1.00  0.00      D    H  
HETATM 2120  H2  HOH D 550      23.533  29.150  63.484  1.00  0.00      D    H  
HETATM 2121  O   HOH D 551      25.255  21.359  72.485  1.00  0.00      D    O  
HETATM 2122  H1  HOH D 551      24.985  22.322  72.494  1.00  0.00      D    H  
HETATM 2123  H2  HOH D 551      25.124  20.986  71.567  1.00  0.00      D    H  
HETATM 2124  O   HOH D 552      35.527  41.030  38.161  1.00  0.00      D    O  
HETATM 2125  H1  HOH D 552      34.647  41.184  37.713  1.00  0.00      D    H  
HETATM 2126  H2  HOH D 552      35.560  41.545  39.017  1.00  0.00      D    H  
HETATM 2127  O   HOH D 553       4.841  34.541  94.679  1.00  0.00      D    O  
HETATM 2128  H1  HOH D 553       4.759  33.622  95.065  1.00  0.00      D    H  
HETATM 2129  H2  HOH D 553       3.933  34.887  94.445  1.00  0.00      D    H  
HETATM 2130  O   HOH D 554      46.189   2.190  24.977  1.00  0.00      D    O  
HETATM 2131  H1  HOH D 554      46.193   2.971  25.601  1.00  0.00      D    H  
HETATM 2132  H2  HOH D 554      46.950   1.581  25.200  1.00  0.00      D    H  
HETATM 2133  O   HOH D 555       9.282  12.883  82.233  1.00  0.00      D    O  
HETATM 2134  H1  HOH D 555       8.899  11.972  82.383  1.00  0.00      D    H  
HETATM 2135  H2  HOH D 555       9.844  12.876  81.406  1.00  0.00      D    H  
HETATM 2136  O   HOH D 556      18.747  30.529 102.266  1.00  0.00      D    O  
HETATM 2137  H1  HOH D 556      18.490  31.461 102.524  1.00  0.00      D    H  
HETATM 2138  H2  HOH D 556      19.712  30.377 102.483  1.00  0.00      D    H  
HETATM 2139  O   HOH D 557      48.399   1.253  41.751  1.00  0.00      D    O  
HETATM 2140  H1  HOH D 557      49.367   1.416  41.941  1.00  0.00      D    H  
HETATM 2141  H2  HOH D 557      47.854   1.512  42.548  1.00  0.00      D    H  
HETATM 2142  O   HOH D 558      24.583  23.217  15.092  1.00  0.00      D    O  
HETATM 2143  H1  HOH D 558      23.987  22.493  14.746  1.00  0.00      D    H  
HETATM 2144  H2  HOH D 558      24.027  23.944  15.494  1.00  0.00      D    H  
HETATM 2145  O   HOH D 559      34.956   7.668  96.216  1.00  0.00      D    O  
HETATM 2146  H1  HOH D 559      35.328   7.398  95.328  1.00  0.00      D    H  
HETATM 2147  H2  HOH D 559      35.652   7.542  96.922  1.00  0.00      D    H  
HETATM 2148  O   HOH D 560      40.765  26.446 102.881  1.00  0.00      D    O  
HETATM 2149  H1  HOH D 560      40.501  27.158 103.531  1.00  0.00      D    H  
HETATM 2150  H2  HOH D 560      40.108  26.422 102.127  1.00  0.00      D    H  
HETATM 2151  O   HOH D 561      33.910  21.083  50.155  1.00  0.00      D    O  
HETATM 2152  H1  HOH D 561      33.541  21.850  50.680  1.00  0.00      D    H  
HETATM 2153  H2  HOH D 561      34.558  21.426  49.475  1.00  0.00      D    H  
HETATM 2154  O   HOH D 562      32.775  13.453  46.911  1.00  0.00      D    O  
HETATM 2155  H1  HOH D 562      32.451  13.450  47.857  1.00  0.00      D    H  
HETATM 2156  H2  HOH D 562      32.561  14.333  46.488  1.00  0.00      D    H  
HETATM 2157  O   HOH D 563       4.241  22.573  16.292  1.00  0.00      D    O  
HETATM 2158  H1  HOH D 563       5.173  22.417  16.618  1.00  0.00      D    H  
HETATM 2159  H2  HOH D 563       3.722  21.720  16.346  1.00  0.00      D    H  
HETATM 2160  O   HOH D 564      18.186  36.979  32.519  1.00  0.00      D    O  
HETATM 2161  H1  HOH D 564      17.485  36.583  31.927  1.00  0.00      D    H  
HETATM 2162  H2  HOH D 564      18.343  37.932  32.258  1.00  0.00      D    H  
HETATM 2163  O   HOH D 565      10.426  36.896  54.317  1.00  0.00      D    O  
HETATM 2164  H1  HOH D 565       9.822  37.105  55.086  1.00  0.00      D    H  
HETATM 2165  H2  HOH D 565      11.025  37.677  54.142  1.00  0.00      D    H  
HETATM 2166  O   HOH D 566      11.373  11.810  58.801  1.00  0.00      D    O  
HETATM 2167  H1  HOH D 566      10.766  11.290  58.201  1.00  0.00      D    H  
HETATM 2168  H2  HOH D 566      11.172  12.786  58.714  1.00  0.00      D    H  
HETATM 2169  O   HOH D 567      22.580  39.351 111.464  1.00  0.00      D    O  
HETATM 2170  H1  HOH D 567      22.884  38.969 110.592  1.00  0.00      D    H  
HETATM 2171  H2  HOH D 567      21.759  38.869 111.771  1.00  0.00      D    H  
HETATM 2172  O   HOH D 568      18.963  29.971  50.710  1.00  0.00      D    O  
HETATM 2173  H1  HOH D 568      18.820  30.929  50.959  1.00  0.00      D    H  
HETATM 2174  H2  HOH D 568      19.483  29.514  51.432  1.00  0.00      D    H  
HETATM 2175  O   HOH D 569      30.749  10.136  75.705  1.00  0.00      D    O  
HETATM 2176  H1  HOH D 569      30.621   9.154  75.845  1.00  0.00      D    H  
HETATM 2177  H2  HOH D 569      30.179  10.642  76.351  1.00  0.00      D    H  
HETATM 2178  O   HOH D 570      13.704  29.513 112.640  1.00  0.00      D    O  
HETATM 2179  H1  HOH D 570      14.314  29.370 111.861  1.00  0.00      D    H  
HETATM 2180  H2  HOH D 570      13.900  28.833 113.346  1.00  0.00      D    H  
HETATM 2181  O   HOH D 571      17.286  28.572  33.342  1.00  0.00      D    O  
HETATM 2182  H1  HOH D 571      17.224  28.875  34.293  1.00  0.00      D    H  
HETATM 2183  H2  HOH D 571      16.998  29.314  32.737  1.00  0.00      D    H  
HETATM 2184  O   HOH D 572      48.650  17.886  34.582  1.00  0.00      D    O  
HETATM 2185  H1  HOH D 572      48.347  18.381  33.767  1.00  0.00      D    H  
HETATM 2186  H2  HOH D 572      47.898  17.327  34.931  1.00  0.00      D    H  
HETATM 2187  O   HOH D 573       5.151  17.995 115.408  1.00  0.00      D    O  
HETATM 2188  H1  HOH D 573       5.059  17.977 114.412  1.00  0.00      D    H  
HETATM 2189  H2  HOH D 573       5.966  17.481 115.676  1.00  0.00      D    H  
HETATM 2190  O   HOH D 574       3.403   1.001   2.792  1.00  0.00      D    O  
HETATM 2191  H1  HOH D 574       4.225   0.515   3.091  1.00  0.00      D    H  
HETATM 2192  H2  HOH D 574       3.449   1.952   3.098  1.00  0.00      D    H  
HETATM 2193  O   HOH D 575      23.511  11.717 102.887  1.00  0.00      D    O  
HETATM 2194  H1  HOH D 575      23.102  11.483 102.006  1.00  0.00      D    H  
HETATM 2195  H2  HOH D 575      22.801  11.728 103.592  1.00  0.00      D    H  
HETATM 2196  O   HOH D 576      33.335  13.038  85.817  1.00  0.00      D    O  
HETATM 2197  H1  HOH D 576      33.630  12.084  85.860  1.00  0.00      D    H  
HETATM 2198  H2  HOH D 576      32.336  13.079  85.812  1.00  0.00      D    H  
HETATM 2199  O   HOH D 577      37.553  24.658 109.542  1.00  0.00      D    O  
HETATM 2200  H1  HOH D 577      37.107  23.915 110.041  1.00  0.00      D    H  
HETATM 2201  H2  HOH D 577      37.698  24.383 108.592  1.00  0.00      D    H  
HETATM 2202  O   HOH D 578      40.084  37.450  61.278  1.00  0.00      D    O  
HETATM 2203  H1  HOH D 578      40.598  37.776  60.484  1.00  0.00      D    H  
HETATM 2204  H2  HOH D 578      39.388  36.797  60.980  1.00  0.00      D    H  
HETATM 2205  O   HOH D 579      42.683  23.364  63.908  1.00  0.00      D    O  
HETATM 2206  H1  HOH D 579      41.991  23.580  64.597  1.00  0.00      D    H  
HETATM 2207  H2  HOH D 579      42.513  23.905  63.084  1.00  0.00      D    H  
HETATM 2208  O   HOH D 580      17.394  13.469   4.918  1.00  0.00      D    O  
HETATM 2209  H1  HOH D 580      17.266  14.455   4.807  1.00  0.00      D    H  
HETATM 2210  H2  HOH D 580      17.807  13.286   5.810  1.00  0.00      D    H  
HETATM 2211  O   HOH D 581      10.426  42.362  32.946  1.00  0.00      D    O  
HETATM 2212  H1  HOH D 581      10.507  42.442  33.940  1.00  0.00      D    H  
HETATM 2213  H2  HOH D 581       9.987  43.182  32.580  1.00  0.00      D    H  
HETATM 2214  O   HOH D 582      38.859  39.744  82.548  1.00  0.00      D    O  
HETATM 2215  H1  HOH D 582      38.173  39.857  83.267  1.00  0.00      D    H  
HETATM 2216  H2  HOH D 582      39.748  39.551  82.963  1.00  0.00      D    H  
HETATM 2217  O   HOH D 583      10.514  34.064  51.526  1.00  0.00      D    O  
HETATM 2218  H1  HOH D 583       9.669  34.569  51.345  1.00  0.00      D    H  
HETATM 2219  H2  HOH D 583      10.556  33.262  50.931  1.00  0.00      D    H  
HETATM 2220  O   HOH D 584      10.902   1.879  55.002  1.00  0.00      D    O  
HETATM 2221  H1  HOH D 584      11.405   1.829  55.865  1.00  0.00      D    H  
HETATM 2222  H2  HOH D 584      10.389   2.736  54.964  1.00  0.00      D    H  
HETATM 2223  O   HOH D 585      35.417   2.187  38.253  1.00  0.00      D    O  
HETATM 2224  H1  HOH D 585      36.289   2.601  37.993  1.00  0.00      D    H  
HETATM 2225  H2  HOH D 585      35.584   1.302  38.687  1.00  0.00      D    H  
HETATM 2226  O   HOH D 586       9.250  36.403  30.869  1.00  0.00      D    O  
HETATM 2227  H1  HOH D 586       9.852  36.918  30.259  1.00  0.00      D    H  
HETATM 2228  H2  HOH D 586       8.301  36.512  30.572  1.00  0.00      D    H  
HETATM 2229  O   HOH D 587      38.099   4.096  63.917  1.00  0.00      D    O  
HETATM 2230  H1  HOH D 587      38.218   4.975  64.379  1.00  0.00      D    H  
HETATM 2231  H2  HOH D 587      38.862   3.492  64.148  1.00  0.00      D    H  
HETATM 2232  O   HOH D 588      35.141  12.892  97.049  1.00  0.00      D    O  
HETATM 2233  H1  HOH D 588      34.773  13.804  97.228  1.00  0.00      D    H  
HETATM 2234  H2  HOH D 588      35.488  12.499  97.900  1.00  0.00      D    H  
HETATM 2235  O   HOH D 589      42.281  15.076 113.331  1.00  0.00      D    O  
HETATM 2236  H1  HOH D 589      41.763  14.221 113.337  1.00  0.00      D    H  
HETATM 2237  H2  HOH D 589      41.752  15.782 112.859  1.00  0.00      D    H  
HETATM 2238  O   HOH D 590      42.867   1.138  46.759  1.00  0.00      D    O  
HETATM 2239  H1  HOH D 590      42.718   0.250  47.194  1.00  0.00      D    H  
HETATM 2240  H2  HOH D 590      42.330   1.192  45.918  1.00  0.00      D    H  
HETATM 2241  O   HOH D 591      17.081  32.067  35.640  1.00  0.00      D    O  
HETATM 2242  H1  HOH D 591      17.480  31.446  36.315  1.00  0.00      D    H  
HETATM 2243  H2  HOH D 591      16.994  32.980  36.039  1.00  0.00      D    H  
HETATM 2244  O   HOH D 592       6.986  31.786  95.187  1.00  0.00      D    O  
HETATM 2245  H1  HOH D 592       7.744  32.419  95.032  1.00  0.00      D    H  
HETATM 2246  H2  HOH D 592       6.960  31.110  94.451  1.00  0.00      D    H  
HETATM 2247  O   HOH D 593      19.777  29.896  59.740  1.00  0.00      D    O  
HETATM 2248  H1  HOH D 593      19.923  30.749  59.238  1.00  0.00      D    H  
HETATM 2249  H2  HOH D 593      19.880  29.121  59.116  1.00  0.00      D    H  
HETATM 2250  O   HOH D 594      47.866  30.637   2.683  1.00  0.00      D    O  
HETATM 2251  H1  HOH D 594      48.836  30.487   2.876  1.00  0.00      D    H  
HETATM 2252  H2  HOH D 594      47.321  30.347   3.470  1.00  0.00      D    H  
HETATM 2253  O   HOH D 595      24.011  41.470  54.887  1.00  0.00      D    O  
HETATM 2254  H1  HOH D 595      24.903  41.035  55.015  1.00  0.00      D    H  
HETATM 2255  H2  HOH D 595      24.131  42.460  54.817  1.00  0.00      D    H  
HETATM 2256  O   HOH D 596      30.605  40.588  85.206  1.00  0.00      D    O  
HETATM 2257  H1  HOH D 596      30.180  40.260  86.050  1.00  0.00      D    H  
HETATM 2258  H2  HOH D 596      31.590  40.422  85.243  1.00  0.00      D    H  
HETATM 2259  O   HOH D 597      23.875  26.998 118.131  1.00  0.00      D    O  
HETATM 2260  H1  HOH D 597      24.864  27.150 118.136  1.00  0.00      D    H  
HETATM 2261  H2  HOH D 597      23.510  27.152 119.049  1.00  0.00      D    H  
HETATM 2262  O   HOH D 598      35.259   3.335  19.604  1.00  0.00      D    O  
HETATM 2263  H1  HOH D 598      36.258   3.306  19.641  1.00  0.00      D    H  
HETATM 2264  H2  HOH D 598      34.892   3.366  20.534  1.00  0.00      D    H  
HETATM 2265  O   HOH D 599      37.402  39.206  17.123  1.00  0.00      D    O  
HETATM 2266  H1  HOH D 599      37.297  38.420  16.515  1.00  0.00      D    H  
HETATM 2267  H2  HOH D 599      38.271  39.662  16.932  1.00  0.00      D    H  
HETATM 2268  O   HOH D 600      22.348   7.316  67.001  1.00  0.00      D    O  
HETATM 2269  H1  HOH D 600      21.985   6.892  66.171  1.00  0.00      D    H  
HETATM 2270  H2  HOH D 600      21.614   7.420  67.671  1.00  0.00      D    H  
HETATM 2271  O   HOH D 601      12.501  27.600  96.636  1.00  0.00      D    O  
HETATM 2272  H1  HOH D 601      13.476  27.423  96.774  1.00  0.00      D    H  
HETATM 2273  H2  HOH D 601      12.104  26.868  96.083  1.00  0.00      D    H  
HETATM 2274  O   HOH D 602       9.463  13.999  18.494  1.00  0.00      D    O  
HETATM 2275  H1  HOH D 602       9.313  14.630  19.255  1.00  0.00      D    H  
HETATM 2276  H2  HOH D 602       9.818  14.505  17.707  1.00  0.00      D    H  
HETATM 2277  O   HOH D 603      42.140  28.612  82.749  1.00  0.00      D    O  
HETATM 2278  H1  HOH D 603      41.796  27.691  82.563  1.00  0.00      D    H  
HETATM 2279  H2  HOH D 603      41.947  29.203  81.966  1.00  0.00      D    H  
HETATM 2280  O   HOH D 604      47.316   0.241  37.137  1.00  0.00      D    O  
HETATM 2281  H1  HOH D 604      47.344   0.830  36.329  1.00  0.00      D    H  
HETATM 2282  H2  HOH D 604      48.101   0.442  37.723  1.00  0.00      D    H  
HETATM 2283  O   HOH D 605      24.895   2.972  79.324  1.00  0.00      D    O  
HETATM 2284  H1  HOH D 605      24.417   3.203  80.171  1.00  0.00      D    H  
HETATM 2285  H2  HOH D 605      25.860   2.798  79.523  1.00  0.00      D    H  
HETATM 2286  O   HOH D 606      16.780  32.744  57.022  1.00  0.00      D    O  
HETATM 2287  H1  HOH D 606      17.377  33.047  57.765  1.00  0.00      D    H  
HETATM 2288  H2  HOH D 606      17.257  32.060  56.469  1.00  0.00      D    H  
HETATM 2289  O   HOH D 607       0.678  21.577  23.572  1.00  0.00      D    O  
HETATM 2290  H1  HOH D 607       0.812  21.472  22.587  1.00  0.00      D    H  
HETATM 2291  H2  HOH D 607       1.188  22.373  23.896  1.00  0.00      D    H  
HETATM 2292  O   HOH D 608       3.391  37.137  45.225  1.00  0.00      D    O  
HETATM 2293  H1  HOH D 608       3.377  37.862  45.914  1.00  0.00      D    H  
HETATM 2294  H2  HOH D 608       4.077  37.352  44.530  1.00  0.00      D    H  
HETATM 2295  O   HOH D 609      47.646  22.008  46.627  1.00  0.00      D    O  
HETATM 2296  H1  HOH D 609      46.688  21.897  46.892  1.00  0.00      D    H  
HETATM 2297  H2  HOH D 609      47.704  22.158  45.640  1.00  0.00      D    H  
HETATM 2298  O   HOH D 610      17.427  30.281  14.593  1.00  0.00      D    O  
HETATM 2299  H1  HOH D 610      17.580  30.150  15.572  1.00  0.00      D    H  
HETATM 2300  H2  HOH D 610      18.061  29.706  14.076  1.00  0.00      D    H  
HETATM 2301  O   HOH D 611       0.024  15.851  32.635  1.00  0.00      D    O  
HETATM 2302  H1  HOH D 611       0.958  15.868  32.278  1.00  0.00      D    H  
HETATM 2303  H2  HOH D 611      -0.049  16.484  33.406  1.00  0.00      D    H  
HETATM 2304  O   HOH D 612      45.923  34.172 113.885  1.00  0.00      D    O  
HETATM 2305  H1  HOH D 612      45.984  34.548 112.960  1.00  0.00      D    H  
HETATM 2306  H2  HOH D 612      46.136  34.888 114.550  1.00  0.00      D    H  
HETATM 2307  O   HOH D 613       0.258   9.203 111.244  1.00  0.00      D    O  
HETATM 2308  H1  HOH D 613       1.239   9.075 111.391  1.00  0.00      D    H  
HETATM 2309  H2  HOH D 613      -0.234   8.390 111.555  1.00  0.00      D    H  
HETATM 2310  O   HOH D 614      37.714  24.230  87.152  1.00  0.00      D    O  
HETATM 2311  H1  HOH D 614      36.807  24.651  87.166  1.00  0.00      D    H  
HETATM 2312  H2  HOH D 614      38.277  24.627  87.877  1.00  0.00      D    H  
HETATM 2313  O   HOH D 615       6.709  24.426  37.188  1.00  0.00      D    O  
HETATM 2314  H1  HOH D 615       6.389  24.630  36.262  1.00  0.00      D    H  
HETATM 2315  H2  HOH D 615       6.544  23.462  37.392  1.00  0.00      D    H  
HETATM 2316  O   HOH D 616       3.618  34.029  87.206  1.00  0.00      D    O  
HETATM 2317  H1  HOH D 616       4.498  33.775  87.607  1.00  0.00      D    H  
HETATM 2318  H2  HOH D 616       3.587  35.019  87.070  1.00  0.00      D    H  
HETATM 2319  O   HOH D 617      11.074  11.071  75.343  1.00  0.00      D    O  
HETATM 2320  H1  HOH D 617      11.823  11.335  74.735  1.00  0.00      D    H  
HETATM 2321  H2  HOH D 617      11.256  11.414  76.264  1.00  0.00      D    H  
HETATM 2322  O   HOH D 618      31.570  36.144  35.404  1.00  0.00      D    O  
HETATM 2323  H1  HOH D 618      32.092  36.997  35.379  1.00  0.00      D    H  
HETATM 2324  H2  HOH D 618      31.788  35.645  36.243  1.00  0.00      D    H  
HETATM 2325  O   HOH D 619      31.998  10.599  10.566  1.00  0.00      D    O  
HETATM 2326  H1  HOH D 619      32.759  11.145  10.215  1.00  0.00      D    H  
HETATM 2327  H2  HOH D 619      31.415  11.172  11.142  1.00  0.00      D    H  
HETATM 2328  O   HOH D 620      11.800  26.694  13.537  1.00  0.00      D    O  
HETATM 2329  H1  HOH D 620      12.679  26.443  13.943  1.00  0.00      D    H  
HETATM 2330  H2  HOH D 620      11.354  25.875  13.175  1.00  0.00      D    H  
HETATM 2331  O   HOH D 621      32.165  30.972  86.460  1.00  0.00      D    O  
HETATM 2332  H1  HOH D 621      32.399  30.344  85.718  1.00  0.00      D    H  
HETATM 2333  H2  HOH D 621      31.960  30.449  87.287  1.00  0.00      D    H  
HETATM 2334  O   HOH D 622      43.220  24.434  55.345  1.00  0.00      D    O  
HETATM 2335  H1  HOH D 622      42.439  25.024  55.142  1.00  0.00      D    H  
HETATM 2336  H2  HOH D 622      43.728  24.253  54.503  1.00  0.00      D    H  
HETATM 2337  O   HOH D 623       6.564  39.895  12.067  1.00  0.00      D    O  
HETATM 2338  H1  HOH D 623       5.711  40.240  11.674  1.00  0.00      D    H  
HETATM 2339  H2  HOH D 623       7.341  40.301  11.585  1.00  0.00      D    H  
HETATM 2340  O   HOH D 624      26.149  17.243  46.892  1.00  0.00      D    O  
HETATM 2341  H1  HOH D 624      26.114  16.832  45.981  1.00  0.00      D    H  
HETATM 2342  H2  HOH D 624      26.514  18.171  46.825  1.00  0.00      D    H  
HETATM 2343  O   HOH D 625      44.555  30.631  66.809  1.00  0.00      D    O  
HETATM 2344  H1  HOH D 625      43.638  31.013  66.926  1.00  0.00      D    H  
HETATM 2345  H2  HOH D 625      44.545  29.662  67.054  1.00  0.00      D    H  
HETATM 2346  O   HOH D 626      22.546  37.308 109.559  1.00  0.00      D    O  
HETATM 2347  H1  HOH D 626      21.796  36.723 109.867  1.00  0.00      D    H  
HETATM 2348  H2  HOH D 626      23.398  36.785 109.559  1.00  0.00      D    H  
HETATM 2349  O   HOH D 627      19.110  15.661  38.847  1.00  0.00      D    O  
HETATM 2350  H1  HOH D 627      19.535  14.760  38.936  1.00  0.00      D    H  
HETATM 2351  H2  HOH D 627      19.415  16.249  39.596  1.00  0.00      D    H  
HETATM 2352  O   HOH D 628      21.808  14.232  77.399  1.00  0.00      D    O  
HETATM 2353  H1  HOH D 628      22.571  14.610  76.875  1.00  0.00      D    H  
HETATM 2354  H2  HOH D 628      20.966  14.313  76.866  1.00  0.00      D    H  
HETATM 2355  O   HOH D 629       5.901  21.698  37.743  1.00  0.00      D    O  
HETATM 2356  H1  HOH D 629       5.904  21.419  38.703  1.00  0.00      D    H  
HETATM 2357  H2  HOH D 629       6.233  20.945  37.176  1.00  0.00      D    H  
HETATM 2358  O   HOH D 630      38.108  28.113  57.725  1.00  0.00      D    O  
HETATM 2359  H1  HOH D 630      38.375  29.074  57.796  1.00  0.00      D    H  
HETATM 2360  H2  HOH D 630      37.670  27.954  56.840  1.00  0.00      D    H  
HETATM 2361  O   HOH D 631      29.023   7.150  55.119  1.00  0.00      D    O  
HETATM 2362  H1  HOH D 631      28.360   6.444  55.370  1.00  0.00      D    H  
HETATM 2363  H2  HOH D 631      29.426   6.928  54.231  1.00  0.00      D    H  
HETATM 2364  O   HOH D 632      28.680  39.278  53.102  1.00  0.00      D    O  
HETATM 2365  H1  HOH D 632      29.574  39.232  52.657  1.00  0.00      D    H  
HETATM 2366  H2  HOH D 632      28.784  39.093  54.079  1.00  0.00      D    H  
HETATM 2367  O   HOH D 633      11.461  40.596  90.750  1.00  0.00      D    O  
HETATM 2368  H1  HOH D 633      12.355  40.712  91.184  1.00  0.00      D    H  
HETATM 2369  H2  HOH D 633      11.394  41.200  89.956  1.00  0.00      D    H  
HETATM 2370  O   HOH D 634      48.778  27.118  81.299  1.00  0.00      D    O  
HETATM 2371  H1  HOH D 634      48.712  26.135  81.470  1.00  0.00      D    H  
HETATM 2372  H2  HOH D 634      47.995  27.414  80.751  1.00  0.00      D    H  
HETATM 2373  O   HOH D 635      35.464  31.245  12.634  1.00  0.00      D    O  
HETATM 2374  H1  HOH D 635      36.083  30.650  13.149  1.00  0.00      D    H  
HETATM 2375  H2  HOH D 635      35.903  32.130  12.482  1.00  0.00      D    H  
HETATM 2376  O   HOH D 636      47.774  20.679  71.271  1.00  0.00      D    O  
HETATM 2377  H1  HOH D 636      48.275  21.537  71.154  1.00  0.00      D    H  
HETATM 2378  H2  HOH D 636      48.348  19.915  70.975  1.00  0.00      D    H  
HETATM 2379  O   HOH D 637       7.325  12.703  54.036  1.00  0.00      D    O  
HETATM 2380  H1  HOH D 637       7.870  13.013  53.256  1.00  0.00      D    H  
HETATM 2381  H2  HOH D 637       7.923  12.563  54.825  1.00  0.00      D    H  
HETATM 2382  O   HOH D 638      47.209  27.211  29.251  1.00  0.00      D    O  
HETATM 2383  H1  HOH D 638      47.456  27.947  28.621  1.00  0.00      D    H  
HETATM 2384  H2  HOH D 638      47.942  26.530  29.271  1.00  0.00      D    H  
HETATM 2385  O   HOH D 639      41.315  34.006   6.023  1.00  0.00      D    O  
HETATM 2386  H1  HOH D 639      42.279  34.060   6.284  1.00  0.00      D    H  
HETATM 2387  H2  HOH D 639      41.016  34.892   5.667  1.00  0.00      D    H  
HETATM 2388  O   HOH D 640      22.124  10.663 112.653  1.00  0.00      D    O  
HETATM 2389  H1  HOH D 640      22.031   9.816 113.176  1.00  0.00      D    H  
HETATM 2390  H2  HOH D 640      21.456  11.332 112.981  1.00  0.00      D    H  
HETATM 2391  O   HOH D 641      32.520  25.079 115.791  1.00  0.00      D    O  
HETATM 2392  H1  HOH D 641      31.681  25.279 115.284  1.00  0.00      D    H  
HETATM 2393  H2  HOH D 641      32.293  24.585 116.630  1.00  0.00      D    H  
HETATM 2394  O   HOH D 642      43.253   5.524  95.661  1.00  0.00      D    O  
HETATM 2395  H1  HOH D 642      42.817   6.406  95.844  1.00  0.00      D    H  
HETATM 2396  H2  HOH D 642      43.731   5.212  96.482  1.00  0.00      D    H  
HETATM 2397  O   HOH D 643      40.385  18.515  95.966  1.00  0.00      D    O  
HETATM 2398  H1  HOH D 643      40.982  18.013  95.340  1.00  0.00      D    H  
HETATM 2399  H2  HOH D 643      39.989  17.881  96.630  1.00  0.00      D    H  
HETATM 2400  O   HOH D 644      16.177  19.313 104.533  1.00  0.00      D    O  
HETATM 2401  H1  HOH D 644      15.938  18.379 104.796  1.00  0.00      D    H  
HETATM 2402  H2  HOH D 644      15.574  19.957 105.005  1.00  0.00      D    H  
HETATM 2403  O   HOH D 645       2.803  11.921  80.578  1.00  0.00      D    O  
HETATM 2404  H1  HOH D 645       2.194  12.622  80.949  1.00  0.00      D    H  
HETATM 2405  H2  HOH D 645       3.467  12.349  79.964  1.00  0.00      D    H  
HETATM 2406  O   HOH D 646      18.854  37.471  43.813  1.00  0.00      D    O  
HETATM 2407  H1  HOH D 646      17.878  37.653  43.934  1.00  0.00      D    H  
HETATM 2408  H2  HOH D 646      19.383  38.236  44.180  1.00  0.00      D    H  
HETATM 2409  O   HOH D 647       2.805  18.421  19.559  1.00  0.00      D    O  
HETATM 2410  H1  HOH D 647       2.781  17.487  19.915  1.00  0.00      D    H  
HETATM 2411  H2  HOH D 647       2.913  19.064  20.318  1.00  0.00      D    H  
HETATM 2412  O   HOH D 648      28.506  30.087  77.060  1.00  0.00      D    O  
HETATM 2413  H1  HOH D 648      27.690  29.570  76.803  1.00  0.00      D    H  
HETATM 2414  H2  HOH D 648      28.781  29.838  77.988  1.00  0.00      D    H  
HETATM 2415  O   HOH D 649      41.040  42.750 110.906  1.00  0.00      D    O  
HETATM 2416  H1  HOH D 649      41.990  42.967 111.130  1.00  0.00      D    H  
HETATM 2417  H2  HOH D 649      41.016  42.128 110.123  1.00  0.00      D    H  
HETATM 2418  O   HOH D 650      34.616  11.060  14.291  1.00  0.00      D    O  
HETATM 2419  H1  HOH D 650      33.903  10.633  13.736  1.00  0.00      D    H  
HETATM 2420  H2  HOH D 650      34.814  11.973  13.936  1.00  0.00      D    H  
HETATM 2421  O   HOH D 651      33.106  31.812  15.682  1.00  0.00      D    O  
HETATM 2422  H1  HOH D 651      33.574  30.996  15.342  1.00  0.00      D    H  
HETATM 2423  H2  HOH D 651      32.346  31.540  16.271  1.00  0.00      D    H  
HETATM 2424  O   HOH D 652       8.694  37.772  56.287  1.00  0.00      D    O  
HETATM 2425  H1  HOH D 652       8.707  38.562  55.674  1.00  0.00      D    H  
HETATM 2426  H2  HOH D 652       8.010  37.116  55.970  1.00  0.00      D    H  
HETATM 2427  O   HOH D 653      34.016  21.431  99.823  1.00  0.00      D    O  
HETATM 2428  H1  HOH D 653      34.023  20.623 100.412  1.00  0.00      D    H  
HETATM 2429  H2  HOH D 653      34.825  21.987 100.011  1.00  0.00      D    H  
HETATM 2430  O   HOH D 654      33.397  20.559   9.022  1.00  0.00      D    O  
HETATM 2431  H1  HOH D 654      32.849  20.283   8.232  1.00  0.00      D    H  
HETATM 2432  H2  HOH D 654      34.341  20.721   8.733  1.00  0.00      D    H  
HETATM 2433  O   HOH D 655      36.673  27.858  68.376  1.00  0.00      D    O  
HETATM 2434  H1  HOH D 655      36.636  27.894  67.378  1.00  0.00      D    H  
HETATM 2435  H2  HOH D 655      36.007  28.499  68.758  1.00  0.00      D    H  
HETATM 2436  O   HOH D 656      36.160  38.434   9.991  1.00  0.00      D    O  
HETATM 2437  H1  HOH D 656      37.145  38.257   9.971  1.00  0.00      D    H  
HETATM 2438  H2  HOH D 656      35.671  37.577  10.149  1.00  0.00      D    H  
HETATM 2439  O   HOH D 657       3.994  17.698  17.196  1.00  0.00      D    O  
HETATM 2440  H1  HOH D 657       3.691  16.768  16.991  1.00  0.00      D    H  
HETATM 2441  H2  HOH D 657       3.685  17.955  18.112  1.00  0.00      D    H  
HETATM 2442  O   HOH D 658      12.677  37.741  21.062  1.00  0.00      D    O  
HETATM 2443  H1  HOH D 658      12.234  37.306  21.847  1.00  0.00      D    H  
HETATM 2444  H2  HOH D 658      13.597  37.366  20.949  1.00  0.00      D    H  
HETATM 2445  O   HOH D 659      20.960  21.473  54.057  1.00  0.00      D    O  
HETATM 2446  H1  HOH D 659      20.879  20.550  53.679  1.00  0.00      D    H  
HETATM 2447  H2  HOH D 659      20.931  22.141  53.314  1.00  0.00      D    H  
HETATM 2448  O   HOH D 660       9.007   2.392  87.431  1.00  0.00      D    O  
HETATM 2449  H1  HOH D 660       8.295   1.834  87.006  1.00  0.00      D    H  
HETATM 2450  H2  HOH D 660       9.056   2.183  88.408  1.00  0.00      D    H  
HETATM 2451  O   HOH D 661       4.198  36.377  68.310  1.00  0.00      D    O  
HETATM 2452  H1  HOH D 661       4.451  36.961  67.538  1.00  0.00      D    H  
HETATM 2453  H2  HOH D 661       5.003  35.874  68.625  1.00  0.00      D    H  
HETATM 2454  O   HOH D 662      37.138   0.754  80.744  1.00  0.00      D    O  
HETATM 2455  H1  HOH D 662      36.790   0.128  81.441  1.00  0.00      D    H  
HETATM 2456  H2  HOH D 662      36.469   0.835  80.005  1.00  0.00      D    H  
HETATM 2457  O   HOH D 663       2.625  29.153  55.362  1.00  0.00      D    O  
HETATM 2458  H1  HOH D 663       2.321  29.955  54.848  1.00  0.00      D    H  
HETATM 2459  H2  HOH D 663       2.799  29.412  56.312  1.00  0.00      D    H  
HETATM 2460  O   HOH D 664       2.505  23.958  49.998  1.00  0.00      D    O  
HETATM 2461  H1  HOH D 664       3.276  24.376  50.477  1.00  0.00      D    H  
HETATM 2462  H2  HOH D 664       1.762  24.622  49.919  1.00  0.00      D    H  
HETATM 2463  O   HOH D 665      28.936   2.720  88.027  1.00  0.00      D    O  
HETATM 2464  H1  HOH D 665      29.231   1.765  88.067  1.00  0.00      D    H  
HETATM 2465  H2  HOH D 665      29.438   3.193  87.303  1.00  0.00      D    H  
HETATM 2466  O   HOH D 666      30.494  13.289 102.472  1.00  0.00      D    O  
HETATM 2467  H1  HOH D 666      31.097  13.200 101.679  1.00  0.00      D    H  
HETATM 2468  H2  HOH D 666      29.737  13.904 102.248  1.00  0.00      D    H  
HETATM 2469  O   HOH D 667      49.473  12.362  48.051  1.00  0.00      D    O  
HETATM 2470  H1  HOH D 667      48.474  12.333  48.080  1.00  0.00      D    H  
HETATM 2471  H2  HOH D 667      49.783  13.298  48.219  1.00  0.00      D    H  
HETATM 2472  O   HOH D 668      17.287  39.604  39.164  1.00  0.00      D    O  
HETATM 2473  H1  HOH D 668      17.987  39.100  39.668  1.00  0.00      D    H  
HETATM 2474  H2  HOH D 668      17.685  39.981  38.327  1.00  0.00      D    H  
HETATM 2475  O   HOH D 669       4.635  25.186  51.230  1.00  0.00      D    O  
HETATM 2476  H1  HOH D 669       5.288  25.707  50.679  1.00  0.00      D    H  
HETATM 2477  H2  HOH D 669       5.117  24.741  51.985  1.00  0.00      D    H  
HETATM 2478  O   HOH D 670       2.177  12.097  42.848  1.00  0.00      D    O  
HETATM 2479  H1  HOH D 670       2.605  12.437  42.011  1.00  0.00      D    H  
HETATM 2480  H2  HOH D 670       1.944  12.868  43.441  1.00  0.00      D    H  
HETATM 2481  O   HOH D 671      35.128  14.930  38.229  1.00  0.00      D    O  
HETATM 2482  H1  HOH D 671      34.382  14.500  37.720  1.00  0.00      D    H  
HETATM 2483  H2  HOH D 671      35.439  14.312  38.951  1.00  0.00      D    H  
HETATM 2484  O   HOH D 672      20.413  25.514  69.378  1.00  0.00      D    O  
HETATM 2485  H1  HOH D 672      20.843  24.806  68.819  1.00  0.00      D    H  
HETATM 2486  H2  HOH D 672      19.783  25.090  70.028  1.00  0.00      D    H  
HETATM 2487  O   HOH D 673      46.214  18.953  37.384  1.00  0.00      D    O  
HETATM 2488  H1  HOH D 673      45.615  18.307  36.911  1.00  0.00      D    H  
HETATM 2489  H2  HOH D 673      46.720  19.492  36.711  1.00  0.00      D    H  
HETATM 2490  O   HOH D 674      20.780   4.937  24.471  1.00  0.00      D    O  
HETATM 2491  H1  HOH D 674      20.479   5.229  25.379  1.00  0.00      D    H  
HETATM 2492  H2  HOH D 674      20.985   5.742  23.913  1.00  0.00      D    H  
HETATM 2493  O   HOH D 675      33.253   1.960  59.195  1.00  0.00      D    O  
HETATM 2494  H1  HOH D 675      33.616   1.512  58.378  1.00  0.00      D    H  
HETATM 2495  H2  HOH D 675      32.471   2.531  58.943  1.00  0.00      D    H  
HETATM 2496  O   HOH D 676      29.024  17.879  85.767  1.00  0.00      D    O  
HETATM 2497  H1  HOH D 676      29.845  17.311  85.715  1.00  0.00      D    H  
HETATM 2498  H2  HOH D 676      28.226  17.298  85.926  1.00  0.00      D    H  
HETATM 2499  O   HOH D 677      23.758  19.356  16.069  1.00  0.00      D    O  
HETATM 2500  H1  HOH D 677      24.698  19.187  16.367  1.00  0.00      D    H  
HETATM 2501  H2  HOH D 677      23.128  19.143  16.815  1.00  0.00      D    H  
HETATM 2502  O   HOH D 678       0.019  22.779  37.950  1.00  0.00      D    O  
HETATM 2503  H1  HOH D 678       0.600  23.510  38.307  1.00  0.00      D    H  
HETATM 2504  H2  HOH D 678      -0.387  23.068  37.084  1.00  0.00      D    H  
HETATM 2505  O   HOH D 679      10.549  10.366  87.397  1.00  0.00      D    O  
HETATM 2506  H1  HOH D 679      10.505   9.551  87.974  1.00  0.00      D    H  
HETATM 2507  H2  HOH D 679      10.183  11.150  87.898  1.00  0.00      D    H  
HETATM 2508  O   HOH D 680      45.244  19.872  15.046  1.00  0.00      D    O  
HETATM 2509  H1  HOH D 680      45.489  19.490  14.155  1.00  0.00      D    H  
HETATM 2510  H2  HOH D 680      45.215  20.870  14.985  1.00  0.00      D    H  
HETATM 2511  O   HOH D 681      35.355  31.628  71.037  1.00  0.00      D    O  
HETATM 2512  H1  HOH D 681      36.176  31.946  70.563  1.00  0.00      D    H  
HETATM 2513  H2  HOH D 681      34.706  32.384  71.125  1.00  0.00      D    H  
HETATM 2514  O   HOH D 682      37.131   2.317  59.810  1.00  0.00      D    O  
HETATM 2515  H1  HOH D 682      37.312   1.334  59.793  1.00  0.00      D    H  
HETATM 2516  H2  HOH D 682      36.480   2.523  60.540  1.00  0.00      D    H  
HETATM 2517  O   HOH D 683      35.579  31.821  45.568  1.00  0.00      D    O  
HETATM 2518  H1  HOH D 683      35.867  31.125  46.225  1.00  0.00      D    H  
HETATM 2519  H2  HOH D 683      34.612  32.031  45.708  1.00  0.00      D    H  
HETATM 2520  O   HOH D 684      23.276  29.065  44.570  1.00  0.00      D    O  
HETATM 2521  H1  HOH D 684      22.770  29.863  44.242  1.00  0.00      D    H  
HETATM 2522  H2  HOH D 684      24.088  28.928  44.003  1.00  0.00      D    H  
HETATM 2523  O   HOH D 685      25.948  39.108  55.105  1.00  0.00      D    O  
HETATM 2524  H1  HOH D 685      26.436  39.058  54.234  1.00  0.00      D    H  
HETATM 2525  H2  HOH D 685      25.198  38.446  55.105  1.00  0.00      D    H  
HETATM 2526  O   HOH D 686      28.590  40.101 118.313  1.00  0.00      D    O  
HETATM 2527  H1  HOH D 686      27.658  39.763 118.176  1.00  0.00      D    H  
HETATM 2528  H2  HOH D 686      28.935  39.780 119.195  1.00  0.00      D    H  
HETATM 2529  O   HOH D 687      27.048  38.575  90.880  1.00  0.00      D    O  
HETATM 2530  H1  HOH D 687      27.974  38.674  90.515  1.00  0.00      D    H  
HETATM 2531  H2  HOH D 687      26.486  38.064  90.231  1.00  0.00      D    H  
HETATM 2532  O   HOH D 688       4.579   7.426   7.490  1.00  0.00      D    O  
HETATM 2533  H1  HOH D 688       4.989   6.548   7.740  1.00  0.00      D    H  
HETATM 2534  H2  HOH D 688       4.696   7.581   6.509  1.00  0.00      D    H  
HETATM 2535  O   HOH D 689       6.200  21.112 117.631  1.00  0.00      D    O  
HETATM 2536  H1  HOH D 689       5.916  21.177 118.587  1.00  0.00      D    H  
HETATM 2537  H2  HOH D 689       5.418  21.303 117.037  1.00  0.00      D    H  
HETATM 2538  O   HOH D 690      25.161  13.154  63.021  1.00  0.00      D    O  
HETATM 2539  H1  HOH D 690      25.262  12.918  63.987  1.00  0.00      D    H  
HETATM 2540  H2  HOH D 690      24.220  12.978  62.731  1.00  0.00      D    H  
HETATM 2541  O   HOH D 691      12.972  28.706  74.633  1.00  0.00      D    O  
HETATM 2542  H1  HOH D 691      13.367  27.795  74.511  1.00  0.00      D    H  
HETATM 2543  H2  HOH D 691      13.553  29.383  74.182  1.00  0.00      D    H  
HETATM 2544  O   HOH D 692      36.813  33.749  12.260  1.00  0.00      D    O  
HETATM 2545  H1  HOH D 692      37.761  33.708  12.576  1.00  0.00      D    H  
HETATM 2546  H2  HOH D 692      36.259  34.240  12.932  1.00  0.00      D    H  
HETATM 2547  O   HOH D 693      29.161  21.086  36.928  1.00  0.00      D    O  
HETATM 2548  H1  HOH D 693      28.408  20.429  36.956  1.00  0.00      D    H  
HETATM 2549  H2  HOH D 693      28.797  22.013  37.025  1.00  0.00      D    H  
HETATM 2550  O   HOH D 694      31.258  29.311  13.867  1.00  0.00      D    O  
HETATM 2551  H1  HOH D 694      31.843  29.953  13.372  1.00  0.00      D    H  
HETATM 2552  H2  HOH D 694      30.819  29.782  14.632  1.00  0.00      D    H  
HETATM 2553  O   HOH D 695       9.650  19.223  52.642  1.00  0.00      D    O  
HETATM 2554  H1  HOH D 695      10.622  19.101  52.840  1.00  0.00      D    H  
HETATM 2555  H2  HOH D 695       9.537  19.517  51.692  1.00  0.00      D    H  
HETATM 2556  O   HOH D 696      39.897  13.710  65.807  1.00  0.00      D    O  
HETATM 2557  H1  HOH D 696      39.531  14.608  66.051  1.00  0.00      D    H  
HETATM 2558  H2  HOH D 696      40.570  13.812  65.075  1.00  0.00      D    H  
HETATM 2559  O   HOH D 697      40.430  38.768  44.289  1.00  0.00      D    O  
HETATM 2560  H1  HOH D 697      40.768  39.466  43.658  1.00  0.00      D    H  
HETATM 2561  H2  HOH D 697      39.567  39.072  44.691  1.00  0.00      D    H  
HETATM 2562  O   HOH D 698      32.640  31.825  37.436  1.00  0.00      D    O  
HETATM 2563  H1  HOH D 698      32.955  31.831  36.487  1.00  0.00      D    H  
HETATM 2564  H2  HOH D 698      33.379  31.504  38.030  1.00  0.00      D    H  
HETATM 2565  O   HOH D 699       6.346  12.184 109.063  1.00  0.00      D    O  
HETATM 2566  H1  HOH D 699       7.248  12.602 109.166  1.00  0.00      D    H  
HETATM 2567  H2  HOH D 699       5.834  12.280 109.917  1.00  0.00      D    H  
HETATM 2568  O   HOH D 700      12.073   8.356  84.287  1.00  0.00      D    O  
HETATM 2569  H1  HOH D 700      11.371   9.068  84.266  1.00  0.00      D    H  
HETATM 2570  H2  HOH D 700      12.523   8.305  83.395  1.00  0.00      D    H  
HETATM 2571  O   HOH D 701      22.330  34.988  49.693  1.00  0.00      D    O  
HETATM 2572  H1  HOH D 701      21.743  34.189  49.564  1.00  0.00      D    H  
HETATM 2573  H2  HOH D 701      22.366  35.516  48.845  1.00  0.00      D    H  
HETATM 2574  O   HOH D 702      34.670   8.587  71.244  1.00  0.00      D    O  
HETATM 2575  H1  HOH D 702      34.473   9.409  70.708  1.00  0.00      D    H  
HETATM 2576  H2  HOH D 702      33.851   8.016  71.291  1.00  0.00      D    H  
HETATM 2577  O   HOH D 703      31.289  27.640 100.947  1.00  0.00      D    O  
HETATM 2578  H1  HOH D 703      31.678  26.740 101.143  1.00  0.00      D    H  
HETATM 2579  H2  HOH D 703      31.241  27.774  99.957  1.00  0.00      D    H  
HETATM 2580  O   HOH D 704      44.035  22.797 105.349  1.00  0.00      D    O  
HETATM 2581  H1  HOH D 704      43.113  22.785 105.736  1.00  0.00      D    H  
HETATM 2582  H2  HOH D 704      44.549  23.564 105.734  1.00  0.00      D    H  
HETATM 2583  O   HOH D 705       3.371   9.003 108.618  1.00  0.00      D    O  
HETATM 2584  H1  HOH D 705       2.804   8.188 108.501  1.00  0.00      D    H  
HETATM 2585  H2  HOH D 705       4.252   8.864 108.167  1.00  0.00      D    H  
HETATM 2586  O   HOH D 706       4.729  38.845  49.546  1.00  0.00      D    O  
HETATM 2587  H1  HOH D 706       5.308  39.659  49.498  1.00  0.00      D    H  
HETATM 2588  H2  HOH D 706       5.301  38.026  49.507  1.00  0.00      D    H  
HETATM 2589  O   HOH D 707      40.262   1.945  52.935  1.00  0.00      D    O  
HETATM 2590  H1  HOH D 707      39.541   1.644  53.559  1.00  0.00      D    H  
HETATM 2591  H2  HOH D 707      39.982   2.794  52.488  1.00  0.00      D    H  
HETATM 2592  O   HOH D 708      24.926   0.533  71.871  1.00  0.00      D    O  
HETATM 2593  H1  HOH D 708      25.203   1.297  72.454  1.00  0.00      D    H  
HETATM 2594  H2  HOH D 708      23.931   0.442  71.892  1.00  0.00      D    H  
HETATM 2595  O   HOH D 709       1.444  30.953  39.900  1.00  0.00      D    O  
HETATM 2596  H1  HOH D 709       0.841  30.229  39.567  1.00  0.00      D    H  
HETATM 2597  H2  HOH D 709       0.917  31.794  40.028  1.00  0.00      D    H  
HETATM 2598  O   HOH D 710       5.909   5.185  23.695  1.00  0.00      D    O  
HETATM 2599  H1  HOH D 710       5.273   4.616  24.217  1.00  0.00      D    H  
HETATM 2600  H2  HOH D 710       6.753   5.305  24.217  1.00  0.00      D    H  
HETATM 2601  O   HOH D 711       9.066  39.028   2.997  1.00  0.00      D    O  
HETATM 2602  H1  HOH D 711       9.569  39.778   3.426  1.00  0.00      D    H  
HETATM 2603  H2  HOH D 711       9.181  38.196   3.539  1.00  0.00      D    H  
HETATM 2604  O   HOH D 712      28.899  17.148 100.175  1.00  0.00      D    O  
HETATM 2605  H1  HOH D 712      28.241  17.900 100.129  1.00  0.00      D    H  
HETATM 2606  H2  HOH D 712      29.689  17.360  99.600  1.00  0.00      D    H  
HETATM 2607  O   HOH D 713      32.372  39.161 113.165  1.00  0.00      D    O  
HETATM 2608  H1  HOH D 713      33.168  39.436 113.706  1.00  0.00      D    H  
HETATM 2609  H2  HOH D 713      32.484  39.477 112.223  1.00  0.00      D    H  
HETATM 2610  O   HOH D 714      20.336  14.313 105.448  1.00  0.00      D    O  
HETATM 2611  H1  HOH D 714      21.054  14.476 104.770  1.00  0.00      D    H  
HETATM 2612  H2  HOH D 714      19.586  13.806 105.024  1.00  0.00      D    H  
HETATM 2613  O   HOH D 715      21.948  35.895  62.361  1.00  0.00      D    O  
HETATM 2614  H1  HOH D 715      22.573  35.943  63.140  1.00  0.00      D    H  
HETATM 2615  H2  HOH D 715      21.821  34.940  62.094  1.00  0.00      D    H  
HETATM 2616  O   HOH D 716      11.238  17.764  32.011  1.00  0.00      D    O  
HETATM 2617  H1  HOH D 716      10.307  17.701  32.369  1.00  0.00      D    H  
HETATM 2618  H2  HOH D 716      11.576  18.699  32.123  1.00  0.00      D    H  
HETATM 2619  O   HOH D 717      44.190  16.240   8.183  1.00  0.00      D    O  
HETATM 2620  H1  HOH D 717      44.035  17.161   7.826  1.00  0.00      D    H  
HETATM 2621  H2  HOH D 717      44.976  15.831   7.720  1.00  0.00      D    H  
HETATM 2622  O   HOH D 718       8.465  19.313  58.589  1.00  0.00      D    O  
HETATM 2623  H1  HOH D 718       9.174  19.812  58.093  1.00  0.00      D    H  
HETATM 2624  H2  HOH D 718       8.867  18.510  59.029  1.00  0.00      D    H  
HETATM 2625  O   HOH D 719      48.130   4.536  71.198  1.00  0.00      D    O  
HETATM 2626  H1  HOH D 719      48.063   4.269  70.237  1.00  0.00      D    H  
HETATM 2627  H2  HOH D 719      49.029   4.939  71.370  1.00  0.00      D    H  
HETATM 2628  O   HOH D 720      27.307  15.202  98.236  1.00  0.00      D    O  
HETATM 2629  H1  HOH D 720      27.871  15.510  99.002  1.00  0.00      D    H  
HETATM 2630  H2  HOH D 720      26.341  15.268  98.486  1.00  0.00      D    H  
HETATM 2631  O   HOH D 721      45.053  25.373   9.349  1.00  0.00      D    O  
HETATM 2632  H1  HOH D 721      44.444  24.706   9.778  1.00  0.00      D    H  
HETATM 2633  H2  HOH D 721      44.691  26.294   9.491  1.00  0.00      D    H  
HETATM 2634  O   HOH D 722      36.934  35.154  64.585  1.00  0.00      D    O  
HETATM 2635  H1  HOH D 722      37.382  35.945  64.169  1.00  0.00      D    H  
HETATM 2636  H2  HOH D 722      36.009  35.063  64.217  1.00  0.00      D    H  
HETATM 2637  O   HOH D 723      43.370  24.925  74.464  1.00  0.00      D    O  
HETATM 2638  H1  HOH D 723      42.574  25.521  74.353  1.00  0.00      D    H  
HETATM 2639  H2  HOH D 723      43.518  24.408  73.621  1.00  0.00      D    H  
HETATM 2640  O   HOH D 724      21.796  14.132  82.287  1.00  0.00      D    O  
HETATM 2641  H1  HOH D 724      21.884  13.935  81.311  1.00  0.00      D    H  
HETATM 2642  H2  HOH D 724      22.000  13.307  82.814  1.00  0.00      D    H  
HETATM 2643  O   HOH D 725      33.879  36.023  94.595  1.00  0.00      D    O  
HETATM 2644  H1  HOH D 725      33.089  35.598  94.154  1.00  0.00      D    H  
HETATM 2645  H2  HOH D 725      33.585  36.487  95.430  1.00  0.00      D    H  
HETATM 2646  O   HOH D 726      13.645  32.905  76.572  1.00  0.00      D    O  
HETATM 2647  H1  HOH D 726      13.500  33.261  77.495  1.00  0.00      D    H  
HETATM 2648  H2  HOH D 726      14.152  33.577  76.032  1.00  0.00      D    H  
HETATM 2649  O   HOH D 727      21.742  17.101  23.707  1.00  0.00      D    O  
HETATM 2650  H1  HOH D 727      21.966  17.779  24.407  1.00  0.00      D    H  
HETATM 2651  H2  HOH D 727      21.633  16.204  24.135  1.00  0.00      D    H  
HETATM 2652  O   HOH D 728      10.295  33.137 118.244  1.00  0.00      D    O  
HETATM 2653  H1  HOH D 728       9.355  33.178 117.904  1.00  0.00      D    H  
HETATM 2654  H2  HOH D 728      10.286  33.078 119.242  1.00  0.00      D    H  
HETATM 2655  O   HOH D 729      34.538  36.303  32.958  1.00  0.00      D    O  
HETATM 2656  H1  HOH D 729      34.352  35.331  32.814  1.00  0.00      D    H  
HETATM 2657  H2  HOH D 729      34.764  36.460  33.920  1.00  0.00      D    H  
HETATM 2658  O   HOH D 730      25.977  10.062  81.516  1.00  0.00      D    O  
HETATM 2659  H1  HOH D 730      26.163   9.081  81.468  1.00  0.00      D    H  
HETATM 2660  H2  HOH D 730      25.025  10.233  81.264  1.00  0.00      D    H  
HETATM 2661  O   HOH D 731      28.023  40.363  50.866  1.00  0.00      D    O  
HETATM 2662  H1  HOH D 731      28.046  39.853  51.726  1.00  0.00      D    H  
HETATM 2663  H2  HOH D 731      28.119  39.728  50.100  1.00  0.00      D    H  
HETATM 2664  O   HOH D 732      26.329  15.223  92.223  1.00  0.00      D    O  
HETATM 2665  H1  HOH D 732      25.597  15.023  92.873  1.00  0.00      D    H  
HETATM 2666  H2  HOH D 732      25.960  15.218  91.293  1.00  0.00      D    H  
HETATM 2667  O   HOH D 733      38.848  23.894 118.026  1.00  0.00      D    O  
HETATM 2668  H1  HOH D 733      39.794  23.569 118.060  1.00  0.00      D    H  
HETATM 2669  H2  HOH D 733      38.391  23.679 118.889  1.00  0.00      D    H  
HETATM 2670  O   HOH D 734      33.459  39.102  46.459  1.00  0.00      D    O  
HETATM 2671  H1  HOH D 734      34.455  39.086  46.549  1.00  0.00      D    H  
HETATM 2672  H2  HOH D 734      33.208  39.586  45.621  1.00  0.00      D    H  
HETATM 2673  O   HOH D 735      33.305  31.942   5.743  1.00  0.00      D    O  
HETATM 2674  H1  HOH D 735      33.587  32.456   6.553  1.00  0.00      D    H  
HETATM 2675  H2  HOH D 735      33.012  31.025   6.016  1.00  0.00      D    H  
HETATM 2676  O   HOH D 736      42.416  18.200 103.893  1.00  0.00      D    O  
HETATM 2677  H1  HOH D 736      41.795  18.829 103.425  1.00  0.00      D    H  
HETATM 2678  H2  HOH D 736      41.948  17.790 104.676  1.00  0.00      D    H  
HETATM 2679  O   HOH D 737      17.494   9.559  23.683  1.00  0.00      D    O  
HETATM 2680  H1  HOH D 737      18.196  10.126  23.251  1.00  0.00      D    H  
HETATM 2681  H2  HOH D 737      16.823  10.146  24.135  1.00  0.00      D    H  
HETATM 2682  O   HOH D 738       8.194   4.079  94.355  1.00  0.00      D    O  
HETATM 2683  H1  HOH D 738       7.861   4.653  93.607  1.00  0.00      D    H  
HETATM 2684  H2  HOH D 738       7.769   4.371  95.213  1.00  0.00      D    H  
HETATM 2685  O   HOH D 739      22.237   5.997  43.575  1.00  0.00      D    O  
HETATM 2686  H1  HOH D 739      21.626   5.306  43.191  1.00  0.00      D    H  
HETATM 2687  H2  HOH D 739      23.186   5.755  43.370  1.00  0.00      D    H  
HETATM 2688  O   HOH D 740       7.471  26.770  65.976  1.00  0.00      D    O  
HETATM 2689  H1  HOH D 740       7.189  27.642  66.375  1.00  0.00      D    H  
HETATM 2690  H2  HOH D 740       7.108  26.696  65.047  1.00  0.00      D    H  
HETATM 2691  O   HOH D 741      10.322  20.837  56.990  1.00  0.00      D    O  
HETATM 2692  H1  HOH D 741       9.705  21.582  57.241  1.00  0.00      D    H  
HETATM 2693  H2  HOH D 741      10.784  21.061  56.132  1.00  0.00      D    H  
HETATM 2694  O   HOH D 742      19.284  35.150  41.813  1.00  0.00      D    O  
HETATM 2695  H1  HOH D 742      20.024  34.484  41.914  1.00  0.00      D    H  
HETATM 2696  H2  HOH D 742      19.084  35.564  42.701  1.00  0.00      D    H  
HETATM 2697  O   HOH D 743       2.813  32.954  28.216  1.00  0.00      D    O  
HETATM 2698  H1  HOH D 743       3.454  32.748  27.476  1.00  0.00      D    H  
HETATM 2699  H2  HOH D 743       2.927  33.906  28.501  1.00  0.00      D    H  
HETATM 2700  O   HOH D 744      41.735  39.815 108.086  1.00  0.00      D    O  
HETATM 2701  H1  HOH D 744      42.484  39.187 108.296  1.00  0.00      D    H  
HETATM 2702  H2  HOH D 744      41.192  39.445 107.332  1.00  0.00      D    H  
HETATM 2703  O   HOH D 745      47.515  33.578 109.809  1.00  0.00      D    O  
HETATM 2704  H1  HOH D 745      46.734  34.197 109.891  1.00  0.00      D    H  
HETATM 2705  H2  HOH D 745      47.223  32.730 109.367  1.00  0.00      D    H  
HETATM 2706  O   HOH D 746      27.588  15.683  23.495  1.00  0.00      D    O  
HETATM 2707  H1  HOH D 746      26.614  15.463  23.436  1.00  0.00      D    H  
HETATM 2708  H2  HOH D 746      28.040  15.030  24.103  1.00  0.00      D    H  
HETATM 2709  O   HOH D 747      17.568  -0.232 115.546  1.00  0.00      D    O  
HETATM 2710  H1  HOH D 747      17.184   0.691 115.516  1.00  0.00      D    H  
HETATM 2711  H2  HOH D 747      17.851  -0.445 116.482  1.00  0.00      D    H  
HETATM 2712  O   HOH D 748      26.577  14.684  41.335  1.00  0.00      D    O  
HETATM 2713  H1  HOH D 748      25.733  14.259  41.010  1.00  0.00      D    H  
HETATM 2714  H2  HOH D 748      27.217  13.974  41.630  1.00  0.00      D    H  
HETATM 2715  O   HOH D 749      43.951  42.332  80.957  1.00  0.00      D    O  
HETATM 2716  H1  HOH D 749      44.919  42.534  80.808  1.00  0.00      D    H  
HETATM 2717  H2  HOH D 749      43.815  42.032  81.901  1.00  0.00      D    H  
HETATM 2718  O   HOH D 750      10.897  32.391  61.800  1.00  0.00      D    O  
HETATM 2719  H1  HOH D 750      11.737  32.597  61.299  1.00  0.00      D    H  
HETATM 2720  H2  HOH D 750      10.316  31.795  61.246  1.00  0.00      D    H  
HETATM 2721  O   HOH D 751       1.785  30.441 110.065  1.00  0.00      D    O  
HETATM 2722  H1  HOH D 751       1.415  29.543 109.829  1.00  0.00      D    H  
HETATM 2723  H2  HOH D 751       1.039  31.049 110.335  1.00  0.00      D    H  
HETATM 2724  O   HOH D 752      37.567  11.531  32.924  1.00  0.00      D    O  
HETATM 2725  H1  HOH D 752      38.188  10.749  32.984  1.00  0.00      D    H  
HETATM 2726  H2  HOH D 752      38.053  12.312  32.530  1.00  0.00      D    H  
HETATM 2727  O   HOH D 753      41.074  28.206  44.368  1.00  0.00      D    O  
HETATM 2728  H1  HOH D 753      40.217  28.720  44.396  1.00  0.00      D    H  
HETATM 2729  H2  HOH D 753      41.114  27.668  43.526  1.00  0.00      D    H  
HETATM 2730  O   HOH D 754      46.491  26.882  79.952  1.00  0.00      D    O  
HETATM 2731  H1  HOH D 754      46.041  26.739  79.070  1.00  0.00      D    H  
HETATM 2732  H2  HOH D 754      46.155  26.209  80.611  1.00  0.00      D    H  
HETATM 2733  O   HOH D 755       9.925  24.641  52.481  1.00  0.00      D    O  
HETATM 2734  H1  HOH D 755       9.343  24.246  53.192  1.00  0.00      D    H  
HETATM 2735  H2  HOH D 755       9.659  25.592  52.323  1.00  0.00      D    H  
HETATM 2736  O   HOH D 756      15.320  14.827  90.134  1.00  0.00      D    O  
HETATM 2737  H1  HOH D 756      16.129  14.733  90.714  1.00  0.00      D    H  
HETATM 2738  H2  HOH D 756      14.500  14.853  90.707  1.00  0.00      D    H  
HETATM 2739  O   HOH D 757      34.925  10.424 101.601  1.00  0.00      D    O  
HETATM 2740  H1  HOH D 757      34.825   9.963 102.483  1.00  0.00      D    H  
HETATM 2741  H2  HOH D 757      34.028  10.510 101.167  1.00  0.00      D    H  
HETATM 2742  O   HOH D 758      34.272   3.745  22.005  1.00  0.00      D    O  
HETATM 2743  H1  HOH D 758      34.278   4.512  22.647  1.00  0.00      D    H  
HETATM 2744  H2  HOH D 758      34.935   3.058  22.301  1.00  0.00      D    H  
HETATM 2745  O   HOH D 759      40.709   9.679  51.447  1.00  0.00      D    O  
HETATM 2746  H1  HOH D 759      40.190   9.548  52.291  1.00  0.00      D    H  
HETATM 2747  H2  HOH D 759      40.343   9.080  50.734  1.00  0.00      D    H  
HETATM 2748  O   HOH D 760      42.229  11.926  96.855  1.00  0.00      D    O  
HETATM 2749  H1  HOH D 760      43.068  12.466  96.915  1.00  0.00      D    H  
HETATM 2750  H2  HOH D 760      42.143  11.545  95.934  1.00  0.00      D    H  
HETATM 2751  O   HOH D 761      17.882  27.530  25.816  1.00  0.00      D    O  
HETATM 2752  H1  HOH D 761      18.160  27.250  24.897  1.00  0.00      D    H  
HETATM 2753  H2  HOH D 761      18.451  28.296  26.117  1.00  0.00      D    H  
HETATM 2754  O   HOH D 762       6.630  36.183 117.777  1.00  0.00      D    O  
HETATM 2755  H1  HOH D 762       6.770  35.217 117.997  1.00  0.00      D    H  
HETATM 2756  H2  HOH D 762       5.659  36.406 117.862  1.00  0.00      D    H  
HETATM 2757  O   HOH D 763      11.519  36.598  78.910  1.00  0.00      D    O  
HETATM 2758  H1  HOH D 763      12.091  37.357  79.222  1.00  0.00      D    H  
HETATM 2759  H2  HOH D 763      10.596  36.933  78.719  1.00  0.00      D    H  
HETATM 2760  O   HOH D 764      15.600  39.985  24.702  1.00  0.00      D    O  
HETATM 2761  H1  HOH D 764      15.392  39.869  23.731  1.00  0.00      D    H  
HETATM 2762  H2  HOH D 764      16.550  40.277  24.807  1.00  0.00      D    H  
HETATM 2763  O   HOH D 765      34.308   0.750  42.996  1.00  0.00      D    O  
HETATM 2764  H1  HOH D 765      33.384   0.978  43.303  1.00  0.00      D    H  
HETATM 2765  H2  HOH D 765      34.902   1.547  43.107  1.00  0.00      D    H  
HETATM 2766  O   HOH D 766      35.265  34.358  81.684  1.00  0.00      D    O  
HETATM 2767  H1  HOH D 766      34.439  34.395  82.247  1.00  0.00      D    H  
HETATM 2768  H2  HOH D 766      35.298  33.485  81.198  1.00  0.00      D    H  
HETATM 2769  O   HOH D 767      46.241  39.933 117.920  1.00  0.00      D    O  
HETATM 2770  H1  HOH D 767      46.635  39.020 118.027  1.00  0.00      D    H  
HETATM 2771  H2  HOH D 767      46.181  40.377 118.814  1.00  0.00      D    H  
HETATM 2772  O   HOH D 768       2.505  27.266  11.862  1.00  0.00      D    O  
HETATM 2773  H1  HOH D 768       1.974  27.160  11.021  1.00  0.00      D    H  
HETATM 2774  H2  HOH D 768       2.445  26.426  12.402  1.00  0.00      D    H  
HETATM 2775  O   HOH D 769       0.031  24.828  61.966  1.00  0.00      D    O  
HETATM 2776  H1  HOH D 769       0.039  25.196  61.036  1.00  0.00      D    H  
HETATM 2777  H2  HOH D 769       0.540  25.440  62.571  1.00  0.00      D    H  
HETATM 2778  O   HOH D 770      31.181  37.599  82.598  1.00  0.00      D    O  
HETATM 2779  H1  HOH D 770      31.266  36.715  82.140  1.00  0.00      D    H  
HETATM 2780  H2  HOH D 770      30.213  37.836  82.690  1.00  0.00      D    H  
HETATM 2781  O   HOH D 771      22.104  20.672  58.260  1.00  0.00      D    O  
HETATM 2782  H1  HOH D 771      21.348  20.276  58.781  1.00  0.00      D    H  
HETATM 2783  H2  HOH D 771      22.415  20.016  57.573  1.00  0.00      D    H  
HETATM 2784  O   HOH D 772       1.831  10.607  94.883  1.00  0.00      D    O  
HETATM 2785  H1  HOH D 772       1.164  10.541  95.625  1.00  0.00      D    H  
HETATM 2786  H2  HOH D 772       2.009   9.695  94.513  1.00  0.00      D    H  
HETATM 2787  O   HOH D 773      28.183  29.587  89.223  1.00  0.00      D    O  
HETATM 2788  H1  HOH D 773      28.007  29.589  88.239  1.00  0.00      D    H  
HETATM 2789  H2  HOH D 773      27.319  29.697  89.716  1.00  0.00      D    H  
HETATM 2790  O   HOH D 774       5.099  29.727  71.472  1.00  0.00      D    O  
HETATM 2791  H1  HOH D 774       4.894  30.121  70.576  1.00  0.00      D    H  
HETATM 2792  H2  HOH D 774       6.085  29.768  71.636  1.00  0.00      D    H  
HETATM 2793  O   HOH D 775      15.131   6.789  75.124  1.00  0.00      D    O  
HETATM 2794  H1  HOH D 775      14.950   5.810  75.033  1.00  0.00      D    H  
HETATM 2795  H2  HOH D 775      15.830   6.935  75.824  1.00  0.00      D    H  
HETATM 2796  O   HOH D 776       2.304  36.447   5.332  1.00  0.00      D    O  
HETATM 2797  H1  HOH D 776       2.802  37.160   5.825  1.00  0.00      D    H  
HETATM 2798  H2  HOH D 776       1.719  35.947   5.971  1.00  0.00      D    H  
HETATM 2799  O   HOH D 777      43.943   0.900  92.677  1.00  0.00      D    O  
HETATM 2800  H1  HOH D 777      43.618   1.024  93.615  1.00  0.00      D    H  
HETATM 2801  H2  HOH D 777      44.409   1.731  92.374  1.00  0.00      D    H  
HETATM 2802  O   HOH D 778       2.961   4.727  85.558  1.00  0.00      D    O  
HETATM 2803  H1  HOH D 778       2.501   3.892  85.863  1.00  0.00      D    H  
HETATM 2804  H2  HOH D 778       2.437   5.524  85.857  1.00  0.00      D    H  
HETATM 2805  O   HOH D 779      14.587  31.029  58.311  1.00  0.00      D    O  
HETATM 2806  H1  HOH D 779      15.495  31.447  58.276  1.00  0.00      D    H  
HETATM 2807  H2  HOH D 779      14.679  30.033  58.326  1.00  0.00      D    H  
HETATM 2808  O   HOH D 780      47.932  10.954  31.769  1.00  0.00      D    O  
HETATM 2809  H1  HOH D 780      47.683  10.458  32.601  1.00  0.00      D    H  
HETATM 2810  H2  HOH D 780      47.753  11.930  31.897  1.00  0.00      D    H  
HETATM 2811  O   HOH D 781      32.397  14.008  13.256  1.00  0.00      D    O  
HETATM 2812  H1  HOH D 781      32.007  13.473  12.508  1.00  0.00      D    H  
HETATM 2813  H2  HOH D 781      33.386  13.860  13.292  1.00  0.00      D    H  
HETATM 2814  O   HOH D 782      13.679  32.016  47.707  1.00  0.00      D    O  
HETATM 2815  H1  HOH D 782      14.611  31.725  47.923  1.00  0.00      D    H  
HETATM 2816  H2  HOH D 782      13.493  31.846  46.739  1.00  0.00      D    H  
HETATM 2817  O   HOH D 783       9.492  23.041  24.070  1.00  0.00      D    O  
HETATM 2818  H1  HOH D 783       9.190  22.346  23.417  1.00  0.00      D    H  
HETATM 2819  H2  HOH D 783      10.132  23.664  23.622  1.00  0.00      D    H  
HETATM 2820  O   HOH D 784      13.583  13.305  85.805  1.00  0.00      D    O  
HETATM 2821  H1  HOH D 784      13.207  12.896  84.973  1.00  0.00      D    H  
HETATM 2822  H2  HOH D 784      13.775  12.585  86.472  1.00  0.00      D    H  
HETATM 2823  O   HOH D 785       5.088   6.647 102.767  1.00  0.00      D    O  
HETATM 2824  H1  HOH D 785       5.727   6.868 102.030  1.00  0.00      D    H  
HETATM 2825  H2  HOH D 785       5.129   5.667 102.961  1.00  0.00      D    H  
HETATM 2826  O   HOH D 786      34.844  16.420  11.925  1.00  0.00      D    O  
HETATM 2827  H1  HOH D 786      35.640  16.608  12.501  1.00  0.00      D    H  
HETATM 2828  H2  HOH D 786      34.018  16.755  12.378  1.00  0.00      D    H  
HETATM 2829  O   HOH D 787      37.534  16.374  25.396  1.00  0.00      D    O  
HETATM 2830  H1  HOH D 787      38.217  15.760  24.999  1.00  0.00      D    H  
HETATM 2831  H2  HOH D 787      36.755  15.839  25.722  1.00  0.00      D    H  
HETATM 2832  O   HOH D 788       4.989  11.753  52.501  1.00  0.00      D    O  
HETATM 2833  H1  HOH D 788       4.389  10.969  52.664  1.00  0.00      D    H  
HETATM 2834  H2  HOH D 788       5.486  11.972  53.341  1.00  0.00      D    H  
HETATM 2835  O   HOH D 789       8.900  23.180  34.981  1.00  0.00      D    O  
HETATM 2836  H1  HOH D 789       8.902  24.179  34.933  1.00  0.00      D    H  
HETATM 2837  H2  HOH D 789       7.956  22.849  34.988  1.00  0.00      D    H  
HETATM 2838  O   HOH D 790      28.325  30.387  86.195  1.00  0.00      D    O  
HETATM 2839  H1  HOH D 790      27.620  31.066  85.991  1.00  0.00      D    H  
HETATM 2840  H2  HOH D 790      29.110  30.530  85.593  1.00  0.00      D    H  
HETATM 2841  O   HOH D 791      26.576  33.862 110.880  1.00  0.00      D    O  
HETATM 2842  H1  HOH D 791      25.871  34.361 110.377  1.00  0.00      D    H  
HETATM 2843  H2  HOH D 791      27.474  34.245 110.665  1.00  0.00      D    H  
HETATM 2844  O   HOH D 792       1.368  34.597  92.861  1.00  0.00      D    O  
HETATM 2845  H1  HOH D 792       1.159  34.542  93.837  1.00  0.00      D    H  
HETATM 2846  H2  HOH D 792       0.537  34.426  92.332  1.00  0.00      D    H  
HETATM 2847  O   HOH D 793      20.144  34.960  70.007  1.00  0.00      D    O  
HETATM 2848  H1  HOH D 793      20.335  35.696  69.358  1.00  0.00      D    H  
HETATM 2849  H2  HOH D 793      20.680  34.152  69.762  1.00  0.00      D    H  
HETATM 2850  O   HOH D 794      40.258  30.367 108.024  1.00  0.00      D    O  
HETATM 2851  H1  HOH D 794      41.146  30.588 107.620  1.00  0.00      D    H  
HETATM 2852  H2  HOH D 794      39.552  30.944 107.614  1.00  0.00      D    H  
HETATM 2853  O   HOH D 795      28.910  39.359 110.267  1.00  0.00      D    O  
HETATM 2854  H1  HOH D 795      28.918  39.887 109.418  1.00  0.00      D    H  
HETATM 2855  H2  HOH D 795      29.634  38.669 110.237  1.00  0.00      D    H  
HETATM 2856  O   HOH D 796      11.715   9.471  14.017  1.00  0.00      D    O  
HETATM 2857  H1  HOH D 796      11.031   9.056  14.617  1.00  0.00      D    H  
HETATM 2858  H2  HOH D 796      11.255  10.002  13.305  1.00  0.00      D    H  
HETATM 2859  O   HOH D 797      29.944   0.669  73.059  1.00  0.00      D    O  
HETATM 2860  H1  HOH D 797      30.493   0.155  72.400  1.00  0.00      D    H  
HETATM 2861  H2  HOH D 797      29.520   1.451  72.603  1.00  0.00      D    H  
HETATM 2862  O   HOH D 798      21.568  19.878  31.198  1.00  0.00      D    O  
HETATM 2863  H1  HOH D 798      21.789  20.751  31.634  1.00  0.00      D    H  
HETATM 2864  H2  HOH D 798      20.576  19.757  31.180  1.00  0.00      D    H  
HETATM 2865  O   HOH D 799      37.187  16.002  44.141  1.00  0.00      D    O  
HETATM 2866  H1  HOH D 799      36.331  15.498  44.029  1.00  0.00      D    H  
HETATM 2867  H2  HOH D 799      37.432  16.439  43.275  1.00  0.00      D    H  
HETATM 2868  O   HOH D 800      18.151  17.039  89.317  1.00  0.00      D    O  
HETATM 2869  H1  HOH D 800      18.249  16.294  89.977  1.00  0.00      D    H  
HETATM 2870  H2  HOH D 800      18.431  16.720  88.411  1.00  0.00      D    H  
HETATM 2871  O   HOH D 801      10.455  17.732 118.174  1.00  0.00      D    O  
HETATM 2872  H1  HOH D 801      10.036  17.535 119.061  1.00  0.00      D    H  
HETATM 2873  H2  HOH D 801      10.981  18.580 118.236  1.00  0.00      D    H  
HETATM 2874  O   HOH D 802      19.996  26.576 109.107  1.00  0.00      D    O  
HETATM 2875  H1  HOH D 802      19.917  27.176 108.311  1.00  0.00      D    H  
HETATM 2876  H2  HOH D 802      20.942  26.264 109.198  1.00  0.00      D    H  
HETATM 2877  O   HOH D 803      21.573  19.882   3.633  1.00  0.00      D    O  
HETATM 2878  H1  HOH D 803      21.221  18.946   3.648  1.00  0.00      D    H  
HETATM 2879  H2  HOH D 803      22.185  20.020   4.412  1.00  0.00      D    H  
HETATM 2880  O   HOH D 804       5.212  34.688  21.408  1.00  0.00      D    O  
HETATM 2881  H1  HOH D 804       4.613  34.277  20.720  1.00  0.00      D    H  
HETATM 2882  H2  HOH D 804       4.740  34.710  22.290  1.00  0.00      D    H  
HETATM 2883  O   HOH D 805      12.807  28.866  18.776  1.00  0.00      D    O  
HETATM 2884  H1  HOH D 805      12.361  28.678  19.652  1.00  0.00      D    H  
HETATM 2885  H2  HOH D 805      13.736  28.496  18.789  1.00  0.00      D    H  
HETATM 2886  O   HOH D 806      33.851  16.093 105.284  1.00  0.00      D    O  
HETATM 2887  H1  HOH D 806      34.000  16.872 105.893  1.00  0.00      D    H  
HETATM 2888  H2  HOH D 806      33.463  16.415 104.420  1.00  0.00      D    H  
HETATM 2889  O   HOH D 807      32.592  36.334  89.976  1.00  0.00      D    O  
HETATM 2890  H1  HOH D 807      32.166  36.003  89.133  1.00  0.00      D    H  
HETATM 2891  H2  HOH D 807      33.065  37.196  89.794  1.00  0.00      D    H  
HETATM 2892  O   HOH D 808      47.331  25.111  96.315  1.00  0.00      D    O  
HETATM 2893  H1  HOH D 808      47.900  24.607  96.965  1.00  0.00      D    H  
HETATM 2894  H2  HOH D 808      46.608  24.511  95.970  1.00  0.00      D    H  
HETATM 2895  O   HOH D 809      12.031  21.210  55.267  1.00  0.00      D    O  
HETATM 2896  H1  HOH D 809      12.968  21.317  55.601  1.00  0.00      D    H  
HETATM 2897  H2  HOH D 809      12.045  20.762  54.373  1.00  0.00      D    H  
HETATM 2898  O   HOH D 810      17.846  32.221  68.414  1.00  0.00      D    O  
HETATM 2899  H1  HOH D 810      18.648  32.520  67.898  1.00  0.00      D    H  
HETATM 2900  H2  HOH D 810      17.182  31.808  67.790  1.00  0.00      D    H  
HETATM 2901  O   HOH D 811      33.235  30.136  63.149  1.00  0.00      D    O  
HETATM 2902  H1  HOH D 811      33.462  31.073  62.885  1.00  0.00      D    H  
HETATM 2903  H2  HOH D 811      33.652  29.928  64.033  1.00  0.00      D    H  
HETATM 2904  O   HOH D 812      16.441  31.974  90.997  1.00  0.00      D    O  
HETATM 2905  H1  HOH D 812      15.515  31.807  90.659  1.00  0.00      D    H  
HETATM 2906  H2  HOH D 812      17.103  31.753  90.281  1.00  0.00      D    H  
HETATM 2907  O   HOH D 813      29.375  24.728 110.554  1.00  0.00      D    O  
HETATM 2908  H1  HOH D 813      28.763  25.494 110.750  1.00  0.00      D    H  
HETATM 2909  H2  HOH D 813      29.504  24.647 109.566  1.00  0.00      D    H  
HETATM 2910  O   HOH D 814      12.221  18.934 103.186  1.00  0.00      D    O  
HETATM 2911  H1  HOH D 814      12.908  19.408 102.634  1.00  0.00      D    H  
HETATM 2912  H2  HOH D 814      12.125  17.994 102.861  1.00  0.00      D    H  
HETATM 2913  O   HOH D 815      40.670  18.250  45.254  1.00  0.00      D    O  
HETATM 2914  H1  HOH D 815      40.563  18.717  44.376  1.00  0.00      D    H  
HETATM 2915  H2  HOH D 815      41.640  18.067  45.417  1.00  0.00      D    H  
HETATM 2916  O   HOH D 816       4.513  30.028  34.147  1.00  0.00      D    O  
HETATM 2917  H1  HOH D 816       5.475  30.163  34.382  1.00  0.00      D    H  
HETATM 2918  H2  HOH D 816       4.018  30.890  34.258  1.00  0.00      D    H  
HETATM 2919  O   HOH D 817      25.930  11.197  38.169  1.00  0.00      D    O  
HETATM 2920  H1  HOH D 817      25.880  10.766  37.268  1.00  0.00      D    H  
HETATM 2921  H2  HOH D 817      25.041  11.126  38.622  1.00  0.00      D    H  
HETATM 2922  O   HOH D 818      45.618  23.420  64.285  1.00  0.00      D    O  
HETATM 2923  H1  HOH D 818      44.628  23.472  64.420  1.00  0.00      D    H  
HETATM 2924  H2  HOH D 818      45.813  22.912  63.446  1.00  0.00      D    H  
HETATM 2925  O   HOH D 819      40.400  11.008  59.296  1.00  0.00      D    O  
HETATM 2926  H1  HOH D 819      41.267  11.450  59.528  1.00  0.00      D    H  
HETATM 2927  H2  HOH D 819      40.391  10.782  58.322  1.00  0.00      D    H  
HETATM 2928  O   HOH D 820      26.159   9.757  26.898  1.00  0.00      D    O  
HETATM 2929  H1  HOH D 820      26.517   8.827  26.819  1.00  0.00      D    H  
HETATM 2930  H2  HOH D 820      25.161   9.727  26.950  1.00  0.00      D    H  
HETATM 2931  O   HOH D 821      25.149  36.144 110.047  1.00  0.00      D    O  
HETATM 2932  H1  HOH D 821      25.699  36.754 109.476  1.00  0.00      D    H  
HETATM 2933  H2  HOH D 821      25.369  36.301 111.010  1.00  0.00      D    H  
HETATM 2934  O   HOH D 822      21.659   7.495  49.691  1.00  0.00      D    O  
HETATM 2935  H1  HOH D 822      20.748   7.451  50.101  1.00  0.00      D    H  
HETATM 2936  H2  HOH D 822      21.645   7.047  48.798  1.00  0.00      D    H  
HETATM 2937  O   HOH D 823       0.289  39.294 100.360  1.00  0.00      D    O  
HETATM 2938  H1  HOH D 823       0.931  39.554  99.638  1.00  0.00      D    H  
HETATM 2939  H2  HOH D 823      -0.648  39.432 100.039  1.00  0.00      D    H  
HETATM 2940  O   HOH D 824      29.056   9.943  32.805  1.00  0.00      D    O  
HETATM 2941  H1  HOH D 824      28.231   9.413  32.999  1.00  0.00      D    H  
HETATM 2942  H2  HOH D 824      29.817   9.321  32.622  1.00  0.00      D    H  
HETATM 2943  O   HOH D 825       7.689  21.538  73.999  1.00  0.00      D    O  
HETATM 2944  H1  HOH D 825       8.517  20.978  74.002  1.00  0.00      D    H  
HETATM 2945  H2  HOH D 825       7.908  22.458  74.324  1.00  0.00      D    H  
HETATM 2946  O   HOH D 826      39.882  24.655  20.194  1.00  0.00      D    O  
HETATM 2947  H1  HOH D 826      38.947  24.333  20.042  1.00  0.00      D    H  
HETATM 2948  H2  HOH D 826      39.934  25.634  19.997  1.00  0.00      D    H  
HETATM 2949  O   HOH D 827       0.878  13.914  81.377  1.00  0.00      D    O  
HETATM 2950  H1  HOH D 827       0.651  14.620  80.706  1.00  0.00      D    H  
HETATM 2951  H2  HOH D 827       0.109  13.792  82.005  1.00  0.00      D    H  
HETATM 2952  O   HOH D 828      26.733   3.567  75.690  1.00  0.00      D    O  
HETATM 2953  H1  HOH D 828      26.295   3.545  74.791  1.00  0.00      D    H  
HETATM 2954  H2  HOH D 828      27.719   3.442  75.583  1.00  0.00      D    H  
HETATM 2955  O   HOH D 829       0.991  37.009  19.206  1.00  0.00      D    O  
HETATM 2956  H1  HOH D 829       1.388  36.750  20.086  1.00  0.00      D    H  
HETATM 2957  H2  HOH D 829       1.620  36.760  18.470  1.00  0.00      D    H  
HETATM 2958  O   HOH D 830      23.983  42.206  49.097  1.00  0.00      D    O  
HETATM 2959  H1  HOH D 830      23.119  42.119  48.601  1.00  0.00      D    H  
HETATM 2960  H2  HOH D 830      23.985  43.062  49.615  1.00  0.00      D    H  
HETATM 2961  O   HOH D 831      28.967  31.929  40.557  1.00  0.00      D    O  
HETATM 2962  H1  HOH D 831      29.579  31.534  41.241  1.00  0.00      D    H  
HETATM 2963  H2  HOH D 831      29.396  31.876  39.655  1.00  0.00      D    H  
HETATM 2964  O   HOH D 832      48.708  31.599  81.807  1.00  0.00      D    O  
HETATM 2965  H1  HOH D 832      48.101  32.393  81.823  1.00  0.00      D    H  
HETATM 2966  H2  HOH D 832      49.044  31.454  80.877  1.00  0.00      D    H  
HETATM 2967  O   HOH D 833       1.296  13.547  20.747  1.00  0.00      D    O  
HETATM 2968  H1  HOH D 833       1.043  12.906  21.472  1.00  0.00      D    H  
HETATM 2969  H2  HOH D 833       2.099  13.202  20.261  1.00  0.00      D    H  
HETATM 2970  O   HOH D 834      10.931  34.626  12.680  1.00  0.00      D    O  
HETATM 2971  H1  HOH D 834      10.168  34.725  13.319  1.00  0.00      D    H  
HETATM 2972  H2  HOH D 834      11.691  34.164  13.137  1.00  0.00      D    H  
HETATM 2973  O   HOH D 835      40.383  21.421  55.862  1.00  0.00      D    O  
HETATM 2974  H1  HOH D 835      40.540  22.307  56.298  1.00  0.00      D    H  
HETATM 2975  H2  HOH D 835      39.613  20.962  56.306  1.00  0.00      D    H  
HETATM 2976  O   HOH D 836      13.566  18.748  96.746  1.00  0.00      D    O  
HETATM 2977  H1  HOH D 836      13.870  17.838  96.462  1.00  0.00      D    H  
HETATM 2978  H2  HOH D 836      12.681  18.674  97.206  1.00  0.00      D    H  
HETATM 2979  O   HOH D 837      19.920  35.263 103.661  1.00  0.00      D    O  
HETATM 2980  H1  HOH D 837      20.564  35.234 102.896  1.00  0.00      D    H  
HETATM 2981  H2  HOH D 837      19.416  36.126 103.641  1.00  0.00      D    H  
HETATM 2982  O   HOH D 838       2.906  29.987  94.219  1.00  0.00      D    O  
HETATM 2983  H1  HOH D 838       2.779  29.173  94.786  1.00  0.00      D    H  
HETATM 2984  H2  HOH D 838       2.910  29.724  93.254  1.00  0.00      D    H  
HETATM 2985  O   HOH D 839      13.486  34.563  37.554  1.00  0.00      D    O  
HETATM 2986  H1  HOH D 839      13.887  35.007  36.752  1.00  0.00      D    H  
HETATM 2987  H2  HOH D 839      13.872  34.964  38.384  1.00  0.00      D    H  
HETATM 2988  O   HOH D 840      27.044  18.083  30.959  1.00  0.00      D    O  
HETATM 2989  H1  HOH D 840      27.196  18.776  30.254  1.00  0.00      D    H  
HETATM 2990  H2  HOH D 840      26.099  18.139  31.283  1.00  0.00      D    H  
HETATM 2991  O   HOH D 841      28.220  41.782  82.118  1.00  0.00      D    O  
HETATM 2992  H1  HOH D 841      28.020  40.857  81.797  1.00  0.00      D    H  
HETATM 2993  H2  HOH D 841      27.373  42.312  82.158  1.00  0.00      D    H  
HETATM 2994  O   HOH D 842      46.576   5.421  53.403  1.00  0.00      D    O  
HETATM 2995  H1  HOH D 842      45.604   5.609  53.262  1.00  0.00      D    H  
HETATM 2996  H2  HOH D 842      47.084   5.646  52.572  1.00  0.00      D    H  
HETATM 2997  O   HOH D 843      31.315  30.809  96.008  1.00  0.00      D    O  
HETATM 2998  H1  HOH D 843      32.179  30.311  96.085  1.00  0.00      D    H  
HETATM 2999  H2  HOH D 843      30.666  30.269  95.473  1.00  0.00      D    H  
HETATM 3000  O   HOH D 844      33.906  14.393  83.394  1.00  0.00      D    O  
HETATM 3001  H1  HOH D 844      33.879  13.745  84.155  1.00  0.00      D    H  
HETATM 3002  H2  HOH D 844      33.613  15.294  83.713  1.00  0.00      D    H  
HETATM 3003  O   HOH D 845       2.562  13.871  75.059  1.00  0.00      D    O  
HETATM 3004  H1  HOH D 845       3.415  14.379  75.183  1.00  0.00      D    H  
HETATM 3005  H2  HOH D 845       2.254  13.964  74.112  1.00  0.00      D    H  
HETATM 3006  O   HOH D 846      30.815  18.696  62.954  1.00  0.00      D    O  
HETATM 3007  H1  HOH D 846      31.535  18.307  63.529  1.00  0.00      D    H  
HETATM 3008  H2  HOH D 846      30.923  19.689  62.910  1.00  0.00      D    H  
HETATM 3009  O   HOH D 847      48.278   8.176  19.323  1.00  0.00      D    O  
HETATM 3010  H1  HOH D 847      48.867   8.950  19.093  1.00  0.00      D    H  
HETATM 3011  H2  HOH D 847      48.840   7.408  19.627  1.00  0.00      D    H  
HETATM 3012  O   HOH D 848      25.910  24.147  48.039  1.00  0.00      D    O  
HETATM 3013  H1  HOH D 848      24.944  24.260  47.805  1.00  0.00      D    H  
HETATM 3014  H2  HOH D 848      26.470  24.314  47.228  1.00  0.00      D    H  
HETATM 3015  O   HOH D 849      47.392  14.792  52.089  1.00  0.00      D    O  
HETATM 3016  H1  HOH D 849      48.358  14.898  51.851  1.00  0.00      D    H  
HETATM 3017  H2  HOH D 849      47.046  13.936  51.705  1.00  0.00      D    H  
HETATM 3018  O   HOH D 850      16.158  15.543  42.301  1.00  0.00      D    O  
HETATM 3019  H1  HOH D 850      15.556  14.953  41.763  1.00  0.00      D    H  
HETATM 3020  H2  HOH D 850      16.267  16.421  41.836  1.00  0.00      D    H  
HETATM 3021  O   HOH D 851      19.312  24.274 113.635  1.00  0.00      D    O  
HETATM 3022  H1  HOH D 851      19.560  25.020 114.253  1.00  0.00      D    H  
HETATM 3023  H2  HOH D 851      20.005  24.189 112.920  1.00  0.00      D    H  
HETATM 3024  O   HOH D 852      31.477  39.098  52.220  1.00  0.00      D    O  
HETATM 3025  H1  HOH D 852      31.856  38.558  52.971  1.00  0.00      D    H  
HETATM 3026  H2  HOH D 852      31.756  40.053  52.324  1.00  0.00      D    H  
HETATM 3027  O   HOH D 853       9.306  27.903  85.687  1.00  0.00      D    O  
HETATM 3028  H1  HOH D 853       8.541  27.275  85.547  1.00  0.00      D    H  
HETATM 3029  H2  HOH D 853       9.420  28.077  86.665  1.00  0.00      D    H  
HETATM 3030  O   HOH D 854      45.037  36.356  77.100  1.00  0.00      D    O  
HETATM 3031  H1  HOH D 854      45.505  35.849  76.377  1.00  0.00      D    H  
HETATM 3032  H2  HOH D 854      44.068  36.110  77.106  1.00  0.00      D    H  
HETATM 3033  O   HOH D 855      16.189  22.086  96.216  1.00  0.00      D    O  
HETATM 3034  H1  HOH D 855      16.573  22.482  95.382  1.00  0.00      D    H  
HETATM 3035  H2  HOH D 855      15.200  22.235  96.230  1.00  0.00      D    H  
HETATM 3036  O   HOH D 856      16.152   6.077  37.912  1.00  0.00      D    O  
HETATM 3037  H1  HOH D 856      15.579   5.589  38.571  1.00  0.00      D    H  
HETATM 3038  H2  HOH D 856      15.891   7.042  37.893  1.00  0.00      D    H  
HETATM 3039  O   HOH D 857      29.861  17.561 106.391  1.00  0.00      D    O  
HETATM 3040  H1  HOH D 857      29.444  17.934 107.219  1.00  0.00      D    H  
HETATM 3041  H2  HOH D 857      30.158  18.311 105.800  1.00  0.00      D    H  
HETATM 3042  O   HOH D 858      43.780   9.338  69.069  1.00  0.00      D    O  
HETATM 3043  H1  HOH D 858      43.659   9.279  70.060  1.00  0.00      D    H  
HETATM 3044  H2  HOH D 858      43.828   8.417  68.682  1.00  0.00      D    H  
HETATM 3045  O   HOH D 859      32.961  16.859  84.701  1.00  0.00      D    O  
HETATM 3046  H1  HOH D 859      32.277  16.289  85.156  1.00  0.00      D    H  
HETATM 3047  H2  HOH D 859      33.650  17.146  85.366  1.00  0.00      D    H  
HETATM 3048  O   HOH D 860      44.540   4.792  97.851  1.00  0.00      D    O  
HETATM 3049  H1  HOH D 860      44.766   3.962  97.342  1.00  0.00      D    H  
HETATM 3050  H2  HOH D 860      44.807   4.679  98.808  1.00  0.00      D    H  
HETATM 3051  O   HOH D 861      17.722  18.066  25.763  1.00  0.00      D    O  
HETATM 3052  H1  HOH D 861      16.870  17.662  25.430  1.00  0.00      D    H  
HETATM 3053  H2  HOH D 861      17.853  17.823  26.724  1.00  0.00      D    H  
HETATM 3054  O   HOH D 862      17.390   0.410  70.709  1.00  0.00      D    O  
HETATM 3055  H1  HOH D 862      17.117   0.403  69.747  1.00  0.00      D    H  
HETATM 3056  H2  HOH D 862      17.235  -0.494  71.107  1.00  0.00      D    H  
HETATM 3057  O   HOH D 863       6.320  16.483  62.663  1.00  0.00      D    O  
HETATM 3058  H1  HOH D 863       5.981  16.807  61.780  1.00  0.00      D    H  
HETATM 3059  H2  HOH D 863       7.296  16.684  62.740  1.00  0.00      D    H  
HETATM 3060  O   HOH D 864      12.945   8.018  25.773  1.00  0.00      D    O  
HETATM 3061  H1  HOH D 864      13.057   8.971  25.493  1.00  0.00      D    H  
HETATM 3062  H2  HOH D 864      13.660   7.777  26.429  1.00  0.00      D    H  
HETATM 3063  O   HOH D 865      44.768  26.407  28.255  1.00  0.00      D    O  
HETATM 3064  H1  HOH D 865      45.697  26.645  28.536  1.00  0.00      D    H  
HETATM 3065  H2  HOH D 865      44.178  26.359  29.061  1.00  0.00      D    H  
HETATM 3066  O   HOH D 866      47.214  28.287  11.131  1.00  0.00      D    O  
HETATM 3067  H1  HOH D 866      48.146  28.000  10.911  1.00  0.00      D    H  
HETATM 3068  H2  HOH D 866      46.664  28.304  10.297  1.00  0.00      D    H  
HETATM 3069  O   HOH D 867       9.814  40.971 117.843  1.00  0.00      D    O  
HETATM 3070  H1  HOH D 867       9.778  41.094 118.835  1.00  0.00      D    H  
HETATM 3071  H2  HOH D 867       8.947  41.266 117.440  1.00  0.00      D    H  
HETATM 3072  O   HOH D 868      29.445  29.677 106.196  1.00  0.00      D    O  
HETATM 3073  H1  HOH D 868      29.443  29.300 107.122  1.00  0.00      D    H  
HETATM 3074  H2  HOH D 868      28.508  29.707 105.847  1.00  0.00      D    H  
HETATM 3075  O   HOH D 869      31.925  19.747  41.641  1.00  0.00      D    O  
HETATM 3076  H1  HOH D 869      31.750  20.608  42.118  1.00  0.00      D    H  
HETATM 3077  H2  HOH D 869      32.811  19.795  41.179  1.00  0.00      D    H  
HETATM 3078  O   HOH D 870      21.020  41.567  76.531  1.00  0.00      D    O  
HETATM 3079  H1  HOH D 870      20.817  41.102  77.392  1.00  0.00      D    H  
HETATM 3080  H2  HOH D 870      22.008  41.564  76.374  1.00  0.00      D    H  
HETATM 3081  O   HOH D 871      10.374   6.281  13.391  1.00  0.00      D    O  
HETATM 3082  H1  HOH D 871      10.599   5.431  12.914  1.00  0.00      D    H  
HETATM 3083  H2  HOH D 871       9.579   6.705  12.957  1.00  0.00      D    H  
HETATM 3084  O   HOH D 872      13.185  42.370 114.836  1.00  0.00      D    O  
HETATM 3085  H1  HOH D 872      12.643  41.677 114.361  1.00  0.00      D    H  
HETATM 3086  H2  HOH D 872      12.788  42.542 115.738  1.00  0.00      D    H  
HETATM 3087  O   HOH D 873      33.427  19.535 110.916  1.00  0.00      D    O  
HETATM 3088  H1  HOH D 873      33.506  19.736 109.939  1.00  0.00      D    H  
HETATM 3089  H2  HOH D 873      32.880  20.246 111.359  1.00  0.00      D    H  
HETATM 3090  O   HOH D 874      40.629  29.282  28.109  1.00  0.00      D    O  
HETATM 3091  H1  HOH D 874      40.464  30.268  28.134  1.00  0.00      D    H  
HETATM 3092  H2  HOH D 874      40.283  28.907  27.249  1.00  0.00      D    H  
HETATM 3093  O   HOH D 875       6.751  32.506  76.282  1.00  0.00      D    O  
HETATM 3094  H1  HOH D 875       7.055  32.284  75.356  1.00  0.00      D    H  
HETATM 3095  H2  HOH D 875       6.760  33.498  76.407  1.00  0.00      D    H  
HETATM 3096  O   HOH D 876      31.737  17.516  57.743  1.00  0.00      D    O  
HETATM 3097  H1  HOH D 876      32.200  18.383  57.562  1.00  0.00      D    H  
HETATM 3098  H2  HOH D 876      31.796  17.304  58.718  1.00  0.00      D    H  
HETATM 3099  O   HOH D 877      39.683   7.957  45.073  1.00  0.00      D    O  
HETATM 3100  H1  HOH D 877      40.324   7.192  45.009  1.00  0.00      D    H  
HETATM 3101  H2  HOH D 877      39.000   7.881  44.347  1.00  0.00      D    H  
HETATM 3102  O   HOH D 878      11.579  14.969  75.403  1.00  0.00      D    O  
HETATM 3103  H1  HOH D 878      12.216  14.200  75.352  1.00  0.00      D    H  
HETATM 3104  H2  HOH D 878      10.792  14.790  74.813  1.00  0.00      D    H  
HETATM 3105  O   HOH D 879      33.067  26.434  34.755  1.00  0.00      D    O  
HETATM 3106  H1  HOH D 879      33.002  27.204  35.389  1.00  0.00      D    H  
HETATM 3107  H2  HOH D 879      33.160  25.583  35.272  1.00  0.00      D    H  
HETATM 3108  O   HOH D 880      47.941  27.056  33.864  1.00  0.00      D    O  
HETATM 3109  H1  HOH D 880      47.464  26.192  34.022  1.00  0.00      D    H  
HETATM 3110  H2  HOH D 880      47.769  27.366  32.929  1.00  0.00      D    H  
HETATM 3111  O   HOH D 881      39.427  20.490  27.496  1.00  0.00      D    O  
HETATM 3112  H1  HOH D 881      39.538  19.516  27.691  1.00  0.00      D    H  
HETATM 3113  H2  HOH D 881      38.462  20.688  27.322  1.00  0.00      D    H  
HETATM 3114  O   HOH D 882      32.278  25.692  52.767  1.00  0.00      D    O  
HETATM 3115  H1  HOH D 882      32.390  26.514  52.208  1.00  0.00      D    H  
HETATM 3116  H2  HOH D 882      32.029  25.954  53.699  1.00  0.00      D    H  
HETATM 3117  O   HOH D 883      36.286  40.746  72.148  1.00  0.00      D    O  
HETATM 3118  H1  HOH D 883      36.902  40.142  72.654  1.00  0.00      D    H  
HETATM 3119  H2  HOH D 883      35.377  40.332  72.103  1.00  0.00      D    H  
HETATM 3120  O   HOH D 884      40.661  37.066  65.714  1.00  0.00      D    O  
HETATM 3121  H1  HOH D 884      39.999  37.651  65.246  1.00  0.00      D    H  
HETATM 3122  H2  HOH D 884      41.130  37.593  66.422  1.00  0.00      D    H  
HETATM 3123  O   HOH D 885      10.725  22.913  33.007  1.00  0.00      D    O  
HETATM 3124  H1  HOH D 885      11.421  23.631  33.008  1.00  0.00      D    H  
HETATM 3125  H2  HOH D 885      10.187  22.969  33.849  1.00  0.00      D    H  
HETATM 3126  O   HOH D 886       5.388  42.287  82.273  1.00  0.00      D    O  
HETATM 3127  H1  HOH D 886       5.016  41.485  81.806  1.00  0.00      D    H  
HETATM 3128  H2  HOH D 886       4.771  43.064  82.144  1.00  0.00      D    H  
HETATM 3129  O   HOH D 887      40.981   9.741  98.501  1.00  0.00      D    O  
HETATM 3130  H1  HOH D 887      41.400  10.466  97.955  1.00  0.00      D    H  
HETATM 3131  H2  HOH D 887      41.422   9.702  99.398  1.00  0.00      D    H  
HETATM 3132  O   HOH D 888      38.530  39.676  90.772  1.00  0.00      D    O  
HETATM 3133  H1  HOH D 888      38.432  39.666  89.777  1.00  0.00      D    H  
HETATM 3134  H2  HOH D 888      37.997  40.433  91.152  1.00  0.00      D    H  
HETATM 3135  O   HOH D 889       8.003  25.770  15.134  1.00  0.00      D    O  
HETATM 3136  H1  HOH D 889       7.052  26.072  15.185  1.00  0.00      D    H  
HETATM 3137  H2  HOH D 889       8.603  26.504  15.454  1.00  0.00      D    H  
HETATM 3138  O   HOH D 890      37.179   3.669  98.827  1.00  0.00      D    O  
HETATM 3139  H1  HOH D 890      37.532   4.572  99.074  1.00  0.00      D    H  
HETATM 3140  H2  HOH D 890      36.875   3.194  99.652  1.00  0.00      D    H  
HETATM 3141  O   HOH D 891      39.674  38.845  40.415  1.00  0.00      D    O  
HETATM 3142  H1  HOH D 891      40.054  38.848  39.490  1.00  0.00      D    H  
HETATM 3143  H2  HOH D 891      38.943  38.165  40.473  1.00  0.00      D    H  
HETATM 3144  O   HOH D 892      41.243   3.260  93.624  1.00  0.00      D    O  
HETATM 3145  H1  HOH D 892      40.519   3.645  93.052  1.00  0.00      D    H  
HETATM 3146  H2  HOH D 892      41.159   2.264  93.644  1.00  0.00      D    H  
HETATM 3147  O   HOH D 893      12.560  38.039  66.785  1.00  0.00      D    O  
HETATM 3148  H1  HOH D 893      11.949  37.621  67.458  1.00  0.00      D    H  
HETATM 3149  H2  HOH D 893      12.221  38.950  66.549  1.00  0.00      D    H  
HETATM 3150  O   HOH D 894      43.096  26.753  22.257  1.00  0.00      D    O  
HETATM 3151  H1  HOH D 894      43.892  26.856  22.854  1.00  0.00      D    H  
HETATM 3152  H2  HOH D 894      42.414  27.446  22.489  1.00  0.00      D    H  
HETATM 3153  O   HOH D 895       5.135  27.042  88.414  1.00  0.00      D    O  
HETATM 3154  H1  HOH D 895       4.830  26.100  88.273  1.00  0.00      D    H  
HETATM 3155  H2  HOH D 895       5.835  27.062  89.128  1.00  0.00      D    H  
HETATM 3156  O   HOH D 896      41.343   5.616  44.787  1.00  0.00      D    O  
HETATM 3157  H1  HOH D 896      41.932   5.098  44.167  1.00  0.00      D    H  
HETATM 3158  H2  HOH D 896      41.690   5.535  45.722  1.00  0.00      D    H  
HETATM 3159  O   HOH D 897      35.528   8.314  43.696  1.00  0.00      D    O  
HETATM 3160  H1  HOH D 897      35.043   8.558  42.856  1.00  0.00      D    H  
HETATM 3161  H2  HOH D 897      35.775   9.147  44.192  1.00  0.00      D    H  
HETATM 3162  O   HOH D 898      19.860  32.803   8.894  1.00  0.00      D    O  
HETATM 3163  H1  HOH D 898      20.201  33.656   9.288  1.00  0.00      D    H  
HETATM 3164  H2  HOH D 898      19.119  33.005   8.253  1.00  0.00      D    H  
HETATM 3165  O   HOH D 899      43.216  10.955  12.125  1.00  0.00      D    O  
HETATM 3166  H1  HOH D 899      43.301  10.159  12.724  1.00  0.00      D    H  
HETATM 3167  H2  HOH D 899      42.673  10.712  11.322  1.00  0.00      D    H  
HETATM 3168  O   HOH D 900      32.160  18.981  82.832  1.00  0.00      D    O  
HETATM 3169  H1  HOH D 900      32.499  18.272  83.450  1.00  0.00      D    H  
HETATM 3170  H2  HOH D 900      31.547  19.594  83.331  1.00  0.00      D    H  
HETATM 3171  O   HOH D 901      43.071  25.745 108.018  1.00  0.00      D    O  
HETATM 3172  H1  HOH D 901      43.624  25.658 107.189  1.00  0.00      D    H  
HETATM 3173  H2  HOH D 901      42.965  26.712 108.248  1.00  0.00      D    H  
HETATM 3174  O   HOH D 902      10.407  28.371  62.968  1.00  0.00      D    O  
HETATM 3175  H1  HOH D 902       9.785  27.589  62.988  1.00  0.00      D    H  
HETATM 3176  H2  HOH D 902      10.277  28.878  62.116  1.00  0.00      D    H  
HETATM 3177  O   HOH D 903       4.141   8.915  67.777  1.00  0.00      D    O  
HETATM 3178  H1  HOH D 903       4.673   9.704  67.468  1.00  0.00      D    H  
HETATM 3179  H2  HOH D 903       3.622   8.541  67.008  1.00  0.00      D    H  
HETATM 3180  O   HOH D 904      17.985  39.394  85.912  1.00  0.00      D    O  
HETATM 3181  H1  HOH D 904      17.163  39.162  85.391  1.00  0.00      D    H  
HETATM 3182  H2  HOH D 904      18.206  38.645  86.537  1.00  0.00      D    H  
HETATM 3183  O   HOH D 905      12.331  25.782  28.916  1.00  0.00      D    O  
HETATM 3184  H1  HOH D 905      11.819  24.958  29.159  1.00  0.00      D    H  
HETATM 3185  H2  HOH D 905      12.592  25.740  27.951  1.00  0.00      D    H  
HETATM 3186  O   HOH D 906      34.688   7.413  35.408  1.00  0.00      D    O  
HETATM 3187  H1  HOH D 906      35.082   7.018  34.578  1.00  0.00      D    H  
HETATM 3188  H2  HOH D 906      33.821   6.959  35.615  1.00  0.00      D    H  
HETATM 3189  O   HOH D 907       1.786  20.074  29.160  1.00  0.00      D    O  
HETATM 3190  H1  HOH D 907       1.687  19.330  29.821  1.00  0.00      D    H  
HETATM 3191  H2  HOH D 907       1.148  19.934  28.403  1.00  0.00      D    H  
HETATM 3192  O   HOH D 908      38.914  17.719  59.506  1.00  0.00      D    O  
HETATM 3193  H1  HOH D 908      39.728  17.138  59.504  1.00  0.00      D    H  
HETATM 3194  H2  HOH D 908      38.145  17.217  59.111  1.00  0.00      D    H  
HETATM 3195  O   HOH D 909      14.881  10.346  60.938  1.00  0.00      D    O  
HETATM 3196  H1  HOH D 909      14.847  11.107  60.290  1.00  0.00      D    H  
HETATM 3197  H2  HOH D 909      15.292   9.549  60.496  1.00  0.00      D    H  
HETATM 3198  O   HOH D 910      13.267  39.536  18.298  1.00  0.00      D    O  
HETATM 3199  H1  HOH D 910      13.081  38.997  17.477  1.00  0.00      D    H  
HETATM 3200  H2  HOH D 910      12.624  39.277  19.019  1.00  0.00      D    H  
HETATM 3201  O   HOH D 911      12.323  28.649  89.326  1.00  0.00      D    O  
HETATM 3202  H1  HOH D 911      12.919  28.005  88.847  1.00  0.00      D    H  
HETATM 3203  H2  HOH D 911      12.411  28.515  90.313  1.00  0.00      D    H  
HETATM 3204  O   HOH D 912      33.879   0.562  67.041  1.00  0.00      D    O  
HETATM 3205  H1  HOH D 912      33.552  -0.156  66.426  1.00  0.00      D    H  
HETATM 3206  H2  HOH D 912      34.841   0.401  67.260  1.00  0.00      D    H  
HETATM 3207  O   HOH D 913      48.375  36.639  25.076  1.00  0.00      D    O  
HETATM 3208  H1  HOH D 913      47.969  37.543  24.947  1.00  0.00      D    H  
HETATM 3209  H2  HOH D 913      47.947  35.989  24.448  1.00  0.00      D    H  
HETATM 3210  O   HOH D 914      43.274   0.573 107.436  1.00  0.00      D    O  
HETATM 3211  H1  HOH D 914      43.122  -0.264 106.911  1.00  0.00      D    H  
HETATM 3212  H2  HOH D 914      43.164   1.366 106.836  1.00  0.00      D    H  
HETATM 3213  O   HOH D 915      36.608  19.359  37.220  1.00  0.00      D    O  
HETATM 3214  H1  HOH D 915      37.030  19.890  37.955  1.00  0.00      D    H  
HETATM 3215  H2  HOH D 915      35.615  19.363  37.335  1.00  0.00      D    H  
HETATM 3216  O   HOH D 916      36.783  31.465 112.698  1.00  0.00      D    O  
HETATM 3217  H1  HOH D 916      35.856  31.774 112.908  1.00  0.00      D    H  
HETATM 3218  H2  HOH D 916      37.043  31.784 111.787  1.00  0.00      D    H  
HETATM 3219  O   HOH D 917      23.279  24.729  98.453  1.00  0.00      D    O  
HETATM 3220  H1  HOH D 917      23.665  24.016  99.038  1.00  0.00      D    H  
HETATM 3221  H2  HOH D 917      23.397  25.621  98.891  1.00  0.00      D    H  
HETATM 3222  O   HOH D 918       4.428  31.872  12.030  1.00  0.00      D    O  
HETATM 3223  H1  HOH D 918       3.680  32.374  11.596  1.00  0.00      D    H  
HETATM 3224  H2  HOH D 918       4.198  30.900  12.071  1.00  0.00      D    H  
HETATM 3225  O   HOH D 919       6.928  42.466 111.955  1.00  0.00      D    O  
HETATM 3226  H1  HOH D 919       6.519  41.831 112.611  1.00  0.00      D    H  
HETATM 3227  H2  HOH D 919       6.698  42.179 111.025  1.00  0.00      D    H  
HETATM 3228  O   HOH D 920       3.715  25.255   9.715  1.00  0.00      D    O  
HETATM 3229  H1  HOH D 920       4.609  25.164   9.276  1.00  0.00      D    H  
HETATM 3230  H2  HOH D 920       3.445  26.218   9.724  1.00  0.00      D    H  
HETATM 3231  O   HOH D 921       6.609  19.297  53.064  1.00  0.00      D    O  
HETATM 3232  H1  HOH D 921       6.452  20.102  52.493  1.00  0.00      D    H  
HETATM 3233  H2  HOH D 921       7.214  19.539  53.823  1.00  0.00      D    H  
HETATM 3234  O   HOH D 922      17.290  12.788  65.695  1.00  0.00      D    O  
HETATM 3235  H1  HOH D 922      17.496  13.706  65.355  1.00  0.00      D    H  
HETATM 3236  H2  HOH D 922      16.301  12.643  65.685  1.00  0.00      D    H  
HETATM 3237  O   HOH D 923      42.540   1.157  61.924  1.00  0.00      D    O  
HETATM 3238  H1  HOH D 923      41.961   0.584  62.504  1.00  0.00      D    H  
HETATM 3239  H2  HOH D 923      42.340   2.121  62.101  1.00  0.00      D    H  
HETATM 3240  O   HOH D 924       3.091   2.996  91.038  1.00  0.00      D    O  
HETATM 3241  H1  HOH D 924       2.513   2.346  90.545  1.00  0.00      D    H  
HETATM 3242  H2  HOH D 924       4.003   2.604  91.160  1.00  0.00      D    H  
HETATM 3243  O   HOH D 925      10.007  10.107  44.946  1.00  0.00      D    O  
HETATM 3244  H1  HOH D 925      10.786  10.343  45.527  1.00  0.00      D    H  
HETATM 3245  H2  HOH D 925       9.171  10.107  45.493  1.00  0.00      D    H  
HETATM 3246  O   HOH D 926      36.036  33.040  75.787  1.00  0.00      D    O  
HETATM 3247  H1  HOH D 926      35.131  33.441  75.928  1.00  0.00      D    H  
HETATM 3248  H2  HOH D 926      36.089  32.652  74.867  1.00  0.00      D    H  
HETATM 3249  O   HOH D 927      40.321  28.895 105.212  1.00  0.00      D    O  
HETATM 3250  H1  HOH D 927      40.039  28.347 105.999  1.00  0.00      D    H  
HETATM 3251  H2  HOH D 927      39.965  29.825 105.308  1.00  0.00      D    H  
HETATM 3252  O   HOH D 928       0.935  10.129  27.542  1.00  0.00      D    O  
HETATM 3253  H1  HOH D 928       0.365  10.768  27.026  1.00  0.00      D    H  
HETATM 3254  H2  HOH D 928       0.871  10.337  28.518  1.00  0.00      D    H  
HETATM 3255  O   HOH D 929      31.863  33.502  23.196  1.00  0.00      D    O  
HETATM 3256  H1  HOH D 929      32.486  34.282  23.133  1.00  0.00      D    H  
HETATM 3257  H2  HOH D 929      30.922  33.833  23.276  1.00  0.00      D    H  
HETATM 3258  O   HOH D 930      36.373  25.258 104.640  1.00  0.00      D    O  
HETATM 3259  H1  HOH D 930      35.501  24.768 104.628  1.00  0.00      D    H  
HETATM 3260  H2  HOH D 930      36.220  26.217 104.403  1.00  0.00      D    H  
HETATM 3261  O   HOH D 931      40.732  36.432  34.194  1.00  0.00      D    O  
HETATM 3262  H1  HOH D 931      40.827  37.419  34.069  1.00  0.00      D    H  
HETATM 3263  H2  HOH D 931      41.197  36.155  35.034  1.00  0.00      D    H  
HETATM 3264  O   HOH D 932      13.231  33.438  84.780  1.00  0.00      D    O  
HETATM 3265  H1  HOH D 932      13.654  34.229  85.223  1.00  0.00      D    H  
HETATM 3266  H2  HOH D 932      13.843  32.650  84.850  1.00  0.00      D    H  
HETATM 3267  O   HOH D 933      41.605   6.590 106.231  1.00  0.00      D    O  
HETATM 3268  H1  HOH D 933      41.479   7.561 106.435  1.00  0.00      D    H  
HETATM 3269  H2  HOH D 933      42.391   6.242 106.742  1.00  0.00      D    H  
HETATM 3270  O   HOH D 934       0.714  32.626  45.892  1.00  0.00      D    O  
HETATM 3271  H1  HOH D 934       0.106  33.358  46.202  1.00  0.00      D    H  
HETATM 3272  H2  HOH D 934       1.092  32.862  44.997  1.00  0.00      D    H  
HETATM 3273  O   HOH D 935       3.199   4.843  93.094  1.00  0.00      D    O  
HETATM 3274  H1  HOH D 935       3.045   3.967  92.637  1.00  0.00      D    H  
HETATM 3275  H2  HOH D 935       2.704   4.856  93.964  1.00  0.00      D    H  
HETATM 3276  O   HOH D 936      15.330  13.820  94.252  1.00  0.00      D    O  
HETATM 3277  H1  HOH D 936      14.908  13.731  93.350  1.00  0.00      D    H  
HETATM 3278  H2  HOH D 936      15.662  12.926  94.555  1.00  0.00      D    H  
HETATM 3279  O   HOH D 937      33.747  26.181  75.923  1.00  0.00      D    O  
HETATM 3280  H1  HOH D 937      33.523  25.884  76.852  1.00  0.00      D    H  
HETATM 3281  H2  HOH D 937      32.944  26.077  75.337  1.00  0.00      D    H  
HETATM 3282  O   HOH D 938      24.661  31.766  32.874  1.00  0.00      D    O  
HETATM 3283  H1  HOH D 938      23.765  31.458  32.554  1.00  0.00      D    H  
HETATM 3284  H2  HOH D 938      24.597  32.715  33.182  1.00  0.00      D    H  
HETATM 3285  O   HOH D 939      32.885  10.073  54.732  1.00  0.00      D    O  
HETATM 3286  H1  HOH D 939      33.502   9.732  54.023  1.00  0.00      D    H  
HETATM 3287  H2  HOH D 939      32.461   9.301  55.205  1.00  0.00      D    H  
HETATM 3288  O   HOH D 940      29.494  42.603  33.258  1.00  0.00      D    O  
HETATM 3289  H1  HOH D 940      29.104  41.696  33.414  1.00  0.00      D    H  
HETATM 3290  H2  HOH D 940      30.435  42.623  33.595  1.00  0.00      D    H  
HETATM 3291  O   HOH D 941       9.969   6.007 112.912  1.00  0.00      D    O  
HETATM 3292  H1  HOH D 941       9.073   5.564 112.932  1.00  0.00      D    H  
HETATM 3293  H2  HOH D 941      10.637   5.429 113.380  1.00  0.00      D    H  
HETATM 3294  O   HOH D 942      11.125  14.698  58.604  1.00  0.00      D    O  
HETATM 3295  H1  HOH D 942      11.775  15.311  59.052  1.00  0.00      D    H  
HETATM 3296  H2  HOH D 942      10.249  15.166  58.489  1.00  0.00      D    H  
HETATM 3297  O   HOH D 943      26.550  23.877  88.584  1.00  0.00      D    O  
HETATM 3298  H1  HOH D 943      25.699  24.022  88.080  1.00  0.00      D    H  
HETATM 3299  H2  HOH D 943      27.113  23.207  88.101  1.00  0.00      D    H  
HETATM 3300  O   HOH D 944       3.121  13.419  88.290  1.00  0.00      D    O  
HETATM 3301  H1  HOH D 944       2.292  13.024  88.686  1.00  0.00      D    H  
HETATM 3302  H2  HOH D 944       2.953  14.374  88.048  1.00  0.00      D    H  
HETATM 3303  O   HOH D 945      25.792   2.798  36.145  1.00  0.00      D    O  
HETATM 3304  H1  HOH D 945      26.665   2.451  35.803  1.00  0.00      D    H  
HETATM 3305  H2  HOH D 945      25.535   3.617  35.632  1.00  0.00      D    H  
HETATM 3306  O   HOH D 946       7.049  37.010  69.414  1.00  0.00      D    O  
HETATM 3307  H1  HOH D 946       6.494  37.406  70.145  1.00  0.00      D    H  
HETATM 3308  H2  HOH D 946       7.666  37.707  69.049  1.00  0.00      D    H  
HETATM 3309  O   HOH D 947      11.263  13.393   9.034  1.00  0.00      D    O  
HETATM 3310  H1  HOH D 947      11.903  12.631   8.933  1.00  0.00      D    H  
HETATM 3311  H2  HOH D 947      10.597  13.370   8.288  1.00  0.00      D    H  
HETATM 3312  O   HOH D 948      46.543   8.599  69.704  1.00  0.00      D    O  
HETATM 3313  H1  HOH D 948      45.655   8.714  69.259  1.00  0.00      D    H  
HETATM 3314  H2  HOH D 948      47.127   8.016  69.139  1.00  0.00      D    H  
HETATM 3315  O   HOH D 949       8.467  32.798  70.460  1.00  0.00      D    O  
HETATM 3316  H1  HOH D 949       8.162  32.005  70.987  1.00  0.00      D    H  
HETATM 3317  H2  HOH D 949       9.197  32.523  69.835  1.00  0.00      D    H  
HETATM 3318  O   HOH D 950       8.348  10.535  17.700  1.00  0.00      D    O  
HETATM 3319  H1  HOH D 950       8.266  11.388  18.215  1.00  0.00      D    H  
HETATM 3320  H2  HOH D 950       8.726  10.727  16.794  1.00  0.00      D    H  
HETATM 3321  O   HOH D 951      21.237  14.557  25.061  1.00  0.00      D    O  
HETATM 3322  H1  HOH D 951      22.032  13.955  24.990  1.00  0.00      D    H  
HETATM 3323  H2  HOH D 951      21.321  15.126  25.879  1.00  0.00      D    H  
HETATM 3324  O   HOH D 952      22.087   9.479  55.508  1.00  0.00      D    O  
HETATM 3325  H1  HOH D 952      23.051   9.234  55.401  1.00  0.00      D    H  
HETATM 3326  H2  HOH D 952      21.644   9.490  54.612  1.00  0.00      D    H  
HETATM 3327  O   HOH D 953       6.361   7.207  83.134  1.00  0.00      D    O  
HETATM 3328  H1  HOH D 953       6.039   8.146  83.011  1.00  0.00      D    H  
HETATM 3329  H2  HOH D 953       7.284   7.219  83.517  1.00  0.00      D    H  
HETATM 3330  O   HOH D 954      38.097   1.672  34.484  1.00  0.00      D    O  
HETATM 3331  H1  HOH D 954      38.301   1.100  35.279  1.00  0.00      D    H  
HETATM 3332  H2  HOH D 954      38.588   2.540  34.563  1.00  0.00      D    H  
HETATM 3333  O   HOH D 955      18.043  14.997  60.453  1.00  0.00      D    O  
HETATM 3334  H1  HOH D 955      17.736  15.441  61.295  1.00  0.00      D    H  
HETATM 3335  H2  HOH D 955      17.614  15.441  59.667  1.00  0.00      D    H  
HETATM 3336  O   HOH D 956      15.578  26.979   8.557  1.00  0.00      D    O  
HETATM 3337  H1  HOH D 956      16.378  27.479   8.888  1.00  0.00      D    H  
HETATM 3338  H2  HOH D 956      15.273  26.336   9.260  1.00  0.00      D    H  
HETATM 3339  O   HOH D 957       0.542  10.498  97.549  1.00  0.00      D    O  
HETATM 3340  H1  HOH D 957       0.413  10.604  98.535  1.00  0.00      D    H  
HETATM 3341  H2  HOH D 957       0.517   9.527  97.312  1.00  0.00      D    H  
HETATM 3342  O   HOH D 958      39.850   3.752  58.087  1.00  0.00      D    O  
HETATM 3343  H1  HOH D 958      39.874   2.788  57.825  1.00  0.00      D    H  
HETATM 3344  H2  HOH D 958      40.140   3.846  59.039  1.00  0.00      D    H  
HETATM 3345  O   HOH D 959      41.757  11.722 107.900  1.00  0.00      D    O  
HETATM 3346  H1  HOH D 959      41.950  12.395 107.187  1.00  0.00      D    H  
HETATM 3347  H2  HOH D 959      40.995  12.042 108.463  1.00  0.00      D    H  
HETATM 3348  O   HOH D 960      29.427  21.999  82.861  1.00  0.00      D    O  
HETATM 3349  H1  HOH D 960      29.446  21.640  81.928  1.00  0.00      D    H  
HETATM 3350  H2  HOH D 960      29.909  21.370  83.470  1.00  0.00      D    H  
HETATM 3351  O   HOH D 961      25.420  34.137  20.769  1.00  0.00      D    O  
HETATM 3352  H1  HOH D 961      25.093  35.081  20.742  1.00  0.00      D    H  
HETATM 3353  H2  HOH D 961      26.007  34.010  21.569  1.00  0.00      D    H  
HETATM 3354  O   HOH D 962      27.506  27.026  39.560  1.00  0.00      D    O  
HETATM 3355  H1  HOH D 962      26.984  27.295  38.751  1.00  0.00      D    H  
HETATM 3356  H2  HOH D 962      26.878  26.857  40.320  1.00  0.00      D    H  
HETATM 3357  O   HOH D 963      27.292   8.035  11.389  1.00  0.00      D    O  
HETATM 3358  H1  HOH D 963      27.004   8.413  10.509  1.00  0.00      D    H  
HETATM 3359  H2  HOH D 963      26.649   8.321  12.100  1.00  0.00      D    H  
HETATM 3360  O   HOH D 964      15.268  26.996  97.287  1.00  0.00      D    O  
HETATM 3361  H1  HOH D 964      16.065  26.729  96.746  1.00  0.00      D    H  
HETATM 3362  H2  HOH D 964      15.525  27.726  97.922  1.00  0.00      D    H  
HETATM 3363  O   HOH D 965      34.503  38.178  49.364  1.00  0.00      D    O  
HETATM 3364  H1  HOH D 965      33.711  37.577  49.254  1.00  0.00      D    H  
HETATM 3365  H2  HOH D 965      34.762  38.555  48.475  1.00  0.00      D    H  
HETATM 3366  O   HOH D 966      33.035  10.158  82.217  1.00  0.00      D    O  
HETATM 3367  H1  HOH D 966      33.969  10.247  82.561  1.00  0.00      D    H  
HETATM 3368  H2  HOH D 966      32.749  11.021  81.800  1.00  0.00      D    H  
HETATM 3369  O   HOH D 967       6.280  21.789 104.518  1.00  0.00      D    O  
HETATM 3370  H1  HOH D 967       6.340  20.911 104.992  1.00  0.00      D    H  
HETATM 3371  H2  HOH D 967       5.586  22.359 104.959  1.00  0.00      D    H  
HETATM 3372  O   HOH D 968      49.164  18.422  30.879  1.00  0.00      D    O  
HETATM 3373  H1  HOH D 968      48.513  17.748  30.529  1.00  0.00      D    H  
HETATM 3374  H2  HOH D 968      48.666  19.164  31.329  1.00  0.00      D    H  
HETATM 3375  O   HOH D 969      30.106   6.370  22.302  1.00  0.00      D    O  
HETATM 3376  H1  HOH D 969      30.995   6.308  21.847  1.00  0.00      D    H  
HETATM 3377  H2  HOH D 969      29.570   7.104  21.887  1.00  0.00      D    H  
HETATM 3378  O   HOH D 970      16.950  37.070  15.146  1.00  0.00      D    O  
HETATM 3379  H1  HOH D 970      16.517  37.354  16.002  1.00  0.00      D    H  
HETATM 3380  H2  HOH D 970      17.900  37.384  15.133  1.00  0.00      D    H  
HETATM 3381  O   HOH D 971      37.650  27.192  40.404  1.00  0.00      D    O  
HETATM 3382  H1  HOH D 971      37.921  26.337  40.846  1.00  0.00      D    H  
HETATM 3383  H2  HOH D 971      37.962  27.190  39.454  1.00  0.00      D    H  
HETATM 3384  O   HOH D 972       5.633  39.685  17.766  1.00  0.00      D    O  
HETATM 3385  H1  HOH D 972       4.846  39.916  17.195  1.00  0.00      D    H  
HETATM 3386  H2  HOH D 972       5.835  40.449  18.380  1.00  0.00      D    H  
HETATM 3387  O   HOH D 973       6.514   5.228  67.365  1.00  0.00      D    O  
HETATM 3388  H1  HOH D 973       7.079   4.404  67.397  1.00  0.00      D    H  
HETATM 3389  H2  HOH D 973       6.471   5.639  68.276  1.00  0.00      D    H  
HETATM 3390  O   HOH D 974      38.008  20.315  30.163  1.00  0.00      D    O  
HETATM 3391  H1  HOH D 974      38.342  20.272  29.222  1.00  0.00      D    H  
HETATM 3392  H2  HOH D 974      37.510  19.475  30.379  1.00  0.00      D    H  
HETATM 3393  O   HOH D 975      11.968  39.694  53.933  1.00  0.00      D    O  
HETATM 3394  H1  HOH D 975      12.617  39.811  53.182  1.00  0.00      D    H  
HETATM 3395  H2  HOH D 975      11.036  39.815  53.590  1.00  0.00      D    H  
HETATM 3396  O   HOH D 976       3.649  12.139  85.554  1.00  0.00      D    O  
HETATM 3397  H1  HOH D 976       4.002  12.685  86.313  1.00  0.00      D    H  
HETATM 3398  H2  HOH D 976       2.815  11.668  85.841  1.00  0.00      D    H  
HETATM 3399  O   HOH D 977      43.352  17.834  45.504  1.00  0.00      D    O  
HETATM 3400  H1  HOH D 977      43.271  17.509  44.562  1.00  0.00      D    H  
HETATM 3401  H2  HOH D 977      43.961  18.627  45.532  1.00  0.00      D    H  
HETATM 3402  O   HOH D 978      17.404   2.797 114.542  1.00  0.00      D    O  
HETATM 3403  H1  HOH D 978      18.065   3.444 114.923  1.00  0.00      D    H  
HETATM 3404  H2  HOH D 978      17.775   2.398 113.704  1.00  0.00      D    H  
HETATM 3405  O   HOH D 979       9.524  17.903  87.454  1.00  0.00      D    O  
HETATM 3406  H1  HOH D 979       9.763  16.979  87.153  1.00  0.00      D    H  
HETATM 3407  H2  HOH D 979       9.136  18.413  86.686  1.00  0.00      D    H  
HETATM 3408  O   HOH D 980      32.460  13.146  17.921  1.00  0.00      D    O  
HETATM 3409  H1  HOH D 980      32.565  14.056  18.321  1.00  0.00      D    H  
HETATM 3410  H2  HOH D 980      31.756  12.641  18.420  1.00  0.00      D    H  
HETATM 3411  O   HOH D 981      11.915  37.904   5.621  1.00  0.00      D    O  
HETATM 3412  H1  HOH D 981      12.835  37.563   5.812  1.00  0.00      D    H  
HETATM 3413  H2  HOH D 981      11.968  38.852   5.310  1.00  0.00      D    H  
HETATM 3414  O   HOH D 982      18.633   6.580  58.328  1.00  0.00      D    O  
HETATM 3415  H1  HOH D 982      17.958   6.206  57.693  1.00  0.00      D    H  
HETATM 3416  H2  HOH D 982      19.280   7.155  57.828  1.00  0.00      D    H  
HETATM 3417  O   HOH D 983       7.291   5.712  43.266  1.00  0.00      D    O  
HETATM 3418  H1  HOH D 983       7.192   6.388  43.996  1.00  0.00      D    H  
HETATM 3419  H2  HOH D 983       7.794   4.920  43.610  1.00  0.00      D    H  
HETATM 3420  O   HOH D 984       6.348  19.933   6.241  1.00  0.00      D    O  
HETATM 3421  H1  HOH D 984       6.927  19.238   5.814  1.00  0.00      D    H  
HETATM 3422  H2  HOH D 984       5.953  19.566   7.083  1.00  0.00      D    H  
HETATM 3423  O   HOH D 985      41.285  26.490 112.062  1.00  0.00      D    O  
HETATM 3424  H1  HOH D 985      41.985  25.892 112.452  1.00  0.00      D    H  
HETATM 3425  H2  HOH D 985      40.923  27.090 112.775  1.00  0.00      D    H  
HETATM 3426  O   HOH D 986       1.949  28.065 118.175  1.00  0.00      D    O  
HETATM 3427  H1  HOH D 986       1.877  28.226 119.159  1.00  0.00      D    H  
HETATM 3428  H2  HOH D 986       2.114  27.093 118.007  1.00  0.00      D    H  
HETATM 3429  O   HOH D 987      18.202  25.306  37.110  1.00  0.00      D    O  
HETATM 3430  H1  HOH D 987      18.973  25.942  37.091  1.00  0.00      D    H  
HETATM 3431  H2  HOH D 987      18.481  24.457  37.560  1.00  0.00      D    H  
HETATM 3432  O   HOH D 988      28.565  17.726  73.904  1.00  0.00      D    O  
HETATM 3433  H1  HOH D 988      28.765  17.330  73.008  1.00  0.00      D    H  
HETATM 3434  H2  HOH D 988      28.242  18.665  73.789  1.00  0.00      D    H  
HETATM 3435  O   HOH D 989       6.050   0.596  89.222  1.00  0.00      D    O  
HETATM 3436  H1  HOH D 989       5.222   0.035  89.197  1.00  0.00      D    H  
HETATM 3437  H2  HOH D 989       6.394   0.723  88.291  1.00  0.00      D    H  
HETATM 3438  O   HOH D 990       2.350   4.953  81.130  1.00  0.00      D    O  
HETATM 3439  H1  HOH D 990       1.387   4.858  80.876  1.00  0.00      D    H  
HETATM 3440  H2  HOH D 990       2.856   4.148  80.821  1.00  0.00      D    H  
HETATM 3441  O   HOH D 991      32.620   4.752  43.920  1.00  0.00      D    O  
HETATM 3442  H1  HOH D 991      31.935   5.233  44.467  1.00  0.00      D    H  
HETATM 3443  H2  HOH D 991      33.480   4.704  44.428  1.00  0.00      D    H  
HETATM 3444  O   HOH D 992       2.528   4.922 106.986  1.00  0.00      D    O  
HETATM 3445  H1  HOH D 992       2.065   4.409 106.263  1.00  0.00      D    H  
HETATM 3446  H2  HOH D 992       3.472   5.105 106.713  1.00  0.00      D    H  
HETATM 3447  O   HOH D 993      19.675  41.684 113.211  1.00  0.00      D    O  
HETATM 3448  H1  HOH D 993      20.008  41.468 112.293  1.00  0.00      D    H  
HETATM 3449  H2  HOH D 993      20.418  41.573 113.871  1.00  0.00      D    H  
HETATM 3450  O   HOH D 994      34.554  27.054  19.374  1.00  0.00      D    O  
HETATM 3451  H1  HOH D 994      34.717  26.334  18.698  1.00  0.00      D    H  
HETATM 3452  H2  HOH D 994      34.998  26.808  20.236  1.00  0.00      D    H  
HETATM 3453  O   HOH D 995      33.159  27.465  82.451  1.00  0.00      D    O  
HETATM 3454  H1  HOH D 995      33.816  28.212  82.354  1.00  0.00      D    H  
HETATM 3455  H2  HOH D 995      32.949  27.085  81.550  1.00  0.00      D    H  
HETATM 3456  O   HOH D 996       7.876  18.243  12.125  1.00  0.00      D    O  
HETATM 3457  H1  HOH D 996       7.054  17.906  11.666  1.00  0.00      D    H  
HETATM 3458  H2  HOH D 996       7.700  19.155  12.495  1.00  0.00      D    H  
HETATM 3459  O   HOH D 997       2.104  40.962 108.975  1.00  0.00      D    O  
HETATM 3460  H1  HOH D 997       1.997  41.713 108.324  1.00  0.00      D    H  
HETATM 3461  H2  HOH D 997       2.732  40.281 108.600  1.00  0.00      D    H  
HETATM 3462  O   HOH D 998      29.479  16.399  26.617  1.00  0.00      D    O  
HETATM 3463  H1  HOH D 998      28.874  15.605  26.558  1.00  0.00      D    H  
HETATM 3464  H2  HOH D 998      30.194  16.326  25.922  1.00  0.00      D    H  
HETATM 3465  O   HOH D 999      32.210   1.044  82.774  1.00  0.00      D    O  
HETATM 3466  H1  HOH D 999      31.341   0.674  82.448  1.00  0.00      D    H  
HETATM 3467  H2  HOH D 999      32.295   0.879  83.757  1.00  0.00      D    H  
HETATM 3468  O   HOH D1000      39.214  23.796  64.007  1.00  0.00      D    O  
HETATM 3469  H1  HOH D1000      38.997  24.719  64.327  1.00  0.00      D    H  
HETATM 3470  H2  HOH D1000      38.373  23.258  63.950  1.00  0.00      D    H  
HETATM 3471  O   HOH D1001       5.136  16.303 103.745  1.00  0.00      D    O  
HETATM 3472  H1  HOH D1001       4.343  16.028 104.288  1.00  0.00      D    H  
HETATM 3473  H2  HOH D1001       5.642  15.490 103.458  1.00  0.00      D    H  
HETATM 3474  O   HOH D1002      42.741  33.395  81.174  1.00  0.00      D    O  
HETATM 3475  H1  HOH D1002      43.122  32.559  80.779  1.00  0.00      D    H  
HETATM 3476  H2  HOH D1002      42.710  33.309  82.170  1.00  0.00      D    H  
HETATM 3477  O   HOH D1003      32.251  13.251 100.209  1.00  0.00      D    O  
HETATM 3478  H1  HOH D1003      32.498  12.296 100.374  1.00  0.00      D    H  
HETATM 3479  H2  HOH D1003      31.737  13.319  99.354  1.00  0.00      D    H  
HETATM 3480  O   HOH D1004      23.397  39.831  66.754  1.00  0.00      D    O  
HETATM 3481  H1  HOH D1004      23.363  40.514  67.483  1.00  0.00      D    H  
HETATM 3482  H2  HOH D1004      24.210  39.259  66.870  1.00  0.00      D    H  
HETATM 3483  O   HOH D1005      36.057  25.174   5.214  1.00  0.00      D    O  
HETATM 3484  H1  HOH D1005      36.503  25.547   4.401  1.00  0.00      D    H  
HETATM 3485  H2  HOH D1005      35.824  25.920   5.838  1.00  0.00      D    H  
HETATM 3486  O   HOH D1006      28.366  39.427  71.908  1.00  0.00      D    O  
HETATM 3487  H1  HOH D1006      28.452  40.307  71.440  1.00  0.00      D    H  
HETATM 3488  H2  HOH D1006      29.149  38.850  71.678  1.00  0.00      D    H  
HETATM 3489  O   HOH D1007      27.238  15.614 104.238  1.00  0.00      D    O  
HETATM 3490  H1  HOH D1007      26.840  14.703 104.349  1.00  0.00      D    H  
HETATM 3491  H2  HOH D1007      27.873  15.609 103.465  1.00  0.00      D    H  
HETATM 3492  O   HOH D1008      11.944   4.970 114.183  1.00  0.00      D    O  
HETATM 3493  H1  HOH D1008      11.748   4.609 115.094  1.00  0.00      D    H  
HETATM 3494  H2  HOH D1008      12.496   4.310 113.674  1.00  0.00      D    H  
HETATM 3495  O   HOH D1009      46.134  24.911  49.898  1.00  0.00      D    O  
HETATM 3496  H1  HOH D1009      46.190  25.706  50.501  1.00  0.00      D    H  
HETATM 3497  H2  HOH D1009      45.764  25.190  49.012  1.00  0.00      D    H  
HETATM 3498  O   HOH D1010       7.484  22.600  77.244  1.00  0.00      D    O  
HETATM 3499  H1  HOH D1010       7.927  23.446  77.540  1.00  0.00      D    H  
HETATM 3500  H2  HOH D1010       6.570  22.806  76.895  1.00  0.00      D    H  
HETATM 3501  O   HOH D1011      46.133  21.679  19.606  1.00  0.00      D    O  
HETATM 3502  H1  HOH D1011      46.452  21.243  20.448  1.00  0.00      D    H  
HETATM 3503  H2  HOH D1011      46.135  21.009  18.863  1.00  0.00      D    H  
HETATM 3504  O   HOH D1012      48.819  35.859 109.168  1.00  0.00      D    O  
HETATM 3505  H1  HOH D1012      48.402  34.966 109.335  1.00  0.00      D    H  
HETATM 3506  H2  HOH D1012      49.768  35.735 108.878  1.00  0.00      D    H  
HETATM 3507  O   HOH D1013      14.210  10.331 115.797  1.00  0.00      D    O  
HETATM 3508  H1  HOH D1013      14.523  11.137 115.294  1.00  0.00      D    H  
HETATM 3509  H2  HOH D1013      13.887  10.607 116.702  1.00  0.00      D    H  
HETATM 3510  O   HOH D1014       7.096  24.465  24.795  1.00  0.00      D    O  
HETATM 3511  H1  HOH D1014       8.045  24.163  24.883  1.00  0.00      D    H  
HETATM 3512  H2  HOH D1014       6.746  24.733  25.693  1.00  0.00      D    H  
HETATM 3513  O   HOH D1015      20.702  19.662  68.317  1.00  0.00      D    O  
HETATM 3514  H1  HOH D1015      20.849  18.978  69.032  1.00  0.00      D    H  
HETATM 3515  H2  HOH D1015      21.534  19.757  67.771  1.00  0.00      D    H  
HETATM 3516  O   HOH D1016      34.553   5.493  64.412  1.00  0.00      D    O  
HETATM 3517  H1  HOH D1016      35.480   5.853  64.520  1.00  0.00      D    H  
HETATM 3518  H2  HOH D1016      34.437   4.691  64.997  1.00  0.00      D    H  
HETATM 3519  O   HOH D1017      22.581   6.424  13.480  1.00  0.00      D    O  
HETATM 3520  H1  HOH D1017      23.571   6.506  13.594  1.00  0.00      D    H  
HETATM 3521  H2  HOH D1017      22.324   5.458  13.483  1.00  0.00      D    H  
HETATM 3522  O   HOH D1018      33.986  33.898  90.313  1.00  0.00      D    O  
HETATM 3523  H1  HOH D1018      33.285  34.611  90.283  1.00  0.00      D    H  
HETATM 3524  H2  HOH D1018      34.321  33.720  89.388  1.00  0.00      D    H  
HETATM 3525  O   HOH D1019      26.559   1.569  25.200  1.00  0.00      D    O  
HETATM 3526  H1  HOH D1019      27.517   1.284  25.223  1.00  0.00      D    H  
HETATM 3527  H2  HOH D1019      26.437   2.377  25.776  1.00  0.00      D    H  
HETATM 3528  O   HOH D1020      10.462   5.317 102.903  1.00  0.00      D    O  
HETATM 3529  H1  HOH D1020      10.633   5.382 103.886  1.00  0.00      D    H  
HETATM 3530  H2  HOH D1020      10.174   6.209 102.555  1.00  0.00      D    H  
HETATM 3531  O   HOH D1021       5.285  10.946  95.945  1.00  0.00      D    O  
HETATM 3532  H1  HOH D1021       5.514  11.469  95.124  1.00  0.00      D    H  
HETATM 3533  H2  HOH D1021       4.886  10.068  95.681  1.00  0.00      D    H  
HETATM 3534  O   HOH D1022      35.561  18.796  42.830  1.00  0.00      D    O  
HETATM 3535  H1  HOH D1022      36.020  19.245  43.597  1.00  0.00      D    H  
HETATM 3536  H2  HOH D1022      36.221  18.629  42.098  1.00  0.00      D    H  
HETATM 3537  O   HOH D1023      46.096  15.564   5.970  1.00  0.00      D    O  
HETATM 3538  H1  HOH D1023      46.482  14.705   6.309  1.00  0.00      D    H  
HETATM 3539  H2  HOH D1023      45.186  15.394   5.591  1.00  0.00      D    H  
HETATM 3540  O   HOH D1024      24.753  38.084  48.046  1.00  0.00      D    O  
HETATM 3541  H1  HOH D1024      23.932  38.275  48.584  1.00  0.00      D    H  
HETATM 3542  H2  HOH D1024      24.839  38.762  47.316  1.00  0.00      D    H  
HETATM 3543  O   HOH D1025      47.985   2.224  19.220  1.00  0.00      D    O  
HETATM 3544  H1  HOH D1025      47.693   2.847  18.495  1.00  0.00      D    H  
HETATM 3545  H2  HOH D1025      47.382   1.426  19.237  1.00  0.00      D    H  
HETATM 3546  O   HOH D1026       9.926  20.516  83.232  1.00  0.00      D    O  
HETATM 3547  H1  HOH D1026      10.390  21.399  83.294  1.00  0.00      D    H  
HETATM 3548  H2  HOH D1026       9.923  20.206  82.281  1.00  0.00      D    H  
HETATM 3549  O   HOH D1027       5.377  17.928  60.131  1.00  0.00      D    O  
HETATM 3550  H1  HOH D1027       4.529  17.888  60.659  1.00  0.00      D    H  
HETATM 3551  H2  HOH D1027       5.885  18.753  60.379  1.00  0.00      D    H  
HETATM 3552  O   HOH D1028      21.213  32.523  69.564  1.00  0.00      D    O  
HETATM 3553  H1  HOH D1028      20.818  31.995  70.316  1.00  0.00      D    H  
HETATM 3554  H2  HOH D1028      22.191  32.324  69.495  1.00  0.00      D    H  
HETATM 3555  O   HOH D1029      35.504  11.615  83.033  1.00  0.00      D    O  
HETATM 3556  H1  HOH D1029      36.403  11.385  83.406  1.00  0.00      D    H  
HETATM 3557  H2  HOH D1029      35.585  12.409  82.431  1.00  0.00      D    H  
HETATM 3558  O   HOH D1030      29.836  30.893  43.187  1.00  0.00      D    O  
HETATM 3559  H1  HOH D1030      30.576  31.478  42.855  1.00  0.00      D    H  
HETATM 3560  H2  HOH D1030      30.090  29.933  43.065  1.00  0.00      D    H  
HETATM 3561  O   HOH D1031      37.525  10.295  51.323  1.00  0.00      D    O  
HETATM 3562  H1  HOH D1031      38.026  11.073  50.943  1.00  0.00      D    H  
HETATM 3563  H2  HOH D1031      37.554   9.532  50.676  1.00  0.00      D    H  
HETATM 3564  O   HOH D1032      37.546  28.295  51.208  1.00  0.00      D    O  
HETATM 3565  H1  HOH D1032      37.950  28.547  52.088  1.00  0.00      D    H  
HETATM 3566  H2  HOH D1032      36.763  27.693  51.361  1.00  0.00      D    H  
HETATM 3567  O   HOH D1033      48.024  28.764  45.389  1.00  0.00      D    O  
HETATM 3568  H1  HOH D1033      48.490  29.098  46.209  1.00  0.00      D    H  
HETATM 3569  H2  HOH D1033      47.036  28.865  45.503  1.00  0.00      D    H  
HETATM 3570  O   HOH D1034      15.534  27.241 103.265  1.00  0.00      D    O  
HETATM 3571  H1  HOH D1034      15.908  27.294 104.191  1.00  0.00      D    H  
HETATM 3572  H2  HOH D1034      16.161  27.688 102.626  1.00  0.00      D    H  
HETATM 3573  O   HOH D1035      11.207  25.990  41.999  1.00  0.00      D    O  
HETATM 3574  H1  HOH D1035      11.867  25.239  42.033  1.00  0.00      D    H  
HETATM 3575  H2  HOH D1035      10.389  25.692  41.506  1.00  0.00      D    H  
HETATM 3576  O   HOH D1036      33.101  33.528  46.514  1.00  0.00      D    O  
HETATM 3577  H1  HOH D1036      32.191  33.450  46.922  1.00  0.00      D    H  
HETATM 3578  H2  HOH D1036      33.198  34.426  46.084  1.00  0.00      D    H  
HETATM 3579  O   HOH D1037      33.768  18.545 100.733  1.00  0.00      D    O  
HETATM 3580  H1  HOH D1037      33.425  18.283 101.635  1.00  0.00      D    H  
HETATM 3581  H2  HOH D1037      33.841  17.732 100.155  1.00  0.00      D    H  
HETATM 3582  O   HOH D1038      32.690  38.488  35.155  1.00  0.00      D    O  
HETATM 3583  H1  HOH D1038      32.069  39.010  35.739  1.00  0.00      D    H  
HETATM 3584  H2  HOH D1038      32.619  38.819  34.214  1.00  0.00      D    H  
HETATM 3585  O   HOH D1039       2.654   7.338  48.291  1.00  0.00      D    O  
HETATM 3586  H1  HOH D1039       3.119   7.946  48.934  1.00  0.00      D    H  
HETATM 3587  H2  HOH D1039       2.518   6.444  48.716  1.00  0.00      D    H  
HETATM 3588  O   HOH D1040      25.898  28.034  48.148  1.00  0.00      D    O  
HETATM 3589  H1  HOH D1040      25.929  28.999  48.407  1.00  0.00      D    H  
HETATM 3590  H2  HOH D1040      26.803  27.744  47.835  1.00  0.00      D    H  
HETATM 3591  O   HOH D1041      32.449  11.761  22.733  1.00  0.00      D    O  
HETATM 3592  H1  HOH D1041      31.989  10.873  22.764  1.00  0.00      D    H  
HETATM 3593  H2  HOH D1041      32.946  11.908  23.588  1.00  0.00      D    H  
HETATM 3594  O   HOH D1042      48.955   8.798 104.636  1.00  0.00      D    O  
HETATM 3595  H1  HOH D1042      48.310   9.317 105.197  1.00  0.00      D    H  
HETATM 3596  H2  HOH D1042      49.354   9.400 103.945  1.00  0.00      D    H  
HETATM 3597  O   HOH D1043      15.064  19.656  73.610  1.00  0.00      D    O  
HETATM 3598  H1  HOH D1043      15.287  19.335  74.531  1.00  0.00      D    H  
HETATM 3599  H2  HOH D1043      15.908  19.796  73.092  1.00  0.00      D    H  
HETATM 3600  O   HOH D1044      12.562  33.922  68.560  1.00  0.00      D    O  
HETATM 3601  H1  HOH D1044      12.587  34.684  69.207  1.00  0.00      D    H  
HETATM 3602  H2  HOH D1044      11.652  33.508  68.568  1.00  0.00      D    H  
HETATM 3603  O   HOH D1045      41.246  12.016 113.282  1.00  0.00      D    O  
HETATM 3604  H1  HOH D1045      40.857  11.476 112.535  1.00  0.00      D    H  
HETATM 3605  H2  HOH D1045      40.738  11.835 114.124  1.00  0.00      D    H  
HETATM 3606  O   HOH D1046      25.596  22.118  61.759  1.00  0.00      D    O  
HETATM 3607  H1  HOH D1046      26.189  22.921  61.692  1.00  0.00      D    H  
HETATM 3608  H2  HOH D1046      25.628  21.609  60.899  1.00  0.00      D    H  
HETATM 3609  O   HOH D1047      23.297  35.440  53.200  1.00  0.00      D    O  
HETATM 3610  H1  HOH D1047      22.902  35.223  54.093  1.00  0.00      D    H  
HETATM 3611  H2  HOH D1047      23.850  34.669  52.884  1.00  0.00      D    H  
HETATM 3612  O   HOH D1048       7.586  28.889  53.333  1.00  0.00      D    O  
HETATM 3613  H1  HOH D1048       6.593  28.853  53.445  1.00  0.00      D    H  
HETATM 3614  H2  HOH D1048       7.848  29.781  52.965  1.00  0.00      D    H  
HETATM 3615  O   HOH D1049      15.418  42.477  77.997  1.00  0.00      D    O  
HETATM 3616  H1  HOH D1049      15.591  41.937  78.821  1.00  0.00      D    H  
HETATM 3617  H2  HOH D1049      14.962  43.331  78.248  1.00  0.00      D    H  
HETATM 3618  O   HOH D1050      46.540  25.722   7.074  1.00  0.00      D    O  
HETATM 3619  H1  HOH D1050      46.103  25.675   7.973  1.00  0.00      D    H  
HETATM 3620  H2  HOH D1050      46.236  26.548   6.599  1.00  0.00      D    H  
HETATM 3621  O   HOH D1051      43.755  28.502  85.083  1.00  0.00      D    O  
HETATM 3622  H1  HOH D1051      43.125  28.295  84.335  1.00  0.00      D    H  
HETATM 3623  H2  HOH D1051      44.673  28.188  84.842  1.00  0.00      D    H  
HETATM 3624  O   HOH D1052      37.963  25.271  49.937  1.00  0.00      D    O  
HETATM 3625  H1  HOH D1052      37.918  26.270  49.959  1.00  0.00      D    H  
HETATM 3626  H2  HOH D1052      38.353  24.936  50.795  1.00  0.00      D    H  
HETATM 3627  O   HOH D1053       8.146  12.650  11.215  1.00  0.00      D    O  
HETATM 3628  H1  HOH D1053       8.410  13.602  11.371  1.00  0.00      D    H  
HETATM 3629  H2  HOH D1053       8.609  12.306  10.399  1.00  0.00      D    H  
HETATM 3630  O   HOH D1054       8.184  30.606 118.248  1.00  0.00      D    O  
HETATM 3631  H1  HOH D1054       8.421  30.417 119.201  1.00  0.00      D    H  
HETATM 3632  H2  HOH D1054       7.794  31.524 118.177  1.00  0.00      D    H  
HETATM 3633  O   HOH D1055      24.687  27.370  57.346  1.00  0.00      D    O  
HETATM 3634  H1  HOH D1055      24.092  28.151  57.540  1.00  0.00      D    H  
HETATM 3635  H2  HOH D1055      24.131  26.545  57.243  1.00  0.00      D    H  
HETATM 3636  O   HOH D1056      19.752   1.891  54.672  1.00  0.00      D    O  
HETATM 3637  H1  HOH D1056      19.715   1.233  53.921  1.00  0.00      D    H  
HETATM 3638  H2  HOH D1056      18.823   2.140  54.944  1.00  0.00      D    H  
HETATM 3639  O   HOH D1057      21.749   0.589  80.665  1.00  0.00      D    O  
HETATM 3640  H1  HOH D1057      21.975   0.346  81.609  1.00  0.00      D    H  
HETATM 3641  H2  HOH D1057      22.423   0.185  80.046  1.00  0.00      D    H  
HETATM 3642  O   HOH D1058      16.412  14.561  23.544  1.00  0.00      D    O  
HETATM 3643  H1  HOH D1058      16.632  14.974  22.660  1.00  0.00      D    H  
HETATM 3644  H2  HOH D1058      17.120  13.899  23.788  1.00  0.00      D    H  
HETATM 3645  O   HOH D1059      42.512  35.769  56.542  1.00  0.00      D    O  
HETATM 3646  H1  HOH D1059      43.021  35.035  56.092  1.00  0.00      D    H  
HETATM 3647  H2  HOH D1059      42.369  35.535  57.503  1.00  0.00      D    H  
HETATM 3648  O   HOH D1060       6.144   5.417 110.742  1.00  0.00      D    O  
HETATM 3649  H1  HOH D1060       5.328   5.245 111.294  1.00  0.00      D    H  
HETATM 3650  H2  HOH D1060       6.168   6.380 110.473  1.00  0.00      D    H  
HETATM 3651  O   HOH D1061      22.184  26.993  91.642  1.00  0.00      D    O  
HETATM 3652  H1  HOH D1061      23.162  27.121  91.807  1.00  0.00      D    H  
HETATM 3653  H2  HOH D1061      21.934  27.425  90.775  1.00  0.00      D    H  
HETATM 3654  O   HOH D1062      29.706  38.743  31.512  1.00  0.00      D    O  
HETATM 3655  H1  HOH D1062      29.869  37.779  31.297  1.00  0.00      D    H  
HETATM 3656  H2  HOH D1062      29.734  39.281  30.670  1.00  0.00      D    H  
HETATM 3657  O   HOH D1063      22.107  13.831 118.104  1.00  0.00      D    O  
HETATM 3658  H1  HOH D1063      22.542  14.731 118.061  1.00  0.00      D    H  
HETATM 3659  H2  HOH D1063      22.062  13.528 119.056  1.00  0.00      D    H  
HETATM 3660  O   HOH D1064      46.625   2.701  84.076  1.00  0.00      D    O  
HETATM 3661  H1  HOH D1064      45.887   3.066  83.508  1.00  0.00      D    H  
HETATM 3662  H2  HOH D1064      46.655   1.706  83.984  1.00  0.00      D    H  
HETATM 3663  O   HOH D1065      20.380  37.772 112.380  1.00  0.00      D    O  
HETATM 3664  H1  HOH D1065      20.275  36.784 112.492  1.00  0.00      D    H  
HETATM 3665  H2  HOH D1065      19.788  38.246 113.032  1.00  0.00      D    H  
HETATM 3666  O   HOH D1066      31.332  39.334 101.308  1.00  0.00      D    O  
HETATM 3667  H1  HOH D1066      31.015  38.566 100.752  1.00  0.00      D    H  
HETATM 3668  H2  HOH D1066      30.962  40.187 100.941  1.00  0.00      D    H  
HETATM 3669  O   HOH D1067       1.868  18.252  66.602  1.00  0.00      D    O  
HETATM 3670  H1  HOH D1067       2.155  18.501  65.678  1.00  0.00      D    H  
HETATM 3671  H2  HOH D1067       2.674  18.158  67.188  1.00  0.00      D    H  
HETATM 3672  O   HOH D1068      28.948  35.101 109.794  1.00  0.00      D    O  
HETATM 3673  H1  HOH D1068      28.382  35.893 109.565  1.00  0.00      D    H  
HETATM 3674  H2  HOH D1068      29.277  34.672 108.953  1.00  0.00      D    H  
HETATM 3675  O   HOH D1069       4.370  12.453 100.234  1.00  0.00      D    O  
HETATM 3676  H1  HOH D1069       3.869  12.010  99.490  1.00  0.00      D    H  
HETATM 3677  H2  HOH D1069       5.345  12.474 100.014  1.00  0.00      D    H  
HETATM 3678  O   HOH D1070      26.584  12.394  57.802  1.00  0.00      D    O  
HETATM 3679  H1  HOH D1070      26.563  13.044  57.041  1.00  0.00      D    H  
HETATM 3680  H2  HOH D1070      25.809  11.767  57.726  1.00  0.00      D    H  
HETATM 3681  O   HOH D1071      39.711  12.537  78.198  1.00  0.00      D    O  
HETATM 3682  H1  HOH D1071      40.182  13.358  77.874  1.00  0.00      D    H  
HETATM 3683  H2  HOH D1071      39.977  11.756  77.633  1.00  0.00      D    H  
HETATM 3684  O   HOH D1072      11.384  28.686 111.316  1.00  0.00      D    O  
HETATM 3685  H1  HOH D1072      11.529  27.822 110.835  1.00  0.00      D    H  
HETATM 3686  H2  HOH D1072      12.154  28.860 111.930  1.00  0.00      D    H  
HETATM 3687  O   HOH D1073      20.083  35.394  38.663  1.00  0.00      D    O  
HETATM 3688  H1  HOH D1073      20.651  36.206  38.798  1.00  0.00      D    H  
HETATM 3689  H2  HOH D1073      20.055  34.862  39.510  1.00  0.00      D    H  
HETATM 3690  O   HOH D1074      13.383  25.020  25.907  1.00  0.00      D    O  
HETATM 3691  H1  HOH D1074      14.111  25.575  25.504  1.00  0.00      D    H  
HETATM 3692  H2  HOH D1074      13.690  24.071  25.982  1.00  0.00      D    H  
HETATM 3693  O   HOH D1075      31.550  13.700  49.562  1.00  0.00      D    O  
HETATM 3694  H1  HOH D1075      32.295  13.749  50.227  1.00  0.00      D    H  
HETATM 3695  H2  HOH D1075      30.855  14.382  49.788  1.00  0.00      D    H  
HETATM 3696  O   HOH D1076      39.033   3.117 103.330  1.00  0.00      D    O  
HETATM 3697  H1  HOH D1076      39.408   3.943 103.751  1.00  0.00      D    H  
HETATM 3698  H2  HOH D1076      38.271   3.364 102.732  1.00  0.00      D    H  
HETATM 3699  O   HOH D1077       6.431  38.253  78.760  1.00  0.00      D    O  
HETATM 3700  H1  HOH D1077       5.964  38.457  77.900  1.00  0.00      D    H  
HETATM 3701  H2  HOH D1077       5.845  38.514  79.528  1.00  0.00      D    H  
HETATM 3702  O   HOH D1078       1.071  36.880  87.931  1.00  0.00      D    O  
HETATM 3703  H1  HOH D1078       1.514  36.586  88.777  1.00  0.00      D    H  
HETATM 3704  H2  HOH D1078       0.078  36.830  88.039  1.00  0.00      D    H  
HETATM 3705  O   HOH D1079      40.408  12.030  83.931  1.00  0.00      D    O  
HETATM 3706  H1  HOH D1079      41.110  11.699  83.300  1.00  0.00      D    H  
HETATM 3707  H2  HOH D1079      39.684  12.487  83.415  1.00  0.00      D    H  
HETATM 3708  O   HOH D1080      12.324  17.671  65.334  1.00  0.00      D    O  
HETATM 3709  H1  HOH D1080      11.559  17.699  65.978  1.00  0.00      D    H  
HETATM 3710  H2  HOH D1080      12.158  16.961  64.649  1.00  0.00      D    H  
HETATM 3711  O   HOH D1081       0.389  23.802  11.397  1.00  0.00      D    O  
HETATM 3712  H1  HOH D1081       0.396  23.980  10.413  1.00  0.00      D    H  
HETATM 3713  H2  HOH D1081       1.329  23.714  11.726  1.00  0.00      D    H  
HETATM 3714  O   HOH D1082      20.558   3.974 101.096  1.00  0.00      D    O  
HETATM 3715  H1  HOH D1082      20.862   3.834 102.038  1.00  0.00      D    H  
HETATM 3716  H2  HOH D1082      20.457   3.089 100.643  1.00  0.00      D    H  
HETATM 3717  O   HOH D1083      16.148  25.105  88.279  1.00  0.00      D    O  
HETATM 3718  H1  HOH D1083      15.954  24.255  87.789  1.00  0.00      D    H  
HETATM 3719  H2  HOH D1083      16.585  24.893  89.153  1.00  0.00      D    H  
HETATM 3720  O   HOH D1084      18.750   8.640  47.903  1.00  0.00      D    O  
HETATM 3721  H1  HOH D1084      19.066   9.044  48.761  1.00  0.00      D    H  
HETATM 3722  H2  HOH D1084      19.446   8.771  47.197  1.00  0.00      D    H  
HETATM 3723  O   HOH D1085      47.118   3.937  47.557  1.00  0.00      D    O  
HETATM 3724  H1  HOH D1085      47.517   4.550  46.875  1.00  0.00      D    H  
HETATM 3725  H2  HOH D1085      47.489   3.016  47.435  1.00  0.00      D    H  
HETATM 3726  O   HOH D1086      16.176   8.669 118.008  1.00  0.00      D    O  
HETATM 3727  H1  HOH D1086      15.329   8.825 117.500  1.00  0.00      D    H  
HETATM 3728  H2  HOH D1086      15.958   8.423 118.953  1.00  0.00      D    H  
HETATM 3729  O   HOH D1087       0.672  42.631 115.119  1.00  0.00      D    O  
HETATM 3730  H1  HOH D1087       0.013  43.039 114.487  1.00  0.00      D    H  
HETATM 3731  H2  HOH D1087       1.440  42.253 114.601  1.00  0.00      D    H  
HETATM 3732  O   HOH D1088      48.236  12.957  67.963  1.00  0.00      D    O  
HETATM 3733  H1  HOH D1088      47.578  13.410  67.362  1.00  0.00      D    H  
HETATM 3734  H2  HOH D1088      47.982  11.996  68.071  1.00  0.00      D    H  
HETATM 3735  O   HOH D1089      23.480  41.388 105.761  1.00  0.00      D    O  
HETATM 3736  H1  HOH D1089      23.572  40.734 106.511  1.00  0.00      D    H  
HETATM 3737  H2  HOH D1089      23.858  42.271 106.040  1.00  0.00      D    H  
HETATM 3738  O   HOH D1090       3.069  11.749  97.809  1.00  0.00      D    O  
HETATM 3739  H1  HOH D1090       3.703  11.386  97.126  1.00  0.00      D    H  
HETATM 3740  H2  HOH D1090       2.140  11.447  97.594  1.00  0.00      D    H  
HETATM 3741  O   HOH D1091      29.269  31.855  26.473  1.00  0.00      D    O  
HETATM 3742  H1  HOH D1091      30.135  31.705  25.995  1.00  0.00      D    H  
HETATM 3743  H2  HOH D1091      28.512  31.764  25.826  1.00  0.00      D    H  
HETATM 3744  O   HOH D1092      40.571  17.674  50.323  1.00  0.00      D    O  
HETATM 3745  H1  HOH D1092      40.603  17.177  49.456  1.00  0.00      D    H  
HETATM 3746  H2  HOH D1092      41.492  17.736  50.706  1.00  0.00      D    H  
HETATM 3747  O   HOH D1093      30.135  40.795  10.286  1.00  0.00      D    O  
HETATM 3748  H1  HOH D1093      29.248  41.146  10.585  1.00  0.00      D    H  
HETATM 3749  H2  HOH D1093      29.999  40.117   9.564  1.00  0.00      D    H  
HETATM 3750  O   HOH D1094      17.054   4.750  61.142  1.00  0.00      D    O  
HETATM 3751  H1  HOH D1094      17.621   4.007  61.497  1.00  0.00      D    H  
HETATM 3752  H2  HOH D1094      17.253   4.886  60.171  1.00  0.00      D    H  
HETATM 3753  O   HOH D1095      27.155   6.550 111.146  1.00  0.00      D    O  
HETATM 3754  H1  HOH D1095      26.302   7.022 111.369  1.00  0.00      D    H  
HETATM 3755  H2  HOH D1095      27.806   7.202 110.759  1.00  0.00      D    H  
HETATM 3756  O   HOH D1096      10.432  28.000  73.892  1.00  0.00      D    O  
HETATM 3757  H1  HOH D1096      11.363  28.005  74.255  1.00  0.00      D    H  
HETATM 3758  H2  HOH D1096      10.086  28.938  73.850  1.00  0.00      D    H  
HETATM 3759  O   HOH D1097      29.722  19.802  13.227  1.00  0.00      D    O  
HETATM 3760  H1  HOH D1097      30.031  19.672  12.285  1.00  0.00      D    H  
HETATM 3761  H2  HOH D1097      30.313  19.285  13.846  1.00  0.00      D    H  
HETATM 3762  O   HOH D1098      42.245  17.957  14.927  1.00  0.00      D    O  
HETATM 3763  H1  HOH D1098      42.241  18.957  14.929  1.00  0.00      D    H  
HETATM 3764  H2  HOH D1098      42.976  17.626  15.523  1.00  0.00      D    H  
HETATM 3765  O   HOH D1099      19.850  11.779  54.720  1.00  0.00      D    O  
HETATM 3766  H1  HOH D1099      20.731  12.199  54.938  1.00  0.00      D    H  
HETATM 3767  H2  HOH D1099      19.989  10.817  54.486  1.00  0.00      D    H  
HETATM 3768  O   HOH D1100      28.584  39.144  48.568  1.00  0.00      D    O  
HETATM 3769  H1  HOH D1100      29.524  39.434  48.749  1.00  0.00      D    H  
HETATM 3770  H2  HOH D1100      28.511  38.824  47.623  1.00  0.00      D    H  
HETATM 3771  O   HOH D1101       4.263  15.713  30.371  1.00  0.00      D    O  
HETATM 3772  H1  HOH D1101       4.514  15.328  29.483  1.00  0.00      D    H  
HETATM 3773  H2  HOH D1101       3.407  16.223  30.283  1.00  0.00      D    H  
HETATM 3774  O   HOH D1102      43.513  18.538 111.711  1.00  0.00      D    O  
HETATM 3775  H1  HOH D1102      44.164  18.090 111.099  1.00  0.00      D    H  
HETATM 3776  H2  HOH D1102      42.712  17.952 111.832  1.00  0.00      D    H  
HETATM 3777  O   HOH D1103       5.705  38.764  86.779  1.00  0.00      D    O  
HETATM 3778  H1  HOH D1103       6.439  38.321  86.265  1.00  0.00      D    H  
HETATM 3779  H2  HOH D1103       6.099  39.420  87.423  1.00  0.00      D    H  
HETATM 3780  O   HOH D1104       9.449   5.492   6.639  1.00  0.00      D    O  
HETATM 3781  H1  HOH D1104       8.855   6.072   6.082  1.00  0.00      D    H  
HETATM 3782  H2  HOH D1104      10.239   5.205   6.097  1.00  0.00      D    H  
HETATM 3783  O   HOH D1105       7.950  17.826  65.400  1.00  0.00      D    O  
HETATM 3784  H1  HOH D1105       8.212  18.271  64.544  1.00  0.00      D    H  
HETATM 3785  H2  HOH D1105       6.978  17.985  65.574  1.00  0.00      D    H  
HETATM 3786  O   HOH D1106      23.800   9.016  46.069  1.00  0.00      D    O  
HETATM 3787  H1  HOH D1106      22.988   8.474  45.852  1.00  0.00      D    H  
HETATM 3788  H2  HOH D1106      23.588   9.652  46.811  1.00  0.00      D    H  
HETATM 3789  O   HOH D1107      32.809  28.519  32.784  1.00  0.00      D    O  
HETATM 3790  H1  HOH D1107      33.206  27.827  33.388  1.00  0.00      D    H  
HETATM 3791  H2  HOH D1107      33.532  29.119  32.443  1.00  0.00      D    H  
HETATM 3792  O   HOH D1108      15.412  42.408  90.492  1.00  0.00      D    O  
HETATM 3793  H1  HOH D1108      16.055  42.292  89.735  1.00  0.00      D    H  
HETATM 3794  H2  HOH D1108      14.956  41.537  90.677  1.00  0.00      D    H  
HETATM 3795  O   HOH D1109       8.943  32.241 105.350  1.00  0.00      D    O  
HETATM 3796  H1  HOH D1109       9.404  32.076 104.478  1.00  0.00      D    H  
HETATM 3797  H2  HOH D1109       9.524  32.810 105.932  1.00  0.00      D    H  
HETATM 3798  O   HOH D1110      14.471  29.522  68.510  1.00  0.00      D    O  
HETATM 3799  H1  HOH D1110      13.607  29.861  68.137  1.00  0.00      D    H  
HETATM 3800  H2  HOH D1110      15.233  29.994  68.068  1.00  0.00      D    H  
HETATM 3801  O   HOH D1111      45.053  19.429  56.209  1.00  0.00      D    O  
HETATM 3802  H1  HOH D1111      44.164  19.631  55.797  1.00  0.00      D    H  
HETATM 3803  H2  HOH D1111      45.686  20.180  56.021  1.00  0.00      D    H  
HETATM 3804  O   HOH D1112      31.110  30.177   8.442  1.00  0.00      D    O  
HETATM 3805  H1  HOH D1112      31.150  29.929   7.474  1.00  0.00      D    H  
HETATM 3806  H2  HOH D1112      31.411  29.402   8.998  1.00  0.00      D    H  
HETATM 3807  O   HOH D1113       0.414  39.667   6.243  1.00  0.00      D    O  
HETATM 3808  H1  HOH D1113      -0.346  39.037   6.405  1.00  0.00      D    H  
HETATM 3809  H2  HOH D1113       0.099  40.431   5.681  1.00  0.00      D    H  
HETATM 3810  O   HOH D1114      27.025   4.565  65.659  1.00  0.00      D    O  
HETATM 3811  H1  HOH D1114      27.164   4.038  66.497  1.00  0.00      D    H  
HETATM 3812  H2  HOH D1114      26.257   4.180  65.147  1.00  0.00      D    H  
HETATM 3813  O   HOH D1115      23.213   4.992  52.196  1.00  0.00      D    O  
HETATM 3814  H1  HOH D1115      22.244   5.041  51.952  1.00  0.00      D    H  
HETATM 3815  H2  HOH D1115      23.724   5.673  51.672  1.00  0.00      D    H  
HETATM 3816  O   HOH D1116      19.290  22.391  55.911  1.00  0.00      D    O  
HETATM 3817  H1  HOH D1116      19.590  23.238  56.350  1.00  0.00      D    H  
HETATM 3818  H2  HOH D1116      20.080  21.924  55.513  1.00  0.00      D    H  
HETATM 3819  O   HOH D1117      48.320  17.405  74.679  1.00  0.00      D    O  
HETATM 3820  H1  HOH D1117      48.565  17.551  75.638  1.00  0.00      D    H  
HETATM 3821  H2  HOH D1117      47.711  16.615  74.607  1.00  0.00      D    H  
HETATM 3822  O   HOH D1118      39.015  16.101 100.133  1.00  0.00      D    O  
HETATM 3823  H1  HOH D1118      38.794  15.662 101.004  1.00  0.00      D    H  
HETATM 3824  H2  HOH D1118      39.987  15.974  99.933  1.00  0.00      D    H  
HETATM 3825  O   HOH D1119       6.988  31.059  13.144  1.00  0.00      D    O  
HETATM 3826  H1  HOH D1119       6.318  31.530  12.571  1.00  0.00      D    H  
HETATM 3827  H2  HOH D1119       7.359  30.275  12.646  1.00  0.00      D    H  
HETATM 3828  O   HOH D1120      17.388  23.828 101.826  1.00  0.00      D    O  
HETATM 3829  H1  HOH D1120      17.904  24.597 102.204  1.00  0.00      D    H  
HETATM 3830  H2  HOH D1120      17.301  23.939 100.836  1.00  0.00      D    H  
HETATM 3831  O   HOH D1121       1.943  27.937  98.917  1.00  0.00      D    O  
HETATM 3832  H1  HOH D1121       2.295  28.827  98.626  1.00  0.00      D    H  
HETATM 3833  H2  HOH D1121       0.953  27.910  98.780  1.00  0.00      D    H  
HETATM 3834  O   HOH D1122      13.895  16.499  31.411  1.00  0.00      D    O  
HETATM 3835  H1  HOH D1122      14.437  17.243  31.021  1.00  0.00      D    H  
HETATM 3836  H2  HOH D1122      12.996  16.846  31.680  1.00  0.00      D    H  
HETATM 3837  O   HOH D1123      16.286  17.612  71.050  1.00  0.00      D    O  
HETATM 3838  H1  HOH D1123      16.641  18.475  71.411  1.00  0.00      D    H  
HETATM 3839  H2  HOH D1123      17.050  17.007  70.824  1.00  0.00      D    H  
HETATM 3840  O   HOH D1124      13.436   7.906  31.727  1.00  0.00      D    O  
HETATM 3841  H1  HOH D1124      12.882   8.735  31.805  1.00  0.00      D    H  
HETATM 3842  H2  HOH D1124      12.949   7.140  32.146  1.00  0.00      D    H  
HETATM 3843  O   HOH D1125      16.781   5.816 118.018  1.00  0.00      D    O  
HETATM 3844  H1  HOH D1125      16.722   5.755 119.014  1.00  0.00      D    H  
HETATM 3845  H2  HOH D1125      16.686   6.771 117.736  1.00  0.00      D    H  
HETATM 3846  O   HOH D1126      10.668  17.637  83.985  1.00  0.00      D    O  
HETATM 3847  H1  HOH D1126       9.991  18.365  84.089  1.00  0.00      D    H  
HETATM 3848  H2  HOH D1126      10.579  16.988  84.740  1.00  0.00      D    H  
HETATM 3849  O   HOH D1127      10.503   0.595  11.651  1.00  0.00      D    O  
HETATM 3850  H1  HOH D1127      10.647   0.882  12.598  1.00  0.00      D    H  
HETATM 3851  H2  HOH D1127      10.486   1.400  11.058  1.00  0.00      D    H  
HETATM 3852  O   HOH D1128      23.425  32.670  26.334  1.00  0.00      D    O  
HETATM 3853  H1  HOH D1128      23.854  33.310  26.971  1.00  0.00      D    H  
HETATM 3854  H2  HOH D1128      22.474  32.517  26.606  1.00  0.00      D    H  
HETATM 3855  O   HOH D1129      14.390  27.121  46.112  1.00  0.00      D    O  
HETATM 3856  H1  HOH D1129      15.287  27.008  46.539  1.00  0.00      D    H  
HETATM 3857  H2  HOH D1129      14.484  27.659  45.274  1.00  0.00      D    H  
HETATM 3858  O   HOH D1130       4.105   3.120  24.799  1.00  0.00      D    O  
HETATM 3859  H1  HOH D1130       3.177   3.074  24.427  1.00  0.00      D    H  
HETATM 3860  H2  HOH D1130       4.090   2.856  25.764  1.00  0.00      D    H  
HETATM 3861  O   HOH D1131      32.826  16.765  51.656  1.00  0.00      D    O  
HETATM 3862  H1  HOH D1131      32.898  16.062  52.364  1.00  0.00      D    H  
HETATM 3863  H2  HOH D1131      33.285  16.449  50.825  1.00  0.00      D    H  
HETATM 3864  O   HOH D1132      37.740  23.161 103.410  1.00  0.00      D    O  
HETATM 3865  H1  HOH D1132      37.364  23.921 103.940  1.00  0.00      D    H  
HETATM 3866  H2  HOH D1132      38.733  23.259 103.346  1.00  0.00      D    H  
HETATM 3867  O   HOH D1133      34.796   5.144  52.598  1.00  0.00      D    O  
HETATM 3868  H1  HOH D1133      34.009   5.108  53.212  1.00  0.00      D    H  
HETATM 3869  H2  HOH D1133      34.479   5.245  51.655  1.00  0.00      D    H  
HETATM 3870  O   HOH D1134      22.595   4.818  97.730  1.00  0.00      D    O  
HETATM 3871  H1  HOH D1134      21.979   5.578  97.524  1.00  0.00      D    H  
HETATM 3872  H2  HOH D1134      23.448   4.933  97.222  1.00  0.00      D    H  
HETATM 3873  O   HOH D1135      13.954  13.607  20.048  1.00  0.00      D    O  
HETATM 3874  H1  HOH D1135      14.237  12.755  20.489  1.00  0.00      D    H  
HETATM 3875  H2  HOH D1135      13.207  13.420  19.410  1.00  0.00      D    H  
HETATM 3876  O   HOH D1136       5.485  42.250 109.402  1.00  0.00      D    O  
HETATM 3877  H1  HOH D1136       5.518  41.773 108.524  1.00  0.00      D    H  
HETATM 3878  H2  HOH D1136       4.771  41.845 109.974  1.00  0.00      D    H  
HETATM 3879  O   HOH D1137       3.359  20.270   2.950  1.00  0.00      D    O  
HETATM 3880  H1  HOH D1137       4.199  20.756   3.191  1.00  0.00      D    H  
HETATM 3881  H2  HOH D1137       2.574  20.739   3.355  1.00  0.00      D    H  
HETATM 3882  O   HOH D1138      41.504  25.624  37.397  1.00  0.00      D    O  
HETATM 3883  H1  HOH D1138      42.081  26.425  37.237  1.00  0.00      D    H  
HETATM 3884  H2  HOH D1138      40.709  25.889  37.941  1.00  0.00      D    H  
HETATM 3885  O   HOH D1139      26.622  26.455  53.013  1.00  0.00      D    O  
HETATM 3886  H1  HOH D1139      26.865  26.701  52.074  1.00  0.00      D    H  
HETATM 3887  H2  HOH D1139      25.883  25.782  53.001  1.00  0.00      D    H  
HETATM 3888  O   HOH D1140      25.275  12.618  86.882  1.00  0.00      D    O  
HETATM 3889  H1  HOH D1140      24.780  13.486  86.924  1.00  0.00      D    H  
HETATM 3890  H2  HOH D1140      26.081  12.664  87.471  1.00  0.00      D    H  
HETATM 3891  O   HOH D1141      13.385   1.172 109.603  1.00  0.00      D    O  
HETATM 3892  H1  HOH D1141      12.531   1.664 109.436  1.00  0.00      D    H  
HETATM 3893  H2  HOH D1141      13.568   1.145 110.586  1.00  0.00      D    H  
HETATM 3894  O   HOH D1142      19.808  14.906  30.055  1.00  0.00      D    O  
HETATM 3895  H1  HOH D1142      20.438  15.211  30.769  1.00  0.00      D    H  
HETATM 3896  H2  HOH D1142      20.070  13.991  29.747  1.00  0.00      D    H  
HETATM 3897  O   HOH D1143      42.147  28.529  52.675  1.00  0.00      D    O  
HETATM 3898  H1  HOH D1143      43.026  28.874  52.345  1.00  0.00      D    H  
HETATM 3899  H2  HOH D1143      41.700  28.007  51.948  1.00  0.00      D    H  
HETATM 3900  O   HOH D1144      12.552  18.202 110.740  1.00  0.00      D    O  
HETATM 3901  H1  HOH D1144      12.220  17.333 110.373  1.00  0.00      D    H  
HETATM 3902  H2  HOH D1144      13.247  18.579 110.128  1.00  0.00      D    H  
HETATM 3903  O   HOH D1145      30.933  30.573   2.677  1.00  0.00      D    O  
HETATM 3904  H1  HOH D1145      31.795  30.674   3.174  1.00  0.00      D    H  
HETATM 3905  H2  HOH D1145      30.178  30.893   3.250  1.00  0.00      D    H  
HETATM 3906  O   HOH D1146      40.859  41.115  41.042  1.00  0.00      D    O  
HETATM 3907  H1  HOH D1146      41.008  41.375  41.995  1.00  0.00      D    H  
HETATM 3908  H2  HOH D1146      40.353  40.253  41.007  1.00  0.00      D    H  
HETATM 3909  O   HOH D1147      13.573   5.373  13.619  1.00  0.00      D    O  
HETATM 3910  H1  HOH D1147      13.140   4.478  13.511  1.00  0.00      D    H  
HETATM 3911  H2  HOH D1147      13.275   5.786  14.480  1.00  0.00      D    H  
HETATM 3912  O   HOH D1148      33.942  29.814 110.838  1.00  0.00      D    O  
HETATM 3913  H1  HOH D1148      33.224  30.499 110.716  1.00  0.00      D    H  
HETATM 3914  H2  HOH D1148      33.824  29.361 111.722  1.00  0.00      D    H  
HETATM 3915  O   HOH D1149       1.040  41.128  47.387  1.00  0.00      D    O  
HETATM 3916  H1  HOH D1149       1.154  41.893  46.753  1.00  0.00      D    H  
HETATM 3917  H2  HOH D1149       0.289  41.326  48.017  1.00  0.00      D    H  
HETATM 3918  O   HOH D1150      36.812  21.014  26.662  1.00  0.00      D    O  
HETATM 3919  H1  HOH D1150      36.933  21.740  25.984  1.00  0.00      D    H  
HETATM 3920  H2  HOH D1150      36.090  20.392  26.359  1.00  0.00      D    H  
HETATM 3921  O   HOH D1151      27.279  42.057  70.766  1.00  0.00      D    O  
HETATM 3922  H1  HOH D1151      27.905  42.815  70.950  1.00  0.00      D    H  
HETATM 3923  H2  HOH D1151      26.573  42.028  71.474  1.00  0.00      D    H  
HETATM 3924  O   HOH D1152      11.489  37.729  94.361  1.00  0.00      D    O  
HETATM 3925  H1  HOH D1152      10.636  38.241  94.455  1.00  0.00      D    H  
HETATM 3926  H2  HOH D1152      11.335  36.927  93.783  1.00  0.00      D    H  
HETATM 3927  O   HOH D1153      11.917  27.129  67.792  1.00  0.00      D    O  
HETATM 3928  H1  HOH D1153      11.253  26.771  67.135  1.00  0.00      D    H  
HETATM 3929  H2  HOH D1153      12.349  26.369  68.278  1.00  0.00      D    H  
HETATM 3930  O   HOH D1154      17.735   6.944   7.216  1.00  0.00      D    O  
HETATM 3931  H1  HOH D1154      16.872   6.507   6.966  1.00  0.00      D    H  
HETATM 3932  H2  HOH D1154      18.050   6.583   8.094  1.00  0.00      D    H  
HETATM 3933  O   HOH D1155      35.937  12.725  94.323  1.00  0.00      D    O  
HETATM 3934  H1  HOH D1155      35.725  13.183  95.187  1.00  0.00      D    H  
HETATM 3935  H2  HOH D1155      35.269  12.996  93.630  1.00  0.00      D    H  
HETATM 3936  O   HOH D1156      28.628  39.144   3.136  1.00  0.00      D    O  
HETATM 3937  H1  HOH D1156      28.607  38.249   3.581  1.00  0.00      D    H  
HETATM 3938  H2  HOH D1156      27.799  39.652   3.369  1.00  0.00      D    H  
HETATM 3939  O   HOH D1157      44.583  28.499 118.173  1.00  0.00      D    O  
HETATM 3940  H1  HOH D1157      45.435  28.002 118.004  1.00  0.00      D    H  
HETATM 3941  H2  HOH D1157      44.701  29.104 118.960  1.00  0.00      D    H  
HETATM 3942  O   HOH D1158      18.983  39.716  31.832  1.00  0.00      D    O  
HETATM 3943  H1  HOH D1158      19.712  40.140  32.369  1.00  0.00      D    H  
HETATM 3944  H2  HOH D1158      19.317  39.523  30.909  1.00  0.00      D    H  
HETATM 3945  O   HOH D1159      32.844  26.836 104.126  1.00  0.00      D    O  
HETATM 3946  H1  HOH D1159      33.487  27.281 103.504  1.00  0.00      D    H  
HETATM 3947  H2  HOH D1159      32.224  27.521 104.511  1.00  0.00      D    H  
HETATM 3948  O   HOH D1160      48.458   7.923  76.957  1.00  0.00      D    O  
HETATM 3949  H1  HOH D1160      48.671   8.639  76.293  1.00  0.00      D    H  
HETATM 3950  H2  HOH D1160      47.511   7.626  76.835  1.00  0.00      D    H  
HETATM 3951  O   HOH D1161      10.495  22.883 110.587  1.00  0.00      D    O  
HETATM 3952  H1  HOH D1161      11.289  23.487 110.529  1.00  0.00      D    H  
HETATM 3953  H2  HOH D1161      10.579  22.297 111.393  1.00  0.00      D    H  
HETATM 3954  O   HOH D1162      48.126  25.695 102.860  1.00  0.00      D    O  
HETATM 3955  H1  HOH D1162      48.797  26.261 103.339  1.00  0.00      D    H  
HETATM 3956  H2  HOH D1162      48.423  24.740 102.878  1.00  0.00      D    H  
HETATM 3957  O   HOH D1163       6.671  31.464   5.522  1.00  0.00      D    O  
HETATM 3958  H1  HOH D1163       6.343  31.315   6.455  1.00  0.00      D    H  
HETATM 3959  H2  HOH D1163       7.661  31.606   5.536  1.00  0.00      D    H  
HETATM 3960  O   HOH D1164      20.305   8.698  34.181  1.00  0.00      D    O  
HETATM 3961  H1  HOH D1164      20.218   8.091  34.971  1.00  0.00      D    H  
HETATM 3962  H2  HOH D1164      19.408   9.079  33.954  1.00  0.00      D    H  
HETATM 3963  O   HOH D1165      19.262   7.592  36.509  1.00  0.00      D    O  
HETATM 3964  H1  HOH D1165      18.599   8.107  37.053  1.00  0.00      D    H  
HETATM 3965  H2  HOH D1165      18.913   6.670  36.343  1.00  0.00      D    H  
HETATM 3966  O   HOH D1166      15.257  23.881   2.793  1.00  0.00      D    O  
HETATM 3967  H1  HOH D1166      14.476  23.610   3.356  1.00  0.00      D    H  
HETATM 3968  H2  HOH D1166      15.556  24.798   3.057  1.00  0.00      D    H  
HETATM 3969  O   HOH D1167      49.007  11.921  55.801  1.00  0.00      D    O  
HETATM 3970  H1  HOH D1167      48.466  11.524  55.060  1.00  0.00      D    H  
HETATM 3971  H2  HOH D1167      49.199  12.881  55.597  1.00  0.00      D    H  
HETATM 3972  O   HOH D1168      39.576  37.496  31.517  1.00  0.00      D    O  
HETATM 3973  H1  HOH D1168      39.851  37.092  32.389  1.00  0.00      D    H  
HETATM 3974  H2  HOH D1168      40.303  38.098  31.185  1.00  0.00      D    H  
HETATM 3975  O   HOH D1169      11.788   7.987  17.631  1.00  0.00      D    O  
HETATM 3976  H1  HOH D1169      11.070   7.829  16.953  1.00  0.00      D    H  
HETATM 3977  H2  HOH D1169      11.386   7.986  18.547  1.00  0.00      D    H  
HETATM 3978  O   HOH D1170       5.447  21.897  68.038  1.00  0.00      D    O  
HETATM 3979  H1  HOH D1170       5.696  22.864  68.071  1.00  0.00      D    H  
HETATM 3980  H2  HOH D1170       4.502  21.806  67.723  1.00  0.00      D    H  
HETATM 3981  O   HOH D1171      44.152  26.139  78.529  1.00  0.00      D    O  
HETATM 3982  H1  HOH D1171      44.174  25.193  78.852  1.00  0.00      D    H  
HETATM 3983  H2  HOH D1171      43.319  26.584  78.859  1.00  0.00      D    H  
HETATM 3984  O   HOH D1172      18.077  18.775   6.882  1.00  0.00      D    O  
HETATM 3985  H1  HOH D1172      18.696  19.541   6.706  1.00  0.00      D    H  
HETATM 3986  H2  HOH D1172      17.149  19.028   6.610  1.00  0.00      D    H  
HETATM 3987  O   HOH D1173      29.737  33.687 112.280  1.00  0.00      D    O  
HETATM 3988  H1  HOH D1173      29.256  32.848 112.536  1.00  0.00      D    H  
HETATM 3989  H2  HOH D1173      29.349  34.048 111.432  1.00  0.00      D    H  
HETATM 3990  O   HOH D1174      26.829  28.841  23.527  1.00  0.00      D    O  
HETATM 3991  H1  HOH D1174      27.497  29.584  23.499  1.00  0.00      D    H  
HETATM 3992  H2  HOH D1174      26.105  29.018  22.860  1.00  0.00      D    H  
HETATM 3993  O   HOH D1175       6.456  24.360  66.943  1.00  0.00      D    O  
HETATM 3994  H1  HOH D1175       7.150  23.908  67.504  1.00  0.00      D    H  
HETATM 3995  H2  HOH D1175       6.792  25.258  66.657  1.00  0.00      D    H  
HETATM 3996  O   HOH D1176      44.465  16.871  56.133  1.00  0.00      D    O  
HETATM 3997  H1  HOH D1176      44.810  17.809  56.155  1.00  0.00      D    H  
HETATM 3998  H2  HOH D1176      45.006  16.332  55.488  1.00  0.00      D    H  
HETATM 3999  O   HOH D1177       7.987   9.414  55.520  1.00  0.00      D    O  
HETATM 4000  H1  HOH D1177       8.467   9.691  54.688  1.00  0.00      D    H  
HETATM 4001  H2  HOH D1177       7.001   9.423  55.355  1.00  0.00      D    H  
HETATM 4002  O   HOH D1178      22.627  21.995  87.177  1.00  0.00      D    O  
HETATM 4003  H1  HOH D1178      21.784  21.738  87.650  1.00  0.00      D    H  
HETATM 4004  H2  HOH D1178      22.929  21.237  86.599  1.00  0.00      D    H  
HETATM 4005  O   HOH D1179      24.078  11.189  28.876  1.00  0.00      D    O  
HETATM 4006  H1  HOH D1179      23.856  10.418  28.279  1.00  0.00      D    H  
HETATM 4007  H2  HOH D1179      24.903  10.977  29.402  1.00  0.00      D    H  
HETATM 4008  O   HOH D1180      38.106  22.968  18.843  1.00  0.00      D    O  
HETATM 4009  H1  HOH D1180      38.697  22.163  18.904  1.00  0.00      D    H  
HETATM 4010  H2  HOH D1180      37.259  22.724  18.372  1.00  0.00      D    H  
HETATM 4011  O   HOH D1181      42.837  13.758 102.982  1.00  0.00      D    O  
HETATM 4012  H1  HOH D1181      43.476  14.499 103.189  1.00  0.00      D    H  
HETATM 4013  H2  HOH D1181      41.931  13.992 103.332  1.00  0.00      D    H  
HETATM 4014  O   HOH D1182      20.321   5.670  60.104  1.00  0.00      D    O  
HETATM 4015  H1  HOH D1182      19.748   6.229  59.504  1.00  0.00      D    H  
HETATM 4016  H2  HOH D1182      20.071   4.708  60.002  1.00  0.00      D    H  
HETATM 4017  O   HOH D1183      39.701  17.908  14.150  1.00  0.00      D    O  
HETATM 4018  H1  HOH D1183      40.502  17.746  14.726  1.00  0.00      D    H  
HETATM 4019  H2  HOH D1183      39.363  17.035  13.797  1.00  0.00      D    H  
HETATM 4020  O   HOH D1184      29.315  26.474 102.838  1.00  0.00      D    O  
HETATM 4021  H1  HOH D1184      29.770  27.240 103.292  1.00  0.00      D    H  
HETATM 4022  H2  HOH D1184      29.678  26.372 101.912  1.00  0.00      D    H  
HETATM 4023  O   HOH D1185      20.249   0.738 117.624  1.00  0.00      D    O  
HETATM 4024  H1  HOH D1185      19.824   1.580 117.956  1.00  0.00      D    H  
HETATM 4025  H2  HOH D1185      20.378   0.106 118.388  1.00  0.00      D    H  
HETATM 4026  O   HOH D1186      -0.021   7.638  48.385  1.00  0.00      D    O  
HETATM 4027  H1  HOH D1186      -0.353   8.134  49.187  1.00  0.00      D    H  
HETATM 4028  H2  HOH D1186       0.968   7.762  48.304  1.00  0.00      D    H  
HETATM 4029  O   HOH D1187      22.544   4.041  86.671  1.00  0.00      D    O  
HETATM 4030  H1  HOH D1187      21.547   4.126  86.674  1.00  0.00      D    H  
HETATM 4031  H2  HOH D1187      22.904   4.315  87.563  1.00  0.00      D    H  
HETATM 4032  O   HOH D1188      28.564  37.289  57.312  1.00  0.00      D    O  
HETATM 4033  H1  HOH D1188      29.226  37.322  58.061  1.00  0.00      D    H  
HETATM 4034  H2  HOH D1188      27.817  37.928  57.498  1.00  0.00      D    H  
HETATM 4035  O   HOH D1189      48.468  41.783 103.673  1.00  0.00      D    O  
HETATM 4036  H1  HOH D1189      48.297  42.079 104.612  1.00  0.00      D    H  
HETATM 4037  H2  HOH D1189      48.155  40.840 103.558  1.00  0.00      D    H  
HETATM 4038  O   HOH D1190      33.866  38.732  39.837  1.00  0.00      D    O  
HETATM 4039  H1  HOH D1190      33.770  37.838  40.275  1.00  0.00      D    H  
HETATM 4040  H2  HOH D1190      34.781  38.811  39.439  1.00  0.00      D    H  
HETATM 4041  O   HOH D1191       6.351   1.741  13.640  1.00  0.00      D    O  
HETATM 4042  H1  HOH D1191       5.606   1.672  14.303  1.00  0.00      D    H  
HETATM 4043  H2  HOH D1191       6.550   2.705  13.463  1.00  0.00      D    H  
HETATM 4044  O   HOH D1192      37.712  31.903  82.840  1.00  0.00      D    O  
HETATM 4045  H1  HOH D1192      38.380  32.489  82.382  1.00  0.00      D    H  
HETATM 4046  H2  HOH D1192      37.937  30.944  82.668  1.00  0.00      D    H  
HETATM 4047  O   HOH D1193       8.767  25.495  95.453  1.00  0.00      D    O  
HETATM 4048  H1  HOH D1193       9.743  25.629  95.281  1.00  0.00      D    H  
HETATM 4049  H2  HOH D1193       8.617  24.581  95.831  1.00  0.00      D    H  
HETATM 4050  O   HOH D1194      12.386   3.628  80.647  1.00  0.00      D    O  
HETATM 4051  H1  HOH D1194      13.034   3.010  80.201  1.00  0.00      D    H  
HETATM 4052  H2  HOH D1194      11.764   4.009  79.962  1.00  0.00      D    H  
HETATM 4053  O   HOH D1195      24.443  17.502  86.487  1.00  0.00      D    O  
HETATM 4054  H1  HOH D1195      24.688  17.338  85.532  1.00  0.00      D    H  
HETATM 4055  H2  HOH D1195      23.454  17.627  86.561  1.00  0.00      D    H  
HETATM 4056  O   HOH D1196      39.876   2.145  65.071  1.00  0.00      D    O  
HETATM 4057  H1  HOH D1196      40.794   1.810  65.282  1.00  0.00      D    H  
HETATM 4058  H2  HOH D1196      39.215   1.721  65.690  1.00  0.00      D    H  
HETATM 4059  O   HOH D1197      21.504   4.523  62.920  1.00  0.00      D    O  
HETATM 4060  H1  HOH D1197      22.466   4.296  63.069  1.00  0.00      D    H  
HETATM 4061  H2  HOH D1197      21.436   5.257  62.244  1.00  0.00      D    H  
HETATM 4062  O   HOH D1198      29.986   7.463  89.747  1.00  0.00      D    O  
HETATM 4063  H1  HOH D1198      30.630   6.700  89.804  1.00  0.00      D    H  
HETATM 4064  H2  HOH D1198      29.050   7.110  89.744  1.00  0.00      D    H  
HETATM 4065  O   HOH D1199      48.801  39.025   2.975  1.00  0.00      D    O  
HETATM 4066  H1  HOH D1199      48.010  39.526   3.328  1.00  0.00      D    H  
HETATM 4067  H2  HOH D1199      49.457  38.875   3.715  1.00  0.00      D    H  
HETATM 4068  O   HOH D1200      46.859  13.915   9.105  1.00  0.00      D    O  
HETATM 4069  H1  HOH D1200      46.349  13.274   9.679  1.00  0.00      D    H  
HETATM 4070  H2  HOH D1200      47.158  13.451   8.272  1.00  0.00      D    H  
HETATM 4071  O   HOH D1201      46.459  39.439  70.356  1.00  0.00      D    O  
HETATM 4072  H1  HOH D1201      46.479  39.500  71.354  1.00  0.00      D    H  
HETATM 4073  H2  HOH D1201      47.297  39.000  70.032  1.00  0.00      D    H  
HETATM 4074  O   HOH D1202      27.007  11.403  72.585  1.00  0.00      D    O  
HETATM 4075  H1  HOH D1202      26.273  12.064  72.431  1.00  0.00      D    H  
HETATM 4076  H2  HOH D1202      26.823  10.890  73.424  1.00  0.00      D    H  
HETATM 4077  O   HOH D1203      29.721  19.880   2.666  1.00  0.00      D    O  
HETATM 4078  H1  HOH D1203      29.268  19.227   3.273  1.00  0.00      D    H  
HETATM 4079  H2  HOH D1203      30.712  19.785   2.755  1.00  0.00      D    H  
HETATM 4080  O   HOH D1204      37.905  37.095  87.696  1.00  0.00      D    O  
HETATM 4081  H1  HOH D1204      38.645  37.760  87.794  1.00  0.00      D    H  
HETATM 4082  H2  HOH D1204      38.031  36.357  88.359  1.00  0.00      D    H  
HETATM 4083  O   HOH D1205      38.470  35.329  90.053  1.00  0.00      D    O  
HETATM 4084  H1  HOH D1205      38.277  36.023  90.747  1.00  0.00      D    H  
HETATM 4085  H2  HOH D1205      37.948  34.500  90.257  1.00  0.00      D    H  
HETATM 4086  O   HOH D1206      32.243  28.507  10.341  1.00  0.00      D    O  
HETATM 4087  H1  HOH D1206      32.288  29.290  10.961  1.00  0.00      D    H  
HETATM 4088  H2  HOH D1206      31.913  27.705  10.839  1.00  0.00      D    H  
HETATM 4089  O   HOH D1207      32.276   2.340  88.353  1.00  0.00      D    O  
HETATM 4090  H1  HOH D1207      32.685   2.675  89.202  1.00  0.00      D    H  
HETATM 4091  H2  HOH D1207      31.734   1.522  88.544  1.00  0.00      D    H  
HETATM 4092  O   HOH D1208      46.278   8.396  99.872  1.00  0.00      D    O  
HETATM 4093  H1  HOH D1208      45.746   9.144  99.475  1.00  0.00      D    H  
HETATM 4094  H2  HOH D1208      45.764   7.984 100.624  1.00  0.00      D    H  
HETATM 4095  O   HOH D1209      34.243  40.066  74.347  1.00  0.00      D    O  
HETATM 4096  H1  HOH D1209      34.164  39.246  73.779  1.00  0.00      D    H  
HETATM 4097  H2  HOH D1209      33.414  40.173  74.895  1.00  0.00      D    H  
HETATM 4098  O   HOH D1210      15.736  13.267  35.756  1.00  0.00      D    O  
HETATM 4099  H1  HOH D1210      16.460  13.735  36.263  1.00  0.00      D    H  
HETATM 4100  H2  HOH D1210      14.921  13.847  35.728  1.00  0.00      D    H  
HETATM 4101  O   HOH D1211      36.648   5.382  80.138  1.00  0.00      D    O  
HETATM 4102  H1  HOH D1211      36.068   4.706  79.684  1.00  0.00      D    H  
HETATM 4103  H2  HOH D1211      37.140   5.915  79.449  1.00  0.00      D    H  
HETATM 4104  O   HOH D1212      21.158   9.981  99.290  1.00  0.00      D    O  
HETATM 4105  H1  HOH D1212      21.711  10.808  99.393  1.00  0.00      D    H  
HETATM 4106  H2  HOH D1212      21.644   9.203  99.689  1.00  0.00      D    H  
HETATM 4107  O   HOH D1213      15.561  31.182 115.786  1.00  0.00      D    O  
HETATM 4108  H1  HOH D1213      15.302  30.511 115.091  1.00  0.00      D    H  
HETATM 4109  H2  HOH D1213      16.086  30.730 116.507  1.00  0.00      D    H  
HETATM 4110  O   HOH D1214      11.143   9.976  71.502  1.00  0.00      D    O  
HETATM 4111  H1  HOH D1214      10.850   9.519  70.662  1.00  0.00      D    H  
HETATM 4112  H2  HOH D1214      11.102   9.330  72.264  1.00  0.00      D    H  
HETATM 4113  O   HOH D1215      28.007  14.480  63.823  1.00  0.00      D    O  
HETATM 4114  H1  HOH D1215      28.725  15.175  63.859  1.00  0.00      D    H  
HETATM 4115  H2  HOH D1215      28.329  13.645  64.269  1.00  0.00      D    H  
HETATM 4116  O   HOH D1216       4.892   5.558  72.769  1.00  0.00      D    O  
HETATM 4117  H1  HOH D1216       4.136   6.062  73.186  1.00  0.00      D    H  
HETATM 4118  H2  HOH D1216       4.806   4.586  72.987  1.00  0.00      D    H  
HETATM 4119  O   HOH D1217      47.030  19.974  50.223  1.00  0.00      D    O  
HETATM 4120  H1  HOH D1217      46.496  20.819  50.246  1.00  0.00      D    H  
HETATM 4121  H2  HOH D1217      47.097  19.597  51.147  1.00  0.00      D    H  
HETATM 4122  O   HOH D1218      21.853  32.376 105.720  1.00  0.00      D    O  
HETATM 4123  H1  HOH D1218      22.528  33.095 105.555  1.00  0.00      D    H  
HETATM 4124  H2  HOH D1218      21.000  32.788 106.042  1.00  0.00      D    H  
HETATM 4125  O   HOH D1219      20.077   4.456  84.820  1.00  0.00      D    O  
HETATM 4126  H1  HOH D1219      20.561   5.115  84.244  1.00  0.00      D    H  
HETATM 4127  H2  HOH D1219      19.583   3.807  84.242  1.00  0.00      D    H  
HETATM 4128  O   HOH D1220      26.530   6.125  72.712  1.00  0.00      D    O  
HETATM 4129  H1  HOH D1220      27.224   6.412  73.372  1.00  0.00      D    H  
HETATM 4130  H2  HOH D1220      25.780   6.787  72.707  1.00  0.00      D    H  
HETATM 4131  O   HOH D1221      33.037  20.783  34.595  1.00  0.00      D    O  
HETATM 4132  H1  HOH D1221      33.917  21.220  34.407  1.00  0.00      D    H  
HETATM 4133  H2  HOH D1221      32.618  20.494  33.735  1.00  0.00      D    H  
HETATM 4134  O   HOH D1222       8.630  10.444  31.257  1.00  0.00      D    O  
HETATM 4135  H1  HOH D1222       7.967  10.046  30.621  1.00  0.00      D    H  
HETATM 4136  H2  HOH D1222       8.177  10.648  32.125  1.00  0.00      D    H  
HETATM 4137  O   HOH D1223      28.869   1.029   7.188  1.00  0.00      D    O  
HETATM 4138  H1  HOH D1223      28.795   1.209   6.207  1.00  0.00      D    H  
HETATM 4139  H2  HOH D1223      28.720   0.055   7.360  1.00  0.00      D    H  
HETATM 4140  O   HOH D1224      26.072  18.693  17.084  1.00  0.00      D    O  
HETATM 4141  H1  HOH D1224      26.518  17.804  17.188  1.00  0.00      D    H  
HETATM 4142  H2  HOH D1224      26.678  19.314  16.586  1.00  0.00      D    H  
HETATM 4143  O   HOH D1225       3.975  30.425  37.254  1.00  0.00      D    O  
HETATM 4144  H1  HOH D1225       3.991  30.581  38.242  1.00  0.00      D    H  
HETATM 4145  H2  HOH D1225       3.228  30.950  36.847  1.00  0.00      D    H  
HETATM 4146  O   HOH D1226      17.380  34.942  46.776  1.00  0.00      D    O  
HETATM 4147  H1  HOH D1226      17.008  35.843  46.554  1.00  0.00      D    H  
HETATM 4148  H2  HOH D1226      16.989  34.623  47.640  1.00  0.00      D    H  
HETATM 4149  O   HOH D1227      13.305  35.350 102.504  1.00  0.00      D    O  
HETATM 4150  H1  HOH D1227      13.278  36.335 102.332  1.00  0.00      D    H  
HETATM 4151  H2  HOH D1227      13.466  34.866 101.644  1.00  0.00      D    H  
HETATM 4152  O   HOH D1228       1.931   5.567 111.075  1.00  0.00      D    O  
HETATM 4153  H1  HOH D1228       2.725   5.376 111.653  1.00  0.00      D    H  
HETATM 4154  H2  HOH D1228       1.900   4.909 110.323  1.00  0.00      D    H  
HETATM 4155  O   HOH D1229      45.832  10.710  41.021  1.00  0.00      D    O  
HETATM 4156  H1  HOH D1229      46.200  10.774  40.093  1.00  0.00      D    H  
HETATM 4157  H2  HOH D1229      45.035  10.106  41.022  1.00  0.00      D    H  
HETATM 4158  O   HOH D1230      14.083  30.650 100.041  1.00  0.00      D    O  
HETATM 4159  H1  HOH D1230      13.450  29.903  99.838  1.00  0.00      D    H  
HETATM 4160  H2  HOH D1230      13.992  30.913 101.001  1.00  0.00      D    H  
HETATM 4161  O   HOH D1231       1.405   4.926 118.214  1.00  0.00      D    O  
HETATM 4162  H1  HOH D1231       1.855   4.320 118.870  1.00  0.00      D    H  
HETATM 4163  H2  HOH D1231       0.641   5.391 118.660  1.00  0.00      D    H  
HETATM 4164  O   HOH D1232      35.677  15.689  96.548  1.00  0.00      D    O  
HETATM 4165  H1  HOH D1232      35.811  16.670  96.409  1.00  0.00      D    H  
HETATM 4166  H2  HOH D1232      36.328  15.357  97.230  1.00  0.00      D    H  
HETATM 4167  O   HOH D1233       8.086   0.246 118.066  1.00  0.00      D    O  
HETATM 4168  H1  HOH D1233       7.760  -0.698 118.114  1.00  0.00      D    H  
HETATM 4169  H2  HOH D1233       8.266   0.585 118.989  1.00  0.00      D    H  
HETATM 4170  O   HOH D1234      15.045  22.417  91.912  1.00  0.00      D    O  
HETATM 4171  H1  HOH D1234      14.246  22.609  91.342  1.00  0.00      D    H  
HETATM 4172  H2  HOH D1234      15.105  23.100  92.641  1.00  0.00      D    H  
HETATM 4173  O   HOH D1235      11.799   5.406  29.269  1.00  0.00      D    O  
HETATM 4174  H1  HOH D1235      12.545   5.204  29.904  1.00  0.00      D    H  
HETATM 4175  H2  HOH D1235      11.289   4.567  29.076  1.00  0.00      D    H  
HETATM 4176  O   HOH D1236      23.361  12.178  59.492  1.00  0.00      D    O  
HETATM 4177  H1  HOH D1236      22.595  12.761  59.222  1.00  0.00      D    H  
HETATM 4178  H2  HOH D1236      23.153  11.738  60.366  1.00  0.00      D    H  
HETATM 4179  O   HOH D1237      44.671   7.942  88.194  1.00  0.00      D    O  
HETATM 4180  H1  HOH D1237      45.148   7.828  89.065  1.00  0.00      D    H  
HETATM 4181  H2  HOH D1237      43.790   7.471  88.232  1.00  0.00      D    H  
HETATM 4182  O   HOH D1238      28.003  27.743  15.977  1.00  0.00      D    O  
HETATM 4183  H1  HOH D1238      27.644  28.611  16.320  1.00  0.00      D    H  
HETATM 4184  H2  HOH D1238      27.787  27.013  16.626  1.00  0.00      D    H  
HETATM 4185  O   HOH D1239      11.721  12.455  29.572  1.00  0.00      D    O  
HETATM 4186  H1  HOH D1239      11.261  12.762  30.405  1.00  0.00      D    H  
HETATM 4187  H2  HOH D1239      12.584  12.949  29.467  1.00  0.00      D    H  
HETATM 4188  O   HOH D1240      45.271  13.753  14.627  1.00  0.00      D    O  
HETATM 4189  H1  HOH D1240      45.475  14.663  14.265  1.00  0.00      D    H  
HETATM 4190  H2  HOH D1240      46.020  13.130  14.403  1.00  0.00      D    H  
HETATM 4191  O   HOH D1241      46.315   9.299  30.204  1.00  0.00      D    O  
HETATM 4192  H1  HOH D1241      47.121   9.865  30.379  1.00  0.00      D    H  
HETATM 4193  H2  HOH D1241      46.466   8.752  29.380  1.00  0.00      D    H  
HETATM 4194  O   HOH D1242      24.301   8.209  20.962  1.00  0.00      D    O  
HETATM 4195  H1  HOH D1242      23.980   8.642  20.120  1.00  0.00      D    H  
HETATM 4196  H2  HOH D1242      25.235   8.508  21.156  1.00  0.00      D    H  
HETATM 4197  O   HOH D1243      42.872  34.083  29.341  1.00  0.00      D    O  
HETATM 4198  H1  HOH D1243      43.500  33.519  29.877  1.00  0.00      D    H  
HETATM 4199  H2  HOH D1243      42.244  33.493  28.834  1.00  0.00      D    H  
HETATM 4200  O   HOH D1244      38.071  25.288  11.981  1.00  0.00      D    O  
HETATM 4201  H1  HOH D1244      38.272  26.230  11.713  1.00  0.00      D    H  
HETATM 4202  H2  HOH D1244      38.541  24.658  11.363  1.00  0.00      D    H  
HETATM 4203  O   HOH D1245      44.408   4.143  30.229  1.00  0.00      D    O  
HETATM 4204  H1  HOH D1245      44.058   3.879  29.330  1.00  0.00      D    H  
HETATM 4205  H2  HOH D1245      45.037   3.439  30.561  1.00  0.00      D    H  
HETATM 4206  O   HOH D1246      46.975  26.085  90.260  1.00  0.00      D    O  
HETATM 4207  H1  HOH D1246      46.716  25.417  90.957  1.00  0.00      D    H  
HETATM 4208  H2  HOH D1246      46.382  25.981  89.462  1.00  0.00      D    H  
HETATM 4209  O   HOH D1247       5.723  22.005  27.596  1.00  0.00      D    O  
HETATM 4210  H1  HOH D1247       5.367  21.375  28.286  1.00  0.00      D    H  
HETATM 4211  H2  HOH D1247       5.389  22.929  27.784  1.00  0.00      D    H  
HETATM 4212  O   HOH D1248      12.068   8.329  67.329  1.00  0.00      D    O  
HETATM 4213  H1  HOH D1248      12.610   9.058  66.910  1.00  0.00      D    H  
HETATM 4214  H2  HOH D1248      11.551   7.849  66.620  1.00  0.00      D    H  
HETATM 4215  O   HOH D1249      14.245  18.403  86.774  1.00  0.00      D    O  
HETATM 4216  H1  HOH D1249      14.346  17.564  87.309  1.00  0.00      D    H  
HETATM 4217  H2  HOH D1249      14.504  18.227  85.825  1.00  0.00      D    H  
HETATM 4218  O   HOH D1250       8.309  35.340  53.635  1.00  0.00      D    O  
HETATM 4219  H1  HOH D1250       7.616  36.018  53.880  1.00  0.00      D    H  
HETATM 4220  H2  HOH D1250       9.211  35.771  53.633  1.00  0.00      D    H  
HETATM 4221  O   HOH D1251      35.986  20.820   8.435  1.00  0.00      D    O  
HETATM 4222  H1  HOH D1251      36.377  21.315   7.659  1.00  0.00      D    H  
HETATM 4223  H2  HOH D1251      36.608  20.086   8.709  1.00  0.00      D    H  
HETATM 4224  O   HOH D1252      30.796  17.215  75.606  1.00  0.00      D    O  
HETATM 4225  H1  HOH D1252      31.182  16.300  75.487  1.00  0.00      D    H  
HETATM 4226  H2  HOH D1252      30.052  17.350  74.952  1.00  0.00      D    H  
HETATM 4227  O   HOH D1253      20.770   2.609  29.897  1.00  0.00      D    O  
HETATM 4228  H1  HOH D1253      21.119   2.591  28.960  1.00  0.00      D    H  
HETATM 4229  H2  HOH D1253      21.000   3.485  30.321  1.00  0.00      D    H  
HETATM 4230  O   HOH D1254      19.069  18.327  23.533  1.00  0.00      D    O  
HETATM 4231  H1  HOH D1254      19.711  17.577  23.693  1.00  0.00      D    H  
HETATM 4232  H2  HOH D1254      18.478  18.436  24.332  1.00  0.00      D    H  
HETATM 4233  O   HOH D1255      18.001  33.686  26.556  1.00  0.00      D    O  
HETATM 4234  H1  HOH D1255      17.257  33.048  26.754  1.00  0.00      D    H  
HETATM 4235  H2  HOH D1255      18.506  33.370  25.752  1.00  0.00      D    H  
HETATM 4236  O   HOH D1256      28.052  11.198 100.429  1.00  0.00      D    O  
HETATM 4237  H1  HOH D1256      28.680  10.587 100.911  1.00  0.00      D    H  
HETATM 4238  H2  HOH D1256      27.906  12.024 100.973  1.00  0.00      D    H  
HETATM 4239  O   HOH D1257      33.536   5.692  80.193  1.00  0.00      D    O  
HETATM 4240  H1  HOH D1257      34.449   6.054  80.381  1.00  0.00      D    H  
HETATM 4241  H2  HOH D1257      33.331   4.954  80.836  1.00  0.00      D    H  
HETATM 4242  O   HOH D1258      43.229   3.100  27.758  1.00  0.00      D    O  
HETATM 4243  H1  HOH D1258      43.854   3.334  27.013  1.00  0.00      D    H  
HETATM 4244  H2  HOH D1258      42.320   3.465  27.557  1.00  0.00      D    H  
HETATM 4245  O   HOH D1259      26.450  32.274  96.472  1.00  0.00      D    O  
HETATM 4246  H1  HOH D1259      27.308  32.357  96.979  1.00  0.00      D    H  
HETATM 4247  H2  HOH D1259      26.623  31.825  95.596  1.00  0.00      D    H  
HETATM 4248  O   HOH D1260       6.869  14.516  92.767  1.00  0.00      D    O  
HETATM 4249  H1  HOH D1260       6.744  15.210  92.058  1.00  0.00      D    H  
HETATM 4250  H2  HOH D1260       6.369  14.785  93.590  1.00  0.00      D    H  
HETATM 4251  O   HOH D1261      43.358  39.487  76.085  1.00  0.00      D    O  
HETATM 4252  H1  HOH D1261      42.846  40.316  75.862  1.00  0.00      D    H  
HETATM 4253  H2  HOH D1261      42.985  38.716  75.569  1.00  0.00      D    H  
HETATM 4254  O   HOH D1262       7.473  19.905  68.567  1.00  0.00      D    O  
HETATM 4255  H1  HOH D1262       8.158  20.268  69.198  1.00  0.00      D    H  
HETATM 4256  H2  HOH D1262       6.864  20.642  68.276  1.00  0.00      D    H  
HETATM 4257  O   HOH D1263      10.301  10.556 112.278  1.00  0.00      D    O  
HETATM 4258  H1  HOH D1263      10.035  11.485 112.538  1.00  0.00      D    H  
HETATM 4259  H2  HOH D1263      11.295  10.510 112.177  1.00  0.00      D    H  
HETATM 4260  O   HOH D1264       5.240  27.888  12.031  1.00  0.00      D    O  
HETATM 4261  H1  HOH D1264       5.602  28.718  11.608  1.00  0.00      D    H  
HETATM 4262  H2  HOH D1264       4.240  27.917  12.019  1.00  0.00      D    H  
HETATM 4263  O   HOH D1265       4.820   6.785  58.296  1.00  0.00      D    O  
HETATM 4264  H1  HOH D1265       3.852   6.545  58.378  1.00  0.00      D    H  
HETATM 4265  H2  HOH D1265       5.234   6.252  57.558  1.00  0.00      D    H  
HETATM 4266  O   HOH D1266      40.426  26.506  96.555  1.00  0.00      D    O  
HETATM 4267  H1  HOH D1266      41.296  26.980  96.417  1.00  0.00      D    H  
HETATM 4268  H2  HOH D1266      39.738  27.158  96.875  1.00  0.00      D    H  
HETATM 4269  O   HOH D1267      20.430  12.073 114.415  1.00  0.00      D    O  
HETATM 4270  H1  HOH D1267      19.534  11.739 114.706  1.00  0.00      D    H  
HETATM 4271  H2  HOH D1267      21.138  11.683 115.003  1.00  0.00      D    H  
HETATM 4272  O   HOH D1268       1.272  28.340 101.752  1.00  0.00      D    O  
HETATM 4273  H1  HOH D1268       0.459  28.893 101.568  1.00  0.00      D    H  
HETATM 4274  H2  HOH D1268       1.897  28.396 100.973  1.00  0.00      D    H  
HETATM 4275  O   HOH D1269       2.061   6.939  22.842  1.00  0.00      D    O  
HETATM 4276  H1  HOH D1269       2.012   6.626  23.790  1.00  0.00      D    H  
HETATM 4277  H2  HOH D1269       2.428   6.207  22.268  1.00  0.00      D    H  
HETATM 4278  O   HOH D1270      48.848   4.264  90.306  1.00  0.00      D    O  
HETATM 4279  H1  HOH D1270      49.307   4.156  91.187  1.00  0.00      D    H  
HETATM 4280  H2  HOH D1270      48.658   5.233  90.145  1.00  0.00      D    H  
HETATM 4281  O   HOH D1271      24.007  17.823  49.565  1.00  0.00      D    O  
HETATM 4282  H1  HOH D1271      24.464  17.009  49.208  1.00  0.00      D    H  
HETATM 4283  H2  HOH D1271      24.344  18.633  49.085  1.00  0.00      D    H  
HETATM 4284  O   HOH D1272      20.232  10.792  68.773  1.00  0.00      D    O  
HETATM 4285  H1  HOH D1272      19.822  11.260  67.990  1.00  0.00      D    H  
HETATM 4286  H2  HOH D1272      19.633  10.884  69.568  1.00  0.00      D    H  
HETATM 4287  O   HOH D1273      48.268  29.545 100.884  1.00  0.00      D    O  
HETATM 4288  H1  HOH D1273      48.327  28.812 100.206  1.00  0.00      D    H  
HETATM 4289  H2  HOH D1273      48.415  30.426 100.436  1.00  0.00      D    H  
HETATM 4290  O   HOH D1274      29.655  20.901  80.466  1.00  0.00      D    O  
HETATM 4291  H1  HOH D1274      29.497  20.015  80.029  1.00  0.00      D    H  
HETATM 4292  H2  HOH D1274      29.910  21.574  79.772  1.00  0.00      D    H  
HETATM 4293  O   HOH D1275      22.853   7.175  23.476  1.00  0.00      D    O  
HETATM 4294  H1  HOH D1275      23.187   7.438  22.571  1.00  0.00      D    H  
HETATM 4295  H2  HOH D1275      23.606   6.786  24.009  1.00  0.00      D    H  
HETATM 4296  O   HOH D1276       2.828  19.194  55.610  1.00  0.00      D    O  
HETATM 4297  H1  HOH D1276       1.968  19.593  55.928  1.00  0.00      D    H  
HETATM 4298  H2  HOH D1276       2.687  18.227  55.396  1.00  0.00      D    H  
HETATM 4299  O   HOH D1277      21.720   3.451  19.430  1.00  0.00      D    O  
HETATM 4300  H1  HOH D1277      20.848   3.262  19.881  1.00  0.00      D    H  
HETATM 4301  H2  HOH D1277      21.617   4.238  18.821  1.00  0.00      D    H  
HETATM 4302  O   HOH D1278      18.256   5.004  36.592  1.00  0.00      D    O  
HETATM 4303  H1  HOH D1278      17.578   5.484  37.149  1.00  0.00      D    H  
HETATM 4304  H2  HOH D1278      17.802   4.573  35.812  1.00  0.00      D    H  
HETATM 4305  O   HOH D1279      16.066   6.216 114.224  1.00  0.00      D    O  
HETATM 4306  H1  HOH D1279      15.112   6.476 114.372  1.00  0.00      D    H  
HETATM 4307  H2  HOH D1279      16.320   6.402 113.275  1.00  0.00      D    H  
HETATM 4308  O   HOH D1280      23.878  37.083  37.745  1.00  0.00      D    O  
HETATM 4309  H1  HOH D1280      24.877  37.041  37.723  1.00  0.00      D    H  
HETATM 4310  H2  HOH D1280      23.524  36.309  38.271  1.00  0.00      D    H  
HETATM 4311  O   HOH D1281      13.767  22.204  68.752  1.00  0.00      D    O  
HETATM 4312  H1  HOH D1281      13.813  21.406  69.352  1.00  0.00      D    H  
HETATM 4313  H2  HOH D1281      14.320  22.040  67.935  1.00  0.00      D    H  
HETATM 4314  O   HOH D1282      36.709  22.601  80.375  1.00  0.00      D    O  
HETATM 4315  H1  HOH D1282      35.805  23.028  80.357  1.00  0.00      D    H  
HETATM 4316  H2  HOH D1282      36.625  21.656  80.690  1.00  0.00      D    H  
HETATM 4317  O   HOH D1283       2.534  31.798  62.872  1.00  0.00      D    O  
HETATM 4318  H1  HOH D1283       2.695  31.988  63.841  1.00  0.00      D    H  
HETATM 4319  H2  HOH D1283       1.782  31.145  62.781  1.00  0.00      D    H  
HETATM 4320  O   HOH D1284      48.227  41.919  22.599  1.00  0.00      D    O  
HETATM 4321  H1  HOH D1284      48.212  42.208  21.642  1.00  0.00      D    H  
HETATM 4322  H2  HOH D1284      47.562  41.185  22.736  1.00  0.00      D    H  
HETATM 4323  O   HOH D1285       2.084  21.009  72.615  1.00  0.00      D    O  
HETATM 4324  H1  HOH D1285       1.381  20.302  72.695  1.00  0.00      D    H  
HETATM 4325  H2  HOH D1285       2.482  20.982  71.697  1.00  0.00      D    H  
HETATM 4326  O   HOH D1286      48.208  28.446  73.975  1.00  0.00      D    O  
HETATM 4327  H1  HOH D1286      48.069  29.243  74.563  1.00  0.00      D    H  
HETATM 4328  H2  HOH D1286      49.148  28.445  73.633  1.00  0.00      D    H  
HETATM 4329  O   HOH D1287      18.963  27.526  80.468  1.00  0.00      D    O  
HETATM 4330  H1  HOH D1287      18.778  26.640  80.043  1.00  0.00      D    H  
HETATM 4331  H2  HOH D1287      19.778  27.456  81.043  1.00  0.00      D    H  
HETATM 4332  O   HOH D1288      11.214  11.760  98.464  1.00  0.00      D    O  
HETATM 4333  H1  HOH D1288      10.745  10.880  98.526  1.00  0.00      D    H  
HETATM 4334  H2  HOH D1288      10.996  12.312  99.269  1.00  0.00      D    H  
HETATM 4335  O   HOH D1289      32.375  14.259   3.052  1.00  0.00      D    O  
HETATM 4336  H1  HOH D1289      31.842  13.441   3.268  1.00  0.00      D    H  
HETATM 4337  H2  HOH D1289      32.957  14.493   3.830  1.00  0.00      D    H  
HETATM 4338  O   HOH D1290      37.232  37.659  33.925  1.00  0.00      D    O  
HETATM 4339  H1  HOH D1290      37.161  37.511  32.939  1.00  0.00      D    H  
HETATM 4340  H2  HOH D1290      36.366  37.417  34.362  1.00  0.00      D    H  
HETATM 4341  O   HOH D1291       8.089   6.935   5.012  1.00  0.00      D    O  
HETATM 4342  H1  HOH D1291       8.280   7.477   4.194  1.00  0.00      D    H  
HETATM 4343  H2  HOH D1291       7.100   6.835   5.123  1.00  0.00      D    H  
HETATM 4344  O   HOH D1292      28.906   2.250  81.894  1.00  0.00      D    O  
HETATM 4345  H1  HOH D1292      28.399   2.307  81.035  1.00  0.00      D    H  
HETATM 4346  H2  HOH D1292      29.564   3.001  81.944  1.00  0.00      D    H  
HETATM 4347  O   HOH D1293      10.816  12.940  34.515  1.00  0.00      D    O  
HETATM 4348  H1  HOH D1293      10.918  13.116  33.536  1.00  0.00      D    H  
HETATM 4349  H2  HOH D1293      10.955  11.966  34.694  1.00  0.00      D    H  
HETATM 4350  O   HOH D1294      20.183  12.826   5.516  1.00  0.00      D    O  
HETATM 4351  H1  HOH D1294      21.135  12.521   5.468  1.00  0.00      D    H  
HETATM 4352  H2  HOH D1294      19.608  12.209   4.979  1.00  0.00      D    H  
HETATM 4353  O   HOH D1295      13.987   3.183  93.089  1.00  0.00      D    O  
HETATM 4354  H1  HOH D1295      14.124   2.677  93.940  1.00  0.00      D    H  
HETATM 4355  H2  HOH D1295      13.651   4.101  93.296  1.00  0.00      D    H  
HETATM 4356  O   HOH D1296      16.229   7.948  59.948  1.00  0.00      D    O  
HETATM 4357  H1  HOH D1296      17.037   7.471  59.602  1.00  0.00      D    H  
HETATM 4358  H2  HOH D1296      16.086   7.706  60.908  1.00  0.00      D    H  
HETATM 4359  O   HOH D1297       2.804   2.176  11.516  1.00  0.00      D    O  
HETATM 4360  H1  HOH D1297       2.351   2.306  12.398  1.00  0.00      D    H  
HETATM 4361  H2  HOH D1297       3.586   1.563  11.630  1.00  0.00      D    H  
HETATM 4362  O   HOH D1298      28.242  29.902  50.254  1.00  0.00      D    O  
HETATM 4363  H1  HOH D1298      27.510  30.291  49.695  1.00  0.00      D    H  
HETATM 4364  H2  HOH D1298      28.038  28.943  50.449  1.00  0.00      D    H  
HETATM 4365  O   HOH D1299       4.346  23.188 110.581  1.00  0.00      D    O  
HETATM 4366  H1  HOH D1299       4.043  23.886 111.230  1.00  0.00      D    H  
HETATM 4367  H2  HOH D1299       4.683  22.391 111.082  1.00  0.00      D    H  
HETATM 4368  O   HOH D1300      13.351  37.942  91.616  1.00  0.00      D    O  
HETATM 4369  H1  HOH D1300      12.682  38.175  92.322  1.00  0.00      D    H  
HETATM 4370  H2  HOH D1300      12.895  37.455  90.871  1.00  0.00      D    H  
HETATM 4371  O   HOH D1301       0.687  14.143 102.700  1.00  0.00      D    O  
HETATM 4372  H1  HOH D1301       1.603  13.747 102.763  1.00  0.00      D    H  
HETATM 4373  H2  HOH D1301       0.655  14.786 101.935  1.00  0.00      D    H  
HETATM 4374  O   HOH D1302      30.134   4.276  99.199  1.00  0.00      D    O  
HETATM 4375  H1  HOH D1302      30.959   4.283  99.764  1.00  0.00      D    H  
HETATM 4376  H2  HOH D1302      30.391   4.233  98.234  1.00  0.00      D    H  
HETATM 4377  O   HOH D1303      28.209  18.903  26.855  1.00  0.00      D    O  
HETATM 4378  H1  HOH D1303      28.663  18.014  26.809  1.00  0.00      D    H  
HETATM 4379  H2  HOH D1303      28.353  19.305  27.759  1.00  0.00      D    H  
HETATM 4380  O   HOH D1304      44.498  31.398  37.952  1.00  0.00      D    O  
HETATM 4381  H1  HOH D1304      44.740  30.613  38.522  1.00  0.00      D    H  
HETATM 4382  H2  HOH D1304      43.523  31.361  37.730  1.00  0.00      D    H  
HETATM 4383  O   HOH D1305       8.716  27.076  75.884  1.00  0.00      D    O  
HETATM 4384  H1  HOH D1305       9.321  27.087  75.088  1.00  0.00      D    H  
HETATM 4385  H2  HOH D1305       8.764  27.958  76.352  1.00  0.00      D    H  
HETATM 4386  O   HOH D1306      34.110  16.586  98.939  1.00  0.00      D    O  
HETATM 4387  H1  HOH D1306      34.814  17.065  98.415  1.00  0.00      D    H  
HETATM 4388  H2  HOH D1306      33.559  16.024  98.322  1.00  0.00      D    H  
HETATM 4389  O   HOH D1307       3.940  42.177  75.375  1.00  0.00      D    O  
HETATM 4390  H1  HOH D1307       4.439  42.700  74.684  1.00  0.00      D    H  
HETATM 4391  H2  HOH D1307       3.318  41.537  74.923  1.00  0.00      D    H  
HETATM 4392  O   HOH D1308      45.395  12.029  10.909  1.00  0.00      D    O  
HETATM 4393  H1  HOH D1308      44.790  11.779  11.665  1.00  0.00      D    H  
HETATM 4394  H2  HOH D1308      45.842  11.209  10.554  1.00  0.00      D    H  
HETATM 4395  O   HOH D1309      26.580  13.379  16.865  1.00  0.00      D    O  
HETATM 4396  H1  HOH D1309      26.483  13.132  15.901  1.00  0.00      D    H  
HETATM 4397  H2  HOH D1309      26.553  14.374  16.959  1.00  0.00      D    H  
HETATM 4398  O   HOH D1310      36.835  27.541  87.257  1.00  0.00      D    O  
HETATM 4399  H1  HOH D1310      37.821  27.679  87.163  1.00  0.00      D    H  
HETATM 4400  H2  HOH D1310      36.517  26.915  86.546  1.00  0.00      D    H  
HETATM 4401  O   HOH D1311      45.419  10.405  77.391  1.00  0.00      D    O  
HETATM 4402  H1  HOH D1311      45.743   9.637  76.838  1.00  0.00      D    H  
HETATM 4403  H2  HOH D1311      44.931  11.054  76.807  1.00  0.00      D    H  
HETATM 4404  O   HOH D1312      45.892  18.351 113.704  1.00  0.00      D    O  
HETATM 4405  H1  HOH D1312      45.490  19.142 113.242  1.00  0.00      D    H  
HETATM 4406  H2  HOH D1312      45.526  17.511 113.303  1.00  0.00      D    H  
HETATM 4407  O   HOH D1313      43.760  16.556  40.267  1.00  0.00      D    O  
HETATM 4408  H1  HOH D1313      44.150  17.460  40.093  1.00  0.00      D    H  
HETATM 4409  H2  HOH D1313      43.037  16.372  39.601  1.00  0.00      D    H  
HETATM 4410  O   HOH D1314       3.336  31.040  46.496  1.00  0.00      D    O  
HETATM 4411  H1  HOH D1314       2.719  31.825  46.444  1.00  0.00      D    H  
HETATM 4412  H2  HOH D1314       4.212  31.329  46.882  1.00  0.00      D    H  
HETATM 4413  O   HOH D1315      13.109   9.501 107.310  1.00  0.00      D    O  
HETATM 4414  H1  HOH D1315      12.819  10.421 107.045  1.00  0.00      D    H  
HETATM 4415  H2  HOH D1315      12.548   9.181 108.073  1.00  0.00      D    H  
HETATM 4416  O   HOH D1316      17.447   6.517  33.497  1.00  0.00      D    O  
HETATM 4417  H1  HOH D1316      17.293   7.456  33.805  1.00  0.00      D    H  
HETATM 4418  H2  HOH D1316      16.582   6.120  33.191  1.00  0.00      D    H  
HETATM 4419  O   HOH D1317      30.466  28.517 103.893  1.00  0.00      D    O  
HETATM 4420  H1  HOH D1317      30.101  28.901 104.742  1.00  0.00      D    H  
HETATM 4421  H2  HOH D1317      30.624  29.253 103.235  1.00  0.00      D    H  
HETATM 4422  O   HOH D1318      11.327  13.072  50.286  1.00  0.00      D    O  
HETATM 4423  H1  HOH D1318      11.109  12.551  49.461  1.00  0.00      D    H  
HETATM 4424  H2  HOH D1318      12.261  13.423  50.221  1.00  0.00      D    H  
HETATM 4425  O   HOH D1319      42.971  16.400  63.049  1.00  0.00      D    O  
HETATM 4426  H1  HOH D1319      42.709  15.482  63.349  1.00  0.00      D    H  
HETATM 4427  H2  HOH D1319      42.997  16.429  62.050  1.00  0.00      D    H  
HETATM 4428  O   HOH D1320      46.894  23.498  57.040  1.00  0.00      D    O  
HETATM 4429  H1  HOH D1320      47.863  23.539  57.282  1.00  0.00      D    H  
HETATM 4430  H2  HOH D1320      46.340  23.618  57.863  1.00  0.00      D    H  
HETATM 4431  O   HOH D1321      20.304   8.293  92.714  1.00  0.00      D    O  
HETATM 4432  H1  HOH D1321      21.082   7.982  93.261  1.00  0.00      D    H  
HETATM 4433  H2  HOH D1321      20.596   9.036  92.112  1.00  0.00      D    H  
HETATM 4434  O   HOH D1322      31.069   5.273 105.865  1.00  0.00      D    O  
HETATM 4435  H1  HOH D1322      30.595   4.394 105.914  1.00  0.00      D    H  
HETATM 4436  H2  HOH D1322      31.913   5.227 106.400  1.00  0.00      D    H  
HETATM 4437  O   HOH D1323      41.266  42.245 103.278  1.00  0.00      D    O  
HETATM 4438  H1  HOH D1323      42.243  42.426 103.161  1.00  0.00      D    H  
HETATM 4439  H2  HOH D1323      41.015  41.426 102.762  1.00  0.00      D    H  
HETATM 4440  O   HOH D1324      38.061  17.805  18.476  1.00  0.00      D    O  
HETATM 4441  H1  HOH D1324      38.008  18.384  19.290  1.00  0.00      D    H  
HETATM 4442  H2  HOH D1324      38.006  18.376  17.657  1.00  0.00      D    H  
HETATM 4443  O   HOH D1325       8.970   6.471  84.619  1.00  0.00      D    O  
HETATM 4444  H1  HOH D1325       9.649   6.845  85.252  1.00  0.00      D    H  
HETATM 4445  H2  HOH D1325       8.721   5.546  84.906  1.00  0.00      D    H  
HETATM 4446  O   HOH D1326      10.712   4.463  43.160  1.00  0.00      D    O  
HETATM 4447  H1  HOH D1326      11.224   3.622  42.982  1.00  0.00      D    H  
HETATM 4448  H2  HOH D1326       9.778   4.232  43.434  1.00  0.00      D    H  
HETATM 4449  O   HOH D1327      21.085  26.325 100.854  1.00  0.00      D    O  
HETATM 4450  H1  HOH D1327      21.957  26.603 100.451  1.00  0.00      D    H  
HETATM 4451  H2  HOH D1327      20.372  26.346 100.154  1.00  0.00      D    H  
HETATM 4452  O   HOH D1328      12.965  38.161  15.955  1.00  0.00      D    O  
HETATM 4453  H1  HOH D1328      12.097  37.730  15.707  1.00  0.00      D    H  
HETATM 4454  H2  HOH D1328      13.653  37.946  15.261  1.00  0.00      D    H  
HETATM 4455  O   HOH D1329       1.541   7.417 107.260  1.00  0.00      D    O  
HETATM 4456  H1  HOH D1329       1.902   7.938 106.487  1.00  0.00      D    H  
HETATM 4457  H2  HOH D1329       1.814   6.459 107.174  1.00  0.00      D    H  
HETATM 4458  O   HOH D1330      16.254   2.719  96.283  1.00  0.00      D    O  
HETATM 4459  H1  HOH D1330      15.449   2.258  95.909  1.00  0.00      D    H  
HETATM 4460  H2  HOH D1330      16.826   3.052  95.533  1.00  0.00      D    H  
HETATM 4461  O   HOH D1331      39.299  30.691  60.453  1.00  0.00      D    O  
HETATM 4462  H1  HOH D1331      39.610  31.361  61.126  1.00  0.00      D    H  
HETATM 4463  H2  HOH D1331      39.438  31.054  59.531  1.00  0.00      D    H  
HETATM 4464  O   HOH D1332      40.167  18.492  31.170  1.00  0.00      D    O  
HETATM 4465  H1  HOH D1332      39.727  19.383  31.058  1.00  0.00      D    H  
HETATM 4466  H2  HOH D1332      40.956  18.431  30.559  1.00  0.00      D    H  
HETATM 4467  O   HOH D1333       2.689  38.814  76.013  1.00  0.00      D    O  
HETATM 4468  H1  HOH D1333       1.946  38.397  76.537  1.00  0.00      D    H  
HETATM 4469  H2  HOH D1333       2.307  39.442  75.335  1.00  0.00      D    H  
HETATM 4470  O   HOH D1334      33.928  24.844  83.699  1.00  0.00      D    O  
HETATM 4471  H1  HOH D1334      34.574  25.584  83.884  1.00  0.00      D    H  
HETATM 4472  H2  HOH D1334      34.193  24.032  84.221  1.00  0.00      D    H  
HETATM 4473  O   HOH D1335       2.868  26.313  59.021  1.00  0.00      D    O  
HETATM 4474  H1  HOH D1335       3.303  25.495  58.643  1.00  0.00      D    H  
HETATM 4475  H2  HOH D1335       3.565  27.006  59.205  1.00  0.00      D    H  
HETATM 4476  O   HOH D1336      44.261   7.763 108.890  1.00  0.00      D    O  
HETATM 4477  H1  HOH D1336      44.085   7.029 108.234  1.00  0.00      D    H  
HETATM 4478  H2  HOH D1336      43.666   7.647 109.686  1.00  0.00      D    H  
HETATM 4479  O   HOH D1337      32.156   8.283  84.888  1.00  0.00      D    O  
HETATM 4480  H1  HOH D1337      32.532   8.265  83.962  1.00  0.00      D    H  
HETATM 4481  H2  HOH D1337      32.904   8.313  85.551  1.00  0.00      D    H  
HETATM 4482  O   HOH D1338      14.538  32.070  34.137  1.00  0.00      D    O  
HETATM 4483  H1  HOH D1338      13.855  32.211  34.854  1.00  0.00      D    H  
HETATM 4484  H2  HOH D1338      15.433  31.914  34.555  1.00  0.00      D    H  
HETATM 4485  O   HOH D1339      13.163  26.014  49.609  1.00  0.00      D    O  
HETATM 4486  H1  HOH D1339      13.109  26.866  49.087  1.00  0.00      D    H  
HETATM 4487  H2  HOH D1339      12.778  25.267  49.067  1.00  0.00      D    H  
HETATM 4488  O   HOH D1340      48.757  39.414  50.139  1.00  0.00      D    O  
HETATM 4489  H1  HOH D1340      49.063  38.970  50.981  1.00  0.00      D    H  
HETATM 4490  H2  HOH D1340      48.860  40.405  50.228  1.00  0.00      D    H  
HETATM 4491  O   HOH D1341      23.951  40.476  83.385  1.00  0.00      D    O  
HETATM 4492  H1  HOH D1341      23.286  39.937  82.867  1.00  0.00      D    H  
HETATM 4493  H2  HOH D1341      24.848  40.036  83.336  1.00  0.00      D    H  
HETATM 4494  O   HOH D1342      29.795  35.210  70.941  1.00  0.00      D    O  
HETATM 4495  H1  HOH D1342      30.021  34.924  70.010  1.00  0.00      D    H  
HETATM 4496  H2  HOH D1342      28.802  35.220  71.056  1.00  0.00      D    H  
HETATM 4497  O   HOH D1343      30.883   6.477  48.535  1.00  0.00      D    O  
HETATM 4498  H1  HOH D1343      30.850   5.605  49.022  1.00  0.00      D    H  
HETATM 4499  H2  HOH D1343      30.071   7.016  48.761  1.00  0.00      D    H  
HETATM 4500  O   HOH D1344      28.393  14.877 101.703  1.00  0.00      D    O  
HETATM 4501  H1  HOH D1344      27.399  14.966 101.768  1.00  0.00      D    H  
HETATM 4502  H2  HOH D1344      28.795  15.772 101.510  1.00  0.00      D    H  
HETATM 4503  O   HOH D1345       3.229   9.637  72.044  1.00  0.00      D    O  
HETATM 4504  H1  HOH D1345       3.382   9.949  72.981  1.00  0.00      D    H  
HETATM 4505  H2  HOH D1345       3.499  10.356  71.404  1.00  0.00      D    H  
HETATM 4506  O   HOH D1346      11.834   3.296 116.824  1.00  0.00      D    O  
HETATM 4507  H1  HOH D1346      11.288   2.530 117.164  1.00  0.00      D    H  
HETATM 4508  H2  HOH D1346      11.439   4.156 117.145  1.00  0.00      D    H  
HETATM 4509  O   HOH D1347      12.523  35.243  53.314  1.00  0.00      D    O  
HETATM 4510  H1  HOH D1347      11.858  35.884  53.698  1.00  0.00      D    H  
HETATM 4511  H2  HOH D1347      12.077  34.674  52.623  1.00  0.00      D    H  
HETATM 4512  O   HOH D1348      24.721  41.301  42.089  1.00  0.00      D    O  
HETATM 4513  H1  HOH D1348      24.156  42.119  42.199  1.00  0.00      D    H  
HETATM 4514  H2  HOH D1348      25.459  41.490  41.441  1.00  0.00      D    H  
HETATM 4515  O   HOH D1349       6.970  26.478 101.372  1.00  0.00      D    O  
HETATM 4516  H1  HOH D1349       7.276  26.691 100.444  1.00  0.00      D    H  
HETATM 4517  H2  HOH D1349       7.517  26.995 102.030  1.00  0.00      D    H  
HETATM 4518  O   HOH D1350       3.168  16.846  50.986  1.00  0.00      D    O  
HETATM 4519  H1  HOH D1350       3.637  15.987  51.191  1.00  0.00      D    H  
HETATM 4520  H2  HOH D1350       3.336  17.501  51.723  1.00  0.00      D    H  
HETATM 4521  O   HOH D1351      33.748  14.648 117.852  1.00  0.00      D    O  
HETATM 4522  H1  HOH D1351      33.987  15.402 117.240  1.00  0.00      D    H  
HETATM 4523  H2  HOH D1351      34.581  14.169 118.131  1.00  0.00      D    H  
HETATM 4524  O   HOH D1352      12.115   1.133  78.894  1.00  0.00      D    O  
HETATM 4525  H1  HOH D1352      11.707   2.009  78.636  1.00  0.00      D    H  
HETATM 4526  H2  HOH D1352      13.043   1.076  78.526  1.00  0.00      D    H  
HETATM 4527  O   HOH D1353       3.248  13.276  93.119  1.00  0.00      D    O  
HETATM 4528  H1  HOH D1353       3.734  12.641  92.518  1.00  0.00      D    H  
HETATM 4529  H2  HOH D1353       2.912  12.783  93.922  1.00  0.00      D    H  
HETATM 4530  O   HOH D1354      16.779  37.656  26.036  1.00  0.00      D    O  
HETATM 4531  H1  HOH D1354      16.244  38.133  25.339  1.00  0.00      D    H  
HETATM 4532  H2  HOH D1354      17.407  38.299  26.473  1.00  0.00      D    H  
HETATM 4533  O   HOH D1355      25.795  17.128   7.518  1.00  0.00      D    O  
HETATM 4534  H1  HOH D1355      25.901  16.316   6.943  1.00  0.00      D    H  
HETATM 4535  H2  HOH D1355      25.599  17.921   6.942  1.00  0.00      D    H  
HETATM 4536  O   HOH D1356       8.534   7.110 107.912  1.00  0.00      D    O  
HETATM 4537  H1  HOH D1356       8.508   6.272 108.457  1.00  0.00      D    H  
HETATM 4538  H2  HOH D1356       8.637   6.875 106.945  1.00  0.00      D    H  
HETATM 4539  O   HOH D1357      30.751   2.380  40.474  1.00  0.00      D    O  
HETATM 4540  H1  HOH D1357      31.164   3.214  40.110  1.00  0.00      D    H  
HETATM 4541  H2  HOH D1357      30.178   1.957  39.771  1.00  0.00      D    H  
HETATM 4542  O   HOH D1358      15.427   7.368  30.120  1.00  0.00      D    O  
HETATM 4543  H1  HOH D1358      14.733   7.487  30.830  1.00  0.00      D    H  
HETATM 4544  H2  HOH D1358      16.191   7.989  30.293  1.00  0.00      D    H  
HETATM 4545  O   HOH D1359      40.561   9.590  28.870  1.00  0.00      D    O  
HETATM 4546  H1  HOH D1359      41.373  10.116  28.618  1.00  0.00      D    H  
HETATM 4547  H2  HOH D1359      40.769   8.613  28.824  1.00  0.00      D    H  
HETATM 4548  O   HOH D1360      48.204   1.343 110.342  1.00  0.00      D    O  
HETATM 4549  H1  HOH D1360      48.411   0.591 110.968  1.00  0.00      D    H  
HETATM 4550  H2  HOH D1360      47.438   1.085 109.753  1.00  0.00      D    H  
HETATM 4551  O   HOH D1361      18.430  37.619 103.106  1.00  0.00      D    O  
HETATM 4552  H1  HOH D1361      18.596  38.424 102.536  1.00  0.00      D    H  
HETATM 4553  H2  HOH D1361      18.403  37.891 104.068  1.00  0.00      D    H  
HETATM 4554  O   HOH D1362       9.154  10.551  57.991  1.00  0.00      D    O  
HETATM 4555  H1  HOH D1362       8.730   9.988  57.282  1.00  0.00      D    H  
HETATM 4556  H2  HOH D1362       8.491  11.220  58.327  1.00  0.00      D    H  
HETATM 4557  O   HOH D1363      26.361  39.458  95.843  1.00  0.00      D    O  
HETATM 4558  H1  HOH D1363      26.255  38.963  94.981  1.00  0.00      D    H  
HETATM 4559  H2  HOH D1363      26.126  38.854  96.605  1.00  0.00      D    H  
HETATM 4560  O   HOH D1364      23.809  34.834  39.626  1.00  0.00      D    O  
HETATM 4561  H1  HOH D1364      24.550  35.054  40.261  1.00  0.00      D    H  
HETATM 4562  H2  HOH D1364      24.164  34.268  38.882  1.00  0.00      D    H  
HETATM 4563  O   HOH D1365       7.429  12.378  19.811  1.00  0.00      D    O  
HETATM 4564  H1  HOH D1365       8.206  12.248  20.427  1.00  0.00      D    H  
HETATM 4565  H2  HOH D1365       7.463  13.297  19.420  1.00  0.00      D    H  
HETATM 4566  O   HOH D1366      26.776  21.326  22.859  1.00  0.00      D    O  
HETATM 4567  H1  HOH D1366      26.593  20.447  22.419  1.00  0.00      D    H  
HETATM 4568  H2  HOH D1366      26.779  22.050  22.170  1.00  0.00      D    H  
HETATM 4569  O   HOH D1367      16.146   2.900  20.179  1.00  0.00      D    O  
HETATM 4570  H1  HOH D1367      15.664   2.862  21.054  1.00  0.00      D    H  
HETATM 4571  H2  HOH D1367      16.321   3.854  19.936  1.00  0.00      D    H  
HETATM 4572  O   HOH D1368      46.683  37.713  12.897  1.00  0.00      D    O  
HETATM 4573  H1  HOH D1368      47.534  37.229  12.690  1.00  0.00      D    H  
HETATM 4574  H2  HOH D1368      46.622  38.536  12.332  1.00  0.00      D    H  
HETATM 4575  O   HOH D1369      21.686   4.589 114.995  1.00  0.00      D    O  
HETATM 4576  H1  HOH D1369      21.918   4.685 115.963  1.00  0.00      D    H  
HETATM 4577  H2  HOH D1369      22.466   4.867 114.436  1.00  0.00      D    H  
HETATM 4578  O   HOH D1370      43.681  42.588 111.065  1.00  0.00      D    O  
HETATM 4579  H1  HOH D1370      44.171  42.316 110.236  1.00  0.00      D    H  
HETATM 4580  H2  HOH D1370      43.432  41.772 111.587  1.00  0.00      D    H  
HETATM 4581  O   HOH D1371      15.035   3.644  70.802  1.00  0.00      D    O  
HETATM 4582  H1  HOH D1371      14.195   4.187  70.789  1.00  0.00      D    H  
HETATM 4583  H2  HOH D1371      15.560   3.823  69.969  1.00  0.00      D    H  
HETATM 4584  O   HOH D1372       8.519  28.103  27.461  1.00  0.00      D    O  
HETATM 4585  H1  HOH D1372       8.954  27.236  27.707  1.00  0.00      D    H  
HETATM 4586  H2  HOH D1372       9.166  28.852  27.605  1.00  0.00      D    H  
HETATM 4587  O   HOH D1373      25.954   3.282  72.532  1.00  0.00      D    O  
HETATM 4588  H1  HOH D1373      25.349   2.905  73.234  1.00  0.00      D    H  
HETATM 4589  H2  HOH D1373      25.899   4.281  72.546  1.00  0.00      D    H  
HETATM 4590  O   HOH D1374       9.187   1.402  58.568  1.00  0.00      D    O  
HETATM 4591  H1  HOH D1374      10.029   1.729  58.996  1.00  0.00      D    H  
HETATM 4592  H2  HOH D1374       8.748   2.155  58.077  1.00  0.00      D    H  
HETATM 4593  O   HOH D1375      33.292  10.255  47.547  1.00  0.00      D    O  
HETATM 4594  H1  HOH D1375      33.278  10.417  46.560  1.00  0.00      D    H  
HETATM 4595  H2  HOH D1375      33.982  10.842  47.971  1.00  0.00      D    H  
HETATM 4596  O   HOH D1376      44.159  31.520  54.071  1.00  0.00      D    O  
HETATM 4597  H1  HOH D1376      44.388  31.232  53.142  1.00  0.00      D    H  
HETATM 4598  H2  HOH D1376      44.298  30.756  54.701  1.00  0.00      D    H  
HETATM 4599  O   HOH D1377       1.664  20.907  60.590  1.00  0.00      D    O  
HETATM 4600  H1  HOH D1377       1.177  21.498  59.948  1.00  0.00      D    H  
HETATM 4601  H2  HOH D1377       1.051  20.184  60.908  1.00  0.00      D    H  
HETATM 4602  O   HOH D1378      42.594   8.520  32.337  1.00  0.00      D    O  
HETATM 4603  H1  HOH D1378      41.711   8.054  32.278  1.00  0.00      D    H  
HETATM 4604  H2  HOH D1378      42.457   9.506  32.237  1.00  0.00      D    H  
HETATM 4605  O   HOH D1379      41.801  14.880  25.279  1.00  0.00      D    O  
HETATM 4606  H1  HOH D1379      41.630  14.422  26.151  1.00  0.00      D    H  
HETATM 4607  H2  HOH D1379      42.783  15.036  25.171  1.00  0.00      D    H  
HETATM 4608  O   HOH D1380      40.870  25.921  82.561  1.00  0.00      D    O  
HETATM 4609  H1  HOH D1380      40.922  25.780  83.550  1.00  0.00      D    H  
HETATM 4610  H2  HOH D1380      39.928  25.788  82.254  1.00  0.00      D    H  
HETATM 4611  O   HOH D1381      16.008  31.956  71.412  1.00  0.00      D    O  
HETATM 4612  H1  HOH D1381      15.101  32.125  71.798  1.00  0.00      D    H  
HETATM 4613  H2  HOH D1381      16.316  31.041  71.673  1.00  0.00      D    H  
HETATM 4614  O   HOH D1382      25.722  21.537  38.678  1.00  0.00      D    O  
HETATM 4615  H1  HOH D1382      26.403  21.729  39.385  1.00  0.00      D    H  
HETATM 4616  H2  HOH D1382      24.906  22.091  38.843  1.00  0.00      D    H  
HETATM 4617  O   HOH D1383       5.457  37.851   5.657  1.00  0.00      D    O  
HETATM 4618  H1  HOH D1383       5.727  38.745   6.015  1.00  0.00      D    H  
HETATM 4619  H2  HOH D1383       4.707  37.484   6.208  1.00  0.00      D    H  
HETATM 4620  O   HOH D1384      21.839  17.168  11.463  1.00  0.00      D    O  
HETATM 4621  H1  HOH D1384      21.381  16.314  11.707  1.00  0.00      D    H  
HETATM 4622  H2  HOH D1384      22.707  16.964  11.009  1.00  0.00      D    H  
HETATM 4623  O   HOH D1385      15.702  28.088  12.986  1.00  0.00      D    O  
HETATM 4624  H1  HOH D1385      15.487  27.966  12.017  1.00  0.00      D    H  
HETATM 4625  H2  HOH D1385      15.215  27.401  13.525  1.00  0.00      D    H  
HETATM 4626  O   HOH D1386      46.771  38.878  99.706  1.00  0.00      D    O  
HETATM 4627  H1  HOH D1386      45.886  39.341  99.662  1.00  0.00      D    H  
HETATM 4628  H2  HOH D1386      46.638  37.894  99.589  1.00  0.00      D    H  
HETATM 4629  O   HOH D1387      39.598  15.531  23.912  1.00  0.00      D    O  
HETATM 4630  H1  HOH D1387      39.942  15.900  23.048  1.00  0.00      D    H  
HETATM 4631  H2  HOH D1387      40.352  15.112  24.418  1.00  0.00      D    H  
HETATM 4632  O   HOH D1388      27.249  25.450  65.603  1.00  0.00      D    O  
HETATM 4633  H1  HOH D1388      27.165  25.308  66.589  1.00  0.00      D    H  
HETATM 4634  H2  HOH D1388      27.056  26.407  65.386  1.00  0.00      D    H  
HETATM 4635  O   HOH D1389      18.728  16.698  36.017  1.00  0.00      D    O  
HETATM 4636  H1  HOH D1389      18.851  15.909  35.416  1.00  0.00      D    H  
HETATM 4637  H2  HOH D1389      18.660  16.387  36.965  1.00  0.00      D    H  
HETATM 4638  O   HOH D1390      29.821  35.097  38.484  1.00  0.00      D    O  
HETATM 4639  H1  HOH D1390      29.244  34.865  37.701  1.00  0.00      D    H  
HETATM 4640  H2  HOH D1390      29.512  34.589  39.288  1.00  0.00      D    H  
HETATM 4641  O   HOH D1391      37.585  11.749  54.540  1.00  0.00      D    O  
HETATM 4642  H1  HOH D1391      38.002  12.566  54.141  1.00  0.00      D    H  
HETATM 4643  H2  HOH D1391      37.112  11.996  55.386  1.00  0.00      D    H  
HETATM 4644  O   HOH D1392      29.755   6.136 113.914  1.00  0.00      D    O  
HETATM 4645  H1  HOH D1392      30.608   6.316 114.405  1.00  0.00      D    H  
HETATM 4646  H2  HOH D1392      29.034   6.731 114.269  1.00  0.00      D    H  
HETATM 4647  O   HOH D1393      45.634  35.788 111.598  1.00  0.00      D    O  
HETATM 4648  H1  HOH D1393      46.144  36.563 111.223  1.00  0.00      D    H  
HETATM 4649  H2  HOH D1393      45.199  35.283 110.853  1.00  0.00      D    H  
HETATM 4650  O   HOH D1394       9.089  40.642   6.233  1.00  0.00      D    O  
HETATM 4651  H1  HOH D1394       9.718  40.683   7.010  1.00  0.00      D    H  
HETATM 4652  H2  HOH D1394       9.247  41.427   5.634  1.00  0.00      D    H  
HETATM 4653  O   HOH D1395      18.685  42.062  59.808  1.00  0.00      D    O  
HETATM 4654  H1  HOH D1395      19.330  42.497  59.180  1.00  0.00      D    H  
HETATM 4655  H2  HOH D1395      18.285  42.754  60.409  1.00  0.00      D    H  
HETATM 4656  O   HOH D1396      13.511  22.105  38.884  1.00  0.00      D    O  
HETATM 4657  H1  HOH D1396      12.820  21.693  39.478  1.00  0.00      D    H  
HETATM 4658  H2  HOH D1396      14.415  21.993  39.297  1.00  0.00      D    H  
HETATM 4659  O   HOH D1397      36.662  12.030  75.141  1.00  0.00      D    O  
HETATM 4660  H1  HOH D1397      37.345  11.433  75.562  1.00  0.00      D    H  
HETATM 4661  H2  HOH D1397      36.759  12.956  75.508  1.00  0.00      D    H  
HETATM 4662  O   HOH D1398      19.632  12.694  12.968  1.00  0.00      D    O  
HETATM 4663  H1  HOH D1398      18.991  11.978  12.692  1.00  0.00      D    H  
HETATM 4664  H2  HOH D1398      19.581  12.823  13.959  1.00  0.00      D    H  
HETATM 4665  O   HOH D1399      39.648  23.763  59.161  1.00  0.00      D    O  
HETATM 4666  H1  HOH D1399      40.352  23.897  58.462  1.00  0.00      D    H  
HETATM 4667  H2  HOH D1399      39.201  22.880  59.018  1.00  0.00      D    H  
HETATM 4668  O   HOH D1400       3.510  14.290 117.997  1.00  0.00      D    O  
HETATM 4669  H1  HOH D1400       3.322  15.261 117.844  1.00  0.00      D    H  
HETATM 4670  H2  HOH D1400       3.440  14.086 118.973  1.00  0.00      D    H  
HETATM 4671  O   HOH D1401      43.428   1.091  24.613  1.00  0.00      D    O  
HETATM 4672  H1  HOH D1401      43.019   1.143  25.524  1.00  0.00      D    H  
HETATM 4673  H2  HOH D1401      44.347   1.487  24.636  1.00  0.00      D    H  
HETATM 4674  O   HOH D1402      27.570  27.853  25.957  1.00  0.00      D    O  
HETATM 4675  H1  HOH D1402      27.176  28.273  25.139  1.00  0.00      D    H  
HETATM 4676  H2  HOH D1402      26.849  27.700  26.633  1.00  0.00      D    H  
HETATM 4677  O   HOH D1403      26.832  17.545  68.221  1.00  0.00      D    O  
HETATM 4678  H1  HOH D1403      26.120  17.457  68.917  1.00  0.00      D    H  
HETATM 4679  H2  HOH D1403      26.421  17.471  67.312  1.00  0.00      D    H  
HETATM 4680  O   HOH D1404      27.430   3.941  98.549  1.00  0.00      D    O  
HETATM 4681  H1  HOH D1404      27.223   4.817  98.113  1.00  0.00      D    H  
HETATM 4682  H2  HOH D1404      28.379   3.941  98.862  1.00  0.00      D    H  
HETATM 4683  O   HOH D1405       6.402   7.137  52.949  1.00  0.00      D    O  
HETATM 4684  H1  HOH D1405       6.333   7.626  53.819  1.00  0.00      D    H  
HETATM 4685  H2  HOH D1405       7.338   7.205  52.602  1.00  0.00      D    H  
HETATM 4686  O   HOH D1406      25.128   5.410  21.353  1.00  0.00      D    O  
HETATM 4687  H1  HOH D1406      24.634   6.242  21.100  1.00  0.00      D    H  
HETATM 4688  H2  HOH D1406      25.303   5.412  22.337  1.00  0.00      D    H  
HETATM 4689  O   HOH D1407       2.266  41.216  33.152  1.00  0.00      D    O  
HETATM 4690  H1  HOH D1407       1.862  41.356  32.248  1.00  0.00      D    H  
HETATM 4691  H2  HOH D1407       3.072  41.800  33.251  1.00  0.00      D    H  
HETATM 4692  O   HOH D1408      28.743  40.739  96.329  1.00  0.00      D    O  
HETATM 4693  H1  HOH D1408      29.211  40.805  95.448  1.00  0.00      D    H  
HETATM 4694  H2  HOH D1408      27.877  40.254  96.211  1.00  0.00      D    H  
HETATM 4695  O   HOH D1409      13.618   3.360 107.301  1.00  0.00      D    O  
HETATM 4696  H1  HOH D1409      13.910   3.281 108.254  1.00  0.00      D    H  
HETATM 4697  H2  HOH D1409      13.188   2.504 107.012  1.00  0.00      D    H  
HETATM 4698  O   HOH D1410      46.865  23.387  11.159  1.00  0.00      D    O  
HETATM 4699  H1  HOH D1410      46.467  23.984  10.462  1.00  0.00      D    H  
HETATM 4700  H2  HOH D1410      47.862  23.468  11.136  1.00  0.00      D    H  
HETATM 4701  O   HOH D1411      24.936  33.217  37.706  1.00  0.00      D    O  
HETATM 4702  H1  HOH D1411      25.048  32.225  37.775  1.00  0.00      D    H  
HETATM 4703  H2  HOH D1411      24.682  33.458  36.769  1.00  0.00      D    H  
HETATM 4704  O   HOH D1412      17.759  32.751  62.384  1.00  0.00      D    O  
HETATM 4705  H1  HOH D1412      17.040  32.064  62.496  1.00  0.00      D    H  
HETATM 4706  H2  HOH D1412      17.353  33.610  62.073  1.00  0.00      D    H  
HETATM 4707  O   HOH D1413      29.520  15.634  49.599  1.00  0.00      D    O  
HETATM 4708  H1  HOH D1413      28.677  15.487  50.115  1.00  0.00      D    H  
HETATM 4709  H2  HOH D1413      29.418  15.258  48.678  1.00  0.00      D    H  
HETATM 4710  O   HOH D1414       5.522  30.550  97.969  1.00  0.00      D    O  
HETATM 4711  H1  HOH D1414       5.531  31.177  97.191  1.00  0.00      D    H  
HETATM 4712  H2  HOH D1414       5.802  29.639  97.667  1.00  0.00      D    H  
HETATM 4713  O   HOH D1415      42.123  36.366  77.239  1.00  0.00      D    O  
HETATM 4714  H1  HOH D1415      41.262  36.599  76.787  1.00  0.00      D    H  
HETATM 4715  H2  HOH D1415      41.950  36.172  78.204  1.00  0.00      D    H  
HETATM 4716  O   HOH D1416      37.015  42.611  36.508  1.00  0.00      D    O  
HETATM 4717  H1  HOH D1416      36.627  41.816  36.975  1.00  0.00      D    H  
HETATM 4718  H2  HOH D1416      37.079  43.375  37.149  1.00  0.00      D    H  
HETATM 4719  O   HOH D1417      48.652  38.184  90.575  1.00  0.00      D    O  
HETATM 4720  H1  HOH D1417      47.997  38.448  89.867  1.00  0.00      D    H  
HETATM 4721  H2  HOH D1417      48.694  37.187  90.635  1.00  0.00      D    H  
HETATM 4722  O   HOH D1418       7.847  42.079  95.783  1.00  0.00      D    O  
HETATM 4723  H1  HOH D1418       8.300  42.135  94.893  1.00  0.00      D    H  
HETATM 4724  H2  HOH D1418       8.480  41.694  96.455  1.00  0.00      D    H  
HETATM 4725  O   HOH D1419      10.706  32.240  64.517  1.00  0.00      D    O  
HETATM 4726  H1  HOH D1419      10.689  32.110  63.525  1.00  0.00      D    H  
HETATM 4727  H2  HOH D1419      11.466  32.841  64.762  1.00  0.00      D    H  
HETATM 4728  O   HOH D1420      43.589  19.398  85.641  1.00  0.00      D    O  
HETATM 4729  H1  HOH D1420      43.789  18.701  84.952  1.00  0.00      D    H  
HETATM 4730  H2  HOH D1420      42.813  19.952  85.340  1.00  0.00      D    H  
HETATM 4731  O   HOH D1421      38.768   0.922  71.048  1.00  0.00      D    O  
HETATM 4732  H1  HOH D1421      38.490   0.039  70.672  1.00  0.00      D    H  
HETATM 4733  H2  HOH D1421      38.126   1.196  71.764  1.00  0.00      D    H  
HETATM 4734  O   HOH D1422      20.587  31.410  32.004  1.00  0.00      D    O  
HETATM 4735  H1  HOH D1422      20.237  32.032  31.303  1.00  0.00      D    H  
HETATM 4736  H2  HOH D1422      21.545  31.197  31.813  1.00  0.00      D    H  
HETATM 4737  O   HOH D1423       1.735  18.737  97.990  1.00  0.00      D    O  
HETATM 4738  H1  HOH D1423       2.607  19.118  98.298  1.00  0.00      D    H  
HETATM 4739  H2  HOH D1423       0.984  19.290  98.352  1.00  0.00      D    H  
HETATM 4740  O   HOH D1424       5.095  26.367  43.495  1.00  0.00      D    O  
HETATM 4741  H1  HOH D1424       5.414  25.962  44.352  1.00  0.00      D    H  
HETATM 4742  H2  HOH D1424       5.299  27.346  43.494  1.00  0.00      D    H  
HETATM 4743  O   HOH D1425      47.880   0.044 118.050  1.00  0.00      D    O  
HETATM 4744  H1  HOH D1425      47.835  -0.359 118.964  1.00  0.00      D    H  
HETATM 4745  H2  HOH D1425      47.617   1.008 118.097  1.00  0.00      D    H  
HETATM 4746  O   HOH D1426      18.940  41.204  91.310  1.00  0.00      D    O  
HETATM 4747  H1  HOH D1426      19.139  42.086  91.736  1.00  0.00      D    H  
HETATM 4748  H2  HOH D1426      18.224  40.737  91.829  1.00  0.00      D    H  
HETATM 4749  O   HOH D1427      34.846  11.365 118.212  1.00  0.00      D    O  
HETATM 4750  H1  HOH D1427      35.247  12.222 117.889  1.00  0.00      D    H  
HETATM 4751  H2  HOH D1427      34.802  11.373 119.211  1.00  0.00      D    H  
HETATM 4752  O   HOH D1428      27.848  40.202  13.794  1.00  0.00      D    O  
HETATM 4753  H1  HOH D1428      28.519  39.507  14.052  1.00  0.00      D    H  
HETATM 4754  H2  HOH D1428      27.113  39.776  13.267  1.00  0.00      D    H  
HETATM 4755  O   HOH D1429      11.069  41.233  14.295  1.00  0.00      D    O  
HETATM 4756  H1  HOH D1429      11.589  42.087  14.320  1.00  0.00      D    H  
HETATM 4757  H2  HOH D1429      10.433  41.208  15.066  1.00  0.00      D    H  
HETATM 4758  O   HOH D1430      17.233  34.924  70.675  1.00  0.00      D    O  
HETATM 4759  H1  HOH D1430      18.146  35.265  70.898  1.00  0.00      D    H  
HETATM 4760  H2  HOH D1430      16.595  35.692  70.614  1.00  0.00      D    H  
HETATM 4761  O   HOH D1431      38.672  21.492  21.848  1.00  0.00      D    O  
HETATM 4762  H1  HOH D1431      38.627  20.541  21.543  1.00  0.00      D    H  
HETATM 4763  H2  HOH D1431      37.745  21.852  21.956  1.00  0.00      D    H  
HETATM 4764  O   HOH D1432      26.688  12.762  84.411  1.00  0.00      D    O  
HETATM 4765  H1  HOH D1432      26.107  12.730  85.225  1.00  0.00      D    H  
HETATM 4766  H2  HOH D1432      27.260  11.943  84.377  1.00  0.00      D    H  
HETATM 4767  O   HOH D1433       3.800  15.425 100.537  1.00  0.00      D    O  
HETATM 4768  H1  HOH D1433       3.395  15.633  99.646  1.00  0.00      D    H  
HETATM 4769  H2  HOH D1433       3.952  14.440 100.613  1.00  0.00      D    H  
HETATM 4770  O   HOH D1434      45.305   8.543  54.076  1.00  0.00      D    O  
HETATM 4771  H1  HOH D1434      45.263   8.503  53.078  1.00  0.00      D    H  
HETATM 4772  H2  HOH D1434      44.556   8.004  54.463  1.00  0.00      D    H  
HETATM 4773  O   HOH D1435       7.183   0.938  73.620  1.00  0.00      D    O  
HETATM 4774  H1  HOH D1435       6.518   0.345  74.073  1.00  0.00      D    H  
HETATM 4775  H2  HOH D1435       7.900   1.193  74.270  1.00  0.00      D    H  
HETATM 4776  O   HOH D1436      34.183  28.359  48.252  1.00  0.00      D    O  
HETATM 4777  H1  HOH D1436      34.840  27.784  47.763  1.00  0.00      D    H  
HETATM 4778  H2  HOH D1436      34.561  29.279  48.359  1.00  0.00      D    H  
HETATM 4779  O   HOH D1437      21.447   2.003  27.325  1.00  0.00      D    O  
HETATM 4780  H1  HOH D1437      21.452   1.014  27.470  1.00  0.00      D    H  
HETATM 4781  H2  HOH D1437      21.369   2.197  26.348  1.00  0.00      D    H  
HETATM 4782  O   HOH D1438       9.957  27.017  19.361  1.00  0.00      D    O  
HETATM 4783  H1  HOH D1438      10.892  27.127  19.026  1.00  0.00      D    H  
HETATM 4784  H2  HOH D1438       9.977  26.658  20.295  1.00  0.00      D    H  
HETATM 4785  O   HOH D1439      27.683   0.263  42.522  1.00  0.00      D    O  
HETATM 4786  H1  HOH D1439      27.298   0.117  41.611  1.00  0.00      D    H  
HETATM 4787  H2  HOH D1439      28.153   1.146  42.548  1.00  0.00      D    H  
HETATM 4788  O   HOH D1440      34.245  32.824  54.888  1.00  0.00      D    O  
HETATM 4789  H1  HOH D1440      33.726  32.996  54.051  1.00  0.00      D    H  
HETATM 4790  H2  HOH D1440      35.218  32.752  54.667  1.00  0.00      D    H  
HETATM 4791  O   HOH D1441      35.528  17.419  53.679  1.00  0.00      D    O  
HETATM 4792  H1  HOH D1441      34.859  16.735  53.968  1.00  0.00      D    H  
HETATM 4793  H2  HOH D1441      35.065  18.144  53.169  1.00  0.00      D    H  
HETATM 4794  O   HOH D1442       7.086  13.702  44.814  1.00  0.00      D    O  
HETATM 4795  H1  HOH D1442       6.508  12.894  44.697  1.00  0.00      D    H  
HETATM 4796  H2  HOH D1442       6.750  14.439  44.228  1.00  0.00      D    H  
HETATM 4797  O   HOH D1443      43.658  15.507  51.095  1.00  0.00      D    O  
HETATM 4798  H1  HOH D1443      44.552  15.946  51.180  1.00  0.00      D    H  
HETATM 4799  H2  HOH D1443      43.782  14.540  50.870  1.00  0.00      D    H  
HETATM 4800  O   HOH D1444      23.588  27.398  46.751  1.00  0.00      D    O  
HETATM 4801  H1  HOH D1444      24.360  27.773  47.264  1.00  0.00      D    H  
HETATM 4802  H2  HOH D1444      23.396  27.983  45.963  1.00  0.00      D    H  
HETATM 4803  O   HOH D1445      45.246  31.277  24.198  1.00  0.00      D    O  
HETATM 4804  H1  HOH D1445      45.419  30.362  23.835  1.00  0.00      D    H  
HETATM 4805  H2  HOH D1445      45.981  31.532  24.825  1.00  0.00      D    H  
HETATM 4806  O   HOH D1446      45.429  33.541  83.596  1.00  0.00      D    O  
HETATM 4807  H1  HOH D1446      45.767  32.674  83.963  1.00  0.00      D    H  
HETATM 4808  H2  HOH D1446      44.477  33.671  83.873  1.00  0.00      D    H  
HETATM 4809  O   HOH D1447      17.023  22.277  22.087  1.00  0.00      D    O  
HETATM 4810  H1  HOH D1447      16.973  21.766  22.945  1.00  0.00      D    H  
HETATM 4811  H2  HOH D1447      17.976  22.343  21.792  1.00  0.00      D    H  
HETATM 4812  O   HOH D1448      45.369   9.146   6.263  1.00  0.00      D    O  
HETATM 4813  H1  HOH D1448      46.164   9.428   6.799  1.00  0.00      D    H  
HETATM 4814  H2  HOH D1448      45.234   9.785   5.505  1.00  0.00      D    H  
HETATM 4815  O   HOH D1449      11.233  30.624  21.679  1.00  0.00      D    O  
HETATM 4816  H1  HOH D1449      12.086  31.143  21.626  1.00  0.00      D    H  
HETATM 4817  H2  HOH D1449      11.437  29.666  21.883  1.00  0.00      D    H  
HETATM 4818  O   HOH D1450      44.830   0.508  38.501  1.00  0.00      D    O  
HETATM 4819  H1  HOH D1450      45.092  -0.301  39.027  1.00  0.00      D    H  
HETATM 4820  H2  HOH D1450      45.645   1.049  38.293  1.00  0.00      D    H  
HETATM 4821  O   HOH D1451      41.879   5.565 101.393  1.00  0.00      D    O  
HETATM 4822  H1  HOH D1451      41.241   6.226 101.789  1.00  0.00      D    H  
HETATM 4823  H2  HOH D1451      41.708   5.486 100.411  1.00  0.00      D    H  
HETATM 4824  O   HOH D1452      28.110  21.354  77.438  1.00  0.00      D    O  
HETATM 4825  H1  HOH D1452      28.863  21.794  77.927  1.00  0.00      D    H  
HETATM 4826  H2  HOH D1452      28.477  20.795  76.695  1.00  0.00      D    H  
HETATM 4827  O   HOH D1453      18.005  18.900  38.787  1.00  0.00      D    O  
HETATM 4828  H1  HOH D1453      17.753  19.592  38.111  1.00  0.00      D    H  
HETATM 4829  H2  HOH D1453      18.927  18.564  38.592  1.00  0.00      D    H  
HETATM 4830  O   HOH D1454      10.018  25.919  66.409  1.00  0.00      D    O  
HETATM 4831  H1  HOH D1454       9.062  26.130  66.202  1.00  0.00      D    H  
HETATM 4832  H2  HOH D1454      10.063  25.346  67.227  1.00  0.00      D    H  
HETATM 4833  O   HOH D1455      39.119  36.111  49.597  1.00  0.00      D    O  
HETATM 4834  H1  HOH D1455      38.792  36.691  48.851  1.00  0.00      D    H  
HETATM 4835  H2  HOH D1455      39.097  35.153  49.309  1.00  0.00      D    H  
HETATM 4836  O   HOH D1456       8.980  30.735  98.628  1.00  0.00      D    O  
HETATM 4837  H1  HOH D1456       9.263  30.041  97.967  1.00  0.00      D    H  
HETATM 4838  H2  HOH D1456       8.006  30.625  98.831  1.00  0.00      D    H  
HETATM 4839  O   HOH D1457      48.582  22.635  32.441  1.00  0.00      D    O  
HETATM 4840  H1  HOH D1457      49.362  22.519  31.827  1.00  0.00      D    H  
HETATM 4841  H2  HOH D1457      47.904  23.232  32.011  1.00  0.00      D    H  
HETATM 4842  O   HOH D1458      25.243  22.282  25.063  1.00  0.00      D    O  
HETATM 4843  H1  HOH D1458      25.427  21.876  25.959  1.00  0.00      D    H  
HETATM 4844  H2  HOH D1458      25.839  21.862  24.378  1.00  0.00      D    H  
HETATM 4845  O   HOH D1459       6.667  11.519  50.299  1.00  0.00      D    O  
HETATM 4846  H1  HOH D1459       6.352  10.701  49.818  1.00  0.00      D    H  
HETATM 4847  H2  HOH D1459       6.019  11.749  51.025  1.00  0.00      D    H  
HETATM 4848  O   HOH D1460      17.057   3.226  81.948  1.00  0.00      D    O  
HETATM 4849  H1  HOH D1460      16.466   3.129  81.147  1.00  0.00      D    H  
HETATM 4850  H2  HOH D1460      16.763   4.016  82.486  1.00  0.00      D    H  
HETATM 4851  O   HOH D1461      15.186   4.960  87.078  1.00  0.00      D    O  
HETATM 4852  H1  HOH D1461      15.563   4.050  87.246  1.00  0.00      D    H  
HETATM 4853  H2  HOH D1461      14.293   5.039  87.523  1.00  0.00      D    H  
HETATM 4854  O   HOH D1462      44.281  30.540  99.637  1.00  0.00      D    O  
HETATM 4855  H1  HOH D1462      44.314  29.720  99.066  1.00  0.00      D    H  
HETATM 4856  H2  HOH D1462      43.361  30.930  99.608  1.00  0.00      D    H  
HETATM 4857  O   HOH D1463      38.907  19.701  52.195  1.00  0.00      D    O  
HETATM 4858  H1  HOH D1463      38.327  20.082  51.476  1.00  0.00      D    H  
HETATM 4859  H2  HOH D1463      39.330  18.856  51.869  1.00  0.00      D    H  
HETATM 4860  O   HOH D1464      47.905  37.158  31.304  1.00  0.00      D    O  
HETATM 4861  H1  HOH D1464      47.626  36.309  30.856  1.00  0.00      D    H  
HETATM 4862  H2  HOH D1464      47.499  37.203  32.217  1.00  0.00      D    H  
HETATM 4863  O   HOH D1465       1.904   4.252   8.201  1.00  0.00      D    O  
HETATM 4864  H1  HOH D1465       2.069   3.270   8.113  1.00  0.00      D    H  
HETATM 4865  H2  HOH D1465       1.978   4.518   9.162  1.00  0.00      D    H  
HETATM 4866  O   HOH D1466      42.446  11.886   6.530  1.00  0.00      D    O  
HETATM 4867  H1  HOH D1466      41.773  11.690   5.817  1.00  0.00      D    H  
HETATM 4868  H2  HOH D1466      43.350  11.993   6.115  1.00  0.00      D    H  
HETATM 4869  O   HOH D1467      16.960   4.901  16.617  1.00  0.00      D    O  
HETATM 4870  H1  HOH D1467      17.062   5.786  16.163  1.00  0.00      D    H  
HETATM 4871  H2  HOH D1467      16.689   5.044  17.569  1.00  0.00      D    H  
HETATM 4872  O   HOH D1468      41.771  39.956  30.903  1.00  0.00      D    O  
HETATM 4873  H1  HOH D1468      41.839  40.951  30.979  1.00  0.00      D    H  
HETATM 4874  H2  HOH D1468      42.593  39.599  30.460  1.00  0.00      D    H  
HETATM 4875  O   HOH D1469       9.530  17.274  71.250  1.00  0.00      D    O  
HETATM 4876  H1  HOH D1469       8.869  17.073  70.527  1.00  0.00      D    H  
HETATM 4877  H2  HOH D1469      10.443  16.990  70.956  1.00  0.00      D    H  
HETATM 4878  O   HOH D1470      29.932  32.783   8.933  1.00  0.00      D    O  
HETATM 4879  H1  HOH D1470      30.279  33.585   8.446  1.00  0.00      D    H  
HETATM 4880  H2  HOH D1470      30.339  31.956   8.545  1.00  0.00      D    H  
HETATM 4881  O   HOH D1471       7.594   9.321  14.091  1.00  0.00      D    O  
HETATM 4882  H1  HOH D1471       7.840   8.878  13.229  1.00  0.00      D    H  
HETATM 4883  H2  HOH D1471       7.315   8.627  14.755  1.00  0.00      D    H  
HETATM 4884  O   HOH D1472      23.655  11.390  80.525  1.00  0.00      D    O  
HETATM 4885  H1  HOH D1472      24.115  12.032  81.139  1.00  0.00      D    H  
HETATM 4886  H2  HOH D1472      22.811  11.803  80.183  1.00  0.00      D    H  
HETATM 4887  O   HOH D1473      34.806  37.299  77.050  1.00  0.00      D    O  
HETATM 4888  H1  HOH D1473      33.898  37.117  76.671  1.00  0.00      D    H  
HETATM 4889  H2  HOH D1473      34.865  36.915  77.972  1.00  0.00      D    H  
HETATM 4890  O   HOH D1474      26.925  29.015 105.431  1.00  0.00      D    O  
HETATM 4891  H1  HOH D1474      26.175  29.661 105.284  1.00  0.00      D    H  
HETATM 4892  H2  HOH D1474      26.623  28.289 106.049  1.00  0.00      D    H  
HETATM 4893  O   HOH D1475      10.893   2.739  73.405  1.00  0.00      D    O  
HETATM 4894  H1  HOH D1475      10.993   1.805  73.747  1.00  0.00      D    H  
HETATM 4895  H2  HOH D1475      11.740   3.021  72.955  1.00  0.00      D    H  
HETATM 4896  O   HOH D1476       2.918  38.287  39.960  1.00  0.00      D    O  
HETATM 4897  H1  HOH D1476       3.774  38.131  40.453  1.00  0.00      D    H  
HETATM 4898  H2  HOH D1476       2.402  39.016  40.409  1.00  0.00      D    H  
HETATM 4899  O   HOH D1477      46.686  20.394  96.002  1.00  0.00      D    O  
HETATM 4900  H1  HOH D1477      46.370  19.730  96.680  1.00  0.00      D    H  
HETATM 4901  H2  HOH D1477      47.682  20.465  96.044  1.00  0.00      D    H  
HETATM 4902  O   HOH D1478      45.981  37.870  60.106  1.00  0.00      D    O  
HETATM 4903  H1  HOH D1478      45.618  36.985  59.815  1.00  0.00      D    H  
HETATM 4904  H2  HOH D1478      46.969  37.891  59.955  1.00  0.00      D    H  
HETATM 4905  O   HOH D1479       3.365   8.519  12.588  1.00  0.00      D    O  
HETATM 4906  H1  HOH D1479       3.712   9.449  12.465  1.00  0.00      D    H  
HETATM 4907  H2  HOH D1479       3.150   8.123  11.695  1.00  0.00      D    H  
HETATM 4908  O   HOH D1480      19.651  14.434  20.720  1.00  0.00      D    O  
HETATM 4909  H1  HOH D1480      20.404  14.047  21.252  1.00  0.00      D    H  
HETATM 4910  H2  HOH D1480      19.655  14.041  19.801  1.00  0.00      D    H  
HETATM 4911  O   HOH D1481      42.147   4.009  63.265  1.00  0.00      D    O  
HETATM 4912  H1  HOH D1481      41.622   4.420  64.011  1.00  0.00      D    H  
HETATM 4913  H2  HOH D1481      43.115   3.980  63.517  1.00  0.00      D    H  
HETATM 4914  O   HOH D1482       8.946  29.121  91.206  1.00  0.00      D    O  
HETATM 4915  H1  HOH D1482       8.677  30.063  91.008  1.00  0.00      D    H  
HETATM 4916  H2  HOH D1482       9.788  29.121  91.745  1.00  0.00      D    H  
HETATM 4917  O   HOH D1483      33.741  17.267  31.030  1.00  0.00      D    O  
HETATM 4918  H1  HOH D1483      34.136  16.681  30.323  1.00  0.00      D    H  
HETATM 4919  H2  HOH D1483      32.994  16.783  31.486  1.00  0.00      D    H  
HETATM 4920  O   HOH D1484       1.513   6.935  86.560  1.00  0.00      D    O  
HETATM 4921  H1  HOH D1484       0.936   7.456  85.931  1.00  0.00      D    H  
HETATM 4922  H2  HOH D1484       1.198   7.080  87.498  1.00  0.00      D    H  
HETATM 4923  O   HOH D1485      49.220  40.460  26.742  1.00  0.00      D    O  
HETATM 4924  H1  HOH D1485      49.820  39.756  27.123  1.00  0.00      D    H  
HETATM 4925  H2  HOH D1485      48.293  40.095  26.653  1.00  0.00      D    H  
HETATM 4926  O   HOH D1486      10.904  32.625  18.422  1.00  0.00      D    O  
HETATM 4927  H1  HOH D1486      10.184  32.231  18.994  1.00  0.00      D    H  
HETATM 4928  H2  HOH D1486      11.764  32.143  18.590  1.00  0.00      D    H  
HETATM 4929  O   HOH D1487      23.248  31.046  28.821  1.00  0.00      D    O  
HETATM 4930  H1  HOH D1487      23.500  31.330  27.895  1.00  0.00      D    H  
HETATM 4931  H2  HOH D1487      23.186  31.852  29.411  1.00  0.00      D    H  
HETATM 4932  O   HOH D1488      45.778  33.513  36.391  1.00  0.00      D    O  
HETATM 4933  H1  HOH D1488      45.997  33.049  35.533  1.00  0.00      D    H  
HETATM 4934  H2  HOH D1488      45.447  32.844  37.056  1.00  0.00      D    H  
HETATM 4935  O   HOH D1489      23.574  35.043  75.049  1.00  0.00      D    O  
HETATM 4936  H1  HOH D1489      23.445  34.122  74.681  1.00  0.00      D    H
[truncated: 1,719,799 more chars]
