# Supplementary material for: ECE vs DISP Mechanisms in Anodic Electrolysis of Benzyl Alcohols: Computational Prediction of Microscopic Rate Constants
Source: J Phys Chem C Nanomater Interfaces. 2025 Aug 28;129(36):16076–96. doi: 10.1021/acs.jpcc.5c04347 (PMC12434723; doi:10.1021/acs.jpcc.5c04347)
Supplement: Supplementary file 2 [file jp5c04347_si_002.zip › example_simulation_inputs/MM_simulation_LiClO4_electrode/charge_00.pdb]

TITLE     MDANALYSIS FRAME 0: Created by PDBWriter
CRYST1   49.280   49.280  370.422  90.00  90.00 120.00 P 1           1
HETATM    1  C00 2ag A   1      29.668  42.736   3.741  1.00  0.00      A    C  
HETATM    2  O01 2ag A   1      29.036  41.480   4.108  1.00  0.00      A    O  
HETATM    3  C02 2ag A   1      29.789  40.376   3.936  1.00  0.00      A    C  
HETATM    4  C03 2ag A   1      31.165  40.503   3.645  1.00  0.00      A    C  
HETATM    5  C04 2ag A   1      32.004  39.340   3.621  1.00  0.00      A    C  
HETATM    6  C05 2ag A   1      31.443  38.059   3.643  1.00  0.00      A    C  
HETATM    7  C06 2ag A   1      32.403  36.888   3.701  1.00  0.00      A    C  
HETATM    8  O07 2ag A   1      32.583  36.725   5.110  1.00  0.00      A    O  
HETATM    9  C08 2ag A   1      30.037  37.895   3.769  1.00  0.00      A    C  
HETATM   10  C09 2ag A   1      29.241  39.093   3.874  1.00  0.00      A    C  
HETATM   11  H0A 2ag A   1      30.530  43.026   4.342  1.00  0.00      A    H  
HETATM   12  H0B 2ag A   1      29.880  42.646   2.676  1.00  0.00      A    H  
HETATM   13  H0C 2ag A   1      28.934  43.511   3.960  1.00  0.00      A    H  
HETATM   14  H0D 2ag A   1      31.653  41.433   3.393  1.00  0.00      A    H  
HETATM   15  H0E 2ag A   1      33.027  39.470   3.299  1.00  0.00      A    H  
HETATM   16  H0F 2ag A   1      33.374  37.161   3.287  1.00  0.00      A    H  
HETATM   17  H0G 2ag A   1      31.912  36.052   3.203  1.00  0.00      A    H  
HETATM   18  H0H 2ag A   1      32.421  37.600   5.427  1.00  0.00      A    H  
HETATM   19  H0I 2ag A   1      29.644  36.985   4.198  1.00  0.00      A    H  
HETATM   20  H0J 2ag A   1      28.191  38.971   4.094  1.00  0.00      A    H  
HETATM   21 Li   Li  B   1      44.986  21.108  46.593  1.00  0.00      B   LI  
HETATM   22 Li   Li  B   2       2.967  30.079 109.500  1.00  0.00      B   LI  
HETATM   23 Li   Li  B   3       1.488   7.722   4.473  1.00  0.00      B   LI  
HETATM   24 Li   Li  B   4      25.741   8.777  46.882  1.00  0.00      B   LI  
HETATM   25 Li   Li  B   5      13.190  35.772 117.338  1.00  0.00      B   LI  
HETATM   26 Li   Li  B   6      22.082  31.703  60.776  1.00  0.00      B   LI  
HETATM   27 Li   Li  B   7       8.400   1.025   6.367  1.00  0.00      B   LI  
HETATM   28 Li   Li  B   8      34.576  12.063  20.568  1.00  0.00      B   LI  
HETATM   29 Li   Li  B   9      20.459  16.024  30.131  1.00  0.00      B   LI  
HETATM   30 Li   Li  B  10      41.691  39.741 114.256  1.00  0.00      B   LI  
HETATM   31 Li   Li  B  11      20.092  22.016  41.225  1.00  0.00      B   LI  
HETATM   32 Li   Li  B  12      48.167  34.435  61.244  1.00  0.00      B   LI  
HETATM   33 Li   Li  B  13      33.632  26.998  16.956  1.00  0.00      B   LI  
HETATM   34 Li   Li  B  14      11.337  25.532  64.484  1.00  0.00      B   LI  
HETATM   35 Li   Li  B  15      33.632  14.783 101.447  1.00  0.00      B   LI  
HETATM   36 Li   Li  B  16      27.035  13.092  26.874  1.00  0.00      B   LI  
HETATM   37 Li   Li  B  17      18.952  17.582  84.779  1.00  0.00      B   LI  
HETATM   38 Li   Li  B  18      23.182  13.534 116.849  1.00  0.00      B   LI  
HETATM   39 Li   Li  B  19      10.286   4.706 116.676  1.00  0.00      B   LI  
HETATM   40 Li   Li  B  20      21.723   4.740  95.155  1.00  0.00      B   LI  
HETATM   41 Li   Li  B  21      12.991  27.780  57.043  1.00  0.00      B   LI  
HETATM   42 Li   Li  B  22       2.053   7.167 101.766  1.00  0.00      B   LI  
HETATM   43 Li   Li  B  23      17.982  25.148 116.081  1.00  0.00      B   LI  
HETATM   44 Li   Li  B  24      17.459  18.466  56.728  1.00  0.00      B   LI  
HETATM   45 Li   Li  B  25      30.247   7.812  12.062  1.00  0.00      B   LI  
HETATM   46 Li   Li  B  26      39.282  10.825  43.707  1.00  0.00      B   LI  
HETATM   47 Li   Li  B  27       5.497  40.857  86.700  1.00  0.00      B   LI  
HETATM   48 Li   Li  B  28      43.572  28.691 112.463  1.00  0.00      B   LI  
HETATM   49 Li   Li  B  29      29.523  17.833  12.181  1.00  0.00      B   LI  
HETATM   50 Li   Li  B  30      12.538  28.979 105.668  1.00  0.00      B   LI  
HETATM   51 Li   Li  B  31       4.383  22.852  38.687  1.00  0.00      B   LI  
HETATM   52 Li   Li  B  32       8.001  37.895  18.864  1.00  0.00      B   LI  
HETATM   53 Li   Li  B  33       3.185   6.977 114.125  1.00  0.00      B   LI  
HETATM   54 Li   Li  B  34      26.006  33.576  24.117  1.00  0.00      B   LI  
HETATM   55 Li   Li  B  35      26.884  38.675  83.835  1.00  0.00      B   LI  
HETATM   56 Li   Li  B  36      39.371  15.453  35.896  1.00  0.00      B   LI  
HETATM   57 Li   Li  B  37      35.730  30.455  78.519  1.00  0.00      B   LI  
HETATM   58 Li   Li  B  38      20.397  29.069  76.206  1.00  0.00      B   LI  
HETATM   59 Li   Li  B  39       7.145  10.862  98.975  1.00  0.00      B   LI  
HETATM   60 Li   Li  B  40       8.450   7.592  75.844  1.00  0.00      B   LI  
HETATM   61 Li   Li  B  41      43.220  19.016 107.654  1.00  0.00      B   LI  
HETATM   62 Li   Li  B  42      26.233  25.946  63.757  1.00  0.00      B   LI  
HETATM   63 Li   Li  B  43      43.483  29.597  47.226  1.00  0.00      B   LI  
HETATM   64 Li   Li  B  44      11.366  28.752  21.919  1.00  0.00      B   LI  
HETATM   65 Li   Li  B  45       1.502  28.912  87.975  1.00  0.00      B   LI  
HETATM   66 Li   Li  B  46       5.094  24.055  68.030  1.00  0.00      B   LI  
HETATM   67 Li   Li  B  47      32.424  39.633 114.202  1.00  0.00      B   LI  
HETATM   68 Li   Li  B  48      19.623   1.102  11.244  1.00  0.00      B   LI  
HETATM   69 Li   Li  B  49      30.103  26.855  12.660  1.00  0.00      B   LI  
HETATM   70 Li   Li  B  50      23.378  32.271 110.691  1.00  0.00      B   LI  
HETATM   71 Li   Li  B  51      11.125  18.932 111.926  1.00  0.00      B   LI  
HETATM   72 Li   Li  B  52      13.703  14.931   9.193  1.00  0.00      B   LI  
HETATM   73 Li   Li  B  53       0.268   1.985  27.684  1.00  0.00      B   LI  
HETATM   74 Li   Li  B  54      28.316  14.487 104.287  1.00  0.00      B   LI  
HETATM   75 Li   Li  B  55      35.501   2.094  59.442  1.00  0.00      B   LI  
HETATM   76 Li   Li  B  56      36.654  39.629  26.567  1.00  0.00      B   LI  
HETATM   77 Li   Li  B  57       2.348  25.496  80.114  1.00  0.00      B   LI  
HETATM   78 Li   Li  B  58      18.571  32.348  34.258  1.00  0.00      B   LI  
HETATM   79 Li   Li  B  59      15.564  11.320 110.794  1.00  0.00      B   LI  
HETATM   80 Li   Li  B  60       1.941  22.335  22.106  1.00  0.00      B   LI  
HETATM   81 Li   Li  B  61      36.606  21.315  15.163  1.00  0.00      B   LI  
HETATM   82 Li   Li  B  62      26.642   0.085  72.004  1.00  0.00      B   LI  
HETATM   83 Li   Li  B  63      41.441  34.447  77.737  1.00  0.00      B   LI  
HETATM   84 Li   Li  B  64      38.108   2.239  84.590  1.00  0.00      B   LI  
HETATM   85 Li   Li  B  65      40.296  13.179  77.641  1.00  0.00      B   LI  
HETATM   86 Li   Li  B  66      40.686   9.607 117.230  1.00  0.00      B   LI  
HETATM   87 Li   Li  B  67      14.053  12.473  74.885  1.00  0.00      B   LI  
HETATM   88 Li   Li  B  68      29.068  11.855  42.354  1.00  0.00      B   LI  
HETATM   89 Li   Li  B  69      10.311  19.801  72.561  1.00  0.00      B   LI  
HETATM   90 Li   Li  B  70      22.988  28.178   9.107  1.00  0.00      B   LI  
HETATM   91 Li   Li  B  71      31.890  31.156   4.656  1.00  0.00      B   LI  
HETATM   92 Li   Li  B  72      31.107  30.800  84.920  1.00  0.00      B   LI  
HETATM   93 Li   Li  B  73      35.241  27.891 112.102  1.00  0.00      B   LI  
HETATM   94 Li   Li  B  74       5.132  22.134  89.889  1.00  0.00      B   LI  
HETATM   95 Li   Li  B  75       9.399  11.159   6.965  1.00  0.00      B   LI  
HETATM   96  Clc CLO C   1       0.532  28.006 117.474  1.00  0.00      C   CL  
HETATM   97  Oc1 CLO C   1      -0.655  28.770 118.016  1.00  0.00      C    O  
HETATM   98  Oc2 CLO C   1       1.764  28.680 117.994  1.00  0.00      C    O  
HETATM   99  Oc3 CLO C   1       0.583  28.075 115.980  1.00  0.00      C    O  
HETATM  100  Oc4 CLO C   1       0.477  26.627 117.992  1.00  0.00      C    O  
HETATM  101  Clc CLO C   2       6.091  27.949  90.692  1.00  0.00      C   CL  
HETATM  102  Oc1 CLO C   2       4.732  28.546  90.566  1.00  0.00      C    O  
HETATM  103  Oc2 CLO C   2       6.267  26.880  89.654  1.00  0.00      C    O  
HETATM  104  Oc3 CLO C   2       6.275  27.370  92.060  1.00  0.00      C    O  
HETATM  105  Oc4 CLO C   2       7.066  29.032  90.458  1.00  0.00      C    O  
HETATM  106  Clc CLO C   3      20.964   0.645  80.208  1.00  0.00      C   CL  
HETATM  107  Oc1 CLO C   3      22.397   0.844  80.578  1.00  0.00      C    O  
HETATM  108  Oc2 CLO C   3      20.337   1.887  79.608  1.00  0.00      C    O  
HETATM  109  Oc3 CLO C   3      20.260   0.397  81.486  1.00  0.00      C    O  
HETATM  110  Oc4 CLO C   3      20.784  -0.583  79.323  1.00  0.00      C    O  
HETATM  111  Clc CLO C   4      47.501  30.282   4.122  1.00  0.00      C   CL  
HETATM  112  Oc1 CLO C   4      46.951  31.114   5.265  1.00  0.00      C    O  
HETATM  113  Oc2 CLO C   4      46.419  30.058   3.093  1.00  0.00      C    O  
HETATM  114  Oc3 CLO C   4      47.897  28.950   4.614  1.00  0.00      C    O  
HETATM  115  Oc4 CLO C   4      48.660  30.954   3.485  1.00  0.00      C    O  
HETATM  116  Clc CLO C   5       1.085  25.949 104.837  1.00  0.00      C   CL  
HETATM  117  Oc1 CLO C   5       1.321  25.901 103.304  1.00  0.00      C    O  
HETATM  118  Oc2 CLO C   5       0.521  24.579 105.212  1.00  0.00      C    O  
HETATM  119  Oc3 CLO C   5       0.131  27.044 105.258  1.00  0.00      C    O  
HETATM  120  Oc4 CLO C   5       2.422  26.114 105.546  1.00  0.00      C    O  
HETATM  121  Clc CLO C   6      35.359   3.358  33.640  1.00  0.00      C   CL  
HETATM  122  Oc1 CLO C   6      35.537   4.702  32.945  1.00  0.00      C    O  
HETATM  123  Oc2 CLO C   6      33.988   3.197  34.274  1.00  0.00      C    O  
HETATM  124  Oc3 CLO C   6      36.416   3.310  34.723  1.00  0.00      C    O  
HETATM  125  Oc4 CLO C   6      35.528   2.272  32.636  1.00  0.00      C    O  
HETATM  126  Clc CLO C   7      32.963  21.826  62.264  1.00  0.00      C   CL  
HETATM  127  Oc1 CLO C   7      31.522  21.831  61.849  1.00  0.00      C    O  
HETATM  128  Oc2 CLO C   7      33.157  22.447  63.645  1.00  0.00      C    O  
HETATM  129  Oc3 CLO C   7      33.711  22.650  61.218  1.00  0.00      C    O  
HETATM  130  Oc4 CLO C   7      33.520  20.404  62.255  1.00  0.00      C    O  
HETATM  131  Clc CLO C   8      14.266   1.205 116.608  1.00  0.00      C   CL  
HETATM  132  Oc1 CLO C   8      15.146   1.711 117.671  1.00  0.00      C    O  
HETATM  133  Oc2 CLO C   8      15.035   0.096 115.959  1.00  0.00      C    O  
HETATM  134  Oc3 CLO C   8      14.021   2.318 115.615  1.00  0.00      C    O  
HETATM  135  Oc4 CLO C   8      12.984   0.664 117.159  1.00  0.00      C    O  
HETATM  136  Clc CLO C   9      31.245  22.686  27.948  1.00  0.00      C   CL  
HETATM  137  Oc1 CLO C   9      31.119  24.088  27.429  1.00  0.00      C    O  
HETATM  138  Oc2 CLO C   9      32.122  22.673  29.169  1.00  0.00      C    O  
HETATM  139  Oc3 CLO C   9      31.923  21.822  26.906  1.00  0.00      C    O  
HETATM  140  Oc4 CLO C   9      29.898  22.144  28.284  1.00  0.00      C    O  
HETATM  141  Clc CLO C  10      37.025  25.487   3.967  1.00  0.00      C   CL  
HETATM  142  Oc1 CLO C  10      38.214  26.220   3.481  1.00  0.00      C    O  
HETATM  143  Oc2 CLO C  10      35.854  26.332   3.597  1.00  0.00      C    O  
HETATM  144  Oc3 CLO C  10      37.052  25.404   5.470  1.00  0.00      C    O  
HETATM  145  Oc4 CLO C  10      36.911  24.125   3.320  1.00  0.00      C    O  
HETATM  146  Clc CLO C  11      14.601   6.516  72.181  1.00  0.00      C   CL  
HETATM  147  Oc1 CLO C  11      16.022   6.433  72.670  1.00  0.00      C    O  
HETATM  148  Oc2 CLO C  11      14.518   6.024  70.723  1.00  0.00      C    O  
HETATM  149  Oc3 CLO C  11      14.083   7.938  72.219  1.00  0.00      C    O  
HETATM  150  Oc4 CLO C  11      13.765   5.596  73.015  1.00  0.00      C    O  
HETATM  151  Clc CLO C  12      31.156  11.925 117.226  1.00  0.00      C   CL  
HETATM  152  Oc1 CLO C  12      31.400  12.123 115.737  1.00  0.00      C    O  
HETATM  153  Oc2 CLO C  12      30.323  10.672 117.396  1.00  0.00      C    O  
HETATM  154  Oc3 CLO C  12      30.366  13.091 117.799  1.00  0.00      C    O  
HETATM  155  Oc4 CLO C  12      32.462  11.789 117.944  1.00  0.00      C    O  
HETATM  156  Clc CLO C  13      15.177   0.665  28.953  1.00  0.00      C   CL  
HETATM  157  Oc1 CLO C  13      13.996  -0.229  29.227  1.00  0.00      C    O  
HETATM  158  Oc2 CLO C  13      16.254   0.474  29.970  1.00  0.00      C    O  
HETATM  159  Oc3 CLO C  13      14.676   2.095  29.033  1.00  0.00      C    O  
HETATM  160  Oc4 CLO C  13      15.745   0.429  27.566  1.00  0.00      C    O  
HETATM  161  Clc CLO C  14      46.121   9.141 117.244  1.00  0.00      C   CL  
HETATM  162  Oc1 CLO C  14      45.916   8.850 115.792  1.00  0.00      C    O  
HETATM  163  Oc2 CLO C  14      46.871  10.426 117.435  1.00  0.00      C    O  
HETATM  164  Oc3 CLO C  14      46.827   7.927 117.854  1.00  0.00      C    O  
HETATM  165  Oc4 CLO C  14      44.767   9.314 117.907  1.00  0.00      C    O  
HETATM  166  Clc CLO C  15      31.024  20.478  16.461  1.00  0.00      C   CL  
HETATM  167  Oc1 CLO C  15      30.230  21.366  17.382  1.00  0.00      C    O  
HETATM  168  Oc2 CLO C  15      32.265  21.200  16.107  1.00  0.00      C    O  
HETATM  169  Oc3 CLO C  15      30.178  20.200  15.231  1.00  0.00      C    O  
HETATM  170  Oc4 CLO C  15      31.305  19.185  17.212  1.00  0.00      C    O  
HETATM  171  Clc CLO C  16      13.680  27.261 117.140  1.00  0.00      C   CL  
HETATM  172  Oc1 CLO C  16      14.463  26.398 116.188  1.00  0.00      C    O  
HETATM  173  Oc2 CLO C  16      12.726  26.397 117.903  1.00  0.00      C    O  
HETATM  174  Oc3 CLO C  16      12.871  28.213 116.343  1.00  0.00      C    O  
HETATM  175  Oc4 CLO C  16      14.524  28.019 118.130  1.00  0.00      C    O  
HETATM  176  Clc CLO C  17       3.678  14.126  91.337  1.00  0.00      C   CL  
HETATM  177  Oc1 CLO C  17       3.032  13.426  90.213  1.00  0.00      C    O  
HETATM  178  Oc2 CLO C  17       5.139  14.237  91.112  1.00  0.00      C    O  
HETATM  179  Oc3 CLO C  17       3.517  13.293  92.578  1.00  0.00      C    O  
HETATM  180  Oc4 CLO C  17       3.009  15.495  91.515  1.00  0.00      C    O  
HETATM  181  Clc CLO C  18      31.381  25.377  68.527  1.00  0.00      C   CL  
HETATM  182  Oc1 CLO C  18      31.142  23.931  68.797  1.00  0.00      C    O  
HETATM  183  Oc2 CLO C  18      30.956  26.192  69.720  1.00  0.00      C    O  
HETATM  184  Oc3 CLO C  18      30.613  25.847  67.314  1.00  0.00      C    O  
HETATM  185  Oc4 CLO C  18      32.812  25.611  68.263  1.00  0.00      C    O  
HETATM  186  Clc CLO C  19      36.741  36.305   5.472  1.00  0.00      C   CL  
HETATM  187  Oc1 CLO C  19      38.207  36.585   5.721  1.00  0.00      C    O  
HETATM  188  Oc2 CLO C  19      36.326  35.176   6.373  1.00  0.00      C    O  
HETATM  189  Oc3 CLO C  19      36.529  35.928   4.030  1.00  0.00      C    O  
HETATM  190  Oc4 CLO C  19      35.887  37.510   5.707  1.00  0.00      C    O  
HETATM  191  Clc CLO C  20      42.225  21.314 100.909  1.00  0.00      C   CL  
HETATM  192  Oc1 CLO C  20      43.641  21.080 100.419  1.00  0.00      C    O  
HETATM  193  Oc2 CLO C  20      41.308  20.264 100.433  1.00  0.00      C    O  
HETATM  194  Oc3 CLO C  20      41.753  22.626 100.445  1.00  0.00      C    O  
HETATM  195  Oc4 CLO C  20      42.223  21.397 102.385  1.00  0.00      C    O  
HETATM  196  Clc CLO C  21       9.153  39.907  46.899  1.00  0.00      C   CL  
HETATM  197  Oc1 CLO C  21       9.918  41.071  46.374  1.00  0.00      C    O  
HETATM  198  Oc2 CLO C  21       9.594  39.536  48.314  1.00  0.00      C    O  
HETATM  199  Oc3 CLO C  21       9.319  38.776  45.953  1.00  0.00      C    O  
HETATM  200  Oc4 CLO C  21       7.699  40.233  46.923  1.00  0.00      C    O  
HETATM  201  Clc CLO C  22      35.886  37.270  45.318  1.00  0.00      C   CL  
HETATM  202  Oc1 CLO C  22      36.838  36.128  45.506  1.00  0.00      C    O  
HETATM  203  Oc2 CLO C  22      34.500  36.772  45.330  1.00  0.00      C    O  
HETATM  204  Oc3 CLO C  22      36.108  37.968  43.976  1.00  0.00      C    O  
HETATM  205  Oc4 CLO C  22      36.044  38.297  46.388  1.00  0.00      C    O  
HETATM  206  Clc CLO C  23      41.391  36.941  97.661  1.00  0.00      C   CL  
HETATM  207  Oc1 CLO C  23      41.253  38.414  98.021  1.00  0.00      C    O  
HETATM  208  Oc2 CLO C  23      41.172  36.122  98.910  1.00  0.00      C    O  
HETATM  209  Oc3 CLO C  23      42.781  36.648  97.139  1.00  0.00      C    O  
HETATM  210  Oc4 CLO C  23      40.344  36.603  96.606  1.00  0.00      C    O  
HETATM  211  Clc CLO C  24       9.761   7.247  81.336  1.00  0.00      C   CL  
HETATM  212  Oc1 CLO C  24      10.109   5.833  81.886  1.00  0.00      C    O  
HETATM  213  Oc2 CLO C  24       8.434   7.743  81.865  1.00  0.00      C    O  
HETATM  214  Oc3 CLO C  24       9.726   7.143  79.815  1.00  0.00      C    O  
HETATM  215  Oc4 CLO C  24      10.858   8.204  81.761  1.00  0.00      C    O  
HETATM  216  Clc CLO C  25       4.354  30.675  25.600  1.00  0.00      C   CL  
HETATM  217  Oc1 CLO C  25       5.731  30.179  25.356  1.00  0.00      C    O  
HETATM  218  Oc2 CLO C  25       3.365  29.763  24.919  1.00  0.00      C    O  
HETATM  219  Oc3 CLO C  25       4.214  32.020  25.043  1.00  0.00      C    O  
HETATM  220  Oc4 CLO C  25       4.120  30.675  27.064  1.00  0.00      C    O  
HETATM  221  Clc CLO C  26      20.626  15.702 117.067  1.00  0.00      C   CL  
HETATM  222  Oc1 CLO C  26      20.165  15.205 115.747  1.00  0.00      C    O  
HETATM  223  Oc2 CLO C  26      21.547  14.705 117.699  1.00  0.00      C    O  
HETATM  224  Oc3 CLO C  26      19.468  15.879 118.010  1.00  0.00      C    O  
HETATM  225  Oc4 CLO C  26      21.315  17.019 116.823  1.00  0.00      C    O  
HETATM  226  Clc CLO C  27      44.123  27.513  40.959  1.00  0.00      C   CL  
HETATM  227  Oc1 CLO C  27      43.967  26.841  42.275  1.00  0.00      C    O  
HETATM  228  Oc2 CLO C  27      44.761  28.855  41.150  1.00  0.00      C    O  
HETATM  229  Oc3 CLO C  27      42.769  27.703  40.354  1.00  0.00      C    O  
HETATM  230  Oc4 CLO C  27      44.973  26.664  40.012  1.00  0.00      C    O  
HETATM  231  Clc CLO C  28       0.312  20.827  66.380  1.00  0.00      C   CL  
HETATM  232  Oc1 CLO C  28       1.300  19.931  65.705  1.00  0.00      C    O  
HETATM  233  Oc2 CLO C  28      -0.970  20.048  66.436  1.00  0.00      C    O  
HETATM  234  Oc3 CLO C  28       0.073  22.092  65.588  1.00  0.00      C    O  
HETATM  235  Oc4 CLO C  28       0.754  21.143  67.796  1.00  0.00      C    O  
HETATM  236  Clc CLO C  29       8.030   8.324 117.553  1.00  0.00      C   CL  
HETATM  237  Oc1 CLO C  29       7.515   7.105 118.194  1.00  0.00      C    O  
HETATM  238  Oc2 CLO C  29       8.116   8.127 116.072  1.00  0.00      C    O  
HETATM  239  Oc3 CLO C  29       9.449   8.592 118.013  1.00  0.00      C    O  
HETATM  240  Oc4 CLO C  29       7.174   9.518 117.897  1.00  0.00      C    O  
HETATM  241  Clc CLO C  30      14.726  20.372  20.513  1.00  0.00      C   CL  
HETATM  242  Oc1 CLO C  30      15.780  19.663  21.308  1.00  0.00      C    O  
HETATM  243  Oc2 CLO C  30      13.970  19.451  19.639  1.00  0.00      C    O  
HETATM  244  Oc3 CLO C  30      15.412  21.333  19.579  1.00  0.00      C    O  
HETATM  245  Oc4 CLO C  30      13.767  21.084  21.463  1.00  0.00      C    O  
HETATM  246  Clc CLO C  31      13.490  36.501  51.824  1.00  0.00      C   CL  
HETATM  247  Oc1 CLO C  31      14.103  35.133  51.824  1.00  0.00      C    O  
HETATM  248  Oc2 CLO C  31      12.779  36.735  50.525  1.00  0.00      C    O  
HETATM  249  Oc3 CLO C  31      14.607  37.525  51.972  1.00  0.00      C    O  
HETATM  250  Oc4 CLO C  31      12.550  36.603  52.949  1.00  0.00      C    O  
HETATM  251  Clc CLO C  32      24.354  26.850   3.629  1.00  0.00      C   CL  
HETATM  252  Oc1 CLO C  32      24.674  28.235   3.109  1.00  0.00      C    O  
HETATM  253  Oc2 CLO C  32      25.443  25.884   3.306  1.00  0.00      C    O  
HETATM  254  Oc3 CLO C  32      23.053  26.318   3.062  1.00  0.00      C    O  
HETATM  255  Oc4 CLO C  32      24.269  26.883   5.134  1.00  0.00      C    O  
HETATM  256  Clc CLO C  33      15.948  38.075  68.139  1.00  0.00      C   CL  
HETATM  257  Oc1 CLO C  33      16.809  37.493  67.021  1.00  0.00      C    O  
HETATM  258  Oc2 CLO C  33      14.549  37.462  68.179  1.00  0.00      C    O  
HETATM  259  Oc3 CLO C  33      15.879  39.573  67.940  1.00  0.00      C    O  
HETATM  260  Oc4 CLO C  33      16.649  37.816  69.433  1.00  0.00      C    O  
HETATM  261  Clc CLO C  34      48.829  10.435  40.500  1.00  0.00      C   CL  
HETATM  262  Oc1 CLO C  34      47.333  10.233  40.728  1.00  0.00      C    O  
HETATM  263  Oc2 CLO C  34      49.479  11.111  41.669  1.00  0.00      C    O  
HETATM  264  Oc3 CLO C  34      49.074  11.228  39.248  1.00  0.00      C    O  
HETATM  265  Oc4 CLO C  34      49.461   9.081  40.333  1.00  0.00      C    O  
HETATM  266  Clc CLO C  35      11.002  23.920  54.214  1.00  0.00      C   CL  
HETATM  267  Oc1 CLO C  35      10.694  24.103  55.664  1.00  0.00      C    O  
HETATM  268  Oc2 CLO C  35      12.330  23.202  54.107  1.00  0.00      C    O  
HETATM  269  Oc3 CLO C  35      11.047  25.286  53.552  1.00  0.00      C    O  
HETATM  270  Oc4 CLO C  35       9.909  23.040  53.624  1.00  0.00      C    O  
HETATM  271  Clc CLO C  36      30.489  32.570  73.073  1.00  0.00      C   CL  
HETATM  272  Oc1 CLO C  36      29.299  31.729  72.660  1.00  0.00      C    O  
HETATM  273  Oc2 CLO C  36      30.650  32.526  74.553  1.00  0.00      C    O  
HETATM  274  Oc3 CLO C  36      30.234  33.926  72.665  1.00  0.00      C    O  
HETATM  275  Oc4 CLO C  36      31.768  32.094  72.450  1.00  0.00      C    O  
HETATM  276  Clc CLO C  37       3.057  35.998  85.215  1.00  0.00      C   CL  
HETATM  277  Oc1 CLO C  37       3.155  34.817  84.306  1.00  0.00      C    O  
HETATM  278  Oc2 CLO C  37       1.835  35.749  86.058  1.00  0.00      C    O  
HETATM  279  Oc3 CLO C  37       2.918  37.249  84.365  1.00  0.00      C    O  
HETATM  280  Oc4 CLO C  37       4.324  36.068  86.095  1.00  0.00      C    O  
HETATM  281  Clc CLO C  38      32.412  10.681  39.431  1.00  0.00      C   CL  
HETATM  282  Oc1 CLO C  38      33.469  11.231  38.493  1.00  0.00      C    O  
HETATM  283  Oc2 CLO C  38      32.251  11.519  40.657  1.00  0.00      C    O  
HETATM  284  Oc3 CLO C  38      32.817   9.329  39.905  1.00  0.00      C    O  
HETATM  285  Oc4 CLO C  38      31.097  10.652  38.790  1.00  0.00      C    O  
HETATM  286  Clc CLO C  39      32.169  24.823  14.687  1.00  0.00      C   CL  
HETATM  287  Oc1 CLO C  39      33.594  24.467  14.257  1.00  0.00      C    O  
HETATM  288  Oc2 CLO C  39      31.638  25.702  13.585  1.00  0.00      C    O  
HETATM  289  Oc3 CLO C  39      32.225  25.540  16.029  1.00  0.00      C    O  
HETATM  290  Oc4 CLO C  39      31.362  23.609  14.875  1.00  0.00      C    O  
HETATM  291  Clc CLO C  40      13.623  33.407  85.715  1.00  0.00      C   CL  
HETATM  292  Oc1 CLO C  40      14.729  32.426  85.487  1.00  0.00      C    O  
HETATM  293  Oc2 CLO C  40      13.967  34.746  85.143  1.00  0.00      C    O  
HETATM  294  Oc3 CLO C  40      13.354  33.585  87.177  1.00  0.00      C    O  
HETATM  295  Oc4 CLO C  40      12.370  32.861  85.119  1.00  0.00      C    O  
HETATM  296  Clc CLO C  41      13.468  15.652  68.488  1.00  0.00      C   CL  
HETATM  297  Oc1 CLO C  41      14.574  15.220  67.544  1.00  0.00      C    O  
HETATM  298  Oc2 CLO C  41      13.581  14.821  69.773  1.00  0.00      C    O  
HETATM  299  Oc3 CLO C  41      12.087  15.471  67.830  1.00  0.00      C    O  
HETATM  300  Oc4 CLO C  41      13.716  17.103  68.752  1.00  0.00      C    O  
HETATM  301  Clc CLO C  42      16.890  20.043 116.844  1.00  0.00      C   CL  
HETATM  302  Oc1 CLO C  42      15.808  19.047 117.223  1.00  0.00      C    O  
HETATM  303  Oc2 CLO C  42      17.470  19.570 115.524  1.00  0.00      C    O  
HETATM  304  Oc3 CLO C  42      17.981  20.091 117.886  1.00  0.00      C    O  
HETATM  305  Oc4 CLO C  42      16.262  21.431 116.677  1.00  0.00      C    O  
HETATM  306  Clc CLO C  43       4.065  16.170  74.163  1.00  0.00      C   CL  
HETATM  307  Oc1 CLO C  43       3.958  16.982  72.929  1.00  0.00      C    O  
HETATM  308  Oc2 CLO C  43       5.472  15.901  74.512  1.00  0.00      C    O  
HETATM  309  Oc3 CLO C  43       3.432  14.818  73.805  1.00  0.00      C    O  
HETATM  310  Oc4 CLO C  43       3.403  16.812  75.362  1.00  0.00      C    O  
HETATM  311  Clc CLO C  44      25.043  10.093  21.558  1.00  0.00      C   CL  
HETATM  312  Oc1 CLO C  44      25.527  10.788  22.802  1.00  0.00      C    O  
HETATM  313  Oc2 CLO C  44      24.132   8.967  21.879  1.00  0.00      C    O  
HETATM  314  Oc3 CLO C  44      26.294   9.586  20.873  1.00  0.00      C    O  
HETATM  315  Oc4 CLO C  44      24.420  11.134  20.701  1.00  0.00      C    O  
HETATM  316  Clc CLO C  45      22.823  40.088 117.175  1.00  0.00      C   CL  
HETATM  317  Oc1 CLO C  45      23.913  40.926 117.750  1.00  0.00      C    O  
HETATM  318  Oc2 CLO C  45      21.493  40.658 117.447  1.00  0.00      C    O  
HETATM  319  Oc3 CLO C  45      22.835  38.655 117.644  1.00  0.00      C    O  
HETATM  320  Oc4 CLO C  45      22.926  40.072 115.677  1.00  0.00      C    O  
HETATM  321  Clc CLO C  46       7.515  19.334  68.865  1.00  0.00      C   CL  
HETATM  322  Oc1 CLO C  46       6.178  19.917  68.510  1.00  0.00      C    O  
HETATM  323  Oc2 CLO C  46       7.954  18.431  67.733  1.00  0.00      C    O  
HETATM  324  Oc3 CLO C  46       7.409  18.510  70.136  1.00  0.00      C    O  
HETATM  325  Oc4 CLO C  46       8.499  20.483  69.037  1.00  0.00      C    O  
HETATM  326  Clc CLO C  47      24.365   7.848   3.716  1.00  0.00      C   CL  
HETATM  327  Oc1 CLO C  47      22.959   8.335   3.361  1.00  0.00      C    O  
HETATM  328  Oc2 CLO C  47      24.604   8.023   5.198  1.00  0.00      C    O  
HETATM  329  Oc3 CLO C  47      25.410   8.613   2.921  1.00  0.00      C    O  
HETATM  330  Oc4 CLO C  47      24.520   6.367   3.462  1.00  0.00      C    O  
HETATM  331  Clc CLO C  48      48.992   2.751  39.005  1.00  0.00      C   CL  
HETATM  332  Oc1 CLO C  48      48.490   1.626  39.830  1.00  0.00      C    O  
HETATM  333  Oc2 CLO C  48      50.495   2.749  38.991  1.00  0.00      C    O  
HETATM  334  Oc3 CLO C  48      48.482   4.044  39.557  1.00  0.00      C    O  
HETATM  335  Oc4 CLO C  48      48.462   2.582  37.615  1.00  0.00      C    O  
HETATM  336  Clc CLO C  49      26.376  20.381  94.548  1.00  0.00      C   CL  
HETATM  337  Oc1 CLO C  49      26.931  20.732  95.927  1.00  0.00      C    O  
HETATM  338  Oc2 CLO C  49      27.111  21.163  93.503  1.00  0.00      C    O  
HETATM  339  Oc3 CLO C  49      24.896  20.702  94.494  1.00  0.00      C    O  
HETATM  340  Oc4 CLO C  49      26.576  18.916  94.355  1.00  0.00      C    O  
HETATM  341  Clc CLO C  50       2.485  38.539  17.478  1.00  0.00      C   CL  
HETATM  342  Oc1 CLO C  50       2.382  39.374  16.261  1.00  0.00      C    O  
HETATM  343  Oc2 CLO C  50       1.363  38.902  18.415  1.00  0.00      C    O  
HETATM  344  Oc3 CLO C  50       3.822  38.900  18.185  1.00  0.00      C    O  
HETATM  345  Oc4 CLO C  50       2.413  37.115  17.121  1.00  0.00      C    O  
HETATM  346  Clc CLO C  51      14.300  30.913   3.815  1.00  0.00      C   CL  
HETATM  347  Oc1 CLO C  51      15.521  31.764   3.494  1.00  0.00      C    O  
HETATM  348  Oc2 CLO C  51      13.026  31.513   3.232  1.00  0.00      C    O  
HETATM  349  Oc3 CLO C  51      14.158  30.756   5.316  1.00  0.00      C    O  
HETATM  350  Oc4 CLO C  51      14.477  29.579   3.169  1.00  0.00      C    O  
HETATM  351  Clc CLO C  52      29.278  11.614  99.680  1.00  0.00      C   CL  
HETATM  352  Oc1 CLO C  52      29.790  12.685 100.584  1.00  0.00      C    O  
HETATM  353  Oc2 CLO C  52      29.753  11.795  98.266  1.00  0.00      C    O  
HETATM  354  Oc3 CLO C  52      27.827  11.637  99.709  1.00  0.00      C    O  
HETATM  355  Oc4 CLO C  52      29.810  10.289 100.186  1.00  0.00      C    O  
HETATM  356  Clc CLO C  53      12.103  38.960  15.124  1.00  0.00      C   CL  
HETATM  357  Oc1 CLO C  53      11.764  39.400  16.513  1.00  0.00      C    O  
HETATM  358  Oc2 CLO C  53      13.602  38.825  14.979  1.00  0.00      C    O  
HETATM  359  Oc3 CLO C  53      11.741  40.119  14.251  1.00  0.00      C    O  
HETATM  360  Oc4 CLO C  53      11.386  37.675  14.718  1.00  0.00      C    O  
HETATM  361  Clc CLO C  54      43.552  15.742  16.738  1.00  0.00      C   CL  
HETATM  362  Oc1 CLO C  54      42.397  16.286  15.946  1.00  0.00      C    O  
HETATM  363  Oc2 CLO C  54      44.179  14.639  15.962  1.00  0.00      C    O  
HETATM  364  Oc3 CLO C  54      43.093  15.264  18.096  1.00  0.00      C    O  
HETATM  365  Oc4 CLO C  54      44.562  16.861  16.956  1.00  0.00      C    O  
HETATM  366  Clc CLO C  55      15.780  28.732  46.579  1.00  0.00      C   CL  
HETATM  367  Oc1 CLO C  55      16.065  28.492  45.134  1.00  0.00      C    O  
HETATM  368  Oc2 CLO C  55      16.800  27.965  47.395  1.00  0.00      C    O  
HETATM  369  Oc3 CLO C  55      14.366  28.378  46.952  1.00  0.00      C    O  
HETATM  370  Oc4 CLO C  55      16.010  30.193  46.818  1.00  0.00      C    O  
HETATM  371  Clc CLO C  56      16.535   7.106  88.141  1.00  0.00      C   CL  
HETATM  372  Oc1 CLO C  56      16.648   6.267  89.417  1.00  0.00      C    O  
HETATM  373  Oc2 CLO C  56      15.312   6.664  87.319  1.00  0.00      C    O  
HETATM  374  Oc3 CLO C  56      17.780   6.897  87.386  1.00  0.00      C    O  
HETATM  375  Oc4 CLO C  56      16.410   8.538  88.541  1.00  0.00      C    O  
HETATM  376  Clc CLO C  57      43.193  35.282 117.213  1.00  0.00      C   CL  
HETATM  377  Oc1 CLO C  57      43.763  34.092 117.965  1.00  0.00      C    O  
HETATM  378  Oc2 CLO C  57      42.419  34.824 116.029  1.00  0.00      C    O  
HETATM  379  Oc3 CLO C  57      44.287  36.192 116.783  1.00  0.00      C    O  
HETATM  380  Oc4 CLO C  57      42.211  36.054 118.056  1.00  0.00      C    O  
HETATM  381  Clc CLO C  58       2.641   6.015  95.556  1.00  0.00      C   CL  
HETATM  382  Oc1 CLO C  58       2.780   6.043  94.070  1.00  0.00      C    O  
HETATM  383  Oc2 CLO C  58       1.285   5.462  95.910  1.00  0.00      C    O  
HETATM  384  Oc3 CLO C  58       2.782   7.426  96.099  1.00  0.00      C    O  
HETATM  385  Oc4 CLO C  58       3.745   5.189  96.127  1.00  0.00      C    O  
HETATM  386  Clc CLO C  59      11.629  20.668  44.775  1.00  0.00      C   CL  
HETATM  387  Oc1 CLO C  59      13.090  20.575  44.315  1.00  0.00      C    O  
HETATM  388  Oc2 CLO C  59      11.049  19.256  44.810  1.00  0.00      C    O  
HETATM  389  Oc3 CLO C  59      10.790  21.501  43.725  1.00  0.00      C    O  
HETATM  390  Oc4 CLO C  59      11.448  21.359  46.106  1.00  0.00      C    O  
HETATM  391  Clc CLO C  60       9.074  15.399 117.492  1.00  0.00      C   CL  
HETATM  392  Oc1 CLO C  60      10.346  15.055 118.149  1.00  0.00      C    O  
HETATM  393  Oc2 CLO C  60       8.821  16.860 117.701  1.00  0.00      C    O  
HETATM  394  Oc3 CLO C  60       7.885  14.608 118.025  1.00  0.00      C    O  
HETATM  395  Oc4 CLO C  60       9.155  15.183 116.025  1.00  0.00      C    O  
HETATM  396  Clc CLO C  61      22.523  27.408  88.914  1.00  0.00      C   CL  
HETATM  397  Oc1 CLO C  61      21.504  26.578  89.617  1.00  0.00      C    O  
HETATM  398  Oc2 CLO C  61      22.657  27.008  87.481  1.00  0.00      C    O  
HETATM  399  Oc3 CLO C  61      23.872  27.258  89.548  1.00  0.00      C    O  
HETATM  400  Oc4 CLO C  61      22.061  28.804  88.953  1.00  0.00      C    O  
HETATM  401  Clc CLO C  62       0.342  26.853  85.774  1.00  0.00      C   CL  
HETATM  402  Oc1 CLO C  62      -0.846  27.577  85.170  1.00  0.00      C    O  
HETATM  403  Oc2 CLO C  62       0.451  27.211  87.215  1.00  0.00      C    O  
HETATM  404  Oc3 CLO C  62       1.601  27.167  85.066  1.00  0.00      C    O  
HETATM  405  Oc4 CLO C  62       0.079  25.368  85.626  1.00  0.00      C    O  
HETATM  406  Clc CLO C  63      28.647  31.767  63.751  1.00  0.00      C   CL  
HETATM  407  Oc1 CLO C  63      29.919  32.324  64.460  1.00  0.00      C    O  
HETATM  408  Oc2 CLO C  63      28.748  32.198  62.306  1.00  0.00      C    O  
HETATM  409  Oc3 CLO C  63      27.449  32.338  64.408  1.00  0.00      C    O  
HETATM  410  Oc4 CLO C  63      28.595  30.256  63.783  1.00  0.00      C    O  
HETATM  411  Clc CLO C  64      17.224  34.812 113.568  1.00  0.00      C   CL  
HETATM  412  Oc1 CLO C  64      17.175  33.328 113.510  1.00  0.00      C    O  
HETATM  413  Oc2 CLO C  64      16.910  35.273 114.941  1.00  0.00      C    O  
HETATM  414  Oc3 CLO C  64      16.143  35.398 112.652  1.00  0.00      C    O  
HETATM  415  Oc4 CLO C  64      18.530  35.377 113.085  1.00  0.00      C    O  
HETATM  416  Clc CLO C  65       8.134   1.072 116.883  1.00  0.00      C   CL  
HETATM  417  Oc1 CLO C  65       9.525   1.356 117.298  1.00  0.00      C    O  
HETATM  418  Oc2 CLO C  65       7.675  -0.272 117.380  1.00  0.00      C    O  
HETATM  419  Oc3 CLO C  65       8.007   1.088 115.382  1.00  0.00      C    O  
HETATM  420  Oc4 CLO C  65       7.204   2.132 117.418  1.00  0.00      C    O  
HETATM  421  Clc CLO C  66      21.439  21.650  27.172  1.00  0.00      C   CL  
HETATM  422  Oc1 CLO C  66      22.182  20.391  26.932  1.00  0.00      C    O  
HETATM  423  Oc2 CLO C  66      21.993  22.849  26.423  1.00  0.00      C    O  
HETATM  424  Oc3 CLO C  66      21.362  21.935  28.662  1.00  0.00      C    O  
HETATM  425  Oc4 CLO C  66      20.017  21.462  26.717  1.00  0.00      C    O  
HETATM  426  Clc CLO C  67      19.422  25.667  32.647  1.00  0.00      C   CL  
HETATM  427  Oc1 CLO C  67      19.542  26.107  34.072  1.00  0.00      C    O  
HETATM  428  Oc2 CLO C  67      20.442  26.440  31.822  1.00  0.00      C    O  
HETATM  429  Oc3 CLO C  67      18.020  25.999  32.151  1.00  0.00      C    O  
HETATM  430  Oc4 CLO C  67      19.681  24.181  32.580  1.00  0.00      C    O  
HETATM  431  Clc CLO C  68      35.399   8.897  72.941  1.00  0.00      C   CL  
HETATM  432  Oc1 CLO C  68      36.870   9.125  73.162  1.00  0.00      C    O  
HETATM  433  Oc2 CLO C  68      35.035   7.553  73.429  1.00  0.00      C    O  
HETATM  434  Oc3 CLO C  68      35.083   9.055  71.472  1.00  0.00      C    O  
HETATM  435  Oc4 CLO C  68      34.640   9.901  73.686  1.00  0.00      C    O  
HETATM  436  Clc CLO C  69      24.496   2.739  44.075  1.00  0.00      C   CL  
HETATM  437  Oc1 CLO C  69      24.974   3.259  42.780  1.00  0.00      C    O  
HETATM  438  Oc2 CLO C  69      23.186   3.401  44.508  1.00  0.00      C    O  
HETATM  439  Oc3 CLO C  69      25.564   2.929  45.167  1.00  0.00      C    O  
HETATM  440  Oc4 CLO C  69      24.264   1.285  43.803  1.00  0.00      C    O  
HETATM  441  Clc CLO C  70       7.628  40.576 117.199  1.00  0.00      C   CL  
HETATM  442  Oc1 CLO C  70       7.445  41.951 117.808  1.00  0.00      C    O  
HETATM  443  Oc2 CLO C  70       8.982  40.080 117.576  1.00  0.00      C    O  
HETATM  444  Oc3 CLO C  70       7.563  40.753 115.709  1.00  0.00      C    O  
HETATM  445  Oc4 CLO C  70       6.582  39.593 117.595  1.00  0.00      C    O  
HETATM  446  Clc CLO C  71      49.074   3.520   3.802  1.00  0.00      C   CL  
HETATM  447  Oc1 CLO C  71      48.849   4.838   4.477  1.00  0.00      C    O  
HETATM  448  Oc2 CLO C  71      50.173   3.731   2.827  1.00  0.00      C    O  
HETATM  449  Oc3 CLO C  71      47.850   2.996   3.130  1.00  0.00      C    O  
HETATM  450  Oc4 CLO C  71      49.473   2.479   4.780  1.00  0.00      C    O  
HETATM  451  Clc CLO C  72      18.788  27.502  65.895  1.00  0.00      C   CL  
HETATM  452  Oc1 CLO C  72      18.960  26.119  65.223  1.00  0.00      C    O  
HETATM  453  Oc2 CLO C  72      17.317  27.668  65.963  1.00  0.00      C    O  
HETATM  454  Oc3 CLO C  72      19.389  28.566  65.038  1.00  0.00      C    O  
HETATM  455  Oc4 CLO C  72      19.381  27.502  67.295  1.00  0.00      C    O  
HETATM  456  Clc CLO C  73      16.966  24.701  61.306  1.00  0.00      C   CL  
HETATM  457  Oc1 CLO C  73      16.803  25.207  62.688  1.00  0.00      C    O  
HETATM  458  Oc2 CLO C  73      16.627  23.218  61.288  1.00  0.00      C    O  
HETATM  459  Oc3 CLO C  73      18.404  24.862  60.883  1.00  0.00      C    O  
HETATM  460  Oc4 CLO C  73      16.039  25.444  60.365  1.00  0.00      C    O  
HETATM  461  Clc CLO C  74      38.603  24.277 117.282  1.00  0.00      C   CL  
HETATM  462  Oc1 CLO C  74      39.831  23.577 117.768  1.00  0.00      C    O  
HETATM  463  Oc2 CLO C  74      37.383  23.533 117.623  1.00  0.00      C    O  
HETATM  464  Oc3 CLO C  74      38.622  24.436 115.743  1.00  0.00      C    O  
HETATM  465  Oc4 CLO C  74      38.532  25.603 117.960  1.00  0.00      C    O  
HETATM  466  Clc CLO C  75       0.125  15.727   3.859  1.00  0.00      C   CL  
HETATM  467  Oc1 CLO C  75      -1.253  15.442   3.300  1.00  0.00      C    O  
HETATM  468  Oc2 CLO C  75       0.185  15.403   5.337  1.00  0.00      C    O  
HETATM  469  Oc3 CLO C  75       0.492  17.154   3.688  1.00  0.00      C    O  
HETATM  470  Oc4 CLO C  75       1.203  14.921   3.154  1.00  0.00      C    O  
HETATM  471  O   HOH D   1      13.241  34.425 101.182  1.00  0.00      D    O  
HETATM  472  H1  HOH D   1      13.436  33.846 100.391  1.00  0.00      D    H  
HETATM  473  H2  HOH D   1      13.432  33.917 102.022  1.00  0.00      D    H  
HETATM  474  O   HOH D   2      30.784  14.948  92.425  1.00  0.00      D    O  
HETATM  475  H1  HOH D   2      30.967  15.866  92.778  1.00  0.00      D    H  
HETATM  476  H2  HOH D   2      29.863  14.918  92.036  1.00  0.00      D    H  
HETATM  477  O   HOH D   3       7.430   2.540 107.437  1.00  0.00      D    O  
HETATM  478  H1  HOH D   3       6.505   2.306 107.737  1.00  0.00      D    H  
HETATM  479  H2  HOH D   3       8.096   2.038 107.989  1.00  0.00      D    H  
HETATM  480  O   HOH D   4      26.162  36.206  48.217  1.00  0.00      D    O  
HETATM  481  H1  HOH D   4      26.729  36.223  49.041  1.00  0.00      D    H  
HETATM  482  H2  HOH D   4      25.412  36.860  48.315  1.00  0.00      D    H  
HETATM  483  O   HOH D   5       6.418  30.752  17.667  1.00  0.00      D    O  
HETATM  484  H1  HOH D   5       5.808  31.009  16.917  1.00  0.00      D    H  
HETATM  485  H2  HOH D   5       6.773  31.578  18.105  1.00  0.00      D    H  
HETATM  486  O   HOH D   6      44.731  39.824 101.576  1.00  0.00      D    O  
HETATM  487  H1  HOH D   6      44.021  40.367 101.127  1.00  0.00      D    H  
HETATM  488  H2  HOH D   6      44.435  38.871 101.633  1.00  0.00      D    H  
HETATM  489  O   HOH D   7       5.801   4.752   8.124  1.00  0.00      D    O  
HETATM  490  H1  HOH D   7       6.506   5.076   8.756  1.00  0.00      D    H  
HETATM  491  H2  HOH D   7       5.940   3.779   7.941  1.00  0.00      D    H  
HETATM  492  O   HOH D   8       0.266   8.486  17.131  1.00  0.00      D    O  
HETATM  493  H1  HOH D   8       0.321   7.533  16.833  1.00  0.00      D    H  
HETATM  494  H2  HOH D   8      -0.384   8.562  17.887  1.00  0.00      D    H  
HETATM  495  O   HOH D   9      30.366  16.697   3.530  1.00  0.00      D    O  
HETATM  496  H1  HOH D   9      31.212  16.223   3.286  1.00  0.00      D    H  
HETATM  497  H2  HOH D   9      29.589  16.233   3.104  1.00  0.00      D    H  
HETATM  498  O   HOH D  10      14.390   6.605  90.862  1.00  0.00      D    O  
HETATM  499  H1  HOH D  10      15.249   6.336  90.427  1.00  0.00      D    H  
HETATM  500  H2  HOH D  10      14.203   7.567  90.665  1.00  0.00      D    H  
HETATM  501  O   HOH D  11      18.161  39.322 114.036  1.00  0.00      D    O  
HETATM  502  H1  HOH D  11      17.802  39.122 114.948  1.00  0.00      D    H  
HETATM  503  H2  HOH D  11      18.767  40.116 114.083  1.00  0.00      D    H  
HETATM  504  O   HOH D  12       3.876  18.294 101.763  1.00  0.00      D    O  
HETATM  505  H1  HOH D  12       4.874  18.365 101.740  1.00  0.00      D    H  
HETATM  506  H2  HOH D  12       3.494  19.111 102.194  1.00  0.00      D    H  
HETATM  507  O   HOH D  13       7.821  11.718  82.670  1.00  0.00      D    O  
HETATM  508  H1  HOH D  13       7.186  11.051  83.060  1.00  0.00      D    H  
HETATM  509  H2  HOH D  13       7.316  12.530  82.378  1.00  0.00      D    H  
HETATM  510  O   HOH D  14      35.110  16.692  14.317  1.00  0.00      D    O  
HETATM  511  H1  HOH D  14      35.144  17.426  13.639  1.00  0.00      D    H  
HETATM  512  H2  HOH D  14      35.636  15.908  13.986  1.00  0.00      D    H  
HETATM  513  O   HOH D  15       8.206  27.928  95.849  1.00  0.00      D    O  
HETATM  514  H1  HOH D  15       8.420  28.513  95.067  1.00  0.00      D    H  
HETATM  515  H2  HOH D  15       8.130  26.978  95.545  1.00  0.00      D    H  
HETATM  516  O   HOH D  16       5.288   8.457  47.721  1.00  0.00      D    O  
HETATM  517  H1  HOH D  16       5.920   9.221  47.589  1.00  0.00      D    H  
HETATM  518  H2  HOH D  16       5.269   7.893  46.895  1.00  0.00      D    H  
HETATM  519  O   HOH D  17      35.357  16.770 104.360  1.00  0.00      D    O  
HETATM  520  H1  HOH D  17      35.195  15.906 104.835  1.00  0.00      D    H  
HETATM  521  H2  HOH D  17      35.109  16.673 103.396  1.00  0.00      D    H  
HETATM  522  O   HOH D  18      46.867  21.314  98.527  1.00  0.00      D    O  
HETATM  523  H1  HOH D  18      46.616  20.762  97.732  1.00  0.00      D    H  
HETATM  524  H2  HOH D  18      47.451  20.777  99.136  1.00  0.00      D    H  
HETATM  525  O   HOH D  19      22.743  12.518 110.047  1.00  0.00      D    O  
HETATM  526  H1  HOH D  19      22.303  11.675 109.736  1.00  0.00      D    H  
HETATM  527  H2  HOH D  19      22.494  13.268 109.435  1.00  0.00      D    H  
HETATM  528  O   HOH D  20      19.753   6.410 114.252  1.00  0.00      D    O  
HETATM  529  H1  HOH D  20      19.541   7.333 113.931  1.00  0.00      D    H  
HETATM  530  H2  HOH D  20      18.912   5.958 114.548  1.00  0.00      D    H  
HETATM  531  O   HOH D  21      12.116  26.656   2.844  1.00  0.00      D    O  
HETATM  532  H1  HOH D  21      11.913  27.614   2.645  1.00  0.00      D    H  
HETATM  533  H2  HOH D  21      12.061  26.500   3.830  1.00  0.00      D    H  
HETATM  534  O   HOH D  22      38.931  39.017  63.540  1.00  0.00      D    O  
HETATM  535  H1  HOH D  22      39.374  38.387  62.902  1.00  0.00      D    H  
HETATM  536  H2  HOH D  22      37.962  39.099  63.310  1.00  0.00      D    H  
HETATM  537  O   HOH D  23      25.858  13.510  89.677  1.00  0.00      D    O  
HETATM  538  H1  HOH D  23      26.120  12.748  90.270  1.00  0.00      D    H  
HETATM  539  H2  HOH D  23      25.713  14.329  90.232  1.00  0.00      D    H  
HETATM  540  O   HOH D  24      48.056  39.194  29.641  1.00  0.00      D    O  
HETATM  541  H1  HOH D  24      47.396  38.679  30.188  1.00  0.00      D    H  
HETATM  542  H2  HOH D  24      48.395  38.617  28.897  1.00  0.00      D    H  
HETATM  543  O   HOH D  25      33.918  16.098  39.035  1.00  0.00      D    O  
HETATM  544  H1  HOH D  25      33.634  16.684  39.795  1.00  0.00      D    H  
HETATM  545  H2  HOH D  25      34.856  16.324  38.773  1.00  0.00      D    H  
HETATM  546  O   HOH D  26      24.699   7.406  70.335  1.00  0.00      D    O  
HETATM  547  H1  HOH D  26      25.491   7.909  70.683  1.00  0.00      D    H  
HETATM  548  H2  HOH D  26      23.887   7.658  70.862  1.00  0.00      D    H  
HETATM  549  O   HOH D  27      41.618  22.538  95.435  1.00  0.00      D    O  
HETATM  550  H1  HOH D  27      40.990  22.202  96.137  1.00  0.00      D    H  
HETATM  551  H2  HOH D  27      41.129  22.628  94.567  1.00  0.00      D    H  
HETATM  552  O   HOH D  28      39.862  26.352  56.091  1.00  0.00      D    O  
HETATM  553  H1  HOH D  28      40.083  26.600  55.148  1.00  0.00      D    H  
HETATM  554  H2  HOH D  28      40.512  26.791  56.712  1.00  0.00      D    H  
HETATM  555  O   HOH D  29      36.533   4.361 114.538  1.00  0.00      D    O  
HETATM  556  H1  HOH D  29      35.714   4.777 114.932  1.00  0.00      D    H  
HETATM  557  H2  HOH D  29      36.919   4.974 113.848  1.00  0.00      D    H  
HETATM  558  O   HOH D  30      19.272  29.938 106.749  1.00  0.00      D    O  
HETATM  559  H1  HOH D  30      19.643  29.414 107.516  1.00  0.00      D    H  
HETATM  560  H2  HOH D  30      20.002  30.481 106.333  1.00  0.00      D    H  
HETATM  561  O   HOH D  31       6.496  22.604  68.174  1.00  0.00      D    O  
HETATM  562  H1  HOH D  31       6.364  21.615  68.108  1.00  0.00      D    H  
HETATM  563  H2  HOH D  31       7.468  22.804  68.294  1.00  0.00      D    H  
HETATM  564  O   HOH D  32      30.602   2.950  63.371  1.00  0.00      D    O  
HETATM  565  H1  HOH D  32      29.966   3.707  63.516  1.00  0.00      D    H  
HETATM  566  H2  HOH D  32      30.090   2.127  63.124  1.00  0.00      D    H  
HETATM  567  O   HOH D  33      17.906   9.458  23.918  1.00  0.00      D    O  
HETATM  568  H1  HOH D  33      17.295   8.972  24.543  1.00  0.00      D    H  
HETATM  569  H2  HOH D  33      18.574   8.818  23.539  1.00  0.00      D    H  
HETATM  570  O   HOH D  34       1.177  29.496  97.102  1.00  0.00      D    O  
HETATM  571  H1  HOH D  34       0.322  29.184  96.689  1.00  0.00      D    H  
HETATM  572  H2  HOH D  34       1.696  30.027  96.432  1.00  0.00      D    H  
HETATM  573  O   HOH D  35      19.520  37.990  37.480  1.00  0.00      D    O  
HETATM  574  H1  HOH D  35      18.734  38.356  37.978  1.00  0.00      D    H  
HETATM  575  H2  HOH D  35      20.214  37.683  38.132  1.00  0.00      D    H  
HETATM  576  O   HOH D  36      15.303  20.451  45.995  1.00  0.00      D    O  
HETATM  577  H1  HOH D  36      15.189  21.363  46.391  1.00  0.00      D    H  
HETATM  578  H2  HOH D  36      14.654  20.331  45.244  1.00  0.00      D    H  
HETATM  579  O   HOH D  37      32.909  28.354  20.235  1.00  0.00      D    O  
HETATM  580  H1  HOH D  37      33.424  28.085  21.049  1.00  0.00      D    H  
HETATM  581  H2  HOH D  37      33.207  27.803  19.455  1.00  0.00      D    H  
HETATM  582  O   HOH D  38      27.983  42.050  96.411  1.00  0.00      D    O  
HETATM  583  H1  HOH D  38      27.967  43.041  96.546  1.00  0.00      D    H  
HETATM  584  H2  HOH D  38      27.999  41.593  97.300  1.00  0.00      D    H  
HETATM  585  O   HOH D  39      21.662  18.114  78.156  1.00  0.00      D    O  
HETATM  586  H1  HOH D  39      21.624  18.994  77.684  1.00  0.00      D    H  
HETATM  587  H2  HOH D  39      21.176  17.426  77.617  1.00  0.00      D    H  
HETATM  588  O   HOH D  40       7.208  23.503  24.549  1.00  0.00      D    O  
HETATM  589  H1  HOH D  40       7.706  23.139  25.336  1.00  0.00      D    H  
HETATM  590  H2  HOH D  40       6.922  22.748  23.958  1.00  0.00      D    H  
HETATM  591  O   HOH D  41       3.105  36.894  41.098  1.00  0.00      D    O  
HETATM  592  H1  HOH D  41       3.986  36.599  40.727  1.00  0.00      D    H  
HETATM  593  H2  HOH D  41       3.201  37.079  42.076  1.00  0.00      D    H  
HETATM  594  O   HOH D  42      15.717  12.601   4.304  1.00  0.00      D    O  
HETATM  595  H1  HOH D  42      16.265  11.788   4.499  1.00  0.00      D    H  
HETATM  596  H2  HOH D  42      16.323  13.377   4.129  1.00  0.00      D    H  
HETATM  597  O   HOH D  43      25.480   3.911  40.402  1.00  0.00      D    O  
HETATM  598  H1  HOH D  43      25.272   3.692  41.355  1.00  0.00      D    H  
HETATM  599  H2  HOH D  43      26.288   3.399  40.110  1.00  0.00      D    H  
HETATM  600  O   HOH D  44      10.100  19.101 100.505  1.00  0.00      D    O  
HETATM  601  H1  HOH D  44      10.560  18.221 100.387  1.00  0.00      D    H  
HETATM  602  H2  HOH D  44       9.521  19.284  99.711  1.00  0.00      D    H  
HETATM  603  O   HOH D  45       5.727   1.278  10.307  1.00  0.00      D    O  
HETATM  604  H1  HOH D  45       5.160   1.386   9.490  1.00  0.00      D    H  
HETATM  605  H2  HOH D  45       5.913   0.307  10.458  1.00  0.00      D    H  
HETATM  606  O   HOH D  46      33.350  39.327  44.427  1.00  0.00      D    O  
HETATM  607  H1  HOH D  46      33.646  38.376  44.519  1.00  0.00      D    H  
HETATM  608  H2  HOH D  46      34.079  39.863  44.000  1.00  0.00      D    H  
HETATM  609  O   HOH D  47      15.863  14.617  98.589  1.00  0.00      D    O  
HETATM  610  H1  HOH D  47      16.516  14.508  99.338  1.00  0.00      D    H  
HETATM  611  H2  HOH D  47      16.301  14.367  97.726  1.00  0.00      D    H  
HETATM  612  O   HOH D  48      31.990   8.670  99.027  1.00  0.00      D    O  
HETATM  613  H1  HOH D  48      31.640   7.853  98.569  1.00  0.00      D    H  
HETATM  614  H2  HOH D  48      31.223   9.215  99.367  1.00  0.00      D    H  
HETATM  615  O   HOH D  49      38.050  19.307  24.674  1.00  0.00      D    O  
HETATM  616  H1  HOH D  49      37.888  19.976  23.948  1.00  0.00      D    H  
HETATM  617  H2  HOH D  49      37.230  19.225  25.241  1.00  0.00      D    H  
HETATM  618  O   HOH D  50      37.530  12.598  74.584  1.00  0.00      D    O  
HETATM  619  H1  HOH D  50      37.226  11.900  75.233  1.00  0.00      D    H  
HETATM  620  H2  HOH D  50      37.451  13.502  75.006  1.00  0.00      D    H  
HETATM  621  O   HOH D  51      12.805  28.780 103.607  1.00  0.00      D    O  
HETATM  622  H1  HOH D  51      11.944  28.555 103.151  1.00  0.00      D    H  
HETATM  623  H2  HOH D  51      13.528  28.174 103.273  1.00  0.00      D    H  
HETATM  624  O   HOH D  52      30.669   4.757  32.608  1.00  0.00      D    O  
HETATM  625  H1  HOH D  52      31.447   5.290  32.941  1.00  0.00      D    H  
HETATM  626  H2  HOH D  52      29.980   5.374  32.228  1.00  0.00      D    H  
HETATM  627  O   HOH D  53      27.879   9.645  84.129  1.00  0.00      D    O  
HETATM  628  H1  HOH D  53      27.745  10.042  83.221  1.00  0.00      D    H  
HETATM  629  H2  HOH D  53      28.441  10.260  84.682  1.00  0.00      D    H  
HETATM  630  O   HOH D  54       7.217  35.489  13.109  1.00  0.00      D    O  
HETATM  631  H1  HOH D  54       7.622  36.089  12.419  1.00  0.00      D    H  
HETATM  632  H2  HOH D  54       7.256  35.936  14.003  1.00  0.00      D    H  
HETATM  633  O   HOH D  55      35.422   9.469 102.679  1.00  0.00      D    O  
HETATM  634  H1  HOH D  55      34.942   8.623 102.910  1.00  0.00      D    H  
HETATM  635  H2  HOH D  55      35.717   9.925 103.518  1.00  0.00      D    H  
HETATM  636  O   HOH D  56      11.794  18.276  53.442  1.00  0.00      D    O  
HETATM  637  H1  HOH D  56      11.907  19.092  54.009  1.00  0.00      D    H  
HETATM  638  H2  HOH D  56      12.527  17.626  53.642  1.00  0.00      D    H  
HETATM  639  O   HOH D  57       5.100   1.016  84.887  1.00  0.00      D    O  
HETATM  640  H1  HOH D  57       5.278   1.842  84.353  1.00  0.00      D    H  
HETATM  641  H2  HOH D  57       5.012   1.256  85.854  1.00  0.00      D    H  
HETATM  642  O   HOH D  58      42.078  14.239  90.562  1.00  0.00      D    O  
HETATM  643  H1  HOH D  58      42.729  14.945  90.841  1.00  0.00      D    H  
HETATM  644  H2  HOH D  58      41.559  13.929  91.358  1.00  0.00      D    H  
HETATM  645  O   HOH D  59       6.609   1.520  23.907  1.00  0.00      D    O  
HETATM  646  H1  HOH D  59       6.664   1.027  23.039  1.00  0.00      D    H  
HETATM  647  H2  HOH D  59       7.444   1.361  24.434  1.00  0.00      D    H  
HETATM  648  O   HOH D  60      39.185  25.986  89.586  1.00  0.00      D    O  
HETATM  649  H1  HOH D  60      39.482  26.653  88.902  1.00  0.00      D    H  
HETATM  650  H2  HOH D  60      39.878  25.913  90.303  1.00  0.00      D    H  
HETATM  651  O   HOH D  61      15.841  21.098  78.576  1.00  0.00      D    O  
HETATM  652  H1  HOH D  61      16.384  21.612  77.911  1.00  0.00      D    H  
HETATM  653  H2  HOH D  61      16.309  21.099  79.460  1.00  0.00      D    H  
HETATM  654  O   HOH D  62      45.765   4.289   4.078  1.00  0.00      D    O  
HETATM  655  H1  HOH D  62      46.480   3.821   3.559  1.00  0.00      D    H  
HETATM  656  H2  HOH D  62      45.809   4.007   5.036  1.00  0.00      D    H  
HETATM  657  O   HOH D  63      27.408   5.216  54.178  1.00  0.00      D    O  
HETATM  658  H1  HOH D  63      28.060   4.519  54.478  1.00  0.00      D    H  
HETATM  659  H2  HOH D  63      26.777   5.425  54.926  1.00  0.00      D    H  
HETATM  660  O   HOH D  64      46.501  20.594  15.718  1.00  0.00      D    O  
HETATM  661  H1  HOH D  64      46.440  19.847  16.380  1.00  0.00      D    H  
HETATM  662  H2  HOH D  64      46.336  21.464  16.182  1.00  0.00      D    H  
HETATM  663  O   HOH D  65      41.382  32.303  50.184  1.00  0.00      D    O  
HETATM  664  H1  HOH D  65      40.562  32.338  49.613  1.00  0.00      D    H  
HETATM  665  H2  HOH D  65      41.373  31.463  50.727  1.00  0.00      D    H  
HETATM  666  O   HOH D  66      40.076  19.958  70.804  1.00  0.00      D    O  
HETATM  667  H1  HOH D  66      39.115  19.911  71.075  1.00  0.00      D    H  
HETATM  668  H2  HOH D  66      40.266  19.252  70.121  1.00  0.00      D    H  
HETATM  669  O   HOH D  67      29.703  27.042 105.494  1.00  0.00      D    O  
HETATM  670  H1  HOH D  67      29.663  27.706 104.747  1.00  0.00      D    H  
HETATM  671  H2  HOH D  67      28.846  26.527 105.528  1.00  0.00      D    H  
HETATM  672  O   HOH D  68      47.673  35.337   3.012  1.00  0.00      D    O  
HETATM  673  H1  HOH D  68      48.062  36.258   2.982  1.00  0.00      D    H  
HETATM  674  H2  HOH D  68      48.411  34.663   3.010  1.00  0.00      D    H  
HETATM  675  O   HOH D  69      41.892  29.280  72.817  1.00  0.00      D    O  
HETATM  676  H1  HOH D  69      42.844  29.564  72.701  1.00  0.00      D    H  
HETATM  677  H2  HOH D  69      41.465  29.831  73.535  1.00  0.00      D    H  
HETATM  678  O   HOH D  70      22.799  25.306  36.212  1.00  0.00      D    O  
HETATM  679  H1  HOH D  70      23.614  25.418  36.779  1.00  0.00      D    H  
HETATM  680  H2  HOH D  70      22.930  24.535  35.588  1.00  0.00      D    H  
HETATM  681  O   HOH D  71      19.688   7.571  92.083  1.00  0.00      D    O  
HETATM  682  H1  HOH D  71      20.626   7.582  91.738  1.00  0.00      D    H  
HETATM  683  H2  HOH D  71      19.354   6.628  92.109  1.00  0.00      D    H  
HETATM  684  O   HOH D  72      41.279  38.908  70.180  1.00  0.00      D    O  
HETATM  685  H1  HOH D  72      41.993  38.785  69.491  1.00  0.00      D    H  
HETATM  686  H2  HOH D  72      40.654  39.631  69.886  1.00  0.00      D    H  
HETATM  687  O   HOH D  73      44.813  38.906  85.375  1.00  0.00      D    O  
HETATM  688  H1  HOH D  73      45.016  38.012  84.975  1.00  0.00      D    H  
HETATM  689  H2  HOH D  73      45.227  39.623  84.815  1.00  0.00      D    H  
HETATM  690  O   HOH D  74      12.814  42.559  87.350  1.00  0.00      D    O  
HETATM  691  H1  HOH D  74      12.528  41.700  87.775  1.00  0.00      D    H  
HETATM  692  H2  HOH D  74      12.854  42.442  86.358  1.00  0.00      D    H  
HETATM  693  O   HOH D  75       9.874  10.615  21.955  1.00  0.00      D    O  
HETATM  694  H1  HOH D  75      10.709  10.988  22.361  1.00  0.00      D    H  
HETATM  695  H2  HOH D  75       9.394  10.059  22.634  1.00  0.00      D    H  
HETATM  696  O   HOH D  76      13.698  40.962  96.248  1.00  0.00      D    O  
HETATM  697  H1  HOH D  76      12.824  41.422  96.089  1.00  0.00      D    H  
HETATM  698  H2  HOH D  76      13.731  40.115  95.717  1.00  0.00      D    H  
HETATM  699  O   HOH D  77      21.471  24.106  23.926  1.00  0.00      D    O  
HETATM  700  H1  HOH D  77      20.478  23.984  23.937  1.00  0.00      D    H  
HETATM  701  H2  HOH D  77      21.904  23.356  24.426  1.00  0.00      D    H  
HETATM  702  O   HOH D  78       3.858  34.500 101.422  1.00  0.00      D    O  
HETATM  703  H1  HOH D  78       3.642  33.909 102.199  1.00  0.00      D    H  
HETATM  704  H2  HOH D  78       4.246  33.950 100.682  1.00  0.00      D    H  
HETATM  705  O   HOH D  79       3.628  41.952  22.688  1.00  0.00      D    O  
HETATM  706  H1  HOH D  79       3.640  42.086  21.697  1.00  0.00      D    H  
HETATM  707  H2  HOH D  79       4.360  41.322  22.948  1.00  0.00      D    H  
HETATM  708  O   HOH D  80      48.799  36.463 105.611  1.00  0.00      D    O  
HETATM  709  H1  HOH D  80      47.892  36.703 105.265  1.00  0.00      D    H  
HETATM  710  H2  HOH D  80      49.248  35.844 104.966  1.00  0.00      D    H  
HETATM  711  O   HOH D  81       2.510  15.600  49.085  1.00  0.00      D    O  
HETATM  712  H1  HOH D  81       3.105  16.241  48.600  1.00  0.00      D    H  
HETATM  713  H2  HOH D  81       1.953  15.097  48.424  1.00  0.00      D    H  
HETATM  714  O   HOH D  82      15.476  29.519  31.146  1.00  0.00      D    O  
HETATM  715  H1  HOH D  82      15.183  30.001  31.972  1.00  0.00      D    H  
HETATM  716  H2  HOH D  82      15.393  30.128  30.357  1.00  0.00      D    H  
HETATM  717  O   HOH D  83       4.081  39.325  14.058  1.00  0.00      D    O  
HETATM  718  H1  HOH D  83       4.043  38.628  13.342  1.00  0.00      D    H  
HETATM  719  H2  HOH D  83       3.364  39.150  14.732  1.00  0.00      D    H  
HETATM  720  O   HOH D  84      46.806  19.224  80.443  1.00  0.00      D    O  
HETATM  721  H1  HOH D  84      47.546  19.892  80.372  1.00  0.00      D    H  
HETATM  722  H2  HOH D  84      46.346  19.141  79.558  1.00  0.00      D    H  
HETATM  723  O   HOH D  85      48.505   8.587  57.977  1.00  0.00      D    O  
HETATM  724  H1  HOH D  85      48.916   9.499  58.006  1.00  0.00      D    H  
HETATM  725  H2  HOH D  85      49.200   7.917  57.718  1.00  0.00      D    H  
HETATM  726  O   HOH D  86      12.149  27.237  68.910  1.00  0.00      D    O  
HETATM  727  H1  HOH D  86      12.523  26.310  68.942  1.00  0.00      D    H  
HETATM  728  H2  HOH D  86      12.321  27.636  68.009  1.00  0.00      D    H  
HETATM  729  O   HOH D  87      20.122  13.696  13.742  1.00  0.00      D    O  
HETATM  730  H1  HOH D  87      20.812  12.975  13.677  1.00  0.00      D    H  
HETATM  731  H2  HOH D  87      19.303  13.334  14.189  1.00  0.00      D    H  
HETATM  732  O   HOH D  88      38.681  41.496 103.860  1.00  0.00      D    O  
HETATM  733  H1  HOH D  88      37.875  41.924 104.270  1.00  0.00      D    H  
HETATM  734  H2  HOH D  88      39.400  41.410 104.551  1.00  0.00      D    H  
HETATM  735  O   HOH D  89      43.212  33.106  17.713  1.00  0.00      D    O  
HETATM  736  H1  HOH D  89      42.587  33.864  17.529  1.00  0.00      D    H  
HETATM  737  H2  HOH D  89      43.877  33.035  16.969  1.00  0.00      D    H  
HETATM  738  O   HOH D  90      28.672  26.087  14.112  1.00  0.00      D    O  
HETATM  739  H1  HOH D  90      27.714  26.366  14.189  1.00  0.00      D    H  
HETATM  740  H2  HOH D  90      28.884  25.422  14.828  1.00  0.00      D    H  
HETATM  741  O   HOH D  91      37.302  17.955  65.318  1.00  0.00      D    O  
HETATM  742  H1  HOH D  91      36.809  17.851  64.455  1.00  0.00      D    H  
HETATM  743  H2  HOH D  91      36.706  18.393  65.991  1.00  0.00      D    H  
HETATM  744  O   HOH D  92      43.843  20.437  42.775  1.00  0.00      D    O  
HETATM  745  H1  HOH D  92      44.211  21.293  42.411  1.00  0.00      D    H  
HETATM  746  H2  HOH D  92      42.847  20.437  42.684  1.00  0.00      D    H  
HETATM  747  O   HOH D  93      10.564  26.807  83.107  1.00  0.00      D    O  
HETATM  748  H1  HOH D  93       9.823  26.139  83.183  1.00  0.00      D    H  
HETATM  749  H2  HOH D  93      11.217  26.503  82.413  1.00  0.00      D    H  
HETATM  750  O   HOH D  94      16.006  12.246 102.418  1.00  0.00      D    O  
HETATM  751  H1  HOH D  94      16.444  12.976 101.893  1.00  0.00      D    H  
HETATM  752  H2  HOH D  94      15.437  11.694 101.810  1.00  0.00      D    H  
HETATM  753  O   HOH D  95      31.023   1.198  83.901  1.00  0.00      D    O  
HETATM  754  H1  HOH D  95      30.926   1.369  82.921  1.00  0.00      D    H  
HETATM  755  H2  HOH D  95      30.382   1.777  84.406  1.00  0.00      D    H  
HETATM  756  O   HOH D  96       9.755  38.103  43.212  1.00  0.00      D    O  
HETATM  757  H1  HOH D  96       8.947  37.980  42.636  1.00  0.00      D    H  
HETATM  758  H2  HOH D  96       9.472  38.214  44.164  1.00  0.00      D    H  
HETATM  759  O   HOH D  97      26.148  22.516  73.508  1.00  0.00      D    O  
HETATM  760  H1  HOH D  97      26.725  23.222  73.098  1.00  0.00      D    H  
HETATM  761  H2  HOH D  97      26.597  22.153  74.325  1.00  0.00      D    H  
HETATM  762  O   HOH D  98      24.304  17.600  51.595  1.00  0.00      D    O  
HETATM  763  H1  HOH D  98      24.374  17.537  50.600  1.00  0.00      D    H  
HETATM  764  H2  HOH D  98      25.133  18.024  51.962  1.00  0.00      D    H  
HETATM  765  O   HOH D  99      46.165  25.803   8.368  1.00  0.00      D    O  
HETATM  766  H1  HOH D  99      47.120  25.520   8.277  1.00  0.00      D    H  
HETATM  767  H2  HOH D  99      45.976  26.548   7.728  1.00  0.00      D    H  
HETATM  768  O   HOH D 100       5.584   8.505  62.239  1.00  0.00      D    O  
HETATM  769  H1  HOH D 100       4.821   7.873  62.098  1.00  0.00      D    H  
HETATM  770  H2  HOH D 100       6.222   8.433  61.472  1.00  0.00      D    H  
HETATM  771  O   HOH D 101      44.773  10.741  95.299  1.00  0.00      D    O  
HETATM  772  H1  HOH D 101      43.888  10.279  95.248  1.00  0.00      D    H  
HETATM  773  H2  HOH D 101      44.818  11.284  96.137  1.00  0.00      D    H  
HETATM  774  O   HOH D 102      40.071  11.661  99.312  1.00  0.00      D    O  
HETATM  775  H1  HOH D 102      40.739  12.236  98.840  1.00  0.00      D    H  
HETATM  776  H2  HOH D 102      39.698  12.157 100.096  1.00  0.00      D    H  
HETATM  777  O   HOH D 103      47.586  25.925  97.789  1.00  0.00      D    O  
HETATM  778  H1  HOH D 103      47.118  26.278  96.978  1.00  0.00      D    H  
HETATM  779  H2  HOH D 103      47.874  24.982  97.623  1.00  0.00      D    H  
HETATM  780  O   HOH D 104       6.720  22.271  83.570  1.00  0.00      D    O  
HETATM  781  H1  HOH D 104       6.868  22.188  84.555  1.00  0.00      D    H  
HETATM  782  H2  HOH D 104       7.170  23.099  83.234  1.00  0.00      D    H  
HETATM  783  O   HOH D 105      34.263  41.937  39.379  1.00  0.00      D    O  
HETATM  784  H1  HOH D 105      33.850  41.109  39.001  1.00  0.00      D    H  
HETATM  785  H2  HOH D 105      34.399  42.606  38.648  1.00  0.00      D    H  
HETATM  786  O   HOH D 106      18.430  35.432  14.961  1.00  0.00      D    O  
HETATM  787  H1  HOH D 106      17.779  36.035  14.501  1.00  0.00      D    H  
HETATM  788  H2  HOH D 106      18.182  35.347  15.926  1.00  0.00      D    H  
HETATM  789  O   HOH D 107      29.932   5.033 114.366  1.00  0.00      D    O  
HETATM  790  H1  HOH D 107      30.560   5.164 115.132  1.00  0.00      D    H  
HETATM  791  H2  HOH D 107      29.103   5.571 114.518  1.00  0.00      D    H  
HETATM  792  O   HOH D 108      44.732  24.120  51.904  1.00  0.00      D    O  
HETATM  793  H1  HOH D 108      44.504  23.351  52.501  1.00  0.00      D    H  
HETATM  794  H2  HOH D 108      44.979  23.777  50.998  1.00  0.00      D    H  
HETATM  795  O   HOH D 109      25.202  22.638  63.391  1.00  0.00      D    O  
HETATM  796  H1  HOH D 109      24.881  22.757  64.330  1.00  0.00      D    H  
HETATM  797  H2  HOH D 109      24.445  22.795  62.757  1.00  0.00      D    H  
HETATM  798  O   HOH D 110      48.591  41.949 111.811  1.00  0.00      D    O  
HETATM  799  H1  HOH D 110      49.574  41.767 111.786  1.00  0.00      D    H  
HETATM  800  H2  HOH D 110      48.167  41.397 112.529  1.00  0.00      D    H  
HETATM  801  O   HOH D 111      38.266  40.272  27.738  1.00  0.00      D    O  
HETATM  802  H1  HOH D 111      38.193  40.844  28.555  1.00  0.00      D    H  
HETATM  803  H2  HOH D 111      39.031  39.637  27.843  1.00  0.00      D    H  
HETATM  804  O   HOH D 112      48.692   3.356 100.477  1.00  0.00      D    O  
HETATM  805  H1  HOH D 112      47.993   2.840 100.972  1.00  0.00      D    H  
HETATM  806  H2  HOH D 112      49.163   2.749  99.836  1.00  0.00      D    H  
HETATM  807  O   HOH D 113      12.752   8.521  51.008  1.00  0.00      D    O  
HETATM  808  H1  HOH D 113      11.801   8.673  50.741  1.00  0.00      D    H  
HETATM  809  H2  HOH D 113      13.010   9.183  51.712  1.00  0.00      D    H  
HETATM  810  O   HOH D 114      46.761  11.994  79.694  1.00  0.00      D    O  
HETATM  811  H1  HOH D 114      47.646  11.900  80.150  1.00  0.00      D    H  
HETATM  812  H2  HOH D 114      46.647  11.253  79.032  1.00  0.00      D    H  
HETATM  813  O   HOH D 115       5.003   4.863  23.797  1.00  0.00      D    O  
HETATM  814  H1  HOH D 115       5.003   4.385  24.675  1.00  0.00      D    H  
HETATM  815  H2  HOH D 115       5.410   5.769  23.911  1.00  0.00      D    H  
HETATM  816  O   HOH D 116      16.223  30.203  96.344  1.00  0.00      D    O  
HETATM  817  H1  HOH D 116      17.172  29.919  96.208  1.00  0.00      D    H  
HETATM  818  H2  HOH D 116      15.626  29.401  96.307  1.00  0.00      D    H  
HETATM  819  O   HOH D 117      28.339  36.572  93.024  1.00  0.00      D    O  
HETATM  820  H1  HOH D 117      28.106  37.492  92.709  1.00  0.00      D    H  
HETATM  821  H2  HOH D 117      28.713  36.043  92.262  1.00  0.00      D    H  
HETATM  822  O   HOH D 118      47.799  20.012 111.785  1.00  0.00      D    O  
HETATM  823  H1  HOH D 118      47.563  20.800 112.354  1.00  0.00      D    H  
HETATM  824  H2  HOH D 118      46.963  19.599 111.424  1.00  0.00      D    H  
HETATM  825  O   HOH D 119       3.064   0.565  89.950  1.00  0.00      D    O  
HETATM  826  H1  HOH D 119       2.347   0.682  89.263  1.00  0.00      D    H  
HETATM  827  H2  HOH D 119       3.496   1.448  90.134  1.00  0.00      D    H  
HETATM  828  O   HOH D 120      26.361  29.783  41.660  1.00  0.00      D    O  
HETATM  829  H1  HOH D 120      26.322  30.598  41.083  1.00  0.00      D    H  
HETATM  830  H2  HOH D 120      26.092  28.982  41.125  1.00  0.00      D    H  
HETATM  831  O   HOH D 121      41.329   1.228 104.615  1.00  0.00      D    O  
HETATM  832  H1  HOH D 121      40.457   1.666 104.831  1.00  0.00      D    H  
HETATM  833  H2  HOH D 121      41.867   1.125 105.452  1.00  0.00      D    H  
HETATM  834  O   HOH D 122       9.963  11.354 106.279  1.00  0.00      D    O  
HETATM  835  H1  HOH D 122       9.060  11.483 105.869  1.00  0.00      D    H  
HETATM  836  H2  HOH D 122       9.930  11.606 107.246  1.00  0.00      D    H  
HETATM  837  O   HOH D 123       9.024  13.709  77.665  1.00  0.00      D    O  
HETATM  838  H1  HOH D 123       8.187  13.230  77.397  1.00  0.00      D    H  
HETATM  839  H2  HOH D 123       8.789  14.608  78.035  1.00  0.00      D    H  
HETATM  840  O   HOH D 124      24.075  35.872  69.009  1.00  0.00      D    O  
HETATM  841  H1  HOH D 124      24.800  35.875  69.697  1.00  0.00      D    H  
HETATM  842  H2  HOH D 124      24.461  36.101  68.116  1.00  0.00      D    H  
HETATM  843  O   HOH D 125      17.892  13.780  40.819  1.00  0.00      D    O  
HETATM  844  H1  HOH D 125      17.256  13.340  41.452  1.00  0.00      D    H  
HETATM  845  H2  HOH D 125      18.817  13.438  40.983  1.00  0.00      D    H  
HETATM  846  O   HOH D 126      22.208   2.544  13.346  1.00  0.00      D    O  
HETATM  847  H1  HOH D 126      21.901   2.085  14.179  1.00  0.00      D    H  
HETATM  848  H2  HOH D 126      22.265   3.529  13.509  1.00  0.00      D    H  
HETATM  849  O   HOH D 127      21.857  11.039  58.119  1.00  0.00      D    O  
HETATM  850  H1  HOH D 127      22.075  10.899  59.084  1.00  0.00      D    H  
HETATM  851  H2  HOH D 127      21.826  10.155  57.652  1.00  0.00      D    H  
HETATM  852  O   HOH D 128      16.086  10.485  12.746  1.00  0.00      D    O  
HETATM  853  H1  HOH D 128      16.711  10.287  13.501  1.00  0.00      D    H  
HETATM  854  H2  HOH D 128      16.431  11.264  12.222  1.00  0.00      D    H  
HETATM  855  O   HOH D 129      20.510  19.991   6.304  1.00  0.00      D    O  
HETATM  856  H1  HOH D 129      20.677  19.436   5.489  1.00  0.00      D    H  
HETATM  857  H2  HOH D 129      21.383  20.286   6.691  1.00  0.00      D    H  
HETATM  858  O   HOH D 130       9.230   5.929  76.491  1.00  0.00      D    O  
HETATM  859  H1  HOH D 130       8.771   5.043  76.561  1.00  0.00      D    H  
HETATM  860  H2  HOH D 130      10.221   5.794  76.521  1.00  0.00      D    H  
HETATM  861  O   HOH D 131       4.116   7.940  79.665  1.00  0.00      D    O  
HETATM  862  H1  HOH D 131       3.668   7.736  80.536  1.00  0.00      D    H  
HETATM  863  H2  HOH D 131       3.739   8.785  79.286  1.00  0.00      D    H  
HETATM  864  O   HOH D 132       8.883  11.980 117.237  1.00  0.00      D    O  
HETATM  865  H1  HOH D 132       8.626  12.558 118.011  1.00  0.00      D    H  
HETATM  866  H2  HOH D 132       8.772  11.019 117.488  1.00  0.00      D    H  
HETATM  867  O   HOH D 133      38.624  12.595  32.002  1.00  0.00      D    O  
HETATM  868  H1  HOH D 133      38.538  12.432  31.019  1.00  0.00      D    H  
HETATM  869  H2  HOH D 133      39.442  13.142  32.179  1.00  0.00      D    H  
HETATM  870  O   HOH D 134       0.406  11.517  59.505  1.00  0.00      D    O  
HETATM  871  H1  HOH D 134       1.091  12.210  59.727  1.00  0.00      D    H  
HETATM  872  H2  HOH D 134      -0.487  11.953  59.397  1.00  0.00      D    H  
HETATM  873  O   HOH D 135      12.412  11.412  93.004  1.00  0.00      D    O  
HETATM  874  H1  HOH D 135      11.908  10.878  93.683  1.00  0.00      D    H  
HETATM  875  H2  HOH D 135      11.804  11.645  92.245  1.00  0.00      D    H  
HETATM  876  O   HOH D 136      20.719   3.221  42.632  1.00  0.00      D    O  
HETATM  877  H1  HOH D 136      21.482   3.327  43.270  1.00  0.00      D    H  
HETATM  878  H2  HOH D 136      20.666   2.268  42.332  1.00  0.00      D    H  
HETATM  879  O   HOH D 137      10.439  24.163  43.446  1.00  0.00      D    O  
HETATM  880  H1  HOH D 137       9.464  24.250  43.648  1.00  0.00      D    H  
HETATM  881  H2  HOH D 137      10.640  23.223  43.170  1.00  0.00      D    H  
HETATM  882  O   HOH D 138      11.570  34.508  95.152  1.00  0.00      D    O  
HETATM  883  H1  HOH D 138      11.537  35.195  95.878  1.00  0.00      D    H  
HETATM  884  H2  HOH D 138      11.660  34.963  94.266  1.00  0.00      D    H  
HETATM  885  O   HOH D 139      12.168  14.563  38.198  1.00  0.00      D    O  
HETATM  886  H1  HOH D 139      11.855  15.200  38.903  1.00  0.00      D    H  
HETATM  887  H2  HOH D 139      11.781  13.658  38.371  1.00  0.00      D    H  
HETATM  888  O   HOH D 140      23.751  10.023  88.567  1.00  0.00      D    O  
HETATM  889  H1  HOH D 140      23.694   9.439  87.757  1.00  0.00      D    H  
HETATM  890  H2  HOH D 140      23.042   9.757  89.220  1.00  0.00      D    H  
HETATM  891  O   HOH D 141      11.555   1.181 112.243  1.00  0.00      D    O  
HETATM  892  H1  HOH D 141      12.078   2.025 112.127  1.00  0.00      D    H  
HETATM  893  H2  HOH D 141      11.277   1.090 113.199  1.00  0.00      D    H  
HETATM  894  O   HOH D 142      29.498  22.288 111.878  1.00  0.00      D    O  
HETATM  895  H1  HOH D 142      29.447  22.218 112.874  1.00  0.00      D    H  
HETATM  896  H2  HOH D 142      28.986  23.091 111.573  1.00  0.00      D    H  
HETATM  897  O   HOH D 143      47.096   1.377  79.044  1.00  0.00      D    O  
HETATM  898  H1  HOH D 143      47.635   2.209  79.176  1.00  0.00      D    H  
HETATM  899  H2  HOH D 143      46.759   1.344  78.103  1.00  0.00      D    H  
HETATM  900  O   HOH D 144      35.607  32.615  73.867  1.00  0.00      D    O  
HETATM  901  H1  HOH D 144      35.329  31.784  74.349  1.00  0.00      D    H  
HETATM  902  H2  HOH D 144      35.142  33.405  74.267  1.00  0.00      D    H  
HETATM  903  O   HOH D 145      23.767  29.372  51.305  1.00  0.00      D    O  
HETATM  904  H1  HOH D 145      22.951  28.825  51.488  1.00  0.00      D    H  
HETATM  905  H2  HOH D 145      24.329  29.419  52.131  1.00  0.00      D    H  
HETATM  906  O   HOH D 146      45.268   8.646  16.142  1.00  0.00      D    O  
HETATM  907  H1  HOH D 146      45.105   8.375  15.194  1.00  0.00      D    H  
HETATM  908  H2  HOH D 146      44.760   8.040  16.754  1.00  0.00      D    H  
HETATM  909  O   HOH D 147      34.278  19.925 108.460  1.00  0.00      D    O  
HETATM  910  H1  HOH D 147      34.886  20.475 109.033  1.00  0.00      D    H  
HETATM  911  H2  HOH D 147      34.808  19.496 107.728  1.00  0.00      D    H  
HETATM  912  O   HOH D 148      30.816   4.325  77.281  1.00  0.00      D    O  
HETATM  913  H1  HOH D 148      31.111   5.265  77.456  1.00  0.00      D    H  
HETATM  914  H2  HOH D 148      30.547   4.233  76.322  1.00  0.00      D    H  
HETATM  915  O   HOH D 149      39.004   9.529  16.788  1.00  0.00      D    O  
HETATM  916  H1  HOH D 149      38.361   9.991  16.178  1.00  0.00      D    H  
HETATM  917  H2  HOH D 149      38.525   9.229  17.613  1.00  0.00      D    H  
HETATM  918  O   HOH D 150      15.676  14.287  80.867  1.00  0.00      D    O  
HETATM  919  H1  HOH D 150      15.525  13.299  80.888  1.00  0.00      D    H  
HETATM  920  H2  HOH D 150      15.043  14.735  81.498  1.00  0.00      D    H  
HETATM  921  O   HOH D 151      23.748  40.226 113.091  1.00  0.00      D    O  
HETATM  922  H1  HOH D 151      22.990  40.729 112.674  1.00  0.00      D    H  
HETATM  923  H2  HOH D 151      23.427  39.766 113.918  1.00  0.00      D    H  
HETATM  924  O   HOH D 152      45.022  22.587  38.716  1.00  0.00      D    O  
HETATM  925  H1  HOH D 152      44.149  22.851  38.306  1.00  0.00      D    H  
HETATM  926  H2  HOH D 152      45.772  22.978  38.183  1.00  0.00      D    H  
HETATM  927  O   HOH D 153       6.322  42.432  47.033  1.00  0.00      D    O  
HETATM  928  H1  HOH D 153       5.629  42.242  46.337  1.00  0.00      D    H  
HETATM  929  H2  HOH D 153       7.012  41.708  47.022  1.00  0.00      D    H  
HETATM  930  O   HOH D 154      45.464  41.576  30.119  1.00  0.00      D    O  
HETATM  931  H1  HOH D 154      46.218  41.606  30.775  1.00  0.00      D    H  
HETATM  932  H2  HOH D 154      45.149  42.506  29.931  1.00  0.00      D    H  
HETATM  933  O   HOH D 155      29.639  14.034  58.678  1.00  0.00      D    O  
HETATM  934  H1  HOH D 155      29.985  14.633  59.400  1.00  0.00      D    H  
HETATM  935  H2  HOH D 155      28.648  13.939  58.771  1.00  0.00      D    H  
HETATM  936  O   HOH D 156      44.847   3.670  12.132  1.00  0.00      D    O  
HETATM  937  H1  HOH D 156      44.256   4.466  12.261  1.00  0.00      D    H  
HETATM  938  H2  HOH D 156      45.453   3.573  12.923  1.00  0.00      D    H  
HETATM  939  O   HOH D 157      45.597  29.225 117.777  1.00  0.00      D    O  
HETATM  940  H1  HOH D 157      46.451  28.941 118.213  1.00  0.00      D    H  
HETATM  941  H2  HOH D 157      45.478  30.211 117.888  1.00  0.00      D    H  
HETATM  942  O   HOH D 158      34.221  42.347  83.925  1.00  0.00      D    O  
HETATM  943  H1  HOH D 158      35.090  41.995  84.273  1.00  0.00      D    H  
HETATM  944  H2  HOH D 158      33.486  41.711  84.159  1.00  0.00      D    H  
HETATM  945  O   HOH D 159      21.380  25.840  28.946  1.00  0.00      D    O  
HETATM  946  H1  HOH D 159      21.106  26.768  29.196  1.00  0.00      D    H  
HETATM  947  H2  HOH D 159      21.077  25.201  29.654  1.00  0.00      D    H  
HETATM  948  O   HOH D 160      19.995   0.267  33.150  1.00  0.00      D    O  
HETATM  949  H1  HOH D 160      20.839  -0.176  33.453  1.00  0.00      D    H  
HETATM  950  H2  HOH D 160      19.256   0.046  33.786  1.00  0.00      D    H  
HETATM  951  O   HOH D 161      38.475  31.183 114.926  1.00  0.00      D    O  
HETATM  952  H1  HOH D 161      38.180  31.772 114.174  1.00  0.00      D    H  
HETATM  953  H2  HOH D 161      39.054  30.451 114.569  1.00  0.00      D    H  
HETATM  954  O   HOH D 162      39.241  23.684 100.154  1.00  0.00      D    O  
HETATM  955  H1  HOH D 162      38.893  23.952 101.052  1.00  0.00      D    H  
HETATM  956  H2  HOH D 162      40.220  23.488 100.221  1.00  0.00      D    H  
HETATM  957  O   HOH D 163      20.351  16.239  14.822  1.00  0.00      D    O  
HETATM  958  H1  HOH D 163      20.346  15.318  14.433  1.00  0.00      D    H  
HETATM  959  H2  HOH D 163      21.295  16.537  14.961  1.00  0.00      D    H  
HETATM  960  O   HOH D 164      29.062  33.690 109.138  1.00  0.00      D    O  
HETATM  961  H1  HOH D 164      29.228  33.553 110.114  1.00  0.00      D    H  
HETATM  962  H2  HOH D 164      28.497  32.943 108.787  1.00  0.00      D    H  
HETATM  963  O   HOH D 165      36.385  35.698  35.822  1.00  0.00      D    O  
HETATM  964  H1  HOH D 165      37.039  36.443  35.954  1.00  0.00      D    H  
HETATM  965  H2  HOH D 165      36.807  34.978  35.271  1.00  0.00      D    H  
HETATM  966  O   HOH D 166      40.046   4.244  67.408  1.00  0.00      D    O  
HETATM  967  H1  HOH D 166      40.437   3.448  67.869  1.00  0.00      D    H  
HETATM  968  H2  HOH D 166      40.368   5.079  67.854  1.00  0.00      D    H  
HETATM  969  O   HOH D 167      28.927  41.468  62.503  1.00  0.00      D    O  
HETATM  970  H1  HOH D 167      28.888  41.807  63.443  1.00  0.00      D    H  
HETATM  971  H2  HOH D 167      29.040  42.239  61.876  1.00  0.00      D    H  
HETATM  972  O   HOH D 168      17.089  29.240 114.906  1.00  0.00      D    O  
HETATM  973  H1  HOH D 168      17.836  29.476 114.284  1.00  0.00      D    H  
HETATM  974  H2  HOH D 168      16.255  29.076 114.379  1.00  0.00      D    H  
HETATM  975  O   HOH D 169      17.800  26.906 109.216  1.00  0.00      D    O  
HETATM  976  H1  HOH D 169      16.924  26.808 108.745  1.00  0.00      D    H  
HETATM  977  H2  HOH D 169      17.833  27.792 109.678  1.00  0.00      D    H  
HETATM  978  O   HOH D 170      25.296   3.921 113.583  1.00  0.00      D    O  
HETATM  979  H1  HOH D 170      24.542   3.459 113.117  1.00  0.00      D    H  
HETATM  980  H2  HOH D 170      25.633   3.343 114.326  1.00  0.00      D    H  
HETATM  981  O   HOH D 171       5.966  28.753 105.628  1.00  0.00      D    O  
HETATM  982  H1  HOH D 171       6.267  28.474 106.539  1.00  0.00      D    H  
HETATM  983  H2  HOH D 171       4.968  28.817 105.612  1.00  0.00      D    H  
HETATM  984  O   HOH D 172      46.937  37.034 115.031  1.00  0.00      D    O  
HETATM  985  H1  HOH D 172      46.864  37.071 116.027  1.00  0.00      D    H  
HETATM  986  H2  HOH D 172      47.484  36.239 114.767  1.00  0.00      D    H  
HETATM  987  O   HOH D 173       6.005  19.773   8.240  1.00  0.00      D    O  
HETATM  988  H1  HOH D 173       5.386  19.748   7.455  1.00  0.00      D    H  
HETATM  989  H2  HOH D 173       5.478  19.663   9.083  1.00  0.00      D    H  
HETATM  990  O   HOH D 174      22.722  23.155  93.725  1.00  0.00      D    O  
HETATM  991  H1  HOH D 174      22.083  22.651  93.144  1.00  0.00      D    H  
HETATM  992  H2  HOH D 174      23.459  23.530  93.163  1.00  0.00      D    H  
HETATM  993  O   HOH D 175      44.865   8.858  68.790  1.00  0.00      D    O  
HETATM  994  H1  HOH D 175      45.597   8.180  68.719  1.00  0.00      D    H  
HETATM  995  H2  HOH D 175      44.955   9.523  68.048  1.00  0.00      D    H  
HETATM  996  O   HOH D 176      11.516  38.635  72.597  1.00  0.00      D    O  
HETATM  997  H1  HOH D 176      10.953  38.958  71.836  1.00  0.00      D    H  
HETATM  998  H2  HOH D 176      11.831  37.705  72.407  1.00  0.00      D    H  
HETATM  999  O   HOH D 177      17.176  36.341   3.412  1.00  0.00      D    O  
HETATM 1000  H1  HOH D 177      17.673  36.901   2.750  1.00  0.00      D    H  
HETATM 1001  H2  HOH D 177      17.421  36.625   4.339  1.00  0.00      D    H  
HETATM 1002  O   HOH D 178       5.654  34.300  27.913  1.00  0.00      D    O  
HETATM 1003  H1  HOH D 178       5.059  33.869  28.592  1.00  0.00      D    H  
HETATM 1004  H2  HOH D 178       5.987  33.608  27.274  1.00  0.00      D    H  
HETATM 1005  O   HOH D 179      45.458  36.493  78.906  1.00  0.00      D    O  
HETATM 1006  H1  HOH D 179      46.277  36.416  79.474  1.00  0.00      D    H  
HETATM 1007  H2  HOH D 179      45.577  37.236  78.248  1.00  0.00      D    H  
HETATM 1008  O   HOH D 180       4.878   3.945  61.136  1.00  0.00      D    O  
HETATM 1009  H1  HOH D 180       5.637   4.290  60.584  1.00  0.00      D    H  
HETATM 1010  H2  HOH D 180       4.876   4.405  62.024  1.00  0.00      D    H  
HETATM 1011  O   HOH D 181      14.772  12.512  96.601  1.00  0.00      D    O  
HETATM 1012  H1  HOH D 181      15.657  12.321  96.176  1.00  0.00      D    H  
HETATM 1013  H2  HOH D 181      14.484  11.722  97.142  1.00  0.00      D    H  
HETATM 1014  O   HOH D 182       7.230  24.007   6.948  1.00  0.00      D    O  
HETATM 1015  H1  HOH D 182       7.015  23.100   7.312  1.00  0.00      D    H  
HETATM 1016  H2  HOH D 182       6.701  24.698   7.441  1.00  0.00      D    H  
HETATM 1017  O   HOH D 183      16.688  30.266   6.186  1.00  0.00      D    O  
HETATM 1018  H1  HOH D 183      15.943  30.828   5.827  1.00  0.00      D    H  
HETATM 1019  H2  HOH D 183      17.496  30.836   6.334  1.00  0.00      D    H  
HETATM 1020  O   HOH D 184      37.961  11.999  42.706  1.00  0.00      D    O  
HETATM 1021  H1  HOH D 184      37.464  12.867  42.717  1.00  0.00      D    H  
HETATM 1022  H2  HOH D 184      37.978  11.635  41.775  1.00  0.00      D    H  
HETATM 1023  O   HOH D 185      22.229   0.777 103.666  1.00  0.00      D    O  
HETATM 1024  H1  HOH D 185      21.906  -0.148 103.465  1.00  0.00      D    H  
HETATM 1025  H2  HOH D 185      22.824   0.756 104.469  1.00  0.00      D    H  
HETATM 1026  O   HOH D 186      35.557  28.011  62.580  1.00  0.00      D    O  
HETATM 1027  H1  HOH D 186      35.175  28.935  62.608  1.00  0.00      D    H  
HETATM 1028  H2  HOH D 186      36.100  27.850  63.404  1.00  0.00      D    H  
HETATM 1029  O   HOH D 187      16.478  38.009  95.132  1.00  0.00      D    O  
HETATM 1030  H1  HOH D 187      17.348  38.464  95.319  1.00  0.00      D    H  
HETATM 1031  H2  HOH D 187      16.524  37.060  95.445  1.00  0.00      D    H  
HETATM 1032  O   HOH D 188      39.558   9.913  84.394  1.00  0.00      D    O  
HETATM 1033  H1  HOH D 188      40.343  10.116  83.809  1.00  0.00      D    H  
HETATM 1034  H2  HOH D 188      39.876   9.727  85.324  1.00  0.00      D    H  
HETATM 1035  O   HOH D 189      42.317  34.533  95.214  1.00  0.00      D    O  
HETATM 1036  H1  HOH D 189      42.657  34.237  96.106  1.00  0.00      D    H  
HETATM 1037  H2  HOH D 189      42.370  35.529  95.150  1.00  0.00      D    H  
HETATM 1038  O   HOH D 190       2.505  21.986  39.290  1.00  0.00      D    O  
HETATM 1039  H1  HOH D 190       1.770  22.555  38.922  1.00  0.00      D    H  
HETATM 1040  H2  HOH D 190       2.186  21.041  39.373  1.00  0.00      D    H  
HETATM 1041  O   HOH D 191      47.092  24.803  14.708  1.00  0.00      D    O  
HETATM 1042  H1  HOH D 191      47.511  25.574  15.187  1.00  0.00      D    H  
HETATM 1043  H2  HOH D 191      47.719  24.466  14.006  1.00  0.00      D    H  
HETATM 1044  O   HOH D 192      33.726  31.094  16.275  1.00  0.00      D    O  
HETATM 1045  H1  HOH D 192      34.629  31.505  16.404  1.00  0.00      D    H  
HETATM 1046  H2  HOH D 192      33.464  31.160  15.312  1.00  0.00      D    H  
HETATM 1047  O   HOH D 193      42.971  33.603  97.903  1.00  0.00      D    O  
HETATM 1048  H1  HOH D 193      43.033  34.026  98.807  1.00  0.00      D    H  
HETATM 1049  H2  HOH D 193      43.615  32.840  97.848  1.00  0.00      D    H  
HETATM 1050  O   HOH D 194      32.579  17.194  31.282  1.00  0.00      D    O  
HETATM 1051  H1  HOH D 194      32.674  17.593  32.194  1.00  0.00      D    H  
HETATM 1052  H2  HOH D 194      33.437  17.302  30.780  1.00  0.00      D    H  
HETATM 1053  O   HOH D 195      17.041  31.405  19.010  1.00  0.00      D    O  
HETATM 1054  H1  HOH D 195      16.485  32.177  18.702  1.00  0.00      D    H  
HETATM 1055  H2  HOH D 195      17.586  31.061  18.245  1.00  0.00      D    H  
HETATM 1056  O   HOH D 196      39.057  38.482  99.607  1.00  0.00      D    O  
HETATM 1057  H1  HOH D 196      38.953  38.461  98.613  1.00  0.00      D    H  
HETATM 1058  H2  HOH D 196      40.029  38.529  99.840  1.00  0.00      D    H  
HETATM 1059  O   HOH D 197      43.504  26.150  90.327  1.00  0.00      D    O  
HETATM 1060  H1  HOH D 197      44.209  26.138  89.619  1.00  0.00      D    H  
HETATM 1061  H2  HOH D 197      43.144  27.078  90.425  1.00  0.00      D    H  
HETATM 1062  O   HOH D 198      48.340   9.321  54.212  1.00  0.00      D    O  
HETATM 1063  H1  HOH D 198      48.598  10.055  54.840  1.00  0.00      D    H  
HETATM 1064  H2  HOH D 198      47.382   9.077  54.360  1.00  0.00      D    H  
HETATM 1065  O   HOH D 199      39.066   8.811  43.513  1.00  0.00      D    O  
HETATM 1066  H1  HOH D 199      39.729   8.278  44.039  1.00  0.00      D    H  
HETATM 1067  H2  HOH D 199      38.193   8.325  43.486  1.00  0.00      D    H  
HETATM 1068  O   HOH D 200       6.389  12.652  38.522  1.00  0.00      D    O  
HETATM 1069  H1  HOH D 200       6.135  13.163  39.343  1.00  0.00      D    H  
HETATM 1070  H2  HOH D 200       6.013  11.727  38.576  1.00  0.00      D    H  
HETATM 1071  O   HOH D 201      12.582   8.237  17.517  1.00  0.00      D    O  
HETATM 1072  H1  HOH D 201      11.712   7.744  17.518  1.00  0.00      D    H  
HETATM 1073  H2  HOH D 201      13.322   7.607  17.753  1.00  0.00      D    H  
HETATM 1074  O   HOH D 202      39.606  41.515  58.588  1.00  0.00      D    O  
HETATM 1075  H1  HOH D 202      38.716  41.971  58.587  1.00  0.00      D    H  
HETATM 1076  H2  HOH D 202      39.479  40.536  58.429  1.00  0.00      D    H  
HETATM 1077  O   HOH D 203      27.343  36.349  50.540  1.00  0.00      D    O  
HETATM 1078  H1  HOH D 203      26.782  36.336  51.368  1.00  0.00      D    H  
HETATM 1079  H2  HOH D 203      27.613  37.290  50.335  1.00  0.00      D    H  
HETATM 1080  O   HOH D 204       1.307   2.742  20.508  1.00  0.00      D    O  
HETATM 1081  H1  HOH D 204       1.898   2.858  21.305  1.00  0.00      D    H  
HETATM 1082  H2  HOH D 204       0.596   2.070  20.715  1.00  0.00      D    H  
HETATM 1083  O   HOH D 205       0.732  31.568 115.353  1.00  0.00      D    O  
HETATM 1084  H1  HOH D 205       0.068  31.117 114.756  1.00  0.00      D    H  
HETATM 1085  H2  HOH D 205       1.248  32.244 114.826  1.00  0.00      D    H  
HETATM 1086  O   HOH D 206      24.885  10.561   9.843  1.00  0.00      D    O  
HETATM 1087  H1  HOH D 206      24.938  11.298   9.170  1.00  0.00      D    H  
HETATM 1088  H2  HOH D 206      23.962  10.177   9.845  1.00  0.00      D    H  
HETATM 1089  O   HOH D 207      21.361  30.237  62.063  1.00  0.00      D    O  
HETATM 1090  H1  HOH D 207      20.831  29.390  62.031  1.00  0.00      D    H  
HETATM 1091  H2  HOH D 207      21.472  30.526  63.014  1.00  0.00      D    H  
HETATM 1092  O   HOH D 208      24.354   9.358  39.065  1.00  0.00      D    O  
HETATM 1093  H1  HOH D 208      23.565   8.803  39.327  1.00  0.00      D    H  
HETATM 1094  H2  HOH D 208      24.513  10.061  39.757  1.00  0.00      D    H  
HETATM 1095  O   HOH D 209      21.198  21.692  91.924  1.00  0.00      D    O  
HETATM 1096  H1  HOH D 209      21.178  21.882  90.943  1.00  0.00      D    H  
HETATM 1097  H2  HOH D 209      21.486  20.746  92.075  1.00  0.00      D    H  
HETATM 1098  O   HOH D 210      39.622   6.834  83.484  1.00  0.00      D    O  
HETATM 1099  H1  HOH D 210      39.731   7.264  84.381  1.00  0.00      D    H  
HETATM 1100  H2  HOH D 210      38.738   6.369  83.442  1.00  0.00      D    H  
HETATM 1101  O   HOH D 211      30.621  18.620  53.251  1.00  0.00      D    O  
HETATM 1102  H1  HOH D 211      30.149  17.777  52.992  1.00  0.00      D    H  
HETATM 1103  H2  HOH D 211      30.490  18.788  54.228  1.00  0.00      D    H  
HETATM 1104  O   HOH D 212      17.898  33.249  42.777  1.00  0.00      D    O  
HETATM 1105  H1  HOH D 212      17.536  32.342  42.990  1.00  0.00      D    H  
HETATM 1106  H2  HOH D 212      18.130  33.724  43.626  1.00  0.00      D    H  
HETATM 1107  O   HOH D 213      26.457   7.035  13.663  1.00  0.00      D    O  
HETATM 1108  H1  HOH D 213      25.594   7.538  13.622  1.00  0.00      D    H  
HETATM 1109  H2  HOH D 213      26.470   6.461  14.481  1.00  0.00      D    H  
HETATM 1110  O   HOH D 214      23.290   9.271  27.145  1.00  0.00      D    O  
HETATM 1111  H1  HOH D 214      23.425   9.700  28.039  1.00  0.00      D    H  
HETATM 1112  H2  HOH D 214      23.359   9.965  26.429  1.00  0.00      D    H  
HETATM 1113  O   HOH D 215      24.942  28.010  48.609  1.00  0.00      D    O  
HETATM 1114  H1  HOH D 215      24.932  28.918  48.189  1.00  0.00      D    H  
HETATM 1115  H2  HOH D 215      25.794  27.887  49.117  1.00  0.00      D    H  
HETATM 1116  O   HOH D 216      27.003  36.464  40.428  1.00  0.00      D    O  
HETATM 1117  H1  HOH D 216      27.693  35.766  40.619  1.00  0.00      D    H  
HETATM 1118  H2  HOH D 216      26.278  36.414  41.116  1.00  0.00      D    H  
HETATM 1119  O   HOH D 217      10.671   2.115 106.211  1.00  0.00      D    O  
HETATM 1120  H1  HOH D 217      11.493   2.281 106.755  1.00  0.00      D    H  
HETATM 1121  H2  HOH D 217       9.861   2.261 106.778  1.00  0.00      D    H  
HETATM 1122  O   HOH D 218      28.487  37.654 105.642  1.00  0.00      D    O  
HETATM 1123  H1  HOH D 218      28.424  38.047 106.560  1.00  0.00      D    H  
HETATM 1124  H2  HOH D 218      29.285  37.055 105.590  1.00  0.00      D    H  
HETATM 1125  O   HOH D 219      13.749  42.302  53.631  1.00  0.00      D    O  
HETATM 1126  H1  HOH D 219      14.664  42.108  53.985  1.00  0.00      D    H  
HETATM 1127  H2  HOH D 219      13.254  41.444  53.499  1.00  0.00      D    H  
HETATM 1128  O   HOH D 220      46.820  32.982  42.540  1.00  0.00      D    O  
HETATM 1129  H1  HOH D 220      47.626  33.161  43.105  1.00  0.00      D    H  
HETATM 1130  H2  HOH D 220      46.424  32.100  42.795  1.00  0.00      D    H  
HETATM 1131  O   HOH D 221      34.135  40.288  81.815  1.00  0.00      D    O  
HETATM 1132  H1  HOH D 221      34.182  40.905  82.600  1.00  0.00      D    H  
HETATM 1133  H2  HOH D 221      35.045  40.192  81.411  1.00  0.00      D    H  
HETATM 1134  O   HOH D 222      24.547   0.920  22.005  1.00  0.00      D    O  
HETATM 1135  H1  HOH D 222      25.130   0.237  22.445  1.00  0.00      D    H  
HETATM 1136  H2  HOH D 222      24.668   1.804  22.458  1.00  0.00      D    H  
HETATM 1137  O   HOH D 223      33.790   1.872  86.958  1.00  0.00      D    O  
HETATM 1138  H1  HOH D 223      34.649   2.274  87.273  1.00  0.00      D    H  
HETATM 1139  H2  HOH D 223      33.940   0.913  86.716  1.00  0.00      D    H  
HETATM 1140  O   HOH D 224      40.802   5.153  11.271  1.00  0.00      D    O  
HETATM 1141  H1  HOH D 224      40.842   6.139  11.109  1.00  0.00      D    H  
HETATM 1142  H2  HOH D 224      41.372   4.681  10.599  1.00  0.00      D    H  
HETATM 1143  O   HOH D 225      10.038  19.173  28.399  1.00  0.00      D    O  
HETATM 1144  H1  HOH D 225      10.537  18.382  28.046  1.00  0.00      D    H  
HETATM 1145  H2  HOH D 225      10.439  20.012  28.031  1.00  0.00      D    H  
HETATM 1146  O   HOH D 226       8.435  11.796  43.131  1.00  0.00      D    O  
HETATM 1147  H1  HOH D 226       8.404  11.008  42.516  1.00  0.00      D    H  
HETATM 1148  H2  HOH D 226       9.100  12.459  42.789  1.00  0.00      D    H  
HETATM 1149  O   HOH D 227      47.173  34.698  72.250  1.00  0.00      D    O  
HETATM 1150  H1  HOH D 227      47.087  34.244  71.363  1.00  0.00      D    H  
HETATM 1151  H2  HOH D 227      47.621  35.584  72.128  1.00  0.00      D    H  
HETATM 1152  O   HOH D 228      31.866  26.516 107.162  1.00  0.00      D    O  
HETATM 1153  H1  HOH D 228      31.259  26.523 106.368  1.00  0.00      D    H  
HETATM 1154  H2  HOH D 228      31.424  26.031 107.916  1.00  0.00      D    H  
HETATM 1155  O   HOH D 229      15.263  27.034  41.251  1.00  0.00      D    O  
HETATM 1156  H1  HOH D 229      15.838  27.767  40.888  1.00  0.00      D    H  
HETATM 1157  H2  HOH D 229      15.701  26.151  41.081  1.00  0.00      D    H  
HETATM 1158  O   HOH D 230      47.258   6.436  38.362  1.00  0.00      D    O  
HETATM 1159  H1  HOH D 230      46.951   7.183  38.952  1.00  0.00      D    H  
HETATM 1160  H2  HOH D 230      47.039   5.560  38.793  1.00  0.00      D    H  
HETATM 1161  O   HOH D 231       6.173  40.886 101.349  1.00  0.00      D    O  
HETATM 1162  H1  HOH D 231       6.730  40.084 101.565  1.00  0.00      D    H  
HETATM 1163  H2  HOH D 231       5.488  40.641 100.663  1.00  0.00      D    H  
HETATM 1164  O   HOH D 232       8.444  26.458 104.820  1.00  0.00      D    O  
HETATM 1165  H1  HOH D 232       8.984  25.700 104.454  1.00  0.00      D    H  
HETATM 1166  H2  HOH D 232       7.472  26.280 104.666  1.00  0.00      D    H  
HETATM 1167  O   HOH D 233      12.893   3.477  51.918  1.00  0.00      D    O  
HETATM 1168  H1  HOH D 233      12.375   4.328  51.834  1.00  0.00      D    H  
HETATM 1169  H2  HOH D 233      12.826   2.961  51.064  1.00  0.00      D    H  
HETATM 1170  O   HOH D 234      46.365  38.768  62.554  1.00  0.00      D    O  
HETATM 1171  H1  HOH D 234      45.504  38.536  62.101  1.00  0.00      D    H  
HETATM 1172  H2  HOH D 234      46.634  38.021  63.161  1.00  0.00      D    H  
HETATM 1173  O   HOH D 235      28.483  24.053  69.289  1.00  0.00      D    O  
HETATM 1174  H1  HOH D 235      28.160  24.999  69.335  1.00  0.00      D    H  
HETATM 1175  H2  HOH D 235      28.842  23.868  68.374  1.00  0.00      D    H  
HETATM 1176  O   HOH D 236      33.122   0.288  14.070  1.00  0.00      D    O  
HETATM 1177  H1  HOH D 236      32.460  -0.395  13.762  1.00  0.00      D    H  
HETATM 1178  H2  HOH D 236      33.989   0.150  13.592  1.00  0.00      D    H  
HETATM 1179  O   HOH D 237      11.037  36.067  29.214  1.00  0.00      D    O  
HETATM 1180  H1  HOH D 237      10.077  35.923  28.974  1.00  0.00      D    H  
HETATM 1181  H2  HOH D 237      11.167  37.011  29.517  1.00  0.00      D    H  
HETATM 1182  O   HOH D 238      46.081   5.044  48.084  1.00  0.00      D    O  
HETATM 1183  H1  HOH D 238      46.033   4.093  48.386  1.00  0.00      D    H  
HETATM 1184  H2  HOH D 238      45.455   5.600  48.630  1.00  0.00      D    H  
HETATM 1185  O   HOH D 239      35.114  32.735 102.007  1.00  0.00      D    O  
HETATM 1186  H1  HOH D 239      36.064  32.875 101.729  1.00  0.00      D    H  
HETATM 1187  H2  HOH D 239      34.818  31.820 101.732  1.00  0.00      D    H  
HETATM 1188  O   HOH D 240      32.814  23.839 106.180  1.00  0.00      D    O  
HETATM 1189  H1  HOH D 240      32.297  24.671 106.383  1.00  0.00      D    H  
HETATM 1190  H2  HOH D 240      33.791  24.016 106.295  1.00  0.00      D    H  
HETATM 1191  O   HOH D 241      21.625  11.803  11.082  1.00  0.00      D    O  
HETATM 1192  H1  HOH D 241      21.068  10.978  10.997  1.00  0.00      D    H  
HETATM 1193  H2  HOH D 241      22.138  11.773  11.940  1.00  0.00      D    H  
HETATM 1194  O   HOH D 242      45.946  25.040  19.097  1.00  0.00      D    O  
HETATM 1195  H1  HOH D 242      45.464  24.662  19.887  1.00  0.00      D    H  
HETATM 1196  H2  HOH D 242      45.345  25.675  18.612  1.00  0.00      D    H  
HETATM 1197  O   HOH D 243      13.530   7.399  28.541  1.00  0.00      D    O  
HETATM 1198  H1  HOH D 243      13.767   8.354  28.720  1.00  0.00      D    H  
HETATM 1199  H2  HOH D 243      12.537   7.289  28.583  1.00  0.00      D    H  
HETATM 1200  O   HOH D 244      18.308   9.480  96.686  1.00  0.00      D    O  
HETATM 1201  H1  HOH D 244      18.828   8.649  96.489  1.00  0.00      D    H  
HETATM 1202  H2  HOH D 244      17.888   9.403  97.591  1.00  0.00      D    H  
HETATM 1203  O   HOH D 245      18.724   5.351  47.889  1.00  0.00      D    O  
HETATM 1204  H1  HOH D 245      18.918   4.671  47.182  1.00  0.00      D    H  
HETATM 1205  H2  HOH D 245      18.618   4.893  48.772  1.00  0.00      D    H  
HETATM 1206  O   HOH D 246      49.458  13.364  98.349  1.00  0.00      D    O  
HETATM 1207  H1  HOH D 246      48.847  13.203  99.124  1.00  0.00      D    H  
HETATM 1208  H2  HOH D 246      49.375  12.611  97.697  1.00  0.00      D    H  
HETATM 1209  O   HOH D 247      32.560  27.386  78.078  1.00  0.00      D    O  
HETATM 1210  H1  HOH D 247      31.821  27.901  78.511  1.00  0.00      D    H  
HETATM 1211  H2  HOH D 247      32.630  26.483  78.502  1.00  0.00      D    H  
HETATM 1212  O   HOH D 248      46.651  14.504  95.891  1.00  0.00      D    O  
HETATM 1213  H1  HOH D 248      46.222  14.690  95.007  1.00  0.00      D    H  
HETATM 1214  H2  HOH D 248      47.577  14.157  95.746  1.00  0.00      D    H  
HETATM 1215  O   HOH D 249       3.468  39.088  37.916  1.00  0.00      D    O  
HETATM 1216  H1  HOH D 249       3.788  39.158  38.861  1.00  0.00      D    H  
HETATM 1217  H2  HOH D 249       3.982  39.726  37.342  1.00  0.00      D    H  
HETATM 1218  O   HOH D 250      21.429  13.149  25.731  1.00  0.00      D    O  
HETATM 1219  H1  HOH D 250      21.603  12.441  25.047  1.00  0.00      D    H  
HETATM 1220  H2  HOH D 250      22.159  13.832  25.697  1.00  0.00      D    H  
HETATM 1221  O   HOH D 251      36.764  41.146 115.287  1.00  0.00      D    O  
HETATM 1222  H1  HOH D 251      37.250  41.789 115.879  1.00  0.00      D    H  
HETATM 1223  H2  HOH D 251      36.311  40.453 115.848  1.00  0.00      D    H  
HETATM 1224  O   HOH D 252      18.452  22.564  57.706  1.00  0.00      D    O  
HETATM 1225  H1  HOH D 252      18.567  22.031  58.545  1.00  0.00      D    H  
HETATM 1226  H2  HOH D 252      17.521  22.926  57.666  1.00  0.00      D    H  
HETATM 1227  O   HOH D 253      43.746  18.113   3.673  1.00  0.00      D    O  
HETATM 1228  H1  HOH D 253      43.927  18.888   4.280  1.00  0.00      D    H  
HETATM 1229  H2  HOH D 253      42.928  18.299   3.130  1.00  0.00      D    H  
HETATM 1230  O   HOH D 254      46.399  20.292  87.438  1.00  0.00      D    O  
HETATM 1231  H1  HOH D 254      47.292  19.948  87.726  1.00  0.00      D    H  
HETATM 1232  H2  HOH D 254      45.758  19.529  87.354  1.00  0.00      D    H  
HETATM 1233  O   HOH D 255      47.956  29.732 101.006  1.00  0.00      D    O  
HETATM 1234  H1  HOH D 255      48.019  28.835 100.569  1.00  0.00      D    H  
HETATM 1235  H2  HOH D 255      47.964  30.445 100.304  1.00  0.00      D    H  
HETATM 1236  O   HOH D 256      35.604   7.231  90.151  1.00  0.00      D    O  
HETATM 1237  H1  HOH D 256      35.082   8.008  90.504  1.00  0.00      D    H  
HETATM 1238  H2  HOH D 256      35.409   6.420  90.703  1.00  0.00      D    H  
HETATM 1239  O   HOH D 257       2.193  31.578  11.180  1.00  0.00      D    O  
HETATM 1240  H1  HOH D 257       1.223  31.773  11.037  1.00  0.00      D    H  
HETATM 1241  H2  HOH D 257       2.288  30.789  11.788  1.00  0.00      D    H  
HETATM 1242  O   HOH D 258      26.537  18.092  55.202  1.00  0.00      D    O  
HETATM 1243  H1  HOH D 258      27.053  17.338  55.607  1.00  0.00      D    H  
HETATM 1244  H2  HOH D 258      25.628  18.135  55.617  1.00  0.00      D    H  
HETATM 1245  O   HOH D 259      49.040  41.638   8.770  1.00  0.00      D    O  
HETATM 1246  H1  HOH D 259      49.498  42.221   8.099  1.00  0.00      D    H  
HETATM 1247  H2  HOH D 259      48.506  42.206   9.396  1.00  0.00      D    H  
HETATM 1248  O   HOH D 260      10.329  40.791   9.921  1.00  0.00      D    O  
HETATM 1249  H1  HOH D 260      10.208  41.357  10.737  1.00  0.00      D    H  
HETATM 1250  H2  HOH D 260      11.081  41.155   9.372  1.00  0.00      D    H  
HETATM 1251  O   HOH D 261       9.329  22.516  75.152  1.00  0.00      D    O  
HETATM 1252  H1  HOH D 261       8.957  23.143  74.466  1.00  0.00      D    H  
HETATM 1253  H2  HOH D 261      10.225  22.843  75.451  1.00  0.00      D    H  
HETATM 1254  O   HOH D 262      24.375  17.533  34.386  1.00  0.00      D    O  
HETATM 1255  H1  HOH D 262      23.617  16.880  34.388  1.00  0.00      D    H  
HETATM 1256  H2  HOH D 262      24.907  17.428  35.227  1.00  0.00      D    H  
HETATM 1257  O   HOH D 263      46.479  38.817  48.103  1.00  0.00      D    O  
HETATM 1258  H1  HOH D 263      46.251  38.688  47.137  1.00  0.00      D    H  
HETATM 1259  H2  HOH D 263      47.472  38.801  48.216  1.00  0.00      D    H  
HETATM 1260  O   HOH D 264       8.460   2.551  70.009  1.00  0.00      D    O  
HETATM 1261  H1  HOH D 264       8.522   3.146  70.811  1.00  0.00      D    H  
HETATM 1262  H2  HOH D 264       7.499   2.352  69.816  1.00  0.00      D    H  
HETATM 1263  O   HOH D 265       5.395  20.382  53.558  1.00  0.00      D    O  
HETATM 1264  H1  HOH D 265       5.210  19.416  53.381  1.00  0.00      D    H  
HETATM 1265  H2  HOH D 265       6.370  20.564  53.427  1.00  0.00      D    H  
HETATM 1266  O   HOH D 266       2.529  20.720 117.663  1.00  0.00      D    O  
HETATM 1267  H1  HOH D 266       1.619  20.413 117.385  1.00  0.00      D    H  
HETATM 1268  H2  HOH D 266       3.161  19.945 117.649  1.00  0.00      D    H  
HETATM 1269  O   HOH D 267       7.420  33.810 105.370  1.00  0.00      D    O  
HETATM 1270  H1  HOH D 267       6.756  34.429 104.950  1.00  0.00      D    H  
HETATM 1271  H2  HOH D 267       8.170  33.643 104.730  1.00  0.00      D    H  
HETATM 1272  O   HOH D 268      18.728  38.856  90.905  1.00  0.00      D    O  
HETATM 1273  H1  HOH D 268      17.845  38.774  91.367  1.00  0.00      D    H  
HETATM 1274  H2  HOH D 268      18.722  39.664  90.316  1.00  0.00      D    H  
HETATM 1275  O   HOH D 269       2.979  13.296  98.589  1.00  0.00      D    O  
HETATM 1276  H1  HOH D 269       2.025  13.017  98.481  1.00  0.00      D    H  
HETATM 1277  H2  HOH D 269       3.271  13.804  97.778  1.00  0.00      D    H  
HETATM 1278  O   HOH D 270      37.899  21.597  33.143  1.00  0.00      D    O  
HETATM 1279  H1  HOH D 270      38.416  20.960  32.571  1.00  0.00      D    H  
HETATM 1280  H2  HOH D 270      38.510  22.009  33.819  1.00  0.00      D    H  
HETATM 1281  O   HOH D 271      20.674  14.233  94.260  1.00  0.00      D    O  
HETATM 1282  H1  HOH D 271      20.865  13.678  95.070  1.00  0.00      D    H  
HETATM 1283  H2  HOH D 271      19.787  13.970  93.879  1.00  0.00      D    H  
HETATM 1284  O   HOH D 272      41.463  25.940  17.099  1.00  0.00      D    O  
HETATM 1285  H1  HOH D 272      40.668  26.379  16.681  1.00  0.00      D    H  
HETATM 1286  H2  HOH D 272      41.253  25.704  18.048  1.00  0.00      D    H  
HETATM 1287  O   HOH D 273      14.330  17.805  11.949  1.00  0.00      D    O  
HETATM 1288  H1  HOH D 273      13.785  17.310  12.626  1.00  0.00      D    H  
HETATM 1289  H2  HOH D 273      13.740  18.430  11.438  1.00  0.00      D    H  
HETATM 1290  O   HOH D 274      27.091  22.952  12.292  1.00  0.00      D    O  
HETATM 1291  H1  HOH D 274      27.214  23.726  11.669  1.00  0.00      D    H  
HETATM 1292  H2  HOH D 274      26.193  22.540  12.138  1.00  0.00      D    H  
HETATM 1293  O   HOH D 275      35.887  28.714  93.239  1.00  0.00      D    O  
HETATM 1294  H1  HOH D 275      35.811  27.882  93.789  1.00  0.00      D    H  
HETATM 1295  H2  HOH D 275      36.840  28.849  92.970  1.00  0.00      D    H  
HETATM 1296  O   HOH D 276      38.848  23.402  25.355  1.00  0.00      D    O  
HETATM 1297  H1  HOH D 276      38.474  24.299  25.591  1.00  0.00      D    H  
HETATM 1298  H2  HOH D 276      38.981  23.347  24.366  1.00  0.00      D    H  
HETATM 1299  O   HOH D 277      48.512  36.964  20.736  1.00  0.00      D    O  
HETATM 1300  H1  HOH D 277      49.386  37.226  21.145  1.00  0.00      D    H  
HETATM 1301  H2  HOH D 277      48.503  35.978  20.572  1.00  0.00      D    H  
HETATM 1302  O   HOH D 278       9.685  28.930  38.480  1.00  0.00      D    O  
HETATM 1303  H1  HOH D 278       9.362  29.385  39.310  1.00  0.00      D    H  
HETATM 1304  H2  HOH D 278      10.483  29.416  38.123  1.00  0.00      D    H  
HETATM 1305  O   HOH D 279      19.726  12.985  83.010  1.00  0.00      D    O  
HETATM 1306  H1  HOH D 279      20.711  12.852  82.903  1.00  0.00      D    H  
HETATM 1307  H2  HOH D 279      19.262  12.746  82.156  1.00  0.00      D    H  
HETATM 1308  O   HOH D 280      21.976  26.352  58.217  1.00  0.00      D    O  
HETATM 1309  H1  HOH D 280      21.833  26.812  59.093  1.00  0.00      D    H  
HETATM 1310  H2  HOH D 280      21.158  25.828  57.979  1.00  0.00      D    H  
HETATM 1311  O   HOH D 281      48.589  28.543  82.551  1.00  0.00      D    O  
HETATM 1312  H1  HOH D 281      48.528  28.040  83.413  1.00  0.00      D    H  
HETATM 1313  H2  HOH D 281      48.235  27.976  81.808  1.00  0.00      D    H  
HETATM 1314  O   HOH D 282      48.752  26.552 110.009  1.00  0.00      D    O  
HETATM 1315  H1  HOH D 282      49.169  26.788 110.887  1.00  0.00      D    H  
HETATM 1316  H2  HOH D 282      48.034  27.213 109.792  1.00  0.00      D    H  
HETATM 1317  O   HOH D 283      28.199  38.627  33.332  1.00  0.00      D    O  
HETATM 1318  H1  HOH D 283      27.247  38.321  33.334  1.00  0.00      D    H  
HETATM 1319  H2  HOH D 283      28.799  37.854  33.537  1.00  0.00      D    H  
HETATM 1320  O   HOH D 284      25.853   7.484  73.798  1.00  0.00      D    O  
HETATM 1321  H1  HOH D 284      25.771   6.544  74.130  1.00  0.00      D    H  
HETATM 1322  H2  HOH D 284      26.785   7.643  73.475  1.00  0.00      D    H  
HETATM 1323  O   HOH D 285      39.905  32.011  15.288  1.00  0.00      D    O  
HETATM 1324  H1  HOH D 285      39.402  31.678  14.491  1.00  0.00      D    H  
HETATM 1325  H2  HOH D 285      40.679  32.567  14.985  1.00  0.00      D    H  
HETATM 1326  O   HOH D 286      35.473   0.338 100.247  1.00  0.00      D    O  
HETATM 1327  H1  HOH D 286      34.864  -0.373 100.598  1.00  0.00      D    H  
HETATM 1328  H2  HOH D 286      34.959   1.188 100.126  1.00  0.00      D    H  
HETATM 1329  O   HOH D 287      45.874   1.113  16.665  1.00  0.00      D    O  
HETATM 1330  H1  HOH D 287      46.427   1.780  16.166  1.00  0.00      D    H  
HETATM 1331  H2  HOH D 287      46.324   0.220  16.637  1.00  0.00      D    H  
HETATM 1332  O   HOH D 288      48.547  10.988   3.746  1.00  0.00      D    O  
HETATM 1333  H1  HOH D 288      47.940  11.702   3.398  1.00  0.00      D    H  
HETATM 1334  H2  HOH D 288      48.186  10.635   4.610  1.00  0.00      D    H  
HETATM 1335  O   HOH D 289      40.266  32.335  57.115  1.00  0.00      D    O  
HETATM 1336  H1  HOH D 289      40.946  32.928  57.546  1.00  0.00      D    H  
HETATM 1337  H2  HOH D 289      39.509  32.179  57.750  1.00  0.00      D    H  
HETATM 1338  O   HOH D 290      42.515  31.004  19.112  1.00  0.00      D    O  
HETATM 1339  H1  HOH D 290      42.831  31.850  18.682  1.00  0.00      D    H  
HETATM 1340  H2  HOH D 290      42.108  30.410  18.418  1.00  0.00      D    H  
HETATM 1341  O   HOH D 291      33.648   3.793  82.444  1.00  0.00      D    O  
HETATM 1342  H1  HOH D 291      32.848   3.761  83.043  1.00  0.00      D    H  
HETATM 1343  H2  HOH D 291      33.805   2.887  82.049  1.00  0.00      D    H  
HETATM 1344  O   HOH D 292      39.966  40.804  97.415  1.00  0.00      D    O  
HETATM 1345  H1  HOH D 292      40.543  39.992  97.321  1.00  0.00      D    H  
HETATM 1346  H2  HOH D 292      40.080  41.189  98.331  1.00  0.00      D    H  
HETATM 1347  O   HOH D 293      35.672  17.917 114.164  1.00  0.00      D    O  
HETATM 1348  H1  HOH D 293      36.369  17.815 114.874  1.00  0.00      D    H  
HETATM 1349  H2  HOH D 293      35.103  17.096 114.135  1.00  0.00      D    H  
HETATM 1350  O   HOH D 294      28.437  37.830  19.034  1.00  0.00      D    O  
HETATM 1351  H1  HOH D 294      27.767  38.453  19.437  1.00  0.00      D    H  
HETATM 1352  H2  HOH D 294      29.356  38.207  19.153  1.00  0.00      D    H  
HETATM 1353  O   HOH D 295      29.985  15.303  49.996  1.00  0.00      D    O  
HETATM 1354  H1  HOH D 295      29.482  15.696  50.766  1.00  0.00      D    H  
HETATM 1355  H2  HOH D 295      30.410  16.036  49.466  1.00  0.00      D    H  
HETATM 1356  O   HOH D 296      11.349  26.086  11.565  1.00  0.00      D    O  
HETATM 1357  H1  HOH D 296      10.597  25.445  11.410  1.00  0.00      D    H  
HETATM 1358  H2  HOH D 296      11.246  26.509  12.466  1.00  0.00      D    H  
HETATM 1359  O   HOH D 297       1.011  14.506  32.014  1.00  0.00      D    O  
HETATM 1360  H1  HOH D 297       1.298  15.439  32.233  1.00  0.00      D    H  
HETATM 1361  H2  HOH D 297       1.453  14.212  31.167  1.00  0.00      D    H  
HETATM 1362  O   HOH D 298       6.475   9.650  83.888  1.00  0.00      D    O  
HETATM 1363  H1  HOH D 298       5.522   9.871  84.098  1.00  0.00      D    H  
HETATM 1364  H2  HOH D 298       6.528   8.724  83.514  1.00  0.00      D    H  
HETATM 1365  O   HOH D 299      40.026  21.240  19.432  1.00  0.00      D    O  
HETATM 1366  H1  HOH D 299      40.178  20.347  19.009  1.00  0.00      D    H  
HETATM 1367  H2  HOH D 299      39.512  21.823  18.803  1.00  0.00      D    H  
HETATM 1368  O   HOH D 300      36.687  40.309  81.035  1.00  0.00      D    O  
HETATM 1369  H1  HOH D 300      37.333  41.070  81.094  1.00  0.00      D    H  
HETATM 1370  H2  HOH D 300      37.170  39.448  81.196  1.00  0.00      D    H  
HETATM 1371  O   HOH D 301       7.592  39.141 110.423  1.00  0.00      D    O  
HETATM 1372  H1  HOH D 301       8.194  39.936 110.490  1.00  0.00      D    H  
HETATM 1373  H2  HOH D 301       7.888  38.561 109.664  1.00  0.00      D    H  
HETATM 1374  O   HOH D 302       4.361  27.324  24.483  1.00  0.00      D    O  
HETATM 1375  H1  HOH D 302       4.120  28.043  25.135  1.00  0.00      D    H  
HETATM 1376  H2  HOH D 302       4.750  26.545  24.974  1.00  0.00      D    H  
HETATM 1377  O   HOH D 303      37.236  40.110  12.991  1.00  0.00      D    O  
HETATM 1378  H1  HOH D 303      36.508  40.778  12.837  1.00  0.00      D    H  
HETATM 1379  H2  HOH D 303      37.323  39.931  13.971  1.00  0.00      D    H  
HETATM 1380  O   HOH D 304       1.907   1.225  94.582  1.00  0.00      D    O  
HETATM 1381  H1  HOH D 304       2.309   0.439  94.114  1.00  0.00      D    H  
HETATM 1382  H2  HOH D 304       2.626   1.740  95.049  1.00  0.00      D    H  
HETATM 1383  O   HOH D 305       4.109   3.829  19.599  1.00  0.00      D    O  
HETATM 1384  H1  HOH D 305       3.778   4.716  19.275  1.00  0.00      D    H  
HETATM 1385  H2  HOH D 305       3.366   3.346  20.062  1.00  0.00      D    H  
HETATM 1386  O   HOH D 306       6.629  14.295  62.756  1.00  0.00      D    O  
HETATM 1387  H1  HOH D 306       6.820  13.532  63.373  1.00  0.00      D    H  
HETATM 1388  H2  HOH D 306       7.280  14.281  61.997  1.00  0.00      D    H  
HETATM 1389  O   HOH D 307      12.990   3.332  87.632  1.00  0.00      D    O  
HETATM 1390  H1  HOH D 307      13.007   2.687  86.868  1.00  0.00      D    H  
HETATM 1391  H2  HOH D 307      13.918   3.655  87.816  1.00  0.00      D    H  
HETATM 1392  O   HOH D 308      49.119  24.848  44.510  1.00  0.00      D    O  
HETATM 1393  H1  HOH D 308      48.969  23.989  44.999  1.00  0.00      D    H  
HETATM 1394  H2  HOH D 308      49.711  25.443  45.053  1.00  0.00      D    H  
HETATM 1395  O   HOH D 309      24.837  28.969 116.824  1.00  0.00      D    O  
HETATM 1396  H1  HOH D 309      25.447  29.424 117.473  1.00  0.00      D    H  
HETATM 1397  H2  HOH D 309      25.141  29.160 115.891  1.00  0.00      D    H  
HETATM 1398  O   HOH D 310      25.214  39.008  14.050  1.00  0.00      D    O  
HETATM 1399  H1  HOH D 310      24.482  38.982  13.370  1.00  0.00      D    H  
HETATM 1400  H2  HOH D 310      24.825  38.894  14.964  1.00  0.00      D    H  
HETATM 1401  O   HOH D 311      33.556  20.702  65.754  1.00  0.00      D    O  
HETATM 1402  H1  HOH D 311      33.655  21.091  64.838  1.00  0.00      D    H  
HETATM 1403  H2  HOH D 311      33.108  21.368  66.352  1.00  0.00      D    H  
HETATM 1404  O   HOH D 312       0.116   7.242  26.442  1.00  0.00      D    O  
HETATM 1405  H1  HOH D 312      -0.146   7.274  27.407  1.00  0.00      D    H  
HETATM 1406  H2  HOH D 312       1.062   6.927  26.364  1.00  0.00      D    H  
HETATM 1407  O   HOH D 313      25.822  23.751  98.396  1.00  0.00      D    O  
HETATM 1408  H1  HOH D 313      25.548  24.635  98.017  1.00  0.00      D    H  
HETATM 1409  H2  HOH D 313      25.045  23.121  98.370  1.00  0.00      D    H  
HETATM 1410  O   HOH D 314      18.403  27.829  36.359  1.00  0.00      D    O  
HETATM 1411  H1  HOH D 314      18.905  27.610  35.522  1.00  0.00      D    H  
HETATM 1412  H2  HOH D 314      18.614  28.765  36.639  1.00  0.00      D    H  
HETATM 1413  O   HOH D 315      24.344  36.201  37.753  1.00  0.00      D    O  
HETATM 1414  H1  HOH D 315      24.867  35.390  38.013  1.00  0.00      D    H  
HETATM 1415  H2  HOH D 315      23.607  36.348  38.413  1.00  0.00      D    H  
HETATM 1416  O   HOH D 316      37.254   5.152  83.743  1.00  0.00      D    O  
HETATM 1417  H1  HOH D 316      36.449   5.637  83.402  1.00  0.00      D    H  
HETATM 1418  H2  HOH D 316      37.100   4.878  84.693  1.00  0.00      D    H  
HETATM 1419  O   HOH D 317      16.023  16.047  78.686  1.00  0.00      D    O  
HETATM 1420  H1  HOH D 317      15.460  16.854  78.862  1.00  0.00      D    H  
HETATM 1421  H2  HOH D 317      15.910  15.392  79.433  1.00  0.00      D    H  
HETATM 1422  O   HOH D 318      21.514  15.480  28.388  1.00  0.00      D    O  
HETATM 1423  H1  HOH D 318      22.333  15.987  28.119  1.00  0.00      D    H  
HETATM 1424  H2  HOH D 318      21.756  14.526  28.569  1.00  0.00      D    H  
HETATM 1425  O   HOH D 319       3.310  29.879   9.076  1.00  0.00      D    O  
HETATM 1426  H1  HOH D 319       4.080  29.742   9.698  1.00  0.00      D    H  
HETATM 1427  H2  HOH D 319       2.680  30.551   9.467  1.00  0.00      D    H  
HETATM 1428  O   HOH D 320      31.467   7.538   7.568  1.00  0.00      D    O  
HETATM 1429  H1  HOH D 320      31.396   7.581   6.572  1.00  0.00      D    H  
HETATM 1430  H2  HOH D 320      31.952   6.705   7.833  1.00  0.00      D    H  
HETATM 1431  O   HOH D 321      17.505  14.371   3.797  1.00  0.00      D    O  
HETATM 1432  H1  HOH D 321      18.170  13.651   3.600  1.00  0.00      D    H  
HETATM 1433  H2  HOH D 321      17.726  15.184   3.258  1.00  0.00      D    H  
HETATM 1434  O   HOH D 322       2.508  41.797  19.212  1.00  0.00      D    O  
HETATM 1435  H1  HOH D 322       2.407  42.054  18.251  1.00  0.00      D    H  
HETATM 1436  H2  HOH D 322       1.635  41.455  19.559  1.00  0.00      D    H  
HETATM 1437  O   HOH D 323      44.610  36.915  99.260  1.00  0.00      D    O  
HETATM 1438  H1  HOH D 323      43.917  37.198  99.924  1.00  0.00      D    H  
HETATM 1439  H2  HOH D 323      44.198  36.859  98.351  1.00  0.00      D    H  
HETATM 1440  O   HOH D 324      40.181   0.108 108.198  1.00  0.00      D    O  
HETATM 1441  H1  HOH D 324      40.726  -0.237 107.434  1.00  0.00      D    H  
HETATM 1442  H2  HOH D 324      40.297   1.099 108.269  1.00  0.00      D    H  
HETATM 1443  O   HOH D 325      15.136  31.600  74.404  1.00  0.00      D    O  
HETATM 1444  H1  HOH D 325      14.358  30.989  74.553  1.00  0.00      D    H  
HETATM 1445  H2  HOH D 325      15.704  31.242  73.663  1.00  0.00      D    H  
HETATM 1446  O   HOH D 326       6.021  21.911 107.684  1.00  0.00      D    O  
HETATM 1447  H1  HOH D 326       6.272  22.408 108.514  1.00  0.00      D    H  
HETATM 1448  H2  HOH D 326       5.103  22.185 107.396  1.00  0.00      D    H  
HETATM 1449  O   HOH D 327      43.470  16.613  37.604  1.00  0.00      D    O  
HETATM 1450  H1  HOH D 327      43.399  16.902  36.650  1.00  0.00      D    H  
HETATM 1451  H2  HOH D 327      42.678  16.049  37.841  1.00  0.00      D    H  
HETATM 1452  O   HOH D 328      37.336   5.447  58.227  1.00  0.00      D    O  
HETATM 1453  H1  HOH D 328      38.138   5.993  58.470  1.00  0.00      D    H  
HETATM 1454  H2  HOH D 328      36.570   6.055  58.020  1.00  0.00      D    H  
HETATM 1455  O   HOH D 329      31.489   8.966 111.985  1.00  0.00      D    O  
HETATM 1456  H1  HOH D 329      31.871   9.130 112.894  1.00  0.00      D    H  
HETATM 1457  H2  HOH D 329      31.290   9.840 111.543  1.00  0.00      D    H  
HETATM 1458  O   HOH D 330      25.045  13.502  93.169  1.00  0.00      D    O  
HETATM 1459  H1  HOH D 330      25.324  14.315  92.659  1.00  0.00      D    H  
HETATM 1460  H2  HOH D 330      25.413  12.686  92.723  1.00  0.00      D    H  
HETATM 1461  O   HOH D 331      40.796  25.515  19.695  1.00  0.00      D    O  
HETATM 1462  H1  HOH D 331      40.781  26.297  20.317  1.00  0.00      D    H  
HETATM 1463  H2  HOH D 331      41.121  24.706  20.185  1.00  0.00      D    H  
HETATM 1464  O   HOH D 332      41.127  18.420  92.167  1.00  0.00      D    O  
HETATM 1465  H1  HOH D 332      41.365  17.988  93.037  1.00  0.00      D    H  
HETATM 1466  H2  HOH D 332      40.490  17.834  91.666  1.00  0.00      D    H  
HETATM 1467  O   HOH D 333      32.326  14.664  12.357  1.00  0.00      D    O  
HETATM 1468  H1  HOH D 333      33.144  14.919  11.841  1.00  0.00      D    H  
HETATM 1469  H2  HOH D 333      31.614  14.362  11.724  1.00  0.00      D    H  
HETATM 1470  O   HOH D 334      21.929  15.277  68.624  1.00  0.00      D    O  
HETATM 1471  H1  HOH D 334      21.137  15.882  68.538  1.00  0.00      D    H  
HETATM 1472  H2  HOH D 334      22.525  15.610  69.355  1.00  0.00      D    H  
HETATM 1473  O   HOH D 335      38.619  28.095  19.249  1.00  0.00      D    O  
HETATM 1474  H1  HOH D 335      39.158  27.906  20.070  1.00  0.00      D    H  
HETATM 1475  H2  HOH D 335      37.817  28.640  19.494  1.00  0.00      D    H  
HETATM 1476  O   HOH D 336      28.435  24.897 117.120  1.00  0.00      D    O  
HETATM 1477  H1  HOH D 336      27.702  24.217 117.084  1.00  0.00      D    H  
HETATM 1478  H2  HOH D 336      28.593  25.265 116.204  1.00  0.00      D    H  
HETATM 1479  O   HOH D 337      44.910  26.141 106.627  1.00  0.00      D    O  
HETATM 1480  H1  HOH D 337      45.081  25.156 106.605  1.00  0.00      D    H  
HETATM 1481  H2  HOH D 337      45.647  26.618 106.149  1.00  0.00      D    H  
HETATM 1482  O   HOH D 338      45.040  25.425  56.031  1.00  0.00      D    O  
HETATM 1483  H1  HOH D 338      45.683  25.255  55.284  1.00  0.00      D    H  
HETATM 1484  H2  HOH D 338      45.452  25.139  56.896  1.00  0.00      D    H  
HETATM 1485  O   HOH D 339       9.474  14.011  94.283  1.00  0.00      D    O  
HETATM 1486  H1  HOH D 339       9.020  14.870  94.049  1.00  0.00      D    H  
HETATM 1487  H2  HOH D 339       9.717  14.016  95.253  1.00  0.00      D    H  
HETATM 1488  O   HOH D 340      33.707   7.490  19.314  1.00  0.00      D    O  
HETATM 1489  H1  HOH D 340      34.309   7.914  18.638  1.00  0.00      D    H  
HETATM 1490  H2  HOH D 340      32.767   7.494  18.972  1.00  0.00      D    H  
HETATM 1491  O   HOH D 341      39.820  14.034  70.861  1.00  0.00      D    O  
HETATM 1492  H1  HOH D 341      38.822  13.966  70.858  1.00  0.00      D    H  
HETATM 1493  H2  HOH D 341      40.122  14.460  71.714  1.00  0.00      D    H  
HETATM 1494  O   HOH D 342       4.012  24.341  72.487  1.00  0.00      D    O  
HETATM 1495  H1  HOH D 342       3.313  23.681  72.212  1.00  0.00      D    H  
HETATM 1496  H2  HOH D 342       3.786  24.709  73.389  1.00  0.00      D    H  
HETATM 1497  O   HOH D 343      48.519  34.206   5.967  1.00  0.00      D    O  
HETATM 1498  H1  HOH D 343      48.946  35.108   6.022  1.00  0.00      D    H  
HETATM 1499  H2  HOH D 343      48.846  33.732   5.149  1.00  0.00      D    H  
HETATM 1500  O   HOH D 344      41.424   1.256  22.332  1.00  0.00      D    O  
HETATM 1501  H1  HOH D 344      41.002   2.125  22.072  1.00  0.00      D    H  
HETATM 1502  H2  HOH D 344      41.732   0.776  21.511  1.00  0.00      D    H  
HETATM 1503  O   HOH D 345      11.181  27.150  56.189  1.00  0.00      D    O  
HETATM 1504  H1  HOH D 345      11.036  27.603  55.310  1.00  0.00      D    H  
HETATM 1505  H2  HOH D 345      11.082  26.161  56.076  1.00  0.00      D    H  
HETATM 1506  O   HOH D 346      15.929  11.679 112.794  1.00  0.00      D    O  
HETATM 1507  H1  HOH D 346      16.676  11.301 113.341  1.00  0.00      D    H  
HETATM 1508  H2  HOH D 346      15.641  12.554 113.183  1.00  0.00      D    H  
HETATM 1509  O   HOH D 347      39.350  36.265 103.377  1.00  0.00      D    O  
HETATM 1510  H1  HOH D 347      38.910  37.091 103.730  1.00  0.00      D    H  
HETATM 1511  H2  HOH D 347      38.895  35.978 102.534  1.00  0.00      D    H  
HETATM 1512  O   HOH D 348      46.034  38.800 112.595  1.00  0.00      D    O  
HETATM 1513  H1  HOH D 348      46.784  38.950 111.950  1.00  0.00      D    H  
HETATM 1514  H2  HOH D 348      46.363  38.256 113.367  1.00  0.00      D    H  
HETATM 1515  O   HOH D 349      46.455  20.310  70.041  1.00  0.00      D    O  
HETATM 1516  H1  HOH D 349      46.435  19.352  69.756  1.00  0.00      D    H  
HETATM 1517  H2  HOH D 349      47.401  20.592  70.200  1.00  0.00      D    H  
HETATM 1518  O   HOH D 350      41.391  40.476 112.349  1.00  0.00      D    O  
HETATM 1519  H1  HOH D 350      41.967  40.792 111.595  1.00  0.00      D    H  
HETATM 1520  H2  HOH D 350      40.436  40.458 112.055  1.00  0.00      D    H  
HETATM 1521  O   HOH D 351       1.761  23.427  63.227  1.00  0.00      D    O  
HETATM 1522  H1  HOH D 351       2.758  23.440  63.146  1.00  0.00      D    H  
HETATM 1523  H2  HOH D 351       1.437  22.481  63.206  1.00  0.00      D    H  
HETATM 1524  O   HOH D 352      15.288  11.624  54.544  1.00  0.00      D    O  
HETATM 1525  H1  HOH D 352      15.620  11.379  55.455  1.00  0.00      D    H  
HETATM 1526  H2  HOH D 352      16.036  12.021  54.012  1.00  0.00      D    H  
HETATM 1527  O   HOH D 353       0.283  29.938 103.276  1.00  0.00      D    O  
HETATM 1528  H1  HOH D 353       0.262  29.073 103.778  1.00  0.00      D    H  
HETATM 1529  H2  HOH D 353      -0.363  29.896 102.513  1.00  0.00      D    H  
HETATM 1530  O   HOH D 354      43.111  36.772  51.480  1.00  0.00      D    O  
HETATM 1531  H1  HOH D 354      42.504  37.556  51.351  1.00  0.00      D    H  
HETATM 1532  H2  HOH D 354      43.991  36.957  51.043  1.00  0.00      D    H  
HETATM 1533  O   HOH D 355      25.092  40.382  79.928  1.00  0.00      D    O  
HETATM 1534  H1  HOH D 355      26.032  40.591  79.658  1.00  0.00      D    H  
HETATM 1535  H2  HOH D 355      24.853  40.913  80.740  1.00  0.00      D    H  
HETATM 1536  O   HOH D 356       0.661  21.960  76.286  1.00  0.00      D    O  
HETATM 1537  H1  HOH D 356       0.181  21.272  76.830  1.00  0.00      D    H  
HETATM 1538  H2  HOH D 356       0.404  22.874  76.601  1.00  0.00      D    H  
HETATM 1539  O   HOH D 357       5.954  11.051 111.276  1.00  0.00      D    O  
HETATM 1540  H1  HOH D 357       6.921  10.829 111.146  1.00  0.00      D    H  
HETATM 1541  H2  HOH D 357       5.684  10.830 112.213  1.00  0.00      D    H  
HETATM 1542  O   HOH D 358       6.437  38.883  17.824  1.00  0.00      D    O  
HETATM 1543  H1  HOH D 358       5.473  38.619  17.852  1.00  0.00      D    H  
HETATM 1544  H2  HOH D 358       6.514  39.831  17.514  1.00  0.00      D    H  
HETATM 1545  O   HOH D 359      46.758  25.433  58.803  1.00  0.00      D    O  
HETATM 1546  H1  HOH D 359      47.721  25.691  58.876  1.00  0.00      D    H  
HETATM 1547  H2  HOH D 359      46.386  25.269  59.717  1.00  0.00      D    H  
HETATM 1548  O   HOH D 360      29.856  20.674   5.968  1.00  0.00      D    O  
HETATM 1549  H1  HOH D 360      29.355  20.631   6.833  1.00  0.00      D    H  
HETATM 1550  H2  HOH D 360      29.293  21.130   5.279  1.00  0.00      D    H  
HETATM 1551  O   HOH D 361      38.724  30.466 106.825  1.00  0.00      D    O  
HETATM 1552  H1  HOH D 361      39.465  30.038 107.342  1.00  0.00      D    H  
HETATM 1553  H2  HOH D 361      38.973  30.509 105.858  1.00  0.00      D    H  
HETATM 1554  O   HOH D 362       6.914  27.606  38.235  1.00  0.00      D    O  
HETATM 1555  H1  HOH D 362       7.890  27.805  38.313  1.00  0.00      D    H  
HETATM 1556  H2  HOH D 362       6.778  26.849  37.596  1.00  0.00      D    H  
HETATM 1557  O   HOH D 363      25.832   0.574  74.095  1.00  0.00      D    O  
HETATM 1558  H1  HOH D 363      25.751  -0.245  74.663  1.00  0.00      D    H  
HETATM 1559  H2  HOH D 363      26.157   1.336  74.655  1.00  0.00      D    H  
HETATM 1560  O   HOH D 364      21.291  35.204  87.126  1.00  0.00      D    O  
HETATM 1561  H1  HOH D 364      21.606  35.720  87.923  1.00  0.00      D    H  
HETATM 1562  H2  HOH D 364      20.473  34.684  87.368  1.00  0.00      D    H  
HETATM 1563  O   HOH D 365      13.279  13.485 100.225  1.00  0.00      D    O  
HETATM 1564  H1  HOH D 365      13.078  13.853  99.317  1.00  0.00      D    H  
HETATM 1565  H2  HOH D 365      14.206  13.749 100.494  1.00  0.00      D    H  
HETATM 1566  O   HOH D 366      22.067  17.413  86.930  1.00  0.00      D    O  
HETATM 1567  H1  HOH D 366      22.343  18.342  87.177  1.00  0.00      D    H  
HETATM 1568  H2  HOH D 366      22.328  17.228  85.982  1.00  0.00      D    H  
HETATM 1569  O   HOH D 367      12.309   1.629  30.465  1.00  0.00      D    O  
HETATM 1570  H1  HOH D 367      12.623   1.421  29.538  1.00  0.00      D    H  
HETATM 1571  H2  HOH D 367      13.071   1.995  31.000  1.00  0.00      D    H  
HETATM 1572  O   HOH D 368      23.543  32.089  44.383  1.00  0.00      D    O  
HETATM 1573  H1  HOH D 368      23.603  31.613  43.506  1.00  0.00      D    H  
HETATM 1574  H2  HOH D 368      22.849  31.650  44.954  1.00  0.00      D    H  
HETATM 1575  O   HOH D 369      41.932   9.174  35.863  1.00  0.00      D    O  
HETATM 1576  H1  HOH D 369      42.449   8.789  36.627  1.00  0.00      D    H  
HETATM 1577  H2  HOH D 369      41.175   8.564  35.631  1.00  0.00      D    H  
HETATM 1578  O   HOH D 370      26.096  40.191  64.676  1.00  0.00      D    O  
HETATM 1579  H1  HOH D 370      26.991  40.211  65.121  1.00  0.00      D    H  
HETATM 1580  H2  HOH D 370      26.148  39.633  63.847  1.00  0.00      D    H  
HETATM 1581  O   HOH D 371      14.622  42.206  23.042  1.00  0.00      D    O  
HETATM 1582  H1  HOH D 371      14.077  42.188  22.203  1.00  0.00      D    H  
HETATM 1583  H2  HOH D 371      15.223  43.005  23.032  1.00  0.00      D    H  
HETATM 1584  O   HOH D 372      17.938  40.952  75.062  1.00  0.00      D    O  
HETATM 1585  H1  HOH D 372      18.520  40.883  75.872  1.00  0.00      D    H  
HETATM 1586  H2  HOH D 372      18.433  41.427  74.335  1.00  0.00      D    H  
HETATM 1587  O   HOH D 373      16.900  38.282  25.418  1.00  0.00      D    O  
HETATM 1588  H1  HOH D 373      17.582  38.044  24.727  1.00  0.00      D    H  
HETATM 1589  H2  HOH D 373      16.128  38.743  24.980  1.00  0.00      D    H  
HETATM 1590  O   HOH D 374      33.914   1.771   8.893  1.00  0.00      D    O  
HETATM 1591  H1  HOH D 374      34.298   2.137   9.741  1.00  0.00      D    H  
HETATM 1592  H2  HOH D 374      34.599   1.826   8.166  1.00  0.00      D    H  
HETATM 1593  O   HOH D 375      40.729  13.678  92.808  1.00  0.00      D    O  
HETATM 1594  H1  HOH D 375      39.790  14.016  92.860  1.00  0.00      D    H  
HETATM 1595  H2  HOH D 375      40.720  12.687  92.676  1.00  0.00      D    H  
HETATM 1596  O   HOH D 376      33.955  35.002  56.740  1.00  0.00      D    O  
HETATM 1597  H1  HOH D 376      34.199  35.514  57.563  1.00  0.00      D    H  
HETATM 1598  H2  HOH D 376      33.748  35.641  55.999  1.00  0.00      D    H  
HETATM 1599  O   HOH D 377      16.744  23.388   7.973  1.00  0.00      D    O  
HETATM 1600  H1  HOH D 377      17.418  23.194   7.260  1.00  0.00      D    H  
HETATM 1601  H2  HOH D 377      15.850  23.042   7.689  1.00  0.00      D    H  
HETATM 1602  O   HOH D 378      41.137  34.059  87.189  1.00  0.00      D    O  
HETATM 1603  H1  HOH D 378      40.519  34.769  87.528  1.00  0.00      D    H  
HETATM 1604  H2  HOH D 378      41.318  34.211  86.217  1.00  0.00      D    H  
HETATM 1605  O   HOH D 379      34.976  34.352  79.152  1.00  0.00      D    O  
HETATM 1606  H1  HOH D 379      35.867  34.788  79.026  1.00  0.00      D    H  
HETATM 1607  H2  HOH D 379      34.253  34.991  78.892  1.00  0.00      D    H  
HETATM 1608  O   HOH D 380      44.964  35.227 101.855  1.00  0.00      D    O  
HETATM 1609  H1  HOH D 380      45.477  34.396 101.637  1.00  0.00      D    H  
HETATM 1610  H2  HOH D 380      44.175  35.301 101.246  1.00  0.00      D    H  
HETATM 1611  O   HOH D 381       7.923  20.041   5.713  1.00  0.00      D    O  
HETATM 1612  H1  HOH D 381       7.835  19.591   4.825  1.00  0.00      D    H  
HETATM 1613  H2  HOH D 381       7.171  20.689   5.835  1.00  0.00      D    H  
HETATM 1614  O   HOH D 382      20.249   0.783  49.307  1.00  0.00      D    O  
HETATM 1615  H1  HOH D 382      20.300  -0.215  49.323  1.00  0.00      D    H  
HETATM 1616  H2  HOH D 382      20.307   1.105  48.362  1.00  0.00      D    H  
HETATM 1617  O   HOH D 383      23.456   1.410  29.384  1.00  0.00      D    O  
HETATM 1618  H1  HOH D 383      23.965   1.374  28.523  1.00  0.00      D    H  
HETATM 1619  H2  HOH D 383      22.560   1.823  29.224  1.00  0.00      D    H  
HETATM 1620  O   HOH D 384      41.506  19.364 108.494  1.00  0.00      D    O  
HETATM 1621  H1  HOH D 384      41.083  19.023 109.334  1.00  0.00      D    H  
HETATM 1622  H2  HOH D 384      40.810  19.801 107.925  1.00  0.00      D    H  
HETATM 1623  O   HOH D 385       9.351  42.127  85.587  1.00  0.00      D    O  
HETATM 1624  H1  HOH D 385       8.438  41.778  85.375  1.00  0.00      D    H  
HETATM 1625  H2  HOH D 385       9.792  42.441  84.746  1.00  0.00      D    H  
HETATM 1626  O   HOH D 386      24.589  13.248  22.896  1.00  0.00      D    O  
HETATM 1627  H1  HOH D 386      23.955  13.549  22.184  1.00  0.00      D    H  
HETATM 1628  H2  HOH D 386      25.003  12.378  22.627  1.00  0.00      D    H  
HETATM 1629  O   HOH D 387      40.226  31.623  11.068  1.00  0.00      D    O  
HETATM 1630  H1  HOH D 387      41.181  31.601  11.364  1.00  0.00      D    H  
HETATM 1631  H2  HOH D 387      40.089  32.388  10.439  1.00  0.00      D    H  
HETATM 1632  O   HOH D 388      43.001  25.677  78.959  1.00  0.00      D    O  
HETATM 1633  H1  HOH D 388      43.787  26.287  79.063  1.00  0.00      D    H  
HETATM 1634  H2  HOH D 388      43.043  24.957  79.653  1.00  0.00      D    H  
HETATM 1635  O   HOH D 389      15.366  39.033  53.998  1.00  0.00      D    O  
HETATM 1636  H1  HOH D 389      14.910  38.601  53.220  1.00  0.00      D    H  
HETATM 1637  H2  HOH D 389      15.908  39.810  53.677  1.00  0.00      D    H  
HETATM 1638  O   HOH D 390      13.519  28.518  80.871  1.00  0.00      D    O  
HETATM 1639  H1  HOH D 390      13.061  27.649  81.058  1.00  0.00      D    H  
HETATM 1640  H2  HOH D 390      13.834  28.921  81.730  1.00  0.00      D    H  
HETATM 1641  O   HOH D 391      37.091  35.427  56.291  1.00  0.00      D    O  
HETATM 1642  H1  HOH D 391      36.772  34.711  55.671  1.00  0.00      D    H  
HETATM 1643  H2  HOH D 391      38.026  35.685  56.048  1.00  0.00      D    H  
HETATM 1644  O   HOH D 392      41.864  30.681  81.423  1.00  0.00      D    O  
HETATM 1645  H1  HOH D 392      42.087  31.617  81.696  1.00  0.00      D    H  
HETATM 1646  H2  HOH D 392      42.470  30.042  81.895  1.00  0.00      D    H  
HETATM 1647  O   HOH D 393      11.986  30.245  29.093  1.00  0.00      D    O  
HETATM 1648  H1  HOH D 393      11.869  29.271  28.900  1.00  0.00      D    H  
HETATM 1649  H2  HOH D 393      12.959  30.475  29.069  1.00  0.00      D    H  
HETATM 1650  O   HOH D 394      47.316  23.695 105.704  1.00  0.00      D    O  
HETATM 1651  H1  HOH D 394      48.146  24.241 105.819  1.00  0.00      D    H  
HETATM 1652  H2  HOH D 394      46.892  23.915 104.826  1.00  0.00      D    H  
HETATM 1653  O   HOH D 395      12.373  42.415  93.337  1.00  0.00      D    O  
HETATM 1654  H1  HOH D 395      12.725  41.544  93.678  1.00  0.00      D    H  
HETATM 1655  H2  HOH D 395      12.258  42.363  92.345  1.00  0.00      D    H  
HETATM 1656  O   HOH D 396      19.146  12.873   7.841  1.00  0.00      D    O  
HETATM 1657  H1  HOH D 396      18.610  13.596   7.405  1.00  0.00      D    H  
HETATM 1658  H2  HOH D 396      18.611  12.029   7.864  1.00  0.00      D    H  
HETATM 1659  O   HOH D 397      24.080  41.478 107.400  1.00  0.00      D    O  
HETATM 1660  H1  HOH D 397      24.389  40.540 107.556  1.00  0.00      D    H  
HETATM 1661  H2  HOH D 397      24.655  41.908 106.704  1.00  0.00      D    H  
HETATM 1662  O   HOH D 398      18.873   9.814  78.685  1.00  0.00      D    O  
HETATM 1663  H1  HOH D 398      18.194   9.235  78.233  1.00  0.00      D    H  
HETATM 1664  H2  HOH D 398      18.904   9.593  79.660  1.00  0.00      D    H  
HETATM 1665  O   HOH D 399      23.457  24.299   6.344  1.00  0.00      D    O  
HETATM 1666  H1  HOH D 399      23.337  24.836   5.509  1.00  0.00      D    H  
HETATM 1667  H2  HOH D 399      22.566  23.978   6.664  1.00  0.00      D    H  
HETATM 1668  O   HOH D 400      23.981   7.919  67.902  1.00  0.00      D    O  
HETATM 1669  H1  HOH D 400      23.610   7.134  67.404  1.00  0.00      D    H  
HETATM 1670  H2  HOH D 400      24.314   7.619  68.796  1.00  0.00      D    H  
HETATM 1671  O   HOH D 401       2.429  41.316 106.024  1.00  0.00      D    O  
HETATM 1672  H1  HOH D 401       2.709  42.092 105.459  1.00  0.00      D    H  
HETATM 1673  H2  HOH D 401       3.199  40.687 106.132  1.00  0.00      D    H  
HETATM 1674  O   HOH D 402      23.905  17.561  27.667  1.00  0.00      D    O  
HETATM 1675  H1  HOH D 402      23.423  18.380  27.977  1.00  0.00      D    H  
HETATM 1676  H2  HOH D 402      24.036  17.606  26.677  1.00  0.00      D    H  
HETATM 1677  O   HOH D 403      34.201  19.299  50.765  1.00  0.00      D    O  
HETATM 1678  H1  HOH D 403      33.857  20.025  51.362  1.00  0.00      D    H  
HETATM 1679  H2  HOH D 403      33.710  18.449  50.958  1.00  0.00      D    H  
HETATM 1680  O   HOH D 404      39.632  37.102 117.232  1.00  0.00      D    O  
HETATM 1681  H1  HOH D 404      39.815  37.644 116.412  1.00  0.00      D    H  
HETATM 1682  H2  HOH D 404      40.392  37.203 117.874  1.00  0.00      D    H  
HETATM 1683  O   HOH D 405      47.198  41.229  62.106  1.00  0.00      D    O  
HETATM 1684  H1  HOH D 405      46.847  40.312  62.297  1.00  0.00      D    H  
HETATM 1685  H2  HOH D 405      48.169  41.271  62.342  1.00  0.00      D    H  
HETATM 1686  O   HOH D 406      11.474  22.250  89.601  1.00  0.00      D    O  
HETATM 1687  H1  HOH D 406      11.123  22.619  90.462  1.00  0.00      D    H  
HETATM 1688  H2  HOH D 406      12.152  22.878  89.221  1.00  0.00      D    H  
HETATM 1689  O   HOH D 407      37.127  33.607  51.510  1.00  0.00      D    O  
HETATM 1690  H1  HOH D 407      37.571  34.005  50.707  1.00  0.00      D    H  
HETATM 1691  H2  HOH D 407      36.256  34.070  51.674  1.00  0.00      D    H  
HETATM 1692  O   HOH D 408      34.663  28.779  58.774  1.00  0.00      D    O  
HETATM 1693  H1  HOH D 408      35.043  27.950  59.184  1.00  0.00      D    H  
HETATM 1694  H2  HOH D 408      33.666  28.766  58.858  1.00  0.00      D    H  
HETATM 1695  O   HOH D 409      25.200  18.288  91.626  1.00  0.00      D    O  
HETATM 1696  H1  HOH D 409      25.232  18.939  90.867  1.00  0.00      D    H  
HETATM 1697  H2  HOH D 409      25.802  18.602  92.360  1.00  0.00      D    H  
HETATM 1698  O   HOH D 410      12.558  32.284  96.561  1.00  0.00      D    O  
HETATM 1699  H1  HOH D 410      12.389  33.067  95.963  1.00  0.00      D    H  
HETATM 1700  H2  HOH D 410      12.541  31.442  96.022  1.00  0.00      D    H  
HETATM 1701  O   HOH D 411      15.536   7.502  68.441  1.00  0.00      D    O  
HETATM 1702  H1  HOH D 411      16.177   6.743  68.327  1.00  0.00      D    H  
HETATM 1703  H2  HOH D 411      15.107   7.443  69.343  1.00  0.00      D    H  
HETATM 1704  O   HOH D 412      34.057  23.513 114.747  1.00  0.00      D    O  
HETATM 1705  H1  HOH D 412      33.746  23.125 115.614  1.00  0.00      D    H  
HETATM 1706  H2  HOH D 412      33.336  23.416 114.061  1.00  0.00      D    H  
HETATM 1707  O   HOH D 413      10.007  29.984  80.001  1.00  0.00      D    O  
HETATM 1708  H1  HOH D 413      10.729  30.327  79.400  1.00  0.00      D    H  
HETATM 1709  H2  HOH D 413       9.259  29.618  79.448  1.00  0.00      D    H  
HETATM 1710  O   HOH D 414      38.844   9.165  26.969  1.00  0.00      D    O  
HETATM 1711  H1  HOH D 414      37.940   9.034  26.561  1.00  0.00      D    H  
HETATM 1712  H2  HOH D 414      39.511   9.353  26.248  1.00  0.00      D    H  
HETATM 1713  O   HOH D 415      37.450  23.224  93.193  1.00  0.00      D    O  
HETATM 1714  H1  HOH D 415      37.425  24.075  92.668  1.00  0.00      D    H  
HETATM 1715  H2  HOH D 415      36.827  23.296  93.972  1.00  0.00      D    H  
HETATM 1716  O   HOH D 416      22.992  20.651  58.066  1.00  0.00      D    O  
HETATM 1717  H1  HOH D 416      22.655  21.561  57.824  1.00  0.00      D    H  
HETATM 1718  H2  HOH D 416      23.973  20.699  58.257  1.00  0.00      D    H  
HETATM 1719  O   HOH D 417      19.204   4.159  70.724  1.00  0.00      D    O  
HETATM 1720  H1  HOH D 417      18.849   5.032  71.060  1.00  0.00      D    H  
HETATM 1721  H2  HOH D 417      20.184   4.102  70.914  1.00  0.00      D    H  
HETATM 1722  O   HOH D 418      29.697  28.534  32.975  1.00  0.00      D    O  
HETATM 1723  H1  HOH D 418      28.965  28.012  33.412  1.00  0.00      D    H  
HETATM 1724  H2  HOH D 418      30.166  29.089  33.661  1.00  0.00      D    H  
HETATM 1725  O   HOH D 419      11.413  22.591  18.855  1.00  0.00      D    O  
HETATM 1726  H1  HOH D 419      12.091  23.072  19.411  1.00  0.00      D    H  
HETATM 1727  H2  HOH D 419      10.611  22.381  19.415  1.00  0.00      D    H  
HETATM 1728  O   HOH D 420      39.861   7.248  34.918  1.00  0.00      D    O  
HETATM 1729  H1  HOH D 420      40.555   6.534  34.836  1.00  0.00      D    H  
HETATM 1730  H2  HOH D 420      39.358   7.325  34.057  1.00  0.00      D    H  
HETATM 1731  O   HOH D 421       9.256   8.601  31.672  1.00  0.00      D    O  
HETATM 1732  H1  HOH D 421       9.645   9.472  31.371  1.00  0.00      D    H  
HETATM 1733  H2  HOH D 421       9.839   8.202  32.380  1.00  0.00      D    H  
HETATM 1734  O   HOH D 422      26.911   7.779  29.896  1.00  0.00      D    O  
HETATM 1735  H1  HOH D 422      26.855   7.036  30.564  1.00  0.00      D    H  
HETATM 1736  H2  HOH D 422      27.849   7.851  29.556  1.00  0.00      D    H  
HETATM 1737  O   HOH D 423       4.614  11.798  34.445  1.00  0.00      D    O  
HETATM 1738  H1  HOH D 423       4.726  11.578  33.476  1.00  0.00      D    H  
HETATM 1739  H2  HOH D 423       4.919  12.736  34.611  1.00  0.00      D    H  
HETATM 1740  O   HOH D 424      47.731  41.476  13.565  1.00  0.00      D    O  
HETATM 1741  H1  HOH D 424      48.589  41.678  13.093  1.00  0.00      D    H  
HETATM 1742  H2  HOH D 424      47.604  40.485  13.616  1.00  0.00      D    H  
HETATM 1743  O   HOH D 425       2.558  28.542  76.204  1.00  0.00      D    O  
HETATM 1744  H1  HOH D 425       3.351  28.789  76.762  1.00  0.00      D    H  
HETATM 1745  H2  HOH D 425       1.771  28.377  76.799  1.00  0.00      D    H  
HETATM 1746  O   HOH D 426      28.957  22.196  64.246  1.00  0.00      D    O  
HETATM 1747  H1  HOH D 426      28.311  21.542  63.853  1.00  0.00      D    H  
HETATM 1748  H2  HOH D 426      29.345  22.760  63.517  1.00  0.00      D    H  
HETATM 1749  O   HOH D 427      39.136  17.016  74.732  1.00  0.00      D    O  
HETATM 1750  H1  HOH D 427      39.829  16.681  74.093  1.00  0.00      D    H  
HETATM 1751  H2  HOH D 427      39.270  17.996  74.884  1.00  0.00      D    H  
HETATM 1752  O   HOH D 428       0.814  24.102  17.241  1.00  0.00      D    O  
HETATM 1753  H1  HOH D 428       0.253  23.944  16.428  1.00  0.00      D    H  
HETATM 1754  H2  HOH D 428       1.572  23.450  17.255  1.00  0.00      D    H  
HETATM 1755  O   HOH D 429      40.957  30.646  90.137  1.00  0.00      D    O  
HETATM 1756  H1  HOH D 429      41.733  31.148  90.520  1.00  0.00      D    H  
HETATM 1757  H2  HOH D 429      40.230  30.585  90.821  1.00  0.00      D    H  
HETATM 1758  O   HOH D 430      20.295  16.728 104.947  1.00  0.00      D    O  
HETATM 1759  H1  HOH D 430      20.242  17.711 104.771  1.00  0.00      D    H  
HETATM 1760  H2  HOH D 430      21.000  16.322 104.365  1.00  0.00      D    H  
HETATM 1761  O   HOH D 431       4.891  31.338  51.658  1.00  0.00      D    O  
HETATM 1762  H1  HOH D 431       5.203  30.890  52.496  1.00  0.00      D    H  
HETATM 1763  H2  HOH D 431       4.754  32.313  51.833  1.00  0.00      D    H  
HETATM 1764  O   HOH D 432      18.165  14.485  50.818  1.00  0.00      D    O  
HETATM 1765  H1  HOH D 432      18.652  15.192  51.332  1.00  0.00      D    H  
HETATM 1766  H2  HOH D 432      18.263  14.658  49.838  1.00  0.00      D    H  
HETATM 1767  O   HOH D 433      36.091   2.376  84.606  1.00  0.00      D    O  
HETATM 1768  H1  HOH D 433      35.611   2.893  85.315  1.00  0.00      D    H  
HETATM 1769  H2  HOH D 433      35.424   1.926  84.012  1.00  0.00      D    H  
HETATM 1770  O   HOH D 434      13.623  25.544  74.432  1.00  0.00      D    O  
HETATM 1771  H1  HOH D 434      14.185  24.718  74.384  1.00  0.00      D    H  
HETATM 1772  H2  HOH D 434      13.380  25.726  75.384  1.00  0.00      D    H  
HETATM 1773  O   HOH D 435      44.126  23.638  59.055  1.00  0.00      D    O  
HETATM 1774  H1  HOH D 435      44.473  24.248  59.767  1.00  0.00      D    H  
HETATM 1775  H2  HOH D 435      43.255  23.989  58.710  1.00  0.00      D    H  
HETATM 1776  O   HOH D 436      33.660  19.649 115.459  1.00  0.00      D    O  
HETATM 1777  H1  HOH D 436      34.348  19.434 114.765  1.00  0.00      D    H  
HETATM 1778  H2  HOH D 436      33.118  18.832 115.655  1.00  0.00      D    H  
HETATM 1779  O   HOH D 437      28.357  38.838  59.492  1.00  0.00      D    O  
HETATM 1780  H1  HOH D 437      28.494  39.103  60.446  1.00  0.00      D    H  
HETATM 1781  H2  HOH D 437      27.381  38.709  59.318  1.00  0.00      D    H  
HETATM 1782  O   HOH D 438      22.263  23.554 117.725  1.00  0.00      D    O  
HETATM 1783  H1  HOH D 438      21.457  22.988 117.901  1.00  0.00      D    H  
HETATM 1784  H2  HOH D 438      21.997  24.518 117.711  1.00  0.00      D    H  
HETATM 1785  O   HOH D 439      14.472  35.733  75.923  1.00  0.00      D    O  
HETATM 1786  H1  HOH D 439      15.157  35.699  75.195  1.00  0.00      D    H  
HETATM 1787  H2  HOH D 439      13.675  35.191  75.656  1.00  0.00      D    H  
HETATM 1788  O   HOH D 440      30.489  19.996  55.645  1.00  0.00      D    O  
HETATM 1789  H1  HOH D 440      31.351  20.484  55.506  1.00  0.00      D    H  
HETATM 1790  H2  HOH D 440      30.447  19.655  56.585  1.00  0.00      D    H  
HETATM 1791  O   HOH D 441      12.042  33.858  30.541  1.00  0.00      D    O  
HETATM 1792  H1  HOH D 441      13.004  33.915  30.273  1.00  0.00      D    H  
HETATM 1793  H2  HOH D 441      11.548  34.648  30.177  1.00  0.00      D    H  
HETATM 1794  O   HOH D 442      43.046  29.979 102.594  1.00  0.00      D    O  
HETATM 1795  H1  HOH D 442      44.016  30.196 102.701  1.00  0.00      D    H  
HETATM 1796  H2  HOH D 442      42.802  29.230 103.210  1.00  0.00      D    H  
HETATM 1797  O   HOH D 443      30.042  24.046  76.131  1.00  0.00      D    O  
HETATM 1798  H1  HOH D 443      30.243  24.239  75.170  1.00  0.00      D    H  
HETATM 1799  H2  HOH D 443      29.062  24.162  76.295  1.00  0.00      D    H  
HETATM 1800  O   HOH D 444      33.273  32.591   4.858  1.00  0.00      D    O  
HETATM 1801  H1  HOH D 444      33.394  33.231   5.616  1.00  0.00      D    H  
HETATM 1802  H2  HOH D 444      33.982  32.749   4.171  1.00  0.00      D    H  
HETATM 1803  O   HOH D 445       6.655  22.570  48.815  1.00  0.00      D    O  
HETATM 1804  H1  HOH D 445       6.468  22.559  49.798  1.00  0.00      D    H  
HETATM 1805  H2  HOH D 445       5.894  23.007  48.336  1.00  0.00      D    H  
HETATM 1806  O   HOH D 446       2.426   9.745  86.521  1.00  0.00      D    O  
HETATM 1807  H1  HOH D 446       2.256  10.288  87.343  1.00  0.00      D    H  
HETATM 1808  H2  HOH D 446       3.368   9.887  86.216  1.00  0.00      D    H  
HETATM 1809  O   HOH D 447       0.400  17.246  70.007  1.00  0.00      D    O  
HETATM 1810  H1  HOH D 447       0.814  16.523  69.453  1.00  0.00      D    H  
HETATM 1811  H2  HOH D 447      -0.516  16.964  70.292  1.00  0.00      D    H  
HETATM 1812  O   HOH D 448      19.201  36.010  89.943  1.00  0.00      D    O  
HETATM 1813  H1  HOH D 448      18.722  35.447  90.616  1.00  0.00      D    H  
HETATM 1814  H2  HOH D 448      18.926  36.965  90.050  1.00  0.00      D    H  
HETATM 1815  O   HOH D 449      20.346  12.209  54.815  1.00  0.00      D    O  
HETATM 1816  H1  HOH D 449      20.736  12.454  55.703  1.00  0.00      D    H  
HETATM 1817  H2  HOH D 449      20.668  12.853  54.121  1.00  0.00      D    H  
HETATM 1818  O   HOH D 450      34.274  41.448  94.102  1.00  0.00      D    O  
HETATM 1819  H1  HOH D 450      35.253  41.326  94.265  1.00  0.00      D    H  
HETATM 1820  H2  HOH D 450      33.969  40.800  93.403  1.00  0.00      D    H  
HETATM 1821  O   HOH D 451      27.929   2.106 108.239  1.00  0.00      D    O  
HETATM 1822  H1  HOH D 451      28.237   1.924 109.172  1.00  0.00      D    H  
HETATM 1823  H2  HOH D 451      28.713   2.365 107.674  1.00  0.00      D    H  
HETATM 1824  O   HOH D 452      28.502  32.199  46.800  1.00  0.00      D    O  
HETATM 1825  H1  HOH D 452      29.116  32.845  47.252  1.00  0.00      D    H  
HETATM 1826  H2  HOH D 452      27.609  32.217  47.250  1.00  0.00      D    H  
HETATM 1827  O   HOH D 453      19.563   1.630  83.674  1.00  0.00      D    O  
HETATM 1828  H1  HOH D 453      20.293   1.301  84.273  1.00  0.00      D    H  
HETATM 1829  H2  HOH D 453      19.644   1.192  82.778  1.00  0.00      D    H  
HETATM 1830  O   HOH D 454       2.976   2.176   6.083  1.00  0.00      D    O  
HETATM 1831  H1  HOH D 454       2.611   1.322   5.711  1.00  0.00      D    H  
HETATM 1832  H2  HOH D 454       2.352   2.530   6.779  1.00  0.00      D    H  
HETATM 1833  O   HOH D 455      20.492   0.603  90.309  1.00  0.00      D    O  
HETATM 1834  H1  HOH D 455      21.099  -0.005  89.798  1.00  0.00      D    H  
HETATM 1835  H2  HOH D 455      19.968   1.166  89.669  1.00  0.00      D    H  
HETATM 1836  O   HOH D 456      20.563  35.968  13.614  1.00  0.00      D    O  
HETATM 1837  H1  HOH D 456      20.453  36.721  12.965  1.00  0.00      D    H  
HETATM 1838  H2  HOH D 456      19.722  35.860  14.145  1.00  0.00      D    H  
HETATM 1839  O   HOH D 457      40.091   3.436  21.295  1.00  0.00      D    O  
HETATM 1840  H1  HOH D 457      40.465   4.279  20.910  1.00  0.00      D    H  
HETATM 1841  H2  HOH D 457      39.861   2.804  20.555  1.00  0.00      D    H  
HETATM 1842  O   HOH D 458      11.398  16.059  17.008  1.00  0.00      D    O  
HETATM 1843  H1  HOH D 458      11.468  15.619  17.903  1.00  0.00      D    H  
HETATM 1844  H2  HOH D 458      12.281  16.008  16.541  1.00  0.00      D    H  
HETATM 1845  O   HOH D 459      48.099  39.055  42.048  1.00  0.00      D    O  
HETATM 1846  H1  HOH D 459      47.880  38.084  41.947  1.00  0.00      D    H  
HETATM 1847  H2  HOH D 459      47.839  39.544  41.216  1.00  0.00      D    H  
HETATM 1848  O   HOH D 460       6.606  15.589 109.889  1.00  0.00      D    O  
HETATM 1849  H1  HOH D 460       6.580  16.523 110.244  1.00  0.00      D    H  
HETATM 1850  H2  HOH D 460       6.041  14.998 110.464  1.00  0.00      D    H  
HETATM 1851  O   HOH D 461      48.732   5.272   9.316  1.00  0.00      D    O  
HETATM 1852  H1  HOH D 461      49.172   4.761  10.054  1.00  0.00      D    H  
HETATM 1853  H2  HOH D 461      48.156   5.991   9.705  1.00  0.00      D    H  
HETATM 1854  O   HOH D 462      29.446  13.130 103.310  1.00  0.00      D    O  
HETATM 1855  H1  HOH D 462      29.679  13.026 102.343  1.00  0.00      D    H  
HETATM 1856  H2  HOH D 462      29.735  12.315 103.812  1.00  0.00      D    H  
HETATM 1857  O   HOH D 463      34.678  40.077   9.954  1.00  0.00      D    O  
HETATM 1858  H1  HOH D 463      34.180  39.228   9.778  1.00  0.00      D    H  
HETATM 1859  H2  HOH D 463      35.491  40.114   9.373  1.00  0.00      D    H  
HETATM 1860  O   HOH D 464      26.884   8.672  39.420  1.00  0.00      D    O  
HETATM 1861  H1  HOH D 464      26.859   7.805  39.918  1.00  0.00      D    H  
HETATM 1862  H2  HOH D 464      25.953   8.942  39.175  1.00  0.00      D    H  
HETATM 1863  O   HOH D 465      47.406  39.047 104.826  1.00  0.00      D    O  
HETATM 1864  H1  HOH D 465      48.374  38.910 105.037  1.00  0.00      D    H  
HETATM 1865  H2  HOH D 465      47.103  38.346 104.180  1.00  0.00      D    H  
HETATM 1866  O   HOH D 466      19.805  19.967 107.137  1.00  0.00      D    O  
HETATM 1867  H1  HOH D 466      18.832  20.119 107.311  1.00  0.00      D    H  
HETATM 1868  H2  HOH D 466      20.183  19.380 107.853  1.00  0.00      D    H  
HETATM 1869  O   HOH D 467       9.900   6.094  43.009  1.00  0.00      D    O  
HETATM 1870  H1  HOH D 467       9.679   5.757  43.925  1.00  0.00      D    H  
HETATM 1871  H2  HOH D 467      10.213   5.333  42.441  1.00  0.00      D    H  
HETATM 1872  O   HOH D 468      32.255  17.555 108.070  1.00  0.00      D    O  
HETATM 1873  H1  HOH D 468      31.255  17.555 108.047  1.00  0.00      D    H  
HETATM 1874  H2  HOH D 468      32.596  18.429 107.727  1.00  0.00      D    H  
HETATM 1875  O   HOH D 469      15.099  20.623  30.197  1.00  0.00      D    O  
HETATM 1876  H1  HOH D 469      14.667  20.274  29.365  1.00  0.00      D    H  
HETATM 1877  H2  HOH D 469      14.536  20.387  30.989  1.00  0.00      D    H  
HETATM 1878  O   HOH D 470       3.257  29.788  81.361  1.00  0.00      D    O  
HETATM 1879  H1  HOH D 470       2.531  29.788  82.049  1.00  0.00      D    H  
HETATM 1880  H2  HOH D 470       3.280  30.675  80.900  1.00  0.00      D    H  
HETATM 1881  O   HOH D 471      44.458  12.338  83.960  1.00  0.00      D    O  
HETATM 1882  H1  HOH D 471      43.797  13.032  84.247  1.00  0.00      D    H  
HETATM 1883  H2  HOH D 471      44.357  11.525  84.533  1.00  0.00      D    H  
HETATM 1884  O   HOH D 472       0.563  41.064  71.862  1.00  0.00      D    O  
HETATM 1885  H1  HOH D 472       0.558  40.442  72.644  1.00  0.00      D    H  
HETATM 1886  H2  HOH D 472      -0.073  40.730  71.166  1.00  0.00      D    H  
HETATM 1887  O   HOH D 473      40.830  26.119  87.091  1.00  0.00      D    O  
HETATM 1888  H1  HOH D 473      40.952  25.143  86.914  1.00  0.00      D    H  
HETATM 1889  H2  HOH D 473      41.714  26.582  87.032  1.00  0.00      D    H  
HETATM 1890  O   HOH D 474      21.286  27.455  55.377  1.00  0.00      D    O  
HETATM 1891  H1  HOH D 474      20.437  27.943  55.579  1.00  0.00      D    H  
HETATM 1892  H2  HOH D 474      21.797  27.310  56.224  1.00  0.00      D    H  
HETATM 1893  O   HOH D 475      13.089  28.506  78.106  1.00  0.00      D    O  
HETATM 1894  H1  HOH D 475      12.786  29.435  77.895  1.00  0.00      D    H  
HETATM 1895  H2  HOH D 475      13.296  28.436  79.082  1.00  0.00      D    H  
HETATM 1896  O   HOH D 476      36.246  11.492  86.405  1.00  0.00      D    O  
HETATM 1897  H1  HOH D 476      35.630  12.202  86.745  1.00  0.00      D    H  
HETATM 1898  H2  HOH D 476      35.721  10.667  86.196  1.00  0.00      D    H  
HETATM 1899  O   HOH D 477      19.702  35.604  81.496  1.00  0.00      D    O  
HETATM 1900  H1  HOH D 477      19.075  35.298  82.213  1.00  0.00      D    H  
HETATM 1901  H2  HOH D 477      20.070  34.809  81.014  1.00  0.00      D    H  
HETATM 1902  O   HOH D 478       4.798  37.234  60.028  1.00  0.00      D    O  
HETATM 1903  H1  HOH D 478       5.552  37.226  59.371  1.00  0.00      D    H  
HETATM 1904  H2  HOH D 478       4.083  36.605  59.723  1.00  0.00      D    H  
HETATM 1905  O   HOH D 479      49.385  33.797  47.585  1.00  0.00      D    O  
HETATM 1906  H1  HOH D 479      49.290  33.549  46.621  1.00  0.00      D    H  
HETATM 1907  H2  HOH D 479      48.571  34.295  47.883  1.00  0.00      D    H  
HETATM 1908  O   HOH D 480      29.213  38.055   9.762  1.00  0.00      D    O  
HETATM 1909  H1  HOH D 480      28.288  38.279  10.068  1.00  0.00      D    H  
HETATM 1910  H2  HOH D 480      29.616  37.384  10.384  1.00  0.00      D    H  
HETATM 1911  O   HOH D 481       1.822  29.672   3.318  1.00  0.00      D    O  
HETATM 1912  H1  HOH D 481       0.859  29.856   3.516  1.00  0.00      D    H  
HETATM 1913  H2  HOH D 481       1.985  28.686   3.346  1.00  0.00      D    H  
HETATM 1914  O   HOH D 482       1.245  21.347  96.274  1.00  0.00      D    O  
HETATM 1915  H1  HOH D 482       1.165  20.647  95.564  1.00  0.00      D    H  
HETATM 1916  H2  HOH D 482       1.481  20.914  97.144  1.00  0.00      D    H  
HETATM 1917  O   HOH D 483      42.252  23.457  28.578  1.00  0.00      D    O  
HETATM 1918  H1  HOH D 483      41.709  22.663  28.850  1.00  0.00      D    H  
HETATM 1919  H2  HOH D 483      42.304  24.103  29.341  1.00  0.00      D    H  
HETATM 1920  O   HOH D 484       7.529  30.441  13.602  1.00  0.00      D    O  
HETATM 1921  H1  HOH D 484       7.498  31.377  13.249  1.00  0.00      D    H  
HETATM 1922  H2  HOH D 484       6.599  30.078  13.667  1.00  0.00      D    H  
HETATM 1923  O   HOH D 485      10.252  40.673 114.501  1.00  0.00      D    O  
HETATM 1924  H1  HOH D 485       9.895  41.109 113.675  1.00  0.00      D    H  
HETATM 1925  H2  HOH D 485       9.506  40.217 114.986  1.00  0.00      D    H  
HETATM 1926  O   HOH D 486      12.608  28.365  97.943  1.00  0.00      D    O  
HETATM 1927  H1  HOH D 486      12.736  29.221  98.443  1.00  0.00      D    H  
HETATM 1928  H2  HOH D 486      12.046  27.742  98.488  1.00  0.00      D    H  
HETATM 1929  O   HOH D 487      26.156  28.341  75.203  1.00  0.00      D    O  
HETATM 1930  H1  HOH D 487      26.881  28.241  74.522  1.00  0.00      D    H  
HETATM 1931  H2  HOH D 487      26.546  28.253  76.120  1.00  0.00      D    H  
HETATM 1932  O   HOH D 488      10.986  16.996  98.337  1.00  0.00      D    O  
HETATM 1933  H1  HOH D 488      10.467  17.816  98.095  1.00  0.00      D    H  
HETATM 1934  H2  HOH D 488      11.382  16.597  97.510  1.00  0.00      D    H  
HETATM 1935  O   HOH D 489       8.721  31.295  70.593  1.00  0.00      D    O  
HETATM 1936  H1  HOH D 489       9.184  30.611  70.030  1.00  0.00      D    H  
HETATM 1937  H2  HOH D 489       8.189  31.905  70.007  1.00  0.00      D    H  
HETATM 1938  O   HOH D 490      49.559   5.865  61.995  1.00  0.00      D    O  
HETATM 1939  H1  HOH D 490      48.839   6.547  61.862  1.00  0.00      D    H  
HETATM 1940  H2  HOH D 490      49.374   5.344  62.829  1.00  0.00      D    H  
HETATM 1941  O   HOH D 491       6.650   7.988 110.354  1.00  0.00      D    O  
HETATM 1942  H1  HOH D 491       6.855   7.154 109.841  1.00  0.00      D    H  
HETATM 1943  H2  HOH D 491       7.259   8.722 110.054  1.00  0.00      D    H  
HETATM 1944  O   HOH D 492       3.439  39.567  60.300  1.00  0.00      D    O  
HETATM 1945  H1  HOH D 492       3.854  38.661  60.379  1.00  0.00      D    H  
HETATM 1946  H2  HOH D 492       2.455  39.471  60.148  1.00  0.00      D    H  
HETATM 1947  O   HOH D 493      38.337  36.353  24.804  1.00  0.00      D    O  
HETATM 1948  H1  HOH D 493      39.126  36.837  24.427  1.00  0.00      D    H  
HETATM 1949  H2  HOH D 493      37.853  35.879  24.068  1.00  0.00      D    H  
HETATM 1950  O   HOH D 494       2.037  34.960  63.646  1.00  0.00      D    O  
HETATM 1951  H1  HOH D 494       1.410  35.316  64.339  1.00  0.00      D    H  
HETATM 1952  H2  HOH D 494       2.898  35.467  63.684  1.00  0.00      D    H  
HETATM 1953  O   HOH D 495      27.027   2.285  20.514  1.00  0.00      D    O  
HETATM 1954  H1  HOH D 495      26.452   1.512  20.243  1.00  0.00      D    H  
HETATM 1955  H2  HOH D 495      26.836   3.066  19.920  1.00  0.00      D    H  
HETATM 1956  O   HOH D 496      25.832  30.450   6.679  1.00  0.00      D    O  
HETATM 1957  H1  HOH D 496      25.848  30.574   5.687  1.00  0.00      D    H  
HETATM 1958  H2  HOH D 496      26.350  31.185   7.116  1.00  0.00      D    H  
HETATM 1959  O   HOH D 497      40.370  15.894   8.784  1.00  0.00      D    O  
HETATM 1960  H1  HOH D 497      39.940  15.356   9.509  1.00  0.00      D    H  
HETATM 1961  H2  HOH D 497      40.453  15.335   7.959  1.00  0.00      D    H  
HETATM 1962  O   HOH D 498      41.985  29.149  65.785  1.00  0.00      D    O  
HETATM 1963  H1  HOH D 498      42.636  28.515  66.203  1.00  0.00      D    H  
HETATM 1964  H2  HOH D 498      41.089  28.709  65.716  1.00  0.00      D    H  
HETATM 1965  O   HOH D 499      36.512  40.253  73.633  1.00  0.00      D    O  
HETATM 1966  H1  HOH D 499      37.310  39.692  73.413  1.00  0.00      D    H  
HETATM 1967  H2  HOH D 499      35.920  40.319  72.829  1.00  0.00      D    H  
HETATM 1968  O   HOH D 500      38.180   9.249   7.441  1.00  0.00      D    O  
HETATM 1969  H1  HOH D 500      38.443   8.412   7.920  1.00  0.00      D    H  
HETATM 1970  H2  HOH D 500      37.219   9.189   7.168  1.00  0.00      D    H  
HETATM 1971  O   HOH D 501      44.231  39.294  54.603  1.00  0.00      D    O  
HETATM 1972  H1  HOH D 501      44.531  38.340  54.596  1.00  0.00      D    H  
HETATM 1973  H2  HOH D 501      45.013  39.888  54.793  1.00  0.00      D    H  
HETATM 1974  O   HOH D 502      33.268  40.655 106.855  1.00  0.00      D    O  
HETATM 1975  H1  HOH D 502      32.672  40.957 106.111  1.00  0.00      D    H  
HETATM 1976  H2  HOH D 502      33.851  41.414 107.144  1.00  0.00      D    H  
HETATM 1977  O   HOH D 503      38.331  29.407  75.687  1.00  0.00      D    O  
HETATM 1978  H1  HOH D 503      38.863  28.589  75.909  1.00  0.00      D    H  
HETATM 1979  H2  HOH D 503      38.937  30.104  75.304  1.00  0.00      D    H  
HETATM 1980  O   HOH D 504      36.186  41.291  41.177  1.00  0.00      D    O  
HETATM 1981  H1  HOH D 504      37.134  41.406  40.880  1.00  0.00      D    H  
HETATM 1982  H2  HOH D 504      35.575  41.729  40.518  1.00  0.00      D    H  
HETATM 1983  O   HOH D 505       2.006   6.733  91.452  1.00  0.00      D    O  
HETATM 1984  H1  HOH D 505       1.206   7.200  91.076  1.00  0.00      D    H  
HETATM 1985  H2  HOH D 505       1.832   6.490  92.406  1.00  0.00      D    H  
HETATM 1986  O   HOH D 506      29.292  28.097  36.352  1.00  0.00      D    O  
HETATM 1987  H1  HOH D 506      28.751  28.574  37.044  1.00  0.00      D    H  
HETATM 1988  H2  HOH D 506      29.796  28.765  35.804  1.00  0.00      D    H  
HETATM 1989  O   HOH D 507      25.807   0.783   7.099  1.00  0.00      D    O  
HETATM 1990  H1  HOH D 507      26.711   0.614   7.490  1.00  0.00      D    H  
HETATM 1991  H2  HOH D 507      25.858   0.721   6.102  1.00  0.00      D    H  
HETATM 1992  O   HOH D 508      18.636  42.107  93.975  1.00  0.00      D    O  
HETATM 1993  H1  HOH D 508      19.296  41.744  93.318  1.00  0.00      D    H  
HETATM 1994  H2  HOH D 508      18.674  43.107  93.968  1.00  0.00      D    H  
HETATM 1995  O   HOH D 509      39.776  41.116  94.777  1.00  0.00      D    O  
HETATM 1996  H1  HOH D 509      39.212  40.405  94.359  1.00  0.00      D    H  
HETATM 1997  H2  HOH D 509      39.812  40.975  95.766  1.00  0.00      D    H  
HETATM 1998  O   HOH D 510      24.489  22.201 117.955  1.00  0.00      D    O  
HETATM 1999  H1  HOH D 510      24.259  21.228 117.956  1.00  0.00      D    H  
HETATM 2000  H2  HOH D 510      23.649  22.743 117.981  1.00  0.00      D    H  
HETATM 2001  O   HOH D 511      27.873  34.125  84.665  1.00  0.00      D    O  
HETATM 2002  H1  HOH D 511      27.689  34.899  85.271  1.00  0.00      D    H  
HETATM 2003  H2  HOH D 511      28.580  33.545  85.069  1.00  0.00      D    H  
HETATM 2004  O   HOH D 512      41.476  22.365  63.574  1.00  0.00      D    O  
HETATM 2005  H1  HOH D 512      42.056  23.040  64.029  1.00  0.00      D    H  
HETATM 2006  H2  HOH D 512      41.079  22.768  62.749  1.00  0.00      D    H  
HETATM 2007  O   HOH D 513      41.456  24.323  82.116  1.00  0.00      D    O  
HETATM 2008  H1  HOH D 513      40.844  24.074  82.866  1.00  0.00      D    H  
HETATM 2009  H2  HOH D 513      41.635  23.517  81.550  1.00  0.00      D    H  
HETATM 2010  O   HOH D 514      13.205   6.161  61.476  1.00  0.00      D    O  
HETATM 2011  H1  HOH D 514      12.833   5.436  62.056  1.00  0.00      D    H  
HETATM 2012  H2  HOH D 514      13.439   5.784  60.580  1.00  0.00      D    H  
HETATM 2013  O   HOH D 515       6.478  32.306  59.121  1.00  0.00      D    O  
HETATM 2014  H1  HOH D 515       6.769  32.144  58.178  1.00  0.00      D    H  
HETATM 2015  H2  HOH D 515       6.782  33.213  59.412  1.00  0.00      D    H  
HETATM 2016  O   HOH D 516      22.290  41.703  66.575  1.00  0.00      D    O  
HETATM 2017  H1  HOH D 516      23.238  41.422  66.723  1.00  0.00      D    H  
HETATM 2018  H2  HOH D 516      22.266  42.466  65.929  1.00  0.00      D    H  
HETATM 2019  O   HOH D 517      29.811  40.938  14.477  1.00  0.00      D    O  
HETATM 2020  H1  HOH D 517      30.097  41.834  14.817  1.00  0.00      D    H  
HETATM 2021  H2  HOH D 517      28.819  40.930  14.352  1.00  0.00      D    H  
HETATM 2022  O   HOH D 518      11.020  22.646  22.221  1.00  0.00      D    O  
HETATM 2023  H1  HOH D 518      11.898  23.117  22.127  1.00  0.00      D    H  
HETATM 2024  H2  HOH D 518      10.325  23.296  22.528  1.00  0.00      D    H  
HETATM 2025  O   HOH D 519      40.879   8.930   3.723  1.00  0.00      D    O  
HETATM 2026  H1  HOH D 519      40.966   9.576   4.482  1.00  0.00      D    H  
HETATM 2027  H2  HOH D 519      41.662   9.031   3.109  1.00  0.00      D    H  
HETATM 2028  O   HOH D 520      27.233   4.029  73.198  1.00  0.00      D    O  
HETATM 2029  H1  HOH D 520      26.620   4.251  73.957  1.00  0.00      D    H  
HETATM 2030  H2  HOH D 520      27.933   4.739  73.117  1.00  0.00      D    H  
HETATM 2031  O   HOH D 521      35.318  15.984 101.366  1.00  0.00      D    O  
HETATM 2032  H1  HOH D 521      36.051  15.633 100.784  1.00  0.00      D    H  
HETATM 2033  H2  HOH D 521      35.248  16.975 101.252  1.00  0.00      D    H  
HETATM 2034  O   HOH D 522      19.766  22.716  66.891  1.00  0.00      D    O  
HETATM 2035  H1  HOH D 522      20.681  22.315  66.851  1.00  0.00      D    H  
HETATM 2036  H2  HOH D 522      19.718  23.364  67.651  1.00  0.00      D    H  
HETATM 2037  O   HOH D 523      30.545  30.188  86.803  1.00  0.00      D    O  
HETATM 2038  H1  HOH D 523      30.565  29.193  86.904  1.00  0.00      D    H  
HETATM 2039  H2  HOH D 523      30.071  30.592  87.585  1.00  0.00      D    H  
HETATM 2040  O   HOH D 524      45.372  26.732  33.610  1.00  0.00      D    O  
HETATM 2041  H1  HOH D 524      45.284  27.726  33.545  1.00  0.00      D    H  
HETATM 2042  H2  HOH D 524      45.074  26.315  32.751  1.00  0.00      D    H  
HETATM 2043  O   HOH D 525      21.364   1.879 109.826  1.00  0.00      D    O  
HETATM 2044  H1  HOH D 525      21.170   0.899 109.876  1.00  0.00      D    H  
HETATM 2045  H2  HOH D 525      21.956   2.063 109.041  1.00  0.00      D    H  
HETATM 2046  O   HOH D 526      43.717  15.719  26.509  1.00  0.00      D    O  
HETATM 2047  H1  HOH D 526      44.304  16.525  26.584  1.00  0.00      D    H  
HETATM 2048  H2  HOH D 526      44.133  14.956  27.005  1.00  0.00      D    H  
HETATM 2049  O   HOH D 527      39.608  37.191  40.457  1.00  0.00      D    O  
HETATM 2050  H1  HOH D 527      39.915  36.304  40.111  1.00  0.00      D    H  
HETATM 2051  H2  HOH D 527      38.815  37.060  41.052  1.00  0.00      D    H  
HETATM 2052  O   HOH D 528      22.073   0.314  67.359  1.00  0.00      D    O  
HETATM 2053  H1  HOH D 528      21.499   0.225  68.172  1.00  0.00      D    H  
HETATM 2054  H2  HOH D 528      21.738   1.068  66.794  1.00  0.00      D    H  
HETATM 2055  O   HOH D 529      42.500  25.300   5.383  1.00  0.00      D    O  
HETATM 2056  H1  HOH D 529      42.456  26.274   5.162  1.00  0.00      D    H  
HETATM 2057  H2  HOH D 529      41.618  25.001   5.747  1.00  0.00      D    H  
HETATM 2058  O   HOH D 530       7.398  19.152 114.854  1.00  0.00      D    O  
HETATM 2059  H1  HOH D 530       7.261  20.108 114.593  1.00  0.00      D    H  
HETATM 2060  H2  HOH D 530       7.938  19.111 115.695  1.00  0.00      D    H  
HETATM 2061  O   HOH D 531       5.377  41.501  17.985  1.00  0.00      D    O  
HETATM 2062  H1  HOH D 531       4.894  41.938  18.744  1.00  0.00      D    H  
HETATM 2063  H2  HOH D 531       4.717  41.203  17.296  1.00  0.00      D    H  
HETATM 2064  O   HOH D 532      15.429  22.604  84.214  1.00  0.00      D    O  
HETATM 2065  H1  HOH D 532      15.627  23.043  85.090  1.00  0.00      D    H  
HETATM 2066  H2  HOH D 532      16.077  22.929  83.525  1.00  0.00      D    H  
HETATM 2067  O   HOH D 533      29.589  13.904 105.979  1.00  0.00      D    O  
HETATM 2068  H1  HOH D 533      29.363  13.710 106.934  1.00  0.00      D    H  
HETATM 2069  H2  HOH D 533      30.572  13.790 105.839  1.00  0.00      D    H  
HETATM 2070  O   HOH D 534      33.126  12.943  21.669  1.00  0.00      D    O  
HETATM 2071  H1  HOH D 534      33.098  13.672  22.354  1.00  0.00      D    H  
HETATM 2072  H2  HOH D 534      32.227  12.510  21.607  1.00  0.00      D    H  
HETATM 2073  O   HOH D 535      17.043  31.917  84.008  1.00  0.00      D    O  
HETATM 2074  H1  HOH D 535      16.559  31.916  83.133  1.00  0.00      D    H  
HETATM 2075  H2  HOH D 535      16.417  32.196  84.736  1.00  0.00      D    H  
HETATM 2076  O   HOH D 536       8.336  39.203  56.180  1.00  0.00      D    O  
HETATM 2077  H1  HOH D 536       9.272  38.869  56.291  1.00  0.00      D    H  
HETATM 2078  H2  HOH D 536       8.036  39.048  55.239  1.00  0.00      D    H  
HETATM 2079  O   HOH D 537      47.334  40.201  80.014  1.00  0.00      D    O  
HETATM 2080  H1  HOH D 537      46.972  41.051  79.632  1.00  0.00      D    H  
HETATM 2081  H2  HOH D 537      47.088  39.436  79.418  1.00  0.00      D    H  
HETATM 2082  O   HOH D 538       1.576   2.572 117.778  1.00  0.00      D    O  
HETATM 2083  H1  HOH D 538       0.769   1.985 117.721  1.00  0.00      D    H  
HETATM 2084  H2  HOH D 538       2.395   2.033 117.580  1.00  0.00      D    H  
HETATM 2085  O   HOH D 539      10.011  19.440 113.479  1.00  0.00      D    O  
HETATM 2086  H1  HOH D 539      10.202  20.404 113.662  1.00  0.00      D    H  
HETATM 2087  H2  HOH D 539       9.333  19.105 114.133  1.00  0.00      D    H  
HETATM 2088  O   HOH D 540      27.574  24.946  10.423  1.00  0.00      D    O  
HETATM 2089  H1  HOH D 540      27.824  25.760  10.948  1.00  0.00      D    H  
HETATM 2090  H2  HOH D 540      28.030  24.971   9.533  1.00  0.00      D    H  
HETATM 2091  O   HOH D 541      44.028   2.441 103.479  1.00  0.00      D    O  
HETATM 2092  H1  HOH D 541      43.093   2.130 103.651  1.00  0.00      D    H  
HETATM 2093  H2  HOH D 541      44.102   2.766 102.536  1.00  0.00      D    H  
HETATM 2094  O   HOH D 542      38.713  41.608  39.783  1.00  0.00      D    O  
HETATM 2095  H1  HOH D 542      39.382  42.025  40.398  1.00  0.00      D    H  
HETATM 2096  H2  HOH D 542      38.747  42.064  38.894  1.00  0.00      D    H  
HETATM 2097  O   HOH D 543       3.748   6.255  67.314  1.00  0.00      D    O  
HETATM 2098  H1  HOH D 543       2.906   6.733  67.562  1.00  0.00      D    H  
HETATM 2099  H2  HOH D 543       4.491   6.917  67.215  1.00  0.00      D    H  
HETATM 2100  O   HOH D 544      33.896  29.780  68.776  1.00  0.00      D    O  
HETATM 2101  H1  HOH D 544      33.120  29.481  69.331  1.00  0.00      D    H  
HETATM 2102  H2  HOH D 544      34.428  28.983  68.491  1.00  0.00      D    H  
HETATM 2103  O   HOH D 545      21.638   4.229  68.516  1.00  0.00      D    O  
HETATM 2104  H1  HOH D 545      21.468   5.158  68.845  1.00  0.00      D    H  
HETATM 2105  H2  HOH D 545      22.269   3.766  69.138  1.00  0.00      D    H  
HETATM 2106  O   HOH D 546       5.463  35.032  10.020  1.00  0.00      D    O  
HETATM 2107  H1  HOH D 546       4.554  35.447  10.062  1.00  0.00      D    H  
HETATM 2108  H2  HOH D 546       6.155  35.751   9.965  1.00  0.00      D    H  
HETATM 2109  O   HOH D 547      33.025  41.359  96.418  1.00  0.00      D    O  
HETATM 2110  H1  HOH D 547      33.646  41.336  95.634  1.00  0.00      D    H  
HETATM 2111  H2  HOH D 547      32.079  41.319  96.095  1.00  0.00      D    H  
HETATM 2112  O   HOH D 548      44.117   6.864 116.080  1.00  0.00      D    O  
HETATM 2113  H1  HOH D 548      44.726   7.607 115.803  1.00  0.00      D    H  
HETATM 2114  H2  HOH D 548      44.577   6.291 116.758  1.00  0.00      D    H  
HETATM 2115  O   HOH D 549      33.618  22.180  78.816  1.00  0.00      D    O  
HETATM 2116  H1  HOH D 549      34.553  21.985  78.519  1.00  0.00      D    H  
HETATM 2117  H2  HOH D 549      33.235  22.912  78.252  1.00  0.00      D    H  
HETATM 2118  O   HOH D 550      15.493  33.805  23.677  1.00  0.00      D    O  
HETATM 2119  H1  HOH D 550      15.395  34.699  23.241  1.00  0.00      D    H  
HETATM 2120  H2  HOH D 550      15.796  33.135  22.999  1.00  0.00      D    H  
HETATM 2121  O   HOH D 551      26.924  26.940   6.303  1.00  0.00      D    O  
HETATM 2122  H1  HOH D 551      27.229  26.628   5.403  1.00  0.00      D    H  
HETATM 2123  H2  HOH D 551      26.738  27.922   6.270  1.00  0.00      D    H  
HETATM 2124  O   HOH D 552      19.766  34.412 110.258  1.00  0.00      D    O  
HETATM 2125  H1  HOH D 552      20.500  35.046 110.016  1.00  0.00      D    H  
HETATM 2126  H2  HOH D 552      18.882  34.840 110.073  1.00  0.00      D    H  
HETATM 2127  O   HOH D 553      34.001  37.700  81.796  1.00  0.00      D    O  
HETATM 2128  H1  HOH D 553      33.938  38.697  81.760  1.00  0.00      D    H  
HETATM 2129  H2  HOH D 553      33.084  37.311  81.890  1.00  0.00      D    H  
HETATM 2130  O   HOH D 554      25.010  39.738  36.845  1.00  0.00      D    O  
HETATM 2131  H1  HOH D 554      24.621  40.472  37.402  1.00  0.00      D    H  
HETATM 2132  H2  HOH D 554      25.277  38.977  37.435  1.00  0.00      D    H  
HETATM 2133  O   HOH D 555       3.836  12.061  11.096  1.00  0.00      D    O  
HETATM 2134  H1  HOH D 555       3.184  12.433  10.436  1.00  0.00      D    H  
HETATM 2135  H2  HOH D 555       3.585  12.360  12.017  1.00  0.00      D    H  
HETATM 2136  O   HOH D 556       2.729  29.140  64.889  1.00  0.00      D    O  
HETATM 2137  H1  HOH D 556       1.895  29.109  65.439  1.00  0.00      D    H  
HETATM 2138  H2  HOH D 556       2.817  30.043  64.468  1.00  0.00      D    H  
HETATM 2139  O   HOH D 557      32.240  20.604  80.511  1.00  0.00      D    O  
HETATM 2140  H1  HOH D 557      32.800  21.390  80.248  1.00  0.00      D    H  
HETATM 2141  H2  HOH D 557      31.572  20.887  81.199  1.00  0.00      D    H  
HETATM 2142  O   HOH D 558       9.453  14.246 105.124  1.00  0.00      D    O  
HETATM 2143  H1  HOH D 558      10.028  13.434 105.219  1.00  0.00      D    H  
HETATM 2144  H2  HOH D 558       9.379  14.492 104.158  1.00  0.00      D    H  
HETATM 2145  O   HOH D 559      30.728  31.679  43.376  1.00  0.00      D    O  
HETATM 2146  H1  HOH D 559      31.291  31.208  44.054  1.00  0.00      D    H  
HETATM 2147  H2  HOH D 559      30.247  31.005  42.815  1.00  0.00      D    H  
HETATM 2148  O   HOH D 560       5.838   1.725  38.644  1.00  0.00      D    O  
HETATM 2149  H1  HOH D 560       6.631   2.289  38.874  1.00  0.00      D    H  
HETATM 2150  H2  HOH D 560       5.514   1.965  37.729  1.00  0.00      D    H  
HETATM 2151  O   HOH D 561      47.711  37.468  34.968  1.00  0.00      D    O  
HETATM 2152  H1  HOH D 561      46.873  37.466  34.423  1.00  0.00      D    H  
HETATM 2153  H2  HOH D 561      47.639  36.783  35.693  1.00  0.00      D    H  
HETATM 2154  O   HOH D 562      33.282   7.731  52.010  1.00  0.00      D    O  
HETATM 2155  H1  HOH D 562      34.107   7.896  51.469  1.00  0.00      D    H  
HETATM 2156  H2  HOH D 562      33.057   6.757  51.986  1.00  0.00      D    H  
HETATM 2157  O   HOH D 563       9.477   7.094  40.286  1.00  0.00      D    O  
HETATM 2158  H1  HOH D 563       9.865   8.001  40.450  1.00  0.00      D    H  
HETATM 2159  H2  HOH D 563       9.348   6.625  41.159  1.00  0.00      D    H  
HETATM 2160  O   HOH D 564      43.136   1.274  54.886  1.00  0.00      D    O  
HETATM 2161  H1  HOH D 564      44.003   1.323  55.381  1.00  0.00      D    H  
HETATM 2162  H2  HOH D 564      43.055   2.061  54.275  1.00  0.00      D    H  
HETATM 2163  O   HOH D 565       3.683  27.642  96.764  1.00  0.00      D    O  
HETATM 2164  H1  HOH D 565       3.201  27.452  97.619  1.00  0.00      D    H  
HETATM 2165  H2  HOH D 565       4.593  28.002  96.967  1.00  0.00      D    H  
HETATM 2166  O   HOH D 566      16.324  16.848  57.319  1.00  0.00      D    O  
HETATM 2167  H1  HOH D 566      15.663  16.433  56.694  1.00  0.00      D    H  
HETATM 2168  H2  HOH D 566      16.389  16.295  58.150  1.00  0.00      D    H  
HETATM 2169  O   HOH D 567      41.817  32.454  70.708  1.00  0.00      D    O  
HETATM 2170  H1  HOH D 567      42.638  33.015  70.599  1.00  0.00      D    H  
HETATM 2171  H2  HOH D 567      41.342  32.384  69.831  1.00  0.00      D    H  
HETATM 2172  O   HOH D 568      19.989   2.735  67.084  1.00  0.00      D    O  
HETATM 2173  H1  HOH D 568      19.445   3.416  66.594  1.00  0.00      D    H  
HETATM 2174  H2  HOH D 568      20.601   3.197  67.726  1.00  0.00      D    H  
HETATM 2175  O   HOH D 569      38.714  29.870  28.977  1.00  0.00      D    O  
HETATM 2176  H1  HOH D 569      38.698  29.798  29.975  1.00  0.00      D    H  
HETATM 2177  H2  HOH D 569      39.596  30.240  28.684  1.00  0.00      D    H  
HETATM 2178  O   HOH D 570      39.793  38.947  52.817  1.00  0.00      D    O  
HETATM 2179  H1  HOH D 570      39.059  38.372  52.455  1.00  0.00      D    H  
HETATM 2180  H2  HOH D 570      40.037  38.636  53.735  1.00  0.00      D    H  
HETATM 2181  O   HOH D 571      22.706  32.954   9.361  1.00  0.00      D    O  
HETATM 2182  H1  HOH D 571      22.659  33.759   9.952  1.00  0.00      D    H  
HETATM 2183  H2  HOH D 571      22.639  33.238   8.405  1.00  0.00      D    H  
HETATM 2184  O   HOH D 572      46.939  25.786  38.312  1.00  0.00      D    O  
HETATM 2185  H1  HOH D 572      46.358  26.158  39.036  1.00  0.00      D    H  
HETATM 2186  H2  HOH D 572      47.626  26.466  38.054  1.00  0.00      D    H  
HETATM 2187  O   HOH D 573      35.706  15.671  28.425  1.00  0.00      D    O  
HETATM 2188  H1  HOH D 573      35.471  16.637  28.532  1.00  0.00      D    H  
HETATM 2189  H2  HOH D 573      36.650  15.592  28.104  1.00  0.00      D    H  
HETATM 2190  O   HOH D 574      46.562   0.577  41.596  1.00  0.00      D    O  
HETATM 2191  H1  HOH D 574      46.903   1.060  42.403  1.00  0.00      D    H  
HETATM 2192  H2  HOH D 574      46.703   1.143  40.784  1.00  0.00      D    H  
HETATM 2193  O   HOH D 575      31.635   5.879 112.081  1.00  0.00      D    O  
HETATM 2194  H1  HOH D 575      31.095   5.597 112.874  1.00  0.00      D    H  
HETATM 2195  H2  HOH D 575      31.547   6.867 111.953  1.00  0.00      D    H  
HETATM 2196  O   HOH D 576       0.509   3.973 102.939  1.00  0.00      D    O  
HETATM 2197  H1  HOH D 576       0.022   4.368 103.718  1.00  0.00      D    H  
HETATM 2198  H2  HOH D 576      -0.056   4.053 102.118  1.00  0.00      D    H  
HETATM 2199  O   HOH D 577      39.957  38.389  55.437  1.00  0.00      D    O  
HETATM 2200  H1  HOH D 577      40.344  37.708  56.059  1.00  0.00      D    H  
HETATM 2201  H2  HOH D 577      39.071  38.694  55.787  1.00  0.00      D    H  
HETATM 2202  O   HOH D 578      33.936  17.906  28.450  1.00  0.00      D    O  
HETATM 2203  H1  HOH D 578      33.294  18.244  27.762  1.00  0.00      D    H  
HETATM 2204  H2  HOH D 578      34.058  18.599  29.161  1.00  0.00      D    H  
HETATM 2205  O   HOH D 579       8.889   4.654  71.801  1.00  0.00      D    O  
HETATM 2206  H1  HOH D 579       9.716   4.262  72.202  1.00  0.00      D    H  
HETATM 2207  H2  HOH D 579       8.256   4.917  72.530  1.00  0.00      D    H  
HETATM 2208  O   HOH D 580      18.929  38.788 109.564  1.00  0.00      D    O  
HETATM 2209  H1  HOH D 580      18.150  39.001 110.154  1.00  0.00      D    H  
HETATM 2210  H2  HOH D 580      18.768  37.917 109.100  1.00  0.00      D    H  
HETATM 2211  O   HOH D 581      29.110  35.671  98.973  1.00  0.00      D    O  
HETATM 2212  H1  HOH D 581      29.953  35.298  99.360  1.00  0.00      D    H  
HETATM 2213  H2  HOH D 581      29.000  35.343  98.034  1.00  0.00      D    H  
HETATM 2214  O   HOH D 582      24.649   7.621   7.930  1.00  0.00      D    O  
HETATM 2215  H1  HOH D 582      24.712   8.114   7.062  1.00  0.00      D    H  
HETATM 2216  H2  HOH D 582      23.958   8.053   8.510  1.00  0.00      D    H  
HETATM 2217  O   HOH D 583      46.365  10.873   9.583  1.00  0.00      D    O  
HETATM 2218  H1  HOH D 583      46.303  10.312   8.757  1.00  0.00      D    H  
HETATM 2219  H2  HOH D 583      46.343  10.282  10.390  1.00  0.00      D    H  
HETATM 2220  O   HOH D 584      27.619  16.435   9.021  1.00  0.00      D    O  
HETATM 2221  H1  HOH D 584      26.779  16.086   9.436  1.00  0.00      D    H  
HETATM 2222  H2  HOH D 584      28.281  16.652   9.738  1.00  0.00      D    H  
HETATM 2223  O   HOH D 585      15.586  16.512  25.221  1.00  0.00      D    O  
HETATM 2224  H1  HOH D 585      16.448  16.137  24.881  1.00  0.00      D    H  
HETATM 2225  H2  HOH D 585      15.765  17.092  26.015  1.00  0.00      D    H  
HETATM 2226  O   HOH D 586       2.490  27.207  62.894  1.00  0.00      D    O  
HETATM 2227  H1  HOH D 586       3.366  26.725  62.876  1.00  0.00      D    H  
HETATM 2228  H2  HOH D 586       2.499  27.887  63.628  1.00  0.00      D    H  
HETATM 2229  O   HOH D 587      32.114   6.530  75.079  1.00  0.00      D    O  
HETATM 2230  H1  HOH D 587      32.327   5.598  74.786  1.00  0.00      D    H  
HETATM 2231  H2  HOH D 587      32.943   7.089  75.041  1.00  0.00      D    H  
HETATM 2232  O   HOH D 588       3.007  40.232   3.656  1.00  0.00      D    O  
HETATM 2233  H1  HOH D 588       2.094  40.402   3.287  1.00  0.00      D    H  
HETATM 2234  H2  HOH D 588       3.182  39.248   3.675  1.00  0.00      D    H  
HETATM 2235  O   HOH D 589       9.684  26.539  58.660  1.00  0.00      D    O  
HETATM 2236  H1  HOH D 589       8.887  27.121  58.823  1.00  0.00      D    H  
HETATM 2237  H2  HOH D 589      10.417  27.084  58.253  1.00  0.00      D    H  
HETATM 2238  O   HOH D 590      43.343  36.912  93.534  1.00  0.00      D    O  
HETATM 2239  H1  HOH D 590      44.198  36.830  94.046  1.00  0.00      D    H  
HETATM 2240  H2  HOH D 590      43.218  37.860  93.244  1.00  0.00      D    H  
HETATM 2241  O   HOH D 591      20.203  28.875  16.636  1.00  0.00      D    O  
HETATM 2242  H1  HOH D 591      20.692  29.156  15.810  1.00  0.00      D    H  
HETATM 2243  H2  HOH D 591      20.783  29.032  17.436  1.00  0.00      D    H  
HETATM 2244  O   HOH D 592      41.851  39.798  82.808  1.00  0.00      D    O  
HETATM 2245  H1  HOH D 592      41.357  40.514  83.301  1.00  0.00      D    H  
HETATM 2246  H2  HOH D 592      42.027  40.099  81.871  1.00  0.00      D    H  
HETATM 2247  O   HOH D 593       6.516  12.295  95.248  1.00  0.00      D    O  
HETATM 2248  H1  HOH D 593       6.325  13.153  94.772  1.00  0.00      D    H  
HETATM 2249  H2  HOH D 593       6.117  11.534  94.736  1.00  0.00      D    H  
HETATM 2250  O   HOH D 594      38.387   6.223  69.858  1.00  0.00      D    O  
HETATM 2251  H1  HOH D 594      38.353   5.308  70.259  1.00  0.00      D    H  
HETATM 2252  H2  HOH D 594      39.156   6.730  70.248  1.00  0.00      D    H  
HETATM 2253  O   HOH D 595      30.614   2.567  57.788  1.00  0.00      D    O  
HETATM 2254  H1  HOH D 595      31.049   3.461  57.905  1.00  0.00      D    H  
HETATM 2255  H2  HOH D 595      30.716   2.035  58.628  1.00  0.00      D    H  
HETATM 2256  O   HOH D 596      39.267   6.618  30.373  1.00  0.00      D    O  
HETATM 2257  H1  HOH D 596      38.621   5.912  30.665  1.00  0.00      D    H  
HETATM 2258  H2  HOH D 596      39.373   6.582  29.379  1.00  0.00      D    H  
HETATM 2259  O   HOH D 597      26.960  20.523  63.173  1.00  0.00      D    O  
HETATM 2260  H1  HOH D 597      26.585  19.643  63.466  1.00  0.00      D    H  
HETATM 2261  H2  HOH D 597      26.292  21.245  63.353  1.00  0.00      D    H  
HETATM 2262  O   HOH D 598      13.548  28.702   6.835  1.00  0.00      D    O  
HETATM 2263  H1  HOH D 598      14.020  28.828   7.708  1.00  0.00      D    H  
HETATM 2264  H2  HOH D 598      13.878  29.379   6.177  1.00  0.00      D    H  
HETATM 2265  O   HOH D 599       1.976  15.059 104.444  1.00  0.00      D    O  
HETATM 2266  H1  HOH D 599       2.194  14.922 105.410  1.00  0.00      D    H  
HETATM 2267  H2  HOH D 599       1.122  15.574 104.365  1.00  0.00      D    H  
HETATM 2268  O   HOH D 600       1.229  28.878  42.238  1.00  0.00      D    O  
HETATM 2269  H1  HOH D 600       1.909  29.320  42.824  1.00  0.00      D    H  
HETATM 2270  H2  HOH D 600       0.660  29.576  41.803  1.00  0.00      D    H  
HETATM 2271  O   HOH D 601      30.865  35.563 103.030  1.00  0.00      D    O  
HETATM 2272  H1  HOH D 601      31.839  35.463 103.235  1.00  0.00      D    H  
HETATM 2273  H2  HOH D 601      30.601  36.523 103.127  1.00  0.00      D    H  
HETATM 2274  O   HOH D 602      28.987   6.750  50.484  1.00  0.00      D    O  
HETATM 2275  H1  HOH D 602      28.047   7.031  50.680  1.00  0.00      D    H  
HETATM 2276  H2  HOH D 602      29.215   6.986  49.540  1.00  0.00      D    H  
HETATM 2277  O   HOH D 603      21.088   5.491  36.377  1.00  0.00      D    O  
HETATM 2278  H1  HOH D 603      21.866   6.058  36.649  1.00  0.00      D    H  
HETATM 2279  H2  HOH D 603      21.422   4.625  36.004  1.00  0.00      D    H  
HETATM 2280  O   HOH D 604      21.841   0.554  26.484  1.00  0.00      D    O  
HETATM 2281  H1  HOH D 604      22.273  -0.265  26.862  1.00  0.00      D    H  
HETATM 2282  H2  HOH D 604      21.702   1.224  27.212  1.00  0.00      D    H  
HETATM 2283  O   HOH D 605      10.997   7.280 114.082  1.00  0.00      D    O  
HETATM 2284  H1  HOH D 605      11.977   7.159 114.238  1.00  0.00      D    H  
HETATM 2285  H2  HOH D 605      10.706   8.160 114.459  1.00  0.00      D    H  
HETATM 2286  O   HOH D 606      24.768  39.151  68.526  1.00  0.00      D    O  
HETATM 2287  H1  HOH D 606      24.086  39.525  69.155  1.00  0.00      D    H  
HETATM 2288  H2  HOH D 606      24.683  38.156  68.495  1.00  0.00      D    H  
HETATM 2289  O   HOH D 607      37.149  37.816 108.662  1.00  0.00      D    O  
HETATM 2290  H1  HOH D 607      36.764  38.404 107.951  1.00  0.00      D    H  
HETATM 2291  H2  HOH D 607      37.553  37.004 108.241  1.00  0.00      D    H  
HETATM 2292  O   HOH D 608      29.184  38.852  62.887  1.00  0.00      D    O  
HETATM 2293  H1  HOH D 608      29.300  39.838  62.767  1.00  0.00      D    H  
HETATM 2294  H2  HOH D 608      28.946  38.657  63.838  1.00  0.00      D    H  
HETATM 2295  O   HOH D 609       8.044  29.612  51.822  1.00  0.00      D    O  
HETATM 2296  H1  HOH D 609       7.709  28.687  52.002  1.00  0.00      D    H  
HETATM 2297  H2  HOH D 609       7.636  29.955  50.976  1.00  0.00      D    H  
HETATM 2298  O   HOH D 610      47.692  32.091  51.342  1.00  0.00      D    O  
HETATM 2299  H1  HOH D 610      47.471  33.066  51.345  1.00  0.00      D    H  
HETATM 2300  H2  HOH D 610      48.552  31.946  50.853  1.00  0.00      D    H  
HETATM 2301  O   HOH D 611      15.093  26.302   8.186  1.00  0.00      D    O  
HETATM 2302  H1  HOH D 611      14.369  26.127   7.518  1.00  0.00      D    H  
HETATM 2303  H2  HOH D 611      15.414  25.434   8.565  1.00  0.00      D    H  
HETATM 2304  O   HOH D 612      40.577   9.746  76.370  1.00  0.00      D    O  
HETATM 2305  H1  HOH D 612      39.996   9.401  77.108  1.00  0.00      D    H  
HETATM 2306  H2  HOH D 612      40.622  10.743  76.420  1.00  0.00      D    H  
HETATM 2307  O   HOH D 613      46.745  42.846  71.138  1.00  0.00      D    O  
HETATM 2308  H1  HOH D 613      47.041  41.898  71.015  1.00  0.00      D    H  
HETATM 2309  H2  HOH D 613      46.210  43.134  70.344  1.00  0.00      D    H  
HETATM 2310  O   HOH D 614       3.472  37.564  99.950  1.00  0.00      D    O  
HETATM 2311  H1  HOH D 614       4.175  37.319 100.618  1.00  0.00      D    H  
HETATM 2312  H2  HOH D 614       3.175  38.505 100.109  1.00  0.00      D    H  
HETATM 2313  O   HOH D 615      17.531  24.394  79.714  1.00  0.00      D    O  
HETATM 2314  H1  HOH D 615      17.252  25.285  79.355  1.00  0.00      D    H  
HETATM 2315  H2  HOH D 615      17.494  23.714  78.981  1.00  0.00      D    H  
HETATM 2316  O   HOH D 616       5.424   9.317 101.322  1.00  0.00      D    O  
HETATM 2317  H1  HOH D 616       5.002   8.429 101.144  1.00  0.00      D    H  
HETATM 2318  H2  HOH D 616       4.755  10.043 101.160  1.00  0.00      D    H  
HETATM 2319  O   HOH D 617      30.747  28.670  81.610  1.00  0.00      D    O  
HETATM 2320  H1  HOH D 617      31.158  29.426  81.101  1.00  0.00      D    H  
HETATM 2321  H2  HOH D 617      31.459  28.181  82.113  1.00  0.00      D    H  
HETATM 2322  O   HOH D 618      42.590  29.123  12.001  1.00  0.00      D    O  
HETATM 2323  H1  HOH D 618      41.814  28.852  11.430  1.00  0.00      D    H  
HETATM 2324  H2  HOH D 618      42.916  30.024  11.714  1.00  0.00      D    H  
HETATM 2325  O   HOH D 619      43.958  24.329   7.678  1.00  0.00      D    O  
HETATM 2326  H1  HOH D 619      43.494  24.530   6.815  1.00  0.00      D    H  
HETATM 2327  H2  HOH D 619      44.582  25.077   7.902  1.00  0.00      D    H  
HETATM 2328  O   HOH D 620      36.702  12.080  82.071  1.00  0.00      D    O  
HETATM 2329  H1  HOH D 620      35.910  11.709  82.556  1.00  0.00      D    H  
HETATM 2330  H2  HOH D 620      37.378  12.402  82.734  1.00  0.00      D    H  
HETATM 2331  O   HOH D 621       9.578  15.503  84.935  1.00  0.00      D    O  
HETATM 2332  H1  HOH D 621      10.196  16.102  84.426  1.00  0.00      D    H  
HETATM 2333  H2  HOH D 621       9.530  14.612  84.483  1.00  0.00      D    H  
HETATM 2334  O   HOH D 622      37.668  12.836  59.337  1.00  0.00      D    O  
HETATM 2335  H1  HOH D 622      38.166  12.259  59.984  1.00  0.00      D    H  
HETATM 2336  H2  HOH D 622      37.958  13.787  59.447  1.00  0.00      D    H  
HETATM 2337  O   HOH D 623      19.124   3.918  45.512  1.00  0.00      D    O  
HETATM 2338  H1  HOH D 623      18.500   3.680  44.768  1.00  0.00      D    H  
HETATM 2339  H2  HOH D 623      19.752   4.633  45.205  1.00  0.00      D    H  
HETATM 2340  O   HOH D 624      15.653  25.544  17.941  1.00  0.00      D    O  
HETATM 2341  H1  HOH D 624      15.808  25.107  17.055  1.00  0.00      D    H  
HETATM 2342  H2  HOH D 624      16.277  26.319  18.044  1.00  0.00      D    H  
HETATM 2343  O   HOH D 625      12.725  20.766  13.348  1.00  0.00      D    O  
HETATM 2344  H1  HOH D 625      13.484  20.407  13.892  1.00  0.00      D    H  
HETATM 2345  H2  HOH D 625      11.884  20.734  13.887  1.00  0.00      D    H  
HETATM 2346  O   HOH D 626      46.975  34.917  83.253  1.00  0.00      D    O  
HETATM 2347  H1  HOH D 626      46.782  33.936  83.279  1.00  0.00      D    H  
HETATM 2348  H2  HOH D 626      47.292  35.218  84.153  1.00  0.00      D    H  
HETATM 2349  O   HOH D 627      42.019   5.681  33.961  1.00  0.00      D    O  
HETATM 2350  H1  HOH D 627      42.669   5.990  33.266  1.00  0.00      D    H  
HETATM 2351  H2  HOH D 627      42.483   5.071  34.604  1.00  0.00      D    H  
HETATM 2352  O   HOH D 628      31.056  19.671  74.166  1.00  0.00      D    O  
HETATM 2353  H1  HOH D 628      30.093  19.489  74.365  1.00  0.00      D    H  
HETATM 2354  H2  HOH D 628      31.234  20.652  74.244  1.00  0.00      D    H  
HETATM 2355  O   HOH D 629      29.166  19.833  49.636  1.00  0.00      D    O  
HETATM 2356  H1  HOH D 629      28.780  20.180  48.782  1.00  0.00      D    H  
HETATM 2357  H2  HOH D 629      29.237  18.837  49.590  1.00  0.00      D    H  
HETATM 2358  O   HOH D 630      13.265   8.211  40.404  1.00  0.00      D    O  
HETATM 2359  H1  HOH D 630      12.536   8.889  40.308  1.00  0.00      D    H  
HETATM 2360  H2  HOH D 630      14.009   8.597  40.949  1.00  0.00      D    H  
HETATM 2361  O   HOH D 631      26.747  20.408   6.599  1.00  0.00      D    O  
HETATM 2362  H1  HOH D 631      26.902  19.689   7.277  1.00  0.00      D    H  
HETATM 2363  H2  HOH D 631      26.872  21.303   7.028  1.00  0.00      D    H  
HETATM 2364  O   HOH D 632      42.601  40.041  47.428  1.00  0.00      D    O  
HETATM 2365  H1  HOH D 632      41.780  39.832  47.958  1.00  0.00      D    H  
HETATM 2366  H2  HOH D 632      42.783  39.296  46.787  1.00  0.00      D    H  
HETATM 2367  O   HOH D 633      38.875  36.194  10.143  1.00  0.00      D    O  
HETATM 2368  H1  HOH D 633      39.337  36.952  10.604  1.00  0.00      D    H  
HETATM 2369  H2  HOH D 633      39.550  35.505   9.877  1.00  0.00      D    H  
HETATM 2370  O   HOH D 634      26.376  39.461  19.686  1.00  0.00      D    O  
HETATM 2371  H1  HOH D 634      26.533  40.168  18.997  1.00  0.00      D    H  
HETATM 2372  H2  HOH D 634      26.116  39.889  20.551  1.00  0.00      D    H  
HETATM 2373  O   HOH D 635       0.160  15.270  40.083  1.00  0.00      D    O  
HETATM 2374  H1  HOH D 635       1.089  14.902  40.107  1.00  0.00      D    H  
HETATM 2375  H2  HOH D 635       0.144  16.097  39.521  1.00  0.00      D    H  
HETATM 2376  O   HOH D 636      48.305  31.040  98.654  1.00  0.00      D    O  
HETATM 2377  H1  HOH D 636      47.729  31.538  98.005  1.00  0.00      D    H  
HETATM 2378  H2  HOH D 636      49.065  30.612  98.164  1.00  0.00      D    H  
HETATM 2379  O   HOH D 637      21.522  21.026  51.797  1.00  0.00      D    O  
HETATM 2380  H1  HOH D 637      22.361  21.328  52.250  1.00  0.00      D    H  
HETATM 2381  H2  HOH D 637      20.951  21.820  51.588  1.00  0.00      D    H  
HETATM 2382  O   HOH D 638      45.759  17.122  51.848  1.00  0.00      D    O  
HETATM 2383  H1  HOH D 638      46.558  16.584  52.116  1.00  0.00      D    H  
HETATM 2384  H2  HOH D 638      45.177  17.275  52.647  1.00  0.00      D    H  
HETATM 2385  O   HOH D 639      47.409  10.584 100.725  1.00  0.00      D    O  
HETATM 2386  H1  HOH D 639      47.964  10.792  99.920  1.00  0.00      D    H  
HETATM 2387  H2  HOH D 639      47.634   9.669 101.059  1.00  0.00      D    H  
HETATM 2388  O   HOH D 640      20.347   1.367 101.700  1.00  0.00      D    O  
HETATM 2389  H1  HOH D 640      21.030   1.283 102.426  1.00  0.00      D    H  
HETATM 2390  H2  HOH D 640      20.773   1.165 100.818  1.00  0.00      D    H  
HETATM 2391  O   HOH D 641      15.563   4.583 117.256  1.00  0.00      D    O  
HETATM 2392  H1  HOH D 641      14.932   4.852 117.983  1.00  0.00      D    H  
HETATM 2393  H2  HOH D 641      15.976   3.701 117.481  1.00  0.00      D    H  
HETATM 2394  O   HOH D 642       1.905  24.389  98.826  1.00  0.00      D    O  
HETATM 2395  H1  HOH D 642       1.475  24.841  98.044  1.00  0.00      D    H  
HETATM 2396  H2  HOH D 642       1.419  24.638  99.664  1.00  0.00      D    H  
HETATM 2397  O   HOH D 643       8.972  38.012  13.445  1.00  0.00      D    O  
HETATM 2398  H1  HOH D 643       9.870  37.862  13.858  1.00  0.00      D    H  
HETATM 2399  H2  HOH D 643       8.322  38.294  14.151  1.00  0.00      D    H  
HETATM 2400  O   HOH D 644      30.926   1.540  49.429  1.00  0.00      D    O  
HETATM 2401  H1  HOH D 644      31.031   0.813  48.750  1.00  0.00      D    H  
HETATM 2402  H2  HOH D 644      29.986   1.881  49.409  1.00  0.00      D    H  
HETATM 2403  O   HOH D 645       6.917  10.973  45.165  1.00  0.00      D    O  
HETATM 2404  H1  HOH D 645       7.509  11.041  44.363  1.00  0.00      D    H  
HETATM 2405  H2  HOH D 645       7.173  10.170  45.703  1.00  0.00      D    H  
HETATM 2406  O   HOH D 646      41.561  24.041  58.282  1.00  0.00      D    O  
HETATM 2407  H1  HOH D 646      41.199  23.703  57.414  1.00  0.00      D    H  
HETATM 2408  H2  HOH D 646      40.817  24.428  58.826  1.00  0.00      D    H  
HETATM 2409  O   HOH D 647      19.080  27.002  40.370  1.00  0.00      D    O  
HETATM 2410  H1  HOH D 647      18.425  26.305  40.661  1.00  0.00      D    H  
HETATM 2411  H2  HOH D 647      18.590  27.766  39.951  1.00  0.00      D    H  
HETATM 2412  O   HOH D 648      10.766  28.605  50.572  1.00  0.00      D    O  
HETATM 2413  H1  HOH D 648      11.632  28.274  50.198  1.00  0.00      D    H  
HETATM 2414  H2  HOH D 648      10.538  29.485  50.156  1.00  0.00      D    H  
HETATM 2415  O   HOH D 649       6.950  36.703  15.591  1.00  0.00      D    O  
HETATM 2416  H1  HOH D 649       7.217  37.651  15.767  1.00  0.00      D    H  
HETATM 2417  H2  HOH D 649       6.009  36.560  15.895  1.00  0.00      D    H  
HETATM 2418  O   HOH D 650      28.662  15.296  66.221  1.00  0.00      D    O  
HETATM 2419  H1  HOH D 650      28.117  15.905  66.798  1.00  0.00      D    H  
HETATM 2420  H2  HOH D 650      28.850  15.745  65.348  1.00  0.00      D    H  
HETATM 2421  O   HOH D 651       5.475  17.351  98.481  1.00  0.00      D    O  
HETATM 2422  H1  HOH D 651       5.833  18.055  99.096  1.00  0.00      D    H  
HETATM 2423  H2  HOH D 651       5.614  17.636  97.533  1.00  0.00      D    H  
HETATM 2424  O   HOH D 652      13.040  17.154 115.203  1.00  0.00      D    O  
HETATM 2425  H1  HOH D 652      12.617  16.382 114.729  1.00  0.00      D    H  
HETATM 2426  H2  HOH D 652      12.669  17.220 116.129  1.00  0.00      D    H  
HETATM 2427  O   HOH D 653      47.154  35.072  48.309  1.00  0.00      D    O  
HETATM 2428  H1  HOH D 653      47.092  35.383  47.361  1.00  0.00      D    H  
HETATM 2429  H2  HOH D 653      46.321  34.574  48.551  1.00  0.00      D    H  
HETATM 2430  O   HOH D 654      36.208   6.420 104.440  1.00  0.00      D    O  
HETATM 2431  H1  HOH D 654      36.145   6.508 105.434  1.00  0.00      D    H  
HETATM 2432  H2  HOH D 654      35.290   6.330 104.053  1.00  0.00      D    H  
HETATM 2433  O   HOH D 655      25.604  12.668  48.671  1.00  0.00      D    O  
HETATM 2434  H1  HOH D 655      25.179  12.660  49.576  1.00  0.00      D    H  
HETATM 2435  H2  HOH D 655      26.426  13.236  48.694  1.00  0.00      D    H  
HETATM 2436  O   HOH D 656       9.679  12.043 108.969  1.00  0.00      D    O  
HETATM 2437  H1  HOH D 656       9.184  12.893 109.151  1.00  0.00      D    H  
HETATM 2438  H2  HOH D 656      10.662  12.228 108.952  1.00  0.00      D    H  
HETATM 2439  O   HOH D 657      48.299  13.853  18.704  1.00  0.00      D    O  
HETATM 2440  H1  HOH D 657      49.023  14.284  18.165  1.00  0.00      D    H  
HETATM 2441  H2  HOH D 657      47.988  14.488  19.412  1.00  0.00      D    H  
HETATM 2442  O   HOH D 658      29.533   6.338  60.626  1.00  0.00      D    O  
HETATM 2443  H1  HOH D 658      29.633   6.810  59.751  1.00  0.00      D    H  
HETATM 2444  H2  HOH D 658      29.795   6.953  61.369  1.00  0.00      D    H  
HETATM 2445  O   HOH D 659      31.166   2.427  87.720  1.00  0.00      D    O  
HETATM 2446  H1  HOH D 659      31.049   3.337  88.117  1.00  0.00      D    H  
HETATM 2447  H2  HOH D 659      32.134   2.270  87.525  1.00  0.00      D    H  
HETATM 2448  O   HOH D 660      15.217  15.591  39.217  1.00  0.00      D    O  
HETATM 2449  H1  HOH D 660      14.568  15.520  38.459  1.00  0.00      D    H  
HETATM 2450  H2  HOH D 660      16.148  15.469  38.872  1.00  0.00      D    H  
HETATM 2451  O   HOH D 661      34.360  41.401  90.211  1.00  0.00      D    O  
HETATM 2452  H1  HOH D 661      34.844  42.079  90.764  1.00  0.00      D    H  
HETATM 2453  H2  HOH D 661      33.511  41.799  89.864  1.00  0.00      D    H  
HETATM 2454  O   HOH D 662      19.241  31.484  55.481  1.00  0.00      D    O  
HETATM 2455  H1  HOH D 662      19.191  31.584  54.487  1.00  0.00      D    H  
HETATM 2456  H2  HOH D 662      18.479  31.975  55.904  1.00  0.00      D    H  
HETATM 2457  O   HOH D 663       8.258   2.636  87.285  1.00  0.00      D    O  
HETATM 2458  H1  HOH D 663       9.134   2.512  87.753  1.00  0.00      D    H  
HETATM 2459  H2  HOH D 663       8.379   2.482  86.305  1.00  0.00      D    H  
HETATM 2460  O   HOH D 664      24.254  27.758  25.880  1.00  0.00      D    O  
HETATM 2461  H1  HOH D 664      24.270  27.389  26.810  1.00  0.00      D    H  
HETATM 2462  H2  HOH D 664      23.542  27.298  25.351  1.00  0.00      D    H  
HETATM 2463  O   HOH D 665      17.635  20.787  90.439  1.00  0.00      D    O  
HETATM 2464  H1  HOH D 665      16.859  20.215  90.174  1.00  0.00      D    H  
HETATM 2465  H2  HOH D 665      17.816  20.671  91.416  1.00  0.00      D    H  
HETATM 2466  O   HOH D 666      47.963   4.822 104.784  1.00  0.00      D    O  
HETATM 2467  H1  HOH D 666      47.879   5.810 104.915  1.00  0.00      D    H  
HETATM 2468  H2  HOH D 666      47.077   4.388 104.944  1.00  0.00      D    H  
HETATM 2469  O   HOH D 667      10.639  42.578  83.166  1.00  0.00      D    O  
HETATM 2470  H1  HOH D 667      11.588  42.299  83.316  1.00  0.00      D    H  
HETATM 2471  H2  HOH D 667      10.261  42.069  82.393  1.00  0.00      D    H  
HETATM 2472  O   HOH D 668      38.318  22.159  44.148  1.00  0.00      D    O  
HETATM 2473  H1  HOH D 668      37.378  22.371  44.415  1.00  0.00      D    H  
HETATM 2474  H2  HOH D 668      38.565  22.699  43.343  1.00  0.00      D    H  
HETATM 2475  O   HOH D 669       8.873  16.167  79.314  1.00  0.00      D    O  
HETATM 2476  H1  HOH D 669       9.424  15.727  80.023  1.00  0.00      D    H  
HETATM 2477  H2  HOH D 669       7.906  15.971  79.473  1.00  0.00      D    H  
HETATM 2478  O   HOH D 670       2.810  13.667 109.593  1.00  0.00      D    O  
HETATM 2479  H1  HOH D 670       3.747  13.569 109.927  1.00  0.00      D    H  
HETATM 2480  H2  HOH D 670       2.171  13.360 110.298  1.00  0.00      D    H  
HETATM 2481  O   HOH D 671       4.459   1.781 107.763  1.00  0.00      D    O  
HETATM 2482  H1  HOH D 671       3.754   1.119 108.015  1.00  0.00      D    H  
HETATM 2483  H2  HOH D 671       4.428   1.942 106.776  1.00  0.00      D    H  
HETATM 2484  O   HOH D 672      13.081  24.250  97.357  1.00  0.00      D    O  
HETATM 2485  H1  HOH D 672      12.831  23.359  97.735  1.00  0.00      D    H  
HETATM 2486  H2  HOH D 672      13.517  24.124  96.466  1.00  0.00      D    H  
HETATM 2487  O   HOH D 673      11.885   8.337  60.593  1.00  0.00      D    O  
HETATM 2488  H1  HOH D 673      12.468   7.590  60.913  1.00  0.00      D    H  
HETATM 2489  H2  HOH D 673      11.856   9.057  61.287  1.00  0.00      D    H  
HETATM 2490  O   HOH D 674      44.682  22.443  10.427  1.00  0.00      D    O  
HETATM 2491  H1  HOH D 674      43.830  22.877  10.135  1.00  0.00      D    H  
HETATM 2492  H2  HOH D 674      44.578  22.099  11.361  1.00  0.00      D    H  
HETATM 2493  O   HOH D 675      43.211  22.065  47.095  1.00  0.00      D    O  
HETATM 2494  H1  HOH D 675      42.317  21.858  46.699  1.00  0.00      D    H  
HETATM 2495  H2  HOH D 675      43.268  23.042  47.300  1.00  0.00      D    H  
HETATM 2496  O   HOH D 676      16.725  36.087  87.540  1.00  0.00      D    O  
HETATM 2497  H1  HOH D 676      16.624  36.305  88.511  1.00  0.00      D    H  
HETATM 2498  H2  HOH D 676      17.149  35.187  87.443  1.00  0.00      D    H  
HETATM 2499  O   HOH D 677       7.696  23.902  44.404  1.00  0.00      D    O  
HETATM 2500  H1  HOH D 677       7.590  24.896  44.361  1.00  0.00      D    H  
HETATM 2501  H2  HOH D 677       6.876  23.464  44.035  1.00  0.00      D    H  
HETATM 2502  O   HOH D 678      17.013  12.384  11.003  1.00  0.00      D    O  
HETATM 2503  H1  HOH D 678      17.496  12.035  10.200  1.00  0.00      D    H  
HETATM 2504  H2  HOH D 678      17.591  13.046  11.479  1.00  0.00      D    H  
HETATM 2505  O   HOH D 679      39.907  21.155   5.805  1.00  0.00      D    O  
HETATM 2506  H1  HOH D 679      40.644  21.348   5.157  1.00  0.00      D    H  
HETATM 2507  H2  HOH D 679      39.040  21.082   5.312  1.00  0.00      D    H  
HETATM 2508  O   HOH D 680      11.322  29.589  61.772  1.00  0.00      D    O  
HETATM 2509  H1  HOH D 680      12.266  29.264  61.835  1.00  0.00      D    H  
HETATM 2510  H2  HOH D 680      11.308  30.491  61.340  1.00  0.00      D    H  
HETATM 2511  O   HOH D 681      10.425  40.937  63.386  1.00  0.00      D    O  
HETATM 2512  H1  HOH D 681      10.413  40.729  64.364  1.00  0.00      D    H  
HETATM 2513  H2  HOH D 681       9.855  41.739  63.209  1.00  0.00      D    H  
HETATM 2514  O   HOH D 682      19.820  22.089  39.297  1.00  0.00      D    O  
HETATM 2515  H1  HOH D 682      20.390  22.660  38.706  1.00  0.00      D    H  
HETATM 2516  H2  HOH D 682      18.995  21.817  38.802  1.00  0.00      D    H  
HETATM 2517  O   HOH D 683      46.432   2.662  49.649  1.00  0.00      D    O  
HETATM 2518  H1  HOH D 683      46.128   2.384  50.560  1.00  0.00      D    H  
HETATM 2519  H2  HOH D 683      45.813   2.282  48.961  1.00  0.00      D    H  
HETATM 2520  O   HOH D 684      11.891  36.247   7.902  1.00  0.00      D    O  
HETATM 2521  H1  HOH D 684      11.120  36.123   8.528  1.00  0.00      D    H  
HETATM 2522  H2  HOH D 684      11.818  35.592   7.150  1.00  0.00      D    H  
HETATM 2523  O   HOH D 685      17.937  14.959  77.034  1.00  0.00      D    O  
HETATM 2524  H1  HOH D 685      18.039  13.964  77.057  1.00  0.00      D    H  
HETATM 2525  H2  HOH D 685      17.104  15.219  77.522  1.00  0.00      D    H  
HETATM 2526  O   HOH D 686      43.359  10.800  34.168  1.00  0.00      D    O  
HETATM 2527  H1  HOH D 686      42.829  11.093  33.373  1.00  0.00      D    H  
HETATM 2528  H2  HOH D 686      42.742  10.426  34.861  1.00  0.00      D    H  
HETATM 2529  O   HOH D 687      45.047  32.520 114.717  1.00  0.00      D    O  
HETATM 2530  H1  HOH D 687      45.107  32.468 115.714  1.00  0.00      D    H  
HETATM 2531  H2  HOH D 687      45.289  33.442 114.416  1.00  0.00      D    H  
HETATM 2532  O   HOH D 688      25.979  20.861  25.765  1.00  0.00      D    O  
HETATM 2533  H1  HOH D 688      26.368  21.677  26.193  1.00  0.00      D    H  
HETATM 2534  H2  HOH D 688      26.086  20.923  24.772  1.00  0.00      D    H  
HETATM 2535  O   HOH D 689       1.840  20.814   8.406  1.00  0.00      D    O  
HETATM 2536  H1  HOH D 689       1.928  21.734   8.787  1.00  0.00      D    H  
HETATM 2537  H2  HOH D 689       2.719  20.525   8.025  1.00  0.00      D    H  
HETATM 2538  O   HOH D 690      27.759   1.226  84.581  1.00  0.00      D    O  
HETATM 2539  H1  HOH D 690      28.297   0.552  84.075  1.00  0.00      D    H  
HETATM 2540  H2  HOH D 690      27.648   2.050  84.026  1.00  0.00      D    H  
HETATM 2541  O   HOH D 691      48.516  18.279  20.565  1.00  0.00      D    O  
HETATM 2542  H1  HOH D 691      48.238  19.237  20.627  1.00  0.00      D    H  
HETATM 2543  H2  HOH D 691      48.857  17.973  21.454  1.00  0.00      D    H  
HETATM 2544  O   HOH D 692      47.234  39.083  87.222  1.00  0.00      D    O  
HETATM 2545  H1  HOH D 692      48.121  38.972  86.774  1.00  0.00      D    H  
HETATM 2546  H2  HOH D 692      46.503  38.905  86.564  1.00  0.00      D    H  
HETATM 2547  O   HOH D 693      35.614  28.051  33.221  1.00  0.00      D    O  
HETATM 2548  H1  HOH D 693      35.980  28.982  33.224  1.00  0.00      D    H  
HETATM 2549  H2  HOH D 693      35.752  27.642  32.319  1.00  0.00      D    H  
HETATM 2550  O   HOH D 694      11.049  17.620  50.965  1.00  0.00      D    O  
HETATM 2551  H1  HOH D 694      11.433  17.816  51.867  1.00  0.00      D    H  
HETATM 2552  H2  HOH D 694      10.307  18.262  50.771  1.00  0.00      D    H  
HETATM 2553  O   HOH D 695      37.745  34.870  38.724  1.00  0.00      D    O  
HETATM 2554  H1  HOH D 695      38.660  34.684  38.366  1.00  0.00      D    H  
HETATM 2555  H2  HOH D 695      37.297  34.007  38.956  1.00  0.00      D    H  
HETATM 2556  O   HOH D 696      36.138  23.109  14.604  1.00  0.00      D    O  
HETATM 2557  H1  HOH D 696      35.160  23.314  14.570  1.00  0.00      D    H  
HETATM 2558  H2  HOH D 696      36.657  23.905  14.292  1.00  0.00      D    H  
HETATM 2559  O   HOH D 697      12.885  13.316  46.453  1.00  0.00      D    O  
HETATM 2560  H1  HOH D 697      12.245  14.083  46.508  1.00  0.00      D    H  
HETATM 2561  H2  HOH D 697      13.316  13.307  45.551  1.00  0.00      D    H  
HETATM 2562  O   HOH D 698      23.321  19.572 117.739  1.00  0.00      D    O  
HETATM 2563  H1  HOH D 698      23.420  18.652 117.360  1.00  0.00      D    H  
HETATM 2564  H2  HOH D 698      22.362  19.852 117.691  1.00  0.00      D    H  
HETATM 2565  O   HOH D 699       8.162   8.875  46.452  1.00  0.00      D    O  
HETATM 2566  H1  HOH D 699       9.001   9.327  46.756  1.00  0.00      D    H  
HETATM 2567  H2  HOH D 699       7.979   8.085  47.037  1.00  0.00      D    H  
HETATM 2568  O   HOH D 700      28.381  39.748 111.756  1.00  0.00      D    O  
HETATM 2569  H1  HOH D 700      29.022  38.981 111.736  1.00  0.00      D    H  
HETATM 2570  H2  HOH D 700      27.577  39.496 112.295  1.00  0.00      D    H  
HETATM 2571  O   HOH D 701       7.067   5.171  94.299  1.00  0.00      D    O  
HETATM 2572  H1  HOH D 701       6.244   5.553  93.879  1.00  0.00      D    H  
HETATM 2573  H2  HOH D 701       6.829   4.340  94.802  1.00  0.00      D    H  
HETATM 2574  O   HOH D 702       4.867  27.913 112.988  1.00  0.00      D    O  
HETATM 2575  H1  HOH D 702       4.990  26.923 113.057  1.00  0.00      D    H  
HETATM 2576  H2  HOH D 702       5.344  28.252 112.177  1.00  0.00      D    H  
HETATM 2577  O   HOH D 703       7.379   3.511  63.566  1.00  0.00      D    O  
HETATM 2578  H1  HOH D 703       7.680   2.679  63.098  1.00  0.00      D    H  
HETATM 2579  H2  HOH D 703       8.054   4.235  63.425  1.00  0.00      D    H  
HETATM 2580  O   HOH D 704      19.516  19.231  88.954  1.00  0.00      D    O  
HETATM 2581  H1  HOH D 704      18.812  19.711  89.478  1.00  0.00      D    H  
HETATM 2582  H2  HOH D 704      20.398  19.682  89.088  1.00  0.00      D    H  
HETATM 2583  O   HOH D 705      41.848  11.721  73.832  1.00  0.00      D    O  
HETATM 2584  H1  HOH D 705      41.682  11.854  72.855  1.00  0.00      D    H  
HETATM 2585  H2  HOH D 705      42.421  10.912  73.966  1.00  0.00      D    H  
HETATM 2586  O   HOH D 706       7.745   2.221  55.972  1.00  0.00      D    O  
HETATM 2587  H1  HOH D 706       8.725   2.073  56.100  1.00  0.00      D    H  
HETATM 2588  H2  HOH D 706       7.602   2.992  55.352  1.00  0.00      D    H  
HETATM 2589  O   HOH D 707      34.550  26.940  15.006  1.00  0.00      D    O  
HETATM 2590  H1  HOH D 707      34.910  27.655  14.406  1.00  0.00      D    H  
HETATM 2591  H2  HOH D 707      34.329  26.130  14.462  1.00  0.00      D    H  
HETATM 2592  O   HOH D 708      19.113  39.735  52.431  1.00  0.00      D    O  
HETATM 2593  H1  HOH D 708      20.108  39.660  52.499  1.00  0.00      D    H  
HETATM 2594  H2  HOH D 708      18.706  38.822  52.461  1.00  0.00      D    H  
HETATM 2595  O   HOH D 709      46.055  31.601  35.419  1.00  0.00      D    O  
HETATM 2596  H1  HOH D 709      45.708  30.993  34.705  1.00  0.00      D    H  
HETATM 2597  H2  HOH D 709      45.328  31.788  36.079  1.00  0.00      D    H  
HETATM 2598  O   HOH D 710      43.459  40.226  79.923  1.00  0.00      D    O  
HETATM 2599  H1  HOH D 710      44.348  40.577  79.628  1.00  0.00      D    H  
HETATM 2600  H2  HOH D 710      42.906  40.002  79.120  1.00  0.00      D    H  
HETATM 2601  O   HOH D 711       3.746   8.459 105.239  1.00  0.00      D    O  
HETATM 2602  H1  HOH D 711       3.241   9.318 105.160  1.00  0.00      D    H  
HETATM 2603  H2  HOH D 711       4.537   8.591 105.837  1.00  0.00      D    H  
HETATM 2604  O   HOH D 712      11.204  16.409  39.684  1.00  0.00      D    O  
HETATM 2605  H1  HOH D 712      11.514  17.340  39.489  1.00  0.00      D    H  
HETATM 2606  H2  HOH D 712      11.035  16.312  40.665  1.00  0.00      D    H  
HETATM 2607  O   HOH D 713       8.318  39.693  34.879  1.00  0.00      D    O  
HETATM 2608  H1  HOH D 713       8.183  39.669  33.889  1.00  0.00      D    H  
HETATM 2609  H2  HOH D 713       7.734  39.006  35.312  1.00  0.00      D    H  
HETATM 2610  O   HOH D 714       7.724  37.290 116.767  1.00  0.00      D    O  
HETATM 2611  H1  HOH D 714       6.856  36.795 116.797  1.00  0.00      D    H  
HETATM 2612  H2  HOH D 714       7.617  38.178 117.213  1.00  0.00      D    H  
HETATM 2613  O   HOH D 715      26.301   5.113  24.141  1.00  0.00      D    O  
HETATM 2614  H1  HOH D 715      26.667   5.276  23.225  1.00  0.00      D    H  
HETATM 2615  H2  HOH D 715      26.726   5.746  24.788  1.00  0.00      D    H  
HETATM 2616  O   HOH D 716      37.156   1.344   3.233  1.00  0.00      D    O  
HETATM 2617  H1  HOH D 716      36.508   2.059   2.972  1.00  0.00      D    H  
HETATM 2618  H2  HOH D 716      38.058   1.559   2.857  1.00  0.00      D    H  
HETATM 2619  O   HOH D 717      19.877  17.800  49.240  1.00  0.00      D    O  
HETATM 2620  H1  HOH D 717      20.433  17.265  48.604  1.00  0.00      D    H  
HETATM 2621  H2  HOH D 717      19.822  17.324  50.118  1.00  0.00      D    H  
HETATM 2622  O   HOH D 718       6.683  10.707  11.960  1.00  0.00      D    O  
HETATM 2623  H1  HOH D 718       5.698  10.792  11.811  1.00  0.00      D    H  
HETATM 2624  H2  HOH D 718       7.129  11.576  11.744  1.00  0.00      D    H  
HETATM 2625  O   HOH D 719      42.963  24.342  64.549  1.00  0.00      D    O  
HETATM 2626  H1  HOH D 719      42.733  24.424  65.519  1.00  0.00      D    H  
HETATM 2627  H2  HOH D 719      43.939  24.519  64.422  1.00  0.00      D    H  
HETATM 2628  O   HOH D 720      21.892  26.966  40.485  1.00  0.00      D    O  
HETATM 2629  H1  HOH D 720      20.919  26.759  40.384  1.00  0.00      D    H  
HETATM 2630  H2  HOH D 720      22.013  27.656  41.198  1.00  0.00      D    H  
HETATM 2631  O   HOH D 721       0.991   6.110  57.801  1.00  0.00      D    O  
HETATM 2632  H1  HOH D 721       1.761   6.684  57.520  1.00  0.00      D    H  
HETATM 2633  H2  HOH D 721       1.303   5.439  58.473  1.00  0.00      D    H  
HETATM 2634  O   HOH D 722      14.829  23.380  30.578  1.00  0.00      D    O  
HETATM 2635  H1  HOH D 722      15.220  23.427  31.498  1.00  0.00      D    H  
HETATM 2636  H2  HOH D 722      14.830  22.431  30.263  1.00  0.00      D    H  
HETATM 2637  O   HOH D 723      38.909  17.046  31.758  1.00  0.00      D    O  
HETATM 2638  H1  HOH D 723      39.279  16.782  30.868  1.00  0.00      D    H  
HETATM 2639  H2  HOH D 723      37.915  17.135  31.693  1.00  0.00      D    H  
HETATM 2640  O   HOH D 724      13.847  24.233  41.329  1.00  0.00      D    O  
HETATM 2641  H1  HOH D 724      13.493  24.907  41.978  1.00  0.00      D    H  
HETATM 2642  H2  HOH D 724      14.306  23.499  41.828  1.00  0.00      D    H  
HETATM 2643  O   HOH D 725      42.482  24.820  55.278  1.00  0.00      D    O  
HETATM 2644  H1  HOH D 725      41.757  24.669  55.950  1.00  0.00      D    H  
HETATM 2645  H2  HOH D 725      43.328  25.067  55.750  1.00  0.00      D    H  
HETATM 2646  O   HOH D 726      21.365   6.073 102.721  1.00  0.00      D    O  
HETATM 2647  H1  HOH D 726      20.738   6.629 103.267  1.00  0.00      D    H  
HETATM 2648  H2  HOH D 726      20.893   5.741 101.904  1.00  0.00      D    H  
HETATM 2649  O   HOH D 727      45.719  15.033  62.561  1.00  0.00      D    O  
HETATM 2650  H1  HOH D 727      46.111  14.125  62.712  1.00  0.00      D    H  
HETATM 2651  H2  HOH D 727      46.107  15.677  63.221  1.00  0.00      D    H  
HETATM 2652  O   HOH D 728      12.860  42.562  39.609  1.00  0.00      D    O  
HETATM 2653  H1  HOH D 728      13.037  41.587  39.741  1.00  0.00      D    H  
HETATM 2654  H2  HOH D 728      13.023  42.805  38.653  1.00  0.00      D    H  
HETATM 2655  O   HOH D 729      22.363  15.228  90.647  1.00  0.00      D    O  
HETATM 2656  H1  HOH D 729      21.590  15.443  90.051  1.00  0.00      D    H  
HETATM 2657  H2  HOH D 729      22.296  14.278  90.951  1.00  0.00      D    H  
HETATM 2658  O   HOH D 730      11.740   6.311  11.155  1.00  0.00      D    O  
HETATM 2659  H1  HOH D 730      12.018   7.108  11.691  1.00  0.00      D    H  
HETATM 2660  H2  HOH D 730      11.590   6.584  10.205  1.00  0.00      D    H  
HETATM 2661  O   HOH D 731      30.558  40.055  67.754  1.00  0.00      D    O  
HETATM 2662  H1  HOH D 731      31.152  40.757  68.145  1.00  0.00      D    H  
HETATM 2663  H2  HOH D 731      29.762  39.924  68.345  1.00  0.00      D    H  
HETATM 2664  O   HOH D 732      14.227   6.929  57.009  1.00  0.00      D    O  
HETATM 2665  H1  HOH D 732      13.569   7.573  57.400  1.00  0.00      D    H  
HETATM 2666  H2  HOH D 732      13.829   6.495  56.201  1.00  0.00      D    H  
HETATM 2667  O   HOH D 733      13.994  36.008  45.534  1.00  0.00      D    O  
HETATM 2668  H1  HOH D 733      13.432  36.820  45.377  1.00  0.00      D    H  
HETATM 2669  H2  HOH D 733      14.646  35.904  44.784  1.00  0.00      D    H  
HETATM 2670  O   HOH D 734      10.139  25.402  47.091  1.00  0.00      D    O  
HETATM 2671  H1  HOH D 734      10.617  25.777  46.296  1.00  0.00      D    H  
HETATM 2672  H2  HOH D 734      10.571  24.543  47.365  1.00  0.00      D    H  
HETATM 2673  O   HOH D 735       1.095   4.703  98.322  1.00  0.00      D    O  
HETATM 2674  H1  HOH D 735       0.965   4.877  97.346  1.00  0.00      D    H  
HETATM 2675  H2  HOH D 735       1.131   3.717  98.484  1.00  0.00      D    H  
HETATM 2676  O   HOH D 736      21.405  20.580 114.694  1.00  0.00      D    O  
HETATM 2677  H1  HOH D 736      22.264  21.085 114.780  1.00  0.00      D    H  
HETATM 2678  H2  HOH D 736      21.126  20.243 115.593  1.00  0.00      D    H  
HETATM 2679  O   HOH D 737      17.700  12.971  68.962  1.00  0.00      D    O  
HETATM 2680  H1  HOH D 737      17.980  12.419  69.748  1.00  0.00      D    H  
HETATM 2681  H2  HOH D 737      18.027  12.540  68.121  1.00  0.00      D    H  
HETATM 2682  O   HOH D 738       6.371   3.053  89.344  1.00  0.00      D    O  
HETATM 2683  H1  HOH D 738       6.997   3.042  88.564  1.00  0.00      D    H  
HETATM 2684  H2  HOH D 738       6.739   3.648  90.059  1.00  0.00      D    H  
HETATM 2685  O   HOH D 739      22.589  40.280  78.169  1.00  0.00      D    O  
HETATM 2686  H1  HOH D 739      23.362  40.524  78.756  1.00  0.00      D    H  
HETATM 2687  H2  HOH D 739      22.520  39.285  78.105  1.00  0.00      D    H  
HETATM 2688  O   HOH D 740      43.266  37.683  80.129  1.00  0.00      D    O  
HETATM 2689  H1  HOH D 740      43.499  38.649  80.023  1.00  0.00      D    H  
HETATM 2690  H2  HOH D 740      43.979  37.120  79.712  1.00  0.00      D    H  
HETATM 2691  O   HOH D 741      44.616   3.685  28.569  1.00  0.00      D    O  
HETATM 2692  H1  HOH D 741      45.296   2.966  28.427  1.00  0.00      D    H  
HETATM 2693  H2  HOH D 741      44.852   4.210  29.387  1.00  0.00      D    H  
HETATM 2694  O   HOH D 742      40.530  22.405 114.393  1.00  0.00      D    O  
HETATM 2695  H1  HOH D 742      39.718  22.913 114.680  1.00  0.00      D    H  
HETATM 2696  H2  HOH D 742      41.349  22.867 114.733  1.00  0.00      D    H  
HETATM 2697  O   HOH D 743      40.377  37.320  34.219  1.00  0.00      D    O  
HETATM 2698  H1  HOH D 743      39.788  37.429  35.020  1.00  0.00      D    H  
HETATM 2699  H2  HOH D 743      39.874  37.584  33.396  1.00  0.00      D    H  
HETATM 2700  O   HOH D 744      34.147  10.210  60.025  1.00  0.00      D    O  
HETATM 2701  H1  HOH D 744      33.367   9.617  60.229  1.00  0.00      D    H  
HETATM 2702  H2  HOH D 744      34.250  10.887  60.754  1.00  0.00      D    H  
HETATM 2703  O   HOH D 745      36.606  39.029   3.155  1.00  0.00      D    O  
HETATM 2704  H1  HOH D 745      37.569  38.940   2.903  1.00  0.00      D    H  
HETATM 2705  H2  HOH D 745      36.187  38.122   3.198  1.00  0.00      D    H  
HETATM 2706  O   HOH D 746      46.816  36.550  75.825  1.00  0.00      D    O  
HETATM 2707  H1  HOH D 746      47.163  35.659  76.120  1.00  0.00      D    H  
HETATM 2708  H2  HOH D 746      46.123  36.419  75.116  1.00  0.00      D    H  
HETATM 2709  O   HOH D 747      19.758   0.774  57.022  1.00  0.00      D    O  
HETATM 2710  H1  HOH D 747      18.922   0.489  57.491  1.00  0.00      D    H  
HETATM 2711  H2  HOH D 747      20.470   0.085  57.162  1.00  0.00      D    H  
HETATM 2712  O   HOH D 748      41.597  31.809  66.357  1.00  0.00      D    O  
HETATM 2713  H1  HOH D 748      40.695  32.228  66.463  1.00  0.00      D    H  
HETATM 2714  H2  HOH D 748      41.495  30.887  65.983  1.00  0.00      D    H  
HETATM 2715  O   HOH D 749      30.411  38.911 114.703  1.00  0.00      D    O  
HETATM 2716  H1  HOH D 749      30.034  38.936 115.629  1.00  0.00      D    H  
HETATM 2717  H2  HOH D 749      29.974  38.175 114.185  1.00  0.00      D    H  
HETATM 2718  O   HOH D 750      48.996  35.391 108.049  1.00  0.00      D    O  
HETATM 2719  H1  HOH D 750      49.167  35.863 107.184  1.00  0.00      D    H  
HETATM 2720  H2  HOH D 750      48.458  35.981 108.651  1.00  0.00      D    H  
HETATM 2721  O   HOH D 751      47.454   1.688  85.564  1.00  0.00      D    O  
HETATM 2722  H1  HOH D 751      47.160   2.536  86.003  1.00  0.00      D    H  
HETATM 2723  H2  HOH D 751      46.798   1.436  84.853  1.00  0.00      D    H  
HETATM 2724  O   HOH D 752      42.218   3.818 115.578  1.00  0.00      D    O  
HETATM 2725  H1  HOH D 752      42.863   3.400 116.218  1.00  0.00      D    H  
HETATM 2726  H2  HOH D 752      42.714   4.412 114.945  1.00  0.00      D    H  
HETATM 2727  O   HOH D 753      18.591  23.584  23.722  1.00  0.00      D    O  
HETATM 2728  H1  HOH D 753      18.102  22.842  23.264  1.00  0.00      D    H  
HETATM 2729  H2  HOH D 753      18.562  23.441  24.712  1.00  0.00      D    H  
HETATM 2730  O   HOH D 754       6.406  13.349 115.809  1.00  0.00      D    O  
HETATM 2731  H1  HOH D 754       7.384  13.164 115.712  1.00  0.00      D    H  
HETATM 2732  H2  HOH D 754       6.246  13.867 116.649  1.00  0.00      D    H  
HETATM 2733  O   HOH D 755       5.654  39.312  25.656  1.00  0.00      D    O  
HETATM 2734  H1  HOH D 755       5.599  38.376  26.003  1.00  0.00      D    H  
HETATM 2735  H2  HOH D 755       5.768  39.945  26.422  1.00  0.00      D    H  
HETATM 2736  O   HOH D 756       5.123  21.114  28.986  1.00  0.00      D    O  
HETATM 2737  H1  HOH D 756       5.297  20.306  29.548  1.00  0.00      D    H  
HETATM 2738  H2  HOH D 756       4.247  21.519  29.247  1.00  0.00      D    H  
HETATM 2739  O   HOH D 757      45.917  36.932  64.448  1.00  0.00      D    O  
HETATM 2740  H1  HOH D 757      46.364  36.869  65.341  1.00  0.00      D    H  
HETATM 2741  H2  HOH D 757      45.026  36.480  64.489  1.00  0.00      D    H  
HETATM 2742  O   HOH D 758      31.044  37.729  58.651  1.00  0.00      D    O  
HETATM 2743  H1  HOH D 758      31.563  37.528  59.482  1.00  0.00      D    H  
HETATM 2744  H2  HOH D 758      30.118  38.015  58.898  1.00  0.00      D    H  
HETATM 2745  O   HOH D 759      17.699  31.298  53.208  1.00  0.00      D    O  
HETATM 2746  H1  HOH D 759      16.935  30.652  53.192  1.00  0.00      D    H  
HETATM 2747  H2  HOH D 759      17.360  32.220  53.020  1.00  0.00      D    H  
HETATM 2748  O   HOH D 760      38.953  16.503  19.945  1.00  0.00      D    O  
HETATM 2749  H1  HOH D 760      38.473  17.156  19.358  1.00  0.00      D    H  
HETATM 2750  H2  HOH D 760      38.574  16.547  20.870  1.00  0.00      D    H  
HETATM 2751  O   HOH D 761      21.995  22.114 112.109  1.00  0.00      D    O  
HETATM 2752  H1  HOH D 761      22.014  21.594 112.963  1.00  0.00      D    H  
HETATM 2753  H2  HOH D 761      22.506  21.619 111.406  1.00  0.00      D    H  
HETATM 2754  O   HOH D 762      14.079  25.456  12.239  1.00  0.00      D    O  
HETATM 2755  H1  HOH D 762      13.119  25.326  11.992  1.00  0.00      D    H  
HETATM 2756  H2  HOH D 762      14.571  24.592  12.131  1.00  0.00      D    H  
HETATM 2757  O   HOH D 763      24.819  30.014 103.583  1.00  0.00      D    O  
HETATM 2758  H1  HOH D 763      24.138  30.673 103.902  1.00  0.00      D    H  
HETATM 2759  H2  HOH D 763      25.502  30.484 103.025  1.00  0.00      D    H  
HETATM 2760  O   HOH D 764      27.115  27.873 107.776  1.00  0.00      D    O  
HETATM 2761  H1  HOH D 764      27.958  28.411 107.755  1.00  0.00      D    H  
HETATM 2762  H2  HOH D 764      26.452  28.267 107.140  1.00  0.00      D    H  
HETATM 2763  O   HOH D 765       2.663  30.205  33.914  1.00  0.00      D    O  
HETATM 2764  H1  HOH D 765       2.126  29.855  33.147  1.00  0.00      D    H  
HETATM 2765  H2  HOH D 765       2.081  30.767  34.501  1.00  0.00      D    H  
HETATM 2766  O   HOH D 766      12.259  31.896  90.550  1.00  0.00      D    O  
HETATM 2767  H1  HOH D 766      12.360  31.251  91.308  1.00  0.00      D    H  
HETATM 2768  H2  HOH D 766      12.032  32.800  90.910  1.00  0.00      D    H  
HETATM 2769  O   HOH D 767      39.437   3.436  52.473  1.00  0.00      D    O  
HETATM 2770  H1  HOH D 767      38.827   2.654  52.342  1.00  0.00      D    H  
HETATM 2771  H2  HOH D 767      38.894   4.250  52.680  1.00  0.00      D    H  
HETATM 2772  O   HOH D 768      17.690   2.614  91.636  1.00  0.00      D    O  
HETATM 2773  H1  HOH D 768      17.625   1.620  91.728  1.00  0.00      D    H  
HETATM 2774  H2  HOH D 768      17.658   3.035  92.543  1.00  0.00      D    H  
HETATM 2775  O   HOH D 769       1.502  26.614  45.923  1.00  0.00      D    O  
HETATM 2776  H1  HOH D 769       2.263  26.940  45.361  1.00  0.00      D    H  
HETATM 2777  H2  HOH D 769       0.903  27.383  46.151  1.00  0.00      D    H  
HETATM 2778  O   HOH D 770      27.667  12.401  22.060  1.00  0.00      D    O  
HETATM 2779  H1  HOH D 770      26.990  11.666  22.066  1.00  0.00      D    H  
HETATM 2780  H2  HOH D 770      27.245  13.240  21.716  1.00  0.00      D    H  
HETATM 2781  O   HOH D 771      40.271  20.743  78.684  1.00  0.00      D    O  
HETATM 2782  H1  HOH D 771      39.574  20.849  79.393  1.00  0.00      D    H  
HETATM 2783  H2  HOH D 771      40.265  19.800  78.349  1.00  0.00      D    H  
HETATM 2784  O   HOH D 772      17.106   3.800 106.773  1.00  0.00      D    O  
HETATM 2785  H1  HOH D 772      17.875   4.418 106.943  1.00  0.00      D    H  
HETATM 2786  H2  HOH D 772      17.305   2.905 107.172  1.00  0.00      D    H  
HETATM 2787  O   HOH D 773      42.986  30.196  32.694  1.00  0.00      D    O  
HETATM 2788  H1  HOH D 773      42.230  30.749  32.343  1.00  0.00      D    H  
HETATM 2789  H2  HOH D 773      42.731  29.804  33.578  1.00  0.00      D    H  
HETATM 2790  O   HOH D 774      40.220   3.582   4.919  1.00  0.00      D    O  
HETATM 2791  H1  HOH D 774      40.503   4.433   4.476  1.00  0.00      D    H  
HETATM 2792  H2  HOH D 774      40.847   2.847   4.660  1.00  0.00      D    H  
HETATM 2793  O   HOH D 775      27.732  39.937  35.808  1.00  0.00      D    O  
HETATM 2794  H1  HOH D 775      28.007  39.342  35.054  1.00  0.00      D    H  
HETATM 2795  H2  HOH D 775      26.747  39.849  35.961  1.00  0.00      D    H  
HETATM 2796  O   HOH D 776      30.886  30.987  77.595  1.00  0.00      D    O  
HETATM 2797  H1  HOH D 776      30.486  30.807  76.696  1.00  0.00      D    H  
HETATM 2798  H2  HOH D 776      30.485  31.819  77.977  1.00  0.00      D    H  
HETATM 2799  O   HOH D 777      28.578  19.370  13.293  1.00  0.00      D    O  
HETATM 2800  H1  HOH D 777      27.589  19.513  13.324  1.00  0.00      D    H  
HETATM 2801  H2  HOH D 777      29.017  19.920  14.004  1.00  0.00      D    H  
HETATM 2802  O   HOH D 778      46.304  22.358  85.869  1.00  0.00      D    O  
HETATM 2803  H1  HOH D 778      46.478  21.478  86.310  1.00  0.00      D    H  
HETATM 2804  H2  HOH D 778      45.698  22.224  85.085  1.00  0.00      D    H  
HETATM 2805  O   HOH D 779       7.406  15.798  90.906  1.00  0.00      D    O  
HETATM 2806  H1  HOH D 779       7.418  14.844  90.608  1.00  0.00      D    H  
HETATM 2807  H2  HOH D 779       6.815  16.330  90.300  1.00  0.00      D    H  
HETATM 2808  O   HOH D 780      22.483  13.443  82.938  1.00  0.00      D    O  
HETATM 2809  H1  HOH D 780      22.774  14.167  83.563  1.00  0.00      D    H  
HETATM 2810  H2  HOH D 780      22.727  13.694  82.001  1.00  0.00      D    H  
HETATM 2811  O   HOH D 781      46.400  30.567  23.716  1.00  0.00      D    O  
HETATM 2812  H1  HOH D 781      45.957  30.871  22.872  1.00  0.00      D    H  
HETATM 2813  H2  HOH D 781      47.272  30.130  23.496  1.00  0.00      D    H  
HETATM 2814  O   HOH D 782      26.543  28.398 101.600  1.00  0.00      D    O  
HETATM 2815  H1  HOH D 782      25.849  28.804 101.006  1.00  0.00      D    H  
HETATM 2816  H2  HOH D 782      26.586  27.412 101.437  1.00  0.00      D    H  
HETATM 2817  O   HOH D 783      44.315  39.365  60.527  1.00  0.00      D    O  
HETATM 2818  H1  HOH D 783      43.880  39.625  59.664  1.00  0.00      D    H  
HETATM 2819  H2  HOH D 783      43.626  39.334  61.251  1.00  0.00      D    H  
HETATM 2820  O   HOH D 784      46.616  30.672  76.660  1.00  0.00      D    O  
HETATM 2821  H1  HOH D 784      47.307  30.514  75.955  1.00  0.00      D    H  
HETATM 2822  H2  HOH D 784      45.736  30.311  76.351  1.00  0.00      D    H  
HETATM 2823  O   HOH D 785      30.331  13.061  21.482  1.00  0.00      D    O  
HETATM 2824  H1  HOH D 785      29.543  12.513  21.764  1.00  0.00      D    H  
HETATM 2825  H2  HOH D 785      30.162  13.444  20.573  1.00  0.00      D    H  
HETATM 2826  O   HOH D 786      27.176  27.471  64.688  1.00  0.00      D    O  
HETATM 2827  H1  HOH D 786      27.123  28.335  64.187  1.00  0.00      D    H  
HETATM 2828  H2  HOH D 786      27.844  27.555  65.427  1.00  0.00      D    H  
HETATM 2829  O   HOH D 787      22.721  40.652  28.451  1.00  0.00      D    O  
HETATM 2830  H1  HOH D 787      21.976  40.695  29.117  1.00  0.00      D    H  
HETATM 2831  H2  HOH D 787      22.346  40.477  27.541  1.00  0.00      D    H  
HETATM 2832  O   HOH D 788       7.809  21.640  34.817  1.00  0.00      D    O  
HETATM 2833  H1  HOH D 788       7.316  22.342  34.302  1.00  0.00      D    H  
HETATM 2834  H2  HOH D 788       7.173  20.920  35.092  1.00  0.00      D    H  
HETATM 2835  O   HOH D 789      43.257   9.423  74.382  1.00  0.00      D    O  
HETATM 2836  H1  HOH D 789      43.845   9.097  73.641  1.00  0.00      D    H  
HETATM 2837  H2  HOH D 789      42.482   8.800  74.490  1.00  0.00      D    H  
HETATM 2838  O   HOH D 790      16.275  16.764  66.175  1.00  0.00      D    O  
HETATM 2839  H1  HOH D 790      15.474  16.667  66.765  1.00  0.00      D    H  
HETATM 2840  H2  HOH D 790      16.782  17.587  66.434  1.00  0.00      D    H  
HETATM 2841  O   HOH D 791      46.333   6.537  84.447  1.00  0.00      D    O  
HETATM 2842  H1  HOH D 791      46.027   6.716  85.381  1.00  0.00      D    H  
HETATM 2843  H2  HOH D 791      46.274   5.556  84.258  1.00  0.00      D    H  
HETATM 2844  O   HOH D 792       7.223  27.350  58.609  1.00  0.00      D    O  
HETATM 2845  H1  HOH D 792       7.044  28.269  58.959  1.00  0.00      D    H  
HETATM 2846  H2  HOH D 792       6.952  27.301  57.647  1.00  0.00      D    H  
HETATM 2847  O   HOH D 793      36.977  16.707  55.270  1.00  0.00      D    O  
HETATM 2848  H1  HOH D 793      37.056  16.793  56.263  1.00  0.00      D    H  
HETATM 2849  H2  HOH D 793      36.226  17.282  54.944  1.00  0.00      D    H  
HETATM 2850  O   HOH D 794      36.635  39.894  59.303  1.00  0.00      D    O  
HETATM 2851  H1  HOH D 794      36.146  40.080  58.451  1.00  0.00      D    H  
HETATM 2852  H2  HOH D 794      37.551  39.553  59.094  1.00  0.00      D    H  
HETATM 2853  O   HOH D 795      14.421  42.394 101.906  1.00  0.00      D    O  
HETATM 2854  H1  HOH D 795      14.013  42.791 102.729  1.00  0.00      D    H  
HETATM 2855  H2  HOH D 795      15.416  42.478 101.954  1.00  0.00      D    H  
HETATM 2856  O   HOH D 796      10.052   9.022  19.774  1.00  0.00      D    O  
HETATM 2857  H1  HOH D 796      10.123   9.538  20.628  1.00  0.00      D    H  
HETATM 2858  H2  HOH D 796      10.645   8.219  19.820  1.00  0.00      D    H  
HETATM 2859  O   HOH D 797      31.198  18.366  83.172  1.00  0.00      D    O  
HETATM 2860  H1  HOH D 797      32.064  18.028  82.805  1.00  0.00      D    H  
HETATM 2861  H2  HOH D 797      30.749  18.944  82.490  1.00  0.00      D    H  
HETATM 2862  O   HOH D 798      12.243  20.270  33.970  1.00  0.00      D    O  
HETATM 2863  H1  HOH D 798      11.524  20.960  33.886  1.00  0.00      D    H  
HETATM 2864  H2  HOH D 798      12.605  20.054  33.063  1.00  0.00      D    H  
HETATM 2865  O   HOH D 799      48.395   2.141  46.271  1.00  0.00      D    O  
HETATM 2866  H1  HOH D 799      49.395   2.105  46.279  1.00  0.00      D    H  
HETATM 2867  H2  HOH D 799      48.088   2.979  46.721  1.00  0.00      D    H  
HETATM 2868  O   HOH D 800       4.467   5.785  30.499  1.00  0.00      D    O  
HETATM 2869  H1  HOH D 800       4.509   5.332  31.390  1.00  0.00      D    H  
HETATM 2870  H2  HOH D 800       3.907   6.610  30.571  1.00  0.00      D    H  
HETATM 2871  O   HOH D 801       2.514  19.886  26.268  1.00  0.00      D    O  
HETATM 2872  H1  HOH D 801       3.271  20.417  25.887  1.00  0.00      D    H  
HETATM 2873  H2  HOH D 801       2.869  19.231  26.935  1.00  0.00      D    H  
HETATM 2874  O   HOH D 802      10.908  26.925 100.047  1.00  0.00      D    O  
HETATM 2875  H1  HOH D 802      10.561  27.243 100.930  1.00  0.00      D    H  
HETATM 2876  H2  HOH D 802      11.603  26.222 100.197  1.00  0.00      D    H  
HETATM 2877  O   HOH D 803      41.597  10.921  52.061  1.00  0.00      D    O  
HETATM 2878  H1  HOH D 803      42.211  10.803  51.280  1.00  0.00      D    H  
HETATM 2879  H2  HOH D 803      40.674  10.633  51.806  1.00  0.00      D    H  
HETATM 2880  O   HOH D 804       0.330   5.968  83.902  1.00  0.00      D    O  
HETATM 2881  H1  HOH D 804      -0.653   6.053  83.739  1.00  0.00      D    H  
HETATM 2882  H2  HOH D 804       0.514   5.116  84.391  1.00  0.00      D    H  
HETATM 2883  O   HOH D 805      32.111   1.580  45.161  1.00  0.00      D    O  
HETATM 2884  H1  HOH D 805      32.856   0.995  44.840  1.00  0.00      D    H  
HETATM 2885  H2  HOH D 805      31.740   1.210  46.013  1.00  0.00      D    H  
HETATM 2886  O   HOH D 806       9.620   8.763  74.298  1.00  0.00      D    O  
HETATM 2887  H1  HOH D 806       9.186   9.585  73.928  1.00  0.00      D    H  
HETATM 2888  H2  HOH D 806      10.236   8.375  73.613  1.00  0.00      D    H  
HETATM 2889  O   HOH D 807       5.002  23.194  77.868  1.00  0.00      D    O  
HETATM 2890  H1  HOH D 807       5.542  22.660  77.218  1.00  0.00      D    H  
HETATM 2891  H2  HOH D 807       5.047  22.766  78.771  1.00  0.00      D    H  
HETATM 2892  O   HOH D 808      40.450  14.477  96.451  1.00  0.00      D    O  
HETATM 2893  H1  HOH D 808      41.085  15.239  96.320  1.00  0.00      D    H  
HETATM 2894  H2  HOH D 808      40.773  13.899  97.201  1.00  0.00      D    H  
HETATM 2895  O   HOH D 809      31.507  40.907  49.297  1.00  0.00      D    O  
HETATM 2896  H1  HOH D 809      30.676  40.377  49.128  1.00  0.00      D    H  
HETATM 2897  H2  HOH D 809      32.212  40.641  48.640  1.00  0.00      D    H  
HETATM 2898  O   HOH D 810       6.439  34.628  31.166  1.00  0.00      D    O  
HETATM 2899  H1  HOH D 810       6.097  34.806  30.244  1.00  0.00      D    H  
HETATM 2900  H2  HOH D 810       5.999  35.255  31.811  1.00  0.00      D    H  
HETATM 2901  O   HOH D 811      16.435   5.918  61.037  1.00  0.00      D    O  
HETATM 2902  H1  HOH D 811      16.317   6.016  62.025  1.00  0.00      D    H  
HETATM 2903  H2  HOH D 811      16.261   4.970  60.772  1.00  0.00      D    H  
HETATM 2904  O   HOH D 812      10.998  12.215  78.918  1.00  0.00      D    O  
HETATM 2905  H1  HOH D 812      10.441  11.702  79.571  1.00  0.00      D    H  
HETATM 2906  H2  HOH D 812      10.407  12.612  78.216  1.00  0.00      D    H  
HETATM 2907  O   HOH D 813      19.022   9.899  47.986  1.00  0.00      D    O  
HETATM 2908  H1  HOH D 813      18.850  10.611  48.667  1.00  0.00      D    H  
HETATM 2909  H2  HOH D 813      18.717  10.216  47.088  1.00  0.00      D    H  
HETATM 2910  O   HOH D 814      15.452  30.368  40.488  1.00  0.00      D    O  
HETATM 2911  H1  HOH D 814      14.524  30.677  40.693  1.00  0.00      D    H  
HETATM 2912  H2  HOH D 814      16.100  31.104  40.685  1.00  0.00      D    H  
HETATM 2913  O   HOH D 815      25.191  27.734  40.563  1.00  0.00      D    O  
HETATM 2914  H1  HOH D 815      25.455  26.950  41.123  1.00  0.00      D    H  
HETATM 2915  H2  HOH D 815      24.264  28.021  40.806  1.00  0.00      D    H  
HETATM 2916  O   HOH D 816      23.216   5.456  53.485  1.00  0.00      D    O  
HETATM 2917  H1  HOH D 816      22.486   4.781  53.593  1.00  0.00      D    H  
HETATM 2918  H2  HOH D 816      23.995   5.035  53.022  1.00  0.00      D    H  
HETATM 2919  O   HOH D 817      38.009  16.406  12.678  1.00  0.00      D    O  
HETATM 2920  H1  HOH D 817      37.907  17.234  12.127  1.00  0.00      D    H  
HETATM 2921  H2  HOH D 817      38.769  16.522  13.317  1.00  0.00      D    H  
HETATM 2922  O   HOH D 818       1.498  22.687 108.377  1.00  0.00      D    O  
HETATM 2923  H1  HOH D 818       1.788  22.084 109.120  1.00  0.00      D    H  
HETATM 2924  H2  HOH D 818       1.953  23.573 108.469  1.00  0.00      D    H  
HETATM 2925  O   HOH D 819      19.980  36.899  19.869  1.00  0.00      D    O  
HETATM 2926  H1  HOH D 819      20.364  37.575  19.239  1.00  0.00      D    H  
HETATM 2927  H2  HOH D 819      19.096  37.223  20.206  1.00  0.00      D    H  
HETATM 2928  O   HOH D 820      40.284  33.014  77.173  1.00  0.00      D    O  
HETATM 2929  H1  HOH D 820      40.010  32.493  77.981  1.00  0.00      D    H  
HETATM 2930  H2  HOH D 820      39.585  32.922  76.464  1.00  0.00      D    H  
HETATM 2931  O   HOH D 821      30.664  11.998  64.430  1.00  0.00      D    O  
HETATM 2932  H1  HOH D 821      30.527  12.511  63.583  1.00  0.00      D    H  
HETATM 2933  H2  HOH D 821      29.855  12.092  65.011  1.00  0.00      D    H  
HETATM 2934  O   HOH D 822      45.290   6.620  26.578  1.00  0.00      D    O  
HETATM 2935  H1  HOH D 822      45.404   5.677  26.266  1.00  0.00      D    H  
HETATM 2936  H2  HOH D 822      45.905   7.218  26.063  1.00  0.00      D    H  
HETATM 2937  O   HOH D 823       6.281  13.567  44.355  1.00  0.00      D    O  
HETATM 2938  H1  HOH D 823       7.126  14.084  44.214  1.00  0.00      D    H  
HETATM 2939  H2  HOH D 823       6.505  12.635  44.639  1.00  0.00      D    H  
HETATM 2940  O   HOH D 824      44.254  10.112 113.612  1.00  0.00      D    O  
HETATM 2941  H1  HOH D 824      44.860  10.333 114.377  1.00  0.00      D    H  
HETATM 2942  H2  HOH D 824      44.095  10.933 113.065  1.00  0.00      D    H  
HETATM 2943  O   HOH D 825      18.599   7.115  61.796  1.00  0.00      D    O  
HETATM 2944  H1  HOH D 825      18.155   7.362  62.658  1.00  0.00      D    H  
HETATM 2945  H2  HOH D 825      17.989   6.530  61.263  1.00  0.00      D    H  
HETATM 2946  O   HOH D 826      44.450  26.196  76.281  1.00  0.00      D    O  
HETATM 2947  H1  HOH D 826      43.918  25.377  76.067  1.00  0.00      D    H  
HETATM 2948  H2  HOH D 826      44.272  26.471  77.226  1.00  0.00      D    H  
HETATM 2949  O   HOH D 827      21.280  10.706  91.546  1.00  0.00      D    O  
HETATM 2950  H1  HOH D 827      20.770  10.438  92.364  1.00  0.00      D    H  
HETATM 2951  H2  HOH D 827      21.826  11.520  91.745  1.00  0.00      D    H  
HETATM 2952  O   HOH D 828      30.302  21.701  85.541  1.00  0.00      D    O  
HETATM 2953  H1  HOH D 828      29.770  21.196  84.861  1.00  0.00      D    H  
HETATM 2954  H2  HOH D 828      29.683  22.132  86.196  1.00  0.00      D    H  
HETATM 2955  O   HOH D 829      40.918  11.106   5.429  1.00  0.00      D    O  
HETATM 2956  H1  HOH D 829      39.925  11.068   5.535  1.00  0.00      D    H  
HETATM 2957  H2  HOH D 829      41.293  11.805   6.038  1.00  0.00      D    H  
HETATM 2958  O   HOH D 830      46.038  21.698 102.840  1.00  0.00      D    O  
HETATM 2959  H1  HOH D 830      46.212  21.008 103.544  1.00  0.00      D    H  
HETATM 2960  H2  HOH D 830      45.748  21.246 101.996  1.00  0.00      D    H  
HETATM 2961  O   HOH D 831      36.525  14.294  53.925  1.00  0.00      D    O  
HETATM 2962  H1  HOH D 831      36.894  15.179  54.209  1.00  0.00      D    H  
HETATM 2963  H2  HOH D 831      36.229  13.782  54.731  1.00  0.00      D    H  
HETATM 2964  O   HOH D 832      43.466  31.323   3.886  1.00  0.00      D    O  
HETATM 2965  H1  HOH D 832      43.350  31.545   4.854  1.00  0.00      D    H  
HETATM 2966  H2  HOH D 832      44.437  31.190   3.689  1.00  0.00      D    H  
HETATM 2967  O   HOH D 833      29.459  16.081  20.115  1.00  0.00      D    O  
HETATM 2968  H1  HOH D 833      28.873  16.873  19.942  1.00  0.00      D    H  
HETATM 2969  H2  HOH D 833      29.661  15.621  19.251  1.00  0.00      D    H  
HETATM 2970  O   HOH D 834      18.303  18.460  86.295  1.00  0.00      D    O  
HETATM 2971  H1  HOH D 834      17.328  18.472  86.514  1.00  0.00      D    H  
HETATM 2972  H2  HOH D 834      18.832  18.671  87.117  1.00  0.00      D    H  
HETATM 2973  O   HOH D 835       9.898   6.578  70.174  1.00  0.00      D    O  
HETATM 2974  H1  HOH D 835       9.544   5.754  70.615  1.00  0.00      D    H  
HETATM 2975  H2  HOH D 835      10.600   6.325  69.508  1.00  0.00      D    H  
HETATM 2976  O   HOH D 836      34.505  31.232  31.364  1.00  0.00      D    O  
HETATM 2977  H1  HOH D 836      34.287  30.263  31.251  1.00  0.00      D    H  
HETATM 2978  H2  HOH D 836      34.838  31.603  30.497  1.00  0.00      D    H  
HETATM 2979  O   HOH D 837      37.652  27.784  43.729  1.00  0.00      D    O  
HETATM 2980  H1  HOH D 837      38.078  26.891  43.871  1.00  0.00      D    H  
HETATM 2981  H2  HOH D 837      38.333  28.426  43.376  1.00  0.00      D    H  
HETATM 2982  O   HOH D 838      31.981  36.242  75.921  1.00  0.00      D    O  
HETATM 2983  H1  HOH D 838      32.326  37.138  76.200  1.00  0.00      D    H  
HETATM 2984  H2  HOH D 838      31.530  36.320  75.032  1.00  0.00      D    H  
HETATM 2985  O   HOH D 839      15.620  35.885  83.188  1.00  0.00      D    O  
HETATM 2986  H1  HOH D 839      15.009  35.666  83.949  1.00  0.00      D    H  
HETATM 2987  H2  HOH D 839      15.150  35.712  82.322  1.00  0.00      D    H  
HETATM 2988  O   HOH D 840       6.887  24.353  18.968  1.00  0.00      D    O  
HETATM 2989  H1  HOH D 840       7.176  24.832  19.797  1.00  0.00      D    H  
HETATM 2990  H2  HOH D 840       7.689  24.128  18.415  1.00  0.00      D    H  
HETATM 2991  O   HOH D 841       5.492  18.600  37.924  1.00  0.00      D    O  
HETATM 2992  H1  HOH D 841       4.646  18.081  37.807  1.00  0.00      D    H  
HETATM 2993  H2  HOH D 841       6.163  18.039  38.409  1.00  0.00      D    H  
HETATM 2994  O   HOH D 842      44.573  11.556  18.945  1.00  0.00      D    O  
HETATM 2995  H1  HOH D 842      44.808  12.348  19.508  1.00  0.00      D    H  
HETATM 2996  H2  HOH D 842      45.403  11.039  18.733  1.00  0.00      D    H  
HETATM 2997  O   HOH D 843      31.363  35.353  52.365  1.00  0.00      D    O  
HETATM 2998  H1  HOH D 843      31.873  34.534  52.628  1.00  0.00      D    H  
HETATM 2999  H2  HOH D 843      31.859  36.166  52.672  1.00  0.00      D    H  
HETATM 3000  O   HOH D 844      35.149  22.514  42.246  1.00  0.00      D    O  
HETATM 3001  H1  HOH D 844      35.347  23.484  42.384  1.00  0.00      D    H  
HETATM 3002  H2  HOH D 844      34.801  22.373  41.318  1.00  0.00      D    H  
HETATM 3003  O   HOH D 845       3.980   0.796  25.210  1.00  0.00      D    O  
HETATM 3004  H1  HOH D 845       4.289   0.392  26.071  1.00  0.00      D    H  
HETATM 3005  H2  HOH D 845       4.772   0.994  24.632  1.00  0.00      D    H  
HETATM 3006  O   HOH D 846      16.372  33.999   4.652  1.00  0.00      D    O  
HETATM 3007  H1  HOH D 846      16.145  33.090   4.302  1.00  0.00      D    H  
HETATM 3008  H2  HOH D 846      16.284  34.671   3.916  1.00  0.00      D    H  
HETATM 3009  O   HOH D 847      10.469  22.336  38.601  1.00  0.00      D    O  
HETATM 3010  H1  HOH D 847      10.481  21.696  37.833  1.00  0.00      D    H  
HETATM 3011  H2  HOH D 847      11.407  22.515  38.900  1.00  0.00      D    H  
HETATM 3012  O   HOH D 848      37.168   6.679  17.206  1.00  0.00      D    O  
HETATM 3013  H1  HOH D 848      37.425   7.435  17.809  1.00  0.00      D    H  
HETATM 3014  H2  HOH D 848      36.662   7.036  16.421  1.00  0.00      D    H  
HETATM 3015  O   HOH D 849      14.706  15.251 117.776  1.00  0.00      D    O  
HETATM 3016  H1  HOH D 849      14.087  16.036 117.786  1.00  0.00      D    H  
HETATM 3017  H2  HOH D 849      15.652  15.573 117.811  1.00  0.00      D    H  
HETATM 3018  O   HOH D 850      37.876  36.113 101.204  1.00  0.00      D    O  
HETATM 3019  H1  HOH D 850      38.094  35.329 100.622  1.00  0.00      D    H  
HETATM 3020  H2  HOH D 850      37.886  36.949 100.656  1.00  0.00      D    H  
HETATM 3021  O   HOH D 851      21.423  14.218  21.510  1.00  0.00      D    O  
HETATM 3022  H1  HOH D 851      20.604  14.429  20.977  1.00  0.00      D    H  
HETATM 3023  H2  HOH D 851      22.219  14.202  20.905  1.00  0.00      D    H  
HETATM 3024  O   HOH D 852      41.796  25.655  93.939  1.00  0.00      D    O  
HETATM 3025  H1  HOH D 852      41.080  25.465  94.610  1.00  0.00      D    H  
HETATM 3026  H2  HOH D 852      42.685  25.401  94.319  1.00  0.00      D    H  
HETATM 3027  O   HOH D 853      21.679   8.816  13.529  1.00  0.00      D    O  
HETATM 3028  H1  HOH D 853      22.554   8.568  13.112  1.00  0.00      D    H  
HETATM 3029  H2  HOH D 853      21.548   8.287  14.367  1.00  0.00      D    H  
HETATM 3030  O   HOH D 854      22.640   3.021  78.764  1.00  0.00      D    O  
HETATM 3031  H1  HOH D 854      21.959   2.469  79.246  1.00  0.00      D    H  
HETATM 3032  H2  HOH D 854      22.310   3.961  78.683  1.00  0.00      D    H  
HETATM 3033  O   HOH D 855      10.451  15.739  23.646  1.00  0.00      D    O  
HETATM 3034  H1  HOH D 855      11.328  16.209  23.742  1.00  0.00      D    H  
HETATM 3035  H2  HOH D 855      10.568  14.768  23.855  1.00  0.00      D    H  
HETATM 3036  O   HOH D 856       9.846  12.713  84.355  1.00  0.00      D    O  
HETATM 3037  H1  HOH D 856      10.335  12.099  84.974  1.00  0.00      D    H  
HETATM 3038  H2  HOH D 856       9.219  12.182  83.785  1.00  0.00      D    H  
HETATM 3039  O   HOH D 857      44.607  32.671  15.343  1.00  0.00      D    O  
HETATM 3040  H1  HOH D 857      45.383  32.707  15.972  1.00  0.00      D    H  
HETATM 3041  H2  HOH D 857      44.927  32.835  14.410  1.00  0.00      D    H  
HETATM 3042  O   HOH D 858      13.249  31.244 117.761  1.00  0.00      D    O  
HETATM 3043  H1  HOH D 858      13.161  30.446 118.357  1.00  0.00      D    H  
HETATM 3044  H2  HOH D 858      14.163  31.257 117.355  1.00  0.00      D    H  
HETATM 3045  O   HOH D 859      16.247   7.881  44.067  1.00  0.00      D    O  
HETATM 3046  H1  HOH D 859      16.308   7.148  43.390  1.00  0.00      D    H  
HETATM 3047  H2  HOH D 859      16.690   7.590  44.915  1.00  0.00      D    H  
HETATM 3048  O   HOH D 860      10.949  35.279  17.143  1.00  0.00      D    O  
HETATM 3049  H1  HOH D 860      11.547  35.870  17.684  1.00  0.00      D    H  
HETATM 3050  H2  HOH D 860      11.333  35.164  16.227  1.00  0.00      D    H  
HETATM 3051  O   HOH D 861      12.924   8.105  44.343  1.00  0.00      D    O  
HETATM 3052  H1  HOH D 861      12.850   7.994  43.352  1.00  0.00      D    H  
HETATM 3053  H2  HOH D 861      12.025   8.321  44.723  1.00  0.00      D    H  
HETATM 3054  O   HOH D 862      27.981  39.502  54.415  1.00  0.00      D    O  
HETATM 3055  H1  HOH D 862      28.126  39.751  55.372  1.00  0.00      D    H  
HETATM 3056  H2  HOH D 862      28.546  40.085  53.830  1.00  0.00      D    H  
HETATM 3057  O   HOH D 863      29.561  25.273  73.536  1.00  0.00      D    O  
HETATM 3058  H1  HOH D 863      30.424  24.926  73.167  1.00  0.00      D    H  
HETATM 3059  H2  HOH D 863      28.803  24.943  72.974  1.00  0.00      D    H  
HETATM 3060  O   HOH D 864      39.361  27.541 104.097  1.00  0.00      D    O  
HETATM 3061  H1  HOH D 864      39.890  26.694 104.144  1.00  0.00      D    H  
HETATM 3062  H2  HOH D 864      39.911  28.253 103.659  1.00  0.00      D    H  
HETATM 3063  O   HOH D 865      10.320  11.787   4.926  1.00  0.00      D    O  
HETATM 3064  H1  HOH D 865       9.664  12.392   4.475  1.00  0.00      D    H  
HETATM 3065  H2  HOH D 865      10.781  11.225   4.239  1.00  0.00      D    H  
HETATM 3066  O   HOH D 866      44.921  24.168  80.048  1.00  0.00      D    O  
HETATM 3067  H1  HOH D 866      45.628  23.864  80.686  1.00  0.00      D    H  
HETATM 3068  H2  HOH D 866      44.849  23.516  79.293  1.00  0.00      D    H  
HETATM 3069  O   HOH D 867      14.924   8.751  31.186  1.00  0.00      D    O  
HETATM 3070  H1  HOH D 867      15.327   8.350  30.362  1.00  0.00      D    H  
HETATM 3071  H2  HOH D 867      15.653   9.077  31.788  1.00  0.00      D    H  
HETATM 3072  O   HOH D 868      14.160  39.522  56.927  1.00  0.00      D    O  
HETATM 3073  H1  HOH D 868      14.638  39.416  56.055  1.00  0.00      D    H  
HETATM 3074  H2  HOH D 868      14.624  40.215  57.480  1.00  0.00      D    H  
HETATM 3075  O   HOH D 869      33.657  14.864  23.871  1.00  0.00      D    O  
HETATM 3076  H1  HOH D 869      33.352  14.894  24.823  1.00  0.00      D    H  
HETATM 3077  H2  HOH D 869      34.549  14.415  23.820  1.00  0.00      D    H  
HETATM 3078  O   HOH D 870      19.152  29.646  81.550  1.00  0.00      D    O  
HETATM 3079  H1  HOH D 870      19.228  29.306  82.488  1.00  0.00      D    H  
HETATM 3080  H2  HOH D 870      18.189  29.679  81.284  1.00  0.00      D    H  
HETATM 3081  O   HOH D 871      13.947  27.385  94.033  1.00  0.00      D    O  
HETATM 3082  H1  HOH D 871      13.013  27.103  93.813  1.00  0.00      D    H  
HETATM 3083  H2  HOH D 871      14.329  27.901  93.267  1.00  0.00      D    H  
HETATM 3084  O   HOH D 872       2.018  14.887  84.578  1.00  0.00      D    O  
HETATM 3085  H1  HOH D 872       2.662  15.640  84.715  1.00  0.00      D    H  
HETATM 3086  H2  HOH D 872       1.786  14.483  85.463  1.00  0.00      D    H  
HETATM 3087  O   HOH D 873      22.155  34.036  12.482  1.00  0.00      D    O  
HETATM 3088  H1  HOH D 873      22.046  34.766  13.156  1.00  0.00      D    H  
HETATM 3089  H2  HOH D 873      22.593  33.247  12.913  1.00  0.00      D    H  
HETATM 3090  O   HOH D 874       2.240  35.885  28.171  1.00  0.00      D    O  
HETATM 3091  H1  HOH D 874       3.144  35.502  28.363  1.00  0.00      D    H  
HETATM 3092  H2  HOH D 874       1.535  35.240  28.465  1.00  0.00      D    H  
HETATM 3093  O   HOH D 875      12.697  21.132  24.477  1.00  0.00      D    O  
HETATM 3094  H1  HOH D 875      12.117  21.263  25.280  1.00  0.00      D    H  
HETATM 3095  H2  HOH D 875      12.340  21.674  23.716  1.00  0.00      D    H  
HETATM 3096  O   HOH D 876      13.683  13.447  12.410  1.00  0.00      D    O  
HETATM 3097  H1  HOH D 876      13.875  12.566  12.843  1.00  0.00      D    H  
HETATM 3098  H2  HOH D 876      13.634  13.328  11.419  1.00  0.00      D    H  
HETATM 3099  O   HOH D 877      19.506  19.296  52.271  1.00  0.00      D    O  
HETATM 3100  H1  HOH D 877      20.216  19.928  51.961  1.00  0.00      D    H  
HETATM 3101  H2  HOH D 877      18.621  19.583  51.903  1.00  0.00      D    H  
HETATM 3102  O   HOH D 878      13.027  26.120  39.122  1.00  0.00      D    O  
HETATM 3103  H1  HOH D 878      13.304  25.775  40.019  1.00  0.00      D    H  
HETATM 3104  H2  HOH D 878      12.056  25.930  38.978  1.00  0.00      D    H  
HETATM 3105  O   HOH D 879      29.150  12.832 108.389  1.00  0.00      D    O  
HETATM 3106  H1  HOH D 879      28.812  12.112 107.783  1.00  0.00      D    H  
HETATM 3107  H2  HOH D 879      28.710  12.749 109.283  1.00  0.00      D    H  
HETATM 3108  O   HOH D 880      33.411  38.492  76.711  1.00  0.00      D    O  
HETATM 3109  H1  HOH D 880      33.590  38.777  77.653  1.00  0.00      D    H  
HETATM 3110  H2  HOH D 880      34.279  38.378  76.227  1.00  0.00      D    H  
HETATM 3111  O   HOH D 881       5.544  10.859  69.191  1.00  0.00      D    O  
HETATM 3112  H1  HOH D 881       5.994  10.945  68.303  1.00  0.00      D    H  
HETATM 3113  H2  HOH D 881       5.397  11.768  69.580  1.00  0.00      D    H  
HETATM 3114  O   HOH D 882      47.749  23.471  37.857  1.00  0.00      D    O  
HETATM 3115  H1  HOH D 882      47.946  23.155  38.786  1.00  0.00      D    H  
HETATM 3116  H2  HOH D 882      47.336  24.381  37.895  1.00  0.00      D    H  
HETATM 3117  O   HOH D 883      38.191   1.723 104.567  1.00  0.00      D    O  
HETATM 3118  H1  HOH D 883      38.109   1.160 105.389  1.00  0.00      D    H  
HETATM 3119  H2  HOH D 883      37.343   1.670 104.040  1.00  0.00      D    H  
HETATM 3120  O   HOH D 884      30.969  26.566  59.656  1.00  0.00      D    O  
HETATM 3121  H1  HOH D 884      31.265  27.496  59.873  1.00  0.00      D    H  
HETATM 3122  H2  HOH D 884      31.646  25.913  59.995  1.00  0.00      D    H  
HETATM 3123  O   HOH D 885      20.953  28.722  71.326  1.00  0.00      D    O  
HETATM 3124  H1  HOH D 885      21.537  29.286  70.741  1.00  0.00      D    H  
HETATM 3125  H2  HOH D 885      20.336  29.311  71.848  1.00  0.00      D    H  
HETATM 3126  O   HOH D 886       8.981  11.040  37.923  1.00  0.00      D    O  
HETATM 3127  H1  HOH D 886       8.905  10.718  36.979  1.00  0.00      D    H  
HETATM 3128  H2  HOH D 886       8.435  11.871  38.036  1.00  0.00      D    H  
HETATM 3129  O   HOH D 887      46.811  36.739 117.898  1.00  0.00      D    O  
HETATM 3130  H1  HOH D 887      47.177  35.893 117.509  1.00  0.00      D    H  
HETATM 3131  H2  HOH D 887      45.899  36.566 118.271  1.00  0.00      D    H  
HETATM 3132  O   HOH D 888       6.244   1.167  42.941  1.00  0.00      D    O  
HETATM 3133  H1  HOH D 888       6.941   1.413  42.267  1.00  0.00      D    H  
HETATM 3134  H2  HOH D 888       5.906   0.246  42.750  1.00  0.00      D    H  
HETATM 3135  O   HOH D 889      44.286  37.383  67.563  1.00  0.00      D    O  
HETATM 3136  H1  HOH D 889      43.674  36.777  67.057  1.00  0.00      D    H  
HETATM 3137  H2  HOH D 889      44.608  36.919  68.388  1.00  0.00      D    H  
HETATM 3138  O   HOH D 890      20.872  15.329  23.961  1.00  0.00      D    O  
HETATM 3139  H1  HOH D 890      20.785  14.576  24.613  1.00  0.00      D    H  
HETATM 3140  H2  HOH D 890      21.381  15.018  23.158  1.00  0.00      D    H  
HETATM 3141  O   HOH D 891       8.641   3.613  81.778  1.00  0.00      D    O  
HETATM 3142  H1  HOH D 891       7.865   3.764  81.166  1.00  0.00      D    H  
HETATM 3143  H2  HOH D 891       8.997   4.493  82.090  1.00  0.00      D    H  
HETATM 3144  O   HOH D 892       1.253  25.537  24.307  1.00  0.00      D    O  
HETATM 3145  H1  HOH D 892       2.119  25.231  24.703  1.00  0.00      D    H  
HETATM 3146  H2  HOH D 892       0.494  25.092  24.783  1.00  0.00      D    H  
HETATM 3147  O   HOH D 893      18.609  23.536  35.397  1.00  0.00      D    O  
HETATM 3148  H1  HOH D 893      18.217  22.623  35.515  1.00  0.00      D    H  
HETATM 3149  H2  HOH D 893      19.151  23.559  34.557  1.00  0.00      D    H  
HETATM 3150  O   HOH D 894      10.685  26.060  61.175  1.00  0.00      D    O  
HETATM 3151  H1  HOH D 894      11.613  26.433  61.168  1.00  0.00      D    H  
HETATM 3152  H2  HOH D 894      10.244  26.244  60.297  1.00  0.00      D    H  
HETATM 3153  O   HOH D 895      23.797  16.737  62.362  1.00  0.00      D    O  
HETATM 3154  H1  HOH D 895      23.754  16.275  63.248  1.00  0.00      D    H  
HETATM 3155  H2  HOH D 895      23.012  16.464  61.806  1.00  0.00      D    H  
HETATM 3156  O   HOH D 896      22.891  20.974  37.123  1.00  0.00      D    O  
HETATM 3157  H1  HOH D 896      22.260  21.707  37.379  1.00  0.00      D    H  
HETATM 3158  H2  HOH D 896      22.670  20.148  37.640  1.00  0.00      D    H  
HETATM 3159  O   HOH D 897      30.477   8.459  55.142  1.00  0.00      D    O  
HETATM 3160  H1  HOH D 897      29.959   7.829  54.563  1.00  0.00      D    H  
HETATM 3161  H2  HOH D 897      31.455   8.325  54.987  1.00  0.00      D    H  
HETATM 3162  O   HOH D 898       9.229  20.936  93.050  1.00  0.00      D    O  
HETATM 3163  H1  HOH D 898       9.945  20.443  93.543  1.00  0.00      D    H  
HETATM 3164  H2  HOH D 898       9.181  20.601  92.109  1.00  0.00      D    H  
HETATM 3165  O   HOH D 899      25.453  19.826  59.317  1.00  0.00      D    O  
HETATM 3166  H1  HOH D 899      26.287  20.240  58.954  1.00  0.00      D    H  
HETATM 3167  H2  HOH D 899      25.344  20.082  60.278  1.00  0.00      D    H  
HETATM 3168  O   HOH D 900      40.958  13.222  17.014  1.00  0.00      D    O  
HETATM 3169  H1  HOH D 900      41.820  13.625  17.319  1.00  0.00      D    H  
HETATM 3170  H2  HOH D 900      41.096  12.764  16.135  1.00  0.00      D    H  
HETATM 3171  O   HOH D 901       3.411  17.293   3.102  1.00  0.00      D    O  
HETATM 3172  H1  HOH D 901       2.959  16.485   3.480  1.00  0.00      D    H  
HETATM 3173  H2  HOH D 901       2.924  17.594   2.282  1.00  0.00      D    H  
HETATM 3174  O   HOH D 902      29.850  29.603  27.592  1.00  0.00      D    O  
HETATM 3175  H1  HOH D 902      29.207  28.981  28.040  1.00  0.00      D    H  
HETATM 3176  H2  HOH D 902      30.735  29.557  28.055  1.00  0.00      D    H  
HETATM 3177  O   HOH D 903      38.249  -0.015  57.845  1.00  0.00      D    O  
HETATM 3178  H1  HOH D 903      39.186   0.321  57.942  1.00  0.00      D    H  
HETATM 3179  H2  HOH D 903      37.769   0.531  57.158  1.00  0.00      D    H  
HETATM 3180  O   HOH D 904      29.625  39.069 117.775  1.00  0.00      D    O  
HETATM 3181  H1  HOH D 904      30.390  38.556 118.165  1.00  0.00      D    H  
HETATM 3182  H2  HOH D 904      28.767  38.735 118.166  1.00  0.00      D    H  
HETATM 3183  O   HOH D 905      42.690  34.356 100.504  1.00  0.00      D    O  
HETATM 3184  H1  HOH D 905      42.402  33.403 100.591  1.00  0.00      D    H  
HETATM 3185  H2  HOH D 905      41.986  34.874 100.019  1.00  0.00      D    H  
HETATM 3186  O   HOH D 906      17.622  24.826  94.389  1.00  0.00      D    O  
HETATM 3187  H1  HOH D 906      18.171  25.313  93.711  1.00  0.00      D    H  
HETATM 3188  H2  HOH D 906      17.301  23.962  94.000  1.00  0.00      D    H  
HETATM 3189  O   HOH D 907      45.319  19.084 111.537  1.00  0.00      D    O  
HETATM 3190  H1  HOH D 907      44.856  18.363 112.051  1.00  0.00      D    H  
HETATM 3191  H2  HOH D 907      44.775  19.923 111.575  1.00  0.00      D    H  
HETATM 3192  O   HOH D 908      39.649  23.558  84.461  1.00  0.00      D    O  
HETATM 3193  H1  HOH D 908      38.978  24.117  84.948  1.00  0.00      D    H  
HETATM 3194  H2  HOH D 908      39.548  22.601  84.736  1.00  0.00      D    H  
HETATM 3195  O   HOH D 909      21.934  39.664  74.261  1.00  0.00      D    O  
HETATM 3196  H1  HOH D 909      22.844  39.319  74.488  1.00  0.00      D    H  
HETATM 3197  H2  HOH D 909      21.287  38.902  74.228  1.00  0.00      D    H  
HETATM 3198  O   HOH D 910      22.013  16.235  31.367  1.00  0.00      D    O  
HETATM 3199  H1  HOH D 910      22.816  16.708  31.005  1.00  0.00      D    H  
HETATM 3200  H2  HOH D 910      22.107  16.130  32.357  1.00  0.00      D    H  
HETATM 3201  O   HOH D 911       6.096   6.984  58.041  1.00  0.00      D    O  
HETATM 3202  H1  HOH D 911       5.617   6.467  57.332  1.00  0.00      D    H  
HETATM 3203  H2  HOH D 911       6.565   7.764  57.626  1.00  0.00      D    H  
HETATM 3204  O   HOH D 912      20.704  26.685  47.675  1.00  0.00      D    O  
HETATM 3205  H1  HOH D 912      20.848  25.729  47.928  1.00  0.00      D    H  
HETATM 3206  H2  HOH D 912      20.208  26.730  46.808  1.00  0.00      D    H  
HETATM 3207  O   HOH D 913      43.694   3.724  90.012  1.00  0.00      D    O  
HETATM 3208  H1  HOH D 913      43.294   3.139  89.307  1.00  0.00      D    H  
HETATM 3209  H2  HOH D 913      43.237   4.614  90.006  1.00  0.00      D    H  
HETATM 3210  O   HOH D 914      47.654   9.279  84.419  1.00  0.00      D    O  
HETATM 3211  H1  HOH D 914      47.355   8.325  84.382  1.00  0.00      D    H  
HETATM 3212  H2  HOH D 914      47.666   9.588  85.370  1.00  0.00      D    H  
HETATM 3213  O   HOH D 915      15.455  38.891  99.260  1.00  0.00      D    O  
HETATM 3214  H1  HOH D 915      14.725  39.479  98.911  1.00  0.00      D    H  
HETATM 3215  H2  HOH D 915      15.074  38.003  99.516  1.00  0.00      D    H  
HETATM 3216  O   HOH D 916      33.200  39.852  47.532  1.00  0.00      D    O  
HETATM 3217  H1  HOH D 916      32.734  39.796  46.648  1.00  0.00      D    H  
HETATM 3218  H2  HOH D 916      33.998  40.449  47.451  1.00  0.00      D    H  
HETATM 3219  O   HOH D 917      18.644  14.197  89.834  1.00  0.00      D    O  
HETATM 3220  H1  HOH D 917      19.086  13.299  89.841  1.00  0.00      D    H  
HETATM 3221  H2  HOH D 917      19.285  14.881  89.485  1.00  0.00      D    H  
HETATM 3222  O   HOH D 918      14.811  16.664  18.061  1.00  0.00      D    O  
HETATM 3223  H1  HOH D 918      14.528  16.821  17.114  1.00  0.00      D    H  
HETATM 3224  H2  HOH D 918      14.297  17.270  18.667  1.00  0.00      D    H  
HETATM 3225  O   HOH D 919      18.084  34.977  40.746  1.00  0.00      D    O  
HETATM 3226  H1  HOH D 919      18.530  35.856  40.914  1.00  0.00      D    H  
HETATM 3227  H2  HOH D 919      17.956  34.497  41.613  1.00  0.00      D    H  
HETATM 3228  O   HOH D 920      26.142  36.030  53.103  1.00  0.00      D    O  
HETATM 3229  H1  HOH D 920      26.658  35.603  53.845  1.00  0.00      D    H  
HETATM 3230  H2  HOH D 920      25.905  36.968  53.358  1.00  0.00      D    H  
HETATM 3231  O   HOH D 921      25.315  36.671  98.042  1.00  0.00      D    O  
HETATM 3232  H1  HOH D 921      26.102  36.492  97.450  1.00  0.00      D    H  
HETATM 3233  H2  HOH D 921      25.381  36.104  98.863  1.00  0.00      D    H  
HETATM 3234  O   HOH D 922      26.789  39.955 106.631  1.00  0.00      D    O  
HETATM 3235  H1  HOH D 922      27.403  39.870 107.416  1.00  0.00      D    H  
HETATM 3236  H2  HOH D 922      26.203  39.147 106.577  1.00  0.00      D    H  
HETATM 3237  O   HOH D 923      45.568   3.531 105.381  1.00  0.00      D    O  
HETATM 3238  H1  HOH D 923      45.009   2.945 104.794  1.00  0.00      D    H  
HETATM 3239  H2  HOH D 923      45.350   3.349 106.339  1.00  0.00      D    H  
HETATM 3240  O   HOH D 924      32.571  20.486  52.757  1.00  0.00      D    O  
HETATM 3241  H1  HOH D 924      32.741  20.955  53.624  1.00  0.00      D    H  
HETATM 3242  H2  HOH D 924      31.887  19.770  52.894  1.00  0.00      D    H  
HETATM 3243  O   HOH D 925      18.453  39.143 101.143  1.00  0.00      D    O  
HETATM 3244  H1  HOH D 925      18.409  38.678 100.259  1.00  0.00      D    H  
HETATM 3245  H2  HOH D 925      17.527  39.283 101.493  1.00  0.00      D    H  
HETATM 3246  O   HOH D 926      40.803  20.592  42.883  1.00  0.00      D    O  
HETATM 3247  H1  HOH D 926      40.105  20.889  42.232  1.00  0.00      D    H  
HETATM 3248  H2  HOH D 926      40.723  21.128  43.724  1.00  0.00      D    H  
HETATM 3249  O   HOH D 927      42.065  27.036  44.101  1.00  0.00      D    O  
HETATM 3250  H1  HOH D 927      42.648  26.572  43.433  1.00  0.00      D    H  
HETATM 3251  H2  HOH D 927      41.107  26.823  43.912  1.00  0.00      D    H  
HETATM 3252  O   HOH D 928      49.024  24.684  76.770  1.00  0.00      D    O  
HETATM 3253  H1  HOH D 928      49.787  25.263  76.483  1.00  0.00      D    H  
HETATM 3254  H2  HOH D 928      48.258  24.803  76.137  1.00  0.00      D    H  
HETATM 3255  O   HOH D 929      39.518  16.985  90.619  1.00  0.00      D    O  
HETATM 3256  H1  HOH D 929      39.832  16.150  90.166  1.00  0.00      D    H  
HETATM 3257  H2  HOH D 929      38.525  16.952  90.727  1.00  0.00      D    H  
HETATM 3258  O   HOH D 930      41.375   7.648  13.482  1.00  0.00      D    O  
HETATM 3259  H1  HOH D 930      40.972   8.559  13.396  1.00  0.00      D    H  
HETATM 3260  H2  HOH D 930      41.368   7.369  14.442  1.00  0.00      D    H  
HETATM 3261  O   HOH D 931      29.260   1.175  10.382  1.00  0.00      D    O  
HETATM 3262  H1  HOH D 931      29.828   1.409  11.171  1.00  0.00      D    H  
HETATM 3263  H2  HOH D 931      28.901   2.012   9.970  1.00  0.00      D    H  
HETATM 3264  O   HOH D 932       5.747  13.567  48.232  1.00  0.00      D    O  
HETATM 3265  H1  HOH D 932       6.610  13.242  47.846  1.00  0.00      D    H  
HETATM 3266  H2  HOH D 932       4.984  13.102  47.783  1.00  0.00      D    H  
HETATM 3267  O   HOH D 933      22.907   1.372  10.355  1.00  0.00      D    O  
HETATM 3268  H1  HOH D 933      22.567   2.258  10.041  1.00  0.00      D    H  
HETATM 3269  H2  HOH D 933      22.673   1.246  11.319  1.00  0.00      D    H  
HETATM 3270  O   HOH D 934      20.290  16.514  88.817  1.00  0.00      D    O  
HETATM 3271  H1  HOH D 934      19.740  17.304  89.087  1.00  0.00      D    H  
HETATM 3272  H2  HOH D 934      20.926  16.782  88.092  1.00  0.00      D    H  
HETATM 3273  O   HOH D 935      29.810  21.889  91.728  1.00  0.00      D    O  
HETATM 3274  H1  HOH D 935      29.053  21.252  91.876  1.00  0.00      D    H  
HETATM 3275  H2  HOH D 935      30.371  21.937  92.555  1.00  0.00      D    H  
HETATM 3276  O   HOH D 936      37.643   2.941   9.703  1.00  0.00      D    O  
HETATM 3277  H1  HOH D 936      38.345   2.313  10.038  1.00  0.00      D    H  
HETATM 3278  H2  HOH D 936      37.905   3.284   8.801  1.00  0.00      D    H  
HETATM 3279  O   HOH D 937      41.878  22.610  53.352  1.00  0.00      D    O  
HETATM 3280  H1  HOH D 937      41.919  21.696  53.756  1.00  0.00      D    H  
HETATM 3281  H2  HOH D 937      41.923  23.297  54.076  1.00  0.00      D    H  
HETATM 3282  O   HOH D 938      27.924  39.864  82.522  1.00  0.00      D    O  
HETATM 3283  H1  HOH D 938      28.550  40.568  82.856  1.00  0.00      D    H  
HETATM 3284  H2  HOH D 938      27.841  39.936  81.528  1.00  0.00      D    H  
HETATM 3285  O   HOH D 939      49.022   9.057  63.586  1.00  0.00      D    O  
HETATM 3286  H1  HOH D 939      48.645   9.011  64.511  1.00  0.00      D    H  
HETATM 3287  H2  HOH D 939      49.959   8.709  63.589  1.00  0.00      D    H  
HETATM 3288  O   HOH D 940      36.358  29.299 107.888  1.00  0.00      D    O  
HETATM 3289  H1  HOH D 940      35.467  28.930 107.626  1.00  0.00      D    H  
HETATM 3290  H2  HOH D 940      36.920  29.427 107.071  1.00  0.00      D    H  
HETATM 3291  O   HOH D 941      10.979  16.455  92.979  1.00  0.00      D    O  
HETATM 3292  H1  HOH D 941      11.168  15.547  93.353  1.00  0.00      D    H  
HETATM 3293  H2  HOH D 941      11.842  16.910  92.759  1.00  0.00      D    H  
HETATM 3294  O   HOH D 942       0.248  35.430 111.268  1.00  0.00      D    O  
HETATM 3295  H1  HOH D 942       1.172  35.713 111.523  1.00  0.00      D    H  
HETATM 3296  H2  HOH D 942      -0.311  36.239 111.088  1.00  0.00      D    H  
HETATM 3297  O   HOH D 943      14.843  16.691  50.192  1.00  0.00      D    O  
HETATM 3298  H1  HOH D 943      14.406  15.897  49.770  1.00  0.00      D    H  
HETATM 3299  H2  HOH D 943      15.131  17.331  49.480  1.00  0.00      D    H  
HETATM 3300  O   HOH D 944      22.774  37.953 105.645  1.00  0.00      D    O  
HETATM 3301  H1  HOH D 944      23.664  37.855 105.200  1.00  0.00      D    H  
HETATM 3302  H2  HOH D 944      22.605  38.919 105.844  1.00  0.00      D    H  
HETATM 3303  O   HOH D 945      14.099  35.715  80.980  1.00  0.00      D    O  
HETATM 3304  H1  HOH D 945      13.112  35.836  81.083  1.00  0.00      D    H  
HETATM 3305  H2  HOH D 945      14.432  36.305  80.245  1.00  0.00      D    H  
HETATM 3306  O   HOH D 946      23.621  21.746  53.281  1.00  0.00      D    O  
HETATM 3307  H1  HOH D 946      24.044  22.625  53.500  1.00  0.00      D    H  
HETATM 3308  H2  HOH D 946      23.921  21.057  53.941  1.00  0.00      D    H  
HETATM 3309  O   HOH D 947      46.864  20.279 105.168  1.00  0.00      D    O  
HETATM 3310  H1  HOH D 947      46.596  19.381 104.819  1.00  0.00      D    H  
HETATM 3311  H2  HOH D 947      46.389  20.456 106.030  1.00  0.00      D    H  
HETATM 3312  O   HOH D 948      38.492  15.193  27.253  1.00  0.00      D    O  
HETATM 3313  H1  HOH D 948      39.162  15.411  27.962  1.00  0.00      D    H  
HETATM 3314  H2  HOH D 948      38.943  14.703  26.507  1.00  0.00      D    H  
HETATM 3315  O   HOH D 949      36.941  37.671  26.935  1.00  0.00      D    O  
HETATM 3316  H1  HOH D 949      36.853  37.198  26.058  1.00  0.00      D    H  
HETATM 3317  H2  HOH D 949      36.861  37.009  27.680  1.00  0.00      D    H  
HETATM 3318  O   HOH D 950      20.694   3.882  60.605  1.00  0.00      D    O  
HETATM 3319  H1  HOH D 950      20.740   4.864  60.427  1.00  0.00      D    H  
HETATM 3320  H2  HOH D 950      21.621   3.513  60.678  1.00  0.00      D    H  
HETATM 3321  O   HOH D 951      39.138  22.975  17.359  1.00  0.00      D    O  
HETATM 3322  H1  HOH D 951      39.658  23.048  16.508  1.00  0.00      D    H  
HETATM 3323  H2  HOH D 951      38.923  23.892  17.697  1.00  0.00      D    H  
HETATM 3324  O   HOH D 952      15.228  32.765  89.961  1.00  0.00      D    O  
HETATM 3325  H1  HOH D 952      14.741  33.638  89.954  1.00  0.00      D    H  
HETATM 3326  H2  HOH D 952      14.739  32.106  89.390  1.00  0.00      D    H  
HETATM 3327  O   HOH D 953      27.641  35.146 111.954  1.00  0.00      D    O  
HETATM 3328  H1  HOH D 953      28.426  34.532 112.034  1.00  0.00      D    H  
HETATM 3329  H2  HOH D 953      27.427  35.291 110.988  1.00  0.00      D    H  
HETATM 3330  O   HOH D 954      26.136  35.898  45.292  1.00  0.00      D    O  
HETATM 3331  H1  HOH D 954      26.689  36.617  44.872  1.00  0.00      D    H  
HETATM 3332  H2  HOH D 954      25.891  36.166  46.224  1.00  0.00      D    H  
HETATM 3333  O   HOH D 955      46.874  15.528 113.637  1.00  0.00      D    O  
HETATM 3334  H1  HOH D 955      47.135  16.431 113.980  1.00  0.00      D    H  
HETATM 3335  H2  HOH D 955      47.632  14.890 113.769  1.00  0.00      D    H  
HETATM 3336  O   HOH D 956      48.391  22.490  35.559  1.00  0.00      D    O  
HETATM 3337  H1  HOH D 956      48.292  22.999  36.415  1.00  0.00      D    H  
HETATM 3338  H2  HOH D 956      47.801  21.683  35.581  1.00  0.00      D    H  
HETATM 3339  O   HOH D 957      37.309  38.125  18.988  1.00  0.00      D    O  
HETATM 3340  H1  HOH D 957      36.757  38.774  19.511  1.00  0.00      D    H  
HETATM 3341  H2  HOH D 957      37.917  38.625  18.372  1.00  0.00      D    H  
HETATM 3342  O   HOH D 958       8.756  11.051  53.761  1.00  0.00      D    O  
HETATM 3343  H1  HOH D 958       9.366  10.360  53.372  1.00  0.00      D    H  
HETATM 3344  H2  HOH D 958       8.892  11.095  54.751  1.00  0.00      D    H  
HETATM 3345  O   HOH D 959      25.052  11.777  40.722  1.00  0.00      D    O  
HETATM 3346  H1  HOH D 959      25.001  11.569  41.698  1.00  0.00      D    H  
HETATM 3347  H2  HOH D 959      25.881  12.304  40.536  1.00  0.00      D    H  
HETATM 3348  O   HOH D 960      26.718  40.933  51.980  1.00  0.00      D    O  
HETATM 3349  H1  HOH D 960      26.633  41.555  51.201  1.00  0.00      D    H  
HETATM 3350  H2  HOH D 960      27.453  41.249  52.580  1.00  0.00      D    H  
HETATM 3351  O   HOH D 961      23.312   2.860  70.264  1.00  0.00      D    O  
HETATM 3352  H1  HOH D 961      24.215   3.162  70.570  1.00  0.00      D    H  
HETATM 3353  H2  HOH D 961      23.308   1.865  70.172  1.00  0.00      D    H  
HETATM 3354  O   HOH D 962       4.181  41.922  83.203  1.00  0.00      D    O  
HETATM 3355  H1  HOH D 962       3.417  41.692  82.601  1.00  0.00      D    H  
HETATM 3356  H2  HOH D 962       5.005  41.447  82.893  1.00  0.00      D    H  
HETATM 3357  O   HOH D 963      38.171  16.554  67.969  1.00  0.00      D    O  
HETATM 3358  H1  HOH D 963      38.006  16.505  66.984  1.00  0.00      D    H  
HETATM 3359  H2  HOH D 963      38.669  17.394  68.182  1.00  0.00      D    H  
HETATM 3360  O   HOH D 964      47.995  31.291 117.521  1.00  0.00      D    O  
HETATM 3361  H1  HOH D 964      48.091  30.523 118.153  1.00  0.00      D    H  
HETATM 3362  H2  HOH D 964      48.838  31.395 116.992  1.00  0.00      D    H  
HETATM 3363  O   HOH D 965      46.058  15.026  11.622  1.00  0.00      D    O  
HETATM 3364  H1  HOH D 965      46.704  14.441  12.111  1.00  0.00      D    H  
HETATM 3365  H2  HOH D 965      45.789  14.583  10.766  1.00  0.00      D    H  
HETATM 3366  O   HOH D 966       0.851  14.607  46.882  1.00  0.00      D    O  
HETATM 3367  H1  HOH D 966       0.903  15.043  45.983  1.00  0.00      D    H  
HETATM 3368  H2  HOH D 966      -0.067  14.234  47.019  1.00  0.00      D    H  
HETATM 3369  O   HOH D 967      17.611  12.105  77.198  1.00  0.00      D    O  
HETATM 3370  H1  HOH D 967      18.089  11.421  77.750  1.00  0.00      D    H  
HETATM 3371  H2  HOH D 967      17.622  11.826  76.238  1.00  0.00      D    H  
HETATM 3372  O   HOH D 968      29.758  25.196 100.570  1.00  0.00      D    O  
HETATM 3373  H1  HOH D 968      30.172  25.523 101.420  1.00  0.00      D    H  
HETATM 3374  H2  HOH D 968      29.277  24.337 100.743  1.00  0.00      D    H  
HETATM 3375  O   HOH D 969       3.827   5.208  51.965  1.00  0.00      D    O  
HETATM 3376  H1  HOH D 969       2.939   4.923  51.607  1.00  0.00      D    H  
HETATM 3377  H2  HOH D 969       4.299   5.766  51.282  1.00  0.00      D    H  
HETATM 3378  O   HOH D 970      20.622  35.651  50.902  1.00  0.00      D    O  
HETATM 3379  H1  HOH D 970      20.618  34.706  50.575  1.00  0.00      D    H  
HETATM 3380  H2  HOH D 970      21.538  36.037  50.797  1.00  0.00      D    H  
HETATM 3381  O   HOH D 971      13.580  27.427 106.314  1.00  0.00      D    O  
HETATM 3382  H1  HOH D 971      13.697  26.799 105.544  1.00  0.00      D    H  
HETATM 3383  H2  HOH D 971      14.108  27.097 107.096  1.00  0.00      D    H  
HETATM 3384  O   HOH D 972       9.941  20.702  60.635  1.00  0.00      D    O  
HETATM 3385  H1  HOH D 972      10.532  20.160  60.037  1.00  0.00      D    H  
HETATM 3386  H2  HOH D 972      10.385  20.822  61.523  1.00  0.00      D    H  
HETATM 3387  O   HOH D 973      27.944  32.474  12.400  1.00  0.00      D    O  
HETATM 3388  H1  HOH D 973      27.766  33.096  11.637  1.00  0.00      D    H  
HETATM 3389  H2  HOH D 973      27.500  32.824  13.225  1.00  0.00      D    H  
HETATM 3390  O   HOH D 974      40.924  11.527  70.847  1.00  0.00      D    O  
HETATM 3391  H1  HOH D 974      40.328  11.082  71.515  1.00  0.00      D    H  
HETATM 3392  H2  HOH D 974      40.570  12.440  70.642  1.00  0.00      D    H  
HETATM 3393  O   HOH D 975      24.220   8.621 110.244  1.00  0.00      D    O  
HETATM 3394  H1  HOH D 975      24.452   7.650 110.301  1.00  0.00      D    H  
HETATM 3395  H2  HOH D 975      24.633   9.015 109.423  1.00  0.00      D    H  
HETATM 3396  O   HOH D 976      24.977  10.887  34.205  1.00  0.00      D    O  
HETATM 3397  H1  HOH D 976      25.693  10.746  33.522  1.00  0.00      D    H  
HETATM 3398  H2  HOH D 976      25.356  10.742  35.119  1.00  0.00      D    H  
HETATM 3399  O   HOH D 977       7.666  11.175   5.789  1.00  0.00      D    O  
HETATM 3400  H1  HOH D 977       7.084  11.881   6.195  1.00  0.00      D    H  
HETATM 3401  H2  HOH D 977       7.180  10.739   5.031  1.00  0.00      D    H  
HETATM 3402  O   HOH D 978       8.481  41.627  91.373  1.00  0.00      D    O  
HETATM 3403  H1  HOH D 978       9.125  40.937  91.701  1.00  0.00      D    H  
HETATM 3404  H2  HOH D 978       8.936  42.516  91.334  1.00  0.00      D    H  
HETATM 3405  O   HOH D 979      37.261   2.798  58.997  1.00  0.00      D    O  
HETATM 3406  H1  HOH D 979      38.108   2.572  59.479  1.00  0.00      D    H  
HETATM 3407  H2  HOH D 979      37.249   3.775  58.786  1.00  0.00      D    H  
HETATM 3408  O   HOH D 980       7.878  40.677   8.606  1.00  0.00      D    O  
HETATM 3409  H1  HOH D 980       8.815  40.789   8.935  1.00  0.00      D    H  
HETATM 3410  H2  HOH D 980       7.836  39.902   7.975  1.00  0.00      D    H  
HETATM 3411  O   HOH D 981      40.405  27.772  21.335  1.00  0.00      D    O  
HETATM 3412  H1  HOH D 981      40.541  27.566  22.304  1.00  0.00      D    H  
HETATM 3413  H2  HOH D 981      40.513  28.755  21.185  1.00  0.00      D    H  
HETATM 3414  O   HOH D 982      44.534  29.015  75.729  1.00  0.00      D    O  
HETATM 3415  H1  HOH D 982      44.439  28.103  76.126  1.00  0.00      D    H  
HETATM 3416  H2  HOH D 982      44.970  28.945  74.832  1.00  0.00      D    H  
HETATM 3417  O   HOH D 983      10.470   8.304  64.112  1.00  0.00      D    O  
HETATM 3418  H1  HOH D 983      10.793   7.447  64.516  1.00  0.00      D    H  
HETATM 3419  H2  HOH D 983      11.201   8.985  64.147  1.00  0.00      D    H  
HETATM 3420  O   HOH D 984      45.191  18.040  26.615  1.00  0.00      D    O  
HETATM 3421  H1  HOH D 984      45.287  18.836  26.016  1.00  0.00      D    H  
HETATM 3422  H2  HOH D 984      45.220  18.336  27.569  1.00  0.00      D    H  
HETATM 3423  O   HOH D 985      35.209  41.675  11.933  1.00  0.00      D    O  
HETATM 3424  H1  HOH D 985      34.817  41.034  11.274  1.00  0.00      D    H  
HETATM 3425  H2  HOH D 985      34.708  42.539  11.897  1.00  0.00      D    H  
HETATM 3426  O   HOH D 986       8.375   3.408  20.597  1.00  0.00      D    O  
HETATM 3427  H1  HOH D 986       7.461   3.694  20.885  1.00  0.00      D    H  
HETATM 3428  H2  HOH D 986       8.691   2.662  21.182  1.00  0.00      D    H  
HETATM 3429  O   HOH D 987      34.498  19.612  90.579  1.00  0.00      D    O  
HETATM 3430  H1  HOH D 987      34.002  19.116  91.292  1.00  0.00      D    H  
HETATM 3431  H2  HOH D 987      33.854  19.924  89.881  1.00  0.00      D    H  
HETATM 3432  O   HOH D 988      40.433  12.983 107.076  1.00  0.00      D    O  
HETATM 3433  H1  HOH D 988      40.434  12.281 107.789  1.00  0.00      D    H  
HETATM 3434  H2  HOH D 988      41.040  13.731 107.344  1.00  0.00      D    H  
HETATM 3435  O   HOH D 989       4.169  38.630  93.848  1.00  0.00      D    O  
HETATM 3436  H1  HOH D 989       4.433  37.665  93.864  1.00  0.00      D    H  
HETATM 3437  H2  HOH D 989       4.941  39.182  93.534  1.00  0.00      D    H  
HETATM 3438  O   HOH D 990      39.309   4.725  36.598  1.00  0.00      D    O  
HETATM 3439  H1  HOH D 990      39.502   3.767  36.810  1.00  0.00      D    H  
HETATM 3440  H2  HOH D 990      40.011   5.306  37.013  1.00  0.00      D    H  
HETATM 3441  O   HOH D 991      37.576   3.867  55.794  1.00  0.00      D    O  
HETATM 3442  H1  HOH D 991      36.831   4.044  55.151  1.00  0.00      D    H  
HETATM 3443  H2  HOH D 991      37.425   4.390  56.632  1.00  0.00      D    H  
HETATM 3444  O   HOH D 992       1.860  16.368 109.188  1.00  0.00      D    O  
HETATM 3445  H1  HOH D 992       1.814  16.463 110.182  1.00  0.00      D    H  
HETATM 3446  H2  HOH D 992       2.025  15.411 108.952  1.00  0.00      D    H  
HETATM 3447  O   HOH D 993      24.450  42.050  63.897  1.00  0.00      D    O  
HETATM 3448  H1  HOH D 993      25.178  41.458  64.244  1.00  0.00      D    H  
HETATM 3449  H2  HOH D 993      23.636  41.501  63.707  1.00  0.00      D    H  
HETATM 3450  O   HOH D 994      29.044  33.580  44.458  1.00  0.00      D    O  
HETATM 3451  H1  HOH D 994      28.638  33.091  45.230  1.00  0.00      D    H  
HETATM 3452  H2  HOH D 994      29.761  33.016  44.047  1.00  0.00      D    H  
HETATM 3453  O   HOH D 995      47.380   2.093  57.199  1.00  0.00      D    O  
HETATM 3454  H1  HOH D 995      47.729   2.597  57.989  1.00  0.00      D    H  
HETATM 3455  H2  HOH D 995      47.917   2.329  56.389  1.00  0.00      D    H  
HETATM 3456  O   HOH D 996      42.320  17.171  23.188  1.00  0.00      D    O  
HETATM 3457  H1  HOH D 996      42.014  17.306  24.130  1.00  0.00      D    H  
HETATM 3458  H2  HOH D 996      41.535  16.934  22.614  1.00  0.00      D    H  
HETATM 3459  O   HOH D 997      10.582  40.354  68.867  1.00  0.00      D    O  
HETATM 3460  H1  HOH D 997      11.531  40.096  69.051  1.00  0.00      D    H  
HETATM 3461  H2  HOH D 997      10.030  40.197  69.686  1.00  0.00      D    H  
HETATM 3462  O   HOH D 998      12.001   1.499  47.267  1.00  0.00      D    O  
HETATM 3463  H1  HOH D 998      11.758   2.313  46.739  1.00  0.00      D    H  
HETATM 3464  H2  HOH D 998      12.867   1.129  46.929  1.00  0.00      D    H  
HETATM 3465  O   HOH D 999      41.566   4.553  51.335  1.00  0.00      D    O  
HETATM 3466  H1  HOH D 999      41.561   5.534  51.530  1.00  0.00      D    H  
HETATM 3467  H2  HOH D 999      40.770   4.124  51.763  1.00  0.00      D    H  
HETATM 3468  O   HOH D1000       3.578   5.233 115.065  1.00  0.00      D    O  
HETATM 3469  H1  HOH D1000       3.011   5.261 115.889  1.00  0.00      D    H  
HETATM 3470  H2  HOH D1000       3.907   4.301 114.919  1.00  0.00      D    H  
HETATM 3471  O   HOH D1001      20.635  33.330  49.425  1.00  0.00      D    O  
HETATM 3472  H1  HOH D1001      21.612  33.351  49.212  1.00  0.00      D    H  
HETATM 3473  H2  HOH D1001      20.320  32.382  49.449  1.00  0.00      D    H  
HETATM 3474  O   HOH D1002      37.807  37.648  85.355  1.00  0.00      D    O  
HETATM 3475  H1  HOH D1002      36.973  37.585  85.904  1.00  0.00      D    H  
HETATM 3476  H2  HOH D1002      37.780  38.481  84.803  1.00  0.00      D    H  
HETATM 3477  O   HOH D1003      14.980  28.935  65.327  1.00  0.00      D    O  
HETATM 3478  H1  HOH D1003      15.824  28.438  65.528  1.00  0.00      D    H  
HETATM 3479  H2  HOH D1003      15.169  29.917  65.302  1.00  0.00      D    H  
HETATM 3480  O   HOH D1004      19.668   7.274  23.695  1.00  0.00      D    O  
HETATM 3481  H1  HOH D1004      19.554   6.338  24.027  1.00  0.00      D    H  
HETATM 3482  H2  HOH D1004      20.631   7.534  23.755  1.00  0.00      D    H  
HETATM 3483  O   HOH D1005       9.210  16.159  64.039  1.00  0.00      D    O  
HETATM 3484  H1  HOH D1005       8.873  15.223  63.944  1.00  0.00      D    H  
HETATM 3485  H2  HOH D1005       8.562  16.694  64.581  1.00  0.00      D    H  
HETATM 3486  O   HOH D1006      36.520  10.479 109.536  1.00  0.00      D    O  
HETATM 3487  H1  HOH D1006      37.193  10.974 110.085  1.00  0.00      D    H  
HETATM 3488  H2  HOH D1006      35.943   9.924 110.136  1.00  0.00      D    H  
HETATM 3489  O   HOH D1007      14.045   5.279 105.950  1.00  0.00      D    O  
HETATM 3490  H1  HOH D1007      14.014   4.378 105.517  1.00  0.00      D    H  
HETATM 3491  H2  HOH D1007      14.789   5.815 105.551  1.00  0.00      D    H  
HETATM 3492  O   HOH D1008      23.976  24.174  27.701  1.00  0.00      D    O  
HETATM 3493  H1  HOH D1008      23.241  23.743  27.177  1.00  0.00      D    H  
HETATM 3494  H2  HOH D1008      24.596  24.649  27.076  1.00  0.00      D    H  
HETATM 3495  O   HOH D1009      15.403   2.729  60.353  1.00  0.00      D    O  
HETATM 3496  H1  HOH D1009      15.771   2.649  59.427  1.00  0.00      D    H  
HETATM 3497  H2  HOH D1009      15.814   2.029  60.937  1.00  0.00      D    H  
HETATM 3498  O   HOH D1010      13.832  23.146  87.661  1.00  0.00      D    O  
HETATM 3499  H1  HOH D1010      14.663  23.463  87.204  1.00  0.00      D    H  
HETATM 3500  H2  HOH D1010      13.697  22.174  87.472  1.00  0.00      D    H  
HETATM 3501  O   HOH D1011      34.780  35.402  75.521  1.00  0.00      D    O  
HETATM 3502  H1  HOH D1011      34.856  36.392  75.400  1.00  0.00      D    H  
HETATM 3503  H2  HOH D1011      33.863  35.103  75.256  1.00  0.00      D    H  
HETATM 3504  O   HOH D1012      13.305   0.130  51.177  1.00  0.00      D    O  
HETATM 3505  H1  HOH D1012      13.178   0.082  52.167  1.00  0.00      D    H  
HETATM 3506  H2  HOH D1012      14.283   0.148  50.966  1.00  0.00      D    H  
HETATM 3507  O   HOH D1013       4.725  12.034   3.267  1.00  0.00      D    O  
HETATM 3508  H1  HOH D1013       3.808  12.105   2.876  1.00  0.00      D    H  
HETATM 3509  H2  HOH D1013       5.011  12.930   3.609  1.00  0.00      D    H  
HETATM 3510  O   HOH D1014      33.079  17.308  18.259  1.00  0.00      D    O  
HETATM 3511  H1  HOH D1014      32.613  18.106  17.877  1.00  0.00      D    H  
HETATM 3512  H2  HOH D1014      33.251  17.457  19.233  1.00  0.00      D    H  
HETATM 3513  O   HOH D1015      31.271  32.337  90.735  1.00  0.00      D    O  
HETATM 3514  H1  HOH D1015      31.845  31.881  90.055  1.00  0.00      D    H  
HETATM 3515  H2  HOH D1015      30.992  31.678  91.433  1.00  0.00      D    H  
HETATM 3516  O   HOH D1016      18.097  35.376  56.748  1.00  0.00      D    O  
HETATM 3517  H1  HOH D1016      17.872  36.342  56.877  1.00  0.00      D    H  
HETATM 3518  H2  HOH D1016      17.991  35.134  55.784  1.00  0.00      D    H  
HETATM 3519  O   HOH D1017      15.349   7.395  79.428  1.00  0.00      D    O  
HETATM 3520  H1  HOH D1017      14.426   7.750  79.281  1.00  0.00      D    H  
HETATM 3521  H2  HOH D1017      15.428   7.049  80.363  1.00  0.00      D    H  
HETATM 3522  O   HOH D1018      12.294  15.339  51.458  1.00  0.00      D    O  
HETATM 3523  H1  HOH D1018      11.768  16.126  51.134  1.00  0.00      D    H  
HETATM 3524  H2  HOH D1018      12.807  14.945  50.696  1.00  0.00      D    H  
HETATM 3525  O   HOH D1019      37.520  25.615  14.206  1.00  0.00      D    O  
HETATM 3526  H1  HOH D1019      38.343  26.045  14.578  1.00  0.00      D    H  
HETATM 3527  H2  HOH D1019      37.189  26.148  13.428  1.00  0.00      D    H  
HETATM 3528  O   HOH D1020      15.946   6.862 100.290  1.00  0.00      D    O  
HETATM 3529  H1  HOH D1020      15.386   6.943  99.466  1.00  0.00      D    H  
HETATM 3530  H2  HOH D1020      15.355   6.716 101.083  1.00  0.00      D    H  
HETATM 3531  O   HOH D1021       5.596   8.231 112.646  1.00  0.00      D    O  
HETATM 3532  H1  HOH D1021       5.930   7.549 113.297  1.00  0.00      D    H  
HETATM 3533  H2  HOH D1021       6.033   8.086 111.758  1.00  0.00      D    H  
HETATM 3534  O   HOH D1022      43.970  14.802  30.878  1.00  0.00      D    O  
HETATM 3535  H1  HOH D1022      43.450  15.628  31.092  1.00  0.00      D    H  
HETATM 3536  H2  HOH D1022      44.863  14.844  31.327  1.00  0.00      D    H  
HETATM 3537  O   HOH D1023      27.537  40.241  31.154  1.00  0.00      D    O  
HETATM 3538  H1  HOH D1023      26.931  39.721  30.552  1.00  0.00      D    H  
HETATM 3539  H2  HOH D1023      27.959  39.622  31.817  1.00  0.00      D    H  
HETATM 3540  O   HOH D1024      35.187   7.383 107.252  1.00  0.00      D    O  
HETATM 3541  H1  HOH D1024      35.852   8.107 107.069  1.00  0.00      D    H  
HETATM 3542  H2  HOH D1024      34.914   7.416 108.214  1.00  0.00      D    H  
HETATM 3543  O   HOH D1025      17.161  23.617 110.363  1.00  0.00      D    O  
HETATM 3544  H1  HOH D1025      16.392  24.030 110.852  1.00  0.00      D    H  
HETATM 3545  H2  HOH D1025      17.947  24.234 110.397  1.00  0.00      D    H  
HETATM 3546  O   HOH D1026      38.337  40.219  83.808  1.00  0.00      D    O  
HETATM 3547  H1  HOH D1026      38.323  40.979  83.159  1.00  0.00      D    H  
HETATM 3548  H2  HOH D1026      39.090  40.344  84.453  1.00  0.00      D    H  
HETATM 3549  O   HOH D1027      13.001  38.457  97.496  1.00  0.00      D    O  
HETATM 3550  H1  HOH D1027      12.485  37.601  97.469  1.00  0.00      D    H  
HETATM 3551  H2  HOH D1027      13.628  38.493  96.718  1.00  0.00      D    H  
HETATM 3552  O   HOH D1028       1.013  -0.128  49.693  1.00  0.00      D    O  
HETATM 3553  H1  HOH D1028       1.612   0.671  49.634  1.00  0.00      D    H  
HETATM 3554  H2  HOH D1028       0.263   0.063  50.325  1.00  0.00      D    H  
HETATM 3555  O   HOH D1029       6.849  28.197 110.878  1.00  0.00      D    O  
HETATM 3556  H1  HOH D1029       6.998  29.182 110.968  1.00  0.00      D    H  
HETATM 3557  H2  HOH D1029       7.449  27.710 111.512  1.00  0.00      D    H  
HETATM 3558  O   HOH D1030      15.299  33.220  18.032  1.00  0.00      D    O  
HETATM 3559  H1  HOH D1030      14.925  33.124  17.109  1.00  0.00      D    H  
HETATM 3560  H2  HOH D1030      14.595  33.586  18.640  1.00  0.00      D    H  
HETATM 3561  O   HOH D1031      14.799  39.735  83.956  1.00  0.00      D    O  
HETATM 3562  H1  HOH D1031      15.218  40.436  84.534  1.00  0.00      D    H  
HETATM 3563  H2  HOH D1031      14.010  39.341  84.428  1.00  0.00      D    H  
HETATM 3564  O   HOH D1032      34.039  24.786 109.731  1.00  0.00      D    O  
HETATM 3565  H1  HOH D1032      34.879  25.160 109.338  1.00  0.00      D    H  
HETATM 3566  H2  HOH D1032      33.366  24.642 109.005  1.00  0.00      D    H  
HETATM 3567  O   HOH D1033       2.487   8.987  21.084  1.00  0.00      D    O  
HETATM 3568  H1  HOH D1033       3.426   9.122  20.769  1.00  0.00      D    H  
HETATM 3569  H2  HOH D1033       2.049   9.876  21.218  1.00  0.00      D    H  
HETATM 3570  O   HOH D1034       9.026   0.414  25.492  1.00  0.00      D    O  
HETATM 3571  H1  HOH D1034       8.786   0.434  26.462  1.00  0.00      D    H  
HETATM 3572  H2  HOH D1034       9.698   1.130  25.300  1.00  0.00      D    H  
HETATM 3573  O   HOH D1035       8.885  29.940  86.085  1.00  0.00      D    O  
HETATM 3574  H1  HOH D1035       8.963  30.923  86.250  1.00  0.00      D    H  
HETATM 3575  H2  HOH D1035       8.130  29.767  85.452  1.00  0.00      D    H  
HETATM 3576  O   HOH D1036       9.685  41.009  29.430  1.00  0.00      D    O  
HETATM 3577  H1  HOH D1036       9.523  41.236  28.470  1.00  0.00      D    H  
HETATM 3578  H2  HOH D1036      10.220  41.737  29.859  1.00  0.00      D    H  
HETATM 3579  O   HOH D1037      44.348   9.690  22.170  1.00  0.00      D    O  
HETATM 3580  H1  HOH D1037      43.617   9.875  21.513  1.00  0.00      D    H  
HETATM 3581  H2  HOH D1037      44.293  10.346  22.923  1.00  0.00      D    H  
HETATM 3582  O   HOH D1038      34.197  17.025  74.690  1.00  0.00      D    O  
HETATM 3583  H1  HOH D1038      34.426  17.638  73.933  1.00  0.00      D    H  
HETATM 3584  H2  HOH D1038      33.391  17.373  75.169  1.00  0.00      D    H  
HETATM 3585  O   HOH D1039      25.625  20.470 103.048  1.00  0.00      D    O  
HETATM 3586  H1  HOH D1039      24.766  19.965 103.130  1.00  0.00      D    H  
HETATM 3587  H2  HOH D1039      25.882  20.538 102.084  1.00  0.00      D    H  
HETATM 3588  O   HOH D1040       8.270  37.453  27.283  1.00  0.00      D    O  
HETATM 3589  H1  HOH D1040       8.117  36.622  27.818  1.00  0.00      D    H  
HETATM 3590  H2  HOH D1040       7.931  38.244  27.793  1.00  0.00      D    H  
HETATM 3591  O   HOH D1041      47.676   4.407   7.005  1.00  0.00      D    O  
HETATM 3592  H1  HOH D1041      48.338   4.585   6.276  1.00  0.00      D    H  
HETATM 3593  H2  HOH D1041      48.055   4.708   7.880  1.00  0.00      D    H  
HETATM 3594  O   HOH D1042      16.657  40.968  41.899  1.00  0.00      D    O  
HETATM 3595  H1  HOH D1042      15.835  40.547  42.282  1.00  0.00      D    H  
HETATM 3596  H2  HOH D1042      17.467  40.500  42.252  1.00  0.00      D    H  
HETATM 3597  O   HOH D1043      35.437  15.826  60.571  1.00  0.00      D    O  
HETATM 3598  H1  HOH D1043      35.317  16.025  61.543  1.00  0.00      D    H  
HETATM 3599  H2  HOH D1043      35.174  16.626  60.032  1.00  0.00      D    H  
HETATM 3600  O   HOH D1044      28.107  17.566  36.334  1.00  0.00      D    O  
HETATM 3601  H1  HOH D1044      28.471  17.714  35.415  1.00  0.00      D    H  
HETATM 3602  H2  HOH D1044      27.527  18.339  36.592  1.00  0.00      D    H  
HETATM 3603  O   HOH D1045       9.048  41.429 101.851  1.00  0.00      D    O  
HETATM 3604  H1  HOH D1045       8.769  40.469 101.895  1.00  0.00      D    H  
HETATM 3605  H2  HOH D1045       9.477  41.692 102.715  1.00  0.00      D    H  
HETATM 3606  O   HOH D1046      28.109   8.608 110.740  1.00  0.00      D    O  
HETATM 3607  H1  HOH D1046      27.456   9.112 110.175  1.00  0.00      D    H  
HETATM 3608  H2  HOH D1046      28.972   8.509 110.245  1.00  0.00      D    H  
HETATM 3609  O   HOH D1047      39.687  21.297   8.468  1.00  0.00      D    O  
HETATM 3610  H1  HOH D1047      39.527  21.131   7.495  1.00  0.00      D    H  
HETATM 3611  H2  HOH D1047      38.809  21.380   8.941  1.00  0.00      D    H  
HETATM 3612  O   HOH D1048      19.510   9.908  54.009  1.00  0.00      D    O  
HETATM 3613  H1  HOH D1048      19.745  10.658  54.627  1.00  0.00      D    H  
HETATM 3614  H2  HOH D1048      18.765   9.371  54.405  1.00  0.00      D    H  
HETATM 3615  O   HOH D1049      47.210   1.093  74.224  1.00  0.00      D    O  
HETATM 3616  H1  HOH D1049      46.972   0.527  73.435  1.00  0.00      D    H  
HETATM 3617  H2  HOH D1049      46.920   0.634  75.064  1.00  0.00      D    H  
HETATM 3618  O   HOH D1050       7.721   9.629 102.812  1.00  0.00      D    O  
HETATM 3619  H1  HOH D1050       8.564  10.118 102.585  1.00  0.00      D    H  
HETATM 3620  H2  HOH D1050       7.105   9.644 102.025  1.00  0.00      D    H  
HETATM 3621  O   HOH D1051      35.937   0.082  41.882  1.00  0.00      D    O  
HETATM 3622  H1  HOH D1051      36.537   0.145  41.085  1.00  0.00      D    H  
HETATM 3623  H2  HOH D1051      35.607   0.995  42.124  1.00  0.00      D    H  
HETATM 3624  O   HOH D1052      -0.092   2.047  81.870  1.00  0.00      D    O  
HETATM 3625  H1  HOH D1052       0.849   2.050  82.208  1.00  0.00      D    H  
HETATM 3626  H2  HOH D1052      -0.446   1.112  81.877  1.00  0.00      D    H  
HETATM 3627  O   HOH D1053      27.491  30.887  77.240  1.00  0.00      D    O  
HETATM 3628  H1  HOH D1053      27.967  31.712  77.544  1.00  0.00      D    H  
HETATM 3629  H2  HOH D1053      26.695  30.728  77.824  1.00  0.00      D    H  
HETATM 3630  O   HOH D1054      22.612  41.852  88.080  1.00  0.00      D    O  
HETATM 3631  H1  HOH D1054      22.220  42.534  88.697  1.00  0.00      D    H  
HETATM 3632  H2  HOH D1054      22.110  41.857  87.215  1.00  0.00      D    H  
HETATM 3633  O   HOH D1055      28.279  25.706  57.752  1.00  0.00      D    O  
HETATM 3634  H1  HOH D1055      28.271  26.161  58.642  1.00  0.00      D    H  
HETATM 3635  H2  HOH D1055      29.209  25.707  57.386  1.00  0.00      D    H  
HETATM 3636  O   HOH D1056      12.321   0.391  33.697  1.00  0.00      D    O  
HETATM 3637  H1  HOH D1056      11.387   0.075  33.532  1.00  0.00      D    H  
HETATM 3638  H2  HOH D1056      12.931   0.009  33.002  1.00  0.00      D    H  
HETATM 3639  O   HOH D1057      17.528   4.094  50.215  1.00  0.00      D    O  
HETATM 3640  H1  HOH D1057      16.648   4.144  49.744  1.00  0.00      D    H  
HETATM 3641  H2  HOH D1057      17.398   4.293  51.187  1.00  0.00      D    H  
HETATM 3642  O   HOH D1058      37.173  34.104  33.642  1.00  0.00      D    O  
HETATM 3643  H1  HOH D1058      37.174  33.252  34.166  1.00  0.00      D    H  
HETATM 3644  H2  HOH D1058      37.991  34.143  33.068  1.00  0.00      D    H  
HETATM 3645  O   HOH D1059       9.055   2.688  34.083  1.00  0.00      D    O  
HETATM 3646  H1  HOH D1059      10.041   2.769  33.936  1.00  0.00      D    H  
HETATM 3647  H2  HOH D1059       8.849   1.792  34.476  1.00  0.00      D    H  
HETATM 3648  O   HOH D1060      11.705   3.023  34.030  1.00  0.00      D    O  
HETATM 3649  H1  HOH D1060      11.681   3.208  35.012  1.00  0.00      D    H  
HETATM 3650  H2  HOH D1060      12.098   2.118  33.870  1.00  0.00      D    H  
HETATM 3651  O   HOH D1061      21.267  14.252  52.983  1.00  0.00      D    O  
HETATM 3652  H1  HOH D1061      21.521  13.828  52.113  1.00  0.00      D    H  
HETATM 3653  H2  HOH D1061      21.812  15.080  53.121  1.00  0.00      D    H  
HETATM 3654  O   HOH D1062      16.867   1.169  61.946  1.00  0.00      D    O  
HETATM 3655  H1  HOH D1062      16.708   1.688  62.786  1.00  0.00      D    H  
HETATM 3656  H2  HOH D1062      17.837   1.213  61.706  1.00  0.00      D    H  
HETATM 3657  O   HOH D1063      21.343  10.227  46.427  1.00  0.00      D    O  
HETATM 3658  H1  HOH D1063      20.580   9.850  46.953  1.00  0.00      D    H  
HETATM 3659  H2  HOH D1063      21.876  10.843  47.007  1.00  0.00      D    H  
HETATM 3660  O   HOH D1064      13.362  32.046  38.173  1.00  0.00      D    O  
HETATM 3661  H1  HOH D1064      12.642  31.607  37.634  1.00  0.00      D    H  
HETATM 3662  H2  HOH D1064      13.281  31.762  39.129  1.00  0.00      D    H  
HETATM 3663  O   HOH D1065      21.035  15.592 113.433  1.00  0.00      D    O  
HETATM 3664  H1  HOH D1065      20.383  15.205 112.781  1.00  0.00      D    H  
HETATM 3665  H2  HOH D1065      20.626  15.605 114.345  1.00  0.00      D    H  
HETATM 3666  O   HOH D1066       9.740   8.875  92.941  1.00  0.00      D    O  
HETATM 3667  H1  HOH D1066      10.304   9.363  93.607  1.00  0.00      D    H  
HETATM 3668  H2  HOH D1066       9.003   8.396  93.417  1.00  0.00      D    H  
HETATM 3669  O   HOH D1067       6.440  13.797 105.040  1.00  0.00      D    O  
HETATM 3670  H1  HOH D1067       7.085  14.450 104.645  1.00  0.00      D    H  
HETATM 3671  H2  HOH D1067       6.092  14.154 105.907  1.00  0.00      D    H  
HETATM 3672  O   HOH D1068      34.455  15.514  96.366  1.00  0.00      D    O  
HETATM 3673  H1  HOH D1068      33.679  15.101  95.890  1.00  0.00      D    H  
HETATM 3674  H2  HOH D1068      34.880  14.833  96.963  1.00  0.00      D    H  
HETATM 3675  O   HOH D1069      28.986  11.157  24.109  1.00  0.00      D    O  
HETATM 3676  H1  HOH D1069      28.887  10.230  23.747  1.00  0.00      D    H  
HETATM 3677  H2  HOH D1069      28.551  11.807  23.485  1.00  0.00      D    H  
HETATM 3678  O   HOH D1070      47.156  10.116  96.130  1.00  0.00      D    O  
HETATM 3679  H1  HOH D1070      47.832   9.724  95.507  1.00  0.00      D    H  
HETATM 3680  H2  HOH D1070      46.285  10.224  95.651  1.00  0.00      D    H  
HETATM 3681  O   HOH D1071      13.670  18.689  76.269  1.00  0.00      D    O  
HETATM 3682  H1  HOH D1071      12.958  18.017  76.473  1.00  0.00      D    H  
HETATM 3683  H2  HOH D1071      13.953  18.596  75.315  1.00  0.00      D    H  
HETATM 3684  O   HOH D1072       9.789   5.658  85.759  1.00  0.00      D    O  
HETATM 3685  H1  HOH D1072       8.964   5.660  85.193  1.00  0.00      D    H  
HETATM 3686  H2  HOH D1072      10.419   4.955  85.427  1.00  0.00      D    H  
HETATM 3687  O   HOH D1073      13.337  34.053   6.011  1.00  0.00      D    O  
HETATM 3688  H1  HOH D1073      13.578  33.128   6.302  1.00  0.00      D    H  
HETATM 3689  H2  HOH D1073      13.821  34.719   6.579  1.00  0.00      D    H  
HETATM 3690  O   HOH D1074      40.845  34.229  44.650  1.00  0.00      D    O  
HETATM 3691  H1  HOH D1074      41.445  34.131  45.444  1.00  0.00      D    H  
HETATM 3692  H2  HOH D1074      39.901  34.347  44.957  1.00  0.00      D    H  
HETATM 3693  O   HOH D1075      21.386  38.832  35.812  1.00  0.00      D    O  
HETATM 3694  H1  HOH D1075      20.664  38.699  36.491  1.00  0.00      D    H  
HETATM 3695  H2  HOH D1075      21.043  39.407  35.069  1.00  0.00      D    H  
HETATM 3696  O   HOH D1076      37.333  29.018   3.961  1.00  0.00      D    O  
HETATM 3697  H1  HOH D1076      37.902  28.497   4.598  1.00  0.00      D    H  
HETATM 3698  H2  HOH D1076      37.075  28.435   3.191  1.00  0.00      D    H  
HETATM 3699  O   HOH D1077      11.422   4.381  72.494  1.00  0.00      D    O  
HETATM 3700  H1  HOH D1077      11.665   4.253  71.533  1.00  0.00      D    H  
HETATM 3701  H2  HOH D1077      11.956   5.136  72.875  1.00  0.00      D    H  
HETATM 3702  O   HOH D1078      38.309  13.151  77.708  1.00  0.00      D    O  
HETATM 3703  H1  HOH D1078      37.769  13.862  77.258  1.00  0.00      D    H  
HETATM 3704  H2  HOH D1078      37.697  12.458  78.089  1.00  0.00      D    H  
HETATM 3705  O   HOH D1079       1.837  20.000   3.692  1.00  0.00      D    O  
HETATM 3706  H1  HOH D1079       1.266  19.278   3.302  1.00  0.00      D    H  
HETATM 3707  H2  HOH D1079       1.274  20.602   4.257  1.00  0.00      D    H  
HETATM 3708  O   HOH D1080      13.011  23.766  84.119  1.00  0.00      D    O  
HETATM 3709  H1  HOH D1080      12.938  24.505  84.788  1.00  0.00      D    H  
HETATM 3710  H2  HOH D1080      13.902  23.322  84.208  1.00  0.00      D    H  
HETATM 3711  O   HOH D1081      42.714  29.625  35.446  1.00  0.00      D    O  
HETATM 3712  H1  HOH D1081      42.058  30.378  35.396  1.00  0.00      D    H  
HETATM 3713  H2  HOH D1081      43.282  29.732  36.261  1.00  0.00      D    H  
HETATM 3714  O   HOH D1082      14.262  18.212   6.602  1.00  0.00      D    O  
HETATM 3715  H1  HOH D1082      14.722  18.225   5.715  1.00  0.00      D    H  
HETATM 3716  H2  HOH D1082      13.301  18.462   6.483  1.00  0.00      D    H  
HETATM 3717  O   HOH D1083      26.258   1.457  96.511  1.00  0.00      D    O  
HETATM 3718  H1  HOH D1083      25.781   1.528  97.387  1.00  0.00      D    H  
HETATM 3719  H2  HOH D1083      26.629   0.534  96.407  1.00  0.00      D    H  
HETATM 3720  O   HOH D1084      10.338  30.010  64.870  1.00  0.00      D    O  
HETATM 3721  H1  HOH D1084      10.077  30.479  65.714  1.00  0.00      D    H  
HETATM 3722  H2  HOH D1084      11.194  30.395  64.526  1.00  0.00      D    H  
HETATM 3723  O   HOH D1085      20.241  15.127  35.633  1.00  0.00      D    O  
HETATM 3724  H1  HOH D1085      20.670  14.232  35.756  1.00  0.00      D    H  
HETATM 3725  H2  HOH D1085      20.689  15.795  36.226  1.00  0.00      D    H  
HETATM 3726  O   HOH D1086       3.960  22.477  21.592  1.00  0.00      D    O  
HETATM 3727  H1  HOH D1086       4.824  22.203  22.014  1.00  0.00      D    H  
HETATM 3728  H2  HOH D1086       4.141  23.123  20.851  1.00  0.00      D    H  
HETATM 3729  O   HOH D1087       8.072  41.703   3.251  1.00  0.00      D    O  
HETATM 3730  H1  HOH D1087       8.491  40.884   3.643  1.00  0.00      D    H  
HETATM 3731  H2  HOH D1087       7.082  41.576   3.194  1.00  0.00      D    H  
HETATM 3732  O   HOH D1088      20.871  33.134  69.509  1.00  0.00      D    O  
HETATM 3733  H1  HOH D1088      21.204  34.025  69.819  1.00  0.00      D    H  
HETATM 3734  H2  HOH D1088      20.452  33.230  68.606  1.00  0.00      D    H  
HETATM 3735  O   HOH D1089      21.961  10.916   3.389  1.00  0.00      D    O  
HETATM 3736  H1  HOH D1089      22.292   9.972   3.384  1.00  0.00      D    H  
HETATM 3737  H2  HOH D1089      22.735  11.542   3.291  1.00  0.00      D    H  
HETATM 3738  O   HOH D1090      13.662  33.686  72.803  1.00  0.00      D    O  
HETATM 3739  H1  HOH D1090      13.480  33.430  71.854  1.00  0.00      D    H  
HETATM 3740  H2  HOH D1090      14.296  33.028  73.210  1.00  0.00      D    H  
HETATM 3741  O   HOH D1091      27.719  14.735  98.080  1.00  0.00      D    O  
HETATM 3742  H1  HOH D1091      27.648  15.549  97.504  1.00  0.00      D    H  
HETATM 3743  H2  HOH D1091      28.683  14.507  98.219  1.00  0.00      D    H  
HETATM 3744  O   HOH D1092      26.566  16.632 107.340  1.00  0.00      D    O  
HETATM 3745  H1  HOH D1092      26.080  15.762 107.426  1.00  0.00      D    H  
HETATM 3746  H2  HOH D1092      26.524  17.125 108.208  1.00  0.00      D    H  
HETATM 3747  O   HOH D1093       9.160  30.809  15.905  1.00  0.00      D    O  
HETATM 3748  H1  HOH D1093       9.263  30.148  16.648  1.00  0.00      D    H  
HETATM 3749  H2  HOH D1093       8.428  30.510  15.292  1.00  0.00      D    H  
HETATM 3750  O   HOH D1094      11.906   4.053  36.537  1.00  0.00      D    O  
HETATM 3751  H1  HOH D1094      11.615   4.865  37.044  1.00  0.00      D    H  
HETATM 3752  H2  HOH D1094      12.490   3.488  37.120  1.00  0.00      D    H  
HETATM 3753  O   HOH D1095      28.060   3.640  91.268  1.00  0.00      D    O  
HETATM 3754  H1  HOH D1095      28.553   4.504  91.167  1.00  0.00      D    H  
HETATM 3755  H2  HOH D1095      27.107   3.765  90.992  1.00  0.00      D    H  
HETATM 3756  O   HOH D1096      17.624   9.940  61.410  1.00  0.00      D    O  
HETATM 3757  H1  HOH D1096      17.542   9.235  62.115  1.00  0.00      D    H  
HETATM 3758  H2  HOH D1096      18.097   9.562  60.614  1.00  0.00      D    H  
HETATM 3759  O   HOH D1097       2.570  41.336  96.193  1.00  0.00      D    O  
HETATM 3760  H1  HOH D1097       3.052  40.508  96.480  1.00  0.00      D    H  
HETATM 3761  H2  HOH D1097       1.622  41.296  96.509  1.00  0.00      D    H  
HETATM 3762  O   HOH D1098      27.405  31.356  74.474  1.00  0.00      D    O  
HETATM 3763  H1  HOH D1098      28.323  31.275  74.085  1.00  0.00      D    H  
HETATM 3764  H2  HOH D1098      27.410  31.017  75.415  1.00  0.00      D    H  
HETATM 3765  O   HOH D1099      45.995   6.190  78.180  1.00  0.00      D    O  
HETATM 3766  H1  HOH D1099      45.225   6.827  78.211  1.00  0.00      D    H  
HETATM 3767  H2  HOH D1099      45.998   5.713  77.301  1.00  0.00      D    H  
HETATM 3768  O   HOH D1100      35.520   4.926  37.850  1.00  0.00      D    O  
HETATM 3769  H1  HOH D1100      34.661   5.315  37.517  1.00  0.00      D    H  
HETATM 3770  H2  HOH D1100      36.269   5.206  37.249  1.00  0.00      D    H  
HETATM 3771  O   HOH D1101      27.196   6.290  26.257  1.00  0.00      D    O  
HETATM 3772  H1  HOH D1101      27.842   6.995  25.966  1.00  0.00      D    H  
HETATM 3773  H2  HOH D1101      26.614   6.651  26.986  1.00  0.00      D    H  
HETATM 3774  O   HOH D1102      39.655  28.098  96.466  1.00  0.00      D    O  
HETATM 3775  H1  HOH D1102      39.386  28.950  96.015  1.00  0.00      D    H  
HETATM 3776  H2  HOH D1102      38.856  27.687  96.905  1.00  0.00      D    H  
HETATM 3777  O   HOH D1103      36.260  22.334  83.700  1.00  0.00      D    O  
HETATM 3778  H1  HOH D1103      37.166  21.948  83.871  1.00  0.00      D    H  
HETATM 3779  H2  HOH D1103      36.345  23.311  83.502  1.00  0.00      D    H  
HETATM 3780  O   HOH D1104       7.834  33.080  19.107  1.00  0.00      D    O  
HETATM 3781  H1  HOH D1104       8.005  33.249  20.078  1.00  0.00      D    H  
HETATM 3782  H2  HOH D1104       8.670  33.252  18.587  1.00  0.00      D    H  
HETATM 3783  O   HOH D1105      26.758  12.434  16.766  1.00  0.00      D    O  
HETATM 3784  H1  HOH D1105      26.605  12.419  15.778  1.00  0.00      D    H  
HETATM 3785  H2  HOH D1105      25.943  12.095  17.235  1.00  0.00      D    H  
HETATM 3786  O   HOH D1106      11.612   2.329  42.524  1.00  0.00      D    O  
HETATM 3787  H1  HOH D1106      11.215   3.056  41.964  1.00  0.00      D    H  
HETATM 3788  H2  HOH D1106      10.998   1.539  42.528  1.00  0.00      D    H  
HETATM 3789  O   HOH D1107       8.561   9.487  13.596  1.00  0.00      D    O  
HETATM 3790  H1  HOH D1107       9.468   9.871  13.424  1.00  0.00      D    H  
HETATM 3791  H2  HOH D1107       7.888   9.949  13.019  1.00  0.00      D    H  
HETATM 3792  O   HOH D1108      37.641  14.189 117.853  1.00  0.00      D    O  
HETATM 3793  H1  HOH D1108      37.175  14.977 117.449  1.00  0.00      D    H  
HETATM 3794  H2  HOH D1108      38.452  14.500 118.348  1.00  0.00      D    H  
HETATM 3795  O   HOH D1109      35.996  26.148 111.982  1.00  0.00      D    O  
HETATM 3796  H1  HOH D1109      36.605  25.844 111.249  1.00  0.00      D    H  
HETATM 3797  H2  HOH D1109      36.033  25.496 112.739  1.00  0.00      D    H  
HETATM 3798  O   HOH D1110       1.974   3.089  31.570  1.00  0.00      D    O  
HETATM 3799  H1  HOH D1110       2.054   4.083  31.496  1.00  0.00      D    H  
HETATM 3800  H2  HOH D1110       1.481   2.856  32.408  1.00  0.00      D    H  
HETATM 3801  O   HOH D1111      26.065  24.883  45.643  1.00  0.00      D    O  
HETATM 3802  H1  HOH D1111      25.940  24.658  46.610  1.00  0.00      D    H  
HETATM 3803  H2  HOH D1111      25.552  25.713  45.425  1.00  0.00      D    H  
HETATM 3804  O   HOH D1112      24.027  21.764 115.254  1.00  0.00      D    O  
HETATM 3805  H1  HOH D1112      24.926  21.346 115.121  1.00  0.00      D    H  
HETATM 3806  H2  HOH D1112      23.851  21.871 116.233  1.00  0.00      D    H  
HETATM 3807  O   HOH D1113      45.227  31.963 117.728  1.00  0.00      D    O  
HETATM 3808  H1  HOH D1113      44.850  32.883 117.828  1.00  0.00      D    H  
HETATM 3809  H2  HOH D1113      46.190  31.966 117.997  1.00  0.00      D    H  
HETATM 3810  O   HOH D1114       0.911   3.712  89.708  1.00  0.00      D    O  
HETATM 3811  H1  HOH D1114       1.469   4.478  90.024  1.00  0.00      D    H  
HETATM 3812  H2  HOH D1114       0.916   2.988  90.398  1.00  0.00      D    H  
HETATM 3813  O   HOH D1115      43.684   6.836  95.525  1.00  0.00      D    O  
HETATM 3814  H1  HOH D1115      44.255   6.943  96.338  1.00  0.00      D    H  
HETATM 3815  H2  HOH D1115      43.117   7.651  95.406  1.00  0.00      D    H  
HETATM 3816  O   HOH D1116      24.657  38.825 108.394  1.00  0.00      D    O  
HETATM 3817  H1  HOH D1116      24.335  38.432 109.255  1.00  0.00      D    H  
HETATM 3818  H2  HOH D1116      24.336  38.263 107.631  1.00  0.00      D    H  
HETATM 3819  O   HOH D1117      48.919  27.504  36.067  1.00  0.00      D    O  
HETATM 3820  H1  HOH D1117      48.422  26.880  35.464  1.00  0.00      D    H  
HETATM 3821  H2  HOH D1117      48.942  28.415  35.656  1.00  0.00      D    H  
HETATM 3822  O   HOH D1118      11.962  14.455 114.877  1.00  0.00      D    O  
HETATM 3823  H1  HOH D1118      11.031  14.756 115.086  1.00  0.00      D    H  
HETATM 3824  H2  HOH D1118      12.218  13.711 115.494  1.00  0.00      D    H  
HETATM 3825  O   HOH D1119      25.726   3.606  89.697  1.00  0.00      D    O  
HETATM 3826  H1  HOH D1119      25.767   2.924  88.967  1.00  0.00      D    H  
HETATM 3827  H2  HOH D1119      25.147   4.369  89.408  1.00  0.00      D    H  
HETATM 3828  O   HOH D1120      32.655  10.822  30.472  1.00  0.00      D    O  
HETATM 3829  H1  HOH D1120      33.254  11.045  29.703  1.00  0.00      D    H  
HETATM 3830  H2  HOH D1120      32.854   9.895  30.790  1.00  0.00      D    H  
HETATM 3831  O   HOH D1121      26.231  40.078 116.881  1.00  0.00      D    O  
HETATM 3832  H1  HOH D1121      26.245  40.339 115.916  1.00  0.00      D    H  
HETATM 3833  H2  HOH D1121      25.360  40.354 117.288  1.00  0.00      D    H  
HETATM 3834  O   HOH D1122      11.507  10.480  85.277  1.00  0.00      D    O  
HETATM 3835  H1  HOH D1122      10.847   9.777  85.544  1.00  0.00      D    H  
HETATM 3836  H2  HOH D1122      12.173  10.608  86.012  1.00  0.00      D    H  
HETATM 3837  O   HOH D1123      17.875   8.567  40.672  1.00  0.00      D    O  
HETATM 3838  H1  HOH D1123      18.423   7.970  41.257  1.00  0.00      D    H  
HETATM 3839  H2  HOH D1123      17.293   8.011  40.079  1.00  0.00      D    H  
HETATM 3840  O   HOH D1124      10.427  17.678  82.961  1.00  0.00      D    O  
HETATM 3841  H1  HOH D1124      10.114  17.981  82.061  1.00  0.00      D    H  
HETATM 3842  H2  HOH D1124      10.313  18.420  83.621  1.00  0.00      D    H  
HETATM 3843  O   HOH D1125      30.299  10.555 104.009  1.00  0.00      D    O  
HETATM 3844  H1  HOH D1125      30.740  10.177 104.823  1.00  0.00      D    H  
HETATM 3845  H2  HOH D1125      30.099   9.817 103.365  1.00  0.00      D    H  
HETATM 3846  O   HOH D1126      32.143   0.603  99.917  1.00  0.00      D    O  
HETATM 3847  H1  HOH D1126      31.892   0.196  99.039  1.00  0.00      D    H  
HETATM 3848  H2  HOH D1126      32.367  -0.122 100.568  1.00  0.00      D    H  
HETATM 3849  O   HOH D1127      36.675  24.519  52.931  1.00  0.00      D    O  
HETATM 3850  H1  HOH D1127      37.491  23.941  52.969  1.00  0.00      D    H  
HETATM 3851  H2  HOH D1127      36.948  25.481  52.958  1.00  0.00      D    H  
HETATM 3852  O   HOH D1128      21.984  40.895  54.939  1.00  0.00      D    O  
HETATM 3853  H1  HOH D1128      22.924  41.202  55.084  1.00  0.00      D    H  
HETATM 3854  H2  HOH D1128      21.761  40.180  55.601  1.00  0.00      D    H  
HETATM 3855  O   HOH D1129       9.872  20.120  21.581  1.00  0.00      D    O  
HETATM 3856  H1  HOH D1129      10.265  20.887  22.087  1.00  0.00      D    H  
HETATM 3857  H2  HOH D1129       9.337  20.468  20.811  1.00  0.00      D    H  
HETATM 3858  O   HOH D1130      24.382  21.344   9.322  1.00  0.00      D    O  
HETATM 3859  H1  HOH D1130      23.713  21.265   8.582  1.00  0.00      D    H  
HETATM 3860  H2  HOH D1130      24.966  22.139   9.161  1.00  0.00      D    H  
HETATM 3861  O   HOH D1131      28.636   5.208  38.556  1.00  0.00      D    O  
HETATM 3862  H1  HOH D1131      27.675   5.209  38.281  1.00  0.00      D    H  
HETATM 3863  H2  HOH D1131      28.833   4.376  39.075  1.00  0.00      D    H  
HETATM 3864  O   HOH D1132      47.592   8.173  19.019  1.00  0.00      D    O  
HETATM 3865  H1  HOH D1132      46.771   7.919  18.508  1.00  0.00      D    H  
HETATM 3866  H2  HOH D1132      47.379   8.211  19.995  1.00  0.00      D    H  
HETATM 3867  O   HOH D1133      40.263  12.469  75.787  1.00  0.00      D    O  
HETATM 3868  H1  HOH D1133      39.297  12.229  75.694  1.00  0.00      D    H  
HETATM 3869  H2  HOH D1133      40.743  12.256  74.936  1.00  0.00      D    H  
HETATM 3870  O   HOH D1134      43.482  30.998  40.050  1.00  0.00      D    O  
HETATM 3871  H1  HOH D1134      42.882  31.590  40.588  1.00  0.00      D    H  
HETATM 3872  H2  HOH D1134      43.802  30.241  40.620  1.00  0.00      D    H  
HETATM 3873  O   HOH D1135      47.504   8.851 111.245  1.00  0.00      D    O  
HETATM 3874  H1  HOH D1135      48.162   8.792 110.494  1.00  0.00      D    H  
HETATM 3875  H2  HOH D1135      46.605   9.096 110.883  1.00  0.00      D    H  
HETATM 3876  O   HOH D1136      11.411  19.183 109.905  1.00  0.00      D    O  
HETATM 3877  H1  HOH D1136      12.101  19.907 109.897  1.00  0.00      D    H  
HETATM 3878  H2  HOH D1136      11.494  18.634 109.073  1.00  0.00      D    H  
HETATM 3879  O   HOH D1137       5.410  31.370 109.241  1.00  0.00      D    O  
HETATM 3880  H1  HOH D1137       5.747  31.828 110.064  1.00  0.00      D    H  
HETATM 3881  H2  HOH D1137       5.892  31.726 108.440  1.00  0.00      D    H  
HETATM 3882  O   HOH D1138       9.523  24.096  10.879  1.00  0.00      D    O  
HETATM 3883  H1  HOH D1138       9.612  23.101  10.931  1.00  0.00      D    H  
HETATM 3884  H2  HOH D1138       8.556  24.340  10.806  1.00  0.00      D    H  
HETATM 3885  O   HOH D1139      19.818  27.436  19.962  1.00  0.00      D    O  
HETATM 3886  H1  HOH D1139      18.993  27.785  20.408  1.00  0.00      D    H  
HETATM 3887  H2  HOH D1139      19.594  26.606  19.451  1.00  0.00      D    H  
HETATM 3888  O   HOH D1140      26.988   6.098  33.631  1.00  0.00      D    O  
HETATM 3889  H1  HOH D1140      27.568   6.891  33.818  1.00  0.00      D    H  
HETATM 3890  H2  HOH D1140      26.887   5.985  32.642  1.00  0.00      D    H  
HETATM 3891  O   HOH D1141      38.020  21.210 104.609  1.00  0.00      D    O  
HETATM 3892  H1  HOH D1141      37.030  21.166 104.476  1.00  0.00      D    H  
HETATM 3893  H2  HOH D1141      38.480  20.756 103.846  1.00  0.00      D    H  
HETATM 3894  O   HOH D1142      45.450  39.978  65.221  1.00  0.00      D    O  
HETATM 3895  H1  HOH D1142      44.465  40.079  65.082  1.00  0.00      D    H  
HETATM 3896  H2  HOH D1142      45.840  39.447  64.468  1.00  0.00      D    H  
HETATM 3897  O   HOH D1143       5.997   7.109  24.553  1.00  0.00      D    O  
HETATM 3898  H1  HOH D1143       6.886   6.767  24.249  1.00  0.00      D    H  
HETATM 3899  H2  HOH D1143       5.959   8.100  24.423  1.00  0.00      D    H  
HETATM 3900  O   HOH D1144      21.785  41.966  75.965  1.00  0.00      D    O  
HETATM 3901  H1  HOH D1144      21.443  41.263  75.341  1.00  0.00      D    H  
HETATM 3902  H2  HOH D1144      22.393  41.546  76.640  1.00  0.00      D    H  
HETATM 3903  O   HOH D1145      47.639  12.058  83.933  1.00  0.00      D    O  
HETATM 3904  H1  HOH D1145      47.554  11.073  84.083  1.00  0.00      D    H  
HETATM 3905  H2  HOH D1145      46.728  12.471  83.913  1.00  0.00      D    H  
HETATM 3906  O   HOH D1146      34.304  39.310  36.547  1.00  0.00      D    O  
HETATM 3907  H1  HOH D1146      34.885  39.910  37.098  1.00  0.00      D    H  
HETATM 3908  H2  HOH D1146      34.830  38.957  35.773  1.00  0.00      D    H  
HETATM 3909  O   HOH D1147      36.314  26.469  71.367  1.00  0.00      D    O  
HETATM 3910  H1  HOH D1147      36.061  27.414  71.572  1.00  0.00      D    H  
HETATM 3911  H2  HOH D1147      35.738  26.122  70.626  1.00  0.00      D    H  
HETATM 3912  O   HOH D1148      44.802  28.429 100.064  1.00  0.00      D    O  
HETATM 3913  H1  HOH D1148      44.202  28.240 100.841  1.00  0.00      D    H  
HETATM 3914  H2  HOH D1148      44.966  29.414 100.002  1.00  0.00      D    H  
HETATM 3915  O   HOH D1149      45.581  24.384  63.802  1.00  0.00      D    O  
HETATM 3916  H1  HOH D1149      46.259  25.094  63.612  1.00  0.00      D    H  
HETATM 3917  H2  HOH D1149      46.008  23.484  63.719  1.00  0.00      D    H  
HETATM 3918  O   HOH D1150       1.863  33.058  98.635  1.00  0.00      D    O  
HETATM 3919  H1  HOH D1150       1.750  32.569  99.500  1.00  0.00      D    H  
HETATM 3920  H2  HOH D1150       2.448  32.525  98.024  1.00  0.00      D    H  
HETATM 3921  O   HOH D1151      36.205  16.750  31.101  1.00  0.00      D    O  
HETATM 3922  H1  HOH D1151      35.913  15.843  31.405  1.00  0.00      D    H  
HETATM 3923  H2  HOH D1151      35.763  17.448  31.663  1.00  0.00      D    H  
HETATM 3924  O   HOH D1152      47.188  16.739  84.496  1.00  0.00      D    O  
HETATM 3925  H1  HOH D1152      47.016  16.591  83.522  1.00  0.00      D    H  
HETATM 3926  H2  HOH D1152      48.022  17.280  84.609  1.00  0.00      D    H  
HETATM 3927  O   HOH D1153      25.940  13.342  36.468  1.00  0.00      D    O  
HETATM 3928  H1  HOH D1153      25.661  12.421  36.741  1.00  0.00      D    H  
HETATM 3929  H2  HOH D1153      26.713  13.282  35.836  1.00  0.00      D    H  
HETATM 3930  O   HOH D1154      19.870  22.982  51.142  1.00  0.00      D    O  
HETATM 3931  H1  HOH D1154      18.921  23.242  50.965  1.00  0.00      D    H  
HETATM 3932  H2  HOH D1154      20.483  23.655  50.728  1.00  0.00      D    H  
HETATM 3933  O   HOH D1155      23.170  32.120   4.242  1.00  0.00      D    O  
HETATM 3934  H1  HOH D1155      22.265  31.823   3.938  1.00  0.00      D    H  
HETATM 3935  H2  HOH D1155      23.238  33.114   4.165  1.00  0.00      D    H  
HETATM 3936  O   HOH D1156      37.854  16.142   3.351  1.00  0.00      D    O  
HETATM 3937  H1  HOH D1156      37.720  15.546   2.559  1.00  0.00      D    H  
HETATM 3938  H2  HOH D1156      37.876  15.589   4.184  1.00  0.00      D    H  
HETATM 3939  O   HOH D1157      35.166  30.936  98.511  1.00  0.00      D    O  
HETATM 3940  H1  HOH D1157      36.029  30.880  98.010  1.00  0.00      D    H  
HETATM 3941  H2  HOH D1157      34.403  30.808  97.877  1.00  0.00      D    H  
HETATM 3942  O   HOH D1158       3.566  17.685  28.065  1.00  0.00      D    O  
HETATM 3943  H1  HOH D1158       4.520  17.964  27.953  1.00  0.00      D    H  
HETATM 3944  H2  HOH D1158       3.308  17.070  27.320  1.00  0.00      D    H  
HETATM 3945  O   HOH D1159      14.002  20.329   4.062  1.00  0.00      D    O  
HETATM 3946  H1  HOH D1159      14.677  20.398   4.797  1.00  0.00      D    H  
HETATM 3947  H2  HOH D1159      13.744  21.246   3.760  1.00  0.00      D    H  
HETATM 3948  O   HOH D1160      13.574  11.888 111.160  1.00  0.00      D    O  
HETATM 3949  H1  HOH D1160      13.489  12.862 111.371  1.00  0.00      D    H  
HETATM 3950  H2  HOH D1160      13.089  11.353 111.853  1.00  0.00      D    H  
HETATM 3951  O   HOH D1161      41.330  29.630  51.458  1.00  0.00      D    O  
HETATM 3952  H1  HOH D1161      40.721  29.789  52.235  1.00  0.00      D    H  
HETATM 3953  H2  HOH D1161      42.188  29.233  51.783  1.00  0.00      D    H  
HETATM 3954  O   HOH D1162      18.201  14.857   6.379  1.00  0.00      D    O  
HETATM 3955  H1  HOH D1162      18.107  15.853   6.392  1.00  0.00      D    H  
HETATM 3956  H2  HOH D1162      17.950  14.510   5.475  1.00  0.00      D    H  
HETATM 3957  O   HOH D1163       1.949  12.774   9.097  1.00  0.00      D    O  
HETATM 3958  H1  HOH D1163       0.962  12.711   9.242  1.00  0.00      D    H  
HETATM 3959  H2  HOH D1163       2.171  12.455   8.175  1.00  0.00      D    H  
HETATM 3960  O   HOH D1164      37.306  38.633  55.793  1.00  0.00      D    O  
HETATM 3961  H1  HOH D1164      37.398  38.402  54.824  1.00  0.00      D    H  
HETATM 3962  H2  HOH D1164      36.720  37.959  56.242  1.00  0.00      D    H  
HETATM 3963  O   HOH D1165      29.746   3.889 105.447  1.00  0.00      D    O  
HETATM 3964  H1  HOH D1165      30.291   4.508 106.013  1.00  0.00      D    H  
HETATM 3965  H2  HOH D1165      30.029   3.974 104.492  1.00  0.00      D    H  
HETATM 3966  O   HOH D1166      38.551  34.746  98.953  1.00  0.00      D    O  
HETATM 3967  H1  HOH D1166      38.063  35.293  98.272  1.00  0.00      D    H  
HETATM 3968  H2  HOH D1166      39.482  34.569  98.633  1.00  0.00      D    H  
HETATM 3969  O   HOH D1167      10.993   6.452 117.256  1.00  0.00      D    O  
HETATM 3970  H1  HOH D1167      11.955   6.693 117.387  1.00  0.00      D    H  
HETATM 3971  H2  HOH D1167      10.415   7.208 117.564  1.00  0.00      D    H  
HETATM 3972  O   HOH D1168      18.257   9.510  73.360  1.00  0.00      D    O  
HETATM 3973  H1  HOH D1168      18.194   9.396  72.369  1.00  0.00      D    H  
HETATM 3974  H2  HOH D1168      19.012   8.956  73.712  1.00  0.00      D    H  
HETATM 3975  O   HOH D1169      28.045  16.474  30.935  1.00  0.00      D    O  
HETATM 3976  H1  HOH D1169      28.963  16.521  30.542  1.00  0.00      D    H  
HETATM 3977  H2  HOH D1169      27.385  16.855  30.288  1.00  0.00      D    H  
HETATM 3978  O   HOH D1170      21.142  15.663  17.566  1.00  0.00      D    O  
HETATM 3979  H1  HOH D1170      21.320  16.569  17.950  1.00  0.00      D    H  
HETATM 3980  H2  HOH D1170      20.891  15.753  16.602  1.00  0.00      D    H  
HETATM 3981  O   HOH D1171      45.699  13.663   9.211  1.00  0.00      D    O  
HETATM 3982  H1  HOH D1171      45.336  13.851   8.298  1.00  0.00      D    H  
HETATM 3983  H2  HOH D1171      45.696  12.677   9.374  1.00  0.00      D    H  
HETATM 3984  O   HOH D1172      12.869   5.496  32.897  1.00  0.00      D    O  
HETATM 3985  H1  HOH D1172      13.769   5.404  33.323  1.00  0.00      D    H  
HETATM 3986  H2  HOH D1172      12.228   4.864  33.332  1.00  0.00      D    H  
HETATM 3987  O   HOH D1173      10.385  27.220  71.184  1.00  0.00      D    O  
HETATM 3988  H1  HOH D1173      10.501  26.472  71.837  1.00  0.00      D    H  
HETATM 3989  H2  HOH D1173      10.908  27.023  70.355  1.00  0.00      D    H  
HETATM 3990  O   HOH D1174      18.146  32.378  50.120  1.00  0.00      D    O  
HETATM 3991  H1  HOH D1174      17.973  32.480  49.141  1.00  0.00      D    H  
HETATM 3992  H2  HOH D1174      17.922  33.232  50.589  1.00  0.00      D    H  
HETATM 3993  O   HOH D1175      19.154   5.020  55.524  1.00  0.00      D    O  
HETATM 3994  H1  HOH D1175      18.998   6.007  55.548  1.00  0.00      D    H  
HETATM 3995  H2  HOH D1175      19.130   4.655  56.455  1.00  0.00      D    H  
HETATM 3996  O   HOH D1176       1.786  26.194  69.269  1.00  0.00      D    O  
HETATM 3997  H1  HOH D1176       2.201  26.229  68.360  1.00  0.00      D    H  
HETATM 3998  H2  HOH D1176       1.601  25.242  69.513  1.00  0.00      D    H  
HETATM 3999  O   HOH D1177      17.626  32.409  64.417  1.00  0.00      D    O  
HETATM 4000  H1  HOH D1177      17.940  32.005  63.558  1.00  0.00      D    H  
HETATM 4001  H2  HOH D1177      18.383  32.433  65.070  1.00  0.00      D    H  
HETATM 4002  O   HOH D1178       1.958  19.785  98.287  1.00  0.00      D    O  
HETATM 4003  H1  HOH D1178       2.274  18.865  98.519  1.00  0.00      D    H  
HETATM 4004  H2  HOH D1178       1.216  20.049  98.904  1.00  0.00      D    H  
HETATM 4005  O   HOH D1179      26.633   0.534  50.478  1.00  0.00      D    O  
HETATM 4006  H1  HOH D1179      26.184   0.139  51.280  1.00  0.00      D    H  
HETATM 4007  H2  HOH D1179      27.408  -0.039  50.213  1.00  0.00      D    H  
HETATM 4008  O   HOH D1180      17.634  21.257  38.195  1.00  0.00      D    O  
HETATM 4009  H1  HOH D1180      16.993  21.635  38.863  1.00  0.00      D    H  
HETATM 4010  H2  HOH D1180      17.264  21.376  37.274  1.00  0.00      D    H  
HETATM 4011  O   HOH D1181      22.801   7.090 108.100  1.00  0.00      D    O  
HETATM 4012  H1  HOH D1181      23.041   6.142 107.889  1.00  0.00      D    H  
HETATM 4013  H2  HOH D1181      23.174   7.337 108.994  1.00  0.00      D    H  
HETATM 4014  O   HOH D1182      27.894  17.925  83.200  1.00  0.00      D    O  
HETATM 4015  H1  HOH D1182      27.260  17.253  83.584  1.00  0.00      D    H  
HETATM 4016  H2  HOH D1182      28.721  17.460  82.884  1.00  0.00      D    H  
HETATM 4017  O   HOH D1183      36.617   7.783  64.030  1.00  0.00      D    O  
HETATM 4018  H1  HOH D1183      36.121   8.291  64.734  1.00  0.00      D    H  
HETATM 4019  H2  HOH D1183      36.488   8.228  63.144  1.00  0.00      D    H  
HETATM 4020  O   HOH D1184      20.268  30.138  11.889  1.00  0.00      D    O  
HETATM 4021  H1  HOH D1184      20.070  31.105  11.728  1.00  0.00      D    H  
HETATM 4022  H2  HOH D1184      19.411  29.636  11.998  1.00  0.00      D    H  
HETATM 4023  O   HOH D1185      15.437  23.894  23.087  1.00  0.00      D    O  
HETATM 4024  H1  HOH D1185      15.097  24.004  24.021  1.00  0.00      D    H  
HETATM 4025  H2  HOH D1185      15.978  23.056  23.026  1.00  0.00      D    H  
HETATM 4026  O   HOH D1186      35.769  18.895 106.477  1.00  0.00      D    O  
HETATM 4027  H1  HOH D1186      36.590  18.545 106.927  1.00  0.00      D    H  
HETATM 4028  H2  HOH D1186      35.523  18.293 105.718  1.00  0.00      D    H  
HETATM 4029  O   HOH D1187      11.063  26.113  97.189  1.00  0.00      D    O  
HETATM 4030  H1  HOH D1187      11.485  27.005  97.026  1.00  0.00      D    H  
HETATM 4031  H2  HOH D1187      11.758  25.398  97.114  1.00  0.00      D    H  
HETATM 4032  O   HOH D1188      30.488   4.345   6.621  1.00  0.00      D    O  
HETATM 4033  H1  HOH D1188      29.624   4.792   6.391  1.00  0.00      D    H  
HETATM 4034  H2  HOH D1188      31.095   4.364   5.826  1.00  0.00      D    H  
HETATM 4035  O   HOH D1189      38.699   7.229  73.193  1.00  0.00      D    O  
HETATM 4036  H1  HOH D1189      39.269   7.304  72.375  1.00  0.00      D    H  
HETATM 4037  H2  HOH D1189      38.050   7.989  73.219  1.00  0.00      D    H  
HETATM 4038  O   HOH D1190      26.875  25.713 109.311  1.00  0.00      D    O  
HETATM 4039  H1  HOH D1190      25.963  26.044 109.556  1.00  0.00      D    H  
HETATM 4040  H2  HOH D1190      27.228  26.248 108.543  1.00  0.00      D    H  
HETATM 4041  O   HOH D1191      18.921  21.006  60.191  1.00  0.00      D    O  
HETATM 4042  H1  HOH D1191      18.760  21.031  61.178  1.00  0.00      D    H  
HETATM 4043  H2  HOH D1191      19.779  20.527  60.005  1.00  0.00      D    H  
HETATM 4044  O   HOH D1192       0.520  41.111  62.835  1.00  0.00      D    O  
HETATM 4045  H1  HOH D1192       0.347  41.126  63.820  1.00  0.00      D    H  
HETATM 4046  H2  HOH D1192       1.294  41.707  62.623  1.00  0.00      D    H  
HETATM 4047  O   HOH D1193      40.365  12.101 104.544  1.00  0.00      D    O  
HETATM 4048  H1  HOH D1193      41.182  11.534 104.649  1.00  0.00      D    H  
HETATM 4049  H2  HOH D1193      40.204  12.613 105.387  1.00  0.00      D    H  
HETATM 4050  O   HOH D1194      14.211  35.918  26.615  1.00  0.00      D    O  
HETATM 4051  H1  HOH D1194      14.975  36.465  26.959  1.00  0.00      D    H  
HETATM 4052  H2  HOH D1194      14.507  34.970  26.497  1.00  0.00      D    H  
HETATM 4053  O   HOH D1195      40.535  39.105  14.323  1.00  0.00      D    O  
HETATM 4054  H1  HOH D1195      40.941  40.019  14.291  1.00  0.00      D    H  
HETATM 4055  H2  HOH D1195      39.873  39.062  15.072  1.00  0.00      D    H  
HETATM 4056  O   HOH D1196      15.944   3.579  84.686  1.00  0.00      D    O  
HETATM 4057  H1  HOH D1196      15.916   3.399  85.669  1.00  0.00      D    H  
HETATM 4058  H2  HOH D1196      15.672   4.526  84.513  1.00  0.00      D    H  
HETATM 4059  O   HOH D1197      32.342  31.819  93.961  1.00  0.00      D    O  
HETATM 4060  H1  HOH D1197      31.498  31.851  93.425  1.00  0.00      D    H  
HETATM 4061  H2  HOH D1197      33.054  31.356  93.434  1.00  0.00      D    H  
HETATM 4062  O   HOH D1198       4.034  10.886  23.806  1.00  0.00      D    O  
HETATM 4063  H1  HOH D1198       3.374  10.135  23.838  1.00  0.00      D    H  
HETATM 4064  H2  HOH D1198       4.950  10.518  23.648  1.00  0.00      D    H  
HETATM 4065  O   HOH D1199      31.665  30.750   9.899  1.00  0.00      D    O  
HETATM 4066  H1  HOH D1199      32.370  30.224  10.375  1.00  0.00      D    H  
HETATM 4067  H2  HOH D1199      32.092  31.506   9.404  1.00  0.00      D    H  
HETATM 4068  O   HOH D1200       7.317   8.170  60.140  1.00  0.00      D    O  
HETATM 4069  H1  HOH D1200       8.279   7.897  60.161  1.00  0.00      D    H  
HETATM 4070  H2  HOH D1200       6.835   7.639  59.443  1.00  0.00      D    H  
HETATM 4071  O   HOH D1201       8.287  13.512  68.562  1.00  0.00      D    O  
HETATM 4072  H1  HOH D1201       7.510  13.826  68.016  1.00  0.00      D    H  
HETATM 4073  H2  HOH D1201       8.679  14.285  69.060  1.00  0.00      D    H  
HETATM 4074  O   HOH D1202       0.997  37.435  34.220  1.00  0.00      D    O  
HETATM 4075  H1  HOH D1202       0.017  37.509  34.401  1.00  0.00      D    H  
HETATM 4076  H2  HOH D1202       1.314  38.263  33.756  1.00  0.00      D    H  
HETATM 4077  O   HOH D1203       0.565   2.216  91.971  1.00  0.00      D    O  
HETATM 4078  H1  HOH D1203       0.426   2.925  92.662  1.00  0.00      D    H  
HETATM 4079  H2  HOH D1203       1.053   1.444  92.379  1.00  0.00      D    H  
HETATM 4080  O   HOH D1204      23.277  17.892  22.100  1.00  0.00      D    O  
HETATM 4081  H1  HOH D1204      23.056  18.277  22.996  1.00  0.00      D    H  
HETATM 4082  H2  HOH D1204      22.434  17.748  21.582  1.00  0.00      D    H  
HETATM 4083  O   HOH D1205      10.452   1.558  50.030  1.00  0.00      D    O  
HETATM 4084  H1  HOH D1205      10.749   0.604  50.001  1.00  0.00      D    H  
HETATM 4085  H2  HOH D1205      11.237   2.156  49.867  1.00  0.00      D    H  
HETATM 4086  O   HOH D1206       0.897  23.477  69.295  1.00  0.00      D    O  
HETATM 4087  H1  HOH D1206       1.022  22.563  68.908  1.00  0.00      D    H  
HETATM 4088  H2  HOH D1206      -0.029  23.799  69.098  1.00  0.00      D    H  
HETATM 4089  O   HOH D1207       3.145   9.554  37.380  1.00  0.00      D    O  
HETATM 4090  H1  HOH D1207       2.841  10.444  37.039  1.00  0.00      D    H  
HETATM 4091  H2  HOH D1207       2.351   9.011  37.650  1.00  0.00      D    H  
HETATM 4092  O   HOH D1208      11.419  30.843  34.058  1.00  0.00      D    O  
HETATM 4093  H1  HOH D1208      11.883  29.960  33.983  1.00  0.00      D    H  
HETATM 4094  H2  HOH D1208      11.755  31.457  33.344  1.00  0.00      D    H  
HETATM 4095  O   HOH D1209      45.874   0.027 104.141  1.00  0.00      D    O  
HETATM 4096  H1  HOH D1209      45.404   0.759 103.649  1.00  0.00      D    H  
HETATM 4097  H2  HOH D1209      46.814   0.305 104.335  1.00  0.00      D    H  
HETATM 4098  O   HOH D1210      48.058  31.580  26.516  1.00  0.00      D    O  
HETATM 4099  H1  HOH D1210      47.536  32.070  25.818  1.00  0.00      D    H  
HETATM 4100  H2  HOH D1210      48.152  30.620  26.250  1.00  0.00      D    H  
HETATM 4101  O   HOH D1211       9.975  31.720  83.898  1.00  0.00      D    O  
HETATM 4102  H1  HOH D1211      10.800  32.153  84.263  1.00  0.00      D    H  
HETATM 4103  H2  HOH D1211      10.202  30.810  83.551  1.00  0.00      D    H  
HETATM 4104  O   HOH D1212      22.536  40.609  40.540  1.00  0.00      D    O  
HETATM 4105  H1  HOH D1212      22.301  40.628  39.568  1.00  0.00      D    H  
HETATM 4106  H2  HOH D1212      22.194  41.438  40.982  1.00  0.00      D    H  
HETATM 4107  O   HOH D1213       4.053  17.617   8.619  1.00  0.00      D    O  
HETATM 4108  H1  HOH D1213       4.247  18.268   7.886  1.00  0.00      D    H  
HETATM 4109  H2  HOH D1213       3.116  17.748   8.942  1.00  0.00      D    H  
HETATM 4110  O   HOH D1214      21.376  41.309 112.130  1.00  0.00      D    O  
HETATM 4111  H1  HOH D1214      21.153  41.566 111.189  1.00  0.00      D    H  
HETATM 4112  H2  HOH D1214      21.065  42.026 112.753  1.00  0.00      D    H  
HETATM 4113  O   HOH D1215      27.805   7.752  70.805  1.00  0.00      D    O  
HETATM 4114  H1  HOH D1215      27.785   7.561  69.823  1.00  0.00      D    H  
HETATM 4115  H2  HOH D1215      28.469   7.150  71.248  1.00  0.00      D    H  
HETATM 4116  O   HOH D1216      41.074  21.100  59.144  1.00  0.00      D    O  
HETATM 4117  H1  HOH D1216      40.131  21.007  58.827  1.00  0.00      D    H  
HETATM 4118  H2  HOH D1216      41.383  22.041  59.002  1.00  0.00      D    H  
HETATM 4119  O   HOH D1217      20.194  22.391  15.916  1.00  0.00      D    O  
HETATM 4120  H1  HOH D1217      20.245  21.818  16.734  1.00  0.00      D    H  
HETATM 4121  H2  HOH D1217      20.283  21.818  15.102  1.00  0.00      D    H  
HETATM 4122  O   HOH D1218       4.165   3.913 101.817  1.00  0.00      D    O  
HETATM 4123  H1  HOH D1218       4.883   4.606 101.885  1.00  0.00      D    H  
HETATM 4124  H2  HOH D1218       4.327   3.197 102.496  1.00  0.00      D    H  
HETATM 4125  O   HOH D1219      33.503  23.241  38.319  1.00  0.00      D    O  
HETATM 4126  H1  HOH D1219      32.619  23.191  38.783  1.00  0.00      D    H  
HETATM 4127  H2  HOH D1219      33.554  24.087  37.787  1.00  0.00      D    H  
HETATM 4128  O   HOH D1220      38.963   6.421 104.315  1.00  0.00      D    O  
HETATM 4129  H1  HOH D1220      39.471   5.584 104.117  1.00  0.00      D    H  
HETATM 4130  H2  HOH D1220      37.982   6.227 104.303  1.00  0.00      D    H  
HETATM 4131  O   HOH D1221      46.003  11.277 107.897  1.00  0.00      D    O  
HETATM 4132  H1  HOH D1221      45.300  11.261 107.186  1.00  0.00      D    H  
HETATM 4133  H2  HOH D1221      46.904  11.374 107.474  1.00  0.00      D    H  
HETATM 4134  O   HOH D1222       2.014  24.205  90.141  1.00  0.00      D    O  
HETATM 4135  H1  HOH D1222       1.970  24.720  89.285  1.00  0.00      D    H  
HETATM 4136  H2  HOH D1222       2.955  23.908  90.304  1.00  0.00      D    H  
HETATM 4137  O   HOH D1223      15.864   6.898  21.580  1.00  0.00      D    O  
HETATM 4138  H1  HOH D1223      16.844   7.020  21.424  1.00  0.00      D    H  
HETATM 4139  H2  HOH D1223      15.459   7.770  21.855  1.00  0.00      D    H  
HETATM 4140  O   HOH D1224      47.339  26.418  47.811  1.00  0.00      D    O  
HETATM 4141  H1  HOH D1224      47.030  26.367  48.761  1.00  0.00      D    H  
HETATM 4142  H2  HOH D1224      47.956  25.655  47.620  1.00  0.00      D    H  
HETATM 4143  O   HOH D1225      31.207  25.036  85.179  1.00  0.00      D    O  
HETATM 4144  H1  HOH D1225      30.350  25.487  84.929  1.00  0.00      D    H  
HETATM 4145  H2  HOH D1225      31.253  24.938  86.173  1.00  0.00      D    H  
HETATM 4146  O   HOH D1226      27.501  31.771  99.615  1.00  0.00      D    O  
HETATM 4147  H1  HOH D1226      26.599  31.881 100.033  1.00  0.00      D    H  
HETATM 4148  H2  HOH D1226      28.123  31.346 100.273  1.00  0.00      D    H  
HETATM 4149  O   HOH D1227      15.844   6.909  36.429  1.00  0.00      D    O  
HETATM 4150  H1  HOH D1227      15.753   6.358  35.599  1.00  0.00      D    H  
HETATM 4151  H2  HOH D1227      16.434   7.695  36.244  1.00  0.00      D    H  
HETATM 4152  O   HOH D1228       8.852  30.189  58.251  1.00  0.00      D    O  
HETATM 4153  H1  HOH D1228       8.558  29.575  57.518  1.00  0.00      D    H  
HETATM 4154  H2  HOH D1228       8.930  31.120  57.894  1.00  0.00      D    H  
HETATM 4155  O   HOH D1229      29.869  37.612 111.718  1.00  0.00      D    O  
HETATM 4156  H1  HOH D1229      29.624  36.991 112.462  1.00  0.00      D    H  
HETATM 4157  H2  HOH D1229      30.082  37.081 110.898  1.00  0.00      D    H  
HETATM 4158  O   HOH D1230      11.127  30.882 116.227  1.00  0.00      D    O  
HETATM 4159  H1  HOH D1230      10.256  30.983 116.707  1.00  0.00      D    H  
HETATM 4160  H2  HOH D1230      11.877  30.919 116.888  1.00  0.00      D    H  
HETATM 4161  O   HOH D1231       2.010  30.839 104.959  1.00  0.00      D    O  
HETATM 4162  H1  HOH D1231       1.246  30.780 104.316  1.00  0.00      D    H  
HETATM 4163  H2  HOH D1231       2.632  31.567 104.671  1.00  0.00      D    H  
HETATM 4164  O   HOH D1232       8.145   2.976  75.933  1.00  0.00      D    O  
HETATM 4165  H1  HOH D1232       7.512   2.217  75.780  1.00  0.00      D    H  
HETATM 4166  H2  HOH D1232       9.076   2.623  76.020  1.00  0.00      D    H  
HETATM 4167  O   HOH D1233      41.820  24.578  35.792  1.00  0.00      D    O  
HETATM 4168  H1  HOH D1233      42.087  24.826  34.861  1.00  0.00      D    H  
HETATM 4169  H2  HOH D1233      41.875  25.384  36.381  1.00  0.00      D    H  
HETATM 4170  O   HOH D1234      22.571   3.675 104.053  1.00  0.00      D    O  
HETATM 4171  H1  HOH D1234      21.888   4.272 103.633  1.00  0.00      D    H  
HETATM 4172  H2  HOH D1234      22.311   2.719 103.911  1.00  0.00      D    H  
HETATM 4173  O   HOH D1235      38.687  22.782 111.077  1.00  0.00      D    O  
HETATM 4174  H1  HOH D1235      38.452  23.636 111.542  1.00  0.00      D    H  
HETATM 4175  H2  HOH D1235      38.338  22.008 111.605  1.00  0.00      D    H  
HETATM 4176  O   HOH D1236      16.139   8.223  26.010  1.00  0.00      D    O  
HETATM 4177  H1  HOH D1236      15.909   9.022  26.565  1.00  0.00      D    H  
HETATM 4178  H2  HOH D1236      15.301   7.733  25.769  1.00  0.00      D    H  
HETATM 4179  O   HOH D1237       6.074  21.866 100.454  1.00  0.00      D    O  
HETATM 4180  H1  HOH D1237       6.109  22.169 101.406  1.00  0.00      D    H  
HETATM 4181  H2  HOH D1237       5.307  22.311  99.991  1.00  0.00      D    H  
HETATM 4182  O   HOH D1238       0.800  37.076  90.458  1.00  0.00      D    O  
HETATM 4183  H1  HOH D1238       0.704  37.791  89.765  1.00  0.00      D    H  
HETATM 4184  H2  HOH D1238       1.766  36.846  90.568  1.00  0.00      D    H  
HETATM 4185  O   HOH D1239      48.179  14.837  74.800  1.00  0.00      D    O  
HETATM 4186  H1  HOH D1239      47.372  15.041  74.245  1.00  0.00      D    H  
HETATM 4187  H2  HOH D1239      48.764  15.647  74.847  1.00  0.00      D    H  
HETATM 4188  O   HOH D1240      16.279  35.166  37.067  1.00  0.00      D    O  
HETATM 4189  H1  HOH D1240      17.228  35.476  37.011  1.00  0.00      D    H  
HETATM 4190  H2  HOH D1240      16.252  34.167  37.036  1.00  0.00      D    H  
HETATM 4191  O   HOH D1241      44.711  22.085 116.926  1.00  0.00      D    O  
HETATM 4192  H1  HOH D1241      44.547  21.666 116.033  1.00  0.00      D    H  
HETATM 4193  H2  HOH D1241      43.931  22.660 117.173  1.00  0.00      D    H  
HETATM 4194  O   HOH D1242      47.021  33.667  24.746  1.00  0.00      D    O  
HETATM 4195  H1  HOH D1242      47.312  33.189  23.918  1.00  0.00      D    H  
HETATM 4196  H2  HOH D1242      47.695  34.367  24.982  1.00  0.00      D    H  
HETATM 4197  O   HOH D1243      13.823  42.562  20.529  1.00  0.00      D    O  
HETATM 4198  H1  HOH D1243      13.116  42.172  19.939  1.00  0.00      D    H  
HETATM 4199  H2  HOH D1243      14.416  43.159  19.989  1.00  0.00      D    H  
HETATM 4200  O   HOH D1244      14.996  22.726  47.259  1.00  0.00      D    O  
HETATM 4201  H1  HOH D1244      14.504  23.475  46.817  1.00  0.00      D    H  
HETATM 4202  H2  HOH D1244      14.962  22.845  48.252  1.00  0.00      D    H  
HETATM 4203  O   HOH D1245      12.577  36.285  72.402  1.00  0.00      D    O  
HETATM 4204  H1  HOH D1245      12.850  36.163  71.448  1.00  0.00      D    H  
HETATM 4205  H2  HOH D1245      12.801  35.461  72.922  1.00  0.00      D    H  
HETATM 4206  O   HOH D1246      11.313  13.589  57.706  1.00  0.00      D    O  
HETATM 4207  H1  HOH D1246      11.201  13.391  58.680  1.00  0.00      D    H  
HETATM 4208  H2  HOH D1246      11.933  12.918  57.299  1.00  0.00      D    H  
HETATM 4209  O   HOH D1247       9.733  22.345 109.267  1.00  0.00      D    O  
HETATM 4210  H1  HOH D1247       9.817  21.748 108.469  1.00  0.00      D    H  
HETATM 4211  H2  HOH D1247      10.310  23.152 109.141  1.00  0.00      D    H  
HETATM 4212  O   HOH D1248      36.386   8.634  60.947  1.00  0.00      D    O  
HETATM 4213  H1  HOH D1248      35.443   8.909  60.764  1.00  0.00      D    H  
HETATM 4214  H2  HOH D1248      36.885   8.559  60.083  1.00  0.00      D    H  
HETATM 4215  O   HOH D1249      36.171  10.483  36.681  1.00  0.00      D    O  
HETATM 4216  H1  HOH D1249      37.135  10.626  36.908  1.00  0.00      D    H  
HETATM 4217  H2  HOH D1249      36.091   9.732  36.026  1.00  0.00      D    H  
HETATM 4218  O   HOH D1250      18.332  32.084 108.013  1.00  0.00      D    O  
HETATM 4219  H1  HOH D1250      17.430  32.497 108.139  1.00  0.00      D    H  
HETATM 4220  H2  HOH D1250      18.440  31.802 107.060  1.00  0.00      D    H  
HETATM 4221  O   HOH D1251      40.923  18.359  77.878  1.00  0.00      D    O  
HETATM 4222  H1  HOH D1251      40.196  17.877  78.367  1.00  0.00      D    H  
HETATM 4223  H2  HOH D1251      41.706  17.748  77.759  1.00  0.00      D    H  
HETATM 4224  O   HOH D1252      46.461   6.189  90.852  1.00  0.00      D    O  
HETATM 4225  H1  HOH D1252      46.589   5.691  91.709  1.00  0.00      D    H  
HETATM 4226  H2  HOH D1252      45.570   6.644  90.861  1.00  0.00      D    H  
HETATM 4227  O   HOH D1253      16.482  30.213  69.275  1.00  0.00      D    O  
HETATM 4228  H1  HOH D1253      17.069  30.638  68.587  1.00  0.00      D    H  
HETATM 4229  H2  HOH D1253      17.006  30.061  70.113  1.00  0.00      D    H  
HETATM 4230  O   HOH D1254      38.783  30.939  88.563  1.00  0.00      D    O  
HETATM 4231  H1  HOH D1254      39.613  31.055  89.109  1.00  0.00      D    H  
HETATM 4232  H2  HOH D1254      38.411  31.836  88.328  1.00  0.00      D    H  
HETATM 4233  O   HOH D1255       0.912  17.460  22.741  1.00  0.00      D    O  
HETATM 4234  H1  HOH D1255       0.992  16.474  22.890  1.00  0.00      D    H  
HETATM 4235  H2  HOH D1255       0.701  17.912  23.607  1.00  0.00      D    H  
HETATM 4236  O   HOH D1256      19.046  40.981   7.289  1.00  0.00      D    O  
HETATM 4237  H1  HOH D1256      19.549  41.041   6.427  1.00  0.00      D    H  
HETATM 4238  H2  HOH D1256      18.628  40.076   7.368  1.00  0.00      D    H  
HETATM 4239  O   HOH D1257      46.077  32.075 110.327  1.00  0.00      D    O  
HETATM 4240  H1  HOH D1257      46.974  32.511 110.400  1.00  0.00      D    H  
HETATM 4241  H2  HOH D1257      46.052  31.501 109.509  1.00  0.00      D    H  
HETATM 4242  O   HOH D1258      19.702   5.275  29.394  1.00  0.00      D    O  
HETATM 4243  H1  HOH D1258      18.963   4.675  29.700  1.00  0.00      D    H  
HETATM 4244  H2  HOH D1258      19.411   6.228  29.471  1.00  0.00      D    H  
HETATM 4245  O   HOH D1259      21.153  10.624  96.985  1.00  0.00      D    O  
HETATM 4246  H1  HOH D1259      21.115  11.598  96.764  1.00  0.00      D    H  
HETATM 4247  H2  HOH D1259      20.742  10.097  96.241  1.00  0.00      D    H  
HETATM 4248  O   HOH D1260      45.763  17.835  69.092  1.00  0.00      D    O  
HETATM 4249  H1  HOH D1260      46.441  18.011  68.379  1.00  0.00      D    H  
HETATM 4250  H2  HOH D1260      45.778  16.865  69.335  1.00  0.00      D    H  
HETATM 4251  O   HOH D1261      16.732   0.696 110.439  1.00  0.00      D    O  
HETATM 4252  H1  HOH D1261      16.270   1.271 111.115  1.00  0.00      D    H  
HETATM 4253  H2  HOH D1261      17.640   0.450 110.776  1.00  0.00      D    H  
HETATM 4254  O   HOH D1262       2.458  11.684 107.880  1.00  0.00      D    O  
HETATM 4255  H1  HOH D1262       2.951  10.859 108.155  1.00  0.00      D    H  
HETATM 4256  H2  HOH D1262       2.613  12.405 108.556  1.00  0.00      D    H  
HETATM 4257  O   HOH D1263      26.396  12.058  69.981  1.00  0.00      D    O  
HETATM 4258  H1  HOH D1263      26.575  11.653  70.877  1.00  0.00      D    H  
HETATM 4259  H2  HOH D1263      27.243  12.083  69.450  1.00  0.00      D    H  
HETATM 4260  O   HOH D1264       9.048   5.840  88.446  1.00  0.00      D    O  
HETATM 4261  H1  HOH D1264       9.520   5.556  87.611  1.00  0.00      D    H  
HETATM 4262  H2  HOH D1264       9.624   5.640  89.239  1.00  0.00      D    H  
HETATM 4263  O   HOH D1265      48.105  35.032 113.737  1.00  0.00      D    O  
HETATM 4264  H1  HOH D1265      47.186  34.982 113.347  1.00  0.00      D    H  
HETATM 4265  H2  HOH D1265      48.780  35.039 112.999  1.00  0.00      D    H  
HETATM 4266  O   HOH D1266      43.646  33.147  87.750  1.00  0.00      D    O  
HETATM 4267  H1  HOH D1266      43.863  33.019  88.717  1.00  0.00      D    H  
HETATM 4268  H2  HOH D1266      42.672  33.351  87.651  1.00  0.00      D    H  
HETATM 4269  O   HOH D1267      32.235  22.970 102.005  1.00  0.00      D    O  
HETATM 4270  H1  HOH D1267      32.157  23.964 102.084  1.00  0.00      D    H  
HETATM 4271  H2  HOH D1267      31.942  22.544 102.861  1.00  0.00      D    H  
HETATM 4272  O   HOH D1268      46.579   1.300  89.557  1.00  0.00      D    O  
HETATM 4273  H1  HOH D1268      45.807   1.408  90.185  1.00  0.00      D    H  
HETATM 4274  H2  HOH D1268      47.110   2.147  89.535  1.00  0.00      D    H  
HETATM 4275  O   HOH D1269      37.480  26.425  97.590  1.00  0.00      D    O  
HETATM 4276  H1  HOH D1269      36.898  26.900  98.250  1.00  0.00      D    H  
HETATM 4277  H2  HOH D1269      37.278  25.445  97.613  1.00  0.00      D    H  
HETATM 4278  O   HOH D1270       1.408   8.651  73.947  1.00  0.00      D    O  
HETATM 4279  H1  HOH D1270       1.499   9.491  74.481  1.00  0.00      D    H  
HETATM 4280  H2  HOH D1270       2.077   7.979  74.266  1.00  0.00      D    H  
HETATM 4281  O   HOH D1271      19.237  19.307 113.424  1.00  0.00      D    O  
HETATM 4282  H1  HOH D1271      18.652  19.478 114.217  1.00  0.00      D    H  
HETATM 4283  H2  HOH D1271      20.153  19.667 113.603  1.00  0.00      D    H  
HETATM 4284  O   HOH D1272      10.326   7.012  35.318  1.00  0.00      D    O  
HETATM 4285  H1  HOH D1272      10.509   7.898  34.893  1.00  0.00      D    H  
HETATM 4286  H2  HOH D1272      10.817   6.952  36.187  1.00  0.00      D    H  
HETATM 4287  O   HOH D1273      21.664  41.083  97.015  1.00  0.00      D    O  
HETATM 4288  H1  HOH D1273      21.640  40.768  96.066  1.00  0.00      D    H  
HETATM 4289  H2  HOH D1273      22.612  41.252  97.286  1.00  0.00      D    H  
HETATM 4290  O   HOH D1274      27.105  35.582   4.980  1.00  0.00      D    O  
HETATM 4291  H1  HOH D1274      26.694  35.375   5.868  1.00  0.00      D    H  
HETATM 4292  H2  HOH D1274      26.962  34.811   4.360  1.00  0.00      D    H  
HETATM 4293  O   HOH D1275      46.054   2.081  68.712  1.00  0.00      D    O  
HETATM 4294  H1  HOH D1275      46.244   1.113  68.875  1.00  0.00      D    H  
HETATM 4295  H2  HOH D1275      45.066   2.233  68.728  1.00  0.00      D    H  
HETATM 4296  O   HOH D1276       2.612  29.757  22.460  1.00  0.00      D    O  
HETATM 4297  H1  HOH D1276       2.678  30.664  22.044  1.00  0.00      D    H  
HETATM 4298  H2  HOH D1276       2.645  29.843  23.456  1.00  0.00      D    H  
HETATM 4299  O   HOH D1277       9.487   9.016   6.302  1.00  0.00      D    O  
HETATM 4300  H1  HOH D1277      10.400   8.624   6.415  1.00  0.00      D    H  
HETATM 4301  H2  HOH D1277       9.307   9.170   5.331  1.00  0.00      D    H  
HETATM 4302  O   HOH D1278      23.238   9.710  63.888  1.00  0.00      D    O  
HETATM 4303  H1  HOH D1278      22.298   9.375  63.817  1.00  0.00      D    H  
HETATM 4304  H2  HOH D1278      23.560   9.993  62.985  1.00  0.00      D    H  
HETATM 4305  O   HOH D1279      11.329   7.368 103.721  1.00  0.00      D    O  
HETATM 4306  H1  HOH D1279      11.106   6.396 103.802  1.00  0.00      D    H  
HETATM 4307  H2  HOH D1279      10.852   7.880 104.435  1.00  0.00      D    H  
HETATM 4308  O   HOH D1280       4.429  23.234   3.158  1.00  0.00      D    O  
HETATM 4309  H1  HOH D1280       5.382  22.948   3.056  1.00  0.00      D    H  
HETATM 4310  H2  HOH D1280       4.390  24.225   3.281  1.00  0.00      D    H  
HETATM 4311  O   HOH D1281      47.674  38.991  25.294  1.00  0.00      D    O  
HETATM 4312  H1  HOH D1281      46.711  38.825  25.504  1.00  0.00      D    H  
HETATM 4313  H2  HOH D1281      47.994  38.309  24.636  1.00  0.00      D    H  
HETATM 4314  O   HOH D1282      30.159  29.792  24.864  1.00  0.00      D    O  
HETATM 4315  H1  HOH D1282      30.956  29.268  24.563  1.00  0.00      D    H  
HETATM 4316  H2  HOH D1282      29.987  29.609  25.832  1.00  0.00      D    H  
HETATM 4317  O   HOH D1283      42.663  30.852  76.844  1.00  0.00      D    O  
HETATM 4318  H1  HOH D1283      43.137  30.391  76.093  1.00  0.00      D    H  
HETATM 4319  H2  HOH D1283      42.522  30.207  77.595  1.00  0.00      D    H  
HETATM 4320  O   HOH D1284      34.953  11.874  48.930  1.00  0.00      D    O  
HETATM 4321  H1  HOH D1284      35.047  12.046  49.910  1.00  0.00      D    H  
HETATM 4322  H2  HOH D1284      34.015  11.592  48.729  1.00  0.00      D    H  
HETATM 4323  O   HOH D1285      12.217  17.790  60.940  1.00  0.00      D    O  
HETATM 4324  H1  HOH D1285      11.806  18.191  60.121  1.00  0.00      D    H  
HETATM 4325  H2  HOH D1285      13.173  17.561  60.755  1.00  0.00      D    H  
HETATM 4326  O   HOH D1286      35.166  13.070 108.390  1.00  0.00      D    O  
HETATM 4327  H1  HOH D1286      35.707  12.287 108.698  1.00  0.00      D    H  
HETATM 4328  H2  HOH D1286      35.774  13.845 108.213  1.00  0.00      D    H  
HETATM 4329  O   HOH D1287      34.120  42.534  32.237  1.00  0.00      D    O  
HETATM 4330  H1  HOH D1287      34.161  43.361  31.675  1.00  0.00      D    H  
HETATM 4331  H2  HOH D1287      33.592  41.832  31.758  1.00  0.00      D    H  
HETATM 4332  O   HOH D1288      34.914  35.579 107.807  1.00  0.00      D    O  
HETATM 4333  H1  HOH D1288      35.532  35.241 108.516  1.00  0.00      D    H  
HETATM 4334  H2  HOH D1288      35.410  36.199 107.199  1.00  0.00      D    H  
HETATM 4335  O   HOH D1289      46.714  41.355  20.576  1.00  0.00      D    O  
HETATM 4336  H1  HOH D1289      47.113  41.679  21.434  1.00  0.00      D    H  
HETATM 4337  H2  HOH D1289      47.033  41.931  19.823  1.00  0.00      D    H  
HETATM 4338  O   HOH D1290      14.080  29.491  62.681  1.00  0.00      D    O  
HETATM 4339  H1  HOH D1290      14.450  29.080  63.514  1.00  0.00      D    H  
HETATM 4340  H2  HOH D1290      13.375  30.157  62.923  1.00  0.00      D    H  
HETATM 4341  O   HOH D1291      22.809  12.228  47.519  1.00  0.00      D    O  
HETATM 4342  H1  HOH D1291      23.688  12.399  47.964  1.00  0.00      D    H  
HETATM 4343  H2  HOH D1291      22.124  12.859  47.882  1.00  0.00      D    H  
HETATM 4344  O   HOH D1292      20.412  38.666  92.997  1.00  0.00      D    O  
HETATM 4345  H1  HOH D1292      19.722  38.798  92.285  1.00  0.00      D    H  
HETATM 4346  H2  HOH D1292      19.970  38.337  93.832  1.00  0.00      D    H  
HETATM 4347  O   HOH D1293      42.610  34.663  49.638  1.00  0.00      D    O  
HETATM 4348  H1  HOH D1293      42.060  34.017  50.168  1.00  0.00      D    H  
HETATM 4349  H2  HOH D1293      43.082  35.287  50.260  1.00  0.00      D    H  
HETATM 4350  O   HOH D1294      10.064  33.271   9.056  1.00  0.00      D    O  
HETATM 4351  H1  HOH D1294       9.885  34.236   9.249  1.00  0.00      D    H  
HETATM 4352  H2  HOH D1294       9.238  32.848   8.683  1.00  0.00      D    H  
HETATM 4353  O   HOH D1295      43.428  18.631  39.203  1.00  0.00      D    O  
HETATM 4354  H1  HOH D1295      44.296  19.107  39.347  1.00  0.00      D    H  
HETATM 4355  H2  HOH D1295      43.550  17.917  38.514  1.00  0.00      D    H  
HETATM 4356  O   HOH D1296       6.560  13.021  89.048  1.00  0.00      D    O  
HETATM 4357  H1  HOH D1296       5.867  13.533  89.555  1.00  0.00      D    H  
HETATM 4358  H2  HOH D1296       6.908  12.277  89.617  1.00  0.00      D    H  
HETATM 4359  O   HOH D1297      28.136  34.420  81.247  1.00  0.00      D    O  
HETATM 4360  H1  HOH D1297      27.479  34.410  82.001  1.00  0.00      D    H  
HETATM 4361  H2  HOH D1297      27.808  35.034  80.529  1.00  0.00      D    H  
HETATM 4362  O   HOH D1298       5.663  14.948  94.325  1.00  0.00      D    O  
HETATM 4363  H1  HOH D1298       5.277  14.709  93.434  1.00  0.00      D    H  
HETATM 4364  H2  HOH D1298       6.286  15.723  94.221  1.00  0.00      D    H  
HETATM 4365  O   HOH D1299      15.478  34.546  67.036  1.00  0.00      D    O  
HETATM 4366  H1  HOH D1299      14.568  34.487  66.625  1.00  0.00      D    H  
HETATM 4367  H2  HOH D1299      15.878  35.439  66.832  1.00  0.00      D    H  
HETATM 4368  O   HOH D1300       4.132  13.303  66.439  1.00  0.00      D    O  
HETATM 4369  H1  HOH D1300       4.253  14.145  65.912  1.00  0.00      D    H  
HETATM 4370  H2  HOH D1300       4.979  13.090  66.926  1.00  0.00      D    H  
HETATM 4371  O   HOH D1301       9.478   5.409  52.055  1.00  0.00      D    O  
HETATM 4372  H1  HOH D1301       8.686   5.829  51.612  1.00  0.00      D    H  
HETATM 4373  H2  HOH D1301      10.301   5.605  51.522  1.00  0.00      D    H  
HETATM 4374  O   HOH D1302      43.317   2.064  68.439  1.00  0.00      D    O  
HETATM 4375  H1  HOH D1302      43.331   2.620  67.608  1.00  0.00      D    H  
HETATM 4376  H2  HOH D1302      42.793   1.229  68.273  1.00  0.00      D    H  
HETATM 4377  O   HOH D1303      26.758  34.631  37.509  1.00  0.00      D    O  
HETATM 4378  H1  HOH D1303      27.573  34.808  38.060  1.00  0.00      D    H  
HETATM 4379  H2  HOH D1303      26.970  34.778  36.543  1.00  0.00      D    H  
HETATM 4380  O   HOH D1304      40.643   9.450 115.243  1.00  0.00      D    O  
HETATM 4381  H1  HOH D1304      40.273   8.557 114.987  1.00  0.00      D    H  
HETATM 4382  H2  HOH D1304      40.853   9.973 114.416  1.00  0.00      D    H  
HETATM 4383  O   HOH D1305      45.806  23.407  72.625  1.00  0.00      D    O  
HETATM 4384  H1  HOH D1305      45.596  24.046  71.885  1.00  0.00      D    H  
HETATM 4385  H2  HOH D1305      45.003  22.841  72.813  1.00  0.00      D    H  
HETATM 4386  O   HOH D1306       0.193  36.954  98.870  1.00  0.00      D    O  
HETATM 4387  H1  HOH D1306      -0.738  36.964  99.233  1.00  0.00      D    H  
HETATM 4388  H2  HOH D1306       0.799  36.495  99.520  1.00  0.00      D    H  
HETATM 4389  O   HOH D1307      31.923  18.032  76.133  1.00  0.00      D    O  
HETATM 4390  H1  HOH D1307      31.632  18.323  77.044  1.00  0.00      D    H  
HETATM 4391  H2  HOH D1307      31.482  18.606  75.443  1.00  0.00      D    H  
HETATM 4392  O   HOH D1308      31.602  19.577  59.672  1.00  0.00      D    O  
HETATM 4393  H1  HOH D1308      31.981  20.134  58.934  1.00  0.00      D    H  
HETATM 4394  H2  HOH D1308      31.097  20.163  60.307  1.00  0.00      D    H  
HETATM 4395  O   HOH D1309      15.435  30.886  49.751  1.00  0.00      D    O  
HETATM 4396  H1  HOH D1309      15.079  30.641  48.849  1.00  0.00      D    H  
HETATM 4397  H2  HOH D1309      16.326  31.327  49.648  1.00  0.00      D    H  
HETATM 4398  O   HOH D1310      30.640  15.207  27.609  1.00  0.00      D    O  
HETATM 4399  H1  HOH D1310      31.390  15.454  26.996  1.00  0.00      D    H  
HETATM 4400  H2  HOH D1310      30.466  15.961  28.243  1.00  0.00      D    H  
HETATM 4401  O   HOH D1311      28.542  11.856  11.169  1.00  0.00      D    O  
HETATM 4402  H1  HOH D1311      27.779  12.487  11.312  1.00  0.00      D    H  
HETATM 4403  H2  HOH D1311      28.200  11.005  10.771  1.00  0.00      D    H  
HETATM 4404  O   HOH D1312      47.317  14.635  86.408  1.00  0.00      D    O  
HETATM 4405  H1  HOH D1312      48.181  14.195  86.651  1.00  0.00      D    H  
HETATM 4406  H2  HOH D1312      47.497  15.417  85.810  1.00  0.00      D    H  
HETATM 4407  O   HOH D1313      36.896   6.050  66.264  1.00  0.00      D    O  
HETATM 4408  H1  HOH D1313      36.702   6.626  67.058  1.00  0.00      D    H  
HETATM 4409  H2  HOH D1313      36.655   6.542  65.428  1.00  0.00      D    H  
HETATM 4410  O   HOH D1314      31.092   0.361  51.881  1.00  0.00      D    O  
HETATM 4411  H1  HOH D1314      31.111   0.876  51.024  1.00  0.00      D    H  
HETATM 4412  H2  HOH D1314      30.218   0.513  52.342  1.00  0.00      D    H  
HETATM 4413  O   HOH D1315      43.541  36.539  21.963  1.00  0.00      D    O  
HETATM 4414  H1  HOH D1315      42.852  35.871  22.244  1.00  0.00      D    H  
HETATM 4415  H2  HOH D1315      44.443  36.238  22.271  1.00  0.00      D    H  
HETATM 4416  O   HOH D1316      14.423   6.667  19.021  1.00  0.00      D    O  
HETATM 4417  H1  HOH D1316      14.992   6.769  19.837  1.00  0.00      D    H  
HETATM 4418  H2  HOH D1316      14.898   6.093  18.354  1.00  0.00      D    H  
HETATM 4419  O   HOH D1317      41.511   8.333  46.792  1.00  0.00      D    O  
HETATM 4420  H1  HOH D1317      40.900   7.920  47.468  1.00  0.00      D    H  
HETATM 4421  H2  HOH D1317      42.427   7.945  46.890  1.00  0.00      D    H  
HETATM 4422  O   HOH D1318      37.593  42.093  98.961  1.00  0.00      D    O  
HETATM 4423  H1  HOH D1318      37.028  41.831  99.743  1.00  0.00      D    H  
HETATM 4424  H2  HOH D1318      37.466  41.432  98.222  1.00  0.00      D    H  
HETATM 4425  O   HOH D1319       2.662  35.284  12.289  1.00  0.00      D    O  
HETATM 4426  H1  HOH D1319       3.433  34.940  12.824  1.00  0.00      D    H  
HETATM 4427  H2  HOH D1319       2.749  36.274  12.175  1.00  0.00      D    H  
HETATM 4428  O   HOH D1320      37.054  31.460 112.332  1.00  0.00      D    O  
HETATM 4429  H1  HOH D1320      37.173  31.016 111.444  1.00  0.00      D    H  
HETATM 4430  H2  HOH D1320      36.708  32.388 112.197  1.00  0.00      D    H  
HETATM 4431  O   HOH D1321      14.840  34.823  47.766  1.00  0.00      D    O  
HETATM 4432  H1  HOH D1321      15.423  35.583  48.053  1.00  0.00      D    H  
HETATM 4433  H2  HOH D1321      14.583  34.943  46.807  1.00  0.00      D    H  
HETATM 4434  O   HOH D1322       7.845   4.454  59.385  1.00  0.00      D    O  
HETATM 4435  H1  HOH D1322       7.799   5.331  58.907  1.00  0.00      D    H  
HETATM 4436  H2  HOH D1322       8.719   4.011  59.184  1.00  0.00      D    H  
HETATM 4437  O   HOH D1323       3.664  15.519   5.268  1.00  0.00      D    O  
HETATM 4438  H1  HOH D1323       2.909  15.013   4.852  1.00  0.00      D    H  
HETATM 4439  H2  HOH D1323       3.300  16.268   5.821  1.00  0.00      D    H  
HETATM 4440  O   HOH D1324      30.544  41.018  95.403  1.00  0.00      D    O  
HETATM 4441  H1  HOH D1324      29.714  41.494  95.693  1.00  0.00      D    H  
HETATM 4442  H2  HOH D1324      30.678  41.152  94.421  1.00  0.00      D    H  
HETATM 4443  O   HOH D1325       2.226   2.866  15.084  1.00  0.00      D    O  
HETATM 4444  H1  HOH D1325       2.083   2.702  14.108  1.00  0.00      D    H  
HETATM 4445  H2  HOH D1325       2.904   3.591  15.204  1.00  0.00      D    H  
HETATM 4446  O   HOH D1326      40.153  38.115  28.351  1.00  0.00      D    O  
HETATM 4447  H1  HOH D1326      41.092  38.006  28.025  1.00  0.00      D    H  
HETATM 4448  H2  HOH D1326      39.590  37.366  28.001  1.00  0.00      D    H  
HETATM 4449  O   HOH D1327      11.406  39.037   7.318  1.00  0.00      D    O  
HETATM 4450  H1  HOH D1327      11.036  39.236   8.226  1.00  0.00      D    H  
HETATM 4451  H2  HOH D1327      11.409  38.048   7.169  1.00  0.00      D    H  
HETATM 4452  O   HOH D1328      11.943   5.576  75.492  1.00  0.00      D    O  
HETATM 4453  H1  HOH D1328      11.748   4.893  74.789  1.00  0.00      D    H  
HETATM 4454  H2  HOH D1328      12.467   5.153  76.232  1.00  0.00      D    H  
HETATM 4455  O   HOH D1329      34.559  24.627  76.054  1.00  0.00      D    O  
HETATM 4456  H1  HOH D1329      34.363  25.260  75.305  1.00  0.00      D    H  
HETATM 4457  H2  HOH D1329      33.799  24.632  76.703  1.00  0.00      D    H  
HETATM 4458  O   HOH D1330      44.987   8.880  50.624  1.00  0.00      D    O  
HETATM 4459  H1  HOH D1330      44.464   8.157  51.075  1.00  0.00      D    H  
HETATM 4460  H2  HOH D1330      45.895   8.536  50.385  1.00  0.00      D    H  
HETATM 4461  O   HOH D1331      14.951   0.540  21.295  1.00  0.00      D    O  
HETATM 4462  H1  HOH D1331      15.650   0.255  20.639  1.00  0.00      D    H  
HETATM 4463  H2  HOH D1331      15.389   0.982  22.078  1.00  0.00      D    H  
HETATM 4464  O   HOH D1332      44.807  21.252   8.047  1.00  0.00      D    O  
HETATM 4465  H1  HOH D1332      45.508  21.770   7.558  1.00  0.00      D    H  
HETATM 4466  H2  HOH D1332      44.834  21.489   9.018  1.00  0.00      D    H  
HETATM 4467  O   HOH D1333      38.835   7.669  21.129  1.00  0.00      D    O  
HETATM 4468  H1  HOH D1333      39.661   7.158  20.892  1.00  0.00      D    H  
HETATM 4469  H2  HOH D1333      38.281   7.807  20.308  1.00  0.00      D    H  
HETATM 4470  O   HOH D1334      14.691  19.034 104.226  1.00  0.00      D    O  
HETATM 4471  H1  HOH D1334      14.661  19.023 103.226  1.00  0.00      D    H  
HETATM 4472  H2  HOH D1334      14.090  18.320 104.585  1.00  0.00      D    H  
HETATM 4473  O   HOH D1335       6.546  39.306  92.492  1.00  0.00      D    O  
HETATM 4474  H1  HOH D1335       6.708  38.649  91.756  1.00  0.00      D    H  
HETATM 4475  H2  HOH D1335       6.356  40.206  92.100  1.00  0.00      D    H  
HETATM 4476  O   HOH D1336       2.427  37.366  50.701  1.00  0.00      D    O  
HETATM 4477  H1  HOH D1336       1.638  36.945  50.254  1.00  0.00      D    H  
HETATM 4478  H2  HOH D1336       3.220  36.763  50.618  1.00  0.00      D    H  
HETATM 4479  O   HOH D1337      18.906  21.187  62.899  1.00  0.00      D    O  
HETATM 4480  H1  HOH D1337      18.650  22.008  63.410  1.00  0.00      D    H  
HETATM 4481  H2  HOH D1337      18.112  20.585  62.814  1.00  0.00      D    H  
HETATM 4482  O   HOH D1338       6.199  32.992  33.992  1.00  0.00      D    O  
HETATM 4483  H1  HOH D1338       6.093  32.169  33.433  1.00  0.00      D    H  
HETATM 4484  H2  HOH D1338       7.019  32.906  34.559  1.00  0.00      D    H  
HETATM 4485  O   HOH D1339       9.874  24.636  78.272  1.00  0.00      D    O  
HETATM 4486  H1  HOH D1339       9.011  25.133  78.361  1.00  0.00      D    H  
HETATM 4487  H2  HOH D1339       9.784  23.733  78.691  1.00  0.00      D    H  
HETATM 4488  O   HOH D1340      35.302  21.911  32.205  1.00  0.00      D    O  
HETATM 4489  H1  HOH D1340      34.527  22.170  32.781  1.00  0.00      D    H  
HETATM 4490  H2  HOH D1340      36.145  21.954  32.742  1.00  0.00      D    H  
HETATM 4491  O   HOH D1341      32.209  13.175 108.988  1.00  0.00      D    O  
HETATM 4492  H1  HOH D1341      33.086  12.857 108.628  1.00  0.00      D    H  
HETATM 4493  H2  HOH D1341      31.585  13.361 108.229  1.00  0.00      D    H  
HETATM 4494  O   HOH D1342      48.758  32.900 110.362  1.00  0.00      D    O  
HETATM 4495  H1  HOH D1342      49.015  33.763 110.797  1.00  0.00      D    H  
HETATM 4496  H2  HOH D1342      49.016  32.924 109.396  1.00  0.00      D    H  
HETATM 4497  O   HOH D1343      46.479  16.534  37.880  1.00  0.00      D    O  
HETATM 4498  H1  HOH D1343      45.554  16.311  37.572  1.00  0.00      D    H  
HETATM 4499  H2  HOH D1343      46.782  15.852  38.545  1.00  0.00      D    H  
HETATM 4500  O   HOH D1344      39.988  33.792  84.528  1.00  0.00      D    O  
HETATM 4501  H1  HOH D1344      39.231  34.425  84.364  1.00  0.00      D    H  
HETATM 4502  H2  HOH D1344      39.644  32.974  84.990  1.00  0.00      D    H  
HETATM 4503  O   HOH D1345      11.763  30.960  78.162  1.00  0.00      D    O  
HETATM 4504  H1  HOH D1345      11.099  30.774  77.438  1.00  0.00      D    H  
HETATM 4505  H2  HOH D1345      12.173  31.861  78.015  1.00  0.00      D    H  
HETATM 4506  O   HOH D1346      37.806  18.741  11.329  1.00  0.00      D    O  
HETATM 4507  H1  HOH D1346      38.785  18.865  11.171  1.00  0.00      D    H  
HETATM 4508  H2  HOH D1346      37.292  19.376  10.752  1.00  0.00      D    H  
HETATM 4509  O   HOH D1347      12.072   9.926  99.534  1.00  0.00      D    O  
HETATM 4510  H1  HOH D1347      11.522  10.653  99.123  1.00  0.00      D    H  
HETATM 4511  H2  HOH D1347      11.513   9.414 100.187  1.00  0.00      D    H  
HETATM 4512  O   HOH D1348      38.402   0.333  16.270  1.00  0.00      D    O  
HETATM 4513  H1  HOH D1348      39.130   1.005  16.405  1.00  0.00      D    H  
HETATM 4514  H2  HOH D1348      37.883   0.229  17.119  1.00  0.00      D    H  
HETATM 4515  O   HOH D1349      20.907  26.882  82.423  1.00  0.00      D    O  
HETATM 4516  H1  HOH D1349      20.136  27.324  82.880  1.00  0.00      D    H  
HETATM 4517  H2  HOH D1349      20.663  26.684  81.473  1.00  0.00      D    H  
HETATM 4518  O   HOH D1350      42.157  26.919  62.989  1.00  0.00      D    O  
HETATM 4519  H1  HOH D1350      43.143  27.080  62.938  1.00  0.00      D    H  
HETATM 4520  H2  HOH D1350      41.970  26.210  63.669  1.00  0.00      D    H  
HETATM 4521  O   HOH D1351      24.967   7.057  17.243  1.00  0.00      D    O  
HETATM 4522  H1  HOH D1351      25.454   7.868  17.566  1.00  0.00      D    H  
HETATM 4523  H2  HOH D1351      24.239   6.827  17.888  1.00  0.00      D    H  
HETATM 4524  O   HOH D1352      20.595   6.798   3.878  1.00  0.00      D    O  
HETATM 4525  H1  HOH D1352      21.153   7.492   3.424  1.00  0.00      D    H  
HETATM 4526  H2  HOH D1352      21.120   5.950   3.961  1.00  0.00      D    H  
HETATM 4527  O   HOH D1353      -0.245   0.748  31.682  1.00  0.00      D    O  
HETATM 4528  H1  HOH D1353       0.671   1.032  31.399  1.00  0.00      D    H  
HETATM 4529  H2  HOH D1353      -0.239  -0.228  31.899  1.00  0.00      D    H  
HETATM 4530  O   HOH D1354      13.869  27.377  43.756  1.00  0.00      D    O  
HETATM 4531  H1  HOH D1354      14.542  27.850  44.324  1.00  0.00      D    H  
HETATM 4532  H2  HOH D1354      14.285  27.132  42.881  1.00  0.00      D    H  
HETATM 4533  O   HOH D1355      38.138  13.903  36.057  1.00  0.00      D    O  
HETATM 4534  H1  HOH D1355      37.214  13.689  36.375  1.00  0.00      D    H  
HETATM 4535  H2  HOH D1355      38.649  13.055  35.921  1.00  0.00      D    H  
HETATM 4536  O   HOH D1356      15.334  25.467 111.128  1.00  0.00      D    O  
HETATM 4537  H1  HOH D1356      14.419  25.085 111.257  1.00  0.00      D    H  
HETATM 4538  H2  HOH D1356      15.504  26.166 111.823  1.00  0.00      D    H  
HETATM 4539  O   HOH D1357      13.412  20.444  87.486  1.00  0.00      D    O  
HETATM 4540  H1  HOH D1357      13.358  20.486  86.488  1.00  0.00      D    H  
HETATM 4541  H2  HOH D1357      14.202  19.892  87.754  1.00  0.00      D    H  
HETATM 4542  O   HOH D1358      48.223  36.698  12.425  1.00  0.00      D    O  
HETATM 4543  H1  HOH D1358      48.381  36.788  11.442  1.00  0.00      D    H  
HETATM 4544  H2  HOH D1358      48.464  35.773  12.719  1.00  0.00      D    H  
HETATM 4545  O   HOH D1359      32.310   0.161   6.854  1.00  0.00      D    O  
HETATM 4546  H1  HOH D1359      32.518   0.839   7.559  1.00  0.00      D    H  
HETATM 4547  H2  HOH D1359      32.050  -0.702   7.288  1.00  0.00      D    H  
HETATM 4548  O   HOH D1360      18.488  32.977  13.641  1.00  0.00      D    O  
HETATM 4549  H1  HOH D1360      18.290  33.842  14.103  1.00  0.00      D    H  
HETATM 4550  H2  HOH D1360      18.921  33.162  12.759  1.00  0.00      D    H  
HETATM 4551  O   HOH D1361      19.331  11.859 111.868  1.00  0.00      D    O  
HETATM 4552  H1  HOH D1361      19.735  11.715 112.772  1.00  0.00      D    H  
HETATM 4553  H2  HOH D1361      19.129  12.831 111.745  1.00  0.00      D    H  
HETATM 4554  O   HOH D1362      11.839  28.807  15.727  1.00  0.00      D    O  
HETATM 4555  H1  HOH D1362      11.456  28.206  15.025  1.00  0.00      D    H  
HETATM 4556  H2  HOH D1362      11.765  29.758  15.429  1.00  0.00      D    H  
HETATM 4557  O   HOH D1363      17.567  18.879  40.485  1.00  0.00      D    O  
HETATM 4558  H1  HOH D1363      17.430  18.015  40.969  1.00  0.00      D    H  
HETATM 4559  H2  HOH D1363      16.764  19.463  40.612  1.00  0.00      D    H  
HETATM 4560  O   HOH D1364      41.892  30.206  98.035  1.00  0.00      D    O  
HETATM 4561  H1  HOH D1364      41.164  30.889  97.980  1.00  0.00      D    H  
HETATM 4562  H2  HOH D1364      41.569  29.343  97.645  1.00  0.00      D    H  
HETATM 4563  O   HOH D1365      20.700  22.372 106.585  1.00  0.00      D    O  
HETATM 4564  H1  HOH D1365      20.149  21.537 106.606  1.00  0.00      D    H  
HETATM 4565  H2  HOH D1365      20.980  22.610 107.515  1.00  0.00      D    H  
HETATM 4566  O   HOH D1366      18.754  10.909  57.594  1.00  0.00      D    O  
HETATM 4567  H1  HOH D1366      19.332  10.305  58.143  1.00  0.00      D    H  
HETATM 4568  H2  HOH D1366      17.862  10.479  57.454  1.00  0.00      D    H  
HETATM 4569  O   HOH D1367      19.039  36.737  68.536  1.00  0.00      D    O  
HETATM 4570  H1  HOH D1367      18.252  37.073  68.020  1.00  0.00      D    H  
HETATM 4571  H2  HOH D1367      18.721  36.209  69.323  1.00  0.00      D    H  
HETATM 4572  O   HOH D1368      30.729   0.902  40.268  1.00  0.00      D    O  
HETATM 4573  H1  HOH D1368      31.475   1.017  40.924  1.00  0.00      D    H  
HETATM 4574  H2  HOH D1368      31.108   0.682  39.369  1.00  0.00      D    H  
HETATM 4575  O   HOH D1369      29.906  32.368 114.100  1.00  0.00      D    O  
HETATM 4576  H1  HOH D1369      30.377  31.510 114.307  1.00  0.00      D    H  
HETATM 4577  H2  HOH D1369      29.992  32.991 114.876  1.00  0.00      D    H  
HETATM 4578  O   HOH D1370      42.005  24.637  67.222  1.00  0.00      D    O  
HETATM 4579  H1  HOH D1370      41.072  24.369  67.465  1.00  0.00      D    H  
HETATM 4580  H2  HOH D1370      42.625  24.402  67.970  1.00  0.00      D    H  
HETATM 4581  O   HOH D1371      39.089   7.983  56.046  1.00  0.00      D    O  
HETATM 4582  H1  HOH D1371      39.466   7.057  56.018  1.00  0.00      D    H  
HETATM 4583  H2  HOH D1371      38.782   8.191  56.974  1.00  0.00      D    H  
HETATM 4584  O   HOH D1372      48.484  25.645 113.705  1.00  0.00      D    O  
HETATM 4585  H1  HOH D1372      48.707  25.400 114.648  1.00  0.00      D    H  
HETATM 4586  H2  HOH D1372      49.248  26.148 113.301  1.00  0.00      D    H  
HETATM 4587  O   HOH D1373      29.426  24.061   3.896  1.00  0.00      D    O  
HETATM 4588  H1  HOH D1373      30.035  23.358   3.529  1.00  0.00      D    H  
HETATM 4589  H2  HOH D1373      29.123  23.795   4.811  1.00  0.00      D    H  
HETATM 4590  O   HOH D1374      17.689  14.466  96.641  1.00  0.00      D    O  
HETATM 4591  H1  HOH D1374      17.601  13.501  96.396  1.00  0.00      D    H  
HETATM 4592  H2  HOH D1374      17.699  15.022  95.809  1.00  0.00      D    H  
HETATM 4593  O   HOH D1375       7.575  27.143  70.392  1.00  0.00      D    O  
HETATM 4594  H1  HOH D1375       8.405  27.231  70.942  1.00  0.00      D    H  
HETATM 4595  H2  HOH D1375       6.926  27.858  70.651  1.00  0.00      D    H  
HETATM 4596  O   HOH D1376       5.540  35.978  94.312  1.00  0.00      D    O  
HETATM 4597  H1  HOH D1376       5.230  35.898  95.259  1.00  0.00      D    H  
HETATM 4598  H2  HOH D1376       6.524  36.159  94.298  1.00  0.00      D    H  
HETATM 4599  O   HOH D1377      38.332  10.528  97.254  1.00  0.00      D    O  
HETATM 4600  H1  HOH D1377      37.915   9.673  97.560  1.00  0.00      D    H  
HETATM 4601  H2  HOH D1377      38.414  11.155  98.029  1.00  0.00      D    H  
HETATM 4602  O   HOH D1378      26.484  20.090 100.537  1.00  0.00      D    O  
HETATM 4603  H1  HOH D1378      27.299  19.512 100.591  1.00  0.00      D    H  
HETATM 4604  H2  HOH D1378      25.985  19.884  99.695  1.00  0.00      D    H  
HETATM 4605  O   HOH D1379       5.826  16.659  41.285  1.00  0.00      D    O  
HETATM 4606  H1  HOH D1379       6.525  16.519  40.584  1.00  0.00      D    H  
HETATM 4607  H2  HOH D1379       5.983  17.534  41.742  1.00  0.00      D    H  
HETATM 4608  O   HOH D1380      31.413  26.651  34.458  1.00  0.00      D    O  
HETATM 4609  H1  HOH D1380      30.803  27.047  33.771  1.00  0.00      D    H  
HETATM 4610  H2  HOH D1380      31.374  25.653  34.403  1.00  0.00      D    H  
HETATM 4611  O   HOH D1381      29.332   2.573  33.347  1.00  0.00      D    O  
HETATM 4612  H1  HOH D1381      28.577   2.859  33.938  1.00  0.00      D    H  
HETATM 4613  H2  HOH D1381      29.865   3.375  33.076  1.00  0.00      D    H  
HETATM 4614  O   HOH D1382      36.817  34.018 104.430  1.00  0.00      D    O  
HETATM 4615  H1  HOH D1382      36.709  33.554 105.310  1.00  0.00      D    H  
HETATM 4616  H2  HOH D1382      37.623  33.658 103.961  1.00  0.00      D    H  
HETATM 4617  O   HOH D1383      36.993  31.655   9.389  1.00  0.00      D    O  
HETATM 4618  H1  HOH D1383      37.854  31.150   9.444  1.00  0.00      D    H  
HETATM 4619  H2  HOH D1383      37.183  32.616   9.184  1.00  0.00      D    H  
HETATM 4620  O   HOH D1384      42.432   5.130  80.280  1.00  0.00      D    O  
HETATM 4621  H1  HOH D1384      43.006   4.514  79.740  1.00  0.00      D    H  
HETATM 4622  H2  HOH D1384      42.367   4.789  81.218  1.00  0.00      D    H  
HETATM 4623  O   HOH D1385      36.242  22.580  61.387  1.00  0.00      D    O  
HETATM 4624  H1  HOH D1385      36.487  22.661  62.353  1.00  0.00      D    H  
HETATM 4625  H2  HOH D1385      35.251  22.660  61.286  1.00  0.00      D    H  
HETATM 4626  O   HOH D1386      29.156  32.344   6.770  1.00  0.00      D    O  
HETATM 4627  H1  HOH D1386      29.256  33.075   6.094  1.00  0.00      D    H  
HETATM 4628  H2  HOH D1386      29.646  31.531   6.456  1.00  0.00      D    H  
HETATM 4629  O   HOH D1387       9.763  24.411  37.079  1.00  0.00      D    O  
HETATM 4630  H1  HOH D1387       9.694  25.284  37.563  1.00  0.00      D    H  
HETATM 4631  H2  HOH D1387      10.042  23.696  37.720  1.00  0.00      D    H  
HETATM 4632  O   HOH D1388      21.230   6.038  75.100  1.00  0.00      D    O  
HETATM 4633  H1  HOH D1388      20.607   5.997  75.881  1.00  0.00      D    H  
HETATM 4634  H2  HOH D1388      22.169   5.904  75.416  1.00  0.00      D    H  
HETATM 4635  O   HOH D1389      10.753   5.772  28.420  1.00  0.00      D    O  
HETATM 4636  H1  HOH D1389      10.265   5.695  29.289  1.00  0.00      D    H  
HETATM 4637  H2  HOH D1389      11.382   5.001  28.321  1.00  0.00      D    H  
HETATM 4638  O   HOH D1390      10.231  34.058 103.923  1.00  0.00      D    O  
HETATM 4639  H1  HOH D1390      10.856  33.486 104.454  1.00  0.00      D    H  
HETATM 4640  H2  HOH D1390      10.666  34.939 103.733  1.00  0.00      D    H  
HETATM 4641  O   HOH D1391       0.308  34.443  13.707  1.00  0.00      D    O  
HETATM 4642  H1  HOH D1391       0.274  35.108  14.453  1.00  0.00      D    H  
HETATM 4643  H2  HOH D1391       1.187  34.513  13.237  1.00  0.00      D    H  
HETATM 4644  O   HOH D1392       3.388  12.509  47.542  1.00  0.00      D    O  
HETATM 4645  H1  HOH D1392       2.725  13.252  47.447  1.00  0.00      D    H  
HETATM 4646  H2  HOH D1392       2.962  11.742  48.022  1.00  0.00      D    H  
HETATM 4647  O   HOH D1393      37.727   6.456 113.118  1.00  0.00      D    O  
HETATM 4648  H1  HOH D1393      37.150   7.076 113.649  1.00  0.00      D    H  
HETATM 4649  H2  HOH D1393      38.667   6.503 113.456  1.00  0.00      D    H  
HETATM 4650  O   HOH D1394      31.747  14.354 114.281  1.00  0.00      D    O  
HETATM 4651  H1  HOH D1394      31.659  13.682 115.017  1.00  0.00      D    H  
HETATM 4652  H2  HOH D1394      32.528  14.950 114.466  1.00  0.00      D    H  
HETATM 4653  O   HOH D1395       0.759  16.948  75.215  1.00  0.00      D    O  
HETATM 4654  H1  HOH D1395       0.633  17.321  74.296  1.00  0.00      D    H  
HETATM 4655  H2  HOH D1395       1.735  16.895  75.423  1.00  0.00      D    H  
HETATM 4656  O   HOH D1396      12.580  24.155 112.554  1.00  0.00      D    O  
HETATM 4657  H1  HOH D1396      12.163  23.541 111.883  1.00  0.00      D    H  
HETATM 4658  H2  HOH D1396      13.254  23.651 113.093  1.00  0.00      D    H  
HETATM 4659  O   HOH D1397      42.301  32.297  41.979  1.00  0.00      D    O  
HETATM 4660  H1  HOH D1397      42.702  33.056  42.491  1.00  0.00      D    H  
HETATM 4661  H2  HOH D1397      42.005  31.585  42.615  1.00  0.00      D    H  
HETATM 4662  O   HOH D1398       2.841  37.955  43.884  1.00  0.00      D    O  
HETATM 4663  H1  HOH D1398       3.402  38.325  44.625  1.00  0.00      D    H  
HETATM 4664  H2  HOH D1398       1.929  38.361  43.922  1.00  0.00      D    H  
HETATM 4665  O   HOH D1399      45.017  16.992  43.804  1.00  0.00      D    O  
HETATM 4666  H1  HOH D1399      44.777  17.826  44.301  1.00  0.00      D    H  
HETATM 4667  H2  HOH D1399      45.355  17.232  42.894  1.00  0.00      D    H  
HETATM 4668  O   HOH D1400       0.206   2.978  26.017  1.00  0.00      D    O  
HETATM 4669  H1  HOH D1400       0.353   2.247  25.350  1.00  0.00      D    H  
HETATM 4670  H2  HOH D1400      -0.078   3.811  25.541  1.00  0.00      D    H  
HETATM 4671  O   HOH D1401       2.077  33.632  43.166  1.00  0.00      D    O  
HETATM 4672  H1  HOH D1401       2.784  34.317  43.343  1.00  0.00      D    H  
HETATM 4673  H2  HOH D1401       1.389  34.014  42.550  1.00  0.00      D    H  
HETATM 4674  O   HOH D1402      17.058  15.767  94.281  1.00  0.00      D    O  
HETATM 4675  H1  HOH D1402      16.062  15.819  94.219  1.00  0.00      D    H  
HETATM 4676  H2  HOH D1402      17.393  15.053  93.665  1.00  0.00      D    H  
HETATM 4677  O   HOH D1403      10.035  39.999  39.714  1.00  0.00      D    O  
HETATM 4678  H1  HOH D1403       9.712  40.847  39.295  1.00  0.00      D    H  
HETATM 4679  H2  HOH D1403      10.969  40.126  40.047  1.00  0.00      D    H  
HETATM 4680  O   HOH D1404       1.484   0.188  15.566  1.00  0.00      D    O  
HETATM 4681  H1  HOH D1404       2.160   0.919  15.657  1.00  0.00      D    H  
HETATM 4682  H2  HOH D1404       0.699   0.523  15.045  1.00  0.00      D    H  
HETATM 4683  O   HOH D1405      46.391  28.550 110.745  1.00  0.00      D    O  
HETATM 4684  H1  HOH D1405      46.962  29.331 110.996  1.00  0.00      D    H  
HETATM 4685  H2  HOH D1405      46.031  28.121 111.574  1.00  0.00      D    H  
HETATM 4686  O   HOH D1406      38.547  26.360  63.205  1.00  0.00      D    O  
HETATM 4687  H1  HOH D1406      38.845  25.874  64.027  1.00  0.00      D    H  
HETATM 4688  H2  HOH D1406      38.297  25.697  62.499  1.00  0.00      D    H  
HETATM 4689  O   HOH D1407      14.288  13.123  85.048  1.00  0.00      D    O  
HETATM 4690  H1  HOH D1407      15.051  13.761  84.938  1.00  0.00      D    H  
HETATM 4691  H2  HOH D1407      14.586  12.202  84.798  1.00  0.00      D    H  
HETATM 4692  O   HOH D1408      10.822  31.195  55.812  1.00  0.00      D    O  
HETATM 4693  H1  HOH D1408      10.767  31.730  56.655  1.00  0.00      D    H  
HETATM 4694  H2  HOH D1408      10.211  31.590  55.126  1.00  0.00      D    H  
HETATM 4695  O   HOH D1409      16.834   4.043  24.676  1.00  0.00      D    O  
HETATM 4696  H1  HOH D1409      16.422   3.825  25.561  1.00  0.00      D    H  
HETATM 4697  H2  HOH D1409      17.689   4.542  24.820  1.00  0.00      D    H  
HETATM 4698  O   HOH D1410      15.128  11.042  17.878  1.00  0.00      D    O  
HETATM 4699  H1  HOH D1410      14.961  10.987  18.862  1.00  0.00      D    H  
HETATM 4700  H2  HOH D1410      14.263  11.204  17.402  1.00  0.00      D    H  
HETATM 4701  O   HOH D1411      20.642   9.478  16.870  1.00  0.00      D    O  
HETATM 4702  H1  HOH D1411      20.835  10.418  16.590  1.00  0.00      D    H  
HETATM 4703  H2  HOH D1411      21.161   8.845  16.295  1.00  0.00      D    H  
HETATM 4704  O   HOH D1412      46.410  21.049  32.569  1.00  0.00      D    O  
HETATM 4705  H1  HOH D1412      45.657  21.612  32.230  1.00  0.00      D    H  
HETATM 4706  H2  HOH D1412      47.248  21.594  32.595  1.00  0.00      D    H  
HETATM 4707  O   HOH D1413      31.990  32.182 117.955  1.00  0.00      D    O  
HETATM 4708  H1  HOH D1413      31.630  31.252 118.031  1.00  0.00      D    H  
HETATM 4709  H2  HOH D1413      32.986  32.149 117.877  1.00  0.00      D    H  
HETATM 4710  O   HOH D1414      27.265  32.139   8.536  1.00  0.00      D    O  
HETATM 4711  H1  HOH D1414      27.915  32.448   7.842  1.00  0.00      D    H  
HETATM 4712  H2  HOH D1414      26.736  32.919   8.869  1.00  0.00      D    H  
HETATM 4713  O   HOH D1415      26.012   9.409  18.135  1.00  0.00      D    O  
HETATM 4714  H1  HOH D1415      26.206   9.604  19.096  1.00  0.00      D    H  
HETATM 4715  H2  HOH D1415      25.393  10.104  17.771  1.00  0.00      D    H  
HETATM 4716  O   HOH D1416       2.024  26.958  22.002  1.00  0.00      D    O  
HETATM 4717  H1  HOH D1416       2.442  27.820  22.287  1.00  0.00      D    H  
HETATM 4718  H2  HOH D1416       1.441  26.610  22.737  1.00  0.00      D    H  
HETATM 4719  O   HOH D1417      40.314  17.432 112.966  1.00  0.00      D    O  
HETATM 4720  H1  HOH D1417      41.075  17.005 113.453  1.00  0.00      D    H  
HETATM 4721  H2  HOH D1417      40.046  18.272 113.438  1.00  0.00      D    H  
HETATM 4722  O   HOH D1418      44.353  18.441  87.382  1.00  0.00      D    O  
HETATM 4723  H1  HOH D1418      44.580  17.912  86.564  1.00  0.00      D    H  
HETATM 4724  H2  HOH D1418      43.570  19.032  87.189  1.00  0.00      D    H  
HETATM 4725  O   HOH D1419      22.495   5.750 115.320  1.00  0.00      D    O  
HETATM 4726  H1  HOH D1419      21.663   6.019 114.836  1.00  0.00      D    H  
HETATM 4727  H2  HOH D1419      22.431   4.787 115.584  1.00  0.00      D    H  
HETATM 4728  O   HOH D1420      23.241  24.737  39.351  1.00  0.00      D    O  
HETATM 4729  H1  HOH D1420      24.203  24.842  39.605  1.00  0.00      D    H  
HETATM 4730  H2  HOH D1420      22.663  25.120  40.072  1.00  0.00      D    H  
HETATM 4731  O   HOH D1421       6.498  18.455 117.725  1.00  0.00      D    O  
HETATM 4732  H1  HOH D1421       7.248  17.809 117.587  1.00  0.00      D    H  
HETATM 4733  H2  HOH D1421       6.771  19.144 118.397  1.00  0.00      D    H  
HETATM 4734  O   HOH D1422       4.338  37.311  47.985  1.00  0.00      D    O  
HETATM 4735  H1  HOH D1422       3.651  36.589  47.900  1.00  0.00      D    H  
HETATM 4736  H2  HOH D1422       5.239  36.898  48.126  1.00  0.00      D    H  
HETATM 4737  O   HOH D1423      21.191   8.866  85.654  1.00  0.00      D    O  
HETATM 4738  H1  HOH D1423      20.663   8.134  85.224  1.00  0.00      D    H  
HETATM 4739  H2  HOH D1423      21.653   9.404  84.949  1.00  0.00      D    H  
HETATM 4740  O   HOH D1424      26.237  42.174 102.576  1.00  0.00      D    O  
HETATM 4741  H1  HOH D1424      27.067  41.824 103.010  1.00  0.00      D    H  
HETATM 4742  H2  HOH D1424      25.445  41.666 102.913  1.00  0.00      D    H  
HETATM 4743  O   HOH D1425      38.159   5.012  11.236  1.00  0.00      D    O  
HETATM 4744  H1  HOH D1425      37.866   4.170  10.782  1.00  0.00      D    H  
HETATM 4745  H2  HOH D1425      39.153   5.007  11.340  1.00  0.00      D    H  
HETATM 4746  O   HOH D1426       4.958  33.965  46.889  1.00  0.00      D    O  
HETATM 4747  H1  HOH D1426       4.154  34.267  47.401  1.00  0.00      D    H  
HETATM 4748  H2  HOH D1426       5.631  33.580  47.520  1.00  0.00      D    H  
HETATM 4749  O   HOH D1427      12.464  29.023  66.493  1.00  0.00      D    O  
HETATM 4750  H1  HOH D1427      11.728  29.245  65.854  1.00  0.00      D    H  
HETATM 4751  H2  HOH D1427      13.255  28.681  65.985  1.00  0.00      D    H  
HETATM 4752  O   HOH D1428      35.770  40.672  43.861  1.00  0.00      D    O  
HETATM 4753  H1  HOH D1428      36.169  39.781  44.080  1.00  0.00      D    H  
HETATM 4754  H2  HOH D1428      35.924  40.878  42.895  1.00  0.00      D    H  
HETATM 4755  O   HOH D1429       1.223  15.851  63.237  1.00  0.00      D    O  
HETATM 4756  H1  HOH D1429       1.733  16.703  63.352  1.00  0.00      D    H  
HETATM 4757  H2  HOH D1429       0.587  15.944  62.470  1.00  0.00      D    H  
HETATM 4758  O   HOH D1430       1.388  34.247  10.065  1.00  0.00      D    O  
HETATM 4759  H1  HOH D1430       2.042  34.700  10.671  1.00  0.00      D    H  
HETATM 4760  H2  HOH D1430       0.661  34.889   9.820  1.00  0.00      D    H  
HETATM 4761  O   HOH D1431      22.550  23.208  13.864  1.00  0.00      D    O  
HETATM 4762  H1  HOH D1431      21.686  23.045  13.388  1.00  0.00      D    H  
HETATM 4763  H2  HOH D1431      22.363  23.521  14.796  1.00  0.00      D    H  
HETATM 4764  O   HOH D1432      32.502  38.773  28.576  1.00  0.00      D    O  
HETATM 4765  H1  HOH D1432      32.281  39.736  28.733  1.00  0.00      D    H  
HETATM 4766  H2  HOH D1432      31.677  38.283  28.294  1.00  0.00      D    H  
HETATM 4767  O   HOH D1433      34.514   5.856  71.260  1.00  0.00      D    O  
HETATM 4768  H1  HOH D1433      35.095   6.308  71.936  1.00  0.00      D    H  
HETATM 4769  H2  HOH D1433      34.627   6.303  70.372  1.00  0.00      D    H  
HETATM 4770  O   HOH D1434      38.314  38.958  16.053  1.00  0.00      D    O  
HETATM 4771  H1  HOH D1434      37.342  38.838  15.855  1.00  0.00      D    H  
HETATM 4772  H2  HOH D1434      38.433  39.710  16.701  1.00  0.00      D    H  
HETATM 4773  O   HOH D1435       4.056  10.144  95.985  1.00  0.00      D    O  
HETATM 4774  H1  HOH D1435       3.434  10.812  95.576  1.00  0.00      D    H  
HETATM 4775  H2  HOH D1435       3.787   9.223  95.704  1.00  0.00      D    H  
HETATM 4776  O   HOH D1436      40.742  42.398  71.234  1.00  0.00      D    O  
HETATM 4777  H1  HOH D1436      39.904  42.694  71.691  1.00  0.00      D    H  
HETATM 4778  H2  HOH D1436      41.535  42.762  71.722  1.00  0.00      D    H  
HETATM 4779  O   HOH D1437      48.329   9.651 104.907  1.00  0.00      D    O  
HETATM 4780  H1  HOH D1437      48.011   8.755 105.218  1.00  0.00      D    H  
HETATM 4781  H2  HOH D1437      48.621  10.193 105.694  1.00  0.00      D    H  
HETATM 4782  O   HOH D1438       8.278  35.261  28.982  1.00  0.00      D    O  
HETATM 4783  H1  HOH D1438       7.948  35.644  29.844  1.00  0.00      D    H  
HETATM 4784  H2  HOH D1438       8.085  34.280  28.957  1.00  0.00      D    H  
HETATM 4785  O   HOH D1439      31.329  26.928  87.829  1.00  0.00      D    O  
HETATM 4786  H1  HOH D1439      31.668  25.987  87.800  1.00  0.00      D    H  
HETATM 4787  H2  HOH D1439      30.378  26.930  88.137  1.00  0.00      D    H  
HETATM 4788  O   HOH D1440      27.083  24.470  62.747  1.00  0.00      D    O  
HETATM 4789  H1  HOH D1440      26.748  23.649  63.211  1.00  0.00      D    H  
HETATM 4790  H2  HOH D1440      27.898  24.242  62.214  1.00  0.00      D    H  
HETATM 4791  O   HOH D1441       9.686   0.409  43.388  1.00  0.00      D    O  
HETATM 4792  H1  HOH D1441       9.019   0.742  44.054  1.00  0.00      D    H  
HETATM 4793  H2  HOH D1441      10.225  -0.328  43.796  1.00  0.00      D    H  
HETATM 4794  O   HOH D1442      11.243  16.931 111.870  1.00  0.00      D    O  
HETATM 4795  H1  HOH D1442      10.706  16.378 112.507  1.00  0.00      D    H  
HETATM 4796  H2  HOH D1442      11.857  16.338 111.349  1.00  0.00      D    H  
HETATM 4797  O   HOH D1443      28.806  12.140  68.710  1.00  0.00      D    O  
HETATM 4798  H1  HOH D1443      28.890  12.396  67.747  1.00  0.00      D    H  
HETATM 4799  H2  HOH D1443      29.465  11.417  68.921  1.00  0.00      D    H  
HETATM 4800  O   HOH D1444      48.414   0.407  51.675  1.00  0.00      D    O  
HETATM 4801  H1  HOH D1444      48.894   0.978  52.341  1.00  0.00      D    H  
HETATM 4802  H2  HOH D1444      47.463   0.706  51.604  1.00  0.00      D    H  
HETATM 4803  O   HOH D1445      17.860  39.802  70.950  1.00  0.00      D    O  
HETATM 4804  H1  HOH D1445      17.518  40.741  70.928  1.00  0.00      D    H  
HETATM 4805  H2  HOH D1445      17.310  39.232  70.339  1.00  0.00      D    H  
HETATM 4806  O   HOH D1446       8.088  33.222 102.423  1.00  0.00      D    O  
HETATM 4807  H1  HOH D1446       8.157  33.358 101.435  1.00  0.00      D    H  
HETATM 4808  H2  HOH D1446       8.970  33.419 102.850  1.00  0.00      D    H  
HETATM 4809  O   HOH D1447       7.466  36.531  72.819  1.00  0.00      D    O  
HETATM 4810  H1  HOH D1447       7.510  37.012  71.944  1.00  0.00      D    H  
HETATM 4811  H2  HOH D1447       8.327  36.046  72.977  1.00  0.00      D    H  
HETATM 4812  O   HOH D1448       6.478  20.866  63.035  1.00  0.00      D    O  
HETATM 4813  H1  HOH D1448       5.560  20.810  62.641  1.00  0.00      D    H  
HETATM 4814  H2  HOH D1448       7.067  20.180  62.608  1.00  0.00      D    H  
HETATM 4815  O   HOH D1449      20.572  31.106   3.444  1.00  0.00      D    O  
HETATM 4816  H1  HOH D1449      20.941  30.179   3.375  1.00  0.00      D    H  
HETATM 4817  H2  HOH D1449      19.610  31.062   3.714  1.00  0.00      D    H  
HETATM 4818  O   HOH D1450      12.935  38.575  85.458  1.00  0.00      D    O  
HETATM 4819  H1  HOH D1450      12.250  39.182  85.861  1.00  0.00      D    H  
HETATM 4820  H2  HOH D1450      13.106  37.807  86.076  1.00  0.00      D    H  
HETATM 4821  O   HOH D1451      13.504   6.375  54.274  1.00  0.00      D    O  
HETATM 4822  H1  HOH D1451      14.290   5.905  53.872  1.00  0.00      D    H  
HETATM 4823  H2  HOH D1451      12.671   5.857  54.081  1.00  0.00      D    H  
HETATM 4824  O   HOH D1452      10.761  42.408  12.733  1.00  0.00      D    O  
HETATM 4825  H1  HOH D1452      11.391  43.026  13.205  1.00  0.00      D    H  
HETATM 4826  H2  HOH D1452      10.983  41.462  12.968  1.00  0.00      D    H  
HETATM 4827  O   HOH D1453      32.794  23.751  72.648  1.00  0.00      D    O  
HETATM 4828  H1  HOH D1453      32.009  23.559  72.059  1.00  0.00      D    H  
HETATM 4829  H2  HOH D1453      32.759  23.161  73.454  1.00  0.00      D    H  
HETATM 4830  O   HOH D1454      12.835  32.745  32.763  1.00  0.00      D    O  
HETATM 4831  H1  HOH D1454      12.479  33.075  31.888  1.00  0.00      D    H  
HETATM 4832  H2  HOH D1454      12.904  33.509  33.404  1.00  0.00      D    H  
HETATM 4833  O   HOH D1455      26.628  21.487  76.053  1.00  0.00      D    O  
HETATM 4834  H1  HOH D1455      25.820  20.962  76.319  1.00  0.00      D    H  
HETATM 4835  H2  HOH D1455      26.850  22.145  76.773  1.00  0.00      D    H  
HETATM 4836  O   HOH D1456      18.470  36.019 106.232  1.00  0.00      D    O  
HETATM 4837  H1  HOH D1456      17.636  35.905 106.772  1.00  0.00      D    H  
HETATM 4838  H2  HOH D1456      18.519  36.957 105.889  1.00  0.00      D    H  
HETATM 4839  O   HOH D1457      42.593  10.406 104.826  1.00  0.00      D    O  
HETATM 4840  H1  HOH D1457      43.420  10.912 105.069  1.00  0.00      D    H  
HETATM 4841  H2  HOH D1457      42.816   9.438 104.711  1.00  0.00      D    H  
HETATM 4842  O   HOH D1458      39.330  25.627  44.077  1.00  0.00      D    O  
HETATM 4843  H1  HOH D1458      39.288  25.035  43.272  1.00  0.00      D    H  
HETATM 4844  H2  HOH D1458      39.316  25.066  44.904  1.00  0.00      D    H  
HETATM 4845  O   HOH D1459      48.520  26.843  55.789  1.00  0.00      D    O  
HETATM 4846  H1  HOH D1459      48.066  27.183  56.612  1.00  0.00      D    H  
HETATM 4847  H2  HOH D1459      49.366  27.355  55.639  1.00  0.00      D    H  
HETATM 4848  O   HOH D1460      22.962  23.947  49.620  1.00  0.00      D    O  
HETATM 4849  H1  HOH D1460      22.713  24.595  50.339  1.00  0.00      D    H  
HETATM 4850  H2  HOH D1460      23.205  24.447  48.789  1.00  0.00      D    H  
HETATM 4851  O   HOH D1461      43.690  22.644  23.137  1.00  0.00      D    O  
HETATM 4852  H1  HOH D1461      43.556  21.670  22.954  1.00  0.00      D    H  
HETATM 4853  H2  HOH D1461      43.650  22.806  24.123  1.00  0.00      D    H  
HETATM 4854  O   HOH D1462      37.501  11.342  25.251  1.00  0.00      D    O  
HETATM 4855  H1  HOH D1462      37.633  10.384  24.995  1.00  0.00      D    H  
HETATM 4856  H2  HOH D1462      36.556  11.479  25.549  1.00  0.00      D    H  
HETATM 4857  O   HOH D1463      22.181  29.858   9.697  1.00  0.00      D    O  
HETATM 4858  H1  HOH D1463      21.577  29.931  10.491  1.00  0.00      D    H  
HETATM 4859  H2  HOH D1463      22.038  30.643   9.095  1.00  0.00      D    H  
HETATM 4860  O   HOH D1464       5.672   1.569  48.301  1.00  0.00      D    O  
HETATM 4861  H1  HOH D1464       5.453   0.730  47.802  1.00  0.00      D    H  
HETATM 4862  H2  HOH D1464       6.255   1.349  49.083  1.00  0.00      D    H  
HETATM 4863  O   HOH D1465      18.969  10.978  85.691  1.00  0.00      D    O  
HETATM 4864  H1  HOH D1465      19.359  11.860  85.428  1.00  0.00      D    H  
HETATM 4865  H2  HOH D1465      19.685  10.280  85.680  1.00  0.00      D    H  
HETATM 4866  O   HOH D1466      32.405  31.639  63.595  1.00  0.00      D    O  
HETATM 4867  H1  HOH D1466      31.576  31.670  64.154  1.00  0.00      D    H  
HETATM 4868  H2  HOH D1466      33.037  32.352  63.898  1.00  0.00      D    H  
HETATM 4869  O   HOH D1467      19.816  32.213  22.814  1.00  0.00      D    O  
HETATM 4870  H1  HOH D1467      19.127  31.542  23.090  1.00  0.00      D    H  
HETATM 4871  H2  HOH D1467      19.386  32.919  22.252  1.00  0.00      D    H  
HETATM 4872  O   HOH D1468      11.636  11.847 104.325  1.00  0.00      D    O  
HETATM 4873  H1  HOH D1468      11.116  11.531 105.119  1.00  0.00      D    H  
HETATM 4874  H2  HOH D1468      12.584  12.017 104.594  1.00  0.00      D    H  
HETATM 4875  O   HOH D1469      24.669   4.979  98.172  1.00  0.00      D    O  
HETATM 4876  H1  HOH D1469      25.602   4.756  97.890  1.00  0.00      D    H  
HETATM 4877  H2  HOH D1469      24.622   5.942  98.436  1.00  0.00      D    H  
HETATM 4878  O   HOH D1470       9.144   7.418 108.721  1.00  0.00      D    O  
HETATM 4879  H1  HOH D1470       9.342   7.798 109.625  1.00  0.00      D    H  
HETATM 4880  H2  HOH D1470       9.812   6.705 108.506  1.00  0.00      D    H  
HETATM 4881  O   HOH D1471      20.769  23.962  41.379  1.00  0.00      D    O  
HETATM 4882  H1  HOH D1471      21.526  24.364  41.894  1.00  0.00      D    H  
HETATM 4883  H2  HOH D1471      20.638  24.471  40.528  1.00  0.00      D    H  
HETATM 4884  O   HOH D1472      35.417  23.246  73.537  1.00  0.00      D    O  
HETATM 4885  H1  HOH D1472      35.066  23.349  74.468  1.00  0.00      D    H  
HETATM 4886  H2  HOH D1472      34.860  23.789  72.908  1.00  0.00      D    H  
HETATM 4887  O   HOH D1473       9.030  36.425   5.584  1.00  0.00      D    O  
HETATM 4888  H1  HOH D1473       9.939  36.479   5.172  1.00  0.00      D    H  
HETATM 4889  H2  HOH D1473       8.356  36.817   4.958  1.00  0.00      D    H  
HETATM 4890  O   HOH D1474      28.102  32.586  57.250  1.00  0.00      D    O  
HETATM 4891  H1  HOH D1474      27.109  32.703  57.258  1.00  0.00      D    H  
HETATM 4892  H2  HOH D1474      28.439  32.525  58.189  1.00  0.00      D    H  
HETATM 4893  O   HOH D1475      24.485  40.090   3.525  1.00  0.00      D    O  
HETATM 4894  H1  HOH D1475      24.397  41.086   3.514  1.00  0.00      D    H  
HETATM 4895  H2  HOH D1475      23.580  39.676   3.623  1.00  0.00      D    H  
HETATM 4896  O   HOH D1476       7.922  22.276  39.766  1.00  0.00      D    O  
HETATM 4897  H1  HOH D1476       7.868  21.633  40.530  1.00  0.00      D    H  
HETATM 4898  H2  HOH D1476       8.841  22.251  39.373  1.00  0.00      D    H  
HETATM 4899  O   HOH D1477      17.535  38.580   6.887  1.00  0.00      D    O  
HETATM 4900  H1  HOH D1477      18.240  37.904   6.673  1.00  0.00      D    H  
HETATM 4901  H2  HOH D1477      17.010  38.787   6.061  1.00  0.00      D    H  
HETATM 4902  O   HOH D1478       1.767   9.555  25.183  1.00  0.00      D    O  
HETATM 4903  H1  HOH D1478       1.536   8.715  24.694  1.00  0.00      D    H  
HETATM 4904  H2  HOH D1478       1.930   9.345  26.147  1.00  0.00      D    H  
HETATM 4905  O   HOH D1479       0.603  19.933  45.465  1.00  0.00      D    O  
HETATM 4906  H1  HOH D1479       1.585  19.745  45.474  1.00  0.00      D    H  
HETATM 4907  H2  HOH D1479       0.121  19.168  45.038  1.00  0.00      D    H  
HETATM 4908  O   HOH D1480      27.608  14.260  52.859  1.00  0.00      D    O  
HETATM 4909  H1  HOH D1480      26.710  14.655  53.054  1.00  0.00      D    H  
HETATM 4910  H2  HOH D1480      27.498  13.308  52.571  1.00  0.00      D    H  
HETATM 4911  O   HOH D1481      44.621   0.451  97.817  1.00  0.00      D    O  
HETATM 4912  H1  HOH D1481      45.145   0.820  98.585  1.00  0.00      D    H  
HETATM 4913  H2  HOH D1481      45.218  -0.110  97.244  1.00  0.00      D    H  
HETATM 4914  O   HOH D1482      23.089  40.237  48.175  1.00  0.00      D    O  
HETATM 4915  H1  HOH D1482      22.883  40.979  47.537  1.00  0.00      D    H  
HETATM 4916  H2  HOH D1482      22.960  40.559  49.113  1.00  0.00      D    H  
HETATM 4917  O   HOH D1483      45.222  39.717  72.610  1.00  0.00      D    O  
HETATM 4918  H1  HOH D1483      44.372  40.145  72.917  1.00  0.00      D    H  
HETATM 4919  H2  HOH D1483      45.378  39.941  71.648  1.00  0.00      D    H  
HETATM 4920  O   HOH D1484      31.445  35.732  64.540  1.00  0.00      D    O  
HETATM 4921  H1  HOH D1484      31.366  36.374  65.303  1.00  0.00      D    H  
HETATM 4922  H2  HOH D1484      30.544  35.352  64.330  1.00  0.00      D    H  
HETATM 4923  O   HOH D1485      29.567   7.238  75.388  1.00  0.00      D    O  
HETATM 4924  H1  HOH D1485      29.631   8.056  75.960  1.00  0.00      D    H  
HETATM 4925  H2  HOH D1485      30.439   6.749  75.409  1.00  0.00      D    H  
HETATM 4926  O   HOH D1486      22.298  16.646 111.199  1.00  0.00      D    O  
HETATM 4927  H1  HOH D1486      22.022  16.386 112.125  1.00  0.00      D    H  
HETATM 4928  H2  HOH D1486      22.407  17.639 111.151  1.00  0.00      D    H  
HETATM 4929  O   HOH D1487      13.390   8.962 104.132  1.00  0.00      D    O  
HETATM 4930  H1  HOH D1487      12.618   8.352 103.956  1.00  0.00      D    H  
HETATM 4931  H2  HOH D1487      13.382   9.243 105.091  1.00  0.00      D    H  
HETATM 4932  O   HOH D1488      -0.006   0.721  22.110  1.00  0.00      D    O  
HETATM 4933  H1  HOH D1488       0.452   0.177  21.407  1.00  0.00      D    H  
HETATM 4934  H2  HOH D1488       0.546   0.720  22.944  1.00  0.00      D    H  
HETATM 4935  O   HOH D1489       9.803  37.773  36.531  1.00  0.00      D    O  
HETATM 4936  H1  HOH D1489      10.626  37.760  37.098  1.00  0.00      D    H
[truncated: 1,719,799 more chars]
