# Supplementary material for: ECE vs DISP Mechanisms in Anodic Electrolysis of Benzyl Alcohols: Computational Prediction of Microscopic Rate Constants
Source: J Phys Chem C Nanomater Interfaces. 2025 Aug 28;129(36):16076–96. doi: 10.1021/acs.jpcc.5c04347 (PMC12434723; doi:10.1021/acs.jpcc.5c04347)
Supplement: Supplementary file 2 [file jp5c04347_si_002.zip › example_simulation_inputs/MM_simulation_LiClO4_electrode/charge_10.pdb]

TITLE     MDANALYSIS FRAME 0: Created by PDBWriter
CRYST1   49.280   49.280  370.422  90.00  90.00 120.00 P 1           1
HETATM    1  C00 2ag A   1      25.846  29.022   3.396  1.00  0.00      A    C  
HETATM    2  O01 2ag A   1      24.593  28.417   3.057  1.00  0.00      A    O  
HETATM    3  C02 2ag A   1      24.490  27.063   3.212  1.00  0.00      A    C  
HETATM    4  C03 2ag A   1      23.258  26.509   3.165  1.00  0.00      A    C  
HETATM    5  C04 2ag A   1      23.121  25.146   3.488  1.00  0.00      A    C  
HETATM    6  C05 2ag A   1      24.215  24.334   3.648  1.00  0.00      A    C  
HETATM    7  C06 2ag A   1      24.108  22.872   3.723  1.00  0.00      A    C  
HETATM    8  O07 2ag A   1      22.847  22.600   3.144  1.00  0.00      A    O  
HETATM    9  C08 2ag A   1      25.457  24.917   3.620  1.00  0.00      A    C  
HETATM   10  C09 2ag A   1      25.601  26.259   3.482  1.00  0.00      A    C  
HETATM   11  H0A 2ag A   1      26.086  28.810   4.438  1.00  0.00      A    H  
HETATM   12  H0B 2ag A   1      26.687  28.700   2.782  1.00  0.00      A    H  
HETATM   13  H0C 2ag A   1      25.676  30.093   3.285  1.00  0.00      A    H  
HETATM   14  H0D 2ag A   1      22.483  27.247   3.020  1.00  0.00      A    H  
HETATM   15  H0E 2ag A   1      22.078  24.866   3.466  1.00  0.00      A    H  
HETATM   16  H0F 2ag A   1      24.063  22.494   4.745  1.00  0.00      A    H  
HETATM   17  H0G 2ag A   1      24.882  22.292   3.221  1.00  0.00      A    H  
HETATM   18  H0H 2ag A   1      22.196  23.283   3.180  1.00  0.00      A    H  
HETATM   19  H0I 2ag A   1      26.310  24.378   4.004  1.00  0.00      A    H  
HETATM   20  H0J 2ag A   1      26.488  26.764   3.836  1.00  0.00      A    H  
HETATM   21 Li   Li  B   1      22.545   2.537  71.401  1.00  0.00      B   LI  
HETATM   22 Li   Li  B   2      10.552  25.381  39.183  1.00  0.00      B   LI  
HETATM   23 Li   Li  B   3      24.509  16.026  46.052  1.00  0.00      B   LI  
HETATM   24 Li   Li  B   4      41.349  20.215  12.016  1.00  0.00      B   LI  
HETATM   25 Li   Li  B   5      14.244  36.679 113.373  1.00  0.00      B   LI  
HETATM   26 Li   Li  B   6      48.486  10.397  97.871  1.00  0.00      B   LI  
HETATM   27 Li   Li  B   7      21.098   9.698  78.221  1.00  0.00      B   LI  
HETATM   28 Li   Li  B   8      27.702  23.390  62.454  1.00  0.00      B   LI  
HETATM   29 Li   Li  B   9      28.576  36.694  11.464  1.00  0.00      B   LI  
HETATM   30 Li   Li  B  10      43.326  23.744  89.518  1.00  0.00      B   LI  
HETATM   31 Li   Li  B  11       3.174  33.741  25.327  1.00  0.00      B   LI  
HETATM   32 Li   Li  B  12      20.621  19.512  14.573  1.00  0.00      B   LI  
HETATM   33 Li   Li  B  13      37.701  17.404  87.330  1.00  0.00      B   LI  
HETATM   34 Li   Li  B  14      33.531  36.422  33.099  1.00  0.00      B   LI  
HETATM   35 Li   Li  B  15      18.636  22.480 111.964  1.00  0.00      B   LI  
HETATM   36 Li   Li  B  16       9.055  26.722  58.795  1.00  0.00      B   LI  
HETATM   37 Li   Li  B  17       8.935  22.216   4.752  1.00  0.00      B   LI  
HETATM   38 Li   Li  B  18      25.182  32.436  95.717  1.00  0.00      B   LI  
HETATM   39 Li   Li  B  19      10.298   1.187  81.825  1.00  0.00      B   LI  
HETATM   40 Li   Li  B  20      13.846  21.472  46.869  1.00  0.00      B   LI  
HETATM   41 Li   Li  B  21      20.867  41.514  37.760  1.00  0.00      B   LI  
HETATM   42 Li   Li  B  22      14.476  29.470 103.626  1.00  0.00      B   LI  
HETATM   43 Li   Li  B  23       5.021  24.299 108.461  1.00  0.00      B   LI  
HETATM   44 Li   Li  B  24      38.896  36.610  56.067  1.00  0.00      B   LI  
HETATM   45 Li   Li  B  25       7.213  35.561  99.552  1.00  0.00      B   LI  
HETATM   46 Li   Li  B  26       7.760  13.166  52.683  1.00  0.00      B   LI  
HETATM   47 Li   Li  B  27      27.956  17.891  98.296  1.00  0.00      B   LI  
HETATM   48 Li   Li  B  28      48.842   0.109  18.273  1.00  0.00      B   LI  
HETATM   49 Li   Li  B  29       0.704  36.710 116.572  1.00  0.00      B   LI  
HETATM   50 Li   Li  B  30      34.775  36.924  51.206  1.00  0.00      B   LI  
HETATM   51 Li   Li  B  31      47.955  35.594  96.328  1.00  0.00      B   LI  
HETATM   52 Li   Li  B  32      39.165  23.401  54.994  1.00  0.00      B   LI  
HETATM   53 Li   Li  B  33      17.404  10.080  71.948  1.00  0.00      B   LI  
HETATM   54 Li   Li  B  34      20.705  36.841  10.441  1.00  0.00      B   LI  
HETATM   55 Li   Li  B  35       7.641   8.256  88.582  1.00  0.00      B   LI  
HETATM   56 Li   Li  B  36      24.055  10.040   6.276  1.00  0.00      B   LI  
HETATM   57 Li   Li  B  37       0.300  40.146  31.344  1.00  0.00      B   LI  
HETATM   58 Li   Li  B  38       4.440  13.293  29.880  1.00  0.00      B   LI  
HETATM   59 Li   Li  B  39      15.607  20.847  14.434  1.00  0.00      B   LI  
HETATM   60 Li   Li  B  40      46.011   9.414  58.350  1.00  0.00      B   LI  
HETATM   61 Li   Li  B  41      46.453  23.665  41.019  1.00  0.00      B   LI  
HETATM   62 Li   Li  B  42      43.241  10.311 111.896  1.00  0.00      B   LI  
HETATM   63 Li   Li  B  43      33.268  16.469  35.400  1.00  0.00      B   LI  
HETATM   64 Li   Li  B  44      31.547  10.537 116.386  1.00  0.00      B   LI  
HETATM   65 Li   Li  B  45      12.225  19.297 116.442  1.00  0.00      B   LI  
HETATM   66 Li   Li  B  46      14.209  41.073 116.790  1.00  0.00      B   LI  
HETATM   67 Li   Li  B  47       3.635  13.148 109.413  1.00  0.00      B   LI  
HETATM   68 Li   Li  B  48      26.828  18.272   4.659  1.00  0.00      B   LI  
HETATM   69 Li   Li  B  49       4.260  27.014  85.375  1.00  0.00      B   LI  
HETATM   70 Li   Li  B  50      35.860   6.447 103.452  1.00  0.00      B   LI  
HETATM   71 Li   Li  B  51      34.827  28.237  69.607  1.00  0.00      B   LI  
HETATM   72 Li   Li  B  52      11.687   4.256   6.737  1.00  0.00      B   LI  
HETATM   73 Li   Li  B  53      24.965  16.940 116.341  1.00  0.00      B   LI  
HETATM   74 Li   Li  B  54      19.154  41.940  27.274  1.00  0.00      B   LI  
HETATM   75 Li   Li  B  55      35.994  39.857  18.588  1.00  0.00      B   LI  
HETATM   76 Li   Li  B  56      20.015  18.271  88.442  1.00  0.00      B   LI  
HETATM   77 Li   Li  B  57      41.456  30.516  41.194  1.00  0.00      B   LI  
HETATM   78 Li   Li  B  58       0.886  30.932  66.560  1.00  0.00      B   LI  
HETATM   79 Li   Li  B  59       8.516   9.272  35.351  1.00  0.00      B   LI  
HETATM   80 Li   Li  B  60      44.126   0.871 116.785  1.00  0.00      B   LI  
HETATM   81 Li   Li  B  61      43.853  19.056  18.597  1.00  0.00      B   LI  
HETATM   82 Li   Li  B  62      14.187  29.227  85.567  1.00  0.00      B   LI  
HETATM   83 Li   Li  B  63      39.093  34.484  31.015  1.00  0.00      B   LI  
HETATM   84 Li   Li  B  64      36.192  23.705 116.913  1.00  0.00      B   LI  
HETATM   85 Li   Li  B  65      33.963  35.481   8.324  1.00  0.00      B   LI  
HETATM   86 Li   Li  B  66       7.163   8.785 104.203  1.00  0.00      B   LI  
HETATM   87 Li   Li  B  67      27.466   1.694   6.475  1.00  0.00      B   LI  
HETATM   88 Li   Li  B  68      36.685  35.724 112.592  1.00  0.00      B   LI  
HETATM   89 Li   Li  B  69      20.714   8.102 114.111  1.00  0.00      B   LI  
HETATM   90 Li   Li  B  70      17.878   3.536  27.885  1.00  0.00      B   LI  
HETATM   91 Li   Li  B  71      16.083  15.849 109.319  1.00  0.00      B   LI  
HETATM   92 Li   Li  B  72       2.594  20.422   8.003  1.00  0.00      B   LI  
HETATM   93 Li   Li  B  73      43.694   1.296  86.336  1.00  0.00      B   LI  
HETATM   94 Li   Li  B  74      44.145   8.307  29.987  1.00  0.00      B   LI  
HETATM   95 Li   Li  B  75      41.331  34.099  47.738  1.00  0.00      B   LI  
HETATM   96  Clc CLO C   1      11.380  37.699  64.701  1.00  0.00      C   CL  
HETATM   97  Oc1 CLO C   1      10.459  37.282  65.800  1.00  0.00      C    O  
HETATM   98  Oc2 CLO C   1      12.242  36.535  64.405  1.00  0.00      C    O  
HETATM   99  Oc3 CLO C   1      12.287  38.846  65.092  1.00  0.00      C    O  
HETATM  100  Oc4 CLO C   1      10.611  38.048  63.457  1.00  0.00      C    O  
HETATM  101  Clc CLO C   2       7.929  40.096  85.834  1.00  0.00      C   CL  
HETATM  102  Oc1 CLO C   2       8.274  41.531  85.835  1.00  0.00      C    O  
HETATM  103  Oc2 CLO C   2       7.770  39.575  84.426  1.00  0.00      C    O  
HETATM  104  Oc3 CLO C   2       6.671  39.888  86.617  1.00  0.00      C    O  
HETATM  105  Oc4 CLO C   2       9.053  39.393  86.564  1.00  0.00      C    O  
HETATM  106  Clc CLO C   3       2.119   1.245  50.503  1.00  0.00      C   CL  
HETATM  107  Oc1 CLO C   3       1.410  -0.099  50.574  1.00  0.00      C    O  
HETATM  108  Oc2 CLO C   3       2.350   1.739  51.921  1.00  0.00      C    O  
HETATM  109  Oc3 CLO C   3       1.300   2.251  49.744  1.00  0.00      C    O  
HETATM  110  Oc4 CLO C   3       3.448   1.055  49.809  1.00  0.00      C    O  
HETATM  111  Clc CLO C   4      12.200  18.482 110.171  1.00  0.00      C   CL  
HETATM  112  Oc1 CLO C   4      12.189  17.031 109.858  1.00  0.00      C    O  
HETATM  113  Oc2 CLO C   4      12.450  18.621 111.608  1.00  0.00      C    O  
HETATM  114  Oc3 CLO C   4      10.884  19.142 109.825  1.00  0.00      C    O  
HETATM  115  Oc4 CLO C   4      13.258  19.159 109.382  1.00  0.00      C    O  
HETATM  116  Clc CLO C   5      48.342  25.386  74.489  1.00  0.00      C   CL  
HETATM  117  Oc1 CLO C   5      47.926  26.795  74.871  1.00  0.00      C    O  
HETATM  118  Oc2 CLO C   5      48.192  25.278  73.011  1.00  0.00      C    O  
HETATM  119  Oc3 CLO C   5      47.407  24.470  75.177  1.00  0.00      C    O  
HETATM  120  Oc4 CLO C   5      49.760  25.085  74.947  1.00  0.00      C    O  
HETATM  121  Clc CLO C   6      41.222  18.347   3.435  1.00  0.00      C   CL  
HETATM  122  Oc1 CLO C   6      42.605  18.259   2.899  1.00  0.00      C    O  
HETATM  123  Oc2 CLO C   6      41.332  18.229   4.935  1.00  0.00      C    O  
HETATM  124  Oc3 CLO C   6      40.455  17.181   2.965  1.00  0.00      C    O  
HETATM  125  Oc4 CLO C   6      40.602  19.622   3.057  1.00  0.00      C    O  
HETATM  126  Clc CLO C   7      19.442  25.034   4.665  1.00  0.00      C   CL  
HETATM  127  Oc1 CLO C   7      18.115  24.574   5.277  1.00  0.00      C    O  
HETATM  128  Oc2 CLO C   7      20.088  23.796   4.081  1.00  0.00      C    O  
HETATM  129  Oc3 CLO C   7      20.286  25.700   5.689  1.00  0.00      C    O  
HETATM  130  Oc4 CLO C   7      19.190  26.057   3.597  1.00  0.00      C    O  
HETATM  131  Clc CLO C   8      46.105  12.937  80.536  1.00  0.00      C   CL  
HETATM  132  Oc1 CLO C   8      45.593  14.361  80.575  1.00  0.00      C    O  
HETATM  133  Oc2 CLO C   8      45.150  11.986  79.831  1.00  0.00      C    O  
HETATM  134  Oc3 CLO C   8      46.340  12.509  81.952  1.00  0.00      C    O  
HETATM  135  Oc4 CLO C   8      47.331  12.967  79.732  1.00  0.00      C    O  
HETATM  136  Clc CLO C   9      40.772  23.998  32.255  1.00  0.00      C   CL  
HETATM  137  Oc1 CLO C   9      41.436  24.197  33.599  1.00  0.00      C    O  
HETATM  138  Oc2 CLO C   9      40.609  25.358  31.560  1.00  0.00      C    O  
HETATM  139  Oc3 CLO C   9      39.418  23.281  32.380  1.00  0.00      C    O  
HETATM  140  Oc4 CLO C   9      41.714  23.232  31.416  1.00  0.00      C    O  
HETATM  141  Clc CLO C  10      36.506   1.801   3.716  1.00  0.00      C   CL  
HETATM  142  Oc1 CLO C  10      37.757   2.267   3.101  1.00  0.00      C    O  
HETATM  143  Oc2 CLO C  10      36.705   1.672   5.183  1.00  0.00      C    O  
HETATM  144  Oc3 CLO C  10      36.181   0.454   3.130  1.00  0.00      C    O  
HETATM  145  Oc4 CLO C  10      35.423   2.752   3.410  1.00  0.00      C    O  
HETATM  146  Clc CLO C  11       5.222  34.769   4.094  1.00  0.00      C   CL  
HETATM  147  Oc1 CLO C  11       6.544  35.432   3.815  1.00  0.00      C    O  
HETATM  148  Oc2 CLO C  11       4.115  35.476   3.377  1.00  0.00      C    O  
HETATM  149  Oc3 CLO C  11       4.955  34.756   5.556  1.00  0.00      C    O  
HETATM  150  Oc4 CLO C  11       5.314  33.353   3.629  1.00  0.00      C    O  
HETATM  151  Clc CLO C  12      45.836  23.365   8.899  1.00  0.00      C   CL  
HETATM  152  Oc1 CLO C  12      44.431  23.163   8.368  1.00  0.00      C    O  
HETATM  153  Oc2 CLO C  12      46.787  23.220   7.807  1.00  0.00      C    O  
HETATM  154  Oc3 CLO C  12      46.182  22.376   9.985  1.00  0.00      C    O  
HETATM  155  Oc4 CLO C  12      45.967  24.717   9.472  1.00  0.00      C    O  
HETATM  156  Clc CLO C  13      24.666  40.584  57.895  1.00  0.00      C   CL  
HETATM  157  Oc1 CLO C  13      24.564  42.072  58.237  1.00  0.00      C    O  
HETATM  158  Oc2 CLO C  13      25.184  40.483  56.452  1.00  0.00      C    O  
HETATM  159  Oc3 CLO C  13      23.335  39.945  58.038  1.00  0.00      C    O  
HETATM  160  Oc4 CLO C  13      25.645  39.912  58.813  1.00  0.00      C    O  
HETATM  161  Clc CLO C  14      24.479  14.086   3.783  1.00  0.00      C   CL  
HETATM  162  Oc1 CLO C  14      23.795  14.035   5.116  1.00  0.00      C    O  
HETATM  163  Oc2 CLO C  14      23.979  12.907   2.974  1.00  0.00      C    O  
HETATM  164  Oc3 CLO C  14      25.957  13.965   3.909  1.00  0.00      C    O  
HETATM  165  Oc4 CLO C  14      24.039  15.384   3.186  1.00  0.00      C    O  
HETATM  166  Clc CLO C  15      28.538  32.662   3.890  1.00  0.00      C   CL  
HETATM  167  Oc1 CLO C  15      27.041  32.793   3.791  1.00  0.00      C    O  
HETATM  168  Oc2 CLO C  15      29.166  33.943   3.424  1.00  0.00      C    O  
HETATM  169  Oc3 CLO C  15      29.063  31.517   3.081  1.00  0.00      C    O  
HETATM  170  Oc4 CLO C  15      28.915  32.370   5.330  1.00  0.00      C    O  
HETATM  171  Clc CLO C  16       4.262  19.589   3.522  1.00  0.00      C   CL  
HETATM  172  Oc1 CLO C  16       5.674  19.227   3.224  1.00  0.00      C    O  
HETATM  173  Oc2 CLO C  16       3.392  18.504   2.938  1.00  0.00      C    O  
HETATM  174  Oc3 CLO C  16       3.941  20.879   2.918  1.00  0.00      C    O  
HETATM  175  Oc4 CLO C  16       4.073  19.703   5.015  1.00  0.00      C    O  
HETATM  176  Clc CLO C  17      20.032  18.580 109.236  1.00  0.00      C   CL  
HETATM  177  Oc1 CLO C  17      19.836  18.913 110.705  1.00  0.00      C    O  
HETATM  178  Oc2 CLO C  17      20.794  19.715 108.593  1.00  0.00      C    O  
HETATM  179  Oc3 CLO C  17      18.683  18.394 108.640  1.00  0.00      C    O  
HETATM  180  Oc4 CLO C  17      20.768  17.318 109.149  1.00  0.00      C    O  
HETATM  181  Clc CLO C  18      11.436   9.156  73.440  1.00  0.00      C   CL  
HETATM  182  Oc1 CLO C  18      10.962   9.202  74.845  1.00  0.00      C    O  
HETATM  183  Oc2 CLO C  18      11.787   7.739  73.081  1.00  0.00      C    O  
HETATM  184  Oc3 CLO C  18      12.681  10.047  73.322  1.00  0.00      C    O  
HETATM  185  Oc4 CLO C  18      10.365   9.657  72.573  1.00  0.00      C    O  
HETATM  186  Clc CLO C  19      10.143  33.761  96.260  1.00  0.00      C   CL  
HETATM  187  Oc1 CLO C  19      10.543  34.395  97.575  1.00  0.00      C    O  
HETATM  188  Oc2 CLO C  19      10.804  32.409  96.131  1.00  0.00      C    O  
HETATM  189  Oc3 CLO C  19      10.600  34.632  95.142  1.00  0.00      C    O  
HETATM  190  Oc4 CLO C  19       8.635  33.654  96.172  1.00  0.00      C    O  
HETATM  191  Clc CLO C  20      29.995  28.713  38.376  1.00  0.00      C   CL  
HETATM  192  Oc1 CLO C  20      29.607  29.408  37.113  1.00  0.00      C    O  
HETATM  193  Oc2 CLO C  20      29.557  29.617  39.499  1.00  0.00      C    O  
HETATM  194  Oc3 CLO C  20      31.505  28.423  38.400  1.00  0.00      C    O  
HETATM  195  Oc4 CLO C  20      29.235  27.406  38.494  1.00  0.00      C    O  
HETATM  196  Clc CLO C  21       5.376   1.243  39.755  1.00  0.00      C   CL  
HETATM  197  Oc1 CLO C  21       5.475   1.721  41.184  1.00  0.00      C    O  
HETATM  198  Oc2 CLO C  21       5.621   2.326  38.731  1.00  0.00      C    O  
HETATM  199  Oc3 CLO C  21       4.035   0.610  39.358  1.00  0.00      C    O  
HETATM  200  Oc4 CLO C  21       6.458   0.206  39.550  1.00  0.00      C    O  
HETATM  201  Clc CLO C  22      42.713  14.667  96.884  1.00  0.00      C   CL  
HETATM  202  Oc1 CLO C  22      43.030  13.471  97.702  1.00  0.00      C    O  
HETATM  203  Oc2 CLO C  22      41.253  14.997  97.063  1.00  0.00      C    O  
HETATM  204  Oc3 CLO C  22      42.913  14.427  95.386  1.00  0.00      C    O  
HETATM  205  Oc4 CLO C  22      43.597  15.833  97.275  1.00  0.00      C    O  
HETATM  206  Clc CLO C  23      38.724  30.019  94.270  1.00  0.00      C   CL  
HETATM  207  Oc1 CLO C  23      37.289  29.627  93.968  1.00  0.00      C    O  
HETATM  208  Oc2 CLO C  23      38.800  30.784  95.604  1.00  0.00      C    O  
HETATM  209  Oc3 CLO C  23      39.269  30.859  93.145  1.00  0.00      C    O  
HETATM  210  Oc4 CLO C  23      39.569  28.752  94.401  1.00  0.00      C    O  
HETATM  211  Clc CLO C  24       0.034  38.534   3.904  1.00  0.00      C   CL  
HETATM  212  Oc1 CLO C  24       0.402  37.608   2.779  1.00  0.00      C    O  
HETATM  213  Oc2 CLO C  24      -1.445  38.445   4.167  1.00  0.00      C    O  
HETATM  214  Oc3 CLO C  24       0.442  39.935   3.588  1.00  0.00      C    O  
HETATM  215  Oc4 CLO C  24       0.757  38.046   5.139  1.00  0.00      C    O  
HETATM  216  Clc CLO C  25      24.223  37.051  14.737  1.00  0.00      C   CL  
HETATM  217  Oc1 CLO C  25      23.327  37.844  13.845  1.00  0.00      C    O  
HETATM  218  Oc2 CLO C  25      24.008  37.395  16.152  1.00  0.00      C    O  
HETATM  219  Oc3 CLO C  25      25.664  37.266  14.412  1.00  0.00      C    O  
HETATM  220  Oc4 CLO C  25      23.906  35.578  14.543  1.00  0.00      C    O  
HETATM  221  Clc CLO C  26      11.059  17.502  55.511  1.00  0.00      C   CL  
HETATM  222  Oc1 CLO C  26       9.708  17.935  55.945  1.00  0.00      C    O  
HETATM  223  Oc2 CLO C  26      11.992  18.746  55.458  1.00  0.00      C    O  
HETATM  224  Oc3 CLO C  26      10.923  17.014  54.113  1.00  0.00      C    O  
HETATM  225  Oc4 CLO C  26      11.556  16.401  56.424  1.00  0.00      C    O  
HETATM  226  Clc CLO C  27      45.589   4.654  25.882  1.00  0.00      C   CL  
HETATM  227  Oc1 CLO C  27      45.905   3.206  25.873  1.00  0.00      C    O  
HETATM  228  Oc2 CLO C  27      44.938   5.019  24.564  1.00  0.00      C    O  
HETATM  229  Oc3 CLO C  27      46.883   5.416  26.061  1.00  0.00      C    O  
HETATM  230  Oc4 CLO C  27      44.715   5.050  27.030  1.00  0.00      C    O  
HETATM  231  Clc CLO C  28      45.664  27.747  43.391  1.00  0.00      C   CL  
HETATM  232  Oc1 CLO C  28      47.024  27.130  43.221  1.00  0.00      C    O  
HETATM  233  Oc2 CLO C  28      44.670  26.779  43.908  1.00  0.00      C    O  
HETATM  234  Oc3 CLO C  28      45.187  28.216  42.059  1.00  0.00      C    O  
HETATM  235  Oc4 CLO C  28      45.781  28.934  44.283  1.00  0.00      C    O  
HETATM  236  Clc CLO C  29      15.829   8.651  51.697  1.00  0.00      C   CL  
HETATM  237  Oc1 CLO C  29      15.233   9.653  50.704  1.00  0.00      C    O  
HETATM  238  Oc2 CLO C  29      16.647   9.313  52.758  1.00  0.00      C    O  
HETATM  239  Oc3 CLO C  29      16.781   7.722  51.003  1.00  0.00      C    O  
HETATM  240  Oc4 CLO C  29      14.683   7.871  52.335  1.00  0.00      C    O  
HETATM  241  Clc CLO C  30       3.079   5.565   6.233  1.00  0.00      C   CL  
HETATM  242  Oc1 CLO C  30       3.227   4.609   7.403  1.00  0.00      C    O  
HETATM  243  Oc2 CLO C  30       4.072   5.224   5.156  1.00  0.00      C    O  
HETATM  244  Oc3 CLO C  30       3.341   6.984   6.641  1.00  0.00      C    O  
HETATM  245  Oc4 CLO C  30       1.714   5.469   5.618  1.00  0.00      C    O  
HETATM  246  Clc CLO C  31      26.815  30.192  15.748  1.00  0.00      C   CL  
HETATM  247  Oc1 CLO C  31      26.834  29.033  16.663  1.00  0.00      C    O  
HETATM  248  Oc2 CLO C  31      26.094  29.796  14.463  1.00  0.00      C    O  
HETATM  249  Oc3 CLO C  31      28.202  30.550  15.444  1.00  0.00      C    O  
HETATM  250  Oc4 CLO C  31      26.098  31.344  16.377  1.00  0.00      C    O  
HETATM  251  Clc CLO C  32      43.836  33.088   3.548  1.00  0.00      C   CL  
HETATM  252  Oc1 CLO C  32      43.940  31.767   2.855  1.00  0.00      C    O  
HETATM  253  Oc2 CLO C  32      42.658  33.870   2.972  1.00  0.00      C    O  
HETATM  254  Oc3 CLO C  32      45.087  33.900   3.295  1.00  0.00      C    O  
HETATM  255  Oc4 CLO C  32      43.593  32.965   5.046  1.00  0.00      C    O  
HETATM  256  Clc CLO C  33      48.143   4.954  98.669  1.00  0.00      C   CL  
HETATM  257  Oc1 CLO C  33      46.714   5.066  98.265  1.00  0.00      C    O  
HETATM  258  Oc2 CLO C  33      48.256   5.027 100.133  1.00  0.00      C    O  
HETATM  259  Oc3 CLO C  33      48.890   6.134  98.103  1.00  0.00      C    O  
HETATM  260  Oc4 CLO C  33      48.729   3.684  98.140  1.00  0.00      C    O  
HETATM  261  Clc CLO C  34       6.291  40.749  98.975  1.00  0.00      C   CL  
HETATM  262  Oc1 CLO C  34       6.826  39.917 100.099  1.00  0.00      C    O  
HETATM  263  Oc2 CLO C  34       5.929  39.828  97.817  1.00  0.00      C    O  
HETATM  264  Oc3 CLO C  34       7.295  41.735  98.594  1.00  0.00      C    O  
HETATM  265  Oc4 CLO C  34       5.052  41.473  99.477  1.00  0.00      C    O  
HETATM  266  Clc CLO C  35      12.365   4.144  78.509  1.00  0.00      C   CL  
HETATM  267  Oc1 CLO C  35      12.973   2.814  78.192  1.00  0.00      C    O  
HETATM  268  Oc2 CLO C  35      10.979   4.208  77.935  1.00  0.00      C    O  
HETATM  269  Oc3 CLO C  35      13.256   5.240  77.951  1.00  0.00      C    O  
HETATM  270  Oc4 CLO C  35      12.242   4.210  80.004  1.00  0.00      C    O  
HETATM  271  Clc CLO C  36      21.651  22.672  95.944  1.00  0.00      C   CL  
HETATM  272  Oc1 CLO C  36      20.611  23.060  96.938  1.00  0.00      C    O  
HETATM  273  Oc2 CLO C  36      22.993  23.046  96.454  1.00  0.00      C    O  
HETATM  274  Oc3 CLO C  36      21.408  23.312  94.611  1.00  0.00      C    O  
HETATM  275  Oc4 CLO C  36      21.696  21.214  95.752  1.00  0.00      C    O  
HETATM  276  Clc CLO C  37       4.000   5.937  96.107  1.00  0.00      C   CL  
HETATM  277  Oc1 CLO C  37       4.238   5.060  97.300  1.00  0.00      C    O  
HETATM  278  Oc2 CLO C  37       2.802   5.411  95.412  1.00  0.00      C    O  
HETATM  279  Oc3 CLO C  37       5.169   5.832  95.167  1.00  0.00      C    O  
HETATM  280  Oc4 CLO C  37       3.795   7.336  96.564  1.00  0.00      C    O  
HETATM  281  Clc CLO C  38      35.046   3.716  58.436  1.00  0.00      C   CL  
HETATM  282  Oc1 CLO C  38      35.003   5.212  58.595  1.00  0.00      C    O  
HETATM  283  Oc2 CLO C  38      33.888   3.220  59.234  1.00  0.00      C    O  
HETATM  284  Oc3 CLO C  38      36.355   3.212  58.894  1.00  0.00      C    O  
HETATM  285  Oc4 CLO C  38      34.902   3.342  56.986  1.00  0.00      C    O  
HETATM  286  Clc CLO C  39      11.565  16.470  61.628  1.00  0.00      C   CL  
HETATM  287  Oc1 CLO C  39      12.736  15.693  62.156  1.00  0.00      C    O  
HETATM  288  Oc2 CLO C  39      10.401  15.538  61.575  1.00  0.00      C    O  
HETATM  289  Oc3 CLO C  39      11.811  16.962  60.203  1.00  0.00      C    O  
HETATM  290  Oc4 CLO C  39      11.261  17.642  62.543  1.00  0.00      C    O  
HETATM  291  Clc CLO C  40      18.126  18.492  19.119  1.00  0.00      C   CL  
HETATM  292  Oc1 CLO C  40      18.072  19.864  18.547  1.00  0.00      C    O  
HETATM  293  Oc2 CLO C  40      18.861  17.496  18.268  1.00  0.00      C    O  
HETATM  294  Oc3 CLO C  40      16.729  17.970  19.353  1.00  0.00      C    O  
HETATM  295  Oc4 CLO C  40      18.857  18.643  20.395  1.00  0.00      C    O  
HETATM  296  Clc CLO C  41      34.260  14.803   3.745  1.00  0.00      C   CL  
HETATM  297  Oc1 CLO C  41      35.322  15.832   3.767  1.00  0.00      C    O  
HETATM  298  Oc2 CLO C  41      34.763  13.567   3.070  1.00  0.00      C    O  
HETATM  299  Oc3 CLO C  41      33.052  15.322   3.023  1.00  0.00      C    O  
HETATM  300  Oc4 CLO C  41      33.850  14.500   5.145  1.00  0.00      C    O  
HETATM  301  Clc CLO C  42       6.836  35.611  60.836  1.00  0.00      C   CL  
HETATM  302  Oc1 CLO C  42       7.341  34.270  60.380  1.00  0.00      C    O  
HETATM  303  Oc2 CLO C  42       7.614  36.072  62.033  1.00  0.00      C    O  
HETATM  304  Oc3 CLO C  42       5.361  35.454  61.240  1.00  0.00      C    O  
HETATM  305  Oc4 CLO C  42       6.979  36.606  59.757  1.00  0.00      C    O  
HETATM  306  Clc CLO C  43       4.152   0.643   3.908  1.00  0.00      C   CL  
HETATM  307  Oc1 CLO C  43       4.360   1.021   5.342  1.00  0.00      C    O  
HETATM  308  Oc2 CLO C  43       4.945   1.547   3.023  1.00  0.00      C    O  
HETATM  309  Oc3 CLO C  43       2.673   0.792   3.627  1.00  0.00      C    O  
HETATM  310  Oc4 CLO C  43       4.561  -0.768   3.780  1.00  0.00      C    O  
HETATM  311  Clc CLO C  44      23.049  18.683  35.886  1.00  0.00      C   CL  
HETATM  312  Oc1 CLO C  44      21.585  18.993  35.705  1.00  0.00      C    O  
HETATM  313  Oc2 CLO C  44      23.440  17.741  34.804  1.00  0.00      C    O  
HETATM  314  Oc3 CLO C  44      23.263  18.027  37.278  1.00  0.00      C    O  
HETATM  315  Oc4 CLO C  44      23.808  19.980  35.852  1.00  0.00      C    O  
HETATM  316  Clc CLO C  45       9.352  10.485   3.571  1.00  0.00      C   CL  
HETATM  317  Oc1 CLO C  45       9.288  10.067   5.020  1.00  0.00      C    O  
HETATM  318  Oc2 CLO C  45      10.177  11.691   3.339  1.00  0.00      C    O  
HETATM  319  Oc3 CLO C  45       7.980  10.769   3.098  1.00  0.00      C    O  
HETATM  320  Oc4 CLO C  45       9.891   9.342   2.816  1.00  0.00      C    O  
HETATM  321  Clc CLO C  46      12.500  33.587 106.119  1.00  0.00      C   CL  
HETATM  322  Oc1 CLO C  46      11.061  33.134 106.270  1.00  0.00      C    O  
HETATM  323  Oc2 CLO C  46      12.663  34.533 104.961  1.00  0.00      C    O  
HETATM  324  Oc3 CLO C  46      13.239  32.296 105.826  1.00  0.00      C    O  
HETATM  325  Oc4 CLO C  46      13.054  34.119 107.395  1.00  0.00      C    O  
HETATM  326  Clc CLO C  47      29.728  24.630  56.955  1.00  0.00      C   CL  
HETATM  327  Oc1 CLO C  47      30.887  25.216  56.229  1.00  0.00      C    O  
HETATM  328  Oc2 CLO C  47      28.564  25.598  56.906  1.00  0.00      C    O  
HETATM  329  Oc3 CLO C  47      30.119  24.324  58.377  1.00  0.00      C    O  
HETATM  330  Oc4 CLO C  47      29.388  23.365  56.256  1.00  0.00      C    O  
HETATM  331  Clc CLO C  48      29.717  24.750 101.900  1.00  0.00      C   CL  
HETATM  332  Oc1 CLO C  48      28.465  23.941 102.163  1.00  0.00      C    O  
HETATM  333  Oc2 CLO C  48      29.545  25.425 100.517  1.00  0.00      C    O  
HETATM  334  Oc3 CLO C  48      30.888  23.788 101.824  1.00  0.00      C    O  
HETATM  335  Oc4 CLO C  48      29.942  25.706 103.022  1.00  0.00      C    O  
HETATM  336  Clc CLO C  49      11.099   4.343  47.129  1.00  0.00      C   CL  
HETATM  337  Oc1 CLO C  49      12.281   3.415  47.019  1.00  0.00      C    O  
HETATM  338  Oc2 CLO C  49      11.039   5.015  48.497  1.00  0.00      C    O  
HETATM  339  Oc3 CLO C  49       9.841   3.516  47.006  1.00  0.00      C    O  
HETATM  340  Oc4 CLO C  49      11.105   5.437  46.130  1.00  0.00      C    O  
HETATM  341  Clc CLO C  50       4.174  32.441  40.228  1.00  0.00      C   CL  
HETATM  342  Oc1 CLO C  50       4.009  33.921  39.940  1.00  0.00      C    O  
HETATM  343  Oc2 CLO C  50       3.129  31.844  41.099  1.00  0.00      C    O  
HETATM  344  Oc3 CLO C  50       5.424  32.257  41.007  1.00  0.00      C    O  
HETATM  345  Oc4 CLO C  50       4.294  31.688  38.928  1.00  0.00      C    O  
HETATM  346  Clc CLO C  51      23.125   8.284  72.791  1.00  0.00      C   CL  
HETATM  347  Oc1 CLO C  51      23.031   7.986  74.272  1.00  0.00      C    O  
HETATM  348  Oc2 CLO C  51      24.585   8.549  72.425  1.00  0.00      C    O  
HETATM  349  Oc3 CLO C  51      22.272   9.474  72.460  1.00  0.00      C    O  
HETATM  350  Oc4 CLO C  51      22.567   7.051  72.086  1.00  0.00      C    O  
HETATM  351  Clc CLO C  52      11.432  33.812   3.648  1.00  0.00      C   CL  
HETATM  352  Oc1 CLO C  52      10.967  32.568   2.911  1.00  0.00      C    O  
HETATM  353  Oc2 CLO C  52      10.554  34.928   3.222  1.00  0.00      C    O  
HETATM  354  Oc3 CLO C  52      12.838  34.189   3.250  1.00  0.00      C    O  
HETATM  355  Oc4 CLO C  52      11.454  33.668   5.135  1.00  0.00      C    O  
HETATM  356  Clc CLO C  53       6.846  12.996  85.829  1.00  0.00      C   CL  
HETATM  357  Oc1 CLO C  53       6.795  11.673  86.526  1.00  0.00      C    O  
HETATM  358  Oc2 CLO C  53       7.635  13.987  86.629  1.00  0.00      C    O  
HETATM  359  Oc3 CLO C  53       5.438  13.472  85.635  1.00  0.00      C    O  
HETATM  360  Oc4 CLO C  53       7.528  12.829  84.464  1.00  0.00      C    O  
HETATM  361  Clc CLO C  54      44.596  10.108   3.818  1.00  0.00      C   CL  
HETATM  362  Oc1 CLO C  54      44.653  10.240   5.334  1.00  0.00      C    O  
HETATM  363  Oc2 CLO C  54      43.292   9.522   3.354  1.00  0.00      C    O  
HETATM  364  Oc3 CLO C  54      45.656   9.178   3.357  1.00  0.00      C    O  
HETATM  365  Oc4 CLO C  54      44.833  11.449   3.151  1.00  0.00      C    O  
HETATM  366  Clc CLO C  55      28.418   2.064  31.490  1.00  0.00      C   CL  
HETATM  367  Oc1 CLO C  55      29.408   3.178  31.537  1.00  0.00      C    O  
HETATM  368  Oc2 CLO C  55      27.805   1.964  32.852  1.00  0.00      C    O  
HETATM  369  Oc3 CLO C  55      29.042   0.791  31.049  1.00  0.00      C    O  
HETATM  370  Oc4 CLO C  55      27.318   2.440  30.513  1.00  0.00      C    O  
HETATM  371  Clc CLO C  56      47.331  15.600   9.290  1.00  0.00      C   CL  
HETATM  372  Oc1 CLO C  56      47.164  15.007  10.634  1.00  0.00      C    O  
HETATM  373  Oc2 CLO C  56      48.634  16.315   9.231  1.00  0.00      C    O  
HETATM  374  Oc3 CLO C  56      46.163  16.520   9.085  1.00  0.00      C    O  
HETATM  375  Oc4 CLO C  56      47.207  14.509   8.296  1.00  0.00      C    O  
HETATM  376  Clc CLO C  57       4.539  14.292  43.978  1.00  0.00      C   CL  
HETATM  377  Oc1 CLO C  57       4.294  14.566  42.499  1.00  0.00      C    O  
HETATM  378  Oc2 CLO C  57       4.785  15.568  44.708  1.00  0.00      C    O  
HETATM  379  Oc3 CLO C  57       5.783  13.456  44.197  1.00  0.00      C    O  
HETATM  380  Oc4 CLO C  57       3.362  13.561  44.537  1.00  0.00      C    O  
HETATM  381  Clc CLO C  58      36.387  42.227   3.954  1.00  0.00      C   CL  
HETATM  382  Oc1 CLO C  58      37.618  41.958   3.123  1.00  0.00      C    O  
HETATM  383  Oc2 CLO C  58      36.730  43.214   5.032  1.00  0.00      C    O  
HETATM  384  Oc3 CLO C  58      35.917  40.958   4.582  1.00  0.00      C    O  
HETATM  385  Oc4 CLO C  58      35.301  42.847   3.114  1.00  0.00      C    O  
HETATM  386  Clc CLO C  59      27.364   5.641   4.114  1.00  0.00      C   CL  
HETATM  387  Oc1 CLO C  59      27.990   5.662   5.465  1.00  0.00      C    O  
HETATM  388  Oc2 CLO C  59      25.811   5.706   4.285  1.00  0.00      C    O  
HETATM  389  Oc3 CLO C  59      27.717   4.441   3.292  1.00  0.00      C    O  
HETATM  390  Oc4 CLO C  59      27.826   6.851   3.358  1.00  0.00      C    O  
HETATM  391  Clc CLO C  60      47.785  42.062  27.109  1.00  0.00      C   CL  
HETATM  392  Oc1 CLO C  60      48.815  40.979  27.162  1.00  0.00      C    O  
HETATM  393  Oc2 CLO C  60      46.410  41.511  26.959  1.00  0.00      C    O  
HETATM  394  Oc3 CLO C  60      48.126  42.972  25.991  1.00  0.00      C    O  
HETATM  395  Oc4 CLO C  60      47.906  42.816  28.405  1.00  0.00      C    O  
HETATM  396  Clc CLO C  61      19.932  18.257   3.817  1.00  0.00      C   CL  
HETATM  397  Oc1 CLO C  61      20.228  17.124   4.789  1.00  0.00      C    O  
HETATM  398  Oc2 CLO C  61      19.828  19.586   4.534  1.00  0.00      C    O  
HETATM  399  Oc3 CLO C  61      18.638  18.045   3.157  1.00  0.00      C    O  
HETATM  400  Oc4 CLO C  61      21.012  18.371   2.841  1.00  0.00      C    O  
HETATM  401  Clc CLO C  62      15.043  23.568  84.311  1.00  0.00      C   CL  
HETATM  402  Oc1 CLO C  62      14.053  22.512  84.630  1.00  0.00      C    O  
HETATM  403  Oc2 CLO C  62      15.492  23.326  82.895  1.00  0.00      C    O  
HETATM  404  Oc3 CLO C  62      16.192  23.539  85.291  1.00  0.00      C    O  
HETATM  405  Oc4 CLO C  62      14.366  24.883  84.375  1.00  0.00      C    O  
HETATM  406  Clc CLO C  63      14.867   6.522  42.404  1.00  0.00      C   CL  
HETATM  407  Oc1 CLO C  63      14.631   5.052  42.378  1.00  0.00      C    O  
HETATM  408  Oc2 CLO C  63      13.533   7.218  42.295  1.00  0.00      C    O  
HETATM  409  Oc3 CLO C  63      15.727   7.025  41.242  1.00  0.00      C    O  
HETATM  410  Oc4 CLO C  63      15.516   6.921  43.691  1.00  0.00      C    O  
HETATM  411  Clc CLO C  64      38.770  29.997   3.741  1.00  0.00      C   CL  
HETATM  412  Oc1 CLO C  64      39.397  28.710   3.128  1.00  0.00      C    O  
HETATM  413  Oc2 CLO C  64      37.262  29.898   3.803  1.00  0.00      C    O  
HETATM  414  Oc3 CLO C  64      39.143  31.179   2.924  1.00  0.00      C    O  
HETATM  415  Oc4 CLO C  64      39.421  30.131   5.118  1.00  0.00      C    O  
HETATM  416  Clc CLO C  65      34.133  31.860  15.913  1.00  0.00      C   CL  
HETATM  417  Oc1 CLO C  65      34.715  31.081  14.770  1.00  0.00      C    O  
HETATM  418  Oc2 CLO C  65      35.164  32.099  16.978  1.00  0.00      C    O  
HETATM  419  Oc3 CLO C  65      32.954  31.091  16.551  1.00  0.00      C    O  
HETATM  420  Oc4 CLO C  65      33.659  33.203  15.353  1.00  0.00      C    O  
HETATM  421  Clc CLO C  66      45.506   7.858  18.391  1.00  0.00      C   CL  
HETATM  422  Oc1 CLO C  66      45.017   7.831  16.990  1.00  0.00      C    O  
HETATM  423  Oc2 CLO C  66      44.444   7.264  19.316  1.00  0.00      C    O  
HETATM  424  Oc3 CLO C  66      45.776   9.303  18.764  1.00  0.00      C    O  
HETATM  425  Oc4 CLO C  66      46.725   7.017  18.546  1.00  0.00      C    O  
HETATM  426  Clc CLO C  67      39.248  31.170  37.529  1.00  0.00      C   CL  
HETATM  427  Oc1 CLO C  67      38.888  29.911  38.285  1.00  0.00      C    O  
HETATM  428  Oc2 CLO C  67      40.471  30.906  36.706  1.00  0.00      C    O  
HETATM  429  Oc3 CLO C  67      39.512  32.211  38.522  1.00  0.00      C    O  
HETATM  430  Oc4 CLO C  67      38.130  31.606  36.639  1.00  0.00      C    O  
HETATM  431  Clc CLO C  68      42.564  26.271  52.883  1.00  0.00      C   CL  
HETATM  432  Oc1 CLO C  68      42.498  25.755  54.282  1.00  0.00      C    O  
HETATM  433  Oc2 CLO C  68      43.768  25.662  52.244  1.00  0.00      C    O  
HETATM  434  Oc3 CLO C  68      42.640  27.763  52.832  1.00  0.00      C    O  
HETATM  435  Oc4 CLO C  68      41.336  25.790  52.127  1.00  0.00      C    O  
HETATM  436  Clc CLO C  69      26.425  31.918  89.226  1.00  0.00      C   CL  
HETATM  437  Oc1 CLO C  69      27.296  31.539  90.391  1.00  0.00      C    O  
HETATM  438  Oc2 CLO C  69      27.272  32.539  88.148  1.00  0.00      C    O  
HETATM  439  Oc3 CLO C  69      25.404  32.915  89.710  1.00  0.00      C    O  
HETATM  440  Oc4 CLO C  69      25.770  30.728  88.674  1.00  0.00      C    O  
HETATM  441  Clc CLO C  70      33.696  41.684  31.359  1.00  0.00      C   CL  
HETATM  442  Oc1 CLO C  70      34.278  42.153  30.062  1.00  0.00      C    O  
HETATM  443  Oc2 CLO C  70      34.039  42.666  32.404  1.00  0.00      C    O  
HETATM  444  Oc3 CLO C  70      34.293  40.355  31.668  1.00  0.00      C    O  
HETATM  445  Oc4 CLO C  70      32.194  41.540  31.328  1.00  0.00      C    O  
HETATM  446  Clc CLO C  71      19.376  34.877   3.905  1.00  0.00      C   CL  
HETATM  447  Oc1 CLO C  71      19.494  35.579   5.233  1.00  0.00      C    O  
HETATM  448  Oc2 CLO C  71      19.026  33.437   4.137  1.00  0.00      C    O  
HETATM  449  Oc3 CLO C  71      20.709  34.932   3.158  1.00  0.00      C    O  
HETATM  450  Oc4 CLO C  71      18.282  35.546   3.102  1.00  0.00      C    O  
HETATM  451  Clc CLO C  72      17.765   0.144   3.794  1.00  0.00      C   CL  
HETATM  452  Oc1 CLO C  72      18.358  -1.167   3.416  1.00  0.00      C    O  
HETATM  453  Oc2 CLO C  72      16.259   0.118   3.688  1.00  0.00      C    O  
HETATM  454  Oc3 CLO C  72      18.241   1.248   2.861  1.00  0.00      C    O  
HETATM  455  Oc4 CLO C  72      18.120   0.401   5.211  1.00  0.00      C    O  
HETATM  456  Clc CLO C  73       6.855  27.352   3.622  1.00  0.00      C   CL  
HETATM  457  Oc1 CLO C  73       6.918  28.819   3.313  1.00  0.00      C    O  
HETATM  458  Oc2 CLO C  73       7.962  26.624   2.889  1.00  0.00      C    O  
HETATM  459  Oc3 CLO C  73       5.521  26.825   3.105  1.00  0.00      C    O  
HETATM  460  Oc4 CLO C  73       7.032  27.098   5.107  1.00  0.00      C    O  
HETATM  461  Clc CLO C  74      32.367  27.071   3.729  1.00  0.00      C   CL  
HETATM  462  Oc1 CLO C  74      31.783  28.455   3.449  1.00  0.00      C    O  
HETATM  463  Oc2 CLO C  74      32.216  26.710   5.188  1.00  0.00      C    O  
HETATM  464  Oc3 CLO C  74      33.815  27.045   3.345  1.00  0.00      C    O  
HETATM  465  Oc4 CLO C  74      31.654  26.035   2.877  1.00  0.00      C    O  
HETATM  466  Clc CLO C  75      35.361  10.135 111.867  1.00  0.00      C   CL  
HETATM  467  Oc1 CLO C  75      36.051  11.425 112.182  1.00  0.00      C    O  
HETATM  468  Oc2 CLO C  75      34.389   9.872 113.016  1.00  0.00      C    O  
HETATM  469  Oc3 CLO C  75      36.342   9.008 111.707  1.00  0.00      C    O  
HETATM  470  Oc4 CLO C  75      34.613  10.249 110.566  1.00  0.00      C    O  
HETATM  471  O   HOH D   1      24.335  34.212  95.834  1.00  0.00      D    O  
HETATM  472  H1  HOH D   1      24.643  35.159  95.927  1.00  0.00      D    H  
HETATM  473  H2  HOH D   1      23.402  34.130  96.184  1.00  0.00      D    H  
HETATM  474  O   HOH D   2      25.684   6.190  72.852  1.00  0.00      D    O  
HETATM  475  H1  HOH D   2      26.399   6.313  73.539  1.00  0.00      D    H  
HETATM  476  H2  HOH D   2      25.278   7.077  72.631  1.00  0.00      D    H  
HETATM  477  O   HOH D   3      47.815  18.015  47.967  1.00  0.00      D    O  
HETATM  478  H1  HOH D   3      47.700  17.062  48.249  1.00  0.00      D    H  
HETATM  479  H2  HOH D   3      46.934  18.485  48.012  1.00  0.00      D    H  
HETATM  480  O   HOH D   4      44.130  33.322  10.572  1.00  0.00      D    O  
HETATM  481  H1  HOH D   4      43.831  32.404  10.830  1.00  0.00      D    H  
HETATM  482  H2  HOH D   4      44.286  33.358   9.585  1.00  0.00      D    H  
HETATM  483  O   HOH D   5      21.281   7.079 116.108  1.00  0.00      D    O  
HETATM  484  H1  HOH D   5      20.711   7.669 116.679  1.00  0.00      D    H  
HETATM  485  H2  HOH D   5      21.457   6.219 116.588  1.00  0.00      D    H  
HETATM  486  O   HOH D   6       0.000  32.867 114.500  1.00  0.00      D    O  
HETATM  487  H1  HOH D   6       0.473  32.065 114.137  1.00  0.00      D    H  
HETATM  488  H2  HOH D   6       0.099  32.891 115.495  1.00  0.00      D    H  
HETATM  489  O   HOH D   7       0.178  34.554  34.103  1.00  0.00      D    O  
HETATM  490  H1  HOH D   7      -0.659  34.232  34.546  1.00  0.00      D    H  
HETATM  491  H2  HOH D   7       0.895  33.865  34.203  1.00  0.00      D    H  
HETATM  492  O   HOH D   8      23.236   7.896  63.058  1.00  0.00      D    O  
HETATM  493  H1  HOH D   8      23.576   8.554  62.386  1.00  0.00      D    H  
HETATM  494  H2  HOH D   8      22.626   7.245  62.607  1.00  0.00      D    H  
HETATM  495  O   HOH D   9      13.509  15.133  12.220  1.00  0.00      D    O  
HETATM  496  H1  HOH D   9      12.935  14.320  12.122  1.00  0.00      D    H  
HETATM  497  H2  HOH D   9      13.056  15.791  12.821  1.00  0.00      D    H  
HETATM  498  O   HOH D  10       4.389  14.991  10.096  1.00  0.00      D    O  
HETATM  499  H1  HOH D  10       4.466  13.996  10.035  1.00  0.00      D    H  
HETATM  500  H2  HOH D  10       5.075  15.415   9.505  1.00  0.00      D    H  
HETATM  501  O   HOH D  11      19.389  20.979  13.761  1.00  0.00      D    O  
HETATM  502  H1  HOH D  11      18.848  20.965  12.920  1.00  0.00      D    H  
HETATM  503  H2  HOH D  11      19.827  21.873  13.860  1.00  0.00      D    H  
HETATM  504  O   HOH D  12      20.166  37.619  40.907  1.00  0.00      D    O  
HETATM  505  H1  HOH D  12      20.750  37.721  40.102  1.00  0.00      D    H  
HETATM  506  H2  HOH D  12      20.727  37.375  41.697  1.00  0.00      D    H  
HETATM  507  O   HOH D  13      22.518   9.540  14.812  1.00  0.00      D    O  
HETATM  508  H1  HOH D  13      22.460  10.415  15.293  1.00  0.00      D    H  
HETATM  509  H2  HOH D  13      23.284   9.010  15.175  1.00  0.00      D    H  
HETATM  510  O   HOH D  14      22.573  13.524 116.454  1.00  0.00      D    O  
HETATM  511  H1  HOH D  14      21.756  13.496 117.030  1.00  0.00      D    H  
HETATM  512  H2  HOH D  14      23.313  13.019 116.899  1.00  0.00      D    H  
HETATM  513  O   HOH D  15      13.664   4.489   6.946  1.00  0.00      D    O  
HETATM  514  H1  HOH D  15      14.339   5.202   7.140  1.00  0.00      D    H  
HETATM  515  H2  HOH D  15      14.133   3.621   6.786  1.00  0.00      D    H  
HETATM  516  O   HOH D  16      41.547   5.009 114.691  1.00  0.00      D    O  
HETATM  517  H1  HOH D  16      41.351   4.418 115.473  1.00  0.00      D    H  
HETATM  518  H2  HOH D  16      41.979   5.853 115.010  1.00  0.00      D    H  
HETATM  519  O   HOH D  17      15.713  21.449  75.805  1.00  0.00      D    O  
HETATM  520  H1  HOH D  17      16.125  20.555  75.629  1.00  0.00      D    H  
HETATM  521  H2  HOH D  17      16.424  22.095  76.084  1.00  0.00      D    H  
HETATM  522  O   HOH D  18      14.393  38.374 114.268  1.00  0.00      D    O  
HETATM  523  H1  HOH D  18      14.455  39.172 113.668  1.00  0.00      D    H  
HETATM  524  H2  HOH D  18      14.497  38.664 115.219  1.00  0.00      D    H  
HETATM  525  O   HOH D  19      26.649  35.481  97.936  1.00  0.00      D    O  
HETATM  526  H1  HOH D  19      26.341  36.109  97.222  1.00  0.00      D    H  
HETATM  527  H2  HOH D  19      26.795  34.573  97.542  1.00  0.00      D    H  
HETATM  528  O   HOH D  20      32.729  20.690 114.045  1.00  0.00      D    O  
HETATM  529  H1  HOH D  20      32.667  19.755 113.695  1.00  0.00      D    H  
HETATM  530  H2  HOH D  20      33.689  20.963 114.098  1.00  0.00      D    H  
HETATM  531  O   HOH D  21       2.081  10.020  20.217  1.00  0.00      D    O  
HETATM  532  H1  HOH D  21       1.207  10.457  20.007  1.00  0.00      D    H  
HETATM  533  H2  HOH D  21       2.755  10.272  19.523  1.00  0.00      D    H  
HETATM  534  O   HOH D  22      29.618   5.256  37.637  1.00  0.00      D    O  
HETATM  535  H1  HOH D  22      29.955   4.647  38.355  1.00  0.00      D    H  
HETATM  536  H2  HOH D  22      30.372   5.503  37.028  1.00  0.00      D    H  
HETATM  537  O   HOH D  23       9.132  16.435  12.903  1.00  0.00      D    O  
HETATM  538  H1  HOH D  23       8.199  16.631  12.603  1.00  0.00      D    H  
HETATM  539  H2  HOH D  23       9.604  15.903  12.200  1.00  0.00      D    H  
HETATM  540  O   HOH D  24       9.845  18.825  59.395  1.00  0.00      D    O  
HETATM  541  H1  HOH D  24      10.706  18.390  59.661  1.00  0.00      D    H  
HETATM  542  H2  HOH D  24       9.618  19.543  60.054  1.00  0.00      D    H  
HETATM  543  O   HOH D  25      45.112  37.980  22.655  1.00  0.00      D    O  
HETATM  544  H1  HOH D  25      45.650  38.470  21.970  1.00  0.00      D    H  
HETATM  545  H2  HOH D  25      44.601  37.242  22.213  1.00  0.00      D    H  
HETATM  546  O   HOH D  26       0.024  15.804 108.863  1.00  0.00      D    O  
HETATM  547  H1  HOH D  26       0.784  15.802 108.213  1.00  0.00      D    H  
HETATM  548  H2  HOH D  26      -0.387  16.715 108.892  1.00  0.00      D    H  
HETATM  549  O   HOH D  27       8.242  14.680   9.365  1.00  0.00      D    O  
HETATM  550  H1  HOH D  27       9.092  14.962   9.810  1.00  0.00      D    H  
HETATM  551  H2  HOH D  27       8.176  13.682   9.373  1.00  0.00      D    H  
HETATM  552  O   HOH D  28      26.517  24.839 100.326  1.00  0.00      D    O  
HETATM  553  H1  HOH D  28      27.037  24.538 101.126  1.00  0.00      D    H  
HETATM  554  H2  HOH D  28      25.939  24.090 100.004  1.00  0.00      D    H  
HETATM  555  O   HOH D  29      33.036  22.714  11.602  1.00  0.00      D    O  
HETATM  556  H1  HOH D  29      33.304  23.506  11.053  1.00  0.00      D    H  
HETATM  557  H2  HOH D  29      33.474  21.893  11.238  1.00  0.00      D    H  
HETATM  558  O   HOH D  30      35.058   7.320  93.770  1.00  0.00      D    O  
HETATM  559  H1  HOH D  30      35.244   8.086  93.155  1.00  0.00      D    H  
HETATM  560  H2  HOH D  30      34.197   6.883  93.508  1.00  0.00      D    H  
HETATM  561  O   HOH D  31      26.243  40.970  62.151  1.00  0.00      D    O  
HETATM  562  H1  HOH D  31      25.398  40.735  61.671  1.00  0.00      D    H  
HETATM  563  H2  HOH D  31      26.975  41.117  61.486  1.00  0.00      D    H  
HETATM  564  O   HOH D  32      48.357   9.252  85.201  1.00  0.00      D    O  
HETATM  565  H1  HOH D  32      48.527   8.322  84.875  1.00  0.00      D    H  
HETATM  566  H2  HOH D  32      47.642   9.235  85.900  1.00  0.00      D    H  
HETATM  567  O   HOH D  33      33.278   2.646  30.930  1.00  0.00      D    O  
HETATM  568  H1  HOH D  33      32.768   3.382  30.485  1.00  0.00      D    H  
HETATM  569  H2  HOH D  33      33.534   2.929  31.854  1.00  0.00      D    H  
HETATM  570  O   HOH D  34      15.727  20.163  38.029  1.00  0.00      D    O  
HETATM  571  H1  HOH D  34      15.093  19.594  38.552  1.00  0.00      D    H  
HETATM  572  H2  HOH D  34      15.480  21.126  38.140  1.00  0.00      D    H  
HETATM  573  O   HOH D  35      24.065  36.351  35.991  1.00  0.00      D    O  
HETATM  574  H1  HOH D  35      23.288  36.536  35.388  1.00  0.00      D    H  
HETATM  575  H2  HOH D  35      23.749  35.853  36.798  1.00  0.00      D    H  
HETATM  576  O   HOH D  36      40.464  41.276  55.486  1.00  0.00      D    O  
HETATM  577  H1  HOH D  36      40.612  40.765  56.333  1.00  0.00      D    H  
HETATM  578  H2  HOH D  36      41.301  41.267  54.940  1.00  0.00      D    H  
HETATM  579  O   HOH D  37      19.796  15.436  61.385  1.00  0.00      D    O  
HETATM  580  H1  HOH D  37      18.834  15.641  61.206  1.00  0.00      D    H  
HETATM  581  H2  HOH D  37      19.860  14.660  62.013  1.00  0.00      D    H  
HETATM  582  O   HOH D  38      17.667  17.521  78.126  1.00  0.00      D    O  
HETATM  583  H1  HOH D  38      16.734  17.283  77.855  1.00  0.00      D    H  
HETATM  584  H2  HOH D  38      17.979  16.891  78.837  1.00  0.00      D    H  
HETATM  585  O   HOH D  39      24.267  29.720   9.578  1.00  0.00      D    O  
HETATM  586  H1  HOH D  39      25.029  30.108  10.096  1.00  0.00      D    H  
HETATM  587  H2  HOH D  39      24.101  28.781   9.881  1.00  0.00      D    H  
HETATM  588  O   HOH D  40      26.299   7.943  76.161  1.00  0.00      D    O  
HETATM  589  H1  HOH D  40      26.709   8.854  76.218  1.00  0.00      D    H  
HETATM  590  H2  HOH D  40      25.372   7.971  76.537  1.00  0.00      D    H  
HETATM  591  O   HOH D  41      28.900  11.373  41.293  1.00  0.00      D    O  
HETATM  592  H1  HOH D  41      28.247  11.101  42.000  1.00  0.00      D    H  
HETATM  593  H2  HOH D  41      28.586  11.039  40.404  1.00  0.00      D    H  
HETATM  594  O   HOH D  42       2.130  38.662  69.909  1.00  0.00      D    O  
HETATM  595  H1  HOH D  42       2.652  38.108  70.559  1.00  0.00      D    H  
HETATM  596  H2  HOH D  42       2.394  38.417  68.976  1.00  0.00      D    H  
HETATM  597  O   HOH D  43       3.096  16.116   3.874  1.00  0.00      D    O  
HETATM  598  H1  HOH D  43       2.442  16.120   4.630  1.00  0.00      D    H  
HETATM  599  H2  HOH D  43       3.062  16.996   3.400  1.00  0.00      D    H  
HETATM  600  O   HOH D  44       9.323  14.982  38.089  1.00  0.00      D    O  
HETATM  601  H1  HOH D  44       8.329  14.991  38.198  1.00  0.00      D    H  
HETATM  602  H2  HOH D  44       9.755  14.825  38.977  1.00  0.00      D    H  
HETATM  603  O   HOH D  45       3.251  14.513  65.539  1.00  0.00      D    O  
HETATM  604  H1  HOH D  45       2.950  15.202  66.198  1.00  0.00      D    H  
HETATM  605  H2  HOH D  45       4.086  14.075  65.873  1.00  0.00      D    H  
HETATM  606  O   HOH D  46      24.484  19.658 112.918  1.00  0.00      D    O  
HETATM  607  H1  HOH D  46      24.010  19.998 113.731  1.00  0.00      D    H  
HETATM  608  H2  HOH D  46      25.025  18.853 113.160  1.00  0.00      D    H  
HETATM  609  O   HOH D  47      32.293  24.413 104.389  1.00  0.00      D    O  
HETATM  610  H1  HOH D  47      32.191  24.584 103.409  1.00  0.00      D    H  
HETATM  611  H2  HOH D  47      31.987  25.216 104.901  1.00  0.00      D    H  
HETATM  612  O   HOH D  48      24.200  24.535 113.632  1.00  0.00      D    O  
HETATM  613  H1  HOH D  48      23.768  25.424 113.482  1.00  0.00      D    H  
HETATM  614  H2  HOH D  48      23.498  23.823 113.657  1.00  0.00      D    H  
HETATM  615  O   HOH D  49      40.487  36.330 103.517  1.00  0.00      D    O  
HETATM  616  H1  HOH D  49      40.615  35.377 103.243  1.00  0.00      D    H  
HETATM  617  H2  HOH D  49      40.029  36.830 102.781  1.00  0.00      D    H  
HETATM  618  O   HOH D  50      46.153   4.021 115.007  1.00  0.00      D    O  
HETATM  619  H1  HOH D  50      45.355   4.386 114.528  1.00  0.00      D    H  
HETATM  620  H2  HOH D  50      46.625   4.763 115.483  1.00  0.00      D    H  
HETATM  621  O   HOH D  51      20.280  33.480  53.785  1.00  0.00      D    O  
HETATM  622  H1  HOH D  51      20.013  32.537  53.590  1.00  0.00      D    H  
HETATM  623  H2  HOH D  51      19.511  33.966  54.199  1.00  0.00      D    H  
HETATM  624  O   HOH D  52      15.549  33.409  29.377  1.00  0.00      D    O  
HETATM  625  H1  HOH D  52      15.291  33.852  28.518  1.00  0.00      D    H  
HETATM  626  H2  HOH D  52      15.751  32.445  29.207  1.00  0.00      D    H  
HETATM  627  O   HOH D  53      31.433   3.257   5.416  1.00  0.00      D    O  
HETATM  628  H1  HOH D  53      31.196   3.914   6.133  1.00  0.00      D    H  
HETATM  629  H2  HOH D  53      31.869   2.457   5.828  1.00  0.00      D    H  
HETATM  630  O   HOH D  54      40.244  35.063  81.382  1.00  0.00      D    O  
HETATM  631  H1  HOH D  54      41.112  34.598  81.551  1.00  0.00      D    H  
HETATM  632  H2  HOH D  54      39.573  34.775  82.065  1.00  0.00      D    H  
HETATM  633  O   HOH D  55      20.782  13.882  96.091  1.00  0.00      D    O  
HETATM  634  H1  HOH D  55      20.386  13.118  95.581  1.00  0.00      D    H  
HETATM  635  H2  HOH D  55      21.629  14.175  95.648  1.00  0.00      D    H  
HETATM  636  O   HOH D  56      32.657  19.351 105.289  1.00  0.00      D    O  
HETATM  637  H1  HOH D  56      31.680  19.136 105.298  1.00  0.00      D    H  
HETATM  638  H2  HOH D  56      32.780  20.339 105.200  1.00  0.00      D    H  
HETATM  639  O   HOH D  57      22.915  40.251  79.974  1.00  0.00      D    O  
HETATM  640  H1  HOH D  57      23.210  39.365  79.619  1.00  0.00      D    H  
HETATM  641  H2  HOH D  57      22.445  40.121  80.848  1.00  0.00      D    H  
HETATM  642  O   HOH D  58      47.016  15.925  38.687  1.00  0.00      D    O  
HETATM  643  H1  HOH D  58      46.283  15.701  38.045  1.00  0.00      D    H  
HETATM  644  H2  HOH D  58      46.622  16.143  39.580  1.00  0.00      D    H  
HETATM  645  O   HOH D  59       9.358  36.820  78.113  1.00  0.00      D    O  
HETATM  646  H1  HOH D  59       8.728  36.378  77.474  1.00  0.00      D    H  
HETATM  647  H2  HOH D  59       8.865  37.072  78.946  1.00  0.00      D    H  
HETATM  648  O   HOH D  60      18.109  29.162  54.494  1.00  0.00      D    O  
HETATM  649  H1  HOH D  60      17.146  29.374  54.326  1.00  0.00      D    H  
HETATM  650  H2  HOH D  60      18.229  28.890  55.448  1.00  0.00      D    H  
HETATM  651  O   HOH D  61       5.128  12.007  35.644  1.00  0.00      D    O  
HETATM  652  H1  HOH D  61       5.009  12.810  35.060  1.00  0.00      D    H  
HETATM  653  H2  HOH D  61       4.902  12.245  36.589  1.00  0.00      D    H  
HETATM  654  O   HOH D  62       1.154  19.880  47.087  1.00  0.00      D    O  
HETATM  655  H1  HOH D  62       0.827  19.541  47.969  1.00  0.00      D    H  
HETATM  656  H2  HOH D  62       2.139  20.049  47.139  1.00  0.00      D    H  
HETATM  657  O   HOH D  63      25.644  15.533  75.445  1.00  0.00      D    O  
HETATM  658  H1  HOH D  63      26.032  16.454  75.447  1.00  0.00      D    H  
HETATM  659  H2  HOH D  63      24.771  15.538  75.933  1.00  0.00      D    H  
HETATM  660  O   HOH D  64      25.762  41.888  92.449  1.00  0.00      D    O  
HETATM  661  H1  HOH D  64      25.239  42.305  93.192  1.00  0.00      D    H  
HETATM  662  H2  HOH D  64      25.757  40.893  92.554  1.00  0.00      D    H  
HETATM  663  O   HOH D  65       4.505  39.623  60.855  1.00  0.00      D    O  
HETATM  664  H1  HOH D  65       5.029  39.652  60.003  1.00  0.00      D    H  
HETATM  665  H2  HOH D  65       4.142  38.701  60.991  1.00  0.00      D    H  
HETATM  666  O   HOH D  66      35.293   8.209   5.002  1.00  0.00      D    O  
HETATM  667  H1  HOH D  66      35.814   8.296   4.153  1.00  0.00      D    H  
HETATM  668  H2  HOH D  66      34.332   8.035   4.787  1.00  0.00      D    H  
HETATM  669  O   HOH D  67       8.771   6.325 101.845  1.00  0.00      D    O  
HETATM  670  H1  HOH D  67       9.447   5.592 101.913  1.00  0.00      D    H  
HETATM  671  H2  HOH D  67       8.139   6.269 102.618  1.00  0.00      D    H  
HETATM  672  O   HOH D  68      42.567  31.568 100.780  1.00  0.00      D    O  
HETATM  673  H1  HOH D  68      42.605  31.022 101.617  1.00  0.00      D    H  
HETATM  674  H2  HOH D  68      42.265  32.495 101.000  1.00  0.00      D    H  
HETATM  675  O   HOH D  69      44.817  21.275  33.951  1.00  0.00      D    O  
HETATM  676  H1  HOH D  69      45.098  20.318  33.877  1.00  0.00      D    H  
HETATM  677  H2  HOH D  69      45.628  21.854  34.046  1.00  0.00      D    H  
HETATM  678  O   HOH D  70      32.212  10.989   3.263  1.00  0.00      D    O  
HETATM  679  H1  HOH D  70      31.865  10.236   3.821  1.00  0.00      D    H  
HETATM  680  H2  HOH D  70      33.212  10.969   3.260  1.00  0.00      D    H  
HETATM  681  O   HOH D  71       1.612   3.134 102.864  1.00  0.00      D    O  
HETATM  682  H1  HOH D  71       1.147   2.577 103.552  1.00  0.00      D    H  
HETATM  683  H2  HOH D  71       2.508   3.412 103.211  1.00  0.00      D    H  
HETATM  684  O   HOH D  72      20.194   7.462  51.070  1.00  0.00      D    O  
HETATM  685  H1  HOH D  72      19.561   6.689  51.030  1.00  0.00      D    H  
HETATM  686  H2  HOH D  72      20.500   7.594  52.013  1.00  0.00      D    H  
HETATM  687  O   HOH D  73      29.673  39.783   8.978  1.00  0.00      D    O  
HETATM  688  H1  HOH D  73      30.223  39.054   8.571  1.00  0.00      D    H  
HETATM  689  H2  HOH D  73      29.075  40.178   8.280  1.00  0.00      D    H  
HETATM  690  O   HOH D  74      40.136  39.603  34.650  1.00  0.00      D    O  
HETATM  691  H1  HOH D  74      40.833  39.604  33.933  1.00  0.00      D    H  
HETATM  692  H2  HOH D  74      39.711  40.506  34.704  1.00  0.00      D    H  
HETATM  693  O   HOH D  75       6.590  34.964  51.442  1.00  0.00      D    O  
HETATM  694  H1  HOH D  75       6.572  34.461  52.307  1.00  0.00      D    H  
HETATM  695  H2  HOH D  75       7.016  35.858  51.586  1.00  0.00      D    H  
HETATM  696  O   HOH D  76      27.685  18.951 109.530  1.00  0.00      D    O  
HETATM  697  H1  HOH D  76      26.724  18.694 109.426  1.00  0.00      D    H  
HETATM  698  H2  HOH D  76      27.744  19.893 109.862  1.00  0.00      D    H  
HETATM  699  O   HOH D  77      25.602  40.936  80.305  1.00  0.00      D    O  
HETATM  700  H1  HOH D  77      24.617  40.822  80.176  1.00  0.00      D    H  
HETATM  701  H2  HOH D  77      26.089  40.530  79.532  1.00  0.00      D    H  
HETATM  702  O   HOH D  78      41.663  27.478  11.375  1.00  0.00      D    O  
HETATM  703  H1  HOH D  78      42.410  27.453  12.039  1.00  0.00      D    H  
HETATM  704  H2  HOH D  78      40.937  28.078  11.713  1.00  0.00      D    H  
HETATM  705  O   HOH D  79       0.948  30.554 113.348  1.00  0.00      D    O  
HETATM  706  H1  HOH D  79       0.833  29.696 112.847  1.00  0.00      D    H  
HETATM  707  H2  HOH D  79       1.549  30.405 114.132  1.00  0.00      D    H  
HETATM  708  O   HOH D  80      16.020   1.979  95.539  1.00  0.00      D    O  
HETATM  709  H1  HOH D  80      15.173   2.272  95.095  1.00  0.00      D    H  
HETATM  710  H2  HOH D  80      16.792   2.145  94.926  1.00  0.00      D    H  
HETATM  711  O   HOH D  81      36.619  14.526  94.043  1.00  0.00      D    O  
HETATM  712  H1  HOH D  81      35.620  14.509  94.061  1.00  0.00      D    H  
HETATM  713  H2  HOH D  81      36.951  15.266  94.629  1.00  0.00      D    H  
HETATM  714  O   HOH D  82      33.475  10.188  76.166  1.00  0.00      D    O  
HETATM  715  H1  HOH D  82      33.939  10.377  75.300  1.00  0.00      D    H  
HETATM  716  H2  HOH D  82      32.865   9.404  76.053  1.00  0.00      D    H  
HETATM  717  O   HOH D  83      45.997  39.824 110.314  1.00  0.00      D    O  
HETATM  718  H1  HOH D  83      45.743  40.787 110.403  1.00  0.00      D    H  
HETATM  719  H2  HOH D  83      45.880  39.536 109.363  1.00  0.00      D    H  
HETATM  720  O   HOH D  84      48.064   7.416  71.814  1.00  0.00      D    O  
HETATM  721  H1  HOH D  84      49.033   7.256  71.624  1.00  0.00      D    H  
HETATM  722  H2  HOH D  84      47.886   8.400  71.830  1.00  0.00      D    H  
HETATM  723  O   HOH D  85      23.382  14.851  86.351  1.00  0.00      D    O  
HETATM  724  H1  HOH D  85      24.354  14.827  86.585  1.00  0.00      D    H  
HETATM  725  H2  HOH D  85      22.877  14.239  86.960  1.00  0.00      D    H  
HETATM  726  O   HOH D  86      18.736  27.301  96.409  1.00  0.00      D    O  
HETATM  727  H1  HOH D  86      19.521  27.136  95.811  1.00  0.00      D    H  
HETATM  728  H2  HOH D  86      18.341  26.426  96.688  1.00  0.00      D    H  
HETATM  729  O   HOH D  87      23.971  36.887 112.552  1.00  0.00      D    O  
HETATM  730  H1  HOH D  87      24.688  36.557 113.166  1.00  0.00      D    H  
HETATM  731  H2  HOH D  87      24.328  36.932 111.618  1.00  0.00      D    H  
HETATM  732  O   HOH D  88      13.053  14.625  59.252  1.00  0.00      D    O  
HETATM  733  H1  HOH D  88      12.464  15.386  59.524  1.00  0.00      D    H  
HETATM  734  H2  HOH D  88      12.505  13.929  58.789  1.00  0.00      D    H  
HETATM  735  O   HOH D  89      40.648  11.696  84.865  1.00  0.00      D    O  
HETATM  736  H1  HOH D  89      40.342  11.944  83.946  1.00  0.00      D    H  
HETATM  737  H2  HOH D  89      41.005  12.507  85.328  1.00  0.00      D    H  
HETATM  738  O   HOH D  90      14.650  20.859  82.263  1.00  0.00      D    O  
HETATM  739  H1  HOH D  90      15.312  20.358  82.820  1.00  0.00      D    H  
HETATM  740  H2  HOH D  90      14.786  21.842  82.387  1.00  0.00      D    H  
HETATM  741  O   HOH D  91       7.743  35.372  76.423  1.00  0.00      D    O  
HETATM  742  H1  HOH D  91       7.152  34.861  77.047  1.00  0.00      D    H  
HETATM  743  H2  HOH D  91       8.074  34.762  75.703  1.00  0.00      D    H  
HETATM  744  O   HOH D  92      21.930  15.481  74.494  1.00  0.00      D    O  
HETATM  745  H1  HOH D  92      22.284  14.890  75.219  1.00  0.00      D    H  
HETATM  746  H2  HOH D  92      20.932  15.420  74.471  1.00  0.00      D    H  
HETATM  747  O   HOH D  93      48.130  21.410  46.480  1.00  0.00      D    O  
HETATM  748  H1  HOH D  93      48.959  20.853  46.440  1.00  0.00      D    H  
HETATM  749  H2  HOH D  93      47.335  20.840  46.270  1.00  0.00      D    H  
HETATM  750  O   HOH D  94      37.564  19.403  15.542  1.00  0.00      D    O  
HETATM  751  H1  HOH D  94      36.565  19.363  15.561  1.00  0.00      D    H  
HETATM  752  H2  HOH D  94      37.856  20.339  15.347  1.00  0.00      D    H  
HETATM  753  O   HOH D  95       4.200   9.167 102.271  1.00  0.00      D    O  
HETATM  754  H1  HOH D  95       4.576   8.348 101.838  1.00  0.00      D    H  
HETATM  755  H2  HOH D  95       4.399   9.965 101.702  1.00  0.00      D    H  
HETATM  756  O   HOH D  96       9.305  39.937  33.012  1.00  0.00      D    O  
HETATM  757  H1  HOH D  96       9.243  40.833  33.452  1.00  0.00      D    H  
HETATM  758  H2  HOH D  96      10.235  39.796  32.673  1.00  0.00      D    H  
HETATM  759  O   HOH D  97      17.852  35.807  62.183  1.00  0.00      D    O  
HETATM  760  H1  HOH D  97      17.456  36.641  61.798  1.00  0.00      D    H  
HETATM  761  H2  HOH D  97      18.076  35.172  61.444  1.00  0.00      D    H  
HETATM  762  O   HOH D  98      15.683  25.592  45.906  1.00  0.00      D    O  
HETATM  763  H1  HOH D  98      14.771  25.192  45.816  1.00  0.00      D    H  
HETATM  764  H2  HOH D  98      15.685  26.253  46.656  1.00  0.00      D    H  
HETATM  765  O   HOH D  99      48.704   1.744  53.897  1.00  0.00      D    O  
HETATM  766  H1  HOH D  99      48.825   1.849  52.910  1.00  0.00      D    H  
HETATM  767  H2  HOH D  99      49.498   1.272  54.281  1.00  0.00      D    H  
HETATM  768  O   HOH D 100      32.666  14.471  90.830  1.00  0.00      D    O  
HETATM  769  H1  HOH D 100      32.030  14.802  90.134  1.00  0.00      D    H  
HETATM  770  H2  HOH D 100      32.154  14.026  91.565  1.00  0.00      D    H  
HETATM  771  O   HOH D 101       6.635   6.404  17.904  1.00  0.00      D    O  
HETATM  772  H1  HOH D 101       7.402   5.864  17.558  1.00  0.00      D    H  
HETATM  773  H2  HOH D 101       6.099   5.852  18.543  1.00  0.00      D    H  
HETATM  774  O   HOH D 102      24.210  23.504  44.360  1.00  0.00      D    O  
HETATM  775  H1  HOH D 102      24.964  22.892  44.597  1.00  0.00      D    H  
HETATM  776  H2  HOH D 102      24.541  24.217  43.742  1.00  0.00      D    H  
HETATM  777  O   HOH D 103      29.383   0.969  47.790  1.00  0.00      D    O  
HETATM  778  H1  HOH D 103      28.389   0.865  47.807  1.00  0.00      D    H  
HETATM  779  H2  HOH D 103      29.747   0.568  46.949  1.00  0.00      D    H  
HETATM  780  O   HOH D 104      20.753  17.136  38.807  1.00  0.00      D    O  
HETATM  781  H1  HOH D 104      21.570  16.562  38.869  1.00  0.00      D    H  
HETATM  782  H2  HOH D 104      19.943  16.585  39.007  1.00  0.00      D    H  
HETATM  783  O   HOH D 105      35.954   2.983  70.655  1.00  0.00      D    O  
HETATM  784  H1  HOH D 105      36.894   2.643  70.699  1.00  0.00      D    H  
HETATM  785  H2  HOH D 105      35.740   3.479  71.497  1.00  0.00      D    H  
HETATM  786  O   HOH D 106      17.092  35.040  43.337  1.00  0.00      D    O  
HETATM  787  H1  HOH D 106      17.637  34.202  43.333  1.00  0.00      D    H  
HETATM  788  H2  HOH D 106      16.181  34.844  43.700  1.00  0.00      D    H  
HETATM  789  O   HOH D 107      41.603  19.329  35.510  1.00  0.00      D    O  
HETATM  790  H1  HOH D 107      41.836  20.287  35.342  1.00  0.00      D    H  
HETATM  791  H2  HOH D 107      41.408  18.876  34.640  1.00  0.00      D    H  
HETATM  792  O   HOH D 108       6.959  25.514  49.423  1.00  0.00      D    O  
HETATM  793  H1  HOH D 108       6.169  25.949  48.992  1.00  0.00      D    H  
HETATM  794  H2  HOH D 108       6.692  25.146  50.314  1.00  0.00      D    H  
HETATM  795  O   HOH D 109       7.601   1.863   3.365  1.00  0.00      D    O  
HETATM  796  H1  HOH D 109       6.683   2.002   2.993  1.00  0.00      D    H  
HETATM  797  H2  HOH D 109       7.769   0.883   3.478  1.00  0.00      D    H  
HETATM  798  O   HOH D 110      34.714  35.840  34.733  1.00  0.00      D    O  
HETATM  799  H1  HOH D 110      35.149  36.448  35.397  1.00  0.00      D    H  
HETATM  800  H2  HOH D 110      34.974  34.894  34.927  1.00  0.00      D    H  
HETATM  801  O   HOH D 111       9.201   4.866 105.160  1.00  0.00      D    O  
HETATM  802  H1  HOH D 111       9.912   4.282 105.551  1.00  0.00      D    H  
HETATM  803  H2  HOH D 111       8.302   4.533 105.445  1.00  0.00      D    H  
HETATM  804  O   HOH D 112      34.549  36.677  61.531  1.00  0.00      D    O  
HETATM  805  H1  HOH D 112      34.818  37.332  62.237  1.00  0.00      D    H  
HETATM  806  H2  HOH D 112      34.690  35.746  61.870  1.00  0.00      D    H  
HETATM  807  O   HOH D 113      26.209  39.463 100.401  1.00  0.00      D    O  
HETATM  808  H1  HOH D 113      26.628  39.799 101.245  1.00  0.00      D    H  
HETATM  809  H2  HOH D 113      25.732  38.604 100.585  1.00  0.00      D    H  
HETATM  810  O   HOH D 114      40.618   5.325  69.831  1.00  0.00      D    O  
HETATM  811  H1  HOH D 114      40.987   5.675  68.970  1.00  0.00      D    H  
HETATM  812  H2  HOH D 114      41.368   5.150  70.469  1.00  0.00      D    H  
HETATM  813  O   HOH D 115      11.754  14.557  69.095  1.00  0.00      D    O  
HETATM  814  H1  HOH D 115      12.728  14.676  68.905  1.00  0.00      D    H  
HETATM  815  H2  HOH D 115      11.277  15.423  68.948  1.00  0.00      D    H  
HETATM  816  O   HOH D 116      23.399   2.392   3.298  1.00  0.00      D    O  
HETATM  817  H1  HOH D 116      23.502   2.296   4.288  1.00  0.00      D    H  
HETATM  818  H2  HOH D 116      22.843   1.639   2.947  1.00  0.00      D    H  
HETATM  819  O   HOH D 117      46.357  25.879  16.199  1.00  0.00      D    O  
HETATM  820  H1  HOH D 117      45.738  26.571  15.829  1.00  0.00      D    H  
HETATM  821  H2  HOH D 117      47.073  25.679  15.530  1.00  0.00      D    H  
HETATM  822  O   HOH D 118      44.547   4.523  31.937  1.00  0.00      D    O  
HETATM  823  H1  HOH D 118      45.266   4.818  32.566  1.00  0.00      D    H  
HETATM  824  H2  HOH D 118      44.948   4.321  31.043  1.00  0.00      D    H  
HETATM  825  O   HOH D 119      35.556  10.134  86.227  1.00  0.00      D    O  
HETATM  826  H1  HOH D 119      35.304   9.222  85.902  1.00  0.00      D    H  
HETATM  827  H2  HOH D 119      36.542  10.265  86.123  1.00  0.00      D    H  
HETATM  828  O   HOH D 120      12.388   4.570 112.615  1.00  0.00      D    O  
HETATM  829  H1  HOH D 120      13.141   5.073 113.039  1.00  0.00      D    H  
HETATM  830  H2  HOH D 120      11.787   4.206 113.326  1.00  0.00      D    H  
HETATM  831  O   HOH D 121      29.022  21.507 115.354  1.00  0.00      D    O  
HETATM  832  H1  HOH D 121      29.578  20.680 115.432  1.00  0.00      D    H  
HETATM  833  H2  HOH D 121      29.574  22.244 114.965  1.00  0.00      D    H  
HETATM  834  O   HOH D 122       4.958  42.085 109.163  1.00  0.00      D    O  
HETATM  835  H1  HOH D 122       4.163  42.035 108.559  1.00  0.00      D    H  
HETATM  836  H2  HOH D 122       4.798  42.776 109.868  1.00  0.00      D    H  
HETATM  837  O   HOH D 123      19.318  23.600  31.091  1.00  0.00      D    O  
HETATM  838  H1  HOH D 123      19.772  22.783  31.445  1.00  0.00      D    H  
HETATM  839  H2  HOH D 123      19.240  24.280  31.820  1.00  0.00      D    H  
HETATM  840  O   HOH D 124      35.848  24.302  72.455  1.00  0.00      D    O  
HETATM  841  H1  HOH D 124      36.661  24.389  71.880  1.00  0.00      D    H  
HETATM  842  H2  HOH D 124      35.615  23.335  72.559  1.00  0.00      D    H  
HETATM  843  O   HOH D 125      14.141  11.517  35.303  1.00  0.00      D    O  
HETATM  844  H1  HOH D 125      13.988  12.397  35.753  1.00  0.00      D    H  
HETATM  845  H2  HOH D 125      14.100  10.784  35.981  1.00  0.00      D    H  
HETATM  846  O   HOH D 126      35.394  23.455  27.459  1.00  0.00      D    O  
HETATM  847  H1  HOH D 126      36.260  23.939  27.585  1.00  0.00      D    H  
HETATM  848  H2  HOH D 126      35.504  22.752  26.757  1.00  0.00      D    H  
HETATM  849  O   HOH D 127      30.239  24.346 111.627  1.00  0.00      D    O  
HETATM  850  H1  HOH D 127      30.838  25.131 111.469  1.00  0.00      D    H  
HETATM  851  H2  HOH D 127      29.551  24.300 110.902  1.00  0.00      D    H  
HETATM  852  O   HOH D 128      31.019  39.902  52.014  1.00  0.00      D    O  
HETATM  853  H1  HOH D 128      32.001  39.772  51.875  1.00  0.00      D    H  
HETATM  854  H2  HOH D 128      30.726  40.743  51.558  1.00  0.00      D    H  
HETATM  855  O   HOH D 129       2.565  27.219  52.869  1.00  0.00      D    O  
HETATM  856  H1  HOH D 129       2.649  26.908  51.923  1.00  0.00      D    H  
HETATM  857  H2  HOH D 129       3.355  27.786  53.104  1.00  0.00      D    H  
HETATM  858  O   HOH D 130      34.185  25.384  25.823  1.00  0.00      D    O  
HETATM  859  H1  HOH D 130      34.465  24.529  26.261  1.00  0.00      D    H  
HETATM  860  H2  HOH D 130      34.191  26.122  26.497  1.00  0.00      D    H  
HETATM  861  O   HOH D 131      28.501   9.745  35.069  1.00  0.00      D    O  
HETATM  862  H1  HOH D 131      27.912   8.940  35.133  1.00  0.00      D    H  
HETATM  863  H2  HOH D 131      29.233   9.677  35.746  1.00  0.00      D    H  
HETATM  864  O   HOH D 132      19.358   6.375  81.590  1.00  0.00      D    O  
HETATM  865  H1  HOH D 132      19.117   5.540  82.086  1.00  0.00      D    H  
HETATM  866  H2  HOH D 132      20.326   6.347  81.340  1.00  0.00      D    H  
HETATM  867  O   HOH D 133      45.521  23.177  58.177  1.00  0.00      D    O  
HETATM  868  H1  HOH D 133      46.311  23.739  58.419  1.00  0.00      D    H  
HETATM  869  H2  HOH D 133      45.024  22.924  59.007  1.00  0.00      D    H  
HETATM  870  O   HOH D 134      20.681  17.961  60.383  1.00  0.00      D    O  
HETATM  871  H1  HOH D 134      20.209  18.627  60.962  1.00  0.00      D    H  
HETATM  872  H2  HOH D 134      20.414  17.036  60.654  1.00  0.00      D    H  
HETATM  873  O   HOH D 135      44.284  26.749  72.449  1.00  0.00      D    O  
HETATM  874  H1  HOH D 135      45.228  26.942  72.182  1.00  0.00      D    H  
HETATM  875  H2  HOH D 135      44.049  27.292  73.256  1.00  0.00      D    H  
HETATM  876  O   HOH D 136      36.064  20.445  90.275  1.00  0.00      D    O  
HETATM  877  H1  HOH D 136      35.458  20.836  89.583  1.00  0.00      D    H  
HETATM  878  H2  HOH D 136      36.386  21.170  90.884  1.00  0.00      D    H  
HETATM  879  O   HOH D 137      30.985  24.998  40.523  1.00  0.00      D    O  
HETATM  880  H1  HOH D 137      31.029  24.623  41.449  1.00  0.00      D    H  
HETATM  881  H2  HOH D 137      30.109  25.463  40.394  1.00  0.00      D    H  
HETATM  882  O   HOH D 138      38.403  19.937  72.305  1.00  0.00      D    O  
HETATM  883  H1  HOH D 138      38.342  18.971  72.558  1.00  0.00      D    H  
HETATM  884  H2  HOH D 138      39.340  20.258  72.441  1.00  0.00      D    H  
HETATM  885  O   HOH D 139      38.078  38.749  33.115  1.00  0.00      D    O  
HETATM  886  H1  HOH D 139      37.393  39.256  33.638  1.00  0.00      D    H  
HETATM  887  H2  HOH D 139      38.924  38.688  33.646  1.00  0.00      D    H  
HETATM  888  O   HOH D 140      41.879  29.074  65.487  1.00  0.00      D    O  
HETATM  889  H1  HOH D 140      40.965  29.480  65.481  1.00  0.00      D    H  
HETATM  890  H2  HOH D 140      42.563  29.794  65.601  1.00  0.00      D    H  
HETATM  891  O   HOH D 141      19.165  37.807  78.011  1.00  0.00      D    O  
HETATM  892  H1  HOH D 141      19.813  37.048  77.946  1.00  0.00      D    H  
HETATM  893  H2  HOH D 141      19.169  38.322  77.154  1.00  0.00      D    H  
HETATM  894  O   HOH D 142      23.477   6.338  96.718  1.00  0.00      D    O  
HETATM  895  H1  HOH D 142      23.133   6.461  95.787  1.00  0.00      D    H  
HETATM  896  H2  HOH D 142      22.726   6.454  97.368  1.00  0.00      D    H  
HETATM  897  O   HOH D 143       5.441   6.434  13.682  1.00  0.00      D    O  
HETATM  898  H1  HOH D 143       5.741   5.481  13.726  1.00  0.00      D    H  
HETATM  899  H2  HOH D 143       4.965   6.672  14.528  1.00  0.00      D    H  
HETATM  900  O   HOH D 144      44.946  31.525  80.609  1.00  0.00      D    O  
HETATM  901  H1  HOH D 144      45.563  31.056  81.242  1.00  0.00      D    H  
HETATM  902  H2  HOH D 144      44.151  30.946  80.429  1.00  0.00      D    H  
HETATM  903  O   HOH D 145      49.189  16.938  84.613  1.00  0.00      D    O  
HETATM  904  H1  HOH D 145      49.290  17.432  83.749  1.00  0.00      D    H  
HETATM  905  H2  HOH D 145      48.268  17.085  84.975  1.00  0.00      D    H  
HETATM  906  O   HOH D 146      14.581   5.619  62.353  1.00  0.00      D    O  
HETATM  907  H1  HOH D 146      14.932   5.473  61.428  1.00  0.00      D    H  
HETATM  908  H2  HOH D 146      14.262   6.563  62.443  1.00  0.00      D    H  
HETATM  909  O   HOH D 147       5.560  35.590  46.660  1.00  0.00      D    O  
HETATM  910  H1  HOH D 147       6.553  35.495  46.583  1.00  0.00      D    H  
HETATM  911  H2  HOH D 147       5.282  35.421  47.605  1.00  0.00      D    H  
HETATM  912  O   HOH D 148       0.788   7.601  12.348  1.00  0.00      D    O  
HETATM  913  H1  HOH D 148       0.477   7.970  11.471  1.00  0.00      D    H  
HETATM  914  H2  HOH D 148       1.313   6.765  12.190  1.00  0.00      D    H  
HETATM  915  O   HOH D 149      47.411  13.164  72.893  1.00  0.00      D    O  
HETATM  916  H1  HOH D 149      47.475  13.880  73.589  1.00  0.00      D    H  
HETATM  917  H2  HOH D 149      48.025  13.381  72.134  1.00  0.00      D    H  
HETATM  918  O   HOH D 150      19.676   0.452 117.180  1.00  0.00      D    O  
HETATM  919  H1  HOH D 150      20.658   0.276 117.106  1.00  0.00      D    H  
HETATM  920  H2  HOH D 150      19.523   1.424 117.356  1.00  0.00      D    H  
HETATM  921  O   HOH D 151      31.951  15.584 106.298  1.00  0.00      D    O  
HETATM  922  H1  HOH D 151      32.512  16.302 106.709  1.00  0.00      D    H  
HETATM  923  H2  HOH D 151      32.096  14.725 106.790  1.00  0.00      D    H  
HETATM  924  O   HOH D 152       8.895  11.273  69.042  1.00  0.00      D    O  
HETATM  925  H1  HOH D 152       9.563  11.019  68.342  1.00  0.00      D    H  
HETATM  926  H2  HOH D 152       9.030  10.704  69.853  1.00  0.00      D    H  
HETATM  927  O   HOH D 153       6.428   3.846  94.122  1.00  0.00      D    O  
HETATM  928  H1  HOH D 153       6.475   3.095  94.780  1.00  0.00      D    H  
HETATM  929  H2  HOH D 153       6.149   4.683  94.591  1.00  0.00      D    H  
HETATM  930  O   HOH D 154      18.301  23.003  73.758  1.00  0.00      D    O  
HETATM  931  H1  HOH D 154      18.059  22.035  73.700  1.00  0.00      D    H  
HETATM  932  H2  HOH D 154      18.269  23.299  74.712  1.00  0.00      D    H  
HETATM  933  O   HOH D 155       6.659  35.156  82.622  1.00  0.00      D    O  
HETATM  934  H1  HOH D 155       6.541  34.170  82.734  1.00  0.00      D    H  
HETATM  935  H2  HOH D 155       6.611  35.601  83.517  1.00  0.00      D    H  
HETATM  936  O   HOH D 156       3.723   9.465  94.234  1.00  0.00      D    O  
HETATM  937  H1  HOH D 156       4.342   9.172  93.505  1.00  0.00      D    H  
HETATM  938  H2  HOH D 156       3.646   8.740  94.918  1.00  0.00      D    H  
HETATM  939  O   HOH D 157      17.815   1.480  82.298  1.00  0.00      D    O  
HETATM  940  H1  HOH D 157      18.744   1.126  82.400  1.00  0.00      D    H  
HETATM  941  H2  HOH D 157      17.256   0.813  81.806  1.00  0.00      D    H  
HETATM  942  O   HOH D 158       3.753  39.530  12.596  1.00  0.00      D    O  
HETATM  943  H1  HOH D 158       4.269  38.864  12.057  1.00  0.00      D    H  
HETATM  944  H2  HOH D 158       2.900  39.114  12.912  1.00  0.00      D    H  
HETATM  945  O   HOH D 159       7.837  11.086  49.520  1.00  0.00      D    O  
HETATM  946  H1  HOH D 159       8.771  10.737  49.603  1.00  0.00      D    H  
HETATM  947  H2  HOH D 159       7.745  11.591  48.662  1.00  0.00      D    H  
HETATM  948  O   HOH D 160      24.609   9.832  95.772  1.00  0.00      D    O  
HETATM  949  H1  HOH D 160      24.190  10.100  96.640  1.00  0.00      D    H  
HETATM  950  H2  HOH D 160      24.781  10.647  95.220  1.00  0.00      D    H  
HETATM  951  O   HOH D 161      32.883  31.576  11.106  1.00  0.00      D    O  
HETATM  952  H1  HOH D 161      32.312  31.621  10.287  1.00  0.00      D    H  
HETATM  953  H2  HOH D 161      32.439  30.998  11.791  1.00  0.00      D    H  
HETATM  954  O   HOH D 162      22.537  34.260  66.921  1.00  0.00      D    O  
HETATM  955  H1  HOH D 162      21.613  33.879  66.954  1.00  0.00      D    H  
HETATM  956  H2  HOH D 162      23.026  34.022  67.760  1.00  0.00      D    H  
HETATM  957  O   HOH D 163      35.634  12.031 100.504  1.00  0.00      D    O  
HETATM  958  H1  HOH D 163      35.083  12.766 100.899  1.00  0.00      D    H  
HETATM  959  H2  HOH D 163      36.604  12.224 100.656  1.00  0.00      D    H  
HETATM  960  O   HOH D 164      43.470  38.194   6.378  1.00  0.00      D    O  
HETATM  961  H1  HOH D 164      43.860  37.286   6.226  1.00  0.00      D    H  
HETATM  962  H2  HOH D 164      42.662  38.116   6.962  1.00  0.00      D    H  
HETATM  963  O   HOH D 165      40.538  14.865  48.011  1.00  0.00      D    O  
HETATM  964  H1  HOH D 165      40.985  15.085  48.878  1.00  0.00      D    H  
HETATM  965  H2  HOH D 165      40.909  15.448  47.288  1.00  0.00      D    H  
HETATM  966  O   HOH D 166      22.932  41.727  77.080  1.00  0.00      D    O  
HETATM  967  H1  HOH D 166      22.126  42.117  77.526  1.00  0.00      D    H  
HETATM  968  H2  HOH D 166      23.718  42.328  77.228  1.00  0.00      D    H  
HETATM  969  O   HOH D 167       3.824   7.648 109.804  1.00  0.00      D    O  
HETATM  970  H1  HOH D 167       4.005   8.234 109.015  1.00  0.00      D    H  
HETATM  971  H2  HOH D 167       4.644   7.594 110.375  1.00  0.00      D    H  
HETATM  972  O   HOH D 168      27.280  29.432  51.027  1.00  0.00      D    O  
HETATM  973  H1  HOH D 168      26.308  29.456  51.260  1.00  0.00      D    H  
HETATM  974  H2  HOH D 168      27.397  29.676  50.064  1.00  0.00      D    H  
HETATM  975  O   HOH D 169      45.541  15.848  41.088  1.00  0.00      D    O  
HETATM  976  H1  HOH D 169      45.759  16.629  41.673  1.00  0.00      D    H  
HETATM  977  H2  HOH D 169      46.184  15.104  41.272  1.00  0.00      D    H  
HETATM  978  O   HOH D 170      31.422  35.388  50.582  1.00  0.00      D    O  
HETATM  979  H1  HOH D 170      30.781  36.132  50.393  1.00  0.00      D    H  
HETATM  980  H2  HOH D 170      31.295  35.069  51.521  1.00  0.00      D    H  
HETATM  981  O   HOH D 171      45.856   3.209  94.944  1.00  0.00      D    O  
HETATM  982  H1  HOH D 171      46.307   3.782  94.259  1.00  0.00      D    H  
HETATM  983  H2  HOH D 171      45.300   3.783  95.545  1.00  0.00      D    H  
HETATM  984  O   HOH D 172      15.764   9.206  88.887  1.00  0.00      D    O  
HETATM  985  H1  HOH D 172      15.685  10.170  89.137  1.00  0.00      D    H  
HETATM  986  H2  HOH D 172      14.934   8.720  89.161  1.00  0.00      D    H  
HETATM  987  O   HOH D 173      38.043  13.331  37.204  1.00  0.00      D    O  
HETATM  988  H1  HOH D 173      38.072  12.971  38.136  1.00  0.00      D    H  
HETATM  989  H2  HOH D 173      38.970  13.361  36.829  1.00  0.00      D    H  
HETATM  990  O   HOH D 174       2.513  29.133  19.779  1.00  0.00      D    O  
HETATM  991  H1  HOH D 174       1.680  28.849  19.305  1.00  0.00      D    H  
HETATM  992  H2  HOH D 174       2.511  28.762  20.708  1.00  0.00      D    H  
HETATM  993  O   HOH D 175      30.448  12.821  33.726  1.00  0.00      D    O  
HETATM  994  H1  HOH D 175      30.353  12.771  34.720  1.00  0.00      D    H  
HETATM  995  H2  HOH D 175      30.151  13.721  33.408  1.00  0.00      D    H  
HETATM  996  O   HOH D 176      24.087  21.142  79.468  1.00  0.00      D    O  
HETATM  997  H1  HOH D 176      23.428  21.008  78.727  1.00  0.00      D    H  
HETATM  998  H2  HOH D 176      23.622  21.538  80.260  1.00  0.00      D    H  
HETATM  999  O   HOH D 177      13.604  28.600 111.977  1.00  0.00      D    O  
HETATM 1000  H1  HOH D 177      13.014  27.820 111.768  1.00  0.00      D    H  
HETATM 1001  H2  HOH D 177      14.115  28.416 112.816  1.00  0.00      D    H  
HETATM 1002  O   HOH D 178      21.712  38.124  28.312  1.00  0.00      D    O  
HETATM 1003  H1  HOH D 178      21.425  38.695  29.081  1.00  0.00      D    H  
HETATM 1004  H2  HOH D 178      21.881  37.192  28.633  1.00  0.00      D    H  
HETATM 1005  O   HOH D 179       4.731   6.048  38.200  1.00  0.00      D    O  
HETATM 1006  H1  HOH D 179       4.935   7.026  38.183  1.00  0.00      D    H  
HETATM 1007  H2  HOH D 179       3.897   5.890  38.728  1.00  0.00      D    H  
HETATM 1008  O   HOH D 180      37.882  19.786  76.192  1.00  0.00      D    O  
HETATM 1009  H1  HOH D 180      38.856  20.007  76.147  1.00  0.00      D    H  
HETATM 1010  H2  HOH D 180      37.673  19.381  77.082  1.00  0.00      D    H  
HETATM 1011  O   HOH D 181      46.173  26.152  87.097  1.00  0.00      D    O  
HETATM 1012  H1  HOH D 181      45.592  25.615  86.485  1.00  0.00      D    H  
HETATM 1013  H2  HOH D 181      46.856  25.555  87.518  1.00  0.00      D    H  
HETATM 1014  O   HOH D 182      35.425   8.201  33.968  1.00  0.00      D    O  
HETATM 1015  H1  HOH D 182      34.643   8.822  33.927  1.00  0.00      D    H  
HETATM 1016  H2  HOH D 182      36.077   8.438  33.247  1.00  0.00      D    H  
HETATM 1017  O   HOH D 183      32.548  13.723 114.473  1.00  0.00      D    O  
HETATM 1018  H1  HOH D 183      33.504  13.432 114.436  1.00  0.00      D    H  
HETATM 1019  H2  HOH D 183      32.501  14.673 114.783  1.00  0.00      D    H  
HETATM 1020  O   HOH D 184      17.764  11.892  71.288  1.00  0.00      D    O  
HETATM 1021  H1  HOH D 184      18.120  12.252  70.426  1.00  0.00      D    H  
HETATM 1022  H2  HOH D 184      17.007  12.465  71.601  1.00  0.00      D    H  
HETATM 1023  O   HOH D 185      44.802  31.170  72.748  1.00  0.00      D    O  
HETATM 1024  H1  HOH D 185      45.010  31.783  73.510  1.00  0.00      D    H  
HETATM 1025  H2  HOH D 185      45.426  30.389  72.768  1.00  0.00      D    H  
HETATM 1026  O   HOH D 186      10.642  18.075  90.653  1.00  0.00      D    O  
HETATM 1027  H1  HOH D 186      11.094  18.758  91.227  1.00  0.00      D    H  
HETATM 1028  H2  HOH D 186      11.322  17.431  90.303  1.00  0.00      D    H  
HETATM 1029  O   HOH D 187      12.503   5.915  14.906  1.00  0.00      D    O  
HETATM 1030  H1  HOH D 187      12.014   6.071  15.765  1.00  0.00      D    H  
HETATM 1031  H2  HOH D 187      12.084   6.461  14.181  1.00  0.00      D    H  
HETATM 1032  O   HOH D 188      17.415  19.872  31.461  1.00  0.00      D    O  
HETATM 1033  H1  HOH D 188      16.594  20.444  31.479  1.00  0.00      D    H  
HETATM 1034  H2  HOH D 188      17.600  19.586  30.521  1.00  0.00      D    H  
HETATM 1035  O   HOH D 189       8.108  21.428  78.483  1.00  0.00      D    O  
HETATM 1036  H1  HOH D 189       7.474  21.779  77.794  1.00  0.00      D    H  
HETATM 1037  H2  HOH D 189       8.250  22.122  79.189  1.00  0.00      D    H  
HETATM 1038  O   HOH D 190      48.849   8.554   4.340  1.00  0.00      D    O  
HETATM 1039  H1  HOH D 190      49.510   8.210   3.673  1.00  0.00      D    H  
HETATM 1040  H2  HOH D 190      48.020   7.995   4.306  1.00  0.00      D    H  
HETATM 1041  O   HOH D 191      28.691  39.350   3.199  1.00  0.00      D    O  
HETATM 1042  H1  HOH D 191      29.401  38.646   3.210  1.00  0.00      D    H  
HETATM 1043  H2  HOH D 191      29.065  40.206   3.555  1.00  0.00      D    H  
HETATM 1044  O   HOH D 192      35.353  19.271  53.084  1.00  0.00      D    O  
HETATM 1045  H1  HOH D 192      34.951  18.914  53.928  1.00  0.00      D    H  
HETATM 1046  H2  HOH D 192      35.180  20.254  53.023  1.00  0.00      D    H  
HETATM 1047  O   HOH D 193       8.827  18.510   6.052  1.00  0.00      D    O  
HETATM 1048  H1  HOH D 193       8.996  17.619   5.630  1.00  0.00      D    H  
HETATM 1049  H2  HOH D 193       9.690  18.889   6.386  1.00  0.00      D    H  
HETATM 1050  O   HOH D 194      27.887  41.237  71.273  1.00  0.00      D    O  
HETATM 1051  H1  HOH D 194      27.568  40.551  70.619  1.00  0.00      D    H  
HETATM 1052  H2  HOH D 194      27.486  41.053  72.171  1.00  0.00      D    H  
HETATM 1053  O   HOH D 195      38.844   1.425  59.548  1.00  0.00      D    O  
HETATM 1054  H1  HOH D 195      38.128   0.751  59.730  1.00  0.00      D    H  
HETATM 1055  H2  HOH D 195      39.062   1.915  60.392  1.00  0.00      D    H  
HETATM 1056  O   HOH D 196      47.915   8.953  57.662  1.00  0.00      D    O  
HETATM 1057  H1  HOH D 196      48.175   9.307  56.764  1.00  0.00      D    H  
HETATM 1058  H2  HOH D 196      48.416   8.107  57.845  1.00  0.00      D    H  
HETATM 1059  O   HOH D 197      24.612  13.529 107.749  1.00  0.00      D    O  
HETATM 1060  H1  HOH D 197      25.383  13.658 107.126  1.00  0.00      D    H  
HETATM 1061  H2  HOH D 197      24.158  14.406 107.904  1.00  0.00      D    H  
HETATM 1062  O   HOH D 198       9.975  36.904 113.900  1.00  0.00      D    O  
HETATM 1063  H1  HOH D 198       9.434  36.827 113.063  1.00  0.00      D    H  
HETATM 1064  H2  HOH D 198      10.807  36.357 113.811  1.00  0.00      D    H  
HETATM 1065  O   HOH D 199      24.863  28.145  18.531  1.00  0.00      D    O  
HETATM 1066  H1  HOH D 199      25.172  28.331  17.598  1.00  0.00      D    H  
HETATM 1067  H2  HOH D 199      24.365  27.278  18.550  1.00  0.00      D    H  
HETATM 1068  O   HOH D 200      15.058  15.948  38.822  1.00  0.00      D    O  
HETATM 1069  H1  HOH D 200      15.713  15.759  39.554  1.00  0.00      D    H  
HETATM 1070  H2  HOH D 200      15.545  16.028  37.952  1.00  0.00      D    H  
HETATM 1071  O   HOH D 201      28.617  21.477  66.435  1.00  0.00      D    O  
HETATM 1072  H1  HOH D 201      29.255  21.068  67.087  1.00  0.00      D    H  
HETATM 1073  H2  HOH D 201      28.113  22.217  66.880  1.00  0.00      D    H  
HETATM 1074  O   HOH D 202      42.910  22.586  24.736  1.00  0.00      D    O  
HETATM 1075  H1  HOH D 202      43.202  22.482  25.687  1.00  0.00      D    H  
HETATM 1076  H2  HOH D 202      42.475  23.479  24.616  1.00  0.00      D    H  
HETATM 1077  O   HOH D 203       6.405  30.042  78.019  1.00  0.00      D    O  
HETATM 1078  H1  HOH D 203       6.681  30.421  78.902  1.00  0.00      D    H  
HETATM 1079  H2  HOH D 203       6.600  30.704  77.295  1.00  0.00      D    H  
HETATM 1080  O   HOH D 204      41.863  23.460  18.038  1.00  0.00      D    O  
HETATM 1081  H1  HOH D 204      41.679  22.993  18.902  1.00  0.00      D    H  
HETATM 1082  H2  HOH D 204      42.247  24.365  18.222  1.00  0.00      D    H  
HETATM 1083  O   HOH D 205      42.216  18.072  90.665  1.00  0.00      D    O  
HETATM 1084  H1  HOH D 205      42.969  17.425  90.546  1.00  0.00      D    H  
HETATM 1085  H2  HOH D 205      42.461  18.745  91.362  1.00  0.00      D    H  
HETATM 1086  O   HOH D 206      41.989   4.870  41.533  1.00  0.00      D    O  
HETATM 1087  H1  HOH D 206      41.419   5.670  41.718  1.00  0.00      D    H  
HETATM 1088  H2  HOH D 206      42.908   5.024  41.896  1.00  0.00      D    H  
HETATM 1089  O   HOH D 207      10.142  29.178 112.214  1.00  0.00      D    O  
HETATM 1090  H1  HOH D 207      10.711  29.277 113.030  1.00  0.00      D    H  
HETATM 1091  H2  HOH D 207       9.578  29.996 112.099  1.00  0.00      D    H  
HETATM 1092  O   HOH D 208      28.103  38.542  37.813  1.00  0.00      D    O  
HETATM 1093  H1  HOH D 208      27.716  38.378  38.720  1.00  0.00      D    H  
HETATM 1094  H2  HOH D 208      28.642  39.384  37.828  1.00  0.00      D    H  
HETATM 1095  O   HOH D 209      28.733  12.310 101.601  1.00  0.00      D    O  
HETATM 1096  H1  HOH D 209      28.222  11.666 101.032  1.00  0.00      D    H  
HETATM 1097  H2  HOH D 209      28.797  11.953 102.533  1.00  0.00      D    H  
HETATM 1098  O   HOH D 210       9.047  19.286  66.313  1.00  0.00      D    O  
HETATM 1099  H1  HOH D 210       9.702  20.010  66.527  1.00  0.00      D    H  
HETATM 1100  H2  HOH D 210       9.354  18.788  65.501  1.00  0.00      D    H  
HETATM 1101  O   HOH D 211      18.823  14.746  18.814  1.00  0.00      D    O  
HETATM 1102  H1  HOH D 211      19.660  14.983  19.307  1.00  0.00      D    H  
HETATM 1103  H2  HOH D 211      18.396  15.579  18.461  1.00  0.00      D    H  
HETATM 1104  O   HOH D 212       0.197  34.553  83.432  1.00  0.00      D    O  
HETATM 1105  H1  HOH D 212       0.876  34.673  82.708  1.00  0.00      D    H  
HETATM 1106  H2  HOH D 212       0.456  35.100  84.227  1.00  0.00      D    H  
HETATM 1107  O   HOH D 213       9.682  39.443  93.749  1.00  0.00      D    O  
HETATM 1108  H1  HOH D 213       8.987  39.566  94.457  1.00  0.00      D    H  
HETATM 1109  H2  HOH D 213       9.238  39.215  92.882  1.00  0.00      D    H  
HETATM 1110  O   HOH D 214      10.030  19.475 101.877  1.00  0.00      D    O  
HETATM 1111  H1  HOH D 214      10.782  19.006 101.414  1.00  0.00      D    H  
HETATM 1112  H2  HOH D 214       9.200  19.399 101.324  1.00  0.00      D    H  
HETATM 1113  O   HOH D 215      37.105  28.158  18.668  1.00  0.00      D    O  
HETATM 1114  H1  HOH D 215      37.786  27.838  19.326  1.00  0.00      D    H  
HETATM 1115  H2  HOH D 215      36.431  28.728  19.137  1.00  0.00      D    H  
HETATM 1116  O   HOH D 216      24.269  40.515  50.501  1.00  0.00      D    O  
HETATM 1117  H1  HOH D 216      24.940  41.241  50.349  1.00  0.00      D    H  
HETATM 1118  H2  HOH D 216      24.135  40.001  49.654  1.00  0.00      D    H  
HETATM 1119  O   HOH D 217       9.033  19.993 113.846  1.00  0.00      D    O  
HETATM 1120  H1  HOH D 217       8.304  19.948 114.530  1.00  0.00      D    H  
HETATM 1121  H2  HOH D 217       8.643  20.246 112.961  1.00  0.00      D    H  
HETATM 1122  O   HOH D 218       7.073  38.595  17.491  1.00  0.00      D    O  
HETATM 1123  H1  HOH D 218       6.735  39.288  16.854  1.00  0.00      D    H  
HETATM 1124  H2  HOH D 218       6.301  38.179  17.971  1.00  0.00      D    H  
HETATM 1125  O   HOH D 219      38.815  13.583  43.723  1.00  0.00      D    O  
HETATM 1126  H1  HOH D 219      38.072  14.081  44.171  1.00  0.00      D    H  
HETATM 1127  H2  HOH D 219      39.291  14.194  43.090  1.00  0.00      D    H  
HETATM 1128  O   HOH D 220       7.211  26.959 102.821  1.00  0.00      D    O  
HETATM 1129  H1  HOH D 220       6.237  26.789 102.973  1.00  0.00      D    H  
HETATM 1130  H2  HOH D 220       7.733  26.634 103.610  1.00  0.00      D    H  
HETATM 1131  O   HOH D 221      41.477   7.121  93.482  1.00  0.00      D    O  
HETATM 1132  H1  HOH D 221      41.226   7.900  94.058  1.00  0.00      D    H  
HETATM 1133  H2  HOH D 221      42.158   6.562  93.956  1.00  0.00      D    H  
HETATM 1134  O   HOH D 222      23.396   1.403  33.121  1.00  0.00      D    O  
HETATM 1135  H1  HOH D 222      23.581   2.238  33.640  1.00  0.00      D    H  
HETATM 1136  H2  HOH D 222      23.574   1.568  32.151  1.00  0.00      D    H  
HETATM 1137  O   HOH D 223      31.578   0.655  78.682  1.00  0.00      D    O  
HETATM 1138  H1  HOH D 223      32.062   1.466  79.011  1.00  0.00      D    H  
HETATM 1139  H2  HOH D 223      30.705   0.929  78.279  1.00  0.00      D    H  
HETATM 1140  O   HOH D 224      39.887   3.024  84.749  1.00  0.00      D    O  
HETATM 1141  H1  HOH D 224      39.942   3.503  85.625  1.00  0.00      D    H  
HETATM 1142  H2  HOH D 224      39.629   2.071  84.906  1.00  0.00      D    H  
HETATM 1143  O   HOH D 225       8.909   0.133  40.888  1.00  0.00      D    O  
HETATM 1144  H1  HOH D 225       8.950   0.515  41.811  1.00  0.00      D    H  
HETATM 1145  H2  HOH D 225       8.011   0.319  40.489  1.00  0.00      D    H  
HETATM 1146  O   HOH D 226      40.048  37.805  23.470  1.00  0.00      D    O  
HETATM 1147  H1  HOH D 226      40.671  37.833  22.689  1.00  0.00      D    H  
HETATM 1148  H2  HOH D 226      40.270  38.549  24.100  1.00  0.00      D    H  
HETATM 1149  O   HOH D 227      44.875  21.602  44.898  1.00  0.00      D    O  
HETATM 1150  H1  HOH D 227      44.630  22.557  45.069  1.00  0.00      D    H  
HETATM 1151  H2  HOH D 227      44.424  21.288  44.063  1.00  0.00      D    H  
HETATM 1152  O   HOH D 228      20.040  30.415  43.521  1.00  0.00      D    O  
HETATM 1153  H1  HOH D 228      19.337  30.150  42.861  1.00  0.00      D    H  
HETATM 1154  H2  HOH D 228      19.792  30.071  44.427  1.00  0.00      D    H  
HETATM 1155  O   HOH D 229      43.336  38.711  65.431  1.00  0.00      D    O  
HETATM 1156  H1  HOH D 229      43.640  38.149  64.662  1.00  0.00      D    H  
HETATM 1157  H2  HOH D 229      44.133  39.061  65.924  1.00  0.00      D    H  
HETATM 1158  O   HOH D 230      46.332  18.217 111.821  1.00  0.00      D    O  
HETATM 1159  H1  HOH D 230      46.288  19.156 112.162  1.00  0.00      D    H  
HETATM 1160  H2  HOH D 230      45.580  17.686 112.209  1.00  0.00      D    H  
HETATM 1161  O   HOH D 231      21.357  37.193  43.276  1.00  0.00      D    O  
HETATM 1162  H1  HOH D 231      21.584  37.794  44.042  1.00  0.00      D    H  
HETATM 1163  H2  HOH D 231      22.197  36.813  42.889  1.00  0.00      D    H  
HETATM 1164  O   HOH D 232      37.213  24.684 106.334  1.00  0.00      D    O  
HETATM 1165  H1  HOH D 232      36.529  23.990 106.108  1.00  0.00      D    H  
HETATM 1166  H2  HOH D 232      37.038  25.037 107.253  1.00  0.00      D    H  
HETATM 1167  O   HOH D 233      44.045  13.498   7.951  1.00  0.00      D    O  
HETATM 1168  H1  HOH D 233      44.261  14.455   8.146  1.00  0.00      D    H  
HETATM 1169  H2  HOH D 233      43.350  13.453   7.233  1.00  0.00      D    H  
HETATM 1170  O   HOH D 234      27.994  34.166  60.903  1.00  0.00      D    O  
HETATM 1171  H1  HOH D 234      28.926  34.493  60.743  1.00  0.00      D    H  
HETATM 1172  H2  HOH D 234      27.437  34.337  60.091  1.00  0.00      D    H  
HETATM 1173  O   HOH D 235      19.498  10.956  88.925  1.00  0.00      D    O  
HETATM 1174  H1  HOH D 235      19.001  10.102  88.772  1.00  0.00      D    H  
HETATM 1175  H2  HOH D 235      20.466  10.755  89.079  1.00  0.00      D    H  
HETATM 1176  O   HOH D 236      29.196   8.595  60.257  1.00  0.00      D    O  
HETATM 1177  H1  HOH D 236      29.688   9.322  60.735  1.00  0.00      D    H  
HETATM 1178  H2  HOH D 236      29.662   8.386  59.397  1.00  0.00      D    H  
HETATM 1179  O   HOH D 237      42.924  33.671  55.622  1.00  0.00      D    O  
HETATM 1180  H1  HOH D 237      43.701  34.281  55.776  1.00  0.00      D    H  
HETATM 1181  H2  HOH D 237      42.505  33.881  54.738  1.00  0.00      D    H  
HETATM 1182  O   HOH D 238      25.234  22.736  86.048  1.00  0.00      D    O  
HETATM 1183  H1  HOH D 238      25.063  23.441  85.360  1.00  0.00      D    H  
HETATM 1184  H2  HOH D 238      25.679  23.148  86.844  1.00  0.00      D    H  
HETATM 1185  O   HOH D 239      33.176  28.954  14.323  1.00  0.00      D    O  
HETATM 1186  H1  HOH D 239      32.747  28.486  15.096  1.00  0.00      D    H  
HETATM 1187  H2  HOH D 239      33.570  29.819  14.635  1.00  0.00      D    H  
HETATM 1188  O   HOH D 240      47.814   1.031  10.739  1.00  0.00      D    O  
HETATM 1189  H1  HOH D 240      48.691   1.117  11.212  1.00  0.00      D    H  
HETATM 1190  H2  HOH D 240      47.797   1.648   9.953  1.00  0.00      D    H  
HETATM 1191  O   HOH D 241      12.395   1.974  21.145  1.00  0.00      D    O  
HETATM 1192  H1  HOH D 241      12.655   2.894  20.849  1.00  0.00      D    H  
HETATM 1193  H2  HOH D 241      13.145   1.340  20.957  1.00  0.00      D    H  
HETATM 1194  O   HOH D 242      22.374  37.753 108.933  1.00  0.00      D    O  
HETATM 1195  H1  HOH D 242      23.350  37.704 109.143  1.00  0.00      D    H  
HETATM 1196  H2  HOH D 242      21.964  36.847 109.038  1.00  0.00      D    H  
HETATM 1197  O   HOH D 243      31.339  23.240  63.122  1.00  0.00      D    O  
HETATM 1198  H1  HOH D 243      31.020  24.136  62.811  1.00  0.00      D    H  
HETATM 1199  H2  HOH D 243      32.022  23.361  63.842  1.00  0.00      D    H  
HETATM 1200  O   HOH D 244      36.224  33.245  74.848  1.00  0.00      D    O  
HETATM 1201  H1  HOH D 244      35.601  33.825  75.373  1.00  0.00      D    H  
HETATM 1202  H2  HOH D 244      36.719  32.639  75.471  1.00  0.00      D    H  
HETATM 1203  O   HOH D 245      17.592  15.093 102.566  1.00  0.00      D    O  
HETATM 1204  H1  HOH D 245      16.872  14.472 102.256  1.00  0.00      D    H  
HETATM 1205  H2  HOH D 245      17.928  14.794 103.459  1.00  0.00      D    H  
HETATM 1206  O   HOH D 246      21.581  13.010  83.031  1.00  0.00      D    O  
HETATM 1207  H1  HOH D 246      21.330  13.835  83.536  1.00  0.00      D    H  
HETATM 1208  H2  HOH D 246      21.623  13.217  82.053  1.00  0.00      D    H  
HETATM 1209  O   HOH D 247      36.937   7.131  58.602  1.00  0.00      D    O  
HETATM 1210  H1  HOH D 247      37.585   6.953  59.343  1.00  0.00      D    H  
HETATM 1211  H2  HOH D 247      36.267   6.390  58.560  1.00  0.00      D    H  
HETATM 1212  O   HOH D 248      27.551   3.112  68.781  1.00  0.00      D    O  
HETATM 1213  H1  HOH D 248      27.932   2.191  68.864  1.00  0.00      D    H  
HETATM 1214  H2  HOH D 248      27.892   3.682  69.529  1.00  0.00      D    H  
HETATM 1215  O   HOH D 249      19.411  41.033 102.700  1.00  0.00      D    O  
HETATM 1216  H1  HOH D 249      18.822  41.130 103.502  1.00  0.00      D    H  
HETATM 1217  H2  HOH D 249      20.325  41.378 102.913  1.00  0.00      D    H  
HETATM 1218  O   HOH D 250      25.124  37.337 109.928  1.00  0.00      D    O  
HETATM 1219  H1  HOH D 250      25.408  36.447 109.570  1.00  0.00      D    H  
HETATM 1220  H2  HOH D 250      25.878  37.988 109.840  1.00  0.00      D    H  
HETATM 1221  O   HOH D 251      23.402   5.986 100.871  1.00  0.00      D    O  
HETATM 1222  H1  HOH D 251      24.237   6.459 100.590  1.00  0.00      D    H  
HETATM 1223  H2  HOH D 251      23.637   5.084 101.235  1.00  0.00      D    H  
HETATM 1224  O   HOH D 252      44.190  40.449  52.484  1.00  0.00      D    O  
HETATM 1225  H1  HOH D 252      44.885  40.654  51.795  1.00  0.00      D    H  
HETATM 1226  H2  HOH D 252      43.563  39.757  52.129  1.00  0.00      D    H  
HETATM 1227  O   HOH D 253       3.747   6.694  20.606  1.00  0.00      D    O  
HETATM 1228  H1  HOH D 253       3.442   6.951  21.523  1.00  0.00      D    H  
HETATM 1229  H2  HOH D 253       4.527   6.072  20.676  1.00  0.00      D    H  
HETATM 1230  O   HOH D 254      28.981  33.473  95.426  1.00  0.00      D    O  
HETATM 1231  H1  HOH D 254      29.581  32.737  95.739  1.00  0.00      D    H  
HETATM 1232  H2  HOH D 254      29.525  34.171  94.960  1.00  0.00      D    H  
HETATM 1233  O   HOH D 255      39.159  27.593  54.199  1.00  0.00      D    O  
HETATM 1234  H1  HOH D 255      39.778  27.836  54.946  1.00  0.00      D    H  
HETATM 1235  H2  HOH D 255      38.919  26.625  54.267  1.00  0.00      D    H  
HETATM 1236  O   HOH D 256       6.817  18.478   8.031  1.00  0.00      D    O  
HETATM 1237  H1  HOH D 256       7.009  19.190   8.706  1.00  0.00      D    H  
HETATM 1238  H2  HOH D 256       7.534  18.477   7.334  1.00  0.00      D    H  
HETATM 1239  O   HOH D 257       6.530  42.104  64.340  1.00  0.00      D    O  
HETATM 1240  H1  HOH D 257       6.220  41.251  63.919  1.00  0.00      D    H  
HETATM 1241  H2  HOH D 257       7.291  42.480  63.810  1.00  0.00      D    H  
HETATM 1242  O   HOH D 258      34.042   9.119  61.612  1.00  0.00      D    O  
HETATM 1243  H1  HOH D 258      34.440   9.893  61.119  1.00  0.00      D    H  
HETATM 1244  H2  HOH D 258      33.236   8.790  61.121  1.00  0.00      D    H  
HETATM 1245  O   HOH D 259      27.801   6.214  74.867  1.00  0.00      D    O  
HETATM 1246  H1  HOH D 259      27.159   6.839  75.310  1.00  0.00      D    H  
HETATM 1247  H2  HOH D 259      27.822   5.348  75.366  1.00  0.00      D    H  
HETATM 1248  O   HOH D 260      38.529  41.725  76.102  1.00  0.00      D    O  
HETATM 1249  H1  HOH D 260      38.754  42.565  75.610  1.00  0.00      D    H  
HETATM 1250  H2  HOH D 260      37.788  41.906  76.749  1.00  0.00      D    H  
HETATM 1251  O   HOH D 261      38.807  28.056  28.844  1.00  0.00      D    O  
HETATM 1252  H1  HOH D 261      39.325  28.856  29.147  1.00  0.00      D    H  
HETATM 1253  H2  HOH D 261      38.373  27.621  29.633  1.00  0.00      D    H  
HETATM 1254  O   HOH D 262      34.206  22.618   8.044  1.00  0.00      D    O  
HETATM 1255  H1  HOH D 262      35.051  22.120   8.239  1.00  0.00      D    H  
HETATM 1256  H2  HOH D 262      33.975  23.200   8.823  1.00  0.00      D    H  
HETATM 1257  O   HOH D 263      27.500  36.809  33.438  1.00  0.00      D    O  
HETATM 1258  H1  HOH D 263      27.087  36.171  34.087  1.00  0.00      D    H  
HETATM 1259  H2  HOH D 263      28.028  37.497  33.936  1.00  0.00      D    H  
HETATM 1260  O   HOH D 264      34.268   2.888  96.524  1.00  0.00      D    O  
HETATM 1261  H1  HOH D 264      33.810   3.299  95.736  1.00  0.00      D    H  
HETATM 1262  H2  HOH D 264      35.232   3.154  96.526  1.00  0.00      D    H  
HETATM 1263  O   HOH D 265      35.980  18.111   9.601  1.00  0.00      D    O  
HETATM 1264  H1  HOH D 265      35.760  17.406  10.276  1.00  0.00      D    H  
HETATM 1265  H2  HOH D 265      36.962  18.300   9.627  1.00  0.00      D    H  
HETATM 1266  O   HOH D 266      29.694  17.181 118.001  1.00  0.00      D    O  
HETATM 1267  H1  HOH D 266      29.791  16.229 117.712  1.00  0.00      D    H  
HETATM 1268  H2  HOH D 266      29.671  17.225 119.000  1.00  0.00      D    H  
HETATM 1269  O   HOH D 267      13.159  29.394 105.044  1.00  0.00      D    O  
HETATM 1270  H1  HOH D 267      12.268  28.942 105.068  1.00  0.00      D    H  
HETATM 1271  H2  HOH D 267      13.459  29.588 105.978  1.00  0.00      D    H  
HETATM 1272  O   HOH D 268      32.399   1.488  90.665  1.00  0.00      D    O  
HETATM 1273  H1  HOH D 268      32.658   2.175  91.344  1.00  0.00      D    H  
HETATM 1274  H2  HOH D 268      32.824   0.613  90.897  1.00  0.00      D    H  
HETATM 1275  O   HOH D 269      39.903   2.158  89.449  1.00  0.00      D    O  
HETATM 1276  H1  HOH D 269      40.249   1.540  88.743  1.00  0.00      D    H  
HETATM 1277  H2  HOH D 269      39.775   1.651  90.301  1.00  0.00      D    H  
HETATM 1278  O   HOH D 270      45.988  15.276  87.577  1.00  0.00      D    O  
HETATM 1279  H1  HOH D 270      45.128  15.213  87.070  1.00  0.00      D    H  
HETATM 1280  H2  HOH D 270      45.810  15.147  88.552  1.00  0.00      D    H  
HETATM 1281  O   HOH D 271       1.445   0.882  71.761  1.00  0.00      D    O  
HETATM 1282  H1  HOH D 271       1.240   0.300  70.974  1.00  0.00      D    H  
HETATM 1283  H2  HOH D 271       1.532   0.315  72.581  1.00  0.00      D    H  
HETATM 1284  O   HOH D 272      21.293  24.727  22.243  1.00  0.00      D    O  
HETATM 1285  H1  HOH D 272      22.233  24.386  22.210  1.00  0.00      D    H  
HETATM 1286  H2  HOH D 272      21.149  25.224  23.098  1.00  0.00      D    H  
HETATM 1287  O   HOH D 273      48.572   2.462  90.167  1.00  0.00      D    O  
HETATM 1288  H1  HOH D 273      49.257   1.831  89.803  1.00  0.00      D    H  
HETATM 1289  H2  HOH D 273      48.947   2.937  90.964  1.00  0.00      D    H  
HETATM 1290  O   HOH D 274      39.836  41.435  49.906  1.00  0.00      D    O  
HETATM 1291  H1  HOH D 274      39.851  42.430  50.007  1.00  0.00      D    H  
HETATM 1292  H2  HOH D 274      40.506  41.159  49.218  1.00  0.00      D    H  
HETATM 1293  O   HOH D 275      40.034  26.768 117.199  1.00  0.00      D    O  
HETATM 1294  H1  HOH D 275      40.845  26.190 117.291  1.00  0.00      D    H  
HETATM 1295  H2  HOH D 275      40.285  27.723 117.359  1.00  0.00      D    H  
HETATM 1296  O   HOH D 276      13.486  28.432  38.175  1.00  0.00      D    O  
HETATM 1297  H1  HOH D 276      13.435  27.684  37.513  1.00  0.00      D    H  
HETATM 1298  H2  HOH D 276      12.725  29.063  38.025  1.00  0.00      D    H  
HETATM 1299  O   HOH D 277      32.124  33.455 112.563  1.00  0.00      D    O  
HETATM 1300  H1  HOH D 277      32.685  33.726 113.346  1.00  0.00      D    H  
HETATM 1301  H2  HOH D 277      32.421  32.557 112.236  1.00  0.00      D    H  
HETATM 1302  O   HOH D 278      39.787  37.774  89.084  1.00  0.00      D    O  
HETATM 1303  H1  HOH D 278      39.232  37.566  89.890  1.00  0.00      D    H  
HETATM 1304  H2  HOH D 278      39.915  38.763  89.014  1.00  0.00      D    H  
HETATM 1305  O   HOH D 279      37.763  24.872  54.035  1.00  0.00      D    O  
HETATM 1306  H1  HOH D 279      36.877  25.331  54.109  1.00  0.00      D    H  
HETATM 1307  H2  HOH D 279      38.099  24.946  53.096  1.00  0.00      D    H  
HETATM 1308  O   HOH D 280       9.861  17.217 107.660  1.00  0.00      D    O  
HETATM 1309  H1  HOH D 280       9.645  17.546 108.579  1.00  0.00      D    H  
HETATM 1310  H2  HOH D 280      10.746  17.584 107.374  1.00  0.00      D    H  
HETATM 1311  O   HOH D 281      47.765  24.425  42.512  1.00  0.00      D    O  
HETATM 1312  H1  HOH D 281      47.409  25.299  42.845  1.00  0.00      D    H  
HETATM 1313  H2  HOH D 281      47.977  23.834  43.290  1.00  0.00      D    H  
HETATM 1314  O   HOH D 282      36.057  23.861  67.008  1.00  0.00      D    O  
HETATM 1315  H1  HOH D 282      36.014  22.863  66.961  1.00  0.00      D    H  
HETATM 1316  H2  HOH D 282      35.716  24.168  67.897  1.00  0.00      D    H  
HETATM 1317  O   HOH D 283       7.470  -0.212  23.185  1.00  0.00      D    O  
HETATM 1318  H1  HOH D 283       6.552   0.147  23.358  1.00  0.00      D    H  
HETATM 1319  H2  HOH D 283       8.025   0.492  22.742  1.00  0.00      D    H  
HETATM 1320  O   HOH D 284      11.725  25.606 100.485  1.00  0.00      D    O  
HETATM 1321  H1  HOH D 284      12.573  25.698 101.007  1.00  0.00      D    H  
HETATM 1322  H2  HOH D 284      11.558  24.639 100.289  1.00  0.00      D    H  
HETATM 1323  O   HOH D 285      48.085  13.105  69.596  1.00  0.00      D    O  
HETATM 1324  H1  HOH D 285      48.829  12.472  69.806  1.00  0.00      D    H  
HETATM 1325  H2  HOH D 285      47.922  13.113  68.609  1.00  0.00      D    H  
HETATM 1326  O   HOH D 286      48.009  32.997 117.841  1.00  0.00      D    O  
HETATM 1327  H1  HOH D 286      47.876  33.157 118.819  1.00  0.00      D    H  
HETATM 1328  H2  HOH D 286      47.119  32.897 117.396  1.00  0.00      D    H  
HETATM 1329  O   HOH D 287       6.571  24.583 109.829  1.00  0.00      D    O  
HETATM 1330  H1  HOH D 287       7.323  23.961 110.049  1.00  0.00      D    H  
HETATM 1331  H2  HOH D 287       6.810  25.510 110.119  1.00  0.00      D    H  
HETATM 1332  O   HOH D 288       9.376   7.475  89.186  1.00  0.00      D    O  
HETATM 1333  H1  HOH D 288       9.435   6.849  89.964  1.00  0.00      D    H  
HETATM 1334  H2  HOH D 288      10.148   7.314  88.570  1.00  0.00      D    H  
HETATM 1335  O   HOH D 289      17.501  19.678  66.092  1.00  0.00      D    O  
HETATM 1336  H1  HOH D 289      17.294  19.552  67.062  1.00  0.00      D    H  
HETATM 1337  H2  HOH D 289      16.777  19.262  65.541  1.00  0.00      D    H  
HETATM 1338  O   HOH D 290      26.035  28.473  67.717  1.00  0.00      D    O  
HETATM 1339  H1  HOH D 290      26.591  28.170  68.490  1.00  0.00      D    H  
HETATM 1340  H2  HOH D 290      25.087  28.183  67.853  1.00  0.00      D    H  
HETATM 1341  O   HOH D 291      46.682  14.145  34.544  1.00  0.00      D    O  
HETATM 1342  H1  HOH D 291      47.152  15.008  34.727  1.00  0.00      D    H  
HETATM 1343  H2  HOH D 291      47.034  13.437  35.157  1.00  0.00      D    H  
HETATM 1344  O   HOH D 292      29.020  13.081 108.276  1.00  0.00      D    O  
HETATM 1345  H1  HOH D 292      29.257  12.613 109.127  1.00  0.00      D    H  
HETATM 1346  H2  HOH D 292      28.854  12.405 107.558  1.00  0.00      D    H  
HETATM 1347  O   HOH D 293      40.957  25.479   9.900  1.00  0.00      D    O  
HETATM 1348  H1  HOH D 293      41.226  26.201  10.538  1.00  0.00      D    H  
HETATM 1349  H2  HOH D 293      41.500  24.658  10.077  1.00  0.00      D    H  
HETATM 1350  O   HOH D 294       6.066  19.805  15.166  1.00  0.00      D    O  
HETATM 1351  H1  HOH D 294       5.106  19.973  14.938  1.00  0.00      D    H  
HETATM 1352  H2  HOH D 294       6.208  18.826  15.309  1.00  0.00      D    H  
HETATM 1353  O   HOH D 295       9.089  19.035  24.012  1.00  0.00      D    O  
HETATM 1354  H1  HOH D 295       8.410  18.469  23.545  1.00  0.00      D    H  
HETATM 1355  H2  HOH D 295       9.849  19.224  23.391  1.00  0.00      D    H  
HETATM 1356  O   HOH D 296      38.300   8.074 100.503  1.00  0.00      D    O  
HETATM 1357  H1  HOH D 296      38.811   7.221 100.400  1.00  0.00      D    H  
HETATM 1358  H2  HOH D 296      38.910   8.850 100.343  1.00  0.00      D    H  
HETATM 1359  O   HOH D 297      47.378  26.473  61.656  1.00  0.00      D    O  
HETATM 1360  H1  HOH D 297      47.048  26.825  60.781  1.00  0.00      D    H  
HETATM 1361  H2  HOH D 297      47.098  25.518  61.758  1.00  0.00      D    H  
HETATM 1362  O   HOH D 298      16.157  38.939  29.631  1.00  0.00      D    O  
HETATM 1363  H1  HOH D 298      15.463  39.504  29.185  1.00  0.00      D    H  
HETATM 1364  H2  HOH D 298      16.527  39.427  30.421  1.00  0.00      D    H  
HETATM 1365  O   HOH D 299      35.841   0.321  73.701  1.00  0.00      D    O  
HETATM 1366  H1  HOH D 299      36.693   0.840  73.628  1.00  0.00      D    H  
HETATM 1367  H2  HOH D 299      36.046  -0.618  73.978  1.00  0.00      D    H  
HETATM 1368  O   HOH D 300      49.179  11.770  25.502  1.00  0.00      D    O  
HETATM 1369  H1  HOH D 300      48.929  11.615  24.546  1.00  0.00      D    H  
HETATM 1370  H2  HOH D 300      48.817  11.028  26.066  1.00  0.00      D    H  
HETATM 1371  O   HOH D 301      40.115  30.530  55.181  1.00  0.00      D    O  
HETATM 1372  H1  HOH D 301      39.898  30.875  56.094  1.00  0.00      D    H  
HETATM 1373  H2  HOH D 301      39.300  30.108  54.782  1.00  0.00      D    H  
HETATM 1374  O   HOH D 302       0.609   5.060  32.598  1.00  0.00      D    O  
HETATM 1375  H1  HOH D 302      -0.082   5.215  31.892  1.00  0.00      D    H  
HETATM 1376  H2  HOH D 302       1.073   4.192  32.425  1.00  0.00      D    H  
HETATM 1377  O   HOH D 303      15.608  16.127  55.901  1.00  0.00      D    O  
HETATM 1378  H1  HOH D 303      16.011  15.464  55.270  1.00  0.00      D    H  
HETATM 1379  H2  HOH D 303      14.670  15.854  56.118  1.00  0.00      D    H  
HETATM 1380  O   HOH D 304      27.249  20.921 113.315  1.00  0.00      D    O  
HETATM 1381  H1  HOH D 304      26.909  21.857 113.232  1.00  0.00      D    H  
HETATM 1382  H2  HOH D 304      27.769  20.829 114.164  1.00  0.00      D    H  
HETATM 1383  O   HOH D 305      17.247  35.576  87.294  1.00  0.00      D    O  
HETATM 1384  H1  HOH D 305      16.671  35.089  87.951  1.00  0.00      D    H  
HETATM 1385  H2  HOH D 305      17.474  34.967  86.534  1.00  0.00      D    H  
HETATM 1386  O   HOH D 306      17.174  41.465 101.222  1.00  0.00      D    O  
HETATM 1387  H1  HOH D 306      16.524  42.114 101.617  1.00  0.00      D    H  
HETATM 1388  H2  HOH D 306      17.966  41.375 101.826  1.00  0.00      D    H  
HETATM 1389  O   HOH D 307      22.277  41.918   3.142  1.00  0.00      D    O  
HETATM 1390  H1  HOH D 307      22.817  42.741   3.315  1.00  0.00      D    H  
HETATM 1391  H2  HOH D 307      22.819  41.109   3.369  1.00  0.00      D    H  
HETATM 1392  O   HOH D 308      18.358  36.614  45.659  1.00  0.00      D    O  
HETATM 1393  H1  HOH D 308      18.740  35.714  45.866  1.00  0.00      D    H  
HETATM 1394  H2  HOH D 308      18.044  36.634  44.710  1.00  0.00      D    H  
HETATM 1395  O   HOH D 309      19.274  14.212  39.748  1.00  0.00      D    O  
HETATM 1396  H1  HOH D 309      20.215  13.944  39.541  1.00  0.00      D    H  
HETATM 1397  H2  HOH D 309      18.789  13.438  40.154  1.00  0.00      D    H  
HETATM 1398  O   HOH D 310      11.383  27.522  11.907  1.00  0.00      D    O  
HETATM 1399  H1  HOH D 310      12.245  27.045  12.078  1.00  0.00      D    H  
HETATM 1400  H2  HOH D 310      11.490  28.493  12.122  1.00  0.00      D    H  
HETATM 1401  O   HOH D 311      33.552   1.864  75.015  1.00  0.00      D    O  
HETATM 1402  H1  HOH D 311      32.989   1.078  75.269  1.00  0.00      D    H  
HETATM 1403  H2  HOH D 311      34.358   1.549  74.514  1.00  0.00      D    H  
HETATM 1404  O   HOH D 312       9.532  21.295  38.745  1.00  0.00      D    O  
HETATM 1405  H1  HOH D 312       8.673  21.474  39.225  1.00  0.00      D    H  
HETATM 1406  H2  HOH D 312       9.383  20.597  38.044  1.00  0.00      D    H  
HETATM 1407  O   HOH D 313       6.477  13.043  50.861  1.00  0.00      D    O  
HETATM 1408  H1  HOH D 313       5.516  13.242  50.666  1.00  0.00      D    H  
HETATM 1409  H2  HOH D 313       6.793  12.308  50.263  1.00  0.00      D    H  
HETATM 1410  O   HOH D 314      43.584  10.105  81.127  1.00  0.00      D    O  
HETATM 1411  H1  HOH D 314      44.011  10.914  80.724  1.00  0.00      D    H  
HETATM 1412  H2  HOH D 314      43.933   9.969  82.054  1.00  0.00      D    H  
HETATM 1413  O   HOH D 315      43.738  12.001  69.396  1.00  0.00      D    O  
HETATM 1414  H1  HOH D 315      43.651  11.374  68.623  1.00  0.00      D    H  
HETATM 1415  H2  HOH D 315      42.879  12.497  69.522  1.00  0.00      D    H  
HETATM 1416  O   HOH D 316      11.925  15.363  42.558  1.00  0.00      D    O  
HETATM 1417  H1  HOH D 316      11.612  15.851  43.372  1.00  0.00      D    H  
HETATM 1418  H2  HOH D 316      11.875  15.970  41.765  1.00  0.00      D    H  
HETATM 1419  O   HOH D 317      30.402  14.710 116.944  1.00  0.00      D    O  
HETATM 1420  H1  HOH D 317      30.371  14.024 116.217  1.00  0.00      D    H  
HETATM 1421  H2  HOH D 317      31.093  14.451 117.618  1.00  0.00      D    H  
HETATM 1422  O   HOH D 318      30.485  10.088  15.746  1.00  0.00      D    O  
HETATM 1423  H1  HOH D 318      31.439  10.380  15.671  1.00  0.00      D    H  
HETATM 1424  H2  HOH D 318      30.381   9.183  15.333  1.00  0.00      D    H  
HETATM 1425  O   HOH D 319      42.553   3.910  83.423  1.00  0.00      D    O  
HETATM 1426  H1  HOH D 319      42.010   3.692  84.234  1.00  0.00      D    H  
HETATM 1427  H2  HOH D 319      42.571   4.901  83.292  1.00  0.00      D    H  
HETATM 1428  O   HOH D 320      43.680  31.505  84.114  1.00  0.00      D    O  
HETATM 1429  H1  HOH D 320      43.630  31.999  84.982  1.00  0.00      D    H  
HETATM 1430  H2  HOH D 320      43.011  30.761  84.115  1.00  0.00      D    H  
HETATM 1431  O   HOH D 321      38.867  32.811  10.091  1.00  0.00      D    O  
HETATM 1432  H1  HOH D 321      38.527  33.353   9.322  1.00  0.00      D    H  
HETATM 1433  H2  HOH D 321      39.523  32.134   9.757  1.00  0.00      D    H  
HETATM 1434  O   HOH D 322      15.059  35.872  66.067  1.00  0.00      D    O  
HETATM 1435  H1  HOH D 322      15.403  36.470  65.344  1.00  0.00      D    H  
HETATM 1436  H2  HOH D 322      15.710  35.129  66.225  1.00  0.00      D    H  
HETATM 1437  O   HOH D 323      41.344  14.824  44.855  1.00  0.00      D    O  
HETATM 1438  H1  HOH D 323      40.925  15.172  44.016  1.00  0.00      D    H  
HETATM 1439  H2  HOH D 323      41.291  15.522  45.569  1.00  0.00      D    H  
HETATM 1440  O   HOH D 324      32.045  30.167  32.709  1.00  0.00      D    O  
HETATM 1441  H1  HOH D 324      32.999  30.464  32.670  1.00  0.00      D    H  
HETATM 1442  H2  HOH D 324      31.899  29.427  32.053  1.00  0.00      D    H  
HETATM 1443  O   HOH D 325       7.652   9.212   7.005  1.00  0.00      D    O  
HETATM 1444  H1  HOH D 325       8.022   9.856   6.336  1.00  0.00      D    H  
HETATM 1445  H2  HOH D 325       6.661   9.143   6.889  1.00  0.00      D    H  
HETATM 1446  O   HOH D 326      15.382  40.216  72.633  1.00  0.00      D    O  
HETATM 1447  H1  HOH D 326      15.765  41.069  72.987  1.00  0.00      D    H  
HETATM 1448  H2  HOH D 326      15.793  39.441  73.113  1.00  0.00      D    H  
HETATM 1449  O   HOH D 327      19.575  30.470  30.706  1.00  0.00      D    O  
HETATM 1450  H1  HOH D 327      20.462  30.932  30.700  1.00  0.00      D    H  
HETATM 1451  H2  HOH D 327      18.896  31.059  31.144  1.00  0.00      D    H  
HETATM 1452  O   HOH D 328      34.116   6.118  73.909  1.00  0.00      D    O  
HETATM 1453  H1  HOH D 328      34.422   7.069  73.954  1.00  0.00      D    H  
HETATM 1454  H2  HOH D 328      33.484   6.007  73.141  1.00  0.00      D    H  
HETATM 1455  O   HOH D 329      42.396  28.653  55.320  1.00  0.00      D    O  
HETATM 1456  H1  HOH D 329      42.709  28.310  54.434  1.00  0.00      D    H  
HETATM 1457  H2  HOH D 329      41.843  29.475  55.182  1.00  0.00      D    H  
HETATM 1458  O   HOH D 330      42.803  16.810  64.355  1.00  0.00      D    O  
HETATM 1459  H1  HOH D 330      42.924  15.843  64.131  1.00  0.00      D    H  
HETATM 1460  H2  HOH D 330      41.827  17.022  64.400  1.00  0.00      D    H  
HETATM 1461  O   HOH D 331       4.735   4.896  79.424  1.00  0.00      D    O  
HETATM 1462  H1  HOH D 331       5.734   4.860  79.414  1.00  0.00      D    H  
HETATM 1463  H2  HOH D 331       4.391   4.869  78.485  1.00  0.00      D    H  
HETATM 1464  O   HOH D 332       7.744  40.387   9.258  1.00  0.00      D    O  
HETATM 1465  H1  HOH D 332       7.627  39.766  10.034  1.00  0.00      D    H  
HETATM 1466  H2  HOH D 332       7.716  39.864   8.406  1.00  0.00      D    H  
HETATM 1467  O   HOH D 333      34.446  31.405  77.645  1.00  0.00      D    O  
HETATM 1468  H1  HOH D 333      35.406  31.223  77.430  1.00  0.00      D    H  
HETATM 1469  H2  HOH D 333      33.867  31.061  76.906  1.00  0.00      D    H  
HETATM 1470  O   HOH D 334      12.209  16.740  13.744  1.00  0.00      D    O  
HETATM 1471  H1  HOH D 334      12.035  16.948  14.706  1.00  0.00      D    H  
HETATM 1472  H2  HOH D 334      11.676  17.359  13.166  1.00  0.00      D    H  
HETATM 1473  O   HOH D 335      25.644   5.906  66.336  1.00  0.00      D    O  
HETATM 1474  H1  HOH D 335      25.918   5.706  65.395  1.00  0.00      D    H  
HETATM 1475  H2  HOH D 335      26.353   5.586  66.964  1.00  0.00      D    H  
HETATM 1476  O   HOH D 336       1.186  18.847  67.180  1.00  0.00      D    O  
HETATM 1477  H1  HOH D 336       2.175  18.950  67.288  1.00  0.00      D    H  
HETATM 1478  H2  HOH D 336       0.889  19.329  66.355  1.00  0.00      D    H  
HETATM 1479  O   HOH D 337      26.237   3.070  81.134  1.00  0.00      D    O  
HETATM 1480  H1  HOH D 337      26.474   2.935  82.097  1.00  0.00      D    H  
HETATM 1481  H2  HOH D 337      26.943   2.659  80.557  1.00  0.00      D    H  
HETATM 1482  O   HOH D 338       2.321  14.671  24.124  1.00  0.00      D    O  
HETATM 1483  H1  HOH D 338       3.297  14.785  24.309  1.00  0.00      D    H  
HETATM 1484  H2  HOH D 338       2.199  14.072  23.333  1.00  0.00      D    H  
HETATM 1485  O   HOH D 339      25.277  23.253 106.797  1.00  0.00      D    O  
HETATM 1486  H1  HOH D 339      25.022  23.225 105.831  1.00  0.00      D    H  
HETATM 1487  H2  HOH D 339      25.047  22.381 107.228  1.00  0.00      D    H  
HETATM 1488  O   HOH D 340      17.439  32.268  81.727  1.00  0.00      D    O  
HETATM 1489  H1  HOH D 340      16.677  31.664  81.960  1.00  0.00      D    H  
HETATM 1490  H2  HOH D 340      17.084  33.117  81.336  1.00  0.00      D    H  
HETATM 1491  O   HOH D 341      20.361  38.106  94.454  1.00  0.00      D    O  
HETATM 1492  H1  HOH D 341      20.210  38.699  93.663  1.00  0.00      D    H  
HETATM 1493  H2  HOH D 341      20.332  38.653  95.291  1.00  0.00      D    H  
HETATM 1494  O   HOH D 342      43.349  18.092  73.942  1.00  0.00      D    O  
HETATM 1495  H1  HOH D 342      43.855  18.255  74.790  1.00  0.00      D    H  
HETATM 1496  H2  HOH D 342      43.777  17.342  73.438  1.00  0.00      D    H  
HETATM 1497  O   HOH D 343      20.519   1.586  82.725  1.00  0.00      D    O  
HETATM 1498  H1  HOH D 343      20.514   0.632  83.026  1.00  0.00      D    H  
HETATM 1499  H2  HOH D 343      20.492   2.188  83.523  1.00  0.00      D    H  
HETATM 1500  O   HOH D 344      31.887   8.109  22.409  1.00  0.00      D    O  
HETATM 1501  H1  HOH D 344      32.154   8.789  21.726  1.00  0.00      D    H  
HETATM 1502  H2  HOH D 344      31.347   8.551  23.125  1.00  0.00      D    H  
HETATM 1503  O   HOH D 345      44.010  12.579  23.532  1.00  0.00      D    O  
HETATM 1504  H1  HOH D 345      44.490  11.980  24.173  1.00  0.00      D    H  
HETATM 1505  H2  HOH D 345      43.749  13.425  23.997  1.00  0.00      D    H  
HETATM 1506  O   HOH D 346      40.497  26.341  91.811  1.00  0.00      D    O  
HETATM 1507  H1  HOH D 346      39.946  25.672  91.312  1.00  0.00      D    H  
HETATM 1508  H2  HOH D 346      40.952  25.892  92.580  1.00  0.00      D    H  
HETATM 1509  O   HOH D 347      26.596   0.488  45.391  1.00  0.00      D    O  
HETATM 1510  H1  HOH D 347      26.760   0.975  44.534  1.00  0.00      D    H  
HETATM 1511  H2  HOH D 347      27.048  -0.403  45.360  1.00  0.00      D    H  
HETATM 1512  O   HOH D 348      35.828  13.080  89.742  1.00  0.00      D    O  
HETATM 1513  H1  HOH D 348      36.646  13.245  89.190  1.00  0.00      D    H  
HETATM 1514  H2  HOH D 348      35.110  13.722  89.474  1.00  0.00      D    H  
HETATM 1515  O   HOH D 349      16.822  12.723  10.024  1.00  0.00      D    O  
HETATM 1516  H1  HOH D 349      16.561  13.652  10.287  1.00  0.00      D    H  
HETATM 1517  H2  HOH D 349      17.582  12.416  10.597  1.00  0.00      D    H  
HETATM 1518  O   HOH D 350      42.718  35.366  46.792  1.00  0.00      D    O  
HETATM 1519  H1  HOH D 350      42.087  35.543  46.036  1.00  0.00      D    H  
HETATM 1520  H2  HOH D 350      43.649  35.596  46.509  1.00  0.00      D    H  
HETATM 1521  O   HOH D 351      19.326   9.789  26.657  1.00  0.00      D    O  
HETATM 1522  H1  HOH D 351      20.289   9.864  26.918  1.00  0.00      D    H  
HETATM 1523  H2  HOH D 351      18.783   9.531  27.455  1.00  0.00      D    H  
HETATM 1524  O   HOH D 352      26.845  29.552  94.768  1.00  0.00      D    O  
HETATM 1525  H1  HOH D 352      27.477  28.792  94.614  1.00  0.00      D    H  
HETATM 1526  H2  HOH D 352      25.912  29.201  94.836  1.00  0.00      D    H  
HETATM 1527  O   HOH D 353      25.919  29.216  54.114  1.00  0.00      D    O  
HETATM 1528  H1  HOH D 353      25.129  29.226  54.727  1.00  0.00      D    H  
HETATM 1529  H2  HOH D 353      26.642  28.652  54.511  1.00  0.00      D    H  
HETATM 1530  O   HOH D 354      22.713   2.153  89.135  1.00  0.00      D    O  
HETATM 1531  H1  HOH D 354      23.564   2.503  88.743  1.00  0.00      D    H  
HETATM 1532  H2  HOH D 354      22.285   2.865  89.692  1.00  0.00      D    H  
HETATM 1533  O   HOH D 355      29.204   7.235  92.667  1.00  0.00      D    O  
HETATM 1534  H1  HOH D 355      28.822   7.981  93.212  1.00  0.00      D    H  
HETATM 1535  H2  HOH D 355      30.077   7.524  92.273  1.00  0.00      D    H  
HETATM 1536  O   HOH D 356      13.987  37.530 106.874  1.00  0.00      D    O  
HETATM 1537  H1  HOH D 356      14.780  36.921 106.841  1.00  0.00      D    H  
HETATM 1538  H2  HOH D 356      13.905  38.019 106.006  1.00  0.00      D    H  
HETATM 1539  O   HOH D 357      23.032  33.797  90.157  1.00  0.00      D    O  
HETATM 1540  H1  HOH D 357      22.648  33.509  91.034  1.00  0.00      D    H  
HETATM 1541  H2  HOH D 357      23.895  33.317  89.998  1.00  0.00      D    H  
HETATM 1542  O   HOH D 358      19.239  30.428  63.708  1.00  0.00      D    O  
HETATM 1543  H1  HOH D 358      19.400  30.613  62.739  1.00  0.00      D    H  
HETATM 1544  H2  HOH D 358      19.583  31.191  64.255  1.00  0.00      D    H  
HETATM 1545  O   HOH D 359      30.169  15.047  56.076  1.00  0.00      D    O  
HETATM 1546  H1  HOH D 359      30.492  15.142  55.134  1.00  0.00      D    H  
HETATM 1547  H2  HOH D 359      30.323  14.110  56.388  1.00  0.00      D    H  
HETATM 1548  O   HOH D 360      44.117  26.428  84.649  1.00  0.00      D    O  
HETATM 1549  H1  HOH D 360      43.314  26.693  84.114  1.00  0.00      D    H  
HETATM 1550  H2  HOH D 360      44.900  26.985  84.373  1.00  0.00      D    H  
HETATM 1551  O   HOH D 361      38.567  20.018 107.165  1.00  0.00      D    O  
HETATM 1552  H1  HOH D 361      38.089  19.297 106.665  1.00  0.00      D    H  
HETATM 1553  H2  HOH D 361      39.262  20.429 106.574  1.00  0.00      D    H  
HETATM 1554  O   HOH D 362      14.932  25.388  40.440  1.00  0.00      D    O  
HETATM 1555  H1  HOH D 362      15.760  25.606  39.923  1.00  0.00      D    H  
HETATM 1556  H2  HOH D 362      15.055  24.517  40.915  1.00  0.00      D    H  
HETATM 1557  O   HOH D 363       6.671  39.550  40.119  1.00  0.00      D    O  
HETATM 1558  H1  HOH D 363       6.817  39.708  41.095  1.00  0.00      D    H  
HETATM 1559  H2  HOH D 363       5.854  38.988  39.991  1.00  0.00      D    H  
HETATM 1560  O   HOH D 364      43.099   6.223  86.848  1.00  0.00      D    O  
HETATM 1561  H1  HOH D 364      42.828   6.035  85.904  1.00  0.00      D    H  
HETATM 1562  H2  HOH D 364      42.865   7.168  87.080  1.00  0.00      D    H  
HETATM 1563  O   HOH D 365      42.373   3.665  14.912  1.00  0.00      D    O  
HETATM 1564  H1  HOH D 365      41.858   3.753  15.765  1.00  0.00      D    H  
HETATM 1565  H2  HOH D 365      43.066   4.385  14.866  1.00  0.00      D    H  
HETATM 1566  O   HOH D 366      15.913  38.276  59.475  1.00  0.00      D    O  
HETATM 1567  H1  HOH D 366      14.932  38.400  59.323  1.00  0.00      D    H  
HETATM 1568  H2  HOH D 366      16.408  38.466  58.627  1.00  0.00      D    H  
HETATM 1569  O   HOH D 367      30.320  23.674  82.347  1.00  0.00      D    O  
HETATM 1570  H1  HOH D 367      31.250  23.974  82.131  1.00  0.00      D    H  
HETATM 1571  H2  HOH D 367      30.315  23.221  83.238  1.00  0.00      D    H  
HETATM 1572  O   HOH D 368      27.238  10.398 100.450  1.00  0.00      D    O  
HETATM 1573  H1  HOH D 368      26.290  10.319 100.759  1.00  0.00      D    H  
HETATM 1574  H2  HOH D 368      27.647   9.487 100.396  1.00  0.00      D    H  
HETATM 1575  O   HOH D 369      30.227  33.334 114.433  1.00  0.00      D    O  
HETATM 1576  H1  HOH D 369      30.402  33.139 113.468  1.00  0.00      D    H  
HETATM 1577  H2  HOH D 369      30.746  34.143 114.709  1.00  0.00      D    H  
HETATM 1578  O   HOH D 370       6.803   1.118  29.911  1.00  0.00      D    O  
HETATM 1579  H1  HOH D 370       7.130   0.387  30.510  1.00  0.00      D    H  
HETATM 1580  H2  HOH D 370       5.809   1.192  29.988  1.00  0.00      D    H  
HETATM 1581  O   HOH D 371      17.598  22.119  40.055  1.00  0.00      D    O  
HETATM 1582  H1  HOH D 371      17.445  22.701  39.257  1.00  0.00      D    H  
HETATM 1583  H2  HOH D 371      18.577  21.934  40.149  1.00  0.00      D    H  
HETATM 1584  O   HOH D 372      41.132  21.860 117.952  1.00  0.00      D    O  
HETATM 1585  H1  HOH D 372      42.014  22.312 118.085  1.00  0.00      D    H  
HETATM 1586  H2  HOH D 372      40.990  21.184 118.675  1.00  0.00      D    H  
HETATM 1587  O   HOH D 373      38.196   0.040  18.405  1.00  0.00      D    O  
HETATM 1588  H1  HOH D 373      39.002  -0.552  18.384  1.00  0.00      D    H  
HETATM 1589  H2  HOH D 373      38.174   0.542  19.269  1.00  0.00      D    H  
HETATM 1590  O   HOH D 374      31.920  -0.079  34.629  1.00  0.00      D    O  
HETATM 1591  H1  HOH D 374      31.102  -0.652  34.564  1.00  0.00      D    H  
HETATM 1592  H2  HOH D 374      31.657   0.848  34.895  1.00  0.00      D    H  
HETATM 1593  O   HOH D 375      36.900  27.445   5.892  1.00  0.00      D    O  
HETATM 1594  H1  HOH D 375      37.540  28.031   6.390  1.00  0.00      D    H  
HETATM 1595  H2  HOH D 375      35.974  27.809   5.984  1.00  0.00      D    H  
HETATM 1596  O   HOH D 376      13.045   5.705  91.351  1.00  0.00      D    O  
HETATM 1597  H1  HOH D 376      13.512   4.939  90.910  1.00  0.00      D    H  
HETATM 1598  H2  HOH D 376      13.436   6.566  91.026  1.00  0.00      D    H  
HETATM 1599  O   HOH D 377      19.885  41.338  35.794  1.00  0.00      D    O  
HETATM 1600  H1  HOH D 377      20.701  41.118  35.261  1.00  0.00      D    H  
HETATM 1601  H2  HOH D 377      19.143  41.599  35.177  1.00  0.00      D    H  
HETATM 1602  O   HOH D 378      23.968  31.357  75.928  1.00  0.00      D    O  
HETATM 1603  H1  HOH D 378      24.638  31.694  75.267  1.00  0.00      D    H  
HETATM 1604  H2  HOH D 378      24.435  30.826  76.635  1.00  0.00      D    H  
HETATM 1605  O   HOH D 379      20.086  21.840  49.882  1.00  0.00      D    O  
HETATM 1606  H1  HOH D 379      20.730  22.211  49.211  1.00  0.00      D    H  
HETATM 1607  H2  HOH D 379      19.996  20.853  49.746  1.00  0.00      D    H  
HETATM 1608  O   HOH D 380      42.269  27.381  59.671  1.00  0.00      D    O  
HETATM 1609  H1  HOH D 380      42.389  28.297  59.287  1.00  0.00      D    H  
HETATM 1610  H2  HOH D 380      43.133  27.070  60.066  1.00  0.00      D    H  
HETATM 1611  O   HOH D 381       1.950   7.972  52.534  1.00  0.00      D    O  
HETATM 1612  H1  HOH D 381       1.108   7.580  52.163  1.00  0.00      D    H  
HETATM 1613  H2  HOH D 381       2.335   7.350  53.215  1.00  0.00      D    H  
HETATM 1614  O   HOH D 382       2.574  16.961  20.460  1.00  0.00      D    O  
HETATM 1615  H1  HOH D 382       3.308  16.521  20.977  1.00  0.00      D    H  
HETATM 1616  H2  HOH D 382       2.950  17.719  19.928  1.00  0.00      D    H  
HETATM 1617  O   HOH D 383      40.269  37.313  73.628  1.00  0.00      D    O  
HETATM 1618  H1  HOH D 383      39.539  37.812  74.094  1.00  0.00      D    H  
HETATM 1619  H2  HOH D 383      40.565  37.829  72.824  1.00  0.00      D    H  
HETATM 1620  O   HOH D 384       1.950  28.976 118.101  1.00  0.00      D    O  
HETATM 1621  H1  HOH D 384       1.243  29.572 117.718  1.00  0.00      D    H  
HETATM 1622  H2  HOH D 384       2.077  29.190 119.069  1.00  0.00      D    H  
HETATM 1623  O   HOH D 385       2.580  41.543  61.363  1.00  0.00      D    O  
HETATM 1624  H1  HOH D 385       3.565  41.410  61.474  1.00  0.00      D    H  
HETATM 1625  H2  HOH D 385       2.215  40.837  60.756  1.00  0.00      D    H  
HETATM 1626  O   HOH D 386      39.245  40.902  16.073  1.00  0.00      D    O  
HETATM 1627  H1  HOH D 386      39.252  40.272  15.296  1.00  0.00      D    H  
HETATM 1628  H2  HOH D 386      40.125  41.375  16.126  1.00  0.00      D    H  
HETATM 1629  O   HOH D 387      16.360  37.064  82.343  1.00  0.00      D    O  
HETATM 1630  H1  HOH D 387      16.506  36.190  81.879  1.00  0.00      D    H  
HETATM 1631  H2  HOH D 387      15.559  37.518  81.953  1.00  0.00      D    H  
HETATM 1632  O   HOH D 388      45.758  11.964  64.964  1.00  0.00      D    O  
HETATM 1633  H1  HOH D 388      46.270  11.777  65.802  1.00  0.00      D    H  
HETATM 1634  H2  HOH D 388      44.875  11.497  65.001  1.00  0.00      D    H  
HETATM 1635  O   HOH D 389      25.909  37.456  31.111  1.00  0.00      D    O  
HETATM 1636  H1  HOH D 389      25.361  38.255  31.358  1.00  0.00      D    H  
HETATM 1637  H2  HOH D 389      26.562  37.261  31.842  1.00  0.00      D    H  
HETATM 1638  O   HOH D 390      17.952  24.515  82.030  1.00  0.00      D    O  
HETATM 1639  H1  HOH D 390      18.115  24.971  82.905  1.00  0.00      D    H  
HETATM 1640  H2  HOH D 390      17.433  23.674  82.184  1.00  0.00      D    H  
HETATM 1641  O   HOH D 391      28.744  42.188 108.495  1.00  0.00      D    O  
HETATM 1642  H1  HOH D 391      28.570  43.172 108.551  1.00  0.00      D    H  
HETATM 1643  H2  HOH D 391      29.500  41.948 109.104  1.00  0.00      D    H  
HETATM 1644  O   HOH D 392      29.886  20.076  33.430  1.00  0.00      D    O  
HETATM 1645  H1  HOH D 392      30.113  20.878  32.876  1.00  0.00      D    H  
HETATM 1646  H2  HOH D 392      29.349  20.361  34.224  1.00  0.00      D    H  
HETATM 1647  O   HOH D 393      32.133   2.907  26.422  1.00  0.00      D    O  
HETATM 1648  H1  HOH D 393      32.034   3.031  25.435  1.00  0.00      D    H  
HETATM 1649  H2  HOH D 393      33.076   3.101  26.690  1.00  0.00      D    H  
HETATM 1650  O   HOH D 394      37.079  15.105 114.243  1.00  0.00      D    O  
HETATM 1651  H1  HOH D 394      37.843  15.367 114.833  1.00  0.00      D    H  
HETATM 1652  H2  HOH D 394      36.361  15.799 114.300  1.00  0.00      D    H  
HETATM 1653  O   HOH D 395      22.466  27.772  55.150  1.00  0.00      D    O  
HETATM 1654  H1  HOH D 395      21.908  27.309  54.462  1.00  0.00      D    H  
HETATM 1655  H2  HOH D 395      21.935  27.885  55.990  1.00  0.00      D    H  
HETATM 1656  O   HOH D 396      18.045  38.999 106.482  1.00  0.00      D    O  
HETATM 1657  H1  HOH D 396      17.774  39.578 107.251  1.00  0.00      D    H  
HETATM 1658  H2  HOH D 396      19.035  39.059 106.353  1.00  0.00      D    H  
HETATM 1659  O   HOH D 397      34.098  42.268 117.751  1.00  0.00      D    O  
HETATM 1660  H1  HOH D 397      34.805  42.583 117.118  1.00  0.00      D    H  
HETATM 1661  H2  HOH D 397      33.973  41.281 117.648  1.00  0.00      D    H  
HETATM 1662  O   HOH D 398       3.639  22.020  99.303  1.00  0.00      D    O  
HETATM 1663  H1  HOH D 398       4.189  21.340  98.817  1.00  0.00      D    H  
HETATM 1664  H2  HOH D 398       3.117  21.570 100.028  1.00  0.00      D    H  
HETATM 1665  O   HOH D 399      35.563  31.935   8.371  1.00  0.00      D    O  
HETATM 1666  H1  HOH D 399      34.955  31.198   8.076  1.00  0.00      D    H  
HETATM 1667  H2  HOH D 399      36.514  31.641   8.278  1.00  0.00      D    H  
HETATM 1668  O   HOH D 400      26.302  30.487  63.082  1.00  0.00      D    O  
HETATM 1669  H1  HOH D 400      26.491  30.614  64.055  1.00  0.00      D    H  
HETATM 1670  H2  HOH D 400      25.462  30.972  62.839  1.00  0.00      D    H  
HETATM 1671  O   HOH D 401      12.440  26.406  39.645  1.00  0.00      D    O  
HETATM 1672  H1  HOH D 401      12.703  27.338  39.396  1.00  0.00      D    H  
HETATM 1673  H2  HOH D 401      13.215  25.944  40.076  1.00  0.00      D    H  
HETATM 1674  O   HOH D 402      10.365  10.439  25.289  1.00  0.00      D    O  
HETATM 1675  H1  HOH D 402       9.483  10.486  24.820  1.00  0.00      D    H  
HETATM 1676  H2  HOH D 402      10.993   9.869  24.759  1.00  0.00      D    H  
HETATM 1677  O   HOH D 403      17.231  17.510  58.161  1.00  0.00      D    O  
HETATM 1678  H1  HOH D 403      16.838  17.163  57.310  1.00  0.00      D    H  
HETATM 1679  H2  HOH D 403      17.203  18.510  58.159  1.00  0.00      D    H  
HETATM 1680  O   HOH D 404      40.692  13.138  36.134  1.00  0.00      D    O  
HETATM 1681  H1  HOH D 404      41.054  13.358  37.040  1.00  0.00      D    H  
HETATM 1682  H2  HOH D 404      40.882  13.893  35.507  1.00  0.00      D    H  
HETATM 1683  O   HOH D 405       3.073  15.978  87.181  1.00  0.00      D    O  
HETATM 1684  H1  HOH D 405       4.045  15.951  87.412  1.00  0.00      D    H  
HETATM 1685  H2  HOH D 405       2.696  15.053  87.212  1.00  0.00      D    H  
HETATM 1686  O   HOH D 406      32.309   7.109  19.262  1.00  0.00      D    O  
HETATM 1687  H1  HOH D 406      32.921   6.537  18.714  1.00  0.00      D    H  
HETATM 1688  H2  HOH D 406      32.784   7.949  19.524  1.00  0.00      D    H  
HETATM 1689  O   HOH D 407      31.449   8.260  91.380  1.00  0.00      D    O  
HETATM 1690  H1  HOH D 407      31.866   7.423  91.026  1.00  0.00      D    H  
HETATM 1691  H2  HOH D 407      31.698   9.031  90.794  1.00  0.00      D    H  
HETATM 1692  O   HOH D 408      41.534  17.342  46.826  1.00  0.00      D    O  
HETATM 1693  H1  HOH D 408      41.344  17.969  47.582  1.00  0.00      D    H  
HETATM 1694  H2  HOH D 408      42.522  17.209  46.745  1.00  0.00      D    H  
HETATM 1695  O   HOH D 409      38.492  25.152  94.775  1.00  0.00      D    O  
HETATM 1696  H1  HOH D 409      38.815  24.691  95.602  1.00  0.00      D    H  
HETATM 1697  H2  HOH D 409      39.271  25.362  94.184  1.00  0.00      D    H  
HETATM 1698  O   HOH D 410      21.928   2.769  78.128  1.00  0.00      D    O  
HETATM 1699  H1  HOH D 410      21.476   2.247  77.406  1.00  0.00      D    H  
HETATM 1700  H2  HOH D 410      21.391   2.709  78.970  1.00  0.00      D    H  
HETATM 1701  O   HOH D 411      27.022  28.279  72.642  1.00  0.00      D    O  
HETATM 1702  H1  HOH D 411      28.002  28.112  72.746  1.00  0.00      D    H  
HETATM 1703  H2  HOH D 411      26.536  27.915  73.437  1.00  0.00      D    H  
HETATM 1704  O   HOH D 412      16.608  36.787 106.718  1.00  0.00      D    O  
HETATM 1705  H1  HOH D 412      17.224  37.574 106.742  1.00  0.00      D    H  
HETATM 1706  H2  HOH D 412      16.909  36.149 106.009  1.00  0.00      D    H  
HETATM 1707  O   HOH D 413      37.844   8.431  38.178  1.00  0.00      D    O  
HETATM 1708  H1  HOH D 413      37.725   7.888  37.347  1.00  0.00      D    H  
HETATM 1709  H2  HOH D 413      37.361   9.301  38.081  1.00  0.00      D    H  
HETATM 1710  O   HOH D 414      16.083  14.139  66.782  1.00  0.00      D    O  
HETATM 1711  H1  HOH D 414      16.921  14.578  67.107  1.00  0.00      D    H  
HETATM 1712  H2  HOH D 414      16.175  13.147  66.860  1.00  0.00      D    H  
HETATM 1713  O   HOH D 415      47.491  41.999  74.012  1.00  0.00      D    O  
HETATM 1714  H1  HOH D 415      48.082  42.160  74.802  1.00  0.00      D    H  
HETATM 1715  H2  HOH D 415      46.580  41.731  74.326  1.00  0.00      D    H  
HETATM 1716  O   HOH D 416       9.483  29.214  70.935  1.00  0.00      D    O  
HETATM 1717  H1  HOH D 416       9.449  28.454  71.585  1.00  0.00      D    H  
HETATM 1718  H2  HOH D 416       9.853  30.024  71.389  1.00  0.00      D    H  
HETATM 1719  O   HOH D 417      24.519  17.929  70.758  1.00  0.00      D    O  
HETATM 1720  H1  HOH D 417      23.915  17.602  71.485  1.00  0.00      D    H  
HETATM 1721  H2  HOH D 417      25.110  17.182  70.454  1.00  0.00      D    H  
HETATM 1722  O   HOH D 418      17.223  18.846  27.855  1.00  0.00      D    O  
HETATM 1723  H1  HOH D 418      17.959  19.431  27.515  1.00  0.00      D    H  
HETATM 1724  H2  HOH D 418      16.647  18.556  27.091  1.00  0.00      D    H  
HETATM 1725  O   HOH D 419      17.885   1.613  31.661  1.00  0.00      D    O  
HETATM 1726  H1  HOH D 419      17.682   2.497  32.081  1.00  0.00      D    H  
HETATM 1727  H2  HOH D 419      18.831   1.357  31.862  1.00  0.00      D    H  
HETATM 1728  O   HOH D 420      37.887  38.602  78.260  1.00  0.00      D    O  
HETATM 1729  H1  HOH D 420      38.765  38.311  77.881  1.00  0.00      D    H  
HETATM 1730  H2  HOH D 420      37.841  38.348  79.226  1.00  0.00      D    H  
HETATM 1731  O   HOH D 421      47.903  11.258   3.441  1.00  0.00      D    O  
HETATM 1732  H1  HOH D 421      48.202  10.412   3.882  1.00  0.00      D    H  
HETATM 1733  H2  HOH D 421      46.943  11.174   3.174  1.00  0.00      D    H  
HETATM 1734  O   HOH D 422       2.730  20.501  79.502  1.00  0.00      D    O  
HETATM 1735  H1  HOH D 422       2.810  19.699  80.093  1.00  0.00      D    H  
HETATM 1736  H2  HOH D 422       3.593  21.005  79.505  1.00  0.00      D    H  
HETATM 1737  O   HOH D 423      13.537  23.673  96.062  1.00  0.00      D    O  
HETATM 1738  H1  HOH D 423      13.122  23.039  96.715  1.00  0.00      D    H  
HETATM 1739  H2  HOH D 423      14.175  24.274  96.542  1.00  0.00      D    H  
HETATM 1740  O   HOH D 424      37.970  27.513  96.362  1.00  0.00      D    O  
HETATM 1741  H1  HOH D 424      38.228  26.628  95.976  1.00  0.00      D    H  
HETATM 1742  H2  HOH D 424      38.451  28.242  95.874  1.00  0.00      D    H  
HETATM 1743  O   HOH D 425      15.742   6.345 117.445  1.00  0.00      D    O  
HETATM 1744  H1  HOH D 425      16.478   5.674 117.530  1.00  0.00      D    H  
HETATM 1745  H2  HOH D 425      14.896   5.960 117.813  1.00  0.00      D    H  
HETATM 1746  O   HOH D 426      39.152   6.916 108.500  1.00  0.00      D    O  
HETATM 1747  H1  HOH D 426      39.599   7.693 108.057  1.00  0.00      D    H  
HETATM 1748  H2  HOH D 426      39.247   6.104 107.924  1.00  0.00      D    H  
HETATM 1749  O   HOH D 427       9.838  41.871  96.061  1.00  0.00      D    O  
HETATM 1750  H1  HOH D 427       9.439  42.436  95.338  1.00  0.00      D    H  
HETATM 1751  H2  HOH D 427      10.822  42.040  96.111  1.00  0.00      D    H  
HETATM 1752  O   HOH D 428       5.169  13.880  99.856  1.00  0.00      D    O  
HETATM 1753  H1  HOH D 428       5.636  13.431  99.094  1.00  0.00      D    H  
HETATM 1754  H2  HOH D 428       4.568  14.597  99.502  1.00  0.00      D    H  
HETATM 1755  O   HOH D 429      23.831   7.572  49.432  1.00  0.00      D    O  
HETATM 1756  H1  HOH D 429      22.863   7.644  49.191  1.00  0.00      D    H  
HETATM 1757  H2  HOH D 429      24.304   7.016  48.749  1.00  0.00      D    H  
HETATM 1758  O   HOH D 430      19.190  12.036  11.303  1.00  0.00      D    O  
HETATM 1759  H1  HOH D 430      19.730  12.246  12.118  1.00  0.00      D    H  
HETATM 1760  H2  HOH D 430      19.293  11.068  11.075  1.00  0.00      D    H  
HETATM 1761  O   HOH D 431       7.557  17.616  58.365  1.00  0.00      D    O  
HETATM 1762  H1  HOH D 431       8.475  17.861  58.677  1.00  0.00      D    H  
HETATM 1763  H2  HOH D 431       7.619  16.874  57.696  1.00  0.00      D    H  
HETATM 1764  O   HOH D 432       9.684  34.846   6.793  1.00  0.00      D    O  
HETATM 1765  H1  HOH D 432      10.295  34.708   6.014  1.00  0.00      D    H  
HETATM 1766  H2  HOH D 432       9.694  35.810   7.058  1.00  0.00      D    H  
HETATM 1767  O   HOH D 433      40.400  20.435  75.909  1.00  0.00      D    O  
HETATM 1768  H1  HOH D 433      40.641  20.909  75.062  1.00  0.00      D    H  
HETATM 1769  H2  HOH D 433      40.974  19.623  76.011  1.00  0.00      D    H  
HETATM 1770  O   HOH D 434      33.142  16.279 111.374  1.00  0.00      D    O  
HETATM 1771  H1  HOH D 434      32.449  16.401 110.664  1.00  0.00      D    H  
HETATM 1772  H2  HOH D 434      33.502  15.348 111.333  1.00  0.00      D    H  
HETATM 1773  O   HOH D 435      22.179   9.760  61.167  1.00  0.00      D    O  
HETATM 1774  H1  HOH D 435      22.261   9.118  60.405  1.00  0.00      D    H  
HETATM 1775  H2  HOH D 435      21.216   9.989  61.308  1.00  0.00      D    H  
HETATM 1776  O   HOH D 436      10.379   8.230 111.453  1.00  0.00      D    O  
HETATM 1777  H1  HOH D 436      11.255   8.111 110.986  1.00  0.00      D    H  
HETATM 1778  H2  HOH D 436       9.706   8.598 110.810  1.00  0.00      D    H  
HETATM 1779  O   HOH D 437      43.657  25.220  97.603  1.00  0.00      D    O  
HETATM 1780  H1  HOH D 437      42.672  25.390  97.572  1.00  0.00      D    H  
HETATM 1781  H2  HOH D 437      43.998  25.063  96.677  1.00  0.00      D    H  
HETATM 1782  O   HOH D 438      21.428  25.642  31.296  1.00  0.00      D    O  
HETATM 1783  H1  HOH D 438      21.892  24.782  31.509  1.00  0.00      D    H  
HETATM 1784  H2  HOH D 438      20.470  25.582  31.577  1.00  0.00      D    H  
HETATM 1785  O   HOH D 439      35.770  23.437  35.980  1.00  0.00      D    O  
HETATM 1786  H1  HOH D 439      36.567  23.990  35.740  1.00  0.00      D    H  
HETATM 1787  H2  HOH D 439      35.093  24.010  36.443  1.00  0.00      D    H  
HETATM 1788  O   HOH D 440      43.858  37.050  10.942  1.00  0.00      D    O  
HETATM 1789  H1  HOH D 440      43.927  36.543  11.800  1.00  0.00      D    H  
HETATM 1790  H2  HOH D 440      43.042  37.628  10.962  1.00  0.00      D    H  
HETATM 1791  O   HOH D 441      22.136   5.548  14.552  1.00  0.00      D    O  
HETATM 1792  H1  HOH D 441      22.717   5.978  15.243  1.00  0.00      D    H  
HETATM 1793  H2  HOH D 441      21.834   6.238  13.894  1.00  0.00      D    H  
HETATM 1794  O   HOH D 442      43.431   2.306  48.790  1.00  0.00      D    O  
HETATM 1795  H1  HOH D 442      43.830   2.907  48.098  1.00  0.00      D    H  
HETATM 1796  H2  HOH D 442      42.434   2.376  48.759  1.00  0.00      D    H  
HETATM 1797  O   HOH D 443      24.235  27.588  48.312  1.00  0.00      D    O  
HETATM 1798  H1  HOH D 443      24.615  27.686  49.231  1.00  0.00      D    H  
HETATM 1799  H2  HOH D 443      23.688  28.395  48.089  1.00  0.00      D    H  
HETATM 1800  O   HOH D 444      26.607  17.459  10.583  1.00  0.00      D    O  
HETATM 1801  H1  HOH D 444      27.354  17.991  10.184  1.00  0.00      D    H  
HETATM 1802  H2  HOH D 444      26.546  16.574  10.122  1.00  0.00      D    H  
HETATM 1803  O   HOH D 445      10.246   2.977  54.749  1.00  0.00      D    O  
HETATM 1804  H1  HOH D 445      10.827   2.588  55.465  1.00  0.00      D    H  
HETATM 1805  H2  HOH D 445       9.295   2.983  55.058  1.00  0.00      D    H  
HETATM 1806  O   HOH D 446      33.231   9.881  12.380  1.00  0.00      D    O  
HETATM 1807  H1  HOH D 446      33.403  10.807  12.717  1.00  0.00      D    H  
HETATM 1808  H2  HOH D 446      32.341   9.853  11.924  1.00  0.00      D    H  
HETATM 1809  O   HOH D 447      19.988  22.850  90.679  1.00  0.00      D    O  
HETATM 1810  H1  HOH D 447      19.270  23.382  91.128  1.00  0.00      D    H  
HETATM 1811  H2  HOH D 447      20.465  22.292  91.358  1.00  0.00      D    H  
HETATM 1812  O   HOH D 448       2.747   2.892 106.822  1.00  0.00      D    O  
HETATM 1813  H1  HOH D 448       3.406   2.238 106.450  1.00  0.00      D    H  
HETATM 1814  H2  HOH D 448       3.236   3.639 107.272  1.00  0.00      D    H  
HETATM 1815  O   HOH D 449      23.078  25.053  55.626  1.00  0.00      D    O  
HETATM 1816  H1  HOH D 449      22.756  24.907  56.561  1.00  0.00      D    H  
HETATM 1817  H2  HOH D 449      23.084  26.033  55.425  1.00  0.00      D    H  
HETATM 1818  O   HOH D 450      45.188  16.723 108.196  1.00  0.00      D    O  
HETATM 1819  H1  HOH D 450      44.609  17.530 108.083  1.00  0.00      D    H  
HETATM 1820  H2  HOH D 450      46.149  16.998 108.190  1.00  0.00      D    H  
HETATM 1821  O   HOH D 451      13.122  34.252  85.801  1.00  0.00      D    O  
HETATM 1822  H1  HOH D 451      13.233  35.195  85.488  1.00  0.00      D    H  
HETATM 1823  H2  HOH D 451      12.588  34.243  86.647  1.00  0.00      D    H  
HETATM 1824  O   HOH D 452      26.389   4.699  63.604  1.00  0.00      D    O  
HETATM 1825  H1  HOH D 452      25.692   4.535  62.906  1.00  0.00      D    H  
HETATM 1826  H2  HOH D 452      26.562   3.853  64.107  1.00  0.00      D    H  
HETATM 1827  O   HOH D 453      28.150   6.018 115.505  1.00  0.00      D    O  
HETATM 1828  H1  HOH D 453      28.272   6.357 116.438  1.00  0.00      D    H  
HETATM 1829  H2  HOH D 453      27.511   6.611 115.016  1.00  0.00      D    H  
HETATM 1830  O   HOH D 454       1.243   6.458   3.338  1.00  0.00      D    O  
HETATM 1831  H1  HOH D 454       1.999   7.103   3.230  1.00  0.00      D    H  
HETATM 1832  H2  HOH D 454       1.330   5.986   4.215  1.00  0.00      D    H  
HETATM 1833  O   HOH D 455       0.265  10.896  65.940  1.00  0.00      D    O  
HETATM 1834  H1  HOH D 455       0.878  10.568  66.659  1.00  0.00      D    H  
HETATM 1835  H2  HOH D 455      -0.590  10.379  65.969  1.00  0.00      D    H  
HETATM 1836  O   HOH D 456      11.886   9.257  43.580  1.00  0.00      D    O  
HETATM 1837  H1  HOH D 456      12.451   8.557  43.143  1.00  0.00      D    H  
HETATM 1838  H2  HOH D 456      10.926   8.981  43.545  1.00  0.00      D    H  
HETATM 1839  O   HOH D 457      26.205  20.155  85.276  1.00  0.00      D    O  
HETATM 1840  H1  HOH D 457      26.005  21.103  85.521  1.00  0.00      D    H  
HETATM 1841  H2  HOH D 457      27.141  19.930  85.549  1.00  0.00      D    H  
HETATM 1842  O   HOH D 458      47.595  18.009 109.470  1.00  0.00      D    O  
HETATM 1843  H1  HOH D 458      47.583  18.977 109.218  1.00  0.00      D    H  
HETATM 1844  H2  HOH D 458      47.121  17.885 110.341  1.00  0.00      D    H  
HETATM 1845  O   HOH D 459      20.058   2.413  80.174  1.00  0.00      D    O  
HETATM 1846  H1  HOH D 459      19.437   1.664  79.946  1.00  0.00      D    H  
HETATM 1847  H2  HOH D 459      20.175   2.459  81.166  1.00  0.00      D    H  
HETATM 1848  O   HOH D 460      15.812  16.830  94.023  1.00  0.00      D    O  
HETATM 1849  H1  HOH D 460      15.201  16.059  93.846  1.00  0.00      D    H  
HETATM 1850  H2  HOH D 460      15.307  17.687  93.918  1.00  0.00      D    H  
HETATM 1851  O   HOH D 461      46.405  39.854  99.423  1.00  0.00      D    O  
HETATM 1852  H1  HOH D 461      46.672  39.109 100.034  1.00  0.00      D    H  
HETATM 1853  H2  HOH D 461      45.898  40.543  99.941  1.00  0.00      D    H  
HETATM 1854  O   HOH D 462      31.722  37.608  29.779  1.00  0.00      D    O  
HETATM 1855  H1  HOH D 462      31.077  37.171  30.406  1.00  0.00      D    H  
HETATM 1856  H2  HOH D 462      32.657  37.454  30.101  1.00  0.00      D    H  
HETATM 1857  O   HOH D 463      15.251  21.580  45.417  1.00  0.00      D    O  
HETATM 1858  H1  HOH D 463      15.686  22.409  45.064  1.00  0.00      D    H  
HETATM 1859  H2  HOH D 463      15.516  20.798  44.852  1.00  0.00      D    H  
HETATM 1860  O   HOH D 464       3.102  30.080 110.892  1.00  0.00      D    O  
HETATM 1861  H1  HOH D 464       2.358  29.425 111.026  1.00  0.00      D    H  
HETATM 1862  H2  HOH D 464       3.976  29.638 111.095  1.00  0.00      D    H  
HETATM 1863  O   HOH D 465      23.262  35.175   3.928  1.00  0.00      D    O  
HETATM 1864  H1  HOH D 465      23.665  34.361   3.511  1.00  0.00      D    H  
HETATM 1865  H2  HOH D 465      22.294  35.230   3.685  1.00  0.00      D    H  
HETATM 1866  O   HOH D 466      47.624   0.111 114.584  1.00  0.00      D    O  
HETATM 1867  H1  HOH D 466      47.949  -0.711 115.052  1.00  0.00      D    H  
HETATM 1868  H2  HOH D 466      48.248   0.869 114.769  1.00  0.00      D    H  
HETATM 1869  O   HOH D 467       3.147  14.907  62.887  1.00  0.00      D    O  
HETATM 1870  H1  HOH D 467       3.209  14.710  63.865  1.00  0.00      D    H  
HETATM 1871  H2  HOH D 467       4.050  14.805  62.468  1.00  0.00      D    H  
HETATM 1872  O   HOH D 468      16.799  27.623   3.751  1.00  0.00      D    O  
HETATM 1873  H1  HOH D 468      16.962  28.161   4.578  1.00  0.00      D    H  
HETATM 1874  H2  HOH D 468      17.551  26.977   3.620  1.00  0.00      D    H  
HETATM 1875  O   HOH D 469       5.366  40.182 105.641  1.00  0.00      D    O  
HETATM 1876  H1  HOH D 469       4.451  40.514 105.412  1.00  0.00      D    H  
HETATM 1877  H2  HOH D 469       5.442  40.070 106.632  1.00  0.00      D    H  
HETATM 1878  O   HOH D 470       2.784  37.283  36.511  1.00  0.00      D    O  
HETATM 1879  H1  HOH D 470       2.775  36.348  36.867  1.00  0.00      D    H  
HETATM 1880  H2  HOH D 470       3.669  37.705  36.707  1.00  0.00      D    H  
HETATM 1881  O   HOH D 471      46.335  10.378 116.562  1.00  0.00      D    O  
HETATM 1882  H1  HOH D 471      46.061  11.262 116.184  1.00  0.00      D    H  
HETATM 1883  H2  HOH D 471      45.529   9.900 116.910  1.00  0.00      D    H  
HETATM 1884  O   HOH D 472      19.686  26.225 113.213  1.00  0.00      D    O  
HETATM 1885  H1  HOH D 472      18.981  26.614 113.806  1.00  0.00      D    H  
HETATM 1886  H2  HOH D 472      19.380  26.262 112.262  1.00  0.00      D    H  
HETATM 1887  O   HOH D 473      36.891   1.008  67.126  1.00  0.00      D    O  
HETATM 1888  H1  HOH D 473      36.195   0.659  67.754  1.00  0.00      D    H  
HETATM 1889  H2  HOH D 473      36.881   2.008  67.139  1.00  0.00      D    H  
HETATM 1890  O   HOH D 474      19.237  40.502  87.543  1.00  0.00      D    O  
HETATM 1891  H1  HOH D 474      18.846  40.257  86.656  1.00  0.00      D    H  
HETATM 1892  H2  HOH D 474      19.291  41.498  87.619  1.00  0.00      D    H  
HETATM 1893  O   HOH D 475       4.935   6.667 114.695  1.00  0.00      D    O  
HETATM 1894  H1  HOH D 475       5.409   6.337 113.879  1.00  0.00      D    H  
HETATM 1895  H2  HOH D 475       5.392   6.315 115.512  1.00  0.00      D    H  
HETATM 1896  O   HOH D 476       4.023  35.055  64.674  1.00  0.00      D    O  
HETATM 1897  H1  HOH D 476       3.413  35.316  63.925  1.00  0.00      D    H  
HETATM 1898  H2  HOH D 476       4.599  34.291  64.383  1.00  0.00      D    H  
HETATM 1899  O   HOH D 477      11.400  29.882  33.201  1.00  0.00      D    O  
HETATM 1900  H1  HOH D 477      11.426  29.287  32.398  1.00  0.00      D    H  
HETATM 1901  H2  HOH D 477      12.246  30.412  33.251  1.00  0.00      D    H  
HETATM 1902  O   HOH D 478      21.649   7.541  41.752  1.00  0.00      D    O  
HETATM 1903  H1  HOH D 478      20.810   7.027  41.928  1.00  0.00      D    H  
HETATM 1904  H2  HOH D 478      22.250   7.005  41.160  1.00  0.00      D    H  
HETATM 1905  O   HOH D 479      30.198   9.376  67.033  1.00  0.00      D    O  
HETATM 1906  H1  HOH D 479      30.042  10.008  66.274  1.00  0.00      D    H  
HETATM 1907  H2  HOH D 479      29.325   8.991  67.332  1.00  0.00      D    H  
HETATM 1908  O   HOH D 480      32.522  32.169  64.970  1.00  0.00      D    O  
HETATM 1909  H1  HOH D 480      32.049  31.330  64.702  1.00  0.00      D    H  
HETATM 1910  H2  HOH D 480      31.860  32.820  65.343  1.00  0.00      D    H  
HETATM 1911  O   HOH D 481      39.735   7.831  96.754  1.00  0.00      D    O  
HETATM 1912  H1  HOH D 481      38.975   7.583  96.153  1.00  0.00      D    H  
HETATM 1913  H2  HOH D 481      39.459   7.708  97.707  1.00  0.00      D    H  
HETATM 1914  O   HOH D 482      12.621   3.992  67.062  1.00  0.00      D    O  
HETATM 1915  H1  HOH D 482      11.820   4.419  67.481  1.00  0.00      D    H  
HETATM 1916  H2  HOH D 482      12.490   3.934  66.073  1.00  0.00      D    H  
HETATM 1917  O   HOH D 483      29.927  40.272  38.949  1.00  0.00      D    O  
HETATM 1918  H1  HOH D 483      29.718  40.012  39.892  1.00  0.00      D    H  
HETATM 1919  H2  HOH D 483      30.260  41.214  38.929  1.00  0.00      D    H  
HETATM 1920  O   HOH D 484      33.918  11.223  16.334  1.00  0.00      D    O  
HETATM 1921  H1  HOH D 484      33.763  10.405  15.779  1.00  0.00      D    H  
HETATM 1922  H2  HOH D 484      33.287  11.224  17.110  1.00  0.00      D    H  
HETATM 1923  O   HOH D 485      28.420  40.040  46.863  1.00  0.00      D    O  
HETATM 1924  H1  HOH D 485      28.683  40.240  45.919  1.00  0.00      D    H  
HETATM 1925  H2  HOH D 485      29.232  39.783  47.387  1.00  0.00      D    H  
HETATM 1926  O   HOH D 486      10.834  11.720  55.709  1.00  0.00      D    O  
HETATM 1927  H1  HOH D 486      11.765  11.577  55.371  1.00  0.00      D    H  
HETATM 1928  H2  HOH D 486      10.307  10.877  55.600  1.00  0.00      D    H  
HETATM 1929  O   HOH D 487       7.610  22.060 116.228  1.00  0.00      D    O  
HETATM 1930  H1  HOH D 487       7.497  21.115 115.922  1.00  0.00      D    H  
HETATM 1931  H2  HOH D 487       6.712  22.495 116.305  1.00  0.00      D    H  
HETATM 1932  O   HOH D 488      35.477  31.196  99.359  1.00  0.00      D    O  
HETATM 1933  H1  HOH D 488      36.091  31.191  98.571  1.00  0.00      D    H  
HETATM 1934  H2  HOH D 488      35.205  30.258  99.575  1.00  0.00      D    H  
HETATM 1935  O   HOH D 489      27.808   4.465  22.376  1.00  0.00      D    O  
HETATM 1936  H1  HOH D 489      28.511   4.970  22.877  1.00  0.00      D    H  
HETATM 1937  H2  HOH D 489      27.470   5.025  21.620  1.00  0.00      D    H  
HETATM 1938  O   HOH D 490      42.183   9.766  78.752  1.00  0.00      D    O  
HETATM 1939  H1  HOH D 490      42.732   9.666  79.582  1.00  0.00      D    H  
HETATM 1940  H2  HOH D 490      42.698   9.419  77.968  1.00  0.00      D    H  
HETATM 1941  O   HOH D 491      28.272  38.925  92.552  1.00  0.00      D    O  
HETATM 1942  H1  HOH D 491      27.546  39.458  92.118  1.00  0.00      D    H  
HETATM 1943  H2  HOH D 491      28.736  38.370  91.861  1.00  0.00      D    H  
HETATM 1944  O   HOH D 492      38.774   6.826  18.477  1.00  0.00      D    O  
HETATM 1945  H1  HOH D 492      39.543   7.385  18.166  1.00  0.00      D    H  
HETATM 1946  H2  HOH D 492      39.118   6.049  19.005  1.00  0.00      D    H  
HETATM 1947  O   HOH D 493      14.765  19.906 105.423  1.00  0.00      D    O  
HETATM 1948  H1  HOH D 493      15.619  19.602 105.845  1.00  0.00      D    H  
HETATM 1949  H2  HOH D 493      14.859  20.857 105.127  1.00  0.00      D    H  
HETATM 1950  O   HOH D 494      26.281  10.034  13.727  1.00  0.00      D    O  
HETATM 1951  H1  HOH D 494      26.020  10.990  13.858  1.00  0.00      D    H  
HETATM 1952  H2  HOH D 494      26.329   9.577  14.615  1.00  0.00      D    H  
HETATM 1953  O   HOH D 495      17.921   3.513  79.086  1.00  0.00      D    O  
HETATM 1954  H1  HOH D 495      18.735   3.157  79.544  1.00  0.00      D    H  
HETATM 1955  H2  HOH D 495      17.205   2.816  79.088  1.00  0.00      D    H  
HETATM 1956  O   HOH D 496      13.495   9.908  79.091  1.00  0.00      D    O  
HETATM 1957  H1  HOH D 496      12.818   9.415  79.638  1.00  0.00      D    H  
HETATM 1958  H2  HOH D 496      13.157  10.011  78.156  1.00  0.00      D    H  
HETATM 1959  O   HOH D 497       5.579  11.246  29.604  1.00  0.00      D    O  
HETATM 1960  H1  HOH D 497       6.512  11.014  29.331  1.00  0.00      D    H  
HETATM 1961  H2  HOH D 497       4.954  10.526  29.302  1.00  0.00      D    H  
HETATM 1962  O   HOH D 498      45.988  32.005  92.870  1.00  0.00      D    O  
HETATM 1963  H1  HOH D 498      45.799  32.987  92.898  1.00  0.00      D    H  
HETATM 1964  H2  HOH D 498      45.129  31.503  92.768  1.00  0.00      D    H  
HETATM 1965  O   HOH D 499      14.668  40.217   6.182  1.00  0.00      D    O  
HETATM 1966  H1  HOH D 499      14.649  40.737   5.328  1.00  0.00      D    H  
HETATM 1967  H2  HOH D 499      14.609  40.847   6.956  1.00  0.00      D    H  
HETATM 1968  O   HOH D 500      31.578   5.255  69.657  1.00  0.00      D    O  
HETATM 1969  H1  HOH D 500      30.959   5.481  68.904  1.00  0.00      D    H  
HETATM 1970  H2  HOH D 500      31.724   4.266  69.683  1.00  0.00      D    H  
HETATM 1971  O   HOH D 501      35.454  32.205  45.776  1.00  0.00      D    O  
HETATM 1972  H1  HOH D 501      35.657  31.914  46.711  1.00  0.00      D    H  
HETATM 1973  H2  HOH D 501      35.561  31.428  45.155  1.00  0.00      D    H  
HETATM 1974  O   HOH D 502      41.682   9.367  10.778  1.00  0.00      D    O  
HETATM 1975  H1  HOH D 502      41.434  10.314  10.572  1.00  0.00      D    H  
HETATM 1976  H2  HOH D 502      41.354   8.770  10.047  1.00  0.00      D    H  
HETATM 1977  O   HOH D 503      28.144  26.485  40.846  1.00  0.00      D    O  
HETATM 1978  H1  HOH D 503      27.251  26.056  40.983  1.00  0.00      D    H  
HETATM 1979  H2  HOH D 503      28.222  26.798  39.900  1.00  0.00      D    H  
HETATM 1980  O   HOH D 504      48.507  36.165  28.727  1.00  0.00      D    O  
HETATM 1981  H1  HOH D 504      48.612  36.951  29.336  1.00  0.00      D    H  
HETATM 1982  H2  HOH D 504      47.706  35.634  29.003  1.00  0.00      D    H  
HETATM 1983  O   HOH D 505      36.865  34.163  60.886  1.00  0.00      D    O  
HETATM 1984  H1  HOH D 505      36.749  34.707  60.055  1.00  0.00      D    H  
HETATM 1985  H2  HOH D 505      35.976  34.031  61.325  1.00  0.00      D    H  
HETATM 1986  O   HOH D 506       7.919  40.874  79.426  1.00  0.00      D    O  
HETATM 1987  H1  HOH D 506       7.671  41.834  79.297  1.00  0.00      D    H  
HETATM 1988  H2  HOH D 506       8.609  40.614  78.750  1.00  0.00      D    H  
HETATM 1989  O   HOH D 507      38.321  35.754  70.716  1.00  0.00      D    O  
HETATM 1990  H1  HOH D 507      38.487  35.311  71.597  1.00  0.00      D    H  
HETATM 1991  H2  HOH D 507      38.187  36.735  70.857  1.00  0.00      D    H  
HETATM 1992  O   HOH D 508      31.074   6.550  81.140  1.00  0.00      D    O  
HETATM 1993  H1  HOH D 508      31.452   6.971  81.965  1.00  0.00      D    H  
HETATM 1994  H2  HOH D 508      31.813   6.130  80.613  1.00  0.00      D    H  
HETATM 1995  O   HOH D 509       4.392   1.530  13.319  1.00  0.00      D    O  
HETATM 1996  H1  HOH D 509       3.734   2.212  13.639  1.00  0.00      D    H  
HETATM 1997  H2  HOH D 509       4.717   1.783  12.408  1.00  0.00      D    H  
HETATM 1998  O   HOH D 510      27.889  35.297 107.780  1.00  0.00      D    O  
HETATM 1999  H1  HOH D 510      27.262  34.905 108.453  1.00  0.00      D    H  
HETATM 2000  H2  HOH D 510      28.447  34.570 107.380  1.00  0.00      D    H  
HETATM 2001  O   HOH D 511      25.377  21.824  32.083  1.00  0.00      D    O  
HETATM 2002  H1  HOH D 511      25.870  20.976  31.891  1.00  0.00      D    H  
HETATM 2003  H2  HOH D 511      25.722  22.226  32.932  1.00  0.00      D    H  
HETATM 2004  O   HOH D 512      33.817  12.093  85.990  1.00  0.00      D    O  
HETATM 2005  H1  HOH D 512      34.250  11.192  85.997  1.00  0.00      D    H  
HETATM 2006  H2  HOH D 512      33.459  12.299  86.901  1.00  0.00      D    H  
HETATM 2007  O   HOH D 513       6.021   4.295  50.764  1.00  0.00      D    O  
HETATM 2008  H1  HOH D 513       6.471   5.164  50.557  1.00  0.00      D    H  
HETATM 2009  H2  HOH D 513       5.031   4.434  50.801  1.00  0.00      D    H  
HETATM 2010  O   HOH D 514       1.663  40.824   5.749  1.00  0.00      D    O  
HETATM 2011  H1  HOH D 514       1.333  39.903   5.958  1.00  0.00      D    H  
HETATM 2012  H2  HOH D 514       1.424  41.058   4.807  1.00  0.00      D    H  
HETATM 2013  O   HOH D 515      16.102  20.082  50.312  1.00  0.00      D    O  
HETATM 2014  H1  HOH D 515      16.815  20.696  50.649  1.00  0.00      D    H  
HETATM 2015  H2  HOH D 515      15.410  19.952  51.023  1.00  0.00      D    H  
HETATM 2016  O   HOH D 516       2.521   9.033 117.284  1.00  0.00      D    O  
HETATM 2017  H1  HOH D 516       3.235   8.990 116.586  1.00  0.00      D    H  
HETATM 2018  H2  HOH D 516       2.933   9.247 118.170  1.00  0.00      D    H  
HETATM 2019  O   HOH D 517      35.304  16.934 102.061  1.00  0.00      D    O  
HETATM 2020  H1  HOH D 517      34.587  17.292 101.462  1.00  0.00      D    H  
HETATM 2021  H2  HOH D 517      35.120  15.972 102.262  1.00  0.00      D    H  
HETATM 2022  O   HOH D 518       2.081  36.996  16.207  1.00  0.00      D    O  
HETATM 2023  H1  HOH D 518       3.028  36.729  16.030  1.00  0.00      D    H  
HETATM 2024  H2  HOH D 518       2.063  37.717  16.900  1.00  0.00      D    H  
HETATM 2025  O   HOH D 519      26.248  19.774  37.913  1.00  0.00      D    O  
HETATM 2026  H1  HOH D 519      26.326  19.441  36.974  1.00  0.00      D    H  
HETATM 2027  H2  HOH D 519      27.161  19.956  38.279  1.00  0.00      D    H  
HETATM 2028  O   HOH D 520      17.592  15.479  95.555  1.00  0.00      D    O  
HETATM 2029  H1  HOH D 520      18.455  15.983  95.592  1.00  0.00      D    H  
HETATM 2030  H2  HOH D 520      16.982  15.909  94.891  1.00  0.00      D    H  
HETATM 2031  O   HOH D 521      39.369  34.798  95.587  1.00  0.00      D    O  
HETATM 2032  H1  HOH D 521      39.216  35.026  96.548  1.00  0.00      D    H  
HETATM 2033  H2  HOH D 521      38.512  34.485  95.177  1.00  0.00      D    H  
HETATM 2034  O   HOH D 522       3.253  10.602  87.614  1.00  0.00      D    O  
HETATM 2035  H1  HOH D 522       3.451  11.535  87.311  1.00  0.00      D    H  
HETATM 2036  H2  HOH D 522       2.538  10.209  87.035  1.00  0.00      D    H  
HETATM 2037  O   HOH D 523      25.421   7.975  42.535  1.00  0.00      D    O  
HETATM 2038  H1  HOH D 523      25.975   7.187  42.805  1.00  0.00      D    H  
HETATM 2039  H2  HOH D 523      25.324   7.989  41.540  1.00  0.00      D    H  
HETATM 2040  O   HOH D 524      14.055  13.788  87.194  1.00  0.00      D    O  
HETATM 2041  H1  HOH D 524      13.933  14.572  86.585  1.00  0.00      D    H  
HETATM 2042  H2  HOH D 524      14.857  13.265  86.907  1.00  0.00      D    H  
HETATM 2043  O   HOH D 525       6.672   2.378  32.743  1.00  0.00      D    O  
HETATM 2044  H1  HOH D 525       7.513   2.387  32.202  1.00  0.00      D    H  
HETATM 2045  H2  HOH D 525       5.905   2.667  32.170  1.00  0.00      D    H  
HETATM 2046  O   HOH D 526      37.639  41.550  55.426  1.00  0.00      D    O  
HETATM 2047  H1  HOH D 526      38.630  41.483  55.315  1.00  0.00      D    H  
HETATM 2048  H2  HOH D 526      37.229  41.878  54.574  1.00  0.00      D    H  
HETATM 2049  O   HOH D 527      39.243  35.806  98.213  1.00  0.00      D    O  
HETATM 2050  H1  HOH D 527      39.418  34.953  98.705  1.00  0.00      D    H  
HETATM 2051  H2  HOH D 527      38.770  36.448  98.817  1.00  0.00      D    H  
HETATM 2052  O   HOH D 528      40.103  27.433  61.408  1.00  0.00      D    O  
HETATM 2053  H1  HOH D 528      40.796  27.710  60.743  1.00  0.00      D    H  
HETATM 2054  H2  HOH D 528      39.193  27.551  61.010  1.00  0.00      D    H  
HETATM 2055  O   HOH D 529      49.183   6.296  19.636  1.00  0.00      D    O  
HETATM 2056  H1  HOH D 529      48.323   6.415  19.140  1.00  0.00      D    H  
HETATM 2057  H2  HOH D 529      49.226   6.951  20.390  1.00  0.00      D    H  
HETATM 2058  O   HOH D 530       2.805  39.980  32.243  1.00  0.00      D    O  
HETATM 2059  H1  HOH D 530       3.738  40.312  32.104  1.00  0.00      D    H  
HETATM 2060  H2  HOH D 530       2.829  39.012  32.496  1.00  0.00      D    H  
HETATM 2061  O   HOH D 531      21.083  29.052  22.034  1.00  0.00      D    O  
HETATM 2062  H1  HOH D 531      20.881  29.743  21.340  1.00  0.00      D    H  
HETATM 2063  H2  HOH D 531      22.003  28.690  21.886  1.00  0.00      D    H  
HETATM 2064  O   HOH D 532       4.477  35.472  15.843  1.00  0.00      D    O  
HETATM 2065  H1  HOH D 532       4.389  34.953  14.993  1.00  0.00      D    H  
HETATM 2066  H2  HOH D 532       5.434  35.479  16.132  1.00  0.00      D    H  
HETATM 2067  O   HOH D 533      15.820  18.031 116.170  1.00  0.00      D    O  
HETATM 2068  H1  HOH D 533      15.289  17.302 116.602  1.00  0.00      D    H  
HETATM 2069  H2  HOH D 533      15.647  18.030 115.185  1.00  0.00      D    H  
HETATM 2070  O   HOH D 534      26.515  23.634  88.848  1.00  0.00      D    O  
HETATM 2071  H1  HOH D 534      26.573  24.597  89.112  1.00  0.00      D    H  
HETATM 2072  H2  HOH D 534      25.690  23.230  89.242  1.00  0.00      D    H  
HETATM 2073  O   HOH D 535      13.265  41.809 106.369  1.00  0.00      D    O  
HETATM 2074  H1  HOH D 535      12.295  41.970 106.192  1.00  0.00      D    H  
HETATM 2075  H2  HOH D 535      13.792  42.002 105.541  1.00  0.00      D    H  
HETATM 2076  O   HOH D 536      28.676  35.904  36.943  1.00  0.00      D    O  
HETATM 2077  H1  HOH D 536      28.555  35.026  37.407  1.00  0.00      D    H  
HETATM 2078  H2  HOH D 536      28.471  36.648  37.579  1.00  0.00      D    H  
HETATM 2079  O   HOH D 537      42.016  13.407  74.237  1.00  0.00      D    O  
HETATM 2080  H1  HOH D 537      41.425  13.762  74.962  1.00  0.00      D    H  
HETATM 2081  H2  HOH D 537      42.723  12.825  74.639  1.00  0.00      D    H  
HETATM 2082  O   HOH D 538      24.775  12.759  97.436  1.00  0.00      D    O  
HETATM 2083  H1  HOH D 538      24.122  12.124  97.849  1.00  0.00      D    H  
HETATM 2084  H2  HOH D 538      24.752  12.661  96.441  1.00  0.00      D    H  
HETATM 2085  O   HOH D 539       4.666  36.461  81.041  1.00  0.00      D    O  
HETATM 2086  H1  HOH D 539       4.581  37.457  81.023  1.00  0.00      D    H  
HETATM 2087  H2  HOH D 539       5.382  36.199  81.687  1.00  0.00      D    H  
HETATM 2088  O   HOH D 540      40.549  17.096  55.938  1.00  0.00      D    O  
HETATM 2089  H1  HOH D 540      40.612  17.889  55.332  1.00  0.00      D    H  
HETATM 2090  H2  HOH D 540      40.524  17.403  56.889  1.00  0.00      D    H  
HETATM 2091  O   HOH D 541       3.014  30.299 115.004  1.00  0.00      D    O  
HETATM 2092  H1  HOH D 541       3.522  29.643 115.562  1.00  0.00      D    H  
HETATM 2093  H2  HOH D 541       3.651  30.803 114.420  1.00  0.00      D    H  
HETATM 2094  O   HOH D 542      36.030   5.719  26.810  1.00  0.00      D    O  
HETATM 2095  H1  HOH D 542      35.737   6.495  27.369  1.00  0.00      D    H  
HETATM 2096  H2  HOH D 542      36.083   6.000  25.852  1.00  0.00      D    H  
HETATM 2097  O   HOH D 543      47.240   2.837  22.682  1.00  0.00      D    O  
HETATM 2098  H1  HOH D 543      46.781   2.132  23.222  1.00  0.00      D    H  
HETATM 2099  H2  HOH D 543      47.092   2.661  21.709  1.00  0.00      D    H  
HETATM 2100  O   HOH D 544      15.657  13.348  72.077  1.00  0.00      D    O  
HETATM 2101  H1  HOH D 544      15.803  13.462  73.059  1.00  0.00      D    H  
HETATM 2102  H2  HOH D 544      15.091  14.097  71.734  1.00  0.00      D    H  
HETATM 2103  O   HOH D 545       7.482  11.627  21.972  1.00  0.00      D    O  
HETATM 2104  H1  HOH D 545       7.822  12.099  22.786  1.00  0.00      D    H  
HETATM 2105  H2  HOH D 545       6.556  11.944  21.766  1.00  0.00      D    H  
HETATM 2106  O   HOH D 546      30.266  30.490  96.426  1.00  0.00      D    O  
HETATM 2107  H1  HOH D 546      31.199  30.416  96.778  1.00  0.00      D    H  
HETATM 2108  H2  HOH D 546      29.714  29.736  96.784  1.00  0.00      D    H  
HETATM 2109  O   HOH D 547      21.603   0.294  55.562  1.00  0.00      D    O  
HETATM 2110  H1  HOH D 547      21.848   1.252  55.709  1.00  0.00      D    H  
HETATM 2111  H2  HOH D 547      21.866   0.021  54.636  1.00  0.00      D    H  
HETATM 2112  O   HOH D 548       2.176  31.306  62.397  1.00  0.00      D    O  
HETATM 2113  H1  HOH D 548       3.041  30.822  62.536  1.00  0.00      D    H  
HETATM 2114  H2  HOH D 548       1.627  30.818  61.718  1.00  0.00      D    H  
HETATM 2115  O   HOH D 549      12.740   3.516 102.550  1.00  0.00      D    O  
HETATM 2116  H1  HOH D 549      12.999   2.701 103.067  1.00  0.00      D    H  
HETATM 2117  H2  HOH D 549      13.063   4.332 103.030  1.00  0.00      D    H  
HETATM 2118  O   HOH D 550      43.404   7.180  56.199  1.00  0.00      D    O  
HETATM 2119  H1  HOH D 550      42.515   7.581  56.420  1.00  0.00      D    H  
HETATM 2120  H2  HOH D 550      43.285   6.218  55.956  1.00  0.00      D    H  
HETATM 2121  O   HOH D 551      14.148  28.055  32.217  1.00  0.00      D    O  
HETATM 2122  H1  HOH D 551      14.758  28.186  31.436  1.00  0.00      D    H  
HETATM 2123  H2  HOH D 551      14.458  28.621  32.981  1.00  0.00      D    H  
HETATM 2124  O   HOH D 552      38.484  34.110  42.237  1.00  0.00      D    O  
HETATM 2125  H1  HOH D 552      38.705  34.366  41.296  1.00  0.00      D    H  
HETATM 2126  H2  HOH D 552      37.492  34.024  42.335  1.00  0.00      D    H  
HETATM 2127  O   HOH D 553      43.767  31.142  12.474  1.00  0.00      D    O  
HETATM 2128  H1  HOH D 553      44.313  30.634  11.806  1.00  0.00      D    H  
HETATM 2129  H2  HOH D 553      43.936  30.776  13.389  1.00  0.00      D    H  
HETATM 2130  O   HOH D 554       6.863  29.127  15.908  1.00  0.00      D    O  
HETATM 2131  H1  HOH D 554       6.638  28.986  16.872  1.00  0.00      D    H  
HETATM 2132  H2  HOH D 554       6.151  29.680  15.476  1.00  0.00      D    H  
HETATM 2133  O   HOH D 555      18.863  25.641  84.475  1.00  0.00      D    O  
HETATM 2134  H1  HOH D 555      18.418  25.264  85.288  1.00  0.00      D    H  
HETATM 2135  H2  HOH D 555      19.340  26.485  84.718  1.00  0.00      D    H  
HETATM 2136  O   HOH D 556      16.809  10.821   3.455  1.00  0.00      D    O  
HETATM 2137  H1  HOH D 556      16.331  10.393   4.222  1.00  0.00      D    H  
HETATM 2138  H2  HOH D 556      16.387  11.705   3.252  1.00  0.00      D    H  
HETATM 2139  O   HOH D 557      31.724  19.271  78.245  1.00  0.00      D    O  
HETATM 2140  H1  HOH D 557      32.605  19.146  77.789  1.00  0.00      D    H  
HETATM 2141  H2  HOH D 557      31.121  19.817  77.663  1.00  0.00      D    H  
HETATM 2142  O   HOH D 558      24.562  30.471 102.609  1.00  0.00      D    O  
HETATM 2143  H1  HOH D 558      24.940  31.283 102.164  1.00  0.00      D    H  
HETATM 2144  H2  HOH D 558      25.238  29.734 102.587  1.00  0.00      D    H  
HETATM 2145  O   HOH D 559      29.002  13.400  21.421  1.00  0.00      D    O  
HETATM 2146  H1  HOH D 559      28.028  13.269  21.603  1.00  0.00      D    H  
HETATM 2147  H2  HOH D 559      29.280  14.310  21.730  1.00  0.00      D    H  
HETATM 2148  O   HOH D 560      19.472  42.033  19.768  1.00  0.00      D    O  
HETATM 2149  H1  HOH D 560      19.844  42.913  19.475  1.00  0.00      D    H  
HETATM 2150  H2  HOH D 560      19.906  41.757  20.626  1.00  0.00      D    H  
HETATM 2151  O   HOH D 561      12.020  40.084  54.822  1.00  0.00      D    O  
HETATM 2152  H1  HOH D 561      12.459  39.619  54.053  1.00  0.00      D    H  
HETATM 2153  H2  HOH D 561      12.497  40.943  55.008  1.00  0.00      D    H  
HETATM 2154  O   HOH D 562       2.383  32.824   3.098  1.00  0.00      D    O  
HETATM 2155  H1  HOH D 562       3.378  32.893   3.034  1.00  0.00      D    H  
HETATM 2156  H2  HOH D 562       1.994  33.734   3.239  1.00  0.00      D    H  
HETATM 2157  O   HOH D 563      14.170  19.967 117.068  1.00  0.00      D    O  
HETATM 2158  H1  HOH D 563      14.790  19.245 116.761  1.00  0.00      D    H  
HETATM 2159  H2  HOH D 563      14.634  20.539 117.745  1.00  0.00      D    H  
HETATM 2160  O   HOH D 564      44.852   3.242  46.652  1.00  0.00      D    O  
HETATM 2161  H1  HOH D 564      44.269   2.653  46.093  1.00  0.00      D    H  
HETATM 2162  H2  HOH D 564      45.526   3.695  46.068  1.00  0.00      D    H  
HETATM 2163  O   HOH D 565      45.402   8.000  98.605  1.00  0.00      D    O  
HETATM 2164  H1  HOH D 565      44.414   7.932  98.468  1.00  0.00      D    H  
HETATM 2165  H2  HOH D 565      45.748   7.137  98.974  1.00  0.00      D    H  
HETATM 2166  O   HOH D 566      41.424  22.080  97.534  1.00  0.00      D    O  
HETATM 2167  H1  HOH D 566      42.032  22.185  98.321  1.00  0.00      D    H  
HETATM 2168  H2  HOH D 566      40.859  21.264  97.656  1.00  0.00      D    H  
HETATM 2169  O   HOH D 567      32.816  38.800  11.706  1.00  0.00      D    O  
HETATM 2170  H1  HOH D 567      32.676  38.708  12.692  1.00  0.00      D    H  
HETATM 2171  H2  HOH D 567      32.325  39.606  11.374  1.00  0.00      D    H  
HETATM 2172  O   HOH D 568      45.930   4.515  17.588  1.00  0.00      D    O  
HETATM 2173  H1  HOH D 568      45.444   4.805  16.763  1.00  0.00      D    H  
HETATM 2174  H2  HOH D 568      46.600   5.212  17.842  1.00  0.00      D    H  
HETATM 2175  O   HOH D 569       0.627  39.921  47.632  1.00  0.00      D    O  
HETATM 2176  H1  HOH D 569       1.180  40.348  48.348  1.00  0.00      D    H  
HETATM 2177  H2  HOH D 569       0.864  40.319  46.746  1.00  0.00      D    H  
HETATM 2178  O   HOH D 570      12.944  38.102  12.989  1.00  0.00      D    O  
HETATM 2179  H1  HOH D 570      11.964  38.294  13.053  1.00  0.00      D    H  
HETATM 2180  H2  HOH D 570      13.171  37.837  12.052  1.00  0.00      D    H  
HETATM 2181  O   HOH D 571      46.671   0.401  61.384  1.00  0.00      D    O  
HETATM 2182  H1  HOH D 571      46.746   1.034  62.154  1.00  0.00      D    H  
HETATM 2183  H2  HOH D 571      46.765   0.907  60.526  1.00  0.00      D    H  
HETATM 2184  O   HOH D 572       5.500  29.118  18.395  1.00  0.00      D    O  
HETATM 2185  H1  HOH D 572       4.688  29.020  17.821  1.00  0.00      D    H  
HETATM 2186  H2  HOH D 572       5.507  28.398  19.090  1.00  0.00      D    H  
HETATM 2187  O   HOH D 573      44.959  17.739  65.746  1.00  0.00      D    O  
HETATM 2188  H1  HOH D 573      45.671  17.069  65.534  1.00  0.00      D    H  
HETATM 2189  H2  HOH D 573      44.076  17.401  65.419  1.00  0.00      D    H  
HETATM 2190  O   HOH D 574       6.363  40.417  53.799  1.00  0.00      D    O  
HETATM 2191  H1  HOH D 574       6.421  39.561  54.313  1.00  0.00      D    H  
HETATM 2192  H2  HOH D 574       7.274  40.823  53.725  1.00  0.00      D    H  
HETATM 2193  O   HOH D 575       9.655  40.428  81.529  1.00  0.00      D    O  
HETATM 2194  H1  HOH D 575       9.108  40.228  80.716  1.00  0.00      D    H  
HETATM 2195  H2  HOH D 575       9.529  39.700  82.203  1.00  0.00      D    H  
HETATM 2196  O   HOH D 576      41.861  35.855  66.466  1.00  0.00      D    O  
HETATM 2197  H1  HOH D 576      40.953  36.055  66.099  1.00  0.00      D    H  
HETATM 2198  H2  HOH D 576      42.016  36.403  67.288  1.00  0.00      D    H  
HETATM 2199  O   HOH D 577       0.897  31.403  38.645  1.00  0.00      D    O  
HETATM 2200  H1  HOH D 577       0.141  30.748  38.662  1.00  0.00      D    H  
HETATM 2201  H2  HOH D 577       1.765  30.913  38.733  1.00  0.00      D    H  
HETATM 2202  O   HOH D 578       4.595  10.489  68.691  1.00  0.00      D    O  
HETATM 2203  H1  HOH D 578       5.521  10.764  68.431  1.00  0.00      D    H  
HETATM 2204  H2  HOH D 578       4.612   9.555  69.045  1.00  0.00      D    H  
HETATM 2205  O   HOH D 579      36.686  34.166  99.225  1.00  0.00      D    O  
HETATM 2206  H1  HOH D 579      37.057  33.605  98.484  1.00  0.00      D    H  
HETATM 2207  H2  HOH D 579      36.914  33.749 100.105  1.00  0.00      D    H  
HETATM 2208  O   HOH D 580      22.415  12.306 114.083  1.00  0.00      D    O  
HETATM 2209  H1  HOH D 580      23.290  12.573 113.679  1.00  0.00      D    H  
HETATM 2210  H2  HOH D 580      22.287  12.786 114.950  1.00  0.00      D    H  
HETATM 2211  O   HOH D 581      44.090  20.378  72.479  1.00  0.00      D    O  
HETATM 2212  H1  HOH D 581      43.907  19.400  72.383  1.00  0.00      D    H  
HETATM 2213  H2  HOH D 581      44.724  20.670  71.763  1.00  0.00      D    H  
HETATM 2214  O   HOH D 582      38.472  10.499  41.943  1.00  0.00      D    O  
HETATM 2215  H1  HOH D 582      37.711  10.710  42.557  1.00  0.00      D    H  
HETATM 2216  H2  HOH D 582      39.334  10.755  42.381  1.00  0.00      D    H  
HETATM 2217  O   HOH D 583      21.552   5.744  21.890  1.00  0.00      D    O  
HETATM 2218  H1  HOH D 583      21.675   5.079  21.153  1.00  0.00      D    H  
HETATM 2219  H2  HOH D 583      21.261   5.271  22.721  1.00  0.00      D    H  
HETATM 2220  O   HOH D 584      36.555  31.027  58.728  1.00  0.00      D    O  
HETATM 2221  H1  HOH D 584      35.601  31.037  58.428  1.00  0.00      D    H  
HETATM 2222  H2  HOH D 584      37.059  30.331  58.215  1.00  0.00      D    H  
HETATM 2223  O   HOH D 585      31.489  13.665  82.040  1.00  0.00      D    O  
HETATM 2224  H1  HOH D 585      31.870  13.109  81.301  1.00  0.00      D    H  
HETATM 2225  H2  HOH D 585      31.381  13.101  82.859  1.00  0.00      D    H  
HETATM 2226  O   HOH D 586       8.342   1.540  82.927  1.00  0.00      D    O  
HETATM 2227  H1  HOH D 586       8.109   0.744  83.485  1.00  0.00      D    H  
HETATM 2228  H2  HOH D 586       7.508   2.042  82.698  1.00  0.00      D    H  
HETATM 2229  O   HOH D 587      16.148  32.857  38.613  1.00  0.00      D    O  
HETATM 2230  H1  HOH D 587      15.581  32.153  38.185  1.00  0.00      D    H  
HETATM 2231  H2  HOH D 587      16.195  32.692  39.599  1.00  0.00      D    H  
HETATM 2232  O   HOH D 588      45.214  29.671  27.380  1.00  0.00      D    O  
HETATM 2233  H1  HOH D 588      46.145  29.582  27.737  1.00  0.00      D    H  
HETATM 2234  H2  HOH D 588      44.661  28.901  27.698  1.00  0.00      D    H  
HETATM 2235  O   HOH D 589      40.952  30.244  90.996  1.00  0.00      D    O  
HETATM 2236  H1  HOH D 589      40.429  29.398  90.893  1.00  0.00      D    H  
HETATM 2237  H2  HOH D 589      40.517  30.823  91.686  1.00  0.00      D    H  
HETATM 2238  O   HOH D 590      13.748  36.705  15.159  1.00  0.00      D    O  
HETATM 2239  H1  HOH D 590      14.745  36.738  15.096  1.00  0.00      D    H  
HETATM 2240  H2  HOH D 590      13.348  36.977  14.284  1.00  0.00      D    H  
HETATM 2241  O   HOH D 591      22.129  15.430  79.416  1.00  0.00      D    O  
HETATM 2242  H1  HOH D 591      22.624  15.322  80.278  1.00  0.00      D    H  
HETATM 2243  H2  HOH D 591      21.760  16.358  79.358  1.00  0.00      D    H  
HETATM 2244  O   HOH D 592      18.500  25.268  25.877  1.00  0.00      D    O  
HETATM 2245  H1  HOH D 592      18.000  24.592  25.335  1.00  0.00      D    H  
HETATM 2246  H2  HOH D 592      18.285  25.144  26.846  1.00  0.00      D    H  
HETATM 2247  O   HOH D 593       8.861  15.031  56.686  1.00  0.00      D    O  
HETATM 2248  H1  HOH D 593       8.785  14.107  57.061  1.00  0.00      D    H  
HETATM 2249  H2  HOH D 593       9.801  15.356  56.791  1.00  0.00      D    H  
HETATM 2250  O   HOH D 594      45.247   6.715  75.368  1.00  0.00      D    O  
HETATM 2251  H1  HOH D 594      45.270   6.519  76.349  1.00  0.00      D    H  
HETATM 2252  H2  HOH D 594      45.660   7.610  75.198  1.00  0.00      D    H  
HETATM 2253  O   HOH D 595      24.284  32.031  41.714  1.00  0.00      D    O  
HETATM 2254  H1  HOH D 595      23.555  31.419  42.021  1.00  0.00      D    H  
HETATM 2255  H2  HOH D 595      24.378  32.788  42.361  1.00  0.00      D    H  
HETATM 2256  O   HOH D 596      21.380  33.247  25.165  1.00  0.00      D    O  
HETATM 2257  H1  HOH D 596      21.730  33.979  25.750  1.00  0.00      D    H  
HETATM 2258  H2  HOH D 596      21.268  32.413  25.705  1.00  0.00      D    H  
HETATM 2259  O   HOH D 597       1.812  10.866  95.388  1.00  0.00      D    O  
HETATM 2260  H1  HOH D 597       2.242  11.453  96.074  1.00  0.00      D    H  
HETATM 2261  H2  HOH D 597       2.511  10.307  94.941  1.00  0.00      D    H  
HETATM 2262  O   HOH D 598       5.041   1.941  10.783  1.00  0.00      D    O  
HETATM 2263  H1  HOH D 598       4.788   2.828  10.397  1.00  0.00      D    H  
HETATM 2264  H2  HOH D 598       5.910   1.642  10.388  1.00  0.00      D    H  
HETATM 2265  O   HOH D 599      17.206  18.884  99.549  1.00  0.00      D    O  
HETATM 2266  H1  HOH D 599      17.156  19.869  99.385  1.00  0.00      D    H  
HETATM 2267  H2  HOH D 599      16.283  18.517  99.660  1.00  0.00      D    H  
HETATM 2268  O   HOH D 600       2.338   9.426  13.212  1.00  0.00      D    O  
HETATM 2269  H1  HOH D 600       3.059   9.642  12.554  1.00  0.00      D    H  
HETATM 2270  H2  HOH D 600       1.748   8.711  12.837  1.00  0.00      D    H  
HETATM 2271  O   HOH D 601      46.800   2.905  34.019  1.00  0.00      D    O  
HETATM 2272  H1  HOH D 601      47.693   3.000  34.459  1.00  0.00      D    H  
HETATM 2273  H2  HOH D 601      46.080   3.144  34.671  1.00  0.00      D    H  
HETATM 2274  O   HOH D 602      37.054  18.006 106.088  1.00  0.00      D    O  
HETATM 2275  H1  HOH D 602      37.647  17.214 105.944  1.00  0.00      D    H  
HETATM 2276  H2  HOH D 602      36.422  18.094 105.317  1.00  0.00      D    H  
HETATM 2277  O   HOH D 603      38.191  36.548  11.786  1.00  0.00      D    O  
HETATM 2278  H1  HOH D 603      37.633  35.936  12.345  1.00  0.00      D    H  
HETATM 2279  H2  HOH D 603      39.020  36.796  12.288  1.00  0.00      D    H  
HETATM 2280  O   HOH D 604      39.581  34.856  32.879  1.00  0.00      D    O  
HETATM 2281  H1  HOH D 604      39.007  34.624  33.665  1.00  0.00      D    H  
HETATM 2282  H2  HOH D 604      40.537  34.905  33.168  1.00  0.00      D    H  
HETATM 2283  O   HOH D 605       9.857  29.766  65.156  1.00  0.00      D    O  
HETATM 2284  H1  HOH D 605       8.922  29.414  65.180  1.00  0.00      D    H  
HETATM 2285  H2  HOH D 605       9.882  30.676  65.572  1.00  0.00      D    H  
HETATM 2286  O   HOH D 606       9.428  24.027  93.244  1.00  0.00      D    O  
HETATM 2287  H1  HOH D 606      10.123  24.306  93.906  1.00  0.00      D    H  
HETATM 2288  H2  HOH D 606       9.207  23.061  93.380  1.00  0.00      D    H  
HETATM 2289  O   HOH D 607      30.078   8.173  99.560  1.00  0.00      D    O  
HETATM 2290  H1  HOH D 607      29.102   7.960  99.519  1.00  0.00      D    H  
HETATM 2291  H2  HOH D 607      30.588   7.352  99.814  1.00  0.00      D    H  
HETATM 2292  O   HOH D 608      -0.114  18.890  78.388  1.00  0.00      D    O  
HETATM 2293  H1  HOH D 608       0.698  18.321  78.257  1.00  0.00      D    H  
HETATM 2294  H2  HOH D 608       0.109  19.842  78.178  1.00  0.00      D    H  
HETATM 2295  O   HOH D 609      13.827  29.822  18.008  1.00  0.00      D    O  
HETATM 2296  H1  HOH D 609      13.337  29.354  17.273  1.00  0.00      D    H  
HETATM 2297  H2  HOH D 609      14.706  29.372  18.162  1.00  0.00      D    H  
HETATM 2298  O   HOH D 610      42.655  33.287  49.129  1.00  0.00      D    O  
HETATM 2299  H1  HOH D 610      43.347  33.979  49.330  1.00  0.00      D    H  
HETATM 2300  H2  HOH D 610      42.290  32.922  49.985  1.00  0.00      D    H  
HETATM 2301  O   HOH D 611      30.302  22.756  12.169  1.00  0.00      D    O  
HETATM 2302  H1  HOH D 611      30.076  23.686  12.460  1.00  0.00      D    H  
HETATM 2303  H2  HOH D 611      31.275  22.705  11.945  1.00  0.00      D    H  
HETATM 2304  O   HOH D 612       8.002  15.094 102.008  1.00  0.00      D    O  
HETATM 2305  H1  HOH D 612       8.020  14.114 101.812  1.00  0.00      D    H  
HETATM 2306  H2  HOH D 612       8.927  15.466 101.936  1.00  0.00      D    H  
HETATM 2307  O   HOH D 613      38.494  33.644  34.899  1.00  0.00      D    O  
HETATM 2308  H1  HOH D 613      38.684  33.231  35.789  1.00  0.00      D    H  
HETATM 2309  H2  HOH D 613      37.526  33.885  34.843  1.00  0.00      D    H  
HETATM 2310  O   HOH D 614      40.429  29.956  26.594  1.00  0.00      D    O  
HETATM 2311  H1  HOH D 614      39.724  30.061  25.893  1.00  0.00      D    H  
HETATM 2312  H2  HOH D 614      41.075  30.717  26.534  1.00  0.00      D    H  
HETATM 2313  O   HOH D 615      44.085  33.905 109.998  1.00  0.00      D    O  
HETATM 2314  H1  HOH D 615      43.553  34.744 110.112  1.00  0.00      D    H  
HETATM 2315  H2  HOH D 615      44.972  34.009 110.449  1.00  0.00      D    H  
HETATM 2316  O   HOH D 616      43.378  38.724  24.974  1.00  0.00      D    O  
HETATM 2317  H1  HOH D 616      42.419  38.984  25.080  1.00  0.00      D    H  
HETATM 2318  H2  HOH D 616      43.810  39.313  24.290  1.00  0.00      D    H  
HETATM 2319  O   HOH D 617       1.736  30.089  42.320  1.00  0.00      D    O  
HETATM 2320  H1  HOH D 617       2.378  30.729  41.899  1.00  0.00      D    H  
HETATM 2321  H2  HOH D 617       1.118  30.588  42.928  1.00  0.00      D    H  
HETATM 2322  O   HOH D 618      15.316  30.529  37.393  1.00  0.00      D    O  
HETATM 2323  H1  HOH D 618      15.903  29.978  36.801  1.00  0.00      D    H  
HETATM 2324  H2  HOH D 618      14.613  29.946  37.802  1.00  0.00      D    H  
HETATM 2325  O   HOH D 619      13.090   9.108 106.432  1.00  0.00      D    O  
HETATM 2326  H1  HOH D 619      13.289  10.080 106.560  1.00  0.00      D    H  
HETATM 2327  H2  HOH D 619      13.947   8.593 106.412  1.00  0.00      D    H  
HETATM 2328  O   HOH D 620      45.472  20.964  48.836  1.00  0.00      D    O  
HETATM 2329  H1  HOH D 620      45.442  20.424  47.995  1.00  0.00      D    H  
HETATM 2330  H2  HOH D 620      45.306  21.926  48.621  1.00  0.00      D    H  
HETATM 2331  O   HOH D 621      46.461  13.796 101.533  1.00  0.00      D    O  
HETATM 2332  H1  HOH D 621      47.001  14.634 101.618  1.00  0.00      D    H  
HETATM 2333  H2  HOH D 621      46.341  13.574 100.565  1.00  0.00      D    H  
HETATM 2334  O   HOH D 622      16.405  24.461  49.977  1.00  0.00      D    O  
HETATM 2335  H1  HOH D 622      15.482  24.092  49.870  1.00  0.00      D    H  
HETATM 2336  H2  HOH D 622      16.444  25.027  50.801  1.00  0.00      D    H  
HETATM 2337  O   HOH D 623      14.309  18.403  59.847  1.00  0.00      D    O  
HETATM 2338  H1  HOH D 623      14.195  18.626  58.879  1.00  0.00      D    H  
HETATM 2339  H2  HOH D 623      14.098  17.436  59.994  1.00  0.00      D    H  
HETATM 2340  O   HOH D 624      22.400  41.110  24.058  1.00  0.00      D    O  
HETATM 2341  H1  HOH D 624      21.968  41.943  24.403  1.00  0.00      D    H  
HETATM 2342  H2  HOH D 624      21.727  40.570  23.554  1.00  0.00      D    H  
HETATM 2343  O   HOH D 625      13.571  12.856 109.725  1.00  0.00      D    O  
HETATM 2344  H1  HOH D 625      14.037  13.094 110.577  1.00  0.00      D    H  
HETATM 2345  H2  HOH D 625      12.951  12.088 109.887  1.00  0.00      D    H  
HETATM 2346  O   HOH D 626      34.029   5.467  29.305  1.00  0.00      D    O  
HETATM 2347  H1  HOH D 626      33.070   5.236  29.473  1.00  0.00      D    H  
HETATM 2348  H2  HOH D 626      34.290   5.161  28.390  1.00  0.00      D    H  
HETATM 2349  O   HOH D 627      44.837  39.407  20.103  1.00  0.00      D    O  
HETATM 2350  H1  HOH D 627      45.591  39.994  19.807  1.00  0.00      D    H  
HETATM 2351  H2  HOH D 627      44.483  38.897  19.319  1.00  0.00      D    H  
HETATM 2352  O   HOH D 628      11.708  26.903 113.941  1.00  0.00      D    O  
HETATM 2353  H1  HOH D 628      11.046  26.521 114.585  1.00  0.00      D    H  
HETATM 2354  H2  HOH D 628      11.775  27.891 114.078  1.00  0.00      D    H  
HETATM 2355  O   HOH D 629      37.951  32.111  97.702  1.00  0.00      D    O  
HETATM 2356  H1  HOH D 629      38.440  31.490  98.315  1.00  0.00      D    H  
HETATM 2357  H2  HOH D 629      38.084  31.818  96.755  1.00  0.00      D    H  
HETATM 2358  O   HOH D 630      39.630  31.093  83.113  1.00  0.00      D    O  
HETATM 2359  H1  HOH D 630      39.219  31.973  83.353  1.00  0.00      D    H  
HETATM 2360  H2  HOH D 630      38.909  30.418  82.959  1.00  0.00      D    H  
HETATM 2361  O   HOH D 631      10.625  16.172 101.958  1.00  0.00      D    O  
HETATM 2362  H1  HOH D 631      11.435  15.585 101.960  1.00  0.00      D    H  
HETATM 2363  H2  HOH D 631      10.805  16.987 101.407  1.00  0.00      D    H  
HETATM 2364  O   HOH D 632      36.023  34.121 111.539  1.00  0.00      D    O  
HETATM 2365  H1  HOH D 632      35.806  34.413 110.608  1.00  0.00      D    H  
HETATM 2366  H2  HOH D 632      36.735  33.420 111.511  1.00  0.00      D    H  
HETATM 2367  O   HOH D 633      41.232  18.863  48.939  1.00  0.00      D    O  
HETATM 2368  H1  HOH D 633      41.696  19.674  49.294  1.00  0.00      D    H  
HETATM 2369  H2  HOH D 633      40.258  18.912  49.161  1.00  0.00      D    H  
HETATM 2370  O   HOH D 634       0.732  34.525  49.633  1.00  0.00      D    O  
HETATM 2371  H1  HOH D 634      -0.047  34.503  50.260  1.00  0.00      D    H  
HETATM 2372  H2  HOH D 634       0.644  33.786  48.965  1.00  0.00      D    H  
HETATM 2373  O   HOH D 635       4.855  36.614  67.500  1.00  0.00      D    O  
HETATM 2374  H1  HOH D 635       5.515  37.117  68.059  1.00  0.00      D    H  
HETATM 2375  H2  HOH D 635       5.269  36.389  66.618  1.00  0.00      D    H  
HETATM 2376  O   HOH D 636      47.300  15.189  22.155  1.00  0.00      D    O  
HETATM 2377  H1  HOH D 636      46.382  14.973  21.820  1.00  0.00      D    H  
HETATM 2378  H2  HOH D 636      47.336  15.045  23.144  1.00  0.00      D    H  
HETATM 2379  O   HOH D 637      43.595  40.513  96.292  1.00  0.00      D    O  
HETATM 2380  H1  HOH D 637      44.126  39.843  96.811  1.00  0.00      D    H  
HETATM 2381  H2  HOH D 637      42.892  40.910  96.882  1.00  0.00      D    H  
HETATM 2382  O   HOH D 638      28.752  17.478 100.092  1.00  0.00      D    O  
HETATM 2383  H1  HOH D 638      28.375  17.893 100.920  1.00  0.00      D    H  
HETATM 2384  H2  HOH D 638      29.063  16.550 100.297  1.00  0.00      D    H  
HETATM 2385  O   HOH D 639      24.564   6.407  13.370  1.00  0.00      D    O  
HETATM 2386  H1  HOH D 639      24.025   6.322  12.532  1.00  0.00      D    H  
HETATM 2387  H2  HOH D 639      24.948   5.516  13.611  1.00  0.00      D    H  
HETATM 2388  O   HOH D 640       6.540  30.273 114.055  1.00  0.00      D    O  
HETATM 2389  H1  HOH D 640       6.859  30.889 114.776  1.00  0.00      D    H  
HETATM 2390  H2  HOH D 640       5.994  29.540 114.461  1.00  0.00      D    H  
HETATM 2391  O   HOH D 641      37.604   9.416  89.725  1.00  0.00      D    O  
HETATM 2392  H1  HOH D 641      37.494   8.740  90.454  1.00  0.00      D    H  
HETATM 2393  H2  HOH D 641      36.735   9.530  89.243  1.00  0.00      D    H  
HETATM 2394  O   HOH D 642      13.199  16.466  85.552  1.00  0.00      D    O  
HETATM 2395  H1  HOH D 642      12.912  17.419  85.455  1.00  0.00      D    H  
HETATM 2396  H2  HOH D 642      12.483  15.949  86.023  1.00  0.00      D    H  
HETATM 2397  O   HOH D 643      40.061  10.662 100.656  1.00  0.00      D    O  
HETATM 2398  H1  HOH D 643      39.581  11.375 100.144  1.00  0.00      D    H  
HETATM 2399  H2  HOH D 643      40.318  11.014 101.556  1.00  0.00      D    H  
HETATM 2400  O   HOH D 644      28.487  18.444  22.384  1.00  0.00      D    O  
HETATM 2401  H1  HOH D 644      28.101  18.381  21.464  1.00  0.00      D    H  
HETATM 2402  H2  HOH D 644      27.793  18.795  23.013  1.00  0.00      D    H  
HETATM 2403  O   HOH D 645       1.284  33.949  29.976  1.00  0.00      D    O  
HETATM 2404  H1  HOH D 645       0.798  34.590  29.382  1.00  0.00      D    H  
HETATM 2405  H2  HOH D 645       1.844  34.459  30.629  1.00  0.00      D    H  
HETATM 2406  O   HOH D 646      46.663   9.939  90.479  1.00  0.00      D    O  
HETATM 2407  H1  HOH D 646      46.071   9.135  90.427  1.00  0.00      D    H  
HETATM 2408  H2  HOH D 646      46.358  10.531  91.224  1.00  0.00      D    H  
HETATM 2409  O   HOH D 647       0.232  26.318   9.288  1.00  0.00      D    O  
HETATM 2410  H1  HOH D 647       0.338  25.533   8.677  1.00  0.00      D    H  
HETATM 2411  H2  HOH D 647       0.039  25.994  10.214  1.00  0.00      D    H  
HETATM 2412  O   HOH D 648       2.606  34.674  20.674  1.00  0.00      D    O  
HETATM 2413  H1  HOH D 648       2.090  35.503  20.888  1.00  0.00      D    H  
HETATM 2414  H2  HOH D 648       2.721  34.600  19.683  1.00  0.00      D    H  
HETATM 2415  O   HOH D 649      41.697   1.524 113.673  1.00  0.00      D    O  
HETATM 2416  H1  HOH D 649      40.847   2.049 113.645  1.00  0.00      D    H  
HETATM 2417  H2  HOH D 649      41.884   1.144 112.767  1.00  0.00      D    H  
HETATM 2418  O   HOH D 650      37.515  25.060  81.964  1.00  0.00      D    O  
HETATM 2419  H1  HOH D 650      37.025  25.437  82.751  1.00  0.00      D    H  
HETATM 2420  H2  HOH D 650      37.775  24.114  82.156  1.00  0.00      D    H  
HETATM 2421  O   HOH D 651      44.911  30.213  98.071  1.00  0.00      D    O  
HETATM 2422  H1  HOH D 651      44.719  31.111  97.676  1.00  0.00      D    H  
HETATM 2423  H2  HOH D 651      45.835  30.207  98.452  1.00  0.00      D    H  
HETATM 2424  O   HOH D 652      13.522   2.992  73.264  1.00  0.00      D    O  
HETATM 2425  H1  HOH D 652      12.632   3.039  72.810  1.00  0.00      D    H  
HETATM 2426  H2  HOH D 652      14.239   3.256  72.619  1.00  0.00      D    H  
HETATM 2427  O   HOH D 653      24.836  12.317 112.710  1.00  0.00      D    O  
HETATM 2428  H1  HOH D 653      25.413  11.804 112.074  1.00  0.00      D    H  
HETATM 2429  H2  HOH D 653      24.676  13.236 112.347  1.00  0.00      D    H  
HETATM 2430  O   HOH D 654      18.019  17.405  73.648  1.00  0.00      D    O  
HETATM 2431  H1  HOH D 654      18.544  16.614  73.960  1.00  0.00      D    H  
HETATM 2432  H2  HOH D 654      18.494  17.841  72.883  1.00  0.00      D    H  
HETATM 2433  O   HOH D 655      12.650   4.722  64.262  1.00  0.00      D    O  
HETATM 2434  H1  HOH D 655      11.973   4.106  63.859  1.00  0.00      D    H  
HETATM 2435  H2  HOH D 655      13.401   4.860  63.617  1.00  0.00      D    H  
HETATM 2436  O   HOH D 656      32.475  39.063 117.822  1.00  0.00      D    O  
HETATM 2437  H1  HOH D 656      32.397  39.242 118.803  1.00  0.00      D    H  
HETATM 2438  H2  HOH D 656      31.604  39.270 117.375  1.00  0.00      D    H  
HETATM 2439  O   HOH D 657      46.451  39.877  83.318  1.00  0.00      D    O  
HETATM 2440  H1  HOH D 657      47.254  39.365  83.013  1.00  0.00      D    H  
HETATM 2441  H2  HOH D 657      46.172  39.551  84.221  1.00  0.00      D    H  
HETATM 2442  O   HOH D 658      10.264  25.715 116.541  1.00  0.00      D    O  
HETATM 2443  H1  HOH D 658       9.988  24.922 117.084  1.00  0.00      D    H  
HETATM 2444  H2  HOH D 658       9.970  26.553 117.001  1.00  0.00      D    H  
HETATM 2445  O   HOH D 659      12.038  41.628  16.391  1.00  0.00      D    O  
HETATM 2446  H1  HOH D 659      12.361  42.068  17.229  1.00  0.00      D    H  
HETATM 2447  H2  HOH D 659      12.726  40.977  16.071  1.00  0.00      D    H  
HETATM 2448  O   HOH D 660       0.820  22.159  16.087  1.00  0.00      D    O  
HETATM 2449  H1  HOH D 660       1.401  22.337  16.881  1.00  0.00      D    H  
HETATM 2450  H2  HOH D 660      -0.028  21.721  16.386  1.00  0.00      D    H  
HETATM 2451  O   HOH D 661      36.933  25.467  79.347  1.00  0.00      D    O  
HETATM 2452  H1  HOH D 661      37.195  26.431  79.392  1.00  0.00      D    H  
HETATM 2453  H2  HOH D 661      36.670  25.151  80.259  1.00  0.00      D    H  
HETATM 2454  O   HOH D 662      26.651  38.337  48.393  1.00  0.00      D    O  
HETATM 2455  H1  HOH D 662      27.158  37.559  48.023  1.00  0.00      D    H  
HETATM 2456  H2  HOH D 662      27.067  39.188  48.074  1.00  0.00      D    H  
HETATM 2457  O   HOH D 663      41.107  26.373  97.774  1.00  0.00      D    O  
HETATM 2458  H1  HOH D 663      40.550  27.062  98.238  1.00  0.00      D    H  
HETATM 2459  H2  HOH D 663      40.527  25.605  97.501  1.00  0.00      D    H  
HETATM 2460  O   HOH D 664      25.674   7.447  93.963  1.00  0.00      D    O  
HETATM 2461  H1  HOH D 664      26.444   8.031  94.219  1.00  0.00      D    H  
HETATM 2462  H2  HOH D 664      25.871   6.502  94.222  1.00  0.00      D    H  
HETATM 2463  O   HOH D 665      21.387   8.896  19.734  1.00  0.00      D    O  
HETATM 2464  H1  HOH D 665      22.349   9.137  19.864  1.00  0.00      D    H  
HETATM 2465  H2  HOH D 665      21.106   8.254  20.447  1.00  0.00      D    H  
HETATM 2466  O   HOH D 666      37.919  41.889  30.822  1.00  0.00      D    O  
HETATM 2467  H1  HOH D 666      38.563  42.480  30.337  1.00  0.00      D    H  
HETATM 2468  H2  HOH D 666      37.267  41.501  30.170  1.00  0.00      D    H  
HETATM 2469  O   HOH D 667      10.987   0.209  66.811  1.00  0.00      D    O  
HETATM 2470  H1  HOH D 667      11.096   0.609  65.900  1.00  0.00      D    H  
HETATM 2471  H2  HOH D 667      11.348   0.841  67.497  1.00  0.00      D    H  
HETATM 2472  O   HOH D 668      35.351  21.674 113.713  1.00  0.00      D    O  
HETATM 2473  H1  HOH D 668      34.712  22.001 113.016  1.00  0.00      D    H  
HETATM 2474  H2  HOH D 668      36.143  21.255 113.269  1.00  0.00      D    H  
HETATM 2475  O   HOH D 669      32.491  38.050  25.830  1.00  0.00      D    O  
HETATM 2476  H1  HOH D 669      31.743  38.333  26.431  1.00  0.00      D    H  
HETATM 2477  H2  HOH D 669      32.478  38.605  24.998  1.00  0.00      D    H  
HETATM 2478  O   HOH D 670       4.754  37.704  43.014  1.00  0.00      D    O  
HETATM 2479  H1  HOH D 670       5.311  37.055  42.495  1.00  0.00      D    H  
HETATM 2480  H2  HOH D 670       4.391  37.253  43.829  1.00  0.00      D    H  
HETATM 2481  O   HOH D 671      41.005  15.602  88.912  1.00  0.00      D    O  
HETATM 2482  H1  HOH D 671      41.336  15.617  89.855  1.00  0.00      D    H  
HETATM 2483  H2  HOH D 671      41.554  16.226  88.356  1.00  0.00      D    H  
HETATM 2484  O   HOH D 672      42.982  33.242  43.916  1.00  0.00      D    O  
HETATM 2485  H1  HOH D 672      43.646  33.862  44.332  1.00  0.00      D    H  
HETATM 2486  H2  HOH D 672      42.329  33.769  43.372  1.00  0.00      D    H  
HETATM 2487  O   HOH D 673       2.723  26.539   6.801  1.00  0.00      D    O  
HETATM 2488  H1  HOH D 673       3.572  27.066   6.835  1.00  0.00      D    H  
HETATM 2489  H2  HOH D 673       2.198  26.699   7.637  1.00  0.00      D    H  
HETATM 2490  O   HOH D 674      14.850   4.372  68.580  1.00  0.00      D    O  
HETATM 2491  H1  HOH D 674      14.051   4.024  68.090  1.00  0.00      D    H  
HETATM 2492  H2  HOH D 674      15.663   3.865  68.296  1.00  0.00      D    H  
HETATM 2493  O   HOH D 675      20.737  29.980  69.284  1.00  0.00      D    O  
HETATM 2494  H1  HOH D 675      21.439  30.489  68.787  1.00  0.00      D    H  
HETATM 2495  H2  HOH D 675      19.836  30.209  68.915  1.00  0.00      D    H  
HETATM 2496  O   HOH D 676      43.009  18.049  21.955  1.00  0.00      D    O  
HETATM 2497  H1  HOH D 676      43.610  17.879  21.173  1.00  0.00      D    H  
HETATM 2498  H2  HOH D 676      42.068  17.816  21.709  1.00  0.00      D    H  
HETATM 2499  O   HOH D 677       7.198  29.946  73.697  1.00  0.00      D    O  
HETATM 2500  H1  HOH D 677       7.388  30.254  72.765  1.00  0.00      D    H  
HETATM 2501  H2  HOH D 677       6.210  29.930  73.848  1.00  0.00      D    H  
HETATM 2502  O   HOH D 678      20.539  22.758 111.366  1.00  0.00      D    O  
HETATM 2503  H1  HOH D 678      21.202  22.694 112.111  1.00  0.00      D    H  
HETATM 2504  H2  HOH D 678      20.981  22.510 110.504  1.00  0.00      D    H  
HETATM 2505  O   HOH D 679      40.669  42.188  40.769  1.00  0.00      D    O  
HETATM 2506  H1  HOH D 679      41.129  41.555  41.392  1.00  0.00      D    H  
HETATM 2507  H2  HOH D 679      41.306  42.910  40.498  1.00  0.00      D    H  
HETATM 2508  O   HOH D 680      35.610  35.670  92.865  1.00  0.00      D    O  
HETATM 2509  H1  HOH D 680      34.706  35.326  92.610  1.00  0.00      D    H  
HETATM 2510  H2  HOH D 680      35.564  36.659  93.004  1.00  0.00      D    H  
HETATM 2511  O   HOH D 681       2.928   6.070  83.583  1.00  0.00      D    O  
HETATM 2512  H1  HOH D 681       3.577   6.440  82.918  1.00  0.00      D    H  
HETATM 2513  H2  HOH D 681       2.888   5.075  83.492  1.00  0.00      D    H  
HETATM 2514  O   HOH D 682      24.689  18.197 103.413  1.00  0.00      D    O  
HETATM 2515  H1  HOH D 682      24.114  18.045 102.609  1.00  0.00      D    H  
HETATM 2516  H2  HOH D 682      25.485  17.593 103.372  1.00  0.00      D    H  
HETATM 2517  O   HOH D 683      28.654  19.676  25.760  1.00  0.00      D    O  
HETATM 2518  H1  HOH D 683      28.849  18.814  26.226  1.00  0.00      D    H  
HETATM 2519  H2  HOH D 683      29.491  20.024  25.337  1.00  0.00      D    H  
HETATM 2520  O   HOH D 684      13.594   5.620  57.732  1.00  0.00      D    O  
HETATM 2521  H1  HOH D 684      13.460   6.151  58.568  1.00  0.00      D    H  
HETATM 2522  H2  HOH D 684      12.791   5.717  57.143  1.00  0.00      D    H  
HETATM 2523  O   HOH D 685      35.306  14.589  27.827  1.00  0.00      D    O  
HETATM 2524  H1  HOH D 685      35.365  13.592  27.783  1.00  0.00      D    H  
HETATM 2525  H2  HOH D 685      34.347  14.869  27.771  1.00  0.00      D    H  
HETATM 2526  O   HOH D 686      45.854  37.544 111.702  1.00  0.00      D    O  
HETATM 2527  H1  HOH D 686      45.752  38.493 111.404  1.00  0.00      D    H  
HETATM 2528  H2  HOH D 686      46.317  37.018 110.988  1.00  0.00      D    H  
HETATM 2529  O   HOH D 687      32.410  13.026  48.395  1.00  0.00      D    O  
HETATM 2530  H1  HOH D 687      31.976  12.590  47.607  1.00  0.00      D    H  
HETATM 2531  H2  HOH D 687      32.217  14.007  48.382  1.00  0.00      D    H  
HETATM 2532  O   HOH D 688       7.038   0.703  91.342  1.00  0.00      D    O  
HETATM 2533  H1  HOH D 688       7.543   1.251  90.675  1.00  0.00      D    H  
HETATM 2534  H2  HOH D 688       6.380   0.121  90.865  1.00  0.00      D    H  
HETATM 2535  O   HOH D 689       5.076  12.919  58.472  1.00  0.00      D    O  
HETATM 2536  H1  HOH D 689       4.433  12.616  57.769  1.00  0.00      D    H  
HETATM 2537  H2  HOH D 689       4.779  12.578  59.364  1.00  0.00      D    H  
HETATM 2538  O   HOH D 690      25.652  33.502  78.976  1.00  0.00      D    O  
HETATM 2539  H1  HOH D 690      24.680  33.271  78.931  1.00  0.00      D    H  
HETATM 2540  H2  HOH D 690      26.021  33.575  78.050  1.00  0.00      D    H  
HETATM 2541  O   HOH D 691       0.330   4.986  15.418  1.00  0.00      D    O  
HETATM 2542  H1  HOH D 691       0.273   5.940  15.713  1.00  0.00      D    H  
HETATM 2543  H2  HOH D 691       0.885   4.927  14.589  1.00  0.00      D    H  
HETATM 2544  O   HOH D 692       9.022  23.242  13.633  1.00  0.00      D    O  
HETATM 2545  H1  HOH D 692       9.472  23.527  12.786  1.00  0.00      D    H  
HETATM 2546  H2  HOH D 692       8.449  22.443  13.453  1.00  0.00      D    H  
HETATM 2547  O   HOH D 693      16.431   0.088 110.626  1.00  0.00      D    O  
HETATM 2548  H1  HOH D 693      15.808  -0.668 110.423  1.00  0.00      D    H  
HETATM 2549  H2  HOH D 693      15.979   0.956 110.420  1.00  0.00      D    H  
HETATM 2550  O   HOH D 694       0.692  41.758  85.049  1.00  0.00      D    O  
HETATM 2551  H1  HOH D 694      -0.185  42.137  84.754  1.00  0.00      D    H  
HETATM 2552  H2  HOH D 694       0.989  42.218  85.886  1.00  0.00      D    H  
HETATM 2553  O   HOH D 695      34.615  25.307  50.288  1.00  0.00      D    O  
HETATM 2554  H1  HOH D 695      35.125  26.005  50.791  1.00  0.00      D    H  
HETATM 2555  H2  HOH D 695      33.774  25.707  49.924  1.00  0.00      D    H  
HETATM 2556  O   HOH D 696      31.794  24.094  89.578  1.00  0.00      D    O  
HETATM 2557  H1  HOH D 696      31.794  24.524  88.675  1.00  0.00      D    H  
HETATM 2558  H2  HOH D 696      32.182  24.727  90.248  1.00  0.00      D    H  
HETATM 2559  O   HOH D 697      18.767  26.388  15.941  1.00  0.00      D    O  
HETATM 2560  H1  HOH D 697      18.063  26.360  16.650  1.00  0.00      D    H  
HETATM 2561  H2  HOH D 697      19.579  25.897  16.258  1.00  0.00      D    H  
HETATM 2562  O   HOH D 698      20.692  20.626  20.590  1.00  0.00      D    O  
HETATM 2563  H1  HOH D 698      19.862  20.119  20.358  1.00  0.00      D    H  
HETATM 2564  H2  HOH D 698      20.451  21.566  20.834  1.00  0.00      D    H  
HETATM 2565  O   HOH D 699      44.900  24.763  41.890  1.00  0.00      D    O  
HETATM 2566  H1  HOH D 699      44.059  24.229  41.805  1.00  0.00      D    H  
HETATM 2567  H2  HOH D 699      44.765  25.494  42.559  1.00  0.00      D    H  
HETATM 2568  O   HOH D 700      19.632  36.024  73.472  1.00  0.00      D    O  
HETATM 2569  H1  HOH D 700      20.101  35.606  74.249  1.00  0.00      D    H  
HETATM 2570  H2  HOH D 700      18.693  35.681  73.425  1.00  0.00      D    H  
HETATM 2571  O   HOH D 701      47.052   7.280  37.979  1.00  0.00      D    O  
HETATM 2572  H1  HOH D 701      47.533   7.305  38.855  1.00  0.00      D    H  
HETATM 2573  H2  HOH D 701      46.065   7.286  38.141  1.00  0.00      D    H  
HETATM 2574  O   HOH D 702       2.195  13.437  87.082  1.00  0.00      D    O  
HETATM 2575  H1  HOH D 702       1.475  12.743  87.054  1.00  0.00      D    H  
HETATM 2576  H2  HOH D 702       2.406  13.737  86.152  1.00  0.00      D    H  
HETATM 2577  O   HOH D 703      15.522  18.263  54.285  1.00  0.00      D    O  
HETATM 2578  H1  HOH D 703      15.473  18.154  53.292  1.00  0.00      D    H  
HETATM 2579  H2  HOH D 703      15.842  17.411  54.699  1.00  0.00      D    H  
HETATM 2580  O   HOH D 704      40.730  30.484  86.899  1.00  0.00      D    O  
HETATM 2581  H1  HOH D 704      40.760  31.454  87.141  1.00  0.00      D    H  
HETATM 2582  H2  HOH D 704      40.098  30.007  87.510  1.00  0.00      D    H  
HETATM 2583  O   HOH D 705       0.465   1.116 104.346  1.00  0.00      D    O  
HETATM 2584  H1  HOH D 705       0.979   0.275 104.516  1.00  0.00      D    H  
HETATM 2585  H2  HOH D 705      -0.089   1.007 103.521  1.00  0.00      D    H  
HETATM 2586  O   HOH D 706      25.218  34.633  83.790  1.00  0.00      D    O  
HETATM 2587  H1  HOH D 706      24.884  34.882  84.699  1.00  0.00      D    H  
HETATM 2588  H2  HOH D 706      24.457  34.292  83.237  1.00  0.00      D    H  
HETATM 2589  O   HOH D 707      29.137  11.378  65.277  1.00  0.00      D    O  
HETATM 2590  H1  HOH D 707      28.171  11.118  65.276  1.00  0.00      D    H  
HETATM 2591  H2  HOH D 707      29.304  12.041  64.547  1.00  0.00      D    H  
HETATM 2592  O   HOH D 708      13.274  34.238  70.637  1.00  0.00      D    O  
HETATM 2593  H1  HOH D 708      12.354  34.615  70.535  1.00  0.00      D    H  
HETATM 2594  H2  HOH D 708      13.361  33.808  71.535  1.00  0.00      D    H  
HETATM 2595  O   HOH D 709      13.599  26.729  48.848  1.00  0.00      D    O  
HETATM 2596  H1  HOH D 709      14.595  26.748  48.770  1.00  0.00      D    H  
HETATM 2597  H2  HOH D 709      13.269  25.801  48.672  1.00  0.00      D    H  
HETATM 2598  O   HOH D 710      42.981  21.872  95.382  1.00  0.00      D    O  
HETATM 2599  H1  HOH D 710      43.345  20.941  95.404  1.00  0.00      D    H  
HETATM 2600  H2  HOH D 710      42.568  22.089  96.266  1.00  0.00      D    H  
HETATM 2601  O   HOH D 711      38.036   5.993 111.178  1.00  0.00      D    O  
HETATM 2602  H1  HOH D 711      37.187   5.531 110.921  1.00  0.00      D    H  
HETATM 2603  H2  HOH D 711      38.501   6.317 110.354  1.00  0.00      D    H  
HETATM 2604  O   HOH D 712      46.674   4.829  13.252  1.00  0.00      D    O  
HETATM 2605  H1  HOH D 712      46.948   5.734  13.578  1.00  0.00      D    H  
HETATM 2606  H2  HOH D 712      46.659   4.189  14.021  1.00  0.00      D    H  
HETATM 2607  O   HOH D 713      22.387  14.806 100.981  1.00  0.00      D    O  
HETATM 2608  H1  HOH D 713      21.889  14.190 101.592  1.00  0.00      D    H  
HETATM 2609  H2  HOH D 713      22.216  14.544 100.032  1.00  0.00      D    H  
HETATM 2610  O   HOH D 714      48.762   1.448 101.705  1.00  0.00      D    O  
HETATM 2611  H1  HOH D 714      48.368   2.349 101.883  1.00  0.00      D    H  
HETATM 2612  H2  HOH D 714      48.028   0.793 101.522  1.00  0.00      D    H  
HETATM 2613  O   HOH D 715      26.194  22.482  40.715  1.00  0.00      D    O  
HETATM 2614  H1  HOH D 715      27.129  22.622  40.389  1.00  0.00      D    H  
HETATM 2615  H2  HOH D 715      25.708  21.877  40.083  1.00  0.00      D    H  
HETATM 2616  O   HOH D 716      29.630   1.328  76.197  1.00  0.00      D    O  
HETATM 2617  H1  HOH D 716      28.901   0.652  76.086  1.00  0.00      D    H  
HETATM 2618  H2  HOH D 716      30.518   0.875  76.127  1.00  0.00      D    H  
HETATM 2619  O   HOH D 717       2.171  35.530  76.592  1.00  0.00      D    O  
HETATM 2620  H1  HOH D 717       2.782  36.252  76.918  1.00  0.00      D    H  
HETATM 2621  H2  HOH D 717       2.396  34.671  77.050  1.00  0.00      D    H  
HETATM 2622  O   HOH D 718      34.507  16.900  41.423  1.00  0.00      D    O  
HETATM 2623  H1  HOH D 718      34.176  17.098  42.345  1.00  0.00      D    H  
HETATM 2624  H2  HOH D 718      34.706  15.923  41.343  1.00  0.00      D    H  
HETATM 2625  O   HOH D 719      46.637  16.620  73.929  1.00  0.00      D    O  
HETATM 2626  H1  HOH D 719      46.707  16.790  72.946  1.00  0.00      D    H  
HETATM 2627  H2  HOH D 719      47.238  17.252  74.420  1.00  0.00      D    H  
HETATM 2628  O   HOH D 720       9.942  39.727  29.811  1.00  0.00      D    O  
HETATM 2629  H1  HOH D 720      10.624  40.081  30.451  1.00  0.00      D    H  
HETATM 2630  H2  HOH D 720       9.227  40.412  29.673  1.00  0.00      D    H  
HETATM 2631  O   HOH D 721      12.624  24.165  25.132  1.00  0.00      D    O  
HETATM 2632  H1  HOH D 721      13.228  24.842  24.711  1.00  0.00      D    H  
HETATM 2633  H2  HOH D 721      12.441  23.429  24.480  1.00  0.00      D    H  
HETATM 2634  O   HOH D 722      10.095  12.086  43.930  1.00  0.00      D    O  
HETATM 2635  H1  HOH D 722      10.286  12.729  44.673  1.00  0.00      D    H  
HETATM 2636  H2  HOH D 722       9.504  11.354  44.267  1.00  0.00      D    H  
HETATM 2637  O   HOH D 723      36.562  37.236 111.334  1.00  0.00      D    O  
HETATM 2638  H1  HOH D 723      36.627  38.200 111.594  1.00  0.00      D    H  
HETATM 2639  H2  HOH D 723      36.919  37.117 110.408  1.00  0.00      D    H  
HETATM 2640  O   HOH D 724      10.378  30.235 109.403  1.00  0.00      D    O  
HETATM 2641  H1  HOH D 724      11.056  30.099 110.126  1.00  0.00      D    H  
HETATM 2642  H2  HOH D 724       9.960  31.138 109.503  1.00  0.00      D    H  
HETATM 2643  O   HOH D 725      33.127  25.128  91.656  1.00  0.00      D    O  
HETATM 2644  H1  HOH D 725      32.883  24.404  92.301  1.00  0.00      D    H  
HETATM 2645  H2  HOH D 725      33.689  25.813  92.120  1.00  0.00      D    H  
HETATM 2646  O   HOH D 726      17.113   6.981  18.903  1.00  0.00      D    O  
HETATM 2647  H1  HOH D 726      17.390   7.425  18.051  1.00  0.00      D    H  
HETATM 2648  H2  HOH D 726      17.009   7.670  19.620  1.00  0.00      D    H  
HETATM 2649  O   HOH D 727      40.366  18.029  92.738  1.00  0.00      D    O  
HETATM 2650  H1  HOH D 727      39.421  18.200  92.462  1.00  0.00      D    H  
HETATM 2651  H2  HOH D 727      40.959  18.059  91.933  1.00  0.00      D    H  
HETATM 2652  O   HOH D 728       2.603   3.521  19.859  1.00  0.00      D    O  
HETATM 2653  H1  HOH D 728       1.763   3.436  20.395  1.00  0.00      D    H  
HETATM 2654  H2  HOH D 728       2.396   3.387  18.890  1.00  0.00      D    H  
HETATM 2655  O   HOH D 729      40.571  32.629  67.791  1.00  0.00      D    O  
HETATM 2656  H1  HOH D 729      41.194  31.937  68.156  1.00  0.00      D    H  
HETATM 2657  H2  HOH D 729      40.570  33.427  68.393  1.00  0.00      D    H  
HETATM 2658  O   HOH D 730       8.642  20.525 108.789  1.00  0.00      D    O  
HETATM 2659  H1  HOH D 730       8.614  21.498 108.560  1.00  0.00      D    H  
HETATM 2660  H2  HOH D 730       9.490  20.125 108.440  1.00  0.00      D    H  
HETATM 2661  O   HOH D 731      35.916  35.045  24.208  1.00  0.00      D    O  
HETATM 2662  H1  HOH D 731      35.133  35.648  24.361  1.00  0.00      D    H  
HETATM 2663  H2  HOH D 731      36.638  35.550  23.736  1.00  0.00      D    H  
HETATM 2664  O   HOH D 732      11.972   7.034  80.976  1.00  0.00      D    O  
HETATM 2665  H1  HOH D 732      12.037   6.051  80.803  1.00  0.00      D    H  
HETATM 2666  H2  HOH D 732      11.307   7.440  80.349  1.00  0.00      D    H  
HETATM 2667  O   HOH D 733      36.913   4.795   7.142  1.00  0.00      D    O  
HETATM 2668  H1  HOH D 733      35.929   4.694   6.992  1.00  0.00      D    H  
HETATM 2669  H2  HOH D 733      37.318   3.897   7.313  1.00  0.00      D    H  
HETATM 2670  O   HOH D 734       8.187   8.752 109.826  1.00  0.00      D    O  
HETATM 2671  H1  HOH D 734       7.336   8.372 110.187  1.00  0.00      D    H  
HETATM 2672  H2  HOH D 734       8.395   8.327 108.944  1.00  0.00      D    H  
HETATM 2673  O   HOH D 735       6.386  25.008  38.862  1.00  0.00      D    O  
HETATM 2674  H1  HOH D 735       5.394  25.039  38.985  1.00  0.00      D    H  
HETATM 2675  H2  HOH D 735       6.704  24.065  38.960  1.00  0.00      D    H  
HETATM 2676  O   HOH D 736      45.415  40.242   6.091  1.00  0.00      D    O  
HETATM 2677  H1  HOH D 736      44.948  41.095   6.325  1.00  0.00      D    H  
HETATM 2678  H2  HOH D 736      44.817  39.468   6.296  1.00  0.00      D    H  
HETATM 2679  O   HOH D 737      35.873   7.202  62.934  1.00  0.00      D    O  
HETATM 2680  H1  HOH D 737      35.304   7.938  62.567  1.00  0.00      D    H  
HETATM 2681  H2  HOH D 737      35.288   6.457  63.255  1.00  0.00      D    H  
HETATM 2682  O   HOH D 738      43.953  33.974  66.996  1.00  0.00      D    O  
HETATM 2683  H1  HOH D 738      43.895  33.017  67.278  1.00  0.00      D    H  
HETATM 2684  H2  HOH D 738      43.040  34.310  66.764  1.00  0.00      D    H  
HETATM 2685  O   HOH D 739      20.077   1.779  60.889  1.00  0.00      D    O  
HETATM 2686  H1  HOH D 739      19.536   1.032  61.274  1.00  0.00      D    H  
HETATM 2687  H2  HOH D 739      20.340   1.552  59.951  1.00  0.00      D    H  
HETATM 2688  O   HOH D 740      22.396  35.032  82.436  1.00  0.00      D    O  
HETATM 2689  H1  HOH D 740      22.243  35.934  82.839  1.00  0.00      D    H  
HETATM 2690  H2  HOH D 740      22.786  35.138  81.521  1.00  0.00      D    H  
HETATM 2691  O   HOH D 741      38.672  40.522  47.287  1.00  0.00      D    O  
HETATM 2692  H1  HOH D 741      38.561  39.669  47.797  1.00  0.00      D    H  
HETATM 2693  H2  HOH D 741      38.232  41.268  47.787  1.00  0.00      D    H  
HETATM 2694  O   HOH D 742      23.720  17.344  13.584  1.00  0.00      D    O  
HETATM 2695  H1  HOH D 742      24.253  18.092  13.189  1.00  0.00      D    H  
HETATM 2696  H2  HOH D 742      24.109  17.088  14.469  1.00  0.00      D    H  
HETATM 2697  O   HOH D 743       0.070  15.323  87.832  1.00  0.00      D    O  
HETATM 2698  H1  HOH D 743       0.549  14.832  87.105  1.00  0.00      D    H  
HETATM 2699  H2  HOH D 743      -0.422  14.670  88.408  1.00  0.00      D    H  
HETATM 2700  O   HOH D 744      22.467   3.809  63.297  1.00  0.00      D    O  
HETATM 2701  H1  HOH D 744      21.578   3.996  62.878  1.00  0.00      D    H  
HETATM 2702  H2  HOH D 744      23.196   4.098  62.676  1.00  0.00      D    H  
HETATM 2703  O   HOH D 745      36.762  10.802  38.248  1.00  0.00      D    O  
HETATM 2704  H1  HOH D 745      36.657  11.330  37.405  1.00  0.00      D    H  
HETATM 2705  H2  HOH D 745      37.397  11.274  38.859  1.00  0.00      D    H  
HETATM 2706  O   HOH D 746       6.584  25.557  80.989  1.00  0.00      D    O  
HETATM 2707  H1  HOH D 746       7.507  25.635  80.613  1.00  0.00      D    H  
HETATM 2708  H2  HOH D 746       5.925  25.929  80.335  1.00  0.00      D    H  
HETATM 2709  O   HOH D 747      23.039  30.951  71.474  1.00  0.00      D    O  
HETATM 2710  H1  HOH D 747      22.115  31.058  71.840  1.00  0.00      D    H  
HETATM 2711  H2  HOH D 747      22.990  30.572  70.550  1.00  0.00      D    H  
HETATM 2712  O   HOH D 748      16.642   2.454 103.579  1.00  0.00      D    O  
HETATM 2713  H1  HOH D 748      17.221   2.958 104.219  1.00  0.00      D    H  
HETATM 2714  H2  HOH D 748      16.238   3.091 102.923  1.00  0.00      D    H  
HETATM 2715  O   HOH D 749      43.731   5.888  12.496  1.00  0.00      D    O  
HETATM 2716  H1  HOH D 749      42.781   5.844  12.184  1.00  0.00      D    H  
HETATM 2717  H2  HOH D 749      44.344   5.763  11.716  1.00  0.00      D    H  
HETATM 2718  O   HOH D 750      47.236  18.383   3.231  1.00  0.00      D    O  
HETATM 2719  H1  HOH D 750      47.850  19.163   3.108  1.00  0.00      D    H  
HETATM 2720  H2  HOH D 750      46.289  18.704   3.251  1.00  0.00      D    H  
HETATM 2721  O   HOH D 751      22.039   1.830 109.429  1.00  0.00      D    O  
HETATM 2722  H1  HOH D 751      22.306   2.097 108.503  1.00  0.00      D    H  
HETATM 2723  H2  HOH D 751      21.043   1.867 109.513  1.00  0.00      D    H  
HETATM 2724  O   HOH D 752      42.359  28.249  27.148  1.00  0.00      D    O  
HETATM 2725  H1  HOH D 752      41.641  28.835  26.772  1.00  0.00      D    H  
HETATM 2726  H2  HOH D 752      42.800  27.744  26.406  1.00  0.00      D    H  
HETATM 2727  O   HOH D 753      43.601  39.312  35.288  1.00  0.00      D    O  
HETATM 2728  H1  HOH D 753      42.948  39.790  35.876  1.00  0.00      D    H  
HETATM 2729  H2  HOH D 753      43.203  39.191  34.378  1.00  0.00      D    H  
HETATM 2730  O   HOH D 754       1.990  34.114  62.307  1.00  0.00      D    O  
HETATM 2731  H1  HOH D 754       2.546  34.413  61.532  1.00  0.00      D    H  
HETATM 2732  H2  HOH D 754       1.993  33.116  62.354  1.00  0.00      D    H  
HETATM 2733  O   HOH D 755      17.554  20.090 115.538  1.00  0.00      D    O  
HETATM 2734  H1  HOH D 755      18.093  20.563 116.234  1.00  0.00      D    H  
HETATM 2735  H2  HOH D 755      16.967  19.410 115.976  1.00  0.00      D    H  
HETATM 2736  O   HOH D 756      11.771  29.167  75.939  1.00  0.00      D    O  
HETATM 2737  H1  HOH D 756      12.565  28.563  76.004  1.00  0.00      D    H  
HETATM 2738  H2  HOH D 756      10.978  28.642  75.628  1.00  0.00      D    H  
HETATM 2739  O   HOH D 757      40.003  39.793 114.035  1.00  0.00      D    O  
HETATM 2740  H1  HOH D 757      40.979  39.873 114.238  1.00  0.00      D    H  
HETATM 2741  H2  HOH D 757      39.691  38.869 114.256  1.00  0.00      D    H  
HETATM 2742  O   HOH D 758      44.723   9.249  55.005  1.00  0.00      D    O  
HETATM 2743  H1  HOH D 758      45.496   9.727  55.422  1.00  0.00      D    H  
HETATM 2744  H2  HOH D 758      44.524   8.418  55.524  1.00  0.00      D    H  
HETATM 2745  O   HOH D 759       7.670  36.611  91.225  1.00  0.00      D    O  
HETATM 2746  H1  HOH D 759       7.987  36.119  92.036  1.00  0.00      D    H  
HETATM 2747  H2  HOH D 759       6.776  37.019  91.412  1.00  0.00      D    H  
HETATM 2748  O   HOH D 760      29.221  24.420  61.441  1.00  0.00      D    O  
HETATM 2749  H1  HOH D 760      29.108  25.378  61.704  1.00  0.00      D    H  
HETATM 2750  H2  HOH D 760      29.057  24.322  60.459  1.00  0.00      D    H  
HETATM 2751  O   HOH D 761      24.463  37.209  81.773  1.00  0.00      D    O  
HETATM 2752  H1  HOH D 761      23.610  37.625  82.086  1.00  0.00      D    H  
HETATM 2753  H2  HOH D 761      24.693  36.434  82.362  1.00  0.00      D    H  
HETATM 2754  O   HOH D 762      24.013  17.244  98.433  1.00  0.00      D    O  
HETATM 2755  H1  HOH D 762      23.612  17.904  97.797  1.00  0.00      D    H  
HETATM 2756  H2  HOH D 762      24.998  17.183  98.272  1.00  0.00      D    H  
HETATM 2757  O   HOH D 763       3.878  28.883  77.759  1.00  0.00      D    O  
HETATM 2758  H1  HOH D 763       3.008  29.353  77.613  1.00  0.00      D    H  
HETATM 2759  H2  HOH D 763       4.631  29.528  77.632  1.00  0.00      D    H  
HETATM 2760  O   HOH D 764      20.194  28.272 107.784  1.00  0.00      D    O  
HETATM 2761  H1  HOH D 764      20.799  27.535 107.484  1.00  0.00      D    H  
HETATM 2762  H2  HOH D 764      19.296  28.160 107.359  1.00  0.00      D    H  
HETATM 2763  O   HOH D 765      25.254  16.127 105.738  1.00  0.00      D    O  
HETATM 2764  H1  HOH D 765      25.199  15.989 104.749  1.00  0.00      D    H  
HETATM 2765  H2  HOH D 765      25.303  17.106 105.936  1.00  0.00      D    H  
HETATM 2766  O   HOH D 766      21.442  29.800  49.634  1.00  0.00      D    O  
HETATM 2767  H1  HOH D 766      22.288  29.946  49.122  1.00  0.00      D    H  
HETATM 2768  H2  HOH D 766      21.515  30.237  50.531  1.00  0.00      D    H  
HETATM 2769  O   HOH D 767      15.195   3.888  32.091  1.00  0.00      D    O  
HETATM 2770  H1  HOH D 767      16.171   3.803  32.290  1.00  0.00      D    H  
HETATM 2771  H2  HOH D 767      15.035   4.721  31.561  1.00  0.00      D    H  
HETATM 2772  O   HOH D 768      13.849   3.049 108.348  1.00  0.00      D    O  
HETATM 2773  H1  HOH D 768      13.077   3.622 108.622  1.00  0.00      D    H  
HETATM 2774  H2  HOH D 768      13.679   2.104 108.631  1.00  0.00      D    H  
HETATM 2775  O   HOH D 769      48.036   1.931  50.739  1.00  0.00      D    O  
HETATM 2776  H1  HOH D 769      48.252   2.045  49.770  1.00  0.00      D    H  
HETATM 2777  H2  HOH D 769      47.402   1.165  50.852  1.00  0.00      D    H  
HETATM 2778  O   HOH D 770       8.404  27.206  54.337  1.00  0.00      D    O  
HETATM 2779  H1  HOH D 770       8.604  27.918  55.010  1.00  0.00      D    H  
HETATM 2780  H2  HOH D 770       9.246  26.719  54.106  1.00  0.00      D    H  
HETATM 2781  O   HOH D 771      16.227  36.669  95.591  1.00  0.00      D    O  
HETATM 2782  H1  HOH D 771      16.605  37.576  95.404  1.00  0.00      D    H  
HETATM 2783  H2  HOH D 771      16.298  36.473  96.569  1.00  0.00      D    H  
HETATM 2784  O   HOH D 772      13.812  12.423  80.424  1.00  0.00      D    O  
HETATM 2785  H1  HOH D 772      13.815  11.464  80.142  1.00  0.00      D    H  
HETATM 2786  H2  HOH D 772      14.111  12.996  79.660  1.00  0.00      D    H  
HETATM 2787  O   HOH D 773       5.440  37.820  91.181  1.00  0.00      D    O  
HETATM 2788  H1  HOH D 773       5.808  38.341  90.411  1.00  0.00      D    H  
HETATM 2789  H2  HOH D 773       4.441  37.855  91.161  1.00  0.00      D    H  
HETATM 2790  O   HOH D 774      36.059  14.085  16.589  1.00  0.00      D    O  
HETATM 2791  H1  HOH D 774      36.133  14.356  15.629  1.00  0.00      D    H  
HETATM 2792  H2  HOH D 774      35.106  14.155  16.883  1.00  0.00      D    H  
HETATM 2793  O   HOH D 775      45.614  38.915 102.203  1.00  0.00      D    O  
HETATM 2794  H1  HOH D 775      44.648  39.052 101.983  1.00  0.00      D    H  
HETATM 2795  H2  HOH D 775      45.796  37.938 102.312  1.00  0.00      D    H  
HETATM 2796  O   HOH D 776      38.914  31.382 117.843  1.00  0.00      D    O  
HETATM 2797  H1  HOH D 776      38.040  31.838 117.673  1.00  0.00      D    H  
HETATM 2798  H2  HOH D 776      39.035  31.250 118.827  1.00  0.00      D    H  
HETATM 2799  O   HOH D 777      32.711  39.741  40.141  1.00  0.00      D    O  
HETATM 2800  H1  HOH D 777      31.940  39.760  39.505  1.00  0.00      D    H  
HETATM 2801  H2  HOH D 777      33.176  40.626  40.128  1.00  0.00      D    H  
HETATM 2802  O   HOH D 778       4.252  19.557  98.179  1.00  0.00      D    O  
HETATM 2803  H1  HOH D 778       3.982  18.899  97.475  1.00  0.00      D    H  
HETATM 2804  H2  HOH D 778       4.632  19.068  98.964  1.00  0.00      D    H  
HETATM 2805  O   HOH D 779      34.486  34.167  62.843  1.00  0.00      D    O  
HETATM 2806  H1  HOH D 779      35.040  33.780  63.580  1.00  0.00      D    H  
HETATM 2807  H2  HOH D 779      33.893  33.457  62.464  1.00  0.00      D    H  
HETATM 2808  O   HOH D 780      13.380  27.064  76.734  1.00  0.00      D    O  
HETATM 2809  H1  HOH D 780      13.421  26.167  76.293  1.00  0.00      D    H  
HETATM 2810  H2  HOH D 780      13.849  27.023  77.616  1.00  0.00      D    H  
HETATM 2811  O   HOH D 781      36.422  39.410  59.223  1.00  0.00      D    O  
HETATM 2812  H1  HOH D 781      35.451  39.172  59.226  1.00  0.00      D    H  
HETATM 2813  H2  HOH D 781      36.868  39.000  60.019  1.00  0.00      D    H  
HETATM 2814  O   HOH D 782      35.451  31.642  38.435  1.00  0.00      D    O  
HETATM 2815  H1  HOH D 782      35.983  31.070  39.059  1.00  0.00      D    H  
HETATM 2816  H2  HOH D 782      34.706  31.104  38.041  1.00  0.00      D    H  
HETATM 2817  O   HOH D 783      31.261  17.114  58.000  1.00  0.00      D    O  
HETATM 2818  H1  HOH D 783      30.715  16.351  57.654  1.00  0.00      D    H  
HETATM 2819  H2  HOH D 783      31.228  17.122  58.999  1.00  0.00      D    H  
HETATM 2820  O   HOH D 784      43.311  18.716  97.775  1.00  0.00      D    O  
HETATM 2821  H1  HOH D 784      43.238  17.729  97.629  1.00  0.00      D    H  
HETATM 2822  H2  HOH D 784      43.976  18.897  98.499  1.00  0.00      D    H  
HETATM 2823  O   HOH D 785      15.243   1.437  91.752  1.00  0.00      D    O  
HETATM 2824  H1  HOH D 785      14.522   1.367  92.442  1.00  0.00      D    H  
HETATM 2825  H2  HOH D 785      15.690   0.549  91.647  1.00  0.00      D    H  
HETATM 2826  O   HOH D 786      43.113  21.940  74.448  1.00  0.00      D    O  
HETATM 2827  H1  HOH D 786      43.735  21.810  75.220  1.00  0.00      D    H  
HETATM 2828  H2  HOH D 786      43.217  21.182  73.804  1.00  0.00      D    H  
HETATM 2829  O   HOH D 787      13.725  13.770  47.077  1.00  0.00      D    O  
HETATM 2830  H1  HOH D 787      14.666  13.498  47.276  1.00  0.00      D    H  
HETATM 2831  H2  HOH D 787      13.642  14.764  47.153  1.00  0.00      D    H  
HETATM 2832  O   HOH D 788       9.366   5.412  22.329  1.00  0.00      D    O  
HETATM 2833  H1  HOH D 788       9.638   5.999  21.567  1.00  0.00      D    H  
HETATM 2834  H2  HOH D 788       8.836   5.945  22.988  1.00  0.00      D    H  
HETATM 2835  O   HOH D 789      37.235  17.680  56.570  1.00  0.00      D    O  
HETATM 2836  H1  HOH D 789      38.161  18.042  56.672  1.00  0.00      D    H  
HETATM 2837  H2  HOH D 789      37.279  16.750  56.205  1.00  0.00      D    H  
HETATM 2838  O   HOH D 790       6.663  30.256 109.329  1.00  0.00      D    O  
HETATM 2839  H1  HOH D 790       7.154  31.082 109.606  1.00  0.00      D    H  
HETATM 2840  H2  HOH D 790       6.717  30.153 108.336  1.00  0.00      D    H  
HETATM 2841  O   HOH D 791      29.070   7.399  84.141  1.00  0.00      D    O  
HETATM 2842  H1  HOH D 791      28.864   8.295  83.748  1.00  0.00      D    H  
HETATM 2843  H2  HOH D 791      28.570   6.693  83.638  1.00  0.00      D    H  
HETATM 2844  O   HOH D 792      36.155  28.792  75.164  1.00  0.00      D    O  
HETATM 2845  H1  HOH D 792      36.244  29.443  74.410  1.00  0.00      D    H  
HETATM 2846  H2  HOH D 792      35.950  27.884  74.798  1.00  0.00      D    H  
HETATM 2847  O   HOH D 793      32.167  38.965   3.148  1.00  0.00      D    O  
HETATM 2848  H1  HOH D 793      31.693  38.085   3.172  1.00  0.00      D    H  
HETATM 2849  H2  HOH D 793      33.154  38.812   3.108  1.00  0.00      D    H  
HETATM 2850  O   HOH D 794      17.730  38.691  61.341  1.00  0.00      D    O  
HETATM 2851  H1  HOH D 794      17.015  38.542  60.658  1.00  0.00      D    H  
HETATM 2852  H2  HOH D 794      18.401  39.342  60.985  1.00  0.00      D    H  
HETATM 2853  O   HOH D 795      48.720   2.925  74.316  1.00  0.00      D    O  
HETATM 2854  H1  HOH D 795      48.365   3.827  74.561  1.00  0.00      D    H  
HETATM 2855  H2  HOH D 795      48.934   2.906  73.339  1.00  0.00      D    H  
HETATM 2856  O   HOH D 796      16.554  11.626  67.293  1.00  0.00      D    O  
HETATM 2857  H1  HOH D 796      16.120  10.900  66.758  1.00  0.00      D    H  
HETATM 2858  H2  HOH D 796      17.353  11.257  67.768  1.00  0.00      D    H  
HETATM 2859  O   HOH D 797      13.153   7.556  76.668  1.00  0.00      D    O  
HETATM 2860  H1  HOH D 797      13.479   6.767  77.188  1.00  0.00      D    H  
HETATM 2861  H2  HOH D 797      12.165   7.479  76.529  1.00  0.00      D    H  
HETATM 2862  O   HOH D 798      19.777  35.932  48.775  1.00  0.00      D    O  
HETATM 2863  H1  HOH D 798      20.192  36.841  48.794  1.00  0.00      D    H  
HETATM 2864  H2  HOH D 798      19.941  35.472  49.647  1.00  0.00      D    H  
HETATM 2865  O   HOH D 799      41.935   0.604  41.096  1.00  0.00      D    O  
HETATM 2866  H1  HOH D 799      41.221   0.062  40.653  1.00  0.00      D    H  
HETATM 2867  H2  HOH D 799      42.772   0.062  41.165  1.00  0.00      D    H  
HETATM 2868  O   HOH D 800      13.080  12.690 114.575  1.00  0.00      D    O  
HETATM 2869  H1  HOH D 800      12.193  12.298 114.820  1.00  0.00      D    H  
HETATM 2870  H2  HOH D 800      13.806  12.195 115.053  1.00  0.00      D    H  
HETATM 2871  O   HOH D 801      13.817  42.351  75.820  1.00  0.00      D    O  
HETATM 2872  H1  HOH D 801      13.753  43.057  75.114  1.00  0.00      D    H  
HETATM 2873  H2  HOH D 801      13.104  42.500  76.506  1.00  0.00      D    H  
HETATM 2874  O   HOH D 802       6.188   6.695  77.500  1.00  0.00      D    O  
HETATM 2875  H1  HOH D 802       6.208   7.679  77.322  1.00  0.00      D    H  
HETATM 2876  H2  HOH D 802       5.896   6.213  76.674  1.00  0.00      D    H  
HETATM 2877  O   HOH D 803      17.267   7.259  48.115  1.00  0.00      D    O  
HETATM 2878  H1  HOH D 803      17.135   8.047  47.513  1.00  0.00      D    H  
HETATM 2879  H2  HOH D 803      16.971   7.494  49.040  1.00  0.00      D    H  
HETATM 2880  O   HOH D 804      20.632  27.781  18.314  1.00  0.00      D    O  
HETATM 2881  H1  HOH D 804      20.863  28.009  17.368  1.00  0.00      D    H  
HETATM 2882  H2  HOH D 804      21.307  27.139  18.676  1.00  0.00      D    H  
HETATM 2883  O   HOH D 805      32.166  20.285  35.171  1.00  0.00      D    O  
HETATM 2884  H1  HOH D 805      32.541  21.026  34.615  1.00  0.00      D    H  
HETATM 2885  H2  HOH D 805      31.373  19.889  34.708  1.00  0.00      D    H  
HETATM 2886  O   HOH D 806       0.917  31.032  27.559  1.00  0.00      D    O  
HETATM 2887  H1  HOH D 806       1.435  30.278  27.155  1.00  0.00      D    H  
HETATM 2888  H2  HOH D 806       1.282  31.239  28.467  1.00  0.00      D    H  
HETATM 2889  O   HOH D 807      35.912   8.054  28.537  1.00  0.00      D    O  
HETATM 2890  H1  HOH D 807      34.955   8.293  28.699  1.00  0.00      D    H  
HETATM 2891  H2  HOH D 807      36.330   7.750  29.393  1.00  0.00      D    H  
HETATM 2892  O   HOH D 808      41.691  26.700  71.408  1.00  0.00      D    O  
HETATM 2893  H1  HOH D 808      41.174  25.891  71.689  1.00  0.00      D    H  
HETATM 2894  H2  HOH D 808      42.539  26.752  71.935  1.00  0.00      D    H  
HETATM 2895  O   HOH D 809      14.291  18.787  13.304  1.00  0.00      D    O  
HETATM 2896  H1  HOH D 809      14.741  18.941  12.424  1.00  0.00      D    H  
HETATM 2897  H2  HOH D 809      13.303  18.723  13.167  1.00  0.00      D    H  
HETATM 2898  O   HOH D 810       2.841  33.458 102.253  1.00  0.00      D    O  
HETATM 2899  H1  HOH D 810       3.214  33.234 103.153  1.00  0.00      D    H  
HETATM 2900  H2  HOH D 810       3.570  33.816 101.669  1.00  0.00      D    H  
HETATM 2901  O   HOH D 811      39.051  10.018  59.109  1.00  0.00      D    O  
HETATM 2902  H1  HOH D 811      38.840   9.103  59.452  1.00  0.00      D    H  
HETATM 2903  H2  HOH D 811      38.736  10.701  59.768  1.00  0.00      D    H  
HETATM 2904  O   HOH D 812      12.913  16.524   9.634  1.00  0.00      D    O  
HETATM 2905  H1  HOH D 812      12.949  17.487   9.898  1.00  0.00      D    H  
HETATM 2906  H2  HOH D 812      13.173  15.954  10.413  1.00  0.00      D    H  
HETATM 2907  O   HOH D 813      17.735  41.632  66.100  1.00  0.00      D    O  
HETATM 2908  H1  HOH D 813      17.108  42.410  66.045  1.00  0.00      D    H  
HETATM 2909  H2  HOH D 813      17.655  41.081  65.269  1.00  0.00      D    H  
HETATM 2910  O   HOH D 814      47.913  34.824  68.853  1.00  0.00      D    O  
HETATM 2911  H1  HOH D 814      48.352  34.245  69.540  1.00  0.00      D    H  
HETATM 2912  H2  HOH D 814      48.064  35.786  69.083  1.00  0.00      D    H  
HETATM 2913  O   HOH D 815      36.036  11.714 107.329  1.00  0.00      D    O  
HETATM 2914  H1  HOH D 815      35.730  12.543 106.862  1.00  0.00      D    H  
HETATM 2915  H2  HOH D 815      36.110  11.891 108.310  1.00  0.00      D    H  
HETATM 2916  O   HOH D 816       0.605  33.819  58.202  1.00  0.00      D    O  
HETATM 2917  H1  HOH D 816       0.787  32.836  58.202  1.00  0.00      D    H  
HETATM 2918  H2  HOH D 816       1.306  34.287  58.739  1.00  0.00      D    H  
HETATM 2919  O   HOH D 817      21.521  25.269  86.724  1.00  0.00      D    O  
HETATM 2920  H1  HOH D 817      21.373  26.223  86.463  1.00  0.00      D    H  
HETATM 2921  H2  HOH D 817      22.069  24.813  86.022  1.00  0.00      D    H  
HETATM 2922  O   HOH D 818      13.523  18.215  38.733  1.00  0.00      D    O  
HETATM 2923  H1  HOH D 818      14.207  17.486  38.774  1.00  0.00      D    H  
HETATM 2924  H2  HOH D 818      13.213  18.328  37.789  1.00  0.00      D    H  
HETATM 2925  O   HOH D 819      21.537   3.573  49.746  1.00  0.00      D    O  
HETATM 2926  H1  HOH D 819      21.205   3.243  50.630  1.00  0.00      D    H  
HETATM 2927  H2  HOH D 819      20.808   4.079  49.284  1.00  0.00      D    H  
HETATM 2928  O   HOH D 820      12.172  19.166  85.898  1.00  0.00      D    O  
HETATM 2929  H1  HOH D 820      11.656  19.441  86.710  1.00  0.00      D    H  
HETATM 2930  H2  HOH D 820      11.880  19.716  85.116  1.00  0.00      D    H  
HETATM 2931  O   HOH D 821      42.619  10.358  53.679  1.00  0.00      D    O  
HETATM 2932  H1  HOH D 821      43.159   9.900  54.385  1.00  0.00      D    H  
HETATM 2933  H2  HOH D 821      41.752   9.875  53.558  1.00  0.00      D    H  
HETATM 2934  O   HOH D 822       7.318  17.061  23.029  1.00  0.00      D    O  
HETATM 2935  H1  HOH D 822       7.491  17.226  22.058  1.00  0.00      D    H  
HETATM 2936  H2  HOH D 822       6.611  17.689  23.353  1.00  0.00      D    H  
HETATM 2937  O   HOH D 823      41.599  34.935  38.249  1.00  0.00      D    O  
HETATM 2938  H1  HOH D 823      41.658  35.668  37.571  1.00  0.00      D    H  
HETATM 2939  H2  HOH D 823      40.788  35.072  38.818  1.00  0.00      D    H  
HETATM 2940  O   HOH D 824      35.859  17.162  17.192  1.00  0.00      D    O  
HETATM 2941  H1  HOH D 824      36.369  16.473  16.677  1.00  0.00      D    H  
HETATM 2942  H2  HOH D 824      35.623  17.923  16.587  1.00  0.00      D    H  
HETATM 2943  O   HOH D 825      42.142  30.755  43.010  1.00  0.00      D    O  
HETATM 2944  H1  HOH D 825      42.595  31.608  43.270  1.00  0.00      D    H  
HETATM 2945  H2  HOH D 825      41.461  30.515  43.702  1.00  0.00      D    H  
HETATM 2946  O   HOH D 826      36.532  25.220  88.822  1.00  0.00      D    O  
HETATM 2947  H1  HOH D 826      36.739  25.169  87.845  1.00  0.00      D    H  
HETATM 2948  H2  HOH D 826      35.750  24.631  89.028  1.00  0.00      D    H  
HETATM 2949  O   HOH D 827      49.167  16.367  46.415  1.00  0.00      D    O  
HETATM 2950  H1  HOH D 827      48.703  17.141  46.846  1.00  0.00      D    H  
HETATM 2951  H2  HOH D 827      48.489  15.759  46.003  1.00  0.00      D    H  
HETATM 2952  O   HOH D 828      10.408  14.757  66.354  1.00  0.00      D    O  
HETATM 2953  H1  HOH D 828      10.653  13.808  66.554  1.00  0.00      D    H  
HETATM 2954  H2  HOH D 828      11.234  15.273  66.127  1.00  0.00      D    H  
HETATM 2955  O   HOH D 829      26.178   8.855  37.197  1.00  0.00      D    O  
HETATM 2956  H1  HOH D 829      25.501   8.935  37.929  1.00  0.00      D    H  
HETATM 2957  H2  HOH D 829      25.987   9.537  36.491  1.00  0.00      D    H  
HETATM 2958  O   HOH D 830      49.190  41.338  89.147  1.00  0.00      D    O  
HETATM 2959  H1  HOH D 830      49.887  41.094  89.822  1.00  0.00      D    H  
HETATM 2960  H2  HOH D 830      48.337  41.565  89.616  1.00  0.00      D    H  
HETATM 2961  O   HOH D 831      33.531   2.721  62.966  1.00  0.00      D    O  
HETATM 2962  H1  HOH D 831      33.551   1.724  63.039  1.00  0.00      D    H  
HETATM 2963  H2  HOH D 831      32.958   2.986  62.190  1.00  0.00      D    H  
HETATM 2964  O   HOH D 832      47.008  13.662  41.587  1.00  0.00      D    O  
HETATM 2965  H1  HOH D 832      46.846  12.751  41.964  1.00  0.00      D    H  
HETATM 2966  H2  HOH D 832      47.620  13.593  40.799  1.00  0.00      D    H  
HETATM 2967  O   HOH D 833      44.754   1.889  78.931  1.00  0.00      D    O  
HETATM 2968  H1  HOH D 833      44.053   2.175  79.584  1.00  0.00      D    H  
HETATM 2969  H2  HOH D 833      45.231   1.085  79.285  1.00  0.00      D    H  
HETATM 2970  O   HOH D 834       9.685  14.019  18.772  1.00  0.00      D    O  
HETATM 2971  H1  HOH D 834      10.234  13.520  18.102  1.00  0.00      D    H  
HETATM 2972  H2  HOH D 834       8.841  13.514  18.955  1.00  0.00      D    H  
HETATM 2973  O   HOH D 835      16.208   1.185  78.417  1.00  0.00      D    O  
HETATM 2974  H1  HOH D 835      15.737   1.927  77.940  1.00  0.00      D    H  
HETATM 2975  H2  HOH D 835      15.536   0.527  78.756  1.00  0.00      D    H  
HETATM 2976  O   HOH D 836      28.521  27.497  95.246  1.00  0.00      D    O  
HETATM 2977  H1  HOH D 836      28.746  26.527  95.331  1.00  0.00      D    H  
HETATM 2978  H2  HOH D 836      28.359  27.882  96.155  1.00  0.00      D    H  
HETATM 2979  O   HOH D 837      45.362  21.938  40.695  1.00  0.00      D    O  
HETATM 2980  H1  HOH D 837      44.563  21.386  40.934  1.00  0.00      D    H  
HETATM 2981  H2  HOH D 837      45.694  21.669  39.791  1.00  0.00      D    H  
HETATM 2982  O   HOH D 838       9.049  35.545  67.109  1.00  0.00      D    O  
HETATM 2983  H1  HOH D 838       9.420  36.305  66.575  1.00  0.00      D    H  
HETATM 2984  H2  HOH D 838       8.505  34.954  66.514  1.00  0.00      D    H  
HETATM 2985  O   HOH D 839      46.870  11.105  77.558  1.00  0.00      D    O  
HETATM 2986  H1  HOH D 839      47.747  10.691  77.802  1.00  0.00      D    H  
HETATM 2987  H2  HOH D 839      46.414  11.432  78.386  1.00  0.00      D    H  
HETATM 2988  O   HOH D 840      47.021  17.195 117.628  1.00  0.00      D    O  
HETATM 2989  H1  HOH D 840      47.134  16.219 117.816  1.00  0.00      D    H  
HETATM 2990  H2  HOH D 840      46.997  17.700 118.491  1.00  0.00      D    H  
HETATM 2991  O   HOH D 841      45.521  42.345  68.819  1.00  0.00      D    O  
HETATM 2992  H1  HOH D 841      46.511  42.486  68.782  1.00  0.00      D    H  
HETATM 2993  H2  HOH D 841      45.274  41.562  68.250  1.00  0.00      D    H  
HETATM 2994  O   HOH D 842      39.026  18.110  65.005  1.00  0.00      D    O  
HETATM 2995  H1  HOH D 842      39.492  18.021  64.124  1.00  0.00      D    H  
HETATM 2996  H2  HOH D 842      38.484  17.288  65.180  1.00  0.00      D    H  
HETATM 2997  O   HOH D 843      11.369  15.601 104.613  1.00  0.00      D    O  
HETATM 2998  H1  HOH D 843      11.301  15.786 103.633  1.00  0.00      D    H  
HETATM 2999  H2  HOH D 843      11.712  16.414 105.083  1.00  0.00      D    H  
HETATM 3000  O   HOH D 844       8.758   5.919  38.520  1.00  0.00      D    O  
HETATM 3001  H1  HOH D 844       9.476   5.263  38.751  1.00  0.00      D    H  
HETATM 3002  H2  HOH D 844       7.889   5.612  38.909  1.00  0.00      D    H  
HETATM 3003  O   HOH D 845      11.451   7.696 107.995  1.00  0.00      D    O  
HETATM 3004  H1  HOH D 845      11.977   7.024 108.516  1.00  0.00      D    H  
HETATM 3005  H2  HOH D 845      12.077   8.313 107.519  1.00  0.00      D    H  
HETATM 3006  O   HOH D 846      38.615  32.491  31.195  1.00  0.00      D    O  
HETATM 3007  H1  HOH D 846      38.812  31.908  30.407  1.00  0.00      D    H  
HETATM 3008  H2  HOH D 846      38.567  31.929  32.021  1.00  0.00      D    H  
HETATM 3009  O   HOH D 847      33.253  19.513  81.970  1.00  0.00      D    O  
HETATM 3010  H1  HOH D 847      32.831  20.346  81.611  1.00  0.00      D    H  
HETATM 3011  H2  HOH D 847      33.662  18.996  81.218  1.00  0.00      D    H  
HETATM 3012  O   HOH D 848       9.426  30.393  15.204  1.00  0.00      D    O  
HETATM 3013  H1  HOH D 848       9.179  31.140  15.822  1.00  0.00      D    H  
HETATM 3014  H2  HOH D 848       8.933  29.565  15.470  1.00  0.00      D    H  
HETATM 3015  O   HOH D 849      27.765  40.294  26.994  1.00  0.00      D    O  
HETATM 3016  H1  HOH D 849      27.890  39.305  27.070  1.00  0.00      D    H  
HETATM 3017  H2  HOH D 849      27.485  40.524  26.062  1.00  0.00      D    H  
HETATM 3018  O   HOH D 850      16.503  42.333  62.253  1.00  0.00      D    O  
HETATM 3019  H1  HOH D 850      16.602  41.843  63.119  1.00  0.00      D    H  
HETATM 3020  H2  HOH D 850      15.562  42.660  62.161  1.00  0.00      D    H  
HETATM 3021  O   HOH D 851      21.299  37.932 114.471  1.00  0.00      D    O  
HETATM 3022  H1  HOH D 851      20.952  37.669 115.371  1.00  0.00      D    H  
HETATM 3023  H2  HOH D 851      21.106  38.900 114.310  1.00  0.00      D    H  
HETATM 3024  O   HOH D 852      17.658   0.691  97.616  1.00  0.00      D    O  
HETATM 3025  H1  HOH D 852      18.138   1.088  98.399  1.00  0.00      D    H  
HETATM 3026  H2  HOH D 852      17.206   1.418  97.100  1.00  0.00      D    H  
HETATM 3027  O   HOH D 853      24.604  32.778 108.166  1.00  0.00      D    O  
HETATM 3028  H1  HOH D 853      25.451  32.770 107.634  1.00  0.00      D    H  
HETATM 3029  H2  HOH D 853      23.833  32.980 107.562  1.00  0.00      D    H  
HETATM 3030  O   HOH D 854      20.568   6.021  88.314  1.00  0.00      D    O  
HETATM 3031  H1  HOH D 854      20.008   6.102  89.138  1.00  0.00      D    H  
HETATM 3032  H2  HOH D 854      21.531   6.152  88.551  1.00  0.00      D    H  
HETATM 3033  O   HOH D 855       2.713  23.229 113.510  1.00  0.00      D    O  
HETATM 3034  H1  HOH D 855       1.810  23.361 113.920  1.00  0.00      D    H  
HETATM 3035  H2  HOH D 855       3.068  24.109 113.194  1.00  0.00      D    H  
HETATM 3036  O   HOH D 856      23.757  40.364 116.039  1.00  0.00      D    O  
HETATM 3037  H1  HOH D 856      23.510  39.931 115.172  1.00  0.00      D    H  
HETATM 3038  H2  HOH D 856      23.962  39.658 116.717  1.00  0.00      D    H  
HETATM 3039  O   HOH D 857      45.475   7.142 105.239  1.00  0.00      D    O  
HETATM 3040  H1  HOH D 857      46.441   7.402 105.232  1.00  0.00      D    H  
HETATM 3041  H2  HOH D 857      44.913   7.942 105.031  1.00  0.00      D    H  
HETATM 3042  O   HOH D 858      30.712  20.439  67.867  1.00  0.00      D    O  
HETATM 3043  H1  HOH D 858      31.226  20.154  68.676  1.00  0.00      D    H  
HETATM 3044  H2  HOH D 858      31.278  20.315  67.052  1.00  0.00      D    H  
HETATM 3045  O   HOH D 859      36.324   3.358  14.182  1.00  0.00      D    O  
HETATM 3046  H1  HOH D 859      35.642   3.014  14.827  1.00  0.00      D    H  
HETATM 3047  H2  HOH D 859      36.434   4.344  14.309  1.00  0.00      D    H  
HETATM 3048  O   HOH D 860      24.160  39.996  84.703  1.00  0.00      D    O  
HETATM 3049  H1  HOH D 860      24.068  40.699  83.998  1.00  0.00      D    H  
HETATM 3050  H2  HOH D 860      23.750  40.322  85.554  1.00  0.00      D    H  
HETATM 3051  O   HOH D 861      39.840  14.172  91.702  1.00  0.00      D    O  
HETATM 3052  H1  HOH D 861      39.055  14.671  91.333  1.00  0.00      D    H  
HETATM 3053  H2  HOH D 861      39.857  13.248  91.320  1.00  0.00      D    H  
HETATM 3054  O   HOH D 862      46.264  15.680  95.913  1.00  0.00      D    O  
HETATM 3055  H1  HOH D 862      45.328  15.784  96.250  1.00  0.00      D    H  
HETATM 3056  H2  HOH D 862      46.627  16.576  95.656  1.00  0.00      D    H  
HETATM 3057  O   HOH D 863      15.442  27.819  61.843  1.00  0.00      D    O  
HETATM 3058  H1  HOH D 863      15.076  27.922  62.768  1.00  0.00      D    H  
HETATM 3059  H2  HOH D 863      16.263  28.382  61.746  1.00  0.00      D    H  
HETATM 3060  O   HOH D 864      20.031   2.692   7.984  1.00  0.00      D    O  
HETATM 3061  H1  HOH D 864      20.736   2.787   7.281  1.00  0.00      D    H  
HETATM 3062  H2  HOH D 864      19.160   3.032   7.630  1.00  0.00      D    H  
HETATM 3063  O   HOH D 865      11.414   9.878  46.190  1.00  0.00      D    O  
HETATM 3064  H1  HOH D 865      10.630   9.429  46.618  1.00  0.00      D    H  
HETATM 3065  H2  HOH D 865      11.412   9.690  45.208  1.00  0.00      D    H  
HETATM 3066  O   HOH D 866      26.901  10.332  89.744  1.00  0.00      D    O  
HETATM 3067  H1  HOH D 866      27.041  10.818  90.607  1.00  0.00      D    H  
HETATM 3068  H2  HOH D 866      27.411   9.472  89.759  1.00  0.00      D    H  
HETATM 3069  O   HOH D 867      47.817  27.632  57.502  1.00  0.00      D    O  
HETATM 3070  H1  HOH D 867      47.100  27.148  58.004  1.00  0.00      D    H  
HETATM 3071  H2  HOH D 867      47.535  27.751  56.551  1.00  0.00      D    H  
HETATM 3072  O   HOH D 868      37.943   0.735  70.481  1.00  0.00      D    O  
HETATM 3073  H1  HOH D 868      38.281   1.549  70.008  1.00  0.00      D    H  
HETATM 3074  H2  HOH D 868      38.368  -0.080  70.087  1.00  0.00      D    H  
HETATM 3075  O   HOH D 869      27.310  13.971  76.893  1.00  0.00      D    O  
HETATM 3076  H1  HOH D 869      26.634  13.236  76.937  1.00  0.00      D    H  
HETATM 3077  H2  HOH D 869      27.026  14.645  76.212  1.00  0.00      D    H  
HETATM 3078  O   HOH D 870      48.053  24.491  65.817  1.00  0.00      D    O  
HETATM 3079  H1  HOH D 870      47.471  25.299  65.901  1.00  0.00      D    H  
HETATM 3080  H2  HOH D 870      47.569  23.692  66.173  1.00  0.00      D    H  
HETATM 3081  O   HOH D 871      39.304  36.469  65.499  1.00  0.00      D    O  
HETATM 3082  H1  HOH D 871      39.393  37.465  65.465  1.00  0.00      D    H  
HETATM 3083  H2  HOH D 871      38.760  36.210  66.297  1.00  0.00      D    H  
HETATM 3084  O   HOH D 872      12.249  40.468  93.354  1.00  0.00      D    O  
HETATM 3085  H1  HOH D 872      12.293  41.140  94.093  1.00  0.00      D    H  
HETATM 3086  H2  HOH D 872      11.377  39.979  93.399  1.00  0.00      D    H  
HETATM 3087  O   HOH D 873      42.240  34.758  63.864  1.00  0.00      D    O  
HETATM 3088  H1  HOH D 873      41.285  34.697  63.575  1.00  0.00      D    H  
HETATM 3089  H2  HOH D 873      42.281  35.053  64.819  1.00  0.00      D    H  
HETATM 3090  O   HOH D 874      28.979  19.241  37.275  1.00  0.00      D    O  
HETATM 3091  H1  HOH D 874      28.804  18.263  37.158  1.00  0.00      D    H  
HETATM 3092  H2  HOH D 874      29.151  19.436  38.241  1.00  0.00      D    H  
HETATM 3093  O   HOH D 875      19.428   4.149  27.030  1.00  0.00      D    O  
HETATM 3094  H1  HOH D 875      20.213   3.595  27.310  1.00  0.00      D    H  
HETATM 3095  H2  HOH D 875      19.734   4.873  26.412  1.00  0.00      D    H  
HETATM 3096  O   HOH D 876      38.509  28.216   8.306  1.00  0.00      D    O  
HETATM 3097  H1  HOH D 876      39.399  28.439   8.704  1.00  0.00      D    H  
HETATM 3098  H2  HOH D 876      37.915  27.833   9.013  1.00  0.00      D    H  
HETATM 3099  O   HOH D 877       6.130  22.873  84.452  1.00  0.00      D    O  
HETATM 3100  H1  HOH D 877       5.956  22.980  83.473  1.00  0.00      D    H  
HETATM 3101  H2  HOH D 877       5.570  22.126  84.811  1.00  0.00      D    H  
HETATM 3102  O   HOH D 878       0.263   8.655  98.016  1.00  0.00      D    O  
HETATM 3103  H1  HOH D 878      -0.061   7.712  97.943  1.00  0.00      D    H  
HETATM 3104  H2  HOH D 878       1.262   8.666  97.995  1.00  0.00      D    H  
HETATM 3105  O   HOH D 879      31.961  38.192  54.917  1.00  0.00      D    O  
HETATM 3106  H1  HOH D 879      31.820  38.834  55.670  1.00  0.00      D    H  
HETATM 3107  H2  HOH D 879      31.123  38.125  54.374  1.00  0.00      D    H  
HETATM 3108  O   HOH D 880      33.895   9.725  50.035  1.00  0.00      D    O  
HETATM 3109  H1  HOH D 880      34.522   8.985  49.791  1.00  0.00      D    H  
HETATM 3110  H2  HOH D 880      32.966   9.479  49.760  1.00  0.00      D    H  
HETATM 3111  O   HOH D 881       5.182  31.022  55.939  1.00  0.00      D    O  
HETATM 3112  H1  HOH D 881       4.386  30.518  56.275  1.00  0.00      D    H  
HETATM 3113  H2  HOH D 881       5.051  32.000  56.102  1.00  0.00      D    H  
HETATM 3114  O   HOH D 882      47.345  24.730  34.885  1.00  0.00      D    O  
HETATM 3115  H1  HOH D 882      46.458  25.091  35.171  1.00  0.00      D    H  
HETATM 3116  H2  HOH D 882      48.026  25.462  34.908  1.00  0.00      D    H  
HETATM 3117  O   HOH D 883      38.431   1.484  14.075  1.00  0.00      D    O  
HETATM 3118  H1  HOH D 883      39.275   1.949  13.806  1.00  0.00      D    H  
HETATM 3119  H2  HOH D 883      37.652   2.090  13.918  1.00  0.00      D    H  
HETATM 3120  O   HOH D 884       5.326  25.533  56.323  1.00  0.00      D    O  
HETATM 3121  H1  HOH D 884       4.368  25.435  56.593  1.00  0.00      D    H  
HETATM 3122  H2  HOH D 884       5.679  24.649  56.019  1.00  0.00      D    H  
HETATM 3123  O   HOH D 885      26.123  26.134  29.270  1.00  0.00      D    O  
HETATM 3124  H1  HOH D 885      25.527  26.784  29.742  1.00  0.00      D    H  
HETATM 3125  H2  HOH D 885      25.741  25.925  28.370  1.00  0.00      D    H  
HETATM 3126  O   HOH D 886       5.762  31.269  43.984  1.00  0.00      D    O  
HETATM 3127  H1  HOH D 886       5.726  30.454  43.405  1.00  0.00      D    H  
HETATM 3128  H2  HOH D 886       6.146  31.028  44.875  1.00  0.00      D    H  
HETATM 3129  O   HOH D 887      44.060  12.640  41.835  1.00  0.00      D    O  
HETATM 3130  H1  HOH D 887      44.482  12.975  40.992  1.00  0.00      D    H  
HETATM 3131  H2  HOH D 887      44.632  11.922  42.231  1.00  0.00      D    H  
HETATM 3132  O   HOH D 888      19.895  23.498  63.059  1.00  0.00      D    O  
HETATM 3133  H1  HOH D 888      20.258  22.845  63.723  1.00  0.00      D    H  
HETATM 3134  H2  HOH D 888      18.926  23.310  62.901  1.00  0.00      D    H  
HETATM 3135  O   HOH D 889      28.815  10.992  12.964  1.00  0.00      D    O  
HETATM 3136  H1  HOH D 889      27.890  10.649  13.127  1.00  0.00      D    H  
HETATM 3137  H2  HOH D 889      28.918  11.889  13.393  1.00  0.00      D    H  
HETATM 3138  O   HOH D 890      41.569  37.112 118.290  1.00  0.00      D    O  
HETATM 3139  H1  HOH D 890      41.640  37.154 119.287  1.00  0.00      D    H  
HETATM 3140  H2  HOH D 890      40.767  37.629 117.992  1.00  0.00      D    H  
HETATM 3141  O   HOH D 891      32.708   0.509  17.992  1.00  0.00      D    O  
HETATM 3142  H1  HOH D 891      33.403   0.845  17.357  1.00  0.00      D    H  
HETATM 3143  H2  HOH D 891      32.021  -0.014  17.487  1.00  0.00      D    H  
HETATM 3144  O   HOH D 892      19.425  27.395  88.209  1.00  0.00      D    O  
HETATM 3145  H1  HOH D 892      18.990  26.566  87.858  1.00  0.00      D    H  
HETATM 3146  H2  HOH D 892      20.066  27.750  87.527  1.00  0.00      D    H  
HETATM 3147  O   HOH D 893      42.246  40.271 101.939  1.00  0.00      D    O  
HETATM 3148  H1  HOH D 893      42.065  39.781 101.086  1.00  0.00      D    H  
HETATM 3149  H2  HOH D 893      41.431  40.785 102.208  1.00  0.00      D    H  
HETATM 3150  O   HOH D 894      31.494  16.291  34.440  1.00  0.00      D    O  
HETATM 3151  H1  HOH D 894      30.572  16.636  34.616  1.00  0.00      D    H  
HETATM 3152  H2  HOH D 894      31.544  15.933  33.508  1.00  0.00      D    H  
HETATM 3153  O   HOH D 895      45.095   6.707  46.977  1.00  0.00      D    O  
HETATM 3154  H1  HOH D 895      45.690   6.991  46.225  1.00  0.00      D    H  
HETATM 3155  H2  HOH D 895      45.182   5.721  47.117  1.00  0.00      D    H  
HETATM 3156  O   HOH D 896       5.483  39.691 108.403  1.00  0.00      D    O  
HETATM 3157  H1  HOH D 896       5.414  40.589 108.837  1.00  0.00      D    H  
HETATM 3158  H2  HOH D 896       6.038  39.085 108.974  1.00  0.00      D    H  
HETATM 3159  O   HOH D 897       7.548   3.964  59.088  1.00  0.00      D    O  
HETATM 3160  H1  HOH D 897       7.788   3.227  59.720  1.00  0.00      D    H  
HETATM 3161  H2  HOH D 897       8.035   4.798  59.348  1.00  0.00      D    H  
HETATM 3162  O   HOH D 898      13.612  21.892  74.361  1.00  0.00      D    O  
HETATM 3163  H1  HOH D 898      14.467  21.809  74.872  1.00  0.00      D    H  
HETATM 3164  H2  HOH D 898      12.977  21.178  74.654  1.00  0.00      D    H  
HETATM 3165  O   HOH D 899      14.910   7.142  86.539  1.00  0.00      D    O  
HETATM 3166  H1  HOH D 899      15.150   7.832  87.222  1.00  0.00      D    H  
HETATM 3167  H2  HOH D 899      15.009   6.230  86.938  1.00  0.00      D    H  
HETATM 3168  O   HOH D 900      29.805   6.708  10.859  1.00  0.00      D    O  
HETATM 3169  H1  HOH D 900      28.921   6.449  11.249  1.00  0.00      D    H  
HETATM 3170  H2  HOH D 900      29.993   6.144  10.055  1.00  0.00      D    H  
HETATM 3171  O   HOH D 901      19.649  -0.254   7.190  1.00  0.00      D    O  
HETATM 3172  H1  HOH D 901      20.133   0.552   7.531  1.00  0.00      D    H  
HETATM 3173  H2  HOH D 901      18.997   0.022   6.484  1.00  0.00      D    H  
HETATM 3174  O   HOH D 902      18.965   5.194 102.231  1.00  0.00      D    O  
HETATM 3175  H1  HOH D 902      19.179   4.324 102.676  1.00  0.00      D    H  
HETATM 3176  H2  HOH D 902      19.745   5.814 102.321  1.00  0.00      D    H  
HETATM 3177  O   HOH D 903      30.706  23.029   5.815  1.00  0.00      D    O  
HETATM 3178  H1  HOH D 903      30.591  22.065   5.577  1.00  0.00      D    H  
HETATM 3179  H2  HOH D 903      30.282  23.599   5.111  1.00  0.00      D    H  
HETATM 3180  O   HOH D 904      24.528  39.555  32.167  1.00  0.00      D    O  
HETATM 3181  H1  HOH D 904      24.397  39.969  33.068  1.00  0.00      D    H  
HETATM 3182  H2  HOH D 904      23.683  39.631  31.639  1.00  0.00      D    H  
HETATM 3183  O   HOH D 905      15.813  23.341  41.789  1.00  0.00      D    O  
HETATM 3184  H1  HOH D 905      16.552  23.303  41.116  1.00  0.00      D    H  
HETATM 3185  H2  HOH D 905      16.186  23.607  42.678  1.00  0.00      D    H  
HETATM 3186  O   HOH D 906      11.975   4.650  75.164  1.00  0.00      D    O  
HETATM 3187  H1  HOH D 906      12.708   4.230  74.627  1.00  0.00      D    H  
HETATM 3188  H2  HOH D 906      11.910   4.194  76.052  1.00  0.00      D    H  
HETATM 3189  O   HOH D 907      44.320  11.581  19.486  1.00  0.00      D    O  
HETATM 3190  H1  HOH D 907      44.867  10.820  19.137  1.00  0.00      D    H  
HETATM 3191  H2  HOH D 907      43.696  11.898  18.772  1.00  0.00      D    H  
HETATM 3192  O   HOH D 908      17.946  22.503  65.992  1.00  0.00      D    O  
HETATM 3193  H1  HOH D 908      17.917  21.856  65.231  1.00  0.00      D    H  
HETATM 3194  H2  HOH D 908      17.840  22.009  66.855  1.00  0.00      D    H  
HETATM 3195  O   HOH D 909      42.549   1.993 109.843  1.00  0.00      D    O  
HETATM 3196  H1  HOH D 909      42.821   1.091 109.505  1.00  0.00      D    H  
HETATM 3197  H2  HOH D 909      41.564   2.002 110.014  1.00  0.00      D    H  
HETATM 3198  O   HOH D 910      45.940  18.983  53.603  1.00  0.00      D    O  
HETATM 3199  H1  HOH D 910      45.229  19.270  54.245  1.00  0.00      D    H  
HETATM 3200  H2  HOH D 910      45.972  17.985  53.564  1.00  0.00      D    H  
HETATM 3201  O   HOH D 911      27.640  41.465  85.475  1.00  0.00      D    O  
HETATM 3202  H1  HOH D 911      27.451  40.634  85.997  1.00  0.00      D    H  
HETATM 3203  H2  HOH D 911      26.801  42.001  85.384  1.00  0.00      D    H  
HETATM 3204  O   HOH D 912      16.627  42.227  45.554  1.00  0.00      D    O  
HETATM 3205  H1  HOH D 912      15.911  42.383  44.873  1.00  0.00      D    H  
HETATM 3206  H2  HOH D 912      17.051  41.335  45.393  1.00  0.00      D    H  
HETATM 3207  O   HOH D 913      15.069  18.974  10.538  1.00  0.00      D    O  
HETATM 3208  H1  HOH D 913      15.695  18.660   9.825  1.00  0.00      D    H  
HETATM 3209  H2  HOH D 913      14.459  19.671  10.162  1.00  0.00      D    H  
HETATM 3210  O   HOH D 914      31.664  10.059  27.189  1.00  0.00      D    O  
HETATM 3211  H1  HOH D 914      31.112   9.350  27.627  1.00  0.00      D    H  
HETATM 3212  H2  HOH D 914      31.811  10.812  27.830  1.00  0.00      D    H  
HETATM 3213  O   HOH D 915      12.495  38.739  97.431  1.00  0.00      D    O  
HETATM 3214  H1  HOH D 915      12.772  38.149  96.672  1.00  0.00      D    H  
HETATM 3215  H2  HOH D 915      11.507  38.668  97.566  1.00  0.00      D    H  
HETATM 3216  O   HOH D 916       9.907   2.102  69.316  1.00  0.00      D    O  
HETATM 3217  H1  HOH D 916      10.804   2.134  68.875  1.00  0.00      D    H  
HETATM 3218  H2  HOH D 916       9.213   2.443  68.683  1.00  0.00      D    H  
HETATM 3219  O   HOH D 917      24.731  16.515  84.408  1.00  0.00      D    O  
HETATM 3220  H1  HOH D 917      24.014  17.027  83.936  1.00  0.00      D    H  
HETATM 3221  H2  HOH D 917      24.358  16.111  85.243  1.00  0.00      D    H  
HETATM 3222  O   HOH D 918       7.318  35.474  73.414  1.00  0.00      D    O  
HETATM 3223  H1  HOH D 918       7.093  36.447  73.375  1.00  0.00      D    H  
HETATM 3224  H2  HOH D 918       8.217  35.322  73.004  1.00  0.00      D    H  
HETATM 3225  O   HOH D 919       3.118   8.058  49.946  1.00  0.00      D    O  
HETATM 3226  H1  HOH D 919       4.016   8.373  49.639  1.00  0.00      D    H  
HETATM 3227  H2  HOH D 919       3.055   8.151  50.940  1.00  0.00      D    H  
HETATM 3228  O   HOH D 920      19.165  27.540 100.504  1.00  0.00      D    O  
HETATM 3229  H1  HOH D 920      19.607  28.085  99.792  1.00  0.00      D    H  
HETATM 3230  H2  HOH D 920      19.854  27.003 100.990  1.00  0.00      D    H  
HETATM 3231  O   HOH D 921      19.256  41.539  41.486  1.00  0.00      D    O  
HETATM 3232  H1  HOH D 921      19.996  41.881  42.065  1.00  0.00      D    H  
HETATM 3233  H2  HOH D 921      18.959  40.644  41.819  1.00  0.00      D    H  
HETATM 3234  O   HOH D 922      30.411  22.077 117.758  1.00  0.00      D    O  
HETATM 3235  H1  HOH D 922      29.773  21.593 117.159  1.00  0.00      D    H  
HETATM 3236  H2  HOH D 922      30.236  21.821 118.709  1.00  0.00      D    H  
HETATM 3237  O   HOH D 923      17.613  19.434  80.809  1.00  0.00      D    O  
HETATM 3238  H1  HOH D 923      17.624  19.071  79.877  1.00  0.00      D    H  
HETATM 3239  H2  HOH D 923      18.496  19.858  81.011  1.00  0.00      D    H  
HETATM 3240  O   HOH D 924      29.702  12.803  63.067  1.00  0.00      D    O  
HETATM 3241  H1  HOH D 924      30.274  13.600  63.262  1.00  0.00      D    H  
HETATM 3242  H2  HOH D 924      28.807  13.106  62.741  1.00  0.00      D    H  
HETATM 3243  O   HOH D 925      48.128   8.490 115.899  1.00  0.00      D    O  
HETATM 3244  H1  HOH D 925      48.600   8.241 116.744  1.00  0.00      D    H  
HETATM 3245  H2  HOH D 925      47.612   9.334 116.042  1.00  0.00      D    H  
HETATM 3246  O   HOH D 926      13.686  24.099  50.511  1.00  0.00      D    O  
HETATM 3247  H1  HOH D 926      12.879  23.508  50.497  1.00  0.00      D    H  
HETATM 3248  H2  HOH D 926      13.849  24.418  51.445  1.00  0.00      D    H  
HETATM 3249  O   HOH D 927      32.090  37.809  45.180  1.00  0.00      D    O  
HETATM 3250  H1  HOH D 927      32.540  38.665  45.435  1.00  0.00      D    H  
HETATM 3251  H2  HOH D 927      32.777  37.147  44.880  1.00  0.00      D    H  
HETATM 3252  O   HOH D 928      45.238  30.012  10.576  1.00  0.00      D    O  
HETATM 3253  H1  HOH D 928      45.149  29.020  10.489  1.00  0.00      D    H  
HETATM 3254  H2  HOH D 928      45.260  30.426   9.667  1.00  0.00      D    H  
HETATM 3255  O   HOH D 929       9.223  34.467  39.346  1.00  0.00      D    O  
HETATM 3256  H1  HOH D 929       8.903  34.852  40.212  1.00  0.00      D    H  
HETATM 3257  H2  HOH D 929       8.457  34.032  38.872  1.00  0.00      D    H  
HETATM 3258  O   HOH D 930       6.887  15.025  52.971  1.00  0.00      D    O  
HETATM 3259  H1  HOH D 930       6.105  15.093  52.352  1.00  0.00      D    H  
HETATM 3260  H2  HOH D 930       7.332  15.917  53.046  1.00  0.00      D    H  
HETATM 3261  O   HOH D 931      37.074  42.336  53.011  1.00  0.00      D    O  
HETATM 3262  H1  HOH D 931      36.489  42.525  52.222  1.00  0.00      D    H  
HETATM 3263  H2  HOH D 931      37.751  43.066  53.106  1.00  0.00      D    H  
HETATM 3264  O   HOH D 932       8.154  30.761  92.314  1.00  0.00      D    O  
HETATM 3265  H1  HOH D 932       8.820  31.494  92.175  1.00  0.00      D    H  
HETATM 3266  H2  HOH D 932       7.490  31.041  93.006  1.00  0.00      D    H  
HETATM 3267  O   HOH D 933      32.091   8.024  83.160  1.00  0.00      D    O  
HETATM 3268  H1  HOH D 933      31.342   8.520  83.600  1.00  0.00      D    H  
HETATM 3269  H2  HOH D 933      32.497   8.597  82.448  1.00  0.00      D    H  
HETATM 3270  O   HOH D 934      20.432   9.987  22.744  1.00  0.00      D    O  
HETATM 3271  H1  HOH D 934      20.749  10.914  22.944  1.00  0.00      D    H  
HETATM 3272  H2  HOH D 934      21.085   9.325  23.113  1.00  0.00      D    H  
HETATM 3273  O   HOH D 935      26.638  22.326  53.312  1.00  0.00      D    O  
HETATM 3274  H1  HOH D 935      25.693  22.607  53.478  1.00  0.00      D    H  
HETATM 3275  H2  HOH D 935      26.648  21.537  52.698  1.00  0.00      D    H  
HETATM 3276  O   HOH D 936      29.846  14.847  46.842  1.00  0.00      D    O  
HETATM 3277  H1  HOH D 936      30.712  14.962  47.330  1.00  0.00      D    H  
HETATM 3278  H2  HOH D 936      30.015  14.390  45.969  1.00  0.00      D    H  
HETATM 3279  O   HOH D 937      46.262  23.456  70.074  1.00  0.00      D    O  
HETATM 3280  H1  HOH D 937      46.037  23.982  69.253  1.00  0.00      D    H  
HETATM 3281  H2  HOH D 937      45.515  23.534  70.735  1.00  0.00      D    H  
HETATM 3282  O   HOH D 938      26.812  14.974  95.589  1.00  0.00      D    O  
HETATM 3283  H1  HOH D 938      25.839  14.931  95.363  1.00  0.00      D    H  
HETATM 3284  H2  HOH D 938      27.202  14.053  95.560  1.00  0.00      D    H  
HETATM 3285  O   HOH D 939       1.835  24.403 117.912  1.00  0.00      D    O  
HETATM 3286  H1  HOH D 939       1.890  24.435 118.910  1.00  0.00      D    H  
HETATM 3287  H2  HOH D 939       2.236  23.548 117.584  1.00  0.00      D    H  
HETATM 3288  O   HOH D 940      34.626  31.736  90.296  1.00  0.00      D    O  
HETATM 3289  H1  HOH D 940      34.946  31.276  89.468  1.00  0.00      D    H  
HETATM 3290  H2  HOH D 940      35.320  31.657  91.011  1.00  0.00      D    H  
HETATM 3291  O   HOH D 941       6.040  21.159  87.394  1.00  0.00      D    O  
HETATM 3292  H1  HOH D 941       5.556  21.746  88.043  1.00  0.00      D    H  
HETATM 3293  H2  HOH D 941       5.406  20.481  87.021  1.00  0.00      D    H  
HETATM 3294  O   HOH D 942      22.389  29.553  35.892  1.00  0.00      D    O  
HETATM 3295  H1  HOH D 942      22.646  28.792  35.297  1.00  0.00      D    H  
HETATM 3296  H2  HOH D 942      22.028  30.303  35.337  1.00  0.00      D    H  
HETATM 3297  O   HOH D 943       7.720  11.642  10.755  1.00  0.00      D    O  
HETATM 3298  H1  HOH D 943       8.146  10.787  11.054  1.00  0.00      D    H  
HETATM 3299  H2  HOH D 943       7.458  12.181  11.556  1.00  0.00      D    H  
HETATM 3300  O   HOH D 944      17.046  27.838  59.572  1.00  0.00      D    O  
HETATM 3301  H1  HOH D 944      17.452  26.924  59.599  1.00  0.00      D    H  
HETATM 3302  H2  HOH D 944      16.059  27.768  59.715  1.00  0.00      D    H  
HETATM 3303  O   HOH D 945      19.729  21.067  83.947  1.00  0.00      D    O  
HETATM 3304  H1  HOH D 945      18.868  20.563  84.015  1.00  0.00      D    H  
HETATM 3305  H2  HOH D 945      19.815  21.688  84.726  1.00  0.00      D    H  
HETATM 3306  O   HOH D 946      24.142  10.475  75.171  1.00  0.00      D    O  
HETATM 3307  H1  HOH D 946      23.360  11.049  74.929  1.00  0.00      D    H  
HETATM 3308  H2  HOH D 946      23.978   9.540  74.856  1.00  0.00      D    H  
HETATM 3309  O   HOH D 947      38.875  27.721 107.864  1.00  0.00      D    O  
HETATM 3310  H1  HOH D 947      38.630  28.616 107.492  1.00  0.00      D    H  
HETATM 3311  H2  HOH D 947      38.061  27.285 108.248  1.00  0.00      D    H  
HETATM 3312  O   HOH D 948      33.409  34.724  45.951  1.00  0.00      D    O  
HETATM 3313  H1  HOH D 948      32.585  34.219  46.207  1.00  0.00      D    H  
HETATM 3314  H2  HOH D 948      34.178  34.090  45.873  1.00  0.00      D    H  
HETATM 3315  O   HOH D 949      42.474  33.888  91.267  1.00  0.00      D    O  
HETATM 3316  H1  HOH D 949      41.859  33.598  90.534  1.00  0.00      D    H  
HETATM 3317  H2  HOH D 949      41.983  33.877  92.138  1.00  0.00      D    H  
HETATM 3318  O   HOH D 950      18.762  37.262  29.848  1.00  0.00      D    O  
HETATM 3319  H1  HOH D 950      18.096  36.517  29.897  1.00  0.00      D    H  
HETATM 3320  H2  HOH D 950      18.742  37.667  28.934  1.00  0.00      D    H  
HETATM 3321  O   HOH D 951       8.692  35.706  27.764  1.00  0.00      D    O  
HETATM 3322  H1  HOH D 951       8.682  36.187  28.641  1.00  0.00      D    H  
HETATM 3323  H2  HOH D 951       8.583  34.724  27.921  1.00  0.00      D    H  
HETATM 3324  O   HOH D 952      10.892  36.862  49.449  1.00  0.00      D    O  
HETATM 3325  H1  HOH D 952      11.786  36.588  49.096  1.00  0.00      D    H  
HETATM 3326  H2  HOH D 952      10.862  37.857  49.542  1.00  0.00      D    H  
HETATM 3327  O   HOH D 953      24.435  13.837  37.903  1.00  0.00      D    O  
HETATM 3328  H1  HOH D 953      24.175  13.089  37.291  1.00  0.00      D    H  
HETATM 3329  H2  HOH D 953      25.189  13.541  38.489  1.00  0.00      D    H  
HETATM 3330  O   HOH D 954      38.169   9.220  83.507  1.00  0.00      D    O  
HETATM 3331  H1  HOH D 954      39.104   9.013  83.221  1.00  0.00      D    H  
HETATM 3332  H2  HOH D 954      38.177   9.577  84.441  1.00  0.00      D    H  
HETATM 3333  O   HOH D 955      11.954  22.267  60.463  1.00  0.00      D    O  
HETATM 3334  H1  HOH D 955      11.839  22.827  61.283  1.00  0.00      D    H  
HETATM 3335  H2  HOH D 955      11.983  21.301  60.721  1.00  0.00      D    H  
HETATM 3336  O   HOH D 956      25.229  20.445 118.043  1.00  0.00      D    O  
HETATM 3337  H1  HOH D 956      25.016  20.583 119.010  1.00  0.00      D    H  
HETATM 3338  H2  HOH D 956      25.867  21.153 117.737  1.00  0.00      D    H  
HETATM 3339  O   HOH D 957       7.387   6.105  32.943  1.00  0.00      D    O  
HETATM 3340  H1  HOH D 957       7.093   5.557  33.726  1.00  0.00      D    H  
HETATM 3341  H2  HOH D 957       8.170   6.668  33.205  1.00  0.00      D    H  
HETATM 3342  O   HOH D 958      32.263  11.600 105.512  1.00  0.00      D    O  
HETATM 3343  H1  HOH D 958      32.679  12.332 104.974  1.00  0.00      D    H  
HETATM 3344  H2  HOH D 958      31.586  11.989 106.138  1.00  0.00      D    H  
HETATM 3345  O   HOH D 959      36.999  23.199  62.336  1.00  0.00      D    O  
HETATM 3346  H1  HOH D 959      37.309  22.675  61.543  1.00  0.00      D    H  
HETATM 3347  H2  HOH D 959      36.006  23.308  62.297  1.00  0.00      D    H  
HETATM 3348  O   HOH D 960      38.739   1.339  96.537  1.00  0.00      D    O  
HETATM 3349  H1  HOH D 960      39.159   1.125  97.419  1.00  0.00      D    H  
HETATM 3350  H2  HOH D 960      38.070   2.072  96.655  1.00  0.00      D    H  
HETATM 3351  O   HOH D 961      44.538   7.769  69.083  1.00  0.00      D    O  
HETATM 3352  H1  HOH D 961      44.798   7.163  69.835  1.00  0.00      D    H  
HETATM 3353  H2  HOH D 961      43.558   7.679  68.906  1.00  0.00      D    H  
HETATM 3354  O   HOH D 962      26.675   1.747  77.700  1.00  0.00      D    O  
HETATM 3355  H1  HOH D 962      27.097   1.544  78.584  1.00  0.00      D    H  
HETATM 3356  H2  HOH D 962      26.880   1.010  77.056  1.00  0.00      D    H  
HETATM 3357  O   HOH D 963      36.038  17.599   5.691  1.00  0.00      D    O  
HETATM 3358  H1  HOH D 963      35.212  17.764   6.229  1.00  0.00      D    H  
HETATM 3359  H2  HOH D 963      35.831  16.961   4.950  1.00  0.00      D    H  
HETATM 3360  O   HOH D 964      18.044  22.187  10.899  1.00  0.00      D    O  
HETATM 3361  H1  HOH D 964      17.563  22.796  10.268  1.00  0.00      D    H  
HETATM 3362  H2  HOH D 964      18.829  21.777  10.435  1.00  0.00      D    H  
HETATM 3363  O   HOH D 965      11.515  42.751  77.793  1.00  0.00      D    O  
HETATM 3364  H1  HOH D 965      10.703  42.170  77.848  1.00  0.00      D    H  
HETATM 3365  H2  HOH D 965      12.268  42.320  78.291  1.00  0.00      D    H  
HETATM 3366  O   HOH D 966      22.135   2.515   6.268  1.00  0.00      D    O  
HETATM 3367  H1  HOH D 966      22.940   3.096   6.149  1.00  0.00      D    H  
HETATM 3368  H2  HOH D 966      21.595   2.518   5.426  1.00  0.00      D    H  
HETATM 3369  O   HOH D 967      21.616  41.564  94.680  1.00  0.00      D    O  
HETATM 3370  H1  HOH D 967      21.172  42.431  94.908  1.00  0.00      D    H  
HETATM 3371  H2  HOH D 967      21.117  41.120  93.935  1.00  0.00      D    H  
HETATM 3372  O   HOH D 968      21.462  14.183  47.401  1.00  0.00      D    O  
HETATM 3373  H1  HOH D 968      21.762  13.793  46.531  1.00  0.00      D    H  
HETATM 3374  H2  HOH D 968      21.059  13.464  47.968  1.00  0.00      D    H  
HETATM 3375  O   HOH D 969      40.657  35.562  48.987  1.00  0.00      D    O  
HETATM 3376  H1  HOH D 969      40.103  35.513  49.818  1.00  0.00      D    H  
HETATM 3377  H2  HOH D 969      41.444  36.157  49.146  1.00  0.00      D    H  
HETATM 3378  O   HOH D 970      33.596  42.366  52.638  1.00  0.00      D    O  
HETATM 3379  H1  HOH D 970      33.790  43.345  52.578  1.00  0.00      D    H  
HETATM 3380  H2  HOH D 970      33.533  42.097  53.599  1.00  0.00      D    H  
HETATM 3381  O   HOH D 971       0.402  11.384  99.136  1.00  0.00      D    O  
HETATM 3382  H1  HOH D 971       1.214  11.071  99.628  1.00  0.00      D    H  
HETATM 3383  H2  HOH D 971       0.199  12.328  99.394  1.00  0.00      D    H  
HETATM 3384  O   HOH D 972      10.566  22.117  69.860  1.00  0.00      D    O  
HETATM 3385  H1  HOH D 972      10.792  22.006  70.828  1.00  0.00      D    H  
HETATM 3386  H2  HOH D 972       9.576  22.212  69.758  1.00  0.00      D    H  
HETATM 3387  O   HOH D 973       7.781  27.008  29.546  1.00  0.00      D    O  
HETATM 3388  H1  HOH D 973       8.383  27.803  29.620  1.00  0.00      D    H  
HETATM 3389  H2  HOH D 973       8.333  26.180  29.441  1.00  0.00      D    H  
HETATM 3390  O   HOH D 974      18.074  34.487  54.898  1.00  0.00      D    O  
HETATM 3391  H1  HOH D 974      17.145  34.854  54.854  1.00  0.00      D    H  
HETATM 3392  H2  HOH D 974      18.567  34.919  55.653  1.00  0.00      D    H  
HETATM 3393  O   HOH D 975      28.428  33.437  79.295  1.00  0.00      D    O  
HETATM 3394  H1  HOH D 975      28.849  33.345  80.198  1.00  0.00      D    H  
HETATM 3395  H2  HOH D 975      27.504  33.807  79.395  1.00  0.00      D    H  
HETATM 3396  O   HOH D 976       7.567  21.835  53.442  1.00  0.00      D    O  
HETATM 3397  H1  HOH D 976       7.434  21.458  52.526  1.00  0.00      D    H  
HETATM 3398  H2  HOH D 976       8.531  21.762  53.696  1.00  0.00      D    H  
HETATM 3399  O   HOH D 977      29.174  11.263  19.621  1.00  0.00      D    O  
HETATM 3400  H1  HOH D 977      28.970  11.934  18.909  1.00  0.00      D    H  
HETATM 3401  H2  HOH D 977      29.209  11.720  20.510  1.00  0.00      D    H  
HETATM 3402  O   HOH D 978       2.731   5.342  39.925  1.00  0.00      D    O  
HETATM 3403  H1  HOH D 978       1.865   4.842  39.902  1.00  0.00      D    H  
HETATM 3404  H2  HOH D 978       3.399   4.825  40.460  1.00  0.00      D    H  
HETATM 3405  O   HOH D 979      32.969  10.713  30.924  1.00  0.00      D    O  
HETATM 3406  H1  HOH D 979      32.902   9.717  30.862  1.00  0.00      D    H  
HETATM 3407  H2  HOH D 979      32.471  11.128  30.163  1.00  0.00      D    H  
HETATM 3408  O   HOH D 980      18.187  29.722  39.027  1.00  0.00      D    O  
HETATM 3409  H1  HOH D 980      18.922  29.244  38.546  1.00  0.00      D    H  
HETATM 3410  H2  HOH D 980      18.149  30.673  38.717  1.00  0.00      D    H  
HETATM 3411  O   HOH D 981      11.695  37.735  45.301  1.00  0.00      D    O  
HETATM 3412  H1  HOH D 981      11.576  38.501  44.669  1.00  0.00      D    H  
HETATM 3413  H2  HOH D 981      12.591  37.802  45.741  1.00  0.00      D    H  
HETATM 3414  O   HOH D 982      33.733  33.787  32.654  1.00  0.00      D    O  
HETATM 3415  H1  HOH D 982      34.120  33.534  33.541  1.00  0.00      D    H  
HETATM 3416  H2  HOH D 982      34.259  33.350  31.924  1.00  0.00      D    H  
HETATM 3417  O   HOH D 983      26.922  33.860 109.927  1.00  0.00      D    O  
HETATM 3418  H1  HOH D 983      26.064  33.414 110.183  1.00  0.00      D    H  
HETATM 3419  H2  HOH D 983      27.657  33.182 109.905  1.00  0.00      D    H  
HETATM 3420  O   HOH D 984      10.839  23.331  22.948  1.00  0.00      D    O  
HETATM 3421  H1  HOH D 984      10.339  22.483  23.128  1.00  0.00      D    H  
HETATM 3422  H2  HOH D 984      11.425  23.209  22.148  1.00  0.00      D    H  
HETATM 3423  O   HOH D 985      10.637  39.738 114.605  1.00  0.00      D    O  
HETATM 3424  H1  HOH D 985       9.808  39.646 114.055  1.00  0.00      D    H  
HETATM 3425  H2  HOH D 985      11.067  38.841 114.713  1.00  0.00      D    H  
HETATM 3426  O   HOH D 986       4.105   5.411 108.098  1.00  0.00      D    O  
HETATM 3427  H1  HOH D 986       3.958   6.143 108.762  1.00  0.00      D    H  
HETATM 3428  H2  HOH D 986       4.885   4.853 108.384  1.00  0.00      D    H  
HETATM 3429  O   HOH D 987       1.582  14.294  84.690  1.00  0.00      D    O  
HETATM 3430  H1  HOH D 987       1.469  13.505  84.085  1.00  0.00      D    H  
HETATM 3431  H2  HOH D 987       0.825  14.932  84.550  1.00  0.00      D    H  
HETATM 3432  O   HOH D 988      38.474   0.885  62.361  1.00  0.00      D    O  
HETATM 3433  H1  HOH D 988      37.854   1.644  62.161  1.00  0.00      D    H  
HETATM 3434  H2  HOH D 988      38.238   0.488  63.248  1.00  0.00      D    H  
HETATM 3435  O   HOH D 989      23.133  37.507  60.185  1.00  0.00      D    O  
HETATM 3436  H1  HOH D 989      22.811  36.762  60.769  1.00  0.00      D    H  
HETATM 3437  H2  HOH D 989      23.557  38.214  60.751  1.00  0.00      D    H  
HETATM 3438  O   HOH D 990      14.626  31.260  85.610  1.00  0.00      D    O  
HETATM 3439  H1  HOH D 990      15.165  31.436  86.433  1.00  0.00      D    H  
HETATM 3440  H2  HOH D 990      14.109  32.081  85.368  1.00  0.00      D    H  
HETATM 3441  O   HOH D 991      18.262  26.378  18.774  1.00  0.00      D    O  
HETATM 3442  H1  HOH D 991      19.041  26.996  18.670  1.00  0.00      D    H  
HETATM 3443  H2  HOH D 991      18.351  25.870  19.631  1.00  0.00      D    H  
HETATM 3444  O   HOH D 992      16.551  41.882  38.117  1.00  0.00      D    O  
HETATM 3445  H1  HOH D 992      16.144  41.660  39.003  1.00  0.00      D    H  
HETATM 3446  H2  HOH D 992      16.147  41.302  37.410  1.00  0.00      D    H  
HETATM 3447  O   HOH D 993      39.281  10.578  35.976  1.00  0.00      D    O  
HETATM 3448  H1  HOH D 993      39.709  11.478  35.890  1.00  0.00      D    H  
HETATM 3449  H2  HOH D 993      39.442  10.219  36.895  1.00  0.00      D    H  
HETATM 3450  O   HOH D 994      23.470  40.306 101.602  1.00  0.00      D    O  
HETATM 3451  H1  HOH D 994      23.470  39.877 102.506  1.00  0.00      D    H  
HETATM 3452  H2  HOH D 994      23.616  39.607 100.902  1.00  0.00      D    H  
HETATM 3453  O   HOH D 995      20.693   2.948  52.704  1.00  0.00      D    O  
HETATM 3454  H1  HOH D 995      20.553   2.079  53.179  1.00  0.00      D    H  
HETATM 3455  H2  HOH D 995      19.943   3.572  52.923  1.00  0.00      D    H  
HETATM 3456  O   HOH D 996      30.812   0.063   9.229  1.00  0.00      D    O  
HETATM 3457  H1  HOH D 996      31.402   0.753   9.649  1.00  0.00      D    H  
HETATM 3458  H2  HOH D 996      31.310  -0.801   9.154  1.00  0.00      D    H  
HETATM 3459  O   HOH D 997      39.594  30.601  99.443  1.00  0.00      D    O  
HETATM 3460  H1  HOH D 997      39.388  29.676  99.123  1.00  0.00      D    H  
HETATM 3461  H2  HOH D 997      40.548  30.647  99.738  1.00  0.00      D    H  
HETATM 3462  O   HOH D 998      46.686  30.066  24.985  1.00  0.00      D    O  
HETATM 3463  H1  HOH D 998      46.090  29.638  25.664  1.00  0.00      D    H  
HETATM 3464  H2  HOH D 998      47.207  29.359  24.506  1.00  0.00      D    H  
HETATM 3465  O   HOH D 999       2.696  19.912 116.765  1.00  0.00      D    O  
HETATM 3466  H1  HOH D 999       2.459  18.942 116.815  1.00  0.00      D    H  
HETATM 3467  H2  HOH D 999       2.978  20.139 115.833  1.00  0.00      D    H  
HETATM 3468  O   HOH D1000       1.983  36.586  99.165  1.00  0.00      D    O  
HETATM 3469  H1  HOH D1000       2.716  36.838  98.533  1.00  0.00      D    H  
HETATM 3470  H2  HOH D1000       2.089  37.095 100.019  1.00  0.00      D    H  
HETATM 3471  O   HOH D1001       8.982  20.440  96.006  1.00  0.00      D    O  
HETATM 3472  H1  HOH D1001       8.429  20.006  96.718  1.00  0.00      D    H  
HETATM 3473  H2  HOH D1001       9.709  19.815  95.721  1.00  0.00      D    H  
HETATM 3474  O   HOH D1002      25.862  42.127  21.918  1.00  0.00      D    O  
HETATM 3475  H1  HOH D1002      25.891  42.284  22.905  1.00  0.00      D    H  
HETATM 3476  H2  HOH D1002      26.156  41.192  21.720  1.00  0.00      D    H  
HETATM 3477  O   HOH D1003      18.884  40.705  38.468  1.00  0.00      D    O  
HETATM 3478  H1  HOH D1003      18.896  40.606  39.463  1.00  0.00      D    H  
HETATM 3479  H2  HOH D1003      18.050  41.182  38.190  1.00  0.00      D    H  
HETATM 3480  O   HOH D1004      46.443  12.796  49.666  1.00  0.00      D    O  
HETATM 3481  H1  HOH D1004      47.183  12.462  49.081  1.00  0.00      D    H  
HETATM 3482  H2  HOH D1004      45.619  12.254  49.502  1.00  0.00      D    H  
HETATM 3483  O   HOH D1005      11.343  23.034  99.948  1.00  0.00      D    O  
HETATM 3484  H1  HOH D1005      12.304  22.879  99.718  1.00  0.00      D    H  
HETATM 3485  H2  HOH D1005      11.085  22.447 100.715  1.00  0.00      D    H  
HETATM 3486  O   HOH D1006      32.786  33.838  89.700  1.00  0.00      D    O  
HETATM 3487  H1  HOH D1006      33.403  33.070  89.876  1.00  0.00      D    H  
HETATM 3488  H2  HOH D1006      32.287  33.675  88.849  1.00  0.00      D    H  
HETATM 3489  O   HOH D1007      18.757  35.286  59.442  1.00  0.00      D    O  
HETATM 3490  H1  HOH D1007      18.064  34.867  58.855  1.00  0.00      D    H  
HETATM 3491  H2  HOH D1007      18.953  36.211  59.118  1.00  0.00      D    H  
HETATM 3492  O   HOH D1008       9.087  37.200  30.111  1.00  0.00      D    O  
HETATM 3493  H1  HOH D1008       9.578  36.665  30.797  1.00  0.00      D    H  
HETATM 3494  H2  HOH D1008       9.530  38.090  30.002  1.00  0.00      D    H  
HETATM 3495  O   HOH D1009      43.326  40.482 108.481  1.00  0.00      D    O  
HETATM 3496  H1  HOH D1009      42.627  39.915 108.915  1.00  0.00      D    H  
HETATM 3497  H2  HOH D1009      43.985  39.896 108.010  1.00  0.00      D    H  
HETATM 3498  O   HOH D1010      39.015  20.201  57.833  1.00  0.00      D    O  
HETATM 3499  H1  HOH D1010      39.021  21.082  57.360  1.00  0.00      D    H  
HETATM 3500  H2  HOH D1010      38.114  19.778  57.739  1.00  0.00      D    H  
HETATM 3501  O   HOH D1011       6.822  34.150  10.075  1.00  0.00      D    O  
HETATM 3502  H1  HOH D1011       6.530  34.345  11.012  1.00  0.00      D    H  
HETATM 3503  H2  HOH D1011       7.803  34.326   9.988  1.00  0.00      D    H  
HETATM 3504  O   HOH D1012      18.378  15.130   3.359  1.00  0.00      D    O  
HETATM 3505  H1  HOH D1012      19.335  14.859   3.463  1.00  0.00      D    H  
HETATM 3506  H2  HOH D1012      18.319  16.125   3.288  1.00  0.00      D    H  
HETATM 3507  O   HOH D1013       1.976  18.543  40.691  1.00  0.00      D    O  
HETATM 3508  H1  HOH D1013       2.643  18.392  39.961  1.00  0.00      D    H  
HETATM 3509  H2  HOH D1013       1.910  17.721  41.257  1.00  0.00      D    H  
HETATM 3510  O   HOH D1014      27.928  39.122 111.415  1.00  0.00      D    O  
HETATM 3511  H1  HOH D1014      28.176  38.227 111.785  1.00  0.00      D    H  
HETATM 3512  H2  HOH D1014      27.490  39.668 112.130  1.00  0.00      D    H  
HETATM 3513  O   HOH D1015      25.394   3.273  73.749  1.00  0.00      D    O  
HETATM 3514  H1  HOH D1015      25.594   3.865  72.969  1.00  0.00      D    H  
HETATM 3515  H2  HOH D1015      25.789   3.668  74.578  1.00  0.00      D    H  
HETATM 3516  O   HOH D1016      30.701  35.900 115.608  1.00  0.00      D    O  
HETATM 3517  H1  HOH D1016      30.092  36.376 116.242  1.00  0.00      D    H  
HETATM 3518  H2  HOH D1016      31.316  35.302 116.122  1.00  0.00      D    H  
HETATM 3519  O   HOH D1017      39.875   4.186   3.178  1.00  0.00      D    O  
HETATM 3520  H1  HOH D1017      40.815   3.912   2.972  1.00  0.00      D    H  
HETATM 3521  H2  HOH D1017      39.289   3.376   3.200  1.00  0.00      D    H  
HETATM 3522  O   HOH D1018      20.683  24.443  17.390  1.00  0.00      D    O  
HETATM 3523  H1  HOH D1018      19.981  23.771  17.624  1.00  0.00      D    H  
HETATM 3524  H2  HOH D1018      20.942  24.954  18.209  1.00  0.00      D    H  
HETATM 3525  O   HOH D1019      24.996  14.355  47.193  1.00  0.00      D    O  
HETATM 3526  H1  HOH D1019      25.949  14.119  47.383  1.00  0.00      D    H  
HETATM 3527  H2  HOH D1019      24.400  13.881  47.840  1.00  0.00      D    H  
HETATM 3528  O   HOH D1020      25.408  27.759 114.362  1.00  0.00      D    O  
HETATM 3529  H1  HOH D1020      24.464  27.497 114.163  1.00  0.00      D    H  
HETATM 3530  H2  HOH D1020      25.578  28.681 114.014  1.00  0.00      D    H  
HETATM 3531  O   HOH D1021       8.009  41.947  20.410  1.00  0.00      D    O  
HETATM 3532  H1  HOH D1021       7.982  42.416  19.527  1.00  0.00      D    H  
HETATM 3533  H2  HOH D1021       8.221  40.980  20.267  1.00  0.00      D    H  
HETATM 3534  O   HOH D1022      47.756   9.493  16.499  1.00  0.00      D    O  
HETATM 3535  H1  HOH D1022      48.556   8.963  16.216  1.00  0.00      D    H  
HETATM 3536  H2  HOH D1022      46.949   8.903  16.504  1.00  0.00      D    H  
HETATM 3537  O   HOH D1023      30.935  31.336  40.971  1.00  0.00      D    O  
HETATM 3538  H1  HOH D1023      30.838  32.060  40.288  1.00  0.00      D    H  
HETATM 3539  H2  HOH D1023      30.162  30.705  40.899  1.00  0.00      D    H  
HETATM 3540  O   HOH D1024      45.280  34.801  76.842  1.00  0.00      D    O  
HETATM 3541  H1  HOH D1024      45.093  35.581  77.439  1.00  0.00      D    H  
HETATM 3542  H2  HOH D1024      45.051  35.040  75.899  1.00  0.00      D    H  
HETATM 3543  O   HOH D1025      40.091  24.185  43.809  1.00  0.00      D    O  
HETATM 3544  H1  HOH D1025      40.058  25.026  44.350  1.00  0.00      D    H  
HETATM 3545  H2  HOH D1025      39.204  24.032  43.375  1.00  0.00      D    H  
HETATM 3546  O   HOH D1026      13.548  26.665  54.625  1.00  0.00      D    O  
HETATM 3547  H1  HOH D1026      13.464  27.502  54.085  1.00  0.00      D    H  
HETATM 3548  H2  HOH D1026      14.116  26.842  55.429  1.00  0.00      D    H  
HETATM 3549  O   HOH D1027      13.871  33.218  54.347  1.00  0.00      D    O  
HETATM 3550  H1  HOH D1027      14.064  33.421  53.387  1.00  0.00      D    H  
HETATM 3551  H2  HOH D1027      14.560  32.585  54.699  1.00  0.00      D    H  
HETATM 3552  O   HOH D1028       1.406  16.311  33.714  1.00  0.00      D    O  
HETATM 3553  H1  HOH D1028       0.621  16.333  34.333  1.00  0.00      D    H  
HETATM 3554  H2  HOH D1028       1.610  17.239  33.402  1.00  0.00      D    H  
HETATM 3555  O   HOH D1029      45.305  19.806  10.656  1.00  0.00      D    O  
HETATM 3556  H1  HOH D1029      44.764  19.920   9.823  1.00  0.00      D    H  
HETATM 3557  H2  HOH D1029      45.824  20.642  10.834  1.00  0.00      D    H  
HETATM 3558  O   HOH D1030      43.915  20.951  57.880  1.00  0.00      D    O  
HETATM 3559  H1  HOH D1030      43.652  20.706  58.813  1.00  0.00      D    H  
HETATM 3560  H2  HOH D1030      44.418  21.815  57.891  1.00  0.00      D    H  
HETATM 3561  O   HOH D1031      47.921  15.592  31.950  1.00  0.00      D    O  
HETATM 3562  H1  HOH D1031      46.987  15.951  31.974  1.00  0.00      D    H  
HETATM 3563  H2  HOH D1031      48.156  15.338  31.011  1.00  0.00      D    H  
HETATM 3564  O   HOH D1032       6.584  33.183  27.339  1.00  0.00      D    O  
HETATM 3565  H1  HOH D1032       6.777  32.812  26.431  1.00  0.00      D    H  
HETATM 3566  H2  HOH D1032       7.375  33.039  27.934  1.00  0.00      D    H  
HETATM 3567  O   HOH D1033      43.844   0.550  88.250  1.00  0.00      D    O  
HETATM 3568  H1  HOH D1033      44.722   0.590  88.726  1.00  0.00      D    H  
HETATM 3569  H2  HOH D1033      43.179   0.065  88.818  1.00  0.00      D    H  
HETATM 3570  O   HOH D1034       2.024  30.967  96.601  1.00  0.00      D    O  
HETATM 3571  H1  HOH D1034       2.016  30.052  97.003  1.00  0.00      D    H  
HETATM 3572  H2  HOH D1034       2.862  31.442  96.869  1.00  0.00      D    H  
HETATM 3573  O   HOH D1035      30.899  16.305  11.572  1.00  0.00      D    O  
HETATM 3574  H1  HOH D1035      31.536  15.819  12.171  1.00  0.00      D    H  
HETATM 3575  H2  HOH D1035      31.280  16.351  10.648  1.00  0.00      D    H  
HETATM 3576  O   HOH D1036      24.354  40.371  38.979  1.00  0.00      D    O  
HETATM 3577  H1  HOH D1036      25.214  40.827  38.751  1.00  0.00      D    H  
HETATM 3578  H2  HOH D1036      23.759  40.360  38.175  1.00  0.00      D    H  
HETATM 3579  O   HOH D1037      16.597  39.347  48.986  1.00  0.00      D    O  
HETATM 3580  H1  HOH D1037      17.238  39.187  48.235  1.00  0.00      D    H  
HETATM 3581  H2  HOH D1037      15.768  39.779  48.631  1.00  0.00      D    H  
HETATM 3582  O   HOH D1038      10.703  22.079  77.793  1.00  0.00      D    O  
HETATM 3583  H1  HOH D1038      11.428  21.809  78.427  1.00  0.00      D    H  
HETATM 3584  H2  HOH D1038       9.820  21.773  78.146  1.00  0.00      D    H  
HETATM 3585  O   HOH D1039      27.139  31.048  72.513  1.00  0.00      D    O  
HETATM 3586  H1  HOH D1039      26.945  30.075  72.637  1.00  0.00      D    H  
HETATM 3587  H2  HOH D1039      28.089  31.233  72.764  1.00  0.00      D    H  
HETATM 3588  O   HOH D1040      39.057  22.362  77.866  1.00  0.00      D    O  
HETATM 3589  H1  HOH D1040      39.251  21.624  77.220  1.00  0.00      D    H  
HETATM 3590  H2  HOH D1040      39.632  23.152  77.651  1.00  0.00      D    H  
HETATM 3591  O   HOH D1041      44.580   4.879  96.867  1.00  0.00      D    O  
HETATM 3592  H1  HOH D1041      45.394   5.069  97.414  1.00  0.00      D    H  
HETATM 3593  H2  HOH D1041      43.915   4.378  97.421  1.00  0.00      D    H  
HETATM 3594  O   HOH D1042      40.026  33.550   3.059  1.00  0.00      D    O  
HETATM 3595  H1  HOH D1042      41.021  33.610   2.977  1.00  0.00      D    H  
HETATM 3596  H2  HOH D1042      39.723  32.640   2.776  1.00  0.00      D    H  
HETATM 3597  O   HOH D1043       0.183  32.582  47.854  1.00  0.00      D    O  
HETATM 3598  H1  HOH D1043      -0.056  32.814  46.911  1.00  0.00      D    H  
HETATM 3599  H2  HOH D1043       0.703  31.728  47.866  1.00  0.00      D    H  
HETATM 3600  O   HOH D1044       1.396  39.832 111.022  1.00  0.00      D    O  
HETATM 3601  H1  HOH D1044       1.006  40.634 110.571  1.00  0.00      D    H  
HETATM 3602  H2  HOH D1044       2.345  40.020 111.275  1.00  0.00      D    H  
HETATM 3603  O   HOH D1045       1.139  11.484  29.985  1.00  0.00      D    O  
HETATM 3604  H1  HOH D1045       0.486  11.916  30.608  1.00  0.00      D    H  
HETATM 3605  H2  HOH D1045       1.969  12.040  29.935  1.00  0.00      D    H  
HETATM 3606  O   HOH D1046      25.868  36.956  57.460  1.00  0.00      D    O  
HETATM 3607  H1  HOH D1046      24.877  36.871  57.561  1.00  0.00      D    H  
HETATM 3608  H2  HOH D1046      26.156  37.867  57.755  1.00  0.00      D    H  
HETATM 3609  O   HOH D1047       4.232  18.670  67.515  1.00  0.00      D    O  
HETATM 3610  H1  HOH D1047       4.530  18.301  68.395  1.00  0.00      D    H  
HETATM 3611  H2  HOH D1047       4.556  18.077  66.778  1.00  0.00      D    H  
HETATM 3612  O   HOH D1048       5.303  14.381 109.819  1.00  0.00      D    O  
HETATM 3613  H1  HOH D1048       5.232  15.202 109.251  1.00  0.00      D    H  
HETATM 3614  H2  HOH D1048       6.224  14.000 109.740  1.00  0.00      D    H  
HETATM 3615  O   HOH D1049      40.726  39.583  25.353  1.00  0.00      D    O  
HETATM 3616  H1  HOH D1049      40.098  39.137  25.991  1.00  0.00      D    H  
HETATM 3617  H2  HOH D1049      40.919  40.511  25.670  1.00  0.00      D    H  
HETATM 3618  O   HOH D1050       2.267  26.571  50.144  1.00  0.00      D    O  
HETATM 3619  H1  HOH D1050       1.764  27.435  50.122  1.00  0.00      D    H  
HETATM 3620  H2  HOH D1050       1.997  26.009  49.362  1.00  0.00      D    H  
HETATM 3621  O   HOH D1051      41.172   2.319  71.393  1.00  0.00      D    O  
HETATM 3622  H1  HOH D1051      41.137   1.537  72.015  1.00  0.00      D    H  
HETATM 3623  H2  HOH D1051      41.042   2.004  70.453  1.00  0.00      D    H  
HETATM 3624  O   HOH D1052      43.637  20.687  79.441  1.00  0.00      D    O  
HETATM 3625  H1  HOH D1052      44.367  21.187  78.976  1.00  0.00      D    H  
HETATM 3626  H2  HOH D1052      43.486  19.812  78.981  1.00  0.00      D    H  
HETATM 3627  O   HOH D1053      45.015  20.877  69.761  1.00  0.00      D    O  
HETATM 3628  H1  HOH D1053      45.701  21.603  69.813  1.00  0.00      D    H  
HETATM 3629  H2  HOH D1053      44.987  20.511  68.830  1.00  0.00      D    H  
HETATM 3630  O   HOH D1054      37.384  22.025  70.792  1.00  0.00      D    O  
HETATM 3631  H1  HOH D1054      37.607  21.112  71.133  1.00  0.00      D    H  
HETATM 3632  H2  HOH D1054      38.159  22.385  70.271  1.00  0.00      D    H  
HETATM 3633  O   HOH D1055      16.903  33.834 107.056  1.00  0.00      D    O  
HETATM 3634  H1  HOH D1055      16.886  33.954 108.048  1.00  0.00      D    H  
HETATM 3635  H2  HOH D1055      17.643  34.383 106.666  1.00  0.00      D    H  
HETATM 3636  O   HOH D1056       3.839  21.980  72.579  1.00  0.00      D    O  
HETATM 3637  H1  HOH D1056       4.660  22.423  72.219  1.00  0.00      D    H  
HETATM 3638  H2  HOH D1056       3.165  22.676  72.825  1.00  0.00      D    H  
HETATM 3639  O   HOH D1057       1.887  31.502 100.667  1.00  0.00      D    O  
HETATM 3640  H1  HOH D1057       1.945  31.926 101.571  1.00  0.00      D    H  
HETATM 3641  H2  HOH D1057       2.011  32.200  99.962  1.00  0.00      D    H  
HETATM 3642  O   HOH D1058      14.264   6.283 114.012  1.00  0.00      D    O  
HETATM 3643  H1  HOH D1058      14.253   5.589 114.732  1.00  0.00      D    H  
HETATM 3644  H2  HOH D1058      14.066   7.179 114.410  1.00  0.00      D    H  
HETATM 3645  O   HOH D1059      14.429  19.946  28.280  1.00  0.00      D    O  
HETATM 3646  H1  HOH D1059      14.234  20.187  29.231  1.00  0.00      D    H  
HETATM 3647  H2  HOH D1059      15.400  19.725  28.186  1.00  0.00      D    H  
HETATM 3648  O   HOH D1060      17.244  39.492  95.423  1.00  0.00      D    O  
HETATM 3649  H1  HOH D1060      17.341  40.059  94.605  1.00  0.00      D    H  
HETATM 3650  H2  HOH D1060      18.147  39.181  95.721  1.00  0.00      D    H  
HETATM 3651  O   HOH D1061      19.100  42.110 109.186  1.00  0.00      D    O  
HETATM 3652  H1  HOH D1061      18.507  41.396 108.814  1.00  0.00      D    H  
HETATM 3653  H2  HOH D1061      19.744  42.409 108.481  1.00  0.00      D    H  
HETATM 3654  O   HOH D1062      34.763  36.894  95.916  1.00  0.00      D    O  
HETATM 3655  H1  HOH D1062      34.877  35.921  96.115  1.00  0.00      D    H  
HETATM 3656  H2  HOH D1062      35.225  37.115  95.058  1.00  0.00      D    H  
HETATM 3657  O   HOH D1063      24.117  36.542  42.379  1.00  0.00      D    O  
HETATM 3658  H1  HOH D1063      24.544  36.874  43.220  1.00  0.00      D    H  
HETATM 3659  H2  HOH D1063      24.322  37.172  41.630  1.00  0.00      D    H  
HETATM 3660  O   HOH D1064      13.194  10.035  60.934  1.00  0.00      D    O  
HETATM 3661  H1  HOH D1064      13.311  10.056  59.941  1.00  0.00      D    H  
HETATM 3662  H2  HOH D1064      12.936  10.945  61.258  1.00  0.00      D    H  
HETATM 3663  O   HOH D1065      18.813  24.753  54.995  1.00  0.00      D    O  
HETATM 3664  H1  HOH D1065      19.472  24.003  55.047  1.00  0.00      D    H  
HETATM 3665  H2  HOH D1065      19.297  25.610  54.818  1.00  0.00      D    H  
HETATM 3666  O   HOH D1066       9.720  29.723   2.964  1.00  0.00      D    O  
HETATM 3667  H1  HOH D1066       9.703  30.540   3.540  1.00  0.00      D    H  
HETATM 3668  H2  HOH D1066       8.944  29.135   3.196  1.00  0.00      D    H  
HETATM 3669  O   HOH D1067       9.745   2.307  52.226  1.00  0.00      D    O  
HETATM 3670  H1  HOH D1067       9.583   3.153  51.717  1.00  0.00      D    H  
HETATM 3671  H2  HOH D1067      10.026   2.529  53.160  1.00  0.00      D    H  
HETATM 3672  O   HOH D1068      19.649  14.151  33.899  1.00  0.00      D    O  
HETATM 3673  H1  HOH D1068      19.472  15.028  34.346  1.00  0.00      D    H  
HETATM 3674  H2  HOH D1068      19.829  13.454  34.594  1.00  0.00      D    H  
HETATM 3675  O   HOH D1069       3.931  11.397  76.866  1.00  0.00      D    O  
HETATM 3676  H1  HOH D1069       4.007  12.357  76.596  1.00  0.00      D    H  
HETATM 3677  H2  HOH D1069       3.323  10.920  76.232  1.00  0.00      D    H  
HETATM 3678  O   HOH D1070      40.253  28.765  18.848  1.00  0.00      D    O  
HETATM 3679  H1  HOH D1070      41.200  28.946  19.115  1.00  0.00      D    H  
HETATM 3680  H2  HOH D1070      39.825  29.616  18.542  1.00  0.00      D    H  
HETATM 3681  O   HOH D1071      17.177  17.295  68.884  1.00  0.00      D    O  
HETATM 3682  H1  HOH D1071      16.814  16.733  69.626  1.00  0.00      D    H  
HETATM 3683  H2  HOH D1071      18.094  17.613  69.124  1.00  0.00      D    H  
HETATM 3684  O   HOH D1072      44.337  40.146  57.313  1.00  0.00      D    O  
HETATM 3685  H1  HOH D1072      43.949  39.954  58.214  1.00  0.00      D    H  
HETATM 3686  H2  HOH D1072      44.368  41.135  57.167  1.00  0.00      D    H  
HETATM 3687  O   HOH D1073       1.688  35.265  44.549  1.00  0.00      D    O  
HETATM 3688  H1  HOH D1073       1.947  34.847  43.678  1.00  0.00      D    H  
HETATM 3689  H2  HOH D1073       2.500  35.647  44.990  1.00  0.00      D    H  
HETATM 3690  O   HOH D1074       6.898  24.214  43.144  1.00  0.00      D    O  
HETATM 3691  H1  HOH D1074       6.855  23.901  44.093  1.00  0.00      D    H  
HETATM 3692  H2  HOH D1074       5.981  24.463  42.834  1.00  0.00      D    H  
HETATM 3693  O   HOH D1075       0.443  29.178  52.809  1.00  0.00      D    O  
HETATM 3694  H1  HOH D1075       1.215  28.546  52.879  1.00  0.00      D    H  
HETATM 3695  H2  HOH D1075       0.751  30.105  53.026  1.00  0.00      D    H  
HETATM 3696  O   HOH D1076      32.698  -0.101  27.061  1.00  0.00      D    O  
HETATM 3697  H1  HOH D1076      32.818  -0.634  26.223  1.00  0.00      D    H  
HETATM 3698  H2  HOH D1076      32.493   0.849  26.825  1.00  0.00      D    H  
HETATM 3699  O   HOH D1077      30.966   0.513 115.084  1.00  0.00      D    O  
HETATM 3700  H1  HOH D1077      30.608   0.873 115.945  1.00  0.00      D    H  
HETATM 3701  H2  HOH D1077      31.955   0.389 115.159  1.00  0.00      D    H  
HETATM 3702  O   HOH D1078      29.378   5.060  59.516  1.00  0.00      D    O  
HETATM 3703  H1  HOH D1078      30.107   5.715  59.713  1.00  0.00      D    H  
HETATM 3704  H2  HOH D1078      28.506   5.423  59.847  1.00  0.00      D    H  
HETATM 3705  O   HOH D1079      35.422  13.156 117.069  1.00  0.00      D    O  
HETATM 3706  H1  HOH D1079      35.272  13.244 116.084  1.00  0.00      D    H  
HETATM 3707  H2  HOH D1079      35.258  12.210 117.349  1.00  0.00      D    H  
HETATM 3708  O   HOH D1080      10.248   2.838   3.214  1.00  0.00      D    O  
HETATM 3709  H1  HOH D1080       9.305   2.565   3.403  1.00  0.00      D    H  
HETATM 3710  H2  HOH D1080      10.855   2.054   3.349  1.00  0.00      D    H  
HETATM 3711  O   HOH D1081      36.778  34.119  38.129  1.00  0.00      D    O  
HETATM 3712  H1  HOH D1081      36.504  33.157  38.148  1.00  0.00      D    H  
HETATM 3713  H2  HOH D1081      36.508  34.559  38.986  1.00  0.00      D    H  
HETATM 3714  O   HOH D1082      44.590  15.001  48.691  1.00  0.00      D    O  
HETATM 3715  H1  HOH D1082      45.148  14.278  49.097  1.00  0.00      D    H  
HETATM 3716  H2  HOH D1082      43.807  15.192  49.283  1.00  0.00      D    H  
HETATM 3717  O   HOH D1083      38.754   6.418   4.389  1.00  0.00      D    O  
HETATM 3718  H1  HOH D1083      38.947   6.262   5.358  1.00  0.00      D    H  
HETATM 3719  H2  HOH D1083      39.152   5.678   3.846  1.00  0.00      D    H  
HETATM 3720  O   HOH D1084      29.163  29.628  27.796  1.00  0.00      D    O  
HETATM 3721  H1  HOH D1084      29.432  29.774  28.748  1.00  0.00      D    H  
HETATM 3722  H2  HOH D1084      28.851  30.492  27.401  1.00  0.00      D    H  
HETATM 3723  O   HOH D1085      35.446  38.591  93.758  1.00  0.00      D    O  
HETATM 3724  H1  HOH D1085      35.286  39.344  93.119  1.00  0.00      D    H  
HETATM 3725  H2  HOH D1085      36.224  38.813  94.346  1.00  0.00      D    H  
HETATM 3726  O   HOH D1086      14.497  18.961  56.980  1.00  0.00      D    O  
HETATM 3727  H1  HOH D1086      14.897  18.316  56.329  1.00  0.00      D    H  
HETATM 3728  H2  HOH D1086      13.682  19.378  56.579  1.00  0.00      D    H  
HETATM 3729  O   HOH D1087      37.978  16.058  61.627  1.00  0.00      D    O  
HETATM 3730  H1  HOH D1087      38.051  15.105  61.920  1.00  0.00      D    H  
HETATM 3731  H2  HOH D1087      37.013  16.300  61.517  1.00  0.00      D    H  
HETATM 3732  O   HOH D1088      27.095  36.896  62.123  1.00  0.00      D    O  
HETATM 3733  H1  HOH D1088      26.313  36.275  62.174  1.00  0.00      D    H  
HETATM 3734  H2  HOH D1088      26.929  37.585  61.417  1.00  0.00      D    H  
HETATM 3735  O   HOH D1089      21.788   4.698  91.006  1.00  0.00      D    O  
HETATM 3736  H1  HOH D1089      21.265   4.201  91.698  1.00  0.00      D    H  
HETATM 3737  H2  HOH D1089      21.940   5.638  91.314  1.00  0.00      D    H  
HETATM 3738  O   HOH D1090      47.271   0.498  68.975  1.00  0.00      D    O  
HETATM 3739  H1  HOH D1090      46.825  -0.302  69.376  1.00  0.00      D    H  
HETATM 3740  H2  HOH D1090      46.583   1.194  68.770  1.00  0.00      D    H  
HETATM 3741  O   HOH D1091       8.210  10.183  89.149  1.00  0.00      D    O  
HETATM 3742  H1  HOH D1091       8.786  10.675  88.496  1.00  0.00      D    H  
HETATM 3743  H2  HOH D1091       8.561  10.323  90.075  1.00  0.00      D    H  
HETATM 3744  O   HOH D1092      36.636  39.206  26.572  1.00  0.00      D    O  
HETATM 3745  H1  HOH D1092      36.129  39.140  27.432  1.00  0.00      D    H  
HETATM 3746  H2  HOH D1092      36.018  39.501  25.843  1.00  0.00      D    H  
HETATM 3747  O   HOH D1093      12.703  12.417  67.611  1.00  0.00      D    O  
HETATM 3748  H1  HOH D1093      12.333  13.167  68.161  1.00  0.00      D    H  
HETATM 3749  H2  HOH D1093      13.598  12.151  67.970  1.00  0.00      D    H  
HETATM 3750  O   HOH D1094       6.556  38.591  69.157  1.00  0.00      D    O  
HETATM 3751  H1  HOH D1094       6.863  39.522  69.355  1.00  0.00      D    H  
HETATM 3752  H2  HOH D1094       6.587  38.433  68.170  1.00  0.00      D    H  
HETATM 3753  O   HOH D1095       9.134  23.595  96.531  1.00  0.00      D    O  
HETATM 3754  H1  HOH D1095       9.505  22.667  96.504  1.00  0.00      D    H  
HETATM 3755  H2  HOH D1095       9.740  24.210  96.026  1.00  0.00      D    H  
HETATM 3756  O   HOH D1096      42.152  27.839  95.769  1.00  0.00      D    O  
HETATM 3757  H1  HOH D1096      41.996  27.235  96.550  1.00  0.00      D    H  
HETATM 3758  H2  HOH D1096      41.310  27.918  95.235  1.00  0.00      D    H  
HETATM 3759  O   HOH D1097      10.886   9.948  16.845  1.00  0.00      D    O  
HETATM 3760  H1  HOH D1097      10.965   9.308  17.609  1.00  0.00      D    H  
HETATM 3761  H2  HOH D1097      11.256  10.837  17.116  1.00  0.00      D    H  
HETATM 3762  O   HOH D1098      37.142  33.410  12.174  1.00  0.00      D    O  
HETATM 3763  H1  HOH D1098      37.787  33.397  11.411  1.00  0.00      D    H  
HETATM 3764  H2  HOH D1098      36.538  32.616  12.114  1.00  0.00      D    H  
HETATM 3765  O   HOH D1099      37.951  18.692  21.630  1.00  0.00      D    O  
HETATM 3766  H1  HOH D1099      38.082  17.713  21.788  1.00  0.00      D    H  
HETATM 3767  H2  HOH D1099      37.992  18.880  20.649  1.00  0.00      D    H  
HETATM 3768  O   HOH D1100      36.991  36.868  99.581  1.00  0.00      D    O  
HETATM 3769  H1  HOH D1100      36.444  37.465  98.995  1.00  0.00      D    H  
HETATM 3770  H2  HOH D1100      36.647  35.932  99.517  1.00  0.00      D    H  
HETATM 3771  O   HOH D1101      17.091  40.229  63.748  1.00  0.00      D    O  
HETATM 3772  H1  HOH D1101      16.163  39.985  64.029  1.00  0.00      D    H  
HETATM 3773  H2  HOH D1101      17.356  39.676  62.958  1.00  0.00      D    H  
HETATM 3774  O   HOH D1102      41.347   7.649  42.079  1.00  0.00      D    O  
HETATM 3775  H1  HOH D1102      42.179   8.189  42.202  1.00  0.00      D    H  
HETATM 3776  H2  HOH D1102      40.938   7.863  41.191  1.00  0.00      D    H  
HETATM 3777  O   HOH D1103      42.184  12.023  94.084  1.00  0.00      D    O  
HETATM 3778  H1  HOH D1103      42.599  11.904  93.182  1.00  0.00      D    H  
HETATM 3779  H2  HOH D1103      42.462  12.905  94.465  1.00  0.00      D    H  
HETATM 3780  O   HOH D1104      18.217  21.358  22.598  1.00  0.00      D    O  
HETATM 3781  H1  HOH D1104      17.622  20.662  22.196  1.00  0.00      D    H  
HETATM 3782  H2  HOH D1104      18.859  20.923  23.229  1.00  0.00      D    H  
HETATM 3783  O   HOH D1105      34.051  23.674  43.808  1.00  0.00      D    O  
HETATM 3784  H1  HOH D1105      34.674  24.208  44.378  1.00  0.00      D    H  
HETATM 3785  H2  HOH D1105      34.224  22.699  43.946  1.00  0.00      D    H  
HETATM 3786  O   HOH D1106      24.888  12.420  77.346  1.00  0.00      D    O  
HETATM 3787  H1  HOH D1106      25.036  12.079  78.275  1.00  0.00      D    H  
HETATM 3788  H2  HOH D1106      24.443  11.712  76.798  1.00  0.00      D    H  
HETATM 3789  O   HOH D1107      19.497  37.970 101.699  1.00  0.00      D    O  
HETATM 3790  H1  HOH D1107      19.398  37.396 102.512  1.00  0.00      D    H  
HETATM 3791  H2  HOH D1107      19.515  38.932 101.971  1.00  0.00      D    H  
HETATM 3792  O   HOH D1108      46.929  32.257  70.826  1.00  0.00      D    O  
HETATM 3793  H1  HOH D1108      46.117  32.735  71.160  1.00  0.00      D    H  
HETATM 3794  H2  HOH D1108      47.733  32.838  70.953  1.00  0.00      D    H  
HETATM 3795  O   HOH D1109      21.280   4.183  19.574  1.00  0.00      D    O  
HETATM 3796  H1  HOH D1109      21.672   4.217  18.654  1.00  0.00      D    H  
HETATM 3797  H2  HOH D1109      21.349   3.252  19.932  1.00  0.00      D    H  
HETATM 3798  O   HOH D1110      45.642   6.563  40.488  1.00  0.00      D    O  
HETATM 3799  H1  HOH D1110      45.297   5.922  39.802  1.00  0.00      D    H  
HETATM 3800  H2  HOH D1110      46.623   6.417  40.617  1.00  0.00      D    H  
HETATM 3801  O   HOH D1111      16.100  21.910  79.753  1.00  0.00      D    O  
HETATM 3802  H1  HOH D1111      15.952  21.062  80.261  1.00  0.00      D    H  
HETATM 3803  H2  HOH D1111      17.081  22.050  79.617  1.00  0.00      D    H  
HETATM 3804  O   HOH D1112       5.794  15.899  87.534  1.00  0.00      D    O  
HETATM 3805  H1  HOH D1112       6.465  15.189  87.316  1.00  0.00      D    H  
HETATM 3806  H2  HOH D1112       6.166  16.794  87.290  1.00  0.00      D    H  
HETATM 3807  O   HOH D1113      18.411   4.268  76.316  1.00  0.00      D    O  
HETATM 3808  H1  HOH D1113      18.118   4.111  77.259  1.00  0.00      D    H  
HETATM 3809  H2  HOH D1113      18.956   3.491  76.002  1.00  0.00      D    H  
HETATM 3810  O   HOH D1114      46.747  27.596   6.332  1.00  0.00      D    O  
HETATM 3811  H1  HOH D1114      46.776  27.148   7.225  1.00  0.00      D    H  
HETATM 3812  H2  HOH D1114      47.662  27.918   6.090  1.00  0.00      D    H  
HETATM 3813  O   HOH D1115       9.533   1.089  77.121  1.00  0.00      D    O  
HETATM 3814  H1  HOH D1115       9.578   1.540  76.229  1.00  0.00      D    H  
HETATM 3815  H2  HOH D1115       9.120   1.710  77.787  1.00  0.00      D    H  
HETATM 3816  O   HOH D1116      32.943  16.460  37.372  1.00  0.00      D    O  
HETATM 3817  H1  HOH D1116      32.965  17.210  38.032  1.00  0.00      D    H  
HETATM 3818  H2  HOH D1116      32.944  15.586  37.859  1.00  0.00      D    H  
HETATM 3819  O   HOH D1117       6.358  24.645  51.872  1.00  0.00      D    O  
HETATM 3820  H1  HOH D1117       6.799  23.855  52.298  1.00  0.00      D    H  
HETATM 3821  H2  HOH D1117       6.209  25.355  52.561  1.00  0.00      D    H  
HETATM 3822  O   HOH D1118      47.250  14.645  45.462  1.00  0.00      D    O  
HETATM 3823  H1  HOH D1118      47.387  13.970  46.186  1.00  0.00      D    H  
HETATM 3824  H2  HOH D1118      46.275  14.710  45.246  1.00  0.00      D    H  
HETATM 3825  O   HOH D1119      42.542  27.522  89.936  1.00  0.00      D    O  
HETATM 3826  H1  HOH D1119      42.216  27.524  88.991  1.00  0.00      D    H  
HETATM 3827  H2  HOH D1119      41.866  27.075  90.521  1.00  0.00      D    H  
HETATM 3828  O   HOH D1120      26.516  23.350  47.276  1.00  0.00      D    O  
HETATM 3829  H1  HOH D1120      26.182  22.425  47.459  1.00  0.00      D    H  
HETATM 3830  H2  HOH D1120      26.835  23.764  48.129  1.00  0.00      D    H  
HETATM 3831  O   HOH D1121      24.809  31.727  66.048  1.00  0.00      D    O  
HETATM 3832  H1  HOH D1121      24.720  32.227  65.187  1.00  0.00      D    H  
HETATM 3833  H2  HOH D1121      25.758  31.438  66.170  1.00  0.00      D    H  
HETATM 3834  O   HOH D1122       7.678   6.868  55.592  1.00  0.00      D    O  
HETATM 3835  H1  HOH D1122       8.365   6.609  54.913  1.00  0.00      D    H  
HETATM 3836  H2  HOH D1122       8.115   6.969  56.486  1.00  0.00      D    H  
HETATM 3837  O   HOH D1123      11.876  17.240  40.776  1.00  0.00      D    O  
HETATM 3838  H1  HOH D1123      11.136  17.909  40.839  1.00  0.00      D    H  
HETATM 3839  H2  HOH D1123      12.422  17.423  39.958  1.00  0.00      D    H  
HETATM 3840  O   HOH D1124      24.572  29.090  56.497  1.00  0.00      D    O  
HETATM 3841  H1  HOH D1124      24.841  28.446  57.213  1.00  0.00      D    H  
HETATM 3842  H2  HOH D1124      23.909  28.653  55.888  1.00  0.00      D    H  
HETATM 3843  O   HOH D1125      11.015   0.060 115.655  1.00  0.00      D    O  
HETATM 3844  H1  HOH D1125      10.952   1.005 115.334  1.00  0.00      D    H  
HETATM 3845  H2  HOH D1125      11.957  -0.262 115.561  1.00  0.00      D    H  
HETATM 3846  O   HOH D1126      39.082   9.208  11.946  1.00  0.00      D    O  
HETATM 3847  H1  HOH D1126      38.417   8.461  11.963  1.00  0.00      D    H  
HETATM 3848  H2  HOH D1126      39.997   8.836  11.783  1.00  0.00      D    H  
HETATM 3849  O   HOH D1127      36.257  10.460  55.363  1.00  0.00      D    O  
HETATM 3850  H1  HOH D1127      35.667  11.211  55.068  1.00  0.00      D    H  
HETATM 3851  H2  HOH D1127      36.031  10.208  56.304  1.00  0.00      D    H  
HETATM 3852  O   HOH D1128      14.793  12.760  40.642  1.00  0.00      D    O  
HETATM 3853  H1  HOH D1128      14.595  13.212  41.512  1.00  0.00      D    H  
HETATM 3854  H2  HOH D1128      13.934  12.519  40.189  1.00  0.00      D    H  
HETATM 3855  O   HOH D1129      12.553  32.695 110.652  1.00  0.00      D    O  
HETATM 3856  H1  HOH D1129      13.329  33.319 110.556  1.00  0.00      D    H  
HETATM 3857  H2  HOH D1129      11.769  33.059 110.147  1.00  0.00      D    H  
HETATM 3858  O   HOH D1130      27.982  16.687  26.671  1.00  0.00      D    O  
HETATM 3859  H1  HOH D1130      27.785  16.562  25.698  1.00  0.00      D    H  
HETATM 3860  H2  HOH D1130      27.149  16.535  27.202  1.00  0.00      D    H  
HETATM 3861  O   HOH D1131      42.588  36.186  74.874  1.00  0.00      D    O  
HETATM 3862  H1  HOH D1131      42.957  35.734  74.062  1.00  0.00      D    H  
HETATM 3863  H2  HOH D1131      41.728  36.639  74.642  1.00  0.00      D    H  
HETATM 3864  O   HOH D1132      20.030  28.519  90.731  1.00  0.00      D    O  
HETATM 3865  H1  HOH D1132      20.812  29.143  90.717  1.00  0.00      D    H  
HETATM 3866  H2  HOH D1132      19.892  28.136  89.817  1.00  0.00      D    H  
HETATM 3867  O   HOH D1133       1.188  41.223  14.087  1.00  0.00      D    O  
HETATM 3868  H1  HOH D1133       0.503  41.664  13.508  1.00  0.00      D    H  
HETATM 3869  H2  HOH D1133       1.228  40.247  13.872  1.00  0.00      D    H  
HETATM 3870  O   HOH D1134      12.184  32.070  47.588  1.00  0.00      D    O  
HETATM 3871  H1  HOH D1134      11.409  32.614  47.268  1.00  0.00      D    H  
HETATM 3872  H2  HOH D1134      12.850  31.970  46.849  1.00  0.00      D    H  
HETATM 3873  O   HOH D1135       9.308  28.511   6.217  1.00  0.00      D    O  
HETATM 3874  H1  HOH D1135       9.718  28.818   7.076  1.00  0.00      D    H  
HETATM 3875  H2  HOH D1135       8.876  29.287   5.758  1.00  0.00      D    H  
HETATM 3876  O   HOH D1136      34.096  27.968 103.046  1.00  0.00      D    O  
HETATM 3877  H1  HOH D1136      33.271  28.092 103.597  1.00  0.00      D    H  
HETATM 3878  H2  HOH D1136      34.900  28.208 103.590  1.00  0.00      D    H  
HETATM 3879  O   HOH D1137      10.139  30.931  22.161  1.00  0.00      D    O  
HETATM 3880  H1  HOH D1137      10.321  30.982  23.144  1.00  0.00      D    H  
HETATM 3881  H2  HOH D1137      10.871  30.418  21.713  1.00  0.00      D    H  
HETATM 3882  O   HOH D1138      47.329  28.134  17.489  1.00  0.00      D    O  
HETATM 3883  H1  HOH D1138      47.115  27.171  17.325  1.00  0.00      D    H  
HETATM 3884  H2  HOH D1138      48.306  28.232  17.679  1.00  0.00      D    H  
HETATM 3885  O   HOH D1139      11.699  21.727  97.249  1.00  0.00      D    O  
HETATM 3886  H1  HOH D1139      12.117  20.836  97.071  1.00  0.00      D    H  
HETATM 3887  H2  HOH D1139      11.482  21.806  98.222  1.00  0.00      D    H  
HETATM 3888  O   HOH D1140      43.232  10.078  30.318  1.00  0.00      D    O  
HETATM 3889  H1  HOH D1140      42.620  10.393  31.044  1.00  0.00      D    H  
HETATM 3890  H2  HOH D1140      43.019  10.562  29.469  1.00  0.00      D    H  
HETATM 3891  O   HOH D1141      24.580  16.169  44.090  1.00  0.00      D    O  
HETATM 3892  H1  HOH D1141      25.069  16.810  43.499  1.00  0.00      D    H  
HETATM 3893  H2  HOH D1141      23.876  15.698  43.559  1.00  0.00      D    H  
HETATM 3894  O   HOH D1142      26.320  40.478  67.034  1.00  0.00      D    O  
HETATM 3895  H1  HOH D1142      25.672  39.840  66.618  1.00  0.00      D    H  
HETATM 3896  H2  HOH D1142      26.532  40.177  67.964  1.00  0.00      D    H  
HETATM 3897  O   HOH D1143      38.512   9.630  92.867  1.00  0.00      D    O  
HETATM 3898  H1  HOH D1143      38.042  10.511  92.823  1.00  0.00      D    H  
HETATM 3899  H2  HOH D1143      39.215   9.663  93.578  1.00  0.00      D    H  
HETATM 3900  O   HOH D1144      19.925   5.494  16.000  1.00  0.00      D    O  
HETATM 3901  H1  HOH D1144      20.693   5.521  15.360  1.00  0.00      D    H  
HETATM 3902  H2  HOH D1144      19.945   6.309  16.579  1.00  0.00      D    H  
HETATM 3903  O   HOH D1145       1.837  36.236  85.336  1.00  0.00      D    O  
HETATM 3904  H1  HOH D1145       2.238  37.029  84.878  1.00  0.00      D    H  
HETATM 3905  H2  HOH D1145       2.536  35.531  85.457  1.00  0.00      D    H  
HETATM 3906  O   HOH D1146      14.820  36.932  53.127  1.00  0.00      D    O  
HETATM 3907  H1  HOH D1146      14.580  37.573  52.397  1.00  0.00      D    H  
HETATM 3908  H2  HOH D1146      15.327  37.415  53.841  1.00  0.00      D    H  
HETATM 3909  O   HOH D1147      40.729  21.423  79.578  1.00  0.00      D    O  
HETATM 3910  H1  HOH D1147      40.218  21.412  78.718  1.00  0.00      D    H  
HETATM 3911  H2  HOH D1147      41.065  20.503  79.778  1.00  0.00      D    H  
HETATM 3912  O   HOH D1148       1.507  21.254 101.308  1.00  0.00      D    O  
HETATM 3913  H1  HOH D1148       1.457  21.805 102.141  1.00  0.00      D    H  
HETATM 3914  H2  HOH D1148       1.881  20.353 101.526  1.00  0.00      D    H  
HETATM 3915  O   HOH D1149      45.273   7.571  58.118  1.00  0.00      D    O  
HETATM 3916  H1  HOH D1149      45.726   6.730  58.412  1.00  0.00      D    H  
HETATM 3917  H2  HOH D1149      44.465   7.343  57.575  1.00  0.00      D    H  
HETATM 3918  O   HOH D1150      27.352  41.387   7.522  1.00  0.00      D    O  
HETATM 3919  H1  HOH D1150      26.533  41.884   7.234  1.00  0.00      D    H  
HETATM 3920  H2  HOH D1150      28.119  41.640   6.933  1.00  0.00      D    H  
HETATM 3921  O   HOH D1151       1.817  19.147  82.956  1.00  0.00      D    O  
HETATM 3922  H1  HOH D1151       2.609  19.222  82.351  1.00  0.00      D    H  
HETATM 3923  H2  HOH D1151       1.949  18.381  83.585  1.00  0.00      D    H  
HETATM 3924  O   HOH D1152      42.167  19.809  84.319  1.00  0.00      D    O  
HETATM 3925  H1  HOH D1152      41.345  20.276  83.992  1.00  0.00      D    H  
HETATM 3926  H2  HOH D1152      42.871  19.836  83.609  1.00  0.00      D    H  
HETATM 3927  O   HOH D1153      38.977  11.794  69.754  1.00  0.00      D    O  
HETATM 3928  H1  HOH D1153      39.493  11.226  70.394  1.00  0.00      D    H  
HETATM 3929  H2  HOH D1153      39.399  11.743  68.848  1.00  0.00      D    H  
HETATM 3930  O   HOH D1154      23.147  18.176  75.682  1.00  0.00      D    O  
HETATM 3931  H1  HOH D1154      23.581  18.286  74.788  1.00  0.00      D    H  
HETATM 3932  H2  HOH D1154      22.656  17.305  75.710  1.00  0.00      D    H  
HETATM 3933  O   HOH D1155      21.143  39.502  67.930  1.00  0.00      D    O  
HETATM 3934  H1  HOH D1155      20.941  38.886  67.168  1.00  0.00      D    H  
HETATM 3935  H2  HOH D1155      20.570  40.319  67.859  1.00  0.00      D    H  
HETATM 3936  O   HOH D1156      11.485  41.667  25.527  1.00  0.00      D    O  
HETATM 3937  H1  HOH D1156      10.581  41.627  25.102  1.00  0.00      D    H  
HETATM 3938  H2  HOH D1156      12.171  41.330  24.883  1.00  0.00      D    H  
HETATM 3939  O   HOH D1157      39.251  15.105 116.473  1.00  0.00      D    O  
HETATM 3940  H1  HOH D1157      38.481  15.110 117.110  1.00  0.00      D    H  
HETATM 3941  H2  HOH D1157      39.672  16.012 116.453  1.00  0.00      D    H  
HETATM 3942  O   HOH D1158       9.953  18.356  29.206  1.00  0.00      D    O  
HETATM 3943  H1  HOH D1158       9.747  18.500  28.238  1.00  0.00      D    H  
HETATM 3944  H2  HOH D1158      10.897  18.041  29.303  1.00  0.00      D    H  
HETATM 3945  O   HOH D1159      16.619  32.803  73.034  1.00  0.00      D    O  
HETATM 3946  H1  HOH D1159      16.557  31.969  73.582  1.00  0.00      D    H  
HETATM 3947  H2  HOH D1159      15.704  33.078  72.741  1.00  0.00      D    H  
HETATM 3948  O   HOH D1160      39.080   6.226  15.043  1.00  0.00      D    O  
HETATM 3949  H1  HOH D1160      39.735   6.948  15.265  1.00  0.00      D    H  
HETATM 3950  H2  HOH D1160      38.928   5.655  15.850  1.00  0.00      D    H  
HETATM 3951  O   HOH D1161      23.207  25.999  98.236  1.00  0.00      D    O  
HETATM 3952  H1  HOH D1161      22.485  25.979  98.928  1.00  0.00      D    H  
HETATM 3953  H2  HOH D1161      23.973  26.549  98.569  1.00  0.00      D    H  
HETATM 3954  O   HOH D1162      28.280  40.636 106.363  1.00  0.00      D    O  
HETATM 3955  H1  HOH D1162      29.270  40.617 106.224  1.00  0.00      D    H  
HETATM 3956  H2  HOH D1162      28.066  41.202 107.159  1.00  0.00      D    H  
HETATM 3957  O   HOH D1163       8.268  17.620  53.135  1.00  0.00      D    O  
HETATM 3958  H1  HOH D1163       7.794  18.255  53.745  1.00  0.00      D    H  
HETATM 3959  H2  HOH D1163       9.148  17.366  53.537  1.00  0.00      D    H  
HETATM 3960  O   HOH D1164      35.908  18.114  87.771  1.00  0.00      D    O  
HETATM 3961  H1  HOH D1164      35.128  17.490  87.804  1.00  0.00      D    H  
HETATM 3962  H2  HOH D1164      35.596  19.048  87.943  1.00  0.00      D    H  
HETATM 3963  O   HOH D1165      20.974   1.860  44.319  1.00  0.00      D    O  
HETATM 3964  H1  HOH D1165      20.825   1.061  44.902  1.00  0.00      D    H  
HETATM 3965  H2  HOH D1165      20.732   1.634  43.375  1.00  0.00      D    H  
HETATM 3966  O   HOH D1166       5.113   7.576  43.033  1.00  0.00      D    O  
HETATM 3967  H1  HOH D1166       4.642   6.696  43.089  1.00  0.00      D    H  
HETATM 3968  H2  HOH D1166       4.905   8.118  43.848  1.00  0.00      D    H  
HETATM 3969  O   HOH D1167      15.658  42.038 115.418  1.00  0.00      D    O  
HETATM 3970  H1  HOH D1167      15.827  42.463 114.529  1.00  0.00      D    H  
HETATM 3971  H2  HOH D1167      16.313  42.392 116.086  1.00  0.00      D    H  
HETATM 3972  O   HOH D1168      31.158  29.456  74.371  1.00  0.00      D    O  
HETATM 3973  H1  HOH D1168      30.545  30.130  73.958  1.00  0.00      D    H  
HETATM 3974  H2  HOH D1168      31.100  28.597  73.863  1.00  0.00      D    H  
HETATM 3975  O   HOH D1169      45.415  40.422  74.862  1.00  0.00      D    O  
HETATM 3976  H1  HOH D1169      44.585  39.887  74.703  1.00  0.00      D    H  
HETATM 3977  H2  HOH D1169      46.160  39.810  75.127  1.00  0.00      D    H  
HETATM 3978  O   HOH D1170      10.514  17.404  69.482  1.00  0.00      D    O  
HETATM 3979  H1  HOH D1170       9.597  17.068  69.269  1.00  0.00      D    H  
HETATM 3980  H2  HOH D1170      10.536  17.737  70.425  1.00  0.00      D    H  
HETATM 3981  O   HOH D1171      41.421  25.530  14.071  1.00  0.00      D    O  
HETATM 3982  H1  HOH D1171      42.114  26.203  13.815  1.00  0.00      D    H  
HETATM 3983  H2  HOH D1171      40.523  25.842  13.760  1.00  0.00      D    H  
HETATM 3984  O   HOH D1172      15.889   3.010  14.507  1.00  0.00      D    O  
HETATM 3985  H1  HOH D1172      16.043   2.044  14.300  1.00  0.00      D    H  
HETATM 3986  H2  HOH D1172      16.253   3.219  15.414  1.00  0.00      D    H  
HETATM 3987  O   HOH D1173       9.231  23.958  48.695  1.00  0.00      D    O  
HETATM 3988  H1  HOH D1173       8.971  23.665  47.775  1.00  0.00      D    H  
HETATM 3989  H2  HOH D1173       8.565  24.621  49.035  1.00  0.00      D    H  
HETATM 3990  O   HOH D1174      36.749  18.716  48.667  1.00  0.00      D    O  
HETATM 3991  H1  HOH D1174      36.712  18.433  47.709  1.00  0.00      D    H  
HETATM 3992  H2  HOH D1174      37.380  19.486  48.764  1.00  0.00      D    H  
HETATM 3993  O   HOH D1175      36.069   6.618   9.039  1.00  0.00      D    O  
HETATM 3994  H1  HOH D1175      36.370   5.964   8.345  1.00  0.00      D    H  
HETATM 3995  H2  HOH D1175      36.700   7.393   9.062  1.00  0.00      D    H  
HETATM 3996  O   HOH D1176      16.585   5.506  13.742  1.00  0.00      D    O  
HETATM 3997  H1  HOH D1176      17.496   5.426  13.336  1.00  0.00      D    H  
HETATM 3998  H2  HOH D1176      16.213   4.592  13.909  1.00  0.00      D    H  
HETATM 3999  O   HOH D1177      40.551   1.677  28.848  1.00  0.00      D    O  
HETATM 4000  H1  HOH D1177      39.839   1.729  28.149  1.00  0.00      D    H  
HETATM 4001  H2  HOH D1177      40.128   1.566  29.748  1.00  0.00      D    H  
HETATM 4002  O   HOH D1178       4.493  30.885   5.174  1.00  0.00      D    O  
HETATM 4003  H1  HOH D1178       4.024  31.059   6.040  1.00  0.00      D    H  
HETATM 4004  H2  HOH D1178       4.750  31.755   4.754  1.00  0.00      D    H  
HETATM 4005  O   HOH D1179      40.517   7.038  31.051  1.00  0.00      D    O  
HETATM 4006  H1  HOH D1179      40.518   7.992  31.350  1.00  0.00      D    H  
HETATM 4007  H2  HOH D1179      40.146   6.979  30.124  1.00  0.00      D    H  
HETATM 4008  O   HOH D1180      47.306  14.033  17.589  1.00  0.00      D    O  
HETATM 4009  H1  HOH D1180      48.076  13.421  17.774  1.00  0.00      D    H  
HETATM 4010  H2  HOH D1180      47.448  14.490  16.711  1.00  0.00      D    H  
HETATM 4011  O   HOH D1181      13.192  26.725  36.319  1.00  0.00      D    O  
HETATM 4012  H1  HOH D1181      13.216  25.889  35.770  1.00  0.00      D    H  
HETATM 4013  H2  HOH D1181      12.316  27.187  36.185  1.00  0.00      D    H  
HETATM 4014  O   HOH D1182       0.814  22.178  80.146  1.00  0.00      D    O  
HETATM 4015  H1  HOH D1182       0.549  22.613  79.285  1.00  0.00      D    H  
HETATM 4016  H2  HOH D1182       1.453  21.431  79.958  1.00  0.00      D    H  
HETATM 4017  O   HOH D1183       7.893   5.309 110.157  1.00  0.00      D    O  
HETATM 4018  H1  HOH D1183       8.267   5.642 109.292  1.00  0.00      D    H  
HETATM 4019  H2  HOH D1183       8.608   5.320 110.856  1.00  0.00      D    H  
HETATM 4020  O   HOH D1184      36.127  21.589  31.287  1.00  0.00      D    O  
HETATM 4021  H1  HOH D1184      35.961  21.762  32.258  1.00  0.00      D    H  
HETATM 4022  H2  HOH D1184      35.455  22.087  30.740  1.00  0.00      D    H  
HETATM 4023  O   HOH D1185       9.180   8.427  33.726  1.00  0.00      D    O  
HETATM 4024  H1  HOH D1185      10.010   7.869  33.710  1.00  0.00      D    H  
HETATM 4025  H2  HOH D1185       9.003   8.790  32.811  1.00  0.00      D    H  
HETATM 4026  O   HOH D1186       8.553  28.243  78.225  1.00  0.00      D    O  
HETATM 4027  H1  HOH D1186       9.247  28.779  78.705  1.00  0.00      D    H  
HETATM 4028  H2  HOH D1186       7.808  28.844  77.938  1.00  0.00      D    H  
HETATM 4029  O   HOH D1187       8.889   9.073  11.035  1.00  0.00      D    O  
HETATM 4030  H1  HOH D1187       8.086   8.518  11.254  1.00  0.00      D    H  
HETATM 4031  H2  HOH D1187       9.473   9.147  11.842  1.00  0.00      D    H  
HETATM 4032  O   HOH D1188       5.172  31.426  99.835  1.00  0.00      D    O  
HETATM 4033  H1  HOH D1188       4.979  31.704 100.776  1.00  0.00      D    H  
HETATM 4034  H2  HOH D1188       4.700  32.039  99.202  1.00  0.00      D    H  
HETATM 4035  O   HOH D1189      32.235   7.012  93.778  1.00  0.00      D    O  
HETATM 4036  H1  HOH D1189      31.654   7.416  94.484  1.00  0.00      D    H  
HETATM 4037  H2  HOH D1189      32.000   7.406  92.889  1.00  0.00      D    H  
HETATM 4038  O   HOH D1190      19.244  35.089  27.125  1.00  0.00      D    O  
HETATM 4039  H1  HOH D1190      20.173  35.420  26.962  1.00  0.00      D    H  
HETATM 4040  H2  HOH D1190      18.605  35.858  27.088  1.00  0.00      D    H  
HETATM 4041  O   HOH D1191      16.204  12.794  47.331  1.00  0.00      D    O  
HETATM 4042  H1  HOH D1191      16.474  12.022  47.906  1.00  0.00      D    H  
HETATM 4043  H2  HOH D1191      15.870  12.454  46.452  1.00  0.00      D    H  
HETATM 4044  O   HOH D1192      43.682  22.632 117.823  1.00  0.00      D    O  
HETATM 4045  H1  HOH D1192      43.804  22.923 118.772  1.00  0.00      D    H  
HETATM 4046  H2  HOH D1192      43.892  21.658 117.744  1.00  0.00      D    H  
HETATM 4047  O   HOH D1193      31.828   9.000   5.109  1.00  0.00      D    O  
HETATM 4048  H1  HOH D1193      32.217   8.146   4.764  1.00  0.00      D    H  
HETATM 4049  H2  HOH D1193      32.221   9.208   6.005  1.00  0.00      D    H  
HETATM 4050  O   HOH D1194      27.196  25.434  53.421  1.00  0.00      D    O  
HETATM 4051  H1  HOH D1194      27.716  25.846  52.673  1.00  0.00      D    H  
HETATM 4052  H2  HOH D1194      27.494  24.489  53.552  1.00  0.00      D    H  
HETATM 4053  O   HOH D1195      32.360  40.675  45.412  1.00  0.00      D    O  
HETATM 4054  H1  HOH D1195      32.825  40.760  44.531  1.00  0.00      D    H  
HETATM 4055  H2  HOH D1195      31.571  41.288  45.432  1.00  0.00      D    H  
HETATM 4056  O   HOH D1196      46.452  10.241  21.853  1.00  0.00      D    O  
HETATM 4057  H1  HOH D1196      47.190  10.889  22.043  1.00  0.00      D    H  
HETATM 4058  H2  HOH D1196      46.389  10.087  20.867  1.00  0.00      D    H  
HETATM 4059  O   HOH D1197       1.518  18.014  44.978  1.00  0.00      D    O  
HETATM 4060  H1  HOH D1197       1.108  17.192  45.373  1.00  0.00      D    H  
HETATM 4061  H2  HOH D1197       1.404  18.781  45.610  1.00  0.00      D    H  
HETATM 4062  O   HOH D1198      29.909   6.913  53.905  1.00  0.00      D    O  
HETATM 4063  H1  HOH D1198      29.535   7.230  54.776  1.00  0.00      D    H  
HETATM 4064  H2  HOH D1198      30.099   7.699  53.317  1.00  0.00      D    H  
HETATM 4065  O   HOH D1199       9.179   8.658  41.249  1.00  0.00      D    O  
HETATM 4066  H1  HOH D1199      10.002   8.203  40.909  1.00  0.00      D    H  
HETATM 4067  H2  HOH D1199       9.009   8.378  42.193  1.00  0.00      D    H  
HETATM 4068  O   HOH D1200      38.302  16.617  85.598  1.00  0.00      D    O  
HETATM 4069  H1  HOH D1200      38.429  17.185  84.785  1.00  0.00      D    H  
HETATM 4070  H2  HOH D1200      38.426  15.655  85.355  1.00  0.00      D    H  
HETATM 4071  O   HOH D1201      43.747  36.474  41.978  1.00  0.00      D    O  
HETATM 4072  H1  HOH D1201      42.870  35.998  42.048  1.00  0.00      D    H  
HETATM 4073  H2  HOH D1201      44.481  35.806  41.861  1.00  0.00      D    H  
HETATM 4074  O   HOH D1202       1.321   3.142  64.404  1.00  0.00      D    O  
HETATM 4075  H1  HOH D1202       0.679   2.439  64.710  1.00  0.00      D    H  
HETATM 4076  H2  HOH D1202       0.845   4.018  64.327  1.00  0.00      D    H  
HETATM 4077  O   HOH D1203      37.951  17.925  52.807  1.00  0.00      D    O  
HETATM 4078  H1  HOH D1203      38.017  17.028  53.244  1.00  0.00      D    H  
HETATM 4079  H2  HOH D1203      37.014  18.266  52.888  1.00  0.00      D    H  
HETATM 4080  O   HOH D1204      41.702  32.410  40.122  1.00  0.00      D    O  
HETATM 4081  H1  HOH D1204      41.212  32.755  39.322  1.00  0.00      D    H  
HETATM 4082  H2  HOH D1204      42.428  33.052  40.371  1.00  0.00      D    H  
HETATM 4083  O   HOH D1205      14.756  39.390  56.633  1.00  0.00      D    O  
HETATM 4084  H1  HOH D1205      14.443  40.331  56.509  1.00  0.00      D    H  
HETATM 4085  H2  HOH D1205      14.163  38.926  57.292  1.00  0.00      D    H  
HETATM 4086  O   HOH D1206      36.848  36.496  80.456  1.00  0.00      D    O  
HETATM 4087  H1  HOH D1206      36.116  37.104  80.763  1.00  0.00      D    H  
HETATM 4088  H2  HOH D1206      36.764  35.613  80.918  1.00  0.00      D    H  
HETATM 4089  O   HOH D1207      20.190  33.732  22.763  1.00  0.00      D    O  
HETATM 4090  H1  HOH D1207      20.683  34.165  22.008  1.00  0.00      D    H  
HETATM 4091  H2  HOH D1207      20.831  33.520  23.501  1.00  0.00      D    H  
HETATM 4092  O   HOH D1208      11.365  26.113  89.587  1.00  0.00      D    O  
HETATM 4093  H1  HOH D1208      11.307  26.227  88.595  1.00  0.00      D    H  
HETATM 4094  H2  HOH D1208      11.283  25.144  89.817  1.00  0.00      D    H  
HETATM 4095  O   HOH D1209      29.233  32.192  25.157  1.00  0.00      D    O  
HETATM 4096  H1  HOH D1209      29.621  31.677  24.392  1.00  0.00      D    H  
HETATM 4097  H2  HOH D1209      28.724  32.978  24.805  1.00  0.00      D    H  
HETATM 4098  O   HOH D1210      47.556  39.266  68.416  1.00  0.00      D    O  
HETATM 4099  H1  HOH D1210      47.766  38.334  68.711  1.00  0.00      D    H  
HETATM 4100  H2  HOH D1210      48.290  39.881  68.704  1.00  0.00      D    H  
HETATM 4101  O   HOH D1211      16.627   1.237  52.290  1.00  0.00      D    O  
HETATM 4102  H1  HOH D1211      15.905   1.486  51.644  1.00  0.00      D    H  
HETATM 4103  H2  HOH D1211      16.555   1.809  53.107  1.00  0.00      D    H  
HETATM 4104  O   HOH D1212      29.999  20.837 100.503  1.00  0.00      D    O  
HETATM 4105  H1  HOH D1212      29.885  21.651 101.072  1.00  0.00      D    H  
HETATM 4106  H2  HOH D1212      30.199  21.113  99.563  1.00  0.00      D    H  
HETATM 4107  O   HOH D1213      28.951  27.406  43.540  1.00  0.00      D    O  
HETATM 4108  H1  HOH D1213      28.773  27.193  42.580  1.00  0.00      D    H  
HETATM 4109  H2  HOH D1213      28.837  26.580  44.092  1.00  0.00      D    H  
HETATM 4110  O   HOH D1214      35.446  15.794  58.599  1.00  0.00      D    O  
HETATM 4111  H1  HOH D1214      35.348  15.491  59.547  1.00  0.00      D    H  
HETATM 4112  H2  HOH D1214      35.313  16.784  58.550  1.00  0.00      D    H  
HETATM 4113  O   HOH D1215      11.537  20.830  83.757  1.00  0.00      D    O  
HETATM 4114  H1  HOH D1215      10.675  21.326  83.653  1.00  0.00      D    H  
HETATM 4115  H2  HOH D1215      12.291  21.483  83.831  1.00  0.00      D    H  
HETATM 4116  O   HOH D1216      26.473   9.703  17.102  1.00  0.00      D    O  
HETATM 4117  H1  HOH D1216      26.055  10.024  17.952  1.00  0.00      D    H  
HETATM 4118  H2  HOH D1216      25.794   9.202  16.565  1.00  0.00      D    H  
HETATM 4119  O   HOH D1217       8.498  17.159  89.442  1.00  0.00      D    O  
HETATM 4120  H1  HOH D1217       9.302  17.555  89.885  1.00  0.00      D    H  
HETATM 4121  H2  HOH D1217       8.468  16.176  89.622  1.00  0.00      D    H  
HETATM 4122  O   HOH D1218      28.245  34.837  50.399  1.00  0.00      D    O  
HETATM 4123  H1  HOH D1218      27.444  35.135  50.918  1.00  0.00      D    H  
HETATM 4124  H2  HOH D1218      28.427  33.873  50.590  1.00  0.00      D    H  
HETATM 4125  O   HOH D1219       0.626  28.638 110.594  1.00  0.00      D    O  
HETATM 4126  H1  HOH D1219       0.022  28.329 111.328  1.00  0.00      D    H  
HETATM 4127  H2  HOH D1219       0.089  29.118 109.900  1.00  0.00      D    H  
HETATM 4128  O   HOH D1220      38.899  16.608  13.276  1.00  0.00      D    O  
HETATM 4129  H1  HOH D1220      39.429  16.440  12.444  1.00  0.00      D    H  
HETATM 4130  H2  HOH D1220      38.814  15.757  13.795  1.00  0.00      D    H  
HETATM 4131  O   HOH D1221      36.429  19.336  34.102  1.00  0.00      D    O  
HETATM 4132  H1  HOH D1221      36.695  18.415  33.818  1.00  0.00      D    H  
HETATM 4133  H2  HOH D1221      37.244  19.910  34.177  1.00  0.00      D    H  
HETATM 4134  O   HOH D1222      22.645  40.773  65.484  1.00  0.00      D    O  
HETATM 4135  H1  HOH D1222      23.184  39.958  65.698  1.00  0.00      D    H  
HETATM 4136  H2  HOH D1222      22.474  41.289  66.324  1.00  0.00      D    H  
HETATM 4137  O   HOH D1223      24.153  22.620  36.164  1.00  0.00      D    O  
HETATM 4138  H1  HOH D1223      23.637  21.825  35.844  1.00  0.00      D    H  
HETATM 4139  H2  HOH D1223      23.864  23.431  35.655  1.00  0.00      D    H  
HETATM 4140  O   HOH D1224       7.612  21.949  89.597  1.00  0.00      D    O  
HETATM 4141  H1  HOH D1224       7.328  20.990  89.601  1.00  0.00      D    H  
HETATM 4142  H2  HOH D1224       7.803  22.236  88.658  1.00  0.00      D    H  
HETATM 4143  O   HOH D1225       2.466   3.454  54.276  1.00  0.00      D    O  
HETATM 4144  H1  HOH D1225       1.836   4.217  54.131  1.00  0.00      D    H  
HETATM 4145  H2  HOH D1225       2.194   2.683  53.700  1.00  0.00      D    H  
HETATM 4146  O   HOH D1226      18.296  16.449  85.121  1.00  0.00      D    O  
HETATM 4147  H1  HOH D1226      19.217  16.550  85.496  1.00  0.00      D    H  
HETATM 4148  H2  HOH D1226      17.928  15.555  85.377  1.00  0.00      D    H  
HETATM 4149  O   HOH D1227      36.197  41.871  57.750  1.00  0.00      D    O  
HETATM 4150  H1  HOH D1227      36.741  41.562  56.970  1.00  0.00      D    H  
HETATM 4151  H2  HOH D1227      36.184  41.158  58.451  1.00  0.00      D    H  
HETATM 4152  O   HOH D1228      48.257  33.553  94.974  1.00  0.00      D    O  
HETATM 4153  H1  HOH D1228      48.100  33.393  93.999  1.00  0.00      D    H  
HETATM 4154  H2  HOH D1228      48.548  32.702  95.409  1.00  0.00      D    H  
HETATM 4155  O   HOH D1229       9.110  29.293  81.993  1.00  0.00      D    O  
HETATM 4156  H1  HOH D1229       9.837  29.196  81.313  1.00  0.00      D    H  
HETATM 4157  H2  HOH D1229       8.766  28.389  82.245  1.00  0.00      D    H  
HETATM 4158  O   HOH D1230      44.060  33.542   7.692  1.00  0.00      D    O  
HETATM 4159  H1  HOH D1230      43.574  34.363   7.993  1.00  0.00      D    H  
HETATM 4160  H2  HOH D1230      44.185  33.573   6.701  1.00  0.00      D    H  
HETATM 4161  O   HOH D1231      22.446   2.700  56.351  1.00  0.00      D    O  
HETATM 4162  H1  HOH D1231      22.087   3.573  56.018  1.00  0.00      D    H  
HETATM 4163  H2  HOH D1231      23.443   2.698  56.271  1.00  0.00      D    H  
HETATM 4164  O   HOH D1232      38.148  16.070  88.903  1.00  0.00      D    O  
HETATM 4165  H1  HOH D1232      39.141  15.993  88.992  1.00  0.00      D    H  
HETATM 4166  H2  HOH D1232      37.715  15.818  89.768  1.00  0.00      D    H  
HETATM 4167  O   HOH D1233      21.292  15.202  19.791  1.00  0.00      D    O  
HETATM 4168  H1  HOH D1233      21.540  15.374  20.745  1.00  0.00      D    H  
HETATM 4169  H2  HOH D1233      21.785  15.839  19.198  1.00  0.00      D    H  
HETATM 4170  O   HOH D1234      40.642   2.661  13.251  1.00  0.00      D    O  
HETATM 4171  H1  HOH D1234      40.995   1.833  12.814  1.00  0.00      D    H  
HETATM 4172  H2  HOH D1234      41.362   3.076  13.808  1.00  0.00      D    H  
HETATM 4173  O   HOH D1235      43.655   1.727  68.896  1.00  0.00      D    O  
HETATM 4174  H1  HOH D1235      42.743   1.410  68.638  1.00  0.00      D    H  
HETATM 4175  H2  HOH D1235      44.108   2.125  68.098  1.00  0.00      D    H  
HETATM 4176  O   HOH D1236      27.433  12.757  24.318  1.00  0.00      D    O  
HETATM 4177  H1  HOH D1236      27.119  12.925  23.384  1.00  0.00      D    H  
HETATM 4178  H2  HOH D1236      27.844  13.590  24.687  1.00  0.00      D    H  
HETATM 4179  O   HOH D1237      24.359  -0.010 104.204  1.00  0.00      D    O  
HETATM 4180  H1  HOH D1237      24.968   0.783 104.167  1.00  0.00      D    H  
HETATM 4181  H2  HOH D1237      24.296  -0.338 105.146  1.00  0.00      D    H  
HETATM 4182  O   HOH D1238      49.056  39.629  33.214  1.00  0.00      D    O  
HETATM 4183  H1  HOH D1238      48.420  39.972  33.906  1.00  0.00      D    H  
HETATM 4184  H2  HOH D1238      49.515  38.812  33.561  1.00  0.00      D    H  
HETATM 4185  O   HOH D1239      34.107  36.491  31.188  1.00  0.00      D    O  
HETATM 4186  H1  HOH D1239      34.937  37.045  31.264  1.00  0.00      D    H  
HETATM 4187  H2  HOH D1239      34.266  35.739  30.549  1.00  0.00      D    H  
HETATM 4188  O   HOH D1240      30.059  35.930  24.667  1.00  0.00      D    O  
HETATM 4189  H1  HOH D1240      30.309  36.099  25.621  1.00  0.00      D    H  
HETATM 4190  H2  HOH D1240      30.468  35.069  24.364  1.00  0.00      D    H  
HETATM 4191  O   HOH D1241      11.828  31.669  93.700  1.00  0.00      D    O  
HETATM 4192  H1  HOH D1241      11.128  31.533  92.999  1.00  0.00      D    H  
HETATM 4193  H2  HOH D1241      11.397  31.983  94.546  1.00  0.00      D    H  
HETATM 4194  O   HOH D1242      37.286  27.443 111.063  1.00  0.00      D    O  
HETATM 4195  H1  HOH D1242      36.604  27.650 110.362  1.00  0.00      D    H  
HETATM 4196  H2  HOH D1242      38.143  27.909 110.843  1.00  0.00      D    H  
HETATM 4197  O   HOH D1243      14.957  35.556   8.702  1.00  0.00      D    O  
HETATM 4198  H1  HOH D1243      15.813  35.703   8.207  1.00  0.00      D    H  
HETATM 4199  H2  HOH D1243      14.254  35.238   8.065  1.00  0.00      D    H  
HETATM 4200  O   HOH D1244      41.165  13.629 106.344  1.00  0.00      D    O  
HETATM 4201  H1  HOH D1244      41.184  14.515 106.809  1.00  0.00      D    H  
HETATM 4202  H2  HOH D1244      41.830  13.015 106.771  1.00  0.00      D    H  
HETATM 4203  O   HOH D1245       0.617  19.129  49.854  1.00  0.00      D    O  
HETATM 4204  H1  HOH D1245       0.398  18.216  50.198  1.00  0.00      D    H  
HETATM 4205  H2  HOH D1245      -0.218  19.677  49.806  1.00  0.00      D    H  
HETATM 4206  O   HOH D1246      46.265  22.888  80.438  1.00  0.00      D    O  
HETATM 4207  H1  HOH D1246      46.299  22.913  79.439  1.00  0.00      D    H  
HETATM 4208  H2  HOH D1246      45.414  23.308  80.753  1.00  0.00      D    H  
HETATM 4209  O   HOH D1247       2.559  19.969  10.035  1.00  0.00      D    O  
HETATM 4210  H1  HOH D1247       2.302  20.798  10.531  1.00  0.00      D    H  
HETATM 4211  H2  HOH D1247       2.887  19.281  10.683  1.00  0.00      D    H  
HETATM 4212  O   HOH D1248      19.461  41.332  61.271  1.00  0.00      D    O  
HETATM 4213  H1  HOH D1248      20.290  41.780  61.604  1.00  0.00      D    H  
HETATM 4214  H2  HOH D1248      18.720  41.469  61.929  1.00  0.00      D    H  
HETATM 4215  O   HOH D1249      21.043  11.608 112.016  1.00  0.00      D    O  
HETATM 4216  H1  HOH D1249      21.635  12.029 112.703  1.00  0.00      D    H  
HETATM 4217  H2  HOH D1249      20.160  12.077 112.003  1.00  0.00      D    H  
HETATM 4218  O   HOH D1250      22.095  36.800  34.149  1.00  0.00      D    O  
HETATM 4219  H1  HOH D1250      21.344  36.234  34.490  1.00  0.00      D    H  
HETATM 4220  H2  HOH D1250      22.054  36.843  33.151  1.00  0.00      D    H  
HETATM 4221  O   HOH D1251      20.433  41.035  54.640  1.00  0.00      D    O  
HETATM 4222  H1  HOH D1251      20.396  41.471  55.539  1.00  0.00      D    H  
HETATM 4223  H2  HOH D1251      21.259  41.331  54.159  1.00  0.00      D    H  
HETATM 4224  O   HOH D1252      40.538  24.443  77.240  1.00  0.00      D    O  
HETATM 4225  H1  HOH D1252      40.314  24.566  76.274  1.00  0.00      D    H  
HETATM 4226  H2  HOH D1252      41.522  24.558  77.372  1.00  0.00      D    H  
HETATM 4227  O   HOH D1253      20.076   1.317  16.449  1.00  0.00      D    O  
HETATM 4228  H1  HOH D1253      19.254   1.076  16.964  1.00  0.00      D    H  
HETATM 4229  H2  HOH D1253      19.815   1.663  15.548  1.00  0.00      D    H  
HETATM 4230  O   HOH D1254      41.997  41.766 106.661  1.00  0.00      D    O  
HETATM 4231  H1  HOH D1254      42.463  41.258 107.385  1.00  0.00      D    H  
HETATM 4232  H2  HOH D1254      41.109  41.346 106.477  1.00  0.00      D    H  
HETATM 4233  O   HOH D1255      48.848  29.479 107.661  1.00  0.00      D    O  
HETATM 4234  H1  HOH D1255      49.010  30.227 107.018  1.00  0.00      D    H  
HETATM 4235  H2  HOH D1255      47.865  29.314 107.741  1.00  0.00      D    H  
HETATM 4236  O   HOH D1256       4.970   4.085  59.958  1.00  0.00      D    O  
HETATM 4237  H1  HOH D1256       5.938   4.081  59.707  1.00  0.00      D    H  
HETATM 4238  H2  HOH D1256       4.582   3.176  59.802  1.00  0.00      D    H  
HETATM 4239  O   HOH D1257      23.098   9.480  78.654  1.00  0.00      D    O  
HETATM 4240  H1  HOH D1257      23.434   8.887  77.922  1.00  0.00      D    H  
HETATM 4241  H2  HOH D1257      23.762   9.496  79.401  1.00  0.00      D    H  
HETATM 4242  O   HOH D1258      45.571  26.685 111.550  1.00  0.00      D    O  
HETATM 4243  H1  HOH D1258      44.634  26.830 111.868  1.00  0.00      D    H  
HETATM 4244  H2  HOH D1258      45.671  27.052 110.626  1.00  0.00      D    H  
HETATM 4245  O   HOH D1259       6.947  39.013 110.781  1.00  0.00      D    O  
HETATM 4246  H1  HOH D1259       7.924  38.809 110.850  1.00  0.00      D    H  
HETATM 4247  H2  HOH D1259       6.634  39.434 111.632  1.00  0.00      D    H  
HETATM 4248  O   HOH D1260      18.379   6.407  79.082  1.00  0.00      D    O  
HETATM 4249  H1  HOH D1260      18.992   6.450  79.871  1.00  0.00      D    H  
HETATM 4250  H2  HOH D1260      18.061   5.468  78.957  1.00  0.00      D    H  
HETATM 4251  O   HOH D1261      28.606   3.363  13.630  1.00  0.00      D    O  
HETATM 4252  H1  HOH D1261      28.272   2.763  12.902  1.00  0.00      D    H  
HETATM 4253  H2  HOH D1261      28.332   2.994  14.518  1.00  0.00      D    H  
HETATM 4254  O   HOH D1262      27.426  26.690  15.855  1.00  0.00      D    O  
HETATM 4255  H1  HOH D1262      26.672  26.452  15.242  1.00  0.00      D    H  
HETATM 4256  H2  HOH D1262      27.204  27.533  16.344  1.00  0.00      D    H  
HETATM 4257  O   HOH D1263      17.867  34.678  78.781  1.00  0.00      D    O  
HETATM 4258  H1  HOH D1263      18.369  34.501  79.628  1.00  0.00      D    H  
HETATM 4259  H2  HOH D1263      17.387  35.553  78.855  1.00  0.00      D    H  
HETATM 4260  O   HOH D1264      36.253  36.957 108.284  1.00  0.00      D    O  
HETATM 4261  H1  HOH D1264      36.048  35.987 108.412  1.00  0.00      D    H  
HETATM 4262  H2  HOH D1264      35.400  37.478 108.260  1.00  0.00      D    H  
HETATM 4263  O   HOH D1265      46.347   2.183  76.557  1.00  0.00      D    O  
HETATM 4264  H1  HOH D1265      47.208   1.677  76.516  1.00  0.00      D    H  
HETATM 4265  H2  HOH D1265      45.913   2.032  77.446  1.00  0.00      D    H  
HETATM 4266  O   HOH D1266      37.667  22.108  82.690  1.00  0.00      D    O  
HETATM 4267  H1  HOH D1266      37.942  22.024  81.733  1.00  0.00      D    H  
HETATM 4268  H2  HOH D1266      36.924  21.466  82.881  1.00  0.00      D    H  
HETATM 4269  O   HOH D1267      31.333   9.998  69.472  1.00  0.00      D    O  
HETATM 4270  H1  HOH D1267      31.002   9.756  68.559  1.00  0.00      D    H  
HETATM 4271  H2  HOH D1267      32.325  10.122  69.444  1.00  0.00      D    H  
HETATM 4272  O   HOH D1268      17.841  15.034  21.415  1.00  0.00      D    O  
HETATM 4273  H1  HOH D1268      18.277  14.863  20.532  1.00  0.00      D    H  
HETATM 4274  H2  HOH D1268      17.090  14.387  21.548  1.00  0.00      D    H  
HETATM 4275  O   HOH D1269      41.788  35.450  52.757  1.00  0.00      D    O  
HETATM 4276  H1  HOH D1269      42.714  35.072  52.749  1.00  0.00      D    H  
HETATM 4277  H2  HOH D1269      41.169  34.808  53.210  1.00  0.00      D    H  
HETATM 4278  O   HOH D1270       2.930  13.683  28.705  1.00  0.00      D    O  
HETATM 4279  H1  HOH D1270       2.347  14.495  28.703  1.00  0.00      D    H  
HETATM 4280  H2  HOH D1270       2.767  13.154  27.872  1.00  0.00      D    H  
HETATM 4281  O   HOH D1271      28.644  31.997 111.756  1.00  0.00      D    O  
HETATM 4282  H1  HOH D1271      29.321  31.302 111.997  1.00  0.00      D    H  
HETATM 4283  H2  HOH D1271      28.028  32.145 112.531  1.00  0.00      D    H  
HETATM 4284  O   HOH D1272      37.680  41.416 101.041  1.00  0.00      D    O  
HETATM 4285  H1  HOH D1272      36.819  41.923 101.013  1.00  0.00      D    H  
HETATM 4286  H2  HOH D1272      38.127  41.468 100.148  1.00  0.00      D    H  
HETATM 4287  O   HOH D1273      15.385  23.202  57.337  1.00  0.00      D    O  
HETATM 4288  H1  HOH D1273      15.154  22.572  56.596  1.00  0.00      D    H  
HETATM 4289  H2  HOH D1273      16.001  23.910  56.993  1.00  0.00      D    H  
HETATM 4290  O   HOH D1274      40.390  19.526  41.912  1.00  0.00      D    O  
HETATM 4291  H1  HOH D1274      39.912  19.244  42.743  1.00  0.00      D    H  
HETATM 4292  H2  HOH D1274      41.279  19.071  41.868  1.00  0.00      D    H  
HETATM 4293  O   HOH D1275      48.616  34.398  63.320  1.00  0.00      D    O  
HETATM 4294  H1  HOH D1275      49.546  34.387  62.952  1.00  0.00      D    H  
HETATM 4295  H2  HOH D1275      48.638  34.693  64.275  1.00  0.00      D    H  
HETATM 4296  O   HOH D1276       2.094  27.307 113.206  1.00  0.00      D    O  
HETATM 4297  H1  HOH D1276       3.043  27.066 113.005  1.00  0.00      D    H  
HETATM 4298  H2  HOH D1276       1.953  27.310 114.196  1.00  0.00      D    H  
HETATM 4299  O   HOH D1277      12.847  25.028  45.653  1.00  0.00      D    O  
HETATM 4300  H1  HOH D1277      12.280  25.314  46.425  1.00  0.00      D    H  
HETATM 4301  H2  HOH D1277      12.618  25.577  44.849  1.00  0.00      D    H  
HETATM 4302  O   HOH D1278      29.379  42.255 117.768  1.00  0.00      D    O  
HETATM 4303  H1  HOH D1278      28.490  42.477 117.367  1.00  0.00      D    H  
HETATM 4304  H2  HOH D1278      29.338  42.381 118.759  1.00  0.00      D    H  
HETATM 4305  O   HOH D1279      24.469   5.571  16.508  1.00  0.00      D    O  
HETATM 4306  H1  HOH D1279      24.967   5.388  15.660  1.00  0.00      D    H  
HETATM 4307  H2  HOH D1279      24.799   4.959  17.226  1.00  0.00      D    H  
HETATM 4308  O   HOH D1280      31.104  25.378  33.548  1.00  0.00      D    O  
HETATM 4309  H1  HOH D1280      31.008  25.826  34.437  1.00  0.00      D    H  
HETATM 4310  H2  HOH D1280      31.748  25.894  32.984  1.00  0.00      D    H  
HETATM 4311  O   HOH D1281      29.070   8.515  30.597  1.00  0.00      D    O  
HETATM 4312  H1  HOH D1281      28.302   8.401  29.967  1.00  0.00      D    H  
HETATM 4313  H2  HOH D1281      28.792   9.100  31.359  1.00  0.00      D    H  
HETATM 4314  O   HOH D1282      22.339  41.584  73.919  1.00  0.00      D    O  
HETATM 4315  H1  HOH D1282      22.023  42.525  73.803  1.00  0.00      D    H  
HETATM 4316  H2  HOH D1282      23.135  41.571  74.525  1.00  0.00      D    H  
HETATM 4317  O   HOH D1283       4.708  11.127  65.071  1.00  0.00      D    O  
HETATM 4318  H1  HOH D1283       5.574  10.813  64.681  1.00  0.00      D    H  
HETATM 4319  H2  HOH D1283       4.885  11.854  65.734  1.00  0.00      D    H  
HETATM 4320  O   HOH D1284       1.830  21.672   6.543  1.00  0.00      D    O  
HETATM 4321  H1  HOH D1284       0.890  21.598   6.208  1.00  0.00      D    H  
HETATM 4322  H2  HOH D1284       2.296  22.416   6.066  1.00  0.00      D    H  
HETATM 4323  O   HOH D1285       9.989  12.720  61.894  1.00  0.00      D    O  
HETATM 4324  H1  HOH D1285       9.756  12.504  60.945  1.00  0.00      D    H  
HETATM 4325  H2  HOH D1285      10.164  13.701  61.979  1.00  0.00      D    H  
HETATM 4326  O   HOH D1286      29.001  17.780  96.632  1.00  0.00      D    O  
HETATM 4327  H1  HOH D1286      28.585  17.752  95.723  1.00  0.00      D    H  
HETATM 4328  H2  HOH D1286      29.974  17.558  96.560  1.00  0.00      D    H  
HETATM 4329  O   HOH D1287      42.966  26.977 104.628  1.00  0.00      D    O  
HETATM 4330  H1  HOH D1287      42.364  27.771 104.718  1.00  0.00      D    H  
HETATM 4331  H2  HOH D1287      43.801  27.130 105.157  1.00  0.00      D    H  
HETATM 4332  O   HOH D1288      41.112  24.623  83.312  1.00  0.00      D    O  
HETATM 4333  H1  HOH D1288      41.101  24.377  82.343  1.00  0.00      D    H  
HETATM 4334  H2  HOH D1288      41.215  25.613  83.403  1.00  0.00      D    H  
HETATM 4335  O   HOH D1289      46.866  35.117  14.463  1.00  0.00      D    O  
HETATM 4336  H1  HOH D1289      47.068  34.422  13.773  1.00  0.00      D    H  
HETATM 4337  H2  HOH D1289      47.715  35.403  14.907  1.00  0.00      D    H  
HETATM 4338  O   HOH D1290      23.955  38.076  20.971  1.00  0.00      D    O  
HETATM 4339  H1  HOH D1290      23.071  38.544  20.970  1.00  0.00      D    H  
HETATM 4340  H2  HOH D1290      24.491  38.374  20.182  1.00  0.00      D    H  
HETATM 4341  O   HOH D1291      25.537  23.893  96.798  1.00  0.00      D    O  
HETATM 4342  H1  HOH D1291      25.520  24.725  96.244  1.00  0.00      D    H  
HETATM 4343  H2  HOH D1291      24.644  23.444  96.753  1.00  0.00      D    H  
HETATM 4344  O   HOH D1292      20.588  10.786  52.093  1.00  0.00      D    O  
HETATM 4345  H1  HOH D1292      19.938  11.476  52.411  1.00  0.00      D    H  
HETATM 4346  H2  HOH D1292      21.485  11.208  51.961  1.00  0.00      D    H  
HETATM 4347  O   HOH D1293       8.682  30.061  19.727  1.00  0.00      D    O  
HETATM 4348  H1  HOH D1293       7.794  30.330  19.355  1.00  0.00      D    H  
HETATM 4349  H2  HOH D1293       9.065  30.819  20.255  1.00  0.00      D    H  
HETATM 4350  O   HOH D1294      31.114  40.296 102.779  1.00  0.00      D    O  
HETATM 4351  H1  HOH D1294      31.257  39.486 103.347  1.00  0.00      D    H  
HETATM 4352  H2  HOH D1294      31.691  40.238 101.964  1.00  0.00      D    H  
HETATM 4353  O   HOH D1295       8.765  26.071  42.782  1.00  0.00      D    O  
HETATM 4354  H1  HOH D1295       9.073  25.958  43.726  1.00  0.00      D    H  
HETATM 4355  H2  HOH D1295       7.990  25.463  42.608  1.00  0.00      D    H  
HETATM 4356  O   HOH D1296      19.261  21.618   3.101  1.00  0.00      D    O  
HETATM 4357  H1  HOH D1296      19.545  20.896   3.731  1.00  0.00      D    H  
HETATM 4358  H2  HOH D1296      19.788  22.448   3.285  1.00  0.00      D    H  
HETATM 4359  O   HOH D1297      14.006  12.062   8.064  1.00  0.00      D    O  
HETATM 4360  H1  HOH D1297      14.654  12.409   8.742  1.00  0.00      D    H  
HETATM 4361  H2  HOH D1297      13.170  12.611   8.089  1.00  0.00      D    H  
HETATM 4362  O   HOH D1298       5.283  17.588  72.362  1.00  0.00      D    O  
HETATM 4363  H1  HOH D1298       4.601  18.319  72.358  1.00  0.00      D    H  
HETATM 4364  H2  HOH D1298       4.843  16.722  72.598  1.00  0.00      D    H  
HETATM 4365  O   HOH D1299      40.238  32.338   6.599  1.00  0.00      D    O  
HETATM 4366  H1  HOH D1299      41.045  32.861   6.324  1.00  0.00      D    H  
HETATM 4367  H2  HOH D1299      39.899  31.815   5.817  1.00  0.00      D    H  
HETATM 4368  O   HOH D1300      47.970  10.646 112.795  1.00  0.00      D    O  
HETATM 4369  H1  HOH D1300      48.107  11.584 113.114  1.00  0.00      D    H  
HETATM 4370  H2  HOH D1300      47.090  10.579 112.325  1.00  0.00      D    H  
HETATM 4371  O   HOH D1301      25.196  25.711  46.521  1.00  0.00      D    O  
HETATM 4372  H1  HOH D1301      25.832  25.030  46.883  1.00  0.00      D    H  
HETATM 4373  H2  HOH D1301      25.035  26.417  47.211  1.00  0.00      D    H  
HETATM 4374  O   HOH D1302      48.009   4.633  67.187  1.00  0.00      D    O  
HETATM 4375  H1  HOH D1302      48.258   4.548  66.223  1.00  0.00      D    H  
HETATM 4376  H2  HOH D1302      48.623   4.070  67.741  1.00  0.00      D    H  
HETATM 4377  O   HOH D1303      36.621  18.862  41.604  1.00  0.00      D    O  
HETATM 4378  H1  HOH D1303      35.903  18.186  41.443  1.00  0.00      D    H  
HETATM 4379  H2  HOH D1303      37.080  19.074  40.741  1.00  0.00      D    H  
HETATM 4380  O   HOH D1304       6.402  29.924  61.179  1.00  0.00      D    O  
HETATM 4381  H1  HOH D1304       7.216  30.498  61.260  1.00  0.00      D    H  
HETATM 4382  H2  HOH D1304       6.171  29.808  60.213  1.00  0.00      D    H  
HETATM 4383  O   HOH D1305      10.601  21.296   3.802  1.00  0.00      D    O  
HETATM 4384  H1  HOH D1305      11.068  20.412   3.803  1.00  0.00      D    H  
HETATM 4385  H2  HOH D1305      11.156  21.966   3.308  1.00  0.00      D    H  
HETATM 4386  O   HOH D1306      48.526   2.695  95.605  1.00  0.00      D    O  
HETATM 4387  H1  HOH D1306      48.681   2.928  96.565  1.00  0.00      D    H  
HETATM 4388  H2  HOH D1306      47.616   3.004  95.330  1.00  0.00      D    H  
HETATM 4389  O   HOH D1307      20.027  20.693  31.581  1.00  0.00      D    O  
HETATM 4390  H1  HOH D1307      20.426  19.887  31.143  1.00  0.00      D    H  
HETATM 4391  H2  HOH D1307      19.042  20.560  31.689  1.00  0.00      D    H  
HETATM 4392  O   HOH D1308      13.101  26.917  71.348  1.00  0.00      D    O  
HETATM 4393  H1  HOH D1308      12.374  26.546  71.925  1.00  0.00      D    H  
HETATM 4394  H2  HOH D1308      13.985  26.571  71.663  1.00  0.00      D    H  
HETATM 4395  O   HOH D1309      45.959  35.037  65.076  1.00  0.00      D    O  
HETATM 4396  H1  HOH D1309      46.033  35.670  64.306  1.00  0.00      D    H  
HETATM 4397  H2  HOH D1309      44.996  34.825  65.242  1.00  0.00      D    H  
HETATM 4398  O   HOH D1310      16.878  36.832  71.437  1.00  0.00      D    O  
HETATM 4399  H1  HOH D1310      17.015  36.421  72.338  1.00  0.00      D    H  
HETATM 4400  H2  HOH D1310      17.733  36.794  70.920  1.00  0.00      D    H  
HETATM 4401  O   HOH D1311      17.731  30.269 109.726  1.00  0.00      D    O  
HETATM 4402  H1  HOH D1311      17.098  29.662 109.246  1.00  0.00      D    H  
HETATM 4403  H2  HOH D1311      17.304  30.595 110.571  1.00  0.00      D    H  
HETATM 4404  O   HOH D1312      48.177  19.726  32.937  1.00  0.00      D    O  
HETATM 4405  H1  HOH D1312      47.415  19.096  33.084  1.00  0.00      D    H  
HETATM 4406  H2  HOH D1312      47.938  20.629  33.294  1.00  0.00      D    H  
HETATM 4407  O   HOH D1313      29.986  21.560  97.831  1.00  0.00      D    O  
HETATM 4408  H1  HOH D1313      29.281  22.267  97.886  1.00  0.00      D    H  
HETATM 4409  H2  HOH D1313      29.691  20.844  97.199  1.00  0.00      D    H  
HETATM 4410  O   HOH D1314      41.229  12.184  10.163  1.00  0.00      D    O  
HETATM 4411  H1  HOH D1314      42.105  12.653  10.270  1.00  0.00      D    H  
HETATM 4412  H2  HOH D1314      41.190  11.754   9.261  1.00  0.00      D    H  
HETATM 4413  O   HOH D1315      49.130  32.957  11.369  1.00  0.00      D    O  
HETATM 4414  H1  HOH D1315      49.646  33.811  11.437  1.00  0.00      D    H  
HETATM 4415  H2  HOH D1315      48.200  33.102  11.706  1.00  0.00      D    H  
HETATM 4416  O   HOH D1316       6.243  41.105  67.014  1.00  0.00      D    O  
HETATM 4417  H1  HOH D1316       6.585  40.186  66.820  1.00  0.00      D    H  
HETATM 4418  H2  HOH D1316       6.236  41.643  66.171  1.00  0.00      D    H  
HETATM 4419  O   HOH D1317      37.408  13.182 103.041  1.00  0.00      D    O  
HETATM 4420  H1  HOH D1317      37.322  12.226 103.318  1.00  0.00      D    H  
HETATM 4421  H2  HOH D1317      37.967  13.674 103.709  1.00  0.00      D    H  
HETATM 4422  O   HOH D1318       3.591  24.806  38.746  1.00  0.00      D    O  
HETATM 4423  H1  HOH D1318       3.237  23.883  38.892  1.00  0.00      D    H  
HETATM 4424  H2  HOH D1318       2.875  25.474  38.949  1.00  0.00      D    H  
HETATM 4425  O   HOH D1319      38.590  17.944   6.283  1.00  0.00      D    O  
HETATM 4426  H1  HOH D1319      37.634  17.673   6.168  1.00  0.00      D    H  
HETATM 4427  H2  HOH D1319      39.094  17.755   5.441  1.00  0.00      D    H  
HETATM 4428  O   HOH D1320      20.228  13.095  63.103  1.00  0.00      D    O  
HETATM 4429  H1  HOH D1320      19.500  12.857  63.746  1.00  0.00      D    H  
HETATM 4430  H2  HOH D1320      21.107  12.786  63.466  1.00  0.00      D    H  
HETATM 4431  O   HOH D1321      33.644  36.529  23.741  1.00  0.00      D    O  
HETATM 4432  H1  HOH D1321      33.297  36.713  24.661  1.00  0.00      D    H  
HETATM 4433  H2  HOH D1321      34.287  37.248  23.477  1.00  0.00      D    H  
HETATM 4434  O   HOH D1322      26.560  34.553  91.627  1.00  0.00      D    O  
HETATM 4435  H1  HOH D1322      26.812  33.685  92.054  1.00  0.00      D    H  
HETATM 4436  H2  HOH D1322      26.024  34.376  90.801  1.00  0.00      D    H  
HETATM 4437  O   HOH D1323      29.053   1.525   7.697  1.00  0.00      D    O  
HETATM 4438  H1  HOH D1323      28.864   2.174   8.434  1.00  0.00      D    H  
HETATM 4439  H2  HOH D1323      29.638   0.791   8.041  1.00  0.00      D    H  
HETATM 4440  O   HOH D1324      14.468  21.641  48.699  1.00  0.00      D    O  
HETATM 4441  H1  HOH D1324      15.046  21.111  49.319  1.00  0.00      D    H  
HETATM 4442  H2  HOH D1324      14.008  22.367  49.211  1.00  0.00      D    H  
HETATM 4443  O   HOH D1325      19.504  10.769  61.432  1.00  0.00      D    O  
HETATM 4444  H1  HOH D1325      19.197  11.457  62.090  1.00  0.00      D    H  
HETATM 4445  H2  HOH D1325      18.741  10.164  61.203  1.00  0.00      D    H  
HETATM 4446  O   HOH D1326      33.519   6.096 105.990  1.00  0.00      D    O  
HETATM 4447  H1  HOH D1326      33.269   6.997 105.634  1.00  0.00      D    H  
HETATM 4448  H2  HOH D1326      34.439   6.135 106.379  1.00  0.00      D    H  
HETATM 4449  O   HOH D1327      13.900   4.974  23.057  1.00  0.00      D    O  
HETATM 4450  H1  HOH D1327      14.714   5.392  23.459  1.00  0.00      D    H  
HETATM 4451  H2  HOH D1327      14.109   4.660  22.131  1.00  0.00      D    H  
HETATM 4452  O   HOH D1328      36.317  37.356  49.923  1.00  0.00      D    O  
HETATM 4453  H1  HOH D1328      36.857  38.099  50.318  1.00  0.00      D    H  
HETATM 4454  H2  HOH D1328      36.839  36.915  49.193  1.00  0.00      D    H  
HETATM 4455  O   HOH D1329      11.270  30.579  72.599  1.00  0.00      D    O  
HETATM 4456  H1  HOH D1329      10.885  30.372  73.498  1.00  0.00      D    H  
HETATM 4457  H2  HOH D1329      12.265  30.487  72.633  1.00  0.00      D    H  
HETATM 4458  O   HOH D1330      16.371   4.897  84.800  1.00  0.00      D    O  
HETATM 4459  H1  HOH D1330      17.089   5.591  84.858  1.00  0.00      D    H  
HETATM 4460  H2  HOH D1330      16.695   4.047  85.216  1.00  0.00      D    H  
HETATM 4461  O   HOH D1331       6.667   4.543  39.417  1.00  0.00      D    O  
HETATM 4462  H1  HOH D1331       6.089   5.087  38.809  1.00  0.00      D    H  
HETATM 4463  H2  HOH D1331       6.590   3.576  39.174  1.00  0.00      D    H  
HETATM 4464  O   HOH D1332      27.604  20.501  90.776  1.00  0.00      D    O  
HETATM 4465  H1  HOH D1332      26.859  21.070  90.427  1.00  0.00      D    H  
HETATM 4466  H2  HOH D1332      27.350  19.537  90.701  1.00  0.00      D    H  
HETATM 4467  O   HOH D1333       5.860  31.257  23.483  1.00  0.00      D    O  
HETATM 4468  H1  HOH D1333       5.936  30.425  22.934  1.00  0.00      D    H  
HETATM 4469  H2  HOH D1333       4.995  31.715  23.277  1.00  0.00      D    H  
HETATM 4470  O   HOH D1334      11.224  15.819  82.867  1.00  0.00      D    O  
HETATM 4471  H1  HOH D1334      10.800  16.601  82.410  1.00  0.00      D    H  
HETATM 4472  H2  HOH D1334      11.690  16.130  83.696  1.00  0.00      D    H  
HETATM 4473  O   HOH D1335      12.242   5.251  94.001  1.00  0.00      D    O  
HETATM 4474  H1  HOH D1335      12.532   5.389  93.054  1.00  0.00      D    H  
HETATM 4475  H2  HOH D1335      11.283   4.969  94.018  1.00  0.00      D    H  
HETATM 4476  O   HOH D1336      -0.191   6.410  34.867  1.00  0.00      D    O  
HETATM 4477  H1  HOH D1336       0.015   5.802  34.099  1.00  0.00      D    H  
HETATM 4478  H2  HOH D1336       0.619   6.951  35.090  1.00  0.00      D    H  
HETATM 4479  O   HOH D1337      22.151  31.832   5.960  1.00  0.00      D    O  
HETATM 4480  H1  HOH D1337      23.094  32.113   6.138  1.00  0.00      D    H  
HETATM 4481  H2  HOH D1337      21.957  30.985   6.455  1.00  0.00      D    H  
HETATM 4482  O   HOH D1338      37.243   9.371  32.030  1.00  0.00      D    O  
HETATM 4483  H1  HOH D1338      36.859  10.020  31.373  1.00  0.00      D    H  
HETATM 4484  H2  HOH D1338      37.486   8.523  31.558  1.00  0.00      D    H  
HETATM 4485  O   HOH D1339       5.222  18.867  23.451  1.00  0.00      D    O  
HETATM 4486  H1  HOH D1339       4.599  18.831  24.233  1.00  0.00      D    H  
HETATM 4487  H2  HOH D1339       5.115  19.742  22.980  1.00  0.00      D    H  
HETATM 4488  O   HOH D1340      26.762  34.596  58.548  1.00  0.00      D    O  
HETATM 4489  H1  HOH D1340      27.541  34.233  58.037  1.00  0.00      D    H  
HETATM 4490  H2  HOH D1340      26.418  35.418  58.093  1.00  0.00      D    H  
HETATM 4491  O   HOH D1341       4.505   2.525 115.527  1.00  0.00      D    O  
HETATM 4492  H1  HOH D1341       4.165   3.347 115.985  1.00  0.00      D    H  
HETATM 4493  H2  HOH D1341       4.016   1.724 115.874  1.00  0.00      D    H  
HETATM 4494  O   HOH D1342      42.701  11.984  15.876  1.00  0.00      D    O  
HETATM 4495  H1  HOH D1342      42.656  11.017  16.124  1.00  0.00      D    H  
HETATM 4496  H2  HOH D1342      42.364  12.540  16.636  1.00  0.00      D    H  
HETATM 4497  O   HOH D1343       3.652  18.251  75.664  1.00  0.00      D    O  
HETATM 4498  H1  HOH D1343       4.231  17.962  76.426  1.00  0.00      D    H  
HETATM 4499  H2  HOH D1343       2.957  17.554  75.490  1.00  0.00      D    H  
HETATM 4500  O   HOH D1344      39.879  30.656  29.081  1.00  0.00      D    O  
HETATM 4501  H1  HOH D1344      40.768  30.839  29.500  1.00  0.00      D    H  
HETATM 4502  H2  HOH D1344      39.998  30.490  28.103  1.00  0.00      D    H  
HETATM 4503  O   HOH D1345      13.809  20.134  24.367  1.00  0.00      D    O  
HETATM 4504  H1  HOH D1345      13.314  20.361  25.206  1.00  0.00      D    H  
HETATM 4505  H2  HOH D1345      14.668  19.679  24.600  1.00  0.00      D    H  
HETATM 4506  O   HOH D1346      40.556  34.899  69.321  1.00  0.00      D    O  
HETATM 4507  H1  HOH D1346      41.037  35.749  69.104  1.00  0.00      D    H  
HETATM 4508  H2  HOH D1346      39.598  35.102  69.525  1.00  0.00      D    H  
HETATM 4509  O   HOH D1347      31.091  28.878  48.884  1.00  0.00      D    O  
HETATM 4510  H1  HOH D1347      31.058  29.617  49.557  1.00  0.00      D    H  
HETATM 4511  H2  HOH D1347      30.751  29.211  48.005  1.00  0.00      D    H  
HETATM 4512  O   HOH D1348      40.743   6.462  51.798  1.00  0.00      D    O  
HETATM 4513  H1  HOH D1348      40.569   7.443  51.886  1.00  0.00      D    H  
HETATM 4514  H2  HOH D1348      41.466   6.311  51.124  1.00  0.00      D    H  
HETATM 4515  O   HOH D1349      38.148  19.491  99.745  1.00  0.00      D    O  
HETATM 4516  H1  HOH D1349      39.047  19.643  99.334  1.00  0.00      D    H  
HETATM 4517  H2  HOH D1349      38.071  20.026 100.587  1.00  0.00      D    H  
HETATM 4518  O   HOH D1350      37.471  35.972   6.047  1.00  0.00      D    O  
HETATM 4519  H1  HOH D1350      37.322  35.576   5.141  1.00  0.00      D    H  
HETATM 4520  H2  HOH D1350      37.850  36.893   5.950  1.00  0.00      D    H  
HETATM 4521  O   HOH D1351      40.476  39.893  69.361  1.00  0.00      D    O  
HETATM 4522  H1  HOH D1351      40.673  40.598  70.043  1.00  0.00      D    H  
HETATM 4523  H2  HOH D1351      39.490  39.846  69.206  1.00  0.00      D    H  
HETATM 4524  O   HOH D1352      13.827  11.909  14.002  1.00  0.00      D    O  
HETATM 4525  H1  HOH D1352      13.417  11.585  13.149  1.00  0.00      D    H  
HETATM 4526  H2  HOH D1352      13.849  11.161  14.666  1.00  0.00      D    H  
HETATM 4527  O   HOH D1353      42.129  34.258 102.005  1.00  0.00      D    O  
HETATM 4528  H1  HOH D1353      42.741  33.800 102.650  1.00  0.00      D    H  
HETATM 4529  H2  HOH D1353      42.419  35.208 101.888  1.00  0.00      D    H  
HETATM 4530  O   HOH D1354      24.490   4.768  61.682  1.00  0.00      D    O  
HETATM 4531  H1  HOH D1354      24.170   4.318  60.848  1.00  0.00      D    H  
HETATM 4532  H2  HOH D1354      24.358   5.756  61.598  1.00  0.00      D    H  
HETATM 4533  O   HOH D1355       8.878  13.897  76.727  1.00  0.00      D    O  
HETATM 4534  H1  HOH D1355       8.703  14.618  77.398  1.00  0.00      D    H  
HETATM 4535  H2  HOH D1355       9.512  13.228  77.114  1.00  0.00      D    H  
HETATM 4536  O   HOH D1356      26.544  27.968  37.272  1.00  0.00      D    O  
HETATM 4537  H1  HOH D1356      26.099  27.233  36.760  1.00  0.00      D    H  
HETATM 4538  H2  HOH D1356      27.537  27.876  37.192  1.00  0.00      D    H  
HETATM 4539  O   HOH D1357       3.826   3.772  73.376  1.00  0.00      D    O  
HETATM 4540  H1  HOH D1357       4.715   3.939  72.950  1.00  0.00      D    H  
HETATM 4541  H2  HOH D1357       3.845   2.894  73.854  1.00  0.00      D    H  
HETATM 4542  O   HOH D1358       7.978  31.113  80.433  1.00  0.00      D    O  
HETATM 4543  H1  HOH D1358       8.390  30.530  81.134  1.00  0.00      D    H  
HETATM 4544  H2  HOH D1358       8.424  32.007  80.440  1.00  0.00      D    H  
HETATM 4545  O   HOH D1359      19.377  13.059  55.223  1.00  0.00      D    O  
HETATM 4546  H1  HOH D1359      19.276  13.121  56.216  1.00  0.00      D    H  
HETATM 4547  H2  HOH D1359      18.819  13.765  54.787  1.00  0.00      D    H  
HETATM 4548  O   HOH D1360      40.346  10.110  23.048  1.00  0.00      D    O  
HETATM 4549  H1  HOH D1360      40.967  10.217  22.271  1.00  0.00      D    H  
HETATM 4550  H2  HOH D1360      40.533  10.823  23.724  1.00  0.00      D    H  
HETATM 4551  O   HOH D1361      25.693  32.539 101.472  1.00  0.00      D    O  
HETATM 4552  H1  HOH D1361      26.338  32.639 102.230  1.00  0.00      D    H  
HETATM 4553  H2  HOH D1361      25.712  33.365 100.908  1.00  0.00      D    H  
HETATM 4554  O   HOH D1362      45.117   2.600   3.279  1.00  0.00      D    O  
HETATM 4555  H1  HOH D1362      46.078   2.384   3.104  1.00  0.00      D    H  
HETATM 4556  H2  HOH D1362      44.979   3.588   3.213  1.00  0.00      D    H  
HETATM 4557  O   HOH D1363       3.781  10.131  39.056  1.00  0.00      D    O  
HETATM 4558  H1  HOH D1363       4.501   9.771  39.650  1.00  0.00      D    H  
HETATM 4559  H2  HOH D1363       3.608  11.089  39.285  1.00  0.00      D    H  
HETATM 4560  O   HOH D1364      45.622  30.124  70.018  1.00  0.00      D    O  
HETATM 4561  H1  HOH D1364      46.074  30.927  70.406  1.00  0.00      D    H  
HETATM 4562  H2  HOH D1364      45.423  29.469  70.747  1.00  0.00      D    H  
HETATM 4563  O   HOH D1365      18.632  14.392  87.342  1.00  0.00      D    O  
HETATM 4564  H1  HOH D1365      17.920  13.942  87.881  1.00  0.00      D    H  
HETATM 4565  H2  HOH D1365      18.721  13.932  86.458  1.00  0.00      D    H  
HETATM 4566  O   HOH D1366      12.291   7.834 101.247  1.00  0.00      D    O  
HETATM 4567  H1  HOH D1366      12.010   7.597 102.177  1.00  0.00      D    H  
HETATM 4568  H2  HOH D1366      13.286   7.762 101.170  1.00  0.00      D    H  
HETATM 4569  O   HOH D1367      36.535  28.625 113.622  1.00  0.00      D    O  
HETATM 4570  H1  HOH D1367      37.394  28.449 114.104  1.00  0.00      D    H  
HETATM 4571  H2  HOH D1367      36.616  28.319 112.674  1.00  0.00      D    H  
HETATM 4572  O   HOH D1368      14.172  13.904  43.137  1.00  0.00      D    O  
HETATM 4573  H1  HOH D1368      13.800  12.976  43.179  1.00  0.00      D    H  
HETATM 4574  H2  HOH D1368      13.434  14.550  42.942  1.00  0.00      D    H  
HETATM 4575  O   HOH D1369       6.667  36.219  37.708  1.00  0.00      D    O  
HETATM 4576  H1  HOH D1369       7.211  36.904  38.193  1.00  0.00      D    H  
HETATM 4577  H2  HOH D1369       6.608  35.388  38.260  1.00  0.00      D    H  
HETATM 4578  O   HOH D1370      22.973  37.582  54.921  1.00  0.00      D    O  
HETATM 4579  H1  HOH D1370      23.699  36.985  54.580  1.00  0.00      D    H  
HETATM 4580  H2  HOH D1370      22.279  37.701  54.211  1.00  0.00      D    H  
HETATM 4581  O   HOH D1371      15.346  32.463  35.177  1.00  0.00      D    O  
HETATM 4582  H1  HOH D1371      15.460  33.440  35.358  1.00  0.00      D    H  
HETATM 4583  H2  HOH D1371      15.627  31.940  35.981  1.00  0.00      D    H  
HETATM 4584  O   HOH D1372      33.977  18.015  69.024  1.00  0.00      D    O  
HETATM 4585  H1  HOH D1372      33.625  17.987  68.088  1.00  0.00      D    H  
HETATM 4586  H2  HOH D1372      33.933  17.100  69.424  1.00  0.00      D    H  
HETATM 4587  O   HOH D1373       8.432   1.395  47.254  1.00  0.00      D    O  
HETATM 4588  H1  HOH D1373       8.303   1.400  46.262  1.00  0.00      D    H  
HETATM 4589  H2  HOH D1373       8.954   2.203  47.526  1.00  0.00      D    H  
HETATM 4590  O   HOH D1374      19.935  12.441  49.052  1.00  0.00      D    O  
HETATM 4591  H1  HOH D1374      20.404  11.616  49.369  1.00  0.00      D    H  
HETATM 4592  H2  HOH D1374      19.293  12.750  49.754  1.00  0.00      D    H  
HETATM 4593  O   HOH D1375      32.568  27.606  94.815  1.00  0.00      D    O  
HETATM 4594  H1  HOH D1375      32.924  26.839  95.349  1.00  0.00      D    H  
HETATM 4595  H2  HOH D1375      33.257  28.329  94.768  1.00  0.00      D    H  
HETATM 4596  O   HOH D1376       3.035  12.298  97.143  1.00  0.00      D    O  
HETATM 4597  H1  HOH D1376       3.962  12.674  97.139  1.00  0.00      D    H  
HETATM 4598  H2  HOH D1376       2.979  11.558  97.812  1.00  0.00      D    H  
HETATM 4599  O   HOH D1377      16.819  10.890  73.872  1.00  0.00      D    O  
HETATM 4600  H1  HOH D1377      16.932  10.187  74.575  1.00  0.00      D    H  
HETATM 4601  H2  HOH D1377      16.193  11.595  74.204  1.00  0.00      D    H  
HETATM 4602  O   HOH D1378      41.188  13.395 101.606  1.00  0.00      D    O  
HETATM 4603  H1  HOH D1378      40.869  14.305 101.341  1.00  0.00      D    H  
HETATM 4604  H2  HOH D1378      41.668  12.973 100.837  1.00  0.00      D    H  
HETATM 4605  O   HOH D1379       3.807  22.143  57.212  1.00  0.00      D    O  
HETATM 4606  H1  HOH D1379       3.650  23.123  57.096  1.00  0.00      D    H  
HETATM 4607  H2  HOH D1379       3.885  21.709  56.315  1.00  0.00      D    H  
HETATM 4608  O   HOH D1380      42.209  16.191  60.887  1.00  0.00      D    O  
HETATM 4609  H1  HOH D1380      42.321  15.410  60.273  1.00  0.00      D    H  
HETATM 4610  H2  HOH D1380      41.755  16.937  60.399  1.00  0.00      D    H  
HETATM 4611  O   HOH D1381      26.666  32.410  70.014  1.00  0.00      D    O  
HETATM 4612  H1  HOH D1381      26.905  33.199  70.579  1.00  0.00      D    H  
HETATM 4613  H2  HOH D1381      26.605  31.594  70.589  1.00  0.00      D    H  
HETATM 4614  O   HOH D1382      14.504  40.384  64.451  1.00  0.00      D    O  
HETATM 4615  H1  HOH D1382      14.426  41.374  64.568  1.00  0.00      D    H  
HETATM 4616  H2  HOH D1382      13.590  39.981  64.409  1.00  0.00      D    H  
HETATM 4617  O   HOH D1383      44.401   6.440  35.402  1.00  0.00      D    O  
HETATM 4618  H1  HOH D1383      44.071   6.603  36.332  1.00  0.00      D    H  
HETATM 4619  H2  HOH D1383      43.655   6.591  34.752  1.00  0.00      D    H  
HETATM 4620  O   HOH D1384      48.029   6.183  87.737  1.00  0.00      D    O  
HETATM 4621  H1  HOH D1384      47.248   6.684  87.364  1.00  0.00      D    H  
HETATM 4622  H2  HOH D1384      47.717   5.577  88.469  1.00  0.00      D    H  
HETATM 4623  O   HOH D1385      18.363   3.407 111.859  1.00  0.00      D    O  
HETATM 4624  H1  HOH D1385      18.733   4.297 111.592  1.00  0.00      D    H  
HETATM 4625  H2  HOH D1385      18.894   3.040 112.623  1.00  0.00      D    H  
HETATM 4626  O   HOH D1386      23.913  32.816  51.965  1.00  0.00      D    O  
HETATM 4627  H1  HOH D1386      23.735  33.472  51.231  1.00  0.00      D    H  
HETATM 4628  H2  HOH D1386      24.003  33.303  52.833  1.00  0.00      D    H  
HETATM 4629  O   HOH D1387       7.088  35.516  56.584  1.00  0.00      D    O  
HETATM 4630  H1  HOH D1387       7.871  35.147  57.084  1.00  0.00      D    H  
HETATM 4631  H2  HOH D1387       7.378  36.308  56.047  1.00  0.00      D    H  
HETATM 4632  O   HOH D1388      33.692   7.198  24.293  1.00  0.00      D    O  
HETATM 4633  H1  HOH D1388      33.130   6.672  24.931  1.00  0.00      D    H  
HETATM 4634  H2  HOH D1388      33.105   7.625  23.605  1.00  0.00      D    H  
HETATM 4635  O   HOH D1389      14.907  16.154 117.940  1.00  0.00      D    O  
HETATM 4636  H1  HOH D1389      15.419  15.371 117.588  1.00  0.00      D    H  
HETATM 4637  H2  HOH D1389      14.725  16.023 118.915  1.00  0.00      D    H  
HETATM 4638  O   HOH D1390      12.433  40.931  81.567  1.00  0.00      D    O  
HETATM 4639  H1  HOH D1390      11.453  40.733  81.600  1.00  0.00      D    H  
HETATM 4640  H2  HOH D1390      12.692  41.178  80.633  1.00  0.00      D    H  
HETATM 4641  O   HOH D1391       0.530  18.224  54.320  1.00  0.00      D    O  
HETATM 4642  H1  HOH D1391      -0.230  17.818  54.827  1.00  0.00      D    H  
HETATM 4643  H2  HOH D1391       0.231  18.446  53.392  1.00  0.00      D    H  
HETATM 4644  O   HOH D1392      32.197  21.388  89.051  1.00  0.00      D    O  
HETATM 4645  H1  HOH D1392      33.176  21.254  88.901  1.00  0.00      D    H  
HETATM 4646  H2  HOH D1392      32.006  22.363  89.160  1.00  0.00      D    H  
HETATM 4647  O   HOH D1393      43.923  37.386 116.808  1.00  0.00      D    O  
HETATM 4648  H1  HOH D1393      43.109  37.124 117.327  1.00  0.00      D    H  
HETATM 4649  H2  HOH D1393      43.698  37.427 115.834  1.00  0.00      D    H  
HETATM 4650  O   HOH D1394      45.840  14.568  75.486  1.00  0.00      D    O  
HETATM 4651  H1  HOH D1394      46.582  14.087  75.953  1.00  0.00      D    H  
HETATM 4652  H2  HOH D1394      46.225  15.221  74.834  1.00  0.00      D    H  
HETATM 4653  O   HOH D1395      14.406  27.467  42.296  1.00  0.00      D    O  
HETATM 4654  H1  HOH D1395      14.126  28.351  41.919  1.00  0.00      D    H  
HETATM 4655  H2  HOH D1395      14.644  26.847  41.548  1.00  0.00      D    H  
HETATM 4656  O   HOH D1396      25.459  36.702  95.774  1.00  0.00      D    O  
HETATM 4657  H1  HOH D1396      26.119  36.630  95.026  1.00  0.00      D    H  
HETATM 4658  H2  HOH D1396      25.259  37.665  95.951  1.00  0.00      D    H  
HETATM 4659  O   HOH D1397      45.805   0.951  24.282  1.00  0.00      D    O  
HETATM 4660  H1  HOH D1397      45.734   1.762  24.863  1.00  0.00      D    H  
HETATM 4661  H2  HOH D1397      44.938   0.808  23.804  1.00  0.00      D    H  
HETATM 4662  O   HOH D1398      12.941  37.338  86.161  1.00  0.00      D    O  
HETATM 4663  H1  HOH D1398      12.496  38.069  85.642  1.00  0.00      D    H  
HETATM 4664  H2  HOH D1398      13.860  37.185  85.800  1.00  0.00      D    H  
HETATM 4665  O   HOH D1399       1.237  22.571 103.568  1.00  0.00      D    O  
HETATM 4666  H1  HOH D1399       1.675  22.575 104.467  1.00  0.00      D    H  
HETATM 4667  H2  HOH D1399       0.264  22.365 103.673  1.00  0.00      D    H  
HETATM 4668  O   HOH D1400      18.885  17.635  54.332  1.00  0.00      D    O  
HETATM 4669  H1  HOH D1400      19.557  17.724  55.067  1.00  0.00      D    H  
HETATM 4670  H2  HOH D1400      18.611  18.544  54.019  1.00  0.00      D    H  
HETATM 4671  O   HOH D1401       3.727  23.156  14.883  1.00  0.00      D    O  
HETATM 4672  H1  HOH D1401       2.784  23.343  14.606  1.00  0.00      D    H  
HETATM 4673  H2  HOH D1401       4.356  23.585  14.234  1.00  0.00      D    H  
HETATM 4674  O   HOH D1402      15.026  32.975   6.755  1.00  0.00      D    O  
HETATM 4675  H1  HOH D1402      14.851  33.944   6.582  1.00  0.00      D    H  
HETATM 4676  H2  HOH D1402      15.680  32.629   6.082  1.00  0.00      D    H  
HETATM 4677  O   HOH D1403       6.698   9.062  74.595  1.00  0.00      D    O  
HETATM 4678  H1  HOH D1403       6.964   9.955  74.232  1.00  0.00      D    H  
HETATM 4679  H2  HOH D1403       7.276   8.353  74.191  1.00  0.00      D    H  
HETATM 4680  O   HOH D1404       5.338   0.585  36.334  1.00  0.00      D    O  
HETATM 4681  H1  HOH D1404       5.539   1.181  37.111  1.00  0.00      D    H  
HETATM 4682  H2  HOH D1404       6.193   0.305  35.899  1.00  0.00      D    H  
HETATM 4683  O   HOH D1405       7.276   7.459  99.482  1.00  0.00      D    O  
HETATM 4684  H1  HOH D1405       7.463   7.184  98.539  1.00  0.00      D    H  
HETATM 4685  H2  HOH D1405       7.882   6.960 100.101  1.00  0.00      D    H  
HETATM 4686  O   HOH D1406      -0.068  15.207  59.732  1.00  0.00      D    O  
HETATM 4687  H1  HOH D1406       0.332  15.846  60.388  1.00  0.00      D    H  
HETATM 4688  H2  HOH D1406       0.648  14.611  59.368  1.00  0.00      D    H  
HETATM 4689  O   HOH D1407      37.757   8.816   3.189  1.00  0.00      D    O  
HETATM 4690  H1  HOH D1407      38.276   8.017   3.492  1.00  0.00      D    H  
HETATM 4691  H2  HOH D1407      38.186   9.647   3.545  1.00  0.00      D    H  
HETATM 4692  O   HOH D1408       5.135  26.096  34.656  1.00  0.00      D    O  
HETATM 4693  H1  HOH D1408       5.925  26.134  34.044  1.00  0.00      D    H  
HETATM 4694  H2  HOH D1408       5.143  26.892  35.261  1.00  0.00      D    H  
HETATM 4695  O   HOH D1409      39.275  35.265  39.854  1.00  0.00      D    O  
HETATM 4696  H1  HOH D1409      38.904  36.193  39.802  1.00  0.00      D    H  
HETATM 4697  H2  HOH D1409      38.862  34.701  39.139  1.00  0.00      D    H  
HETATM 4698  O   HOH D1410       2.961  42.040  76.250  1.00  0.00      D    O  
HETATM 4699  H1  HOH D1410       3.664  41.735  76.892  1.00  0.00      D    H  
HETATM 4700  H2  HOH D1410       2.927  41.415  75.471  1.00  0.00      D    H  
HETATM 4701  O   HOH D1411      38.551  28.422  51.585  1.00  0.00      D    O  
HETATM 4702  H1  HOH D1411      38.636  29.390  51.821  1.00  0.00      D    H  
HETATM 4703  H2  HOH D1411      38.957  27.866  52.310  1.00  0.00      D    H  
HETATM 4704  O   HOH D1412      43.770  13.101  10.613  1.00  0.00      D    O  
HETATM 4705  H1  HOH D1412      43.979  13.287   9.653  1.00  0.00      D    H  
HETATM 4706  H2  HOH D1412      43.946  13.921  11.158  1.00  0.00      D    H  
HETATM 4707  O   HOH D1413      45.708   1.101  99.116  1.00  0.00      D    O  
HETATM 4708  H1  HOH D1413      46.500   0.490  99.092  1.00  0.00      D    H  
HETATM 4709  H2  HOH D1413      45.448   1.346  98.181  1.00  0.00      D    H  
HETATM 4710  O   HOH D1414      37.103   8.342  79.725  1.00  0.00      D    O  
HETATM 4711  H1  HOH D1414      36.847   7.803  78.922  1.00  0.00      D    H  
HETATM 4712  H2  HOH D1414      38.091   8.494  79.723  1.00  0.00      D    H  
HETATM 4713  O   HOH D1415      42.569  24.760  69.400  1.00  0.00      D    O  
HETATM 4714  H1  HOH D1415      42.160  25.355  70.093  1.00  0.00      D    H  
HETATM 4715  H2  HOH D1415      42.145  23.856  69.446  1.00  0.00      D    H  
HETATM 4716  O   HOH D1416      18.970  11.363  46.513  1.00  0.00      D    O  
HETATM 4717  H1  HOH D1416      19.861  11.284  46.960  1.00  0.00      D    H  
HETATM 4718  H2  HOH D1416      18.246  11.216  47.187  1.00  0.00      D    H  
HETATM 4719  O   HOH D1417      25.363   6.887  83.693  1.00  0.00      D    O  
HETATM 4720  H1  HOH D1417      26.015   6.546  83.016  1.00  0.00      D    H  
HETATM 4721  H2  HOH D1417      25.516   6.422  84.565  1.00  0.00      D    H  
HETATM 4722  O   HOH D1418       6.900  13.244 112.203  1.00  0.00      D    O  
HETATM 4723  H1  HOH D1418       6.067  13.617 111.792  1.00  0.00      D    H  
HETATM 4724  H2  HOH D1418       6.679  12.831 113.087  1.00  0.00      D    H  
HETATM 4725  O   HOH D1419      15.882  11.493  17.437  1.00  0.00      D    O  
HETATM 4726  H1  HOH D1419      15.588  10.551  17.272  1.00  0.00      D    H  
HETATM 4727  H2  HOH D1419      16.713  11.679  16.913  1.00  0.00      D    H  
HETATM 4728  O   HOH D1420       3.348  24.587  78.273  1.00  0.00      D    O  
HETATM 4729  H1  HOH D1420       3.859  23.871  78.748  1.00  0.00      D    H  
HETATM 4730  H2  HOH D1420       3.059  24.252  77.376  1.00  0.00      D    H  
HETATM 4731  O   HOH D1421      17.853   9.315  23.034  1.00  0.00      D    O  
HETATM 4732  H1  HOH D1421      17.352   9.844  23.720  1.00  0.00      D    H  
HETATM 4733  H2  HOH D1421      18.719   9.770  22.829  1.00  0.00      D    H  
HETATM 4734  O   HOH D1422       6.265  35.308  94.294  1.00  0.00      D    O  
HETATM 4735  H1  HOH D1422       7.069  35.247  93.702  1.00  0.00      D    H  
HETATM 4736  H2  HOH D1422       6.390  36.053  94.949  1.00  0.00      D    H  
HETATM 4737  O   HOH D1423      20.742  26.018  24.706  1.00  0.00      D    O  
HETATM 4738  H1  HOH D1423      20.689  27.013  24.798  1.00  0.00      D    H  
HETATM 4739  H2  HOH D1423      19.884  25.609  25.017  1.00  0.00      D    H  
HETATM 4740  O   HOH D1424       2.212  26.743 116.522  1.00  0.00      D    O  
HETATM 4741  H1  HOH D1424       2.096  27.450 117.220  1.00  0.00      D    H  
HETATM 4742  H2  HOH D1424       2.216  25.843 116.958  1.00  0.00      D    H  
HETATM 4743  O   HOH D1425      45.454  29.102  78.081  1.00  0.00      D    O  
HETATM 4744  H1  HOH D1425      44.479  29.009  77.877  1.00  0.00      D    H  
HETATM 4745  H2  HOH D1425      45.702  30.071  78.089  1.00  0.00      D    H  
HETATM 4746  O   HOH D1426      27.403  40.610  52.380  1.00  0.00      D    O  
HETATM 4747  H1  HOH D1426      26.677  40.325  53.005  1.00  0.00      D    H  
HETATM 4748  H2  HOH D1426      27.138  41.461  51.926  1.00  0.00      D    H  
HETATM 4749  O   HOH D1427      22.342  30.666  52.168  1.00  0.00      D    O  
HETATM 4750  H1  HOH D1427      21.486  31.112  52.428  1.00  0.00      D    H  
HETATM 4751  H2  HOH D1427      23.090  31.329  52.212  1.00  0.00      D    H  
HETATM 4752  O   HOH D1428      38.203  15.520 106.620  1.00  0.00      D    O  
HETATM 4753  H1  HOH D1428      38.894  15.712 107.317  1.00  0.00      D    H  
HETATM 4754  H2  HOH D1428      38.613  14.979 105.885  1.00  0.00      D    H  
HETATM 4755  O   HOH D1429      13.978  11.370  20.279  1.00  0.00      D    O  
HETATM 4756  H1  HOH D1429      13.451  12.217  20.349  1.00  0.00      D    H  
HETATM 4757  H2  HOH D1429      14.306  11.257  19.342  1.00  0.00      D    H  
HETATM 4758  O   HOH D1430      31.580   2.737 111.032  1.00  0.00      D    O  
HETATM 4759  H1  HOH D1430      30.761   3.308 111.096  1.00  0.00      D    H  
HETATM 4760  H2  HOH D1430      31.950   2.581 111.948  1.00  0.00      D    H  
HETATM 4761  O   HOH D1431      14.808   2.140   6.947  1.00  0.00      D    O  
HETATM 4762  H1  HOH D1431      14.638   1.889   7.900  1.00  0.00      D    H  
HETATM 4763  H2  HOH D1431      14.786   1.318   6.377  1.00  0.00      D    H  
HETATM 4764  O   HOH D1432      31.436  39.543  75.399  1.00  0.00      D    O  
HETATM 4765  H1  HOH D1432      30.787  39.784  74.678  1.00  0.00      D    H  
HETATM 4766  H2  HOH D1432      31.916  40.366  75.704  1.00  0.00      D    H  
HETATM 4767  O   HOH D1433      38.217  33.513  82.863  1.00  0.00      D    O  
HETATM 4768  H1  HOH D1433      37.401  33.851  82.393  1.00  0.00      D    H  
HETATM 4769  H2  HOH D1433      38.237  33.876  83.795  1.00  0.00      D    H  
HETATM 4770  O   HOH D1434       4.534   2.372  92.467  1.00  0.00      D    O  
HETATM 4771  H1  HOH D1434       4.825   1.437  92.266  1.00  0.00      D    H  
HETATM 4772  H2  HOH D1434       5.256   2.845  92.973  1.00  0.00      D    H  
HETATM 4773  O   HOH D1435      33.080  19.816  50.696  1.00  0.00      D    O  
HETATM 4774  H1  HOH D1435      33.163  18.991  50.137  1.00  0.00      D    H  
HETATM 4775  H2  HOH D1435      32.314  20.367  50.366  1.00  0.00      D    H  
HETATM 4776  O   HOH D1436      23.213  40.947  10.576  1.00  0.00      D    O  
HETATM 4777  H1  HOH D1436      22.360  40.468  10.370  1.00  0.00      D    H  
HETATM 4778  H2  HOH D1436      23.021  41.914  10.742  1.00  0.00      D    H  
HETATM 4779  O   HOH D1437      39.483  17.879  17.324  1.00  0.00      D    O  
HETATM 4780  H1  HOH D1437      38.897  17.572  18.074  1.00  0.00      D    H  
HETATM 4781  H2  HOH D1437      38.932  18.373  16.651  1.00  0.00      D    H  
HETATM 4782  O   HOH D1438       0.212  32.549 107.589  1.00  0.00      D    O  
HETATM 4783  H1  HOH D1438       0.876  32.417 108.324  1.00  0.00      D    H  
HETATM 4784  H2  HOH D1438      -0.627  32.942 107.964  1.00  0.00      D    H  
HETATM 4785  O   HOH D1439      28.110  28.894  80.007  1.00  0.00      D    O  
HETATM 4786  H1  HOH D1439      27.625  28.127  80.426  1.00  0.00      D    H  
HETATM 4787  H2  HOH D1439      27.542  29.716  80.060  1.00  0.00      D    H  
HETATM 4788  O   HOH D1440      10.582   5.639  68.427  1.00  0.00      D    O  
HETATM 4789  H1  HOH D1440      10.382   6.503  67.965  1.00  0.00      D    H  
HETATM 4790  H2  HOH D1440       9.726   5.199  68.698  1.00  0.00      D    H  
HETATM 4791  O   HOH D1441      41.869   5.292  59.426  1.00  0.00      D    O  
HETATM 4792  H1  HOH D1441      42.453   4.662  58.913  1.00  0.00      D    H  
HETATM 4793  H2  HOH D1441      40.923   4.969  59.397  1.00  0.00      D    H  
HETATM 4794  O   HOH D1442      20.627  12.456  23.565  1.00  0.00      D    O  
HETATM 4795  H1  HOH D1442      21.304  13.142  23.831  1.00  0.00      D    H  
HETATM 4796  H2  HOH D1442      19.718  12.872  23.550  1.00  0.00      D    H  
HETATM 4797  O   HOH D1443      31.711  12.194  28.781  1.00  0.00      D    O  
HETATM 4798  H1  HOH D1443      30.725  12.078  28.659  1.00  0.00      D    H  
HETATM 4799  H2  HOH D1443      31.983  13.099  28.455  1.00  0.00      D    H  
HETATM 4800  O   HOH D1444      30.726   8.930  52.310  1.00  0.00      D    O  
HETATM 4801  H1  HOH D1444      30.756   9.929  52.288  1.00  0.00      D    H  
HETATM 4802  H2  HOH D1444      31.598   8.578  52.651  1.00  0.00      D    H  
HETATM 4803  O   HOH D1445      19.463  20.523  56.914  1.00  0.00      D    O  
HETATM 4804  H1  HOH D1445      18.573  20.339  57.332  1.00  0.00      D    H  
HETATM 4805  H2  HOH D1445      19.333  21.035  56.065  1.00  0.00      D    H  
HETATM 4806  O   HOH D1446       1.695  34.584  95.148  1.00  0.00      D    O  
HETATM 4807  H1  HOH D1446       1.622  35.449  94.652  1.00  0.00      D    H  
HETATM 4808  H2  HOH D1446       0.784  34.187  95.260  1.00  0.00      D    H  
HETATM 4809  O   HOH D1447       2.249   5.151  60.039  1.00  0.00      D    O  
HETATM 4810  H1  HOH D1447       1.927   5.516  60.912  1.00  0.00      D    H  
HETATM 4811  H2  HOH D1447       3.219   4.921  60.111  1.00  0.00      D    H  
HETATM 4812  O   HOH D1448      41.636  34.730  94.425  1.00  0.00      D    O  
HETATM 4813  H1  HOH D1448      41.958  33.784  94.389  1.00  0.00      D    H  
HETATM 4814  H2  HOH D1448      40.919  34.811  95.118  1.00  0.00      D    H  
HETATM 4815  O   HOH D1449      19.634  19.029  94.867  1.00  0.00      D    O  
HETATM 4816  H1  HOH D1449      20.568  19.292  95.111  1.00  0.00      D    H  
HETATM 4817  H2  HOH D1449      19.490  18.065  95.087  1.00  0.00      D    H  
HETATM 4818  O   HOH D1450      44.650  39.442  79.212  1.00  0.00      D    O  
HETATM 4819  H1  HOH D1450      45.611  39.717  79.209  1.00  0.00      D    H  
HETATM 4820  H2  HOH D1450      44.131  40.037  78.598  1.00  0.00      D    H  
HETATM 4821  O   HOH D1451      32.501  38.381  14.400  1.00  0.00      D    O  
HETATM 4822  H1  HOH D1451      31.508  38.440  14.502  1.00  0.00      D    H  
HETATM 4823  H2  HOH D1451      32.800  37.444  14.582  1.00  0.00      D    H  
HETATM 4824  O   HOH D1452      16.916  31.090 112.660  1.00  0.00      D    O  
HETATM 4825  H1  HOH D1452      17.043  30.339 113.308  1.00  0.00      D    H  
HETATM 4826  H2  HOH D1452      16.066  30.952 112.153  1.00  0.00      D    H  
HETATM 4827  O   HOH D1453      23.308  13.216  71.196  1.00  0.00      D    O  
HETATM 4828  H1  HOH D1453      22.631  13.901  70.924  1.00  0.00      D    H  
HETATM 4829  H2  HOH D1453      23.771  13.518  72.029  1.00  0.00      D    H  
HETATM 4830  O   HOH D1454       8.774  13.160  32.867  1.00  0.00      D    O  
HETATM 4831  H1  HOH D1454       8.177  12.465  32.465  1.00  0.00      D    H  
HETATM 4832  H2  HOH D1454       9.391  12.729  33.524  1.00  0.00      D    H  
HETATM 4833  O   HOH D1455      30.995  33.786  70.130  1.00  0.00      D    O  
HETATM 4834  H1  HOH D1455      30.382  34.566  70.255  1.00  0.00      D    H  
HETATM 4835  H2  HOH D1455      31.816  34.083  69.642  1.00  0.00      D    H  
HETATM 4836  O   HOH D1456      10.687  14.943   5.989  1.00  0.00      D    O  
HETATM 4837  H1  HOH D1456      10.997  14.672   5.078  1.00  0.00      D    H  
HETATM 4838  H2  HOH D1456       9.712  15.166   5.956  1.00  0.00      D    H  
HETATM 4839  O   HOH D1457      44.115  37.739  18.007  1.00  0.00      D    O  
HETATM 4840  H1  HOH D1457      43.350  38.145  17.506  1.00  0.00      D    H  
HETATM 4841  H2  HOH D1457      44.483  36.968  17.488  1.00  0.00      D    H  
HETATM 4842  O   HOH D1458       1.540   9.798  56.396  1.00  0.00      D    O  
HETATM 4843  H1  HOH D1458       1.473   9.791  55.398  1.00  0.00      D    H  
HETATM 4844  H2  HOH D1458       1.618   8.859  56.731  1.00  0.00      D    H  
HETATM 4845  O   HOH D1459       3.012  23.449  81.208  1.00  0.00      D    O  
HETATM 4846  H1  HOH D1459       2.141  23.089  80.871  1.00  0.00      D    H  
HETATM 4847  H2  HOH D1459       2.944  24.441  81.311  1.00  0.00      D    H  
HETATM 4848  O   HOH D1460      43.016   9.216  15.954  1.00  0.00      D    O  
HETATM 4849  H1  HOH D1460      42.924   9.010  14.980  1.00  0.00      D    H  
HETATM 4850  H2  HOH D1460      43.761   8.671  16.340  1.00  0.00      D    H  
HETATM 4851  O   HOH D1461      26.293  35.243  35.401  1.00  0.00      D    O  
HETATM 4852  H1  HOH D1461      26.932  35.637  36.061  1.00  0.00      D    H  
HETATM 4853  H2  HOH D1461      25.393  35.664  35.516  1.00  0.00      D    H  
HETATM 4854  O   HOH D1462      18.936  16.320  80.044  1.00  0.00      D    O  
HETATM 4855  H1  HOH D1462      19.102  15.396  79.702  1.00  0.00      D    H  
HETATM 4856  H2  HOH D1462      18.745  16.283  81.025  1.00  0.00      D    H  
HETATM 4857  O   HOH D1463      19.662  26.758  47.423  1.00  0.00      D    O  
HETATM 4858  H1  HOH D1463      20.621  26.532  47.589  1.00  0.00      D    H  
HETATM 4859  H2  HOH D1463      19.103  25.935  47.522  1.00  0.00      D    H  
HETATM 4860  O   HOH D1464      10.138  32.815  11.198  1.00  0.00      D    O  
HETATM 4861  H1  HOH D1464       9.484  33.053  10.481  1.00  0.00      D    H  
HETATM 4862  H2  HOH D1464      11.050  33.131  10.936  1.00  0.00      D    H  
HETATM 4863  O   HOH D1465      12.430  20.474 107.239  1.00  0.00      D    O  
HETATM 4864  H1  HOH D1465      13.001  20.283 106.440  1.00  0.00      D    H  
HETATM 4865  H2  HOH D1465      12.844  20.062 108.051  1.00  0.00      D    H  
HETATM 4866  O   HOH D1466       3.094  38.861  41.236  1.00  0.00      D    O  
HETATM 4867  H1  HOH D1466       3.648  38.547  42.006  1.00  0.00      D    H  
HETATM 4868  H2  HOH D1466       2.278  38.290  41.157  1.00  0.00      D    H  
HETATM 4869  O   HOH D1467       6.253   5.281  62.485  1.00  0.00      D    O  
HETATM 4870  H1  HOH D1467       5.930   4.938  63.367  1.00  0.00      D    H  
HETATM 4871  H2  HOH D1467       5.651   4.951  61.758  1.00  0.00      D    H  
HETATM 4872  O   HOH D1468      47.299  10.207  46.166  1.00  0.00      D    O  
HETATM 4873  H1  HOH D1468      47.179   9.218  46.246  1.00  0.00      D    H  
HETATM 4874  H2  HOH D1468      48.173  10.402  45.720  1.00  0.00      D    H  
HETATM 4875  O   HOH D1469      21.981   5.660   6.302  1.00  0.00      D    O  
HETATM 4876  H1  HOH D1469      22.718   5.305   5.726  1.00  0.00      D    H  
HETATM 4877  H2  HOH D1469      21.103   5.511   5.848  1.00  0.00      D    H  
HETATM 4878  O   HOH D1470      11.274   7.580  12.872  1.00  0.00      D    O  
HETATM 4879  H1  HOH D1470      10.856   8.319  13.400  1.00  0.00      D    H  
HETATM 4880  H2  HOH D1470      11.947   7.961  12.239  1.00  0.00      D    H  
HETATM 4881  O   HOH D1471      41.357  12.670  61.293  1.00  0.00      D    O  
HETATM 4882  H1  HOH D1471      42.249  13.098  61.442  1.00  0.00      D    H  
HETATM 4883  H2  HOH D1471      40.855  12.637  62.158  1.00  0.00      D    H  
HETATM 4884  O   HOH D1472      41.817  42.177  12.017  1.00  0.00      D    O  
HETATM 4885  H1  HOH D1472      40.981  41.669  11.812  1.00  0.00      D    H  
HETATM 4886  H2  HOH D1472      42.133  42.646  11.192  1.00  0.00      D    H  
HETATM 4887  O   HOH D1473       4.247  42.725  24.587  1.00  0.00      D    O  
HETATM 4888  H1  HOH D1473       4.606  41.795  24.661  1.00  0.00      D    H  
HETATM 4889  H2  HOH D1473       3.846  42.998  25.461  1.00  0.00      D    H  
HETATM 4890  O   HOH D1474      32.700  25.234 115.156  1.00  0.00      D    O  
HETATM 4891  H1  HOH D1474      32.909  25.084 116.122  1.00  0.00      D    H  
HETATM 4892  H2  HOH D1474      32.194  24.449 114.798  1.00  0.00      D    H  
HETATM 4893  O   HOH D1475       6.009  12.256  25.913  1.00  0.00      D    O  
HETATM 4894  H1  HOH D1475       6.697  11.530  25.918  1.00  0.00      D    H  
HETATM 4895  H2  HOH D1475       5.099  11.853  25.815  1.00  0.00      D    H  
HETATM 4896  O   HOH D1476      29.231  25.458  45.440  1.00  0.00      D    O  
HETATM 4897  H1  HOH D1476      30.080  25.253  45.927  1.00  0.00      D    H  
HETATM 4898  H2  HOH D1476      28.750  24.605  45.236  1.00  0.00      D    H  
HETATM 4899  O   HOH D1477      34.132   3.435 116.485  1.00  0.00      D    O  
HETATM 4900  H1  HOH D1477      34.844   3.638 115.812  1.00  0.00      D    H  
HETATM 4901  H2  HOH D1477      34.312   2.544 116.903  1.00  0.00      D    H  
HETATM 4902  O   HOH D1478      22.452  26.983  29.100  1.00  0.00      D    O  
HETATM 4903  H1  HOH D1478      21.902  26.521  29.795  1.00  0.00      D    H  
HETATM 4904  H2  HOH D1478      23.256  27.393  29.529  1.00  0.00      D    H  
HETATM 4905  O   HOH D1479      39.110  11.861  90.096  1.00  0.00      D    O  
HETATM 4906  H1  HOH D1479      38.932  12.309  89.219  1.00  0.00      D    H  
HETATM 4907  H2  HOH D1479      38.287  11.381  90.398  1.00  0.00      D    H  
HETATM 4908  O   HOH D1480      38.980  37.546 108.069  1.00  0.00      D    O  
HETATM 4909  H1  HOH D1480      38.056  37.479 108.445  1.00  0.00      D    H  
HETATM 4910  H2  HOH D1480      39.566  36.858 108.498  1.00  0.00      D    H  
HETATM 4911  O   HOH D1481       0.792  13.484  63.133  1.00  0.00      D    O  
HETATM 4912  H1  HOH D1481       1.555  14.053  62.829  1.00  0.00      D    H  
HETATM 4913  H2  HOH D1481       1.128  12.572  63.367  1.00  0.00      D    H  
HETATM 4914  O   HOH D1482      46.567  19.242  56.909  1.00  0.00      D    O  
HETATM 4915  H1  HOH D1482      45.747  19.796  56.762  1.00  0.00      D    H  
HETATM 4916  H2  HOH D1482      46.662  19.040  57.884  1.00  0.00      D    H  
HETATM 4917  O   HOH D1483      29.178   3.736 108.764  1.00  0.00      D    O  
HETATM 4918  H1  HOH D1483      29.895   3.831 109.455  1.00  0.00      D    H  
HETATM 4919  H2  HOH D1483      28.312   3.512 109.212  1.00  0.00      D    H  
HETATM 4920  O   HOH D1484      27.296  10.739  52.110  1.00  0.00      D    O  
HETATM 4921  H1  HOH D1484      27.416  10.004  51.443  1.00  0.00      D    H  
HETATM 4922  H2  HOH D1484      27.825  10.533  52.933  1.00  0.00      D    H  
HETATM 4923  O   HOH D1485      33.332   8.953 105.227  1.00  0.00      D    O  
HETATM 4924  H1  HOH D1485      32.891   9.834 105.394  1.00  0.00      D    H  
HETATM 4925  H2  HOH D1485      33.927   9.024 104.426  1.00  0.00      D    H  
HETATM 4926  O   HOH D1486      35.693  12.642  47.161  1.00  0.00      D    O  
HETATM 4927  H1  HOH D1486      35.105  11.833  47.153  1.00  0.00      D    H  
HETATM 4928  H2  HOH D1486      35.480  13.200  47.963  1.00  0.00      D    H  
HETATM 4929  O   HOH D1487      35.805  42.493  83.177  1.00  0.00      D    O  
HETATM 4930  H1  HOH D1487      36.367  41.911  82.589  1.00  0.00      D    H  
HETATM 4931  H2  HOH D1487      35.791  42.115  84.103  1.00  0.00      D    H  
HETATM 4932  O   HOH D1488       3.716  25.800 108.229  1.00  0.00      D    O  
HETATM 4933  H1  HOH D1488       3.090  26.057 108.966  1.00  0.00      D    H  
HETATM 4934  H2  HOH D1488       3.411  26.217 107.373  1.00  0.00      D    H  
HETATM 4935  O   HOH D1489       8.905  42.395 114.703  1.00  0.00      D    O  
HETATM 4936  H1  HOH D1489       9.417  42.053 115.492  1.00  0.00      D    H
[truncated: 1,719,799 more chars]
