# Supplementary material for: ECE vs DISP Mechanisms in Anodic Electrolysis of Benzyl Alcohols: Computational Prediction of Microscopic Rate Constants
Source: J Phys Chem C Nanomater Interfaces. 2025 Aug 28;129(36):16076–96. doi: 10.1021/acs.jpcc.5c04347 (PMC12434723; doi:10.1021/acs.jpcc.5c04347)
Supplement: Supplementary file 2 [file jp5c04347_si_002.zip › example_simulation_inputs/MM_simulation_LiClO4_electrode/charge_28.pdb]

TITLE     MDANALYSIS FRAME 0: Created by PDBWriter
CRYST1   49.280   49.280  370.422  90.00  90.00 120.00 P 1           1
HETATM    1  C00 2ag A   1      19.640  22.453   3.728  1.00  0.00      A    C  
HETATM    2  O01 2ag A   1      19.490  21.461   2.728  1.00  0.00      A    O  
HETATM    3  C02 2ag A   1      20.180  20.334   3.065  1.00  0.00      A    C  
HETATM    4  C03 2ag A   1      21.581  20.367   3.348  1.00  0.00      A    C  
HETATM    5  C04 2ag A   1      22.273  19.169   3.533  1.00  0.00      A    C  
HETATM    6  C05 2ag A   1      21.595  17.943   3.461  1.00  0.00      A    C  
HETATM    7  C06 2ag A   1      22.257  16.615   3.629  1.00  0.00      A    C  
HETATM    8  O07 2ag A   1      21.463  15.691   2.951  1.00  0.00      A    O  
HETATM    9  C08 2ag A   1      20.183  17.977   3.444  1.00  0.00      A    C  
HETATM   10  C09 2ag A   1      19.498  19.130   3.068  1.00  0.00      A    C  
HETATM   11  H0A 2ag A   1      19.275  23.427   3.401  1.00  0.00      A    H  
HETATM   12  H0B 2ag A   1      19.189  22.256   4.701  1.00  0.00      A    H  
HETATM   13  H0C 2ag A   1      20.671  22.700   3.982  1.00  0.00      A    H  
HETATM   14  H0D 2ag A   1      22.089  21.307   3.508  1.00  0.00      A    H  
HETATM   15  H0E 2ag A   1      23.317  19.146   3.807  1.00  0.00      A    H  
HETATM   16  H0F 2ag A   1      22.285  16.418   4.700  1.00  0.00      A    H  
HETATM   17  H0G 2ag A   1      23.292  16.639   3.290  1.00  0.00      A    H  
HETATM   18  H0H 2ag A   1      20.797  15.429   3.568  1.00  0.00      A    H  
HETATM   19  H0I 2ag A   1      19.797  17.326   4.215  1.00  0.00      A    H  
HETATM   20  H0J 2ag A   1      18.499  19.290   3.445  1.00  0.00      A    H  
HETATM   21 Li   Li  B   1       8.800  22.777   8.359  1.00  0.00      B   LI  
HETATM   22 Li   Li  B   2       5.125   0.572 117.355  1.00  0.00      B   LI  
HETATM   23 Li   Li  B   3       8.342   3.760   7.853  1.00  0.00      B   LI  
HETATM   24 Li   Li  B   4      32.070  14.306  39.154  1.00  0.00      B   LI  
HETATM   25 Li   Li  B   5       3.471   1.926  37.572  1.00  0.00      B   LI  
HETATM   26 Li   Li  B   6       8.715  36.966  65.964  1.00  0.00      B   LI  
HETATM   27 Li   Li  B   7      14.035  29.665 106.567  1.00  0.00      B   LI  
HETATM   28 Li   Li  B   8      31.502  37.879 116.829  1.00  0.00      B   LI  
HETATM   29 Li   Li  B   9      19.786   9.867 117.024  1.00  0.00      B   LI  
HETATM   30 Li   Li  B  10      37.868   4.922  13.935  1.00  0.00      B   LI  
HETATM   31 Li   Li  B  11      45.835  30.467 118.948  1.00  0.00      B   LI  
HETATM   32 Li   Li  B  12      35.985  28.742 117.156  1.00  0.00      B   LI  
HETATM   33 Li   Li  B  13      11.269   2.701  76.726  1.00  0.00      B   LI  
HETATM   34 Li   Li  B  14      48.978  21.719 116.645  1.00  0.00      B   LI  
HETATM   35 Li   Li  B  15      29.490  39.911  22.761  1.00  0.00      B   LI  
HETATM   36 Li   Li  B  16       9.087  32.482 117.406  1.00  0.00      B   LI  
HETATM   37 Li   Li  B  17      44.432  10.107  66.797  1.00  0.00      B   LI  
HETATM   38 Li   Li  B  18      24.889  28.164 116.955  1.00  0.00      B   LI  
HETATM   39 Li   Li  B  19      40.047  38.346 101.406  1.00  0.00      B   LI  
HETATM   40 Li   Li  B  20      49.063   5.498 117.214  1.00  0.00      B   LI  
HETATM   41 Li   Li  B  21      39.340  35.148 117.002  1.00  0.00      B   LI  
HETATM   42 Li   Li  B  22      26.391   6.786  18.809  1.00  0.00      B   LI  
HETATM   43 Li   Li  B  23      21.623   7.412  12.141  1.00  0.00      B   LI  
HETATM   44 Li   Li  B  24       7.525  31.207  59.103  1.00  0.00      B   LI  
HETATM   45 Li   Li  B  25      43.419  40.803 116.185  1.00  0.00      B   LI  
HETATM   46 Li   Li  B  26      47.501   9.207 116.441  1.00  0.00      B   LI  
HETATM   47 Li   Li  B  27      29.340  20.473 116.858  1.00  0.00      B   LI  
HETATM   48 Li   Li  B  28       8.829  17.606  46.524  1.00  0.00      B   LI  
HETATM   49 Li   Li  B  29      36.636  21.197 116.814  1.00  0.00      B   LI  
HETATM   50 Li   Li  B  30      13.424  11.618 116.862  1.00  0.00      B   LI  
HETATM   51 Li   Li  B  31       6.608  30.117 108.410  1.00  0.00      B   LI  
HETATM   52 Li   Li  B  32      23.641  39.242 106.414  1.00  0.00      B   LI  
HETATM   53 Li   Li  B  33      17.029  11.145  95.374  1.00  0.00      B   LI  
HETATM   54 Li   Li  B  34      25.838  31.864 117.248  1.00  0.00      B   LI  
HETATM   55 Li   Li  B  35      12.437  10.785  41.996  1.00  0.00      B   LI  
HETATM   56 Li   Li  B  36      16.519   6.710 109.404  1.00  0.00      B   LI  
HETATM   57 Li   Li  B  37      40.513  36.404  53.342  1.00  0.00      B   LI  
HETATM   58 Li   Li  B  38      19.575  38.136  90.220  1.00  0.00      B   LI  
HETATM   59 Li   Li  B  39      13.005  41.795 116.847  1.00  0.00      B   LI  
HETATM   60 Li   Li  B  40      43.306  10.075 116.811  1.00  0.00      B   LI  
HETATM   61 Li   Li  B  41      11.218  32.842  27.347  1.00  0.00      B   LI  
HETATM   62 Li   Li  B  42       2.817  32.643 117.522  1.00  0.00      B   LI  
HETATM   63 Li   Li  B  43       7.847  20.173  94.648  1.00  0.00      B   LI  
HETATM   64 Li   Li  B  44      18.221  37.969 116.966  1.00  0.00      B   LI  
HETATM   65 Li   Li  B  45      14.600   0.416 117.728  1.00  0.00      B   LI  
HETATM   66 Li   Li  B  46       9.655  19.392  81.598  1.00  0.00      B   LI  
HETATM   67 Li   Li  B  47      29.761  20.906  17.424  1.00  0.00      B   LI  
HETATM   68 Li   Li  B  48      14.904  20.023 116.849  1.00  0.00      B   LI  
HETATM   69 Li   Li  B  49      28.730   1.209 116.793  1.00  0.00      B   LI  
HETATM   70 Li   Li  B  50      41.614  26.917 117.180  1.00  0.00      B   LI  
HETATM   71 Li   Li  B  51       8.005  24.622 116.864  1.00  0.00      B   LI  
HETATM   72 Li   Li  B  52       4.218  14.908  18.021  1.00  0.00      B   LI  
HETATM   73 Li   Li  B  53      12.613  26.636  84.633  1.00  0.00      B   LI  
HETATM   74 Li   Li  B  54      36.392   8.452 117.269  1.00  0.00      B   LI  
HETATM   75 Li   Li  B  55      36.245  14.904 117.096  1.00  0.00      B   LI  
HETATM   76 Li   Li  B  56      45.459  17.346 117.753  1.00  0.00      B   LI  
HETATM   77 Li   Li  B  57      27.326   0.890  15.986  1.00  0.00      B   LI  
HETATM   78 Li   Li  B  58      18.534  35.424  81.830  1.00  0.00      B   LI  
HETATM   79 Li   Li  B  59      17.558  26.295 117.866  1.00  0.00      B   LI  
HETATM   80 Li   Li  B  60      31.995  11.594 117.006  1.00  0.00      B   LI  
HETATM   81 Li   Li  B  61       7.417  12.699 112.296  1.00  0.00      B   LI  
HETATM   82 Li   Li  B  62       9.903  16.116 117.032  1.00  0.00      B   LI  
HETATM   83 Li   Li  B  63      28.826   8.241  35.872  1.00  0.00      B   LI  
HETATM   84 Li   Li  B  64       4.051  38.427 116.908  1.00  0.00      B   LI  
HETATM   85 Li   Li  B  65      47.317  36.962 111.952  1.00  0.00      B   LI  
HETATM   86 Li   Li  B  66      21.875  21.192 117.757  1.00  0.00      B   LI  
HETATM   87 Li   Li  B  67      46.815  31.963 110.290  1.00  0.00      B   LI  
HETATM   88 Li   Li  B  68      45.102  26.773  21.537  1.00  0.00      B   LI  
HETATM   89 Li   Li  B  69       8.204  10.895 117.206  1.00  0.00      B   LI  
HETATM   90 Li   Li  B  70      17.063  24.908  90.640  1.00  0.00      B   LI  
HETATM   91 Li   Li  B  71      40.507  13.270  36.585  1.00  0.00      B   LI  
HETATM   92 Li   Li  B  72      25.709   9.086 114.381  1.00  0.00      B   LI  
HETATM   93 Li   Li  B  73      40.682  24.694  90.462  1.00  0.00      B   LI  
HETATM   94 Li   Li  B  74      19.474  19.148  85.996  1.00  0.00      B   LI  
HETATM   95 Li   Li  B  75      40.599  29.606 104.112  1.00  0.00      B   LI  
HETATM   96  Clc CLO C   1      43.879  23.833   3.541  1.00  0.00      C   CL  
HETATM   97  Oc1 CLO C   1      44.978  24.514   2.828  1.00  0.00      C    O  
HETATM   98  Oc2 CLO C   1      42.595  23.989   2.822  1.00  0.00      C    O  
HETATM   99  Oc3 CLO C   1      43.730  24.395   4.924  1.00  0.00      C    O  
HETATM  100  Oc4 CLO C   1      44.152  22.364   3.676  1.00  0.00      C    O  
HETATM  101  Clc CLO C   2      16.834  24.546  87.123  1.00  0.00      C   CL  
HETATM  102  Oc1 CLO C   2      17.057  25.600  86.080  1.00  0.00      C    O  
HETATM  103  Oc2 CLO C   2      17.984  23.560  87.053  1.00  0.00      C    O  
HETATM  104  Oc3 CLO C   2      15.491  23.927  86.881  1.00  0.00      C    O  
HETATM  105  Oc4 CLO C   2      16.904  25.172  88.513  1.00  0.00      C    O  
HETATM  106  Clc CLO C   3      34.577  24.578  60.474  1.00  0.00      C   CL  
HETATM  107  Oc1 CLO C   3      35.005  23.210  60.111  1.00  0.00      C    O  
HETATM  108  Oc2 CLO C   3      33.248  24.933  59.857  1.00  0.00      C    O  
HETATM  109  Oc3 CLO C   3      35.622  25.596  60.027  1.00  0.00      C    O  
HETATM  110  Oc4 CLO C   3      34.408  24.616  61.986  1.00  0.00      C    O  
HETATM  111  Clc CLO C   4       0.762  42.077   3.946  1.00  0.00      C   CL  
HETATM  112  Oc1 CLO C   4      -0.589  41.785   3.408  1.00  0.00      C    O  
HETATM  113  Oc2 CLO C   4       1.840  41.789   2.909  1.00  0.00      C    O  
HETATM  114  Oc3 CLO C   4       1.083  41.200   5.108  1.00  0.00      C    O  
HETATM  115  Oc4 CLO C   4       0.891  43.528   4.297  1.00  0.00      C    O  
HETATM  116  Clc CLO C   5      30.587  31.782   3.544  1.00  0.00      C   CL  
HETATM  117  Oc1 CLO C   5      29.233  31.785   2.868  1.00  0.00      C    O  
HETATM  118  Oc2 CLO C   5      31.363  30.565   3.090  1.00  0.00      C    O  
HETATM  119  Oc3 CLO C   5      30.358  31.672   5.015  1.00  0.00      C    O  
HETATM  120  Oc4 CLO C   5      31.369  33.003   3.246  1.00  0.00      C    O  
HETATM  121  Clc CLO C   6      19.113   4.233   4.497  1.00  0.00      C   CL  
HETATM  122  Oc1 CLO C   6      18.739   2.969   5.231  1.00  0.00      C    O  
HETATM  123  Oc2 CLO C   6      18.559   4.185   3.090  1.00  0.00      C    O  
HETATM  124  Oc3 CLO C   6      20.620   4.340   4.477  1.00  0.00      C    O  
HETATM  125  Oc4 CLO C   6      18.483   5.380   5.169  1.00  0.00      C    O  
HETATM  126  Clc CLO C   7       6.697  13.956   3.900  1.00  0.00      C   CL  
HETATM  127  Oc1 CLO C   7       7.635  14.916   4.588  1.00  0.00      C    O  
HETATM  128  Oc2 CLO C   7       5.929  13.119   4.923  1.00  0.00      C    O  
HETATM  129  Oc3 CLO C   7       7.623  12.990   3.182  1.00  0.00      C    O  
HETATM  130  Oc4 CLO C   7       5.760  14.661   2.933  1.00  0.00      C    O  
HETATM  131  Clc CLO C   8      36.172  41.607  90.972  1.00  0.00      C   CL  
HETATM  132  Oc1 CLO C   8      37.595  41.600  91.493  1.00  0.00      C    O  
HETATM  133  Oc2 CLO C   8      35.428  40.552  91.744  1.00  0.00      C    O  
HETATM  134  Oc3 CLO C   8      36.088  41.304  89.524  1.00  0.00      C    O  
HETATM  135  Oc4 CLO C   8      35.602  42.994  91.228  1.00  0.00      C    O  
HETATM  136  Clc CLO C   9       1.897  20.622  48.895  1.00  0.00      C   CL  
HETATM  137  Oc1 CLO C   9       1.743  21.457  50.161  1.00  0.00      C    O  
HETATM  138  Oc2 CLO C   9       3.107  19.686  49.026  1.00  0.00      C    O  
HETATM  139  Oc3 CLO C   9       2.111  21.587  47.721  1.00  0.00      C    O  
HETATM  140  Oc4 CLO C   9       0.658  19.797  48.661  1.00  0.00      C    O  
HETATM  141  Clc CLO C  10      40.599  24.105  25.084  1.00  0.00      C   CL  
HETATM  142  Oc1 CLO C  10      41.745  23.880  26.039  1.00  0.00      C    O  
HETATM  143  Oc2 CLO C  10      40.911  23.540  23.770  1.00  0.00      C    O  
HETATM  144  Oc3 CLO C  10      40.428  25.589  24.961  1.00  0.00      C    O  
HETATM  145  Oc4 CLO C  10      39.327  23.544  25.621  1.00  0.00      C    O  
HETATM  146  Clc CLO C  11       5.593   0.754   3.926  1.00  0.00      C   CL  
HETATM  147  Oc1 CLO C  11       5.907  -0.156   2.797  1.00  0.00      C    O  
HETATM  148  Oc2 CLO C  11       5.400   2.154   3.360  1.00  0.00      C    O  
HETATM  149  Oc3 CLO C  11       6.739   0.812   4.915  1.00  0.00      C    O  
HETATM  150  Oc4 CLO C  11       4.325   0.344   4.640  1.00  0.00      C    O  
HETATM  151  Clc CLO C  12      45.343  30.625  22.179  1.00  0.00      C   CL  
HETATM  152  Oc1 CLO C  12      46.155  29.355  22.297  1.00  0.00      C    O  
HETATM  153  Oc2 CLO C  12      46.264  31.776  21.821  1.00  0.00      C    O  
HETATM  154  Oc3 CLO C  12      44.685  30.916  23.479  1.00  0.00      C    O  
HETATM  155  Oc4 CLO C  12      44.323  30.493  21.064  1.00  0.00      C    O  
HETATM  156  Clc CLO C  13      39.702   4.480  69.236  1.00  0.00      C   CL  
HETATM  157  Oc1 CLO C  13      38.606   5.291  69.859  1.00  0.00      C    O  
HETATM  158  Oc2 CLO C  13      39.139   3.134  68.859  1.00  0.00      C    O  
HETATM  159  Oc3 CLO C  13      40.799   4.268  70.279  1.00  0.00      C    O  
HETATM  160  Oc4 CLO C  13      40.256   5.222  68.060  1.00  0.00      C    O  
HETATM  161  Clc CLO C  14      24.626  13.206   3.545  1.00  0.00      C   CL  
HETATM  162  Oc1 CLO C  14      23.352  12.815   2.830  1.00  0.00      C    O  
HETATM  163  Oc2 CLO C  14      24.458  13.128   5.063  1.00  0.00      C    O  
HETATM  164  Oc3 CLO C  14      25.031  14.600   3.168  1.00  0.00      C    O  
HETATM  165  Oc4 CLO C  14      25.752  12.243   3.141  1.00  0.00      C    O  
HETATM  166  Clc CLO C  15      31.007  12.860  62.576  1.00  0.00      C   CL  
HETATM  167  Oc1 CLO C  15      30.346  14.088  63.085  1.00  0.00      C    O  
HETATM  168  Oc2 CLO C  15      30.918  11.794  63.575  1.00  0.00      C    O  
HETATM  169  Oc3 CLO C  15      32.453  13.149  62.240  1.00  0.00      C    O  
HETATM  170  Oc4 CLO C  15      30.319  12.385  61.302  1.00  0.00      C    O  
HETATM  171  Clc CLO C  16      28.537   2.777  13.707  1.00  0.00      C   CL  
HETATM  172  Oc1 CLO C  16      27.345   3.654  13.613  1.00  0.00      C    O  
HETATM  173  Oc2 CLO C  16      28.447   1.791  12.590  1.00  0.00      C    O  
HETATM  174  Oc3 CLO C  16      28.622   2.122  15.043  1.00  0.00      C    O  
HETATM  175  Oc4 CLO C  16      29.801   3.570  13.501  1.00  0.00      C    O  
HETATM  176  Clc CLO C  17       8.021  32.668  14.166  1.00  0.00      C   CL  
HETATM  177  Oc1 CLO C  17       7.667  33.530  15.301  1.00  0.00      C    O  
HETATM  178  Oc2 CLO C  17       7.741  33.322  12.838  1.00  0.00      C    O  
HETATM  179  Oc3 CLO C  17       7.217  31.436  14.201  1.00  0.00      C    O  
HETATM  180  Oc4 CLO C  17       9.456  32.304  14.289  1.00  0.00      C    O  
HETATM  181  Clc CLO C  18      39.404  13.927   3.531  1.00  0.00      C   CL  
HETATM  182  Oc1 CLO C  18      39.607  15.266   2.889  1.00  0.00      C    O  
HETATM  183  Oc2 CLO C  18      39.394  14.160   5.021  1.00  0.00      C    O  
HETATM  184  Oc3 CLO C  18      40.572  13.069   3.062  1.00  0.00      C    O  
HETATM  185  Oc4 CLO C  18      38.043  13.395   3.143  1.00  0.00      C    O  
HETATM  186  Clc CLO C  19      40.380  38.426 109.142  1.00  0.00      C   CL  
HETATM  187  Oc1 CLO C  19      41.820  38.446 108.705  1.00  0.00      C    O  
HETATM  188  Oc2 CLO C  19      39.461  38.656 108.013  1.00  0.00      C    O  
HETATM  189  Oc3 CLO C  19      40.240  39.512 110.163  1.00  0.00      C    O  
HETATM  190  Oc4 CLO C  19      40.097  37.055 109.667  1.00  0.00      C    O  
HETATM  191  Clc CLO C  20       0.873  41.429  85.478  1.00  0.00      C   CL  
HETATM  192  Oc1 CLO C  20       0.190  41.163  84.179  1.00  0.00      C    O  
HETATM  193  Oc2 CLO C  20       1.565  42.739  85.377  1.00  0.00      C    O  
HETATM  194  Oc3 CLO C  20       1.865  40.351  85.711  1.00  0.00      C    O  
HETATM  195  Oc4 CLO C  20      -0.143  41.440  86.603  1.00  0.00      C    O  
HETATM  196  Clc CLO C  21      12.450  33.819   3.210  1.00  0.00      C   CL  
HETATM  197  Oc1 CLO C  21      12.130  32.445   2.610  1.00  0.00      C    O  
HETATM  198  Oc2 CLO C  21      13.775  34.310   2.622  1.00  0.00      C    O  
HETATM  199  Oc3 CLO C  21      12.599  33.725   4.673  1.00  0.00      C    O  
HETATM  200  Oc4 CLO C  21      11.364  34.795   2.832  1.00  0.00      C    O  
HETATM  201  Clc CLO C  22      43.775  35.702 104.386  1.00  0.00      C   CL  
HETATM  202  Oc1 CLO C  22      45.163  35.214 104.547  1.00  0.00      C    O  
HETATM  203  Oc2 CLO C  22      42.840  34.805 105.153  1.00  0.00      C    O  
HETATM  204  Oc3 CLO C  22      43.376  35.667 102.898  1.00  0.00      C    O  
HETATM  205  Oc4 CLO C  22      43.713  37.152 104.951  1.00  0.00      C    O  
HETATM  206  Clc CLO C  23      13.218  16.354   3.711  1.00  0.00      C   CL  
HETATM  207  Oc1 CLO C  23      12.751  15.178   2.906  1.00  0.00      C    O  
HETATM  208  Oc2 CLO C  23      13.744  17.409   2.822  1.00  0.00      C    O  
HETATM  209  Oc3 CLO C  23      14.250  15.900   4.693  1.00  0.00      C    O  
HETATM  210  Oc4 CLO C  23      12.047  16.944   4.482  1.00  0.00      C    O  
HETATM  211  Clc CLO C  24      24.898  31.814  83.141  1.00  0.00      C   CL  
HETATM  212  Oc1 CLO C  24      23.567  32.190  82.516  1.00  0.00      C    O  
HETATM  213  Oc2 CLO C  24      24.767  31.743  84.646  1.00  0.00      C    O  
HETATM  214  Oc3 CLO C  24      25.885  32.849  82.801  1.00  0.00      C    O  
HETATM  215  Oc4 CLO C  24      25.358  30.472  82.615  1.00  0.00      C    O  
HETATM  216  Clc CLO C  25       8.914  28.561 103.688  1.00  0.00      C   CL  
HETATM  217  Oc1 CLO C  25       7.732  27.615 103.771  1.00  0.00      C    O  
HETATM  218  Oc2 CLO C  25       9.244  29.013 102.269  1.00  0.00      C    O  
HETATM  219  Oc3 CLO C  25      10.140  27.849 104.185  1.00  0.00      C    O  
HETATM  220  Oc4 CLO C  25       8.688  29.808 104.520  1.00  0.00      C    O  
HETATM  221  Clc CLO C  26      46.736   7.971   3.455  1.00  0.00      C   CL  
HETATM  222  Oc1 CLO C  26      47.592   6.863   2.902  1.00  0.00      C    O  
HETATM  223  Oc2 CLO C  26      46.780   7.989   4.983  1.00  0.00      C    O  
HETATM  224  Oc3 CLO C  26      45.326   7.745   2.988  1.00  0.00      C    O  
HETATM  225  Oc4 CLO C  26      47.109   9.326   2.918  1.00  0.00      C    O  
HETATM  226  Clc CLO C  27      46.323  21.444   8.534  1.00  0.00      C   CL  
HETATM  227  Oc1 CLO C  27      46.014  20.123   7.844  1.00  0.00      C    O  
HETATM  228  Oc2 CLO C  27      45.005  22.148   8.812  1.00  0.00      C    O  
HETATM  229  Oc3 CLO C  27      47.173  22.283   7.639  1.00  0.00      C    O  
HETATM  230  Oc4 CLO C  27      47.053  21.198   9.837  1.00  0.00      C    O  
HETATM  231  Clc CLO C  28      25.792  21.906   3.509  1.00  0.00      C   CL  
HETATM  232  Oc1 CLO C  28      25.591  23.317   2.930  1.00  0.00      C    O  
HETATM  233  Oc2 CLO C  28      27.220  21.558   3.153  1.00  0.00      C    O  
HETATM  234  Oc3 CLO C  28      24.808  20.900   2.857  1.00  0.00      C    O  
HETATM  235  Oc4 CLO C  28      25.615  21.987   5.022  1.00  0.00      C    O  
HETATM  236  Clc CLO C  29      41.344  28.810 111.220  1.00  0.00      C   CL  
HETATM  237  Oc1 CLO C  29      41.842  29.957 111.992  1.00  0.00      C    O  
HETATM  238  Oc2 CLO C  29      42.456  27.830 111.066  1.00  0.00      C    O  
HETATM  239  Oc3 CLO C  29      40.876  29.230 109.843  1.00  0.00      C    O  
HETATM  240  Oc4 CLO C  29      40.254  28.162 111.953  1.00  0.00      C    O  
HETATM  241  Clc CLO C  30      41.558  21.097  77.948  1.00  0.00      C   CL  
HETATM  242  Oc1 CLO C  30      40.465  20.734  76.969  1.00  0.00      C    O  
HETATM  243  Oc2 CLO C  30      42.852  20.560  77.437  1.00  0.00      C    O  
HETATM  244  Oc3 CLO C  30      41.272  20.424  79.264  1.00  0.00      C    O  
HETATM  245  Oc4 CLO C  30      41.704  22.563  78.033  1.00  0.00      C    O  
HETATM  246  Clc CLO C  31      11.696   7.467  69.084  1.00  0.00      C   CL  
HETATM  247  Oc1 CLO C  31      10.185   7.540  68.918  1.00  0.00      C    O  
HETATM  248  Oc2 CLO C  31      12.231   8.766  69.573  1.00  0.00      C    O  
HETATM  249  Oc3 CLO C  31      12.317   7.179  67.765  1.00  0.00      C    O  
HETATM  250  Oc4 CLO C  31      12.052   6.335  70.030  1.00  0.00      C    O  
HETATM  251  Clc CLO C  32      42.531  32.876   3.930  1.00  0.00      C   CL  
HETATM  252  Oc1 CLO C  32      41.364  33.634   3.327  1.00  0.00      C    O  
HETATM  253  Oc2 CLO C  32      43.287  33.700   4.901  1.00  0.00      C    O  
HETATM  254  Oc3 CLO C  32      43.495  32.397   2.880  1.00  0.00      C    O  
HETATM  255  Oc4 CLO C  32      41.992  31.715   4.651  1.00  0.00      C    O  
HETATM  256  Clc CLO C  33      31.650  13.942   3.857  1.00  0.00      C   CL  
HETATM  257  Oc1 CLO C  33      31.650  14.996   2.830  1.00  0.00      C    O  
HETATM  258  Oc2 CLO C  33      31.889  12.652   3.104  1.00  0.00      C    O  
HETATM  259  Oc3 CLO C  33      30.329  13.927   4.624  1.00  0.00      C    O  
HETATM  260  Oc4 CLO C  33      32.769  14.265   4.829  1.00  0.00      C    O  
HETATM  261  Clc CLO C  34       5.041  23.649   3.437  1.00  0.00      C   CL  
HETATM  262  Oc1 CLO C  34       4.981  23.670   4.947  1.00  0.00      C    O  
HETATM  263  Oc2 CLO C  34       4.932  22.245   2.912  1.00  0.00      C    O  
HETATM  264  Oc3 CLO C  34       6.371  24.100   2.946  1.00  0.00      C    O  
HETATM  265  Oc4 CLO C  34       4.010  24.523   2.755  1.00  0.00      C    O  
HETATM  266  Clc CLO C  35      41.052   5.748   9.467  1.00  0.00      C   CL  
HETATM  267  Oc1 CLO C  35      39.817   5.551   8.608  1.00  0.00      C    O  
HETATM  268  Oc2 CLO C  35      41.698   4.389   9.763  1.00  0.00      C    O  
HETATM  269  Oc3 CLO C  35      40.575   6.306  10.818  1.00  0.00      C    O  
HETATM  270  Oc4 CLO C  35      42.030   6.709   8.876  1.00  0.00      C    O  
HETATM  271  Clc CLO C  36      13.062  21.353   3.610  1.00  0.00      C   CL  
HETATM  272  Oc1 CLO C  36      11.719  20.758   3.258  1.00  0.00      C    O  
HETATM  273  Oc2 CLO C  36      13.141  21.714   5.072  1.00  0.00      C    O  
HETATM  274  Oc3 CLO C  36      13.310  22.605   2.802  1.00  0.00      C    O  
HETATM  275  Oc4 CLO C  36      14.123  20.364   3.202  1.00  0.00      C    O  
HETATM  276  Clc CLO C  37      36.055  36.023  95.987  1.00  0.00      C   CL  
HETATM  277  Oc1 CLO C  37      35.349  36.746  97.102  1.00  0.00      C    O  
HETATM  278  Oc2 CLO C  37      36.383  36.934  94.824  1.00  0.00      C    O  
HETATM  279  Oc3 CLO C  37      35.146  34.907  95.543  1.00  0.00      C    O  
HETATM  280  Oc4 CLO C  37      37.326  35.463  96.570  1.00  0.00      C    O  
HETATM  281  Clc CLO C  38       3.647  37.839   3.845  1.00  0.00      C   CL  
HETATM  282  Oc1 CLO C  38       2.382  37.807   4.628  1.00  0.00      C    O  
HETATM  283  Oc2 CLO C  38       4.807  37.585   4.780  1.00  0.00      C    O  
HETATM  284  Oc3 CLO C  38       3.795  39.184   3.281  1.00  0.00      C    O  
HETATM  285  Oc4 CLO C  38       3.615  36.833   2.753  1.00  0.00      C    O  
HETATM  286  Clc CLO C  39       6.284  27.902   4.180  1.00  0.00      C   CL  
HETATM  287  Oc1 CLO C  39       7.392  27.163   4.843  1.00  0.00      C    O  
HETATM  288  Oc2 CLO C  39       6.625  29.356   4.109  1.00  0.00      C    O  
HETATM  289  Oc3 CLO C  39       5.040  27.690   4.967  1.00  0.00      C    O  
HETATM  290  Oc4 CLO C  39       6.070  27.349   2.806  1.00  0.00      C    O  
HETATM  291  Clc CLO C  40      15.884   1.954  55.626  1.00  0.00      C   CL  
HETATM  292  Oc1 CLO C  40      15.783   3.187  56.448  1.00  0.00      C    O  
HETATM  293  Oc2 CLO C  40      15.850   0.772  56.502  1.00  0.00      C    O  
HETATM  294  Oc3 CLO C  40      17.231   1.872  54.992  1.00  0.00      C    O  
HETATM  295  Oc4 CLO C  40      14.733   1.925  54.631  1.00  0.00      C    O  
HETATM  296  Clc CLO C  41      44.821  18.517   3.651  1.00  0.00      C   CL  
HETATM  297  Oc1 CLO C  41      44.549  18.939   5.064  1.00  0.00      C    O  
HETATM  298  Oc2 CLO C  41      46.271  18.089   3.663  1.00  0.00      C    O  
HETATM  299  Oc3 CLO C  41      44.614  19.668   2.730  1.00  0.00      C    O  
HETATM  300  Oc4 CLO C  41      43.997  17.328   3.257  1.00  0.00      C    O  
HETATM  301  Clc CLO C  42      34.503  10.360  20.807  1.00  0.00      C   CL  
HETATM  302  Oc1 CLO C  42      33.310  11.176  21.032  1.00  0.00      C    O  
HETATM  303  Oc2 CLO C  42      34.131   8.934  21.062  1.00  0.00      C    O  
HETATM  304  Oc3 CLO C  42      35.545  10.732  21.795  1.00  0.00      C    O  
HETATM  305  Oc4 CLO C  42      35.023  10.541  19.448  1.00  0.00      C    O  
HETATM  306  Clc CLO C  43      21.119  40.346  55.273  1.00  0.00      C   CL  
HETATM  307  Oc1 CLO C  43      20.400  39.029  55.490  1.00  0.00      C    O  
HETATM  308  Oc2 CLO C  43      20.531  41.393  56.196  1.00  0.00      C    O  
HETATM  309  Oc3 CLO C  43      21.002  40.748  53.838  1.00  0.00      C    O  
HETATM  310  Oc4 CLO C  43      22.584  40.122  55.625  1.00  0.00      C    O  
HETATM  311  Clc CLO C  44      14.457   2.869   3.492  1.00  0.00      C   CL  
HETATM  312  Oc1 CLO C  44      13.621   1.762   2.993  1.00  0.00      C    O  
HETATM  313  Oc2 CLO C  44      13.936   4.133   2.900  1.00  0.00      C    O  
HETATM  314  Oc3 CLO C  44      15.862   2.623   3.068  1.00  0.00      C    O  
HETATM  315  Oc4 CLO C  44      14.351   2.932   4.992  1.00  0.00      C    O  
HETATM  316  Clc CLO C  45      33.651  23.588  79.027  1.00  0.00      C   CL  
HETATM  317  Oc1 CLO C  45      32.755  24.235  78.022  1.00  0.00      C    O  
HETATM  318  Oc2 CLO C  45      32.868  23.322  80.290  1.00  0.00      C    O  
HETATM  319  Oc3 CLO C  45      34.819  24.494  79.331  1.00  0.00      C    O  
HETATM  320  Oc4 CLO C  45      34.098  22.267  78.495  1.00  0.00      C    O  
HETATM  321  Clc CLO C  46      37.379  32.559   3.735  1.00  0.00      C   CL  
HETATM  322  Oc1 CLO C  46      37.683  33.926   3.185  1.00  0.00      C    O  
HETATM  323  Oc2 CLO C  46      38.105  31.545   2.909  1.00  0.00      C    O  
HETATM  324  Oc3 CLO C  46      35.893  32.355   3.599  1.00  0.00      C    O  
HETATM  325  Oc4 CLO C  46      37.779  32.456   5.197  1.00  0.00      C    O  
HETATM  326  Clc CLO C  47      16.200  24.755   3.425  1.00  0.00      C   CL  
HETATM  327  Oc1 CLO C  47      15.107  25.408   2.701  1.00  0.00      C    O  
HETATM  328  Oc2 CLO C  47      16.252  23.329   2.946  1.00  0.00      C    O  
HETATM  329  Oc3 CLO C  47      15.955  24.813   4.894  1.00  0.00      C    O  
HETATM  330  Oc4 CLO C  47      17.463  25.490   3.121  1.00  0.00      C    O  
HETATM  331  Clc CLO C  48      15.291  19.456  64.649  1.00  0.00      C   CL  
HETATM  332  Oc1 CLO C  48      14.357  20.632  64.962  1.00  0.00      C    O  
HETATM  333  Oc2 CLO C  48      14.497  18.152  64.522  1.00  0.00      C    O  
HETATM  334  Oc3 CLO C  48      16.268  19.293  65.762  1.00  0.00      C    O  
HETATM  335  Oc4 CLO C  48      16.051  19.764  63.373  1.00  0.00      C    O  
HETATM  336  Clc CLO C  49       2.991   7.654   3.582  1.00  0.00      C   CL  
HETATM  337  Oc1 CLO C  49       3.100   9.078   3.039  1.00  0.00      C    O  
HETATM  338  Oc2 CLO C  49       2.069   6.847   2.731  1.00  0.00      C    O  
HETATM  339  Oc3 CLO C  49       2.471   7.691   4.983  1.00  0.00      C    O  
HETATM  340  Oc4 CLO C  49       4.325   7.048   3.535  1.00  0.00      C    O  
HETATM  341  Clc CLO C  50       9.605   1.945   3.516  1.00  0.00      C   CL  
HETATM  342  Oc1 CLO C  50       9.728   2.098   5.047  1.00  0.00      C    O  
HETATM  343  Oc2 CLO C  50      10.815   2.488   2.880  1.00  0.00      C    O  
HETATM  344  Oc3 CLO C  50       8.441   2.771   3.057  1.00  0.00      C    O  
HETATM  345  Oc4 CLO C  50       9.372   0.456   3.217  1.00  0.00      C    O  
HETATM  346  Clc CLO C  51      13.719  22.297  23.077  1.00  0.00      C   CL  
HETATM  347  Oc1 CLO C  51      12.552  23.202  23.427  1.00  0.00      C    O  
HETATM  348  Oc2 CLO C  51      14.299  21.732  24.293  1.00  0.00      C    O  
HETATM  349  Oc3 CLO C  51      14.792  23.002  22.332  1.00  0.00      C    O  
HETATM  350  Oc4 CLO C  51      13.174  21.182  22.204  1.00  0.00      C    O  
HETATM  351  Clc CLO C  52      22.724   9.021  34.330  1.00  0.00      C   CL  
HETATM  352  Oc1 CLO C  52      21.730   9.997  34.920  1.00  0.00      C    O  
HETATM  353  Oc2 CLO C  52      22.320   7.613  34.760  1.00  0.00      C    O  
HETATM  354  Oc3 CLO C  52      24.103   9.313  34.867  1.00  0.00      C    O  
HETATM  355  Oc4 CLO C  52      22.797   9.044  32.835  1.00  0.00      C    O  
HETATM  356  Clc CLO C  53      47.863  12.210  49.773  1.00  0.00      C   CL  
HETATM  357  Oc1 CLO C  53      46.655  11.384  49.387  1.00  0.00      C    O  
HETATM  358  Oc2 CLO C  53      47.965  13.342  48.789  1.00  0.00      C    O  
HETATM  359  Oc3 CLO C  53      49.133  11.418  49.712  1.00  0.00      C    O  
HETATM  360  Oc4 CLO C  53      47.767  12.671  51.172  1.00  0.00      C    O  
HETATM  361  Clc CLO C  54      31.984   1.250  91.867  1.00  0.00      C   CL  
HETATM  362  Oc1 CLO C  54      33.148   2.211  92.088  1.00  0.00      C    O  
HETATM  363  Oc2 CLO C  54      30.759   2.077  91.490  1.00  0.00      C    O  
HETATM  364  Oc3 CLO C  54      31.718   0.453  93.132  1.00  0.00      C    O  
HETATM  365  Oc4 CLO C  54      32.310   0.320  90.722  1.00  0.00      C    O  
HETATM  366  Clc CLO C  55       9.129  40.025   3.701  1.00  0.00      C   CL  
HETATM  367  Oc1 CLO C  55      10.275  40.187   2.727  1.00  0.00      C    O  
HETATM  368  Oc2 CLO C  55       7.836  39.878   2.904  1.00  0.00      C    O  
HETATM  369  Oc3 CLO C  55       9.013  41.171   4.671  1.00  0.00      C    O  
HETATM  370  Oc4 CLO C  55       9.374  38.796   4.499  1.00  0.00      C    O  
HETATM  371  Clc CLO C  56      32.698  30.293  88.372  1.00  0.00      C   CL  
HETATM  372  Oc1 CLO C  56      31.564  30.298  87.383  1.00  0.00      C    O  
HETATM  373  Oc2 CLO C  56      33.194  31.668  88.642  1.00  0.00      C    O  
HETATM  374  Oc3 CLO C  56      33.806  29.436  87.873  1.00  0.00      C    O  
HETATM  375  Oc4 CLO C  56      32.247  29.678  89.650  1.00  0.00      C    O  
HETATM  376  Clc CLO C  57      14.401  29.127   3.627  1.00  0.00      C   CL  
HETATM  377  Oc1 CLO C  57      13.313  28.502   2.782  1.00  0.00      C    O  
HETATM  378  Oc2 CLO C  57      14.003  29.037   5.088  1.00  0.00      C    O  
HETATM  379  Oc3 CLO C  57      14.652  30.571   3.232  1.00  0.00      C    O  
HETATM  380  Oc4 CLO C  57      15.632  28.316   3.479  1.00  0.00      C    O  
HETATM  381  Clc CLO C  58      10.492   4.696  13.125  1.00  0.00      C   CL  
HETATM  382  Oc1 CLO C  58      10.727   4.146  11.764  1.00  0.00      C    O  
HETATM  383  Oc2 CLO C  58      11.183   6.022  13.210  1.00  0.00      C    O  
HETATM  384  Oc3 CLO C  58      11.085   3.779  14.206  1.00  0.00      C    O  
HETATM  385  Oc4 CLO C  58       9.031   4.841  13.335  1.00  0.00      C    O  
HETATM  386  Clc CLO C  59      25.612  36.475   3.450  1.00  0.00      C   CL  
HETATM  387  Oc1 CLO C  59      24.533  37.214   2.722  1.00  0.00      C    O  
HETATM  388  Oc2 CLO C  59      25.507  36.681   4.954  1.00  0.00      C    O  
HETATM  389  Oc3 CLO C  59      26.930  36.951   2.945  1.00  0.00      C    O  
HETATM  390  Oc4 CLO C  59      25.475  35.063   3.106  1.00  0.00      C    O  
HETATM  391  Clc CLO C  60      16.432  13.254 104.683  1.00  0.00      C   CL  
HETATM  392  Oc1 CLO C  60      16.164  12.498 105.955  1.00  0.00      C    O  
HETATM  393  Oc2 CLO C  60      15.411  14.376 104.459  1.00  0.00      C    O  
HETATM  394  Oc3 CLO C  60      16.397  12.287 103.605  1.00  0.00      C    O  
HETATM  395  Oc4 CLO C  60      17.831  13.884 104.749  1.00  0.00      C    O  
HETATM  396  Clc CLO C  61      17.671  42.553   3.338  1.00  0.00      C   CL  
HETATM  397  Oc1 CLO C  61      18.993  43.024   2.783  1.00  0.00      C    O  
HETATM  398  Oc2 CLO C  61      17.415  41.223   2.695  1.00  0.00      C    O  
HETATM  399  Oc3 CLO C  61      16.611  43.537   2.934  1.00  0.00      C    O  
HETATM  400  Oc4 CLO C  61      17.734  42.461   4.802  1.00  0.00      C    O  
HETATM  401  Clc CLO C  62      30.035   8.607   3.627  1.00  0.00      C   CL  
HETATM  402  Oc1 CLO C  62      31.147   9.084   2.741  1.00  0.00      C    O  
HETATM  403  Oc2 CLO C  62      30.424   8.972   5.069  1.00  0.00      C    O  
HETATM  404  Oc3 CLO C  62      29.915   7.134   3.367  1.00  0.00      C    O  
HETATM  405  Oc4 CLO C  62      28.759   9.304   3.194  1.00  0.00      C    O  
HETATM  406  Clc CLO C  63       0.718  16.586   3.369  1.00  0.00      C   CL  
HETATM  407  Oc1 CLO C  63       2.092  16.082   2.932  1.00  0.00      C    O  
HETATM  408  Oc2 CLO C  63       0.466  17.956   2.795  1.00  0.00      C    O  
HETATM  409  Oc3 CLO C  63       0.597  16.602   4.911  1.00  0.00      C    O  
HETATM  410  Oc4 CLO C  63      -0.366  15.708   2.840  1.00  0.00      C    O  
HETATM  411  Clc CLO C  64      16.210  10.690   3.526  1.00  0.00      C   CL  
HETATM  412  Oc1 CLO C  64      15.141  11.500   2.875  1.00  0.00      C    O  
HETATM  413  Oc2 CLO C  64      17.550  11.302   3.087  1.00  0.00      C    O  
HETATM  414  Oc3 CLO C  64      16.137   9.277   2.966  1.00  0.00      C    O  
HETATM  415  Oc4 CLO C  64      16.118  10.686   4.995  1.00  0.00      C    O  
HETATM  416  Clc CLO C  65      45.781  42.367  11.569  1.00  0.00      C   CL  
HETATM  417  Oc1 CLO C  65      45.174  41.054  11.169  1.00  0.00      C    O  
HETATM  418  Oc2 CLO C  65      47.253  42.320  11.394  1.00  0.00      C    O  
HETATM  419  Oc3 CLO C  65      45.417  42.636  13.012  1.00  0.00      C    O  
HETATM  420  Oc4 CLO C  65      45.212  43.421  10.689  1.00  0.00      C    O  
HETATM  421  Clc CLO C  66      24.430   9.072   3.472  1.00  0.00      C   CL  
HETATM  422  Oc1 CLO C  66      24.087   7.598   3.572  1.00  0.00      C    O  
HETATM  423  Oc2 CLO C  66      23.313   9.780   2.756  1.00  0.00      C    O  
HETATM  424  Oc3 CLO C  66      25.721   9.203   2.673  1.00  0.00      C    O  
HETATM  425  Oc4 CLO C  66      24.598   9.625   4.881  1.00  0.00      C    O  
HETATM  426  Clc CLO C  67       1.284  24.836 109.691  1.00  0.00      C   CL  
HETATM  427  Oc1 CLO C  67       1.675  26.212 110.116  1.00  0.00      C    O  
HETATM  428  Oc2 CLO C  67       1.307  23.943 110.932  1.00  0.00      C    O  
HETATM  429  Oc3 CLO C  67       2.210  24.245 108.670  1.00  0.00      C    O  
HETATM  430  Oc4 CLO C  67      -0.105  24.860 109.098  1.00  0.00      C    O  
HETATM  431  Clc CLO C  68      36.539   5.510   3.656  1.00  0.00      C   CL  
HETATM  432  Oc1 CLO C  68      35.188   6.048   3.936  1.00  0.00      C    O  
HETATM  433  Oc2 CLO C  68      36.426   4.227   2.855  1.00  0.00      C    O  
HETATM  434  Oc3 CLO C  68      37.287   5.209   4.967  1.00  0.00      C    O  
HETATM  435  Oc4 CLO C  68      37.363   6.493   2.906  1.00  0.00      C    O  
HETATM  436  Clc CLO C  69      29.693  24.544   3.455  1.00  0.00      C   CL  
HETATM  437  Oc1 CLO C  69      29.781  24.471   4.922  1.00  0.00      C    O  
HETATM  438  Oc2 CLO C  69      30.656  25.524   2.947  1.00  0.00      C    O  
HETATM  439  Oc3 CLO C  69      28.308  24.969   3.113  1.00  0.00      C    O  
HETATM  440  Oc4 CLO C  69      29.976  23.184   2.900  1.00  0.00      C    O  
HETATM  441  Clc CLO C  70      22.418  25.081   3.272  1.00  0.00      C   CL  
HETATM  442  Oc1 CLO C  70      21.062  25.578   2.970  1.00  0.00      C    O  
HETATM  443  Oc2 CLO C  70      22.578  23.720   2.639  1.00  0.00      C    O  
HETATM  444  Oc3 CLO C  70      22.629  24.936   4.719  1.00  0.00      C    O  
HETATM  445  Oc4 CLO C  70      23.492  26.020   2.724  1.00  0.00      C    O  
HETATM  446  Clc CLO C  71      42.006  15.668   6.491  1.00  0.00      C   CL  
HETATM  447  Oc1 CLO C  71      43.046  16.610   6.921  1.00  0.00      C    O  
HETATM  448  Oc2 CLO C  71      42.529  14.260   6.658  1.00  0.00      C    O  
HETATM  449  Oc3 CLO C  71      41.800  15.951   5.021  1.00  0.00      C    O  
HETATM  450  Oc4 CLO C  71      40.729  15.903   7.262  1.00  0.00      C    O  
HETATM  451  Clc CLO C  72      37.100  28.240   3.760  1.00  0.00      C   CL  
HETATM  452  Oc1 CLO C  72      37.808  29.030   4.821  1.00  0.00      C    O  
HETATM  453  Oc2 CLO C  72      36.300  27.140   4.416  1.00  0.00      C    O  
HETATM  454  Oc3 CLO C  72      38.143  27.672   2.828  1.00  0.00      C    O  
HETATM  455  Oc4 CLO C  72      36.194  29.174   3.012  1.00  0.00      C    O  
HETATM  456  Clc CLO C  73      20.504  39.292   3.675  1.00  0.00      C   CL  
HETATM  457  Oc1 CLO C  73      20.110  39.395   5.100  1.00  0.00      C    O  
HETATM  458  Oc2 CLO C  73      21.792  38.535   3.558  1.00  0.00      C    O  
HETATM  459  Oc3 CLO C  73      20.640  40.659   3.064  1.00  0.00      C    O  
HETATM  460  Oc4 CLO C  73      19.426  38.532   2.973  1.00  0.00      C    O  
HETATM  461  Clc CLO C  74      48.123  11.882 101.072  1.00  0.00      C   CL  
HETATM  462  Oc1 CLO C  74      49.092  11.454 102.128  1.00  0.00      C    O  
HETATM  463  Oc2 CLO C  74      47.411  10.625 100.586  1.00  0.00      C    O  
HETATM  464  Oc3 CLO C  74      48.821  12.528  99.935  1.00  0.00      C    O  
HETATM  465  Oc4 CLO C  74      47.180  12.852 101.631  1.00  0.00      C    O  
HETATM  466  Clc CLO C  75      41.647  40.921   3.691  1.00  0.00      C   CL  
HETATM  467  Oc1 CLO C  75      41.639  40.729   5.187  1.00  0.00      C    O  
HETATM  468  Oc2 CLO C  75      40.877  39.777   3.109  1.00  0.00      C    O  
HETATM  469  Oc3 CLO C  75      43.012  40.950   3.099  1.00  0.00      C    O  
HETATM  470  Oc4 CLO C  75      40.972  42.206   3.381  1.00  0.00      C    O  
HETATM  471  O   HOH D   1      18.261   7.944  32.532  1.00  0.00      D    O  
HETATM  472  H1  HOH D   1      18.769   8.373  33.279  1.00  0.00      D    H  
HETATM  473  H2  HOH D   1      17.428   8.468  32.352  1.00  0.00      D    H  
HETATM  474  O   HOH D   2       7.231  25.496  40.147  1.00  0.00      D    O  
HETATM  475  H1  HOH D   2       7.507  26.059  40.927  1.00  0.00      D    H  
HETATM  476  H2  HOH D   2       6.797  26.074  39.456  1.00  0.00      D    H  
HETATM  477  O   HOH D   3      19.815  34.217  32.929  1.00  0.00      D    O  
HETATM  478  H1  HOH D   3      19.913  34.877  33.674  1.00  0.00      D    H  
HETATM  479  H2  HOH D   3      19.067  33.587  33.139  1.00  0.00      D    H  
HETATM  480  O   HOH D   4      28.371  15.251 102.439  1.00  0.00      D    O  
HETATM  481  H1  HOH D   4      28.310  15.542 101.484  1.00  0.00      D    H  
HETATM  482  H2  HOH D   4      28.636  16.030 103.007  1.00  0.00      D    H  
HETATM  483  O   HOH D   5       6.791   5.067  72.231  1.00  0.00      D    O  
HETATM  484  H1  HOH D   5       6.024   4.443  72.385  1.00  0.00      D    H  
HETATM  485  H2  HOH D   5       6.640   5.912  72.743  1.00  0.00      D    H  
HETATM  486  O   HOH D   6      32.941  35.970  98.630  1.00  0.00      D    O  
HETATM  487  H1  HOH D   6      33.752  35.974  98.045  1.00  0.00      D    H  
HETATM  488  H2  HOH D   6      32.550  35.050  98.652  1.00  0.00      D    H  
HETATM  489  O   HOH D   7      46.558   5.016  89.122  1.00  0.00      D    O  
HETATM  490  H1  HOH D   7      46.007   5.551  89.762  1.00  0.00      D    H  
HETATM  491  H2  HOH D   7      46.051   4.893  88.268  1.00  0.00      D    H  
HETATM  492  O   HOH D   8      33.099  36.878  37.600  1.00  0.00      D    O  
HETATM  493  H1  HOH D   8      32.302  36.319  37.827  1.00  0.00      D    H  
HETATM  494  H2  HOH D   8      33.040  37.172  36.646  1.00  0.00      D    H  
HETATM  495  O   HOH D   9      22.849  14.726  91.382  1.00  0.00      D    O  
HETATM  496  H1  HOH D   9      22.660  15.707  91.435  1.00  0.00      D    H  
HETATM  497  H2  HOH D   9      22.036  14.247  91.053  1.00  0.00      D    H  
HETATM  498  O   HOH D  10       1.143  27.541 102.411  1.00  0.00      D    O  
HETATM  499  H1  HOH D  10       0.641  27.005 103.090  1.00  0.00      D    H  
HETATM  500  H2  HOH D  10       2.063  27.734 102.751  1.00  0.00      D    H  
HETATM  501  O   HOH D  11      42.470  26.859  46.988  1.00  0.00      D    O  
HETATM  502  H1  HOH D  11      41.630  27.380  46.834  1.00  0.00      D    H  
HETATM  503  H2  HOH D  11      42.843  27.085  47.888  1.00  0.00      D    H  
HETATM  504  O   HOH D  12       8.822   1.972 111.941  1.00  0.00      D    O  
HETATM  505  H1  HOH D  12       8.511   1.050 111.711  1.00  0.00      D    H  
HETATM  506  H2  HOH D  12       8.516   2.613 111.237  1.00  0.00      D    H  
HETATM  507  O   HOH D  13      37.514  13.227  33.488  1.00  0.00      D    O  
HETATM  508  H1  HOH D  13      37.031  12.477  33.941  1.00  0.00      D    H  
HETATM  509  H2  HOH D  13      38.375  12.887  33.109  1.00  0.00      D    H  
HETATM  510  O   HOH D  14       1.545   1.850  68.152  1.00  0.00      D    O  
HETATM  511  H1  HOH D  14       2.453   2.233  68.321  1.00  0.00      D    H  
HETATM  512  H2  HOH D  14       1.091   2.372  67.430  1.00  0.00      D    H  
HETATM  513  O   HOH D  15      31.928  26.631  21.532  1.00  0.00      D    O  
HETATM  514  H1  HOH D  15      31.128  26.888  22.075  1.00  0.00      D    H  
HETATM  515  H2  HOH D  15      32.742  27.071  21.911  1.00  0.00      D    H  
HETATM  516  O   HOH D  16      37.352  30.039  32.457  1.00  0.00      D    O  
HETATM  517  H1  HOH D  16      36.993  29.791  31.557  1.00  0.00      D    H  
HETATM  518  H2  HOH D  16      37.317  31.032  32.567  1.00  0.00      D    H  
HETATM  519  O   HOH D  17      46.491  33.775  97.068  1.00  0.00      D    O  
HETATM  520  H1  HOH D  17      46.863  33.190  97.789  1.00  0.00      D    H  
HETATM  521  H2  HOH D  17      46.962  33.584  96.207  1.00  0.00      D    H  
HETATM  522  O   HOH D  18      43.031   5.212  68.633  1.00  0.00      D    O  
HETATM  523  H1  HOH D  18      42.063   5.130  68.872  1.00  0.00      D    H  
HETATM  524  H2  HOH D  18      43.503   4.359  68.857  1.00  0.00      D    H  
HETATM  525  O   HOH D  19      48.627  18.604 111.734  1.00  0.00      D    O  
HETATM  526  H1  HOH D  19      48.161  19.440 111.445  1.00  0.00      D    H  
HETATM  527  H2  HOH D  19      49.607  18.689 111.554  1.00  0.00      D    H  
HETATM  528  O   HOH D  20       9.499  29.028  12.017  1.00  0.00      D    O  
HETATM  529  H1  HOH D  20       9.778  29.447  12.881  1.00  0.00      D    H  
HETATM  530  H2  HOH D  20       8.644  29.443  11.706  1.00  0.00      D    H  
HETATM  531  O   HOH D  21       9.705  40.050  21.659  1.00  0.00      D    O  
HETATM  532  H1  HOH D  21       9.253  40.906  21.407  1.00  0.00      D    H  
HETATM  533  H2  HOH D  21      10.224  40.183  22.503  1.00  0.00      D    H  
HETATM  534  O   HOH D  22      46.104  15.031   3.230  1.00  0.00      D    O  
HETATM  535  H1  HOH D  22      46.985  14.566   3.315  1.00  0.00      D    H  
HETATM  536  H2  HOH D  22      46.171  15.947   3.625  1.00  0.00      D    H  
HETATM  537  O   HOH D  23      31.488   9.986  15.493  1.00  0.00      D    O  
HETATM  538  H1  HOH D  23      31.100  10.905  15.563  1.00  0.00      D    H  
HETATM  539  H2  HOH D  23      32.313   9.929  16.056  1.00  0.00      D    H  
HETATM  540  O   HOH D  24      21.535  39.112  60.256  1.00  0.00      D    O  
HETATM  541  H1  HOH D  24      21.884  38.403  59.643  1.00  0.00      D    H  
HETATM  542  H2  HOH D  24      21.221  38.692  61.107  1.00  0.00      D    H  
HETATM  543  O   HOH D  25      23.277  12.211  96.393  1.00  0.00      D    O  
HETATM  544  H1  HOH D  25      24.214  11.870  96.467  1.00  0.00      D    H  
HETATM  545  H2  HOH D  25      23.082  12.442  95.440  1.00  0.00      D    H  
HETATM  546  O   HOH D  26       8.144  27.279  41.987  1.00  0.00      D    O  
HETATM  547  H1  HOH D  26       7.440  27.949  41.754  1.00  0.00      D    H  
HETATM  548  H2  HOH D  26       8.268  27.257  42.979  1.00  0.00      D    H  
HETATM  549  O   HOH D  27      16.323  28.110  93.513  1.00  0.00      D    O  
HETATM  550  H1  HOH D  27      16.179  27.781  94.447  1.00  0.00      D    H  
HETATM  551  H2  HOH D  27      16.331  29.110  93.509  1.00  0.00      D    H  
HETATM  552  O   HOH D  28      26.811  12.342  88.844  1.00  0.00      D    O  
HETATM  553  H1  HOH D  28      27.287  11.608  88.361  1.00  0.00      D    H  
HETATM  554  H2  HOH D  28      26.076  11.954  89.400  1.00  0.00      D    H  
HETATM  555  O   HOH D  29      23.702  22.062  51.371  1.00  0.00      D    O  
HETATM  556  H1  HOH D  29      24.027  22.988  51.181  1.00  0.00      D    H  
HETATM  557  H2  HOH D  29      24.188  21.695  52.165  1.00  0.00      D    H  
HETATM  558  O   HOH D  30      35.554  13.710   2.826  1.00  0.00      D    O  
HETATM  559  H1  HOH D  30      36.521  13.898   2.996  1.00  0.00      D    H  
HETATM  560  H2  HOH D  30      35.230  13.020   3.473  1.00  0.00      D    H  
HETATM  561  O   HOH D  31       3.457  13.127  92.488  1.00  0.00      D    O  
HETATM  562  H1  HOH D  31       4.077  13.147  93.272  1.00  0.00      D    H  
HETATM  563  H2  HOH D  31       3.970  12.887  91.664  1.00  0.00      D    H  
HETATM  564  O   HOH D  32      48.548   3.896 101.695  1.00  0.00      D    O  
HETATM  565  H1  HOH D  32      48.434   3.726 100.716  1.00  0.00      D    H  
HETATM  566  H2  HOH D  32      48.041   3.208 102.214  1.00  0.00      D    H  
HETATM  567  O   HOH D  33      46.762  34.652  17.320  1.00  0.00      D    O  
HETATM  568  H1  HOH D  33      47.057  33.700  17.397  1.00  0.00      D    H  
HETATM  569  H2  HOH D  33      45.763  34.692  17.321  1.00  0.00      D    H  
HETATM  570  O   HOH D  34      43.997  30.547  67.544  1.00  0.00      D    O  
HETATM  571  H1  HOH D  34      43.191  29.955  67.549  1.00  0.00      D    H  
HETATM  572  H2  HOH D  34      44.644  30.223  66.854  1.00  0.00      D    H  
HETATM  573  O   HOH D  35      28.109  30.123  52.143  1.00  0.00      D    O  
HETATM  574  H1  HOH D  35      28.570  29.253  52.321  1.00  0.00      D    H  
HETATM  575  H2  HOH D  35      27.665  30.442  52.981  1.00  0.00      D    H  
HETATM  576  O   HOH D  36      20.596  11.655  28.100  1.00  0.00      D    O  
HETATM  577  H1  HOH D  36      20.468  10.675  28.256  1.00  0.00      D    H  
HETATM  578  H2  HOH D  36      20.967  12.078  28.927  1.00  0.00      D    H  
HETATM  579  O   HOH D  37      45.637  26.843   5.632  1.00  0.00      D    O  
HETATM  580  H1  HOH D  37      45.835  25.924   5.290  1.00  0.00      D    H  
HETATM  581  H2  HOH D  37      45.043  26.780   6.434  1.00  0.00      D    H  
HETATM  582  O   HOH D  38      13.060  33.066 117.999  1.00  0.00      D    O  
HETATM  583  H1  HOH D  38      12.298  33.639 118.302  1.00  0.00      D    H  
HETATM  584  H2  HOH D  38      13.386  32.514 118.766  1.00  0.00      D    H  
HETATM  585  O   HOH D  39      29.906  34.759 101.023  1.00  0.00      D    O  
HETATM  586  H1  HOH D  39      30.487  34.161 101.575  1.00  0.00      D    H  
HETATM  587  H2  HOH D  39      30.384  35.620 100.848  1.00  0.00      D    H  
HETATM  588  O   HOH D  40      45.837  18.831  60.136  1.00  0.00      D    O  
HETATM  589  H1  HOH D  40      46.372  19.148  60.919  1.00  0.00      D    H  
HETATM  590  H2  HOH D  40      46.414  18.269  59.543  1.00  0.00      D    H  
HETATM  591  O   HOH D  41      12.898   0.390  47.078  1.00  0.00      D    O  
HETATM  592  H1  HOH D  41      13.040  -0.085  47.947  1.00  0.00      D    H  
HETATM  593  H2  HOH D  41      12.053   0.065  46.654  1.00  0.00      D    H  
HETATM  594  O   HOH D  42      41.143  21.923 110.291  1.00  0.00      D    O  
HETATM  595  H1  HOH D  42      40.324  21.355 110.368  1.00  0.00      D    H  
HETATM  596  H2  HOH D  42      41.765  21.716 111.046  1.00  0.00      D    H  
HETATM  597  O   HOH D  43      31.601  26.637  52.887  1.00  0.00      D    O  
HETATM  598  H1  HOH D  43      32.202  26.695  53.684  1.00  0.00      D    H  
HETATM  599  H2  HOH D  43      31.219  25.715  52.823  1.00  0.00      D    H  
HETATM  600  O   HOH D  44      12.118   0.563  54.874  1.00  0.00      D    O  
HETATM  601  H1  HOH D  44      13.001   1.017  54.756  1.00  0.00      D    H  
HETATM  602  H2  HOH D  44      11.864   0.574  55.841  1.00  0.00      D    H  
HETATM  603  O   HOH D  45      43.225  30.086  60.862  1.00  0.00      D    O  
HETATM  604  H1  HOH D  45      43.524  29.144  60.709  1.00  0.00      D    H  
HETATM  605  H2  HOH D  45      43.102  30.543  59.981  1.00  0.00      D    H  
HETATM  606  O   HOH D  46       3.838  32.774  42.274  1.00  0.00      D    O  
HETATM  607  H1  HOH D  46       3.992  32.791  41.286  1.00  0.00      D    H  
HETATM  608  H2  HOH D  46       4.718  32.756  42.748  1.00  0.00      D    H  
HETATM  609  O   HOH D  47       8.408   8.793  21.933  1.00  0.00      D    O  
HETATM  610  H1  HOH D  47       9.071   8.730  22.680  1.00  0.00      D    H  
HETATM  611  H2  HOH D  47       7.482   8.737  22.305  1.00  0.00      D    H  
HETATM  612  O   HOH D  48      45.426  28.846  86.435  1.00  0.00      D    O  
HETATM  613  H1  HOH D  48      45.093  29.786  86.356  1.00  0.00      D    H  
HETATM  614  H2  HOH D  48      44.659  28.212  86.334  1.00  0.00      D    H  
HETATM  615  O   HOH D  49      48.155  20.641  68.294  1.00  0.00      D    O  
HETATM  616  H1  HOH D  49      48.623  21.267  67.669  1.00  0.00      D    H  
HETATM  617  H2  HOH D  49      48.634  19.763  68.306  1.00  0.00      D    H  
HETATM  618  O   HOH D  50       7.126  14.622  55.885  1.00  0.00      D    O  
HETATM  619  H1  HOH D  50       8.011  14.183  55.735  1.00  0.00      D    H  
HETATM  620  H2  HOH D  50       6.449  13.931  56.138  1.00  0.00      D    H  
HETATM  621  O   HOH D  51      12.219  27.915 110.567  1.00  0.00      D    O  
HETATM  622  H1  HOH D  51      12.063  27.782 111.546  1.00  0.00      D    H  
HETATM  623  H2  HOH D  51      11.900  27.111 110.067  1.00  0.00      D    H  
HETATM  624  O   HOH D  52      42.663  28.156  86.087  1.00  0.00      D    O  
HETATM  625  H1  HOH D  52      41.989  28.866  86.292  1.00  0.00      D    H  
HETATM  626  H2  HOH D  52      42.619  27.925  85.115  1.00  0.00      D    H  
HETATM  627  O   HOH D  53      23.312  42.694   2.954  1.00  0.00      D    O  
HETATM  628  H1  HOH D  53      23.924  41.927   3.148  1.00  0.00      D    H  
HETATM  629  H2  HOH D  53      22.500  42.627   3.534  1.00  0.00      D    H  
HETATM  630  O   HOH D  54      47.909   8.213  28.776  1.00  0.00      D    O  
HETATM  631  H1  HOH D  54      47.552   8.980  29.308  1.00  0.00      D    H  
HETATM  632  H2  HOH D  54      48.899   8.313  28.670  1.00  0.00      D    H  
HETATM  633  O   HOH D  55      40.743  21.447   6.366  1.00  0.00      D    O  
HETATM  634  H1  HOH D  55      40.126  20.684   6.176  1.00  0.00      D    H  
HETATM  635  H2  HOH D  55      41.612  21.094   6.713  1.00  0.00      D    H  
HETATM  636  O   HOH D  56      40.795   9.874   2.923  1.00  0.00      D    O  
HETATM  637  H1  HOH D  56      40.437   9.408   3.732  1.00  0.00      D    H  
HETATM  638  H2  HOH D  56      40.955  10.837   3.136  1.00  0.00      D    H  
HETATM  639  O   HOH D  57      17.940  11.954  43.493  1.00  0.00      D    O  
HETATM  640  H1  HOH D  57      17.869  12.355  44.406  1.00  0.00      D    H  
HETATM  641  H2  HOH D  57      18.811  12.218  43.080  1.00  0.00      D    H  
HETATM  642  O   HOH D  58      17.053  10.250  47.425  1.00  0.00      D    O  
HETATM  643  H1  HOH D  58      17.140  10.467  48.397  1.00  0.00      D    H  
HETATM  644  H2  HOH D  58      17.219   9.274  47.285  1.00  0.00      D    H  
HETATM  645  O   HOH D  59      39.086   4.215  78.472  1.00  0.00      D    O  
HETATM  646  H1  HOH D  59      38.194   3.789  78.626  1.00  0.00      D    H  
HETATM  647  H2  HOH D  59      39.744   3.858  79.135  1.00  0.00      D    H  
HETATM  648  O   HOH D  60       2.378  27.094  52.633  1.00  0.00      D    O  
HETATM  649  H1  HOH D  60       2.952  27.615  52.002  1.00  0.00      D    H  
HETATM  650  H2  HOH D  60       2.373  26.131  52.361  1.00  0.00      D    H  
HETATM  651  O   HOH D  61      43.216  24.949  59.086  1.00  0.00      D    O  
HETATM  652  H1  HOH D  61      42.597  25.431  58.466  1.00  0.00      D    H  
HETATM  653  H2  HOH D  61      43.993  24.589  58.568  1.00  0.00      D    H  
HETATM  654  O   HOH D  62      38.579  19.049 108.042  1.00  0.00      D    O  
HETATM  655  H1  HOH D  62      37.785  19.269 107.475  1.00  0.00      D    H  
HETATM  656  H2  HOH D  62      38.862  18.106 107.868  1.00  0.00      D    H  
HETATM  657  O   HOH D  63      27.987  35.747 111.674  1.00  0.00      D    O  
HETATM  658  H1  HOH D  63      27.214  35.268 111.258  1.00  0.00      D    H  
HETATM  659  H2  HOH D  63      28.380  35.180 112.398  1.00  0.00      D    H  
HETATM  660  O   HOH D  64       9.987  22.999  52.504  1.00  0.00      D    O  
HETATM  661  H1  HOH D  64      10.381  22.082  52.557  1.00  0.00      D    H  
HETATM  662  H2  HOH D  64      10.581  23.586  51.953  1.00  0.00      D    H  
HETATM  663  O   HOH D  65       5.023  27.605  16.932  1.00  0.00      D    O  
HETATM  664  H1  HOH D  65       5.832  28.110  16.631  1.00  0.00      D    H  
HETATM  665  H2  HOH D  65       4.469  28.187  17.528  1.00  0.00      D    H  
HETATM  666  O   HOH D  66      13.183   3.150  36.303  1.00  0.00      D    O  
HETATM  667  H1  HOH D  66      13.050   2.207  36.608  1.00  0.00      D    H  
HETATM  668  H2  HOH D  66      12.488   3.736  36.720  1.00  0.00      D    H  
HETATM  669  O   HOH D  67       1.900  10.609  80.571  1.00  0.00      D    O  
HETATM  670  H1  HOH D  67       2.731  11.146  80.713  1.00  0.00      D    H  
HETATM  671  H2  HOH D  67       2.107   9.638  80.683  1.00  0.00      D    H  
HETATM  672  O   HOH D  68      -0.037  12.625 107.779  1.00  0.00      D    O  
HETATM  673  H1  HOH D  68       0.724  11.985 107.885  1.00  0.00      D    H  
HETATM  674  H2  HOH D  68       0.145  13.234 107.007  1.00  0.00      D    H  
HETATM  675  O   HOH D  69      40.077  32.803  25.111  1.00  0.00      D    O  
HETATM  676  H1  HOH D  69      39.508  32.716  24.294  1.00  0.00      D    H  
HETATM  677  H2  HOH D  69      41.021  32.563  24.887  1.00  0.00      D    H  
HETATM  678  O   HOH D  70      29.669   8.677 113.892  1.00  0.00      D    O  
HETATM  679  H1  HOH D  70      29.961   9.184 113.081  1.00  0.00      D    H  
HETATM  680  H2  HOH D  70      30.467   8.269 114.336  1.00  0.00      D    H  
HETATM  681  O   HOH D  71       3.126  36.890  16.949  1.00  0.00      D    O  
HETATM  682  H1  HOH D  71       3.155  37.094  17.927  1.00  0.00      D    H  
HETATM  683  H2  HOH D  71       3.193  35.901  16.812  1.00  0.00      D    H  
HETATM  684  O   HOH D  72      31.081  18.030  59.847  1.00  0.00      D    O  
HETATM  685  H1  HOH D  72      30.955  17.374  59.103  1.00  0.00      D    H  
HETATM  686  H2  HOH D  72      31.509  18.860  59.492  1.00  0.00      D    H  
HETATM  687  O   HOH D  73       6.941  42.036   8.093  1.00  0.00      D    O  
HETATM  688  H1  HOH D  73       6.248  42.174   7.385  1.00  0.00      D    H  
HETATM  689  H2  HOH D  73       7.478  42.873   8.202  1.00  0.00      D    H  
HETATM  690  O   HOH D  74      46.830  27.103  48.695  1.00  0.00      D    O  
HETATM  691  H1  HOH D  74      46.766  26.934  49.679  1.00  0.00      D    H  
HETATM  692  H2  HOH D  74      47.028  28.070  48.536  1.00  0.00      D    H  
HETATM  693  O   HOH D  75      30.189  24.356  49.454  1.00  0.00      D    O  
HETATM  694  H1  HOH D  75      29.721  23.494  49.650  1.00  0.00      D    H  
HETATM  695  H2  HOH D  75      30.966  24.183  48.849  1.00  0.00      D    H  
HETATM  696  O   HOH D  76       6.664  31.843  21.130  1.00  0.00      D    O  
HETATM  697  H1  HOH D  76       7.341  32.495  20.789  1.00  0.00      D    H  
HETATM  698  H2  HOH D  76       6.806  30.956  20.692  1.00  0.00      D    H  
HETATM  699  O   HOH D  77      40.126  11.120  27.639  1.00  0.00      D    O  
HETATM  700  H1  HOH D  77      40.559  11.412  26.786  1.00  0.00      D    H  
HETATM  701  H2  HOH D  77      39.212  10.764  27.443  1.00  0.00      D    H  
HETATM  702  O   HOH D  78       2.153  30.154  80.829  1.00  0.00      D    O  
HETATM  703  H1  HOH D  78       3.074  30.372  81.152  1.00  0.00      D    H  
HETATM  704  H2  HOH D  78       1.987  29.173  80.931  1.00  0.00      D    H  
HETATM  705  O   HOH D  79      24.822  10.728 100.504  1.00  0.00      D    O  
HETATM  706  H1  HOH D  79      25.424  10.889 101.286  1.00  0.00      D    H  
HETATM  707  H2  HOH D  79      25.035   9.840 100.097  1.00  0.00      D    H  
HETATM  708  O   HOH D  80      33.250   6.469 106.140  1.00  0.00      D    O  
HETATM  709  H1  HOH D  80      32.897   5.587 105.826  1.00  0.00      D    H  
HETATM  710  H2  HOH D  80      33.116   7.155 105.424  1.00  0.00      D    H  
HETATM  711  O   HOH D  81      11.212   4.249 118.059  1.00  0.00      D    O  
HETATM  712  H1  HOH D  81      11.379   3.952 118.999  1.00  0.00      D    H  
HETATM  713  H2  HOH D  81      10.766   5.144 118.067  1.00  0.00      D    H  
HETATM  714  O   HOH D  82      32.557  31.596  54.009  1.00  0.00      D    O  
HETATM  715  H1  HOH D  82      32.046  31.517  54.865  1.00  0.00      D    H  
HETATM  716  H2  HOH D  82      31.946  31.917  53.285  1.00  0.00      D    H  
HETATM  717  O   HOH D  83      19.313   2.011 104.473  1.00  0.00      D    O  
HETATM  718  H1  HOH D  83      19.935   2.783 104.603  1.00  0.00      D    H  
HETATM  719  H2  HOH D  83      19.682   1.204 104.934  1.00  0.00      D    H  
HETATM  720  O   HOH D  84       3.587  26.794  21.164  1.00  0.00      D    O  
HETATM  721  H1  HOH D  84       3.688  25.805  21.272  1.00  0.00      D    H  
HETATM  722  H2  HOH D  84       2.651  27.061  21.394  1.00  0.00      D    H  
HETATM  723  O   HOH D  85      49.121  26.690  32.454  1.00  0.00      D    O  
HETATM  724  H1  HOH D  85      48.156  26.431  32.460  1.00  0.00      D    H  
HETATM  725  H2  HOH D  85      49.662  25.951  32.052  1.00  0.00      D    H  
HETATM  726  O   HOH D  86      35.796  13.173  95.283  1.00  0.00      D    O  
HETATM  727  H1  HOH D  86      35.275  13.031  94.441  1.00  0.00      D    H  
HETATM  728  H2  HOH D  86      35.499  12.513  95.974  1.00  0.00      D    H  
HETATM  729  O   HOH D  87      47.420  12.375  77.741  1.00  0.00      D    O  
HETATM  730  H1  HOH D  87      47.652  12.698  78.659  1.00  0.00      D    H  
HETATM  731  H2  HOH D  87      46.538  12.756  77.467  1.00  0.00      D    H  
HETATM  732  O   HOH D  88      39.476   5.861  57.915  1.00  0.00      D    O  
HETATM  733  H1  HOH D  88      39.563   6.157  56.963  1.00  0.00      D    H  
HETATM  734  H2  HOH D  88      40.185   6.299  58.467  1.00  0.00      D    H  
HETATM  735  O   HOH D  89      25.399   1.155  37.538  1.00  0.00      D    O  
HETATM  736  H1  HOH D  89      25.950   0.495  37.027  1.00  0.00      D    H  
HETATM  737  H2  HOH D  89      25.259   0.821  38.470  1.00  0.00      D    H  
HETATM  738  O   HOH D  90      39.055  22.073  42.917  1.00  0.00      D    O  
HETATM  739  H1  HOH D  90      39.902  21.759  43.346  1.00  0.00      D    H  
HETATM  740  H2  HOH D  90      39.258  22.827  42.293  1.00  0.00      D    H  
HETATM  741  O   HOH D  91       0.697  23.075 106.464  1.00  0.00      D    O  
HETATM  742  H1  HOH D  91       1.142  23.205 107.350  1.00  0.00      D    H  
HETATM  743  H2  HOH D  91       0.064  23.831 106.295  1.00  0.00      D    H  
HETATM  744  O   HOH D  92      11.422  24.540  94.579  1.00  0.00      D    O  
HETATM  745  H1  HOH D  92      11.179  24.735  93.629  1.00  0.00      D    H  
HETATM  746  H2  HOH D  92      12.257  25.035  94.819  1.00  0.00      D    H  
HETATM  747  O   HOH D  93      18.730  17.158 101.313  1.00  0.00      D    O  
HETATM  748  H1  HOH D  93      18.639  17.927 101.946  1.00  0.00      D    H  
HETATM  749  H2  HOH D  93      18.881  16.316 101.832  1.00  0.00      D    H  
HETATM  750  O   HOH D  94      39.784  36.853  22.282  1.00  0.00      D    O  
HETATM  751  H1  HOH D  94      39.882  36.944  23.273  1.00  0.00      D    H  
HETATM  752  H2  HOH D  94      39.992  37.728  21.844  1.00  0.00      D    H  
HETATM  753  O   HOH D  95      11.123   7.938  43.476  1.00  0.00      D    O  
HETATM  754  H1  HOH D  95      10.513   8.730  43.474  1.00  0.00      D    H  
HETATM  755  H2  HOH D  95      10.581   7.100  43.533  1.00  0.00      D    H  
HETATM  756  O   HOH D  96      13.800   8.345  26.146  1.00  0.00      D    O  
HETATM  757  H1  HOH D  96      13.406   8.942  25.447  1.00  0.00      D    H  
HETATM  758  H2  HOH D  96      13.487   7.407  25.998  1.00  0.00      D    H  
HETATM  759  O   HOH D  97      42.566  41.434  74.536  1.00  0.00      D    O  
HETATM  760  H1  HOH D  97      42.300  42.251  75.049  1.00  0.00      D    H  
HETATM  761  H2  HOH D  97      42.607  41.652  73.560  1.00  0.00      D    H  
HETATM  762  O   HOH D  98      19.877  14.762  45.306  1.00  0.00      D    O  
HETATM  763  H1  HOH D  98      19.380  13.895  45.353  1.00  0.00      D    H  
HETATM  764  H2  HOH D  98      19.788  15.245  46.176  1.00  0.00      D    H  
HETATM  765  O   HOH D  99       9.587  25.089  11.746  1.00  0.00      D    O  
HETATM  766  H1  HOH D  99      10.254  24.822  11.051  1.00  0.00      D    H  
HETATM  767  H2  HOH D  99      10.036  25.131  12.639  1.00  0.00      D    H  
HETATM  768  O   HOH D 100      13.088  22.686  34.270  1.00  0.00      D    O  
HETATM  769  H1  HOH D 100      13.529  22.806  33.380  1.00  0.00      D    H  
HETATM  770  H2  HOH D 100      12.848  23.580  34.646  1.00  0.00      D    H  
HETATM  771  O   HOH D 101      38.529  23.773  98.597  1.00  0.00      D    O  
HETATM  772  H1  HOH D 101      38.435  24.720  98.290  1.00  0.00      D    H  
HETATM  773  H2  HOH D 101      38.040  23.169  97.967  1.00  0.00      D    H  
HETATM  774  O   HOH D 102      17.985   7.530  51.093  1.00  0.00      D    O  
HETATM  775  H1  HOH D 102      17.880   8.175  50.336  1.00  0.00      D    H  
HETATM  776  H2  HOH D 102      18.056   6.601  50.731  1.00  0.00      D    H  
HETATM  777  O   HOH D 103       0.454  32.246 114.045  1.00  0.00      D    O  
HETATM  778  H1  HOH D 103       0.556  31.366 113.581  1.00  0.00      D    H  
HETATM  779  H2  HOH D 103       1.196  32.363 114.706  1.00  0.00      D    H  
HETATM  780  O   HOH D 104      20.479  16.836  25.092  1.00  0.00      D    O  
HETATM  781  H1  HOH D 104      21.060  16.075  24.805  1.00  0.00      D    H  
HETATM  782  H2  HOH D 104      19.566  16.493  25.313  1.00  0.00      D    H  
HETATM  783  O   HOH D 105       5.812  24.484  96.427  1.00  0.00      D    O  
HETATM  784  H1  HOH D 105       6.500  25.114  96.069  1.00  0.00      D    H  
HETATM  785  H2  HOH D 105       4.954  24.976  96.575  1.00  0.00      D    H  
HETATM  786  O   HOH D 106      41.389  34.678  28.592  1.00  0.00      D    O  
HETATM  787  H1  HOH D 106      42.002  34.865  27.824  1.00  0.00      D    H  
HETATM  788  H2  HOH D 106      40.445  34.860  28.317  1.00  0.00      D    H  
HETATM  789  O   HOH D 107      38.453   9.730 113.560  1.00  0.00      D    O  
HETATM  790  H1  HOH D 107      39.361   9.314 113.504  1.00  0.00      D    H  
HETATM  791  H2  HOH D 107      38.544  10.725 113.581  1.00  0.00      D    H  
HETATM  792  O   HOH D 108      15.105   8.577  96.183  1.00  0.00      D    O  
HETATM  793  H1  HOH D 108      14.112   8.685  96.235  1.00  0.00      D    H  
HETATM  794  H2  HOH D 108      15.426   8.871  95.283  1.00  0.00      D    H  
HETATM  795  O   HOH D 109       2.597  21.518  15.690  1.00  0.00      D    O  
HETATM  796  H1  HOH D 109       3.385  21.257  16.248  1.00  0.00      D    H  
HETATM  797  H2  HOH D 109       2.283  20.727  15.165  1.00  0.00      D    H  
HETATM  798  O   HOH D 110      10.093   9.466  76.706  1.00  0.00      D    O  
HETATM  799  H1  HOH D 110      10.095   8.480  76.544  1.00  0.00      D    H  
HETATM  800  H2  HOH D 110      10.896   9.877  76.274  1.00  0.00      D    H  
HETATM  801  O   HOH D 111      17.162  21.318  59.539  1.00  0.00      D    O  
HETATM  802  H1  HOH D 111      17.178  21.188  58.548  1.00  0.00      D    H  
HETATM  803  H2  HOH D 111      16.420  20.776  59.934  1.00  0.00      D    H  
HETATM  804  O   HOH D 112       2.378  34.818  11.048  1.00  0.00      D    O  
HETATM  805  H1  HOH D 112       1.857  35.557  10.622  1.00  0.00      D    H  
HETATM  806  H2  HOH D 112       2.708  34.192  10.341  1.00  0.00      D    H  
HETATM  807  O   HOH D 113      23.935  20.833 118.009  1.00  0.00      D    O  
HETATM  808  H1  HOH D 113      24.727  21.439 117.930  1.00  0.00      D    H  
HETATM  809  H2  HOH D 113      24.028  20.268 118.829  1.00  0.00      D    H  
HETATM  810  O   HOH D 114      29.608   6.398  70.216  1.00  0.00      D    O  
HETATM  811  H1  HOH D 114      30.167   6.081  69.450  1.00  0.00      D    H  
HETATM  812  H2  HOH D 114      28.875   5.740  70.388  1.00  0.00      D    H  
HETATM  813  O   HOH D 115      44.101   8.543  83.466  1.00  0.00      D    O  
HETATM  814  H1  HOH D 115      44.120   7.549  83.357  1.00  0.00      D    H  
HETATM  815  H2  HOH D 115      43.172   8.836  83.691  1.00  0.00      D    H  
HETATM  816  O   HOH D 116       3.501  19.232  86.871  1.00  0.00      D    O  
HETATM  817  H1  HOH D 116       3.796  18.306  86.638  1.00  0.00      D    H  
HETATM  818  H2  HOH D 116       3.788  19.865  86.151  1.00  0.00      D    H  
HETATM  819  O   HOH D 117      12.606  31.245 107.117  1.00  0.00      D    O  
HETATM  820  H1  HOH D 117      13.143  31.867 107.687  1.00  0.00      D    H  
HETATM  821  H2  HOH D 117      12.063  31.774 106.465  1.00  0.00      D    H  
HETATM  822  O   HOH D 118      30.417  13.495  35.704  1.00  0.00      D    O  
HETATM  823  H1  HOH D 118      30.843  12.640  35.407  1.00  0.00      D    H  
HETATM  824  H2  HOH D 118      29.842  13.854  34.969  1.00  0.00      D    H  
HETATM  825  O   HOH D 119      23.198  36.039 117.702  1.00  0.00      D    O  
HETATM  826  H1  HOH D 119      22.974  37.008 117.599  1.00  0.00      D    H  
HETATM  827  H2  HOH D 119      23.306  35.823 118.672  1.00  0.00      D    H  
HETATM  828  O   HOH D 120       3.489   8.332 118.109  1.00  0.00      D    O  
HETATM  829  H1  HOH D 120       3.412   8.475 119.095  1.00  0.00      D    H  
HETATM  830  H2  HOH D 120       4.426   8.064 117.883  1.00  0.00      D    H  
HETATM  831  O   HOH D 121       9.683  24.296  31.894  1.00  0.00      D    O  
HETATM  832  H1  HOH D 121       9.498  25.095  32.467  1.00  0.00      D    H  
HETATM  833  H2  HOH D 121      10.137  24.588  31.052  1.00  0.00      D    H  
HETATM  834  O   HOH D 122      43.301  38.887  61.092  1.00  0.00      D    O  
HETATM  835  H1  HOH D 122      43.568  37.960  61.356  1.00  0.00      D    H  
HETATM  836  H2  HOH D 122      43.619  39.535  61.783  1.00  0.00      D    H  
HETATM  837  O   HOH D 123      33.992   1.534  14.218  1.00  0.00      D    O  
HETATM  838  H1  HOH D 123      34.208   2.186  13.491  1.00  0.00      D    H  
HETATM  839  H2  HOH D 123      33.531   0.738  13.825  1.00  0.00      D    H  
HETATM  840  O   HOH D 124       8.517  29.772  50.169  1.00  0.00      D    O  
HETATM  841  H1  HOH D 124       8.589  28.774  50.187  1.00  0.00      D    H  
HETATM  842  H2  HOH D 124       8.179  30.066  49.275  1.00  0.00      D    H  
HETATM  843  O   HOH D 125       1.022  25.524  10.431  1.00  0.00      D    O  
HETATM  844  H1  HOH D 125       0.535  25.181   9.628  1.00  0.00      D    H  
HETATM  845  H2  HOH D 125       1.982  25.249  10.382  1.00  0.00      D    H  
HETATM  846  O   HOH D 126      34.318  40.436  46.232  1.00  0.00      D    O  
HETATM  847  H1  HOH D 126      35.094  39.932  45.854  1.00  0.00      D    H  
HETATM  848  H2  HOH D 126      33.643  39.791  46.590  1.00  0.00      D    H  
HETATM  849  O   HOH D 127      43.698  42.498  60.538  1.00  0.00      D    O  
HETATM  850  H1  HOH D 127      44.326  41.938  59.997  1.00  0.00      D    H  
HETATM  851  H2  HOH D 127      43.051  42.955  59.928  1.00  0.00      D    H  
HETATM  852  O   HOH D 128      36.129  31.946  39.403  1.00  0.00      D    O  
HETATM  853  H1  HOH D 128      35.929  32.902  39.188  1.00  0.00      D    H  
HETATM  854  H2  HOH D 128      36.819  31.598  38.769  1.00  0.00      D    H  
HETATM  855  O   HOH D 129       5.910   5.099 105.892  1.00  0.00      D    O  
HETATM  856  H1  HOH D 129       6.161   4.509 105.124  1.00  0.00      D    H  
HETATM  857  H2  HOH D 129       5.170   4.672 106.412  1.00  0.00      D    H  
HETATM  858  O   HOH D 130      42.400  12.578  28.895  1.00  0.00      D    O  
HETATM  859  H1  HOH D 130      42.780  12.371  27.994  1.00  0.00      D    H  
HETATM  860  H2  HOH D 130      42.105  11.730  29.335  1.00  0.00      D    H  
HETATM  861  O   HOH D 131      47.229  39.213  23.390  1.00  0.00      D    O  
HETATM  862  H1  HOH D 131      47.947  39.304  22.700  1.00  0.00      D    H  
HETATM  863  H2  HOH D 131      46.447  38.730  22.996  1.00  0.00      D    H  
HETATM  864  O   HOH D 132      42.002  39.565  16.136  1.00  0.00      D    O  
HETATM  865  H1  HOH D 132      41.465  38.737  15.979  1.00  0.00      D    H  
HETATM  866  H2  HOH D 132      41.543  40.138  16.814  1.00  0.00      D    H  
HETATM  867  O   HOH D 133      29.744  13.698  56.925  1.00  0.00      D    O  
HETATM  868  H1  HOH D 133      30.227  14.093  56.143  1.00  0.00      D    H  
HETATM  869  H2  HOH D 133      28.913  14.225  57.103  1.00  0.00      D    H  
HETATM  870  O   HOH D 134      40.328  13.600  84.429  1.00  0.00      D    O  
HETATM  871  H1  HOH D 134      40.495  14.559  84.656  1.00  0.00      D    H  
HETATM  872  H2  HOH D 134      39.455  13.518  83.948  1.00  0.00      D    H  
HETATM  873  O   HOH D 135       4.562  40.126  82.746  1.00  0.00      D    O  
HETATM  874  H1  HOH D 135       4.785  39.968  83.708  1.00  0.00      D    H  
HETATM  875  H2  HOH D 135       4.963  39.400  82.188  1.00  0.00      D    H  
HETATM  876  O   HOH D 136       2.467   6.479  11.668  1.00  0.00      D    O  
HETATM  877  H1  HOH D 136       2.463   6.062  10.760  1.00  0.00      D    H  
HETATM  878  H2  HOH D 136       1.882   5.949  12.282  1.00  0.00      D    H  
HETATM  879  O   HOH D 137      12.221   7.543  63.281  1.00  0.00      D    O  
HETATM  880  H1  HOH D 137      11.518   6.995  62.828  1.00  0.00      D    H  
HETATM  881  H2  HOH D 137      13.126   7.218  63.006  1.00  0.00      D    H  
HETATM  882  O   HOH D 138      21.265  31.591  75.394  1.00  0.00      D    O  
HETATM  883  H1  HOH D 138      21.995  31.628  74.712  1.00  0.00      D    H  
HETATM  884  H2  HOH D 138      21.352  30.751  75.930  1.00  0.00      D    H  
HETATM  885  O   HOH D 139      20.275   3.962  81.604  1.00  0.00      D    O  
HETATM  886  H1  HOH D 139      20.891   3.959  80.816  1.00  0.00      D    H  
HETATM  887  H2  HOH D 139      20.068   3.020  81.867  1.00  0.00      D    H  
HETATM  888  O   HOH D 140       6.303  39.341  99.033  1.00  0.00      D    O  
HETATM  889  H1  HOH D 140       5.344  39.112  98.866  1.00  0.00      D    H  
HETATM  890  H2  HOH D 140       6.513  40.224  98.613  1.00  0.00      D    H  
HETATM  891  O   HOH D 141      35.752  42.132  28.852  1.00  0.00      D    O  
HETATM  892  H1  HOH D 141      35.627  42.415  27.901  1.00  0.00      D    H  
HETATM  893  H2  HOH D 141      36.694  41.821  28.986  1.00  0.00      D    H  
HETATM  894  O   HOH D 142       8.709   0.895  25.340  1.00  0.00      D    O  
HETATM  895  H1  HOH D 142       9.585   0.462  25.553  1.00  0.00      D    H  
HETATM  896  H2  HOH D 142       8.595   0.946  24.348  1.00  0.00      D    H  
HETATM  897  O   HOH D 143       4.298   2.814  41.587  1.00  0.00      D    O  
HETATM  898  H1  HOH D 143       4.981   2.120  41.816  1.00  0.00      D    H  
HETATM  899  H2  HOH D 143       3.577   2.401  41.030  1.00  0.00      D    H  
HETATM  900  O   HOH D 144       3.343   2.730  11.960  1.00  0.00      D    O  
HETATM  901  H1  HOH D 144       2.587   2.111  11.745  1.00  0.00      D    H  
HETATM  902  H2  HOH D 144       4.157   2.450  11.451  1.00  0.00      D    H  
HETATM  903  O   HOH D 145       5.458   1.640  70.738  1.00  0.00      D    O  
HETATM  904  H1  HOH D 145       5.107   1.975  71.613  1.00  0.00      D    H  
HETATM  905  H2  HOH D 145       4.997   2.117  69.990  1.00  0.00      D    H  
HETATM  906  O   HOH D 146       5.524  25.216  52.555  1.00  0.00      D    O  
HETATM  907  H1  HOH D 146       4.996  25.174  51.707  1.00  0.00      D    H  
HETATM  908  H2  HOH D 146       6.183  24.464  52.575  1.00  0.00      D    H  
HETATM  909  O   HOH D 147       8.823   3.316  42.459  1.00  0.00      D    O  
HETATM  910  H1  HOH D 147       7.842   3.263  42.275  1.00  0.00      D    H  
HETATM  911  H2  HOH D 147       9.078   2.608  43.117  1.00  0.00      D    H  
HETATM  912  O   HOH D 148      47.131  33.326   2.999  1.00  0.00      D    O  
HETATM  913  H1  HOH D 148      46.784  33.465   3.926  1.00  0.00      D    H  
HETATM  914  H2  HOH D 148      48.048  32.928   3.042  1.00  0.00      D    H  
HETATM  915  O   HOH D 149      48.453   5.863  61.498  1.00  0.00      D    O  
HETATM  916  H1  HOH D 149      48.064   6.112  60.611  1.00  0.00      D    H  
HETATM  917  H2  HOH D 149      49.376   5.502  61.368  1.00  0.00      D    H  
HETATM  918  O   HOH D 150      25.524  13.189  71.610  1.00  0.00      D    O  
HETATM  919  H1  HOH D 150      26.005  12.348  71.360  1.00  0.00      D    H  
HETATM  920  H2  HOH D 150      25.460  13.252  72.606  1.00  0.00      D    H  
HETATM  921  O   HOH D 151      33.306   4.310  77.809  1.00  0.00      D    O  
HETATM  922  H1  HOH D 151      32.373   4.067  78.076  1.00  0.00      D    H  
HETATM  923  H2  HOH D 151      33.504   3.928  76.906  1.00  0.00      D    H  
HETATM  924  O   HOH D 152       9.222  38.836  65.982  1.00  0.00      D    O  
HETATM  925  H1  HOH D 152       9.433  39.145  65.055  1.00  0.00      D    H  
HETATM  926  H2  HOH D 152       9.115  39.629  66.582  1.00  0.00      D    H  
HETATM  927  O   HOH D 153      16.036  25.944  12.348  1.00  0.00      D    O  
HETATM  928  H1  HOH D 153      16.080  25.303  11.581  1.00  0.00      D    H  
HETATM  929  H2  HOH D 153      16.927  26.381  12.469  1.00  0.00      D    H  
HETATM  930  O   HOH D 154      20.782  20.361  86.968  1.00  0.00      D    O  
HETATM  931  H1  HOH D 154      21.429  19.746  87.418  1.00  0.00      D    H  
HETATM  932  H2  HOH D 154      21.246  21.213  86.725  1.00  0.00      D    H  
HETATM  933  O   HOH D 155      26.366  25.914  30.271  1.00  0.00      D    O  
HETATM  934  H1  HOH D 155      27.182  26.232  29.789  1.00  0.00      D    H  
HETATM  935  H2  HOH D 155      25.826  26.701  30.568  1.00  0.00      D    H  
HETATM  936  O   HOH D 156      29.989  22.187 118.119  1.00  0.00      D    O  
HETATM  937  H1  HOH D 156      29.711  22.296 119.073  1.00  0.00      D    H  
HETATM  938  H2  HOH D 156      30.983  22.271 118.049  1.00  0.00      D    H  
HETATM  939  O   HOH D 157      22.021  31.943 117.775  1.00  0.00      D    O  
HETATM  940  H1  HOH D 157      22.420  31.769 118.675  1.00  0.00      D    H  
HETATM  941  H2  HOH D 157      21.582  32.842 117.773  1.00  0.00      D    H  
HETATM  942  O   HOH D 158      23.037  27.275 105.664  1.00  0.00      D    O  
HETATM  943  H1  HOH D 158      22.834  26.597 106.371  1.00  0.00      D    H  
HETATM  944  H2  HOH D 158      24.017  27.267 105.466  1.00  0.00      D    H  
HETATM  945  O   HOH D 159      11.781  38.296 106.276  1.00  0.00      D    O  
HETATM  946  H1  HOH D 159      12.424  38.077 105.542  1.00  0.00      D    H  
HETATM  947  H2  HOH D 159      11.564  37.464 106.787  1.00  0.00      D    H  
HETATM  948  O   HOH D 160       3.816  26.313  41.215  1.00  0.00      D    O  
HETATM  949  H1  HOH D 160       4.045  25.476  40.719  1.00  0.00      D    H  
HETATM  950  H2  HOH D 160       4.302  26.326  42.089  1.00  0.00      D    H  
HETATM  951  O   HOH D 161      23.383  32.804  60.437  1.00  0.00      D    O  
HETATM  952  H1  HOH D 161      23.802  33.543  60.965  1.00  0.00      D    H  
HETATM  953  H2  HOH D 161      22.929  32.166  61.058  1.00  0.00      D    H  
HETATM  954  O   HOH D 162      29.880  27.356  25.824  1.00  0.00      D    O  
HETATM  955  H1  HOH D 162      29.474  28.080  26.382  1.00  0.00      D    H  
HETATM  956  H2  HOH D 162      30.739  27.058  26.238  1.00  0.00      D    H  
HETATM  957  O   HOH D 163      42.285  31.374  14.703  1.00  0.00      D    O  
HETATM  958  H1  HOH D 163      42.257  31.490  15.696  1.00  0.00      D    H  
HETATM  959  H2  HOH D 163      43.119  30.885  14.448  1.00  0.00      D    H  
HETATM  960  O   HOH D 164      31.477  25.787  43.412  1.00  0.00      D    O  
HETATM  961  H1  HOH D 164      32.409  26.036  43.151  1.00  0.00      D    H  
HETATM  962  H2  HOH D 164      31.367  25.892  44.400  1.00  0.00      D    H  
HETATM  963  O   HOH D 165      22.804  35.159  42.310  1.00  0.00      D    O  
HETATM  964  H1  HOH D 165      23.164  34.427  41.732  1.00  0.00      D    H  
HETATM  965  H2  HOH D 165      22.225  35.763  41.761  1.00  0.00      D    H  
HETATM  966  O   HOH D 166      21.197  30.560 103.139  1.00  0.00      D    O  
HETATM  967  H1  HOH D 166      21.759  29.744 103.004  1.00  0.00      D    H  
HETATM  968  H2  HOH D 166      21.175  30.792 104.111  1.00  0.00      D    H  
HETATM  969  O   HOH D 167       1.354   3.422  92.975  1.00  0.00      D    O  
HETATM  970  H1  HOH D 167       0.684   4.165  92.945  1.00  0.00      D    H  
HETATM  971  H2  HOH D 167       1.217   2.818  92.190  1.00  0.00      D    H  
HETATM  972  O   HOH D 168       4.683  14.896  14.091  1.00  0.00      D    O  
HETATM  973  H1  HOH D 168       3.868  14.619  13.582  1.00  0.00      D    H  
HETATM  974  H2  HOH D 168       5.349  14.150  14.085  1.00  0.00      D    H  
HETATM  975  O   HOH D 169      37.139   6.848 118.206  1.00  0.00      D    O  
HETATM  976  H1  HOH D 169      36.537   6.636 118.976  1.00  0.00      D    H  
HETATM  977  H2  HOH D 169      37.764   6.083 118.051  1.00  0.00      D    H  
HETATM  978  O   HOH D 170      30.221   2.544  86.630  1.00  0.00      D    O  
HETATM  979  H1  HOH D 170      30.977   2.979  87.119  1.00  0.00      D    H  
HETATM  980  H2  HOH D 170      30.535   2.249  85.727  1.00  0.00      D    H  
HETATM  981  O   HOH D 171      35.696   3.373  23.687  1.00  0.00      D    O  
HETATM  982  H1  HOH D 171      35.462   4.344  23.722  1.00  0.00      D    H  
HETATM  983  H2  HOH D 171      35.971   3.063  24.597  1.00  0.00      D    H  
HETATM  984  O   HOH D 172      16.346  16.373 100.471  1.00  0.00      D    O  
HETATM  985  H1  HOH D 172      16.074  16.264  99.515  1.00  0.00      D    H  
HETATM  986  H2  HOH D 172      17.291  16.696 100.514  1.00  0.00      D    H  
HETATM  987  O   HOH D 173      18.207  14.337 109.211  1.00  0.00      D    O  
HETATM  988  H1  HOH D 173      17.712  13.500 108.978  1.00  0.00      D    H  
HETATM  989  H2  HOH D 173      18.363  14.369 110.198  1.00  0.00      D    H  
HETATM  990  O   HOH D 174      27.844   6.193 101.838  1.00  0.00      D    O  
HETATM  991  H1  HOH D 174      28.672   5.782 102.219  1.00  0.00      D    H  
HETATM  992  H2  HOH D 174      28.096   6.904 101.181  1.00  0.00      D    H  
HETATM  993  O   HOH D 175      39.099  39.561  55.210  1.00  0.00      D    O  
HETATM  994  H1  HOH D 175      39.900  39.924  55.688  1.00  0.00      D    H  
HETATM  995  H2  HOH D 175      38.616  38.922  55.808  1.00  0.00      D    H  
HETATM  996  O   HOH D 176      36.990  13.370  82.958  1.00  0.00      D    O  
HETATM  997  H1  HOH D 176      36.699  14.236  83.366  1.00  0.00      D    H  
HETATM  998  H2  HOH D 176      36.355  13.116  82.229  1.00  0.00      D    H  
HETATM  999  O   HOH D 177      42.605  36.237  57.350  1.00  0.00      D    O  
HETATM 1000  H1  HOH D 177      42.364  35.997  58.291  1.00  0.00      D    H  
HETATM 1001  H2  HOH D 177      43.263  35.574  56.994  1.00  0.00      D    H  
HETATM 1002  O   HOH D 178      21.748  14.834  23.920  1.00  0.00      D    O  
HETATM 1003  H1  HOH D 178      22.738  14.859  23.784  1.00  0.00      D    H  
HETATM 1004  H2  HOH D 178      21.462  13.896  24.116  1.00  0.00      D    H  
HETATM 1005  O   HOH D 179      34.135   0.701  94.746  1.00  0.00      D    O  
HETATM 1006  H1  HOH D 179      33.510   0.710  93.966  1.00  0.00      D    H  
HETATM 1007  H2  HOH D 179      33.837   1.378  95.419  1.00  0.00      D    H  
HETATM 1008  O   HOH D 180      38.109   7.765  59.321  1.00  0.00      D    O  
HETATM 1009  H1  HOH D 180      37.263   8.198  59.010  1.00  0.00      D    H  
HETATM 1010  H2  HOH D 180      38.344   7.013  58.706  1.00  0.00      D    H  
HETATM 1011  O   HOH D 181      34.285  21.379  73.052  1.00  0.00      D    O  
HETATM 1012  H1  HOH D 181      34.415  21.403  72.061  1.00  0.00      D    H  
HETATM 1013  H2  HOH D 181      33.385  20.995  73.261  1.00  0.00      D    H  
HETATM 1014  O   HOH D 182      19.269   7.925   4.835  1.00  0.00      D    O  
HETATM 1015  H1  HOH D 182      19.433   7.063   5.315  1.00  0.00      D    H  
HETATM 1016  H2  HOH D 182      18.510   8.409   5.270  1.00  0.00      D    H  
HETATM 1017  O   HOH D 183      42.793  10.133   5.433  1.00  0.00      D    O  
HETATM 1018  H1  HOH D 183      43.127   9.641   6.237  1.00  0.00      D    H  
HETATM 1019  H2  HOH D 183      42.915  11.116   5.570  1.00  0.00      D    H  
HETATM 1020  O   HOH D 184      22.223  35.791   3.177  1.00  0.00      D    O  
HETATM 1021  H1  HOH D 184      22.681  36.665   3.340  1.00  0.00      D    H  
HETATM 1022  H2  HOH D 184      21.432  35.711   3.783  1.00  0.00      D    H  
HETATM 1023  O   HOH D 185      30.101  15.663  65.536  1.00  0.00      D    O  
HETATM 1024  H1  HOH D 185      30.711  15.640  66.328  1.00  0.00      D    H  
HETATM 1025  H2  HOH D 185      30.613  15.412  64.714  1.00  0.00      D    H  
HETATM 1026  O   HOH D 186      10.167  15.087  83.374  1.00  0.00      D    O  
HETATM 1027  H1  HOH D 186       9.820  14.161  83.228  1.00  0.00      D    H  
HETATM 1028  H2  HOH D 186       9.403  15.732  83.377  1.00  0.00      D    H  
HETATM 1029  O   HOH D 187      35.358  32.374  67.447  1.00  0.00      D    O  
HETATM 1030  H1  HOH D 187      34.650  33.080  67.478  1.00  0.00      D    H  
HETATM 1031  H2  HOH D 187      36.245  32.782  67.661  1.00  0.00      D    H  
HETATM 1032  O   HOH D 188      46.360  31.311  79.895  1.00  0.00      D    O  
HETATM 1033  H1  HOH D 188      47.232  31.103  80.336  1.00  0.00      D    H  
HETATM 1034  H2  HOH D 188      46.196  30.659  79.154  1.00  0.00      D    H  
HETATM 1035  O   HOH D 189      43.127  27.122 113.687  1.00  0.00      D    O  
HETATM 1036  H1  HOH D 189      43.840  26.434 113.822  1.00  0.00      D    H  
HETATM 1037  H2  HOH D 189      42.960  27.241 112.708  1.00  0.00      D    H  
HETATM 1038  O   HOH D 190      48.160   4.281   7.053  1.00  0.00      D    O  
HETATM 1039  H1  HOH D 190      48.154   4.961   7.786  1.00  0.00      D    H  
HETATM 1040  H2  HOH D 190      48.902   4.486   6.415  1.00  0.00      D    H  
HETATM 1041  O   HOH D 191      17.318  14.620  31.663  1.00  0.00      D    O  
HETATM 1042  H1  HOH D 191      17.016  14.852  30.738  1.00  0.00      D    H  
HETATM 1043  H2  HOH D 191      17.930  13.830  31.626  1.00  0.00      D    H  
HETATM 1044  O   HOH D 192      43.547  16.620 118.066  1.00  0.00      D    O  
HETATM 1045  H1  HOH D 192      43.348  16.699 119.043  1.00  0.00      D    H  
HETATM 1046  H2  HOH D 192      43.274  15.714 117.743  1.00  0.00      D    H  
HETATM 1047  O   HOH D 193       0.499  34.831  51.653  1.00  0.00      D    O  
HETATM 1048  H1  HOH D 193       0.798  35.785  51.662  1.00  0.00      D    H  
HETATM 1049  H2  HOH D 193      -0.483  34.787  51.837  1.00  0.00      D    H  
HETATM 1050  O   HOH D 194      38.077  29.837  84.264  1.00  0.00      D    O  
HETATM 1051  H1  HOH D 194      37.188  29.491  83.964  1.00  0.00      D    H  
HETATM 1052  H2  HOH D 194      38.715  29.829  83.495  1.00  0.00      D    H  
HETATM 1053  O   HOH D 195      14.468  37.123  96.540  1.00  0.00      D    O  
HETATM 1054  H1  HOH D 195      14.415  37.687  95.716  1.00  0.00      D    H  
HETATM 1055  H2  HOH D 195      13.642  36.565  96.617  1.00  0.00      D    H  
HETATM 1056  O   HOH D 196      33.513  25.215 100.236  1.00  0.00      D    O  
HETATM 1057  H1  HOH D 196      34.259  24.828  99.694  1.00  0.00      D    H  
HETATM 1058  H2  HOH D 196      33.542  26.213 100.179  1.00  0.00      D    H  
HETATM 1059  O   HOH D 197      12.792  13.936  84.360  1.00  0.00      D    O  
HETATM 1060  H1  HOH D 197      12.035  14.381  83.882  1.00  0.00      D    H  
HETATM 1061  H2  HOH D 197      13.429  13.551  83.691  1.00  0.00      D    H  
HETATM 1062  O   HOH D 198      25.501  22.155 111.989  1.00  0.00      D    O  
HETATM 1063  H1  HOH D 198      25.353  23.036 112.438  1.00  0.00      D    H  
HETATM 1064  H2  HOH D 198      26.081  21.580 112.567  1.00  0.00      D    H  
HETATM 1065  O   HOH D 199      29.483   7.121  61.740  1.00  0.00      D    O  
HETATM 1066  H1  HOH D 199      30.434   7.166  62.048  1.00  0.00      D    H  
HETATM 1067  H2  HOH D 199      28.894   7.575  62.408  1.00  0.00      D    H  
HETATM 1068  O   HOH D 200      36.818  26.362  37.690  1.00  0.00      D    O  
HETATM 1069  H1  HOH D 200      36.606  26.184  38.651  1.00  0.00      D    H  
HETATM 1070  H2  HOH D 200      36.228  27.093  37.348  1.00  0.00      D    H  
HETATM 1071  O   HOH D 201       9.466  31.244  64.469  1.00  0.00      D    O  
HETATM 1072  H1  HOH D 201      10.226  30.662  64.180  1.00  0.00      D    H  
HETATM 1073  H2  HOH D 201       8.606  30.743  64.370  1.00  0.00      D    H  
HETATM 1074  O   HOH D 202      11.562  36.671  73.674  1.00  0.00      D    O  
HETATM 1075  H1  HOH D 202      12.193  35.926  73.894  1.00  0.00      D    H  
HETATM 1076  H2  HOH D 202      10.926  36.804  74.434  1.00  0.00      D    H  
HETATM 1077  O   HOH D 203      40.792   2.959  11.886  1.00  0.00      D    O  
HETATM 1078  H1  HOH D 203      41.136   3.591  11.192  1.00  0.00      D    H  
HETATM 1079  H2  HOH D 203      39.978   2.493  11.538  1.00  0.00      D    H  
HETATM 1080  O   HOH D 204      37.443   0.955 117.907  1.00  0.00      D    O  
HETATM 1081  H1  HOH D 204      38.423   1.009 118.094  1.00  0.00      D    H  
HETATM 1082  H2  HOH D 204      36.935   1.018 118.766  1.00  0.00      D    H  
HETATM 1083  O   HOH D 205      40.049  24.580  42.295  1.00  0.00      D    O  
HETATM 1084  H1  HOH D 205      41.012  24.536  42.559  1.00  0.00      D    H  
HETATM 1085  H2  HOH D 205      39.926  25.287  41.598  1.00  0.00      D    H  
HETATM 1086  O   HOH D 206      42.922  38.339  26.820  1.00  0.00      D    O  
HETATM 1087  H1  HOH D 206      42.992  37.879  27.705  1.00  0.00      D    H  
HETATM 1088  H2  HOH D 206      42.389  39.179  26.923  1.00  0.00      D    H  
HETATM 1089  O   HOH D 207       4.645   2.300  96.438  1.00  0.00      D    O  
HETATM 1090  H1  HOH D 207       4.730   3.264  96.689  1.00  0.00      D    H  
HETATM 1091  H2  HOH D 207       4.319   1.777  97.225  1.00  0.00      D    H  
HETATM 1092  O   HOH D 208      24.395  28.946  41.694  1.00  0.00      D    O  
HETATM 1093  H1  HOH D 208      25.202  29.512  41.527  1.00  0.00      D    H  
HETATM 1094  H2  HOH D 208      23.682  29.499  42.125  1.00  0.00      D    H  
HETATM 1095  O   HOH D 209      37.754  41.336  49.368  1.00  0.00      D    O  
HETATM 1096  H1  HOH D 209      36.873  41.017  49.719  1.00  0.00      D    H  
HETATM 1097  H2  HOH D 209      38.439  41.292  50.096  1.00  0.00      D    H  
HETATM 1098  O   HOH D 210      42.528  22.774 108.245  1.00  0.00      D    O  
HETATM 1099  H1  HOH D 210      43.212  22.065 108.075  1.00  0.00      D    H  
HETATM 1100  H2  HOH D 210      42.004  22.543 109.065  1.00  0.00      D    H  
HETATM 1101  O   HOH D 211      42.750  41.332  71.807  1.00  0.00      D    O  
HETATM 1102  H1  HOH D 211      42.016  40.654  71.776  1.00  0.00      D    H  
HETATM 1103  H2  HOH D 211      42.844  41.763  70.909  1.00  0.00      D    H  
HETATM 1104  O   HOH D 212       0.272   0.856  65.522  1.00  0.00      D    O  
HETATM 1105  H1  HOH D 212       1.143   0.880  65.031  1.00  0.00      D    H  
HETATM 1106  H2  HOH D 212      -0.356   1.521  65.118  1.00  0.00      D    H  
HETATM 1107  O   HOH D 213      43.157   3.442  48.945  1.00  0.00      D    O  
HETATM 1108  H1  HOH D 213      43.500   3.789  49.818  1.00  0.00      D    H  
HETATM 1109  H2  HOH D 213      42.419   2.788  49.113  1.00  0.00      D    H  
HETATM 1110  O   HOH D 214      35.944   3.554 101.989  1.00  0.00      D    O  
HETATM 1111  H1  HOH D 214      36.888   3.257 101.845  1.00  0.00      D    H  
HETATM 1112  H2  HOH D 214      35.902   4.153 102.789  1.00  0.00      D    H  
HETATM 1113  O   HOH D 215      24.574  14.475   7.343  1.00  0.00      D    O  
HETATM 1114  H1  HOH D 215      24.505  13.824   6.587  1.00  0.00      D    H  
HETATM 1115  H2  HOH D 215      25.228  15.193   7.106  1.00  0.00      D    H  
HETATM 1116  O   HOH D 216      12.749  16.994  62.554  1.00  0.00      D    O  
HETATM 1117  H1  HOH D 216      12.326  17.898  62.615  1.00  0.00      D    H  
HETATM 1118  H2  HOH D 216      13.226  16.790  63.409  1.00  0.00      D    H  
HETATM 1119  O   HOH D 217       4.747  27.831  88.436  1.00  0.00      D    O  
HETATM 1120  H1  HOH D 217       4.978  27.174  87.718  1.00  0.00      D    H  
HETATM 1121  H2  HOH D 217       4.675  28.746  88.041  1.00  0.00      D    H  
HETATM 1122  O   HOH D 218       0.437  25.894  27.341  1.00  0.00      D    O  
HETATM 1123  H1  HOH D 218       0.009  25.034  27.063  1.00  0.00      D    H  
HETATM 1124  H2  HOH D 218       1.088  26.185  26.640  1.00  0.00      D    H  
HETATM 1125  O   HOH D 219      37.117  10.026  97.887  1.00  0.00      D    O  
HETATM 1126  H1  HOH D 219      37.238   9.735  98.836  1.00  0.00      D    H  
HETATM 1127  H2  HOH D 219      36.141  10.101  97.683  1.00  0.00      D    H  
HETATM 1128  O   HOH D 220      43.980  34.415  17.446  1.00  0.00      D    O  
HETATM 1129  H1  HOH D 220      44.162  33.905  18.287  1.00  0.00      D    H  
HETATM 1130  H2  HOH D 220      43.686  35.343  17.676  1.00  0.00      D    H  
HETATM 1131  O   HOH D 221       3.811   7.273  78.662  1.00  0.00      D    O  
HETATM 1132  H1  HOH D 221       3.507   6.851  77.808  1.00  0.00      D    H  
HETATM 1133  H2  HOH D 221       4.240   8.155  78.464  1.00  0.00      D    H  
HETATM 1134  O   HOH D 222       1.275  20.164  65.305  1.00  0.00      D    O  
HETATM 1135  H1  HOH D 222       2.129  20.316  65.802  1.00  0.00      D    H  
HETATM 1136  H2  HOH D 222       1.065  20.969  64.749  1.00  0.00      D    H  
HETATM 1137  O   HOH D 223      13.859  12.342  25.214  1.00  0.00      D    O  
HETATM 1138  H1  HOH D 223      14.251  11.997  24.361  1.00  0.00      D    H  
HETATM 1139  H2  HOH D 223      14.227  13.252  25.405  1.00  0.00      D    H  
HETATM 1140  O   HOH D 224      33.875  28.352  10.291  1.00  0.00      D    O  
HETATM 1141  H1  HOH D 224      34.493  27.595  10.082  1.00  0.00      D    H  
HETATM 1142  H2  HOH D 224      33.228  28.473   9.538  1.00  0.00      D    H  
HETATM 1143  O   HOH D 225       1.363  18.393  96.420  1.00  0.00      D    O  
HETATM 1144  H1  HOH D 225       0.557  17.863  96.683  1.00  0.00      D    H  
HETATM 1145  H2  HOH D 225       2.162  18.051  96.914  1.00  0.00      D    H  
HETATM 1146  O   HOH D 226      35.551  13.502  66.678  1.00  0.00      D    O  
HETATM 1147  H1  HOH D 226      35.297  14.434  66.422  1.00  0.00      D    H  
HETATM 1148  H2  HOH D 226      35.488  13.400  67.671  1.00  0.00      D    H  
HETATM 1149  O   HOH D 227       0.973  23.618  84.474  1.00  0.00      D    O  
HETATM 1150  H1  HOH D 227       1.063  22.805  83.898  1.00  0.00      D    H  
HETATM 1151  H2  HOH D 227       1.801  23.730  85.024  1.00  0.00      D    H  
HETATM 1152  O   HOH D 228      16.950   9.665 104.884  1.00  0.00      D    O  
HETATM 1153  H1  HOH D 228      16.263   8.951 105.021  1.00  0.00      D    H  
HETATM 1154  H2  HOH D 228      16.540  10.431 104.388  1.00  0.00      D    H  
HETATM 1155  O   HOH D 229       4.120  33.546 105.306  1.00  0.00      D    O  
HETATM 1156  H1  HOH D 229       4.756  34.317 105.281  1.00  0.00      D    H  
HETATM 1157  H2  HOH D 229       3.958  33.278 106.256  1.00  0.00      D    H  
HETATM 1158  O   HOH D 230      39.863   5.381  82.328  1.00  0.00      D    O  
HETATM 1159  H1  HOH D 230      39.472   5.612  83.219  1.00  0.00      D    H  
HETATM 1160  H2  HOH D 230      39.441   5.949  81.622  1.00  0.00      D    H  
HETATM 1161  O   HOH D 231      45.563  30.940  70.086  1.00  0.00      D    O  
HETATM 1162  H1  HOH D 231      45.004  30.959  69.256  1.00  0.00      D    H  
HETATM 1163  H2  HOH D 231      45.753  29.992  70.338  1.00  0.00      D    H  
HETATM 1164  O   HOH D 232      17.881  37.464   6.072  1.00  0.00      D    O  
HETATM 1165  H1  HOH D 232      18.261  38.084   5.386  1.00  0.00      D    H  
HETATM 1166  H2  HOH D 232      16.989  37.803   6.371  1.00  0.00      D    H  
HETATM 1167  O   HOH D 233      18.800   4.147  49.628  1.00  0.00      D    O  
HETATM 1168  H1  HOH D 233      18.460   3.490  50.301  1.00  0.00      D    H  
HETATM 1169  H2  HOH D 233      18.498   3.875  48.714  1.00  0.00      D    H  
HETATM 1170  O   HOH D 234      30.933  20.672   6.889  1.00  0.00      D    O  
HETATM 1171  H1  HOH D 234      31.186  21.446   7.470  1.00  0.00      D    H  
HETATM 1172  H2  HOH D 234      29.953  20.706   6.696  1.00  0.00      D    H  
HETATM 1173  O   HOH D 235      42.920   1.260  34.351  1.00  0.00      D    O  
HETATM 1174  H1  HOH D 235      43.774   0.907  33.969  1.00  0.00      D    H  
HETATM 1175  H2  HOH D 235      43.091   2.142  34.791  1.00  0.00      D    H  
HETATM 1176  O   HOH D 236      22.911  11.491  58.851  1.00  0.00      D    O  
HETATM 1177  H1  HOH D 236      22.874  12.012  59.704  1.00  0.00      D    H  
HETATM 1178  H2  HOH D 236      23.750  11.719  58.358  1.00  0.00      D    H  
HETATM 1179  O   HOH D 237      23.131   5.473  46.728  1.00  0.00      D    O  
HETATM 1180  H1  HOH D 237      23.285   5.174  47.669  1.00  0.00      D    H  
HETATM 1181  H2  HOH D 237      22.393   4.934  46.322  1.00  0.00      D    H  
HETATM 1182  O   HOH D 238      48.390  11.952  74.325  1.00  0.00      D    O  
HETATM 1183  H1  HOH D 238      47.830  12.634  74.795  1.00  0.00      D    H  
HETATM 1184  H2  HOH D 238      47.849  11.515  73.606  1.00  0.00      D    H  
HETATM 1185  O   HOH D 239      32.560  14.297 108.911  1.00  0.00      D    O  
HETATM 1186  H1  HOH D 239      32.271  15.129 109.385  1.00  0.00      D    H  
HETATM 1187  H2  HOH D 239      33.295  13.857 109.427  1.00  0.00      D    H  
HETATM 1188  O   HOH D 240      46.088  34.137  45.410  1.00  0.00      D    O  
HETATM 1189  H1  HOH D 240      45.422  34.864  45.577  1.00  0.00      D    H  
HETATM 1190  H2  HOH D 240      46.567  34.315  44.551  1.00  0.00      D    H  
HETATM 1191  O   HOH D 241      25.062   9.316  41.343  1.00  0.00      D    O  
HETATM 1192  H1  HOH D 241      25.682   8.533  41.309  1.00  0.00      D    H  
HETATM 1193  H2  HOH D 241      25.191   9.880  40.528  1.00  0.00      D    H  
HETATM 1194  O   HOH D 242       6.695  34.553  40.583  1.00  0.00      D    O  
HETATM 1195  H1  HOH D 242       6.575  35.169  41.362  1.00  0.00      D    H  
HETATM 1196  H2  HOH D 242       7.646  34.246  40.545  1.00  0.00      D    H  
HETATM 1197  O   HOH D 243      42.177   8.300  46.234  1.00  0.00      D    O  
HETATM 1198  H1  HOH D 243      42.319   7.633  45.503  1.00  0.00      D    H  
HETATM 1199  H2  HOH D 243      41.797   7.840  47.036  1.00  0.00      D    H  
HETATM 1200  O   HOH D 244      32.611  12.444  38.792  1.00  0.00      D    O  
HETATM 1201  H1  HOH D 244      33.476  12.364  38.298  1.00  0.00      D    H  
HETATM 1202  H2  HOH D 244      32.308  11.537  39.083  1.00  0.00      D    H  
HETATM 1203  O   HOH D 245      22.176  42.007  26.945  1.00  0.00      D    O  
HETATM 1204  H1  HOH D 245      22.419  42.639  26.209  1.00  0.00      D    H  
HETATM 1205  H2  HOH D 245      21.577  42.470  27.598  1.00  0.00      D    H  
HETATM 1206  O   HOH D 246       6.975  10.555  58.882  1.00  0.00      D    O  
HETATM 1207  H1  HOH D 246       6.608  11.045  58.092  1.00  0.00      D    H  
HETATM 1208  H2  HOH D 246       6.243  10.395  59.545  1.00  0.00      D    H  
HETATM 1209  O   HOH D 247       9.094  38.600  26.645  1.00  0.00      D    O  
HETATM 1210  H1  HOH D 247       8.169  38.494  27.011  1.00  0.00      D    H  
HETATM 1211  H2  HOH D 247       9.749  38.632  27.399  1.00  0.00      D    H  
HETATM 1212  O   HOH D 248       6.744  11.656  62.955  1.00  0.00      D    O  
HETATM 1213  H1  HOH D 248       6.455  10.794  62.537  1.00  0.00      D    H  
HETATM 1214  H2  HOH D 248       7.383  11.467  63.700  1.00  0.00      D    H  
HETATM 1215  O   HOH D 249      49.128  40.415 113.220  1.00  0.00      D    O  
HETATM 1216  H1  HOH D 249      48.864  40.379 114.184  1.00  0.00      D    H  
HETATM 1217  H2  HOH D 249      48.733  41.231 112.797  1.00  0.00      D    H  
HETATM 1218  O   HOH D 250      14.358  18.610  10.283  1.00  0.00      D    O  
HETATM 1219  H1  HOH D 250      15.290  18.683   9.927  1.00  0.00      D    H  
HETATM 1220  H2  HOH D 250      14.349  17.993  11.069  1.00  0.00      D    H  
HETATM 1221  O   HOH D 251      22.634  33.961  33.384  1.00  0.00      D    O  
HETATM 1222  H1  HOH D 251      21.664  33.733  33.465  1.00  0.00      D    H  
HETATM 1223  H2  HOH D 251      23.171  33.119  33.331  1.00  0.00      D    H  
HETATM 1224  O   HOH D 252      14.378   0.509  22.834  1.00  0.00      D    O  
HETATM 1225  H1  HOH D 252      14.382   0.663  21.846  1.00  0.00      D    H  
HETATM 1226  H2  HOH D 252      14.401  -0.474  23.018  1.00  0.00      D    H  
HETATM 1227  O   HOH D 253      14.672  21.941  56.746  1.00  0.00      D    O  
HETATM 1228  H1  HOH D 253      15.601  21.761  57.069  1.00  0.00      D    H  
HETATM 1229  H2  HOH D 253      14.468  22.915  56.841  1.00  0.00      D    H  
HETATM 1230  O   HOH D 254      43.030  34.030 110.391  1.00  0.00      D    O  
HETATM 1231  H1  HOH D 254      43.224  34.947 110.045  1.00  0.00      D    H  
HETATM 1232  H2  HOH D 254      42.501  33.521 109.712  1.00  0.00      D    H  
HETATM 1233  O   HOH D 255      10.668  23.517 113.937  1.00  0.00      D    O  
HETATM 1234  H1  HOH D 255      11.241  23.372 114.743  1.00  0.00      D    H  
HETATM 1235  H2  HOH D 255      11.083  23.066 113.147  1.00  0.00      D    H  
HETATM 1236  O   HOH D 256      13.848  22.052  17.135  1.00  0.00      D    O  
HETATM 1237  H1  HOH D 256      14.487  22.633  16.632  1.00  0.00      D    H  
HETATM 1238  H2  HOH D 256      14.356  21.461  17.761  1.00  0.00      D    H  
HETATM 1239  O   HOH D 257      33.229  12.538  72.072  1.00  0.00      D    O  
HETATM 1240  H1  HOH D 257      32.840  11.617  72.071  1.00  0.00      D    H  
HETATM 1241  H2  HOH D 257      33.245  12.892  73.007  1.00  0.00      D    H  
HETATM 1242  O   HOH D 258      32.383   6.526 100.358  1.00  0.00      D    O  
HETATM 1243  H1  HOH D 258      32.727   5.918 101.073  1.00  0.00      D    H  
HETATM 1244  H2  HOH D 258      32.324   7.459 100.714  1.00  0.00      D    H  
HETATM 1245  O   HOH D 259      18.172   5.261  82.552  1.00  0.00      D    O  
HETATM 1246  H1  HOH D 259      18.447   6.127  82.969  1.00  0.00      D    H  
HETATM 1247  H2  HOH D 259      18.968   4.830  82.126  1.00  0.00      D    H  
HETATM 1248  O   HOH D 260       4.125  19.810  10.007  1.00  0.00      D    O  
HETATM 1249  H1  HOH D 260       3.476  20.201   9.355  1.00  0.00      D    H  
HETATM 1250  H2  HOH D 260       4.742  20.526  10.334  1.00  0.00      D    H  
HETATM 1251  O   HOH D 261      30.165  22.322 104.814  1.00  0.00      D    O  
HETATM 1252  H1  HOH D 261      29.255  21.914 104.734  1.00  0.00      D    H  
HETATM 1253  H2  HOH D 261      30.669  22.181 103.962  1.00  0.00      D    H  
HETATM 1254  O   HOH D 262      32.090  36.639  86.404  1.00  0.00      D    O  
HETATM 1255  H1  HOH D 262      32.065  36.325  87.354  1.00  0.00      D    H  
HETATM 1256  H2  HOH D 262      31.393  36.155  85.875  1.00  0.00      D    H  
HETATM 1257  O   HOH D 263      26.457   2.591  74.657  1.00  0.00      D    O  
HETATM 1258  H1  HOH D 263      27.305   3.061  74.413  1.00  0.00      D    H  
HETATM 1259  H2  HOH D 263      26.288   1.850  74.007  1.00  0.00      D    H  
HETATM 1260  O   HOH D 264      32.357  17.621  36.397  1.00  0.00      D    O  
HETATM 1261  H1  HOH D 264      32.773  17.302  35.546  1.00  0.00      D    H  
HETATM 1262  H2  HOH D 264      32.997  18.222  36.877  1.00  0.00      D    H  
HETATM 1263  O   HOH D 265      22.445   8.654  41.518  1.00  0.00      D    O  
HETATM 1264  H1  HOH D 265      21.985   8.953  42.354  1.00  0.00      D    H  
HETATM 1265  H2  HOH D 265      23.387   8.990  41.518  1.00  0.00      D    H  
HETATM 1266  O   HOH D 266      26.767  31.597  10.540  1.00  0.00      D    O  
HETATM 1267  H1  HOH D 266      27.634  31.549  10.044  1.00  0.00      D    H  
HETATM 1268  H2  HOH D 266      26.891  31.233  11.463  1.00  0.00      D    H  
HETATM 1269  O   HOH D 267      15.129  16.374 108.877  1.00  0.00      D    O  
HETATM 1270  H1  HOH D 267      14.829  16.085 107.969  1.00  0.00      D    H  
HETATM 1271  H2  HOH D 267      16.084  16.667 108.835  1.00  0.00      D    H  
HETATM 1272  O   HOH D 268      15.335  42.005  98.507  1.00  0.00      D    O  
HETATM 1273  H1  HOH D 268      15.574  42.870  98.066  1.00  0.00      D    H  
HETATM 1274  H2  HOH D 268      14.812  41.440  97.870  1.00  0.00      D    H  
HETATM 1275  O   HOH D 269      23.269  16.694  66.708  1.00  0.00      D    O  
HETATM 1276  H1  HOH D 269      22.365  16.944  67.054  1.00  0.00      D    H  
HETATM 1277  H2  HOH D 269      23.172  16.014  65.981  1.00  0.00      D    H  
HETATM 1278  O   HOH D 270      33.268  35.955  26.192  1.00  0.00      D    O  
HETATM 1279  H1  HOH D 270      34.039  36.466  25.813  1.00  0.00      D    H  
HETATM 1280  H2  HOH D 270      33.309  35.981  27.191  1.00  0.00      D    H  
HETATM 1281  O   HOH D 271      15.992  12.377  29.604  1.00  0.00      D    O  
HETATM 1282  H1  HOH D 271      15.880  13.369  29.538  1.00  0.00      D    H  
HETATM 1283  H2  HOH D 271      16.507  12.047  28.814  1.00  0.00      D    H  
HETATM 1284  O   HOH D 272      37.513  34.402  99.621  1.00  0.00      D    O  
HETATM 1285  H1  HOH D 272      36.860  34.827 100.247  1.00  0.00      D    H  
HETATM 1286  H2  HOH D 272      37.529  34.911  98.760  1.00  0.00      D    H  
HETATM 1287  O   HOH D 273      48.521   2.797 107.401  1.00  0.00      D    O  
HETATM 1288  H1  HOH D 273      48.232   3.535 106.791  1.00  0.00      D    H  
HETATM 1289  H2  HOH D 273      49.135   2.179 106.909  1.00  0.00      D    H  
HETATM 1290  O   HOH D 274      25.336  19.109  75.859  1.00  0.00      D    O  
HETATM 1291  H1  HOH D 274      25.750  19.992  76.079  1.00  0.00      D    H  
HETATM 1292  H2  HOH D 274      25.965  18.374  76.111  1.00  0.00      D    H  
HETATM 1293  O   HOH D 275       3.301  42.506  24.075  1.00  0.00      D    O  
HETATM 1294  H1  HOH D 275       3.400  42.034  23.198  1.00  0.00      D    H  
HETATM 1295  H2  HOH D 275       2.555  42.090  24.595  1.00  0.00      D    H  
HETATM 1296  O   HOH D 276      24.518   4.487 101.959  1.00  0.00      D    O  
HETATM 1297  H1  HOH D 276      24.817   3.679 102.467  1.00  0.00      D    H  
HETATM 1298  H2  HOH D 276      24.168   5.172 102.597  1.00  0.00      D    H  
HETATM 1299  O   HOH D 277      28.518  33.759 104.110  1.00  0.00      D    O  
HETATM 1300  H1  HOH D 277      29.321  33.577 103.542  1.00  0.00      D    H  
HETATM 1301  H2  HOH D 277      27.889  32.983 104.054  1.00  0.00      D    H  
HETATM 1302  O   HOH D 278       8.830  12.220  47.274  1.00  0.00      D    O  
HETATM 1303  H1  HOH D 278       9.218  13.059  47.657  1.00  0.00      D    H  
HETATM 1304  H2  HOH D 278       7.945  12.037  47.701  1.00  0.00      D    H  
HETATM 1305  O   HOH D 279      15.005  10.260 117.782  1.00  0.00      D    O  
HETATM 1306  H1  HOH D 279      14.954   9.841 118.689  1.00  0.00      D    H  
HETATM 1307  H2  HOH D 279      15.948  10.224 117.451  1.00  0.00      D    H  
HETATM 1308  O   HOH D 280      37.737  25.062 117.907  1.00  0.00      D    O  
HETATM 1309  H1  HOH D 280      37.529  25.303 118.855  1.00  0.00      D    H  
HETATM 1310  H2  HOH D 280      38.693  25.279 117.710  1.00  0.00      D    H  
HETATM 1311  O   HOH D 281       7.445  33.912 118.008  1.00  0.00      D    O  
HETATM 1312  H1  HOH D 281       7.500  34.646 117.331  1.00  0.00      D    H  
HETATM 1313  H2  HOH D 281       6.902  34.220 118.790  1.00  0.00      D    H  
HETATM 1314  O   HOH D 282      48.427  11.377  29.535  1.00  0.00      D    O  
HETATM 1315  H1  HOH D 282      48.566  11.092  30.483  1.00  0.00      D    H  
HETATM 1316  H2  HOH D 282      49.180  11.036  28.971  1.00  0.00      D    H  
HETATM 1317  O   HOH D 283      24.240  23.576  15.072  1.00  0.00      D    O  
HETATM 1318  H1  HOH D 283      25.008  23.830  14.483  1.00  0.00      D    H  
HETATM 1319  H2  HOH D 283      23.393  23.596  14.541  1.00  0.00      D    H  
HETATM 1320  O   HOH D 284      15.453  40.888  37.380  1.00  0.00      D    O  
HETATM 1321  H1  HOH D 284      16.283  40.626  37.871  1.00  0.00      D    H  
HETATM 1322  H2  HOH D 284      14.667  40.413  37.775  1.00  0.00      D    H  
HETATM 1323  O   HOH D 285      24.028  40.954  64.912  1.00  0.00      D    O  
HETATM 1324  H1  HOH D 285      24.271  41.849  65.285  1.00  0.00      D    H  
HETATM 1325  H2  HOH D 285      23.733  41.058  63.962  1.00  0.00      D    H  
HETATM 1326  O   HOH D 286      22.226  30.803   6.069  1.00  0.00      D    O  
HETATM 1327  H1  HOH D 286      22.396  29.840   6.275  1.00  0.00      D    H  
HETATM 1328  H2  HOH D 286      21.487  31.143   6.651  1.00  0.00      D    H  
HETATM 1329  O   HOH D 287      29.712  25.369  65.884  1.00  0.00      D    O  
HETATM 1330  H1  HOH D 287      29.152  25.939  65.283  1.00  0.00      D    H  
HETATM 1331  H2  HOH D 287      30.600  25.204  65.455  1.00  0.00      D    H  
HETATM 1332  O   HOH D 288      27.210  28.854  12.281  1.00  0.00      D    O  
HETATM 1333  H1  HOH D 288      28.172  28.581  12.256  1.00  0.00      D    H  
HETATM 1334  H2  HOH D 288      27.026  29.347  13.132  1.00  0.00      D    H  
HETATM 1335  O   HOH D 289      39.867  30.032  94.666  1.00  0.00      D    O  
HETATM 1336  H1  HOH D 289      39.749  31.003  94.458  1.00  0.00      D    H  
HETATM 1337  H2  HOH D 289      40.467  29.615  93.984  1.00  0.00      D    H  
HETATM 1338  O   HOH D 290      33.971  26.769  42.761  1.00  0.00      D    O  
HETATM 1339  H1  HOH D 290      34.134  26.842  41.777  1.00  0.00      D    H  
HETATM 1340  H2  HOH D 290      34.840  26.853  43.250  1.00  0.00      D    H  
HETATM 1341  O   HOH D 291      48.714  28.891  30.932  1.00  0.00      D    O  
HETATM 1342  H1  HOH D 291      49.040  28.126  31.487  1.00  0.00      D    H  
HETATM 1343  H2  HOH D 291      47.727  28.993  31.051  1.00  0.00      D    H  
HETATM 1344  O   HOH D 292       3.119  28.922  94.256  1.00  0.00      D    O  
HETATM 1345  H1  HOH D 292       2.845  29.692  93.681  1.00  0.00      D    H  
HETATM 1346  H2  HOH D 292       2.621  28.102  93.974  1.00  0.00      D    H  
HETATM 1347  O   HOH D 293      47.479  42.718  30.995  1.00  0.00      D    O  
HETATM 1348  H1  HOH D 293      47.751  42.137  30.228  1.00  0.00      D    H  
HETATM 1349  H2  HOH D 293      46.581  42.430  31.329  1.00  0.00      D    H  
HETATM 1350  O   HOH D 294       3.704  25.652  47.455  1.00  0.00      D    O  
HETATM 1351  H1  HOH D 294       3.001  25.825  48.145  1.00  0.00      D    H  
HETATM 1352  H2  HOH D 294       3.295  25.185  46.672  1.00  0.00      D    H  
HETATM 1353  O   HOH D 295       4.811   2.317  83.500  1.00  0.00      D    O  
HETATM 1354  H1  HOH D 295       4.169   2.778  82.888  1.00  0.00      D    H  
HETATM 1355  H2  HOH D 295       5.747   2.568  83.252  1.00  0.00      D    H  
HETATM 1356  O   HOH D 296       1.122   8.626  86.105  1.00  0.00      D    O  
HETATM 1357  H1  HOH D 296       0.495   9.007  86.784  1.00  0.00      D    H  
HETATM 1358  H2  HOH D 296       1.735   7.971  86.548  1.00  0.00      D    H  
HETATM 1359  O   HOH D 297      46.414  18.386  36.975  1.00  0.00      D    O  
HETATM 1360  H1  HOH D 297      46.468  18.391  37.974  1.00  0.00      D    H  
HETATM 1361  H2  HOH D 297      47.271  18.034  36.598  1.00  0.00      D    H  
HETATM 1362  O   HOH D 298      40.521  11.965  56.879  1.00  0.00      D    O  
HETATM 1363  H1  HOH D 298      39.690  11.950  57.434  1.00  0.00      D    H  
HETATM 1364  H2  HOH D 298      40.810  11.027  56.687  1.00  0.00      D    H  
HETATM 1365  O   HOH D 299      45.936  34.246  23.899  1.00  0.00      D    O  
HETATM 1366  H1  HOH D 299      46.472  34.837  23.296  1.00  0.00      D    H  
HETATM 1367  H2  HOH D 299      46.537  33.570  24.324  1.00  0.00      D    H  
HETATM 1368  O   HOH D 300      22.016  27.417  25.251  1.00  0.00      D    O  
HETATM 1369  H1  HOH D 300      21.020  27.483  25.303  1.00  0.00      D    H  
HETATM 1370  H2  HOH D 300      22.273  26.891  24.441  1.00  0.00      D    H  
HETATM 1371  O   HOH D 301      22.366   2.359  16.247  1.00  0.00      D    O  
HETATM 1372  H1  HOH D 301      22.742   2.085  15.362  1.00  0.00      D    H  
HETATM 1373  H2  HOH D 301      22.238   1.550  16.820  1.00  0.00      D    H  
HETATM 1374  O   HOH D 302      45.951  41.410  59.094  1.00  0.00      D    O  
HETATM 1375  H1  HOH D 302      46.364  42.268  59.399  1.00  0.00      D    H  
HETATM 1376  H2  HOH D 302      46.659  40.707  59.023  1.00  0.00      D    H  
HETATM 1377  O   HOH D 303       1.007  12.385  70.227  1.00  0.00      D    O  
HETATM 1378  H1  HOH D 303       1.371  13.063  69.587  1.00  0.00      D    H  
HETATM 1379  H2  HOH D 303       0.947  11.497  69.773  1.00  0.00      D    H  
HETATM 1380  O   HOH D 304      38.886  18.662  24.589  1.00  0.00      D    O  
HETATM 1381  H1  HOH D 304      38.968  19.514  24.071  1.00  0.00      D    H  
HETATM 1382  H2  HOH D 304      37.966  18.288  24.471  1.00  0.00      D    H  
HETATM 1383  O   HOH D 305      30.898   1.178  10.814  1.00  0.00      D    O  
HETATM 1384  H1  HOH D 305      30.124   0.849  10.273  1.00  0.00      D    H  
HETATM 1385  H2  HOH D 305      30.673   2.067  11.212  1.00  0.00      D    H  
HETATM 1386  O   HOH D 306      42.113  31.030  24.633  1.00  0.00      D    O  
HETATM 1387  H1  HOH D 306      41.366  30.489  24.249  1.00  0.00      D    H  
HETATM 1388  H2  HOH D 306      42.977  30.752  24.212  1.00  0.00      D    H  
HETATM 1389  O   HOH D 307      48.279  11.147  45.893  1.00  0.00      D    O  
HETATM 1390  H1  HOH D 307      48.483  12.125  45.936  1.00  0.00      D    H  
HETATM 1391  H2  HOH D 307      49.081  10.625  46.183  1.00  0.00      D    H  
HETATM 1392  O   HOH D 308      42.869  18.864  86.697  1.00  0.00      D    O  
HETATM 1393  H1  HOH D 308      42.555  19.781  86.451  1.00  0.00      D    H  
HETATM 1394  H2  HOH D 308      43.664  18.935  87.300  1.00  0.00      D    H  
HETATM 1395  O   HOH D 309      15.787  41.644  90.155  1.00  0.00      D    O  
HETATM 1396  H1  HOH D 309      15.452  42.560  89.936  1.00  0.00      D    H  
HETATM 1397  H2  HOH D 309      15.304  41.296  90.958  1.00  0.00      D    H  
HETATM 1398  O   HOH D 310      23.475  29.575  98.097  1.00  0.00      D    O  
HETATM 1399  H1  HOH D 310      23.298  30.355  98.697  1.00  0.00      D    H  
HETATM 1400  H2  HOH D 310      24.378  29.196  98.301  1.00  0.00      D    H  
HETATM 1401  O   HOH D 311      45.880  42.181  27.041  1.00  0.00      D    O  
HETATM 1402  H1  HOH D 311      46.815  42.528  26.976  1.00  0.00      D    H  
HETATM 1403  H2  HOH D 311      45.503  42.063  26.122  1.00  0.00      D    H  
HETATM 1404  O   HOH D 312      32.796  16.670  12.615  1.00  0.00      D    O  
HETATM 1405  H1  HOH D 312      32.112  17.195  12.109  1.00  0.00      D    H  
HETATM 1406  H2  HOH D 312      33.478  17.293  12.998  1.00  0.00      D    H  
HETATM 1407  O   HOH D 313      22.530  34.984  49.201  1.00  0.00      D    O  
HETATM 1408  H1  HOH D 313      22.971  34.385  48.532  1.00  0.00      D    H  
HETATM 1409  H2  HOH D 313      22.027  35.704  48.723  1.00  0.00      D    H  
HETATM 1410  O   HOH D 314      47.518  37.035  72.045  1.00  0.00      D    O  
HETATM 1411  H1  HOH D 314      47.412  36.275  72.687  1.00  0.00      D    H  
HETATM 1412  H2  HOH D 314      48.013  36.721  71.236  1.00  0.00      D    H  
HETATM 1413  O   HOH D 315      34.949  13.791  13.595  1.00  0.00      D    O  
HETATM 1414  H1  HOH D 315      34.150  13.250  13.332  1.00  0.00      D    H  
HETATM 1415  H2  HOH D 315      35.388  13.373  14.390  1.00  0.00      D    H  
HETATM 1416  O   HOH D 316      43.198  36.266  91.386  1.00  0.00      D    O  
HETATM 1417  H1  HOH D 316      42.609  35.743  92.002  1.00  0.00      D    H  
HETATM 1418  H2  HOH D 316      43.936  35.679  91.053  1.00  0.00      D    H  
HETATM 1419  O   HOH D 317       9.395   2.063   7.612  1.00  0.00      D    O  
HETATM 1420  H1  HOH D 317       9.595   1.770   6.677  1.00  0.00      D    H  
HETATM 1421  H2  HOH D 317       9.970   1.553   8.251  1.00  0.00      D    H  
HETATM 1422  O   HOH D 318      29.619   2.474  62.898  1.00  0.00      D    O  
HETATM 1423  H1  HOH D 318      29.696   3.198  62.213  1.00  0.00      D    H  
HETATM 1424  H2  HOH D 318      30.229   1.719  62.655  1.00  0.00      D    H  
HETATM 1425  O   HOH D 319      39.854  14.762 102.189  1.00  0.00      D    O  
HETATM 1426  H1  HOH D 319      39.926  14.613 101.203  1.00  0.00      D    H  
HETATM 1427  H2  HOH D 319      40.698  14.464 102.634  1.00  0.00      D    H  
HETATM 1428  O   HOH D 320      35.472  35.162  19.452  1.00  0.00      D    O  
HETATM 1429  H1  HOH D 320      35.294  36.012  18.955  1.00  0.00      D    H  
HETATM 1430  H2  HOH D 320      36.452  34.965  19.435  1.00  0.00      D    H  
HETATM 1431  O   HOH D 321      34.395  10.126  14.163  1.00  0.00      D    O  
HETATM 1432  H1  HOH D 321      34.144   9.772  15.064  1.00  0.00      D    H  
HETATM 1433  H2  HOH D 321      33.784  10.880  13.919  1.00  0.00      D    H  
HETATM 1434  O   HOH D 322      21.216  41.228  17.439  1.00  0.00      D    O  
HETATM 1435  H1  HOH D 322      21.193  40.922  18.391  1.00  0.00      D    H  
HETATM 1436  H2  HOH D 322      20.318  41.584  17.181  1.00  0.00      D    H  
HETATM 1437  O   HOH D 323      47.063  26.680  21.137  1.00  0.00      D    O  
HETATM 1438  H1  HOH D 323      47.411  27.066  20.283  1.00  0.00      D    H  
HETATM 1439  H2  HOH D 323      47.793  26.172  21.595  1.00  0.00      D    H  
HETATM 1440  O   HOH D 324      28.427  35.629  65.458  1.00  0.00      D    O  
HETATM 1441  H1  HOH D 324      27.477  35.907  65.321  1.00  0.00      D    H  
HETATM 1442  H2  HOH D 324      28.466  34.899  66.141  1.00  0.00      D    H  
HETATM 1443  O   HOH D 325      38.294  35.135 109.232  1.00  0.00      D    O  
HETATM 1444  H1  HOH D 325      38.343  34.411 109.919  1.00  0.00      D    H  
HETATM 1445  H2  HOH D 325      38.954  35.853 109.456  1.00  0.00      D    H  
HETATM 1446  O   HOH D 326      12.653  13.770  11.070  1.00  0.00      D    O  
HETATM 1447  H1  HOH D 326      12.400  13.302  11.917  1.00  0.00      D    H  
HETATM 1448  H2  HOH D 326      13.259  14.536  11.281  1.00  0.00      D    H  
HETATM 1449  O   HOH D 327      33.619  18.168 115.462  1.00  0.00      D    O  
HETATM 1450  H1  HOH D 327      33.432  17.964 116.423  1.00  0.00      D    H  
HETATM 1451  H2  HOH D 327      33.820  17.319 114.973  1.00  0.00      D    H  
HETATM 1452  O   HOH D 328       9.067  23.972  95.779  1.00  0.00      D    O  
HETATM 1453  H1  HOH D 328       9.183  24.240  96.736  1.00  0.00      D    H  
HETATM 1454  H2  HOH D 328       9.905  24.176  95.273  1.00  0.00      D    H  
HETATM 1455  O   HOH D 329      35.886   1.033  16.175  1.00  0.00      D    O  
HETATM 1456  H1  HOH D 329      35.642   1.917  16.574  1.00  0.00      D    H  
HETATM 1457  H2  HOH D 329      35.257   0.818  15.428  1.00  0.00      D    H  
HETATM 1458  O   HOH D 330      25.370  20.545  53.044  1.00  0.00      D    O  
HETATM 1459  H1  HOH D 330      25.247  19.554  52.997  1.00  0.00      D    H  
HETATM 1460  H2  HOH D 330      26.239  20.752  53.494  1.00  0.00      D    H  
HETATM 1461  O   HOH D 331      33.506  11.478  77.323  1.00  0.00      D    O  
HETATM 1462  H1  HOH D 331      33.932  10.658  77.706  1.00  0.00      D    H  
HETATM 1463  H2  HOH D 331      33.340  11.342  76.347  1.00  0.00      D    H  
HETATM 1464  O   HOH D 332      33.533  16.091 113.698  1.00  0.00      D    O  
HETATM 1465  H1  HOH D 332      32.616  15.735 113.874  1.00  0.00      D    H  
HETATM 1466  H2  HOH D 332      33.974  15.542 112.988  1.00  0.00      D    H  
HETATM 1467  O   HOH D 333       9.082  17.562  35.484  1.00  0.00      D    O  
HETATM 1468  H1  HOH D 333       8.500  17.335  36.264  1.00  0.00      D    H  
HETATM 1469  H2  HOH D 333       9.292  16.729  34.971  1.00  0.00      D    H  
HETATM 1470  O   HOH D 334      41.525  22.244  70.107  1.00  0.00      D    O  
HETATM 1471  H1  HOH D 334      41.783  22.114  71.064  1.00  0.00      D    H  
HETATM 1472  H2  HOH D 334      41.716  21.407  69.594  1.00  0.00      D    H  
HETATM 1473  O   HOH D 335       1.468  31.667 108.893  1.00  0.00      D    O  
HETATM 1474  H1  HOH D 335       1.945  31.744 109.769  1.00  0.00      D    H  
HETATM 1475  H2  HOH D 335       1.697  30.792 108.465  1.00  0.00      D    H  
HETATM 1476  O   HOH D 336      29.890  35.299  34.513  1.00  0.00      D    O  
HETATM 1477  H1  HOH D 336      30.784  35.192  34.077  1.00  0.00      D    H  
HETATM 1478  H2  HOH D 336      29.803  36.229  34.870  1.00  0.00      D    H  
HETATM 1479  O   HOH D 337      18.341  21.517 103.100  1.00  0.00      D    O  
HETATM 1480  H1  HOH D 337      18.644  21.473 104.052  1.00  0.00      D    H  
HETATM 1481  H2  HOH D 337      18.047  22.448 102.886  1.00  0.00      D    H  
HETATM 1482  O   HOH D 338      33.603  32.845  12.634  1.00  0.00      D    O  
HETATM 1483  H1  HOH D 338      33.619  33.207  11.702  1.00  0.00      D    H  
HETATM 1484  H2  HOH D 338      33.483  31.853  12.604  1.00  0.00      D    H  
HETATM 1485  O   HOH D 339      24.106  38.169 113.521  1.00  0.00      D    O  
HETATM 1486  H1  HOH D 339      25.005  38.388 113.901  1.00  0.00      D    H  
HETATM 1487  H2  HOH D 339      23.933  38.744 112.721  1.00  0.00      D    H  
HETATM 1488  O   HOH D 340      22.655  39.542  15.821  1.00  0.00      D    O  
HETATM 1489  H1  HOH D 340      23.605  39.375  16.086  1.00  0.00      D    H  
HETATM 1490  H2  HOH D 340      22.247  40.207  16.448  1.00  0.00      D    H  
HETATM 1491  O   HOH D 341      11.542   8.667  65.661  1.00  0.00      D    O  
HETATM 1492  H1  HOH D 341      11.696   7.954  66.345  1.00  0.00      D    H  
HETATM 1493  H2  HOH D 341      11.615   8.272  64.745  1.00  0.00      D    H  
HETATM 1494  O   HOH D 342      39.516   3.016  66.055  1.00  0.00      D    O  
HETATM 1495  H1  HOH D 342      39.372   2.365  66.801  1.00  0.00      D    H  
HETATM 1496  H2  HOH D 342      39.182   3.917  66.330  1.00  0.00      D    H  
HETATM 1497  O   HOH D 343      44.961  34.488  78.499  1.00  0.00      D    O  
HETATM 1498  H1  HOH D 343      45.030  35.235  79.160  1.00  0.00      D    H  
HETATM 1499  H2  HOH D 343      44.701  33.646  78.973  1.00  0.00      D    H  
HETATM 1500  O   HOH D 344       9.913  19.632  90.112  1.00  0.00      D    O  
HETATM 1501  H1  HOH D 344       9.149  19.086  90.456  1.00  0.00      D    H  
HETATM 1502  H2  HOH D 344      10.649  19.025  89.814  1.00  0.00      D    H  
HETATM 1503  O   HOH D 345      42.212  28.344  66.988  1.00  0.00      D    O  
HETATM 1504  H1  HOH D 345      42.334  27.605  66.327  1.00  0.00      D    H  
HETATM 1505  H2  HOH D 345      41.445  28.921  66.706  1.00  0.00      D    H  
HETATM 1506  O   HOH D 346      12.701  28.240  20.433  1.00  0.00      D    O  
HETATM 1507  H1  HOH D 346      11.908  28.038  21.007  1.00  0.00      D    H  
HETATM 1508  H2  HOH D 346      12.768  27.558  19.704  1.00  0.00      D    H  
HETATM 1509  O   HOH D 347       2.083   4.966  32.613  1.00  0.00      D    O  
HETATM 1510  H1  HOH D 347       2.379   4.079  32.968  1.00  0.00      D    H  
HETATM 1511  H2  HOH D 347       1.903   4.890  31.633  1.00  0.00      D    H  
HETATM 1512  O   HOH D 348       3.087  13.668 117.642  1.00  0.00      D    O  
HETATM 1513  H1  HOH D 348       3.304  14.631 117.481  1.00  0.00      D    H  
HETATM 1514  H2  HOH D 348       2.138  13.588 117.948  1.00  0.00      D    H  
HETATM 1515  O   HOH D 349      46.540  11.393   9.065  1.00  0.00      D    O  
HETATM 1516  H1  HOH D 349      47.086  12.055   8.552  1.00  0.00      D    H  
HETATM 1517  H2  HOH D 349      45.724  11.843   9.428  1.00  0.00      D    H  
HETATM 1518  O   HOH D 350      34.333  28.160  99.900  1.00  0.00      D    O  
HETATM 1519  H1  HOH D 350      34.536  29.039  99.468  1.00  0.00      D    H  
HETATM 1520  H2  HOH D 350      34.083  28.309 100.857  1.00  0.00      D    H  
HETATM 1521  O   HOH D 351      48.338  33.804  10.359  1.00  0.00      D    O  
HETATM 1522  H1  HOH D 351      47.980  32.946  10.727  1.00  0.00      D    H  
HETATM 1523  H2  HOH D 351      47.955  34.572  10.874  1.00  0.00      D    H  
HETATM 1524  O   HOH D 352      31.936  39.621  41.647  1.00  0.00      D    O  
HETATM 1525  H1  HOH D 352      31.536  38.705  41.608  1.00  0.00      D    H  
HETATM 1526  H2  HOH D 352      31.477  40.212  40.984  1.00  0.00      D    H  
HETATM 1527  O   HOH D 353      38.235  13.894  66.353  1.00  0.00      D    O  
HETATM 1528  H1  HOH D 353      37.249  13.767  66.465  1.00  0.00      D    H  
HETATM 1529  H2  HOH D 353      38.640  14.143  67.233  1.00  0.00      D    H  
HETATM 1530  O   HOH D 354      36.734   2.647  50.803  1.00  0.00      D    O  
HETATM 1531  H1  HOH D 354      37.124   2.825  49.899  1.00  0.00      D    H  
HETATM 1532  H2  HOH D 354      36.527   3.515  51.254  1.00  0.00      D    H  
HETATM 1533  O   HOH D 355      29.127  19.770  29.772  1.00  0.00      D    O  
HETATM 1534  H1  HOH D 355      29.153  19.863  30.767  1.00  0.00      D    H  
HETATM 1535  H2  HOH D 355      29.323  20.655  29.349  1.00  0.00      D    H  
HETATM 1536  O   HOH D 356      30.643  41.028 104.565  1.00  0.00      D    O  
HETATM 1537  H1  HOH D 356      31.381  41.048 103.891  1.00  0.00      D    H  
HETATM 1538  H2  HOH D 356      29.872  40.506 104.200  1.00  0.00      D    H  
HETATM 1539  O   HOH D 357      23.211  32.715   2.990  1.00  0.00      D    O  
HETATM 1540  H1  HOH D 357      23.110  33.672   3.264  1.00  0.00      D    H  
HETATM 1541  H2  HOH D 357      24.181  32.472   2.979  1.00  0.00      D    H  
HETATM 1542  O   HOH D 358      36.486  15.539  69.706  1.00  0.00      D    O  
HETATM 1543  H1  HOH D 358      37.267  14.942  69.522  1.00  0.00      D    H  
HETATM 1544  H2  HOH D 358      36.112  15.330  70.610  1.00  0.00      D    H  
HETATM 1545  O   HOH D 359       5.280   3.136 113.539  1.00  0.00      D    O  
HETATM 1546  H1  HOH D 359       4.597   3.610 114.094  1.00  0.00      D    H  
HETATM 1547  H2  HOH D 359       6.196   3.390 113.850  1.00  0.00      D    H  
HETATM 1548  O   HOH D 360      10.868  11.343  80.298  1.00  0.00      D    O  
HETATM 1549  H1  HOH D 360      10.166  10.691  80.584  1.00  0.00      D    H  
HETATM 1550  H2  HOH D 360      11.246  11.800  81.104  1.00  0.00      D    H  
HETATM 1551  O   HOH D 361      24.771  19.634  12.807  1.00  0.00      D    O  
HETATM 1552  H1  HOH D 361      24.465  18.726  13.092  1.00  0.00      D    H  
HETATM 1553  H2  HOH D 361      24.170  19.977  12.084  1.00  0.00      D    H  
HETATM 1554  O   HOH D 362      25.265  37.345  87.081  1.00  0.00      D    O  
HETATM 1555  H1  HOH D 362      24.653  37.602  86.333  1.00  0.00      D    H  
HETATM 1556  H2  HOH D 362      26.089  37.911  87.047  1.00  0.00      D    H  
HETATM 1557  O   HOH D 363      14.672  10.159  34.318  1.00  0.00      D    O  
HETATM 1558  H1  HOH D 363      14.525   9.196  34.543  1.00  0.00      D    H  
HETATM 1559  H2  HOH D 363      14.918  10.241  33.352  1.00  0.00      D    H  
HETATM 1560  O   HOH D 364      48.791   7.866  50.842  1.00  0.00      D    O  
HETATM 1561  H1  HOH D 364      49.459   7.692  51.566  1.00  0.00      D    H  
HETATM 1562  H2  HOH D 364      47.941   7.382  51.052  1.00  0.00      D    H  
HETATM 1563  O   HOH D 365      37.669  25.181  79.345  1.00  0.00      D    O  
HETATM 1564  H1  HOH D 365      36.689  24.981  79.312  1.00  0.00      D    H  
HETATM 1565  H2  HOH D 365      37.804  26.155  79.528  1.00  0.00      D    H  
HETATM 1566  O   HOH D 366      41.079  17.991  76.318  1.00  0.00      D    O  
HETATM 1567  H1  HOH D 366      41.869  17.759  76.885  1.00  0.00      D    H  
HETATM 1568  H2  HOH D 366      40.740  18.897  76.572  1.00  0.00      D    H  
HETATM 1569  O   HOH D 367       7.684   4.076  62.684  1.00  0.00      D    O  
HETATM 1570  H1  HOH D 367       8.128   4.767  63.254  1.00  0.00      D    H  
HETATM 1571  H2  HOH D 367       7.692   4.377  61.730  1.00  0.00      D    H  
HETATM 1572  O   HOH D 368       1.608   7.496 104.479  1.00  0.00      D    O  
HETATM 1573  H1  HOH D 368       2.171   7.045 103.787  1.00  0.00      D    H  
HETATM 1574  H2  HOH D 368       0.885   8.022 104.031  1.00  0.00      D    H  
HETATM 1575  O   HOH D 369      15.471  37.102  44.425  1.00  0.00      D    O  
HETATM 1576  H1  HOH D 369      14.791  37.824  44.294  1.00  0.00      D    H  
HETATM 1577  H2  HOH D 369      15.581  36.922  45.403  1.00  0.00      D    H  
HETATM 1578  O   HOH D 370      30.189   4.014  21.856  1.00  0.00      D    O  
HETATM 1579  H1  HOH D 370      31.050   3.592  21.571  1.00  0.00      D    H  
HETATM 1580  H2  HOH D 370      29.456   3.724  21.240  1.00  0.00      D    H  
HETATM 1581  O   HOH D 371      19.969  37.764 118.011  1.00  0.00      D    O  
HETATM 1582  H1  HOH D 371      20.063  37.412 118.942  1.00  0.00      D    H  
HETATM 1583  H2  HOH D 371      20.617  38.513 117.870  1.00  0.00      D    H  
HETATM 1584  O   HOH D 372      23.740  18.055   6.807  1.00  0.00      D    O  
HETATM 1585  H1  HOH D 372      24.603  17.733   6.417  1.00  0.00      D    H  
HETATM 1586  H2  HOH D 372      23.024  17.380   6.633  1.00  0.00      D    H  
HETATM 1587  O   HOH D 373      42.492   1.811 106.395  1.00  0.00      D    O  
HETATM 1588  H1  HOH D 373      42.125   1.505 105.516  1.00  0.00      D    H  
HETATM 1589  H2  HOH D 373      41.753   2.191 106.951  1.00  0.00      D    H  
HETATM 1590  O   HOH D 374      11.052  28.221  81.295  1.00  0.00      D    O  
HETATM 1591  H1  HOH D 374      11.063  28.723  80.430  1.00  0.00      D    H  
HETATM 1592  H2  HOH D 374      10.348  27.512  81.260  1.00  0.00      D    H  
HETATM 1593  O   HOH D 375      47.668  42.912  72.079  1.00  0.00      D    O  
HETATM 1594  H1  HOH D 375      46.860  42.322  72.084  1.00  0.00      D    H  
HETATM 1595  H2  HOH D 375      48.202  42.752  72.909  1.00  0.00      D    H  
HETATM 1596  O   HOH D 376       1.799  19.155 114.287  1.00  0.00      D    O  
HETATM 1597  H1  HOH D 376       1.670  20.070 114.670  1.00  0.00      D    H  
HETATM 1598  H2  HOH D 376       1.150  18.522 114.710  1.00  0.00      D    H  
HETATM 1599  O   HOH D 377      30.018  17.020   5.333  1.00  0.00      D    O  
HETATM 1600  H1  HOH D 377      29.653  16.340   5.969  1.00  0.00      D    H  
HETATM 1601  H2  HOH D 377      30.797  17.485   5.753  1.00  0.00      D    H  
HETATM 1602  O   HOH D 378      16.822  19.289 117.684  1.00  0.00      D    O  
HETATM 1603  H1  HOH D 378      17.396  18.666 117.152  1.00  0.00      D    H  
HETATM 1604  H2  HOH D 378      16.864  19.038 118.651  1.00  0.00      D    H  
HETATM 1605  O   HOH D 379      37.117  15.573  84.679  1.00  0.00      D    O  
HETATM 1606  H1  HOH D 379      36.490  15.508  85.456  1.00  0.00      D    H  
HETATM 1607  H2  HOH D 379      37.078  16.496  84.297  1.00  0.00      D    H  
HETATM 1608  O   HOH D 380      18.543  34.262  44.168  1.00  0.00      D    O  
HETATM 1609  H1  HOH D 380      18.752  33.709  43.362  1.00  0.00      D    H  
HETATM 1610  H2  HOH D 380      17.858  33.793  44.726  1.00  0.00      D    H  
HETATM 1611  O   HOH D 381      28.076  36.845  82.347  1.00  0.00      D    O  
HETATM 1612  H1  HOH D 381      29.027  37.122  82.211  1.00  0.00      D    H  
HETATM 1613  H2  HOH D 381      27.656  36.649  81.461  1.00  0.00      D    H  
HETATM 1614  O   HOH D 382      19.646  14.291  98.672  1.00  0.00      D    O  
HETATM 1615  H1  HOH D 382      19.427  14.149  99.637  1.00  0.00      D    H  
HETATM 1616  H2  HOH D 382      19.865  13.413  98.247  1.00  0.00      D    H  
HETATM 1617  O   HOH D 383      17.568  21.859  82.232  1.00  0.00      D    O  
HETATM 1618  H1  HOH D 383      18.116  22.501  82.768  1.00  0.00      D    H  
HETATM 1619  H2  HOH D 383      18.117  21.500  81.477  1.00  0.00      D    H  
HETATM 1620  O   HOH D 384      45.685  29.586  17.575  1.00  0.00      D    O  
HETATM 1621  H1  HOH D 384      44.776  29.685  17.169  1.00  0.00      D    H  
HETATM 1622  H2  HOH D 384      46.218  28.929  17.042  1.00  0.00      D    H  
HETATM 1623  O   HOH D 385       5.955  41.044  25.282  1.00  0.00      D    O  
HETATM 1624  H1  HOH D 385       5.282  41.779  25.198  1.00  0.00      D    H  
HETATM 1625  H2  HOH D 385       5.588  40.208  24.873  1.00  0.00      D    H  
HETATM 1626  O   HOH D 386      30.931  36.727  81.801  1.00  0.00      D    O  
HETATM 1627  H1  HOH D 386      31.062  35.767  81.552  1.00  0.00      D    H  
HETATM 1628  H2  HOH D 386      31.813  37.134  82.036  1.00  0.00      D    H  
HETATM 1629  O   HOH D 387       2.446  27.525  24.912  1.00  0.00      D    O  
HETATM 1630  H1  HOH D 387       1.819  28.161  25.362  1.00  0.00      D    H  
HETATM 1631  H2  HOH D 387       1.999  27.126  24.112  1.00  0.00      D    H  
HETATM 1632  O   HOH D 388      26.325  15.909  40.381  1.00  0.00      D    O  
HETATM 1633  H1  HOH D 388      25.893  15.181  39.848  1.00  0.00      D    H  
HETATM 1634  H2  HOH D 388      25.910  16.787  40.143  1.00  0.00      D    H  
HETATM 1635  O   HOH D 389      35.362  30.003  77.234  1.00  0.00      D    O  
HETATM 1636  H1  HOH D 389      35.454  29.229  77.860  1.00  0.00      D    H  
HETATM 1637  H2  HOH D 389      34.727  29.763  76.499  1.00  0.00      D    H  
HETATM 1638  O   HOH D 390      23.166  33.198  15.882  1.00  0.00      D    O  
HETATM 1639  H1  HOH D 390      22.268  32.797  16.064  1.00  0.00      D    H  
HETATM 1640  H2  HOH D 390      23.476  33.701  16.689  1.00  0.00      D    H  
HETATM 1641  O   HOH D 391       3.049  12.446   2.915  1.00  0.00      D    O  
HETATM 1642  H1  HOH D 391       2.399  12.297   3.660  1.00  0.00      D    H  
HETATM 1643  H2  HOH D 391       3.932  12.045   3.158  1.00  0.00      D    H  
HETATM 1644  O   HOH D 392       0.353   0.833  95.794  1.00  0.00      D    O  
HETATM 1645  H1  HOH D 392       1.247   1.082  95.420  1.00  0.00      D    H  
HETATM 1646  H2  HOH D 392       0.478   0.267  96.609  1.00  0.00      D    H  
HETATM 1647  O   HOH D 393      14.369  31.612  51.716  1.00  0.00      D    O  
HETATM 1648  H1  HOH D 393      14.423  32.520  52.131  1.00  0.00      D    H  
HETATM 1649  H2  HOH D 393      15.217  31.420  51.222  1.00  0.00      D    H  
HETATM 1650  O   HOH D 394      31.037  12.707 106.247  1.00  0.00      D    O  
HETATM 1651  H1  HOH D 394      30.038  12.760 106.232  1.00  0.00      D    H  
HETATM 1652  H2  HOH D 394      31.327  11.802 105.934  1.00  0.00      D    H  
HETATM 1653  O   HOH D 395      45.481  34.130  62.716  1.00  0.00      D    O  
HETATM 1654  H1  HOH D 395      46.116  34.626  63.308  1.00  0.00      D    H  
HETATM 1655  H2  HOH D 395      44.760  33.717  63.272  1.00  0.00      D    H  
HETATM 1656  O   HOH D 396      17.798  12.496  16.681  1.00  0.00      D    O  
HETATM 1657  H1  HOH D 396      18.177  12.463  17.606  1.00  0.00      D    H  
HETATM 1658  H2  HOH D 396      17.745  11.569  16.310  1.00  0.00      D    H  
HETATM 1659  O   HOH D 397      43.379  11.087  76.996  1.00  0.00      D    O  
HETATM 1660  H1  HOH D 397      43.146  11.902  76.465  1.00  0.00      D    H  
HETATM 1661  H2  HOH D 397      44.117  11.305  77.633  1.00  0.00      D    H  
HETATM 1662  O   HOH D 398       5.160  19.229  41.360  1.00  0.00      D    O  
HETATM 1663  H1  HOH D 398       5.406  18.675  40.565  1.00  0.00      D    H  
HETATM 1664  H2  HOH D 398       5.496  20.163  41.233  1.00  0.00      D    H  
HETATM 1665  O   HOH D 399      27.980  34.624  83.872  1.00  0.00      D    O  
HETATM 1666  H1  HOH D 399      27.164  34.158  83.528  1.00  0.00      D    H  
HETATM 1667  H2  HOH D 399      28.054  35.525  83.445  1.00  0.00      D    H  
HETATM 1668  O   HOH D 400       8.330  21.571   9.848  1.00  0.00      D    O  
HETATM 1669  H1  HOH D 400       9.244  21.171   9.915  1.00  0.00      D    H  
HETATM 1670  H2  HOH D 400       7.703  21.071  10.445  1.00  0.00      D    H  
HETATM 1671  O   HOH D 401      28.349  16.626  97.211  1.00  0.00      D    O  
HETATM 1672  H1  HOH D 401      27.556  16.106  97.527  1.00  0.00      D    H  
HETATM 1673  H2  HOH D 401      28.041  17.418  96.684  1.00  0.00      D    H  
HETATM 1674  O   HOH D 402      34.325  12.680  69.447  1.00  0.00      D    O  
HETATM 1675  H1  HOH D 402      33.872  12.714  70.338  1.00  0.00      D    H  
HETATM 1676  H2  HOH D 402      35.316  12.675  69.577  1.00  0.00      D    H  
HETATM 1677  O   HOH D 403      49.163  35.377  63.660  1.00  0.00      D    O  
HETATM 1678  H1  HOH D 403      48.221  35.366  63.996  1.00  0.00      D    H  
HETATM 1679  H2  HOH D 403      49.399  34.475  63.299  1.00  0.00      D    H  
HETATM 1680  O   HOH D 404      32.957  13.580  16.142  1.00  0.00      D    O  
HETATM 1681  H1  HOH D 404      32.118  13.178  16.509  1.00  0.00      D    H  
HETATM 1682  H2  HOH D 404      33.688  12.898  16.156  1.00  0.00      D    H  
HETATM 1683  O   HOH D 405       1.628  27.045  87.257  1.00  0.00      D    O  
HETATM 1684  H1  HOH D 405       2.197  27.470  86.553  1.00  0.00      D    H  
HETATM 1685  H2  HOH D 405       1.927  26.102  87.403  1.00  0.00      D    H  
HETATM 1686  O   HOH D 406      28.471  34.726  76.682  1.00  0.00      D    O  
HETATM 1687  H1  HOH D 406      27.601  34.864  76.208  1.00  0.00      D    H  
HETATM 1688  H2  HOH D 406      29.054  35.528  76.549  1.00  0.00      D    H  
HETATM 1689  O   HOH D 407      17.664  42.640  51.262  1.00  0.00      D    O  
HETATM 1690  H1  HOH D 407      18.621  42.504  51.520  1.00  0.00      D    H  
HETATM 1691  H2  HOH D 407      17.415  41.985  50.548  1.00  0.00      D    H  
HETATM 1692  O   HOH D 408      24.884   7.994 109.000  1.00  0.00      D    O  
HETATM 1693  H1  HOH D 408      24.925   7.276 109.694  1.00  0.00      D    H  
HETATM 1694  H2  HOH D 408      25.633   8.641 109.146  1.00  0.00      D    H  
HETATM 1695  O   HOH D 409      38.053  42.243  17.656  1.00  0.00      D    O  
HETATM 1696  H1  HOH D 409      37.951  43.203  17.392  1.00  0.00      D    H  
HETATM 1697  H2  HOH D 409      37.221  41.742  17.417  1.00  0.00      D    H  
HETATM 1698  O   HOH D 410      10.114   5.946  81.087  1.00  0.00      D    O  
HETATM 1699  H1  HOH D 410       9.452   6.141  80.364  1.00  0.00      D    H  
HETATM 1700  H2  HOH D 410      10.800   5.302  80.747  1.00  0.00      D    H  
HETATM 1701  O   HOH D 411      33.230  20.815  22.701  1.00  0.00      D    O  
HETATM 1702  H1  HOH D 411      33.411  21.402  21.912  1.00  0.00      D    H  
HETATM 1703  H2  HOH D 411      34.070  20.696  23.229  1.00  0.00      D    H  
HETATM 1704  O   HOH D 412       3.863  25.237  44.603  1.00  0.00      D    O  
HETATM 1705  H1  HOH D 412       2.947  25.018  44.941  1.00  0.00      D    H  
HETATM 1706  H2  HOH D 412       4.299  24.404  44.262  1.00  0.00      D    H  
HETATM 1707  O   HOH D 413       2.785  19.854  31.752  1.00  0.00      D    O  
HETATM 1708  H1  HOH D 413       1.975  20.042  32.309  1.00  0.00      D    H  
HETATM 1709  H2  HOH D 413       3.521  19.516  32.338  1.00  0.00      D    H  
HETATM 1710  O   HOH D 414      34.047   2.307  42.828  1.00  0.00      D    O  
HETATM 1711  H1  HOH D 414      33.200   2.038  43.288  1.00  0.00      D    H  
HETATM 1712  H2  HOH D 414      34.342   1.572  42.217  1.00  0.00      D    H  
HETATM 1713  O   HOH D 415      29.619  12.865  20.172  1.00  0.00      D    O  
HETATM 1714  H1  HOH D 415      29.583  12.801  21.169  1.00  0.00      D    H  
HETATM 1715  H2  HOH D 415      30.343  13.500  19.905  1.00  0.00      D    H  
HETATM 1716  O   HOH D 416      13.828   2.329  70.136  1.00  0.00      D    O  
HETATM 1717  H1  HOH D 416      14.294   3.196  70.312  1.00  0.00      D    H  
HETATM 1718  H2  HOH D 416      14.263   1.603  70.668  1.00  0.00      D    H  
HETATM 1719  O   HOH D 417      30.305  19.823   3.084  1.00  0.00      D    O  
HETATM 1720  H1  HOH D 417      30.053  20.470   3.803  1.00  0.00      D    H  
HETATM 1721  H2  HOH D 417      31.147  19.349   3.342  1.00  0.00      D    H  
HETATM 1722  O   HOH D 418      41.824   5.299  37.554  1.00  0.00      D    O  
HETATM 1723  H1  HOH D 418      41.465   5.720  38.387  1.00  0.00      D    H  
HETATM 1724  H2  HOH D 418      41.664   5.908  36.777  1.00  0.00      D    H  
HETATM 1725  O   HOH D 419      44.854  21.945  88.131  1.00  0.00      D    O  
HETATM 1726  H1  HOH D 419      44.661  21.003  88.406  1.00  0.00      D    H  
HETATM 1727  H2  HOH D 419      45.027  22.501  88.944  1.00  0.00      D    H  
HETATM 1728  O   HOH D 420      15.129   3.605  59.151  1.00  0.00      D    O  
HETATM 1729  H1  HOH D 420      14.185   3.309  59.300  1.00  0.00      D    H  
HETATM 1730  H2  HOH D 420      15.495   3.154  58.338  1.00  0.00      D    H  
HETATM 1731  O   HOH D 421      23.067  34.719  84.525  1.00  0.00      D    O  
HETATM 1732  H1  HOH D 421      23.125  34.114  85.320  1.00  0.00      D    H  
HETATM 1733  H2  HOH D 421      23.033  34.170  83.690  1.00  0.00      D    H  
HETATM 1734  O   HOH D 422      23.036  27.336  12.534  1.00  0.00      D    O  
HETATM 1735  H1  HOH D 422      22.998  27.813  11.656  1.00  0.00      D    H  
HETATM 1736  H2  HOH D 422      22.352  26.606  12.547  1.00  0.00      D    H  
HETATM 1737  O   HOH D 423      15.308  13.604  21.451  1.00  0.00      D    O  
HETATM 1738  H1  HOH D 423      15.145  12.809  22.035  1.00  0.00      D    H  
HETATM 1739  H2  HOH D 423      15.706  13.304  20.584  1.00  0.00      D    H  
HETATM 1740  O   HOH D 424      25.737  21.901  18.993  1.00  0.00      D    O  
HETATM 1741  H1  HOH D 424      26.411  21.164  18.938  1.00  0.00      D    H  
HETATM 1742  H2  HOH D 424      25.446  22.157  18.071  1.00  0.00      D    H  
HETATM 1743  O   HOH D 425      38.167  11.670  96.048  1.00  0.00      D    O  
HETATM 1744  H1  HOH D 425      37.479  12.020  95.412  1.00  0.00      D    H  
HETATM 1745  H2  HOH D 425      37.727  11.078  96.723  1.00  0.00      D    H  
HETATM 1746  O   HOH D 426      43.242   9.052   7.954  1.00  0.00      D    O  
HETATM 1747  H1  HOH D 426      42.879   9.820   8.481  1.00  0.00      D    H  
HETATM 1748  H2  HOH D 426      42.915   8.193   8.348  1.00  0.00      D    H  
HETATM 1749  O   HOH D 427      36.939  10.708  24.053  1.00  0.00      D    O  
HETATM 1750  H1  HOH D 427      37.880  10.370  24.065  1.00  0.00      D    H  
HETATM 1751  H2  HOH D 427      36.512  10.475  23.179  1.00  0.00      D    H  
HETATM 1752  O   HOH D 428       8.499  22.689  74.794  1.00  0.00      D    O  
HETATM 1753  H1  HOH D 428       8.735  21.743  74.572  1.00  0.00      D    H  
HETATM 1754  H2  HOH D 428       8.548  23.248  73.966  1.00  0.00      D    H  
HETATM 1755  O   HOH D 429      34.954  37.674  49.520  1.00  0.00      D    O  
HETATM 1756  H1  HOH D 429      35.775  37.163  49.772  1.00  0.00      D    H  
HETATM 1757  H2  HOH D 429      35.048  38.624  49.818  1.00  0.00      D    H  
HETATM 1758  O   HOH D 430      28.633   3.589  40.474  1.00  0.00      D    O  
HETATM 1759  H1  HOH D 430      29.506   3.139  40.284  1.00  0.00      D    H  
HETATM 1760  H2  HOH D 430      28.469   3.596  41.461  1.00  0.00      D    H  
HETATM 1761  O   HOH D 431      31.694  25.511  81.882  1.00  0.00      D    O  
HETATM 1762  H1  HOH D 431      32.126  24.865  81.253  1.00  0.00      D    H  
HETATM 1763  H2  HOH D 431      32.344  25.764  82.598  1.00  0.00      D    H  
HETATM 1764  O   HOH D 432      35.714  42.643  26.283  1.00  0.00      D    O  
HETATM 1765  H1  HOH D 432      36.303  43.289  26.769  1.00  0.00      D    H  
HETATM 1766  H2  HOH D 432      36.248  41.839  26.020  1.00  0.00      D    H  
HETATM 1767  O   HOH D 433      25.925  15.413 117.850  1.00  0.00      D    O  
HETATM 1768  H1  HOH D 433      26.584  15.416 118.601  1.00  0.00      D    H  
HETATM 1769  H2  HOH D 433      25.476  14.520 117.804  1.00  0.00      D    H  
HETATM 1770  O   HOH D 434       6.398   8.978 113.357  1.00  0.00      D    O  
HETATM 1771  H1  HOH D 434       6.080   8.286 112.709  1.00  0.00      D    H  
HETATM 1772  H2  HOH D 434       6.085   8.742 114.277  1.00  0.00      D    H  
HETATM 1773  O   HOH D 435      37.896  40.997 110.537  1.00  0.00      D    O  
HETATM 1774  H1  HOH D 435      38.237  41.364 111.402  1.00  0.00      D    H  
HETATM 1775  H2  HOH D 435      38.502  40.267 110.222  1.00  0.00      D    H  
HETATM 1776  O   HOH D 436      11.159  15.533  19.254  1.00  0.00      D    O  
HETATM 1777  H1  HOH D 436      12.135  15.406  19.429  1.00  0.00      D    H  
HETATM 1778  H2  HOH D 436      11.034  16.253  18.571  1.00  0.00      D    H  
HETATM 1779  O   HOH D 437      14.260   1.747  34.180  1.00  0.00      D    O  
HETATM 1780  H1  HOH D 437      14.190   2.473  34.864  1.00  0.00      D    H  
HETATM 1781  H2  HOH D 437      14.434   2.151  33.282  1.00  0.00      D    H  
HETATM 1782  O   HOH D 438       6.697  32.890  50.877  1.00  0.00      D    O  
HETATM 1783  H1  HOH D 438       7.617  32.963  51.263  1.00  0.00      D    H  
HETATM 1784  H2  HOH D 438       6.668  33.360  49.995  1.00  0.00      D    H  
HETATM 1785  O   HOH D 439      40.157  12.405  32.966  1.00  0.00      D    O  
HETATM 1786  H1  HOH D 439      40.474  12.916  32.167  1.00  0.00      D    H  
HETATM 1787  H2  HOH D 439      40.711  12.651  33.761  1.00  0.00      D    H  
HETATM 1788  O   HOH D 440      47.649  38.588  56.186  1.00  0.00      D    O  
HETATM 1789  H1  HOH D 440      47.971  37.860  56.790  1.00  0.00      D    H  
HETATM 1790  H2  HOH D 440      46.650  38.569  56.144  1.00  0.00      D    H  
HETATM 1791  O   HOH D 441      34.614  27.458  78.491  1.00  0.00      D    O  
HETATM 1792  H1  HOH D 441      34.730  26.468  78.570  1.00  0.00      D    H  
HETATM 1793  H2  HOH D 441      35.121  27.913  79.224  1.00  0.00      D    H  
HETATM 1794  O   HOH D 442      30.688  21.137  96.887  1.00  0.00      D    O  
HETATM 1795  H1  HOH D 442      31.399  21.624  96.380  1.00  0.00      D    H  
HETATM 1796  H2  HOH D 442      29.836  21.659  96.849  1.00  0.00      D    H  
HETATM 1797  O   HOH D 443      15.836  30.820  98.325  1.00  0.00      D    O  
HETATM 1798  H1  HOH D 443      15.994  31.383  97.513  1.00  0.00      D    H  
HETATM 1799  H2  HOH D 443      16.627  30.227  98.477  1.00  0.00      D    H  
HETATM 1800  O   HOH D 444      15.231   9.853  66.081  1.00  0.00      D    O  
HETATM 1801  H1  HOH D 444      15.565  10.440  65.344  1.00  0.00      D    H  
HETATM 1802  H2  HOH D 444      14.304  10.129  66.334  1.00  0.00      D    H  
HETATM 1803  O   HOH D 445       8.482  19.574  58.280  1.00  0.00      D    O  
HETATM 1804  H1  HOH D 445       9.310  19.222  58.716  1.00  0.00      D    H  
HETATM 1805  H2  HOH D 445       8.483  20.573  58.322  1.00  0.00      D    H  
HETATM 1806  O   HOH D 446      36.638  16.751  92.012  1.00  0.00      D    O  
HETATM 1807  H1  HOH D 446      37.106  16.091  92.599  1.00  0.00      D    H  
HETATM 1808  H2  HOH D 446      36.053  16.264  91.364  1.00  0.00      D    H  
HETATM 1809  O   HOH D 447      10.316  26.415  89.659  1.00  0.00      D    O  
HETATM 1810  H1  HOH D 447       9.428  26.841  89.486  1.00  0.00      D    H  
HETATM 1811  H2  HOH D 447      11.022  26.889  89.134  1.00  0.00      D    H  
HETATM 1812  O   HOH D 448      10.545  27.082  27.608  1.00  0.00      D    O  
HETATM 1813  H1  HOH D 448      10.015  27.785  27.135  1.00  0.00      D    H  
HETATM 1814  H2  HOH D 448      10.164  26.181  27.402  1.00  0.00      D    H  
HETATM 1815  O   HOH D 449      45.319  41.675  72.634  1.00  0.00      D    O  
HETATM 1816  H1  HOH D 449      44.396  41.392  72.372  1.00  0.00      D    H  
HETATM 1817  H2  HOH D 449      45.334  41.899  73.608  1.00  0.00      D    H  
HETATM 1818  O   HOH D 450      44.706   6.197  74.123  1.00  0.00      D    O  
HETATM 1819  H1  HOH D 450      45.274   5.382  74.235  1.00  0.00      D    H  
HETATM 1820  H2  HOH D 450      44.140   6.100  73.304  1.00  0.00      D    H  
HETATM 1821  O   HOH D 451      31.756  13.403  31.938  1.00  0.00      D    O  
HETATM 1822  H1  HOH D 451      32.442  12.961  32.516  1.00  0.00      D    H  
HETATM 1823  H2  HOH D 451      31.891  14.394  31.958  1.00  0.00      D    H  
HETATM 1824  O   HOH D 452      18.288   3.968  71.310  1.00  0.00      D    O  
HETATM 1825  H1  HOH D 452      17.482   4.125  71.882  1.00  0.00      D    H  
HETATM 1826  H2  HOH D 452      19.021   3.579  71.868  1.00  0.00      D    H  
HETATM 1827  O   HOH D 453      11.949  38.778  72.005  1.00  0.00      D    O  
HETATM 1828  H1  HOH D 453      11.530  39.618  72.352  1.00  0.00      D    H  
HETATM 1829  H2  HOH D 453      11.892  38.065  72.704  1.00  0.00      D    H  
HETATM 1830  O   HOH D 454      30.322  38.568  94.886  1.00  0.00      D    O  
HETATM 1831  H1  HOH D 454      30.178  38.182  95.797  1.00  0.00      D    H  
HETATM 1832  H2  HOH D 454      30.416  37.827  94.221  1.00  0.00      D    H  
HETATM 1833  O   HOH D 455      48.912   9.102  72.376  1.00  0.00      D    O  
HETATM 1834  H1  HOH D 455      49.668   9.424  72.946  1.00  0.00      D    H  
HETATM 1835  H2  HOH D 455      48.114   8.921  72.952  1.00  0.00      D    H  
HETATM 1836  O   HOH D 456      46.683  41.731  53.418  1.00  0.00      D    O  
HETATM 1837  H1  HOH D 456      47.349  41.649  54.160  1.00  0.00      D    H  
HETATM 1838  H2  HOH D 456      46.562  42.695  53.183  1.00  0.00      D    H  
HETATM 1839  O   HOH D 457      26.920  30.328  14.552  1.00  0.00      D    O  
HETATM 1840  H1  HOH D 457      26.133  30.931  14.682  1.00  0.00      D    H  
HETATM 1841  H2  HOH D 457      27.764  30.847  14.692  1.00  0.00      D    H  
HETATM 1842  O   HOH D 458      17.235  40.863  49.151  1.00  0.00      D    O  
HETATM 1843  H1  HOH D 458      17.228  41.313  48.258  1.00  0.00      D    H  
HETATM 1844  H2  HOH D 458      17.717  39.990  49.081  1.00  0.00      D    H  
HETATM 1845  O   HOH D 459      32.252   5.995  59.529  1.00  0.00      D    O  
HETATM 1846  H1  HOH D 459      31.957   6.683  60.192  1.00  0.00      D    H  
HETATM 1847  H2  HOH D 459      33.195   5.726  59.724  1.00  0.00      D    H  
HETATM 1848  O   HOH D 460      49.362  24.596  42.644  1.00  0.00      D    O  
HETATM 1849  H1  HOH D 460      49.195  25.333  43.300  1.00  0.00      D    H  
HETATM 1850  H2  HOH D 460      49.190  23.714  43.083  1.00  0.00      D    H  
HETATM 1851  O   HOH D 461      22.117   0.535 115.574  1.00  0.00      D    O  
HETATM 1852  H1  HOH D 461      22.222   0.189 116.506  1.00  0.00      D    H  
HETATM 1853  H2  HOH D 461      22.030   1.531 115.597  1.00  0.00      D    H  
HETATM 1854  O   HOH D 462      41.969  14.588  41.657  1.00  0.00      D    O  
HETATM 1855  H1  HOH D 462      41.129  15.035  41.965  1.00  0.00      D    H  
HETATM 1856  H2  HOH D 462      41.737  13.791  41.100  1.00  0.00      D    H  
HETATM 1857  O   HOH D 463      27.657  24.467  70.521  1.00  0.00      D    O  
HETATM 1858  H1  HOH D 463      27.648  23.671  69.916  1.00  0.00      D    H  
HETATM 1859  H2  HOH D 463      26.725  24.814  70.630  1.00  0.00      D    H  
HETATM 1860  O   HOH D 464      38.638   4.431 117.989  1.00  0.00      D    O  
HETATM 1861  H1  HOH D 464      38.597   4.055 118.915  1.00  0.00      D    H  
HETATM 1862  H2  HOH D 464      39.589   4.630 117.752  1.00  0.00      D    H  
HETATM 1863  O   HOH D 465      36.234  37.044   9.867  1.00  0.00      D    O  
HETATM 1864  H1  HOH D 465      36.498  36.080   9.829  1.00  0.00      D    H  
HETATM 1865  H2  HOH D 465      36.853  37.583   9.297  1.00  0.00      D    H  
HETATM 1866  O   HOH D 466       0.515   0.630  35.709  1.00  0.00      D    O  
HETATM 1867  H1  HOH D 466       0.540   0.069  36.537  1.00  0.00      D    H  
HETATM 1868  H2  HOH D 466       0.072   1.503  35.911  1.00  0.00      D    H  
HETATM 1869  O   HOH D 467       0.673  18.620  28.278  1.00  0.00      D    O  
HETATM 1870  H1  HOH D 467       0.187  18.701  27.408  1.00  0.00      D    H  
HETATM 1871  H2  HOH D 467       0.213  19.176  28.970  1.00  0.00      D    H  
HETATM 1872  O   HOH D 468      13.352  28.160  99.751  1.00  0.00      D    O  
HETATM 1873  H1  HOH D 468      13.277  28.699 100.590  1.00  0.00      D    H  
HETATM 1874  H2  HOH D 468      13.150  28.741  98.962  1.00  0.00      D    H  
HETATM 1875  O   HOH D 469      20.447  23.571 110.967  1.00  0.00      D    O  
HETATM 1876  H1  HOH D 469      19.770  24.210 111.330  1.00  0.00      D    H  
HETATM 1877  H2  HOH D 469      21.333  23.743 111.398  1.00  0.00      D    H  
HETATM 1878  O   HOH D 470       8.169   3.393  27.130  1.00  0.00      D    O  
HETATM 1879  H1  HOH D 470       9.020   3.914  27.074  1.00  0.00      D    H  
HETATM 1880  H2  HOH D 470       8.247   2.566  26.573  1.00  0.00      D    H  
HETATM 1881  O   HOH D 471      34.711  23.203  42.013  1.00  0.00      D    O  
HETATM 1882  H1  HOH D 471      34.983  23.981  41.447  1.00  0.00      D    H  
HETATM 1883  H2  HOH D 471      34.280  22.507  41.438  1.00  0.00      D    H  
HETATM 1884  O   HOH D 472      16.784  12.904  83.791  1.00  0.00      D    O  
HETATM 1885  H1  HOH D 472      16.543  12.768  82.831  1.00  0.00      D    H  
HETATM 1886  H2  HOH D 472      16.592  12.069  84.306  1.00  0.00      D    H  
HETATM 1887  O   HOH D 473      39.714   4.086  47.605  1.00  0.00      D    O  
HETATM 1888  H1  HOH D 473      40.208   3.315  48.007  1.00  0.00      D    H  
HETATM 1889  H2  HOH D 473      38.743   4.014  47.830  1.00  0.00      D    H  
HETATM 1890  O   HOH D 474      38.822  12.916  63.831  1.00  0.00      D    O  
HETATM 1891  H1  HOH D 474      38.765  12.845  64.827  1.00  0.00      D    H  
HETATM 1892  H2  HOH D 474      38.121  13.548  63.501  1.00  0.00      D    H  
HETATM 1893  O   HOH D 475      33.674  24.149  13.692  1.00  0.00      D    O  
HETATM 1894  H1  HOH D 475      34.314  23.530  14.147  1.00  0.00      D    H  
HETATM 1895  H2  HOH D 475      33.977  24.310  12.752  1.00  0.00      D    H  
HETATM 1896  O   HOH D 476       2.727  31.505 100.151  1.00  0.00      D    O  
HETATM 1897  H1  HOH D 476       2.998  31.575  99.191  1.00  0.00      D    H  
HETATM 1898  H2  HOH D 476       3.417  30.987 100.655  1.00  0.00      D    H  
HETATM 1899  O   HOH D 477       0.084  32.582  62.451  1.00  0.00      D    O  
HETATM 1900  H1  HOH D 477      -0.745  32.724  61.910  1.00  0.00      D    H  
HETATM 1901  H2  HOH D 477       0.887  32.693  61.866  1.00  0.00      D    H  
HETATM 1902  O   HOH D 478      35.311  23.820  36.721  1.00  0.00      D    O  
HETATM 1903  H1  HOH D 478      35.968  24.517  37.006  1.00  0.00      D    H  
HETATM 1904  H2  HOH D 478      34.483  24.263  36.377  1.00  0.00      D    H  
HETATM 1905  O   HOH D 479      21.192  32.973  96.380  1.00  0.00      D    O  
HETATM 1906  H1  HOH D 479      20.874  33.413  97.220  1.00  0.00      D    H  
HETATM 1907  H2  HOH D 479      20.995  31.993  96.421  1.00  0.00      D    H  
HETATM 1908  O   HOH D 480      48.866  20.496  41.092  1.00  0.00      D    O  
HETATM 1909  H1  HOH D 480      49.404  21.319  41.275  1.00  0.00      D    H  
HETATM 1910  H2  HOH D 480      49.126  20.118  40.204  1.00  0.00      D    H  
HETATM 1911  O   HOH D 481      45.644  16.539  20.659  1.00  0.00      D    O  
HETATM 1912  H1  HOH D 481      45.106  16.819  19.864  1.00  0.00      D    H  
HETATM 1913  H2  HOH D 481      45.030  16.237  21.388  1.00  0.00      D    H  
HETATM 1914  O   HOH D 482      33.717  11.934 117.953  1.00  0.00      D    O  
HETATM 1915  H1  HOH D 482      34.691  11.896 117.728  1.00  0.00      D    H  
HETATM 1916  H2  HOH D 482      33.607  12.032 118.942  1.00  0.00      D    H  
HETATM 1917  O   HOH D 483      43.534  38.966  74.486  1.00  0.00      D    O  
HETATM 1918  H1  HOH D 483      43.055  39.827  74.317  1.00  0.00      D    H  
HETATM 1919  H2  HOH D 483      44.502  39.073  74.259  1.00  0.00      D    H  
HETATM 1920  O   HOH D 484      18.374  33.313 117.668  1.00  0.00      D    O  
HETATM 1921  H1  HOH D 484      19.276  33.743 117.717  1.00  0.00      D    H  
HETATM 1922  H2  HOH D 484      17.952  33.321 118.575  1.00  0.00      D    H  
HETATM 1923  O   HOH D 485      30.326  40.172  90.627  1.00  0.00      D    O  
HETATM 1924  H1  HOH D 485      29.636  40.233  91.348  1.00  0.00      D    H  
HETATM 1925  H2  HOH D 485      31.032  40.864  90.781  1.00  0.00      D    H  
HETATM 1926  O   HOH D 486       6.219  13.120 116.640  1.00  0.00      D    O  
HETATM 1927  H1  HOH D 486       5.388  12.607 116.855  1.00  0.00      D    H  
HETATM 1928  H2  HOH D 486       6.575  13.543 117.473  1.00  0.00      D    H  
HETATM 1929  O   HOH D 487      18.469  39.737 108.131  1.00  0.00      D    O  
HETATM 1930  H1  HOH D 487      17.495  39.776 108.356  1.00  0.00      D    H  
HETATM 1931  H2  HOH D 487      18.727  40.560 107.625  1.00  0.00      D    H  
HETATM 1932  O   HOH D 488      48.256  22.792 118.114  1.00  0.00      D    O  
HETATM 1933  H1  HOH D 488      48.554  22.982 119.049  1.00  0.00      D    H  
HETATM 1934  H2  HOH D 488      47.257  22.809 118.072  1.00  0.00      D    H  
HETATM 1935  O   HOH D 489      17.954  11.346  75.649  1.00  0.00      D    O  
HETATM 1936  H1  HOH D 489      18.701  11.560  75.019  1.00  0.00      D    H  
HETATM 1937  H2  HOH D 489      17.212  10.902  75.147  1.00  0.00      D    H  
HETATM 1938  O   HOH D 490      34.520  33.771 100.879  1.00  0.00      D    O  
HETATM 1939  H1  HOH D 490      34.864  33.473  99.988  1.00  0.00      D    H  
HETATM 1940  H2  HOH D 490      35.041  34.567 101.187  1.00  0.00      D    H  
HETATM 1941  O   HOH D 491      14.999  11.951  46.550  1.00  0.00      D    O  
HETATM 1942  H1  HOH D 491      14.155  11.479  46.806  1.00  0.00      D    H  
HETATM 1943  H2  HOH D 491      15.786  11.425  46.871  1.00  0.00      D    H  
HETATM 1944  O   HOH D 492      39.568   6.277   5.687  1.00  0.00      D    O  
HETATM 1945  H1  HOH D 492      39.940   6.140   6.605  1.00  0.00      D    H  
HETATM 1946  H2  HOH D 492      38.702   5.784   5.603  1.00  0.00      D    H  
HETATM 1947  O   HOH D 493       2.356  15.820  94.124  1.00  0.00      D    O  
HETATM 1948  H1  HOH D 493       2.717  15.384  94.949  1.00  0.00      D    H  
HETATM 1949  H2  HOH D 493       1.369  15.669  94.072  1.00  0.00      D    H  
HETATM 1950  O   HOH D 494       5.510  36.182  55.495  1.00  0.00      D    O  
HETATM 1951  H1  HOH D 494       4.705  36.207  54.902  1.00  0.00      D    H  
HETATM 1952  H2  HOH D 494       5.821  35.237  55.595  1.00  0.00      D    H  
HETATM 1953  O   HOH D 495      20.172   8.040  77.806  1.00  0.00      D    O  
HETATM 1954  H1  HOH D 495      19.916   7.078  77.900  1.00  0.00      D    H  
HETATM 1955  H2  HOH D 495      20.684   8.168  76.956  1.00  0.00      D    H  
HETATM 1956  O   HOH D 496       8.203  33.040  87.688  1.00  0.00      D    O  
HETATM 1957  H1  HOH D 496       7.883  32.700  88.573  1.00  0.00      D    H  
HETATM 1958  H2  HOH D 496       7.691  33.863  87.443  1.00  0.00      D    H  
HETATM 1959  O   HOH D 497      41.414  30.848 118.297  1.00  0.00      D    O  
HETATM 1960  H1  HOH D 497      41.967  31.667 118.145  1.00  0.00      D    H  
HETATM 1961  H2  HOH D 497      41.354  30.663 119.278  1.00  0.00      D    H  
HETATM 1962  O   HOH D 498      45.483  15.282 103.343  1.00  0.00      D    O  
HETATM 1963  H1  HOH D 498      45.865  15.139 104.256  1.00  0.00      D    H  
HETATM 1964  H2  HOH D 498      44.914  14.498 103.093  1.00  0.00      D    H  
HETATM 1965  O   HOH D 499      28.305   2.349  59.447  1.00  0.00      D    O  
HETATM 1966  H1  HOH D 499      27.490   1.922  59.838  1.00  0.00      D    H  
HETATM 1967  H2  HOH D 499      28.567   3.138  60.002  1.00  0.00      D    H  
HETATM 1968  O   HOH D 500       0.625  32.789  71.206  1.00  0.00      D    O  
HETATM 1969  H1  HOH D 500      -0.199  33.235  70.856  1.00  0.00      D    H  
HETATM 1970  H2  HOH D 500       0.443  31.816  71.346  1.00  0.00      D    H  
HETATM 1971  O   HOH D 501      34.608   0.838  50.269  1.00  0.00      D    O  
HETATM 1972  H1  HOH D 501      34.602  -0.076  50.674  1.00  0.00      D    H  
HETATM 1973  H2  HOH D 501      35.405   1.344  50.599  1.00  0.00      D    H  
HETATM 1974  O   HOH D 502      48.126   2.722  36.100  1.00  0.00      D    O  
HETATM 1975  H1  HOH D 502      48.018   3.363  35.340  1.00  0.00      D    H  
HETATM 1976  H2  HOH D 502      47.530   2.997  36.855  1.00  0.00      D    H  
HETATM 1977  O   HOH D 503       8.630  10.610  14.798  1.00  0.00      D    O  
HETATM 1978  H1  HOH D 503       8.828  11.077  13.936  1.00  0.00      D    H  
HETATM 1979  H2  HOH D 503       8.305   9.684  14.609  1.00  0.00      D    H  
HETATM 1980  O   HOH D 504       7.722  11.170  76.943  1.00  0.00      D    O  
HETATM 1981  H1  HOH D 504       8.518  10.610  76.715  1.00  0.00      D    H  
HETATM 1982  H2  HOH D 504       7.305  11.517  76.103  1.00  0.00      D    H  
HETATM 1983  O   HOH D 505      24.364  -0.119  69.829  1.00  0.00      D    O  
HETATM 1984  H1  HOH D 505      23.928  -0.078  70.728  1.00  0.00      D    H  
HETATM 1985  H2  HOH D 505      25.013   0.637  69.739  1.00  0.00      D    H  
HETATM 1986  O   HOH D 506      37.062  13.302  73.249  1.00  0.00      D    O  
HETATM 1987  H1  HOH D 506      37.073  13.354  74.247  1.00  0.00      D    H  
HETATM 1988  H2  HOH D 506      36.330  13.883  72.893  1.00  0.00      D    H  
HETATM 1989  O   HOH D 507      18.314  37.090 105.640  1.00  0.00      D    O  
HETATM 1990  H1  HOH D 507      18.570  36.311 106.213  1.00  0.00      D    H  
HETATM 1991  H2  HOH D 507      18.972  37.831 105.770  1.00  0.00      D    H  
HETATM 1992  O   HOH D 508      34.729   8.793   3.304  1.00  0.00      D    O  
HETATM 1993  H1  HOH D 508      35.711   8.960   3.400  1.00  0.00      D    H  
HETATM 1994  H2  HOH D 508      34.222   9.585   3.646  1.00  0.00      D    H  
HETATM 1995  O   HOH D 509       9.054  29.698  94.983  1.00  0.00      D    O  
HETATM 1996  H1  HOH D 509       9.196  30.676  95.134  1.00  0.00      D    H  
HETATM 1997  H2  HOH D 509       8.898  29.244  95.860  1.00  0.00      D    H  
HETATM 1998  O   HOH D 510      17.003  35.369  12.627  1.00  0.00      D    O  
HETATM 1999  H1  HOH D 510      17.940  35.029  12.543  1.00  0.00      D    H  
HETATM 2000  H2  HOH D 510      16.906  35.870  13.487  1.00  0.00      D    H  
HETATM 2001  O   HOH D 511      13.578  42.107  16.813  1.00  0.00      D    O  
HETATM 2002  H1  HOH D 511      13.935  41.827  17.705  1.00  0.00      D    H  
HETATM 2003  H2  HOH D 511      12.958  42.882  16.932  1.00  0.00      D    H  
HETATM 2004  O   HOH D 512      46.176  17.007  75.909  1.00  0.00      D    O  
HETATM 2005  H1  HOH D 512      46.089  17.448  76.802  1.00  0.00      D    H  
HETATM 2006  H2  HOH D 512      46.973  17.375  75.431  1.00  0.00      D    H  
HETATM 2007  O   HOH D 513       5.771  15.205  26.249  1.00  0.00      D    O  
HETATM 2008  H1  HOH D 513       5.358  14.332  26.507  1.00  0.00      D    H  
HETATM 2009  H2  HOH D 513       5.718  15.840  27.020  1.00  0.00      D    H  
HETATM 2010  O   HOH D 514       0.174  20.537  92.465  1.00  0.00      D    O  
HETATM 2011  H1  HOH D 514       0.430  19.784  93.071  1.00  0.00      D    H  
HETATM 2012  H2  HOH D 514      -0.448  20.199  91.759  1.00  0.00      D    H  
HETATM 2013  O   HOH D 515      29.011  21.371   4.971  1.00  0.00      D    O  
HETATM 2014  H1  HOH D 515      29.637  22.135   4.820  1.00  0.00      D    H  
HETATM 2015  H2  HOH D 515      28.303  21.375   4.266  1.00  0.00      D    H  
HETATM 2016  O   HOH D 516      30.830  38.280  34.390  1.00  0.00      D    O  
HETATM 2017  H1  HOH D 516      29.967  38.395  33.899  1.00  0.00      D    H  
HETATM 2018  H2  HOH D 516      30.727  38.612  35.328  1.00  0.00      D    H  
HETATM 2019  O   HOH D 517      13.025   1.922  30.182  1.00  0.00      D    O  
HETATM 2020  H1  HOH D 517      13.476   1.080  30.478  1.00  0.00      D    H  
HETATM 2021  H2  HOH D 517      12.146   2.012  30.652  1.00  0.00      D    H  
HETATM 2022  O   HOH D 518      13.039  15.875  48.467  1.00  0.00      D    O  
HETATM 2023  H1  HOH D 518      13.992  16.149  48.340  1.00  0.00      D    H  
HETATM 2024  H2  HOH D 518      12.675  16.307  49.292  1.00  0.00      D    H  
HETATM 2025  O   HOH D 519       9.169  28.071  86.420  1.00  0.00      D    O  
HETATM 2026  H1  HOH D 519       8.608  28.715  85.902  1.00  0.00      D    H  
HETATM 2027  H2  HOH D 519       8.696  27.821  87.265  1.00  0.00      D    H  
HETATM 2028  O   HOH D 520      20.676  31.356 113.554  1.00  0.00      D    O  
HETATM 2029  H1  HOH D 520      19.924  30.965 114.085  1.00  0.00      D    H  
HETATM 2030  H2  HOH D 520      21.002  32.189 114.001  1.00  0.00      D    H  
HETATM 2031  O   HOH D 521      28.061  13.748   2.833  1.00  0.00      D    O  
HETATM 2032  H1  HOH D 521      27.261  13.227   3.130  1.00  0.00      D    H  
HETATM 2033  H2  HOH D 521      28.702  13.838   3.596  1.00  0.00      D    H  
HETATM 2034  O   HOH D 522      26.744   8.477  15.647  1.00  0.00      D    O  
HETATM 2035  H1  HOH D 522      26.803   8.778  14.696  1.00  0.00      D    H  
HETATM 2036  H2  HOH D 522      27.664   8.417  16.035  1.00  0.00      D    H  
HETATM 2037  O   HOH D 523      38.853  26.739  50.643  1.00  0.00      D    O  
HETATM 2038  H1  HOH D 523      39.492  25.986  50.796  1.00  0.00      D    H  
HETATM 2039  H2  HOH D 523      38.560  26.738  49.687  1.00  0.00      D    H  
HETATM 2040  O   HOH D 524      19.503  28.442  53.574  1.00  0.00      D    O  
HETATM 2041  H1  HOH D 524      19.380  29.425  53.442  1.00  0.00      D    H  
HETATM 2042  H2  HOH D 524      18.613  28.013  53.733  1.00  0.00      D    H  
HETATM 2043  O   HOH D 525       7.423  36.018  78.068  1.00  0.00      D    O  
HETATM 2044  H1  HOH D 525       6.700  35.368  78.302  1.00  0.00      D    H  
HETATM 2045  H2  HOH D 525       7.352  36.822  78.658  1.00  0.00      D    H  
HETATM 2046  O   HOH D 526       2.113  16.581  39.442  1.00  0.00      D    O  
HETATM 2047  H1  HOH D 526       1.478  17.125  39.990  1.00  0.00      D    H  
HETATM 2048  H2  HOH D 526       2.861  17.163  39.123  1.00  0.00      D    H  
HETATM 2049  O   HOH D 527      37.638  21.955 118.273  1.00  0.00      D    O  
HETATM 2050  H1  HOH D 527      37.740  21.677 119.228  1.00  0.00      D    H  
HETATM 2051  H2  HOH D 527      37.795  22.939 118.194  1.00  0.00      D    H  
HETATM 2052  O   HOH D 528      19.296   4.296  88.569  1.00  0.00      D    O  
HETATM 2053  H1  HOH D 528      19.856   3.921  87.831  1.00  0.00      D    H  
HETATM 2054  H2  HOH D 528      19.347   3.693  89.365  1.00  0.00      D    H  
HETATM 2055  O   HOH D 529      24.945  21.735  46.621  1.00  0.00      D    O  
HETATM 2056  H1  HOH D 529      24.816  21.211  47.462  1.00  0.00      D    H  
HETATM 2057  H2  HOH D 529      24.913  22.713  46.829  1.00  0.00      D    H  
HETATM 2058  O   HOH D 530      32.830  41.515  36.688  1.00  0.00      D    O  
HETATM 2059  H1  HOH D 530      33.321  40.875  37.279  1.00  0.00      D    H  
HETATM 2060  H2  HOH D 530      33.210  41.473  35.764  1.00  0.00      D    H  
HETATM 2061  O   HOH D 531      46.192  28.593  27.055  1.00  0.00      D    O  
HETATM 2062  H1  HOH D 531      46.762  28.034  27.658  1.00  0.00      D    H  
HETATM 2063  H2  HOH D 531      45.551  29.129  27.604  1.00  0.00      D    H  
HETATM 2064  O   HOH D 532       8.050  14.331  65.564  1.00  0.00      D    O  
HETATM 2065  H1  HOH D 532       7.760  14.602  66.482  1.00  0.00      D    H  
HETATM 2066  H2  HOH D 532       8.222  15.149  65.014  1.00  0.00      D    H  
HETATM 2067  O   HOH D 533      24.390  40.603  22.234  1.00  0.00      D    O  
HETATM 2068  H1  HOH D 533      23.737  40.021  22.719  1.00  0.00      D    H  
HETATM 2069  H2  HOH D 533      24.486  40.283  21.291  1.00  0.00      D    H  
HETATM 2070  O   HOH D 534      48.047  11.042 109.672  1.00  0.00      D    O  
HETATM 2071  H1  HOH D 534      48.465  11.618 108.970  1.00  0.00      D    H  
HETATM 2072  H2  HOH D 534      48.018  11.542 110.538  1.00  0.00      D    H  
HETATM 2073  O   HOH D 535      34.771  11.768  92.947  1.00  0.00      D    O  
HETATM 2074  H1  HOH D 535      35.686  11.619  92.573  1.00  0.00      D    H  
HETATM 2075  H2  HOH D 535      34.330  10.886  93.113  1.00  0.00      D    H  
HETATM 2076  O   HOH D 536      47.676  33.036  28.216  1.00  0.00      D    O  
HETATM 2077  H1  HOH D 536      48.573  33.449  28.058  1.00  0.00      D    H  
HETATM 2078  H2  HOH D 536      46.961  33.677  27.938  1.00  0.00      D    H  
HETATM 2079  O   HOH D 537       6.377  17.662  76.483  1.00  0.00      D    O  
HETATM 2080  H1  HOH D 537       6.030  18.018  77.351  1.00  0.00      D    H  
HETATM 2081  H2  HOH D 537       7.366  17.802  76.437  1.00  0.00      D    H  
HETATM 2082  O   HOH D 538      16.353  33.949  24.660  1.00  0.00      D    O  
HETATM 2083  H1  HOH D 538      16.422  32.969  24.845  1.00  0.00      D    H  
HETATM 2084  H2  HOH D 538      17.249  34.302  24.392  1.00  0.00      D    H  
HETATM 2085  O   HOH D 539      33.513  39.013  52.087  1.00  0.00      D    O  
HETATM 2086  H1  HOH D 539      32.546  39.038  51.833  1.00  0.00      D    H  
HETATM 2087  H2  HOH D 539      33.602  38.686  53.028  1.00  0.00      D    H  
HETATM 2088  O   HOH D 540      13.051  36.935  91.846  1.00  0.00      D    O  
HETATM 2089  H1  HOH D 540      12.747  36.045  91.508  1.00  0.00      D    H  
HETATM 2090  H2  HOH D 540      12.880  37.632  91.150  1.00  0.00      D    H  
HETATM 2091  O   HOH D 541      13.241  23.322 104.194  1.00  0.00      D    O  
HETATM 2092  H1  HOH D 541      12.639  22.565 103.937  1.00  0.00      D    H  
HETATM 2093  H2  HOH D 541      13.280  23.985 103.446  1.00  0.00      D    H  
HETATM 2094  O   HOH D 542       2.144   9.814 101.878  1.00  0.00      D    O  
HETATM 2095  H1  HOH D 542       1.297  10.258 102.171  1.00  0.00      D    H  
HETATM 2096  H2  HOH D 542       1.961   9.243 101.077  1.00  0.00      D    H  
HETATM 2097  O   HOH D 543      26.590  18.543   9.822  1.00  0.00      D    O  
HETATM 2098  H1  HOH D 543      26.146  19.436   9.746  1.00  0.00      D    H  
HETATM 2099  H2  HOH D 543      26.832  18.212   8.910  1.00  0.00      D    H  
HETATM 2100  O   HOH D 544       6.433   7.048  74.213  1.00  0.00      D    O  
HETATM 2101  H1  HOH D 544       6.368   6.905  75.200  1.00  0.00      D    H  
HETATM 2102  H2  HOH D 544       5.540   6.890  73.793  1.00  0.00      D    H  
HETATM 2103  O   HOH D 545      14.570   6.230  81.295  1.00  0.00      D    O  
HETATM 2104  H1  HOH D 545      14.688   7.219  81.205  1.00  0.00      D    H  
HETATM 2105  H2  HOH D 545      15.379   5.764  80.936  1.00  0.00      D    H  
HETATM 2106  O   HOH D 546      30.688  27.368  32.446  1.00  0.00      D    O  
HETATM 2107  H1  HOH D 546      31.681  27.321  32.559  1.00  0.00      D    H  
HETATM 2108  H2  HOH D 546      30.275  26.520  32.779  1.00  0.00      D    H  
HETATM 2109  O   HOH D 547      44.910  28.254 109.263  1.00  0.00      D    O  
HETATM 2110  H1  HOH D 547      44.184  27.611 109.509  1.00  0.00      D    H  
HETATM 2111  H2  HOH D 547      44.813  28.515 108.302  1.00  0.00      D    H  
HETATM 2112  O   HOH D 548       1.776  24.713  59.108  1.00  0.00      D    O  
HETATM 2113  H1  HOH D 548       2.153  25.100  58.267  1.00  0.00      D    H  
HETATM 2114  H2  HOH D 548       0.791  24.882  59.140  1.00  0.00      D    H  
HETATM 2115  O   HOH D 549      31.849  14.827  43.365  1.00  0.00      D    O  
HETATM 2116  H1  HOH D 549      31.917  14.925  42.372  1.00  0.00      D    H  
HETATM 2117  H2  HOH D 549      32.501  14.137  43.678  1.00  0.00      D    H  
HETATM 2118  O   HOH D 550      16.279  36.234  89.354  1.00  0.00      D    O  
HETATM 2119  H1  HOH D 550      15.386  35.809  89.210  1.00  0.00      D    H  
HETATM 2120  H2  HOH D 550      16.534  36.759  88.542  1.00  0.00      D    H  
HETATM 2121  O   HOH D 551       4.481  30.361  54.111  1.00  0.00      D    O  
HETATM 2122  H1  HOH D 551       3.679  29.854  54.426  1.00  0.00      D    H  
HETATM 2123  H2  HOH D 551       4.335  30.666  53.170  1.00  0.00      D    H  
HETATM 2124  O   HOH D 552       7.740  30.096  85.289  1.00  0.00      D    O  
HETATM 2125  H1  HOH D 552       7.058  29.968  86.009  1.00  0.00      D    H  
HETATM 2126  H2  HOH D 552       7.611  30.991  84.863  1.00  0.00      D    H  
HETATM 2127  O   HOH D 553      -0.027  27.815   7.266  1.00  0.00      D    O  
HETATM 2128  H1  HOH D 553       0.849  27.335   7.301  1.00  0.00      D    H  
HETATM 2129  H2  HOH D 553      -0.497  27.714   8.143  1.00  0.00      D    H  
HETATM 2130  O   HOH D 554       8.908  26.440  33.128  1.00  0.00      D    O  
HETATM 2131  H1  HOH D 554       8.388  27.077  32.560  1.00  0.00      D    H  
HETATM 2132  H2  HOH D 554       8.284  25.945  33.733  1.00  0.00      D    H  
HETATM 2133  O   HOH D 555      15.072   8.348  52.657  1.00  0.00      D    O  
HETATM 2134  H1  HOH D 555      15.828   8.936  52.945  1.00  0.00      D    H  
HETATM 2135  H2  HOH D 555      15.219   7.422  53.004  1.00  0.00      D    H  
HETATM 2136  O   HOH D 556      22.058  21.872 105.740  1.00  0.00      D    O  
HETATM 2137  H1  HOH D 556      22.368  21.295 106.496  1.00  0.00      D    H  
HETATM 2138  H2  HOH D 556      21.071  21.765 105.623  1.00  0.00      D    H  
HETATM 2139  O   HOH D 557      26.269   2.788  16.552  1.00  0.00      D    O  
HETATM 2140  H1  HOH D 557      25.887   3.294  15.779  1.00  0.00      D    H  
HETATM 2141  H2  HOH D 557      25.689   2.920  17.356  1.00  0.00      D    H  
HETATM 2142  O   HOH D 558      46.595  41.694  86.213  1.00  0.00      D    O  
HETATM 2143  H1  HOH D 558      47.463  42.084  86.522  1.00  0.00      D    H  
HETATM 2144  H2  HOH D 558      46.456  41.915  85.248  1.00  0.00      D    H  
HETATM 2145  O   HOH D 559      12.612  33.996  80.163  1.00  0.00      D    O  
HETATM 2146  H1  HOH D 559      12.277  34.804  80.647  1.00  0.00      D    H  
HETATM 2147  H2  HOH D 559      11.888  33.308  80.122  1.00  0.00      D    H  
HETATM 2148  O   HOH D 560      11.783  20.028   6.806  1.00  0.00      D    O  
HETATM 2149  H1  HOH D 560      11.485  19.105   7.048  1.00  0.00      D    H  
HETATM 2150  H2  HOH D 560      12.455  19.978   6.068  1.00  0.00      D    H  
HETATM 2151  O   HOH D 561      22.134  19.265  95.007  1.00  0.00      D    O  
HETATM 2152  H1  HOH D 561      22.692  19.338  94.181  1.00  0.00      D    H  
HETATM 2153  H2  HOH D 561      21.400  19.943  94.974  1.00  0.00      D    H  
HETATM 2154  O   HOH D 562       8.708  14.362  41.336  1.00  0.00      D    O  
HETATM 2155  H1  HOH D 562       9.503  14.094  41.881  1.00  0.00      D    H  
HETATM 2156  H2  HOH D 562       8.999  14.977  40.603  1.00  0.00      D    H  
HETATM 2157  O   HOH D 563      30.375  15.503  89.863  1.00  0.00      D    O  
HETATM 2158  H1  HOH D 563      31.110  15.323  90.518  1.00  0.00      D    H  
HETATM 2159  H2  HOH D 563      30.764  15.614  88.949  1.00  0.00      D    H  
HETATM 2160  O   HOH D 564      27.799  20.375  70.395  1.00  0.00      D    O  
HETATM 2161  H1  HOH D 564      27.247  20.603  71.197  1.00  0.00      D    H  
HETATM 2162  H2  HOH D 564      27.725  19.396  70.207  1.00  0.00      D    H  
HETATM 2163  O   HOH D 565      11.289  14.156  42.442  1.00  0.00      D    O  
HETATM 2164  H1  HOH D 565      12.035  13.490  42.468  1.00  0.00      D    H  
HETATM 2165  H2  HOH D 565      11.634  15.028  42.095  1.00  0.00      D    H  
HETATM 2166  O   HOH D 566      43.639  14.491  48.858  1.00  0.00      D    O  
HETATM 2167  H1  HOH D 566      43.823  14.049  47.981  1.00  0.00      D    H  
HETATM 2168  H2  HOH D 566      44.399  15.098  49.091  1.00  0.00      D    H  
HETATM 2169  O   HOH D 567      30.301  23.507  56.203  1.00  0.00      D    O  
HETATM 2170  H1  HOH D 567      30.427  22.597  56.599  1.00  0.00      D    H  
HETATM 2171  H2  HOH D 567      30.637  24.198  56.843  1.00  0.00      D    H  
HETATM 2172  O   HOH D 568      37.770  12.166  53.722  1.00  0.00      D    O  
HETATM 2173  H1  HOH D 568      37.885  13.138  53.518  1.00  0.00      D    H  
HETATM 2174  H2  HOH D 568      37.125  12.058  54.479  1.00  0.00      D    H  
HETATM 2175  O   HOH D 569      23.649   0.580  43.344  1.00  0.00      D    O  
HETATM 2176  H1  HOH D 569      24.233   1.263  42.905  1.00  0.00      D    H  
HETATM 2177  H2  HOH D 569      22.719   0.657  42.985  1.00  0.00      D    H  
HETATM 2178  O   HOH D 570      11.207   1.186  20.280  1.00  0.00      D    O  
HETATM 2179  H1  HOH D 570      11.076   2.156  20.077  1.00  0.00      D    H  
HETATM 2180  H2  HOH D 570      12.185   0.982  20.318  1.00  0.00      D    H  
HETATM 2181  O   HOH D 571      18.795   2.030  35.351  1.00  0.00      D    O  
HETATM 2182  H1  HOH D 571      19.367   2.126  34.536  1.00  0.00      D    H  
HETATM 2183  H2  HOH D 571      18.052   1.388  35.161  1.00  0.00      D    H  
HETATM 2184  O   HOH D 572       5.133  12.036  90.387  1.00  0.00      D    O  
HETATM 2185  H1  HOH D 572       5.222  12.663  89.614  1.00  0.00      D    H  
HETATM 2186  H2  HOH D 572       6.034  11.869  90.787  1.00  0.00      D    H  
HETATM 2187  O   HOH D 573      20.224  21.092  71.465  1.00  0.00      D    O  
HETATM 2188  H1  HOH D 573      20.870  21.848  71.363  1.00  0.00      D    H  
HETATM 2189  H2  HOH D 573      19.375  21.432  71.869  1.00  0.00      D    H  
HETATM 2190  O   HOH D 574      31.046  32.412  13.954  1.00  0.00      D    O  
HETATM 2191  H1  HOH D 574      30.693  32.848  14.782  1.00  0.00      D    H  
HETATM 2192  H2  HOH D 574      31.953  32.778  13.745  1.00  0.00      D    H  
HETATM 2193  O   HOH D 575       1.183  29.172  12.877  1.00  0.00      D    O  
HETATM 2194  H1  HOH D 575       0.861  28.250  12.667  1.00  0.00      D    H  
HETATM 2195  H2  HOH D 575       0.399  29.766  13.059  1.00  0.00      D    H  
HETATM 2196  O   HOH D 576      19.164  37.474  19.691  1.00  0.00      D    O  
HETATM 2197  H1  HOH D 576      18.397  36.876  19.924  1.00  0.00      D    H  
HETATM 2198  H2  HOH D 576      19.465  37.963  20.510  1.00  0.00      D    H  
HETATM 2199  O   HOH D 577      46.001  39.055  30.532  1.00  0.00      D    O  
HETATM 2200  H1  HOH D 577      45.428  39.808  30.854  1.00  0.00      D    H  
HETATM 2201  H2  HOH D 577      46.217  39.189  29.565  1.00  0.00      D    H  
HETATM 2202  O   HOH D 578      16.378   4.998  61.720  1.00  0.00      D    O  
HETATM 2203  H1  HOH D 578      16.479   4.342  62.468  1.00  0.00      D    H  
HETATM 2204  H2  HOH D 578      16.228   4.505  60.863  1.00  0.00      D    H  
HETATM 2205  O   HOH D 579      29.192  35.716 105.986  1.00  0.00      D    O  
HETATM 2206  H1  HOH D 579      30.018  36.252 105.814  1.00  0.00      D    H  
HETATM 2207  H2  HOH D 579      29.060  35.058 105.245  1.00  0.00      D    H  
HETATM 2208  O   HOH D 580      23.437  39.645  41.876  1.00  0.00      D    O  
HETATM 2209  H1  HOH D 580      22.443  39.691  41.776  1.00  0.00      D    H  
HETATM 2210  H2  HOH D 580      23.668  39.460  42.831  1.00  0.00      D    H  
HETATM 2211  O   HOH D 581      29.697  32.756  46.478  1.00  0.00      D    O  
HETATM 2212  H1  HOH D 581      29.989  32.914  47.421  1.00  0.00      D    H  
HETATM 2213  H2  HOH D 581      30.434  33.012  45.853  1.00  0.00      D    H  
HETATM 2214  O   HOH D 582      18.563   6.202  14.711  1.00  0.00      D    O  
HETATM 2215  H1  HOH D 582      18.748   6.626  15.598  1.00  0.00      D    H  
HETATM 2216  H2  HOH D 582      17.686   5.722  14.748  1.00  0.00      D    H  
HETATM 2217  O   HOH D 583       5.077  21.530  72.249  1.00  0.00      D    O  
HETATM 2218  H1  HOH D 583       4.374  20.937  71.857  1.00  0.00      D    H  
HETATM 2219  H2  HOH D 583       4.666  22.399  72.524  1.00  0.00      D    H  
HETATM 2220  O   HOH D 584      42.846  23.317  19.613  1.00  0.00      D    O  
HETATM 2221  H1  HOH D 584      43.543  22.599  19.623  1.00  0.00      D    H  
HETATM 2222  H2  HOH D 584      42.597  23.553  20.552  1.00  0.00      D    H  
HETATM 2223  O   HOH D 585       9.258   5.696  34.245  1.00  0.00      D    O  
HETATM 2224  H1  HOH D 585       8.722   6.235  34.895  1.00  0.00      D    H  
HETATM 2225  H2  HOH D 585       9.478   4.808  34.650  1.00  0.00      D    H  
HETATM 2226  O   HOH D 586      21.151  36.411  85.341  1.00  0.00      D    O  
HETATM 2227  H1  HOH D 586      21.497  37.349  85.311  1.00  0.00      D    H  
HETATM 2228  H2  HOH D 586      21.887  35.776  85.111  1.00  0.00      D    H  
HETATM 2229  O   HOH D 587       4.409   2.501  26.142  1.00  0.00      D    O  
HETATM 2230  H1  HOH D 587       3.678   2.681  25.485  1.00  0.00      D    H  
HETATM 2231  H2  HOH D 587       4.828   3.365  26.421  1.00  0.00      D    H  
HETATM 2232  O   HOH D 588      18.549  31.929  38.034  1.00  0.00      D    O  
HETATM 2233  H1  HOH D 588      19.272  32.588  37.824  1.00  0.00      D    H  
HETATM 2234  H2  HOH D 588      18.239  31.495  37.189  1.00  0.00      D    H  
HETATM 2235  O   HOH D 589      21.644  12.696  89.701  1.00  0.00      D    O  
HETATM 2236  H1  HOH D 589      20.660  12.631  89.864  1.00  0.00      D    H  
HETATM 2237  H2  HOH D 589      21.809  12.979  88.757  1.00  0.00      D    H  
HETATM 2238  O   HOH D 590      25.872  31.865   3.149  1.00  0.00      D    O  
HETATM 2239  H1  HOH D 590      26.282  32.650   3.613  1.00  0.00      D    H  
HETATM 2240  H2  HOH D 590      26.410  31.044   3.343  1.00  0.00      D    H  
HETATM 2241  O   HOH D 591      22.241  27.486  99.305  1.00  0.00      D    O  
HETATM 2242  H1  HOH D 591      22.033  27.996  98.470  1.00  0.00      D    H  
HETATM 2243  H2  HOH D 591      22.145  26.506  99.131  1.00  0.00      D    H  
HETATM 2244  O   HOH D 592      13.757   7.567  34.565  1.00  0.00      D    O  
HETATM 2245  H1  HOH D 592      14.327   6.822  34.912  1.00  0.00      D    H  
HETATM 2246  H2  HOH D 592      13.037   7.772  35.228  1.00  0.00      D    H  
HETATM 2247  O   HOH D 593      39.271  21.875  27.867  1.00  0.00      D    O  
HETATM 2248  H1  HOH D 593      39.282  22.335  26.979  1.00  0.00      D    H  
HETATM 2249  H2  HOH D 593      39.048  20.909  27.739  1.00  0.00      D    H  
HETATM 2250  O   HOH D 594       2.304  22.705  97.704  1.00  0.00      D    O  
HETATM 2251  H1  HOH D 594       3.279  22.481  97.679  1.00  0.00      D    H  
HETATM 2252  H2  HOH D 594       2.129  23.349  98.448  1.00  0.00      D    H  
HETATM 2253  O   HOH D 595      47.773  35.868   3.053  1.00  0.00      D    O  
HETATM 2254  H1  HOH D 595      47.186  35.061   3.123  1.00  0.00      D    H  
HETATM 2255  H2  HOH D 595      47.677  36.423   3.879  1.00  0.00      D    H  
HETATM 2256  O   HOH D 596      17.326  29.982 104.320  1.00  0.00      D    O  
HETATM 2257  H1  HOH D 596      18.142  29.435 104.506  1.00  0.00      D    H  
HETATM 2258  H2  HOH D 596      17.304  30.229 103.351  1.00  0.00      D    H  
HETATM 2259  O   HOH D 597      47.873  12.298  95.572  1.00  0.00      D    O  
HETATM 2260  H1  HOH D 597      47.616  11.410  95.191  1.00  0.00      D    H  
HETATM 2261  H2  HOH D 597      48.763  12.573  95.206  1.00  0.00      D    H  
HETATM 2262  O   HOH D 598      14.192  31.346  84.695  1.00  0.00      D    O  
HETATM 2263  H1  HOH D 598      13.988  31.418  85.671  1.00  0.00      D    H  
HETATM 2264  H2  HOH D 598      13.425  30.910  84.225  1.00  0.00      D    H  
HETATM 2265  O   HOH D 599      27.883  28.429  79.912  1.00  0.00      D    O  
HETATM 2266  H1  HOH D 599      28.259  29.305  79.608  1.00  0.00      D    H  
HETATM 2267  H2  HOH D 599      28.631  27.796  80.109  1.00  0.00      D    H  
HETATM 2268  O   HOH D 600       3.003  10.582  95.820  1.00  0.00      D    O  
HETATM 2269  H1  HOH D 600       3.100  10.611  96.815  1.00  0.00      D    H  
HETATM 2270  H2  HOH D 600       2.336  11.268  95.529  1.00  0.00      D    H  
HETATM 2271  O   HOH D 601      43.697   2.194 115.500  1.00  0.00      D    O  
HETATM 2272  H1  HOH D 601      43.130   1.371 115.470  1.00  0.00      D    H  
HETATM 2273  H2  HOH D 601      44.041   2.327 116.430  1.00  0.00      D    H  
HETATM 2274  O   HOH D 602       9.185  36.486   3.131  1.00  0.00      D    O  
HETATM 2275  H1  HOH D 602       9.273  37.372   3.587  1.00  0.00      D    H  
HETATM 2276  H2  HOH D 602      10.092  36.088   2.999  1.00  0.00      D    H  
HETATM 2277  O   HOH D 603      47.316  11.879  70.267  1.00  0.00      D    O  
HETATM 2278  H1  HOH D 603      47.029  11.353  71.068  1.00  0.00      D    H  
HETATM 2279  H2  HOH D 603      48.193  11.529  69.936  1.00  0.00      D    H  
HETATM 2280  O   HOH D 604      19.938  37.476 108.377  1.00  0.00      D    O  
HETATM 2281  H1  HOH D 604      19.171  38.104 108.250  1.00  0.00      D    H  
HETATM 2282  H2  HOH D 604      19.670  36.559 108.082  1.00  0.00      D    H  
HETATM 2283  O   HOH D 605      25.563   2.733  95.583  1.00  0.00      D    O  
HETATM 2284  H1  HOH D 605      25.865   2.365  94.703  1.00  0.00      D    H  
HETATM 2285  H2  HOH D 605      25.715   2.051  96.299  1.00  0.00      D    H  
HETATM 2286  O   HOH D 606      14.428  22.679  52.724  1.00  0.00      D    O  
HETATM 2287  H1  HOH D 606      15.308  22.478  53.155  1.00  0.00      D    H  
HETATM 2288  H2  HOH D 606      13.755  22.904  53.429  1.00  0.00      D    H  
HETATM 2289  O   HOH D 607      30.473  13.918  40.550  1.00  0.00      D    O  
HETATM 2290  H1  HOH D 607      29.560  14.101  40.915  1.00  0.00      D    H  
HETATM 2291  H2  HOH D 607      30.808  13.048  40.911  1.00  0.00      D    H  
HETATM 2292  O   HOH D 608       4.440   7.245  64.604  1.00  0.00      D    O  
HETATM 2293  H1  HOH D 608       5.178   6.708  65.011  1.00  0.00      D    H  
HETATM 2294  H2  HOH D 608       3.797   7.523  65.318  1.00  0.00      D    H  
HETATM 2295  O   HOH D 609      10.012  12.433  58.573  1.00  0.00      D    O  
HETATM 2296  H1  HOH D 609       9.494  12.984  57.918  1.00  0.00      D    H  
HETATM 2297  H2  HOH D 609      10.009  11.477  58.279  1.00  0.00      D    H  
HETATM 2298  O   HOH D 610      36.268  38.758 117.879  1.00  0.00      D    O  
HETATM 2299  H1  HOH D 610      36.207  38.776 118.877  1.00  0.00      D    H  
HETATM 2300  H2  HOH D 610      36.925  38.059 117.597  1.00  0.00      D    H  
HETATM 2301  O   HOH D 611      45.662   2.119  64.071  1.00  0.00      D    O  
HETATM 2302  H1  HOH D 611      45.573   1.221  64.501  1.00  0.00      D    H  
HETATM 2303  H2  HOH D 611      46.618   2.413  64.107  1.00  0.00      D    H  
HETATM 2304  O   HOH D 612       7.263  12.077  10.425  1.00  0.00      D    O  
HETATM 2305  H1  HOH D 612       7.350  12.731   9.673  1.00  0.00      D    H  
HETATM 2306  H2  HOH D 612       6.313  11.770  10.490  1.00  0.00      D    H  
HETATM 2307  O   HOH D 613      43.051   6.157  18.246  1.00  0.00      D    O  
HETATM 2308  H1  HOH D 613      43.567   7.012  18.199  1.00  0.00      D    H  
HETATM 2309  H2  HOH D 613      42.295   6.260  18.893  1.00  0.00      D    H  
HETATM 2310  O   HOH D 614      35.488   5.778  53.407  1.00  0.00      D    O  
HETATM 2311  H1  HOH D 614      36.047   5.111  53.899  1.00  0.00      D    H  
HETATM 2312  H2  HOH D 614      35.619   5.660  52.422  1.00  0.00      D    H  
HETATM 2313  O   HOH D 615       3.886  24.025  20.778  1.00  0.00      D    O  
HETATM 2314  H1  HOH D 615       4.621  24.312  20.164  1.00  0.00      D    H  
HETATM 2315  H2  HOH D 615       4.280  23.626  21.606  1.00  0.00      D    H  
HETATM 2316  O   HOH D 616      40.481   2.270  18.587  1.00  0.00      D    O  
HETATM 2317  H1  HOH D 616      41.163   2.368  17.863  1.00  0.00      D    H  
HETATM 2318  H2  HOH D 616      40.798   2.740  19.410  1.00  0.00      D    H  
HETATM 2319  O   HOH D 617      23.105   9.197 107.563  1.00  0.00      D    O  
HETATM 2320  H1  HOH D 617      23.758   8.774 108.192  1.00  0.00      D    H  
HETATM 2321  H2  HOH D 617      22.189   9.168 107.964  1.00  0.00      D    H  
HETATM 2322  O   HOH D 618       9.579   3.463  76.392  1.00  0.00      D    O  
HETATM 2323  H1  HOH D 618       8.948   3.790  77.096  1.00  0.00      D    H  
HETATM 2324  H2  HOH D 618       9.089   3.360  75.527  1.00  0.00      D    H  
HETATM 2325  O   HOH D 619      26.227   0.437  14.443  1.00  0.00      D    O  
HETATM 2326  H1  HOH D 619      26.395  -0.204  13.694  1.00  0.00      D    H  
HETATM 2327  H2  HOH D 619      25.277   0.747  14.409  1.00  0.00      D    H  
HETATM 2328  O   HOH D 620      39.554  41.573  51.703  1.00  0.00      D    O  
HETATM 2329  H1  HOH D 620      40.357  41.826  52.242  1.00  0.00      D    H  
HETATM 2330  H2  HOH D 620      38.816  41.293  52.317  1.00  0.00      D    H  
HETATM 2331  O   HOH D 621      22.012  17.446  53.238  1.00  0.00      D    O  
HETATM 2332  H1  HOH D 621      21.118  17.886  53.143  1.00  0.00      D    H  
HETATM 2333  H2  HOH D 621      22.115  17.100  54.171  1.00  0.00      D    H  
HETATM 2334  O   HOH D 622      42.660  11.667  72.316  1.00  0.00      D    O  
HETATM 2335  H1  HOH D 622      42.702  10.833  72.866  1.00  0.00      D    H  
HETATM 2336  H2  HOH D 622      43.389  12.290  72.600  1.00  0.00      D    H  
HETATM 2337  O   HOH D 623      22.207   3.503  19.654  1.00  0.00      D    O  
HETATM 2338  H1  HOH D 623      22.593   4.178  20.283  1.00  0.00      D    H  
HETATM 2339  H2  HOH D 623      22.087   2.632  20.131  1.00  0.00      D    H  
HETATM 2340  O   HOH D 624      40.055   0.572  43.958  1.00  0.00      D    O  
HETATM 2341  H1  HOH D 624      39.967  -0.111  44.683  1.00  0.00      D    H  
HETATM 2342  H2  HOH D 624      40.551   0.176  43.185  1.00  0.00      D    H  
HETATM 2343  O   HOH D 625      41.947   7.898  14.042  1.00  0.00      D    O  
HETATM 2344  H1  HOH D 625      42.263   8.189  13.139  1.00  0.00      D    H  
HETATM 2345  H2  HOH D 625      42.156   8.609  14.713  1.00  0.00      D    H  
HETATM 2346  O   HOH D 626      12.964   9.999  97.997  1.00  0.00      D    O  
HETATM 2347  H1  HOH D 626      13.160  10.615  97.234  1.00  0.00      D    H  
HETATM 2348  H2  HOH D 626      13.563  10.220  98.767  1.00  0.00      D    H  
HETATM 2349  O   HOH D 627      33.578  14.224  60.130  1.00  0.00      D    O  
HETATM 2350  H1  HOH D 627      33.107  13.939  60.965  1.00  0.00      D    H  
HETATM 2351  H2  HOH D 627      32.952  14.155  59.354  1.00  0.00      D    H  
HETATM 2352  O   HOH D 628      15.324  37.476 108.504  1.00  0.00      D    O  
HETATM 2353  H1  HOH D 628      16.048  37.297 109.171  1.00  0.00      D    H  
HETATM 2354  H2  HOH D 628      14.959  36.608 108.167  1.00  0.00      D    H  
HETATM 2355  O   HOH D 629       8.149   9.126  87.983  1.00  0.00      D    O  
HETATM 2356  H1  HOH D 629       9.076   9.498  87.947  1.00  0.00      D    H  
HETATM 2357  H2  HOH D 629       7.572   9.602  87.320  1.00  0.00      D    H  
HETATM 2358  O   HOH D 630      25.104  38.484  67.387  1.00  0.00      D    O  
HETATM 2359  H1  HOH D 630      25.117  39.481  67.464  1.00  0.00      D    H  
HETATM 2360  H2  HOH D 630      25.449  38.215  66.488  1.00  0.00      D    H  
HETATM 2361  O   HOH D 631      32.636  32.081  70.086  1.00  0.00      D    O  
HETATM 2362  H1  HOH D 631      33.195  31.272  70.264  1.00  0.00      D    H  
HETATM 2363  H2  HOH D 631      31.835  32.071  70.684  1.00  0.00      D    H  
HETATM 2364  O   HOH D 632       0.252  31.678  64.985  1.00  0.00      D    O  
HETATM 2365  H1  HOH D 632       0.193  32.011  64.044  1.00  0.00      D    H  
HETATM 2366  H2  HOH D 632       1.209  31.498  65.215  1.00  0.00      D    H  
HETATM 2367  O   HOH D 633       1.902  32.713  75.205  1.00  0.00      D    O  
HETATM 2368  H1  HOH D 633       1.080  32.714  75.775  1.00  0.00      D    H  
HETATM 2369  H2  HOH D 633       2.339  31.815  75.252  1.00  0.00      D    H  
HETATM 2370  O   HOH D 634      17.859  18.702  94.179  1.00  0.00      D    O  
HETATM 2371  H1  HOH D 634      18.086  17.849  93.711  1.00  0.00      D    H  
HETATM 2372  H2  HOH D 634      18.323  18.730  95.065  1.00  0.00      D    H  
HETATM 2373  O   HOH D 635       7.854  21.525  60.489  1.00  0.00      D    O  
HETATM 2374  H1  HOH D 635       7.426  22.127  61.163  1.00  0.00      D    H  
HETATM 2375  H2  HOH D 635       8.076  20.649  60.917  1.00  0.00      D    H  
HETATM 2376  O   HOH D 636      19.344  21.087  23.865  1.00  0.00      D    O  
HETATM 2377  H1  HOH D 636      18.465  20.609  23.854  1.00  0.00      D    H  
HETATM 2378  H2  HOH D 636      19.397  21.705  23.081  1.00  0.00      D    H  
HETATM 2379  O   HOH D 637       3.051   1.761  53.341  1.00  0.00      D    O  
HETATM 2380  H1  HOH D 637       3.456   2.612  53.673  1.00  0.00      D    H  
HETATM 2381  H2  HOH D 637       3.601   1.400  52.588  1.00  0.00      D    H  
HETATM 2382  O   HOH D 638       4.735  16.815  45.265  1.00  0.00      D    O  
HETATM 2383  H1  HOH D 638       4.201  17.477  45.790  1.00  0.00      D    H  
HETATM 2384  H2  HOH D 638       5.162  16.161  45.889  1.00  0.00      D    H  
HETATM 2385  O   HOH D 639      29.932  10.452  73.208  1.00  0.00      D    O  
HETATM 2386  H1  HOH D 639      29.520   9.593  73.511  1.00  0.00      D    H  
HETATM 2387  H2  HOH D 639      30.030  10.443  72.213  1.00  0.00      D    H  
HETATM 2388  O   HOH D 640      11.734  25.232  42.732  1.00  0.00      D    O  
HETATM 2389  H1  HOH D 640      12.096  25.892  43.390  1.00  0.00      D    H  
HETATM 2390  H2  HOH D 640      12.134  24.332  42.909  1.00  0.00      D    H  
HETATM 2391  O   HOH D 641      39.152  35.120  36.706  1.00  0.00      D    O  
HETATM 2392  H1  HOH D 641      38.639  35.259  35.859  1.00  0.00      D    H  
HETATM 2393  H2  HOH D 641      39.259  34.139  36.873  1.00  0.00      D    H  
HETATM 2394  O   HOH D 642      35.704  38.426  15.867  1.00  0.00      D    O  
HETATM 2395  H1  HOH D 642      35.858  38.298  14.887  1.00  0.00      D    H  
HETATM 2396  H2  HOH D 642      35.628  39.403  16.067  1.00  0.00      D    H  
HETATM 2397  O   HOH D 643      31.559  38.124 103.496  1.00  0.00      D    O  
HETATM 2398  H1  HOH D 643      31.901  39.047 103.320  1.00  0.00      D    H  
HETATM 2399  H2  HOH D 643      32.152  37.671 104.163  1.00  0.00      D    H  
HETATM 2400  O   HOH D 644      32.492  27.199  49.846  1.00  0.00      D    O  
HETATM 2401  H1  HOH D 644      32.356  28.186  49.757  1.00  0.00      D    H  
HETATM 2402  H2  HOH D 644      32.394  26.935  50.806  1.00  0.00      D    H  
HETATM 2403  O   HOH D 645      40.276  41.204  41.060  1.00  0.00      D    O  
HETATM 2404  H1  HOH D 645      41.257  41.075  40.915  1.00  0.00      D    H  
HETATM 2405  H2  HOH D 645      39.943  40.523  41.711  1.00  0.00      D    H  
HETATM 2406  O   HOH D 646      32.105  17.392  22.806  1.00  0.00      D    O  
HETATM 2407  H1  HOH D 646      31.620  18.167  22.401  1.00  0.00      D    H  
HETATM 2408  H2  HOH D 646      31.460  16.828  23.323  1.00  0.00      D    H  
HETATM 2409  O   HOH D 647      43.156  23.583  12.934  1.00  0.00      D    O  
HETATM 2410  H1  HOH D 647      43.513  23.840  12.036  1.00  0.00      D    H  
HETATM 2411  H2  HOH D 647      42.846  24.402  13.416  1.00  0.00      D    H  
HETATM 2412  O   HOH D 648      38.574  28.049  21.114  1.00  0.00      D    O  
HETATM 2413  H1  HOH D 648      39.223  27.457  20.636  1.00  0.00      D    H  
HETATM 2414  H2  HOH D 648      38.403  27.685  22.030  1.00  0.00      D    H  
HETATM 2415  O   HOH D 649      32.000  10.877  75.199  1.00  0.00      D    O  
HETATM 2416  H1  HOH D 649      31.425  10.637  74.418  1.00  0.00      D    H  
HETATM 2417  H2  HOH D 649      31.610  10.487  76.033  1.00  0.00      D    H  
HETATM 2418  O   HOH D 650      37.646  35.212  22.957  1.00  0.00      D    O  
HETATM 2419  H1  HOH D 650      36.936  35.796  23.350  1.00  0.00      D    H  
HETATM 2420  H2  HOH D 650      38.369  35.783  22.566  1.00  0.00      D    H  
HETATM 2421  O   HOH D 651       8.842  21.925  99.855  1.00  0.00      D    O  
HETATM 2422  H1  HOH D 651       9.013  22.202 100.800  1.00  0.00      D    H  
HETATM 2423  H2  HOH D 651       8.421  22.682  99.356  1.00  0.00      D    H  
HETATM 2424  O   HOH D 652       1.309  15.981  72.187  1.00  0.00      D    O  
HETATM 2425  H1  HOH D 652       1.682  16.227  73.082  1.00  0.00      D    H  
HETATM 2426  H2  HOH D 652       0.653  15.233  72.293  1.00  0.00      D    H  
HETATM 2427  O   HOH D 653       5.984  35.103  18.847  1.00  0.00      D    O  
HETATM 2428  H1  HOH D 653       6.659  34.649  19.429  1.00  0.00      D    H  
HETATM 2429  H2  HOH D 653       6.250  36.057  18.710  1.00  0.00      D    H  
HETATM 2430  O   HOH D 654      22.498  19.071 111.269  1.00  0.00      D    O  
HETATM 2431  H1  HOH D 654      23.319  19.546 111.587  1.00  0.00      D    H  
HETATM 2432  H2  HOH D 654      22.352  18.251 111.822  1.00  0.00      D    H  
HETATM 2433  O   HOH D 655       6.010  41.848 105.636  1.00  0.00      D    O  
HETATM 2434  H1  HOH D 655       6.272  42.022 104.687  1.00  0.00      D    H  
HETATM 2435  H2  HOH D 655       5.201  42.391 105.863  1.00  0.00      D    H  
HETATM 2436  O   HOH D 656      40.724  27.113   9.733  1.00  0.00      D    O  
HETATM 2437  H1  HOH D 656      41.461  27.281  10.387  1.00  0.00      D    H  
HETATM 2438  H2  HOH D 656      40.602  27.919   9.153  1.00  0.00      D    H  
HETATM 2439  O   HOH D 657      38.568  28.372  59.602  1.00  0.00      D    O  
HETATM 2440  H1  HOH D 657      39.492  28.567  59.931  1.00  0.00      D    H  
HETATM 2441  H2  HOH D 657      38.057  27.885  60.311  1.00  0.00      D    H  
HETATM 2442  O   HOH D 658      18.655  35.891  41.187  1.00  0.00      D    O  
HETATM 2443  H1  HOH D 658      18.006  35.149  41.020  1.00  0.00      D    H  
HETATM 2444  H2  HOH D 658      18.457  36.315  42.070  1.00  0.00      D    H  
HETATM 2445  O   HOH D 659      32.633  38.381  99.545  1.00  0.00      D    O  
HETATM 2446  H1  HOH D 659      33.055  38.935  98.828  1.00  0.00      D    H  
HETATM 2447  H2  HOH D 659      32.725  37.412  99.314  1.00  0.00      D    H  
HETATM 2448  O   HOH D 660      21.776  17.298  91.110  1.00  0.00      D    O  
HETATM 2449  H1  HOH D 660      21.032  17.828  91.517  1.00  0.00      D    H  
HETATM 2450  H2  HOH D 660      21.833  17.501  90.132  1.00  0.00      D    H  
HETATM 2451  O   HOH D 661      47.535   9.252  11.124  1.00  0.00      D    O  
HETATM 2452  H1  HOH D 661      47.316   9.957  10.450  1.00  0.00      D    H  
HETATM 2453  H2  HOH D 661      46.715   8.716  11.324  1.00  0.00      D    H  
HETATM 2454  O   HOH D 662      14.953   5.202  35.464  1.00  0.00      D    O  
HETATM 2455  H1  HOH D 662      15.272   5.666  36.291  1.00  0.00      D    H  
HETATM 2456  H2  HOH D 662      14.391   4.415  35.718  1.00  0.00      D    H  
HETATM 2457  O   HOH D 663      20.508  40.569  72.622  1.00  0.00      D    O  
HETATM 2458  H1  HOH D 663      21.188  40.148  72.022  1.00  0.00      D    H  
HETATM 2459  H2  HOH D 663      20.097  41.355  72.161  1.00  0.00      D    H  
HETATM 2460  O   HOH D 664       9.619   6.919  99.267  1.00  0.00      D    O  
HETATM 2461  H1  HOH D 664      10.302   7.397  98.714  1.00  0.00      D    H  
HETATM 2462  H2  HOH D 664       9.066   6.329  98.678  1.00  0.00      D    H  
HETATM 2463  O   HOH D 665       5.593  18.547  58.751  1.00  0.00      D    O  
HETATM 2464  H1  HOH D 665       5.030  19.096  59.369  1.00  0.00      D    H  
HETATM 2465  H2  HOH D 665       6.560  18.716  58.943  1.00  0.00      D    H  
HETATM 2466  O   HOH D 666      37.072  14.666  62.661  1.00  0.00      D    O  
HETATM 2467  H1  HOH D 666      36.744  14.023  61.969  1.00  0.00      D    H  
HETATM 2468  H2  HOH D 666      36.514  15.495  62.637  1.00  0.00      D    H  
HETATM 2469  O   HOH D 667      12.796  14.821  93.974  1.00  0.00      D    O  
HETATM 2470  H1  HOH D 667      12.146  14.479  94.653  1.00  0.00      D    H  
HETATM 2471  H2  HOH D 667      13.715  14.832  94.369  1.00  0.00      D    H  
HETATM 2472  O   HOH D 668       6.822  30.952  29.296  1.00  0.00      D    O  
HETATM 2473  H1  HOH D 668       6.209  30.427  29.886  1.00  0.00      D    H  
HETATM 2474  H2  HOH D 668       6.717  31.927  29.491  1.00  0.00      D    H  
HETATM 2475  O   HOH D 669      48.471  22.855 101.342  1.00  0.00      D    O  
HETATM 2476  H1  HOH D 669      49.390  22.505 101.524  1.00  0.00      D    H  
HETATM 2477  H2  HOH D 669      48.120  22.447 100.499  1.00  0.00      D    H  
HETATM 2478  O   HOH D 670       3.202   4.260  58.085  1.00  0.00      D    O  
HETATM 2479  H1  HOH D 670       2.996   5.021  58.700  1.00  0.00      D    H  
HETATM 2480  H2  HOH D 670       2.349   3.819  57.804  1.00  0.00      D    H  
HETATM 2481  O   HOH D 671      45.337  20.940  67.343  1.00  0.00      D    O  
HETATM 2482  H1  HOH D 671      45.351  21.439  66.477  1.00  0.00      D    H  
HETATM 2483  H2  HOH D 671      46.275  20.794  67.658  1.00  0.00      D    H  
HETATM 2484  O   HOH D 672       1.997  39.418  14.559  1.00  0.00      D    O  
HETATM 2485  H1  HOH D 672       2.830  38.910  14.775  1.00  0.00      D    H  
HETATM 2486  H2  HOH D 672       2.186  40.072  13.826  1.00  0.00      D    H  
HETATM 2487  O   HOH D 673       7.032   0.332  47.710  1.00  0.00      D    O  
HETATM 2488  H1  HOH D 673       6.533  -0.428  48.125  1.00  0.00      D    H  
HETATM 2489  H2  HOH D 673       6.822   1.177  48.202  1.00  0.00      D    H  
HETATM 2490  O   HOH D 674      31.942  32.051  67.389  1.00  0.00      D    O  
HETATM 2491  H1  HOH D 674      32.168  32.926  66.960  1.00  0.00      D    H  
HETATM 2492  H2  HOH D 674      32.274  32.047  68.332  1.00  0.00      D    H  
HETATM 2493  O   HOH D 675      11.816   2.496  68.295  1.00  0.00      D    O  
HETATM 2494  H1  HOH D 675      12.248   2.811  67.450  1.00  0.00      D    H  
HETATM 2495  H2  HOH D 675      12.485   2.514  69.038  1.00  0.00      D    H  
HETATM 2496  O   HOH D 676       2.229  13.434  43.373  1.00  0.00      D    O  
HETATM 2497  H1  HOH D 676       2.543  12.561  42.999  1.00  0.00      D    H  
HETATM 2498  H2  HOH D 676       1.516  13.813  42.783  1.00  0.00      D    H  
HETATM 2499  O   HOH D 677      20.581   4.231  97.021  1.00  0.00      D    O  
HETATM 2500  H1  HOH D 677      19.719   4.029  96.557  1.00  0.00      D    H  
HETATM 2501  H2  HOH D 677      21.251   4.558  96.354  1.00  0.00      D    H  
HETATM 2502  O   HOH D 678      37.600  29.401  35.132  1.00  0.00      D    O  
HETATM 2503  H1  HOH D 678      38.390  28.798  35.024  1.00  0.00      D    H  
HETATM 2504  H2  HOH D 678      37.267  29.679  34.230  1.00  0.00      D    H  
HETATM 2505  O   HOH D 679      18.042  16.176  80.799  1.00  0.00      D    O  
HETATM 2506  H1  HOH D 679      17.053  16.031  80.822  1.00  0.00      D    H  
HETATM 2507  H2  HOH D 679      18.439  15.649  80.047  1.00  0.00      D    H  
HETATM 2508  O   HOH D 680      46.694   0.559  24.299  1.00  0.00      D    O  
HETATM 2509  H1  HOH D 680      46.368   0.487  23.356  1.00  0.00      D    H  
HETATM 2510  H2  HOH D 680      46.622   1.509  24.605  1.00  0.00      D    H  
HETATM 2511  O   HOH D 681      15.973   3.176  45.061  1.00  0.00      D    O  
HETATM 2512  H1  HOH D 681      15.294   2.442  45.069  1.00  0.00      D    H  
HETATM 2513  H2  HOH D 681      16.440   3.190  44.177  1.00  0.00      D    H  
HETATM 2514  O   HOH D 682       3.452   1.327 118.290  1.00  0.00      D    O  
HETATM 2515  H1  HOH D 682       2.608   1.272 117.755  1.00  0.00      D    H  
HETATM 2516  H2  HOH D 682       3.227   1.477 119.252  1.00  0.00      D    H  
HETATM 2517  O   HOH D 683      40.184  16.366   9.972  1.00  0.00      D    O  
HETATM 2518  H1  HOH D 683      40.940  16.874  10.386  1.00  0.00      D    H  
HETATM 2519  H2  HOH D 683      40.444  16.075   9.051  1.00  0.00      D    H  
HETATM 2520  O   HOH D 684      26.472  20.319  73.105  1.00  0.00      D    O  
HETATM 2521  H1  HOH D 684      27.298  19.772  73.245  1.00  0.00      D    H  
HETATM 2522  H2  HOH D 684      25.710  19.904  73.602  1.00  0.00      D    H  
HETATM 2523  O   HOH D 685      16.398  35.213 105.040  1.00  0.00      D    O  
HETATM 2524  H1  HOH D 685      16.084  35.095 104.098  1.00  0.00      D    H  
HETATM 2525  H2  HOH D 685      16.666  36.166 105.185  1.00  0.00      D    H  
HETATM 2526  O   HOH D 686      33.416  22.701  92.132  1.00  0.00      D    O  
HETATM 2527  H1  HOH D 686      33.605  21.752  91.879  1.00  0.00      D    H  
HETATM 2528  H2  HOH D 686      32.637  23.039  91.603  1.00  0.00      D    H  
HETATM 2529  O   HOH D 687      44.176  29.714  58.044  1.00  0.00      D    O  
HETATM 2530  H1  HOH D 687      44.350  28.845  58.507  1.00  0.00      D    H  
HETATM 2531  H2  HOH D 687      43.276  29.685  57.608  1.00  0.00      D    H  
HETATM 2532  O   HOH D 688      19.795  36.661  54.780  1.00  0.00      D    O  
HETATM 2533  H1  HOH D 688      20.642  36.130  54.748  1.00  0.00      D    H  
HETATM 2534  H2  HOH D 688      20.010  37.618  54.974  1.00  0.00      D    H  
HETATM 2535  O   HOH D 689      41.440   2.825 113.812  1.00  0.00      D    O  
HETATM 2536  H1  HOH D 689      40.838   2.583 114.573  1.00  0.00      D    H  
HETATM 2537  H2  HOH D 689      42.387   2.616 114.057  1.00  0.00      D    H  
HETATM 2538  O   HOH D 690      12.497  11.321  27.298  1.00  0.00      D    O  
HETATM 2539  H1  HOH D 690      11.666  10.876  26.965  1.00  0.00      D    H  
HETATM 2540  H2  HOH D 690      13.054  11.611  26.520  1.00  0.00      D    H  
HETATM 2541  O   HOH D 691      42.539  37.213   3.052  1.00  0.00      D    O  
HETATM 2542  H1  HOH D 691      41.562  37.022   3.143  1.00  0.00      D    H  
HETATM 2543  H2  HOH D 691      42.770  38.031   3.580  1.00  0.00      D    H  
HETATM 2544  O   HOH D 692      37.822  33.546  67.802  1.00  0.00      D    O  
HETATM 2545  H1  HOH D 692      37.671  34.100  66.983  1.00  0.00      D    H  
HETATM 2546  H2  HOH D 692      37.520  34.055  68.608  1.00  0.00      D    H  
HETATM 2547  O   HOH D 693      15.105  23.132  45.225  1.00  0.00      D    O  
HETATM 2548  H1  HOH D 693      15.632  23.978  45.296  1.00  0.00      D    H  
HETATM 2549  H2  HOH D 693      15.076  22.681  46.118  1.00  0.00      D    H  
HETATM 2550  O   HOH D 694      32.610  18.855  89.467  1.00  0.00      D    O  
HETATM 2551  H1  HOH D 694      32.551  19.539  88.740  1.00  0.00      D    H  
HETATM 2552  H2  HOH D 694      31.800  18.917  90.050  1.00  0.00      D    H  
HETATM 2553  O   HOH D 695      36.088  37.335  43.387  1.00  0.00      D    O  
HETATM 2554  H1  HOH D 695      36.160  36.476  42.880  1.00  0.00      D    H  
HETATM 2555  H2  HOH D 695      35.612  38.014  42.828  1.00  0.00      D    H  
HETATM 2556  O   HOH D 696      21.195  23.308  91.687  1.00  0.00      D    O  
HETATM 2557  H1  HOH D 696      21.374  22.325  91.658  1.00  0.00      D    H  
HETATM 2558  H2  HOH D 696      21.106  23.603  92.638  1.00  0.00      D    H  
HETATM 2559  O   HOH D 697      49.062  17.131  82.234  1.00  0.00      D    O  
HETATM 2560  H1  HOH D 697      49.042  16.569  83.061  1.00  0.00      D    H  
HETATM 2561  H2  HOH D 697      48.279  17.753  82.235  1.00  0.00      D    H  
HETATM 2562  O   HOH D 698      48.643  39.769  62.821  1.00  0.00      D    O  
HETATM 2563  H1  HOH D 698      49.201  40.598  62.808  1.00  0.00      D    H  
HETATM 2564  H2  HOH D 698      49.236  38.969  62.918  1.00  0.00      D    H  
HETATM 2565  O   HOH D 699      10.770  29.755   2.889  1.00  0.00      D    O  
HETATM 2566  H1  HOH D 699      10.301  28.966   3.285  1.00  0.00      D    H  
HETATM 2567  H2  HOH D 699      11.374  30.162   3.574  1.00  0.00      D    H  
HETATM 2568  O   HOH D 700      28.309  30.084  70.568  1.00  0.00      D    O  
HETATM 2569  H1  HOH D 700      28.054  29.298  71.131  1.00  0.00      D    H  
HETATM 2570  H2  HOH D 700      28.709  29.763  69.710  1.00  0.00      D    H  
HETATM 2571  O   HOH D 701       1.411  10.920  16.315  1.00  0.00      D    O  
HETATM 2572  H1  HOH D 701       0.561  10.651  15.864  1.00  0.00      D    H  
HETATM 2573  H2  HOH D 701       2.177  10.426  15.904  1.00  0.00      D    H  
HETATM 2574  O   HOH D 702      39.338  20.026  50.092  1.00  0.00      D    O  
HETATM 2575  H1  HOH D 702      39.526  19.549  50.950  1.00  0.00      D    H  
HETATM 2576  H2  HOH D 702      39.572  19.431  49.322  1.00  0.00      D    H  
HETATM 2577  O   HOH D 703      30.017  15.743  93.663  1.00  0.00      D    O  
HETATM 2578  H1  HOH D 703      29.703  16.686  93.549  1.00  0.00      D    H  
HETATM 2579  H2  HOH D 703      30.796  15.576  93.059  1.00  0.00      D    H  
HETATM 2580  O   HOH D 704      20.390  19.526  18.771  1.00  0.00      D    O  
HETATM 2581  H1  HOH D 704      20.037  18.639  19.070  1.00  0.00      D    H  
HETATM 2582  H2  HOH D 704      21.383  19.546  18.888  1.00  0.00      D    H  
HETATM 2583  O   HOH D 705      41.467  31.964  90.600  1.00  0.00      D    O  
HETATM 2584  H1  HOH D 705      42.111  31.617  91.282  1.00  0.00      D    H  
HETATM 2585  H2  HOH D 705      40.699  32.408  91.063  1.00  0.00      D    H  
HETATM 2586  O   HOH D 706      32.855   2.707  51.323  1.00  0.00      D    O  
HETATM 2587  H1  HOH D 706      32.562   3.529  50.834  1.00  0.00      D    H  
HETATM 2588  H2  HOH D 706      33.530   2.216  50.772  1.00  0.00      D    H  
HETATM 2589  O   HOH D 707      18.147   5.951 104.342  1.00  0.00      D    O  
HETATM 2590  H1  HOH D 707      18.759   5.164 104.411  1.00  0.00      D    H  
HETATM 2591  H2  HOH D 707      18.547   6.729 104.827  1.00  0.00      D    H  
HETATM 2592  O   HOH D 708      41.929   1.807  77.989  1.00  0.00      D    O  
HETATM 2593  H1  HOH D 708      41.444   0.944  78.131  1.00  0.00      D    H  
HETATM 2594  H2  HOH D 708      42.247   2.159  78.869  1.00  0.00      D    H  
HETATM 2595  O   HOH D 709      25.478   7.520  50.528  1.00  0.00      D    O  
HETATM 2596  H1  HOH D 709      24.783   7.304  51.214  1.00  0.00      D    H  
HETATM 2597  H2  HOH D 709      25.954   6.682  50.261  1.00  0.00      D    H  
HETATM 2598  O   HOH D 710      38.735  33.668  55.151  1.00  0.00      D    O  
HETATM 2599  H1  HOH D 710      38.907  34.438  55.765  1.00  0.00      D    H  
HETATM 2600  H2  HOH D 710      37.811  33.742  54.775  1.00  0.00      D    H  
HETATM 2601  O   HOH D 711      26.318  27.640  77.749  1.00  0.00      D    O  
HETATM 2602  H1  HOH D 711      26.812  27.945  78.564  1.00  0.00      D    H  
HETATM 2603  H2  HOH D 711      26.969  27.280  77.080  1.00  0.00      D    H  
HETATM 2604  O   HOH D 712      17.764  26.309  19.922  1.00  0.00      D    O  
HETATM 2605  H1  HOH D 712      18.105  26.308  18.982  1.00  0.00      D    H  
HETATM 2606  H2  HOH D 712      16.805  26.027  19.929  1.00  0.00      D    H  
HETATM 2607  O   HOH D 713      18.320  23.656  43.805  1.00  0.00      D    O  
HETATM 2608  H1  HOH D 713      18.820  22.916  44.254  1.00  0.00      D    H  
HETATM 2609  H2  HOH D 713      17.756  24.134  44.478  1.00  0.00      D    H  
HETATM 2610  O   HOH D 714      37.988  15.018  53.590  1.00  0.00      D    O  
HETATM 2611  H1  HOH D 714      38.639  15.199  52.853  1.00  0.00      D    H  
HETATM 2612  H2  HOH D 714      38.410  15.239  54.469  1.00  0.00      D    H  
HETATM 2613  O   HOH D 715      32.802  14.780  78.803  1.00  0.00      D    O  
HETATM 2614  H1  HOH D 715      32.528  14.262  79.614  1.00  0.00      D    H  
HETATM 2615  H2  HOH D 715      31.999  15.221  78.403  1.00  0.00      D    H  
HETATM 2616  O   HOH D 716      24.316  32.327  65.026  1.00  0.00      D    O  
HETATM 2617  H1  HOH D 716      25.253  32.064  64.799  1.00  0.00      D    H  
HETATM 2618  H2  HOH D 716      24.308  33.266  65.372  1.00  0.00      D    H  
HETATM 2619  O   HOH D 717      25.834  13.291  26.260  1.00  0.00      D    O  
HETATM 2620  H1  HOH D 717      26.674  13.397  26.792  1.00  0.00      D    H  
HETATM 2621  H2  HOH D 717      26.028  12.764  25.432  1.00  0.00      D    H  
HETATM 2622  O   HOH D 718      37.265   4.138  18.889  1.00  0.00      D    O  
HETATM 2623  H1  HOH D 718      37.464   3.162  18.978  1.00  0.00      D    H  
HETATM 2624  H2  HOH D 718      37.748   4.644  19.603  1.00  0.00      D    H  
HETATM 2625  O   HOH D 719      44.596  30.093  13.931  1.00  0.00      D    O  
HETATM 2626  H1  HOH D 719      45.123  29.653  13.204  1.00  0.00      D    H  
HETATM 2627  H2  HOH D 719      45.220  30.555  14.562  1.00  0.00      D    H  
HETATM 2628  O   HOH D 720      35.729   5.896  75.045  1.00  0.00      D    O  
HETATM 2629  H1  HOH D 720      34.842   6.355  75.087  1.00  0.00      D    H  
HETATM 2630  H2  HOH D 720      35.770   5.184  75.745  1.00  0.00      D    H  
HETATM 2631  O   HOH D 721      16.327  28.140  85.848  1.00  0.00      D    O  
HETATM 2632  H1  HOH D 721      16.877  28.810  86.347  1.00  0.00      D    H  
HETATM 2633  H2  HOH D 721      16.741  27.235  85.939  1.00  0.00      D    H  
HETATM 2634  O   HOH D 722      29.084  20.563 111.740  1.00  0.00      D    O  
HETATM 2635  H1  HOH D 722      29.874  20.283 112.285  1.00  0.00      D    H  
HETATM 2636  H2  HOH D 722      28.246  20.226 112.170  1.00  0.00      D    H  
HETATM 2637  O   HOH D 723       6.885  36.229  89.325  1.00  0.00      D    O  
HETATM 2638  H1  HOH D 723       6.993  35.877  88.396  1.00  0.00      D    H  
HETATM 2639  H2  HOH D 723       7.331  37.121  89.398  1.00  0.00      D    H  
HETATM 2640  O   HOH D 724      37.212  38.624  90.024  1.00  0.00      D    O  
HETATM 2641  H1  HOH D 724      36.779  38.788  90.910  1.00  0.00      D    H  
HETATM 2642  H2  HOH D 724      36.619  38.965  89.294  1.00  0.00      D    H  
HETATM 2643  O   HOH D 725      18.824   6.811 113.926  1.00  0.00      D    O  
HETATM 2644  H1  HOH D 725      17.869   6.668 113.663  1.00  0.00      D    H  
HETATM 2645  H2  HOH D 725      18.862   7.192 114.849  1.00  0.00      D    H  
HETATM 2646  O   HOH D 726      45.001  15.137 110.044  1.00  0.00      D    O  
HETATM 2647  H1  HOH D 726      44.394  14.343 110.060  1.00  0.00      D    H  
HETATM 2648  H2  HOH D 726      45.677  15.055 110.776  1.00  0.00      D    H  
HETATM 2649  O   HOH D 727      17.857  39.106  28.894  1.00  0.00      D    O  
HETATM 2650  H1  HOH D 727      18.633  39.014  28.270  1.00  0.00      D    H  
HETATM 2651  H2  HOH D 727      17.285  38.288  28.838  1.00  0.00      D    H  
HETATM 2652  O   HOH D 728      33.065  25.188  35.557  1.00  0.00      D    O  
HETATM 2653  H1  HOH D 728      32.427  24.567  36.013  1.00  0.00      D    H  
HETATM 2654  H2  HOH D 728      33.421  24.752  34.731  1.00  0.00      D    H  
HETATM 2655  O   HOH D 729      12.236   0.574  43.178  1.00  0.00      D    O  
HETATM 2656  H1  HOH D 729      11.358   0.912  43.517  1.00  0.00      D    H  
HETATM 2657  H2  HOH D 729      12.408   0.948  42.267  1.00  0.00      D    H  
HETATM 2658  O   HOH D 730      39.354  29.494  81.970  1.00  0.00      D    O  
HETATM 2659  H1  HOH D 730      40.344  29.428  82.094  1.00  0.00      D    H  
HETATM 2660  H2  HOH D 730      39.153  30.104  81.203  1.00  0.00      D    H  
HETATM 2661  O   HOH D 731      21.270   9.161  74.201  1.00  0.00      D    O  
HETATM 2662  H1  HOH D 731      20.412   9.673  74.245  1.00  0.00      D    H  
HETATM 2663  H2  HOH D 731      22.040   9.796  74.264  1.00  0.00      D    H  
HETATM 2664  O   HOH D 732      13.809  40.077  61.803  1.00  0.00      D    O  
HETATM 2665  H1  HOH D 732      14.598  39.583  61.437  1.00  0.00      D    H  
HETATM 2666  H2  HOH D 732      14.121  40.764  62.459  1.00  0.00      D    H  
HETATM 2667  O   HOH D 733       2.320  30.782  36.990  1.00  0.00      D    O  
HETATM 2668  H1  HOH D 733       2.720  31.550  36.489  1.00  0.00      D    H  
HETATM 2669  H2  HOH D 733       1.369  30.659  36.708  1.00  0.00      D    H  
HETATM 2670  O   HOH D 734       6.759  -0.352  50.766  1.00  0.00      D    O  
HETATM 2671  H1  HOH D 734       5.863   0.092  50.736  1.00  0.00      D    H  
HETATM 2672  H2  HOH D 734       7.474   0.345  50.823  1.00  0.00      D    H  
HETATM 2673  O   HOH D 735      15.565  20.127  31.620  1.00  0.00      D    O  
HETATM 2674  H1  HOH D 735      14.857  19.453  31.409  1.00  0.00      D    H  
HETATM 2675  H2  HOH D 735      15.743  20.688  30.812  1.00  0.00      D    H  
HETATM 2676  O   HOH D 736      29.251  19.782  87.905  1.00  0.00      D    O  
HETATM 2677  H1  HOH D 736      28.635  20.562  88.016  1.00  0.00      D    H  
HETATM 2678  H2  HOH D 736      29.976  19.831  88.592  1.00  0.00      D    H  
HETATM 2679  O   HOH D 737      38.647  30.922  12.976  1.00  0.00      D    O  
HETATM 2680  H1  HOH D 737      37.730  30.702  12.642  1.00  0.00      D    H  
HETATM 2681  H2  HOH D 737      39.075  31.584  12.361  1.00  0.00      D    H  
HETATM 2682  O   HOH D 738      28.825  15.498   7.090  1.00  0.00      D    O  
HETATM 2683  H1  HOH D 738      28.541  14.566   6.863  1.00  0.00      D    H  
HETATM 2684  H2  HOH D 738      29.338  15.491   7.948  1.00  0.00      D    H  
HETATM 2685  O   HOH D 739      15.070  28.158  67.351  1.00  0.00      D    O  
HETATM 2686  H1  HOH D 739      14.402  28.816  67.003  1.00  0.00      D    H  
HETATM 2687  H2  HOH D 739      14.676  27.660  68.123  1.00  0.00      D    H  
HETATM 2688  O   HOH D 740      13.923  39.645  65.831  1.00  0.00      D    O  
HETATM 2689  H1  HOH D 740      14.332  39.056  65.134  1.00  0.00      D    H  
HETATM 2690  H2  HOH D 740      14.643  40.023  66.413  1.00  0.00      D    H  
HETATM 2691  O   HOH D 741      35.056   8.882  59.045  1.00  0.00      D    O  
HETATM 2692  H1  HOH D 741      35.344   8.301  58.284  1.00  0.00      D    H  
HETATM 2693  H2  HOH D 741      34.216   9.365  58.797  1.00  0.00      D    H  
HETATM 2694  O   HOH D 742      18.213  42.316  17.347  1.00  0.00      D    O  
HETATM 2695  H1  HOH D 742      17.960  43.189  16.929  1.00  0.00      D    H  
HETATM 2696  H2  HOH D 742      17.750  41.571  16.868  1.00  0.00      D    H  
HETATM 2697  O   HOH D 743      34.486  14.070  24.713  1.00  0.00      D    O  
HETATM 2698  H1  HOH D 743      35.457  13.907  24.541  1.00  0.00      D    H  
HETATM 2699  H2  HOH D 743      34.373  14.480  25.618  1.00  0.00      D    H  
HETATM 2700  O   HOH D 744      16.610  16.234 113.451  1.00  0.00      D    O  
HETATM 2701  H1  HOH D 744      16.940  17.136 113.173  1.00  0.00      D    H  
HETATM 2702  H2  HOH D 744      16.922  16.037 114.380  1.00  0.00      D    H  
HETATM 2703  O   HOH D 745      29.474  40.995  45.059  1.00  0.00      D    O  
HETATM 2704  H1  HOH D 745      28.756  41.462  44.542  1.00  0.00      D    H  
HETATM 2705  H2  HOH D 745      29.435  40.013  44.872  1.00  0.00      D    H  
HETATM 2706  O   HOH D 746      23.169   0.763  56.905  1.00  0.00      D    O  
HETATM 2707  H1  HOH D 746      22.305   1.058  56.497  1.00  0.00      D    H  
HETATM 2708  H2  HOH D 746      23.406  -0.146  56.562  1.00  0.00      D    H  
HETATM 2709  O   HOH D 747      46.038  29.900  93.358  1.00  0.00      D    O  
HETATM 2710  H1  HOH D 747      46.922  30.347  93.225  1.00  0.00      D    H  
HETATM 2711  H2  HOH D 747      45.688  29.584  92.476  1.00  0.00      D    H  
HETATM 2712  O   HOH D 748      17.227  26.539 106.576  1.00  0.00      D    O  
HETATM 2713  H1  HOH D 748      17.231  26.748 105.598  1.00  0.00      D    H  
HETATM 2714  H2  HOH D 748      16.331  26.181 106.838  1.00  0.00      D    H  
HETATM 2715  O   HOH D 749      19.741  17.551  20.407  1.00  0.00      D    O  
HETATM 2716  H1  HOH D 749      20.221  18.096  21.095  1.00  0.00      D    H  
HETATM 2717  H2  HOH D 749      19.516  16.655  20.789  1.00  0.00      D    H  
HETATM 2718  O   HOH D 750      11.501  14.873 113.264  1.00  0.00      D    O  
HETATM 2719  H1  HOH D 750      12.190  15.593 113.179  1.00  0.00      D    H  
HETATM 2720  H2  HOH D 750      11.953  13.983 113.309  1.00  0.00      D    H  
HETATM 2721  O   HOH D 751       1.181  35.121  93.008  1.00  0.00      D    O  
HETATM 2722  H1  HOH D 751       0.494  35.805  92.763  1.00  0.00      D    H  
HETATM 2723  H2  HOH D 751       1.359  34.531  92.220  1.00  0.00      D    H  
HETATM 2724  O   HOH D 752       7.807  38.493   7.712  1.00  0.00      D    O  
HETATM 2725  H1  HOH D 752       8.801  38.390   7.679  1.00  0.00      D    H  
HETATM 2726  H2  HOH D 752       7.436  37.916   8.439  1.00  0.00      D    H  
HETATM 2727  O   HOH D 753      36.204  39.198  83.336  1.00  0.00      D    O  
HETATM 2728  H1  HOH D 753      36.583  39.403  82.434  1.00  0.00      D    H  
HETATM 2729  H2  HOH D 753      36.611  38.353  83.684  1.00  0.00      D    H  
HETATM 2730  O   HOH D 754      10.139  13.153  50.754  1.00  0.00      D    O  
HETATM 2731  H1  HOH D 754       9.748  13.599  51.559  1.00  0.00      D    H  
HETATM 2732  H2  HOH D 754       9.729  12.247  50.643  1.00  0.00      D    H  
HETATM 2733  O   HOH D 755      26.133  37.068  10.628  1.00  0.00      D    O  
HETATM 2734  H1  HOH D 755      26.311  36.090  10.521  1.00  0.00      D    H  
HETATM 2735  H2  HOH D 755      25.322  37.199  11.198  1.00  0.00      D    H  
HETATM 2736  O   HOH D 756      47.314  32.363  25.229  1.00  0.00      D    O  
HETATM 2737  H1  HOH D 756      47.502  31.412  24.982  1.00  0.00      D    H  
HETATM 2738  H2  HOH D 756      47.682  32.550  26.140  1.00  0.00      D    H  
HETATM 2739  O   HOH D 757      24.767  23.043  42.748  1.00  0.00      D    O  
HETATM 2740  H1  HOH D 757      25.008  22.223  43.266  1.00  0.00      D    H  
HETATM 2741  H2  HOH D 757      24.338  23.709  43.359  1.00  0.00      D    H  
HETATM 2742  O   HOH D 758      20.328  22.926  66.113  1.00  0.00      D    O  
HETATM 2743  H1  HOH D 758      21.154  22.604  66.576  1.00  0.00      D    H  
HETATM 2744  H2  HOH D 758      20.478  23.853  65.770  1.00  0.00      D    H  
HETATM 2745  O   HOH D 759      31.224  21.727  31.456  1.00  0.00      D    O  
HETATM 2746  H1  HOH D 759      30.956  21.579  32.408  1.00  0.00      D    H  
HETATM 2747  H2  HOH D 759      30.694  22.485  31.075  1.00  0.00      D    H  
HETATM 2748  O   HOH D 760       5.073  22.127  30.840  1.00  0.00      D    O  
HETATM 2749  H1  HOH D 760       4.214  22.618  30.695  1.00  0.00      D    H  
HETATM 2750  H2  HOH D 760       5.337  21.661  29.995  1.00  0.00      D    H  
HETATM 2751  O   HOH D 761      24.124  16.712  20.203  1.00  0.00      D    O  
HETATM 2752  H1  HOH D 761      24.017  17.415  20.906  1.00  0.00      D    H  
HETATM 2753  H2  HOH D 761      24.677  17.072  19.452  1.00  0.00      D    H  
HETATM 2754  O   HOH D 762       6.278   7.942   9.049  1.00  0.00      D    O  
HETATM 2755  H1  HOH D 762       5.628   8.625   8.715  1.00  0.00      D    H  
HETATM 2756  H2  HOH D 762       7.032   8.401   9.518  1.00  0.00      D    H  
HETATM 2757  O   HOH D 763      27.144   7.577  34.762  1.00  0.00      D    O  
HETATM 2758  H1  HOH D 763      26.924   7.068  33.929  1.00  0.00      D    H  
HETATM 2759  H2  HOH D 763      26.370   8.158  35.012  1.00  0.00      D    H  
HETATM 2760  O   HOH D 764      13.225   8.136  50.180  1.00  0.00      D    O  
HETATM 2761  H1  HOH D 764      13.886   8.377  50.891  1.00  0.00      D    H  
HETATM 2762  H2  HOH D 764      13.710   7.786  49.379  1.00  0.00      D    H  
HETATM 2763  O   HOH D 765      27.635  32.431 118.285  1.00  0.00      D    O  
HETATM 2764  H1  HOH D 765      27.683  32.530 119.279  1.00  0.00      D    H  
HETATM 2765  H2  HOH D 765      28.399  31.869 117.969  1.00  0.00      D    H  
HETATM 2766  O   HOH D 766      35.861   5.492  50.643  1.00  0.00      D    O  
HETATM 2767  H1  HOH D 766      35.405   5.171  49.812  1.00  0.00      D    H  
HETATM 2768  H2  HOH D 766      36.299   6.373  50.464  1.00  0.00      D    H  
HETATM 2769  O   HOH D 767       4.811  32.003  13.024  1.00  0.00      D    O  
HETATM 2770  H1  HOH D 767       5.736  31.841  13.368  1.00  0.00      D    H  
HETATM 2771  H2  HOH D 767       4.331  31.130  12.939  1.00  0.00      D    H  
HETATM 2772  O   HOH D 768      17.957  39.987  38.011  1.00  0.00      D    O  
HETATM 2773  H1  HOH D 768      18.802  39.725  38.477  1.00  0.00      D    H  
HETATM 2774  H2  HOH D 768      18.080  40.877  37.573  1.00  0.00      D    H  
HETATM 2775  O   HOH D 769      23.280  20.976  10.991  1.00  0.00      D    O  
HETATM 2776  H1  HOH D 769      23.496  21.950  11.045  1.00  0.00      D    H  
HETATM 2777  H2  HOH D 769      23.356  20.670  10.042  1.00  0.00      D    H  
HETATM 2778  O   HOH D 770      41.151   4.138  97.126  1.00  0.00      D    O  
HETATM 2779  H1  HOH D 770      40.587   4.663  96.489  1.00  0.00      D    H  
HETATM 2780  H2  HOH D 770      41.809   4.746  97.569  1.00  0.00      D    H  
HETATM 2781  O   HOH D 771      44.143  31.151 104.900  1.00  0.00      D    O  
HETATM 2782  H1  HOH D 771      43.476  31.482 104.232  1.00  0.00      D    H  
HETATM 2783  H2  HOH D 771      44.856  30.632 104.429  1.00  0.00      D    H  
HETATM 2784  O   HOH D 772      31.796  31.397 113.407  1.00  0.00      D    O  
HETATM 2785  H1  HOH D 772      32.199  31.124 114.281  1.00  0.00      D    H  
HETATM 2786  H2  HOH D 772      32.502  31.807 112.829  1.00  0.00      D    H  
HETATM 2787  O   HOH D 773      28.502  40.416  52.327  1.00  0.00      D    O  
HETATM 2788  H1  HOH D 773      28.216  41.001  53.086  1.00  0.00      D    H  
HETATM 2789  H2  HOH D 773      28.613  39.477  52.653  1.00  0.00      D    H  
HETATM 2790  O   HOH D 774      43.334   3.585  35.863  1.00  0.00      D    O  
HETATM 2791  H1  HOH D 774      42.754   4.110  36.485  1.00  0.00      D    H  
HETATM 2792  H2  HOH D 774      44.119   4.142  35.590  1.00  0.00      D    H  
HETATM 2793  O   HOH D 775      36.063  35.752 101.688  1.00  0.00      D    O  
HETATM 2794  H1  HOH D 775      35.584  36.627 101.628  1.00  0.00      D    H  
HETATM 2795  H2  HOH D 775      36.609  35.726 102.525  1.00  0.00      D    H  
HETATM 2796  O   HOH D 776      42.124  33.827  44.784  1.00  0.00      D    O  
HETATM 2797  H1  HOH D 776      42.581  32.938  44.830  1.00  0.00      D    H  
HETATM 2798  H2  HOH D 776      42.665  34.506  45.282  1.00  0.00      D    H  
HETATM 2799  O   HOH D 777      29.471  29.595  57.300  1.00  0.00      D    O  
HETATM 2800  H1  HOH D 777      30.179  28.892  57.361  1.00  0.00      D    H  
HETATM 2801  H2  HOH D 777      28.684  29.233  56.801  1.00  0.00      D    H  
HETATM 2802  O   HOH D 778      12.614   7.220  98.032  1.00  0.00      D    O  
HETATM 2803  H1  HOH D 778      13.027   8.064  98.375  1.00  0.00      D    H  
HETATM 2804  H2  HOH D 778      13.306   6.498  98.004  1.00  0.00      D    H  
HETATM 2805  O   HOH D 779       0.686   8.830  11.854  1.00  0.00      D    O  
HETATM 2806  H1  HOH D 779      -0.256   8.998  11.566  1.00  0.00      D    H  
HETATM 2807  H2  HOH D 779       1.110   8.165  11.239  1.00  0.00      D    H  
HETATM 2808  O   HOH D 780       1.991   6.497  52.574  1.00  0.00      D    O  
HETATM 2809  H1  HOH D 780       1.832   5.760  51.916  1.00  0.00      D    H  
HETATM 2810  H2  HOH D 780       2.911   6.866  52.444  1.00  0.00      D    H  
HETATM 2811  O   HOH D 781      31.862  36.360  41.914  1.00  0.00      D    O  
HETATM 2812  H1  HOH D 781      32.331  36.265  41.036  1.00  0.00      D    H  
HETATM 2813  H2  HOH D 781      30.951  36.744  41.765  1.00  0.00      D    H  
HETATM 2814  O   HOH D 782      31.035  34.826  56.521  1.00  0.00      D    O  
HETATM 2815  H1  HOH D 782      30.336  35.154  57.156  1.00  0.00      D    H  
HETATM 2816  H2  HOH D 782      30.599  34.507  55.680  1.00  0.00      D    H  
HETATM 2817  O   HOH D 783       3.104   6.660  75.897  1.00  0.00      D    O  
HETATM 2818  H1  HOH D 783       3.231   6.439  74.930  1.00  0.00      D    H  
HETATM 2819  H2  HOH D 783       2.126   6.711  76.102  1.00  0.00      D    H  
HETATM 2820  O   HOH D 784      41.308  18.060  94.096  1.00  0.00      D    O  
HETATM 2821  H1  HOH D 784      41.913  18.201  94.880  1.00  0.00      D    H  
HETATM 2822  H2  HOH D 784      40.394  18.401  94.315  1.00  0.00      D    H  
HETATM 2823  O   HOH D 785      15.093  18.698  42.204  1.00  0.00      D    O  
HETATM 2824  H1  HOH D 785      15.442  19.587  42.498  1.00  0.00      D    H  
HETATM 2825  H2  HOH D 785      15.857  18.066  42.072  1.00  0.00      D    H  
HETATM 2826  O   HOH D 786      28.537  37.825  63.732  1.00  0.00      D    O  
HETATM 2827  H1  HOH D 786      27.667  38.317  63.710  1.00  0.00      D    H  
HETATM 2828  H2  HOH D 786      28.454  37.025  64.326  1.00  0.00      D    H  
HETATM 2829  O   HOH D 787      16.999  34.354  51.233  1.00  0.00      D    O  
HETATM 2830  H1  HOH D 787      17.861  34.227  50.742  1.00  0.00      D    H  
HETATM 2831  H2  HOH D 787      17.019  33.827  52.083  1.00  0.00      D    H  
HETATM 2832  O   HOH D 788      11.880  41.146  46.285  1.00  0.00      D    O  
HETATM 2833  H1  HOH D 788      11.338  41.324  45.464  1.00  0.00      D    H  
HETATM 2834  H2  HOH D 788      11.949  40.159  46.431  1.00  0.00      D    H  
HETATM 2835  O   HOH D 789       0.761  29.423  25.977  1.00  0.00      D    O  
HETATM 2836  H1  HOH D 789       0.064  29.774  25.352  1.00  0.00      D    H  
HETATM 2837  H2  HOH D 789       0.494  29.622  26.920  1.00  0.00      D    H  
HETATM 2838  O   HOH D 790       7.010  26.063  24.484  1.00  0.00      D    O  
HETATM 2839  H1  HOH D 790       6.978  27.039  24.269  1.00  0.00      D    H  
HETATM 2840  H2  HOH D 790       7.191  25.943  25.460  1.00  0.00      D    H  
HETATM 2841  O   HOH D 791      46.315   0.110 105.268  1.00  0.00      D    O  
HETATM 2842  H1  HOH D 791      46.487  -0.148 104.317  1.00  0.00      D    H  
HETATM 2843  H2  HOH D 791      45.880   1.010 105.296  1.00  0.00      D    H  
HETATM 2844  O   HOH D 792      33.640  39.443  32.415  1.00  0.00      D    O  
HETATM 2845  H1  HOH D 792      34.211  39.771  33.168  1.00  0.00      D    H  
HETATM 2846  H2  HOH D 792      32.819  40.009  32.348  1.00  0.00      D    H  
HETATM 2847  O   HOH D 793      35.785  38.707  71.401  1.00  0.00      D    O  
HETATM 2848  H1  HOH D 793      36.681  39.150  71.438  1.00  0.00      D    H  
HETATM 2849  H2  HOH D 793      35.757  38.075  70.627  1.00  0.00      D    H  
HETATM 2850  O   HOH D 794      18.143   9.917  54.732  1.00  0.00      D    O  
HETATM 2851  H1  HOH D 794      17.277  10.314  55.036  1.00  0.00      D    H  
HETATM 2852  H2  HOH D 794      18.901  10.381  55.191  1.00  0.00      D    H  
HETATM 2853  O   HOH D 795      26.589  31.795 104.157  1.00  0.00      D    O  
HETATM 2854  H1  HOH D 795      26.340  31.168 104.895  1.00  0.00      D    H  
HETATM 2855  H2  HOH D 795      25.792  31.961 103.577  1.00  0.00      D    H  
HETATM 2856  O   HOH D 796      40.775   6.561  48.449  1.00  0.00      D    O  
HETATM 2857  H1  HOH D 796      40.466   6.873  49.347  1.00  0.00      D    H  
HETATM 2858  H2  HOH D 796      40.392   5.657  48.261  1.00  0.00      D    H  
HETATM 2859  O   HOH D 797      35.372  24.283  92.914  1.00  0.00      D    O  
HETATM 2860  H1  HOH D 797      34.608  23.671  92.711  1.00  0.00      D    H  
HETATM 2861  H2  HOH D 797      35.360  25.054  92.277  1.00  0.00      D    H  
HETATM 2862  O   HOH D 798      17.599   4.517  26.271  1.00  0.00      D    O  
HETATM 2863  H1  HOH D 798      18.164   5.118  25.705  1.00  0.00      D    H  
HETATM 2864  H2  HOH D 798      18.162   3.777  26.637  1.00  0.00      D    H  
HETATM 2865  O   HOH D 799      17.993  22.630  13.508  1.00  0.00      D    O  
HETATM 2866  H1  HOH D 799      17.859  23.045  12.608  1.00  0.00      D    H  
HETATM 2867  H2  HOH D 799      18.691  21.917  13.445  1.00  0.00      D    H  
HETATM 2868  O   HOH D 800      47.016  35.300  52.206  1.00  0.00      D    O  
HETATM 2869  H1  HOH D 800      46.630  35.655  51.354  1.00  0.00      D    H  
HETATM 2870  H2  HOH D 800      46.285  34.910  52.765  1.00  0.00      D    H  
HETATM 2871  O   HOH D 801      15.592   7.182  64.582  1.00  0.00      D    O  
HETATM 2872  H1  HOH D 801      15.475   8.146  64.820  1.00  0.00      D    H  
HETATM 2873  H2  HOH D 801      15.593   7.083  63.587  1.00  0.00      D    H  
HETATM 2874  O   HOH D 802      26.134   5.227  24.929  1.00  0.00      D    O  
HETATM 2875  H1  HOH D 802      26.188   6.222  24.838  1.00  0.00      D    H  
HETATM 2876  H2  HOH D 802      26.059   4.813  24.023  1.00  0.00      D    H  
HETATM 2877  O   HOH D 803      20.329  24.676  38.375  1.00  0.00      D    O  
HETATM 2878  H1  HOH D 803      21.095  24.101  38.087  1.00  0.00      D    H  
HETATM 2879  H2  HOH D 803      19.467  24.225  38.141  1.00  0.00      D    H  
HETATM 2880  O   HOH D 804      44.544   2.165  46.948  1.00  0.00      D    O  
HETATM 2881  H1  HOH D 804      44.002   2.708  47.589  1.00  0.00      D    H  
HETATM 2882  H2  HOH D 804      45.488   2.495  46.946  1.00  0.00      D    H  
HETATM 2883  O   HOH D 805      -0.035  41.016 109.666  1.00  0.00      D    O  
HETATM 2884  H1  HOH D 805       0.543  41.226 108.878  1.00  0.00      D    H  
HETATM 2885  H2  HOH D 805       0.263  40.155 110.079  1.00  0.00      D    H  
HETATM 2886  O   HOH D 806      24.698  27.344 112.503  1.00  0.00      D    O  
HETATM 2887  H1  HOH D 806      23.784  27.078 112.197  1.00  0.00      D    H  
HETATM 2888  H2  HOH D 806      25.323  27.346 111.722  1.00  0.00      D    H  
HETATM 2889  O   HOH D 807      28.446   8.757  50.222  1.00  0.00      D    O  
HETATM 2890  H1  HOH D 807      28.473   8.029  49.536  1.00  0.00      D    H  
HETATM 2891  H2  HOH D 807      27.595   8.691  50.743  1.00  0.00      D    H  
HETATM 2892  O   HOH D 808      16.595  14.253  25.297  1.00  0.00      D    O  
HETATM 2893  H1  HOH D 808      17.375  14.171  25.917  1.00  0.00      D    H  
HETATM 2894  H2  HOH D 808      15.815  14.635  25.793  1.00  0.00      D    H  
HETATM 2895  O   HOH D 809      46.316  33.835 102.647  1.00  0.00      D    O  
HETATM 2896  H1  HOH D 809      47.029  33.283 103.079  1.00  0.00      D    H  
HETATM 2897  H2  HOH D 809      45.757  34.270 103.353  1.00  0.00      D    H  
HETATM 2898  O   HOH D 810      26.675  37.102  26.817  1.00  0.00      D    O  
HETATM 2899  H1  HOH D 810      27.618  37.031  27.139  1.00  0.00      D    H  
HETATM 2900  H2  HOH D 810      26.051  37.061  27.598  1.00  0.00      D    H  
HETATM 2901  O   HOH D 811      48.069  20.152  57.293  1.00  0.00      D    O  
HETATM 2902  H1  HOH D 811      49.010  20.171  56.955  1.00  0.00      D    H  
HETATM 2903  H2  HOH D 811      47.436  20.198  56.520  1.00  0.00      D    H  
HETATM 2904  O   HOH D 812      42.872   8.037  72.143  1.00  0.00      D    O  
HETATM 2905  H1  HOH D 812      42.299   7.236  72.314  1.00  0.00      D    H  
HETATM 2906  H2  HOH D 812      42.773   8.686  72.897  1.00  0.00      D    H  
HETATM 2907  O   HOH D 813       4.184  27.136 109.985  1.00  0.00      D    O  
HETATM 2908  H1  HOH D 813       4.466  26.534 109.238  1.00  0.00      D    H  
HETATM 2909  H2  HOH D 813       3.254  26.903 110.268  1.00  0.00      D    H  
HETATM 2910  O   HOH D 814      28.741  34.899 117.918  1.00  0.00      D    O  
HETATM 2911  H1  HOH D 814      28.913  35.017 118.896  1.00  0.00      D    H  
HETATM 2912  H2  HOH D 814      28.047  34.192 117.785  1.00  0.00      D    H  
HETATM 2913  O   HOH D 815      47.152  32.135   5.812  1.00  0.00      D    O  
HETATM 2914  H1  HOH D 815      47.673  32.629   6.508  1.00  0.00      D    H  
HETATM 2915  H2  HOH D 815      47.094  31.169   6.062  1.00  0.00      D    H  
HETATM 2916  O   HOH D 816      48.163  32.357  99.058  1.00  0.00      D    O  
HETATM 2917  H1  HOH D 816      48.505  31.936  98.218  1.00  0.00      D    H  
HETATM 2918  H2  HOH D 816      48.836  32.239  99.788  1.00  0.00      D    H  
HETATM 2919  O   HOH D 817      44.641   2.210 118.132  1.00  0.00      D    O  
HETATM 2920  H1  HOH D 817      44.340   2.264 119.084  1.00  0.00      D    H  
HETATM 2921  H2  HOH D 817      45.626   2.042 118.104  1.00  0.00      D    H  
HETATM 2922  O   HOH D 818      18.037  16.509  14.903  1.00  0.00      D    O  
HETATM 2923  H1  HOH D 818      18.968  16.302  15.203  1.00  0.00      D    H  
HETATM 2924  H2  HOH D 818      17.932  17.498  14.799  1.00  0.00      D    H  
HETATM 2925  O   HOH D 819      31.911  30.819  24.324  1.00  0.00      D    O  
HETATM 2926  H1  HOH D 819      32.708  31.170  24.816  1.00  0.00      D    H  
HETATM 2927  H2  HOH D 819      31.213  31.533  24.267  1.00  0.00      D    H  
HETATM 2928  O   HOH D 820      11.936   1.166 118.126  1.00  0.00      D    O  
HETATM 2929  H1  HOH D 820      11.709   0.866 119.053  1.00  0.00      D    H  
HETATM 2930  H2  HOH D 820      11.937   2.165 118.090  1.00  0.00      D    H  
HETATM 2931  O   HOH D 821      41.341   9.068  69.756  1.00  0.00      D    O  
HETATM 2932  H1  HOH D 821      41.570   8.754  70.677  1.00  0.00      D    H  
HETATM 2933  H2  HOH D 821      40.758   8.390  69.308  1.00  0.00      D    H  
HETATM 2934  O   HOH D 822      37.292  22.270  47.559  1.00  0.00      D    O  
HETATM 2935  H1  HOH D 822      38.147  22.012  48.009  1.00  0.00      D    H  
HETATM 2936  H2  HOH D 822      37.450  22.377  46.577  1.00  0.00      D    H  
HETATM 2937  O   HOH D 823      43.992  15.830  74.405  1.00  0.00      D    O  
HETATM 2938  H1  HOH D 823      44.612  16.611  74.336  1.00  0.00      D    H  
HETATM 2939  H2  HOH D 823      43.046  16.153  74.385  1.00  0.00      D    H  
HETATM 2940  O   HOH D 824      33.590   5.698  31.830  1.00  0.00      D    O  
HETATM 2941  H1  HOH D 824      33.212   4.879  31.398  1.00  0.00      D    H  
HETATM 2942  H2  HOH D 824      32.843   6.299  32.115  1.00  0.00      D    H  
HETATM 2943  O   HOH D 825      16.268  38.208  36.087  1.00  0.00      D    O  
HETATM 2944  H1  HOH D 825      16.992  38.688  36.582  1.00  0.00      D    H  
HETATM 2945  H2  HOH D 825      15.813  38.843  35.463  1.00  0.00      D    H  
HETATM 2946  O   HOH D 826      18.228  42.452 118.250  1.00  0.00      D    O  
HETATM 2947  H1  HOH D 826      19.085  42.793 117.865  1.00  0.00      D    H  
HETATM 2948  H2  HOH D 826      18.345  42.282 119.228  1.00  0.00      D    H  
HETATM 2949  O   HOH D 827      33.635   9.387  93.023  1.00  0.00      D    O  
HETATM 2950  H1  HOH D 827      34.285   8.629  92.977  1.00  0.00      D    H  
HETATM 2951  H2  HOH D 827      33.156   9.364  93.900  1.00  0.00      D    H  
HETATM 2952  O   HOH D 828      21.964  18.698 103.678  1.00  0.00      D    O  
HETATM 2953  H1  HOH D 828      22.188  17.891 103.133  1.00  0.00      D    H  
HETATM 2954  H2  HOH D 828      22.736  19.333 103.666  1.00  0.00      D    H  
HETATM 2955  O   HOH D 829      33.764  21.605  34.433  1.00  0.00      D    O  
HETATM 2956  H1  HOH D 829      34.392  22.308  34.100  1.00  0.00      D    H  
HETATM 2957  H2  HOH D 829      32.823  21.932  34.348  1.00  0.00      D    H  
HETATM 2958  O   HOH D 830      13.548  31.518  16.146  1.00  0.00      D    O  
HETATM 2959  H1  HOH D 830      13.962  31.007  15.393  1.00  0.00      D    H  
HETATM 2960  H2  HOH D 830      13.091  32.331  15.784  1.00  0.00      D    H  
HETATM 2961  O   HOH D 831      40.298  37.374  73.837  1.00  0.00      D    O  
HETATM 2962  H1  HOH D 831      39.788  37.928  74.496  1.00  0.00      D    H  
HETATM 2963  H2  HOH D 831      39.895  36.461  73.787  1.00  0.00      D    H  
HETATM 2964  O   HOH D 832      21.092  27.866  80.242  1.00  0.00      D    O  
HETATM 2965  H1  HOH D 832      20.828  27.095  79.663  1.00  0.00      D    H  
HETATM 2966  H2  HOH D 832      20.644  28.697  79.915  1.00  0.00      D    H  
HETATM 2967  O   HOH D 833      26.561   3.753   8.911  1.00  0.00      D    O  
HETATM 2968  H1  HOH D 833      27.329   3.548   8.305  1.00  0.00      D    H  
HETATM 2969  H2  HOH D 833      26.692   3.285   9.785  1.00  0.00      D    H  
HETATM 2970  O   HOH D 834      25.314  15.338 114.410  1.00  0.00      D    O  
HETATM 2971  H1  HOH D 834      26.113  15.594 114.954  1.00  0.00      D    H  
HETATM 2972  H2  HOH D 834      24.540  15.918 114.661  1.00  0.00      D    H  
HETATM 2973  O   HOH D 835      41.269   7.039  59.536  1.00  0.00      D    O  
HETATM 2974  H1  HOH D 835      41.057   7.822  60.120  1.00  0.00      D    H  
HETATM 2975  H2  HOH D 835      41.948   7.307  58.852  1.00  0.00      D    H  
HETATM 2976  O   HOH D 836      31.159   2.283  32.288  1.00  0.00      D    O  
HETATM 2977  H1  HOH D 836      31.488   1.904  33.153  1.00  0.00      D    H  
HETATM 2978  H2  HOH D 836      30.507   3.019  32.473  1.00  0.00      D    H  
HETATM 2979  O   HOH D 837       9.645  24.972 117.937  1.00  0.00      D    O  
HETATM 2980  H1  HOH D 837      10.429  25.586 117.851  1.00  0.00      D    H  
HETATM 2981  H2  HOH D 837       9.638  24.566 118.851  1.00  0.00      D    H  
HETATM 2982  O   HOH D 838      22.018  37.527 110.225  1.00  0.00      D    O  
HETATM 2983  H1  HOH D 838      21.802  37.063 111.084  1.00  0.00      D    H  
HETATM 2984  H2  HOH D 838      21.196  37.581 109.659  1.00  0.00      D    H  
HETATM 2985  O   HOH D 839      25.372  41.773  97.970  1.00  0.00      D    O  
HETATM 2986  H1  HOH D 839      25.801  41.060  97.415  1.00  0.00      D    H  
HETATM 2987  H2  HOH D 839      25.252  41.439  98.905  1.00  0.00      D    H  
HETATM 2988  O   HOH D 840      42.964  15.958  13.288  1.00  0.00      D    O  
HETATM 2989  H1  HOH D 840      42.903  16.600  12.524  1.00  0.00      D    H  
HETATM 2990  H2  HOH D 840      42.524  16.356  14.093  1.00  0.00      D    H  
HETATM 2991  O   HOH D 841      25.741   2.223  83.663  1.00  0.00      D    O  
HETATM 2992  H1  HOH D 841      25.869   1.686  84.496  1.00  0.00      D    H  
HETATM 2993  H2  HOH D 841      26.621   2.591  83.364  1.00  0.00      D    H  
HETATM 2994  O   HOH D 842      30.047  31.748  98.923  1.00  0.00      D    O  
HETATM 2995  H1  HOH D 842      30.560  31.439  99.724  1.00  0.00      D    H  
HETATM 2996  H2  HOH D 842      30.407  31.302  98.104  1.00  0.00      D    H  
HETATM 2997  O   HOH D 843      45.345  32.074  29.356  1.00  0.00      D    O  
HETATM 2998  H1  HOH D 843      44.694  31.714  28.687  1.00  0.00      D    H  
HETATM 2999  H2  HOH D 843      46.179  32.363  28.888  1.00  0.00      D    H  
HETATM 3000  O   HOH D 844      37.619  35.333  34.464  1.00  0.00      D    O  
HETATM 3001  H1  HOH D 844      37.453  35.775  33.582  1.00  0.00      D    H  
HETATM 3002  H2  HOH D 844      37.861  34.374  34.315  1.00  0.00      D    H  
HETATM 3003  O   HOH D 845      20.171   6.716  86.146  1.00  0.00      D    O  
HETATM 3004  H1  HOH D 845      20.775   6.174  85.561  1.00  0.00      D    H  
HETATM 3005  H2  HOH D 845      19.384   6.161  86.417  1.00  0.00      D    H  
HETATM 3006  O   HOH D 846      20.713   2.551  37.157  1.00  0.00      D    O  
HETATM 3007  H1  HOH D 846      20.065   2.312  36.433  1.00  0.00      D    H  
HETATM 3008  H2  HOH D 846      21.594   2.793  36.750  1.00  0.00      D    H  
HETATM 3009  O   HOH D 847      18.123   9.597  95.289  1.00  0.00      D    O  
HETATM 3010  H1  HOH D 847      17.883   8.907  94.606  1.00  0.00      D    H  
HETATM 3011  H2  HOH D 847      18.921   9.289  95.807  1.00  0.00      D    H  
HETATM 3012  O   HOH D 848      30.375   3.867  24.542  1.00  0.00      D    O  
HETATM 3013  H1  HOH D 848      29.987   3.969  23.626  1.00  0.00      D    H  
HETATM 3014  H2  HOH D 848      29.729   4.219  25.219  1.00  0.00      D    H  
HETATM 3015  O   HOH D 849      14.932   3.270 104.163  1.00  0.00      D    O  
HETATM 3016  H1  HOH D 849      14.726   4.199 104.471  1.00  0.00      D    H  
HETATM 3017  H2  HOH D 849      14.127   2.690 104.294  1.00  0.00      D    H  
HETATM 3018  O   HOH D 850      45.588  35.991  80.673  1.00  0.00      D    O  
HETATM 3019  H1  HOH D 850      46.453  36.389  80.368  1.00  0.00      D    H  
HETATM 3020  H2  HOH D 850      45.772  35.210  81.270  1.00  0.00      D    H  
HETATM 3021  O   HOH D 851       5.405   1.630  78.430  1.00  0.00      D    O  
HETATM 3022  H1  HOH D 851       4.870   0.790  78.514  1.00  0.00      D    H  
HETATM 3023  H2  HOH D 851       5.875   1.640  77.547  1.00  0.00      D    H  
HETATM 3024  O   HOH D 852      46.817  12.808 117.861  1.00  0.00      D    O  
HETATM 3025  H1  HOH D 852      47.726  13.222 117.813  1.00  0.00      D    H  
HETATM 3026  H2  HOH D 852      46.470  12.875 118.796  1.00  0.00      D    H  
HETATM 3027  O   HOH D 853      20.827   8.588  25.695  1.00  0.00      D    O  
HETATM 3028  H1  HOH D 853      19.860   8.839  25.732  1.00  0.00      D    H  
HETATM 3029  H2  HOH D 853      20.937   7.765  25.138  1.00  0.00      D    H  
HETATM 3030  O   HOH D 854      20.560  34.314  66.363  1.00  0.00      D    O  
HETATM 3031  H1  HOH D 854      20.631  33.420  65.922  1.00  0.00      D    H  
HETATM 3032  H2  HOH D 854      19.600  34.513  66.560  1.00  0.00      D    H  
HETATM 3033  O   HOH D 855      35.599  14.373  75.451  1.00  0.00      D    O  
HETATM 3034  H1  HOH D 855      34.713  14.433  74.992  1.00  0.00      D    H  
HETATM 3035  H2  HOH D 855      35.460  14.316  76.439  1.00  0.00      D    H  
HETATM 3036  O   HOH D 856      46.188  39.686 118.184  1.00  0.00      D    O  
HETATM 3037  H1  HOH D 856      46.269  39.337 119.118  1.00  0.00      D    H  
HETATM 3038  H2  HOH D 856      46.125  40.683 118.205  1.00  0.00      D    H  
HETATM 3039  O   HOH D 857      39.100  20.930   2.792  1.00  0.00      D    O  
HETATM 3040  H1  HOH D 857      40.093  21.023   2.871  1.00  0.00      D    H  
HETATM 3041  H2  HOH D 857      38.710  20.741   3.694  1.00  0.00      D    H  
HETATM 3042  O   HOH D 858      47.849  25.758  39.204  1.00  0.00      D    O  
HETATM 3043  H1  HOH D 858      48.631  25.831  39.823  1.00  0.00      D    H  
HETATM 3044  H2  HOH D 858      47.003  25.748  39.737  1.00  0.00      D    H  
HETATM 3045  O   HOH D 859      27.796  22.978  63.003  1.00  0.00      D    O  
HETATM 3046  H1  HOH D 859      28.358  22.697  62.225  1.00  0.00      D    H  
HETATM 3047  H2  HOH D 859      28.330  22.901  63.845  1.00  0.00      D    H  
HETATM 3048  O   HOH D 860       0.135  10.219  60.306  1.00  0.00      D    O  
HETATM 3049  H1  HOH D 860       0.810  10.170  61.043  1.00  0.00      D    H  
HETATM 3050  H2  HOH D 860      -0.328  11.105  60.338  1.00  0.00      D    H  
HETATM 3051  O   HOH D 861      38.913  35.602  47.297  1.00  0.00      D    O  
HETATM 3052  H1  HOH D 861      38.132  35.245  47.809  1.00  0.00      D    H  
HETATM 3053  H2  HOH D 861      39.229  36.451  47.720  1.00  0.00      D    H  
HETATM 3054  O   HOH D 862      10.627  11.384  41.208  1.00  0.00      D    O  
HETATM 3055  H1  HOH D 862      10.467  12.220  40.683  1.00  0.00      D    H  
HETATM 3056  H2  HOH D 862       9.774  10.867  41.281  1.00  0.00      D    H  
HETATM 3057  O   HOH D 863      47.615  23.484  52.982  1.00  0.00      D    O  
HETATM 3058  H1  HOH D 863      48.150  22.862  53.555  1.00  0.00      D    H  
HETATM 3059  H2  HOH D 863      48.008  23.512  52.063  1.00  0.00      D    H  
HETATM 3060  O   HOH D 864      19.706  26.706  67.745  1.00  0.00      D    O  
HETATM 3061  H1  HOH D 864      19.574  26.858  66.765  1.00  0.00      D    H  
HETATM 3062  H2  HOH D 864      18.904  27.033  68.244  1.00  0.00      D    H  
HETATM 3063  O   HOH D 865      45.072  20.631 112.485  1.00  0.00      D    O  
HETATM 3064  H1  HOH D 865      45.127  20.488 113.473  1.00  0.00      D    H  
HETATM 3065  H2  HOH D 865      44.732  19.799 112.047  1.00  0.00      D    H  
HETATM 3066  O   HOH D 866       4.281  35.583  48.983  1.00  0.00      D    O  
HETATM 3067  H1  HOH D 866       3.885  34.744  49.355  1.00  0.00      D    H  
HETATM 3068  H2  HOH D 866       4.642  36.141  49.730  1.00  0.00      D    H  
HETATM 3069  O   HOH D 867      48.217   8.578 104.102  1.00  0.00      D    O  
HETATM 3070  H1  HOH D 867      48.094   9.373 103.509  1.00  0.00      D    H  
HETATM 3071  H2  HOH D 867      47.641   8.676 104.914  1.00  0.00      D    H  
HETATM 3072  O   HOH D 868      43.744  24.467  53.235  1.00  0.00      D    O  
HETATM 3073  H1  HOH D 868      43.022  24.321  53.911  1.00  0.00      D    H  
HETATM 3074  H2  HOH D 868      43.488  25.223  52.632  1.00  0.00      D    H  
HETATM 3075  O   HOH D 869      45.379  11.653  61.247  1.00  0.00      D    O  
HETATM 3076  H1  HOH D 869      45.095  12.607  61.339  1.00  0.00      D    H  
HETATM 3077  H2  HOH D 869      45.191  11.337  60.317  1.00  0.00      D    H  
HETATM 3078  O   HOH D 870       1.431  32.268   6.181  1.00  0.00      D    O  
HETATM 3079  H1  HOH D 870       2.211  32.893   6.142  1.00  0.00      D    H  
HETATM 3080  H2  HOH D 870       0.760  32.613   6.837  1.00  0.00      D    H  
HETATM 3081  O   HOH D 871      10.202  20.347  97.999  1.00  0.00      D    O  
HETATM 3082  H1  HOH D 871       9.896  21.015  98.677  1.00  0.00      D    H  
HETATM 3083  H2  HOH D 871      10.838  20.784  97.363  1.00  0.00      D    H  
HETATM 3084  O   HOH D 872      13.263  10.284  40.013  1.00  0.00      D    O  
HETATM 3085  H1  HOH D 872      13.480  11.107  39.488  1.00  0.00      D    H  
HETATM 3086  H2  HOH D 872      13.092   9.524  39.385  1.00  0.00      D    H  
HETATM 3087  O   HOH D 873      15.448  33.812  35.557  1.00  0.00      D    O  
HETATM 3088  H1  HOH D 873      14.970  34.613  35.918  1.00  0.00      D    H  
HETATM 3089  H2  HOH D 873      15.686  33.199  36.311  1.00  0.00      D    H  
HETATM 3090  O   HOH D 874       8.504  12.686  89.339  1.00  0.00      D    O  
HETATM 3091  H1  HOH D 874       8.243  13.651  89.346  1.00  0.00      D    H  
HETATM 3092  H2  HOH D 874       8.738  12.410  88.406  1.00  0.00      D    H  
HETATM 3093  O   HOH D 875      21.377  29.917 109.607  1.00  0.00      D    O  
HETATM 3094  H1  HOH D 875      20.641  29.554 110.178  1.00  0.00      D    H  
HETATM 3095  H2  HOH D 875      22.113  30.261 110.191  1.00  0.00      D    H  
HETATM 3096  O   HOH D 876      28.118  13.721  36.997  1.00  0.00      D    O  
HETATM 3097  H1  HOH D 876      28.896  13.402  36.456  1.00  0.00      D    H  
HETATM 3098  H2  HOH D 876      27.360  13.951  36.387  1.00  0.00      D    H  
HETATM 3099  O   HOH D 877      10.249  25.467  53.602  1.00  0.00      D    O  
HETATM 3100  H1  HOH D 877      10.246  24.491  53.387  1.00  0.00      D    H  
HETATM 3101  H2  HOH D 877       9.735  25.964  52.903  1.00  0.00      D    H  
HETATM 3102  O   HOH D 878      30.221  33.842  16.141  1.00  0.00      D    O  
HETATM 3103  H1  HOH D 878      29.221  33.816  16.173  1.00  0.00      D    H  
HETATM 3104  H2  HOH D 878      30.592  33.339  16.922  1.00  0.00      D    H  
HETATM 3105  O   HOH D 879      26.202  25.044 115.765  1.00  0.00      D    O  
HETATM 3106  H1  HOH D 879      26.875  24.613 116.366  1.00  0.00      D    H  
HETATM 3107  H2  HOH D 879      26.003  25.967 116.095  1.00  0.00      D    H  
HETATM 3108  O   HOH D 880       6.733  22.766  81.227  1.00  0.00      D    O  
HETATM 3109  H1  HOH D 880       5.765  22.964  81.074  1.00  0.00      D    H  
HETATM 3110  H2  HOH D 880       6.861  22.435  82.162  1.00  0.00      D    H  
HETATM 3111  O   HOH D 881      14.459  22.568  89.653  1.00  0.00      D    O  
HETATM 3112  H1  HOH D 881      13.962  23.269  89.142  1.00  0.00      D    H  
HETATM 3113  H2  HOH D 881      15.349  22.411  89.224  1.00  0.00      D    H  
HETATM 3114  O   HOH D 882      19.940   6.724   7.921  1.00  0.00      D    O  
HETATM 3115  H1  HOH D 882      19.196   7.184   8.406  1.00  0.00      D    H  
HETATM 3116  H2  HOH D 882      20.276   5.962   8.474  1.00  0.00      D    H  
HETATM 3117  O   HOH D 883      47.210  29.398 117.893  1.00  0.00      D    O  
HETATM 3118  H1  HOH D 883      47.199  28.467 118.258  1.00  0.00      D    H  
HETATM 3119  H2  HOH D 883      48.068  29.554 117.404  1.00  0.00      D    H  
HETATM 3120  O   HOH D 884      29.707  21.855  19.519  1.00  0.00      D    O  
HETATM 3121  H1  HOH D 884      29.198  21.296  20.173  1.00  0.00      D    H  
HETATM 3122  H2  HOH D 884      29.853  22.767  19.902  1.00  0.00      D    H  
HETATM 3123  O   HOH D 885      14.162  36.268  35.927  1.00  0.00      D    O  
HETATM 3124  H1  HOH D 885      14.827  36.935  36.261  1.00  0.00      D    H  
HETATM 3125  H2  HOH D 885      13.549  36.708  35.271  1.00  0.00      D    H  
HETATM 3126  O   HOH D 886       0.528   1.754  90.801  1.00  0.00      D    O  
HETATM 3127  H1  HOH D 886       0.361   0.768  90.791  1.00  0.00      D    H  
HETATM 3128  H2  HOH D 886      -0.312   2.232  91.055  1.00  0.00      D    H  
HETATM 3129  O   HOH D 887      29.839  15.809  50.589  1.00  0.00      D    O  
HETATM 3130  H1  HOH D 887      29.279  15.499  49.821  1.00  0.00      D    H  
HETATM 3131  H2  HOH D 887      30.305  15.025  51.000  1.00  0.00      D    H  
HETATM 3132  O   HOH D 888      14.961  15.172   7.307  1.00  0.00      D    O  
HETATM 3133  H1  HOH D 888      14.420  15.759   7.909  1.00  0.00      D    H  
HETATM 3134  H2  HOH D 888      15.016  15.585   6.399  1.00  0.00      D    H  
HETATM 3135  O   HOH D 889      42.540  22.474  60.627  1.00  0.00      D    O  
HETATM 3136  H1  HOH D 889      42.835  23.337  60.218  1.00  0.00      D    H  
HETATM 3137  H2  HOH D 889      41.595  22.561  60.943  1.00  0.00      D    H  
HETATM 3138  O   HOH D 890      34.868  29.881  54.134  1.00  0.00      D    O  
HETATM 3139  H1  HOH D 890      34.226  30.636  54.005  1.00  0.00      D    H  
HETATM 3140  H2  HOH D 890      35.136  29.832  55.096  1.00  0.00      D    H  
HETATM 3141  O   HOH D 891      26.756  41.639 103.331  1.00  0.00      D    O  
HETATM 3142  H1  HOH D 891      27.115  40.878 103.871  1.00  0.00      D    H  
HETATM 3143  H2  HOH D 891      27.286  42.464 103.523  1.00  0.00      D    H  
HETATM 3144  O   HOH D 892       1.928   4.522  89.605  1.00  0.00      D    O  
HETATM 3145  H1  HOH D 892       1.555   3.643  89.904  1.00  0.00      D    H  
HETATM 3146  H2  HOH D 892       2.732   4.364  89.031  1.00  0.00      D    H  
HETATM 3147  O   HOH D 893      17.071  31.105  10.101  1.00  0.00      D    O  
HETATM 3148  H1  HOH D 893      17.938  31.601  10.134  1.00  0.00      D    H  
HETATM 3149  H2  HOH D 893      17.247  30.138   9.912  1.00  0.00      D    H  
HETATM 3150  O   HOH D 894      47.470  21.205  99.245  1.00  0.00      D    O  
HETATM 3151  H1  HOH D 894      48.317  21.199  98.713  1.00  0.00      D    H  
HETATM 3152  H2  HOH D 894      46.720  21.534  98.672  1.00  0.00      D    H  
HETATM 3153  O   HOH D 895      38.708   4.548  32.638  1.00  0.00      D    O  
HETATM 3154  H1  HOH D 895      39.517   4.765  32.092  1.00  0.00      D    H  
HETATM 3155  H2  HOH D 895      38.915   4.678  33.608  1.00  0.00      D    H  
HETATM 3156  O   HOH D 896      41.924  11.453 107.984  1.00  0.00      D    O  
HETATM 3157  H1  HOH D 896      41.074  11.980 108.011  1.00  0.00      D    H  
HETATM 3158  H2  HOH D 896      42.526  11.828 107.279  1.00  0.00      D    H  
HETATM 3159  O   HOH D 897      38.130  18.260  55.584  1.00  0.00      D    O  
HETATM 3160  H1  HOH D 897      39.074  18.583  55.654  1.00  0.00      D    H  
HETATM 3161  H2  HOH D 897      37.508  18.976  55.901  1.00  0.00      D    H  
HETATM 3162  O   HOH D 898      42.526  24.334  89.808  1.00  0.00      D    O  
HETATM 3163  H1  HOH D 898      42.669  24.916  89.008  1.00  0.00      D    H  
HETATM 3164  H2  HOH D 898      43.302  23.710  89.909  1.00  0.00      D    H  
HETATM 3165  O   HOH D 899       5.562  38.488  85.504  1.00  0.00      D    O  
HETATM 3166  H1  HOH D 899       5.544  37.779  84.799  1.00  0.00      D    H  
HETATM 3167  H2  HOH D 899       6.493  38.586  85.855  1.00  0.00      D    H  
HETATM 3168  O   HOH D 900      18.204  23.918  27.235  1.00  0.00      D    O  
HETATM 3169  H1  HOH D 900      19.080  23.438  27.199  1.00  0.00      D    H  
HETATM 3170  H2  HOH D 900      17.532  23.427  26.681  1.00  0.00      D    H  
HETATM 3171  O   HOH D 901       6.331  18.654 111.469  1.00  0.00      D    O  
HETATM 3172  H1  HOH D 901       6.494  18.792 112.446  1.00  0.00      D    H  
HETATM 3173  H2  HOH D 901       5.989  17.727 111.316  1.00  0.00      D    H  
HETATM 3174  O   HOH D 902      25.585   1.540  61.193  1.00  0.00      D    O  
HETATM 3175  H1  HOH D 902      24.758   1.426  60.642  1.00  0.00      D    H  
HETATM 3176  H2  HOH D 902      25.675   0.770  61.824  1.00  0.00      D    H  
HETATM 3177  O   HOH D 903      24.262  17.721  62.472  1.00  0.00      D    O  
HETATM 3178  H1  HOH D 903      23.612  18.421  62.766  1.00  0.00      D    H  
HETATM 3179  H2  HOH D 903      25.133  17.856  62.944  1.00  0.00      D    H  
HETATM 3180  O   HOH D 904      30.397   1.078 112.184  1.00  0.00      D    O  
HETATM 3181  H1  HOH D 904      30.683   1.667 111.429  1.00  0.00      D    H  
HETATM 3182  H2  HOH D 904      30.948   1.283 112.993  1.00  0.00      D    H  
HETATM 3183  O   HOH D 905      46.469  31.218  58.967  1.00  0.00      D    O  
HETATM 3184  H1  HOH D 905      45.630  30.785  58.638  1.00  0.00      D    H  
HETATM 3185  H2  HOH D 905      46.899  31.723  58.218  1.00  0.00      D    H  
HETATM 3186  O   HOH D 906      38.654  25.609 113.791  1.00  0.00      D    O  
HETATM 3187  H1  HOH D 906      39.342  25.221 113.177  1.00  0.00      D    H  
HETATM 3188  H2  HOH D 906      38.766  26.602 113.831  1.00  0.00      D    H  
HETATM 3189  O   HOH D 907      19.589  33.736  92.468  1.00  0.00      D    O  
HETATM 3190  H1  HOH D 907      20.024  32.888  92.167  1.00  0.00      D    H  
HETATM 3191  H2  HOH D 907      20.271  34.325  92.901  1.00  0.00      D    H  
HETATM 3192  O   HOH D 908      38.469  35.647   5.218  1.00  0.00      D    O  
HETATM 3193  H1  HOH D 908      38.331  35.033   4.441  1.00  0.00      D    H  
HETATM 3194  H2  HOH D 908      38.727  35.113   6.023  1.00  0.00      D    H  
HETATM 3195  O   HOH D 909       1.211  26.599  78.036  1.00  0.00      D    O  
HETATM 3196  H1  HOH D 909       0.263  26.307  77.910  1.00  0.00      D    H  
HETATM 3197  H2  HOH D 909       1.337  26.924  78.974  1.00  0.00      D    H  
HETATM 3198  O   HOH D 910      36.434  36.537  53.680  1.00  0.00      D    O  
HETATM 3199  H1  HOH D 910      36.209  35.606  53.966  1.00  0.00      D    H  
HETATM 3200  H2  HOH D 910      35.876  37.188  54.195  1.00  0.00      D    H  
HETATM 3201  O   HOH D 911       6.639  36.946   9.452  1.00  0.00      D    O  
HETATM 3202  H1  HOH D 911       5.778  37.138   9.922  1.00  0.00      D    H  
HETATM 3203  H2  HOH D 911       7.208  36.357  10.026  1.00  0.00      D    H  
HETATM 3204  O   HOH D 912      24.414  29.069  95.516  1.00  0.00      D    O  
HETATM 3205  H1  HOH D 912      24.147  29.867  94.975  1.00  0.00      D    H  
HETATM 3206  H2  HOH D 912      24.289  29.268  96.488  1.00  0.00      D    H  
HETATM 3207  O   HOH D 913      24.888  41.201  67.960  1.00  0.00      D    O  
HETATM 3208  H1  HOH D 913      25.137  41.830  67.223  1.00  0.00      D    H  
HETATM 3209  H2  HOH D 913      24.336  41.685  68.639  1.00  0.00      D    H  
HETATM 3210  O   HOH D 914      43.248  33.772  35.584  1.00  0.00      D    O  
HETATM 3211  H1  HOH D 914      42.661  33.769  34.775  1.00  0.00      D    H  
HETATM 3212  H2  HOH D 914      43.136  32.912  36.081  1.00  0.00      D    H  
HETATM 3213  O   HOH D 915      23.604   9.860  56.044  1.00  0.00      D    O  
HETATM 3214  H1  HOH D 915      23.866   9.862  57.009  1.00  0.00      D    H  
HETATM 3215  H2  HOH D 915      22.970   9.105  55.872  1.00  0.00      D    H  
HETATM 3216  O   HOH D 916      42.736   4.475  42.099  1.00  0.00      D    O  
HETATM 3217  H1  HOH D 916      42.695   5.230  42.754  1.00  0.00      D    H  
HETATM 3218  H2  HOH D 916      42.860   4.842  41.176  1.00  0.00      D    H  
HETATM 3219  O   HOH D 917      11.014   2.458  32.180  1.00  0.00      D    O  
HETATM 3220  H1  HOH D 917      11.079   1.880  32.993  1.00  0.00      D    H  
HETATM 3221  H2  HOH D 917      10.363   3.198  32.348  1.00  0.00      D    H  
HETATM 3222  O   HOH D 918      34.646  37.633  18.310  1.00  0.00      D    O  
HETATM 3223  H1  HOH D 918      33.750  37.193  18.249  1.00  0.00      D    H  
HETATM 3224  H2  HOH D 918      35.014  37.769  17.390  1.00  0.00      D    H  
HETATM 3225  O   HOH D 919      38.132  40.204  71.921  1.00  0.00      D    O  
HETATM 3226  H1  HOH D 919      38.921  39.733  72.316  1.00  0.00      D    H  
HETATM 3227  H2  HOH D 919      37.916  41.011  72.471  1.00  0.00      D    H  
HETATM 3228  O   HOH D 920       0.455  20.766  97.496  1.00  0.00      D    O  
HETATM 3229  H1  HOH D 920       1.090  21.535  97.423  1.00  0.00      D    H  
HETATM 3230  H2  HOH D 920       0.928  19.919  97.255  1.00  0.00      D    H  
HETATM 3231  O   HOH D 921      25.248  14.545 109.432  1.00  0.00      D    O  
HETATM 3232  H1  HOH D 921      24.311  14.271 109.213  1.00  0.00      D    H  
HETATM 3233  H2  HOH D 921      25.246  15.105 110.260  1.00  0.00      D    H  
HETATM 3234  O   HOH D 922      11.236  29.808  86.338  1.00  0.00      D    O  
HETATM 3235  H1  HOH D 922      10.885  30.583  86.865  1.00  0.00      D    H  
HETATM 3236  H2  HOH D 922      10.558  29.073  86.335  1.00  0.00      D    H  
HETATM 3237  O   HOH D 923      39.844  23.312   8.133  1.00  0.00      D    O  
HETATM 3238  H1  HOH D 923      38.996  22.922   8.492  1.00  0.00      D    H  
HETATM 3239  H2  HOH D 923      40.364  22.601   7.660  1.00  0.00      D    H  
HETATM 3240  O   HOH D 924      31.450   1.686  84.303  1.00  0.00      D    O  
HETATM 3241  H1  HOH D 924      31.183   2.296  83.557  1.00  0.00      D    H  
HETATM 3242  H2  HOH D 924      31.302   0.736  84.028  1.00  0.00      D    H  
HETATM 3243  O   HOH D 925      45.084  41.365 114.989  1.00  0.00      D    O  
HETATM 3244  H1  HOH D 925      45.445  41.092 114.098  1.00  0.00      D    H  
HETATM 3245  H2  HOH D 925      45.623  42.126 115.349  1.00  0.00      D    H  
HETATM 3246  O   HOH D 926      10.168  35.865  18.168  1.00  0.00      D    O  
HETATM 3247  H1  HOH D 926      10.598  36.146  17.310  1.00  0.00      D    H  
HETATM 3248  H2  HOH D 926      10.780  36.071  18.931  1.00  0.00      D    H  
HETATM 3249  O   HOH D 927       1.111  26.947  34.999  1.00  0.00      D    O  
HETATM 3250  H1  HOH D 927       0.542  27.669  35.392  1.00  0.00      D    H  
HETATM 3251  H2  HOH D 927       0.725  26.660  34.122  1.00  0.00      D    H  
HETATM 3252  O   HOH D 928       5.071  13.648  58.976  1.00  0.00      D    O  
HETATM 3253  H1  HOH D 928       5.261  12.957  58.279  1.00  0.00      D    H  
HETATM 3254  H2  HOH D 928       5.917  13.878  59.456  1.00  0.00      D    H  
HETATM 3255  O   HOH D 929      40.307  26.604  19.748  1.00  0.00      D    O  
HETATM 3256  H1  HOH D 929      40.867  26.988  19.014  1.00  0.00      D    H  
HETATM 3257  H2  HOH D 929      40.876  26.449  20.556  1.00  0.00      D    H  
HETATM 3258  O   HOH D 930       4.395  39.906 111.832  1.00  0.00      D    O  
HETATM 3259  H1  HOH D 930       4.529  39.959 110.842  1.00  0.00      D    H  
HETATM 3260  H2  HOH D 930       5.154  40.362 112.296  1.00  0.00      D    H  
HETATM 3261  O   HOH D 931       3.545  29.304  18.449  1.00  0.00      D    O  
HETATM 3262  H1  HOH D 931       2.643  29.446  18.857  1.00  0.00      D    H  
HETATM 3263  H2  HOH D 931       3.599  29.796  17.580  1.00  0.00      D    H  
HETATM 3264  O   HOH D 932      17.864   5.386  39.971  1.00  0.00      D    O  
HETATM 3265  H1  HOH D 932      18.531   5.012  40.616  1.00  0.00      D    H  
HETATM 3266  H2  HOH D 932      17.939   4.903  39.098  1.00  0.00      D    H  
HETATM 3267  O   HOH D 933      14.538  28.598  31.812  1.00  0.00      D    O  
HETATM 3268  H1  HOH D 933      14.780  28.108  30.974  1.00  0.00      D    H  
HETATM 3269  H2  HOH D 933      14.752  28.029  32.605  1.00  0.00      D    H  
HETATM 3270  O   HOH D 934      20.757  29.286  63.471  1.00  0.00      D    O  
HETATM 3271  H1  HOH D 934      21.612  29.532  63.927  1.00  0.00      D    H  
HETATM 3272  H2  HOH D 934      20.761  28.308  63.263  1.00  0.00      D    H  
HETATM 3273  O   HOH D 935      20.724  26.840  35.249  1.00  0.00      D    O  
HETATM 3274  H1  HOH D 935      21.677  27.076  35.441  1.00  0.00      D    H  
HETATM 3275  H2  HOH D 935      20.604  25.850  35.325  1.00  0.00      D    H  
HETATM 3276  O   HOH D 936       2.061  33.031  56.788  1.00  0.00      D    O  
HETATM 3277  H1  HOH D 936       1.482  33.658  57.310  1.00  0.00      D    H  
HETATM 3278  H2  HOH D 936       1.788  33.050  55.826  1.00  0.00      D    H  
HETATM 3279  O   HOH D 937      27.264  33.681  92.146  1.00  0.00      D    O  
HETATM 3280  H1  HOH D 937      27.489  32.934  92.771  1.00  0.00      D    H  
HETATM 3281  H2  HOH D 937      26.730  33.325  91.379  1.00  0.00      D    H  
HETATM 3282  O   HOH D 938      26.277  35.405  93.917  1.00  0.00      D    O  
HETATM 3283  H1  HOH D 938      26.602  34.733  93.252  1.00  0.00      D    H  
HETATM 3284  H2  HOH D 938      26.268  36.312  93.497  1.00  0.00      D    H  
HETATM 3285  O   HOH D 939      30.506  11.853  88.103  1.00  0.00      D    O  
HETATM 3286  H1  HOH D 939      29.564  11.691  87.809  1.00  0.00      D    H  
HETATM 3287  H2  HOH D 939      30.678  11.362  88.957  1.00  0.00      D    H  
HETATM 3288  O   HOH D 940      37.747  30.751  58.711  1.00  0.00      D    O  
HETATM 3289  H1  HOH D 940      37.830  29.864  59.166  1.00  0.00      D    H  
HETATM 3290  H2  HOH D 940      37.032  31.289  59.157  1.00  0.00      D    H  
HETATM 3291  O   HOH D 941       7.071  21.713 108.150  1.00  0.00      D    O  
HETATM 3292  H1  HOH D 941       8.048  21.549 108.019  1.00  0.00      D    H  
HETATM 3293  H2  HOH D 941       6.548  21.000 107.683  1.00  0.00      D    H  
HETATM 3294  O   HOH D 942      32.448  19.615  30.369  1.00  0.00      D    O  
HETATM 3295  H1  HOH D 942      32.012  20.446  30.716  1.00  0.00      D    H  
HETATM 3296  H2  HOH D 942      31.817  19.138  29.756  1.00  0.00      D    H  
HETATM 3297  O   HOH D 943       9.336  36.869  45.640  1.00  0.00      D    O  
HETATM 3298  H1  HOH D 943       8.623  36.312  45.215  1.00  0.00      D    H  
HETATM 3299  H2  HOH D 943       9.009  37.808  45.744  1.00  0.00      D    H  
HETATM 3300  O   HOH D 944      21.062  31.207 100.459  1.00  0.00      D    O  
HETATM 3301  H1  HOH D 944      21.175  30.904 101.405  1.00  0.00      D    H  
HETATM 3302  H2  HOH D 944      21.938  31.541 100.110  1.00  0.00      D    H  
HETATM 3303  O   HOH D 945       7.982  19.644  96.522  1.00  0.00      D    O  
HETATM 3304  H1  HOH D 945       7.146  19.689  97.068  1.00  0.00      D    H  
HETATM 3305  H2  HOH D 945       8.758  19.945  97.076  1.00  0.00      D    H  
HETATM 3306  O   HOH D 946       1.635   6.398  68.968  1.00  0.00      D    O  
HETATM 3307  H1  HOH D 946       2.010   6.480  68.044  1.00  0.00      D    H  
HETATM 3308  H2  HOH D 946       0.638   6.463  68.930  1.00  0.00      D    H  
HETATM 3309  O   HOH D 947      39.812  41.624  69.650  1.00  0.00      D    O  
HETATM 3310  H1  HOH D 947      40.193  41.017  68.953  1.00  0.00      D    H  
HETATM 3311  H2  HOH D 947      38.836  41.435  69.760  1.00  0.00      D    H  
HETATM 3312  O   HOH D 948       9.867   3.311  35.373  1.00  0.00      D    O  
HETATM 3313  H1  HOH D 948      10.658   2.728  35.185  1.00  0.00      D    H  
HETATM 3314  H2  HOH D 948       9.637   3.257  36.345  1.00  0.00      D    H  
HETATM 3315  O   HOH D 949      36.159  11.493  29.768  1.00  0.00      D    O  
HETATM 3316  H1  HOH D 949      35.773  11.781  28.892  1.00  0.00      D    H  
HETATM 3317  H2  HOH D 949      35.426  11.163  30.363  1.00  0.00      D    H  
HETATM 3318  O   HOH D 950      41.815   0.232 100.350  1.00  0.00      D    O  
HETATM 3319  H1  HOH D 950      40.901   0.020 100.005  1.00  0.00      D    H  
HETATM 3320  H2  HOH D 950      42.164   1.049  99.892  1.00  0.00      D    H  
HETATM 3321  O   HOH D 951      11.888  12.748 115.810  1.00  0.00      D    O  
HETATM 3322  H1  HOH D 951      10.930  12.904 116.050  1.00  0.00      D    H  
HETATM 3323  H2  HOH D 951      11.937  12.238 114.952  1.00  0.00      D    H  
HETATM 3324  O   HOH D 952      25.954   7.998  87.218  1.00  0.00      D    O  
HETATM 3325  H1  HOH D 952      25.735   7.151  86.734  1.00  0.00      D    H  
HETATM 3326  H2  HOH D 952      26.544   7.793  87.999  1.00  0.00      D    H  
HETATM 3327  O   HOH D 953      37.119   4.878  95.294  1.00  0.00      D    O  
HETATM 3328  H1  HOH D 953      36.610   5.494  95.896  1.00  0.00      D    H  
HETATM 3329  H2  HOH D 953      36.610   4.747  94.443  1.00  0.00      D    H  
HETATM 3330  O   HOH D 954      11.837  39.141  57.734  1.00  0.00      D    O  
HETATM 3331  H1  HOH D 954      10.991  39.526  58.103  1.00  0.00      D    H  
HETATM 3332  H2  HOH D 954      12.622  39.578  58.173  1.00  0.00      D    H  
HETATM 3333  O   HOH D 955      21.277  25.140  43.141  1.00  0.00      D    O  
HETATM 3334  H1  HOH D 955      21.695  25.899  42.641  1.00  0.00      D    H  
HETATM 3335  H2  HOH D 955      20.737  24.583  42.510  1.00  0.00      D    H  
HETATM 3336  O   HOH D 956       8.840   8.943  60.478  1.00  0.00      D    O  
HETATM 3337  H1  HOH D 956       8.392   9.616  59.891  1.00  0.00      D    H  
HETATM 3338  H2  HOH D 956       9.117   9.380  61.334  1.00  0.00      D    H  
HETATM 3339  O   HOH D 957      10.258  27.834  71.515  1.00  0.00      D    O  
HETATM 3340  H1  HOH D 957      11.241  27.703  71.387  1.00  0.00      D    H  
HETATM 3341  H2  HOH D 957      10.067  28.804  71.662  1.00  0.00      D    H  
HETATM 3342  O   HOH D 958       4.793  13.759  73.463  1.00  0.00      D    O  
HETATM 3343  H1  HOH D 958       5.186  14.133  72.623  1.00  0.00      D    H  
HETATM 3344  H2  HOH D 958       4.515  14.509  74.063  1.00  0.00      D    H  
HETATM 3345  O   HOH D 959       5.238  31.122 104.605  1.00  0.00      D    O  
HETATM 3346  H1  HOH D 959       5.623  31.173 103.683  1.00  0.00      D    H  
HETATM 3347  H2  HOH D 959       4.820  31.999 104.840  1.00  0.00      D    H  
HETATM 3348  O   HOH D 960      13.500  12.752  41.864  1.00  0.00      D    O  
HETATM 3349  H1  HOH D 960      14.261  12.926  42.489  1.00  0.00      D    H  
HETATM 3350  H2  HOH D 960      13.756  13.036  40.940  1.00  0.00      D    H  
HETATM 3351  O   HOH D 961      42.817  30.968  36.633  1.00  0.00      D    O  
HETATM 3352  H1  HOH D 961      42.825  30.038  36.266  1.00  0.00      D    H  
HETATM 3353  H2  HOH D 961      43.682  31.149  37.102  1.00  0.00      D    H  
HETATM 3354  O   HOH D 962      14.942  22.921   6.466  1.00  0.00      D    O  
HETATM 3355  H1  HOH D 962      15.223  23.654   5.846  1.00  0.00      D    H  
HETATM 3356  H2  HOH D 962      14.172  22.424   6.066  1.00  0.00      D    H  
HETATM 3357  O   HOH D 963      34.443  33.933  73.609  1.00  0.00      D    O  
HETATM 3358  H1  HOH D 963      34.962  34.712  73.964  1.00  0.00      D    H  
HETATM 3359  H2  HOH D 963      35.059  33.158  73.471  1.00  0.00      D    H  
HETATM 3360  O   HOH D 964      17.080  39.505  31.601  1.00  0.00      D    O  
HETATM 3361  H1  HOH D 964      17.386  39.339  30.664  1.00  0.00      D    H  
HETATM 3362  H2  HOH D 964      16.684  40.421  31.666  1.00  0.00      D    H  
HETATM 3363  O   HOH D 965      -0.214   2.396  32.521  1.00  0.00      D    O  
HETATM 3364  H1  HOH D 965       0.372   2.647  31.751  1.00  0.00      D    H  
HETATM 3365  H2  HOH D 965       0.203   1.640  33.026  1.00  0.00      D    H  
HETATM 3366  O   HOH D 966       5.150  41.033  10.453  1.00  0.00      D    O  
HETATM 3367  H1  HOH D 966       5.402  41.494  11.304  1.00  0.00      D    H  
HETATM 3368  H2  HOH D 966       5.891  41.130   9.789  1.00  0.00      D    H  
HETATM 3369  O   HOH D 967      27.681  20.919  46.776  1.00  0.00      D    O  
HETATM 3370  H1  HOH D 967      28.308  21.570  46.348  1.00  0.00      D    H  
HETATM 3371  H2  HOH D 967      26.738  21.204  46.606  1.00  0.00      D    H  
HETATM 3372  O   HOH D 968      30.999   7.142  48.132  1.00  0.00      D    O  
HETATM 3373  H1  HOH D 968      31.148   7.948  48.704  1.00  0.00      D    H  
HETATM 3374  H2  HOH D 968      30.032   6.888  48.159  1.00  0.00      D    H  
HETATM 3375  O   HOH D 969      40.058   7.622  86.033  1.00  0.00      D    O  
HETATM 3376  H1  HOH D 969      40.605   8.067  85.324  1.00  0.00      D    H  
HETATM 3377  H2  HOH D 969      40.011   8.213  86.839  1.00  0.00      D    H  
HETATM 3378  O   HOH D 970       2.023  36.568  71.604  1.00  0.00      D    O  
HETATM 3379  H1  HOH D 970       1.550  36.368  70.746  1.00  0.00      D    H  
HETATM 3380  H2  HOH D 970       1.765  35.890  72.293  1.00  0.00      D    H  
HETATM 3381  O   HOH D 971       0.888  33.983  28.619  1.00  0.00      D    O  
HETATM 3382  H1  HOH D 971       1.810  33.678  28.858  1.00  0.00      D    H  
HETATM 3383  H2  HOH D 971       0.759  34.926  28.923  1.00  0.00      D    H  
HETATM 3384  O   HOH D 972      25.050  39.373  12.609  1.00  0.00      D    O  
HETATM 3385  H1  HOH D 972      25.513  38.858  13.330  1.00  0.00      D    H  
HETATM 3386  H2  HOH D 972      24.062  39.251  12.694  1.00  0.00      D    H  
HETATM 3387  O   HOH D 973      26.652  22.037 107.298  1.00  0.00      D    O  
HETATM 3388  H1  HOH D 973      26.124  22.837 107.010  1.00  0.00      D    H  
HETATM 3389  H2  HOH D 973      27.169  22.260 108.125  1.00  0.00      D    H  
HETATM 3390  O   HOH D 974      40.454  36.464  95.884  1.00  0.00      D    O  
HETATM 3391  H1  HOH D 974      39.923  37.188  96.325  1.00  0.00      D    H  
HETATM 3392  H2  HOH D 974      40.043  36.239  95.001  1.00  0.00      D    H  
HETATM 3393  O   HOH D 975      25.359  26.623  20.226  1.00  0.00      D    O  
HETATM 3394  H1  HOH D 975      25.206  25.648  20.388  1.00  0.00      D    H  
HETATM 3395  H2  HOH D 975      25.861  26.744  19.370  1.00  0.00      D    H  
HETATM 3396  O   HOH D 976      24.239   7.964  39.000  1.00  0.00      D    O  
HETATM 3397  H1  HOH D 976      25.161   8.323  38.852  1.00  0.00      D    H  
HETATM 3398  H2  HOH D 976      23.567   8.617  38.651  1.00  0.00      D    H  
HETATM 3399  O   HOH D 977      28.858  24.888 105.292  1.00  0.00      D    O  
HETATM 3400  H1  HOH D 977      28.967  23.919 105.068  1.00  0.00      D    H  
HETATM 3401  H2  HOH D 977      27.974  25.030 105.737  1.00  0.00      D    H  
HETATM 3402  O   HOH D 978      45.984   6.990  52.148  1.00  0.00      D    O  
HETATM 3403  H1  HOH D 978      45.171   7.480  51.832  1.00  0.00      D    H  
HETATM 3404  H2  HOH D 978      45.885   6.015  51.948  1.00  0.00      D    H  
HETATM 3405  O   HOH D 979      31.098  22.523 108.001  1.00  0.00      D    O  
HETATM 3406  H1  HOH D 979      30.534  22.705 107.196  1.00  0.00      D    H  
HETATM 3407  H2  HOH D 979      31.698  23.304 108.171  1.00  0.00      D    H  
HETATM 3408  O   HOH D 980      29.827  18.942  83.732  1.00  0.00      D    O  
HETATM 3409  H1  HOH D 980      30.297  19.773  84.031  1.00  0.00      D    H  
HETATM 3410  H2  HOH D 980      30.462  18.368  83.215  1.00  0.00      D    H  
HETATM 3411  O   HOH D 981      44.924  29.322 106.799  1.00  0.00      D    O  
HETATM 3412  H1  HOH D 981      44.662  30.218 106.441  1.00  0.00      D    H  
HETATM 3413  H2  HOH D 981      45.914  29.296 106.940  1.00  0.00      D    H  
HETATM 3414  O   HOH D 982      18.349  29.843  23.543  1.00  0.00      D    O  
HETATM 3415  H1  HOH D 982      19.193  29.308  23.574  1.00  0.00      D    H  
HETATM 3416  H2  HOH D 982      17.790  29.540  22.771  1.00  0.00      D    H  
HETATM 3417  O   HOH D 983       4.741  39.093 115.088  1.00  0.00      D    O  
HETATM 3418  H1  HOH D 983       4.155  39.574 114.436  1.00  0.00      D    H  
HETATM 3419  H2  HOH D 983       5.695  39.345 114.927  1.00  0.00      D    H  
HETATM 3420  O   HOH D 984      37.193  23.711  51.584  1.00  0.00      D    O  
HETATM 3421  H1  HOH D 984      37.154  24.131  50.678  1.00  0.00      D    H  
HETATM 3422  H2  HOH D 984      38.148  23.589  51.854  1.00  0.00      D    H  
HETATM 3423  O   HOH D 985      17.536  41.919 110.569  1.00  0.00      D    O  
HETATM 3424  H1  HOH D 985      16.809  41.359 110.170  1.00  0.00      D    H  
HETATM 3425  H2  HOH D 985      17.853  41.497 111.418  1.00  0.00      D    H  
HETATM 3426  O   HOH D 986      15.306  20.103  27.011  1.00  0.00      D    O  
HETATM 3427  H1  HOH D 986      15.872  19.580  26.374  1.00  0.00      D    H  
HETATM 3428  H2  HOH D 986      15.622  21.051  27.038  1.00  0.00      D    H  
HETATM 3429  O   HOH D 987      46.598  29.032  43.210  1.00  0.00      D    O  
HETATM 3430  H1  HOH D 987      46.155  28.993  44.106  1.00  0.00      D    H  
HETATM 3431  H2  HOH D 987      46.657  29.984  42.909  1.00  0.00      D    H  
HETATM 3432  O   HOH D 988      28.986  38.500   2.825  1.00  0.00      D    O  
HETATM 3433  H1  HOH D 988      28.328  37.782   3.049  1.00  0.00      D    H  
HETATM 3434  H2  HOH D 988      29.702  38.527   3.522  1.00  0.00      D    H  
HETATM 3435  O   HOH D 989      25.466  16.833  55.215  1.00  0.00      D    O  
HETATM 3436  H1  HOH D 989      24.782  16.116  55.348  1.00  0.00      D    H  
HETATM 3437  H2  HOH D 989      25.401  17.187  54.282  1.00  0.00      D    H  
HETATM 3438  O   HOH D 990      49.145   3.539  98.858  1.00  0.00      D    O  
HETATM 3439  H1  HOH D 990      49.937   2.951  98.692  1.00  0.00      D    H  
HETATM 3440  H2  HOH D 990      48.362   3.197  98.339  1.00  0.00      D    H  
HETATM 3441  O   HOH D 991      34.777  38.614  68.201  1.00  0.00      D    O  
HETATM 3442  H1  HOH D 991      33.874  38.908  68.513  1.00  0.00      D    H  
HETATM 3443  H2  HOH D 991      35.181  39.328  67.629  1.00  0.00      D    H  
HETATM 3444  O   HOH D 992       7.444  24.160  62.191  1.00  0.00      D    O  
HETATM 3445  H1  HOH D 992       6.829  24.366  61.430  1.00  0.00      D    H  
HETATM 3446  H2  HOH D 992       7.186  24.708  62.987  1.00  0.00      D    H  
HETATM 3447  O   HOH D 993      43.417  11.565  44.886  1.00  0.00      D    O  
HETATM 3448  H1  HOH D 993      42.608  11.694  45.460  1.00  0.00      D    H  
HETATM 3449  H2  HOH D 993      44.198  11.318  45.460  1.00  0.00      D    H  
HETATM 3450  O   HOH D 994       4.916  14.501  38.550  1.00  0.00      D    O  
HETATM 3451  H1  HOH D 994       4.230  14.427  39.274  1.00  0.00      D    H  
HETATM 3452  H2  HOH D 994       5.691  15.040  38.880  1.00  0.00      D    H  
HETATM 3453  O   HOH D 995       4.570   7.507  52.925  1.00  0.00      D    O  
HETATM 3454  H1  HOH D 995       5.111   7.350  52.099  1.00  0.00      D    H  
HETATM 3455  H2  HOH D 995       3.990   8.311  52.796  1.00  0.00      D    H  
HETATM 3456  O   HOH D 996      34.955   2.764  89.886  1.00  0.00      D    O  
HETATM 3457  H1  HOH D 996      34.203   2.636  90.532  1.00  0.00      D    H  
HETATM 3458  H2  HOH D 996      35.266   3.714  89.920  1.00  0.00      D    H  
HETATM 3459  O   HOH D 997      29.288  23.940  25.493  1.00  0.00      D    O  
HETATM 3460  H1  HOH D 997      30.041  23.534  24.975  1.00  0.00      D    H  
HETATM 3461  H2  HOH D 997      29.455  23.821  26.472  1.00  0.00      D    H  
HETATM 3462  O   HOH D 998      47.295  14.754  27.537  1.00  0.00      D    O  
HETATM 3463  H1  HOH D 998      46.941  15.266  28.320  1.00  0.00      D    H  
HETATM 3464  H2  HOH D 998      46.557  14.596  26.881  1.00  0.00      D    H  
HETATM 3465  O   HOH D 999       5.380  18.597  74.227  1.00  0.00      D    O  
HETATM 3466  H1  HOH D 999       5.720  18.213  75.085  1.00  0.00      D    H  
HETATM 3467  H2  HOH D 999       6.153  18.863  73.651  1.00  0.00      D    H  
HETATM 3468  O   HOH D1000      18.002   7.645  17.764  1.00  0.00      D    O  
HETATM 3469  H1  HOH D1000      17.590   8.098  16.973  1.00  0.00      D    H  
HETATM 3470  H2  HOH D1000      18.278   8.332  18.436  1.00  0.00      D    H  
HETATM 3471  O   HOH D1001       9.277   7.671  27.677  1.00  0.00      D    O  
HETATM 3472  H1  HOH D1001       8.659   8.390  27.994  1.00  0.00      D    H  
HETATM 3473  H2  HOH D1001       9.715   7.236  28.464  1.00  0.00      D    H  
HETATM 3474  O   HOH D1002       6.314  41.586 102.376  1.00  0.00      D    O  
HETATM 3475  H1  HOH D1002       7.198  41.816 101.970  1.00  0.00      D    H  
HETATM 3476  H2  HOH D1002       6.150  40.603 102.285  1.00  0.00      D    H  
HETATM 3477  O   HOH D1003      25.430  12.135  78.464  1.00  0.00      D    O  
HETATM 3478  H1  HOH D1003      24.596  11.622  78.260  1.00  0.00      D    H  
HETATM 3479  H2  HOH D1003      25.733  11.921  79.393  1.00  0.00      D    H  
HETATM 3480  O   HOH D1004      11.899  37.801  22.406  1.00  0.00      D    O  
HETATM 3481  H1  HOH D1004      11.501  38.592  22.871  1.00  0.00      D    H  
HETATM 3482  H2  HOH D1004      12.895  37.887  22.395  1.00  0.00      D    H  
HETATM 3483  O   HOH D1005      47.584  30.526  66.217  1.00  0.00      D    O  
HETATM 3484  H1  HOH D1005      48.240  30.968  65.605  1.00  0.00      D    H  
HETATM 3485  H2  HOH D1005      47.237  31.196  66.873  1.00  0.00      D    H  
HETATM 3486  O   HOH D1006      13.709  12.097  82.363  1.00  0.00      D    O  
HETATM 3487  H1  HOH D1006      14.581  11.706  82.068  1.00  0.00      D    H  
HETATM 3488  H2  HOH D1006      13.227  11.438  82.941  1.00  0.00      D    H  
HETATM 3489  O   HOH D1007      17.608   8.061   8.963  1.00  0.00      D    O  
HETATM 3490  H1  HOH D1007      16.847   8.295   8.358  1.00  0.00      D    H  
HETATM 3491  H2  HOH D1007      17.253   7.639   9.798  1.00  0.00      D    H  
HETATM 3492  O   HOH D1008       0.702  33.901  68.235  1.00  0.00      D    O  
HETATM 3493  H1  HOH D1008       1.287  33.142  68.518  1.00  0.00      D    H  
HETATM 3494  H2  HOH D1008      -0.183  33.546  67.935  1.00  0.00      D    H  
HETATM 3495  O   HOH D1009      38.727   6.373  12.760  1.00  0.00      D    O  
HETATM 3496  H1  HOH D1009      39.455   6.152  12.111  1.00  0.00      D    H  
HETATM 3497  H2  HOH D1009      38.269   7.214  12.472  1.00  0.00      D    H  
HETATM 3498  O   HOH D1010      34.343  24.092  33.382  1.00  0.00      D    O  
HETATM 3499  H1  HOH D1010      33.833  23.904  32.543  1.00  0.00      D    H  
HETATM 3500  H2  HOH D1010      35.014  24.813  33.210  1.00  0.00      D    H  
HETATM 3501  O   HOH D1011      44.768  38.382  55.992  1.00  0.00      D    O  
HETATM 3502  H1  HOH D1011      44.084  37.786  56.413  1.00  0.00      D    H  
HETATM 3503  H2  HOH D1011      44.720  39.290  56.408  1.00  0.00      D    H  
HETATM 3504  O   HOH D1012      18.594  30.323  67.133  1.00  0.00      D    O  
HETATM 3505  H1  HOH D1012      18.003  29.747  66.567  1.00  0.00      D    H  
HETATM 3506  H2  HOH D1012      18.184  31.230  67.228  1.00  0.00      D    H  
HETATM 3507  O   HOH D1013      47.753  38.415  65.110  1.00  0.00      D    O  
HETATM 3508  H1  HOH D1013      48.024  38.708  64.193  1.00  0.00      D    H  
HETATM 3509  H2  HOH D1013      47.135  39.093  65.507  1.00  0.00      D    H  
HETATM 3510  O   HOH D1014      29.015   6.556  82.099  1.00  0.00      D    O  
HETATM 3511  H1  HOH D1014      28.032   6.454  82.246  1.00  0.00      D    H  
HETATM 3512  H2  HOH D1014      29.492   6.491  82.975  1.00  0.00      D    H  
HETATM 3513  O   HOH D1015       3.110   6.076  56.033  1.00  0.00      D    O  
HETATM 3514  H1  HOH D1015       2.198   6.329  55.709  1.00  0.00      D    H  
HETATM 3515  H2  HOH D1015       3.053   5.227  56.559  1.00  0.00      D    H  
HETATM 3516  O   HOH D1016       1.263  14.794 106.371  1.00  0.00      D    O  
HETATM 3517  H1  HOH D1016       2.188  14.675 106.011  1.00  0.00      D    H  
HETATM 3518  H2  HOH D1016       0.643  15.035 105.624  1.00  0.00      D    H  
HETATM 3519  O   HOH D1017      43.102  21.556  85.923  1.00  0.00      D    O  
HETATM 3520  H1  HOH D1017      43.286  21.443  84.946  1.00  0.00      D    H  
HETATM 3521  H2  HOH D1017      43.965  21.678  86.413  1.00  0.00      D    H  
HETATM 3522  O   HOH D1018      23.304  31.047  47.429  1.00  0.00      D    O  
HETATM 3523  H1  HOH D1018      24.035  30.598  46.915  1.00  0.00      D    H  
HETATM 3524  H2  HOH D1018      22.773  30.359  47.923  1.00  0.00      D    H  
HETATM 3525  O   HOH D1019      21.423  33.682  58.135  1.00  0.00      D    O  
HETATM 3526  H1  HOH D1019      20.987  34.573  58.261  1.00  0.00      D    H  
HETATM 3527  H2  HOH D1019      22.047  33.506  58.897  1.00  0.00      D    H  
HETATM 3528  O   HOH D1020      46.272  41.162  46.377  1.00  0.00      D    O  
HETATM 3529  H1  HOH D1020      47.018  41.714  46.749  1.00  0.00      D    H  
HETATM 3530  H2  HOH D1020      45.465  41.257  46.959  1.00  0.00      D    H  
HETATM 3531  O   HOH D1021      36.513  32.272  76.098  1.00  0.00      D    O  
HETATM 3532  H1  HOH D1021      36.036  31.611  76.677  1.00  0.00      D    H  
HETATM 3533  H2  HOH D1021      36.802  31.826  75.251  1.00  0.00      D    H  
HETATM 3534  O   HOH D1022      31.843  37.554  31.209  1.00  0.00      D    O  
HETATM 3535  H1  HOH D1022      32.231  37.731  30.304  1.00  0.00      D    H  
HETATM 3536  H2  HOH D1022      32.336  38.091  31.893  1.00  0.00      D    H  
HETATM 3537  O   HOH D1023      22.065  10.883  70.562  1.00  0.00      D    O  
HETATM 3538  H1  HOH D1023      21.095  10.641  70.581  1.00  0.00      D    H  
HETATM 3539  H2  HOH D1023      22.464  10.596  69.692  1.00  0.00      D    H  
HETATM 3540  O   HOH D1024      17.942  27.487 109.295  1.00  0.00      D    O  
HETATM 3541  H1  HOH D1024      18.713  28.114 109.187  1.00  0.00      D    H  
HETATM 3542  H2  HOH D1024      18.173  26.602 108.892  1.00  0.00      D    H  
HETATM 3543  O   HOH D1025      28.998  28.971  67.995  1.00  0.00      D    O  
HETATM 3544  H1  HOH D1025      29.808  28.477  68.309  1.00  0.00      D    H  
HETATM 3545  H2  HOH D1025      28.458  28.379  67.397  1.00  0.00      D    H  
HETATM 3546  O   HOH D1026      32.558  17.860 103.230  1.00  0.00      D    O  
HETATM 3547  H1  HOH D1026      33.110  17.322 102.593  1.00  0.00      D    H  
HETATM 3548  H2  HOH D1026      32.782  18.829 103.130  1.00  0.00      D    H  
HETATM 3549  O   HOH D1027      41.361  11.301  25.206  1.00  0.00      D    O  
HETATM 3550  H1  HOH D1027      42.231  11.490  25.662  1.00  0.00      D    H  
HETATM 3551  H2  HOH D1027      41.175  12.018  24.533  1.00  0.00      D    H  
HETATM 3552  O   HOH D1028      13.601  28.047  85.850  1.00  0.00      D    O  
HETATM 3553  H1  HOH D1028      13.212  28.827  86.340  1.00  0.00      D    H  
HETATM 3554  H2  HOH D1028      14.596  28.136  85.818  1.00  0.00      D    H  
HETATM 3555  O   HOH D1029      22.218  25.598 116.662  1.00  0.00      D    O  
HETATM 3556  H1  HOH D1029      22.349  26.568 116.456  1.00  0.00      D    H  
HETATM 3557  H2  HOH D1029      22.957  25.280 117.256  1.00  0.00      D    H  
HETATM 3558  O   HOH D1030      14.325   8.677  10.312  1.00  0.00      D    O  
HETATM 3559  H1  HOH D1030      13.613   8.039  10.606  1.00  0.00      D    H  
HETATM 3560  H2  HOH D1030      14.494   9.345  11.036  1.00  0.00      D    H  
HETATM 3561  O   HOH D1031      31.753  41.996  87.142  1.00  0.00      D    O  
HETATM 3562  H1  HOH D1031      30.841  42.196  87.500  1.00  0.00      D    H  
HETATM 3563  H2  HOH D1031      31.697  41.238  86.492  1.00  0.00      D    H  
HETATM 3564  O   HOH D1032      47.500  39.993   5.555  1.00  0.00      D    O  
HETATM 3565  H1  HOH D1032      48.291  40.589   5.418  1.00  0.00      D    H  
HETATM 3566  H2  HOH D1032      46.704  40.547   5.802  1.00  0.00      D    H  
HETATM 3567  O   HOH D1033      26.404  38.021  40.456  1.00  0.00      D    O  
HETATM 3568  H1  HOH D1033      26.676  37.390  41.182  1.00  0.00      D    H  
HETATM 3569  H2  HOH D1033      25.619  37.645  39.963  1.00  0.00      D    H  
HETATM 3570  O   HOH D1034       0.076  21.546  37.319  1.00  0.00      D    O  
HETATM 3571  H1  HOH D1034       0.983  21.914  37.526  1.00  0.00      D    H  
HETATM 3572  H2  HOH D1034      -0.607  22.000  37.891  1.00  0.00      D    H  
HETATM 3573  O   HOH D1035      11.138  27.617  36.735  1.00  0.00      D    O  
HETATM 3574  H1  HOH D1035      11.309  28.132  37.575  1.00  0.00      D    H  
HETATM 3575  H2  HOH D1035      11.940  27.673  36.140  1.00  0.00      D    H  
HETATM 3576  O   HOH D1036      42.404   5.443  61.988  1.00  0.00      D    O  
HETATM 3577  H1  HOH D1036      42.533   6.408  62.220  1.00  0.00      D    H  
HETATM 3578  H2  HOH D1036      41.636   5.352  61.354  1.00  0.00      D    H  
HETATM 3579  O   HOH D1037      19.959  27.667 113.010  1.00  0.00      D    O  
HETATM 3580  H1  HOH D1037      19.492  26.848 112.677  1.00  0.00      D    H  
HETATM 3581  H2  HOH D1037      19.707  28.449 112.441  1.00  0.00      D    H  
HETATM 3582  O   HOH D1038       6.051  15.470 100.816  1.00  0.00      D    O  
HETATM 3583  H1  HOH D1038       5.692  14.996 101.620  1.00  0.00      D    H  
HETATM 3584  H2  HOH D1038       6.038  14.851 100.031  1.00  0.00      D    H  
HETATM 3585  O   HOH D1039       5.853  35.983  67.717  1.00  0.00      D    O  
HETATM 3586  H1  HOH D1039       5.256  36.683  67.324  1.00  0.00      D    H  
HETATM 3587  H2  HOH D1039       6.336  36.363  68.506  1.00  0.00      D    H  
HETATM 3588  O   HOH D1040      28.694   2.576  47.926  1.00  0.00      D    O  
HETATM 3589  H1  HOH D1040      28.337   3.237  47.266  1.00  0.00      D    H  
HETATM 3590  H2  HOH D1040      28.784   1.682  47.488  1.00  0.00      D    H  
HETATM 3591  O   HOH D1041       7.915  17.095  13.783  1.00  0.00      D    O  
HETATM 3592  H1  HOH D1041       6.953  17.366  13.772  1.00  0.00      D    H  
HETATM 3593  H2  HOH D1041       8.361  17.484  14.589  1.00  0.00      D    H  
HETATM 3594  O   HOH D1042      48.404   8.585  98.360  1.00  0.00      D    O  
HETATM 3595  H1  HOH D1042      48.479   9.573  98.226  1.00  0.00      D    H  
HETATM 3596  H2  HOH D1042      47.586   8.382  98.899  1.00  0.00      D    H  
HETATM 3597  O   HOH D1043      12.686  26.708  60.960  1.00  0.00      D    O  
HETATM 3598  H1  HOH D1043      11.708  26.501  60.921  1.00  0.00      D    H  
HETATM 3599  H2  HOH D1043      13.028  26.877  60.036  1.00  0.00      D    H  
HETATM 3600  O   HOH D1044      31.090  11.346  48.185  1.00  0.00      D    O  
HETATM 3601  H1  HOH D1044      31.046  12.328  48.369  1.00  0.00      D    H  
HETATM 3602  H2  HOH D1044      30.333  11.085  47.586  1.00  0.00      D    H  
HETATM 3603  O   HOH D1045      36.560  41.592  78.143  1.00  0.00      D    O  
HETATM 3604  H1  HOH D1045      36.452  40.953  78.905  1.00  0.00      D    H  
HETATM 3605  H2  HOH D1045      37.157  41.187  77.451  1.00  0.00      D    H  
HETATM 3606  O   HOH D1046      28.544   0.643  87.789  1.00  0.00      D    O  
HETATM 3607  H1  HOH D1046      28.729  -0.283  87.460  1.00  0.00      D    H  
HETATM 3608  H2  HOH D1046      28.976   1.306  87.177  1.00  0.00      D    H  
HETATM 3609  O   HOH D1047      48.676  17.936 115.601  1.00  0.00      D    O  
HETATM 3610  H1  HOH D1047      48.855  17.376 116.409  1.00  0.00      D    H  
HETATM 3611  H2  HOH D1047      48.160  17.401 114.932  1.00  0.00      D    H  
HETATM 3612  O   HOH D1048      29.209  39.544 110.243  1.00  0.00      D    O  
HETATM 3613  H1  HOH D1048      29.822  39.174 110.941  1.00  0.00      D    H  
HETATM 3614  H2  HOH D1048      28.348  39.035 110.251  1.00  0.00      D    H  
HETATM 3615  O   HOH D1049      33.956  41.005  64.787  1.00  0.00      D    O  
HETATM 3616  H1  HOH D1049      34.302  41.503  63.992  1.00  0.00      D    H  
HETATM 3617  H2  HOH D1049      33.009  41.275  64.963  1.00  0.00      D    H  
HETATM 3618  O   HOH D1050      13.813  33.766  66.368  1.00  0.00      D    O  
HETATM 3619  H1  HOH D1050      13.025  34.355  66.547  1.00  0.00      D    H  
HETATM 3620  H2  HOH D1050      14.477  34.258  65.806  1.00  0.00      D    H  
HETATM 3621  O   HOH D1051       9.450  22.989 102.234  1.00  0.00      D    O  
HETATM 3622  H1  HOH D1051      10.120  22.606 102.870  1.00  0.00      D    H  
HETATM 3623  H2  HOH D1051       8.787  23.540 102.741  1.00  0.00      D    H  
HETATM 3624  O   HOH D1052      16.909   4.247  11.568  1.00  0.00      D    O  
HETATM 3625  H1  HOH D1052      16.828   3.414  12.115  1.00  0.00      D    H  
HETATM 3626  H2  HOH D1052      17.866   4.390  11.317  1.00  0.00      D    H  
HETATM 3627  O   HOH D1053      48.479  19.862  87.255  1.00  0.00      D    O  
HETATM 3628  H1  HOH D1053      48.142  18.946  87.471  1.00  0.00      D    H  
HETATM 3629  H2  HOH D1053      48.121  20.147  86.365  1.00  0.00      D    H  
HETATM 3630  O   HOH D1054       5.552  32.740  17.461  1.00  0.00      D    O  
HETATM 3631  H1  HOH D1054       5.527  33.672  17.822  1.00  0.00      D    H  
HETATM 3632  H2  HOH D1054       6.496  32.492  17.243  1.00  0.00      D    H  
HETATM 3633  O   HOH D1055      30.557  12.718  16.748  1.00  0.00      D    O  
HETATM 3634  H1  HOH D1055      30.074  13.572  16.939  1.00  0.00      D    H  
HETATM 3635  H2  HOH D1055      30.374  12.061  17.480  1.00  0.00      D    H  
HETATM 3636  O   HOH D1056      17.204  31.368  58.696  1.00  0.00      D    O  
HETATM 3637  H1  HOH D1056      17.132  32.136  58.060  1.00  0.00      D    H  
HETATM 3638  H2  HOH D1056      16.588  30.636  58.404  1.00  0.00      D    H  
HETATM 3639  O   HOH D1057      16.337  36.052  10.123  1.00  0.00      D    O  
HETATM 3640  H1  HOH D1057      15.882  35.254   9.729  1.00  0.00      D    H  
HETATM 3641  H2  HOH D1057      16.535  35.881  11.088  1.00  0.00      D    H  
HETATM 3642  O   HOH D1058      18.314   9.510  26.156  1.00  0.00      D    O  
HETATM 3643  H1  HOH D1058      17.672   9.282  26.888  1.00  0.00      D    H  
HETATM 3644  H2  HOH D1058      17.844   9.464  25.275  1.00  0.00      D    H  
HETATM 3645  O   HOH D1059      10.810  41.892 104.675  1.00  0.00      D    O  
HETATM 3646  H1  HOH D1059      11.713  42.081 105.063  1.00  0.00      D    H  
HETATM 3647  H2  HOH D1059      10.493  42.691 104.164  1.00  0.00      D    H  
HETATM 3648  O   HOH D1060      44.357   8.964 107.963  1.00  0.00      D    O  
HETATM 3649  H1  HOH D1060      43.672   8.625 108.607  1.00  0.00      D    H  
HETATM 3650  H2  HOH D1060      44.681   9.862 108.262  1.00  0.00      D    H  
HETATM 3651  O   HOH D1061      24.248  33.023  38.285  1.00  0.00      D    O  
HETATM 3652  H1  HOH D1061      24.305  33.200  37.302  1.00  0.00      D    H  
HETATM 3653  H2  HOH D1061      23.703  33.740  38.721  1.00  0.00      D    H  
HETATM 3654  O   HOH D1062      14.285  35.362  18.106  1.00  0.00      D    O  
HETATM 3655  H1  HOH D1062      13.861  36.222  17.823  1.00  0.00      D    H  
HETATM 3656  H2  HOH D1062      15.277  35.428  17.997  1.00  0.00      D    H  
HETATM 3657  O   HOH D1063      23.887  29.201  90.265  1.00  0.00      D    O  
HETATM 3658  H1  HOH D1063      23.072  28.975  90.799  1.00  0.00      D    H  
HETATM 3659  H2  HOH D1063      24.588  29.577  90.871  1.00  0.00      D    H  
HETATM 3660  O   HOH D1064      10.830  20.394  51.946  1.00  0.00      D    O  
HETATM 3661  H1  HOH D1064      10.902  19.889  52.807  1.00  0.00      D    H  
HETATM 3662  H2  HOH D1064      10.084  20.014  51.399  1.00  0.00      D    H  
HETATM 3663  O   HOH D1065      35.715  28.464  89.485  1.00  0.00      D    O  
HETATM 3664  H1  HOH D1065      35.789  29.141  90.216  1.00  0.00      D    H  
HETATM 3665  H2  HOH D1065      34.903  28.655  88.934  1.00  0.00      D    H  
HETATM 3666  O   HOH D1066       9.743  33.636  42.590  1.00  0.00      D    O  
HETATM 3667  H1  HOH D1066      10.052  33.072  43.355  1.00  0.00      D    H  
HETATM 3668  H2  HOH D1066       9.736  34.597  42.866  1.00  0.00      D    H  
HETATM 3669  O   HOH D1067      23.734  12.124 107.698  1.00  0.00      D    O  
HETATM 3670  H1  HOH D1067      23.518  11.163 107.527  1.00  0.00      D    H  
HETATM 3671  H2  HOH D1067      24.320  12.469 106.965  1.00  0.00      D    H  
HETATM 3672  O   HOH D1068      37.130  26.473  84.631  1.00  0.00      D    O  
HETATM 3673  H1  HOH D1068      38.116  26.382  84.497  1.00  0.00      D    H  
HETATM 3674  H2  HOH D1068      36.701  26.752  83.771  1.00  0.00      D    H  
HETATM 3675  O   HOH D1069      31.619  15.706  29.655  1.00  0.00      D    O  
HETATM 3676  H1  HOH D1069      32.609  15.566  29.625  1.00  0.00      D    H  
HETATM 3677  H2  HOH D1069      31.393  16.326  30.406  1.00  0.00      D    H  
HETATM 3678  O   HOH D1070       3.201   9.782  52.855  1.00  0.00      D    O  
HETATM 3679  H1  HOH D1070       3.448  10.127  53.761  1.00  0.00      D    H  
HETATM 3680  H2  HOH D1070       2.214   9.872  52.721  1.00  0.00      D    H  
HETATM 3681  O   HOH D1071      38.059  27.124  69.007  1.00  0.00      D    O  
HETATM 3682  H1  HOH D1071      37.911  27.363  68.048  1.00  0.00      D    H  
HETATM 3683  H2  HOH D1071      38.047  27.955  69.564  1.00  0.00      D    H  
HETATM 3684  O   HOH D1072      42.913   9.627  49.453  1.00  0.00      D    O  
HETATM 3685  H1  HOH D1072      42.701   9.737  48.482  1.00  0.00      D    H  
HETATM 3686  H2  HOH D1072      43.293  10.481  49.810  1.00  0.00      D    H  
HETATM 3687  O   HOH D1073      22.433   9.936  67.085  1.00  0.00      D    O  
HETATM 3688  H1  HOH D1073      22.858   9.216  67.633  1.00  0.00      D    H  
HETATM 3689  H2  HOH D1073      23.145  10.490  66.653  1.00  0.00      D    H  
HETATM 3690  O   HOH D1074      38.035  16.452  65.301  1.00  0.00      D    O  
HETATM 3691  H1  HOH D1074      38.136  15.473  65.480  1.00  0.00      D    H  
HETATM 3692  H2  HOH D1074      38.635  16.966  65.915  1.00  0.00      D    H  
HETATM 3693  O   HOH D1075      35.647  32.456   9.634  1.00  0.00      D    O  
HETATM 3694  H1  HOH D1075      35.734  32.055   8.722  1.00  0.00      D    H  
HETATM 3695  H2  HOH D1075      34.704  32.756   9.777  1.00  0.00      D    H  
HETATM 3696  O   HOH D1076      20.205  25.404  31.422  1.00  0.00      D    O  
HETATM 3697  H1  HOH D1076      21.171  25.341  31.671  1.00  0.00      D    H  
HETATM 3698  H2  HOH D1076      20.103  26.003  30.628  1.00  0.00      D    H  
HETATM 3699  O   HOH D1077      30.141  27.701 100.917  1.00  0.00      D    O  
HETATM 3700  H1  HOH D1077      29.486  28.414 101.170  1.00  0.00      D    H  
HETATM 3701  H2  HOH D1077      30.003  27.447  99.960  1.00  0.00      D    H  
HETATM 3702  O   HOH D1078      11.123  24.285 100.624  1.00  0.00      D    O  
HETATM 3703  H1  HOH D1078      10.377  23.866 101.142  1.00  0.00      D    H  
HETATM 3704  H2  HOH D1078      10.750  24.964  99.992  1.00  0.00      D    H  
HETATM 3705  O   HOH D1079      47.219  32.698  87.720  1.00  0.00      D    O  
HETATM 3706  H1  HOH D1079      47.326  33.281  86.915  1.00  0.00      D    H  
HETATM 3707  H2  HOH D1079      47.495  31.764  87.494  1.00  0.00      D    H  
HETATM 3708  O   HOH D1080       1.271  20.431  34.949  1.00  0.00      D    O  
HETATM 3709  H1  HOH D1080       0.698  20.184  34.167  1.00  0.00      D    H  
HETATM 3710  H2  HOH D1080       0.709  20.875  35.647  1.00  0.00      D    H  
HETATM 3711  O   HOH D1081       3.483  18.690  38.352  1.00  0.00      D    O  
HETATM 3712  H1  HOH D1081       3.611  18.974  37.402  1.00  0.00      D    H  
HETATM 3713  H2  HOH D1081       3.226  19.483  38.905  1.00  0.00      D    H  
HETATM 3714  O   HOH D1082      30.447  17.421  39.109  1.00  0.00      D    O  
HETATM 3715  H1  HOH D1082      29.450  17.359  39.062  1.00  0.00      D    H  
HETATM 3716  H2  HOH D1082      30.835  17.238  38.205  1.00  0.00      D    H  
HETATM 3717  O   HOH D1083      18.057  12.980  54.017  1.00  0.00      D    O  
HETATM 3718  H1  HOH D1083      18.228  13.135  53.044  1.00  0.00      D    H  
HETATM 3719  H2  HOH D1083      17.100  12.722  54.150  1.00  0.00      D    H  
HETATM 3720  O   HOH D1084       1.209  35.396   3.056  1.00  0.00      D    O  
HETATM 3721  H1  HOH D1084       1.921  36.073   3.243  1.00  0.00      D    H  
HETATM 3722  H2  HOH D1084       0.322  35.757   3.346  1.00  0.00      D    H  
HETATM 3723  O   HOH D1085      37.790  16.875  18.095  1.00  0.00      D    O  
HETATM 3724  H1  HOH D1085      38.377  17.586  18.482  1.00  0.00      D    H  
HETATM 3725  H2  HOH D1085      36.958  17.291  17.729  1.00  0.00      D    H  
HETATM 3726  O   HOH D1086      16.325   9.706  15.873  1.00  0.00      D    O  
HETATM 3727  H1  HOH D1086      16.468   9.466  14.913  1.00  0.00      D    H  
HETATM 3728  H2  HOH D1086      15.373   9.982  16.009  1.00  0.00      D    H  
HETATM 3729  O   HOH D1087       4.908  27.925  59.511  1.00  0.00      D    O  
HETATM 3730  H1  HOH D1087       4.901  27.485  58.613  1.00  0.00      D    H  
HETATM 3731  H2  HOH D1087       4.405  27.359  60.164  1.00  0.00      D    H  
HETATM 3732  O   HOH D1088      33.968  29.114  93.706  1.00  0.00      D    O  
HETATM 3733  H1  HOH D1088      33.504  29.821  93.172  1.00  0.00      D    H  
HETATM 3734  H2  HOH D1088      33.684  28.212  93.382  1.00  0.00      D    H  
HETATM 3735  O   HOH D1089       9.467  31.664  67.226  1.00  0.00      D    O  
HETATM 3736  H1  HOH D1089       9.296  31.432  66.268  1.00  0.00      D    H  
HETATM 3737  H2  HOH D1089      10.325  32.172  67.298  1.00  0.00      D    H  
HETATM 3738  O   HOH D1090      15.744  38.173  73.450  1.00  0.00      D    O  
HETATM 3739  H1  HOH D1090      15.968  37.256  73.779  1.00  0.00      D    H  
HETATM 3740  H2  HOH D1090      16.518  38.785  73.613  1.00  0.00      D    H  
HETATM 3741  O   HOH D1091      28.024  32.919  44.270  1.00  0.00      D    O  
HETATM 3742  H1  HOH D1091      28.259  32.529  45.160  1.00  0.00      D    H  
HETATM 3743  H2  HOH D1091      27.030  32.930  44.163  1.00  0.00      D    H  
HETATM 3744  O   HOH D1092       8.166  36.171  15.585  1.00  0.00      D    O  
HETATM 3745  H1  HOH D1092       9.105  35.957  15.854  1.00  0.00      D    H  
HETATM 3746  H2  HOH D1092       7.745  35.363  15.171  1.00  0.00      D    H  
HETATM 3747  O   HOH D1093      23.761  10.517 103.679  1.00  0.00      D    O  
HETATM 3748  H1  HOH D1093      24.618  10.006 103.617  1.00  0.00      D    H  
HETATM 3749  H2  HOH D1093      23.934  11.410 104.095  1.00  0.00      D    H  
HETATM 3750  O   HOH D1094      30.080   4.843 102.693  1.00  0.00      D    O  
HETATM 3751  H1  HOH D1094      29.852   4.271 101.905  1.00  0.00      D    H  
HETATM 3752  H2  HOH D1094      31.053   4.748 102.903  1.00  0.00      D    H  
HETATM 3753  O   HOH D1095       7.871  24.549  18.441  1.00  0.00      D    O  
HETATM 3754  H1  HOH D1095       6.962  24.962  18.383  1.00  0.00      D    H  
HETATM 3755  H2  HOH D1095       7.795  23.558  18.329  1.00  0.00      D    H  
HETATM 3756  O   HOH D1096      29.217  11.029  33.233  1.00  0.00      D    O  
HETATM 3757  H1  HOH D1096      28.656  11.189  32.421  1.00  0.00      D    H  
HETATM 3758  H2  HOH D1096      29.113  11.796  33.867  1.00  0.00      D    H  
HETATM 3759  O   HOH D1097      33.192  31.262  37.335  1.00  0.00      D    O  
HETATM 3760  H1  HOH D1097      33.436  30.588  38.033  1.00  0.00      D    H  
HETATM 3761  H2  HOH D1097      34.000  31.487  36.791  1.00  0.00      D    H  
HETATM 3762  O   HOH D1098      46.449   5.232  81.869  1.00  0.00      D    O  
HETATM 3763  H1  HOH D1098      47.245   4.673  81.635  1.00  0.00      D    H  
HETATM 3764  H2  HOH D1098      46.089   5.662  81.041  1.00  0.00      D    H  
HETATM 3765  O   HOH D1099      25.769   1.261  88.411  1.00  0.00      D    O  
HETATM 3766  H1  HOH D1099      26.358   0.739  87.793  1.00  0.00      D    H  
HETATM 3767  H2  HOH D1099      24.814   1.146  88.137  1.00  0.00      D    H  
HETATM 3768  O   HOH D1100      12.977   2.912 107.843  1.00  0.00      D    O  
HETATM 3769  H1  HOH D1100      13.912   3.102 108.142  1.00  0.00      D    H  
HETATM 3770  H2  HOH D1100      12.881   1.936 107.649  1.00  0.00      D    H  
HETATM 3771  O   HOH D1101      24.288  21.556  95.649  1.00  0.00      D    O  
HETATM 3772  H1  HOH D1101      24.772  21.588  94.775  1.00  0.00      D    H  
HETATM 3773  H2  HOH D1101      24.346  20.633  96.029  1.00  0.00      D    H  
HETATM 3774  O   HOH D1102      20.661  28.468  28.816  1.00  0.00      D    O  
HETATM 3775  H1  HOH D1102      20.365  27.645  28.331  1.00  0.00      D    H  
HETATM 3776  H2  HOH D1102      21.088  29.100  28.169  1.00  0.00      D    H  
HETATM 3777  O   HOH D1103      44.517   6.625  80.156  1.00  0.00      D    O  
HETATM 3778  H1  HOH D1103      44.495   7.613  80.008  1.00  0.00      D    H  
HETATM 3779  H2  HOH D1103      43.643   6.326  80.538  1.00  0.00      D    H  
HETATM 3780  O   HOH D1104      32.842   3.829  21.439  1.00  0.00      D    O  
HETATM 3781  H1  HOH D1104      33.071   4.708  21.023  1.00  0.00      D    H  
HETATM 3782  H2  HOH D1104      33.448   3.660  22.217  1.00  0.00      D    H  
HETATM 3783  O   HOH D1105      23.544  41.327 106.584  1.00  0.00      D    O  
HETATM 3784  H1  HOH D1105      22.808  41.919 106.256  1.00  0.00      D    H  
HETATM 3785  H2  HOH D1105      24.345  41.883 106.806  1.00  0.00      D    H  
HETATM 3786  O   HOH D1106      11.031   0.096  14.635  1.00  0.00      D    O  
HETATM 3787  H1  HOH D1106      10.280   0.750  14.726  1.00  0.00      D    H  
HETATM 3788  H2  HOH D1106      11.652   0.400  13.912  1.00  0.00      D    H  
HETATM 3789  O   HOH D1107      16.721  23.110  91.481  1.00  0.00      D    O  
HETATM 3790  H1  HOH D1107      16.033  22.492  91.100  1.00  0.00      D    H  
HETATM 3791  H2  HOH D1107      16.701  23.056  92.479  1.00  0.00      D    H  
HETATM 3792  O   HOH D1108       3.544  15.913  58.988  1.00  0.00      D    O  
HETATM 3793  H1  HOH D1108       4.083  16.752  58.919  1.00  0.00      D    H  
HETATM 3794  H2  HOH D1108       4.157  15.124  59.026  1.00  0.00      D    H  
HETATM 3795  O   HOH D1109       8.289  39.685 109.404  1.00  0.00      D    O  
HETATM 3796  H1  HOH D1109       8.446  40.663 109.543  1.00  0.00      D    H  
HETATM 3797  H2  HOH D1109       8.110  39.511 108.436  1.00  0.00      D    H  
HETATM 3798  O   HOH D1110      47.073  28.888  82.584  1.00  0.00      D    O  
HETATM 3799  H1  HOH D1110      46.087  29.033  82.663  1.00  0.00      D    H  
HETATM 3800  H2  HOH D1110      47.504  29.716  82.225  1.00  0.00      D    H  
HETATM 3801  O   HOH D1111      23.703  21.696  84.153  1.00  0.00      D    O  
HETATM 3802  H1  HOH D1111      23.937  20.748  83.935  1.00  0.00      D    H  
HETATM 3803  H2  HOH D1111      24.507  22.276  84.024  1.00  0.00      D    H  
HETATM 3804  O   HOH D1112      15.908   6.691  24.040  1.00  0.00      D    O  
HETATM 3805  H1  HOH D1112      15.669   6.089  24.802  1.00  0.00      D    H  
HETATM 3806  H2  HOH D1112      15.957   7.636  24.365  1.00  0.00      D    H  
HETATM 3807  O   HOH D1113      33.396  22.353 101.624  1.00  0.00      D    O  
HETATM 3808  H1  HOH D1113      33.383  22.773 100.717  1.00  0.00      D    H  
HETATM 3809  H2  HOH D1113      32.462  22.129 101.901  1.00  0.00      D    H  
HETATM 3810  O   HOH D1114      15.327  32.359 106.280  1.00  0.00      D    O  
HETATM 3811  H1  HOH D1114      14.900  32.869 105.533  1.00  0.00      D    H  
HETATM 3812  H2  HOH D1114      16.225  32.030 105.989  1.00  0.00      D    H  
HETATM 3813  O   HOH D1115      33.199   5.809  81.795  1.00  0.00      D    O  
HETATM 3814  H1  HOH D1115      33.178   4.873  81.444  1.00  0.00      D    H  
HETATM 3815  H2  HOH D1115      33.348   5.790  82.784  1.00  0.00      D    H  
HETATM 3816  O   HOH D1116      31.648  20.719  36.448  1.00  0.00      D    O  
HETATM 3817  H1  HOH D1116      30.840  20.303  36.866  1.00  0.00      D    H  
HETATM 3818  H2  HOH D1116      32.224  20.004  36.053  1.00  0.00      D    H  
HETATM 3819  O   HOH D1117      49.190  25.529 100.575  1.00  0.00      D    O  
HETATM 3820  H1  HOH D1117      48.798  24.986 101.318  1.00  0.00      D    H  
HETATM 3821  H2  HOH D1117      49.765  26.252 100.958  1.00  0.00      D    H  
HETATM 3822  O   HOH D1118       9.343   6.636  73.527  1.00  0.00      D    O  
HETATM 3823  H1  HOH D1118       8.392   6.945  73.525  1.00  0.00      D    H  
HETATM 3824  H2  HOH D1118       9.573   6.258  72.630  1.00  0.00      D    H  
HETATM 3825  O   HOH D1119       9.132  42.195  17.649  1.00  0.00      D    O  
HETATM 3826  H1  HOH D1119       9.903  41.586  17.832  1.00  0.00      D    H  
HETATM 3827  H2  HOH D1119       9.465  43.132  17.542  1.00  0.00      D    H  
HETATM 3828  O   HOH D1120      33.297  28.168   5.564  1.00  0.00      D    O  
HETATM 3829  H1  HOH D1120      33.718  29.038   5.309  1.00  0.00      D    H  
HETATM 3830  H2  HOH D1120      32.596  28.328   6.259  1.00  0.00      D    H  
HETATM 3831  O   HOH D1121      29.312   5.841  79.474  1.00  0.00      D    O  
HETATM 3832  H1  HOH D1121      29.019   6.161  80.375  1.00  0.00      D    H  
HETATM 3833  H2  HOH D1121      29.977   6.482  79.092  1.00  0.00      D    H  
HETATM 3834  O   HOH D1122      10.574  30.100  14.498  1.00  0.00      D    O  
HETATM 3835  H1  HOH D1122      10.992  29.930  15.390  1.00  0.00      D    H  
HETATM 3836  H2  HOH D1122      10.063  30.960  14.528  1.00  0.00      D    H  
HETATM 3837  O   HOH D1123       0.032  35.474  75.769  1.00  0.00      D    O  
HETATM 3838  H1  HOH D1123      -0.377  34.562  75.798  1.00  0.00      D    H  
HETATM 3839  H2  HOH D1123       0.670  35.530  75.001  1.00  0.00      D    H  
HETATM 3840  O   HOH D1124      19.052  20.531  49.298  1.00  0.00      D    O  
HETATM 3841  H1  HOH D1124      18.825  19.780  49.918  1.00  0.00      D    H  
HETATM 3842  H2  HOH D1124      20.038  20.538  49.131  1.00  0.00      D    H  
HETATM 3843  O   HOH D1125      35.456  22.240 115.406  1.00  0.00      D    O  
HETATM 3844  H1  HOH D1125      35.553  23.226 115.267  1.00  0.00      D    H  
HETATM 3845  H2  HOH D1125      34.575  21.937 115.043  1.00  0.00      D    H  
HETATM 3846  O   HOH D1126       6.768  24.039 106.716  1.00  0.00      D    O  
HETATM 3847  H1  HOH D1126       7.526  24.563 107.104  1.00  0.00      D    H  
HETATM 3848  H2  HOH D1126       6.800  23.101 107.061  1.00  0.00      D    H  
HETATM 3849  O   HOH D1127      42.826  22.278 112.521  1.00  0.00      D    O  
HETATM 3850  H1  HOH D1127      42.897  22.444 113.505  1.00  0.00      D    H  
HETATM 3851  H2  HOH D1127      43.489  21.580 112.252  1.00  0.00      D    H  
HETATM 3852  O   HOH D1128      28.147  34.095  60.583  1.00  0.00      D    O  
HETATM 3853  H1  HOH D1128      27.883  34.115  61.547  1.00  0.00      D    H  
HETATM 3854  H2  HOH D1128      29.009  34.588  60.463  1.00  0.00      D    H  
HETATM 3855  O   HOH D1129      12.608  24.628  85.231  1.00  0.00      D    O  
HETATM 3856  H1  HOH D1129      11.849  24.068  84.899  1.00  0.00      D    H  
HETATM 3857  H2  HOH D1129      13.397  24.042  85.420  1.00  0.00      D    H  
HETATM 3858  O   HOH D1130      20.134  26.228  88.642  1.00  0.00      D    O  
HETATM 3859  H1  HOH D1130      21.106  26.088  88.458  1.00  0.00      D    H  
HETATM 3860  H2  HOH D1130      19.716  26.714  87.875  1.00  0.00      D    H  
HETATM 3861  O   HOH D1131       7.285   2.089  95.502  1.00  0.00      D    O  
HETATM 3862  H1  HOH D1131       7.604   1.272  95.983  1.00  0.00      D    H  
HETATM 3863  H2  HOH D1131       6.297   2.183  95.623  1.00  0.00      D    H  
HETATM 3864  O   HOH D1132      45.854  31.979 100.722  1.00  0.00      D    O  
HETATM 3865  H1  HOH D1132      46.109  32.633 101.434  1.00  0.00      D    H  
HETATM 3866  H2  HOH D1132      46.616  31.866 100.084  1.00  0.00      D    H  
HETATM 3867  O   HOH D1133      35.692  34.377  59.871  1.00  0.00      D    O  
HETATM 3868  H1  HOH D1133      36.223  35.104  60.307  1.00  0.00      D    H  
HETATM 3869  H2  HOH D1133      35.387  33.724  60.564  1.00  0.00      D    H  
HETATM 3870  O   HOH D1134      45.693  17.388   7.480  1.00  0.00      D    O  
HETATM 3871  H1  HOH D1134      45.989  18.333   7.341  1.00  0.00      D    H  
HETATM 3872  H2  HOH D1134      44.710  17.318   7.306  1.00  0.00      D    H  
HETATM 3873  O   HOH D1135      19.563   1.275  82.040  1.00  0.00      D    O  
HETATM 3874  H1  HOH D1135      20.243   1.006  82.722  1.00  0.00      D    H  
HETATM 3875  H2  HOH D1135      18.654   0.992  82.345  1.00  0.00      D    H  
HETATM 3876  O   HOH D1136      19.237  38.623 111.613  1.00  0.00      D    O  
HETATM 3877  H1  HOH D1136      19.768  37.866 111.994  1.00  0.00      D    H  
HETATM 3878  H2  HOH D1136      19.779  39.091 110.915  1.00  0.00      D    H  
HETATM 3879  O   HOH D1137      29.805   0.183  31.167  1.00  0.00      D    O  
HETATM 3880  H1  HOH D1137      29.013   0.598  30.719  1.00  0.00      D    H  
HETATM 3881  H2  HOH D1137      30.462   0.897  31.410  1.00  0.00      D    H  
HETATM 3882  O   HOH D1138       2.339  16.378  26.925  1.00  0.00      D    O  
HETATM 3883  H1  HOH D1138       1.779  17.196  27.060  1.00  0.00      D    H  
HETATM 3884  H2  HOH D1138       3.077  16.364  27.600  1.00  0.00      D    H  
HETATM 3885  O   HOH D1139       9.230   4.398  48.918  1.00  0.00      D    O  
HETATM 3886  H1  HOH D1139       9.662   4.652  48.052  1.00  0.00      D    H  
HETATM 3887  H2  HOH D1139       9.935   4.148  49.581  1.00  0.00      D    H  
HETATM 3888  O   HOH D1140       8.178  15.400 118.175  1.00  0.00      D    O  
HETATM 3889  H1  HOH D1140       7.261  15.796 118.123  1.00  0.00      D    H  
HETATM 3890  H2  HOH D1140       8.494  15.415 119.123  1.00  0.00      D    H  
HETATM 3891  O   HOH D1141      31.897  33.532  28.462  1.00  0.00      D    O  
HETATM 3892  H1  HOH D1141      31.591  33.882  29.348  1.00  0.00      D    H  
HETATM 3893  H2  HOH D1141      31.439  34.036  27.730  1.00  0.00      D    H  
HETATM 3894  O   HOH D1142      21.174  28.910  67.265  1.00  0.00      D    O  
HETATM 3895  H1  HOH D1142      20.819  28.023  67.561  1.00  0.00      D    H  
HETATM 3896  H2  HOH D1142      20.462  29.605  67.370  1.00  0.00      D    H  
HETATM 3897  O   HOH D1143       2.477  26.946  15.951  1.00  0.00      D    O  
HETATM 3898  H1  HOH D1143       1.976  27.811  15.947  1.00  0.00      D    H  
HETATM 3899  H2  HOH D1143       3.372  27.081  16.375  1.00  0.00      D    H  
HETATM 3900  O   HOH D1144      15.109  19.522  52.361  1.00  0.00      D    O  
HETATM 3901  H1  HOH D1144      15.372  20.003  53.197  1.00  0.00      D    H  
HETATM 3902  H2  HOH D1144      14.666  20.162  51.732  1.00  0.00      D    H  
HETATM 3903  O   HOH D1145      19.521  36.934  68.916  1.00  0.00      D    O  
HETATM 3904  H1  HOH D1145      19.758  37.043  69.881  1.00  0.00      D    H  
HETATM 3905  H2  HOH D1145      20.358  36.907  68.368  1.00  0.00      D    H  
HETATM 3906  O   HOH D1146      42.025   8.343  21.312  1.00  0.00      D    O  
HETATM 3907  H1  HOH D1146      41.688   7.461  20.983  1.00  0.00      D    H  
HETATM 3908  H2  HOH D1146      41.654   9.075  20.741  1.00  0.00      D    H  
HETATM 3909  O   HOH D1147       3.948  38.054  94.495  1.00  0.00      D    O  
HETATM 3910  H1  HOH D1147       3.088  38.564  94.472  1.00  0.00      D    H  
HETATM 3911  H2  HOH D1147       4.174  37.740  93.573  1.00  0.00      D    H  
HETATM 3912  O   HOH D1148      34.687  36.941  85.966  1.00  0.00      D    O  
HETATM 3913  H1  HOH D1148      35.142  36.264  85.388  1.00  0.00      D    H  
HETATM 3914  H2  HOH D1148      33.755  36.637  86.164  1.00  0.00      D    H  
HETATM 3915  O   HOH D1149      20.346   3.091 101.658  1.00  0.00      D    O  
HETATM 3916  H1  HOH D1149      21.143   3.202 101.065  1.00  0.00      D    H  
HETATM 3917  H2  HOH D1149      20.333   2.163 102.029  1.00  0.00      D    H  
HETATM 3918  O   HOH D1150      26.431  24.325  13.488  1.00  0.00      D    O  
HETATM 3919  H1  HOH D1150      27.356  24.185  13.840  1.00  0.00      D    H  
HETATM 3920  H2  HOH D1150      26.345  25.257  13.136  1.00  0.00      D    H  
HETATM 3921  O   HOH D1151      48.456  13.390  79.888  1.00  0.00      D    O  
HETATM 3922  H1  HOH D1151      49.155  14.088  79.731  1.00  0.00      D    H  
HETATM 3923  H2  HOH D1151      48.385  13.205  80.869  1.00  0.00      D    H  
HETATM 3924  O   HOH D1152      41.772   1.427  13.926  1.00  0.00      D    O  
HETATM 3925  H1  HOH D1152      40.991   0.944  14.323  1.00  0.00      D    H  
HETATM 3926  H2  HOH D1152      41.467   1.964  13.140  1.00  0.00      D    H  
HETATM 3927  O   HOH D1153      20.263  38.159  95.399  1.00  0.00      D    O  
HETATM 3928  H1  HOH D1153      20.600  37.515  96.086  1.00  0.00      D    H  
HETATM 3929  H2  HOH D1153      20.932  38.891  95.270  1.00  0.00      D    H  
HETATM 3930  O   HOH D1154       9.761   5.537  70.977  1.00  0.00      D    O  
HETATM 3931  H1  HOH D1154      10.693   5.879  70.859  1.00  0.00      D    H  
HETATM 3932  H2  HOH D1154       9.307   5.493  70.087  1.00  0.00      D    H  
HETATM 3933  O   HOH D1155      29.711  28.375   2.916  1.00  0.00      D    O  
HETATM 3934  H1  HOH D1155      29.547  27.684   3.621  1.00  0.00      D    H  
HETATM 3935  H2  HOH D1155      30.439  28.991   3.215  1.00  0.00      D    H  
HETATM 3936  O   HOH D1156      47.735   1.765  88.496  1.00  0.00      D    O  
HETATM 3937  H1  HOH D1156      48.134   2.323  87.768  1.00  0.00      D    H  
HETATM 3938  H2  HOH D1156      47.802   2.255  89.365  1.00  0.00      D    H  
HETATM 3939  O   HOH D1157      26.331  36.777  96.401  1.00  0.00      D    O  
HETATM 3940  H1  HOH D1157      27.142  36.679  96.978  1.00  0.00      D    H  
HETATM 3941  H2  HOH D1157      26.348  36.082  95.683  1.00  0.00      D    H  
HETATM 3942  O   HOH D1158       9.735  24.421  44.377  1.00  0.00      D    O  
HETATM 3943  H1  HOH D1158       9.203  23.716  43.909  1.00  0.00      D    H  
HETATM 3944  H2  HOH D1158      10.412  24.801  43.747  1.00  0.00      D    H  
HETATM 3945  O   HOH D1159      32.683   8.205 114.969  1.00  0.00      D    O  
HETATM 3946  H1  HOH D1159      32.438   7.399 115.508  1.00  0.00      D    H  
HETATM 3947  H2  HOH D1159      33.046   7.916 114.083  1.00  0.00      D    H  
HETATM 3948  O   HOH D1160       6.720   2.984 103.989  1.00  0.00      D    O  
HETATM 3949  H1  HOH D1160       6.793   3.069 102.995  1.00  0.00      D    H  
HETATM 3950  H2  HOH D1160       7.552   3.339 104.416  1.00  0.00      D    H  
HETATM 3951  O   HOH D1161       2.783   2.593  33.782  1.00  0.00      D    O  
HETATM 3952  H1  HOH D1161       3.682   2.422  34.186  1.00  0.00      D    H  
HETATM 3953  H2  HOH D1161       2.371   1.725  33.506  1.00  0.00      D    H  
HETATM 3954  O   HOH D1162       2.770  32.297  68.275  1.00  0.00      D    O  
HETATM 3955  H1  HOH D1162       2.502  31.389  68.597  1.00  0.00      D    H  
HETATM 3956  H2  HOH D1162       3.525  32.640  68.833  1.00  0.00      D    H  
HETATM 3957  O   HOH D1163      15.366  33.566  99.567  1.00  0.00      D    O  
HETATM 3958  H1  HOH D1163      15.960  34.174  99.042  1.00  0.00      D    H  
HETATM 3959  H2  HOH D1163      15.377  32.654  99.156  1.00  0.00      D    H  
HETATM 3960  O   HOH D1164      36.927  17.522   2.968  1.00  0.00      D    O  
HETATM 3961  H1  HOH D1164      36.108  16.953   2.901  1.00  0.00      D    H  
HETATM 3962  H2  HOH D1164      37.402  17.323   3.825  1.00  0.00      D    H  
HETATM 3963  O   HOH D1165      25.841  27.462 105.091  1.00  0.00      D    O  
HETATM 3964  H1  HOH D1165      26.407  28.083 105.634  1.00  0.00      D    H  
HETATM 3965  H2  HOH D1165      26.232  27.369 104.175  1.00  0.00      D    H  
HETATM 3966  O   HOH D1166      24.819   9.547  97.495  1.00  0.00      D    O  
HETATM 3967  H1  HOH D1166      23.978   9.406  96.973  1.00  0.00      D    H  
HETATM 3968  H2  HOH D1166      24.803   8.972  98.313  1.00  0.00      D    H  
HETATM 3969  O   HOH D1167      33.744  17.419  51.111  1.00  0.00      D    O  
HETATM 3970  H1  HOH D1167      34.279  18.226  50.862  1.00  0.00      D    H  
HETATM 3971  H2  HOH D1167      32.785  17.568  50.869  1.00  0.00      D    H  
HETATM 3972  O   HOH D1168      48.568  38.548   8.111  1.00  0.00      D    O  
HETATM 3973  H1  HOH D1168      48.923  39.304   7.561  1.00  0.00      D    H  
HETATM 3974  H2  HOH D1168      47.677  38.800   8.488  1.00  0.00      D    H  
HETATM 3975  O   HOH D1169      25.432  15.857  90.920  1.00  0.00      D    O  
HETATM 3976  H1  HOH D1169      24.475  15.631  91.099  1.00  0.00      D    H  
HETATM 3977  H2  HOH D1169      25.701  15.490  90.029  1.00  0.00      D    H  
HETATM 3978  O   HOH D1170      24.028  17.603  32.286  1.00  0.00      D    O  
HETATM 3979  H1  HOH D1170      24.556  17.762  31.452  1.00  0.00      D    H  
HETATM 3980  H2  HOH D1170      23.520  16.746  32.200  1.00  0.00      D    H  
HETATM 3981  O   HOH D1171      44.860  29.302   9.039  1.00  0.00      D    O  
HETATM 3982  H1  HOH D1171      45.852  29.356   9.148  1.00  0.00      D    H  
HETATM 3983  H2  HOH D1171      44.527  30.136   8.599  1.00  0.00      D    H  
HETATM 3984  O   HOH D1172       4.435   9.515  90.885  1.00  0.00      D    O  
HETATM 3985  H1  HOH D1172       5.181   9.117  91.419  1.00  0.00      D    H  
HETATM 3986  H2  HOH D1172       4.633  10.478  90.700  1.00  0.00      D    H  
HETATM 3987  O   HOH D1173       0.639   2.664  75.047  1.00  0.00      D    O  
HETATM 3988  H1  HOH D1173       1.316   2.948  74.369  1.00  0.00      D    H  
HETATM 3989  H2  HOH D1173       0.164   1.846  74.722  1.00  0.00      D    H  
HETATM 3990  O   HOH D1174       9.882   6.906  17.286  1.00  0.00      D    O  
HETATM 3991  H1  HOH D1174      10.164   7.218  18.194  1.00  0.00      D    H  
HETATM 3992  H2  HOH D1174       8.886   6.954  17.212  1.00  0.00      D    H  
HETATM 3993  O   HOH D1175      32.614  39.729  95.873  1.00  0.00      D    O  
HETATM 3994  H1  HOH D1175      31.772  39.289  95.561  1.00  0.00      D    H  
HETATM 3995  H2  HOH D1175      33.265  39.779  95.115  1.00  0.00      D    H  
HETATM 3996  O   HOH D1176      17.719  32.508  61.094  1.00  0.00      D    O  
HETATM 3997  H1  HOH D1176      17.918  31.848  61.819  1.00  0.00      D    H  
HETATM 3998  H2  HOH D1176      17.545  32.021  60.239  1.00  0.00      D    H  
HETATM 3999  O   HOH D1177      15.982  40.069  55.361  1.00  0.00      D    O  
HETATM 4000  H1  HOH D1177      16.377  39.185  55.111  1.00  0.00      D    H  
HETATM 4001  H2  HOH D1177      16.654  40.601  55.875  1.00  0.00      D    H  
HETATM 4002  O   HOH D1178      36.738  34.462  69.926  1.00  0.00      D    O  
HETATM 4003  H1  HOH D1178      35.754  34.580  70.064  1.00  0.00      D    H  
HETATM 4004  H2  HOH D1178      37.138  34.028  70.733  1.00  0.00      D    H  
HETATM 4005  O   HOH D1179      18.417  30.740  63.014  1.00  0.00      D    O  
HETATM 4006  H1  HOH D1179      17.675  30.232  63.453  1.00  0.00      D    H  
HETATM 4007  H2  HOH D1179      19.257  30.199  63.049  1.00  0.00      D    H  
HETATM 4008  O   HOH D1180      33.099  33.590   9.975  1.00  0.00      D    O  
HETATM 4009  H1  HOH D1180      32.365  33.062   9.546  1.00  0.00      D    H  
HETATM 4010  H2  HOH D1180      33.112  34.513   9.591  1.00  0.00      D    H  
HETATM 4011  O   HOH D1181      23.529  33.789  46.762  1.00  0.00      D    O  
HETATM 4012  H1  HOH D1181      22.968  34.181  46.034  1.00  0.00      D    H  
HETATM 4013  H2  HOH D1181      23.371  32.802  46.810  1.00  0.00      D    H  
HETATM 4014  O   HOH D1182       0.189   6.920  96.343  1.00  0.00      D    O  
HETATM 4015  H1  HOH D1182       0.940   7.122  95.715  1.00  0.00      D    H  
HETATM 4016  H2  HOH D1182       0.143   7.627  97.048  1.00  0.00      D    H  
HETATM 4017  O   HOH D1183      46.901  22.524  58.721  1.00  0.00      D    O  
HETATM 4018  H1  HOH D1183      47.271  21.766  58.184  1.00  0.00      D    H  
HETATM 4019  H2  HOH D1183      47.154  22.407  59.681  1.00  0.00      D    H  
HETATM 4020  O   HOH D1184      22.134  39.195 100.806  1.00  0.00      D    O  
HETATM 4021  H1  HOH D1184      22.147  39.464  99.843  1.00  0.00      D    H  
HETATM 4022  H2  HOH D1184      21.323  38.638 100.986  1.00  0.00      D    H  
HETATM 4023  O   HOH D1185      38.986  32.983  91.601  1.00  0.00      D    O  
HETATM 4024  H1  HOH D1185      38.499  32.225  91.166  1.00  0.00      D    H  
HETATM 4025  H2  HOH D1185      38.392  33.786  91.635  1.00  0.00      D    H  
HETATM 4026  O   HOH D1186      19.555  14.134   7.035  1.00  0.00      D    O  
HETATM 4027  H1  HOH D1186      20.219  13.738   7.670  1.00  0.00      D    H  
HETATM 4028  H2  HOH D1186      18.629  13.946   7.361  1.00  0.00      D    H  
HETATM 4029  O   HOH D1187      11.600   7.730  36.123  1.00  0.00      D    O  
HETATM 4030  H1  HOH D1187      11.475   6.748  36.267  1.00  0.00      D    H  
HETATM 4031  H2  HOH D1187      10.715   8.191  36.188  1.00  0.00      D    H  
HETATM 4032  O   HOH D1188      19.470  33.876  27.215  1.00  0.00      D    O  
HETATM 4033  H1  HOH D1188      19.607  33.224  27.961  1.00  0.00      D    H  
HETATM 4034  H2  HOH D1188      19.419  33.383  26.346  1.00  0.00      D    H  
HETATM 4035  O   HOH D1189       9.864  33.493  72.228  1.00  0.00      D    O  
HETATM 4036  H1  HOH D1189      10.670  33.286  71.674  1.00  0.00      D    H  
HETATM 4037  H2  HOH D1189       9.114  32.886  71.965  1.00  0.00      D    H  
HETATM 4038  O   HOH D1190      32.119  10.754 115.128  1.00  0.00      D    O  
HETATM 4039  H1  HOH D1190      32.165   9.764 114.995  1.00  0.00      D    H  
HETATM 4040  H2  HOH D1190      32.175  11.213 114.241  1.00  0.00      D    H  
HETATM 4041  O   HOH D1191      34.603  13.296  48.687  1.00  0.00      D    O  
HETATM 4042  H1  HOH D1191      34.769  12.673  49.451  1.00  0.00      D    H  
HETATM 4043  H2  HOH D1191      34.360  12.768  47.873  1.00  0.00      D    H  
HETATM 4044  O   HOH D1192      37.362  35.252  13.286  1.00  0.00      D    O  
HETATM 4045  H1  HOH D1192      36.771  36.018  13.034  1.00  0.00      D    H  
HETATM 4046  H2  HOH D1192      37.432  34.617  12.516  1.00  0.00      D    H  
HETATM 4047  O   HOH D1193       3.185   7.293  33.598  1.00  0.00      D    O  
HETATM 4048  H1  HOH D1193       2.930   6.332  33.499  1.00  0.00      D    H  
HETATM 4049  H2  HOH D1193       2.500   7.868  33.151  1.00  0.00      D    H  
HETATM 4050  O   HOH D1194      45.173  23.426  68.576  1.00  0.00      D    O  
HETATM 4051  H1  HOH D1194      45.271  23.501  69.568  1.00  0.00      D    H  
HETATM 4052  H2  HOH D1194      44.940  22.484  68.335  1.00  0.00      D    H  
HETATM 4053  O   HOH D1195      14.771  13.661  74.803  1.00  0.00      D    O  
HETATM 4054  H1  HOH D1195      15.318  12.960  74.346  1.00  0.00      D    H  
HETATM 4055  H2  HOH D1195      13.849  13.669  74.415  1.00  0.00      D    H  
HETATM 4056  O   HOH D1196      34.680  14.655 102.541  1.00  0.00      D    O  
HETATM 4057  H1  HOH D1196      34.885  15.066 103.429  1.00  0.00      D    H  
HETATM 4058  H2  HOH D1196      34.380  15.367 101.905  1.00  0.00      D    H  
HETATM 4059  O   HOH D1197      29.089   6.873  26.241  1.00  0.00      D    O  
HETATM 4060  H1  HOH D1197      28.712   5.947  26.202  1.00  0.00      D    H  
HETATM 4061  H2  HOH D1197      29.706   6.948  27.024  1.00  0.00      D    H  
HETATM 4062  O   HOH D1198       4.571  16.818  24.279  1.00  0.00      D    O  
HETATM 4063  H1  HOH D1198       4.735  16.204  23.507  1.00  0.00      D    H  
HETATM 4064  H2  HOH D1198       5.025  16.457  25.094  1.00  0.00      D    H  
HETATM 4065  O   HOH D1199      17.546   0.921  58.579  1.00  0.00      D    O  
HETATM 4066  H1  HOH D1199      16.870   0.642  57.897  1.00  0.00      D    H  
HETATM 4067  H2  HOH D1199      17.913   1.819  58.337  1.00  0.00      D    H  
HETATM 4068  O   HOH D1200      22.474  23.339  22.172  1.00  0.00      D    O  
HETATM 4069  H1  HOH D1200      22.948  22.550  22.562  1.00  0.00      D    H  
HETATM 4070  H2  HOH D1200      21.491  23.159  22.147  1.00  0.00      D    H  
HETATM 4071  O   HOH D1201      47.257  15.962  71.845  1.00  0.00      D    O  
HETATM 4072  H1  HOH D1201      47.322  16.330  70.917  1.00  0.00      D    H  
HETATM 4073  H2  HOH D1201      47.905  15.208  71.950  1.00  0.00      D    H  
HETATM 4074  O   HOH D1202      17.749  17.756  90.443  1.00  0.00      D    O  
HETATM 4075  H1  HOH D1202      16.797  17.832  90.739  1.00  0.00      D    H  
HETATM 4076  H2  HOH D1202      17.972  16.794  90.283  1.00  0.00      D    H  
HETATM 4077  O   HOH D1203      44.088  27.581  20.131  1.00  0.00      D    O  
HETATM 4078  H1  HOH D1203      44.295  28.554  20.034  1.00  0.00      D    H  
HETATM 4079  H2  HOH D1203      43.390  27.321  19.463  1.00  0.00      D    H  
HETATM 4080  O   HOH D1204       8.808   3.259  53.592  1.00  0.00      D    O  
HETATM 4081  H1  HOH D1204       8.225   3.303  54.404  1.00  0.00      D    H  
HETATM 4082  H2  HOH D1204       9.554   3.918  53.682  1.00  0.00      D    H  
HETATM 4083  O   HOH D1205      41.366   5.897 109.557  1.00  0.00      D    O  
HETATM 4084  H1  HOH D1205      40.701   5.977 110.300  1.00  0.00      D    H  
HETATM 4085  H2  HOH D1205      42.175   5.410 109.885  1.00  0.00      D    H  
HETATM 4086  O   HOH D1206      36.721  21.956  78.366  1.00  0.00      D    O  
HETATM 4087  H1  HOH D1206      36.941  22.292  77.450  1.00  0.00      D    H  
HETATM 4088  H2  HOH D1206      35.738  21.784  78.431  1.00  0.00      D    H  
HETATM 4089  O   HOH D1207       6.441   0.489  44.771  1.00  0.00      D    O  
HETATM 4090  H1  HOH D1207       7.119   0.630  45.492  1.00  0.00      D    H  
HETATM 4091  H2  HOH D1207       5.849  -0.279  45.016  1.00  0.00      D    H  
HETATM 4092  O   HOH D1208      16.469   3.582 111.994  1.00  0.00      D    O  
HETATM 4093  H1  HOH D1208      15.654   3.113 111.654  1.00  0.00      D    H  
HETATM 4094  H2  HOH D1208      17.270   2.999 111.859  1.00  0.00      D    H  
HETATM 4095  O   HOH D1209      26.632   7.361  64.975  1.00  0.00      D    O  
HETATM 4096  H1  HOH D1209      26.535   6.866  64.112  1.00  0.00      D    H  
HETATM 4097  H2  HOH D1209      26.998   6.745  65.673  1.00  0.00      D    H  
HETATM 4098  O   HOH D1210      26.173  22.629  83.261  1.00  0.00      D    O  
HETATM 4099  H1  HOH D1210      26.869  23.348  83.236  1.00  0.00      D    H  
HETATM 4100  H2  HOH D1210      26.619  21.735  83.295  1.00  0.00      D    H  
HETATM 4101  O   HOH D1211       1.162  38.085 106.680  1.00  0.00      D    O  
HETATM 4102  H1  HOH D1211       1.602  38.933 106.383  1.00  0.00      D    H  
HETATM 4103  H2  HOH D1211       0.881  37.557 105.879  1.00  0.00      D    H  
HETATM 4104  O   HOH D1212       9.643  32.657  45.022  1.00  0.00      D    O  
HETATM 4105  H1  HOH D1212      10.328  32.851  45.725  1.00  0.00      D    H  
HETATM 4106  H2  HOH D1212       8.884  32.149  45.427  1.00  0.00      D    H  
HETATM 4107  O   HOH D1213      24.616  15.907  82.023  1.00  0.00      D    O  
HETATM 4108  H1  HOH D1213      24.540  15.817  83.016  1.00  0.00      D    H  
HETATM 4109  H2  HOH D1213      25.197  16.690  81.803  1.00  0.00      D    H  
HETATM 4110  O   HOH D1214       8.659  34.379 102.197  1.00  0.00      D    O  
HETATM 4111  H1  HOH D1214       8.651  33.454 102.576  1.00  0.00      D    H  
HETATM 4112  H2  HOH D1214       7.786  34.827 102.392  1.00  0.00      D    H  
HETATM 4113  O   HOH D1215      39.308   9.504  23.967  1.00  0.00      D    O  
HETATM 4114  H1  HOH D1215      40.092  10.106  24.120  1.00  0.00      D    H  
HETATM 4115  H2  HOH D1215      39.186   8.909  24.761  1.00  0.00      D    H  
HETATM 4116  O   HOH D1216      32.494  33.121  82.299  1.00  0.00      D    O  
HETATM 4117  H1  HOH D1216      32.263  33.303  83.254  1.00  0.00      D    H  
HETATM 4118  H2  HOH D1216      32.023  32.293  81.994  1.00  0.00      D    H  
HETATM 4119  O   HOH D1217       4.339  12.578  46.763  1.00  0.00      D    O  
HETATM 4120  H1  HOH D1217       3.527  12.106  47.106  1.00  0.00      D    H  
HETATM 4121  H2  HOH D1217       4.317  12.595  45.763  1.00  0.00      D    H  
HETATM 4122  O   HOH D1218       8.086  38.099  57.816  1.00  0.00      D    O  
HETATM 4123  H1  HOH D1218       7.842  38.417  58.732  1.00  0.00      D    H  
HETATM 4124  H2  HOH D1218       8.357  37.137  57.858  1.00  0.00      D    H  
HETATM 4125  O   HOH D1219      34.299  41.969  40.616  1.00  0.00      D    O  
HETATM 4126  H1  HOH D1219      34.606  41.644  41.511  1.00  0.00      D    H  
HETATM 4127  H2  HOH D1219      34.336  42.968  40.593  1.00  0.00      D    H  
HETATM 4128  O   HOH D1220      11.645   1.100  34.553  1.00  0.00      D    O  
HETATM 4129  H1  HOH D1220      12.591   1.375  34.383  1.00  0.00      D    H  
HETATM 4130  H2  HOH D1220      11.553   0.792  35.500  1.00  0.00      D    H  
HETATM 4131  O   HOH D1221      27.520   1.860 112.229  1.00  0.00      D    O  
HETATM 4132  H1  HOH D1221      26.881   1.485 111.557  1.00  0.00      D    H  
HETATM 4133  H2  HOH D1221      28.457   1.645 111.955  1.00  0.00      D    H  
HETATM 4134  O   HOH D1222      22.791  41.258 113.616  1.00  0.00      D    O  
HETATM 4135  H1  HOH D1222      23.073  40.614 112.906  1.00  0.00      D    H  
HETATM 4136  H2  HOH D1222      23.124  40.941 114.505  1.00  0.00      D    H  
HETATM 4137  O   HOH D1223       4.501  29.707  86.187  1.00  0.00      D    O  
HETATM 4138  H1  HOH D1223       4.707  30.298  85.407  1.00  0.00      D    H  
HETATM 4139  H2  HOH D1223       4.374  30.267  87.006  1.00  0.00      D    H  
HETATM 4140  O   HOH D1224      44.881  42.171  44.108  1.00  0.00      D    O  
HETATM 4141  H1  HOH D1224      45.524  41.655  44.675  1.00  0.00      D    H  
HETATM 4142  H2  HOH D1224      43.998  41.702  44.095  1.00  0.00      D    H  
HETATM 4143  O   HOH D1225      -0.121  26.769  57.161  1.00  0.00      D    O  
HETATM 4144  H1  HOH D1225       0.003  26.475  56.213  1.00  0.00      D    H  
HETATM 4145  H2  HOH D1225       0.148  27.728  57.250  1.00  0.00      D    H  
HETATM 4146  O   HOH D1226      28.124   5.759  66.704  1.00  0.00      D    O  
HETATM 4147  H1  HOH D1226      28.318   4.948  66.152  1.00  0.00      D    H  
HETATM 4148  H2  HOH D1226      28.914   6.372  66.686  1.00  0.00      D    H  
HETATM 4149  O   HOH D1227      44.724   5.196   5.867  1.00  0.00      D    O  
HETATM 4150  H1  HOH D1227      44.920   6.040   6.367  1.00  0.00      D    H  
HETATM 4151  H2  HOH D1227      45.553   4.639   5.817  1.00  0.00      D    H  
HETATM 4152  O   HOH D1228      31.083  21.099 102.298  1.00  0.00      D    O  
HETATM 4153  H1  HOH D1228      30.472  20.365 102.594  1.00  0.00      D    H  
HETATM 4154  H2  HOH D1228      30.730  21.507 101.455  1.00  0.00      D    H  
HETATM 4155  O   HOH D1229      30.840  18.433  70.789  1.00  0.00      D    O  
HETATM 4156  H1  HOH D1229      31.748  18.059  70.602  1.00  0.00      D    H  
HETATM 4157  H2  HOH D1229      30.765  19.346  70.388  1.00  0.00      D    H  
HETATM 4158  O   HOH D1230      19.937  14.212  56.930  1.00  0.00      D    O  
HETATM 4159  H1  HOH D1230      20.208  13.330  56.544  1.00  0.00      D    H  
HETATM 4160  H2  HOH D1230      19.560  14.073  57.846  1.00  0.00      D    H  
HETATM 4161  O   HOH D1231      28.620   1.481  66.392  1.00  0.00      D    O  
HETATM 4162  H1  HOH D1231      28.959   2.414  66.272  1.00  0.00      D    H  
HETATM 4163  H2  HOH D1231      27.621   1.490  66.421  1.00  0.00      D    H  
HETATM 4164  O   HOH D1232      21.541  42.480   7.805  1.00  0.00      D    O  
HETATM 4165  H1  HOH D1232      22.511  42.714   7.860  1.00  0.00      D    H  
HETATM 4166  H2  HOH D1232      21.379  41.617   8.283  1.00  0.00      D    H  
HETATM 4167  O   HOH D1233      32.343  29.438 118.115  1.00  0.00      D    O  
HETATM 4168  H1  HOH D1233      32.373  29.558 119.107  1.00  0.00      D    H  
HETATM 4169  H2  HOH D1233      33.274  29.357 117.760  1.00  0.00      D    H  
HETATM 4170  O   HOH D1234      44.720  24.850  21.445  1.00  0.00      D    O  
HETATM 4171  H1  HOH D1234      44.150  24.143  21.863  1.00  0.00      D    H  
HETATM 4172  H2  HOH D1234      45.422  24.420  20.878  1.00  0.00      D    H  
HETATM 4173  O   HOH D1235      43.191   0.956  30.643  1.00  0.00      D    O  
HETATM 4174  H1  HOH D1235      42.486   1.629  30.869  1.00  0.00      D    H  
HETATM 4175  H2  HOH D1235      42.802   0.251  30.050  1.00  0.00      D    H  
HETATM 4176  O   HOH D1236      43.618  23.008 101.406  1.00  0.00      D    O  
HETATM 4177  H1  HOH D1236      44.269  23.235 102.130  1.00  0.00      D    H  
HETATM 4178  H2  HOH D1236      42.719  23.378 101.639  1.00  0.00      D    H  
HETATM 4179  O   HOH D1237      34.811  13.970 106.148  1.00  0.00      D    O  
HETATM 4180  H1  HOH D1237      33.932  14.444 106.211  1.00  0.00      D    H  
HETATM 4181  H2  HOH D1237      35.453  14.528 105.623  1.00  0.00      D    H  
HETATM 4182  O   HOH D1238      32.868  14.721  50.356  1.00  0.00      D    O  
HETATM 4183  H1  HOH D1238      33.493  14.425  49.633  1.00  0.00      D    H  
HETATM 4184  H2  HOH D1238      33.287  15.469  50.872  1.00  0.00      D    H  
HETATM 4185  O   HOH D1239      28.009  17.784  65.538  1.00  0.00      D    O  
HETATM 4186  H1  HOH D1239      28.301  16.847  65.344  1.00  0.00      D    H  
HETATM 4187  H2  HOH D1239      28.813  18.356  65.700  1.00  0.00      D    H  
HETATM 4188  O   HOH D1240      40.824  20.888  44.427  1.00  0.00      D    O  
HETATM 4189  H1  HOH D1240      40.547  21.581  45.094  1.00  0.00      D    H  
HETATM 4190  H2  HOH D1240      41.349  20.173  44.888  1.00  0.00      D    H  
HETATM 4191  O   HOH D1241       8.073   6.638  79.611  1.00  0.00      D    O  
HETATM 4192  H1  HOH D1241       7.290   6.719  80.228  1.00  0.00      D    H  
HETATM 4193  H2  HOH D1241       7.982   5.805  79.066  1.00  0.00      D    H  
HETATM 4194  O   HOH D1242       4.305  13.531 102.914  1.00  0.00      D    O  
HETATM 4195  H1  HOH D1242       3.338  13.727 103.080  1.00  0.00      D    H  
HETATM 4196  H2  HOH D1242       4.388  12.880 102.160  1.00  0.00      D    H  
HETATM 4197  O   HOH D1243      27.119  26.872   6.428  1.00  0.00      D    O  
HETATM 4198  H1  HOH D1243      26.675  26.221   5.812  1.00  0.00      D    H  
HETATM 4199  H2  HOH D1243      26.490  27.625   6.625  1.00  0.00      D    H  
HETATM 4200  O   HOH D1244       0.737  33.971  25.590  1.00  0.00      D    O  
HETATM 4201  H1  HOH D1244       0.684  32.973  25.589  1.00  0.00      D    H  
HETATM 4202  H2  HOH D1244       1.493  34.265  26.175  1.00  0.00      D    H  
HETATM 4203  O   HOH D1245      14.513   3.956  47.588  1.00  0.00      D    O  
HETATM 4204  H1  HOH D1245      14.860   3.582  46.727  1.00  0.00      D    H  
HETATM 4205  H2  HOH D1245      14.669   4.943  47.610  1.00  0.00      D    H  
HETATM 4206  O   HOH D1246      33.588  11.790  33.259  1.00  0.00      D    O  
HETATM 4207  H1  HOH D1246      34.123  10.981  33.014  1.00  0.00      D    H  
HETATM 4208  H2  HOH D1246      32.840  11.523  33.866  1.00  0.00      D    H  
HETATM 4209  O   HOH D1247       2.597  23.665  88.542  1.00  0.00      D    O  
HETATM 4210  H1  HOH D1247       1.904  22.972  88.739  1.00  0.00      D    H  
HETATM 4211  H2  HOH D1247       2.967  24.019  89.401  1.00  0.00      D    H  
HETATM 4212  O   HOH D1248      23.455   7.973  68.856  1.00  0.00      D    O  
HETATM 4213  H1  HOH D1248      23.343   7.049  68.489  1.00  0.00      D    H  
HETATM 4214  H2  HOH D1248      23.307   7.958  69.845  1.00  0.00      D    H  
HETATM 4215  O   HOH D1249      48.476  13.225   8.017  1.00  0.00      D    O  
HETATM 4216  H1  HOH D1249      48.334  13.623   7.111  1.00  0.00      D    H  
HETATM 4217  H2  HOH D1249      48.232  13.896   8.717  1.00  0.00      D    H  
HETATM 4218  O   HOH D1250      12.020  29.913  83.590  1.00  0.00      D    O  
HETATM 4219  H1  HOH D1250      11.740  29.535  82.708  1.00  0.00      D    H  
HETATM 4220  H2  HOH D1250      11.511  29.463  84.323  1.00  0.00      D    H  
HETATM 4221  O   HOH D1251      45.699  38.780  98.587  1.00  0.00      D    O  
HETATM 4222  H1  HOH D1251      46.088  37.873  98.425  1.00  0.00      D    H  
HETATM 4223  H2  HOH D1251      45.030  38.729  99.328  1.00  0.00      D    H  
HETATM 4224  O   HOH D1252      32.537   9.348  44.419  1.00  0.00      D    O  
HETATM 4225  H1  HOH D1252      31.642   9.366  43.974  1.00  0.00      D    H  
HETATM 4226  H2  HOH D1252      32.415   9.332  45.412  1.00  0.00      D    H  
HETATM 4227  O   HOH D1253      41.882  12.106  64.006  1.00  0.00      D    O  
HETATM 4228  H1  HOH D1253      40.917  12.001  64.248  1.00  0.00      D    H  
HETATM 4229  H2  HOH D1253      41.975  12.816  63.308  1.00  0.00      D    H  
HETATM 4230  O   HOH D1254      23.848   0.171  27.211  1.00  0.00      D    O  
HETATM 4231  H1  HOH D1254      24.152  -0.559  27.823  1.00  0.00      D    H  
HETATM 4232  H2  HOH D1254      24.023   1.058  27.638  1.00  0.00      D    H  
HETATM 4233  O   HOH D1255       7.128  17.614   2.917  1.00  0.00      D    O  
HETATM 4234  H1  HOH D1255       6.332  18.056   3.331  1.00  0.00      D    H  
HETATM 4235  H2  HOH D1255       7.768  17.338   3.634  1.00  0.00      D    H  
HETATM 4236  O   HOH D1256      36.078  40.484  61.156  1.00  0.00      D    O  
HETATM 4237  H1  HOH D1256      36.941  40.007  61.317  1.00  0.00      D    H  
HETATM 4238  H2  HOH D1256      35.326  39.825  61.162  1.00  0.00      D    H  
HETATM 4239  O   HOH D1257       3.821  32.713   9.615  1.00  0.00      D    O  
HETATM 4240  H1  HOH D1257       3.347  31.857   9.411  1.00  0.00      D    H  
HETATM 4241  H2  HOH D1257       4.238  32.656  10.522  1.00  0.00      D    H  
HETATM 4242  O   HOH D1258      25.650  34.978 109.528  1.00  0.00      D    O  
HETATM 4243  H1  HOH D1258      24.689  34.734 109.664  1.00  0.00      D    H  
HETATM 4244  H2  HOH D1258      26.193  34.145 109.424  1.00  0.00      D    H  
HETATM 4245  O   HOH D1259      48.651  36.986  93.302  1.00  0.00      D    O  
HETATM 4246  H1  HOH D1259      49.025  37.065  94.226  1.00  0.00      D    H  
HETATM 4247  H2  HOH D1259      48.604  37.893  92.882  1.00  0.00      D    H  
HETATM 4248  O   HOH D1260       1.146   0.826  58.044  1.00  0.00      D    O  
HETATM 4249  H1  HOH D1260       1.536   1.144  58.908  1.00  0.00      D    H  
HETATM 4250  H2  HOH D1260       1.634   1.250  57.281  1.00  0.00      D    H  
HETATM 4251  O   HOH D1261      28.078   4.476  37.741  1.00  0.00      D    O  
HETATM 4252  H1  HOH D1261      28.361   4.016  38.583  1.00  0.00      D    H  
HETATM 4253  H2  HOH D1261      27.082   4.557  37.723  1.00  0.00      D    H  
HETATM 4254  O   HOH D1262       7.915  20.998  23.227  1.00  0.00      D    O  
HETATM 4255  H1  HOH D1262       7.974  21.788  22.618  1.00  0.00      D    H  
HETATM 4256  H2  HOH D1262       8.377  21.206  24.089  1.00  0.00      D    H  
HETATM 4257  O   HOH D1263      49.348   1.249 104.064  1.00  0.00      D    O  
HETATM 4258  H1  HOH D1263      50.026   1.332 103.334  1.00  0.00      D    H  
HETATM 4259  H2  HOH D1263      48.447   1.503 103.713  1.00  0.00      D    H  
HETATM 4260  O   HOH D1264      10.346  36.183  65.020  1.00  0.00      D    O  
HETATM 4261  H1  HOH D1264      11.038  36.743  64.565  1.00  0.00      D    H  
HETATM 4262  H2  HOH D1264      10.559  35.215  64.887  1.00  0.00      D    H  
HETATM 4263  O   HOH D1265      48.482   4.748 115.426  1.00  0.00      D    O  
HETATM 4264  H1  HOH D1265      48.779   4.066 114.758  1.00  0.00      D    H  
HETATM 4265  H2  HOH D1265      47.547   5.035 115.217  1.00  0.00      D    H  
HETATM 4266  O   HOH D1266      35.430  33.073  91.091  1.00  0.00      D    O  
HETATM 4267  H1  HOH D1266      34.556  33.333  91.503  1.00  0.00      D    H  
HETATM 4268  H2  HOH D1266      35.484  33.442  90.163  1.00  0.00      D    H  
HETATM 4269  O   HOH D1267      37.965   0.474  22.862  1.00  0.00      D    O  
HETATM 4270  H1  HOH D1267      37.030   0.578  22.523  1.00  0.00      D    H  
HETATM 4271  H2  HOH D1267      37.961  -0.097  23.683  1.00  0.00      D    H  
HETATM 4272  O   HOH D1268      26.892  35.331 102.546  1.00  0.00      D    O  
HETATM 4273  H1  HOH D1268      27.487  35.054 103.301  1.00  0.00      D    H  
HETATM 4274  H2  HOH D1268      27.452  35.585 101.757  1.00  0.00      D    H  
HETATM 4275  O   HOH D1269      19.900   3.330  11.599  1.00  0.00      D    O  
HETATM 4276  H1  HOH D1269      19.751   2.893  12.487  1.00  0.00      D    H  
HETATM 4277  H2  HOH D1269      20.012   2.627  10.897  1.00  0.00      D    H  
HETATM 4278  O   HOH D1270       9.798   3.542  38.051  1.00  0.00      D    O  
HETATM 4279  H1  HOH D1270       8.905   3.992  38.088  1.00  0.00      D    H  
HETATM 4280  H2  HOH D1270       9.835   2.818  38.739  1.00  0.00      D    H  
HETATM 4281  O   HOH D1271      14.589  34.434  49.809  1.00  0.00      D    O  
HETATM 4282  H1  HOH D1271      15.453  34.369  50.306  1.00  0.00      D    H  
HETATM 4283  H2  HOH D1271      13.975  35.062  50.287  1.00  0.00      D    H  
HETATM 4284  O   HOH D1272       1.267  11.216 112.731  1.00  0.00      D    O  
HETATM 4285  H1  HOH D1272       2.132  11.181 112.231  1.00  0.00      D    H  
HETATM 4286  H2  HOH D1272       1.450  11.347 113.705  1.00  0.00      D    H  
HETATM 4287  O   HOH D1273      21.170  20.346   7.758  1.00  0.00      D    O  
HETATM 4288  H1  HOH D1273      20.984  20.265   8.737  1.00  0.00      D    H  
HETATM 4289  H2  HOH D1273      21.806  19.626   7.478  1.00  0.00      D    H  
HETATM 4290  O   HOH D1274      39.256  28.226 104.172  1.00  0.00      D    O  
HETATM 4291  H1  HOH D1274      38.300  28.102 103.905  1.00  0.00      D    H  
HETATM 4292  H2  HOH D1274      39.529  27.486 104.787  1.00  0.00      D    H  
HETATM 4293  O   HOH D1275      18.387  33.114  87.261  1.00  0.00      D    O  
HETATM 4294  H1  HOH D1275      18.600  32.817  86.330  1.00  0.00      D    H  
HETATM 4295  H2  HOH D1275      18.987  32.643  87.907  1.00  0.00      D    H  
HETATM 4296  O   HOH D1276      46.589  15.910  61.176  1.00  0.00      D    O  
HETATM 4297  H1  HOH D1276      45.911  15.506  61.789  1.00  0.00      D    H  
HETATM 4298  H2  HOH D1276      46.734  15.304  60.394  1.00  0.00      D    H  
HETATM 4299  O   HOH D1277      20.433  34.007  52.113  1.00  0.00      D    O  
HETATM 4300  H1  HOH D1277      21.298  34.486  52.261  1.00  0.00      D    H  
HETATM 4301  H2  HOH D1277      20.266  33.376  52.870  1.00  0.00      D    H  
HETATM 4302  O   HOH D1278      35.277  30.185 111.283  1.00  0.00      D    O  
HETATM 4303  H1  HOH D1278      34.367  30.585 111.171  1.00  0.00      D    H  
HETATM 4304  H2  HOH D1278      35.878  30.846 111.733  1.00  0.00      D    H  
HETATM 4305  O   HOH D1279      12.596   2.603  59.396  1.00  0.00      D    O  
HETATM 4306  H1  HOH D1279      11.831   3.205  59.627  1.00  0.00      D    H  
HETATM 4307  H2  HOH D1279      12.304   1.942  58.705  1.00  0.00      D    H  
HETATM 4308  O   HOH D1280       0.275  31.096  85.545  1.00  0.00      D    O  
HETATM 4309  H1  HOH D1280      -0.264  30.669  86.272  1.00  0.00      D    H  
HETATM 4310  H2  HOH D1280       0.607  30.391  84.918  1.00  0.00      D    H  
HETATM 4311  O   HOH D1281      44.953  35.282  66.507  1.00  0.00      D    O  
HETATM 4312  H1  HOH D1281      44.472  34.420  66.349  1.00  0.00      D    H  
HETATM 4313  H2  HOH D1281      45.222  35.342  67.468  1.00  0.00      D    H  
HETATM 4314  O   HOH D1282      42.256  39.675  64.974  1.00  0.00      D    O  
HETATM 4315  H1  HOH D1282      42.696  40.330  64.359  1.00  0.00      D    H  
HETATM 4316  H2  HOH D1282      42.887  38.923  65.167  1.00  0.00      D    H  
HETATM 4317  O   HOH D1283      28.250  22.057 115.904  1.00  0.00      D    O  
HETATM 4318  H1  HOH D1283      27.618  22.290 116.643  1.00  0.00      D    H  
HETATM 4319  H2  HOH D1283      28.677  22.891 115.555  1.00  0.00      D    H  
HETATM 4320  O   HOH D1284      16.026  26.798  59.810  1.00  0.00      D    O  
HETATM 4321  H1  HOH D1284      16.432  25.885  59.777  1.00  0.00      D    H  
HETATM 4322  H2  HOH D1284      15.677  26.975  60.730  1.00  0.00      D    H  
HETATM 4323  O   HOH D1285      17.258  40.008  15.574  1.00  0.00      D    O  
HETATM 4324  H1  HOH D1285      17.995  39.395  15.288  1.00  0.00      D    H  
HETATM 4325  H2  HOH D1285      16.844  40.430  14.768  1.00  0.00      D    H  
HETATM 4326  O   HOH D1286      47.927   8.297  68.219  1.00  0.00      D    O  
HETATM 4327  H1  HOH D1286      48.120   8.840  67.402  1.00  0.00      D    H  
HETATM 4328  H2  HOH D1286      47.236   7.607  68.004  1.00  0.00      D    H  
HETATM 4329  O   HOH D1287       4.630   6.658  44.831  1.00  0.00      D    O  
HETATM 4330  H1  HOH D1287       4.514   7.509  45.343  1.00  0.00      D    H  
HETATM 4331  H2  HOH D1287       5.598   6.404  44.821  1.00  0.00      D    H  
HETATM 4332  O   HOH D1288      39.790  20.369 102.183  1.00  0.00      D    O  
HETATM 4333  H1  HOH D1288      39.885  20.939 101.367  1.00  0.00      D    H  
HETATM 4334  H2  HOH D1288      39.042  20.717 102.748  1.00  0.00      D    H  
HETATM 4335  O   HOH D1289       7.106  25.098  57.853  1.00  0.00      D    O  
HETATM 4336  H1  HOH D1289       8.008  25.411  58.152  1.00  0.00      D    H  
HETATM 4337  H2  HOH D1289       7.057  25.125  56.855  1.00  0.00      D    H  
HETATM 4338  O   HOH D1290      13.615  28.663   9.741  1.00  0.00      D    O  
HETATM 4339  H1  HOH D1290      13.182  28.431  10.612  1.00  0.00      D    H  
HETATM 4340  H2  HOH D1290      13.179  29.478   9.359  1.00  0.00      D    H  
HETATM 4341  O   HOH D1291      34.397  24.309   2.752  1.00  0.00      D    O  
HETATM 4342  H1  HOH D1291      35.395  24.306   2.811  1.00  0.00      D    H  
HETATM 4343  H2  HOH D1291      34.009  24.072   3.642  1.00  0.00      D    H  
HETATM 4344  O   HOH D1292       4.775   8.927 107.331  1.00  0.00      D    O  
HETATM 4345  H1  HOH D1292       5.091   8.356 106.574  1.00  0.00      D    H  
HETATM 4346  H2  HOH D1292       3.823   8.706 107.541  1.00  0.00      D    H  
HETATM 4347  O   HOH D1293      10.973   7.919  14.978  1.00  0.00      D    O  
HETATM 4348  H1  HOH D1293      10.644   7.619  15.873  1.00  0.00      D    H  
HETATM 4349  H2  HOH D1293      11.094   7.124  14.384  1.00  0.00      D    H  
HETATM 4350  O   HOH D1294      25.138  41.935  50.560  1.00  0.00      D    O  
HETATM 4351  H1  HOH D1294      25.737  41.134  50.581  1.00  0.00      D    H  
HETATM 4352  H2  HOH D1294      24.203  41.646  50.357  1.00  0.00      D    H  
HETATM 4353  O   HOH D1295      14.897  19.690  35.605  1.00  0.00      D    O  
HETATM 4354  H1  HOH D1295      15.179  19.143  34.817  1.00  0.00      D    H  
HETATM 4355  H2  HOH D1295      13.926  19.916  35.524  1.00  0.00      D    H  
HETATM 4356  O   HOH D1296      47.152   3.530  13.525  1.00  0.00      D    O  
HETATM 4357  H1  HOH D1296      47.633   3.253  12.694  1.00  0.00      D    H  
HETATM 4358  H2  HOH D1296      47.651   3.199  14.326  1.00  0.00      D    H  
HETATM 4359  O   HOH D1297       8.246   8.478  90.672  1.00  0.00      D    O  
HETATM 4360  H1  HOH D1297       9.189   8.217  90.467  1.00  0.00      D    H  
HETATM 4361  H2  HOH D1297       7.813   8.838  89.845  1.00  0.00      D    H  
HETATM 4362  O   HOH D1298      20.322  39.809  48.982  1.00  0.00      D    O  
HETATM 4363  H1  HOH D1298      20.465  40.791  48.855  1.00  0.00      D    H  
HETATM 4364  H2  HOH D1298      20.592  39.550  49.909  1.00  0.00      D    H  
HETATM 4365  O   HOH D1299      25.265  20.940  25.866  1.00  0.00      D    O  
HETATM 4366  H1  HOH D1299      24.600  21.179  26.573  1.00  0.00      D    H  
HETATM 4367  H2  HOH D1299      26.080  21.510  25.969  1.00  0.00      D    H  
HETATM 4368  O   HOH D1300      48.946  13.950  72.031  1.00  0.00      D    O  
HETATM 4369  H1  HOH D1300      49.139  13.266  71.327  1.00  0.00      D    H  
HETATM 4370  H2  HOH D1300      48.761  13.492  72.900  1.00  0.00      D    H  
HETATM 4371  O   HOH D1301       3.965   4.881  70.044  1.00  0.00      D    O  
HETATM 4372  H1  HOH D1301       4.610   5.644  69.987  1.00  0.00      D    H  
HETATM 4373  H2  HOH D1301       3.030   5.234  70.035  1.00  0.00      D    H  
HETATM 4374  O   HOH D1302      14.916  25.975 115.986  1.00  0.00      D    O  
HETATM 4375  H1  HOH D1302      15.266  25.077 115.720  1.00  0.00      D    H  
HETATM 4376  H2  HOH D1302      14.564  25.932 116.921  1.00  0.00      D    H  
HETATM 4377  O   HOH D1303      39.321  32.241  20.203  1.00  0.00      D    O  
HETATM 4378  H1  HOH D1303      39.053  31.588  19.495  1.00  0.00      D    H  
HETATM 4379  H2  HOH D1303      40.205  31.974  20.585  1.00  0.00      D    H  
HETATM 4380  O   HOH D1304      41.848  41.639  50.185  1.00  0.00      D    O  
HETATM 4381  H1  HOH D1304      40.974  41.633  50.672  1.00  0.00      D    H  
HETATM 4382  H2  HOH D1304      42.556  42.025  50.776  1.00  0.00      D    H  
HETATM 4383  O   HOH D1305      28.508   0.593  94.498  1.00  0.00      D    O  
HETATM 4384  H1  HOH D1305      29.331   0.933  94.952  1.00  0.00      D    H  
HETATM 4385  H2  HOH D1305      28.658  -0.349  94.196  1.00  0.00      D    H  
HETATM 4386  O   HOH D1306       5.006   5.051  96.529  1.00  0.00      D    O  
HETATM 4387  H1  HOH D1306       4.541   5.784  97.025  1.00  0.00      D    H  
HETATM 4388  H2  HOH D1306       4.793   5.121  95.555  1.00  0.00      D    H  
HETATM 4389  O   HOH D1307      45.999   8.234  54.730  1.00  0.00      D    O  
HETATM 4390  H1  HOH D1307      45.545   7.621  55.376  1.00  0.00      D    H  
HETATM 4391  H2  HOH D1307      46.162   7.751  53.870  1.00  0.00      D    H  
HETATM 4392  O   HOH D1308       7.276  36.555  70.086  1.00  0.00      D    O  
HETATM 4393  H1  HOH D1308       6.682  37.319  70.338  1.00  0.00      D    H  
HETATM 4394  H2  HOH D1308       8.083  36.551  70.676  1.00  0.00      D    H  
HETATM 4395  O   HOH D1309      11.176   3.095  17.005  1.00  0.00      D    O  
HETATM 4396  H1  HOH D1309      12.112   2.766  17.129  1.00  0.00      D    H  
HETATM 4397  H2  HOH D1309      11.017   3.288  16.036  1.00  0.00      D    H  
HETATM 4398  O   HOH D1310       3.402  41.819  75.614  1.00  0.00      D    O  
HETATM 4399  H1  HOH D1310       3.752  42.413  74.890  1.00  0.00      D    H  
HETATM 4400  H2  HOH D1310       3.268  42.353  76.448  1.00  0.00      D    H  
HETATM 4401  O   HOH D1311      31.670  23.178  68.639  1.00  0.00      D    O  
HETATM 4402  H1  HOH D1311      31.172  24.015  68.865  1.00  0.00      D    H  
HETATM 4403  H2  HOH D1311      31.442  22.465  69.302  1.00  0.00      D    H  
HETATM 4404  O   HOH D1312      35.066  14.999  86.569  1.00  0.00      D    O  
HETATM 4405  H1  HOH D1312      34.558  15.683  87.093  1.00  0.00      D    H  
HETATM 4406  H2  HOH D1312      34.896  14.091  86.953  1.00  0.00      D    H  
HETATM 4407  O   HOH D1313      38.157  13.718  77.587  1.00  0.00      D    O  
HETATM 4408  H1  HOH D1313      38.507  13.798  78.520  1.00  0.00      D    H  
HETATM 4409  H2  HOH D1313      37.194  13.988  77.568  1.00  0.00      D    H  
HETATM 4410  O   HOH D1314      17.007   9.873  68.404  1.00  0.00      D    O  
HETATM 4411  H1  HOH D1314      16.201   9.529  68.885  1.00  0.00      D    H  
HETATM 4412  H2  HOH D1314      16.736  10.222  67.506  1.00  0.00      D    H  
HETATM 4413  O   HOH D1315      14.565  20.173  97.637  1.00  0.00      D    O  
HETATM 4414  H1  HOH D1315      13.711  20.531  97.260  1.00  0.00      D    H  
HETATM 4415  H2  HOH D1315      14.953  19.503  97.004  1.00  0.00      D    H  
HETATM 4416  O   HOH D1316      12.194   7.515 117.828  1.00  0.00      D    O  
HETATM 4417  H1  HOH D1316      11.225   7.286 117.922  1.00  0.00      D    H  
HETATM 4418  H2  HOH D1316      12.581   7.701 118.731  1.00  0.00      D    H  
HETATM 4419  O   HOH D1317      47.457  26.867  63.423  1.00  0.00      D    O  
HETATM 4420  H1  HOH D1317      46.756  27.072  64.105  1.00  0.00      D    H  
HETATM 4421  H2  HOH D1317      47.041  26.842  62.514  1.00  0.00      D    H  
HETATM 4422  O   HOH D1318      38.149  11.815  58.428  1.00  0.00      D    O  
HETATM 4423  H1  HOH D1318      37.782  11.811  59.359  1.00  0.00      D    H  
HETATM 4424  H2  HOH D1318      37.519  12.303  57.824  1.00  0.00      D    H  
HETATM 4425  O   HOH D1319      43.016  35.514  42.230  1.00  0.00      D    O  
HETATM 4426  H1  HOH D1319      42.866  35.719  41.263  1.00  0.00      D    H  
HETATM 4427  H2  HOH D1319      42.144  35.281  42.660  1.00  0.00      D    H  
HETATM 4428  O   HOH D1320      42.936  15.605 100.806  1.00  0.00      D    O  
HETATM 4429  H1  HOH D1320      43.844  16.017 100.886  1.00  0.00      D    H  
HETATM 4430  H2  HOH D1320      42.249  16.326 100.714  1.00  0.00      D    H  
HETATM 4431  O   HOH D1321      47.991  24.507  16.403  1.00  0.00      D    O  
HETATM 4432  H1  HOH D1321      48.586  24.982  15.754  1.00  0.00      D    H  
HETATM 4433  H2  HOH D1321      48.226  24.786  17.334  1.00  0.00      D    H  
HETATM 4434  O   HOH D1322      35.128  16.995  59.383  1.00  0.00      D    O  
HETATM 4435  H1  HOH D1322      34.725  16.081  59.339  1.00  0.00      D    H  
HETATM 4436  H2  HOH D1322      35.224  17.361  58.457  1.00  0.00      D    H  
HETATM 4437  O   HOH D1323      27.951   6.418 106.094  1.00  0.00      D    O  
HETATM 4438  H1  HOH D1323      27.998   6.674 107.060  1.00  0.00      D    H  
HETATM 4439  H2  HOH D1323      28.425   5.548 105.957  1.00  0.00      D    H  
HETATM 4440  O   HOH D1324       7.129  19.378  39.086  1.00  0.00      D    O  
HETATM 4441  H1  HOH D1324       7.181  20.234  39.599  1.00  0.00      D    H  
HETATM 4442  H2  HOH D1324       7.039  19.579  38.110  1.00  0.00      D    H  
HETATM 4443  O   HOH D1325      32.676   9.303  47.287  1.00  0.00      D    O  
HETATM 4444  H1  HOH D1325      32.819   8.698  48.070  1.00  0.00      D    H  
HETATM 4445  H2  HOH D1325      32.073  10.055  47.554  1.00  0.00      D    H  
HETATM 4446  O   HOH D1326      30.105  23.382 112.037  1.00  0.00      D    O  
HETATM 4447  H1  HOH D1326      31.101  23.373 112.124  1.00  0.00      D    H  
HETATM 4448  H2  HOH D1326      29.751  22.454 112.159  1.00  0.00      D    H  
HETATM 4449  O   HOH D1327       8.426   1.089 100.115  1.00  0.00      D    O  
HETATM 4450  H1  HOH D1327       8.900   1.887 100.487  1.00  0.00      D    H  
HETATM 4451  H2  HOH D1327       7.794   1.381  99.398  1.00  0.00      D    H  
HETATM 4452  O   HOH D1328      40.944  25.809  94.737  1.00  0.00      D    O  
HETATM 4453  H1  HOH D1328      41.319  24.967  94.350  1.00  0.00      D    H  
HETATM 4454  H2  HOH D1328      41.078  25.809  95.728  1.00  0.00      D    H  
HETATM 4455  O   HOH D1329       1.690  13.414  54.712  1.00  0.00      D    O  
HETATM 4456  H1  HOH D1329       0.887  13.526  55.299  1.00  0.00      D    H  
HETATM 4457  H2  HOH D1329       1.506  13.818  53.816  1.00  0.00      D    H  
HETATM 4458  O   HOH D1330      26.446  42.065  40.195  1.00  0.00      D    O  
HETATM 4459  H1  HOH D1330      26.842  41.179  39.954  1.00  0.00      D    H  
HETATM 4460  H2  HOH D1330      25.465  41.958  40.359  1.00  0.00      D    H  
HETATM 4461  O   HOH D1331       1.475  33.445  54.153  1.00  0.00      D    O  
HETATM 4462  H1  HOH D1331       1.386  33.656  53.180  1.00  0.00      D    H  
HETATM 4463  H2  HOH D1331       0.842  32.709  54.394  1.00  0.00      D    H  
HETATM 4464  O   HOH D1332      11.383  24.138  81.874  1.00  0.00      D    O  
HETATM 4465  H1  HOH D1332      11.125  23.811  80.965  1.00  0.00      D    H  
HETATM 4466  H2  HOH D1332      12.379  24.153  81.953  1.00  0.00      D    H  
HETATM 4467  O   HOH D1333      20.080   3.185  75.584  1.00  0.00      D    O  
HETATM 4468  H1  HOH D1333      19.774   4.136  75.634  1.00  0.00      D    H  
HETATM 4469  H2  HOH D1333      20.972   3.098  76.029  1.00  0.00      D    H  
HETATM 4470  O   HOH D1334       7.822   8.153 102.386  1.00  0.00      D    O  
HETATM 4471  H1  HOH D1334       7.196   8.426 103.116  1.00  0.00      D    H  
HETATM 4472  H2  HOH D1334       7.468   7.334 101.933  1.00  0.00      D    H  
HETATM 4473  O   HOH D1335      19.889  22.350  30.578  1.00  0.00      D    O  
HETATM 4474  H1  HOH D1335      20.271  22.994  31.241  1.00  0.00      D    H  
HETATM 4475  H2  HOH D1335      19.976  21.418  30.930  1.00  0.00      D    H  
HETATM 4476  O   HOH D1336      21.344  24.997  12.514  1.00  0.00      D    O  
HETATM 4477  H1  HOH D1336      22.196  24.474  12.526  1.00  0.00      D    H  
HETATM 4478  H2  HOH D1336      20.877  24.892  13.392  1.00  0.00      D    H  
HETATM 4479  O   HOH D1337      13.546   1.185  79.326  1.00  0.00      D    O  
HETATM 4480  H1  HOH D1337      12.841   1.887  79.229  1.00  0.00      D    H  
HETATM 4481  H2  HOH D1337      13.195   0.310  78.992  1.00  0.00      D    H  
HETATM 4482  O   HOH D1338       6.883  36.912  64.792  1.00  0.00      D    O  
HETATM 4483  H1  HOH D1338       6.915  36.796  63.799  1.00  0.00      D    H  
HETATM 4484  H2  HOH D1338       5.956  37.164  65.068  1.00  0.00      D    H  
HETATM 4485  O   HOH D1339      15.837  38.817  63.778  1.00  0.00      D    O  
HETATM 4486  H1  HOH D1339      16.497  38.314  64.337  1.00  0.00      D    H  
HETATM 4487  H2  HOH D1339      15.948  38.559  62.819  1.00  0.00      D    H  
HETATM 4488  O   HOH D1340      34.443  15.288 118.149  1.00  0.00      D    O  
HETATM 4489  H1  HOH D1340      33.628  15.846 117.991  1.00  0.00      D    H  
HETATM 4490  H2  HOH D1340      34.532  15.096 119.126  1.00  0.00      D    H  
HETATM 4491  O   HOH D1341      22.018  21.105 115.814  1.00  0.00      D    O  
HETATM 4492  H1  HOH D1341      22.699  21.826 115.939  1.00  0.00      D    H  
HETATM 4493  H2  HOH D1341      21.748  21.065 114.852  1.00  0.00      D    H  
HETATM 4494  O   HOH D1342      46.441  16.112  55.737  1.00  0.00      D    O  
HETATM 4495  H1  HOH D1342      45.979  15.868  54.884  1.00  0.00      D    H  
HETATM 4496  H2  HOH D1342      47.326  16.527  55.529  1.00  0.00      D    H  
HETATM 4497  O   HOH D1343      25.956  17.194   3.026  1.00  0.00      D    O  
HETATM 4498  H1  HOH D1343      26.736  17.306   3.642  1.00  0.00      D    H  
HETATM 4499  H2  HOH D1343      25.533  16.301   3.183  1.00  0.00      D    H  
HETATM 4500  O   HOH D1344      12.608   1.496 103.869  1.00  0.00      D    O  
HETATM 4501  H1  HOH D1344      12.306   0.683 104.368  1.00  0.00      D    H  
HETATM 4502  H2  HOH D1344      12.167   1.519 102.972  1.00  0.00      D    H  
HETATM 4503  O   HOH D1345      43.245  23.122 115.096  1.00  0.00      D    O  
HETATM 4504  H1  HOH D1345      42.861  23.108 116.019  1.00  0.00      D    H  
HETATM 4505  H2  HOH D1345      43.671  24.010 114.925  1.00  0.00      D    H  
HETATM 4506  O   HOH D1346      17.528  42.719 115.578  1.00  0.00      D    O  
HETATM 4507  H1  HOH D1346      16.890  42.066 115.172  1.00  0.00      D    H  
HETATM 4508  H2  HOH D1346      17.527  42.614 116.573  1.00  0.00      D    H  
HETATM 4509  O   HOH D1347      16.682   5.518  56.004  1.00  0.00      D    O  
HETATM 4510  H1  HOH D1347      15.949   4.843  56.086  1.00  0.00      D    H  
HETATM 4511  H2  HOH D1347      17.446   5.120  55.496  1.00  0.00      D    H  
HETATM 4512  O   HOH D1348      24.113   3.771  84.864  1.00  0.00      D    O  
HETATM 4513  H1  HOH D1348      23.461   3.189  85.349  1.00  0.00      D    H  
HETATM 4514  H2  HOH D1348      24.820   3.202  84.443  1.00  0.00      D    H  
HETATM 4515  O   HOH D1349      44.583  34.735  95.209  1.00  0.00      D    O  
HETATM 4516  H1  HOH D1349      45.451  34.250  95.316  1.00  0.00      D    H  
HETATM 4517  H2  HOH D1349      44.609  35.285  94.374  1.00  0.00      D    H  
HETATM 4518  O   HOH D1350      46.288  40.580  65.802  1.00  0.00      D    O  
HETATM 4519  H1  HOH D1350      45.555  40.306  66.425  1.00  0.00      D    H  
HETATM 4520  H2  HOH D1350      46.839  41.296  66.230  1.00  0.00      D    H  
HETATM 4521  O   HOH D1351      12.015   0.580  57.603  1.00  0.00      D    O  
HETATM 4522  H1  HOH D1351      11.186   0.155  57.968  1.00  0.00      D    H  
HETATM 4523  H2  HOH D1351      12.818   0.091  57.942  1.00  0.00      D    H  
HETATM 4524  O   HOH D1352       4.850  17.837  94.381  1.00  0.00      D    O  
HETATM 4525  H1  HOH D1352       5.158  17.231  95.115  1.00  0.00      D    H  
HETATM 4526  H2  HOH D1352       3.851  17.829  94.340  1.00  0.00      D    H  
HETATM 4527  O   HOH D1353      33.564   6.469  19.813  1.00  0.00      D    O  
HETATM 4528  H1  HOH D1353      34.423   6.465  19.301  1.00  0.00      D    H  
HETATM 4529  H2  HOH D1353      33.554   7.248  20.441  1.00  0.00      D    H  
HETATM 4530  O   HOH D1354      44.827  23.631  95.268  1.00  0.00      D    O  
HETATM 4531  H1  HOH D1354      45.256  24.478  95.581  1.00  0.00      D    H  
HETATM 4532  H2  HOH D1354      45.520  23.036  94.861  1.00  0.00      D    H  
HETATM 4533  O   HOH D1355      12.129   3.343  72.298  1.00  0.00      D    O  
HETATM 4534  H1  HOH D1355      11.313   2.851  71.995  1.00  0.00      D    H  
HETATM 4535  H2  HOH D1355      12.878   3.171  71.658  1.00  0.00      D    H  
HETATM 4536  O   HOH D1356       5.494  30.234  77.742  1.00  0.00      D    O  
HETATM 4537  H1  HOH D1356       4.870  29.469  77.583  1.00  0.00      D    H  
HETATM 4538  H2  HOH D1356       5.864  30.551  76.869  1.00  0.00      D    H  
HETATM 4539  O   HOH D1357       8.027  28.450   7.049  1.00  0.00      D    O  
HETATM 4540  H1  HOH D1357       8.334  27.751   6.402  1.00  0.00      D    H  
HETATM 4541  H2  HOH D1357       7.488  28.020   7.773  1.00  0.00      D    H  
HETATM 4542  O   HOH D1358      30.625  41.164   8.536  1.00  0.00      D    O  
HETATM 4543  H1  HOH D1358      31.370  40.589   8.197  1.00  0.00      D    H  
HETATM 4544  H2  HOH D1358      30.616  41.142   9.536  1.00  0.00      D    H  
HETATM 4545  O   HOH D1359       7.213  34.382  73.230  1.00  0.00      D    O  
HETATM 4546  H1  HOH D1359       6.231  34.509  73.371  1.00  0.00      D    H  
HETATM 4547  H2  HOH D1359       7.389  34.197  72.263  1.00  0.00      D    H  
HETATM 4548  O   HOH D1360       2.335   5.074  46.557  1.00  0.00      D    O  
HETATM 4549  H1  HOH D1360       2.914   4.640  45.866  1.00  0.00      D    H  
HETATM 4550  H2  HOH D1360       1.529   5.469  46.115  1.00  0.00      D    H  
HETATM 4551  O   HOH D1361      28.547  31.508  80.021  1.00  0.00      D    O  
HETATM 4552  H1  HOH D1361      29.253  31.507  79.313  1.00  0.00      D    H  
HETATM 4553  H2  HOH D1361      28.231  32.443  80.177  1.00  0.00      D    H  
HETATM 4554  O   HOH D1362      27.488  29.520 111.465  1.00  0.00      D    O  
HETATM 4555  H1  HOH D1362      27.183  28.633 111.116  1.00  0.00      D    H  
HETATM 4556  H2  HOH D1362      28.060  29.381 112.273  1.00  0.00      D    H  
HETATM 4557  O   HOH D1363      13.787  13.396  34.243  1.00  0.00      D    O  
HETATM 4558  H1  HOH D1363      14.038  12.797  33.483  1.00  0.00      D    H  
HETATM 4559  H2  HOH D1363      14.581  13.938  34.517  1.00  0.00      D    H  
HETATM 4560  O   HOH D1364      42.314  37.459  47.066  1.00  0.00      D    O  
HETATM 4561  H1  HOH D1364      42.127  37.865  47.960  1.00  0.00      D    H  
HETATM 4562  H2  HOH D1364      42.044  38.098  46.346  1.00  0.00      D    H  
HETATM 4563  O   HOH D1365      31.103  25.996  46.107  1.00  0.00      D    O  
HETATM 4564  H1  HOH D1365      31.718  26.684  46.491  1.00  0.00      D    H  
HETATM 4565  H2  HOH D1365      31.491  25.085  46.247  1.00  0.00      D    H  
HETATM 4566  O   HOH D1366       3.551  21.053  66.468  1.00  0.00      D    O  
HETATM 4567  H1  HOH D1366       4.300  20.569  66.017  1.00  0.00      D    H  
HETATM 4568  H2  HOH D1366       3.789  21.220  67.425  1.00  0.00      D    H  
HETATM 4569  O   HOH D1367      26.446  32.791  89.468  1.00  0.00      D    O  
HETATM 4570  H1  HOH D1367      26.580  31.959  88.929  1.00  0.00      D    H  
HETATM 4571  H2  HOH D1367      26.051  33.504  88.888  1.00  0.00      D    H  
HETATM 4572  O   HOH D1368       7.525  41.395  36.448  1.00  0.00      D    O  
HETATM 4573  H1  HOH D1368       7.578  40.749  35.687  1.00  0.00      D    H  
HETATM 4574  H2  HOH D1368       6.634  41.849  36.438  1.00  0.00      D    H  
HETATM 4575  O   HOH D1369      33.447   8.319 109.467  1.00  0.00      D    O  
HETATM 4576  H1  HOH D1369      33.843   9.237 109.479  1.00  0.00      D    H  
HETATM 4577  H2  HOH D1369      34.121   7.671 109.112  1.00  0.00      D    H  
HETATM 4578  O   HOH D1370      27.901  25.513 111.956  1.00  0.00      D    O  
HETATM 4579  H1  HOH D1370      28.540  24.745 111.907  1.00  0.00      D    H  
HETATM 4580  H2  HOH D1370      27.815  25.815 112.906  1.00  0.00      D    H  
HETATM 4581  O   HOH D1371      13.841   7.920   5.155  1.00  0.00      D    O  
HETATM 4582  H1  HOH D1371      14.801   7.884   5.432  1.00  0.00      D    H  
HETATM 4583  H2  HOH D1371      13.374   8.642   5.666  1.00  0.00      D    H  
HETATM 4584  O   HOH D1372      13.325  28.641  54.929  1.00  0.00      D    O  
HETATM 4585  H1  HOH D1372      12.860  29.013  54.125  1.00  0.00      D    H  
HETATM 4586  H2  HOH D1372      12.647  28.270  55.564  1.00  0.00      D    H  
HETATM 4587  O   HOH D1373      48.492  33.046 103.952  1.00  0.00      D    O  
HETATM 4588  H1  HOH D1373      49.371  33.521 103.920  1.00  0.00      D    H  
HETATM 4589  H2  HOH D1373      48.633  32.101 104.248  1.00  0.00      D    H  
HETATM 4590  O   HOH D1374       6.825   5.992  12.282  1.00  0.00      D    O  
HETATM 4591  H1  HOH D1374       7.607   5.478  12.635  1.00  0.00      D    H  
HETATM 4592  H2  HOH D1374       6.370   5.458  11.569  1.00  0.00      D    H  
HETATM 4593  O   HOH D1375      40.211  17.547  20.417  1.00  0.00      D    O  
HETATM 4594  H1  HOH D1375      40.983  16.911  20.404  1.00  0.00      D    H  
HETATM 4595  H2  HOH D1375      39.453  17.140  20.925  1.00  0.00      D    H  
HETATM 4596  O   HOH D1376      13.950  36.708  29.647  1.00  0.00      D    O  
HETATM 4597  H1  HOH D1376      13.354  37.443  29.971  1.00  0.00      D    H  
HETATM 4598  H2  HOH D1376      13.447  35.844  29.654  1.00  0.00      D    H  
HETATM 4599  O   HOH D1377      46.510  18.249  93.678  1.00  0.00      D    O  
HETATM 4600  H1  HOH D1377      46.079  18.385  94.570  1.00  0.00      D    H  
HETATM 4601  H2  HOH D1377      47.491  18.426  93.751  1.00  0.00      D    H  
HETATM 4602  O   HOH D1378       1.508  42.405  47.427  1.00  0.00      D    O  
HETATM 4603  H1  HOH D1378       2.434  42.629  47.123  1.00  0.00      D    H  
HETATM 4604  H2  HOH D1378       0.844  42.899  46.866  1.00  0.00      D    H  
HETATM 4605  O   HOH D1379      42.179   9.055 106.117  1.00  0.00      D    O  
HETATM 4606  H1  HOH D1379      43.040   8.973 106.619  1.00  0.00      D    H  
HETATM 4607  H2  HOH D1379      41.431   9.213 106.762  1.00  0.00      D    H  
HETATM 4608  O   HOH D1380      21.488  33.825 114.639  1.00  0.00      D    O  
HETATM 4609  H1  HOH D1380      22.419  33.944 114.294  1.00  0.00      D    H  
HETATM 4610  H2  HOH D1380      21.325  34.469 115.386  1.00  0.00      D    H  
HETATM 4611  O   HOH D1381      46.322  29.034  12.075  1.00  0.00      D    O  
HETATM 4612  H1  HOH D1381      46.462  28.144  11.641  1.00  0.00      D    H  
HETATM 4613  H2  HOH D1381      47.209  29.463  12.249  1.00  0.00      D    H  
HETATM 4614  O   HOH D1382      17.942   4.083 117.652  1.00  0.00      D    O  
HETATM 4615  H1  HOH D1382      17.636   4.478 118.518  1.00  0.00      D    H  
HETATM 4616  H2  HOH D1382      18.446   3.238 117.831  1.00  0.00      D    H  
HETATM 4617  O   HOH D1383      12.481  42.338  39.843  1.00  0.00      D    O  
HETATM 4618  H1  HOH D1383      12.533  41.696  39.078  1.00  0.00      D    H  
HETATM 4619  H2  HOH D1383      13.062  43.129  39.653  1.00  0.00      D    H  
HETATM 4620  O   HOH D1384       3.710  41.818  40.753  1.00  0.00      D    O  
HETATM 4621  H1  HOH D1384       4.463  41.225  41.036  1.00  0.00      D    H  
HETATM 4622  H2  HOH D1384       2.890  41.266  40.601  1.00  0.00      D    H  
HETATM 4623  O   HOH D1385      45.759  20.448  32.772  1.00  0.00      D    O  
HETATM 4624  H1  HOH D1385      45.372  20.526  33.691  1.00  0.00      D    H  
HETATM 4625  H2  HOH D1385      45.659  21.320  32.293  1.00  0.00      D    H  
HETATM 4626  O   HOH D1386      33.066  31.944  16.960  1.00  0.00      D    O  
HETATM 4627  H1  HOH D1386      33.358  32.279  17.856  1.00  0.00      D    H  
HETATM 4628  H2  HOH D1386      33.521  32.471  16.242  1.00  0.00      D    H  
HETATM 4629  O   HOH D1387      29.423  28.623  41.026  1.00  0.00      D    O  
HETATM 4630  H1  HOH D1387      30.392  28.480  40.827  1.00  0.00      D    H  
HETATM 4631  H2  HOH D1387      29.329  29.270  41.783  1.00  0.00      D    H  
HETATM 4632  O   HOH D1388      20.947  22.034 113.455  1.00  0.00      D    O  
HETATM 4633  H1  HOH D1388      20.633  22.339 112.555  1.00  0.00      D    H  
HETATM 4634  H2  HOH D1388      20.168  21.695 113.982  1.00  0.00      D    H  
HETATM 4635  O   HOH D1389       1.331   4.944  82.251  1.00  0.00      D    O  
HETATM 4636  H1  HOH D1389       0.492   4.474  81.977  1.00  0.00      D    H  
HETATM 4637  H2  HOH D1389       1.255   5.232  83.206  1.00  0.00      D    H  
HETATM 4638  O   HOH D1390       1.861  26.360  49.292  1.00  0.00      D    O  
HETATM 4639  H1  HOH D1390       1.060  25.826  49.021  1.00  0.00      D    H  
HETATM 4640  H2  HOH D1390       1.715  27.322  49.059  1.00  0.00      D    H  
HETATM 4641  O   HOH D1391      25.017  35.458  13.349  1.00  0.00      D    O  
HETATM 4642  H1  HOH D1391      25.465  34.662  12.942  1.00  0.00      D    H  
HETATM 4643  H2  HOH D1391      24.405  35.875  12.677  1.00  0.00      D    H  
HETATM 4644  O   HOH D1392      34.650   6.094  39.426  1.00  0.00      D    O  
HETATM 4645  H1  HOH D1392      34.539   5.592  38.568  1.00  0.00      D    H  
HETATM 4646  H2  HOH D1392      34.404   5.501  40.193  1.00  0.00      D    H  
HETATM 4647  O   HOH D1393      22.016  22.290  98.721  1.00  0.00      D    O  
HETATM 4648  H1  HOH D1393      22.772  21.912  98.187  1.00  0.00      D    H  
HETATM 4649  H2  HOH D1393      21.880  21.737  99.543  1.00  0.00      D    H  
HETATM 4650  O   HOH D1394      13.066  12.831  59.193  1.00  0.00      D    O  
HETATM 4651  H1  HOH D1394      13.274  13.447  59.953  1.00  0.00      D    H  
HETATM 4652  H2  HOH D1394      12.083  12.848  59.011  1.00  0.00      D    H  
HETATM 4653  O   HOH D1395      29.165  38.012  61.181  1.00  0.00      D    O  
HETATM 4654  H1  HOH D1395      28.791  38.001  62.109  1.00  0.00      D    H  
HETATM 4655  H2  HOH D1395      28.453  37.743  60.532  1.00  0.00      D    H  
HETATM 4656  O   HOH D1396      17.033  29.178  72.517  1.00  0.00      D    O  
HETATM 4657  H1  HOH D1396      16.650  29.958  72.021  1.00  0.00      D    H  
HETATM 4658  H2  HOH D1396      17.750  29.497  73.136  1.00  0.00      D    H  
HETATM 4659  O   HOH D1397       2.722  12.172  72.678  1.00  0.00      D    O  
HETATM 4660  H1  HOH D1397       3.590  12.642  72.843  1.00  0.00      D    H  
HETATM 4661  H2  HOH D1397       2.203  12.664  71.980  1.00  0.00      D    H  
HETATM 4662  O   HOH D1398      38.476   7.672  36.452  1.00  0.00      D    O  
HETATM 4663  H1  HOH D1398      38.169   7.279  37.319  1.00  0.00      D    H  
HETATM 4664  H2  HOH D1398      37.844   7.407  35.724  1.00  0.00      D    H  
HETATM 4665  O   HOH D1399      44.829  18.203  45.216  1.00  0.00      D    O  
HETATM 4666  H1  HOH D1399      44.898  17.239  45.474  1.00  0.00      D    H  
HETATM 4667  H2  HOH D1399      44.957  18.292  44.228  1.00  0.00      D    H  
HETATM 4668  O   HOH D1400      28.958  24.893  17.805  1.00  0.00      D    O  
HETATM 4669  H1  HOH D1400      28.118  25.372  18.060  1.00  0.00      D    H  
HETATM 4670  H2  HOH D1400      29.511  24.730  18.622  1.00  0.00      D    H  
HETATM 4671  O   HOH D1401      42.466  22.634  39.961  1.00  0.00      D    O  
HETATM 4672  H1  HOH D1401      41.987  23.327  39.421  1.00  0.00      D    H  
HETATM 4673  H2  HOH D1401      41.797  22.052  40.423  1.00  0.00      D    H  
HETATM 4674  O   HOH D1402       7.775  36.284  75.295  1.00  0.00      D    O  
HETATM 4675  H1  HOH D1402       7.750  35.864  76.202  1.00  0.00      D    H  
HETATM 4676  H2  HOH D1402       7.380  35.654  74.625  1.00  0.00      D    H  
HETATM 4677  O   HOH D1403      40.976  42.100  95.517  1.00  0.00      D    O  
HETATM 4678  H1  HOH D1403      41.338  41.253  95.906  1.00  0.00      D    H  
HETATM 4679  H2  HOH D1403      40.736  42.730  96.255  1.00  0.00      D    H  
HETATM 4680  O   HOH D1404       3.662  28.855  40.562  1.00  0.00      D    O  
HETATM 4681  H1  HOH D1404       4.426  29.177  41.122  1.00  0.00      D    H  
HETATM 4682  H2  HOH D1404       3.474  27.896  40.775  1.00  0.00      D    H  
HETATM 4683  O   HOH D1405      49.205  20.527  29.928  1.00  0.00      D    O  
HETATM 4684  H1  HOH D1405      50.059  20.911  29.578  1.00  0.00      D    H  
HETATM 4685  H2  HOH D1405      48.495  21.231  29.921  1.00  0.00      D    H  
HETATM 4686  O   HOH D1406      21.929   3.457 111.760  1.00  0.00      D    O  
HETATM 4687  H1  HOH D1406      21.360   2.749 111.342  1.00  0.00      D    H  
HETATM 4688  H2  HOH D1406      22.830   3.078 111.973  1.00  0.00      D    H  
HETATM 4689  O   HOH D1407      20.456  12.030  67.711  1.00  0.00      D    O  
HETATM 4690  H1  HOH D1407      19.674  11.812  68.295  1.00  0.00      D    H  
HETATM 4691  H2  HOH D1407      21.107  11.272  67.729  1.00  0.00      D    H  
HETATM 4692  O   HOH D1408      35.407   8.906  26.910  1.00  0.00      D    O  
HETATM 4693  H1  HOH D1408      35.246   8.214  27.614  1.00  0.00      D    H  
HETATM 4694  H2  HOH D1408      34.543   9.133  26.461  1.00  0.00      D    H  
HETATM 4695  O   HOH D1409       7.737  40.025 106.469  1.00  0.00      D    O  
HETATM 4696  H1  HOH D1409       7.070  40.694 106.141  1.00  0.00      D    H  
HETATM 4697  H2  HOH D1409       8.470  39.928 105.796  1.00  0.00      D    H  
HETATM 4698  O   HOH D1410      12.507  23.792 106.918  1.00  0.00      D    O  
HETATM 4699  H1  HOH D1410      12.921  23.500 106.056  1.00  0.00      D    H  
HETATM 4700  H2  HOH D1410      11.562  24.076 106.754  1.00  0.00      D    H  
HETATM 4701  O   HOH D1411      44.813  33.238  31.558  1.00  0.00      D    O  
HETATM 4702  H1  HOH D1411      45.090  32.955  30.640  1.00  0.00      D    H  
HETATM 4703  H2  HOH D1411      45.311  34.066  31.817  1.00  0.00      D    H  
HETATM 4704  O   HOH D1412      14.953  26.257  76.928  1.00  0.00      D    O  
HETATM 4705  H1  HOH D1412      14.165  26.827  77.161  1.00  0.00      D    H  
HETATM 4706  H2  HOH D1412      14.747  25.723  76.108  1.00  0.00      D    H  
HETATM 4707  O   HOH D1413       5.503  24.647  60.156  1.00  0.00      D    O  
HETATM 4708  H1  HOH D1413       5.823  25.007  59.280  1.00  0.00      D    H  
HETATM 4709  H2  HOH D1413       4.889  25.310  60.585  1.00  0.00      D    H  
HETATM 4710  O   HOH D1414      48.070  36.457  82.787  1.00  0.00      D    O  
HETATM 4711  H1  HOH D1414      48.187  36.380  81.796  1.00  0.00      D    H  
HETATM 4712  H2  HOH D1414      47.756  37.379  83.014  1.00  0.00      D    H  
HETATM 4713  O   HOH D1415      17.635   2.594  51.686  1.00  0.00      D    O  
HETATM 4714  H1  HOH D1415      16.658   2.391  51.746  1.00  0.00      D    H  
HETATM 4715  H2  HOH D1415      17.847   3.386  52.259  1.00  0.00      D    H  
HETATM 4716  O   HOH D1416      22.023  40.956  33.023  1.00  0.00      D    O  
HETATM 4717  H1  HOH D1416      21.284  40.948  32.349  1.00  0.00      D    H  
HETATM 4718  H2  HOH D1416      22.834  41.383  32.624  1.00  0.00      D    H  
HETATM 4719  O   HOH D1417       7.239  16.809  17.235  1.00  0.00      D    O  
HETATM 4720  H1  HOH D1417       7.792  15.980  17.324  1.00  0.00      D    H  
HETATM 4721  H2  HOH D1417       6.270  16.564  17.220  1.00  0.00      D    H  
HETATM 4722  O   HOH D1418      47.457   9.618  58.495  1.00  0.00      D    O  
HETATM 4723  H1  HOH D1418      48.168   9.857  59.156  1.00  0.00      D    H  
HETATM 4724  H2  HOH D1418      47.770   9.844  57.572  1.00  0.00      D    H  
HETATM 4725  O   HOH D1419      36.260  28.579  44.546  1.00  0.00      D    O  
HETATM 4726  H1  HOH D1419      36.110  28.961  45.458  1.00  0.00      D    H  
HETATM 4727  H2  HOH D1419      36.016  29.261  43.856  1.00  0.00      D    H  
HETATM 4728  O   HOH D1420      27.050  14.931  57.497  1.00  0.00      D    O  
HETATM 4729  H1  HOH D1420      27.560  15.504  58.138  1.00  0.00      D    H  
HETATM 4730  H2  HOH D1420      26.469  15.508  56.924  1.00  0.00      D    H  
HETATM 4731  O   HOH D1421      25.760  35.377  16.215  1.00  0.00      D    O  
HETATM 4732  H1  HOH D1421      24.896  35.239  16.698  1.00  0.00      D    H  
HETATM 4733  H2  HOH D1421      25.630  35.194  15.240  1.00  0.00      D    H  
HETATM 4734  O   HOH D1422      38.069  21.455  65.149  1.00  0.00      D    O  
HETATM 4735  H1  HOH D1422      37.271  21.622  64.570  1.00  0.00      D    H  
HETATM 4736  H2  HOH D1422      38.078  22.113  65.902  1.00  0.00      D    H  
HETATM 4737  O   HOH D1423       1.570  37.425  52.349  1.00  0.00      D    O  
HETATM 4738  H1  HOH D1423       2.061  38.054  51.746  1.00  0.00      D    H  
HETATM 4739  H2  HOH D1423       1.084  37.946  53.050  1.00  0.00      D    H  
HETATM 4740  O   HOH D1424      15.018  20.672  19.202  1.00  0.00      D    O  
HETATM 4741  H1  HOH D1424      15.491  19.834  18.929  1.00  0.00      D    H  
HETATM 4742  H2  HOH D1424      15.188  20.850  20.172  1.00  0.00      D    H  
HETATM 4743  O   HOH D1425      44.702  13.608  77.140  1.00  0.00      D    O  
HETATM 4744  H1  HOH D1425      43.792  13.667  76.730  1.00  0.00      D    H  
HETATM 4745  H2  HOH D1425      44.775  14.270  77.886  1.00  0.00      D    H  
HETATM 4746  O   HOH D1426      45.157  12.141  32.078  1.00  0.00      D    O  
HETATM 4747  H1  HOH D1426      45.002  12.484  31.152  1.00  0.00      D    H  
HETATM 4748  H2  HOH D1426      45.935  11.513  32.075  1.00  0.00      D    H  
HETATM 4749  O   HOH D1427      15.856  40.116 109.796  1.00  0.00      D    O  
HETATM 4750  H1  HOH D1427      15.037  40.010 109.232  1.00  0.00      D    H  
HETATM 4751  H2  HOH D1427      15.828  39.462 110.551  1.00  0.00      D    H  
HETATM 4752  O   HOH D1428       1.181  27.005  22.400  1.00  0.00      D    O  
HETATM 4753  H1  HOH D1428       0.619  27.709  21.966  1.00  0.00      D    H  
HETATM 4754  H2  HOH D1428       0.623  26.193  22.574  1.00  0.00      D    H  
HETATM 4755  O   HOH D1429      10.832  37.492  52.166  1.00  0.00      D    O  
HETATM 4756  H1  HOH D1429      10.332  37.728  51.334  1.00  0.00      D    H  
HETATM 4757  H2  HOH D1429      10.201  37.474  52.941  1.00  0.00      D    H  
HETATM 4758  O   HOH D1430      11.039   2.730  63.802  1.00  0.00      D    O  
HETATM 4759  H1  HOH D1430      11.784   2.419  63.212  1.00  0.00      D    H  
HETATM 4760  H2  HOH D1430      10.297   3.094  63.239  1.00  0.00      D    H  
HETATM 4761  O   HOH D1431      32.334  35.903  89.296  1.00  0.00      D    O  
HETATM 4762  H1  HOH D1431      31.731  36.453  89.873  1.00  0.00      D    H  
HETATM 4763  H2  HOH D1431      31.991  34.964  89.253  1.00  0.00      D    H  
HETATM 4764  O   HOH D1432      24.795  23.448  34.950  1.00  0.00      D    O  
HETATM 4765  H1  HOH D1432      25.254  24.142  34.394  1.00  0.00      D    H  
HETATM 4766  H2  HOH D1432      24.548  22.670  34.373  1.00  0.00      D    H  
HETATM 4767  O   HOH D1433      35.919  30.368  91.785  1.00  0.00      D    O  
HETATM 4768  H1  HOH D1433      35.460  30.122  92.638  1.00  0.00      D    H  
HETATM 4769  H2  HOH D1433      35.795  31.345  91.609  1.00  0.00      D    H  
HETATM 4770  O   HOH D1434       6.009  12.155  49.125  1.00  0.00      D    O  
HETATM 4771  H1  HOH D1434       5.546  12.188  48.239  1.00  0.00      D    H  
HETATM 4772  H2  HOH D1434       5.418  11.702  49.793  1.00  0.00      D    H  
HETATM 4773  O   HOH D1435      39.447  29.578  43.926  1.00  0.00      D    O  
HETATM 4774  H1  HOH D1435      38.719  30.203  43.646  1.00  0.00      D    H  
HETATM 4775  H2  HOH D1435      40.335  30.020  43.797  1.00  0.00      D    H  
HETATM 4776  O   HOH D1436       3.305  30.776 118.199  1.00  0.00      D    O  
HETATM 4777  H1  HOH D1436       3.542  30.750 119.170  1.00  0.00      D    H  
HETATM 4778  H2  HOH D1436       2.551  30.144 118.023  1.00  0.00      D    H  
HETATM 4779  O   HOH D1437      14.454  38.023  49.172  1.00  0.00      D    O  
HETATM 4780  H1  HOH D1437      14.266  37.528  50.020  1.00  0.00      D    H  
HETATM 4781  H2  HOH D1437      13.763  37.789  48.488  1.00  0.00      D    H  
HETATM 4782  O   HOH D1438      21.914  26.354  73.461  1.00  0.00      D    O  
HETATM 4783  H1  HOH D1438      22.078  25.772  74.257  1.00  0.00      D    H  
HETATM 4784  H2  HOH D1438      21.645  25.787  72.683  1.00  0.00      D    H  
HETATM 4785  O   HOH D1439      18.460   1.322 112.436  1.00  0.00      D    O  
HETATM 4786  H1  HOH D1439      18.681   1.013 113.361  1.00  0.00      D    H  
HETATM 4787  H2  HOH D1439      19.277   1.268 111.863  1.00  0.00      D    H  
HETATM 4788  O   HOH D1440      15.150  29.625  19.824  1.00  0.00      D    O  
HETATM 4789  H1  HOH D1440      14.877  30.581  19.717  1.00  0.00      D    H  
HETATM 4790  H2  HOH D1440      14.346  29.037  19.739  1.00  0.00      D    H  
HETATM 4791  O   HOH D1441      37.361  30.521  80.103  1.00  0.00      D    O  
HETATM 4792  H1  HOH D1441      37.645  31.021  80.922  1.00  0.00      D    H  
HETATM 4793  H2  HOH D1441      36.365  30.442  80.090  1.00  0.00      D    H  
HETATM 4794  O   HOH D1442      25.463   2.227  57.891  1.00  0.00      D    O  
HETATM 4795  H1  HOH D1442      25.060   2.732  58.655  1.00  0.00      D    H  
HETATM 4796  H2  HOH D1442      24.798   1.567  57.540  1.00  0.00      D    H  
HETATM 4797  O   HOH D1443      10.882  41.867  83.920  1.00  0.00      D    O  
HETATM 4798  H1  HOH D1443      10.328  42.339  84.605  1.00  0.00      D    H  
HETATM 4799  H2  HOH D1443      10.616  42.175  83.006  1.00  0.00      D    H  
HETATM 4800  O   HOH D1444      16.571  14.020  88.241  1.00  0.00      D    O  
HETATM 4801  H1  HOH D1444      15.706  13.954  88.739  1.00  0.00      D    H  
HETATM 4802  H2  HOH D1444      16.400  14.380  87.324  1.00  0.00      D    H  
HETATM 4803  O   HOH D1445      44.983  13.275  29.382  1.00  0.00      D    O  
HETATM 4804  H1  HOH D1445      45.384  14.191  29.341  1.00  0.00      D    H  
HETATM 4805  H2  HOH D1445      44.068  13.294  28.979  1.00  0.00      D    H  
HETATM 4806  O   HOH D1446      32.785   3.515  30.509  1.00  0.00      D    O  
HETATM 4807  H1  HOH D1446      33.520   2.844  30.603  1.00  0.00      D    H  
HETATM 4808  H2  HOH D1446      31.990   3.215  31.037  1.00  0.00      D    H  
HETATM 4809  O   HOH D1447      41.303  13.524  78.816  1.00  0.00      D    O  
HETATM 4810  H1  HOH D1447      41.923  14.255  79.102  1.00  0.00      D    H  
HETATM 4811  H2  HOH D1447      41.267  13.490  77.817  1.00  0.00      D    H  
HETATM 4812  O   HOH D1448       2.430  30.594  10.936  1.00  0.00      D    O  
HETATM 4813  H1  HOH D1448       2.775  30.029  10.187  1.00  0.00      D    H  
HETATM 4814  H2  HOH D1448       1.960  30.014  11.601  1.00  0.00      D    H  
HETATM 4815  O   HOH D1449      28.782  42.410  14.277  1.00  0.00      D    O  
HETATM 4816  H1  HOH D1449      29.234  41.519  14.256  1.00  0.00      D    H  
HETATM 4817  H2  HOH D1449      29.467  43.134  14.191  1.00  0.00      D    H  
HETATM 4818  O   HOH D1450       7.005  19.060 104.057  1.00  0.00      D    O  
HETATM 4819  H1  HOH D1450       6.336  19.803 104.058  1.00  0.00      D    H  
HETATM 4820  H2  HOH D1450       7.312  18.890 103.121  1.00  0.00      D    H  
HETATM 4821  O   HOH D1451      37.392  20.211  41.779  1.00  0.00      D    O  
HETATM 4822  H1  HOH D1451      36.691  20.070  42.478  1.00  0.00      D    H  
HETATM 4823  H2  HOH D1451      38.102  20.817  42.137  1.00  0.00      D    H  
HETATM 4824  O   HOH D1452      11.453  13.312   6.381  1.00  0.00      D    O  
HETATM 4825  H1  HOH D1452      12.401  13.413   6.082  1.00  0.00      D    H  
HETATM 4826  H2  HOH D1452      11.279  13.926   7.151  1.00  0.00      D    H  
HETATM 4827  O   HOH D1453      31.271   6.430  33.727  1.00  0.00      D    O  
HETATM 4828  H1  HOH D1453      30.615   5.797  33.315  1.00  0.00      D    H  
HETATM 4829  H2  HOH D1453      31.724   5.985  34.499  1.00  0.00      D    H  
HETATM 4830  O   HOH D1454      37.720  14.161  88.109  1.00  0.00      D    O  
HETATM 4831  H1  HOH D1454      36.930  13.789  88.596  1.00  0.00      D    H  
HETATM 4832  H2  HOH D1454      37.590  15.141  87.961  1.00  0.00      D    H  
HETATM 4833  O   HOH D1455      26.836  25.622  62.640  1.00  0.00      D    O  
HETATM 4834  H1  HOH D1455      26.077  25.747  62.001  1.00  0.00      D    H  
HETATM 4835  H2  HOH D1455      27.100  24.657  62.659  1.00  0.00      D    H  
HETATM 4836  O   HOH D1456       5.466  19.593  23.698  1.00  0.00      D    O  
HETATM 4837  H1  HOH D1456       5.343  18.720  24.169  1.00  0.00      D    H  
HETATM 4838  H2  HOH D1456       6.442  19.769  23.570  1.00  0.00      D    H  
HETATM 4839  O   HOH D1457      45.869  35.483  69.058  1.00  0.00      D    O  
HETATM 4840  H1  HOH D1457      46.427  34.836  69.578  1.00  0.00      D    H  
HETATM 4841  H2  HOH D1457      45.416  36.114  69.687  1.00  0.00      D    H  
HETATM 4842  O   HOH D1458      36.929   8.249  11.830  1.00  0.00      D    O  
HETATM 4843  H1  HOH D1458      37.214   7.929  10.927  1.00  0.00      D    H  
HETATM 4844  H2  HOH D1458      35.951   8.080  11.951  1.00  0.00      D    H  
HETATM 4845  O   HOH D1459      14.511  35.050 115.396  1.00  0.00      D    O  
HETATM 4846  H1  HOH D1459      13.611  35.157 114.972  1.00  0.00      D    H  
HETATM 4847  H2  HOH D1459      14.399  34.854 116.370  1.00  0.00      D    H  
HETATM 4848  O   HOH D1460       8.470  15.926  80.651  1.00  0.00      D    O  
HETATM 4849  H1  HOH D1460       8.162  15.811  79.707  1.00  0.00      D    H  
HETATM 4850  H2  HOH D1460       7.996  15.269  81.238  1.00  0.00      D    H  
HETATM 4851  O   HOH D1461       9.108  41.022  89.733  1.00  0.00      D    O  
HETATM 4852  H1  HOH D1461       9.447  41.153  88.801  1.00  0.00      D    H  
HETATM 4853  H2  HOH D1461       8.588  41.829  90.014  1.00  0.00      D    H  
HETATM 4854  O   HOH D1462       4.703  25.352  11.977  1.00  0.00      D    O  
HETATM 4855  H1  HOH D1462       4.001  25.188  11.283  1.00  0.00      D    H  
HETATM 4856  H2  HOH D1462       5.524  24.827  11.750  1.00  0.00      D    H  
HETATM 4857  O   HOH D1463      39.589  30.122  23.419  1.00  0.00      D    O  
HETATM 4858  H1  HOH D1463      39.188  31.022  23.246  1.00  0.00      D    H  
HETATM 4859  H2  HOH D1463      38.931  29.411  23.174  1.00  0.00      D    H  
HETATM 4860  O   HOH D1464       5.020  25.123  18.345  1.00  0.00      D    O  
HETATM 4861  H1  HOH D1464       4.411  24.437  17.947  1.00  0.00      D    H  
HETATM 4862  H2  HOH D1464       4.845  26.012  17.922  1.00  0.00      D    H  
HETATM 4863  O   HOH D1465      45.301   9.525  62.891  1.00  0.00      D    O  
HETATM 4864  H1  HOH D1465      45.500  10.157  62.142  1.00  0.00      D    H  
HETATM 4865  H2  HOH D1465      44.821   8.724  62.534  1.00  0.00      D    H  
HETATM 4866  O   HOH D1466      44.712  25.047  48.982  1.00  0.00      D    O  
HETATM 4867  H1  HOH D1466      44.989  24.452  49.736  1.00  0.00      D    H  
HETATM 4868  H2  HOH D1466      45.332  25.830  48.929  1.00  0.00      D    H  
HETATM 4869  O   HOH D1467       6.933  40.869  17.930  1.00  0.00      D    O  
HETATM 4870  H1  HOH D1467       6.911  40.060  17.343  1.00  0.00      D    H  
HETATM 4871  H2  HOH D1467       7.797  41.355  17.796  1.00  0.00      D    H  
HETATM 4872  O   HOH D1468      28.618  37.057  37.913  1.00  0.00      D    O  
HETATM 4873  H1  HOH D1468      29.054  36.182  38.123  1.00  0.00      D    H  
HETATM 4874  H2  HOH D1468      27.687  36.895  37.586  1.00  0.00      D    H  
HETATM 4875  O   HOH D1469      26.168  20.571  56.434  1.00  0.00      D    O  
HETATM 4876  H1  HOH D1469      25.899  21.467  56.788  1.00  0.00      D    H  
HETATM 4877  H2  HOH D1469      25.359  19.988  56.355  1.00  0.00      D    H  
HETATM 4878  O   HOH D1470      23.356  35.441  65.102  1.00  0.00      D    O  
HETATM 4879  H1  HOH D1470      22.927  34.935  65.851  1.00  0.00      D    H  
HETATM 4880  H2  HOH D1470      22.647  35.821  64.508  1.00  0.00      D    H  
HETATM 4881  O   HOH D1471      36.181  33.813  54.234  1.00  0.00      D    O  
HETATM 4882  H1  HOH D1471      36.131  33.177  53.464  1.00  0.00      D    H  
HETATM 4883  H2  HOH D1471      35.472  33.584  54.901  1.00  0.00      D    H  
HETATM 4884  O   HOH D1472      10.186  33.023  90.214  1.00  0.00      D    O  
HETATM 4885  H1  HOH D1472      10.223  33.764  90.883  1.00  0.00      D    H  
HETATM 4886  H2  HOH D1472       9.245  32.906  89.896  1.00  0.00      D    H  
HETATM 4887  O   HOH D1473      13.708  15.178  19.444  1.00  0.00      D    O  
HETATM 4888  H1  HOH D1473      14.341  15.787  18.965  1.00  0.00      D    H  
HETATM 4889  H2  HOH D1473      14.197  14.696  20.171  1.00  0.00      D    H  
HETATM 4890  O   HOH D1474       0.247  22.223  25.362  1.00  0.00      D    O  
HETATM 4891  H1  HOH D1474       1.103  22.641  25.058  1.00  0.00      D    H  
HETATM 4892  H2  HOH D1474      -0.513  22.591  24.826  1.00  0.00      D    H  
HETATM 4893  O   HOH D1475      18.145   4.445  37.173  1.00  0.00      D    O  
HETATM 4894  H1  HOH D1475      17.501   5.020  36.668  1.00  0.00      D    H  
HETATM 4895  H2  HOH D1475      18.463   3.703  36.583  1.00  0.00      D    H  
HETATM 4896  O   HOH D1476      30.395   8.368  43.024  1.00  0.00      D    O  
HETATM 4897  H1  HOH D1476      30.403   7.368  43.015  1.00  0.00      D    H  
HETATM 4898  H2  HOH D1476      29.461   8.693  43.170  1.00  0.00      D    H  
HETATM 4899  O   HOH D1477       7.657  28.564  23.397  1.00  0.00      D    O  
HETATM 4900  H1  HOH D1477       6.690  28.630  23.153  1.00  0.00      D    H  
HETATM 4901  H2  HOH D1477       8.206  29.056  22.722  1.00  0.00      D    H  
HETATM 4902  O   HOH D1478      46.464  20.574  22.662  1.00  0.00      D    O  
HETATM 4903  H1  HOH D1478      46.029  20.046  23.391  1.00  0.00      D    H  
HETATM 4904  H2  HOH D1478      46.090  20.294  21.778  1.00  0.00      D    H  
HETATM 4905  O   HOH D1479      37.117   3.701  54.384  1.00  0.00      D    O  
HETATM 4906  H1  HOH D1479      37.124   2.707  54.275  1.00  0.00      D    H  
HETATM 4907  H2  HOH D1479      38.034   4.017  54.629  1.00  0.00      D    H  
HETATM 4908  O   HOH D1480      18.302   5.474  33.409  1.00  0.00      D    O  
HETATM 4909  H1  HOH D1480      18.180   6.412  33.086  1.00  0.00      D    H  
HETATM 4910  H2  HOH D1480      19.263   5.325  33.643  1.00  0.00      D    H  
HETATM 4911  O   HOH D1481      43.576  27.424  32.379  1.00  0.00      D    O  
HETATM 4912  H1  HOH D1481      43.072  28.285  32.303  1.00  0.00      D    H  
HETATM 4913  H2  HOH D1481      44.023  27.222  31.507  1.00  0.00      D    H  
HETATM 4914  O   HOH D1482      40.145  17.563  79.665  1.00  0.00      D    O  
HETATM 4915  H1  HOH D1482      39.749  17.060  78.898  1.00  0.00      D    H  
HETATM 4916  H2  HOH D1482      40.369  18.493  79.374  1.00  0.00      D    H  
HETATM 4917  O   HOH D1483      24.327  36.636  44.239  1.00  0.00      D    O  
HETATM 4918  H1  HOH D1483      23.728  35.968  43.798  1.00  0.00      D    H  
HETATM 4919  H2  HOH D1483      23.805  37.464  44.448  1.00  0.00      D    H  
HETATM 4920  O   HOH D1484      38.866  24.981  76.384  1.00  0.00      D    O  
HETATM 4921  H1  HOH D1484      38.417  24.970  77.277  1.00  0.00      D    H  
HETATM 4922  H2  HOH D1484      38.196  24.774  75.671  1.00  0.00      D    H  
HETATM 4923  O   HOH D1485      43.838  15.351 105.759  1.00  0.00      D    O  
HETATM 4924  H1  HOH D1485      43.760  15.918 104.939  1.00  0.00      D    H  
HETATM 4925  H2  HOH D1485      44.190  15.903 106.514  1.00  0.00      D    H  
HETATM 4926  O   HOH D1486       0.945  30.172 112.179  1.00  0.00      D    O  
HETATM 4927  H1  HOH D1486       0.061  30.365 111.752  1.00  0.00      D    H  
HETATM 4928  H2  HOH D1486       1.088  29.183 112.214  1.00  0.00      D    H  
HETATM 4929  O   HOH D1487      35.924  42.266 105.119  1.00  0.00      D    O  
HETATM 4930  H1  HOH D1487      34.937  42.364 105.248  1.00  0.00      D    H  
HETATM 4931  H2  HOH D1487      36.135  41.322 104.865  1.00  0.00      D    H  
HETATM 4932  O   HOH D1488      36.126  40.366  96.243  1.00  0.00      D    O  
HETATM 4933  H1  HOH D1488      36.046  41.357  96.132  1.00  0.00      D    H  
HETATM 4934  H2  HOH D1488      35.585  39.907  95.539  1.00  0.00      D    H  
HETATM 4935  O   HOH D1489      45.249  30.998 109.277  1.00  0.00      D    O  
HETATM 4936  H1  HOH D1489      44.808  31.489 108.526  1.00  0.00      D    H
[truncated: 1,719,799 more chars]
