# Supplementary material for: ECE vs DISP Mechanisms in Anodic Electrolysis of Benzyl Alcohols: Computational Prediction of Microscopic Rate Constants
Source: J Phys Chem C Nanomater Interfaces. 2025 Aug 28;129(36):16076–96. doi: 10.1021/acs.jpcc.5c04347 (PMC12434723; doi:10.1021/acs.jpcc.5c04347)
Supplement: Supplementary file 2 [file jp5c04347_si_002.zip › example_simulation_inputs/MM_simulation_LiClO4_electrode/charge_04.pdb]

TITLE     MDANALYSIS FRAME 0: Created by PDBWriter
CRYST1   49.280   49.280  370.422  90.00  90.00 120.00 P 1           1
HETATM    1  C00 2ag A   1      27.445  31.410   3.751  1.00  0.00      A    C  
HETATM    2  O01 2ag A   1      26.421  32.049   3.034  1.00  0.00      A    O  
HETATM    3  C02 2ag A   1      26.245  33.371   3.392  1.00  0.00      A    C  
HETATM    4  C03 2ag A   1      24.970  33.920   3.136  1.00  0.00      A    C  
HETATM    5  C04 2ag A   1      24.653  35.221   3.444  1.00  0.00      A    C  
HETATM    6  C05 2ag A   1      25.620  36.014   3.976  1.00  0.00      A    C  
HETATM    7  C06 2ag A   1      25.329  37.439   4.490  1.00  0.00      A    C  
HETATM    8  O07 2ag A   1      23.964  37.529   4.834  1.00  0.00      A    O  
HETATM    9  C08 2ag A   1      26.903  35.523   4.247  1.00  0.00      A    C  
HETATM   10  C09 2ag A   1      27.177  34.214   3.977  1.00  0.00      A    C  
HETATM   11  H0A 2ag A   1      27.131  31.418   4.795  1.00  0.00      A    H  
HETATM   12  H0B 2ag A   1      27.643  30.356   3.559  1.00  0.00      A    H  
HETATM   13  H0C 2ag A   1      28.394  31.929   3.620  1.00  0.00      A    H  
HETATM   14  H0D 2ag A   1      24.227  33.194   2.842  1.00  0.00      A    H  
HETATM   15  H0E 2ag A   1      23.612  35.457   3.282  1.00  0.00      A    H  
HETATM   16  H0F 2ag A   1      25.547  38.192   3.733  1.00  0.00      A    H  
HETATM   17  H0G 2ag A   1      25.906  37.805   5.339  1.00  0.00      A    H  
HETATM   18  H0H 2ag A   1      23.513  37.424   4.010  1.00  0.00      A    H  
HETATM   19  H0I 2ag A   1      27.767  36.144   4.433  1.00  0.00      A    H  
HETATM   20  H0J 2ag A   1      28.238  34.179   3.779  1.00  0.00      A    H  
HETATM   21 Li   Li  B   1      43.958  39.741  56.677  1.00  0.00      B   LI  
HETATM   22 Li   Li  B   2      37.778  37.256 107.852  1.00  0.00      B   LI  
HETATM   23 Li   Li  B   3      31.380   2.142  77.134  1.00  0.00      B   LI  
HETATM   24 Li   Li  B   4      19.830   1.202  97.233  1.00  0.00      B   LI  
HETATM   25 Li   Li  B   5      23.835  27.152  70.912  1.00  0.00      B   LI  
HETATM   26 Li   Li  B   6      26.873   6.053  34.644  1.00  0.00      B   LI  
HETATM   27 Li   Li  B   7      36.686  33.694  98.217  1.00  0.00      B   LI  
HETATM   28 Li   Li  B   8      22.212   8.888  72.301  1.00  0.00      B   LI  
HETATM   29 Li   Li  B   9      25.572   5.512  64.077  1.00  0.00      B   LI  
HETATM   30 Li   Li  B  10      15.874   5.305  54.503  1.00  0.00      B   LI  
HETATM   31 Li   Li  B  11      12.978   2.033 107.812  1.00  0.00      B   LI  
HETATM   32 Li   Li  B  12      10.475  31.214 103.411  1.00  0.00      B   LI  
HETATM   33 Li   Li  B  13      14.716  26.179  14.849  1.00  0.00      B   LI  
HETATM   34 Li   Li  B  14      45.255  23.119  72.066  1.00  0.00      B   LI  
HETATM   35 Li   Li  B  15       1.589  37.819  57.235  1.00  0.00      B   LI  
HETATM   36 Li   Li  B  16       9.512  15.730 115.343  1.00  0.00      B   LI  
HETATM   37 Li   Li  B  17      37.111  25.555   4.537  1.00  0.00      B   LI  
HETATM   38 Li   Li  B  18      40.646  22.606  82.357  1.00  0.00      B   LI  
HETATM   39 Li   Li  B  19      47.273  23.533 106.288  1.00  0.00      B   LI  
HETATM   40 Li   Li  B  20      44.649  26.296  67.951  1.00  0.00      B   LI  
HETATM   41 Li   Li  B  21      42.346  18.817   9.043  1.00  0.00      B   LI  
HETATM   42 Li   Li  B  22      19.756   9.428  15.226  1.00  0.00      B   LI  
HETATM   43 Li   Li  B  23      38.369  38.665  86.879  1.00  0.00      B   LI  
HETATM   44 Li   Li  B  24      35.004  36.403  17.666  1.00  0.00      B   LI  
HETATM   45 Li   Li  B  25      14.329  13.783   7.875  1.00  0.00      B   LI  
HETATM   46 Li   Li  B  26      13.587  14.153  12.383  1.00  0.00      B   LI  
HETATM   47 Li   Li  B  27      30.183  10.544   5.263  1.00  0.00      B   LI  
HETATM   48 Li   Li  B  28      28.260  31.368  63.140  1.00  0.00      B   LI  
HETATM   49 Li   Li  B  29      29.704  34.556 116.048  1.00  0.00      B   LI  
HETATM   50 Li   Li  B  30      11.867  23.155  47.385  1.00  0.00      B   LI  
HETATM   51 Li   Li  B  31      28.788  36.883  10.746  1.00  0.00      B   LI  
HETATM   52 Li   Li  B  32      21.326  31.676  21.787  1.00  0.00      B   LI  
HETATM   53 Li   Li  B  33       7.540   2.785  95.605  1.00  0.00      B   LI  
HETATM   54 Li   Li  B  34       4.833   0.019  72.006  1.00  0.00      B   LI  
HETATM   55 Li   Li  B  35      16.601  29.153 113.761  1.00  0.00      B   LI  
HETATM   56 Li   Li  B  36      29.813  28.304  31.771  1.00  0.00      B   LI  
HETATM   57 Li   Li  B  37      19.292  30.607  13.082  1.00  0.00      B   LI  
HETATM   58 Li   Li  B  38       4.460  16.441  68.657  1.00  0.00      B   LI  
HETATM   59 Li   Li  B  39      14.450  28.933  79.347  1.00  0.00      B   LI  
HETATM   60 Li   Li  B  40       4.707  15.401  43.620  1.00  0.00      B   LI  
HETATM   61 Li   Li  B  41      30.927  24.611 106.042  1.00  0.00      B   LI  
HETATM   62 Li   Li  B  42       9.463  33.501   6.066  1.00  0.00      B   LI  
HETATM   63 Li   Li  B  43      24.207  12.330  35.431  1.00  0.00      B   LI  
HETATM   64 Li   Li  B  44      35.562  17.840   9.493  1.00  0.00      B   LI  
HETATM   65 Li   Li  B  45       9.338  39.452  14.233  1.00  0.00      B   LI  
HETATM   66 Li   Li  B  46      30.896  39.579  52.167  1.00  0.00      B   LI  
HETATM   67 Li   Li  B  47       4.602   2.176 112.595  1.00  0.00      B   LI  
HETATM   68 Li   Li  B  48      21.791  19.741   7.557  1.00  0.00      B   LI  
HETATM   69 Li   Li  B  49      41.323  21.700 113.957  1.00  0.00      B   LI  
HETATM   70 Li   Li  B  50      48.681  29.365  39.574  1.00  0.00      B   LI  
HETATM   71 Li   Li  B  51      34.365   4.879  64.773  1.00  0.00      B   LI  
HETATM   72 Li   Li  B  52      14.917   1.009  60.398  1.00  0.00      B   LI  
HETATM   73 Li   Li  B  53      46.997  28.369 112.670  1.00  0.00      B   LI  
HETATM   74 Li   Li  B  54      45.563  37.560 116.925  1.00  0.00      B   LI  
HETATM   75 Li   Li  B  55      17.517  28.331  62.012  1.00  0.00      B   LI  
HETATM   76 Li   Li  B  56      47.891  38.647  75.510  1.00  0.00      B   LI  
HETATM   77 Li   Li  B  57      38.241   0.052 109.526  1.00  0.00      B   LI  
HETATM   78 Li   Li  B  58      48.766   0.741   7.327  1.00  0.00      B   LI  
HETATM   79 Li   Li  B  59      40.139  38.462   4.046  1.00  0.00      B   LI  
HETATM   80 Li   Li  B  60      11.096  41.981  72.004  1.00  0.00      B   LI  
HETATM   81 Li   Li  B  61      18.938  13.516   3.828  1.00  0.00      B   LI  
HETATM   82 Li   Li  B  62       7.098  14.310  22.291  1.00  0.00      B   LI  
HETATM   83 Li   Li  B  63       5.946  29.594 101.885  1.00  0.00      B   LI  
HETATM   84 Li   Li  B  64      44.499   0.498 106.634  1.00  0.00      B   LI  
HETATM   85 Li   Li  B  65      46.495   7.694   8.448  1.00  0.00      B   LI  
HETATM   86 Li   Li  B  66      18.703  39.545   8.891  1.00  0.00      B   LI  
HETATM   87 Li   Li  B  67       1.206   0.461  85.857  1.00  0.00      B   LI  
HETATM   88 Li   Li  B  68      43.611  27.803  77.531  1.00  0.00      B   LI  
HETATM   89 Li   Li  B  69      19.282   1.047  35.704  1.00  0.00      B   LI  
HETATM   90 Li   Li  B  70      33.339   0.267  45.118  1.00  0.00      B   LI  
HETATM   91 Li   Li  B  71      20.257   2.196  72.403  1.00  0.00      B   LI  
HETATM   92 Li   Li  B  72      37.447   1.892  80.090  1.00  0.00      B   LI  
HETATM   93 Li   Li  B  73      29.246  19.754  36.342  1.00  0.00      B   LI  
HETATM   94 Li   Li  B  74      32.642  24.091 112.427  1.00  0.00      B   LI  
HETATM   95 Li   Li  B  75      20.656  25.559 106.049  1.00  0.00      B   LI  
HETATM   96  Clc CLO C   1      20.048  21.678 111.854  1.00  0.00      C   CL  
HETATM   97  Oc1 CLO C   1      20.190  20.281 111.393  1.00  0.00      C    O  
HETATM   98  Oc2 CLO C   1      19.995  21.829 113.381  1.00  0.00      C    O  
HETATM   99  Oc3 CLO C   1      18.832  22.308 111.235  1.00  0.00      C    O  
HETATM  100  Oc4 CLO C   1      21.281  22.388 111.329  1.00  0.00      C    O  
HETATM  101  Clc CLO C   2      32.848  30.944 117.135  1.00  0.00      C   CL  
HETATM  102  Oc1 CLO C   2      32.736  31.012 115.640  1.00  0.00      C    O  
HETATM  103  Oc2 CLO C   2      34.261  31.253 117.474  1.00  0.00      C    O  
HETATM  104  Oc3 CLO C   2      32.545  29.564 117.618  1.00  0.00      C    O  
HETATM  105  Oc4 CLO C   2      31.896  31.908 117.771  1.00  0.00      C    O  
HETATM  106  Clc CLO C   3      31.006  37.773  98.765  1.00  0.00      C   CL  
HETATM  107  Oc1 CLO C   3      30.797  38.771  97.672  1.00  0.00      C    O  
HETATM  108  Oc2 CLO C   3      29.736  37.638  99.538  1.00  0.00      C    O  
HETATM  109  Oc3 CLO C   3      32.182  38.169  99.660  1.00  0.00      C    O  
HETATM  110  Oc4 CLO C   3      31.325  36.431  98.198  1.00  0.00      C    O  
HETATM  111  Clc CLO C   4      33.872  32.527   3.877  1.00  0.00      C   CL  
HETATM  112  Oc1 CLO C   4      33.441  33.856   3.299  1.00  0.00      C    O  
HETATM  113  Oc2 CLO C   4      35.296  32.239   3.506  1.00  0.00      C    O  
HETATM  114  Oc3 CLO C   4      33.017  31.433   3.342  1.00  0.00      C    O  
HETATM  115  Oc4 CLO C   4      33.784  32.491   5.360  1.00  0.00      C    O  
HETATM  116  Clc CLO C   5      11.851   9.285  14.259  1.00  0.00      C   CL  
HETATM  117  Oc1 CLO C   5      12.197   7.953  13.632  1.00  0.00      C    O  
HETATM  118  Oc2 CLO C   5      11.057  10.135  13.327  1.00  0.00      C    O  
HETATM  119  Oc3 CLO C   5      13.095   9.988  14.689  1.00  0.00      C    O  
HETATM  120  Oc4 CLO C   5      10.982   9.028  15.475  1.00  0.00      C    O  
HETATM  121  Clc CLO C   6      46.771  38.224  85.068  1.00  0.00      C   CL  
HETATM  122  Oc1 CLO C   6      45.837  37.447  84.187  1.00  0.00      C    O  
HETATM  123  Oc2 CLO C   6      46.158  39.521  85.484  1.00  0.00      C    O  
HETATM  124  Oc3 CLO C   6      48.057  38.496  84.327  1.00  0.00      C    O  
HETATM  125  Oc4 CLO C   6      47.164  37.466  86.327  1.00  0.00      C    O  
HETATM  126  Clc CLO C   7      14.511  33.034  10.672  1.00  0.00      C   CL  
HETATM  127  Oc1 CLO C   7      15.907  33.399  11.091  1.00  0.00      C    O  
HETATM  128  Oc2 CLO C   7      14.008  31.896  11.481  1.00  0.00      C    O  
HETATM  129  Oc3 CLO C   7      14.561  32.703   9.226  1.00  0.00      C    O  
HETATM  130  Oc4 CLO C   7      13.632  34.269  10.791  1.00  0.00      C    O  
HETATM  131  Clc CLO C   8      46.820  25.795 116.921  1.00  0.00      C   CL  
HETATM  132  Oc1 CLO C   8      48.105  25.641 117.720  1.00  0.00      C    O  
HETATM  133  Oc2 CLO C   8      46.545  27.238 116.617  1.00  0.00      C    O  
HETATM  134  Oc3 CLO C   8      45.673  25.324 117.777  1.00  0.00      C    O  
HETATM  135  Oc4 CLO C   8      46.945  24.964 115.641  1.00  0.00      C    O  
HETATM  136  Clc CLO C   9      36.740  35.232  83.708  1.00  0.00      C   CL  
HETATM  137  Oc1 CLO C   9      38.040  35.896  84.138  1.00  0.00      C    O  
HETATM  138  Oc2 CLO C   9      35.987  34.881  84.920  1.00  0.00      C    O  
HETATM  139  Oc3 CLO C   9      37.133  34.040  82.924  1.00  0.00      C    O  
HETATM  140  Oc4 CLO C   9      35.940  36.157  82.813  1.00  0.00      C    O  
HETATM  141  Clc CLO C  10      25.200  37.376 116.599  1.00  0.00      C   CL  
HETATM  142  Oc1 CLO C  10      26.307  38.142 115.936  1.00  0.00      C    O  
HETATM  143  Oc2 CLO C  10      25.756  36.361 117.527  1.00  0.00      C    O  
HETATM  144  Oc3 CLO C  10      24.443  36.611 115.539  1.00  0.00      C    O  
HETATM  145  Oc4 CLO C  10      24.218  38.317 117.311  1.00  0.00      C    O  
HETATM  146  Clc CLO C  11      12.816  36.924  39.736  1.00  0.00      C   CL  
HETATM  147  Oc1 CLO C  11      11.407  36.697  40.104  1.00  0.00      C    O  
HETATM  148  Oc2 CLO C  11      13.782  36.178  40.587  1.00  0.00      C    O  
HETATM  149  Oc3 CLO C  11      13.161  38.381  39.828  1.00  0.00      C    O  
HETATM  150  Oc4 CLO C  11      13.048  36.445  38.312  1.00  0.00      C    O  
HETATM  151  Clc CLO C  12       7.957  14.804  89.749  1.00  0.00      C   CL  
HETATM  152  Oc1 CLO C  12       6.648  14.210  89.340  1.00  0.00      C    O  
HETATM  153  Oc2 CLO C  12       7.975  15.097  91.234  1.00  0.00      C    O  
HETATM  154  Oc3 CLO C  12       8.140  16.026  88.910  1.00  0.00      C    O  
HETATM  155  Oc4 CLO C  12       9.007  13.777  89.456  1.00  0.00      C    O  
HETATM  156  Clc CLO C  13      12.091  30.475  32.972  1.00  0.00      C   CL  
HETATM  157  Oc1 CLO C  13      11.406  31.773  33.341  1.00  0.00      C    O  
HETATM  158  Oc2 CLO C  13      12.494  30.508  31.537  1.00  0.00      C    O  
HETATM  159  Oc3 CLO C  13      11.186  29.283  33.234  1.00  0.00      C    O  
HETATM  160  Oc4 CLO C  13      13.334  30.337  33.793  1.00  0.00      C    O  
HETATM  161  Clc CLO C  14      44.545  34.968   3.706  1.00  0.00      C   CL  
HETATM  162  Oc1 CLO C  14      44.348  36.349   3.122  1.00  0.00      C    O  
HETATM  163  Oc2 CLO C  14      45.943  34.511   3.392  1.00  0.00      C    O  
HETATM  164  Oc3 CLO C  14      43.547  34.018   3.080  1.00  0.00      C    O  
HETATM  165  Oc4 CLO C  14      44.323  35.049   5.185  1.00  0.00      C    O  
HETATM  166  Clc CLO C  15      43.692   8.913   4.097  1.00  0.00      C   CL  
HETATM  167  Oc1 CLO C  15      44.618   8.047   3.278  1.00  0.00      C    O  
HETATM  168  Oc2 CLO C  15      43.460   8.307   5.459  1.00  0.00      C    O  
HETATM  169  Oc3 CLO C  15      42.411   9.078   3.373  1.00  0.00      C    O  
HETATM  170  Oc4 CLO C  15      44.296  10.285   4.306  1.00  0.00      C    O  
HETATM  171  Clc CLO C  16      35.666  24.724 107.814  1.00  0.00      C   CL  
HETATM  172  Oc1 CLO C  16      36.985  23.974 107.847  1.00  0.00      C    O  
HETATM  173  Oc2 CLO C  16      35.066  24.866 109.172  1.00  0.00      C    O  
HETATM  174  Oc3 CLO C  16      34.722  23.951 106.951  1.00  0.00      C    O  
HETATM  175  Oc4 CLO C  16      35.753  26.096 107.223  1.00  0.00      C    O  
HETATM  176  Clc CLO C  17      11.745  40.720  64.544  1.00  0.00      C   CL  
HETATM  177  Oc1 CLO C  17      12.745  39.968  65.384  1.00  0.00      C    O  
HETATM  178  Oc2 CLO C  17      10.439  40.822  65.331  1.00  0.00      C    O  
HETATM  179  Oc3 CLO C  17      11.520  39.960  63.303  1.00  0.00      C    O  
HETATM  180  Oc4 CLO C  17      12.326  42.099  64.262  1.00  0.00      C    O  
HETATM  181  Clc CLO C  18      39.684  12.504  98.928  1.00  0.00      C   CL  
HETATM  182  Oc1 CLO C  18      40.013  11.020  98.770  1.00  0.00      C    O  
HETATM  183  Oc2 CLO C  18      40.130  13.204  97.692  1.00  0.00      C    O  
HETATM  184  Oc3 CLO C  18      40.409  12.977 100.126  1.00  0.00      C    O  
HETATM  185  Oc4 CLO C  18      38.243  12.714  99.153  1.00  0.00      C    O  
HETATM  186  Clc CLO C  19       2.108  19.578  80.635  1.00  0.00      C   CL  
HETATM  187  Oc1 CLO C  19       0.807  18.914  80.416  1.00  0.00      C    O  
HETATM  188  Oc2 CLO C  19       2.287  19.917  82.078  1.00  0.00      C    O  
HETATM  189  Oc3 CLO C  19       2.149  20.874  79.847  1.00  0.00      C    O  
HETATM  190  Oc4 CLO C  19       3.208  18.680  80.174  1.00  0.00      C    O  
HETATM  191  Clc CLO C  20       6.531  40.057  74.740  1.00  0.00      C   CL  
HETATM  192  Oc1 CLO C  20       5.852  39.801  73.454  1.00  0.00      C    O  
HETATM  193  Oc2 CLO C  20       7.951  39.551  74.775  1.00  0.00      C    O  
HETATM  194  Oc3 CLO C  20       5.796  39.453  75.846  1.00  0.00      C    O  
HETATM  195  Oc4 CLO C  20       6.569  41.563  74.930  1.00  0.00      C    O  
HETATM  196  Clc CLO C  21      47.124  24.413   3.949  1.00  0.00      C   CL  
HETATM  197  Oc1 CLO C  21      46.875  22.986   3.553  1.00  0.00      C    O  
HETATM  198  Oc2 CLO C  21      46.165  25.326   3.241  1.00  0.00      C    O  
HETATM  199  Oc3 CLO C  21      48.499  24.866   3.553  1.00  0.00      C    O  
HETATM  200  Oc4 CLO C  21      46.927  24.577   5.426  1.00  0.00      C    O  
HETATM  201  Clc CLO C  22      34.426  18.891   4.029  1.00  0.00      C   CL  
HETATM  202  Oc1 CLO C  22      35.799  18.277   3.839  1.00  0.00      C    O  
HETATM  203  Oc2 CLO C  22      33.444  18.372   2.975  1.00  0.00      C    O  
HETATM  204  Oc3 CLO C  22      34.523  20.391   4.007  1.00  0.00      C    O  
HETATM  205  Oc4 CLO C  22      33.897  18.408   5.363  1.00  0.00      C    O  
HETATM  206  Clc CLO C  23      19.665  14.484  76.876  1.00  0.00      C   CL  
HETATM  207  Oc1 CLO C  23      20.944  14.058  77.508  1.00  0.00      C    O  
HETATM  208  Oc2 CLO C  23      18.771  14.984  77.957  1.00  0.00      C    O  
HETATM  209  Oc3 CLO C  23      18.959  13.323  76.180  1.00  0.00      C    O  
HETATM  210  Oc4 CLO C  23      19.923  15.615  75.913  1.00  0.00      C    O  
HETATM  211  Clc CLO C  24      40.375  38.389  93.915  1.00  0.00      C   CL  
HETATM  212  Oc1 CLO C  24      41.015  39.612  94.547  1.00  0.00      C    O  
HETATM  213  Oc2 CLO C  24      39.683  38.845  92.655  1.00  0.00      C    O  
HETATM  214  Oc3 CLO C  24      39.327  37.769  94.784  1.00  0.00      C    O  
HETATM  215  Oc4 CLO C  24      41.483  37.410  93.580  1.00  0.00      C    O  
HETATM  216  Clc CLO C  25       5.428   9.518 110.593  1.00  0.00      C   CL  
HETATM  217  Oc1 CLO C  25       4.574  10.614 110.035  1.00  0.00      C    O  
HETATM  218  Oc2 CLO C  25       5.429   9.739 112.106  1.00  0.00      C    O  
HETATM  219  Oc3 CLO C  25       6.805   9.701 110.016  1.00  0.00      C    O  
HETATM  220  Oc4 CLO C  25       4.863   8.162 110.214  1.00  0.00      C    O  
HETATM  221  Clc CLO C  26      37.775  39.988 117.591  1.00  0.00      C   CL  
HETATM  222  Oc1 CLO C  26      37.658  40.298 116.136  1.00  0.00      C    O  
HETATM  223  Oc2 CLO C  26      36.722  40.825 118.270  1.00  0.00      C    O  
HETATM  224  Oc3 CLO C  26      39.160  40.277 118.103  1.00  0.00      C    O  
HETATM  225  Oc4 CLO C  26      37.498  38.490 117.741  1.00  0.00      C    O  
HETATM  226  Clc CLO C  27      30.790  17.443 100.851  1.00  0.00      C   CL  
HETATM  227  Oc1 CLO C  27      30.899  17.006  99.432  1.00  0.00      C    O  
HETATM  228  Oc2 CLO C  27      29.463  18.092 101.115  1.00  0.00      C    O  
HETATM  229  Oc3 CLO C  27      31.847  18.459 101.158  1.00  0.00      C    O  
HETATM  230  Oc4 CLO C  27      30.989  16.348 101.814  1.00  0.00      C    O  
HETATM  231  Clc CLO C  28      34.193   6.007  11.594  1.00  0.00      C   CL  
HETATM  232  Oc1 CLO C  28      32.962   5.245  11.178  1.00  0.00      C    O  
HETATM  233  Oc2 CLO C  28      35.120   6.030  10.490  1.00  0.00      C    O  
HETATM  234  Oc3 CLO C  28      34.796   5.337  12.743  1.00  0.00      C    O  
HETATM  235  Oc4 CLO C  28      33.797   7.391  11.976  1.00  0.00      C    O  
HETATM  236  Clc CLO C  29      16.558   6.284  83.375  1.00  0.00      C   CL  
HETATM  237  Oc1 CLO C  29      15.943   7.031  82.276  1.00  0.00      C    O  
HETATM  238  Oc2 CLO C  29      15.433   5.719  84.250  1.00  0.00      C    O  
HETATM  239  Oc3 CLO C  29      17.445   7.149  84.227  1.00  0.00      C    O  
HETATM  240  Oc4 CLO C  29      17.436   5.111  82.805  1.00  0.00      C    O  
HETATM  241  Clc CLO C  30      38.456  31.444  62.497  1.00  0.00      C   CL  
HETATM  242  Oc1 CLO C  30      39.343  31.992  63.587  1.00  0.00      C    O  
HETATM  243  Oc2 CLO C  30      38.017  32.546  61.578  1.00  0.00      C    O  
HETATM  244  Oc3 CLO C  30      37.225  30.832  63.079  1.00  0.00      C    O  
HETATM  245  Oc4 CLO C  30      39.110  30.364  61.658  1.00  0.00      C    O  
HETATM  246  Clc CLO C  31       9.072  31.607  69.304  1.00  0.00      C   CL  
HETATM  247  Oc1 CLO C  31      10.102  30.537  69.209  1.00  0.00      C    O  
HETATM  248  Oc2 CLO C  31       9.703  32.814  69.998  1.00  0.00      C    O  
HETATM  249  Oc3 CLO C  31       7.912  31.056  70.108  1.00  0.00      C    O  
HETATM  250  Oc4 CLO C  31       8.541  32.061  67.984  1.00  0.00      C    O  
HETATM  251  Clc CLO C  32      45.154   5.280  59.030  1.00  0.00      C   CL  
HETATM  252  Oc1 CLO C  32      45.404   3.931  59.570  1.00  0.00      C    O  
HETATM  253  Oc2 CLO C  32      43.971   5.933  59.616  1.00  0.00      C    O  
HETATM  254  Oc3 CLO C  32      45.020   5.237  57.488  1.00  0.00      C    O  
HETATM  255  Oc4 CLO C  32      46.338   6.164  59.334  1.00  0.00      C    O  
HETATM  256  Clc CLO C  33      22.868  24.963  34.758  1.00  0.00      C   CL  
HETATM  257  Oc1 CLO C  33      23.001  24.671  36.195  1.00  0.00      C    O  
HETATM  258  Oc2 CLO C  33      23.503  23.903  33.870  1.00  0.00      C    O  
HETATM  259  Oc3 CLO C  33      23.580  26.208  34.492  1.00  0.00      C    O  
HETATM  260  Oc4 CLO C  33      21.408  25.048  34.441  1.00  0.00      C    O  
HETATM  261  Clc CLO C  34      29.535  24.870  40.595  1.00  0.00      C   CL  
HETATM  262  Oc1 CLO C  34      28.813  26.031  39.976  1.00  0.00      C    O  
HETATM  263  Oc2 CLO C  34      30.492  25.398  41.626  1.00  0.00      C    O  
HETATM  264  Oc3 CLO C  34      30.316  24.116  39.494  1.00  0.00      C    O  
HETATM  265  Oc4 CLO C  34      28.615  23.923  41.197  1.00  0.00      C    O  
HETATM  266  Clc CLO C  35      46.817   4.645  84.934  1.00  0.00      C   CL  
HETATM  267  Oc1 CLO C  35      47.799   3.501  84.849  1.00  0.00      C    O  
HETATM  268  Oc2 CLO C  35      46.058   4.589  86.202  1.00  0.00      C    O  
HETATM  269  Oc3 CLO C  35      45.837   4.543  83.814  1.00  0.00      C    O  
HETATM  270  Oc4 CLO C  35      47.580   5.940  84.863  1.00  0.00      C    O  
HETATM  271  Clc CLO C  36      20.911  22.848  26.764  1.00  0.00      C   CL  
HETATM  272  Oc1 CLO C  36      21.202  22.118  28.016  1.00  0.00      C    O  
HETATM  273  Oc2 CLO C  36      21.936  22.491  25.761  1.00  0.00      C    O  
HETATM  274  Oc3 CLO C  36      20.976  24.323  27.025  1.00  0.00      C    O  
HETATM  275  Oc4 CLO C  36      19.547  22.477  26.307  1.00  0.00      C    O  
HETATM  276  Clc CLO C  37      47.510  35.221  32.762  1.00  0.00      C   CL  
HETATM  277  Oc1 CLO C  37      47.279  36.516  32.083  1.00  0.00      C    O  
HETATM  278  Oc2 CLO C  37      48.299  34.367  31.856  1.00  0.00      C    O  
HETATM  279  Oc3 CLO C  37      46.209  34.479  33.054  1.00  0.00      C    O  
HETATM  280  Oc4 CLO C  37      48.364  35.443  33.986  1.00  0.00      C    O  
HETATM  281  Clc CLO C  38       3.274   2.130   4.043  1.00  0.00      C   CL  
HETATM  282  Oc1 CLO C  38       3.539   3.611   3.909  1.00  0.00      C    O  
HETATM  283  Oc2 CLO C  38       1.992   1.822   3.273  1.00  0.00      C    O  
HETATM  284  Oc3 CLO C  38       3.148   1.843   5.537  1.00  0.00      C    O  
HETATM  285  Oc4 CLO C  38       4.441   1.443   3.417  1.00  0.00      C    O  
HETATM  286  Clc CLO C  39      11.688  25.693   3.723  1.00  0.00      C   CL  
HETATM  287  Oc1 CLO C  39      10.830  24.553   3.204  1.00  0.00      C    O  
HETATM  288  Oc2 CLO C  39      11.224  27.028   3.204  1.00  0.00      C    O  
HETATM  289  Oc3 CLO C  39      13.113  25.490   3.286  1.00  0.00      C    O  
HETATM  290  Oc4 CLO C  39      11.595  25.708   5.217  1.00  0.00      C    O  
HETATM  291  Clc CLO C  40      44.928  41.589  48.971  1.00  0.00      C   CL  
HETATM  292  Oc1 CLO C  40      44.256  42.629  49.806  1.00  0.00      C    O  
HETATM  293  Oc2 CLO C  40      46.295  41.371  49.526  1.00  0.00      C    O  
HETATM  294  Oc3 CLO C  40      45.080  42.020  47.552  1.00  0.00      C    O  
HETATM  295  Oc4 CLO C  40      44.139  40.299  48.979  1.00  0.00      C    O  
HETATM  296  Clc CLO C  41      29.712  30.627  16.090  1.00  0.00      C   CL  
HETATM  297  Oc1 CLO C  41      29.816  31.930  15.341  1.00  0.00      C    O  
HETATM  298  Oc2 CLO C  41      29.022  30.776  17.386  1.00  0.00      C    O  
HETATM  299  Oc3 CLO C  41      31.100  30.122  16.374  1.00  0.00      C    O  
HETATM  300  Oc4 CLO C  41      28.952  29.650  15.269  1.00  0.00      C    O  
HETATM  301  Clc CLO C  42       5.658  25.599  77.377  1.00  0.00      C   CL  
HETATM  302  Oc1 CLO C  42       6.964  25.085  76.761  1.00  0.00      C    O  
HETATM  303  Oc2 CLO C  42       5.969  26.240  78.701  1.00  0.00      C    O  
HETATM  304  Oc3 CLO C  42       4.738  24.444  77.612  1.00  0.00      C    O  
HETATM  305  Oc4 CLO C  42       5.061  26.579  76.455  1.00  0.00      C    O  
HETATM  306  Clc CLO C  43      16.572   2.115  69.033  1.00  0.00      C   CL  
HETATM  307  Oc1 CLO C  43      15.802   2.983  68.116  1.00  0.00      C    O  
HETATM  308  Oc2 CLO C  43      15.849   0.821  69.293  1.00  0.00      C    O  
HETATM  309  Oc3 CLO C  43      16.738   2.787  70.356  1.00  0.00      C    O  
HETATM  310  Oc4 CLO C  43      17.923   1.878  68.478  1.00  0.00      C    O  
HETATM  311  Clc CLO C  44      20.465  38.310   3.658  1.00  0.00      C   CL  
HETATM  312  Oc1 CLO C  44      19.309  37.568   3.059  1.00  0.00      C    O  
HETATM  313  Oc2 CLO C  44      21.738  37.665   3.244  1.00  0.00      C    O  
HETATM  314  Oc3 CLO C  44      20.338  38.268   5.200  1.00  0.00      C    O  
HETATM  315  Oc4 CLO C  44      20.421  39.753   3.258  1.00  0.00      C    O  
HETATM  316  Clc CLO C  45      45.617   2.103   3.624  1.00  0.00      C   CL  
HETATM  317  Oc1 CLO C  45      45.201   3.465   3.019  1.00  0.00      C    O  
HETATM  318  Oc2 CLO C  45      45.503   2.235   5.115  1.00  0.00      C    O  
HETATM  319  Oc3 CLO C  45      47.033   1.732   3.222  1.00  0.00      C    O  
HETATM  320  Oc4 CLO C  45      44.638   1.082   3.149  1.00  0.00      C    O  
HETATM  321  Clc CLO C  46      44.220  21.240  89.213  1.00  0.00      C   CL  
HETATM  322  Oc1 CLO C  46      43.743  21.518  87.834  1.00  0.00      C    O  
HETATM  323  Oc2 CLO C  46      45.242  22.240  89.667  1.00  0.00      C    O  
HETATM  324  Oc3 CLO C  46      44.833  19.903  89.233  1.00  0.00      C    O  
HETATM  325  Oc4 CLO C  46      43.077  21.243  90.178  1.00  0.00      C    O  
HETATM  326  Clc CLO C  47      27.147   7.302  72.372  1.00  0.00      C   CL  
HETATM  327  Oc1 CLO C  47      28.569   7.322  71.838  1.00  0.00      C    O  
HETATM  328  Oc2 CLO C  47      26.984   8.441  73.290  1.00  0.00      C    O  
HETATM  329  Oc3 CLO C  47      26.907   5.971  73.079  1.00  0.00      C    O  
HETATM  330  Oc4 CLO C  47      26.172   7.423  71.216  1.00  0.00      C    O  
HETATM  331  Clc CLO C  48      34.807   9.779   3.700  1.00  0.00      C   CL  
HETATM  332  Oc1 CLO C  48      34.767   9.681   5.160  1.00  0.00      C    O  
HETATM  333  Oc2 CLO C  48      36.032   9.040   3.262  1.00  0.00      C    O  
HETATM  334  Oc3 CLO C  48      34.854  11.273   3.364  1.00  0.00      C    O  
HETATM  335  Oc4 CLO C  48      33.553   9.181   3.117  1.00  0.00      C    O  
HETATM  336  Clc CLO C  49      44.395  18.367   3.993  1.00  0.00      C   CL  
HETATM  337  Oc1 CLO C  49      44.113  18.173   5.471  1.00  0.00      C    O  
HETATM  338  Oc2 CLO C  49      43.496  19.404   3.352  1.00  0.00      C    O  
HETATM  339  Oc3 CLO C  49      44.185  16.988   3.329  1.00  0.00      C    O  
HETATM  340  Oc4 CLO C  49      45.843  18.755   3.834  1.00  0.00      C    O  
HETATM  341  Clc CLO C  50      16.493  28.381  54.085  1.00  0.00      C   CL  
HETATM  342  Oc1 CLO C  50      17.132  29.583  54.677  1.00  0.00      C    O  
HETATM  343  Oc2 CLO C  50      15.761  28.694  52.817  1.00  0.00      C    O  
HETATM  344  Oc3 CLO C  50      15.547  27.800  55.113  1.00  0.00      C    O  
HETATM  345  Oc4 CLO C  50      17.618  27.436  53.754  1.00  0.00      C    O  
HETATM  346  Clc CLO C  51      11.284  16.578  19.996  1.00  0.00      C   CL  
HETATM  347  Oc1 CLO C  51      12.438  15.608  20.257  1.00  0.00      C    O  
HETATM  348  Oc2 CLO C  51      10.108  16.205  20.864  1.00  0.00      C    O  
HETATM  349  Oc3 CLO C  51      10.868  16.510  18.530  1.00  0.00      C    O  
HETATM  350  Oc4 CLO C  51      11.743  18.012  20.298  1.00  0.00      C    O  
HETATM  351  Clc CLO C  52      34.740  20.658  13.711  1.00  0.00      C   CL  
HETATM  352  Oc1 CLO C  52      35.405  21.980  13.725  1.00  0.00      C    O  
HETATM  353  Oc2 CLO C  52      35.485  19.694  12.854  1.00  0.00      C    O  
HETATM  354  Oc3 CLO C  52      33.304  20.812  13.265  1.00  0.00      C    O  
HETATM  355  Oc4 CLO C  52      34.698  20.163  15.129  1.00  0.00      C    O  
HETATM  356  Clc CLO C  53      33.122  16.832  38.874  1.00  0.00      C   CL  
HETATM  357  Oc1 CLO C  53      32.759  16.474  37.469  1.00  0.00      C    O  
HETATM  358  Oc2 CLO C  53      31.978  17.566  39.469  1.00  0.00      C    O  
HETATM  359  Oc3 CLO C  53      34.361  17.666  38.872  1.00  0.00      C    O  
HETATM  360  Oc4 CLO C  53      33.435  15.557  39.602  1.00  0.00      C    O  
HETATM  361  Clc CLO C  54      39.388  39.208  14.173  1.00  0.00      C   CL  
HETATM  362  Oc1 CLO C  54      39.371  37.801  13.691  1.00  0.00      C    O  
HETATM  363  Oc2 CLO C  54      38.047  39.832  13.969  1.00  0.00      C    O  
HETATM  364  Oc3 CLO C  54      40.410  39.990  13.399  1.00  0.00      C    O  
HETATM  365  Oc4 CLO C  54      39.761  39.232  15.612  1.00  0.00      C    O  
HETATM  366  Clc CLO C  55      24.661  15.019   7.550  1.00  0.00      C   CL  
HETATM  367  Oc1 CLO C  55      25.575  14.372   6.545  1.00  0.00      C    O  
HETATM  368  Oc2 CLO C  55      24.539  16.479   7.296  1.00  0.00      C    O  
HETATM  369  Oc3 CLO C  55      25.135  14.784   8.922  1.00  0.00      C    O  
HETATM  370  Oc4 CLO C  55      23.288  14.417   7.359  1.00  0.00      C    O  
HETATM  371  Clc CLO C  56      43.171   0.952  62.292  1.00  0.00      C   CL  
HETATM  372  Oc1 CLO C  56      44.390   1.667  61.877  1.00  0.00      C    O  
HETATM  373  Oc2 CLO C  56      43.451   0.315  63.614  1.00  0.00      C    O  
HETATM  374  Oc3 CLO C  56      42.820  -0.118  61.298  1.00  0.00      C    O  
HETATM  375  Oc4 CLO C  56      42.001   1.901  62.426  1.00  0.00      C    O  
HETATM  376  Clc CLO C  57      21.665  40.676  28.854  1.00  0.00      C   CL  
HETATM  377  Oc1 CLO C  57      23.078  41.172  28.954  1.00  0.00      C    O  
HETATM  378  Oc2 CLO C  57      20.755  41.836  28.439  1.00  0.00      C    O  
HETATM  379  Oc3 CLO C  57      21.245  40.168  30.240  1.00  0.00      C    O  
HETATM  380  Oc4 CLO C  57      21.571  39.586  27.788  1.00  0.00      C    O  
HETATM  381  Clc CLO C  58      20.957   0.474 116.853  1.00  0.00      C   CL  
HETATM  382  Oc1 CLO C  58      21.046   1.733 117.643  1.00  0.00      C    O  
HETATM  383  Oc2 CLO C  58      19.485   0.174 116.643  1.00  0.00      C    O  
HETATM  384  Oc3 CLO C  58      21.704  -0.666 117.533  1.00  0.00      C    O  
HETATM  385  Oc4 CLO C  58      21.524   0.754 115.491  1.00  0.00      C    O  
HETATM  386  Clc CLO C  59      30.220   8.930  65.111  1.00  0.00      C   CL  
HETATM  387  Oc1 CLO C  59      29.512   8.080  64.060  1.00  0.00      C    O  
HETATM  388  Oc2 CLO C  59      29.265  10.031  65.575  1.00  0.00      C    O  
HETATM  389  Oc3 CLO C  59      31.472   9.539  64.589  1.00  0.00      C    O  
HETATM  390  Oc4 CLO C  59      30.597   7.993  66.228  1.00  0.00      C    O  
HETATM  391  Clc CLO C  60      13.988  34.884   3.601  1.00  0.00      C   CL  
HETATM  392  Oc1 CLO C  60      15.305  34.708   2.864  1.00  0.00      C    O  
HETATM  393  Oc2 CLO C  60      13.188  33.611   3.313  1.00  0.00      C    O  
HETATM  394  Oc3 CLO C  60      13.224  36.091   3.062  1.00  0.00      C    O  
HETATM  395  Oc4 CLO C  60      14.221  34.996   5.052  1.00  0.00      C    O  
HETATM  396  Clc CLO C  61       4.805  15.060  38.725  1.00  0.00      C   CL  
HETATM  397  Oc1 CLO C  61       4.121  16.115  39.541  1.00  0.00      C    O  
HETATM  398  Oc2 CLO C  61       6.058  14.656  39.470  1.00  0.00      C    O  
HETATM  399  Oc3 CLO C  61       5.158  15.594  37.372  1.00  0.00      C    O  
HETATM  400  Oc4 CLO C  61       3.933  13.815  38.545  1.00  0.00      C    O  
HETATM  401  Clc CLO C  62      37.972   5.587  73.962  1.00  0.00      C   CL  
HETATM  402  Oc1 CLO C  62      39.279   4.918  74.392  1.00  0.00      C    O  
HETATM  403  Oc2 CLO C  62      36.910   4.584  73.848  1.00  0.00      C    O  
HETATM  404  Oc3 CLO C  62      38.187   6.220  72.619  1.00  0.00      C    O  
HETATM  405  Oc4 CLO C  62      37.561   6.728  74.856  1.00  0.00      C    O  
HETATM  406  Clc CLO C  63      14.400  19.647   3.714  1.00  0.00      C   CL  
HETATM  407  Oc1 CLO C  63      14.327  19.727   5.187  1.00  0.00      C    O  
HETATM  408  Oc2 CLO C  63      13.589  18.476   3.266  1.00  0.00      C    O  
HETATM  409  Oc3 CLO C  63      15.847  19.305   3.375  1.00  0.00      C    O  
HETATM  410  Oc4 CLO C  63      13.975  20.939   3.068  1.00  0.00      C    O  
HETATM  411  Clc CLO C  64      43.283  42.445   4.002  1.00  0.00      C   CL  
HETATM  412  Oc1 CLO C  64      42.377  43.580   3.657  1.00  0.00      C    O  
HETATM  413  Oc2 CLO C  64      42.669  41.147   3.666  1.00  0.00      C    O  
HETATM  414  Oc3 CLO C  64      43.552  42.446   5.493  1.00  0.00      C    O  
HETATM  415  Oc4 CLO C  64      44.587  42.646   3.254  1.00  0.00      C    O  
HETATM  416  Clc CLO C  65       2.891   0.037  56.901  1.00  0.00      C   CL  
HETATM  417  Oc1 CLO C  65       2.910   0.535  58.331  1.00  0.00      C    O  
HETATM  418  Oc2 CLO C  65       2.531   1.164  56.026  1.00  0.00      C    O  
HETATM  419  Oc3 CLO C  65       1.840  -1.039  56.751  1.00  0.00      C    O  
HETATM  420  Oc4 CLO C  65       4.259  -0.462  56.544  1.00  0.00      C    O  
HETATM  421  Clc CLO C  66       6.579  40.462  97.046  1.00  0.00      C   CL  
HETATM  422  Oc1 CLO C  66       6.551  39.085  96.389  1.00  0.00      C    O  
HETATM  423  Oc2 CLO C  66       7.326  41.427  96.123  1.00  0.00      C    O  
HETATM  424  Oc3 CLO C  66       7.327  40.347  98.336  1.00  0.00      C    O  
HETATM  425  Oc4 CLO C  66       5.179  40.963  97.217  1.00  0.00      C    O  
HETATM  426  Clc CLO C  67      38.327   9.972  12.177  1.00  0.00      C   CL  
HETATM  427  Oc1 CLO C  67      39.611   9.835  11.448  1.00  0.00      C    O  
HETATM  428  Oc2 CLO C  67      37.715  11.355  11.934  1.00  0.00      C    O  
HETATM  429  Oc3 CLO C  67      38.621   9.783  13.641  1.00  0.00      C    O  
HETATM  430  Oc4 CLO C  67      37.317   8.952  11.762  1.00  0.00      C    O  
HETATM  431  Clc CLO C  68      31.915  39.027  12.971  1.00  0.00      C   CL  
HETATM  432  Oc1 CLO C  68      33.187  38.837  13.696  1.00  0.00      C    O  
HETATM  433  Oc2 CLO C  68      31.975  38.334  11.642  1.00  0.00      C    O  
HETATM  434  Oc3 CLO C  68      31.626  40.485  12.748  1.00  0.00      C    O  
HETATM  435  Oc4 CLO C  68      30.791  38.429  13.757  1.00  0.00      C    O  
HETATM  436  Clc CLO C  69       6.338  28.603  90.756  1.00  0.00      C   CL  
HETATM  437  Oc1 CLO C  69       5.658  29.445  91.797  1.00  0.00      C    O  
HETATM  438  Oc2 CLO C  69       6.557  29.458  89.552  1.00  0.00      C    O  
HETATM  439  Oc3 CLO C  69       5.494  27.491  90.363  1.00  0.00      C    O  
HETATM  440  Oc4 CLO C  69       7.670  28.147  91.274  1.00  0.00      C    O  
HETATM  441  Clc CLO C  70      39.312  15.460  44.678  1.00  0.00      C   CL  
HETATM  442  Oc1 CLO C  70      37.967  16.037  44.325  1.00  0.00      C    O  
HETATM  443  Oc2 CLO C  70      39.936  16.217  45.803  1.00  0.00      C    O  
HETATM  444  Oc3 CLO C  70      40.229  15.670  43.537  1.00  0.00      C    O  
HETATM  445  Oc4 CLO C  70      39.101  13.979  44.951  1.00  0.00      C    O  
HETATM  446  Clc CLO C  71       2.710   9.578 116.954  1.00  0.00      C   CL  
HETATM  447  Oc1 CLO C  71       3.345  10.775 117.575  1.00  0.00      C    O  
HETATM  448  Oc2 CLO C  71       2.904   9.666 115.463  1.00  0.00      C    O  
HETATM  449  Oc3 CLO C  71       1.283   9.519 117.415  1.00  0.00      C    O  
HETATM  450  Oc4 CLO C  71       3.442   8.391 117.496  1.00  0.00      C    O  
HETATM  451  Clc CLO C  72      23.364  34.319  74.235  1.00  0.00      C   CL  
HETATM  452  Oc1 CLO C  72      22.961  35.764  74.105  1.00  0.00      C    O  
HETATM  453  Oc2 CLO C  72      24.826  34.203  74.084  1.00  0.00      C    O  
HETATM  454  Oc3 CLO C  72      22.623  33.487  73.215  1.00  0.00      C    O  
HETATM  455  Oc4 CLO C  72      22.998  33.797  75.582  1.00  0.00      C    O  
HETATM  456  Clc CLO C  73      23.467   1.322  60.475  1.00  0.00      C   CL  
HETATM  457  Oc1 CLO C  73      24.705   1.129  59.616  1.00  0.00      C    O  
HETATM  458  Oc2 CLO C  73      23.792   2.490  61.297  1.00  0.00      C    O  
HETATM  459  Oc3 CLO C  73      23.288   0.087  61.327  1.00  0.00      C    O  
HETATM  460  Oc4 CLO C  73      22.271   1.553  59.520  1.00  0.00      C    O  
HETATM  461  Clc CLO C  74      27.608  17.020   4.134  1.00  0.00      C   CL  
HETATM  462  Oc1 CLO C  74      26.888  15.966   3.371  1.00  0.00      C    O  
HETATM  463  Oc2 CLO C  74      28.980  17.221   3.570  1.00  0.00      C    O  
HETATM  464  Oc3 CLO C  74      27.706  16.584   5.564  1.00  0.00      C    O  
HETATM  465  Oc4 CLO C  74      26.868  18.341   4.079  1.00  0.00      C    O  
HETATM  466  Clc CLO C  75      16.300   6.001   3.730  1.00  0.00      C   CL  
HETATM  467  Oc1 CLO C  75      15.009   5.231   3.530  1.00  0.00      C    O  
HETATM  468  Oc2 CLO C  75      16.190   7.296   3.042  1.00  0.00      C    O  
HETATM  469  Oc3 CLO C  75      17.408   5.131   3.114  1.00  0.00      C    O  
HETATM  470  Oc4 CLO C  75      16.489   6.145   5.225  1.00  0.00      C    O  
HETATM  471  O   HOH D   1      14.219  16.073  84.808  1.00  0.00      D    O  
HETATM  472  H1  HOH D   1      14.088  17.018  85.104  1.00  0.00      D    H  
HETATM  473  H2  HOH D   1      13.382  15.552  84.974  1.00  0.00      D    H  
HETATM  474  O   HOH D   2       2.235   5.160   7.031  1.00  0.00      D    O  
HETATM  475  H1  HOH D   2       3.122   5.224   7.489  1.00  0.00      D    H  
HETATM  476  H2  HOH D   2       2.327   5.462   6.082  1.00  0.00      D    H  
HETATM  477  O   HOH D   3       8.272  27.256 115.207  1.00  0.00      D    O  
HETATM  478  H1  HOH D   3       8.116  26.769 116.067  1.00  0.00      D    H  
HETATM  479  H2  HOH D   3       7.939  28.195 115.291  1.00  0.00      D    H  
HETATM  480  O   HOH D   4      35.575  28.592 114.009  1.00  0.00      D    O  
HETATM  481  H1  HOH D   4      36.374  28.732 114.594  1.00  0.00      D    H  
HETATM  482  H2  HOH D   4      34.819  28.234 114.557  1.00  0.00      D    H  
HETATM  483  O   HOH D   5      39.192   5.901  54.921  1.00  0.00      D    O  
HETATM  484  H1  HOH D   5      39.314   5.540  53.997  1.00  0.00      D    H  
HETATM  485  H2  HOH D   5      38.488   5.373  55.395  1.00  0.00      D    H  
HETATM  486  O   HOH D   6      36.437  22.259  71.017  1.00  0.00      D    O  
HETATM  487  H1  HOH D   6      35.801  23.030  71.050  1.00  0.00      D    H  
HETATM  488  H2  HOH D   6      36.207  21.671  70.241  1.00  0.00      D    H  
HETATM  489  O   HOH D   7      15.257  34.282  41.500  1.00  0.00      D    O  
HETATM  490  H1  HOH D   7      14.546  34.928  41.222  1.00  0.00      D    H  
HETATM  491  H2  HOH D   7      16.010  34.310  40.842  1.00  0.00      D    H  
HETATM  492  O   HOH D   8      33.783  36.702  19.219  1.00  0.00      D    O  
HETATM  493  H1  HOH D   8      32.849  37.047  19.125  1.00  0.00      D    H  
HETATM  494  H2  HOH D   8      33.842  36.117  20.028  1.00  0.00      D    H  
HETATM  495  O   HOH D   9      16.701  10.016  99.197  1.00  0.00      D    O  
HETATM  496  H1  HOH D   9      17.592  10.458  99.083  1.00  0.00      D    H  
HETATM  497  H2  HOH D   9      16.805   9.197  99.760  1.00  0.00      D    H  
HETATM  498  O   HOH D  10      13.308  31.936  96.953  1.00  0.00      D    O  
HETATM  499  H1  HOH D  10      12.720  31.597  97.688  1.00  0.00      D    H  
HETATM  500  H2  HOH D  10      12.931  31.659  96.070  1.00  0.00      D    H  
HETATM  501  O   HOH D  11      43.622  36.901  29.591  1.00  0.00      D    O  
HETATM  502  H1  HOH D  11      43.732  35.924  29.771  1.00  0.00      D    H  
HETATM  503  H2  HOH D  11      43.790  37.415  30.432  1.00  0.00      D    H  
HETATM  504  O   HOH D  12      11.269  23.471  27.256  1.00  0.00      D    O  
HETATM  505  H1  HOH D  12      11.388  23.724  26.296  1.00  0.00      D    H  
HETATM  506  H2  HOH D  12      10.648  24.118  27.697  1.00  0.00      D    H  
HETATM  507  O   HOH D  13      15.843  39.476  47.743  1.00  0.00      D    O  
HETATM  508  H1  HOH D  13      16.316  39.276  46.885  1.00  0.00      D    H  
HETATM  509  H2  HOH D  13      16.509  39.765  48.431  1.00  0.00      D    H  
HETATM  510  O   HOH D  14      30.829  31.546  12.360  1.00  0.00      D    O  
HETATM  511  H1  HOH D  14      29.893  31.327  12.635  1.00  0.00      D    H  
HETATM  512  H2  HOH D  14      31.440  31.442  13.145  1.00  0.00      D    H  
HETATM  513  O   HOH D  15      15.352  35.101  46.550  1.00  0.00      D    O  
HETATM  514  H1  HOH D  15      15.052  34.676  45.697  1.00  0.00      D    H  
HETATM  515  H2  HOH D  15      16.093  34.560  46.949  1.00  0.00      D    H  
HETATM  516  O   HOH D  16      31.461  20.899 116.317  1.00  0.00      D    O  
HETATM  517  H1  HOH D  16      31.244  19.937 116.484  1.00  0.00      D    H  
HETATM  518  H2  HOH D  16      30.785  21.477 116.774  1.00  0.00      D    H  
HETATM  519  O   HOH D  17      45.709  29.507 105.215  1.00  0.00      D    O  
HETATM  520  H1  HOH D  17      46.088  30.085 104.493  1.00  0.00      D    H  
HETATM  521  H2  HOH D  17      46.454  29.128 105.765  1.00  0.00      D    H  
HETATM  522  O   HOH D  18       2.689  30.413  42.014  1.00  0.00      D    O  
HETATM  523  H1  HOH D  18       2.735  29.735  41.281  1.00  0.00      D    H  
HETATM  524  H2  HOH D  18       2.511  31.316  41.623  1.00  0.00      D    H  
HETATM  525  O   HOH D  19       1.397  35.808  50.373  1.00  0.00      D    O  
HETATM  526  H1  HOH D  19       2.035  36.151  49.684  1.00  0.00      D    H  
HETATM  527  H2  HOH D  19       1.904  35.544  51.194  1.00  0.00      D    H  
HETATM  528  O   HOH D  20       7.018  16.076  61.175  1.00  0.00      D    O  
HETATM  529  H1  HOH D  20       7.448  16.246  62.062  1.00  0.00      D    H  
HETATM  530  H2  HOH D  20       6.048  16.313  61.224  1.00  0.00      D    H  
HETATM  531  O   HOH D  21      26.803  25.856   7.714  1.00  0.00      D    O  
HETATM  532  H1  HOH D  21      27.465  25.537   7.035  1.00  0.00      D    H  
HETATM  533  H2  HOH D  21      26.076  26.367   7.256  1.00  0.00      D    H  
HETATM  534  O   HOH D  22      11.742  28.051  99.626  1.00  0.00      D    O  
HETATM  535  H1  HOH D  22      11.306  28.441  98.814  1.00  0.00      D    H  
HETATM  536  H2  HOH D  22      11.427  27.111  99.755  1.00  0.00      D    H  
HETATM  537  O   HOH D  23       8.832   2.288  78.012  1.00  0.00      D    O  
HETATM  538  H1  HOH D  23       8.751   2.544  77.049  1.00  0.00      D    H  
HETATM  539  H2  HOH D  23       8.601   1.321  78.121  1.00  0.00      D    H  
HETATM  540  O   HOH D  24      42.553  21.887  97.772  1.00  0.00      D    O  
HETATM  541  H1  HOH D  24      43.152  22.536  97.304  1.00  0.00      D    H  
HETATM  542  H2  HOH D  24      41.706  22.347  98.038  1.00  0.00      D    H  
HETATM  543  O   HOH D  25      19.157  22.105  84.610  1.00  0.00      D    O  
HETATM  544  H1  HOH D  25      19.633  21.887  85.462  1.00  0.00      D    H  
HETATM  545  H2  HOH D  25      18.789  21.266  84.210  1.00  0.00      D    H  
HETATM  546  O   HOH D  26      26.685  30.238  63.122  1.00  0.00      D    O  
HETATM  547  H1  HOH D  26      25.881  30.229  63.716  1.00  0.00      D    H  
HETATM  548  H2  HOH D  26      26.405  30.439  62.183  1.00  0.00      D    H  
HETATM  549  O   HOH D  27       7.160  31.076  49.568  1.00  0.00      D    O  
HETATM  550  H1  HOH D  27       6.221  31.414  49.502  1.00  0.00      D    H  
HETATM  551  H2  HOH D  27       7.406  30.963  50.531  1.00  0.00      D    H  
HETATM  552  O   HOH D  28       2.855  14.003  78.789  1.00  0.00      D    O  
HETATM  553  H1  HOH D  28       3.558  14.181  79.478  1.00  0.00      D    H  
HETATM  554  H2  HOH D  28       2.194  13.345  79.149  1.00  0.00      D    H  
HETATM  555  O   HOH D  29      29.987  31.783  27.635  1.00  0.00      D    O  
HETATM  556  H1  HOH D  29      29.446  32.465  27.143  1.00  0.00      D    H  
HETATM  557  H2  HOH D  29      30.471  31.204  26.978  1.00  0.00      D    H  
HETATM  558  O   HOH D  30      17.434   5.462  70.325  1.00  0.00      D    O  
HETATM  559  H1  HOH D  30      17.324   4.479  70.472  1.00  0.00      D    H  
HETATM  560  H2  HOH D  30      18.162   5.619  69.658  1.00  0.00      D    H  
HETATM  561  O   HOH D  31      27.036  29.446 113.231  1.00  0.00      D    O  
HETATM  562  H1  HOH D  31      27.183  29.179 112.278  1.00  0.00      D    H  
HETATM  563  H2  HOH D  31      27.919  29.612 113.670  1.00  0.00      D    H  
HETATM  564  O   HOH D  32      11.440  22.207 107.768  1.00  0.00      D    O  
HETATM  565  H1  HOH D  32      11.182  23.001 107.218  1.00  0.00      D    H  
HETATM  566  H2  HOH D  32      12.000  22.505 108.541  1.00  0.00      D    H  
HETATM  567  O   HOH D  33      12.493  24.100  11.916  1.00  0.00      D    O  
HETATM  568  H1  HOH D  33      12.872  23.658  11.103  1.00  0.00      D    H  
HETATM  569  H2  HOH D  33      11.564  24.414  11.722  1.00  0.00      D    H  
HETATM  570  O   HOH D  34      34.154  14.144  78.056  1.00  0.00      D    O  
HETATM  571  H1  HOH D  34      34.290  13.973  79.032  1.00  0.00      D    H  
HETATM  572  H2  HOH D  34      34.450  15.073  77.836  1.00  0.00      D    H  
HETATM  573  O   HOH D  35      18.420  35.948 104.732  1.00  0.00      D    O  
HETATM  574  H1  HOH D  35      17.496  35.577 104.826  1.00  0.00      D    H  
HETATM  575  H2  HOH D  35      18.649  36.481 105.547  1.00  0.00      D    H  
HETATM  576  O   HOH D  36      18.489  33.860 110.103  1.00  0.00      D    O  
HETATM  577  H1  HOH D  36      19.482  33.973 110.142  1.00  0.00      D    H  
HETATM  578  H2  HOH D  36      18.177  33.982 109.161  1.00  0.00      D    H  
HETATM  579  O   HOH D  37      16.013   0.975 101.118  1.00  0.00      D    O  
HETATM  580  H1  HOH D  37      16.706   0.305 101.385  1.00  0.00      D    H  
HETATM  581  H2  HOH D  37      15.325   0.532 100.543  1.00  0.00      D    H  
HETATM  582  O   HOH D  38      39.486  27.446 110.228  1.00  0.00      D    O  
HETATM  583  H1  HOH D  38      39.055  27.650 111.107  1.00  0.00      D    H  
HETATM  584  H2  HOH D  38      40.459  27.265 110.368  1.00  0.00      D    H  
HETATM  585  O   HOH D  39      25.528  25.573 102.359  1.00  0.00      D    O  
HETATM  586  H1  HOH D  39      25.488  24.757 101.782  1.00  0.00      D    H  
HETATM  587  H2  HOH D  39      25.741  26.370 101.795  1.00  0.00      D    H  
HETATM  588  O   HOH D  40      13.839  29.877  87.874  1.00  0.00      D    O  
HETATM  589  H1  HOH D  40      14.353  29.027  87.764  1.00  0.00      D    H  
HETATM  590  H2  HOH D  40      13.296  29.832  88.713  1.00  0.00      D    H  
HETATM  591  O   HOH D  41      19.045  -0.104  12.568  1.00  0.00      D    O  
HETATM  592  H1  HOH D  41      18.925   0.856  12.315  1.00  0.00      D    H  
HETATM  593  H2  HOH D  41      18.429  -0.329  13.323  1.00  0.00      D    H  
HETATM  594  O   HOH D  42      22.601  41.464  91.094  1.00  0.00      D    O  
HETATM  595  H1  HOH D  42      22.832  41.719  92.033  1.00  0.00      D    H  
HETATM  596  H2  HOH D  42      23.013  42.118  90.460  1.00  0.00      D    H  
HETATM  597  O   HOH D  43      36.239  36.401  71.012  1.00  0.00      D    O  
HETATM  598  H1  HOH D  43      36.060  36.862  71.881  1.00  0.00      D    H  
HETATM  599  H2  HOH D  43      35.647  35.599  70.932  1.00  0.00      D    H  
HETATM  600  O   HOH D  44      48.875  30.189 101.782  1.00  0.00      D    O  
HETATM  601  H1  HOH D  44      49.590  30.732 102.223  1.00  0.00      D    H  
HETATM  602  H2  HOH D  44      48.838  29.282 102.202  1.00  0.00      D    H  
HETATM  603  O   HOH D  45      20.172  40.305  21.821  1.00  0.00      D    O  
HETATM  604  H1  HOH D  45      21.074  40.082  21.450  1.00  0.00      D    H  
HETATM  605  H2  HOH D  45      20.219  41.176  22.311  1.00  0.00      D    H  
HETATM  606  O   HOH D  46      35.665  10.959  93.746  1.00  0.00      D    O  
HETATM  607  H1  HOH D  46      35.890  10.022  93.481  1.00  0.00      D    H  
HETATM  608  H2  HOH D  46      36.446  11.555  93.557  1.00  0.00      D    H  
HETATM  609  O   HOH D  47      19.231  18.053  28.066  1.00  0.00      D    O  
HETATM  610  H1  HOH D  47      18.995  18.555  27.234  1.00  0.00      D    H  
HETATM  611  H2  HOH D  47      18.734  17.186  28.085  1.00  0.00      D    H  
HETATM  612  O   HOH D  48      44.550  37.090  12.265  1.00  0.00      D    O  
HETATM  613  H1  HOH D  48      44.842  36.946  11.320  1.00  0.00      D    H  
HETATM  614  H2  HOH D  48      44.281  38.046  12.388  1.00  0.00      D    H  
HETATM  615  O   HOH D  49      38.618   9.782  26.161  1.00  0.00      D    O  
HETATM  616  H1  HOH D  49      39.177   9.004  26.450  1.00  0.00      D    H  
HETATM  617  H2  HOH D  49      37.655   9.585  26.342  1.00  0.00      D    H  
HETATM  618  O   HOH D  50      39.171  38.317  29.763  1.00  0.00      D    O  
HETATM  619  H1  HOH D  50      39.290  37.326  29.715  1.00  0.00      D    H  
HETATM  620  H2  HOH D  50      38.831  38.569  30.669  1.00  0.00      D    H  
HETATM  621  O   HOH D  51      47.173   0.892  79.202  1.00  0.00      D    O  
HETATM  622  H1  HOH D  51      47.105   1.548  78.451  1.00  0.00      D    H  
HETATM  623  H2  HOH D  51      46.652   1.228  79.987  1.00  0.00      D    H  
HETATM  624  O   HOH D  52      27.770  35.780  37.773  1.00  0.00      D    O  
HETATM  625  H1  HOH D  52      27.954  34.844  37.472  1.00  0.00      D    H  
HETATM  626  H2  HOH D  52      26.824  36.020  37.551  1.00  0.00      D    H  
HETATM  627  O   HOH D  53      21.607  14.058  54.165  1.00  0.00      D    O  
HETATM  628  H1  HOH D  53      20.827  14.635  53.925  1.00  0.00      D    H  
HETATM  629  H2  HOH D  53      21.300  13.113  54.279  1.00  0.00      D    H  
HETATM  630  O   HOH D  54       2.764  39.069  65.487  1.00  0.00      D    O  
HETATM  631  H1  HOH D  54       2.945  39.704  66.239  1.00  0.00      D    H  
HETATM  632  H2  HOH D  54       3.620  38.637  65.203  1.00  0.00      D    H  
HETATM  633  O   HOH D  55      34.072  40.318  63.015  1.00  0.00      D    O  
HETATM  634  H1  HOH D  55      33.435  41.014  62.685  1.00  0.00      D    H  
HETATM  635  H2  HOH D  55      34.696  40.060  62.277  1.00  0.00      D    H  
HETATM  636  O   HOH D  56      32.110  11.988 103.370  1.00  0.00      D    O  
HETATM  637  H1  HOH D  56      32.382  12.550 104.152  1.00  0.00      D    H  
HETATM  638  H2  HOH D  56      32.851  11.971 102.698  1.00  0.00      D    H  
HETATM  639  O   HOH D  57      44.128  26.134   9.434  1.00  0.00      D    O  
HETATM  640  H1  HOH D  57      44.779  25.530   8.974  1.00  0.00      D    H  
HETATM  641  H2  HOH D  57      43.221  26.013   9.032  1.00  0.00      D    H  
HETATM  642  O   HOH D  58      33.622  35.975  49.249  1.00  0.00      D    O  
HETATM  643  H1  HOH D  58      34.217  36.779  49.269  1.00  0.00      D    H  
HETATM  644  H2  HOH D  58      33.326  35.757  50.179  1.00  0.00      D    H  
HETATM  645  O   HOH D  59      35.138  42.085 115.086  1.00  0.00      D    O  
HETATM  646  H1  HOH D  59      35.964  41.782 115.560  1.00  0.00      D    H  
HETATM  647  H2  HOH D  59      35.245  41.939 114.103  1.00  0.00      D    H  
HETATM  648  O   HOH D  60       5.108   0.840   7.029  1.00  0.00      D    O  
HETATM  649  H1  HOH D  60       4.827  -0.007   7.479  1.00  0.00      D    H  
HETATM  650  H2  HOH D  60       4.357   1.184   6.466  1.00  0.00      D    H  
HETATM  651  O   HOH D  61      24.151  21.166  64.321  1.00  0.00      D    O  
HETATM  652  H1  HOH D  61      24.438  21.581  63.458  1.00  0.00      D    H  
HETATM  653  H2  HOH D  61      24.936  20.725  64.756  1.00  0.00      D    H  
HETATM  654  O   HOH D  62      25.740   7.149   6.388  1.00  0.00      D    O  
HETATM  655  H1  HOH D  62      26.583   6.722   6.060  1.00  0.00      D    H  
HETATM  656  H2  HOH D  62      25.656   8.065   5.996  1.00  0.00      D    H  
HETATM  657  O   HOH D  63      48.278  12.189  99.156  1.00  0.00      D    O  
HETATM  658  H1  HOH D  63      49.197  11.802  99.236  1.00  0.00      D    H  
HETATM  659  H2  HOH D  63      48.344  13.154  98.903  1.00  0.00      D    H  
HETATM  660  O   HOH D  64      13.061  27.356  62.581  1.00  0.00      D    O  
HETATM  661  H1  HOH D  64      12.945  26.729  63.351  1.00  0.00      D    H  
HETATM  662  H2  HOH D  64      12.538  27.021  61.797  1.00  0.00      D    H  
HETATM  663  O   HOH D  65      45.631  22.780  10.402  1.00  0.00      D    O  
HETATM  664  H1  HOH D  65      46.516  22.672   9.947  1.00  0.00      D    H  
HETATM  665  H2  HOH D  65      44.902  22.480   9.787  1.00  0.00      D    H  
HETATM  666  O   HOH D  66       4.781  42.166  63.962  1.00  0.00      D    O  
HETATM  667  H1  HOH D  66       4.571  42.445  64.899  1.00  0.00      D    H  
HETATM  668  H2  HOH D  66       5.773  42.132  63.839  1.00  0.00      D    H  
HETATM  669  O   HOH D  67      31.946  11.535  40.961  1.00  0.00      D    O  
HETATM  670  H1  HOH D  67      32.187  11.404  40.000  1.00  0.00      D    H  
HETATM  671  H2  HOH D  67      32.765  11.782  41.480  1.00  0.00      D    H  
HETATM  672  O   HOH D  68      44.422  38.502  53.254  1.00  0.00      D    O  
HETATM  673  H1  HOH D  68      44.196  37.552  53.466  1.00  0.00      D    H  
HETATM  674  H2  HOH D  68      44.240  38.681  52.287  1.00  0.00      D    H  
HETATM  675  O   HOH D  69      13.814  12.059  88.401  1.00  0.00      D    O  
HETATM  676  H1  HOH D  69      12.964  11.809  88.864  1.00  0.00      D    H  
HETATM  677  H2  HOH D  69      13.762  13.012  88.101  1.00  0.00      D    H  
HETATM  678  O   HOH D  70      11.368  17.941  61.149  1.00  0.00      D    O  
HETATM  679  H1  HOH D  70      11.704  18.161  60.233  1.00  0.00      D    H  
HETATM  680  H2  HOH D  70      10.605  18.545  61.378  1.00  0.00      D    H  
HETATM  681  O   HOH D  71      33.875  27.460  45.541  1.00  0.00      D    O  
HETATM  682  H1  HOH D  71      34.627  26.803  45.581  1.00  0.00      D    H  
HETATM  683  H2  HOH D  71      33.015  26.997  45.757  1.00  0.00      D    H  
HETATM  684  O   HOH D  72      30.314  22.271  75.296  1.00  0.00      D    O  
HETATM  685  H1  HOH D  72      29.923  21.532  74.749  1.00  0.00      D    H  
HETATM  686  H2  HOH D  72      31.310  22.266  75.202  1.00  0.00      D    H  
HETATM  687  O   HOH D  73      18.844   9.951  52.597  1.00  0.00      D    O  
HETATM  688  H1  HOH D  73      19.548   9.277  52.821  1.00  0.00      D    H  
HETATM  689  H2  HOH D  73      19.159  10.523  51.840  1.00  0.00      D    H  
HETATM  690  O   HOH D  74      46.722   4.665 111.662  1.00  0.00      D    O  
HETATM  691  H1  HOH D  74      46.772   4.140 110.812  1.00  0.00      D    H  
HETATM  692  H2  HOH D  74      47.085   4.116 112.415  1.00  0.00      D    H  
HETATM  693  O   HOH D  75      43.154   6.895  43.419  1.00  0.00      D    O  
HETATM  694  H1  HOH D  75      42.497   6.215  43.095  1.00  0.00      D    H  
HETATM  695  H2  HOH D  75      43.697   7.228  42.649  1.00  0.00      D    H  
HETATM  696  O   HOH D  76      25.602  40.076  71.148  1.00  0.00      D    O  
HETATM  697  H1  HOH D  76      26.282  40.760  70.888  1.00  0.00      D    H  
HETATM  698  H2  HOH D  76      24.995  40.457  71.845  1.00  0.00      D    H  
HETATM  699  O   HOH D  77       4.395   3.753  71.817  1.00  0.00      D    O  
HETATM  700  H1  HOH D  77       3.746   4.444  72.136  1.00  0.00      D    H  
HETATM  701  H2  HOH D  77       4.574   3.888  70.843  1.00  0.00      D    H  
HETATM  702  O   HOH D  78       7.857  34.184 100.781  1.00  0.00      D    O  
HETATM  703  H1  HOH D  78       8.330  35.065 100.745  1.00  0.00      D    H  
HETATM  704  H2  HOH D  78       7.465  33.979  99.884  1.00  0.00      D    H  
HETATM  705  O   HOH D  79      46.918  40.287  76.910  1.00  0.00      D    O  
HETATM  706  H1  HOH D  79      46.474  39.709  77.595  1.00  0.00      D    H  
HETATM  707  H2  HOH D  79      47.669  40.791  77.336  1.00  0.00      D    H  
HETATM  708  O   HOH D  80      35.025   5.451   7.936  1.00  0.00      D    O  
HETATM  709  H1  HOH D  80      34.965   5.511   8.932  1.00  0.00      D    H  
HETATM  710  H2  HOH D  80      35.218   6.357   7.559  1.00  0.00      D    H  
HETATM  711  O   HOH D  81      25.407  42.977  31.838  1.00  0.00      D    O  
HETATM  712  H1  HOH D  81      26.398  42.861  31.906  1.00  0.00      D    H  
HETATM  713  H2  HOH D  81      24.955  42.109  32.044  1.00  0.00      D    H  
HETATM  714  O   HOH D  82      13.168  40.745  99.392  1.00  0.00      D    O  
HETATM  715  H1  HOH D  82      12.765  40.465 100.263  1.00  0.00      D    H  
HETATM  716  H2  HOH D  82      13.479  39.937  98.892  1.00  0.00      D    H  
HETATM  717  O   HOH D  83       8.613   4.182  42.721  1.00  0.00      D    O  
HETATM  718  H1  HOH D  83       8.493   3.650  41.883  1.00  0.00      D    H  
HETATM  719  H2  HOH D  83       9.088   5.036  42.508  1.00  0.00      D    H  
HETATM  720  O   HOH D  84      40.328   4.881  94.886  1.00  0.00      D    O  
HETATM  721  H1  HOH D  84      40.646   4.319  95.650  1.00  0.00      D    H  
HETATM  722  H2  HOH D  84      40.014   4.288  94.144  1.00  0.00      D    H  
HETATM  723  O   HOH D  85      29.127  16.500  84.433  1.00  0.00      D    O  
HETATM  724  H1  HOH D  85      29.640  16.377  83.584  1.00  0.00      D    H  
HETATM  725  H2  HOH D  85      28.147  16.445  84.242  1.00  0.00      D    H  
HETATM  726  O   HOH D  86      47.812  19.218  99.278  1.00  0.00      D    O  
HETATM  727  H1  HOH D  86      47.535  19.061  98.330  1.00  0.00      D    H  
HETATM  728  H2  HOH D  86      47.165  18.767  99.893  1.00  0.00      D    H  
HETATM  729  O   HOH D  87      27.115  33.016  82.066  1.00  0.00      D    O  
HETATM  730  H1  HOH D  87      27.313  32.473  81.250  1.00  0.00      D    H  
HETATM  731  H2  HOH D  87      27.356  32.491  82.882  1.00  0.00      D    H  
HETATM  732  O   HOH D  88       8.929   9.827  60.530  1.00  0.00      D    O  
HETATM  733  H1  HOH D  88       8.493   8.954  60.752  1.00  0.00      D    H  
HETATM  734  H2  HOH D  88       8.485  10.228  59.730  1.00  0.00      D    H  
HETATM  735  O   HOH D  89       1.055  11.861  69.967  1.00  0.00      D    O  
HETATM  736  H1  HOH D  89       1.508  11.210  69.357  1.00  0.00      D    H  
HETATM  737  H2  HOH D  89       1.681  12.612  70.178  1.00  0.00      D    H  
HETATM  738  O   HOH D  90      35.955   9.052  66.263  1.00  0.00      D    O  
HETATM  739  H1  HOH D  90      35.799   9.167  67.244  1.00  0.00      D    H  
HETATM  740  H2  HOH D  90      36.916   9.235  66.055  1.00  0.00      D    H  
HETATM  741  O   HOH D  91      32.046   6.018  23.212  1.00  0.00      D    O  
HETATM  742  H1  HOH D  91      32.130   6.115  22.220  1.00  0.00      D    H  
HETATM  743  H2  HOH D  91      31.533   5.186  23.423  1.00  0.00      D    H  
HETATM  744  O   HOH D  92      39.172  13.079 104.448  1.00  0.00      D    O  
HETATM  745  H1  HOH D  92      39.209  13.452 103.521  1.00  0.00      D    H  
HETATM  746  H2  HOH D  92      38.640  12.232 104.445  1.00  0.00      D    H  
HETATM  747  O   HOH D  93      37.512   0.451  86.333  1.00  0.00      D    O  
HETATM  748  H1  HOH D  93      37.482   1.414  86.068  1.00  0.00      D    H  
HETATM  749  H2  HOH D  93      37.839  -0.097  85.564  1.00  0.00      D    H  
HETATM  750  O   HOH D  94      38.962  35.755  70.829  1.00  0.00      D    O  
HETATM  751  H1  HOH D  94      39.139  34.771  70.823  1.00  0.00      D    H  
HETATM  752  H2  HOH D  94      37.976  35.917  70.783  1.00  0.00      D    H  
HETATM  753  O   HOH D  95      44.509  32.826  51.914  1.00  0.00      D    O  
HETATM  754  H1  HOH D  95      44.304  32.830  50.935  1.00  0.00      D    H  
HETATM  755  H2  HOH D  95      45.428  33.192  52.063  1.00  0.00      D    H  
HETATM  756  O   HOH D  96      27.786  26.928  82.722  1.00  0.00      D    O  
HETATM  757  H1  HOH D  96      28.785  26.983  82.735  1.00  0.00      D    H  
HETATM  758  H2  HOH D  96      27.490  26.129  83.245  1.00  0.00      D    H  
HETATM  759  O   HOH D  97       9.434   4.675  27.942  1.00  0.00      D    O  
HETATM  760  H1  HOH D  97       9.984   3.904  27.619  1.00  0.00      D    H  
HETATM  761  H2  HOH D  97       9.302   5.326  27.195  1.00  0.00      D    H  
HETATM  762  O   HOH D  98       0.423  24.366  21.307  1.00  0.00      D    O  
HETATM  763  H1  HOH D  98       1.184  24.979  21.096  1.00  0.00      D    H  
HETATM  764  H2  HOH D  98      -0.430  24.766  20.973  1.00  0.00      D    H  
HETATM  765  O   HOH D  99      46.431  10.084  41.682  1.00  0.00      D    O  
HETATM  766  H1  HOH D  99      46.624   9.113  41.819  1.00  0.00      D    H  
HETATM  767  H2  HOH D  99      46.912  10.621  42.375  1.00  0.00      D    H  
HETATM  768  O   HOH D 100       5.137   9.343 101.647  1.00  0.00      D    O  
HETATM  769  H1  HOH D 100       4.194   9.654 101.765  1.00  0.00      D    H  
HETATM  770  H2  HOH D 100       5.209   8.810 100.804  1.00  0.00      D    H  
HETATM  771  O   HOH D 101      11.059   6.933 105.517  1.00  0.00      D    O  
HETATM  772  H1  HOH D 101      11.757   6.439 104.998  1.00  0.00      D    H  
HETATM  773  H2  HOH D 101      11.466   7.747 105.932  1.00  0.00      D    H  
HETATM  774  O   HOH D 102      34.494  35.123  58.023  1.00  0.00      D    O  
HETATM  775  H1  HOH D 102      35.380  35.207  57.566  1.00  0.00      D    H  
HETATM  776  H2  HOH D 102      34.538  35.563  58.920  1.00  0.00      D    H  
HETATM  777  O   HOH D 103      24.546  29.060  64.320  1.00  0.00      D    O  
HETATM  778  H1  HOH D 103      24.252  28.970  65.271  1.00  0.00      D    H  
HETATM  779  H2  HOH D 103      23.753  29.254  63.743  1.00  0.00      D    H  
HETATM  780  O   HOH D 104      48.663  10.202  15.337  1.00  0.00      D    O  
HETATM  781  H1  HOH D 104      47.713  10.511  15.368  1.00  0.00      D    H  
HETATM  782  H2  HOH D 104      48.689   9.226  15.122  1.00  0.00      D    H  
HETATM  783  O   HOH D 105      41.967  28.980  27.195  1.00  0.00      D    O  
HETATM  784  H1  HOH D 105      42.923  28.906  27.482  1.00  0.00      D    H  
HETATM  785  H2  HOH D 105      41.371  28.709  27.950  1.00  0.00      D    H  
HETATM  786  O   HOH D 106      21.507  25.658  23.113  1.00  0.00      D    O  
HETATM  787  H1  HOH D 106      20.559  25.414  23.316  1.00  0.00      D    H  
HETATM  788  H2  HOH D 106      21.932  26.050  23.929  1.00  0.00      D    H  
HETATM  789  O   HOH D 107      20.598  19.659  16.135  1.00  0.00      D    O  
HETATM  790  H1  HOH D 107      21.369  19.775  16.761  1.00  0.00      D    H  
HETATM  791  H2  HOH D 107      20.203  18.748  16.257  1.00  0.00      D    H  
HETATM  792  O   HOH D 108      20.366  30.846 114.839  1.00  0.00      D    O  
HETATM  793  H1  HOH D 108      21.346  30.835 115.041  1.00  0.00      D    H  
HETATM  794  H2  HOH D 108      20.071  31.786 114.668  1.00  0.00      D    H  
HETATM  795  O   HOH D 109      42.166   6.650   7.277  1.00  0.00      D    O  
HETATM  796  H1  HOH D 109      42.563   7.439   6.808  1.00  0.00      D    H  
HETATM  797  H2  HOH D 109      41.640   6.962   8.068  1.00  0.00      D    H  
HETATM  798  O   HOH D 110      12.850  29.832  70.334  1.00  0.00      D    O  
HETATM  799  H1  HOH D 110      12.950  30.420  69.531  1.00  0.00      D    H  
HETATM  800  H2  HOH D 110      11.887  29.588  70.451  1.00  0.00      D    H  
HETATM  801  O   HOH D 111      27.133   2.183  17.826  1.00  0.00      D    O  
HETATM  802  H1  HOH D 111      26.980   2.576  16.919  1.00  0.00      D    H  
HETATM  803  H2  HOH D 111      26.372   1.577  18.059  1.00  0.00      D    H  
HETATM  804  O   HOH D 112      21.927   6.636  78.887  1.00  0.00      D    O  
HETATM  805  H1  HOH D 112      21.103   6.609  79.453  1.00  0.00      D    H  
HETATM  806  H2  HOH D 112      21.781   7.255  78.115  1.00  0.00      D    H  
HETATM  807  O   HOH D 113      28.007  29.000  32.203  1.00  0.00      D    O  
HETATM  808  H1  HOH D 113      27.182  28.798  31.676  1.00  0.00      D    H  
HETATM  809  H2  HOH D 113      27.977  29.948  32.519  1.00  0.00      D    H  
HETATM  810  O   HOH D 114      46.781  17.196  77.798  1.00  0.00      D    O  
HETATM  811  H1  HOH D 114      46.710  17.381  78.778  1.00  0.00      D    H  
HETATM  812  H2  HOH D 114      46.288  17.902  77.289  1.00  0.00      D    H  
HETATM  813  O   HOH D 115      44.891  16.976  86.218  1.00  0.00      D    O  
HETATM  814  H1  HOH D 115      44.429  17.772  85.826  1.00  0.00      D    H  
HETATM  815  H2  HOH D 115      45.254  17.212  87.119  1.00  0.00      D    H  
HETATM  816  O   HOH D 116      25.196  22.371  62.097  1.00  0.00      D    O  
HETATM  817  H1  HOH D 116      26.081  22.000  61.817  1.00  0.00      D    H  
HETATM  818  H2  HOH D 116      24.504  22.132  61.414  1.00  0.00      D    H  
HETATM  819  O   HOH D 117      46.926  21.746  46.858  1.00  0.00      D    O  
HETATM  820  H1  HOH D 117      46.729  22.381  46.111  1.00  0.00      D    H  
HETATM  821  H2  HOH D 117      47.260  22.258  47.650  1.00  0.00      D    H  
HETATM  822  O   HOH D 118      32.295   8.973 100.840  1.00  0.00      D    O  
HETATM  823  H1  HOH D 118      31.487   9.462 100.512  1.00  0.00      D    H  
HETATM  824  H2  HOH D 118      32.125   7.988 100.803  1.00  0.00      D    H  
HETATM  825  O   HOH D 119      27.021  20.095  82.466  1.00  0.00      D    O  
HETATM  826  H1  HOH D 119      26.297  19.503  82.111  1.00  0.00      D    H  
HETATM  827  H2  HOH D 119      26.792  21.050  82.280  1.00  0.00      D    H  
HETATM  828  O   HOH D 120      47.584  33.260  61.892  1.00  0.00      D    O  
HETATM  829  H1  HOH D 120      48.097  32.434  62.126  1.00  0.00      D    H  
HETATM  830  H2  HOH D 120      46.899  33.041  61.197  1.00  0.00      D    H  
HETATM  831  O   HOH D 121      19.169  27.666  44.165  1.00  0.00      D    O  
HETATM  832  H1  HOH D 121      19.425  27.114  43.372  1.00  0.00      D    H  
HETATM  833  H2  HOH D 121      18.201  27.523  44.372  1.00  0.00      D    H  
HETATM  834  O   HOH D 122      22.961  19.568  34.803  1.00  0.00      D    O  
HETATM  835  H1  HOH D 122      22.234  19.787  34.151  1.00  0.00      D    H  
HETATM  836  H2  HOH D 122      22.573  19.074  35.580  1.00  0.00      D    H  
HETATM  837  O   HOH D 123      46.287  34.461  49.329  1.00  0.00      D    O  
HETATM  838  H1  HOH D 123      47.197  34.068  49.458  1.00  0.00      D    H  
HETATM  839  H2  HOH D 123      46.223  35.325  49.829  1.00  0.00      D    H  
HETATM  840  O   HOH D 124      14.359  18.546  41.258  1.00  0.00      D    O  
HETATM  841  H1  HOH D 124      14.795  19.446  41.236  1.00  0.00      D    H  
HETATM  842  H2  HOH D 124      14.609  18.035  40.435  1.00  0.00      D    H  
HETATM  843  O   HOH D 125      24.368  14.205  54.803  1.00  0.00      D    O  
HETATM  844  H1  HOH D 125      23.754  14.100  54.021  1.00  0.00      D    H  
HETATM  845  H2  HOH D 125      24.170  15.068  55.269  1.00  0.00      D    H  
HETATM  846  O   HOH D 126       6.920   6.613  84.156  1.00  0.00      D    O  
HETATM  847  H1  HOH D 126       5.984   6.464  84.472  1.00  0.00      D    H  
HETATM  848  H2  HOH D 126       7.014   6.272  83.220  1.00  0.00      D    H  
HETATM  849  O   HOH D 127      24.658  10.022   6.359  1.00  0.00      D    O  
HETATM  850  H1  HOH D 127      24.847  10.150   7.332  1.00  0.00      D    H  
HETATM  851  H2  HOH D 127      23.675  10.108   6.197  1.00  0.00      D    H  
HETATM  852  O   HOH D 128      26.161  31.232  34.929  1.00  0.00      D    O  
HETATM  853  H1  HOH D 128      26.378  31.867  34.187  1.00  0.00      D    H  
HETATM  854  H2  HOH D 128      26.628  30.362  34.770  1.00  0.00      D    H  
HETATM  855  O   HOH D 129      36.976  32.522  11.046  1.00  0.00      D    O  
HETATM  856  H1  HOH D 129      37.864  32.083  11.188  1.00  0.00      D    H  
HETATM  857  H2  HOH D 129      37.114  33.435  10.662  1.00  0.00      D    H  
HETATM  858  O   HOH D 130      35.663  24.441  66.164  1.00  0.00      D    O  
HETATM  859  H1  HOH D 130      36.179  25.044  65.556  1.00  0.00      D    H  
HETATM  860  H2  HOH D 130      35.462  24.920  67.018  1.00  0.00      D    H  
HETATM  861  O   HOH D 131      43.053  37.944 105.462  1.00  0.00      D    O  
HETATM  862  H1  HOH D 131      42.305  37.621 106.041  1.00  0.00      D    H  
HETATM  863  H2  HOH D 131      43.883  38.039 106.011  1.00  0.00      D    H  
HETATM  864  O   HOH D 132      47.855  33.390 117.391  1.00  0.00      D    O  
HETATM  865  H1  HOH D 132      47.026  32.832 117.347  1.00  0.00      D    H  
HETATM  866  H2  HOH D 132      48.653  32.794 117.476  1.00  0.00      D    H  
HETATM  867  O   HOH D 133      28.364  39.138 117.619  1.00  0.00      D    O  
HETATM  868  H1  HOH D 133      28.426  38.820 118.565  1.00  0.00      D    H  
HETATM  869  H2  HOH D 133      27.536  38.767 117.197  1.00  0.00      D    H  
HETATM  870  O   HOH D 134      14.567  21.478  75.033  1.00  0.00      D    O  
HETATM  871  H1  HOH D 134      14.037  21.628  74.199  1.00  0.00      D    H  
HETATM  872  H2  HOH D 134      15.436  21.969  74.968  1.00  0.00      D    H  
HETATM  873  O   HOH D 135      38.038  10.914 101.096  1.00  0.00      D    O  
HETATM  874  H1  HOH D 135      37.350  11.275 101.726  1.00  0.00      D    H  
HETATM  875  H2  HOH D 135      37.999  11.420 100.234  1.00  0.00      D    H  
HETATM  876  O   HOH D 136      34.983  26.631 104.002  1.00  0.00      D    O  
HETATM  877  H1  HOH D 136      34.599  27.403 103.496  1.00  0.00      D    H  
HETATM  878  H2  HOH D 136      34.270  26.214 104.565  1.00  0.00      D    H  
HETATM  879  O   HOH D 137      36.426  28.788  40.734  1.00  0.00      D    O  
HETATM  880  H1  HOH D 137      36.897  27.907  40.701  1.00  0.00      D    H  
HETATM  881  H2  HOH D 137      36.864  29.425  40.100  1.00  0.00      D    H  
HETATM  882  O   HOH D 138      34.622   2.622  52.847  1.00  0.00      D    O  
HETATM  883  H1  HOH D 138      34.436   1.646  52.959  1.00  0.00      D    H  
HETATM  884  H2  HOH D 138      34.394   3.104  53.693  1.00  0.00      D    H  
HETATM  885  O   HOH D 139      27.588  11.524  84.812  1.00  0.00      D    O  
HETATM  886  H1  HOH D 139      27.689  11.896  85.734  1.00  0.00      D    H  
HETATM  887  H2  HOH D 139      27.737  12.249  84.140  1.00  0.00      D    H  
HETATM  888  O   HOH D 140       4.836  35.527 117.944  1.00  0.00      D    O  
HETATM  889  H1  HOH D 140       4.607  36.478 117.739  1.00  0.00      D    H  
HETATM  890  H2  HOH D 140       4.267  35.202 118.699  1.00  0.00      D    H  
HETATM  891  O   HOH D 141      45.589  40.382  24.882  1.00  0.00      D    O  
HETATM  892  H1  HOH D 141      45.734  40.676  25.827  1.00  0.00      D    H  
HETATM  893  H2  HOH D 141      44.836  39.724  24.849  1.00  0.00      D    H  
HETATM  894  O   HOH D 142       5.642   1.201  65.173  1.00  0.00      D    O  
HETATM  895  H1  HOH D 142       5.964   2.100  64.876  1.00  0.00      D    H  
HETATM  896  H2  HOH D 142       4.681   1.264  65.444  1.00  0.00      D    H  
HETATM  897  O   HOH D 143       1.779  19.012  91.088  1.00  0.00      D    O  
HETATM  898  H1  HOH D 143       2.057  18.087  91.349  1.00  0.00      D    H  
HETATM  899  H2  HOH D 143       0.823  19.003  90.795  1.00  0.00      D    H  
HETATM  900  O   HOH D 144      15.377  22.871  34.509  1.00  0.00      D    O  
HETATM  901  H1  HOH D 144      15.978  22.746  35.299  1.00  0.00      D    H  
HETATM  902  H2  HOH D 144      15.930  22.957  33.680  1.00  0.00      D    H  
HETATM  903  O   HOH D 145      -0.107  13.796  27.944  1.00  0.00      D    O  
HETATM  904  H1  HOH D 145      -0.194  12.974  27.381  1.00  0.00      D    H  
HETATM  905  H2  HOH D 145       0.666  13.692  28.569  1.00  0.00      D    H  
HETATM  906  O   HOH D 146      38.704  31.702 117.385  1.00  0.00      D    O  
HETATM  907  H1  HOH D 146      37.895  31.166 117.627  1.00  0.00      D    H  
HETATM  908  H2  HOH D 146      39.528  31.184 117.612  1.00  0.00      D    H  
HETATM  909  O   HOH D 147      39.095  36.069  25.778  1.00  0.00      D    O  
HETATM  910  H1  HOH D 147      38.772  36.908  26.216  1.00  0.00      D    H  
HETATM  911  H2  HOH D 147      39.979  35.809  26.167  1.00  0.00      D    H  
HETATM  912  O   HOH D 148      48.754  41.484  22.126  1.00  0.00      D    O  
HETATM  913  H1  HOH D 148      49.549  41.080  21.673  1.00  0.00      D    H  
HETATM  914  H2  HOH D 148      48.136  41.865  21.438  1.00  0.00      D    H  
HETATM  915  O   HOH D 149      48.487  41.334  86.263  1.00  0.00      D    O  
HETATM  916  H1  HOH D 149      47.889  40.670  85.813  1.00  0.00      D    H  
HETATM  917  H2  HOH D 149      48.668  41.038  87.201  1.00  0.00      D    H  
HETATM  918  O   HOH D 150      21.224  34.189   8.820  1.00  0.00      D    O  
HETATM  919  H1  HOH D 150      20.459  33.889   9.389  1.00  0.00      D    H  
HETATM  920  H2  HOH D 150      22.044  33.672   9.065  1.00  0.00      D    H  
HETATM  921  O   HOH D 151       7.905  42.081 110.268  1.00  0.00      D    O  
HETATM  922  H1  HOH D 151       7.220  42.794 110.416  1.00  0.00      D    H  
HETATM  923  H2  HOH D 151       8.570  42.098 111.015  1.00  0.00      D    H  
HETATM  924  O   HOH D 152      18.364  14.131  51.251  1.00  0.00      D    O  
HETATM  925  H1  HOH D 152      18.561  14.681  52.062  1.00  0.00      D    H  
HETATM  926  H2  HOH D 152      19.046  14.321  50.545  1.00  0.00      D    H  
HETATM  927  O   HOH D 153      24.310  38.171  92.191  1.00  0.00      D    O  
HETATM  928  H1  HOH D 153      24.628  38.333  91.257  1.00  0.00      D    H  
HETATM  929  H2  HOH D 153      23.314  38.256  92.224  1.00  0.00      D    H  
HETATM  930  O   HOH D 154      49.033  32.020  54.927  1.00  0.00      D    O  
HETATM  931  H1  HOH D 154      48.540  31.276  54.476  1.00  0.00      D    H  
HETATM  932  H2  HOH D 154      48.523  32.318  55.734  1.00  0.00      D    H  
HETATM  933  O   HOH D 155      48.490  37.398  43.991  1.00  0.00      D    O  
HETATM  934  H1  HOH D 155      48.338  36.412  43.920  1.00  0.00      D    H  
HETATM  935  H2  HOH D 155      47.610  37.865  44.073  1.00  0.00      D    H  
HETATM  936  O   HOH D 156      18.244   8.315  14.179  1.00  0.00      D    O  
HETATM  937  H1  HOH D 156      18.405   7.412  13.782  1.00  0.00      D    H  
HETATM  938  H2  HOH D 156      17.262   8.506  14.186  1.00  0.00      D    H  
HETATM  939  O   HOH D 157      41.294  27.652  93.427  1.00  0.00      D    O  
HETATM  940  H1  HOH D 157      40.660  27.921  92.702  1.00  0.00      D    H  
HETATM  941  H2  HOH D 157      41.508  28.447  93.995  1.00  0.00      D    H  
HETATM  942  O   HOH D 158      41.818  26.842  81.646  1.00  0.00      D    O  
HETATM  943  H1  HOH D 158      42.511  26.199  81.971  1.00  0.00      D    H  
HETATM  944  H2  HOH D 158      40.921  26.400  81.657  1.00  0.00      D    H  
HETATM  945  O   HOH D 159      31.116   2.369  47.875  1.00  0.00      D    O  
HETATM  946  H1  HOH D 159      32.077   2.177  48.075  1.00  0.00      D    H  
HETATM  947  H2  HOH D 159      30.612   2.478  48.732  1.00  0.00      D    H  
HETATM  948  O   HOH D 160       0.118  10.587  75.259  1.00  0.00      D    O  
HETATM  949  H1  HOH D 160      -0.376  10.978  76.036  1.00  0.00      D    H  
HETATM  950  H2  HOH D 160       0.763  11.262  74.900  1.00  0.00      D    H  
HETATM  951  O   HOH D 161       5.448  41.728  77.816  1.00  0.00      D    O  
HETATM  952  H1  HOH D 161       5.790  41.208  77.033  1.00  0.00      D    H  
HETATM  953  H2  HOH D 161       6.151  41.764  78.525  1.00  0.00      D    H  
HETATM  954  O   HOH D 162      27.292  10.229  60.091  1.00  0.00      D    O  
HETATM  955  H1  HOH D 162      28.038   9.975  60.707  1.00  0.00      D    H  
HETATM  956  H2  HOH D 162      27.474  11.131  59.701  1.00  0.00      D    H  
HETATM  957  O   HOH D 163      37.496  22.988  36.778  1.00  0.00      D    O  
HETATM  958  H1  HOH D 163      38.410  23.043  36.376  1.00  0.00      D    H  
HETATM  959  H2  HOH D 163      37.571  22.767  37.750  1.00  0.00      D    H  
HETATM  960  O   HOH D 164      16.207   9.674  81.771  1.00  0.00      D    O  
HETATM  961  H1  HOH D 164      15.814  10.056  82.607  1.00  0.00      D    H  
HETATM  962  H2  HOH D 164      16.201   8.675  81.827  1.00  0.00      D    H  
HETATM  963  O   HOH D 165      39.961  27.591  50.880  1.00  0.00      D    O  
HETATM  964  H1  HOH D 165      39.543  26.695  51.033  1.00  0.00      D    H  
HETATM  965  H2  HOH D 165      40.606  27.531  50.118  1.00  0.00      D    H  
HETATM  966  O   HOH D 166      35.305   4.569  21.463  1.00  0.00      D    O  
HETATM  967  H1  HOH D 166      34.566   5.237  21.546  1.00  0.00      D    H  
HETATM  968  H2  HOH D 166      36.126   5.021  21.114  1.00  0.00      D    H  
HETATM  969  O   HOH D 167      24.083  11.992  72.188  1.00  0.00      D    O  
HETATM  970  H1  HOH D 167      23.246  11.597  71.809  1.00  0.00      D    H  
HETATM  971  H2  HOH D 167      23.846  12.680  72.874  1.00  0.00      D    H  
HETATM  972  O   HOH D 168      41.080  35.912  89.828  1.00  0.00      D    O  
HETATM  973  H1  HOH D 168      41.432  36.848  89.811  1.00  0.00      D    H  
HETATM  974  H2  HOH D 168      40.660  35.729  90.717  1.00  0.00      D    H  
HETATM  975  O   HOH D 169      12.821  38.415  16.549  1.00  0.00      D    O  
HETATM  976  H1  HOH D 169      12.753  39.333  16.941  1.00  0.00      D    H  
HETATM  977  H2  HOH D 169      12.650  37.735  17.261  1.00  0.00      D    H  
HETATM  978  O   HOH D 170      23.845   2.418   8.807  1.00  0.00      D    O  
HETATM  979  H1  HOH D 170      24.109   1.581   9.287  1.00  0.00      D    H  
HETATM  980  H2  HOH D 170      23.698   2.214   7.839  1.00  0.00      D    H  
HETATM  981  O   HOH D 171      17.689  13.351  73.751  1.00  0.00      D    O  
HETATM  982  H1  HOH D 171      17.699  14.190  73.207  1.00  0.00      D    H  
HETATM  983  H2  HOH D 171      18.081  13.533  74.652  1.00  0.00      D    H  
HETATM  984  O   HOH D 172       2.043  28.408  97.922  1.00  0.00      D    O  
HETATM  985  H1  HOH D 172       2.975  28.150  97.665  1.00  0.00      D    H  
HETATM  986  H2  HOH D 172       2.047  28.791  98.846  1.00  0.00      D    H  
HETATM  987  O   HOH D 173      23.479  32.109  11.552  1.00  0.00      D    O  
HETATM  988  H1  HOH D 173      23.730  32.450  12.458  1.00  0.00      D    H  
HETATM  989  H2  HOH D 173      24.169  31.457  11.238  1.00  0.00      D    H  
HETATM  990  O   HOH D 174      32.855  22.938  28.147  1.00  0.00      D    O  
HETATM  991  H1  HOH D 174      32.684  22.446  29.001  1.00  0.00      D    H  
HETATM  992  H2  HOH D 174      33.601  22.494  27.651  1.00  0.00      D    H  
HETATM  993  O   HOH D 175       0.885  26.309  27.967  1.00  0.00      D    O  
HETATM  994  H1  HOH D 175       0.644  26.122  27.015  1.00  0.00      D    H  
HETATM  995  H2  HOH D 175       0.421  27.141  28.272  1.00  0.00      D    H  
HETATM  996  O   HOH D 176      34.915  24.693  61.694  1.00  0.00      D    O  
HETATM  997  H1  HOH D 176      33.936  24.559  61.847  1.00  0.00      D    H  
HETATM  998  H2  HOH D 176      35.052  25.227  60.860  1.00  0.00      D    H  
HETATM  999  O   HOH D 177       3.460  21.501  47.823  1.00  0.00      D    O  
HETATM 1000  H1  HOH D 177       3.115  21.273  46.912  1.00  0.00      D    H  
HETATM 1001  H2  HOH D 177       4.164  22.207  47.745  1.00  0.00      D    H  
HETATM 1002  O   HOH D 178       0.776  42.746  15.838  1.00  0.00      D    O  
HETATM 1003  H1  HOH D 178       1.042  42.459  16.758  1.00  0.00      D    H  
HETATM 1004  H2  HOH D 178       0.017  42.179  15.519  1.00  0.00      D    H  
HETATM 1005  O   HOH D 179      -0.186   3.992  18.962  1.00  0.00      D    O  
HETATM 1006  H1  HOH D 179       0.452   3.984  19.733  1.00  0.00      D    H  
HETATM 1007  H2  HOH D 179       0.171   3.413  18.229  1.00  0.00      D    H  
HETATM 1008  O   HOH D 180      29.111  33.030 101.006  1.00  0.00      D    O  
HETATM 1009  H1  HOH D 180      28.765  32.100 101.129  1.00  0.00      D    H  
HETATM 1010  H2  HOH D 180      30.083  33.057 101.238  1.00  0.00      D    H  
HETATM 1011  O   HOH D 181      28.039  19.081  18.935  1.00  0.00      D    O  
HETATM 1012  H1  HOH D 181      28.599  19.076  19.763  1.00  0.00      D    H  
HETATM 1013  H2  HOH D 181      28.402  18.416  18.282  1.00  0.00      D    H  
HETATM 1014  O   HOH D 182      32.060  23.377  57.568  1.00  0.00      D    O  
HETATM 1015  H1  HOH D 182      31.332  23.096  56.942  1.00  0.00      D    H  
HETATM 1016  H2  HOH D 182      31.782  23.188  58.509  1.00  0.00      D    H  
HETATM 1017  O   HOH D 183       1.736  18.915  18.373  1.00  0.00      D    O  
HETATM 1018  H1  HOH D 183       1.701  18.316  19.173  1.00  0.00      D    H  
HETATM 1019  H2  HOH D 183       1.532  18.385  17.550  1.00  0.00      D    H  
HETATM 1020  O   HOH D 184      13.263  14.934  16.452  1.00  0.00      D    O  
HETATM 1021  H1  HOH D 184      13.619  15.514  17.186  1.00  0.00      D    H  
HETATM 1022  H2  HOH D 184      12.334  15.220  16.222  1.00  0.00      D    H  
HETATM 1023  O   HOH D 185      47.539   0.662  97.827  1.00  0.00      D    O  
HETATM 1024  H1  HOH D 185      48.514   0.525  98.004  1.00  0.00      D    H  
HETATM 1025  H2  HOH D 185      47.082   0.934  98.674  1.00  0.00      D    H  
HETATM 1026  O   HOH D 186       2.604  27.940 113.586  1.00  0.00      D    O  
HETATM 1027  H1  HOH D 186       3.474  28.379 113.810  1.00  0.00      D    H  
HETATM 1028  H2  HOH D 186       2.075  27.801 114.423  1.00  0.00      D    H  
HETATM 1029  O   HOH D 187       8.477  27.358   3.539  1.00  0.00      D    O  
HETATM 1030  H1  HOH D 187       8.590  27.311   4.531  1.00  0.00      D    H  
HETATM 1031  H2  HOH D 187       9.343  27.132   3.094  1.00  0.00      D    H  
HETATM 1032  O   HOH D 188      13.380   8.307  75.134  1.00  0.00      D    O  
HETATM 1033  H1  HOH D 188      13.065   7.368  74.999  1.00  0.00      D    H  
HETATM 1034  H2  HOH D 188      12.614   8.876  75.432  1.00  0.00      D    H  
HETATM 1035  O   HOH D 189      19.341  10.936   6.892  1.00  0.00      D    O  
HETATM 1036  H1  HOH D 189      18.894  10.414   6.166  1.00  0.00      D    H  
HETATM 1037  H2  HOH D 189      20.330  10.789   6.847  1.00  0.00      D    H  
HETATM 1038  O   HOH D 190      43.990  37.580  65.618  1.00  0.00      D    O  
HETATM 1039  H1  HOH D 190      43.149  37.162  65.963  1.00  0.00      D    H  
HETATM 1040  H2  HOH D 190      44.226  38.370  66.184  1.00  0.00      D    H  
HETATM 1041  O   HOH D 191       6.048  26.391  65.187  1.00  0.00      D    O  
HETATM 1042  H1  HOH D 191       5.057  26.489  65.285  1.00  0.00      D    H  
HETATM 1043  H2  HOH D 191       6.500  27.216  65.528  1.00  0.00      D    H  
HETATM 1044  O   HOH D 192      15.002   6.334  94.123  1.00  0.00      D    O  
HETATM 1045  H1  HOH D 192      15.182   7.026  93.423  1.00  0.00      D    H  
HETATM 1046  H2  HOH D 192      15.801   6.246  94.718  1.00  0.00      D    H  
HETATM 1047  O   HOH D 193      37.358   6.315  81.311  1.00  0.00      D    O  
HETATM 1048  H1  HOH D 193      36.933   6.449  80.416  1.00  0.00      D    H  
HETATM 1049  H2  HOH D 193      36.885   5.582  81.799  1.00  0.00      D    H  
HETATM 1050  O   HOH D 194      16.051   8.619  38.928  1.00  0.00      D    O  
HETATM 1051  H1  HOH D 194      15.054   8.693  38.908  1.00  0.00      D    H  
HETATM 1052  H2  HOH D 194      16.437   9.097  38.139  1.00  0.00      D    H  
HETATM 1053  O   HOH D 195      43.474  39.127 114.401  1.00  0.00      D    O  
HETATM 1054  H1  HOH D 195      43.114  39.434 115.282  1.00  0.00      D    H  
HETATM 1055  H2  HOH D 195      42.769  39.227 113.700  1.00  0.00      D    H  
HETATM 1056  O   HOH D 196      14.990  10.545  84.016  1.00  0.00      D    O  
HETATM 1057  H1  HOH D 196      15.025  10.235  84.966  1.00  0.00      D    H  
HETATM 1058  H2  HOH D 196      14.110  10.988  83.842  1.00  0.00      D    H  
HETATM 1059  O   HOH D 197      33.251  38.432  88.726  1.00  0.00      D    O  
HETATM 1060  H1  HOH D 197      33.858  37.711  89.061  1.00  0.00      D    H  
HETATM 1061  H2  HOH D 197      32.635  38.055  88.034  1.00  0.00      D    H  
HETATM 1062  O   HOH D 198       8.675  26.384  81.280  1.00  0.00      D    O  
HETATM 1063  H1  HOH D 198       8.523  26.983  82.066  1.00  0.00      D    H  
HETATM 1064  H2  HOH D 198       7.809  25.965  81.006  1.00  0.00      D    H  
HETATM 1065  O   HOH D 199      13.087  39.646  46.652  1.00  0.00      D    O  
HETATM 1066  H1  HOH D 199      13.995  39.438  47.015  1.00  0.00      D    H  
HETATM 1067  H2  HOH D 199      12.483  39.916  47.402  1.00  0.00      D    H  
HETATM 1068  O   HOH D 200      20.425  19.446  47.561  1.00  0.00      D    O  
HETATM 1069  H1  HOH D 200      19.813  18.943  48.172  1.00  0.00      D    H  
HETATM 1070  H2  HOH D 200      20.564  20.370  47.916  1.00  0.00      D    H  
HETATM 1071  O   HOH D 201      39.531  18.194  55.981  1.00  0.00      D    O  
HETATM 1072  H1  HOH D 201      40.276  17.717  55.516  1.00  0.00      D    H  
HETATM 1073  H2  HOH D 201      39.727  18.247  56.960  1.00  0.00      D    H  
HETATM 1074  O   HOH D 202      16.354  26.968  76.549  1.00  0.00      D    O  
HETATM 1075  H1  HOH D 202      16.090  26.614  77.446  1.00  0.00      D    H  
HETATM 1076  H2  HOH D 202      15.749  26.586  75.849  1.00  0.00      D    H  
HETATM 1077  O   HOH D 203      26.480  16.597  42.507  1.00  0.00      D    O  
HETATM 1078  H1  HOH D 203      27.253  17.180  42.757  1.00  0.00      D    H  
HETATM 1079  H2  HOH D 203      26.606  16.255  41.576  1.00  0.00      D    H  
HETATM 1080  O   HOH D 204      13.471  34.392  34.512  1.00  0.00      D    O  
HETATM 1081  H1  HOH D 204      13.891  33.516  34.747  1.00  0.00      D    H  
HETATM 1082  H2  HOH D 204      14.106  35.135  34.728  1.00  0.00      D    H  
HETATM 1083  O   HOH D 205      22.886  37.698  13.873  1.00  0.00      D    O  
HETATM 1084  H1  HOH D 205      23.014  36.744  13.602  1.00  0.00      D    H  
HETATM 1085  H2  HOH D 205      22.832  38.272  13.056  1.00  0.00      D    H  
HETATM 1086  O   HOH D 206      28.466  28.518  54.446  1.00  0.00      D    O  
HETATM 1087  H1  HOH D 206      28.607  28.774  53.490  1.00  0.00      D    H  
HETATM 1088  H2  HOH D 206      28.927  27.650  54.631  1.00  0.00      D    H  
HETATM 1089  O   HOH D 207      10.822   4.906  59.725  1.00  0.00      D    O  
HETATM 1090  H1  HOH D 207      11.795   4.674  59.699  1.00  0.00      D    H  
HETATM 1091  H2  HOH D 207      10.690   5.724  60.285  1.00  0.00      D    H  
HETATM 1092  O   HOH D 208      29.419  41.037  73.256  1.00  0.00      D    O  
HETATM 1093  H1  HOH D 208      29.233  40.150  72.833  1.00  0.00      D    H  
HETATM 1094  H2  HOH D 208      28.940  41.096  74.132  1.00  0.00      D    H  
HETATM 1095  O   HOH D 209       5.011  27.986  55.128  1.00  0.00      D    O  
HETATM 1096  H1  HOH D 209       4.771  27.016  55.084  1.00  0.00      D    H  
HETATM 1097  H2  HOH D 209       5.092  28.351  54.201  1.00  0.00      D    H  
HETATM 1098  O   HOH D 210      46.840  34.226  41.145  1.00  0.00      D    O  
HETATM 1099  H1  HOH D 210      46.128  34.926  41.176  1.00  0.00      D    H  
HETATM 1100  H2  HOH D 210      47.519  34.471  40.452  1.00  0.00      D    H  
HETATM 1101  O   HOH D 211      22.547  33.427 106.543  1.00  0.00      D    O  
HETATM 1102  H1  HOH D 211      22.345  33.997 107.339  1.00  0.00      D    H  
HETATM 1103  H2  HOH D 211      22.826  32.516 106.847  1.00  0.00      D    H  
HETATM 1104  O   HOH D 212      42.092  20.454  46.464  1.00  0.00      D    O  
HETATM 1105  H1  HOH D 212      42.752  20.435  47.215  1.00  0.00      D    H  
HETATM 1106  H2  HOH D 212      41.369  19.785  46.638  1.00  0.00      D    H  
HETATM 1107  O   HOH D 213      12.930  29.270  49.215  1.00  0.00      D    O  
HETATM 1108  H1  HOH D 213      12.786  30.124  49.714  1.00  0.00      D    H  
HETATM 1109  H2  HOH D 213      13.377  28.605  49.814  1.00  0.00      D    H  
HETATM 1110  O   HOH D 214       1.028  18.494  83.859  1.00  0.00      D    O  
HETATM 1111  H1  HOH D 214       1.514  18.977  83.130  1.00  0.00      D    H  
HETATM 1112  H2  HOH D 214       1.593  18.481  84.684  1.00  0.00      D    H  
HETATM 1113  O   HOH D 215      30.698  34.799   3.710  1.00  0.00      D    O  
HETATM 1114  H1  HOH D 215      31.653  34.799   3.415  1.00  0.00      D    H  
HETATM 1115  H2  HOH D 215      30.533  34.014   4.308  1.00  0.00      D    H  
HETATM 1116  O   HOH D 216      33.867  12.459  16.452  1.00  0.00      D    O  
HETATM 1117  H1  HOH D 216      33.703  12.588  15.474  1.00  0.00      D    H  
HETATM 1118  H2  HOH D 216      33.911  13.351  16.903  1.00  0.00      D    H  
HETATM 1119  O   HOH D 217       7.043   4.015   5.939  1.00  0.00      D    O  
HETATM 1120  H1  HOH D 217       7.952   3.599   5.945  1.00  0.00      D    H  
HETATM 1121  H2  HOH D 217       6.490   3.596   5.219  1.00  0.00      D    H  
HETATM 1122  O   HOH D 218      47.648  23.899  57.529  1.00  0.00      D    O  
HETATM 1123  H1  HOH D 218      47.102  23.125  57.850  1.00  0.00      D    H  
HETATM 1124  H2  HOH D 218      47.924  24.459  58.311  1.00  0.00      D    H  
HETATM 1125  O   HOH D 219      19.366   1.218  26.189  1.00  0.00      D    O  
HETATM 1126  H1  HOH D 219      19.530   0.991  25.230  1.00  0.00      D    H  
HETATM 1127  H2  HOH D 219      18.568   1.817  26.259  1.00  0.00      D    H  
HETATM 1128  O   HOH D 220      31.685   2.889  75.276  1.00  0.00      D    O  
HETATM 1129  H1  HOH D 220      30.772   2.817  74.875  1.00  0.00      D    H  
HETATM 1130  H2  HOH D 220      31.908   3.851  75.429  1.00  0.00      D    H  
HETATM 1131  O   HOH D 221      26.287  25.598  80.318  1.00  0.00      D    O  
HETATM 1132  H1  HOH D 221      25.426  25.323  79.890  1.00  0.00      D    H  
HETATM 1133  H2  HOH D 221      26.105  26.290  81.016  1.00  0.00      D    H  
HETATM 1134  O   HOH D 222       7.280  17.646 103.756  1.00  0.00      D    O  
HETATM 1135  H1  HOH D 222       6.630  17.868 104.482  1.00  0.00      D    H  
HETATM 1136  H2  HOH D 222       7.075  18.195 102.946  1.00  0.00      D    H  
HETATM 1137  O   HOH D 223       1.208  23.588  94.797  1.00  0.00      D    O  
HETATM 1138  H1  HOH D 223       0.450  22.998  94.520  1.00  0.00      D    H  
HETATM 1139  H2  HOH D 223       0.857  24.344  95.349  1.00  0.00      D    H  
HETATM 1140  O   HOH D 224      48.943   2.559  15.937  1.00  0.00      D    O  
HETATM 1141  H1  HOH D 224      48.796   1.878  16.654  1.00  0.00      D    H  
HETATM 1142  H2  HOH D 224      49.045   2.099  15.055  1.00  0.00      D    H  
HETATM 1143  O   HOH D 225       2.114  40.201  92.757  1.00  0.00      D    O  
HETATM 1144  H1  HOH D 225       1.769  40.947  92.187  1.00  0.00      D    H  
HETATM 1145  H2  HOH D 225       2.092  40.479  93.718  1.00  0.00      D    H  
HETATM 1146  O   HOH D 226       6.582  36.911  87.955  1.00  0.00      D    O  
HETATM 1147  H1  HOH D 226       7.032  36.628  88.801  1.00  0.00      D    H  
HETATM 1148  H2  HOH D 226       7.273  37.102  87.257  1.00  0.00      D    H  
HETATM 1149  O   HOH D 227      18.694  38.396  65.197  1.00  0.00      D    O  
HETATM 1150  H1  HOH D 227      18.832  37.777  65.970  1.00  0.00      D    H  
HETATM 1151  H2  HOH D 227      19.222  39.233  65.341  1.00  0.00      D    H  
HETATM 1152  O   HOH D 228       5.360  14.292 105.259  1.00  0.00      D    O  
HETATM 1153  H1  HOH D 228       5.040  13.400 104.937  1.00  0.00      D    H  
HETATM 1154  H2  HOH D 228       4.591  14.804 105.640  1.00  0.00      D    H  
HETATM 1155  O   HOH D 229      35.203   8.047  60.034  1.00  0.00      D    O  
HETATM 1156  H1  HOH D 229      34.482   8.194  60.711  1.00  0.00      D    H  
HETATM 1157  H2  HOH D 229      34.813   7.621  59.218  1.00  0.00      D    H  
HETATM 1158  O   HOH D 230       8.023  38.024  13.251  1.00  0.00      D    O  
HETATM 1159  H1  HOH D 230       8.400  37.103  13.158  1.00  0.00      D    H  
HETATM 1160  H2  HOH D 230       7.130  37.975  13.699  1.00  0.00      D    H  
HETATM 1161  O   HOH D 231      33.749  32.019  47.111  1.00  0.00      D    O  
HETATM 1162  H1  HOH D 231      32.984  32.317  46.539  1.00  0.00      D    H  
HETATM 1163  H2  HOH D 231      33.904  31.040  46.976  1.00  0.00      D    H  
HETATM 1164  O   HOH D 232       6.198  14.758  25.821  1.00  0.00      D    O  
HETATM 1165  H1  HOH D 232       5.374  14.226  26.015  1.00  0.00      D    H  
HETATM 1166  H2  HOH D 232       5.941  15.697  25.589  1.00  0.00      D    H  
HETATM 1167  O   HOH D 233      39.083   9.863  29.934  1.00  0.00      D    O  
HETATM 1168  H1  HOH D 233      39.848   9.370  30.349  1.00  0.00      D    H  
HETATM 1169  H2  HOH D 233      38.291   9.256  29.869  1.00  0.00      D    H  
HETATM 1170  O   HOH D 234      34.493   4.855  80.984  1.00  0.00      D    O  
HETATM 1171  H1  HOH D 234      34.704   5.788  80.693  1.00  0.00      D    H  
HETATM 1172  H2  HOH D 234      33.540   4.645  80.768  1.00  0.00      D    H  
HETATM 1173  O   HOH D 235      44.155  12.969  36.667  1.00  0.00      D    O  
HETATM 1174  H1  HOH D 235      44.947  13.507  36.954  1.00  0.00      D    H  
HETATM 1175  H2  HOH D 235      43.503  13.561  36.193  1.00  0.00      D    H  
HETATM 1176  O   HOH D 236      41.044  27.242 102.693  1.00  0.00      D    O  
HETATM 1177  H1  HOH D 236      41.268  26.268 102.737  1.00  0.00      D    H  
HETATM 1178  H2  HOH D 236      40.123  27.389 103.053  1.00  0.00      D    H  
HETATM 1179  O   HOH D 237      14.505  42.409  66.086  1.00  0.00      D    O  
HETATM 1180  H1  HOH D 237      14.090  43.087  66.693  1.00  0.00      D    H  
HETATM 1181  H2  HOH D 237      13.909  42.259  65.296  1.00  0.00      D    H  
HETATM 1182  O   HOH D 238      36.927   3.065  84.647  1.00  0.00      D    O  
HETATM 1183  H1  HOH D 238      36.235   3.647  84.220  1.00  0.00      D    H  
HETATM 1184  H2  HOH D 238      37.468   3.608  85.289  1.00  0.00      D    H  
HETATM 1185  O   HOH D 239       4.005  28.036 111.140  1.00  0.00      D    O  
HETATM 1186  H1  HOH D 239       4.758  27.469 111.472  1.00  0.00      D    H  
HETATM 1187  H2  HOH D 239       3.334  28.160 111.871  1.00  0.00      D    H  
HETATM 1188  O   HOH D 240      21.247   0.707 100.669  1.00  0.00      D    O  
HETATM 1189  H1  HOH D 240      21.665   1.614 100.610  1.00  0.00      D    H  
HETATM 1190  H2  HOH D 240      21.726   0.164 101.359  1.00  0.00      D    H  
HETATM 1191  O   HOH D 241      25.955   6.231  59.125  1.00  0.00      D    O  
HETATM 1192  H1  HOH D 241      25.231   5.542  59.091  1.00  0.00      D    H  
HETATM 1193  H2  HOH D 241      25.555   7.140  59.007  1.00  0.00      D    H  
HETATM 1194  O   HOH D 242      43.263   6.978  98.917  1.00  0.00      D    O  
HETATM 1195  H1  HOH D 242      42.948   7.921  98.815  1.00  0.00      D    H  
HETATM 1196  H2  HOH D 242      42.481   6.358  98.867  1.00  0.00      D    H  
HETATM 1197  O   HOH D 243      13.695  21.423 101.017  1.00  0.00      D    O  
HETATM 1198  H1  HOH D 243      14.211  20.744 101.540  1.00  0.00      D    H  
HETATM 1199  H2  HOH D 243      13.901  21.321 100.044  1.00  0.00      D    H  
HETATM 1200  O   HOH D 244      37.203  32.325  40.863  1.00  0.00      D    O  
HETATM 1201  H1  HOH D 244      36.422  32.065  41.432  1.00  0.00      D    H  
HETATM 1202  H2  HOH D 244      36.883  32.555  39.944  1.00  0.00      D    H  
HETATM 1203  O   HOH D 245       7.975  15.833  18.592  1.00  0.00      D    O  
HETATM 1204  H1  HOH D 245       8.182  14.855  18.595  1.00  0.00      D    H  
HETATM 1205  H2  HOH D 245       8.819  16.353  18.722  1.00  0.00      D    H  
HETATM 1206  O   HOH D 246      45.979   2.934  92.677  1.00  0.00      D    O  
HETATM 1207  H1  HOH D 246      45.666   3.854  92.440  1.00  0.00      D    H  
HETATM 1208  H2  HOH D 246      46.775   2.998  93.278  1.00  0.00      D    H  
HETATM 1209  O   HOH D 247      31.984  39.863  94.634  1.00  0.00      D    O  
HETATM 1210  H1  HOH D 247      31.238  39.238  94.403  1.00  0.00      D    H  
HETATM 1211  H2  HOH D 247      32.496  39.498  95.411  1.00  0.00      D    H  
HETATM 1212  O   HOH D 248      31.278  32.470  89.498  1.00  0.00      D    O  
HETATM 1213  H1  HOH D 248      31.627  32.105  88.635  1.00  0.00      D    H  
HETATM 1214  H2  HOH D 248      31.640  33.391  89.641  1.00  0.00      D    H  
HETATM 1215  O   HOH D 249      12.561  25.156  38.904  1.00  0.00      D    O  
HETATM 1216  H1  HOH D 249      12.849  25.849  38.243  1.00  0.00      D    H  
HETATM 1217  H2  HOH D 249      12.370  24.299  38.425  1.00  0.00      D    H  
HETATM 1218  O   HOH D 250      18.289  19.254  84.003  1.00  0.00      D    O  
HETATM 1219  H1  HOH D 250      17.738  19.099  83.182  1.00  0.00      D    H  
HETATM 1220  H2  HOH D 250      19.201  18.866  83.870  1.00  0.00      D    H  
HETATM 1221  O   HOH D 251      36.882  36.847  18.170  1.00  0.00      D    O  
HETATM 1222  H1  HOH D 251      37.508  36.504  17.470  1.00  0.00      D    H  
HETATM 1223  H2  HOH D 251      37.285  36.709  19.075  1.00  0.00      D    H  
HETATM 1224  O   HOH D 252      46.390  22.519 118.214  1.00  0.00      D    O  
HETATM 1225  H1  HOH D 252      47.326  22.176 118.130  1.00  0.00      D    H  
HETATM 1226  H2  HOH D 252      46.383  23.326 118.805  1.00  0.00      D    H  
HETATM 1227  O   HOH D 253      21.500  18.419  19.217  1.00  0.00      D    O  
HETATM 1228  H1  HOH D 253      21.390  18.698  20.171  1.00  0.00      D    H  
HETATM 1229  H2  HOH D 253      22.154  19.026  18.766  1.00  0.00      D    H  
HETATM 1230  O   HOH D 254      26.346  -0.159  10.263  1.00  0.00      D    O  
HETATM 1231  H1  HOH D 254      26.658   0.696   9.849  1.00  0.00      D    H  
HETATM 1232  H2  HOH D 254      25.423  -0.036  10.627  1.00  0.00      D    H  
HETATM 1233  O   HOH D 255      30.548  29.553  81.774  1.00  0.00      D    O  
HETATM 1234  H1  HOH D 255      31.032  28.821  82.253  1.00  0.00      D    H  
HETATM 1235  H2  HOH D 255      31.198  30.266  81.511  1.00  0.00      D    H  
HETATM 1236  O   HOH D 256       0.482  14.352  81.240  1.00  0.00      D    O  
HETATM 1237  H1  HOH D 256       1.366  14.711  81.542  1.00  0.00      D    H  
HETATM 1238  H2  HOH D 256       0.630  13.627  80.567  1.00  0.00      D    H  
HETATM 1239  O   HOH D 257       2.485  30.260  38.037  1.00  0.00      D    O  
HETATM 1240  H1  HOH D 257       2.546  31.210  38.345  1.00  0.00      D    H  
HETATM 1241  H2  HOH D 257       3.368  29.972  37.667  1.00  0.00      D    H  
HETATM 1242  O   HOH D 258      41.368  25.063  20.876  1.00  0.00      D    O  
HETATM 1243  H1  HOH D 258      40.895  25.092  21.757  1.00  0.00      D    H  
HETATM 1244  H2  HOH D 258      41.447  25.990  20.510  1.00  0.00      D    H  
HETATM 1245  O   HOH D 259      11.862  38.987  69.221  1.00  0.00      D    O  
HETATM 1246  H1  HOH D 259      11.319  39.769  68.913  1.00  0.00      D    H  
HETATM 1247  H2  HOH D 259      12.216  38.494  68.426  1.00  0.00      D    H  
HETATM 1248  O   HOH D 260       8.592  30.802  92.460  1.00  0.00      D    O  
HETATM 1249  H1  HOH D 260       9.495  30.466  92.729  1.00  0.00      D    H  
HETATM 1250  H2  HOH D 260       8.391  30.506  91.526  1.00  0.00      D    H  
HETATM 1251  O   HOH D 261      48.805  16.335  54.489  1.00  0.00      D    O  
HETATM 1252  H1  HOH D 261      48.455  17.271  54.494  1.00  0.00      D    H  
HETATM 1253  H2  HOH D 261      48.777  15.973  53.557  1.00  0.00      D    H  
HETATM 1254  O   HOH D 262      27.062  36.801  27.405  1.00  0.00      D    O  
HETATM 1255  H1  HOH D 262      27.280  36.635  28.367  1.00  0.00      D    H  
HETATM 1256  H2  HOH D 262      26.072  36.751  27.275  1.00  0.00      D    H  
HETATM 1257  O   HOH D 263      27.044  13.810  63.196  1.00  0.00      D    O  
HETATM 1258  H1  HOH D 263      27.118  13.831  64.193  1.00  0.00      D    H  
HETATM 1259  H2  HOH D 263      26.087  13.928  62.930  1.00  0.00      D    H  
HETATM 1260  O   HOH D 264      40.201  30.775  30.990  1.00  0.00      D    O  
HETATM 1261  H1  HOH D 264      40.425  29.958  30.460  1.00  0.00      D    H  
HETATM 1262  H2  HOH D 264      40.394  30.608  31.957  1.00  0.00      D    H  
HETATM 1263  O   HOH D 265      24.157  21.292  21.998  1.00  0.00      D    O  
HETATM 1264  H1  HOH D 265      23.463  22.008  21.925  1.00  0.00      D    H  
HETATM 1265  H2  HOH D 265      23.711  20.407  22.128  1.00  0.00      D    H  
HETATM 1266  O   HOH D 266      17.670  35.941  78.526  1.00  0.00      D    O  
HETATM 1267  H1  HOH D 266      18.019  35.092  78.129  1.00  0.00      D    H  
HETATM 1268  H2  HOH D 266      18.177  36.717  78.152  1.00  0.00      D    H  
HETATM 1269  O   HOH D 267      39.196  27.662  87.221  1.00  0.00      D    O  
HETATM 1270  H1  HOH D 267      39.242  28.557  86.777  1.00  0.00      D    H  
HETATM 1271  H2  HOH D 267      38.409  27.636  87.837  1.00  0.00      D    H  
HETATM 1272  O   HOH D 268      22.852   9.939  53.435  1.00  0.00      D    O  
HETATM 1273  H1  HOH D 268      22.168   9.244  53.214  1.00  0.00      D    H  
HETATM 1274  H2  HOH D 268      23.664   9.801  52.867  1.00  0.00      D    H  
HETATM 1275  O   HOH D 269       4.014  18.891  95.900  1.00  0.00      D    O  
HETATM 1276  H1  HOH D 269       3.567  19.729  96.213  1.00  0.00      D    H  
HETATM 1277  H2  HOH D 269       4.724  19.122  95.235  1.00  0.00      D    H  
HETATM 1278  O   HOH D 270      23.092  39.857  67.492  1.00  0.00      D    O  
HETATM 1279  H1  HOH D 270      23.725  39.354  68.080  1.00  0.00      D    H  
HETATM 1280  H2  HOH D 270      22.708  39.236  66.808  1.00  0.00      D    H  
HETATM 1281  O   HOH D 271      48.776  38.464  88.108  1.00  0.00      D    O  
HETATM 1282  H1  HOH D 271      48.023  38.301  87.470  1.00  0.00      D    H  
HETATM 1283  H2  HOH D 271      48.441  38.379  89.047  1.00  0.00      D    H  
HETATM 1284  O   HOH D 272       9.191  38.573  72.686  1.00  0.00      D    O  
HETATM 1285  H1  HOH D 272       8.570  38.548  71.903  1.00  0.00      D    H  
HETATM 1286  H2  HOH D 272       8.716  38.963  73.475  1.00  0.00      D    H  
HETATM 1287  O   HOH D 273      11.586  10.106   8.667  1.00  0.00      D    O  
HETATM 1288  H1  HOH D 273      11.149  10.914   9.061  1.00  0.00      D    H  
HETATM 1289  H2  HOH D 273      12.426   9.902   9.169  1.00  0.00      D    H  
HETATM 1290  O   HOH D 274      37.112  10.839  55.770  1.00  0.00      D    O  
HETATM 1291  H1  HOH D 274      37.922  11.376  55.533  1.00  0.00      D    H  
HETATM 1292  H2  HOH D 274      36.996  10.100  55.106  1.00  0.00      D    H  
HETATM 1293  O   HOH D 275      33.678  13.855  80.705  1.00  0.00      D    O  
HETATM 1294  H1  HOH D 275      33.361  13.328  81.494  1.00  0.00      D    H  
HETATM 1295  H2  HOH D 275      33.743  14.821  80.954  1.00  0.00      D    H  
HETATM 1296  O   HOH D 276      41.559  35.387 113.996  1.00  0.00      D    O  
HETATM 1297  H1  HOH D 276      40.887  34.651 113.917  1.00  0.00      D    H  
HETATM 1298  H2  HOH D 276      41.136  36.178 114.439  1.00  0.00      D    H  
HETATM 1299  O   HOH D 277       3.965  25.851 117.448  1.00  0.00      D    O  
HETATM 1300  H1  HOH D 277       3.334  25.935 118.219  1.00  0.00      D    H  
HETATM 1301  H2  HOH D 277       3.902  24.930 117.064  1.00  0.00      D    H  
HETATM 1302  O   HOH D 278      44.812  21.581  51.505  1.00  0.00      D    O  
HETATM 1303  H1  HOH D 278      45.234  20.878  50.932  1.00  0.00      D    H  
HETATM 1304  H2  HOH D 278      45.522  22.055  52.027  1.00  0.00      D    H  
HETATM 1305  O   HOH D 279      37.568  26.080  65.116  1.00  0.00      D    O  
HETATM 1306  H1  HOH D 279      38.298  25.927  65.783  1.00  0.00      D    H  
HETATM 1307  H2  HOH D 279      37.939  25.995  64.191  1.00  0.00      D    H  
HETATM 1308  O   HOH D 280      32.365  33.021   7.980  1.00  0.00      D    O  
HETATM 1309  H1  HOH D 280      31.709  32.296   8.191  1.00  0.00      D    H  
HETATM 1310  H2  HOH D 280      32.817  32.818   7.111  1.00  0.00      D    H  
HETATM 1311  O   HOH D 281       8.715  22.577   3.033  1.00  0.00      D    O  
HETATM 1312  H1  HOH D 281       7.786  22.905   3.205  1.00  0.00      D    H  
HETATM 1313  H2  HOH D 281       9.373  23.230   3.408  1.00  0.00      D    H  
HETATM 1314  O   HOH D 282      21.209  41.815  13.686  1.00  0.00      D    O  
HETATM 1315  H1  HOH D 282      20.983  42.750  13.958  1.00  0.00      D    H  
HETATM 1316  H2  HOH D 282      21.903  41.446  14.305  1.00  0.00      D    H  
HETATM 1317  O   HOH D 283      20.546  16.734  56.356  1.00  0.00      D    O  
HETATM 1318  H1  HOH D 283      20.529  17.663  56.726  1.00  0.00      D    H  
HETATM 1319  H2  HOH D 283      19.639  16.498  56.006  1.00  0.00      D    H  
HETATM 1320  O   HOH D 284      10.945  30.179  20.681  1.00  0.00      D    O  
HETATM 1321  H1  HOH D 284      11.230  29.515  19.990  1.00  0.00      D    H  
HETATM 1322  H2  HOH D 284       9.955  30.120  20.812  1.00  0.00      D    H  
HETATM 1323  O   HOH D 285      14.665   0.742  62.399  1.00  0.00      D    O  
HETATM 1324  H1  HOH D 285      14.780   1.363  63.175  1.00  0.00      D    H  
HETATM 1325  H2  HOH D 285      14.182  -0.080  62.699  1.00  0.00      D    H  
HETATM 1326  O   HOH D 286      22.667  17.314  36.893  1.00  0.00      D    O  
HETATM 1327  H1  HOH D 286      21.803  17.010  37.295  1.00  0.00      D    H  
HETATM 1328  H2  HOH D 286      23.012  16.609  36.273  1.00  0.00      D    H  
HETATM 1329  O   HOH D 287      46.390  40.782   4.341  1.00  0.00      D    O  
HETATM 1330  H1  HOH D 287      45.826  41.386   3.777  1.00  0.00      D    H  
HETATM 1331  H2  HOH D 287      46.477  41.169   5.259  1.00  0.00      D    H  
HETATM 1332  O   HOH D 288       4.294  17.666   4.369  1.00  0.00      D    O  
HETATM 1333  H1  HOH D 288       3.350  17.632   4.699  1.00  0.00      D    H  
HETATM 1334  H2  HOH D 288       4.603  18.616   4.342  1.00  0.00      D    H  
HETATM 1335  O   HOH D 289      34.739  15.312  35.767  1.00  0.00      D    O  
HETATM 1336  H1  HOH D 289      35.133  15.760  34.965  1.00  0.00      D    H  
HETATM 1337  H2  HOH D 289      34.294  15.996  36.346  1.00  0.00      D    H  
HETATM 1338  O   HOH D 290      29.453  28.698  58.648  1.00  0.00      D    O  
HETATM 1339  H1  HOH D 290      30.313  28.739  58.140  1.00  0.00      D    H  
HETATM 1340  H2  HOH D 290      28.939  29.543  58.501  1.00  0.00      D    H  
HETATM 1341  O   HOH D 291       1.608  14.425  37.713  1.00  0.00      D    O  
HETATM 1342  H1  HOH D 291       1.455  14.223  36.746  1.00  0.00      D    H  
HETATM 1343  H2  HOH D 291       2.523  14.120  37.977  1.00  0.00      D    H  
HETATM 1344  O   HOH D 292       0.912  34.907  21.316  1.00  0.00      D    O  
HETATM 1345  H1  HOH D 292       0.598  33.957  21.325  1.00  0.00      D    H  
HETATM 1346  H2  HOH D 292       0.432  35.423  22.025  1.00  0.00      D    H  
HETATM 1347  O   HOH D 293      34.917  38.495  37.136  1.00  0.00      D    O  
HETATM 1348  H1  HOH D 293      34.324  39.191  37.540  1.00  0.00      D    H  
HETATM 1349  H2  HOH D 293      35.874  38.753  37.271  1.00  0.00      D    H  
HETATM 1350  O   HOH D 294       1.032  37.814   7.369  1.00  0.00      D    O  
HETATM 1351  H1  HOH D 294       0.854  36.912   6.975  1.00  0.00      D    H  
HETATM 1352  H2  HOH D 294       1.275  38.454   6.640  1.00  0.00      D    H  
HETATM 1353  O   HOH D 295       6.440  18.667  22.416  1.00  0.00      D    O  
HETATM 1354  H1  HOH D 295       6.373  17.733  22.064  1.00  0.00      D    H  
HETATM 1355  H2  HOH D 295       5.597  19.162  22.209  1.00  0.00      D    H  
HETATM 1356  O   HOH D 296      45.888  40.792  64.477  1.00  0.00      D    O  
HETATM 1357  H1  HOH D 296      45.673  41.666  64.912  1.00  0.00      D    H  
HETATM 1358  H2  HOH D 296      46.855  40.578  64.618  1.00  0.00      D    H  
HETATM 1359  O   HOH D 297      22.657  11.554  29.780  1.00  0.00      D    O  
HETATM 1360  H1  HOH D 297      22.402  12.514  29.667  1.00  0.00      D    H  
HETATM 1361  H2  HOH D 297      21.836  11.009  29.951  1.00  0.00      D    H  
HETATM 1362  O   HOH D 298       4.730   5.461  18.292  1.00  0.00      D    O  
HETATM 1363  H1  HOH D 298       5.189   5.307  19.166  1.00  0.00      D    H  
HETATM 1364  H2  HOH D 298       4.977   4.733  17.652  1.00  0.00      D    H  
HETATM 1365  O   HOH D 299      13.596   8.211 104.410  1.00  0.00      D    O  
HETATM 1366  H1  HOH D 299      14.206   8.163 103.619  1.00  0.00      D    H  
HETATM 1367  H2  HOH D 299      13.459   9.167 104.669  1.00  0.00      D    H  
HETATM 1368  O   HOH D 300      44.030  28.700  40.418  1.00  0.00      D    O  
HETATM 1369  H1  HOH D 300      43.600  29.523  40.788  1.00  0.00      D    H  
HETATM 1370  H2  HOH D 300      44.377  28.139  41.170  1.00  0.00      D    H  
HETATM 1371  O   HOH D 301      33.543  38.301 103.800  1.00  0.00      D    O  
HETATM 1372  H1  HOH D 301      32.930  38.561 103.054  1.00  0.00      D    H  
HETATM 1373  H2  HOH D 301      33.003  38.021 104.593  1.00  0.00      D    H  
HETATM 1374  O   HOH D 302      11.971  35.999  47.295  1.00  0.00      D    O  
HETATM 1375  H1  HOH D 302      12.762  36.249  47.853  1.00  0.00      D    H  
HETATM 1376  H2  HOH D 302      11.134  36.123  47.830  1.00  0.00      D    H  
HETATM 1377  O   HOH D 303      49.031  23.706  83.437  1.00  0.00      D    O  
HETATM 1378  H1  HOH D 303      48.900  22.976  84.108  1.00  0.00      D    H  
HETATM 1379  H2  HOH D 303      49.247  23.306  82.546  1.00  0.00      D    H  
HETATM 1380  O   HOH D 304      42.186  32.822  89.017  1.00  0.00      D    O  
HETATM 1381  H1  HOH D 304      41.233  32.524  89.087  1.00  0.00      D    H  
HETATM 1382  H2  HOH D 304      42.275  33.744  89.393  1.00  0.00      D    H  
HETATM 1383  O   HOH D 305      26.196  19.489  70.748  1.00  0.00      D    O  
HETATM 1384  H1  HOH D 305      25.328  19.160  71.121  1.00  0.00      D    H  
HETATM 1385  H2  HOH D 305      26.153  19.479  69.748  1.00  0.00      D    H  
HETATM 1386  O   HOH D 306      41.941  13.514  39.548  1.00  0.00      D    O  
HETATM 1387  H1  HOH D 306      41.413  13.056  38.833  1.00  0.00      D    H  
HETATM 1388  H2  HOH D 306      42.432  14.290  39.153  1.00  0.00      D    H  
HETATM 1389  O   HOH D 307       4.576   7.659   3.503  1.00  0.00      D    O  
HETATM 1390  H1  HOH D 307       5.095   6.809   3.412  1.00  0.00      D    H  
HETATM 1391  H2  HOH D 307       3.704   7.470   3.955  1.00  0.00      D    H  
HETATM 1392  O   HOH D 308       5.456   2.597  80.146  1.00  0.00      D    O  
HETATM 1393  H1  HOH D 308       5.141   1.724  80.520  1.00  0.00      D    H  
HETATM 1394  H2  HOH D 308       4.675   3.212  80.035  1.00  0.00      D    H  
HETATM 1395  O   HOH D 309      48.328  30.669  99.102  1.00  0.00      D    O  
HETATM 1396  H1  HOH D 309      47.489  30.206  98.815  1.00  0.00      D    H  
HETATM 1397  H2  HOH D 309      48.458  30.544 100.085  1.00  0.00      D    H  
HETATM 1398  O   HOH D 310      41.095   0.969  37.930  1.00  0.00      D    O  
HETATM 1399  H1  HOH D 310      40.866   0.722  38.872  1.00  0.00      D    H  
HETATM 1400  H2  HOH D 310      41.433   1.910  37.906  1.00  0.00      D    H  
HETATM 1401  O   HOH D 311      34.546  30.976  11.642  1.00  0.00      D    O  
HETATM 1402  H1  HOH D 311      33.952  31.448  12.292  1.00  0.00      D    H  
HETATM 1403  H2  HOH D 311      35.309  31.572  11.393  1.00  0.00      D    H  
HETATM 1404  O   HOH D 312       7.050  12.094  69.200  1.00  0.00      D    O  
HETATM 1405  H1  HOH D 312       7.570  12.778  69.712  1.00  0.00      D    H  
HETATM 1406  H2  HOH D 312       7.468  11.961  68.302  1.00  0.00      D    H  
HETATM 1407  O   HOH D 313      44.475  29.126  18.597  1.00  0.00      D    O  
HETATM 1408  H1  HOH D 313      44.728  30.042  18.908  1.00  0.00      D    H  
HETATM 1409  H2  HOH D 313      45.013  28.889  17.788  1.00  0.00      D    H  
HETATM 1410  O   HOH D 314      40.448   2.435  48.205  1.00  0.00      D    O  
HETATM 1411  H1  HOH D 314      40.595   2.853  49.102  1.00  0.00      D    H  
HETATM 1412  H2  HOH D 314      39.588   2.769  47.819  1.00  0.00      D    H  
HETATM 1413  O   HOH D 315      32.239  36.688  80.282  1.00  0.00      D    O  
HETATM 1414  H1  HOH D 315      31.627  36.003  79.886  1.00  0.00      D    H  
HETATM 1415  H2  HOH D 315      31.867  37.601  80.118  1.00  0.00      D    H  
HETATM 1416  O   HOH D 316       5.558  41.008  51.197  1.00  0.00      D    O  
HETATM 1417  H1  HOH D 316       6.524  40.771  51.095  1.00  0.00      D    H  
HETATM 1418  H2  HOH D 316       4.996  40.199  51.022  1.00  0.00      D    H  
HETATM 1419  O   HOH D 317      25.329   6.462  25.857  1.00  0.00      D    O  
HETATM 1420  H1  HOH D 317      25.328   5.511  25.548  1.00  0.00      D    H  
HETATM 1421  H2  HOH D 317      26.257   6.831  25.797  1.00  0.00      D    H  
HETATM 1422  O   HOH D 318      21.064  40.007  18.262  1.00  0.00      D    O  
HETATM 1423  H1  HOH D 318      21.411  39.765  19.168  1.00  0.00      D    H  
HETATM 1424  H2  HOH D 318      21.650  39.601  17.561  1.00  0.00      D    H  
HETATM 1425  O   HOH D 319      17.430  37.765  54.720  1.00  0.00      D    O  
HETATM 1426  H1  HOH D 319      18.154  37.913  55.394  1.00  0.00      D    H  
HETATM 1427  H2  HOH D 319      17.168  38.642  54.315  1.00  0.00      D    H  
HETATM 1428  O   HOH D 320      39.158  16.923  37.879  1.00  0.00      D    O  
HETATM 1429  H1  HOH D 320      38.379  16.297  37.899  1.00  0.00      D    H  
HETATM 1430  H2  HOH D 320      39.261  17.357  38.774  1.00  0.00      D    H  
HETATM 1431  O   HOH D 321      38.001  11.689 109.072  1.00  0.00      D    O  
HETATM 1432  H1  HOH D 321      37.970  10.727 109.341  1.00  0.00      D    H  
HETATM 1433  H2  HOH D 321      38.573  12.197 109.717  1.00  0.00      D    H  
HETATM 1434  O   HOH D 322      24.541  35.723  51.639  1.00  0.00      D    O  
HETATM 1435  H1  HOH D 322      24.349  36.200  52.497  1.00  0.00      D    H  
HETATM 1436  H2  HOH D 322      23.915  36.047  50.930  1.00  0.00      D    H  
HETATM 1437  O   HOH D 323       7.057  18.922  41.895  1.00  0.00      D    O  
HETATM 1438  H1  HOH D 323       7.169  18.031  41.456  1.00  0.00      D    H  
HETATM 1439  H2  HOH D 323       6.289  19.406  41.476  1.00  0.00      D    H  
HETATM 1440  O   HOH D 324      12.567  22.355  41.142  1.00  0.00      D    O  
HETATM 1441  H1  HOH D 324      11.819  23.019  41.171  1.00  0.00      D    H  
HETATM 1442  H2  HOH D 324      12.340  21.624  40.499  1.00  0.00      D    H  
HETATM 1443  O   HOH D 325       3.669  18.432   7.880  1.00  0.00      D    O  
HETATM 1444  H1  HOH D 325       3.952  18.137   8.792  1.00  0.00      D    H  
HETATM 1445  H2  HOH D 325       4.470  18.482   7.282  1.00  0.00      D    H  
HETATM 1446  O   HOH D 326      32.725  21.925  81.495  1.00  0.00      D    O  
HETATM 1447  H1  HOH D 326      32.151  21.607  80.740  1.00  0.00      D    H  
HETATM 1448  H2  HOH D 326      32.197  21.906  82.345  1.00  0.00      D    H  
HETATM 1449  O   HOH D 327       9.847   9.072  92.425  1.00  0.00      D    O  
HETATM 1450  H1  HOH D 327      10.812   8.903  92.624  1.00  0.00      D    H  
HETATM 1451  H2  HOH D 327       9.510   8.375  91.792  1.00  0.00      D    H  
HETATM 1452  O   HOH D 328      12.469  32.103  19.217  1.00  0.00      D    O  
HETATM 1453  H1  HOH D 328      12.684  32.841  19.856  1.00  0.00      D    H  
HETATM 1454  H2  HOH D 328      11.692  31.577  19.563  1.00  0.00      D    H  
HETATM 1455  O   HOH D 329       2.597   3.106  13.625  1.00  0.00      D    O  
HETATM 1456  H1  HOH D 329       2.898   4.059  13.633  1.00  0.00      D    H  
HETATM 1457  H2  HOH D 329       2.752   2.700  14.526  1.00  0.00      D    H  
HETATM 1458  O   HOH D 330       8.527  21.021  48.857  1.00  0.00      D    O  
HETATM 1459  H1  HOH D 330       8.706  21.919  48.453  1.00  0.00      D    H  
HETATM 1460  H2  HOH D 330       8.069  21.138  49.738  1.00  0.00      D    H  
HETATM 1461  O   HOH D 331      11.137   2.607  43.435  1.00  0.00      D    O  
HETATM 1462  H1  HOH D 331      10.443   2.857  44.110  1.00  0.00      D    H  
HETATM 1463  H2  HOH D 331      11.914   2.180  43.898  1.00  0.00      D    H  
HETATM 1464  O   HOH D 332       9.570  29.178  77.518  1.00  0.00      D    O  
HETATM 1465  H1  HOH D 332       9.338  28.286  77.132  1.00  0.00      D    H  
HETATM 1466  H2  HOH D 332      10.256  29.623  76.942  1.00  0.00      D    H  
HETATM 1467  O   HOH D 333       6.640   9.388   6.461  1.00  0.00      D    O  
HETATM 1468  H1  HOH D 333       7.484   8.852   6.482  1.00  0.00      D    H  
HETATM 1469  H2  HOH D 333       6.534   9.807   5.559  1.00  0.00      D    H  
HETATM 1470  O   HOH D 334      15.215  25.312  74.785  1.00  0.00      D    O  
HETATM 1471  H1  HOH D 334      14.231  25.146  74.731  1.00  0.00      D    H  
HETATM 1472  H2  HOH D 334      15.627  24.667  75.428  1.00  0.00      D    H  
HETATM 1473  O   HOH D 335      47.250  20.584   7.334  1.00  0.00      D    O  
HETATM 1474  H1  HOH D 335      46.982  20.003   8.103  1.00  0.00      D    H  
HETATM 1475  H2  HOH D 335      48.190  20.370   7.067  1.00  0.00      D    H  
HETATM 1476  O   HOH D 336      42.399  34.689 117.920  1.00  0.00      D    O  
HETATM 1477  H1  HOH D 336      41.767  34.434 117.188  1.00  0.00      D    H  
HETATM 1478  H2  HOH D 336      42.129  34.233 118.768  1.00  0.00      D    H  
HETATM 1479  O   HOH D 337      15.374  11.459  73.279  1.00  0.00      D    O  
HETATM 1480  H1  HOH D 337      16.223  11.976  73.169  1.00  0.00      D    H  
HETATM 1481  H2  HOH D 337      14.833  11.525  72.440  1.00  0.00      D    H  
HETATM 1482  O   HOH D 338      36.768   9.230  90.435  1.00  0.00      D    O  
HETATM 1483  H1  HOH D 338      37.705   9.163  90.091  1.00  0.00      D    H  
HETATM 1484  H2  HOH D 338      36.234   9.824  89.834  1.00  0.00      D    H  
HETATM 1485  O   HOH D 339      41.769   2.265   6.005  1.00  0.00      D    O  
HETATM 1486  H1  HOH D 339      41.147   1.482   6.031  1.00  0.00      D    H  
HETATM 1487  H2  HOH D 339      42.117   2.384   5.075  1.00  0.00      D    H  
HETATM 1488  O   HOH D 340       1.061   7.213 113.698  1.00  0.00      D    O  
HETATM 1489  H1  HOH D 340       1.943   7.600 113.430  1.00  0.00      D    H  
HETATM 1490  H2  HOH D 340       0.437   7.951 113.955  1.00  0.00      D    H  
HETATM 1491  O   HOH D 341      41.547  33.858  55.842  1.00  0.00      D    O  
HETATM 1492  H1  HOH D 341      40.976  33.584  55.069  1.00  0.00      D    H  
HETATM 1493  H2  HOH D 341      42.511  33.768  55.593  1.00  0.00      D    H  
HETATM 1494  O   HOH D 342      12.594  12.326  17.231  1.00  0.00      D    O  
HETATM 1495  H1  HOH D 342      11.677  12.124  16.887  1.00  0.00      D    H  
HETATM 1496  H2  HOH D 342      12.822  13.279  17.030  1.00  0.00      D    H  
HETATM 1497  O   HOH D 343      43.750  28.226  22.666  1.00  0.00      D    O  
HETATM 1498  H1  HOH D 343      42.850  28.133  23.092  1.00  0.00      D    H  
HETATM 1499  H2  HOH D 343      43.752  27.754  21.785  1.00  0.00      D    H  
HETATM 1500  O   HOH D 344      45.405   8.925  37.072  1.00  0.00      D    O  
HETATM 1501  H1  HOH D 344      46.368   9.102  37.275  1.00  0.00      D    H  
HETATM 1502  H2  HOH D 344      44.832   9.553  37.599  1.00  0.00      D    H  
HETATM 1503  O   HOH D 345      23.058  28.347  12.011  1.00  0.00      D    O  
HETATM 1504  H1  HOH D 345      22.887  28.810  12.880  1.00  0.00      D    H  
HETATM 1505  H2  HOH D 345      22.316  28.553  11.372  1.00  0.00      D    H  
HETATM 1506  O   HOH D 346      42.436  31.642 102.504  1.00  0.00      D    O  
HETATM 1507  H1  HOH D 346      41.767  32.251 102.078  1.00  0.00      D    H  
HETATM 1508  H2  HOH D 346      42.639  31.964 103.429  1.00  0.00      D    H  
HETATM 1509  O   HOH D 347      18.469  20.746 101.501  1.00  0.00      D    O  
HETATM 1510  H1  HOH D 347      17.718  21.404 101.559  1.00  0.00      D    H  
HETATM 1511  H2  HOH D 347      19.019  20.939 100.688  1.00  0.00      D    H  
HETATM 1512  O   HOH D 348      41.285  16.932   8.785  1.00  0.00      D    O  
HETATM 1513  H1  HOH D 348      41.717  16.124   8.382  1.00  0.00      D    H  
HETATM 1514  H2  HOH D 348      40.510  17.212   8.218  1.00  0.00      D    H  
HETATM 1515  O   HOH D 349       3.163   9.354  18.909  1.00  0.00      D    O  
HETATM 1516  H1  HOH D 349       3.759   8.821  19.510  1.00  0.00      D    H  
HETATM 1517  H2  HOH D 349       2.315   8.848  18.747  1.00  0.00      D    H  
HETATM 1518  O   HOH D 350      15.527  27.809  86.905  1.00  0.00      D    O  
HETATM 1519  H1  HOH D 350      15.037  27.048  86.481  1.00  0.00      D    H  
HETATM 1520  H2  HOH D 350      16.149  27.457  87.605  1.00  0.00      D    H  
HETATM 1521  O   HOH D 351      25.364   4.171  69.360  1.00  0.00      D    O  
HETATM 1522  H1  HOH D 351      25.936   4.244  70.177  1.00  0.00      D    H  
HETATM 1523  H2  HOH D 351      25.552   4.942  68.751  1.00  0.00      D    H  
HETATM 1524  O   HOH D 352      21.891  19.621  63.744  1.00  0.00      D    O  
HETATM 1525  H1  HOH D 352      22.787  20.038  63.899  1.00  0.00      D    H  
HETATM 1526  H2  HOH D 352      21.581  19.175  64.583  1.00  0.00      D    H  
HETATM 1527  O   HOH D 353       6.278  10.402  83.831  1.00  0.00      D    O  
HETATM 1528  H1  HOH D 353       5.611  10.368  84.576  1.00  0.00      D    H  
HETATM 1529  H2  HOH D 353       7.202  10.440  84.212  1.00  0.00      D    H  
HETATM 1530  O   HOH D 354      10.702  30.645  14.016  1.00  0.00      D    O  
HETATM 1531  H1  HOH D 354      11.540  31.082  14.343  1.00  0.00      D    H  
HETATM 1532  H2  HOH D 354      10.037  30.600  14.761  1.00  0.00      D    H  
HETATM 1533  O   HOH D 355       5.058  22.340  43.406  1.00  0.00      D    O  
HETATM 1534  H1  HOH D 355       4.259  22.665  43.914  1.00  0.00      D    H  
HETATM 1535  H2  HOH D 355       5.641  23.117  43.170  1.00  0.00      D    H  
HETATM 1536  O   HOH D 356      25.274  27.321  57.951  1.00  0.00      D    O  
HETATM 1537  H1  HOH D 356      24.523  27.604  58.548  1.00  0.00      D    H  
HETATM 1538  H2  HOH D 356      25.449  28.037  57.274  1.00  0.00      D    H  
HETATM 1539  O   HOH D 357       0.460  24.397  29.997  1.00  0.00      D    O  
HETATM 1540  H1  HOH D 357       0.421  23.520  29.518  1.00  0.00      D    H  
HETATM 1541  H2  HOH D 357       0.790  25.104  29.372  1.00  0.00      D    H  
HETATM 1542  O   HOH D 358      17.871  18.736  20.365  1.00  0.00      D    O  
HETATM 1543  H1  HOH D 358      17.646  18.138  21.134  1.00  0.00      D    H  
HETATM 1544  H2  HOH D 358      18.288  19.577  20.709  1.00  0.00      D    H  
HETATM 1545  O   HOH D 359      13.715  16.085  30.585  1.00  0.00      D    O  
HETATM 1546  H1  HOH D 359      12.765  15.808  30.727  1.00  0.00      D    H  
HETATM 1547  H2  HOH D 359      13.769  17.083  30.544  1.00  0.00      D    H  
HETATM 1548  O   HOH D 360      24.153  16.966  53.103  1.00  0.00      D    O  
HETATM 1549  H1  HOH D 360      23.600  16.958  53.936  1.00  0.00      D    H  
HETATM 1550  H2  HOH D 360      23.987  16.126  52.585  1.00  0.00      D    H  
HETATM 1551  O   HOH D 361       7.159  19.022  70.920  1.00  0.00      D    O  
HETATM 1552  H1  HOH D 361       7.955  19.089  70.319  1.00  0.00      D    H  
HETATM 1553  H2  HOH D 361       7.362  19.463  71.794  1.00  0.00      D    H  
HETATM 1554  O   HOH D 362      16.127  20.747  57.784  1.00  0.00      D    O  
HETATM 1555  H1  HOH D 362      16.616  21.146  58.560  1.00  0.00      D    H  
HETATM 1556  H2  HOH D 362      15.685  21.475  57.260  1.00  0.00      D    H  
HETATM 1557  O   HOH D 363      16.394   3.871  62.292  1.00  0.00      D    O  
HETATM 1558  H1  HOH D 363      15.789   3.208  62.732  1.00  0.00      D    H  
HETATM 1559  H2  HOH D 363      16.135   4.796  62.573  1.00  0.00      D    H  
HETATM 1560  O   HOH D 364      36.645  40.871  31.151  1.00  0.00      D    O  
HETATM 1561  H1  HOH D 364      36.048  40.193  31.579  1.00  0.00      D    H  
HETATM 1562  H2  HOH D 364      37.586  40.727  31.456  1.00  0.00      D    H  
HETATM 1563  O   HOH D 365      35.365   3.809  40.475  1.00  0.00      D    O  
HETATM 1564  H1  HOH D 365      35.068   4.232  39.619  1.00  0.00      D    H  
HETATM 1565  H2  HOH D 365      36.054   4.387  40.912  1.00  0.00      D    H  
HETATM 1566  O   HOH D 366      14.601   5.335  66.652  1.00  0.00      D    O  
HETATM 1567  H1  HOH D 366      15.099   4.759  67.301  1.00  0.00      D    H  
HETATM 1568  H2  HOH D 366      14.639   6.287  66.954  1.00  0.00      D    H  
HETATM 1569  O   HOH D 367      27.234  18.838  55.881  1.00  0.00      D    O  
HETATM 1570  H1  HOH D 367      26.637  19.639  55.830  1.00  0.00      D    H  
HETATM 1571  H2  HOH D 367      28.189  19.132  55.850  1.00  0.00      D    H  
HETATM 1572  O   HOH D 368      43.850  12.148  23.533  1.00  0.00      D    O  
HETATM 1573  H1  HOH D 368      43.829  11.746  24.449  1.00  0.00      D    H  
HETATM 1574  H2  HOH D 368      42.922  12.186  23.164  1.00  0.00      D    H  
HETATM 1575  O   HOH D 369       6.977  12.956  35.157  1.00  0.00      D    O  
HETATM 1576  H1  HOH D 369       6.049  13.052  35.516  1.00  0.00      D    H  
HETATM 1577  H2  HOH D 369       6.997  12.226  34.474  1.00  0.00      D    H  
HETATM 1578  O   HOH D 370       8.198   6.962  34.362  1.00  0.00      D    O  
HETATM 1579  H1  HOH D 370       9.091   7.403  34.459  1.00  0.00      D    H  
HETATM 1580  H2  HOH D 370       7.933   6.549  35.233  1.00  0.00      D    H  
HETATM 1581  O   HOH D 371      24.257  16.518  17.086  1.00  0.00      D    O  
HETATM 1582  H1  HOH D 371      24.296  16.854  18.027  1.00  0.00      D    H  
HETATM 1583  H2  HOH D 371      25.161  16.191  16.811  1.00  0.00      D    H  
HETATM 1584  O   HOH D 372      35.320  10.163 104.529  1.00  0.00      D    O  
HETATM 1585  H1  HOH D 372      34.678  10.507 105.214  1.00  0.00      D    H  
HETATM 1586  H2  HOH D 372      35.458   9.182 104.664  1.00  0.00      D    H  
HETATM 1587  O   HOH D 373       6.634  26.985  98.600  1.00  0.00      D    O  
HETATM 1588  H1  HOH D 373       6.669  26.864  99.592  1.00  0.00      D    H  
HETATM 1589  H2  HOH D 373       7.546  27.217  98.261  1.00  0.00      D    H  
HETATM 1590  O   HOH D 374      13.426   7.996  96.548  1.00  0.00      D    O  
HETATM 1591  H1  HOH D 374      14.011   8.134  97.347  1.00  0.00      D    H  
HETATM 1592  H2  HOH D 374      13.193   8.882  96.148  1.00  0.00      D    H  
HETATM 1593  O   HOH D 375      10.124  34.017  46.326  1.00  0.00      D    O  
HETATM 1594  H1  HOH D 375       9.292  34.398  45.923  1.00  0.00      D    H  
HETATM 1595  H2  HOH D 375      10.736  34.761  46.593  1.00  0.00      D    H  
HETATM 1596  O   HOH D 376      23.488  15.907  10.827  1.00  0.00      D    O  
HETATM 1597  H1  HOH D 376      23.872  15.199  10.233  1.00  0.00      D    H  
HETATM 1598  H2  HOH D 376      23.196  16.685  10.272  1.00  0.00      D    H  
HETATM 1599  O   HOH D 377       7.967   0.101  86.527  1.00  0.00      D    O  
HETATM 1600  H1  HOH D 377       8.641   0.670  86.055  1.00  0.00      D    H  
HETATM 1601  H2  HOH D 377       8.434  -0.499  87.176  1.00  0.00      D    H  
HETATM 1602  O   HOH D 378      31.777  40.256  19.757  1.00  0.00      D    O  
HETATM 1603  H1  HOH D 378      32.751  40.373  19.950  1.00  0.00      D    H  
HETATM 1604  H2  HOH D 378      31.651  39.492  19.124  1.00  0.00      D    H  
HETATM 1605  O   HOH D 379       4.638  40.329  94.377  1.00  0.00      D    O  
HETATM 1606  H1  HOH D 379       4.766  40.855  95.217  1.00  0.00      D    H  
HETATM 1607  H2  HOH D 379       4.331  39.405  94.605  1.00  0.00      D    H  
HETATM 1608  O   HOH D 380       9.822  17.444  52.048  1.00  0.00      D    O  
HETATM 1609  H1  HOH D 380      10.054  17.870  51.173  1.00  0.00      D    H  
HETATM 1610  H2  HOH D 380       9.559  16.492  51.895  1.00  0.00      D    H  
HETATM 1611  O   HOH D 381      44.208  30.631  67.271  1.00  0.00      D    O  
HETATM 1612  H1  HOH D 381      44.332  31.404  66.649  1.00  0.00      D    H  
HETATM 1613  H2  HOH D 381      44.119  30.967  68.208  1.00  0.00      D    H  
HETATM 1614  O   HOH D 382       1.014  21.208 108.910  1.00  0.00      D    O  
HETATM 1615  H1  HOH D 382       1.754  20.539 108.975  1.00  0.00      D    H  
HETATM 1616  H2  HOH D 382       0.327  21.014 109.610  1.00  0.00      D    H  
HETATM 1617  O   HOH D 383      27.867   3.264 113.467  1.00  0.00      D    O  
HETATM 1618  H1  HOH D 383      27.245   2.584 113.856  1.00  0.00      D    H  
HETATM 1619  H2  HOH D 383      27.594   4.177 113.770  1.00  0.00      D    H  
HETATM 1620  O   HOH D 384      18.549  13.072 115.944  1.00  0.00      D    O  
HETATM 1621  H1  HOH D 384      18.955  13.911 116.305  1.00  0.00      D    H  
HETATM 1622  H2  HOH D 384      18.052  12.601 116.673  1.00  0.00      D    H  
HETATM 1623  O   HOH D 385      27.630  25.563  24.570  1.00  0.00      D    O  
HETATM 1624  H1  HOH D 385      27.315  25.965  23.710  1.00  0.00      D    H  
HETATM 1625  H2  HOH D 385      27.197  24.671  24.699  1.00  0.00      D    H  
HETATM 1626  O   HOH D 386      41.177  16.494  54.666  1.00  0.00      D    O  
HETATM 1627  H1  HOH D 386      40.914  15.769  55.303  1.00  0.00      D    H  
HETATM 1628  H2  HOH D 386      41.841  16.135  54.009  1.00  0.00      D    H  
HETATM 1629  O   HOH D 387      45.481  29.679  95.434  1.00  0.00      D    O  
HETATM 1630  H1  HOH D 387      45.722  30.107  94.563  1.00  0.00      D    H  
HETATM 1631  H2  HOH D 387      44.587  29.240  95.354  1.00  0.00      D    H  
HETATM 1632  O   HOH D 388      20.541  26.751  38.956  1.00  0.00      D    O  
HETATM 1633  H1  HOH D 388      19.709  26.955  38.440  1.00  0.00      D    H  
HETATM 1634  H2  HOH D 388      20.790  25.791  38.822  1.00  0.00      D    H  
HETATM 1635  O   HOH D 389       7.217   7.642 104.039  1.00  0.00      D    O  
HETATM 1636  H1  HOH D 389       8.101   7.864 103.628  1.00  0.00      D    H  
HETATM 1637  H2  HOH D 389       7.277   7.745 105.032  1.00  0.00      D    H  
HETATM 1638  O   HOH D 390      32.572  25.999  88.783  1.00  0.00      D    O  
HETATM 1639  H1  HOH D 390      33.018  26.767  88.322  1.00  0.00      D    H  
HETATM 1640  H2  HOH D 390      31.703  25.798  88.330  1.00  0.00      D    H  
HETATM 1641  O   HOH D 391      33.729  36.026  10.691  1.00  0.00      D    O  
HETATM 1642  H1  HOH D 391      33.605  35.717  11.634  1.00  0.00      D    H  
HETATM 1643  H2  HOH D 391      34.515  36.643  10.643  1.00  0.00      D    H  
HETATM 1644  O   HOH D 392      40.959  29.936 117.442  1.00  0.00      D    O  
HETATM 1645  H1  HOH D 392      41.126  29.810 118.420  1.00  0.00      D    H  
HETATM 1646  H2  HOH D 392      40.679  29.065 117.037  1.00  0.00      D    H  
HETATM 1647  O   HOH D 393      10.512  28.422 116.934  1.00  0.00      D    O  
HETATM 1648  H1  HOH D 393      10.053  27.604 117.280  1.00  0.00      D    H  
HETATM 1649  H2  HOH D 393      10.454  28.440 115.936  1.00  0.00      D    H  
HETATM 1650  O   HOH D 394      16.910  19.539 116.948  1.00  0.00      D    O  
HETATM 1651  H1  HOH D 394      17.285  20.230 117.566  1.00  0.00      D    H  
HETATM 1652  H2  HOH D 394      16.542  19.985 116.132  1.00  0.00      D    H  
HETATM 1653  O   HOH D 395       6.381  20.561  55.697  1.00  0.00      D    O  
HETATM 1654  H1  HOH D 395       6.676  21.316  56.283  1.00  0.00      D    H  
HETATM 1655  H2  HOH D 395       6.028  19.817  56.264  1.00  0.00      D    H  
HETATM 1656  O   HOH D 396      27.867  17.867  92.745  1.00  0.00      D    O  
HETATM 1657  H1  HOH D 396      28.813  18.185  92.689  1.00  0.00      D    H  
HETATM 1658  H2  HOH D 396      27.451  18.206  93.589  1.00  0.00      D    H  
HETATM 1659  O   HOH D 397      43.052  28.861  52.783  1.00  0.00      D    O  
HETATM 1660  H1  HOH D 397      42.514  29.700  52.865  1.00  0.00      D    H  
HETATM 1661  H2  HOH D 397      43.818  28.892  53.424  1.00  0.00      D    H  
HETATM 1662  O   HOH D 398      16.406  10.507  32.490  1.00  0.00      D    O  
HETATM 1663  H1  HOH D 398      16.418  11.464  32.778  1.00  0.00      D    H  
HETATM 1664  H2  HOH D 398      16.675  10.445  31.529  1.00  0.00      D    H  
HETATM 1665  O   HOH D 399      27.774  18.667  13.194  1.00  0.00      D    O  
HETATM 1666  H1  HOH D 399      28.258  19.234  13.862  1.00  0.00      D    H  
HETATM 1667  H2  HOH D 399      27.797  17.712  13.489  1.00  0.00      D    H  
HETATM 1668  O   HOH D 400      23.302  10.153 104.126  1.00  0.00      D    O  
HETATM 1669  H1  HOH D 400      24.226  10.138 104.508  1.00  0.00      D    H  
HETATM 1670  H2  HOH D 400      23.344  10.417 103.163  1.00  0.00      D    H  
HETATM 1671  O   HOH D 401      35.336   7.499  35.391  1.00  0.00      D    O  
HETATM 1672  H1  HOH D 401      36.241   7.083  35.480  1.00  0.00      D    H  
HETATM 1673  H2  HOH D 401      34.763   6.927  34.804  1.00  0.00      D    H  
HETATM 1674  O   HOH D 402      48.351  24.852  34.374  1.00  0.00      D    O  
HETATM 1675  H1  HOH D 402      47.362  24.818  34.230  1.00  0.00      D    H  
HETATM 1676  H2  HOH D 402      48.784  25.320  33.603  1.00  0.00      D    H  
HETATM 1677  O   HOH D 403       0.431   8.841  78.038  1.00  0.00      D    O  
HETATM 1678  H1  HOH D 403       1.033   9.075  78.802  1.00  0.00      D    H  
HETATM 1679  H2  HOH D 403       0.188   7.872  78.090  1.00  0.00      D    H  
HETATM 1680  O   HOH D 404       3.153  31.970  85.279  1.00  0.00      D    O  
HETATM 1681  H1  HOH D 404       2.763  32.610  85.941  1.00  0.00      D    H  
HETATM 1682  H2  HOH D 404       3.650  31.250  85.764  1.00  0.00      D    H  
HETATM 1683  O   HOH D 405      35.387  20.326  39.904  1.00  0.00      D    O  
HETATM 1684  H1  HOH D 405      34.527  20.755  40.182  1.00  0.00      D    H  
HETATM 1685  H2  HOH D 405      35.310  19.334  40.001  1.00  0.00      D    H  
HETATM 1686  O   HOH D 406       7.792  26.371  70.819  1.00  0.00      D    O  
HETATM 1687  H1  HOH D 406       8.715  26.679  70.587  1.00  0.00      D    H  
HETATM 1688  H2  HOH D 406       7.822  25.834  71.662  1.00  0.00      D    H  
HETATM 1689  O   HOH D 407      20.044  20.770  66.696  1.00  0.00      D    O  
HETATM 1690  H1  HOH D 407      20.675  21.458  66.338  1.00  0.00      D    H  
HETATM 1691  H2  HOH D 407      19.994  20.850  67.692  1.00  0.00      D    H  
HETATM 1692  O   HOH D 408      23.404  18.488 104.593  1.00  0.00      D    O  
HETATM 1693  H1  HOH D 408      22.816  18.467 103.784  1.00  0.00      D    H  
HETATM 1694  H2  HOH D 408      22.838  18.469 105.417  1.00  0.00      D    H  
HETATM 1695  O   HOH D 409      32.948  13.586 116.691  1.00  0.00      D    O  
HETATM 1696  H1  HOH D 409      31.964  13.659 116.528  1.00  0.00      D    H  
HETATM 1697  H2  HOH D 409      33.194  12.625 116.820  1.00  0.00      D    H  
HETATM 1698  O   HOH D 410      44.709  33.335  77.803  1.00  0.00      D    O  
HETATM 1699  H1  HOH D 410      45.285  32.523  77.708  1.00  0.00      D    H  
HETATM 1700  H2  HOH D 410      43.966  33.143  78.445  1.00  0.00      D    H  
HETATM 1701  O   HOH D 411       5.566   4.716  73.905  1.00  0.00      D    O  
HETATM 1702  H1  HOH D 411       5.439   4.225  74.767  1.00  0.00      D    H  
HETATM 1703  H2  HOH D 411       5.418   4.089  73.140  1.00  0.00      D    H  
HETATM 1704  O   HOH D 412      10.811  23.141  85.544  1.00  0.00      D    O  
HETATM 1705  H1  HOH D 412      10.170  23.290  86.296  1.00  0.00      D    H  
HETATM 1706  H2  HOH D 412      10.505  23.651  84.739  1.00  0.00      D    H  
HETATM 1707  O   HOH D 413      48.055  30.504  31.039  1.00  0.00      D    O  
HETATM 1708  H1  HOH D 413      48.553  30.306  30.195  1.00  0.00      D    H  
HETATM 1709  H2  HOH D 413      47.361  29.799  31.190  1.00  0.00      D    H  
HETATM 1710  O   HOH D 414      30.972  11.800  37.975  1.00  0.00      D    O  
HETATM 1711  H1  HOH D 414      30.628  12.518  38.580  1.00  0.00      D    H  
HETATM 1712  H2  HOH D 414      30.995  12.140  37.034  1.00  0.00      D    H  
HETATM 1713  O   HOH D 415      42.926  16.624  15.923  1.00  0.00      D    O  
HETATM 1714  H1  HOH D 415      42.997  17.619  16.003  1.00  0.00      D    H  
HETATM 1715  H2  HOH D 415      42.158  16.391  15.326  1.00  0.00      D    H  
HETATM 1716  O   HOH D 416      20.024  38.368  61.309  1.00  0.00      D    O  
HETATM 1717  H1  HOH D 416      20.264  37.402  61.407  1.00  0.00      D    H  
HETATM 1718  H2  HOH D 416      19.706  38.540  60.377  1.00  0.00      D    H  
HETATM 1719  O   HOH D 417       6.556   8.942  39.509  1.00  0.00      D    O  
HETATM 1720  H1  HOH D 417       7.483   9.313  39.463  1.00  0.00      D    H  
HETATM 1721  H2  HOH D 417       5.902   9.691  39.613  1.00  0.00      D    H  
HETATM 1722  O   HOH D 418      20.577  21.236  99.687  1.00  0.00      D    O  
HETATM 1723  H1  HOH D 418      20.641  20.425  99.106  1.00  0.00      D    H  
HETATM 1724  H2  HOH D 418      21.310  21.218 100.367  1.00  0.00      D    H  
HETATM 1725  O   HOH D 419      10.336   6.266  55.407  1.00  0.00      D    O  
HETATM 1726  H1  HOH D 419      10.227   7.026  54.767  1.00  0.00      D    H  
HETATM 1727  H2  HOH D 419      10.116   5.407  54.944  1.00  0.00      D    H  
HETATM 1728  O   HOH D 420       9.233  25.705  63.695  1.00  0.00      D    O  
HETATM 1729  H1  HOH D 420       8.772  25.815  64.575  1.00  0.00      D    H  
HETATM 1730  H2  HOH D 420       9.436  24.738  63.544  1.00  0.00      D    H  
HETATM 1731  O   HOH D 421      24.646   4.314  24.728  1.00  0.00      D    O  
HETATM 1732  H1  HOH D 421      24.114   3.500  24.963  1.00  0.00      D    H  
HETATM 1733  H2  HOH D 421      24.564   4.494  23.748  1.00  0.00      D    H  
HETATM 1734  O   HOH D 422      38.226  22.419   3.212  1.00  0.00      D    O  
HETATM 1735  H1  HOH D 422      39.072  22.951   3.260  1.00  0.00      D    H  
HETATM 1736  H2  HOH D 422      38.440  21.478   2.951  1.00  0.00      D    H  
HETATM 1737  O   HOH D 423      16.747  33.679  39.227  1.00  0.00      D    O  
HETATM 1738  H1  HOH D 423      17.712  33.417  39.209  1.00  0.00      D    H  
HETATM 1739  H2  HOH D 423      16.235  33.109  38.585  1.00  0.00      D    H  
HETATM 1740  O   HOH D 424      15.758  31.275 117.521  1.00  0.00      D    O  
HETATM 1741  H1  HOH D 424      14.768  31.136 117.484  1.00  0.00      D    H  
HETATM 1742  H2  HOH D 424      16.206  30.417 117.773  1.00  0.00      D    H  
HETATM 1743  O   HOH D 425      34.793  33.855  33.133  1.00  0.00      D    O  
HETATM 1744  H1  HOH D 425      35.457  34.597  33.217  1.00  0.00      D    H  
HETATM 1745  H2  HOH D 425      35.216  32.995  33.419  1.00  0.00      D    H  
HETATM 1746  O   HOH D 426      24.762  34.040  83.191  1.00  0.00      D    O  
HETATM 1747  H1  HOH D 426      24.092  34.181  82.462  1.00  0.00      D    H  
HETATM 1748  H2  HOH D 426      25.640  33.778  82.792  1.00  0.00      D    H  
HETATM 1749  O   HOH D 427       8.871  23.412  30.209  1.00  0.00      D    O  
HETATM 1750  H1  HOH D 427       8.991  23.834  29.310  1.00  0.00      D    H  
HETATM 1751  H2  HOH D 427       9.597  22.742  30.362  1.00  0.00      D    H  
HETATM 1752  O   HOH D 428       6.005  30.306 117.709  1.00  0.00      D    O  
HETATM 1753  H1  HOH D 428       5.221  30.923 117.787  1.00  0.00      D    H  
HETATM 1754  H2  HOH D 428       6.332  30.065 118.623  1.00  0.00      D    H  
HETATM 1755  O   HOH D 429      42.740   0.530 105.425  1.00  0.00      D    O  
HETATM 1756  H1  HOH D 429      42.090   1.117 105.908  1.00  0.00      D    H  
HETATM 1757  H2  HOH D 429      42.463   0.440 104.469  1.00  0.00      D    H  
HETATM 1758  O   HOH D 430      48.024   3.118  36.110  1.00  0.00      D    O  
HETATM 1759  H1  HOH D 430      48.075   2.891  35.137  1.00  0.00      D    H  
HETATM 1760  H2  HOH D 430      48.887   2.877  36.554  1.00  0.00      D    H  
HETATM 1761  O   HOH D 431       1.531  36.723  19.353  1.00  0.00      D    O  
HETATM 1762  H1  HOH D 431       1.483  36.096  20.131  1.00  0.00      D    H  
HETATM 1763  H2  HOH D 431       1.321  36.225  18.512  1.00  0.00      D    H  
HETATM 1764  O   HOH D 432      10.553  15.711  15.505  1.00  0.00      D    O  
HETATM 1765  H1  HOH D 432      10.004  15.086  14.952  1.00  0.00      D    H  
HETATM 1766  H2  HOH D 432      10.022  16.008  16.299  1.00  0.00      D    H  
HETATM 1767  O   HOH D 433      14.823  37.694  19.284  1.00  0.00      D    O  
HETATM 1768  H1  HOH D 433      15.731  37.378  19.009  1.00  0.00      D    H  
HETATM 1769  H2  HOH D 433      14.859  38.670  19.496  1.00  0.00      D    H  
HETATM 1770  O   HOH D 434       3.885  21.525   3.354  1.00  0.00      D    O  
HETATM 1771  H1  HOH D 434       4.741  21.009   3.379  1.00  0.00      D    H  
HETATM 1772  H2  HOH D 434       3.138  20.918   3.083  1.00  0.00      D    H  
HETATM 1773  O   HOH D 435      37.343  34.729  96.745  1.00  0.00      D    O  
HETATM 1774  H1  HOH D 435      36.951  35.507  96.255  1.00  0.00      D    H  
HETATM 1775  H2  HOH D 435      38.238  34.508  96.359  1.00  0.00      D    H  
HETATM 1776  O   HOH D 436      24.155  37.371  99.102  1.00  0.00      D    O  
HETATM 1777  H1  HOH D 436      24.501  37.169 100.019  1.00  0.00      D    H  
HETATM 1778  H2  HOH D 436      23.163  37.246  99.085  1.00  0.00      D    H  
HETATM 1779  O   HOH D 437      12.633   3.611  40.992  1.00  0.00      D    O  
HETATM 1780  H1  HOH D 437      12.031   3.271  41.715  1.00  0.00      D    H  
HETATM 1781  H2  HOH D 437      13.578   3.616  41.320  1.00  0.00      D    H  
HETATM 1782  O   HOH D 438      26.867   1.086 114.836  1.00  0.00      D    O  
HETATM 1783  H1  HOH D 438      26.690   0.175 114.463  1.00  0.00      D    H  
HETATM 1784  H2  HOH D 438      26.605   1.109 115.801  1.00  0.00      D    H  
HETATM 1785  O   HOH D 439      21.973  32.986  26.715  1.00  0.00      D    O  
HETATM 1786  H1  HOH D 439      21.718  33.226  27.652  1.00  0.00      D    H  
HETATM 1787  H2  HOH D 439      21.158  32.696  26.212  1.00  0.00      D    H  
HETATM 1788  O   HOH D 440      33.666  33.325  76.827  1.00  0.00      D    O  
HETATM 1789  H1  HOH D 440      34.171  33.804  77.544  1.00  0.00      D    H  
HETATM 1790  H2  HOH D 440      32.685  33.469  76.957  1.00  0.00      D    H  
HETATM 1791  O   HOH D 441      39.123  20.577  48.535  1.00  0.00      D    O  
HETATM 1792  H1  HOH D 441      39.800  20.474  49.263  1.00  0.00      D    H  
HETATM 1793  H2  HOH D 441      39.181  19.796  47.913  1.00  0.00      D    H  
HETATM 1794  O   HOH D 442      36.784  16.159  66.946  1.00  0.00      D    O  
HETATM 1795  H1  HOH D 442      37.120  16.034  66.013  1.00  0.00      D    H  
HETATM 1796  H2  HOH D 442      36.304  15.332  67.241  1.00  0.00      D    H  
HETATM 1797  O   HOH D 443      36.705  30.506  89.549  1.00  0.00      D    O  
HETATM 1798  H1  HOH D 443      37.650  30.773  89.364  1.00  0.00      D    H  
HETATM 1799  H2  HOH D 443      36.441  29.765  88.932  1.00  0.00      D    H  
HETATM 1800  O   HOH D 444      36.427  16.473  86.345  1.00  0.00      D    O  
HETATM 1801  H1  HOH D 444      36.044  17.365  86.585  1.00  0.00      D    H  
HETATM 1802  H2  HOH D 444      35.962  16.118  85.534  1.00  0.00      D    H  
HETATM 1803  O   HOH D 445      11.319   2.382 109.032  1.00  0.00      D    O  
HETATM 1804  H1  HOH D 445      10.854   1.515 109.211  1.00  0.00      D    H  
HETATM 1805  H2  HOH D 445      11.096   3.036 109.754  1.00  0.00      D    H  
HETATM 1806  O   HOH D 446      16.260   7.184  55.427  1.00  0.00      D    O  
HETATM 1807  H1  HOH D 446      16.564   7.950  54.860  1.00  0.00      D    H  
HETATM 1808  H2  HOH D 446      16.312   7.442  56.391  1.00  0.00      D    H  
HETATM 1809  O   HOH D 447      25.062  14.645 109.448  1.00  0.00      D    O  
HETATM 1810  H1  HOH D 447      25.294  13.676 109.529  1.00  0.00      D    H  
HETATM 1811  H2  HOH D 447      25.802  15.127 108.980  1.00  0.00      D    H  
HETATM 1812  O   HOH D 448      32.218  28.616   5.931  1.00  0.00      D    O  
HETATM 1813  H1  HOH D 448      31.443  29.247   5.903  1.00  0.00      D    H  
HETATM 1814  H2  HOH D 448      32.201  28.029   5.121  1.00  0.00      D    H  
HETATM 1815  O   HOH D 449      14.487  10.161 106.883  1.00  0.00      D    O  
HETATM 1816  H1  HOH D 449      15.021  10.912 107.272  1.00  0.00      D    H  
HETATM 1817  H2  HOH D 449      15.012   9.312 106.943  1.00  0.00      D    H  
HETATM 1818  O   HOH D 450      15.820  36.035  38.111  1.00  0.00      D    O  
HETATM 1819  H1  HOH D 450      14.878  36.066  37.778  1.00  0.00      D    H  
HETATM 1820  H2  HOH D 450      16.020  35.118  38.457  1.00  0.00      D    H  
HETATM 1821  O   HOH D 451      33.937  17.236  66.472  1.00  0.00      D    O  
HETATM 1822  H1  HOH D 451      33.901  18.009  67.106  1.00  0.00      D    H  
HETATM 1823  H2  HOH D 451      34.157  16.401  66.976  1.00  0.00      D    H  
HETATM 1824  O   HOH D 452      17.683  16.629 106.126  1.00  0.00      D    O  
HETATM 1825  H1  HOH D 452      17.766  15.842 105.514  1.00  0.00      D    H  
HETATM 1826  H2  HOH D 452      18.539  16.752 106.629  1.00  0.00      D    H  
HETATM 1827  O   HOH D 453       4.193  24.309  23.964  1.00  0.00      D    O  
HETATM 1828  H1  HOH D 453       3.858  25.197  24.277  1.00  0.00      D    H  
HETATM 1829  H2  HOH D 453       4.510  23.777  24.749  1.00  0.00      D    H  
HETATM 1830  O   HOH D 454      45.526   0.567  48.704  1.00  0.00      D    O  
HETATM 1831  H1  HOH D 454      45.052   0.766  47.846  1.00  0.00      D    H  
HETATM 1832  H2  HOH D 454      45.718   1.423  49.185  1.00  0.00      D    H  
HETATM 1833  O   HOH D 455       1.402   2.219  95.359  1.00  0.00      D    O  
HETATM 1834  H1  HOH D 455       1.633   1.454  95.961  1.00  0.00      D    H  
HETATM 1835  H2  HOH D 455       1.953   3.016  95.606  1.00  0.00      D    H  
HETATM 1836  O   HOH D 456       3.111  10.867 107.570  1.00  0.00      D    O  
HETATM 1837  H1  HOH D 456       3.165  10.749 108.561  1.00  0.00      D    H  
HETATM 1838  H2  HOH D 456       3.418  11.787 107.327  1.00  0.00      D    H  
HETATM 1839  O   HOH D 457      19.397   5.946  73.645  1.00  0.00      D    O  
HETATM 1840  H1  HOH D 457      19.584   6.004  74.625  1.00  0.00      D    H  
HETATM 1841  H2  HOH D 457      18.441   6.184  73.473  1.00  0.00      D    H  
HETATM 1842  O   HOH D 458       2.220  12.280  74.402  1.00  0.00      D    O  
HETATM 1843  H1  HOH D 458       2.132  13.271  74.297  1.00  0.00      D    H  
HETATM 1844  H2  HOH D 458       2.954  11.946  73.811  1.00  0.00      D    H  
HETATM 1845  O   HOH D 459       6.276  36.085  96.624  1.00  0.00      D    O  
HETATM 1846  H1  HOH D 459       6.016  37.050  96.592  1.00  0.00      D    H  
HETATM 1847  H2  HOH D 459       6.932  35.893  95.894  1.00  0.00      D    H  
HETATM 1848  O   HOH D 460       8.194   2.677  40.137  1.00  0.00      D    O  
HETATM 1849  H1  HOH D 460       8.794   1.982  40.534  1.00  0.00      D    H  
HETATM 1850  H2  HOH D 460       7.269   2.564  40.498  1.00  0.00      D    H  
HETATM 1851  O   HOH D 461      22.751   0.959  43.026  1.00  0.00      D    O  
HETATM 1852  H1  HOH D 461      21.879   0.722  42.598  1.00  0.00      D    H  
HETATM 1853  H2  HOH D 461      22.629   1.025  44.016  1.00  0.00      D    H  
HETATM 1854  O   HOH D 462      41.599  35.897   9.979  1.00  0.00      D    O  
HETATM 1855  H1  HOH D 462      41.263  35.030   9.611  1.00  0.00      D    H  
HETATM 1856  H2  HOH D 462      41.677  35.829  10.973  1.00  0.00      D    H  
HETATM 1857  O   HOH D 463      30.199   0.474 117.532  1.00  0.00      D    O  
HETATM 1858  H1  HOH D 463      30.951   1.036 117.875  1.00  0.00      D    H  
HETATM 1859  H2  HOH D 463      30.080   0.637 116.553  1.00  0.00      D    H  
HETATM 1860  O   HOH D 464      44.363  42.340  98.526  1.00  0.00      D    O  
HETATM 1861  H1  HOH D 464      44.012  41.407  98.445  1.00  0.00      D    H  
HETATM 1862  H2  HOH D 464      44.813  42.451  99.413  1.00  0.00      D    H  
HETATM 1863  O   HOH D 465      17.443  37.879  36.703  1.00  0.00      D    O  
HETATM 1864  H1  HOH D 465      18.403  37.610  36.773  1.00  0.00      D    H  
HETATM 1865  H2  HOH D 465      16.892  37.308  37.312  1.00  0.00      D    H  
HETATM 1866  O   HOH D 466      31.833  15.072  90.870  1.00  0.00      D    O  
HETATM 1867  H1  HOH D 466      32.616  14.648  90.417  1.00  0.00      D    H  
HETATM 1868  H2  HOH D 466      32.048  15.224  91.835  1.00  0.00      D    H  
HETATM 1869  O   HOH D 467      14.380  41.121  74.760  1.00  0.00      D    O  
HETATM 1870  H1  HOH D 467      13.988  40.435  74.146  1.00  0.00      D    H  
HETATM 1871  H2  HOH D 467      14.867  40.664  75.504  1.00  0.00      D    H  
HETATM 1872  O   HOH D 468      44.495  41.570  70.495  1.00  0.00      D    O  
HETATM 1873  H1  HOH D 468      45.378  41.126  70.346  1.00  0.00      D    H  
HETATM 1874  H2  HOH D 468      43.760  40.912  70.336  1.00  0.00      D    H  
HETATM 1875  O   HOH D 469      12.137  17.771  14.811  1.00  0.00      D    O  
HETATM 1876  H1  HOH D 469      11.645  16.929  15.029  1.00  0.00      D    H  
HETATM 1877  H2  HOH D 469      12.391  18.237  15.659  1.00  0.00      D    H  
HETATM 1878  O   HOH D 470      44.650   7.485 102.514  1.00  0.00      D    O  
HETATM 1879  H1  HOH D 470      45.042   8.288 102.962  1.00  0.00      D    H  
HETATM 1880  H2  HOH D 470      44.210   6.903 103.198  1.00  0.00      D    H  
HETATM 1881  O   HOH D 471      13.741   2.319  92.268  1.00  0.00      D    O  
HETATM 1882  H1  HOH D 471      14.589   2.076  92.739  1.00  0.00      D    H  
HETATM 1883  H2  HOH D 471      13.055   2.598  92.939  1.00  0.00      D    H  
HETATM 1884  O   HOH D 472      41.529  21.729  94.965  1.00  0.00      D    O  
HETATM 1885  H1  HOH D 472      42.247  21.758  95.660  1.00  0.00      D    H  
HETATM 1886  H2  HOH D 472      40.667  21.449  95.387  1.00  0.00      D    H  
HETATM 1887  O   HOH D 473      16.639  10.431  48.685  1.00  0.00      D    O  
HETATM 1888  H1  HOH D 473      16.564  11.417  48.534  1.00  0.00      D    H  
HETATM 1889  H2  HOH D 473      15.932   9.959  48.158  1.00  0.00      D    H  
HETATM 1890  O   HOH D 474      15.257  37.052  86.392  1.00  0.00      D    O  
HETATM 1891  H1  HOH D 474      15.452  36.993  85.413  1.00  0.00      D    H  
HETATM 1892  H2  HOH D 474      15.994  36.613  86.906  1.00  0.00      D    H  
HETATM 1893  O   HOH D 475      15.275   6.003  63.385  1.00  0.00      D    O  
HETATM 1894  H1  HOH D 475      15.875   5.798  64.158  1.00  0.00      D    H  
HETATM 1895  H2  HOH D 475      14.346   6.166  63.719  1.00  0.00      D    H  
HETATM 1896  O   HOH D 476       6.547  12.989  86.736  1.00  0.00      D    O  
HETATM 1897  H1  HOH D 476       5.687  13.287  86.320  1.00  0.00      D    H  
HETATM 1898  H2  HOH D 476       6.512  13.147  87.723  1.00  0.00      D    H  
HETATM 1899  O   HOH D 477       3.538  25.117  95.590  1.00  0.00      D    O  
HETATM 1900  H1  HOH D 477       2.923  24.448  95.173  1.00  0.00      D    H  
HETATM 1901  H2  HOH D 477       4.475  24.942  95.288  1.00  0.00      D    H  
HETATM 1902  O   HOH D 478      16.968  29.868 111.867  1.00  0.00      D    O  
HETATM 1903  H1  HOH D 478      16.680  30.817 111.736  1.00  0.00      D    H  
HETATM 1904  H2  HOH D 478      17.530  29.580 111.091  1.00  0.00      D    H  
HETATM 1905  O   HOH D 479       4.839   4.437 112.189  1.00  0.00      D    O  
HETATM 1906  H1  HOH D 479       5.734   4.777 111.900  1.00  0.00      D    H  
HETATM 1907  H2  HOH D 479       4.120   4.988 111.764  1.00  0.00      D    H  
HETATM 1908  O   HOH D 480      45.164   2.035  31.293  1.00  0.00      D    O  
HETATM 1909  H1  HOH D 480      46.037   1.547  31.321  1.00  0.00      D    H  
HETATM 1910  H2  HOH D 480      45.177   2.778  31.961  1.00  0.00      D    H  
HETATM 1911  O   HOH D 481      31.867  37.335  41.046  1.00  0.00      D    O  
HETATM 1912  H1  HOH D 481      32.301  37.019  40.202  1.00  0.00      D    H  
HETATM 1913  H2  HOH D 481      32.565  37.698  41.663  1.00  0.00      D    H  
HETATM 1914  O   HOH D 482      22.917  -0.013  19.645  1.00  0.00      D    O  
HETATM 1915  H1  HOH D 482      22.360   0.503  18.994  1.00  0.00      D    H  
HETATM 1916  H2  HOH D 482      23.427   0.624  20.224  1.00  0.00      D    H  
HETATM 1917  O   HOH D 483      43.069  14.101  32.745  1.00  0.00      D    O  
HETATM 1918  H1  HOH D 483      42.384  13.404  32.529  1.00  0.00      D    H  
HETATM 1919  H2  HOH D 483      43.981  13.744  32.543  1.00  0.00      D    H  
HETATM 1920  O   HOH D 484      37.498  39.430  37.102  1.00  0.00      D    O  
HETATM 1921  H1  HOH D 484      37.958  39.615  36.234  1.00  0.00      D    H  
HETATM 1922  H2  HOH D 484      38.032  38.767  37.627  1.00  0.00      D    H  
HETATM 1923  O   HOH D 485       2.968  22.385  87.408  1.00  0.00      D    O  
HETATM 1924  H1  HOH D 485       3.270  22.223  86.468  1.00  0.00      D    H  
HETATM 1925  H2  HOH D 485       3.742  22.703  87.956  1.00  0.00      D    H  
HETATM 1926  O   HOH D 486      10.663  10.234  20.527  1.00  0.00      D    O  
HETATM 1927  H1  HOH D 486      10.047  10.036  19.765  1.00  0.00      D    H  
HETATM 1928  H2  HOH D 486      11.139  11.097  20.355  1.00  0.00      D    H  
HETATM 1929  O   HOH D 487      26.322  18.696  89.803  1.00  0.00      D    O  
HETATM 1930  H1  HOH D 487      25.666  19.410  90.047  1.00  0.00      D    H  
HETATM 1931  H2  HOH D 487      26.182  17.899  90.390  1.00  0.00      D    H  
HETATM 1932  O   HOH D 488      22.732  15.568  97.552  1.00  0.00      D    O  
HETATM 1933  H1  HOH D 488      21.965  16.053  97.131  1.00  0.00      D    H  
HETATM 1934  H2  HOH D 488      22.420  14.680  97.888  1.00  0.00      D    H  
HETATM 1935  O   HOH D 489      24.146  42.233  55.407  1.00  0.00      D    O  
HETATM 1936  H1  HOH D 489      23.952  43.203  55.553  1.00  0.00      D    H  
HETATM 1937  H2  HOH D 489      24.895  41.949  56.005  1.00  0.00      D    H  
HETATM 1938  O   HOH D 490      11.140  40.229  48.461  1.00  0.00      D    O  
HETATM 1939  H1  HOH D 490      11.539  40.901  49.085  1.00  0.00      D    H  
HETATM 1940  H2  HOH D 490      10.818  39.439  48.983  1.00  0.00      D    H  
HETATM 1941  O   HOH D 491      13.576   7.351  68.971  1.00  0.00      D    O  
HETATM 1942  H1  HOH D 491      14.270   7.818  69.519  1.00  0.00      D    H  
HETATM 1943  H2  HOH D 491      12.837   7.989  68.753  1.00  0.00      D    H  
HETATM 1944  O   HOH D 492      42.414  41.020  26.094  1.00  0.00      D    O  
HETATM 1945  H1  HOH D 492      42.359  40.782  25.124  1.00  0.00      D    H  
HETATM 1946  H2  HOH D 492      43.359  40.930  26.406  1.00  0.00      D    H  
HETATM 1947  O   HOH D 493       5.743  34.037  87.559  1.00  0.00      D    O  
HETATM 1948  H1  HOH D 493       5.875  34.987  87.840  1.00  0.00      D    H  
HETATM 1949  H2  HOH D 493       6.559  33.715  87.079  1.00  0.00      D    H  
HETATM 1950  O   HOH D 494      15.902   6.743  45.198  1.00  0.00      D    O  
HETATM 1951  H1  HOH D 494      15.025   7.210  45.082  1.00  0.00      D    H  
HETATM 1952  H2  HOH D 494      16.317   6.586  44.302  1.00  0.00      D    H  
HETATM 1953  O   HOH D 495      30.286  34.894  19.390  1.00  0.00      D    O  
HETATM 1954  H1  HOH D 495      29.614  34.170  19.543  1.00  0.00      D    H  
HETATM 1955  H2  HOH D 495      30.029  35.704  19.917  1.00  0.00      D    H  
HETATM 1956  O   HOH D 496      37.073  16.814  10.153  1.00  0.00      D    O  
HETATM 1957  H1  HOH D 496      37.106  15.817  10.082  1.00  0.00      D    H  
HETATM 1958  H2  HOH D 496      37.679  17.115  10.889  1.00  0.00      D    H  
HETATM 1959  O   HOH D 497      36.679  20.370  58.913  1.00  0.00      D    O  
HETATM 1960  H1  HOH D 497      37.398  21.010  59.184  1.00  0.00      D    H  
HETATM 1961  H2  HOH D 497      36.954  19.439  59.153  1.00  0.00      D    H  
HETATM 1962  O   HOH D 498      39.420  18.869  93.209  1.00  0.00      D    O  
HETATM 1963  H1  HOH D 498      39.881  18.147  93.724  1.00  0.00      D    H  
HETATM 1964  H2  HOH D 498      40.020  19.193  92.478  1.00  0.00      D    H  
HETATM 1965  O   HOH D 499      33.424  21.469  41.587  1.00  0.00      D    O  
HETATM 1966  H1  HOH D 499      32.840  20.972  40.945  1.00  0.00      D    H  
HETATM 1967  H2  HOH D 499      33.197  21.197  42.522  1.00  0.00      D    H  
HETATM 1968  O   HOH D 500      34.839   1.136  32.298  1.00  0.00      D    O  
HETATM 1969  H1  HOH D 500      34.194   1.449  31.601  1.00  0.00      D    H  
HETATM 1970  H2  HOH D 500      34.334   0.761  33.075  1.00  0.00      D    H  
HETATM 1971  O   HOH D 501      23.511  16.879  55.832  1.00  0.00      D    O  
HETATM 1972  H1  HOH D 501      22.527  17.033  55.740  1.00  0.00      D    H  
HETATM 1973  H2  HOH D 501      23.884  17.504  56.517  1.00  0.00      D    H  
HETATM 1974  O   HOH D 502      37.204  18.288  36.547  1.00  0.00      D    O  
HETATM 1975  H1  HOH D 502      37.994  17.872  36.998  1.00  0.00      D    H  
HETATM 1976  H2  HOH D 502      36.826  17.648  35.878  1.00  0.00      D    H  
HETATM 1977  O   HOH D 503      19.275  31.631  57.913  1.00  0.00      D    O  
HETATM 1978  H1  HOH D 503      19.500  32.603  57.983  1.00  0.00      D    H  
HETATM 1979  H2  HOH D 503      18.431  31.447  58.416  1.00  0.00      D    H  
HETATM 1980  O   HOH D 504      30.324  23.900  36.780  1.00  0.00      D    O  
HETATM 1981  H1  HOH D 504      29.472  24.255  36.395  1.00  0.00      D    H  
HETATM 1982  H2  HOH D 504      30.254  23.876  37.777  1.00  0.00      D    H  
HETATM 1983  O   HOH D 505      36.183  10.932  63.083  1.00  0.00      D    O  
HETATM 1984  H1  HOH D 505      35.267  10.630  63.346  1.00  0.00      D    H  
HETATM 1985  H2  HOH D 505      36.393  10.599  62.164  1.00  0.00      D    H  
HETATM 1986  O   HOH D 506      27.767  17.075  34.386  1.00  0.00      D    O  
HETATM 1987  H1  HOH D 506      28.073  17.584  33.581  1.00  0.00      D    H  
HETATM 1988  H2  HOH D 506      28.536  16.563  34.768  1.00  0.00      D    H  
HETATM 1989  O   HOH D 507       3.664   3.485  93.452  1.00  0.00      D    O  
HETATM 1990  H1  HOH D 507       4.062   4.089  92.762  1.00  0.00      D    H  
HETATM 1991  H2  HOH D 507       3.379   4.026  94.244  1.00  0.00      D    H  
HETATM 1992  O   HOH D 508      48.875   9.416 114.109  1.00  0.00      D    O  
HETATM 1993  H1  HOH D 508      49.170   9.796 114.986  1.00  0.00      D    H  
HETATM 1994  H2  HOH D 508      47.876   9.367 114.086  1.00  0.00      D    H  
HETATM 1995  O   HOH D 509      26.264  36.497  97.403  1.00  0.00      D    O  
HETATM 1996  H1  HOH D 509      27.081  36.117  97.835  1.00  0.00      D    H  
HETATM 1997  H2  HOH D 509      25.676  36.905  98.102  1.00  0.00      D    H  
HETATM 1998  O   HOH D 510      39.669  19.184  75.338  1.00  0.00      D    O  
HETATM 1999  H1  HOH D 510      39.036  18.948  74.601  1.00  0.00      D    H  
HETATM 2000  H2  HOH D 510      40.602  18.946  75.065  1.00  0.00      D    H  
HETATM 2001  O   HOH D 511      49.441   7.459  45.878  1.00  0.00      D    O  
HETATM 2002  H1  HOH D 511      49.299   7.800  46.808  1.00  0.00      D    H  
HETATM 2003  H2  HOH D 511      48.616   7.618  45.336  1.00  0.00      D    H  
HETATM 2004  O   HOH D 512       8.209   8.620  50.556  1.00  0.00      D    O  
HETATM 2005  H1  HOH D 512       7.224   8.462  50.480  1.00  0.00      D    H  
HETATM 2006  H2  HOH D 512       8.417   9.559  50.283  1.00  0.00      D    H  
HETATM 2007  O   HOH D 513      38.133  26.702 106.068  1.00  0.00      D    O  
HETATM 2008  H1  HOH D 513      37.302  26.362 106.508  1.00  0.00      D    H  
HETATM 2009  H2  HOH D 513      37.905  27.076 105.169  1.00  0.00      D    H  
HETATM 2010  O   HOH D 514      46.799  21.361  75.924  1.00  0.00      D    O  
HETATM 2011  H1  HOH D 514      46.329  20.495  76.096  1.00  0.00      D    H  
HETATM 2012  H2  HOH D 514      47.777  21.191  75.801  1.00  0.00      D    H  
HETATM 2013  O   HOH D 515      28.104  38.972  26.599  1.00  0.00      D    O  
HETATM 2014  H1  HOH D 515      28.076  39.024  25.600  1.00  0.00      D    H  
HETATM 2015  H2  HOH D 515      27.549  38.200  26.908  1.00  0.00      D    H  
HETATM 2016  O   HOH D 516      41.015  22.853  19.049  1.00  0.00      D    O  
HETATM 2017  H1  HOH D 516      40.905  23.669  19.616  1.00  0.00      D    H  
HETATM 2018  H2  HOH D 516      41.935  22.843  18.655  1.00  0.00      D    H  
HETATM 2019  O   HOH D 517       2.057  33.250  87.459  1.00  0.00      D    O  
HETATM 2020  H1  HOH D 517       2.073  32.904  88.397  1.00  0.00      D    H  
HETATM 2021  H2  HOH D 517       1.657  34.167  87.448  1.00  0.00      D    H  
HETATM 2022  O   HOH D 518      37.771   5.732  20.684  1.00  0.00      D    O  
HETATM 2023  H1  HOH D 518      38.258   5.536  19.833  1.00  0.00      D    H  
HETATM 2024  H2  HOH D 518      37.665   6.722  20.786  1.00  0.00      D    H  
HETATM 2025  O   HOH D 519       0.074  20.305  75.902  1.00  0.00      D    O  
HETATM 2026  H1  HOH D 519       0.119  19.309  75.829  1.00  0.00      D    H  
HETATM 2027  H2  HOH D 519       0.854  20.710  75.426  1.00  0.00      D    H  
HETATM 2028  O   HOH D 520      18.723  33.299 103.547  1.00  0.00      D    O  
HETATM 2029  H1  HOH D 520      18.237  34.092 103.914  1.00  0.00      D    H  
HETATM 2030  H2  HOH D 520      19.527  33.111 104.111  1.00  0.00      D    H  
HETATM 2031  O   HOH D 521      15.978  24.059  66.727  1.00  0.00      D    O  
HETATM 2032  H1  HOH D 521      15.815  24.756  66.028  1.00  0.00      D    H  
HETATM 2033  H2  HOH D 521      15.119  23.594  66.941  1.00  0.00      D    H  
HETATM 2034  O   HOH D 522      27.403  42.137  94.177  1.00  0.00      D    O  
HETATM 2035  H1  HOH D 522      26.594  41.639  94.488  1.00  0.00      D    H  
HETATM 2036  H2  HOH D 522      27.266  43.117  94.317  1.00  0.00      D    H  
HETATM 2037  O   HOH D 523      20.470  21.875  63.041  1.00  0.00      D    O  
HETATM 2038  H1  HOH D 523      21.053  21.079  63.202  1.00  0.00      D    H  
HETATM 2039  H2  HOH D 523      19.513  21.587  63.014  1.00  0.00      D    H  
HETATM 2040  O   HOH D 524      22.568  15.926  69.315  1.00  0.00      D    O  
HETATM 2041  H1  HOH D 524      22.780  16.680  68.693  1.00  0.00      D    H  
HETATM 2042  H2  HOH D 524      22.115  15.194  68.807  1.00  0.00      D    H  
HETATM 2043  O   HOH D 525      37.910  17.944  19.634  1.00  0.00      D    O  
HETATM 2044  H1  HOH D 525      38.402  18.800  19.789  1.00  0.00      D    H  
HETATM 2045  H2  HOH D 525      37.329  17.745  20.423  1.00  0.00      D    H  
HETATM 2046  O   HOH D 526      35.275  29.112 106.563  1.00  0.00      D    O  
HETATM 2047  H1  HOH D 526      34.470  29.689 106.699  1.00  0.00      D    H  
HETATM 2048  H2  HOH D 526      35.099  28.201 106.936  1.00  0.00      D    H  
HETATM 2049  O   HOH D 527       2.913  11.335  94.454  1.00  0.00      D    O  
HETATM 2050  H1  HOH D 527       2.912  11.957  93.671  1.00  0.00      D    H  
HETATM 2051  H2  HOH D 527       3.511  11.699  95.168  1.00  0.00      D    H  
HETATM 2052  O   HOH D 528       1.383  36.724  28.243  1.00  0.00      D    O  
HETATM 2053  H1  HOH D 528       0.510  36.932  28.684  1.00  0.00      D    H  
HETATM 2054  H2  HOH D 528       2.076  37.375  28.553  1.00  0.00      D    H  
HETATM 2055  O   HOH D 529      30.379  18.701  93.140  1.00  0.00      D    O  
HETATM 2056  H1  HOH D 529      30.870  19.514  92.826  1.00  0.00      D    H  
HETATM 2057  H2  HOH D 529      30.962  17.897  93.031  1.00  0.00      D    H  
HETATM 2058  O   HOH D 530      34.052  41.108  80.496  1.00  0.00      D    O  
HETATM 2059  H1  HOH D 530      34.717  41.423  81.173  1.00  0.00      D    H  
HETATM 2060  H2  HOH D 530      34.460  40.383  79.941  1.00  0.00      D    H  
HETATM 2061  O   HOH D 531       0.550  26.969  47.597  1.00  0.00      D    O  
HETATM 2062  H1  HOH D 531       0.727  26.321  48.338  1.00  0.00      D    H  
HETATM 2063  H2  HOH D 531       0.745  27.897  47.911  1.00  0.00      D    H  
HETATM 2064  O   HOH D 532      26.903  13.341  49.045  1.00  0.00      D    O  
HETATM 2065  H1  HOH D 532      26.559  13.968  49.744  1.00  0.00      D    H  
HETATM 2066  H2  HOH D 532      27.528  12.684  49.466  1.00  0.00      D    H  
HETATM 2067  O   HOH D 533      41.863   0.355  18.516  1.00  0.00      D    O  
HETATM 2068  H1  HOH D 533      42.843   0.390  18.324  1.00  0.00      D    H  
HETATM 2069  H2  HOH D 533      41.466   1.265  18.393  1.00  0.00      D    H  
HETATM 2070  O   HOH D 534      34.977  32.463  69.833  1.00  0.00      D    O  
HETATM 2071  H1  HOH D 534      34.993  33.071  70.627  1.00  0.00      D    H  
HETATM 2072  H2  HOH D 534      35.881  32.054  69.709  1.00  0.00      D    H  
HETATM 2073  O   HOH D 535      36.916   1.230  34.157  1.00  0.00      D    O  
HETATM 2074  H1  HOH D 535      36.115   1.092  33.575  1.00  0.00      D    H  
HETATM 2075  H2  HOH D 535      36.804   0.716  35.007  1.00  0.00      D    H  
HETATM 2076  O   HOH D 536      36.345  23.417  20.194  1.00  0.00      D    O  
HETATM 2077  H1  HOH D 536      36.940  24.166  19.902  1.00  0.00      D    H  
HETATM 2078  H2  HOH D 536      36.750  22.959  20.985  1.00  0.00      D    H  
HETATM 2079  O   HOH D 537      16.851  27.205 112.890  1.00  0.00      D    O  
HETATM 2080  H1  HOH D 537      17.520  26.545 113.231  1.00  0.00      D    H  
HETATM 2081  H2  HOH D 537      16.270  26.767 112.204  1.00  0.00      D    H  
HETATM 2082  O   HOH D 538      14.918  20.859  78.963  1.00  0.00      D    O  
HETATM 2083  H1  HOH D 538      14.386  20.685  79.792  1.00  0.00      D    H  
HETATM 2084  H2  HOH D 538      14.315  20.818  78.166  1.00  0.00      D    H  
HETATM 2085  O   HOH D 539      49.113  13.677  83.669  1.00  0.00      D    O  
HETATM 2086  H1  HOH D 539      49.440  13.649  82.724  1.00  0.00      D    H  
HETATM 2087  H2  HOH D 539      49.128  14.621  83.998  1.00  0.00      D    H  
HETATM 2088  O   HOH D 540      41.165  40.798  61.047  1.00  0.00      D    O  
HETATM 2089  H1  HOH D 540      41.326  40.448  61.970  1.00  0.00      D    H  
HETATM 2090  H2  HOH D 540      40.570  40.166  60.550  1.00  0.00      D    H  
HETATM 2091  O   HOH D 541      20.767   7.898   7.766  1.00  0.00      D    O  
HETATM 2092  H1  HOH D 541      19.858   7.694   7.402  1.00  0.00      D    H  
HETATM 2093  H2  HOH D 541      20.678   8.477   8.577  1.00  0.00      D    H  
HETATM 2094  O   HOH D 542       8.288  15.817  48.972  1.00  0.00      D    O  
HETATM 2095  H1  HOH D 542       8.864  16.632  49.035  1.00  0.00      D    H  
HETATM 2096  H2  HOH D 542       8.253  15.364  49.863  1.00  0.00      D    H  
HETATM 2097  O   HOH D 543      48.083  11.564  92.020  1.00  0.00      D    O  
HETATM 2098  H1  HOH D 543      48.481  12.281  92.592  1.00  0.00      D    H  
HETATM 2099  H2  HOH D 543      47.670  10.864  92.603  1.00  0.00      D    H  
HETATM 2100  O   HOH D 544       0.784  37.257  59.047  1.00  0.00      D    O  
HETATM 2101  H1  HOH D 544       0.396  37.682  59.865  1.00  0.00      D    H  
HETATM 2102  H2  HOH D 544       1.185  36.373  59.289  1.00  0.00      D    H  
HETATM 2103  O   HOH D 545       8.433   7.363   6.266  1.00  0.00      D    O  
HETATM 2104  H1  HOH D 545       8.268   6.533   5.733  1.00  0.00      D    H  
HETATM 2105  H2  HOH D 545       9.398   7.617   6.196  1.00  0.00      D    H  
HETATM 2106  O   HOH D 546      30.231  19.353  34.554  1.00  0.00      D    O  
HETATM 2107  H1  HOH D 546      31.216  19.184  34.592  1.00  0.00      D    H  
HETATM 2108  H2  HOH D 546      29.977  19.631  33.628  1.00  0.00      D    H  
HETATM 2109  O   HOH D 547      38.151  25.985  62.494  1.00  0.00      D    O  
HETATM 2110  H1  HOH D 547      38.236  25.127  61.987  1.00  0.00      D    H  
HETATM 2111  H2  HOH D 547      37.370  26.502  62.145  1.00  0.00      D    H  
HETATM 2112  O   HOH D 548      11.518  21.739   4.190  1.00  0.00      D    O  
HETATM 2113  H1  HOH D 548      11.065  22.346   3.538  1.00  0.00      D    H  
HETATM 2114  H2  HOH D 548      12.259  21.248   3.730  1.00  0.00      D    H  
HETATM 2115  O   HOH D 549      25.719   8.929   9.005  1.00  0.00      D    O  
HETATM 2116  H1  HOH D 549      25.580   8.220   8.314  1.00  0.00      D    H  
HETATM 2117  H2  HOH D 549      26.693   9.001   9.218  1.00  0.00      D    H  
HETATM 2118  O   HOH D 550      33.189   4.367  16.860  1.00  0.00      D    O  
HETATM 2119  H1  HOH D 550      33.655   5.204  16.572  1.00  0.00      D    H  
HETATM 2120  H2  HOH D 550      32.207   4.540  16.930  1.00  0.00      D    H  
HETATM 2121  O   HOH D 551      43.047  35.997 111.661  1.00  0.00      D    O  
HETATM 2122  H1  HOH D 551      42.659  35.559 112.472  1.00  0.00      D    H  
HETATM 2123  H2  HOH D 551      43.936  35.587 111.454  1.00  0.00      D    H  
HETATM 2124  O   HOH D 552       8.770  16.703   3.105  1.00  0.00      D    O  
HETATM 2125  H1  HOH D 552       7.907  16.198   3.087  1.00  0.00      D    H  
HETATM 2126  H2  HOH D 552       8.595  17.668   2.912  1.00  0.00      D    H  
HETATM 2127  O   HOH D 553      43.045   2.885  71.831  1.00  0.00      D    O  
HETATM 2128  H1  HOH D 553      43.243   3.827  71.560  1.00  0.00      D    H  
HETATM 2129  H2  HOH D 553      43.778   2.547  72.422  1.00  0.00      D    H  
HETATM 2130  O   HOH D 554      38.741   2.874   8.706  1.00  0.00      D    O  
HETATM 2131  H1  HOH D 554      38.744   1.928   8.380  1.00  0.00      D    H  
HETATM 2132  H2  HOH D 554      39.202   3.458   8.037  1.00  0.00      D    H  
HETATM 2133  O   HOH D 555      17.614  38.371  94.498  1.00  0.00      D    O  
HETATM 2134  H1  HOH D 555      18.379  37.758  94.299  1.00  0.00      D    H  
HETATM 2135  H2  HOH D 555      16.878  38.208  93.841  1.00  0.00      D    H  
HETATM 2136  O   HOH D 556       1.429  13.378  35.220  1.00  0.00      D    O  
HETATM 2137  H1  HOH D 556       0.678  12.756  34.998  1.00  0.00      D    H  
HETATM 2138  H2  HOH D 556       1.312  14.236  34.721  1.00  0.00      D    H  
HETATM 2139  O   HOH D 557      37.839  23.422  90.190  1.00  0.00      D    O  
HETATM 2140  H1  HOH D 557      38.531  23.251  90.892  1.00  0.00      D    H  
HETATM 2141  H2  HOH D 557      36.935  23.465  90.615  1.00  0.00      D    H  
HETATM 2142  O   HOH D 558      12.397   4.901  45.008  1.00  0.00      D    O  
HETATM 2143  H1  HOH D 558      11.443   4.604  45.060  1.00  0.00      D    H  
HETATM 2144  H2  HOH D 558      12.578   5.567  45.731  1.00  0.00      D    H  
HETATM 2145  O   HOH D 559      21.249  39.079 109.774  1.00  0.00      D    O  
HETATM 2146  H1  HOH D 559      20.783  38.195 109.742  1.00  0.00      D    H  
HETATM 2147  H2  HOH D 559      22.229  38.945 109.623  1.00  0.00      D    H  
HETATM 2148  O   HOH D 560       5.009  18.208 113.254  1.00  0.00      D    O  
HETATM 2149  H1  HOH D 560       4.406  18.693 113.888  1.00  0.00      D    H  
HETATM 2150  H2  HOH D 560       5.619  18.863 112.808  1.00  0.00      D    H  
HETATM 2151  O   HOH D 561      24.016  25.391  60.395  1.00  0.00      D    O  
HETATM 2152  H1  HOH D 561      23.670  26.314  60.226  1.00  0.00      D    H  
HETATM 2153  H2  HOH D 561      24.574  25.097  59.619  1.00  0.00      D    H  
HETATM 2154  O   HOH D 562      20.794  16.680  96.303  1.00  0.00      D    O  
HETATM 2155  H1  HOH D 562      20.056  16.018  96.170  1.00  0.00      D    H  
HETATM 2156  H2  HOH D 562      20.423  17.516  96.707  1.00  0.00      D    H  
HETATM 2157  O   HOH D 563      29.421  16.318  10.883  1.00  0.00      D    O  
HETATM 2158  H1  HOH D 563      29.024  15.848  10.095  1.00  0.00      D    H  
HETATM 2159  H2  HOH D 563      29.194  17.291  10.840  1.00  0.00      D    H  
HETATM 2160  O   HOH D 564      14.211  33.480  68.641  1.00  0.00      D    O  
HETATM 2161  H1  HOH D 564      15.166  33.190  68.707  1.00  0.00      D    H  
HETATM 2162  H2  HOH D 564      13.739  33.272  69.497  1.00  0.00      D    H  
HETATM 2163  O   HOH D 565       4.130  32.012 116.819  1.00  0.00      D    O  
HETATM 2164  H1  HOH D 565       3.374  32.315 116.239  1.00  0.00      D    H  
HETATM 2165  H2  HOH D 565       4.942  32.560 116.621  1.00  0.00      D    H  
HETATM 2166  O   HOH D 566      11.676  40.470  78.660  1.00  0.00      D    O  
HETATM 2167  H1  HOH D 566      11.564  41.454  78.800  1.00  0.00      D    H  
HETATM 2168  H2  HOH D 566      11.248  40.206  77.795  1.00  0.00      D    H  
HETATM 2169  O   HOH D 567      47.056  38.747  97.642  1.00  0.00      D    O  
HETATM 2170  H1  HOH D 567      47.369  39.380  96.934  1.00  0.00      D    H  
HETATM 2171  H2  HOH D 567      46.056  38.749  97.672  1.00  0.00      D    H  
HETATM 2172  O   HOH D 568       7.647  37.921  10.187  1.00  0.00      D    O  
HETATM 2173  H1  HOH D 568       7.859  38.642  10.846  1.00  0.00      D    H  
HETATM 2174  H2  HOH D 568       7.940  37.038  10.553  1.00  0.00      D    H  
HETATM 2175  O   HOH D 569      14.910  35.049  55.354  1.00  0.00      D    O  
HETATM 2176  H1  HOH D 569      15.300  35.877  55.756  1.00  0.00      D    H  
HETATM 2177  H2  HOH D 569      15.188  34.980  54.396  1.00  0.00      D    H  
HETATM 2178  O   HOH D 570      37.655  35.000  10.498  1.00  0.00      D    O  
HETATM 2179  H1  HOH D 570      37.093  35.823  10.424  1.00  0.00      D    H  
HETATM 2180  H2  HOH D 570      38.453  35.192  11.070  1.00  0.00      D    H  
HETATM 2181  O   HOH D 571      33.519  32.561  57.776  1.00  0.00      D    O  
HETATM 2182  H1  HOH D 571      34.329  32.155  57.354  1.00  0.00      D    H  
HETATM 2183  H2  HOH D 571      33.712  33.512  58.021  1.00  0.00      D    H  
HETATM 2184  O   HOH D 572      23.930  18.839  51.107  1.00  0.00      D    O  
HETATM 2185  H1  HOH D 572      24.553  18.550  51.834  1.00  0.00      D    H  
HETATM 2186  H2  HOH D 572      23.006  18.933  51.478  1.00  0.00      D    H  
HETATM 2187  O   HOH D 573      26.096  27.115 105.698  1.00  0.00      D    O  
HETATM 2188  H1  HOH D 573      26.455  26.325 106.194  1.00  0.00      D    H  
HETATM 2189  H2  HOH D 573      25.484  27.633 106.294  1.00  0.00      D    H  
HETATM 2190  O   HOH D 574      33.810  16.337  24.099  1.00  0.00      D    O  
HETATM 2191  H1  HOH D 574      33.085  16.375  23.411  1.00  0.00      D    H  
HETATM 2192  H2  HOH D 574      34.032  15.382  24.296  1.00  0.00      D    H  
HETATM 2193  O   HOH D 575      30.204  38.682  50.424  1.00  0.00      D    O  
HETATM 2194  H1  HOH D 575      30.683  38.876  49.568  1.00  0.00      D    H  
HETATM 2195  H2  HOH D 575      29.752  37.792  50.358  1.00  0.00      D    H  
HETATM 2196  O   HOH D 576      30.475  16.599 106.873  1.00  0.00      D    O  
HETATM 2197  H1  HOH D 576      29.606  16.920 106.496  1.00  0.00      D    H  
HETATM 2198  H2  HOH D 576      31.219  16.848 106.253  1.00  0.00      D    H  
HETATM 2199  O   HOH D 577      25.540   0.274  43.267  1.00  0.00      D    O  
HETATM 2200  H1  HOH D 577      24.556   0.444  43.320  1.00  0.00      D    H  
HETATM 2201  H2  HOH D 577      25.958   0.928  42.637  1.00  0.00      D    H  
HETATM 2202  O   HOH D 578       4.785  37.107  48.442  1.00  0.00      D    O  
HETATM 2203  H1  HOH D 578       4.995  37.630  47.617  1.00  0.00      D    H  
HETATM 2204  H2  HOH D 578       4.219  36.318  48.202  1.00  0.00      D    H  
HETATM 2205  O   HOH D 579      23.392  41.200  16.079  1.00  0.00      D    O  
HETATM 2206  H1  HOH D 579      23.630  41.706  16.909  1.00  0.00      D    H  
HETATM 2207  H2  HOH D 579      23.322  40.226  16.292  1.00  0.00      D    H  
HETATM 2208  O   HOH D 580      25.007  21.509  96.140  1.00  0.00      D    O  
HETATM 2209  H1  HOH D 580      25.363  21.095  95.302  1.00  0.00      D    H  
HETATM 2210  H2  HOH D 580      25.678  21.406  96.874  1.00  0.00      D    H  
HETATM 2211  O   HOH D 581       5.149   5.023  45.605  1.00  0.00      D    O  
HETATM 2212  H1  HOH D 581       4.204   5.305  45.440  1.00  0.00      D    H  
HETATM 2213  H2  HOH D 581       5.689   5.169  44.776  1.00  0.00      D    H  
HETATM 2214  O   HOH D 582      47.007  23.643  23.405  1.00  0.00      D    O  
HETATM 2215  H1  HOH D 582      46.017  23.519  23.478  1.00  0.00      D    H  
HETATM 2216  H2  HOH D 582      47.209  24.606  23.226  1.00  0.00      D    H  
HETATM 2217  O   HOH D 583       9.573   1.262 116.892  1.00  0.00      D    O  
HETATM 2218  H1  HOH D 583       9.664   0.657 116.101  1.00  0.00      D    H  
HETATM 2219  H2  HOH D 583       9.919   2.170 116.658  1.00  0.00      D    H  
HETATM 2220  O   HOH D 584      44.833  13.945   6.320  1.00  0.00      D    O  
HETATM 2221  H1  HOH D 584      45.350  14.086   5.476  1.00  0.00      D    H  
HETATM 2222  H2  HOH D 584      44.194  13.186   6.197  1.00  0.00      D    H  
HETATM 2223  O   HOH D 585      11.123   2.534 100.800  1.00  0.00      D    O  
HETATM 2224  H1  HOH D 585      11.038   3.529 100.841  1.00  0.00      D    H  
HETATM 2225  H2  HOH D 585      11.902   2.243 101.356  1.00  0.00      D    H  
HETATM 2226  O   HOH D 586      37.302  10.007  49.651  1.00  0.00      D    O  
HETATM 2227  H1  HOH D 586      38.259  10.260  49.791  1.00  0.00      D    H  
HETATM 2228  H2  HOH D 586      37.046  10.186  48.701  1.00  0.00      D    H  
HETATM 2229  O   HOH D 587      11.452  15.402 116.341  1.00  0.00      D    O  
HETATM 2230  H1  HOH D 587      12.318  15.813 116.057  1.00  0.00      D    H  
HETATM 2231  H2  HOH D 587      11.632  14.644 116.969  1.00  0.00      D    H  
HETATM 2232  O   HOH D 588      39.954  18.940  68.168  1.00  0.00      D    O  
HETATM 2233  H1  HOH D 588      40.097  19.133  69.139  1.00  0.00      D    H  
HETATM 2234  H2  HOH D 588      38.973  18.885  67.980  1.00  0.00      D    H  
HETATM 2235  O   HOH D 589      23.311  21.659  39.310  1.00  0.00      D    O  
HETATM 2236  H1  HOH D 589      22.963  20.721  39.316  1.00  0.00      D    H  
HETATM 2237  H2  HOH D 589      23.005  22.133  40.136  1.00  0.00      D    H  
HETATM 2238  O   HOH D 590      27.657  20.885  43.987  1.00  0.00      D    O  
HETATM 2239  H1  HOH D 590      28.064  21.791  43.869  1.00  0.00      D    H  
HETATM 2240  H2  HOH D 590      27.500  20.714  44.959  1.00  0.00      D    H  
HETATM 2241  O   HOH D 591      41.498   1.927  15.676  1.00  0.00      D    O  
HETATM 2242  H1  HOH D 591      40.628   1.468  15.854  1.00  0.00      D    H  
HETATM 2243  H2  HOH D 591      41.742   2.495  16.462  1.00  0.00      D    H  
HETATM 2244  O   HOH D 592      11.042   7.707  57.577  1.00  0.00      D    O  
HETATM 2245  H1  HOH D 592      10.519   7.661  58.428  1.00  0.00      D    H  
HETATM 2246  H2  HOH D 592      10.565   7.193  56.865  1.00  0.00      D    H  
HETATM 2247  O   HOH D 593      42.920  34.594 107.976  1.00  0.00      D    O  
HETATM 2248  H1  HOH D 593      43.157  34.221 107.079  1.00  0.00      D    H  
HETATM 2249  H2  HOH D 593      42.395  33.917 108.492  1.00  0.00      D    H  
HETATM 2250  O   HOH D 594      41.157  20.506  38.236  1.00  0.00      D    O  
HETATM 2251  H1  HOH D 594      41.502  20.341  39.160  1.00  0.00      D    H  
HETATM 2252  H2  HOH D 594      40.165  20.380  38.224  1.00  0.00      D    H  
HETATM 2253  O   HOH D 595       1.592  19.562  97.541  1.00  0.00      D    O  
HETATM 2254  H1  HOH D 595       1.786  19.039  98.371  1.00  0.00      D    H  
HETATM 2255  H2  HOH D 595       1.128  18.975  96.878  1.00  0.00      D    H  
HETATM 2256  O   HOH D 596       1.459  10.108  42.066  1.00  0.00      D    O  
HETATM 2257  H1  HOH D 596       1.982   9.363  42.481  1.00  0.00      D    H  
HETATM 2258  H2  HOH D 596       2.086  10.811  41.733  1.00  0.00      D    H  
HETATM 2259  O   HOH D 597      34.326   8.544  91.464  1.00  0.00      D    O  
HETATM 2260  H1  HOH D 597      33.562   9.120  91.174  1.00  0.00      D    H  
HETATM 2261  H2  HOH D 597      35.169   8.869  91.035  1.00  0.00      D    H  
HETATM 2262  O   HOH D 598       8.762  40.980  12.905  1.00  0.00      D    O  
HETATM 2263  H1  HOH D 598       7.827  41.333  12.917  1.00  0.00      D    H  
HETATM 2264  H2  HOH D 598       9.142  41.074  11.985  1.00  0.00      D    H  
HETATM 2265  O   HOH D 599       1.358  30.311  44.287  1.00  0.00      D    O  
HETATM 2266  H1  HOH D 599       1.567  29.406  44.658  1.00  0.00      D    H  
HETATM 2267  H2  HOH D 599       1.714  30.380  43.355  1.00  0.00      D    H  
HETATM 2268  O   HOH D 600       2.546  15.861 117.908  1.00  0.00      D    O  
HETATM 2269  H1  HOH D 600       2.835  16.110 118.832  1.00  0.00      D    H  
HETATM 2270  H2  HOH D 600       2.163  14.937 117.917  1.00  0.00      D    H  
HETATM 2271  O   HOH D 601       2.496  20.041  49.907  1.00  0.00      D    O  
HETATM 2272  H1  HOH D 601       3.093  20.581  49.314  1.00  0.00      D    H  
HETATM 2273  H2  HOH D 601       1.579  20.440  49.909  1.00  0.00      D    H  
HETATM 2274  O   HOH D 602       0.109   9.303  85.330  1.00  0.00      D    O  
HETATM 2275  H1  HOH D 602       0.273   8.935  84.415  1.00  0.00      D    H  
HETATM 2276  H2  HOH D 602       0.279  10.289  85.328  1.00  0.00      D    H  
HETATM 2277  O   HOH D 603      27.732   5.337   5.069  1.00  0.00      D    O  
HETATM 2278  H1  HOH D 603      27.052   5.197   4.349  1.00  0.00      D    H  
HETATM 2279  H2  HOH D 603      27.849   4.489   5.586  1.00  0.00      D    H  
HETATM 2280  O   HOH D 604      30.186  14.407   3.437  1.00  0.00      D    O  
HETATM 2281  H1  HOH D 604      31.101  14.728   3.194  1.00  0.00      D    H  
HETATM 2282  H2  HOH D 604      29.537  15.165   3.365  1.00  0.00      D    H  
HETATM 2283  O   HOH D 605      25.222  40.643  27.376  1.00  0.00      D    O  
HETATM 2284  H1  HOH D 605      24.552  40.833  28.094  1.00  0.00      D    H  
HETATM 2285  H2  HOH D 605      26.054  41.172  27.548  1.00  0.00      D    H  
HETATM 2286  O   HOH D 606      34.508  15.117  56.236  1.00  0.00      D    O  
HETATM 2287  H1  HOH D 606      34.884  15.418  57.113  1.00  0.00      D    H  
HETATM 2288  H2  HOH D 606      34.495  14.117  56.205  1.00  0.00      D    H  
HETATM 2289  O   HOH D 607      25.164   6.348  52.624  1.00  0.00      D    O  
HETATM 2290  H1  HOH D 607      25.446   7.304  52.547  1.00  0.00      D    H  
HETATM 2291  H2  HOH D 607      24.377   6.183  52.031  1.00  0.00      D    H  
HETATM 2292  O   HOH D 608      23.658  12.601  46.332  1.00  0.00      D    O  
HETATM 2293  H1  HOH D 608      23.129  12.182  45.595  1.00  0.00      D    H  
HETATM 2294  H2  HOH D 608      23.487  13.586  46.347  1.00  0.00      D    H  
HETATM 2295  O   HOH D 609      43.955   2.349  22.122  1.00  0.00      D    O  
HETATM 2296  H1  HOH D 609      42.990   2.109  22.019  1.00  0.00      D    H  
HETATM 2297  H2  HOH D 609      44.189   3.076  21.476  1.00  0.00      D    H  
HETATM 2298  O   HOH D 610      41.122  39.571 103.695  1.00  0.00      D    O  
HETATM 2299  H1  HOH D 610      40.482  39.530 104.462  1.00  0.00      D    H  
HETATM 2300  H2  HOH D 610      41.920  39.002 103.896  1.00  0.00      D    H  
HETATM 2301  O   HOH D 611      30.627  27.585  37.082  1.00  0.00      D    O  
HETATM 2302  H1  HOH D 611      30.538  28.114  37.925  1.00  0.00      D    H  
HETATM 2303  H2  HOH D 611      31.344  26.897  37.194  1.00  0.00      D    H  
HETATM 2304  O   HOH D 612      23.486  20.228  26.730  1.00  0.00      D    O  
HETATM 2305  H1  HOH D 612      23.365  19.839  27.644  1.00  0.00      D    H  
HETATM 2306  H2  HOH D 612      23.549  21.224  26.797  1.00  0.00      D    H  
HETATM 2307  O   HOH D 613      45.523  14.878  76.992  1.00  0.00      D    O  
HETATM 2308  H1  HOH D 613      45.907  15.756  77.276  1.00  0.00      D    H  
HETATM 2309  H2  HOH D 613      45.175  14.391  77.793  1.00  0.00      D    H  
HETATM 2310  O   HOH D 614      39.562   7.752  47.718  1.00  0.00      D    O  
HETATM 2311  H1  HOH D 614      38.672   7.982  47.325  1.00  0.00      D    H  
HETATM 2312  H2  HOH D 614      40.096   7.230  47.053  1.00  0.00      D    H  
HETATM 2313  O   HOH D 615      32.503  21.813   3.292  1.00  0.00      D    O  
HETATM 2314  H1  HOH D 615      32.075  21.344   4.065  1.00  0.00      D    H  
HETATM 2315  H2  HOH D 615      33.437  21.477   3.174  1.00  0.00      D    H  
HETATM 2316  O   HOH D 616      27.599  29.231  37.976  1.00  0.00      D    O  
HETATM 2317  H1  HOH D 616      28.144  29.244  37.137  1.00  0.00      D    H  
HETATM 2318  H2  HOH D 616      27.946  29.922  38.609  1.00  0.00      D    H  
HETATM 2319  O   HOH D 617       1.191   4.383  73.880  1.00  0.00      D    O  
HETATM 2320  H1  HOH D 617       1.748   4.819  73.173  1.00  0.00      D    H  
HETATM 2321  H2  HOH D 617       1.768   3.787  74.439  1.00  0.00      D    H  
HETATM 2322  O   HOH D 618      17.186  23.157  75.061  1.00  0.00      D    O  
HETATM 2323  H1  HOH D 618      17.833  22.876  75.770  1.00  0.00      D    H  
HETATM 2324  H2  HOH D 618      17.388  22.669  74.212  1.00  0.00      D    H  
HETATM 2325  O   HOH D 619       0.885  35.558  71.560  1.00  0.00      D    O  
HETATM 2326  H1  HOH D 619       0.287  35.637  72.357  1.00  0.00      D    H  
HETATM 2327  H2  HOH D 619       1.827  35.410  71.862  1.00  0.00      D    H  
HETATM 2328  O   HOH D 620      14.724  41.367  69.688  1.00  0.00      D    O  
HETATM 2329  H1  HOH D 620      15.478  41.002  69.142  1.00  0.00      D    H  
HETATM 2330  H2  HOH D 620      13.949  41.573  69.091  1.00  0.00      D    H  
HETATM 2331  O   HOH D 621      35.142   1.363  67.977  1.00  0.00      D    O  
HETATM 2332  H1  HOH D 621      34.989   1.864  68.828  1.00  0.00      D    H  
HETATM 2333  H2  HOH D 621      36.035   1.609  67.600  1.00  0.00      D    H  
HETATM 2334  O   HOH D 622      17.586  39.404 106.755  1.00  0.00      D    O  
HETATM 2335  H1  HOH D 622      16.928  38.693 106.508  1.00  0.00      D    H  
HETATM 2336  H2  HOH D 622      17.123  40.289 106.792  1.00  0.00      D    H  
HETATM 2337  O   HOH D 623       0.276  24.528  16.337  1.00  0.00      D    O  
HETATM 2338  H1  HOH D 623       0.836  24.398  15.518  1.00  0.00      D    H  
HETATM 2339  H2  HOH D 623      -0.074  23.643  16.644  1.00  0.00      D    H  
HETATM 2340  O   HOH D 624      18.256  42.291  36.477  1.00  0.00      D    O  
HETATM 2341  H1  HOH D 624      17.521  42.778  36.950  1.00  0.00      D    H  
HETATM 2342  H2  HOH D 624      18.364  42.664  35.556  1.00  0.00      D    H  
HETATM 2343  O   HOH D 625      40.540  31.149  76.433  1.00  0.00      D    O  
HETATM 2344  H1  HOH D 625      41.469  31.503  76.548  1.00  0.00      D    H  
HETATM 2345  H2  HOH D 625      39.905  31.699  76.975  1.00  0.00      D    H  
HETATM 2346  O   HOH D 626      13.903  12.688 114.955  1.00  0.00      D    O  
HETATM 2347  H1  HOH D 626      13.434  11.841 115.206  1.00  0.00      D    H  
HETATM 2348  H2  HOH D 626      14.830  12.477 114.645  1.00  0.00      D    H  
HETATM 2349  O   HOH D 627       5.995  23.529  65.543  1.00  0.00      D    O  
HETATM 2350  H1  HOH D 627       6.097  24.386  65.039  1.00  0.00      D    H  
HETATM 2351  H2  HOH D 627       6.883  23.250  65.908  1.00  0.00      D    H  
HETATM 2352  O   HOH D 628      15.290  35.565  59.550  1.00  0.00      D    O  
HETATM 2353  H1  HOH D 628      15.122  34.656  59.932  1.00  0.00      D    H  
HETATM 2354  H2  HOH D 628      14.416  36.002  59.335  1.00  0.00      D    H  
HETATM 2355  O   HOH D 629       7.074  22.764  85.254  1.00  0.00      D    O  
HETATM 2356  H1  HOH D 629       6.146  22.436  85.428  1.00  0.00      D    H  
HETATM 2357  H2  HOH D 629       7.524  22.160  84.596  1.00  0.00      D    H  
HETATM 2358  O   HOH D 630      46.262   6.594  25.592  1.00  0.00      D    O  
HETATM 2359  H1  HOH D 630      45.557   6.428  24.904  1.00  0.00      D    H  
HETATM 2360  H2  HOH D 630      46.052   6.071  26.418  1.00  0.00      D    H  
HETATM 2361  O   HOH D 631      25.593  25.410   9.953  1.00  0.00      D    O  
HETATM 2362  H1  HOH D 631      26.275  25.382  10.684  1.00  0.00      D    H  
HETATM 2363  H2  HOH D 631      26.056  25.406   9.066  1.00  0.00      D    H  
HETATM 2364  O   HOH D 632      22.084  37.170  68.381  1.00  0.00      D    O  
HETATM 2365  H1  HOH D 632      22.870  37.127  67.764  1.00  0.00      D    H  
HETATM 2366  H2  HOH D 632      21.289  37.518  67.885  1.00  0.00      D    H  
HETATM 2367  O   HOH D 633      13.520  36.477  91.424  1.00  0.00      D    O  
HETATM 2368  H1  HOH D 633      12.935  35.867  91.958  1.00  0.00      D    H  
HETATM 2369  H2  HOH D 633      13.861  35.992  90.619  1.00  0.00      D    H  
HETATM 2370  O   HOH D 634      16.913  28.483  10.306  1.00  0.00      D    O  
HETATM 2371  H1  HOH D 634      16.820  28.188   9.355  1.00  0.00      D    H  
HETATM 2372  H2  HOH D 634      17.549  29.253  10.355  1.00  0.00      D    H  
HETATM 2373  O   HOH D 635      41.675  15.148 115.697  1.00  0.00      D    O  
HETATM 2374  H1  HOH D 635      41.622  15.802 114.942  1.00  0.00      D    H  
HETATM 2375  H2  HOH D 635      41.478  14.229 115.356  1.00  0.00      D    H  
HETATM 2376  O   HOH D 636      28.602  13.399 106.397  1.00  0.00      D    O  
HETATM 2377  H1  HOH D 636      29.041  13.138 105.537  1.00  0.00      D    H  
HETATM 2378  H2  HOH D 636      29.299  13.696 107.050  1.00  0.00      D    H  
HETATM 2379  O   HOH D 637      16.948  17.690  34.593  1.00  0.00      D    O  
HETATM 2380  H1  HOH D 637      17.381  18.453  35.074  1.00  0.00      D    H  
HETATM 2381  H2  HOH D 637      16.758  16.953  35.242  1.00  0.00      D    H  
HETATM 2382  O   HOH D 638      34.337   8.051  42.338  1.00  0.00      D    O  
HETATM 2383  H1  HOH D 638      34.853   8.802  42.750  1.00  0.00      D    H  
HETATM 2384  H2  HOH D 638      33.398   8.347  42.164  1.00  0.00      D    H  
HETATM 2385  O   HOH D 639      19.841  31.993  30.744  1.00  0.00      D    O  
HETATM 2386  H1  HOH D 639      20.757  32.301  31.000  1.00  0.00      D    H  
HETATM 2387  H2  HOH D 639      19.610  31.167  31.258  1.00  0.00      D    H  
HETATM 2388  O   HOH D 640      46.608  22.444  63.671  1.00  0.00      D    O  
HETATM 2389  H1  HOH D 640      47.411  22.689  64.215  1.00  0.00      D    H  
HETATM 2390  H2  HOH D 640      46.730  21.527  63.291  1.00  0.00      D    H  
HETATM 2391  O   HOH D 641       2.010  20.825  45.488  1.00  0.00      D    O  
HETATM 2392  H1  HOH D 641       1.018  20.716  45.555  1.00  0.00      D    H  
HETATM 2393  H2  HOH D 641       2.442  19.924  45.448  1.00  0.00      D    H  
HETATM 2394  O   HOH D 642      42.375  39.021  88.122  1.00  0.00      D    O  
HETATM 2395  H1  HOH D 642      42.289  39.884  87.625  1.00  0.00      D    H  
HETATM 2396  H2  HOH D 642      41.997  39.126  89.042  1.00  0.00      D    H  
HETATM 2397  O   HOH D 643      12.967  41.272 104.999  1.00  0.00      D    O  
HETATM 2398  H1  HOH D 643      12.475  42.140 105.066  1.00  0.00      D    H  
HETATM 2399  H2  HOH D 643      12.336  40.517 105.177  1.00  0.00      D    H  
HETATM 2400  O   HOH D 644      43.262  17.363  95.347  1.00  0.00      D    O  
HETATM 2401  H1  HOH D 644      42.378  17.305  94.884  1.00  0.00      D    H  
HETATM 2402  H2  HOH D 644      43.530  16.456  95.670  1.00  0.00      D    H  
HETATM 2403  O   HOH D 645      48.715  40.097  27.126  1.00  0.00      D    O  
HETATM 2404  H1  HOH D 645      47.876  39.561  27.220  1.00  0.00      D    H  
HETATM 2405  H2  HOH D 645      49.406  39.552  26.650  1.00  0.00      D    H  
HETATM 2406  O   HOH D 646       8.691  14.925  51.575  1.00  0.00      D    O  
HETATM 2407  H1  HOH D 646       9.245  14.093  51.560  1.00  0.00      D    H  
HETATM 2408  H2  HOH D 646       7.964  14.830  52.255  1.00  0.00      D    H  
HETATM 2409  O   HOH D 647      21.976  39.931  24.066  1.00  0.00      D    O  
HETATM 2410  H1  HOH D 647      21.004  39.749  24.212  1.00  0.00      D    H  
HETATM 2411  H2  HOH D 647      22.121  40.917  23.981  1.00  0.00      D    H  
HETATM 2412  O   HOH D 648      29.480  36.925  82.870  1.00  0.00      D    O  
HETATM 2413  H1  HOH D 648      29.577  36.373  83.698  1.00  0.00      D    H  
HETATM 2414  H2  HOH D 648      28.644  37.470  82.929  1.00  0.00      D    H  
HETATM 2415  O   HOH D 649      37.096  41.712  50.412  1.00  0.00      D    O  
HETATM 2416  H1  HOH D 649      36.544  42.385  49.919  1.00  0.00      D    H  
HETATM 2417  H2  HOH D 649      37.533  41.095  49.758  1.00  0.00      D    H  
HETATM 2418  O   HOH D 650      46.440  20.237  56.709  1.00  0.00      D    O  
HETATM 2419  H1  HOH D 650      45.678  20.848  56.496  1.00  0.00      D    H  
HETATM 2420  H2  HOH D 650      46.823  19.873  55.859  1.00  0.00      D    H  
HETATM 2421  O   HOH D 651      19.357  39.522  39.840  1.00  0.00      D    O  
HETATM 2422  H1  HOH D 651      18.663  39.347  40.538  1.00  0.00      D    H  
HETATM 2423  H2  HOH D 651      20.221  39.101  40.116  1.00  0.00      D    H  
HETATM 2424  O   HOH D 652      38.640  16.174  71.190  1.00  0.00      D    O  
HETATM 2425  H1  HOH D 652      39.612  16.083  70.973  1.00  0.00      D    H  
HETATM 2426  H2  HOH D 652      38.260  15.273  71.400  1.00  0.00      D    H  
HETATM 2427  O   HOH D 653       8.573   6.290  14.940  1.00  0.00      D    O  
HETATM 2428  H1  HOH D 653       8.009   5.476  14.800  1.00  0.00      D    H  
HETATM 2429  H2  HOH D 653       8.111   7.087  14.550  1.00  0.00      D    H  
HETATM 2430  O   HOH D 654      12.138  25.188  83.017  1.00  0.00      D    O  
HETATM 2431  H1  HOH D 654      11.180  25.155  83.302  1.00  0.00      D    H  
HETATM 2432  H2  HOH D 654      12.589  25.968  83.451  1.00  0.00      D    H  
HETATM 2433  O   HOH D 655       3.495   8.359 113.129  1.00  0.00      D    O  
HETATM 2434  H1  HOH D 655       3.246   8.877 113.947  1.00  0.00      D    H  
HETATM 2435  H2  HOH D 655       4.249   8.819 112.660  1.00  0.00      D    H  
HETATM 2436  O   HOH D 656      15.762  25.382  48.265  1.00  0.00      D    O  
HETATM 2437  H1  HOH D 656      16.074  24.504  48.630  1.00  0.00      D    H  
HETATM 2438  H2  HOH D 656      16.361  25.662  47.514  1.00  0.00      D    H  
HETATM 2439  O   HOH D 657       8.006  10.314  94.209  1.00  0.00      D    O  
HETATM 2440  H1  HOH D 657       8.625  10.618  94.934  1.00  0.00      D    H  
HETATM 2441  H2  HOH D 657       8.511   9.753  93.553  1.00  0.00      D    H  
HETATM 2442  O   HOH D 658      15.291   8.811  26.917  1.00  0.00      D    O  
HETATM 2443  H1  HOH D 658      16.007   8.115  26.961  1.00  0.00      D    H  
HETATM 2444  H2  HOH D 658      14.580   8.518  26.278  1.00  0.00      D    H  
HETATM 2445  O   HOH D 659      20.697  28.276  97.052  1.00  0.00      D    O  
HETATM 2446  H1  HOH D 659      20.820  29.198  96.685  1.00  0.00      D    H  
HETATM 2447  H2  HOH D 659      21.497  28.025  97.597  1.00  0.00      D    H  
HETATM 2448  O   HOH D 660      17.818  11.494  19.476  1.00  0.00      D    O  
HETATM 2449  H1  HOH D 660      16.951  11.867  19.144  1.00  0.00      D    H  
HETATM 2450  H2  HOH D 660      17.875  10.524  19.241  1.00  0.00      D    H  
HETATM 2451  O   HOH D 661      46.085  28.516  31.313  1.00  0.00      D    O  
HETATM 2452  H1  HOH D 661      46.770  28.420  32.035  1.00  0.00      D    H  
HETATM 2453  H2  HOH D 661      46.056  27.678  30.768  1.00  0.00      D    H  
HETATM 2454  O   HOH D 662      21.466   6.520  61.960  1.00  0.00      D    O  
HETATM 2455  H1  HOH D 662      20.712   6.767  61.351  1.00  0.00      D    H  
HETATM 2456  H2  HOH D 662      22.267   7.076  61.740  1.00  0.00      D    H  
HETATM 2457  O   HOH D 663      28.612  14.327  30.808  1.00  0.00      D    O  
HETATM 2458  H1  HOH D 663      27.948  14.101  30.094  1.00  0.00      D    H  
HETATM 2459  H2  HOH D 663      28.975  13.484  31.204  1.00  0.00      D    H  
HETATM 2460  O   HOH D 664      16.373   0.218  81.000  1.00  0.00      D    O  
HETATM 2461  H1  HOH D 664      15.595   0.560  81.527  1.00  0.00      D    H  
HETATM 2462  H2  HOH D 664      16.841  -0.495  81.521  1.00  0.00      D    H  
HETATM 2463  O   HOH D 665       7.438  23.909  49.958  1.00  0.00      D    O  
HETATM 2464  H1  HOH D 665       8.154  24.004  49.266  1.00  0.00      D    H  
HETATM 2465  H2  HOH D 665       7.466  24.696  50.576  1.00  0.00      D    H  
HETATM 2466  O   HOH D 666      39.399   2.656  69.405  1.00  0.00      D    O  
HETATM 2467  H1  HOH D 666      38.885   2.527  70.253  1.00  0.00      D    H  
HETATM 2468  H2  HOH D 666      40.261   2.151  69.458  1.00  0.00      D    H  
HETATM 2469  O   HOH D 667      28.419  22.584  53.303  1.00  0.00      D    O  
HETATM 2470  H1  HOH D 667      27.733  22.106  52.754  1.00  0.00      D    H  
HETATM 2471  H2  HOH D 667      29.258  22.040  53.335  1.00  0.00      D    H  
HETATM 2472  O   HOH D 668      10.108  17.929  57.118  1.00  0.00      D    O  
HETATM 2473  H1  HOH D 668       9.618  17.781  56.259  1.00  0.00      D    H  
HETATM 2474  H2  HOH D 668       9.558  17.584  57.879  1.00  0.00      D    H  
HETATM 2475  O   HOH D 669      22.563  35.636  32.469  1.00  0.00      D    O  
HETATM 2476  H1  HOH D 669      22.875  36.410  31.918  1.00  0.00      D    H  
HETATM 2477  H2  HOH D 669      21.925  35.960  33.168  1.00  0.00      D    H  
HETATM 2478  O   HOH D 670       2.472  27.856  89.429  1.00  0.00      D    O  
HETATM 2479  H1  HOH D 670       2.745  27.614  88.498  1.00  0.00      D    H  
HETATM 2480  H2  HOH D 670       3.281  28.120  89.955  1.00  0.00      D    H  
HETATM 2481  O   HOH D 671      47.337  16.753  46.911  1.00  0.00      D    O  
HETATM 2482  H1  HOH D 671      46.727  17.190  46.249  1.00  0.00      D    H  
HETATM 2483  H2  HOH D 671      46.863  15.986  47.344  1.00  0.00      D    H  
HETATM 2484  O   HOH D 672       4.811  10.837  70.475  1.00  0.00      D    O  
HETATM 2485  H1  HOH D 672       4.052  10.909  69.828  1.00  0.00      D    H  
HETATM 2486  H2  HOH D 672       5.476  11.561  70.291  1.00  0.00      D    H  
HETATM 2487  O   HOH D 673       2.520   6.005   4.342  1.00  0.00      D    O  
HETATM 2488  H1  HOH D 673       1.745   6.228   3.750  1.00  0.00      D    H  
HETATM 2489  H2  HOH D 673       2.861   5.093   4.115  1.00  0.00      D    H  
HETATM 2490  O   HOH D 674      31.612   9.595 117.460  1.00  0.00      D    O  
HETATM 2491  H1  HOH D 674      32.162   8.848 117.834  1.00  0.00      D    H  
HETATM 2492  H2  HOH D 674      32.174  10.145 116.843  1.00  0.00      D    H  
HETATM 2493  O   HOH D 675      16.269  31.487  88.440  1.00  0.00      D    O  
HETATM 2494  H1  HOH D 675      16.103  32.435  88.169  1.00  0.00      D    H  
HETATM 2495  H2  HOH D 675      15.429  30.956  88.327  1.00  0.00      D    H  
HETATM 2496  O   HOH D 676      33.884  24.548  76.674  1.00  0.00      D    O  
HETATM 2497  H1  HOH D 676      34.215  24.010  77.449  1.00  0.00      D    H  
HETATM 2498  H2  HOH D 676      33.352  25.325  77.010  1.00  0.00      D    H  
HETATM 2499  O   HOH D 677      12.094   2.175  64.659  1.00  0.00      D    O  
HETATM 2500  H1  HOH D 677      12.014   1.185  64.542  1.00  0.00      D    H  
HETATM 2501  H2  HOH D 677      12.146   2.393  65.633  1.00  0.00      D    H  
HETATM 2502  O   HOH D 678      27.377  35.931  40.518  1.00  0.00      D    O  
HETATM 2503  H1  HOH D 678      27.502  36.794  41.006  1.00  0.00      D    H  
HETATM 2504  H2  HOH D 678      27.800  35.995  39.614  1.00  0.00      D    H  
HETATM 2505  O   HOH D 679      20.322  42.700 102.136  1.00  0.00      D    O  
HETATM 2506  H1  HOH D 679      19.559  43.320 102.314  1.00  0.00      D    H  
HETATM 2507  H2  HOH D 679      20.061  41.768 102.390  1.00  0.00      D    H  
HETATM 2508  O   HOH D 680      32.634  20.890  44.100  1.00  0.00      D    O  
HETATM 2509  H1  HOH D 680      32.005  20.117  44.190  1.00  0.00      D    H  
HETATM 2510  H2  HOH D 680      33.333  20.835  44.813  1.00  0.00      D    H  
HETATM 2511  O   HOH D 681      46.851  13.369  85.102  1.00  0.00      D    O  
HETATM 2512  H1  HOH D 681      47.664  13.318  84.523  1.00  0.00      D    H  
HETATM 2513  H2  HOH D 681      46.305  14.166  84.841  1.00  0.00      D    H  
HETATM 2514  O   HOH D 682      14.643  19.978  16.278  1.00  0.00      D    O  
HETATM 2515  H1  HOH D 682      13.916  19.411  16.666  1.00  0.00      D    H  
HETATM 2516  H2  HOH D 682      14.369  20.298  15.372  1.00  0.00      D    H  
HETATM 2517  O   HOH D 683      15.242  33.374  90.887  1.00  0.00      D    O  
HETATM 2518  H1  HOH D 683      14.694  33.534  91.708  1.00  0.00      D    H  
HETATM 2519  H2  HOH D 683      15.841  32.587  91.034  1.00  0.00      D    H  
HETATM 2520  O   HOH D 684      44.408  40.898  58.753  1.00  0.00      D    O  
HETATM 2521  H1  HOH D 684      44.728  40.780  59.693  1.00  0.00      D    H  
HETATM 2522  H2  HOH D 684      43.848  41.724  58.693  1.00  0.00      D    H  
HETATM 2523  O   HOH D 685      13.274   2.454  35.758  1.00  0.00      D    O  
HETATM 2524  H1  HOH D 685      14.079   2.564  35.175  1.00  0.00      D    H  
HETATM 2525  H2  HOH D 685      13.516   2.666  36.704  1.00  0.00      D    H  
HETATM 2526  O   HOH D 686       1.906  22.173  36.712  1.00  0.00      D    O  
HETATM 2527  H1  HOH D 686       1.015  22.573  36.496  1.00  0.00      D    H  
HETATM 2528  H2  HOH D 686       2.443  22.084  35.874  1.00  0.00      D    H  
HETATM 2529  O   HOH D 687      19.608  27.181  51.584  1.00  0.00      D    O  
HETATM 2530  H1  HOH D 687      19.040  28.003  51.628  1.00  0.00      D    H  
HETATM 2531  H2  HOH D 687      19.057  26.382  51.826  1.00  0.00      D    H  
HETATM 2532  O   HOH D 688      20.458  23.415  50.616  1.00  0.00      D    O  
HETATM 2533  H1  HOH D 688      20.199  24.207  50.063  1.00  0.00      D    H  
HETATM 2534  H2  HOH D 688      21.346  23.071  50.309  1.00  0.00      D    H  
HETATM 2535  O   HOH D 689      11.794  33.052  44.449  1.00  0.00      D    O  
HETATM 2536  H1  HOH D 689      11.431  32.151  44.212  1.00  0.00      D    H  
HETATM 2537  H2  HOH D 689      11.165  33.510  45.077  1.00  0.00      D    H  
HETATM 2538  O   HOH D 690      38.645  33.775 103.564  1.00  0.00      D    O  
HETATM 2539  H1  HOH D 690      39.586  34.079 103.710  1.00  0.00      D    H  
HETATM 2540  H2  HOH D 690      38.605  32.777 103.613  1.00  0.00      D    H  
HETATM 2541  O   HOH D 691       3.705  37.853  17.769  1.00  0.00      D    O  
HETATM 2542  H1  HOH D 691       3.112  37.461  18.472  1.00  0.00      D    H  
HETATM 2543  H2  HOH D 691       3.965  37.142  17.117  1.00  0.00      D    H  
HETATM 2544  O   HOH D 692       1.864   6.218  83.604  1.00  0.00      D    O  
HETATM 2545  H1  HOH D 692       1.390   6.316  84.479  1.00  0.00      D    H  
HETATM 2546  H2  HOH D 692       1.207   5.955  82.897  1.00  0.00      D    H  
HETATM 2547  O   HOH D 693       3.972  39.631  39.578  1.00  0.00      D    O  
HETATM 2548  H1  HOH D 693       3.988  39.985  40.513  1.00  0.00      D    H  
HETATM 2549  H2  HOH D 693       4.328  40.326  38.952  1.00  0.00      D    H  
HETATM 2550  O   HOH D 694      29.948   5.464  16.401  1.00  0.00      D    O  
HETATM 2551  H1  HOH D 694      29.775   6.449  16.396  1.00  0.00      D    H  
HETATM 2552  H2  HOH D 694      29.880   5.109  15.468  1.00  0.00      D    H  
HETATM 2553  O   HOH D 695      31.804  39.383  79.661  1.00  0.00      D    O  
HETATM 2554  H1  HOH D 695      32.455  39.959  80.155  1.00  0.00      D    H  
HETATM 2555  H2  HOH D 695      31.748  39.682  78.709  1.00  0.00      D    H  
HETATM 2556  O   HOH D 696      39.852  29.976  59.175  1.00  0.00      D    O  
HETATM 2557  H1  HOH D 696      40.231  30.885  59.006  1.00  0.00      D    H  
HETATM 2558  H2  HOH D 696      39.608  29.890  60.141  1.00  0.00      D    H  
HETATM 2559  O   HOH D 697      26.036  23.339  26.503  1.00  0.00      D    O  
HETATM 2560  H1  HOH D 697      26.412  22.646  25.887  1.00  0.00      D    H  
HETATM 2561  H2  HOH D 697      25.390  23.915  26.002  1.00  0.00      D    H  
HETATM 2562  O   HOH D 698      40.412   2.203  53.004  1.00  0.00      D    O  
HETATM 2563  H1  HOH D 698      39.900   2.962  53.407  1.00  0.00      D    H  
HETATM 2564  H2  HOH D 698      41.093   1.876  53.660  1.00  0.00      D    H  
HETATM 2565  O   HOH D 699      42.595  41.147  31.210  1.00  0.00      D    O  
HETATM 2566  H1  HOH D 699      43.548  41.225  30.919  1.00  0.00      D    H  
HETATM 2567  H2  HOH D 699      42.266  42.040  31.517  1.00  0.00      D    H  
HETATM 2568  O   HOH D 700       1.820  18.575  52.265  1.00  0.00      D    O  
HETATM 2569  H1  HOH D 700       1.990  19.211  51.512  1.00  0.00      D    H  
HETATM 2570  H2  HOH D 700       0.841  18.377  52.318  1.00  0.00      D    H  
HETATM 2571  O   HOH D 701      18.621  10.699  80.813  1.00  0.00      D    O  
HETATM 2572  H1  HOH D 701      18.474  11.557  80.319  1.00  0.00      D    H  
HETATM 2573  H2  HOH D 701      17.745  10.349  81.142  1.00  0.00      D    H  
HETATM 2574  O   HOH D 702      22.063  25.274  82.283  1.00  0.00      D    O  
HETATM 2575  H1  HOH D 702      21.187  24.797  82.222  1.00  0.00      D    H  
HETATM 2576  H2  HOH D 702      21.911  26.214  82.588  1.00  0.00      D    H  
HETATM 2577  O   HOH D 703      29.672  35.983  23.152  1.00  0.00      D    O  
HETATM 2578  H1  HOH D 703      30.020  35.115  22.798  1.00  0.00      D    H  
HETATM 2579  H2  HOH D 703      28.907  35.808  23.772  1.00  0.00      D    H  
HETATM 2580  O   HOH D 704      41.128  21.306  73.488  1.00  0.00      D    O  
HETATM 2581  H1  HOH D 704      40.197  21.349  73.852  1.00  0.00      D    H  
HETATM 2582  H2  HOH D 704      41.759  21.047  74.219  1.00  0.00      D    H  
HETATM 2583  O   HOH D 705      27.641  27.672  43.511  1.00  0.00      D    O  
HETATM 2584  H1  HOH D 705      27.391  28.356  42.826  1.00  0.00      D    H  
HETATM 2585  H2  HOH D 705      28.634  27.673  43.635  1.00  0.00      D    H  
HETATM 2586  O   HOH D 706      41.746  38.398  41.046  1.00  0.00      D    O  
HETATM 2587  H1  HOH D 706      40.904  38.189  41.543  1.00  0.00      D    H  
HETATM 2588  H2  HOH D 706      42.033  37.594  40.525  1.00  0.00      D    H  
HETATM 2589  O   HOH D 707      11.730  34.758  93.175  1.00  0.00      D    O  
HETATM 2590  H1  HOH D 707      11.531  35.557  93.742  1.00  0.00      D    H  
HETATM 2591  H2  HOH D 707      10.890  34.236  93.028  1.00  0.00      D    H  
HETATM 2592  O   HOH D 708      28.592  30.292  77.259  1.00  0.00      D    O  
HETATM 2593  H1  HOH D 708      27.681  30.663  77.081  1.00  0.00      D    H  
HETATM 2594  H2  HOH D 708      28.717  30.172  78.244  1.00  0.00      D    H  
HETATM 2595  O   HOH D 709      16.492  13.341  33.452  1.00  0.00      D    O  
HETATM 2596  H1  HOH D 709      15.569  13.581  33.152  1.00  0.00      D    H  
HETATM 2597  H2  HOH D 709      17.162  13.810  32.877  1.00  0.00      D    H  
HETATM 2598  O   HOH D 710      11.887  34.417  87.746  1.00  0.00      D    O  
HETATM 2599  H1  HOH D 710      11.109  34.038  88.247  1.00  0.00      D    H  
HETATM 2600  H2  HOH D 710      12.276  33.714  87.152  1.00  0.00      D    H  
HETATM 2601  O   HOH D 711      34.675  42.340  38.861  1.00  0.00      D    O  
HETATM 2602  H1  HOH D 711      35.214  42.652  38.078  1.00  0.00      D    H  
HETATM 2603  H2  HOH D 711      34.789  42.980  39.620  1.00  0.00      D    H  
HETATM 2604  O   HOH D 712      15.176  22.575   6.351  1.00  0.00      D    O  
HETATM 2605  H1  HOH D 712      15.140  22.346   5.378  1.00  0.00      D    H  
HETATM 2606  H2  HOH D 712      14.247  22.712   6.695  1.00  0.00      D    H  
HETATM 2607  O   HOH D 713      47.653  21.228  21.810  1.00  0.00      D    O  
HETATM 2608  H1  HOH D 713      47.806  21.341  20.828  1.00  0.00      D    H  
HETATM 2609  H2  HOH D 713      47.350  22.097  22.201  1.00  0.00      D    H  
HETATM 2610  O   HOH D 714      32.735   1.123   7.726  1.00  0.00      D    O  
HETATM 2611  H1  HOH D 714      33.682   1.070   7.408  1.00  0.00      D    H  
HETATM 2612  H2  HOH D 714      32.519   0.308   8.264  1.00  0.00      D    H  
HETATM 2613  O   HOH D 715      40.296  11.478  43.264  1.00  0.00      D    O  
HETATM 2614  H1  HOH D 715      40.792  11.682  44.108  1.00  0.00      D    H  
HETATM 2615  H2  HOH D 715      40.221  12.308  42.712  1.00  0.00      D    H  
HETATM 2616  O   HOH D 716      39.375  33.768   6.922  1.00  0.00      D    O  
HETATM 2617  H1  HOH D 716      39.633  33.436   6.015  1.00  0.00      D    H  
HETATM 2618  H2  HOH D 716      38.391  33.940   6.947  1.00  0.00      D    H  
HETATM 2619  O   HOH D 717      37.581  26.309   6.581  1.00  0.00      D    O  
HETATM 2620  H1  HOH D 717      37.105  25.852   7.332  1.00  0.00      D    H  
HETATM 2621  H2  HOH D 717      38.128  27.064   6.943  1.00  0.00      D    H  
HETATM 2622  O   HOH D 718      47.553  18.862 108.568  1.00  0.00      D    O  
HETATM 2623  H1  HOH D 718      46.650  19.236 108.779  1.00  0.00      D    H  
HETATM 2624  H2  HOH D 718      48.071  18.743 109.415  1.00  0.00      D    H  
HETATM 2625  O   HOH D 719      25.379  14.276  87.938  1.00  0.00      D    O  
HETATM 2626  H1  HOH D 719      25.227  14.302  88.926  1.00  0.00      D    H  
HETATM 2627  H2  HOH D 719      24.872  15.021  87.503  1.00  0.00      D    H  
HETATM 2628  O   HOH D 720       1.806   8.538  34.373  1.00  0.00      D    O  
HETATM 2629  H1  HOH D 720       2.638   8.122  34.741  1.00  0.00      D    H  
HETATM 2630  H2  HOH D 720       1.029   8.302  34.958  1.00  0.00      D    H  
HETATM 2631  O   HOH D 721      32.733  29.982  62.249  1.00  0.00      D    O  
HETATM 2632  H1  HOH D 721      33.513  30.548  61.983  1.00  0.00      D    H  
HETATM 2633  H2  HOH D 721      32.161  29.804  61.448  1.00  0.00      D    H  
HETATM 2634  O   HOH D 722      47.900  34.917 115.201  1.00  0.00      D    O  
HETATM 2635  H1  HOH D 722      47.839  34.276 115.966  1.00  0.00      D    H  
HETATM 2636  H2  HOH D 722      47.648  34.450 114.354  1.00  0.00      D    H  
HETATM 2637  O   HOH D 723      30.196  28.195  61.268  1.00  0.00      D    O  
HETATM 2638  H1  HOH D 723      29.761  27.368  61.624  1.00  0.00      D    H  
HETATM 2639  H2  HOH D 723      29.798  28.425  60.379  1.00  0.00      D    H  
HETATM 2640  O   HOH D 724      19.200  33.064 114.188  1.00  0.00      D    O  
HETATM 2641  H1  HOH D 724      18.838  33.723 114.849  1.00  0.00      D    H  
HETATM 2642  H2  HOH D 724      18.458  32.735 113.605  1.00  0.00      D    H  
HETATM 2643  O   HOH D 725       8.094  22.326  70.491  1.00  0.00      D    O  
HETATM 2644  H1  HOH D 725       8.310  23.181  70.021  1.00  0.00      D    H  
HETATM 2645  H2  HOH D 725       7.429  22.503  71.217  1.00  0.00      D    H  
HETATM 2646  O   HOH D 726      37.882  32.199 111.440  1.00  0.00      D    O  
HETATM 2647  H1  HOH D 726      37.660  31.467 110.796  1.00  0.00      D    H  
HETATM 2648  H2  HOH D 726      38.603  31.890 112.060  1.00  0.00      D    H  
HETATM 2649  O   HOH D 727      48.613  41.170  88.903  1.00  0.00      D    O  
HETATM 2650  H1  HOH D 727      47.636  41.358  89.005  1.00  0.00      D    H  
HETATM 2651  H2  HOH D 727      48.857  40.369  89.450  1.00  0.00      D    H  
HETATM 2652  O   HOH D 728      42.923  27.162  30.520  1.00  0.00      D    O  
HETATM 2653  H1  HOH D 728      43.629  27.439  29.869  1.00  0.00      D    H  
HETATM 2654  H2  HOH D 728      43.177  27.468  31.438  1.00  0.00      D    H  
HETATM 2655  O   HOH D 729       2.933   8.562  37.836  1.00  0.00      D    O  
HETATM 2656  H1  HOH D 729       3.305   8.043  37.066  1.00  0.00      D    H  
HETATM 2657  H2  HOH D 729       3.019   9.541  37.650  1.00  0.00      D    H  
HETATM 2658  O   HOH D 730      18.960  12.652  95.934  1.00  0.00      D    O  
HETATM 2659  H1  HOH D 730      18.793  13.585  96.253  1.00  0.00      D    H  
HETATM 2660  H2  HOH D 730      18.151  12.315  95.452  1.00  0.00      D    H  
HETATM 2661  O   HOH D 731       6.749  35.745  38.944  1.00  0.00      D    O  
HETATM 2662  H1  HOH D 731       7.374  34.965  38.964  1.00  0.00      D    H  
HETATM 2663  H2  HOH D 731       7.219  36.558  39.288  1.00  0.00      D    H  
HETATM 2664  O   HOH D 732      18.900   3.402 102.114  1.00  0.00      D    O  
HETATM 2665  H1  HOH D 732      19.436   4.106 101.648  1.00  0.00      D    H  
HETATM 2666  H2  HOH D 732      18.306   3.831 102.795  1.00  0.00      D    H  
HETATM 2667  O   HOH D 733      19.037   2.440  11.610  1.00  0.00      D    O  
HETATM 2668  H1  HOH D 733      19.781   2.897  11.123  1.00  0.00      D    H  
HETATM 2669  H2  HOH D 733      18.233   2.389  11.017  1.00  0.00      D    H  
HETATM 2670  O   HOH D 734      29.992  39.005  40.319  1.00  0.00      D    O  
HETATM 2671  H1  HOH D 734      30.503  38.300  40.811  1.00  0.00      D    H  
HETATM 2672  H2  HOH D 734      29.686  38.642  39.439  1.00  0.00      D    H  
HETATM 2673  O   HOH D 735      31.278  11.022  43.791  1.00  0.00      D    O  
HETATM 2674  H1  HOH D 735      31.436  11.591  42.984  1.00  0.00      D    H  
HETATM 2675  H2  HOH D 735      30.451  10.476  43.657  1.00  0.00      D    H  
HETATM 2676  O   HOH D 736      43.698  34.347  34.255  1.00  0.00      D    O  
HETATM 2677  H1  HOH D 736      44.280  34.546  33.467  1.00  0.00      D    H  
HETATM 2678  H2  HOH D 736      42.964  35.024  34.306  1.00  0.00      D    H  
HETATM 2679  O   HOH D 737      35.352   2.260  46.264  1.00  0.00      D    O  
HETATM 2680  H1  HOH D 737      35.097   2.904  45.543  1.00  0.00      D    H  
HETATM 2681  H2  HOH D 737      36.215   2.548  46.679  1.00  0.00      D    H  
HETATM 2682  O   HOH D 738      40.792  14.046  71.235  1.00  0.00      D    O  
HETATM 2683  H1  HOH D 738      41.136  14.274  70.324  1.00  0.00      D    H  
HETATM 2684  H2  HOH D 738      41.497  14.242  71.917  1.00  0.00      D    H  
HETATM 2685  O   HOH D 739      25.544   9.342  52.908  1.00  0.00      D    O  
HETATM 2686  H1  HOH D 739      25.176   9.374  53.837  1.00  0.00      D    H  
HETATM 2687  H2  HOH D 739      26.540   9.425  52.941  1.00  0.00      D    H  
HETATM 2688  O   HOH D 740       4.300  -0.127 100.139  1.00  0.00      D    O  
HETATM 2689  H1  HOH D 740       4.030   0.182 101.050  1.00  0.00      D    H  
HETATM 2690  H2  HOH D 740       5.083   0.409  99.823  1.00  0.00      D    H  
HETATM 2691  O   HOH D 741      18.039  17.488  75.967  1.00  0.00      D    O  
HETATM 2692  H1  HOH D 741      17.182  16.975  76.011  1.00  0.00      D    H  
HETATM 2693  H2  HOH D 741      18.780  16.876  75.693  1.00  0.00      D    H  
HETATM 2694  O   HOH D 742      26.090  18.859 104.111  1.00  0.00      D    O  
HETATM 2695  H1  HOH D 742      26.394  19.807 104.207  1.00  0.00      D    H  
HETATM 2696  H2  HOH D 742      25.092  18.823 104.167  1.00  0.00      D    H  
HETATM 2697  O   HOH D 743      36.129   7.874  71.786  1.00  0.00      D    O  
HETATM 2698  H1  HOH D 743      35.308   7.309  71.708  1.00  0.00      D    H  
HETATM 2699  H2  HOH D 743      36.939   7.287  71.797  1.00  0.00      D    H  
HETATM 2700  O   HOH D 744       5.492  30.038  24.839  1.00  0.00      D    O  
HETATM 2701  H1  HOH D 744       6.084  29.242  24.962  1.00  0.00      D    H  
HETATM 2702  H2  HOH D 744       5.001  29.958  23.972  1.00  0.00      D    H  
HETATM 2703  O   HOH D 745       2.111   5.485  56.161  1.00  0.00      D    O  
HETATM 2704  H1  HOH D 745       1.778   5.511  55.218  1.00  0.00      D    H  
HETATM 2705  H2  HOH D 745       1.489   4.935  56.719  1.00  0.00      D    H  
HETATM 2706  O   HOH D 746      22.992  16.424 109.031  1.00  0.00      D    O  
HETATM 2707  H1  HOH D 746      22.372  16.217 108.274  1.00  0.00      D    H  
HETATM 2708  H2  HOH D 746      23.586  15.636 109.199  1.00  0.00      D    H  
HETATM 2709  O   HOH D 747      16.873  23.921  11.741  1.00  0.00      D    O  
HETATM 2710  H1  HOH D 747      16.102  23.287  11.678  1.00  0.00      D    H  
HETATM 2711  H2  HOH D 747      17.287  24.034  10.838  1.00  0.00      D    H  
HETATM 2712  O   HOH D 748      47.916  11.413  70.816  1.00  0.00      D    O  
HETATM 2713  H1  HOH D 748      48.842  11.746  70.636  1.00  0.00      D    H  
HETATM 2714  H2  HOH D 748      47.289  12.190  70.880  1.00  0.00      D    H  
HETATM 2715  O   HOH D 749      49.040   0.247  69.110  1.00  0.00      D    O  
HETATM 2716  H1  HOH D 749      49.848   0.467  69.657  1.00  0.00      D    H  
HETATM 2717  H2  HOH D 749      48.333  -0.141  69.701  1.00  0.00      D    H  
HETATM 2718  O   HOH D 750      38.161  36.738  62.452  1.00  0.00      D    O  
HETATM 2719  H1  HOH D 750      39.007  36.609  62.970  1.00  0.00      D    H  
HETATM 2720  H2  HOH D 750      37.434  37.038  63.070  1.00  0.00      D    H  
HETATM 2721  O   HOH D 751       4.232  24.541  34.791  1.00  0.00      D    O  
HETATM 2722  H1  HOH D 751       3.751  24.467  35.665  1.00  0.00      D    H  
HETATM 2723  H2  HOH D 751       4.311  25.504  34.535  1.00  0.00      D    H  
HETATM 2724  O   HOH D 752      41.243  13.757  21.619  1.00  0.00      D    O  
HETATM 2725  H1  HOH D 752      42.057  13.475  21.110  1.00  0.00      D    H  
HETATM 2726  H2  HOH D 752      40.929  13.000  22.191  1.00  0.00      D    H  
HETATM 2727  O   HOH D 753      11.382  25.084  95.308  1.00  0.00      D    O  
HETATM 2728  H1  HOH D 753      11.905  24.241  95.429  1.00  0.00      D    H  
HETATM 2729  H2  HOH D 753      10.406  24.887  95.402  1.00  0.00      D    H  
HETATM 2730  O   HOH D 754      15.660  10.483  92.930  1.00  0.00      D    O  
HETATM 2731  H1  HOH D 754      16.294  10.894  93.585  1.00  0.00      D    H  
HETATM 2732  H2  HOH D 754      15.729  10.960  92.054  1.00  0.00      D    H  
HETATM 2733  O   HOH D 755      35.407  12.068  98.318  1.00  0.00      D    O  
HETATM 2734  H1  HOH D 755      35.479  11.354  97.622  1.00  0.00      D    H  
HETATM 2735  H2  HOH D 755      36.323  12.336  98.617  1.00  0.00      D    H  
HETATM 2736  O   HOH D 756      42.202  14.149  35.294  1.00  0.00      D    O  
HETATM 2737  H1  HOH D 756      42.510  14.232  34.346  1.00  0.00      D    H  
HETATM 2738  H2  HOH D 756      41.228  13.926  35.310  1.00  0.00      D    H  
HETATM 2739  O   HOH D 757      43.971  19.545  96.957  1.00  0.00      D    O  
HETATM 2740  H1  HOH D 757      43.567  18.874  96.335  1.00  0.00      D    H  
HETATM 2741  H2  HOH D 757      43.277  20.212  97.225  1.00  0.00      D    H  
HETATM 2742  O   HOH D 758       8.386  13.725  32.661  1.00  0.00      D    O  
HETATM 2743  H1  HOH D 758       9.258  13.240  32.586  1.00  0.00      D    H  
HETATM 2744  H2  HOH D 758       7.972  13.531  33.550  1.00  0.00      D    H  
HETATM 2745  O   HOH D 759      41.767  14.465  68.482  1.00  0.00      D    O  
HETATM 2746  H1  HOH D 759      41.894  13.963  67.626  1.00  0.00      D    H  
HETATM 2747  H2  HOH D 759      42.007  15.426  68.343  1.00  0.00      D    H  
HETATM 2748  O   HOH D 760      47.669  13.452  95.755  1.00  0.00      D    O  
HETATM 2749  H1  HOH D 760      48.573  13.809  95.990  1.00  0.00      D    H  
HETATM 2750  H2  HOH D 760      47.565  12.532  96.133  1.00  0.00      D    H  
HETATM 2751  O   HOH D 761      29.058   1.401  89.862  1.00  0.00      D    O  
HETATM 2752  H1  HOH D 761      29.509   0.814  89.189  1.00  0.00      D    H  
HETATM 2753  H2  HOH D 761      28.434   0.852  90.418  1.00  0.00      D    H  
HETATM 2754  O   HOH D 762      15.812  39.766  12.653  1.00  0.00      D    O  
HETATM 2755  H1  HOH D 762      16.067  40.527  13.249  1.00  0.00      D    H  
HETATM 2756  H2  HOH D 762      15.095  39.224  13.093  1.00  0.00      D    H  
HETATM 2757  O   HOH D 763      10.929   5.210   7.945  1.00  0.00      D    O  
HETATM 2758  H1  HOH D 763      11.125   6.034   7.412  1.00  0.00      D    H  
HETATM 2759  H2  HOH D 763      10.459   4.543   7.367  1.00  0.00      D    H  
HETATM 2760  O   HOH D 764       9.556  37.102  38.120  1.00  0.00      D    O  
HETATM 2761  H1  HOH D 764       9.828  37.712  37.375  1.00  0.00      D    H  
HETATM 2762  H2  HOH D 764      10.325  36.980  38.748  1.00  0.00      D    H  
HETATM 2763  O   HOH D 765      24.022  18.437  72.170  1.00  0.00      D    O  
HETATM 2764  H1  HOH D 765      23.928  17.471  71.929  1.00  0.00      D    H  
HETATM 2765  H2  HOH D 765      24.076  18.529  73.164  1.00  0.00      D    H  
HETATM 2766  O   HOH D 766       4.159  13.408 117.256  1.00  0.00      D    O  
HETATM 2767  H1  HOH D 766       3.466  12.761 117.572  1.00  0.00      D    H  
HETATM 2768  H2  HOH D 766       3.910  13.746 116.348  1.00  0.00      D    H  
HETATM 2769  O   HOH D 767      17.376   0.422 112.812  1.00  0.00      D    O  
HETATM 2770  H1  HOH D 767      18.364   0.563 112.877  1.00  0.00      D    H  
HETATM 2771  H2  HOH D 767      17.052  -0.049 113.632  1.00  0.00      D    H  
HETATM 2772  O   HOH D 768      34.654  36.104  60.592  1.00  0.00      D    O  
HETATM 2773  H1  HOH D 768      33.670  36.095  60.769  1.00  0.00      D    H  
HETATM 2774  H2  HOH D 768      35.115  35.494  61.237  1.00  0.00      D    H  
HETATM 2775  O   HOH D 769      17.784   3.079  41.125  1.00  0.00      D    O  
HETATM 2776  H1  HOH D 769      17.603   2.776  40.189  1.00  0.00      D    H  
HETATM 2777  H2  HOH D 769      18.715   3.438  41.184  1.00  0.00      D    H  
HETATM 2778  O   HOH D 770      24.279  36.123  20.875  1.00  0.00      D    O  
HETATM 2779  H1  HOH D 770      23.725  35.576  20.248  1.00  0.00      D    H  
HETATM 2780  H2  HOH D 770      24.135  35.803  21.812  1.00  0.00      D    H  
HETATM 2781  O   HOH D 771       9.018   9.941  33.797  1.00  0.00      D    O  
HETATM 2782  H1  HOH D 771       9.693  10.473  34.307  1.00  0.00      D    H  
HETATM 2783  H2  HOH D 771       9.281   9.905  32.833  1.00  0.00      D    H  
HETATM 2784  O   HOH D 772      41.228  33.033 109.525  1.00  0.00      D    O  
HETATM 2785  H1  HOH D 772      40.787  33.694 110.132  1.00  0.00      D    H  
HETATM 2786  H2  HOH D 772      41.672  32.323 110.073  1.00  0.00      D    H  
HETATM 2787  O   HOH D 773      16.169  22.878 117.977  1.00  0.00      D    O  
HETATM 2788  H1  HOH D 773      16.140  23.066 118.959  1.00  0.00      D    H  
HETATM 2789  H2  HOH D 773      15.435  22.244 117.737  1.00  0.00      D    H  
HETATM 2790  O   HOH D 774      14.147  20.291  66.820  1.00  0.00      D    O  
HETATM 2791  H1  HOH D 774      13.868  20.137  67.768  1.00  0.00      D    H  
HETATM 2792  H2  HOH D 774      15.067  20.683  66.804  1.00  0.00      D    H  
HETATM 2793  O   HOH D 775      38.675  19.114   3.972  1.00  0.00      D    O  
HETATM 2794  H1  HOH D 775      37.678  19.111   4.045  1.00  0.00      D    H  
HETATM 2795  H2  HOH D 775      39.023  18.186   4.105  1.00  0.00      D    H  
HETATM 2796  O   HOH D 776       0.606   7.692  67.920  1.00  0.00      D    O  
HETATM 2797  H1  HOH D 776       0.436   6.962  67.258  1.00  0.00      D    H  
HETATM 2798  H2  HOH D 776      -0.245   8.186  68.099  1.00  0.00      D    H  
HETATM 2799  O   HOH D 777      34.347   5.174  38.085  1.00  0.00      D    O  
HETATM 2800  H1  HOH D 777      34.773   5.977  38.501  1.00  0.00      D    H  
HETATM 2801  H2  HOH D 777      34.706   5.047  37.160  1.00  0.00      D    H  
HETATM 2802  O   HOH D 778       0.148  16.431  49.699  1.00  0.00      D    O  
HETATM 2803  H1  HOH D 778       1.017  16.212  49.255  1.00  0.00      D    H  
HETATM 2804  H2  HOH D 778      -0.166  17.330  49.394  1.00  0.00      D    H  
HETATM 2805  O   HOH D 779      33.191   8.349  61.805  1.00  0.00      D    O  
HETATM 2806  H1  HOH D 779      33.512   8.459  62.746  1.00  0.00      D    H  
HETATM 2807  H2  HOH D 779      32.406   7.730  61.790  1.00  0.00      D    H  
HETATM 2808  O   HOH D 780      19.435  19.672  30.538  1.00  0.00      D    O  
HETATM 2809  H1  HOH D 780      19.031  20.572  30.376  1.00  0.00      D    H  
HETATM 2810  H2  HOH D 780      19.405  19.137  29.694  1.00  0.00      D    H  
HETATM 2811  O   HOH D 781      24.603  24.403   4.094  1.00  0.00      D    O  
HETATM 2812  H1  HOH D 781      24.235  23.817   4.816  1.00  0.00      D    H  
HETATM 2813  H2  HOH D 781      25.336  23.920   3.615  1.00  0.00      D    H  
HETATM 2814  O   HOH D 782      21.785   4.712  35.974  1.00  0.00      D    O  
HETATM 2815  H1  HOH D 782      21.167   5.181  35.343  1.00  0.00      D    H  
HETATM 2816  H2  HOH D 782      22.205   3.931  35.512  1.00  0.00      D    H  
HETATM 2817  O   HOH D 783      42.926  13.881 106.490  1.00  0.00      D    O  
HETATM 2818  H1  HOH D 783      42.000  14.185 106.264  1.00  0.00      D    H  
HETATM 2819  H2  HOH D 783      43.385  13.567 105.659  1.00  0.00      D    H  
HETATM 2820  O   HOH D 784      35.185  35.228  25.329  1.00  0.00      D    O  
HETATM 2821  H1  HOH D 784      35.845  34.917  24.644  1.00  0.00      D    H  
HETATM 2822  H2  HOH D 784      35.466  34.904  26.233  1.00  0.00      D    H  
HETATM 2823  O   HOH D 785      23.552  16.671  86.987  1.00  0.00      D    O  
HETATM 2824  H1  HOH D 785      23.373  15.751  86.638  1.00  0.00      D    H  
HETATM 2825  H2  HOH D 785      22.921  16.872  87.736  1.00  0.00      D    H  
HETATM 2826  O   HOH D 786      20.847  29.410   7.042  1.00  0.00      D    O  
HETATM 2827  H1  HOH D 786      21.681  29.229   6.521  1.00  0.00      D    H  
HETATM 2828  H2  HOH D 786      20.146  29.778   6.430  1.00  0.00      D    H  
HETATM 2829  O   HOH D 787      29.825  13.854  46.898  1.00  0.00      D    O  
HETATM 2830  H1  HOH D 787      29.582  14.641  47.465  1.00  0.00      D    H  
HETATM 2831  H2  HOH D 787      30.520  13.308  47.366  1.00  0.00      D    H  
HETATM 2832  O   HOH D 788       2.472  24.603 101.293  1.00  0.00      D    O  
HETATM 2833  H1  HOH D 788       2.541  24.866 100.331  1.00  0.00      D    H  
HETATM 2834  H2  HOH D 788       1.876  23.805 101.379  1.00  0.00      D    H  
HETATM 2835  O   HOH D 789      47.090  37.814  54.365  1.00  0.00      D    O  
HETATM 2836  H1  HOH D 789      46.469  37.770  53.583  1.00  0.00      D    H  
HETATM 2837  H2  HOH D 789      47.504  38.723  54.411  1.00  0.00      D    H  
HETATM 2838  O   HOH D 790      38.478   2.090  44.416  1.00  0.00      D    O  
HETATM 2839  H1  HOH D 790      37.736   2.184  43.751  1.00  0.00      D    H  
HETATM 2840  H2  HOH D 790      38.488   1.156  44.773  1.00  0.00      D    H  
HETATM 2841  O   HOH D 791       0.158  38.244  35.952  1.00  0.00      D    O  
HETATM 2842  H1  HOH D 791      -0.524  38.720  35.396  1.00  0.00      D    H  
HETATM 2843  H2  HOH D 791       0.881  37.888  35.360  1.00  0.00      D    H  
HETATM 2844  O   HOH D 792      17.891  33.555  17.303  1.00  0.00      D    O  
HETATM 2845  H1  HOH D 792      17.495  33.423  16.394  1.00  0.00      D    H  
HETATM 2846  H2  HOH D 792      17.157  33.666  17.973  1.00  0.00      D    H  
HETATM 2847  O   HOH D 793      29.692  26.194  88.463  1.00  0.00      D    O  
HETATM 2848  H1  HOH D 793      29.675  26.880  89.191  1.00  0.00      D    H  
HETATM 2849  H2  HOH D 793      29.592  26.645  87.577  1.00  0.00      D    H  
HETATM 2850  O   HOH D 794      14.003   0.881  81.932  1.00  0.00      D    O  
HETATM 2851  H1  HOH D 794      13.926   1.862  82.111  1.00  0.00      D    H  
HETATM 2852  H2  HOH D 794      13.139   0.542  81.560  1.00  0.00      D    H  
HETATM 2853  O   HOH D 795       2.443  39.079 108.855  1.00  0.00      D    O  
HETATM 2854  H1  HOH D 795       1.578  39.012 109.352  1.00  0.00      D    H  
HETATM 2855  H2  HOH D 795       3.204  39.021 109.500  1.00  0.00      D    H  
HETATM 2856  O   HOH D 796      20.992   6.602  23.720  1.00  0.00      D    O  
HETATM 2857  H1  HOH D 796      20.186   7.127  23.993  1.00  0.00      D    H  
HETATM 2858  H2  HOH D 796      21.202   5.924  24.424  1.00  0.00      D    H  
HETATM 2859  O   HOH D 797      30.642  36.101  10.718  1.00  0.00      D    O  
HETATM 2860  H1  HOH D 797      31.500  36.615  10.722  1.00  0.00      D    H  
HETATM 2861  H2  HOH D 797      30.840  35.122  10.755  1.00  0.00      D    H  
HETATM 2862  O   HOH D 798       9.737   5.242  32.791  1.00  0.00      D    O  
HETATM 2863  H1  HOH D 798       9.463   4.346  32.442  1.00  0.00      D    H  
HETATM 2864  H2  HOH D 798       9.028   5.591  33.404  1.00  0.00      D    H  
HETATM 2865  O   HOH D 799      18.551  18.522 109.287  1.00  0.00      D    O  
HETATM 2866  H1  HOH D 799      19.027  18.784 110.127  1.00  0.00      D    H  
HETATM 2867  H2  HOH D 799      19.195  18.080 108.662  1.00  0.00      D    H  
HETATM 2868  O   HOH D 800       8.276  26.340  39.656  1.00  0.00      D    O  
HETATM 2869  H1  HOH D 800       8.122  25.354  39.591  1.00  0.00      D    H  
HETATM 2870  H2  HOH D 800       8.507  26.701  38.752  1.00  0.00      D    H  
HETATM 2871  O   HOH D 801      13.860  16.012  36.812  1.00  0.00      D    O  
HETATM 2872  H1  HOH D 801      13.398  16.320  35.981  1.00  0.00      D    H  
HETATM 2873  H2  HOH D 801      13.227  15.472  37.366  1.00  0.00      D    H  
HETATM 2874  O   HOH D 802       0.780   0.798  20.870  1.00  0.00      D    O  
HETATM 2875  H1  HOH D 802       1.500   1.208  20.310  1.00  0.00      D    H  
HETATM 2876  H2  HOH D 802       0.864   1.124  21.811  1.00  0.00      D    H  
HETATM 2877  O   HOH D 803       8.749   6.745  91.205  1.00  0.00      D    O  
HETATM 2878  H1  HOH D 803       7.873   7.125  91.501  1.00  0.00      D    H  
HETATM 2879  H2  HOH D 803       8.984   7.111  90.304  1.00  0.00      D    H  
HETATM 2880  O   HOH D 804      15.026  18.887  75.708  1.00  0.00      D    O  
HETATM 2881  H1  HOH D 804      14.809  19.837  75.483  1.00  0.00      D    H  
HETATM 2882  H2  HOH D 804      14.488  18.275  75.127  1.00  0.00      D    H  
HETATM 2883  O   HOH D 805      45.989  20.258  40.592  1.00  0.00      D    O  
HETATM 2884  H1  HOH D 805      45.071  20.488  40.913  1.00  0.00      D    H  
HETATM 2885  H2  HOH D 805      46.546  21.087  40.553  1.00  0.00      D    H  
HETATM 2886  O   HOH D 806      45.794   8.408  69.345  1.00  0.00      D    O  
HETATM 2887  H1  HOH D 806      45.492   8.918  70.151  1.00  0.00      D    H  
HETATM 2888  H2  HOH D 806      46.320   9.013  68.747  1.00  0.00      D    H  
HETATM 2889  O   HOH D 807      14.003   6.919  80.310  1.00  0.00      D    O  
HETATM 2890  H1  HOH D 807      13.585   6.044  80.065  1.00  0.00      D    H  
HETATM 2891  H2  HOH D 807      14.583   6.797  81.115  1.00  0.00      D    H  
HETATM 2892  O   HOH D 808      21.627  25.128  57.759  1.00  0.00      D    O  
HETATM 2893  H1  HOH D 808      21.116  24.497  58.343  1.00  0.00      D    H  
HETATM 2894  H2  HOH D 808      22.340  24.626  57.269  1.00  0.00      D    H  
HETATM 2895  O   HOH D 809      23.212   6.082  37.926  1.00  0.00      D    O  
HETATM 2896  H1  HOH D 809      23.401   6.961  37.488  1.00  0.00      D    H  
HETATM 2897  H2  HOH D 809      22.657   5.518  37.314  1.00  0.00      D    H  
HETATM 2898  O   HOH D 810      47.036  26.691  90.386  1.00  0.00      D    O  
HETATM 2899  H1  HOH D 810      46.609  26.962  91.249  1.00  0.00      D    H  
HETATM 2900  H2  HOH D 810      46.433  26.057  89.901  1.00  0.00      D    H  
HETATM 2901  O   HOH D 811      10.417   2.205  16.928  1.00  0.00      D    O  
HETATM 2902  H1  HOH D 811      10.922   2.617  17.687  1.00  0.00      D    H  
HETATM 2903  H2  HOH D 811       9.519   2.639  16.851  1.00  0.00      D    H  
HETATM 2904  O   HOH D 812       2.681  23.532  44.872  1.00  0.00      D    O  
HETATM 2905  H1  HOH D 812       1.965  24.086  45.297  1.00  0.00      D    H  
HETATM 2906  H2  HOH D 812       2.393  22.575  44.847  1.00  0.00      D    H  
HETATM 2907  O   HOH D 813      23.317  38.917  95.939  1.00  0.00      D    O  
HETATM 2908  H1  HOH D 813      22.732  39.356  95.257  1.00  0.00      D    H  
HETATM 2909  H2  HOH D 813      23.928  38.268  95.485  1.00  0.00      D    H  
HETATM 2910  O   HOH D 814      47.941  34.906  43.454  1.00  0.00      D    O  
HETATM 2911  H1  HOH D 814      47.339  34.481  44.129  1.00  0.00      D    H  
HETATM 2912  H2  HOH D 814      47.533  34.825  42.545  1.00  0.00      D    H  
HETATM 2913  O   HOH D 815      27.867  31.116 116.543  1.00  0.00      D    O  
HETATM 2914  H1  HOH D 815      26.964  31.276 116.941  1.00  0.00      D    H  
HETATM 2915  H2  HOH D 815      28.330  30.388 117.048  1.00  0.00      D    H  
HETATM 2916  O   HOH D 816      26.040  41.685  18.480  1.00  0.00      D    O  
HETATM 2917  H1  HOH D 816      27.020  41.621  18.291  1.00  0.00      D    H  
HETATM 2918  H2  HOH D 816      25.898  41.811  19.462  1.00  0.00      D    H  
HETATM 2919  O   HOH D 817      46.697  26.511  23.135  1.00  0.00      D    O  
HETATM 2920  H1  HOH D 817      46.148  27.138  23.688  1.00  0.00      D    H  
HETATM 2921  H2  HOH D 817      46.623  26.765  22.171  1.00  0.00      D    H  
HETATM 2922  O   HOH D 818      12.785  23.706 117.173  1.00  0.00      D    O  
HETATM 2923  H1  HOH D 818      11.915  23.439 117.587  1.00  0.00      D    H  
HETATM 2924  H2  HOH D 818      13.413  22.928 117.187  1.00  0.00      D    H  
HETATM 2925  O   HOH D 819      41.137   5.970  29.475  1.00  0.00      D    O  
HETATM 2926  H1  HOH D 819      41.273   4.980  29.501  1.00  0.00      D    H  
HETATM 2927  H2  HOH D 819      41.928   6.404  29.045  1.00  0.00      D    H  
HETATM 2928  O   HOH D 820      18.937  34.686  71.764  1.00  0.00      D    O  
HETATM 2929  H1  HOH D 820      18.099  34.944  71.282  1.00  0.00      D    H  
HETATM 2930  H2  HOH D 820      19.427  35.511  72.046  1.00  0.00      D    H  
HETATM 2931  O   HOH D 821      38.811   8.424 101.771  1.00  0.00      D    O  
HETATM 2932  H1  HOH D 821      38.770   9.392 101.521  1.00  0.00      D    H  
HETATM 2933  H2  HOH D 821      39.701   8.223 102.182  1.00  0.00      D    H  
HETATM 2934  O   HOH D 822      40.340   1.581 106.552  1.00  0.00      D    O  
HETATM 2935  H1  HOH D 822      40.033   1.964 107.423  1.00  0.00      D    H  
HETATM 2936  H2  HOH D 822      40.066   2.187 105.806  1.00  0.00      D    H  
HETATM 2937  O   HOH D 823      34.791   0.921  85.260  1.00  0.00      D    O  
HETATM 2938  H1  HOH D 823      35.509   1.453  84.812  1.00  0.00      D    H  
HETATM 2939  H2  HOH D 823      35.207   0.205  85.821  1.00  0.00      D    H  
HETATM 2940  O   HOH D 824      12.964  20.145  69.372  1.00  0.00      D    O  
HETATM 2941  H1  HOH D 824      12.190  20.777  69.317  1.00  0.00      D    H  
HETATM 2942  H2  HOH D 824      12.668  19.294  69.806  1.00  0.00      D    H  
HETATM 2943  O   HOH D 825      21.381  30.777  69.873  1.00  0.00      D    O  
HETATM 2944  H1  HOH D 825      20.964  31.359  70.571  1.00  0.00      D    H  
HETATM 2945  H2  HOH D 825      20.675  30.459  69.240  1.00  0.00      D    H  
HETATM 2946  O   HOH D 826      34.551  17.992  49.018  1.00  0.00      D    O  
HETATM 2947  H1  HOH D 826      34.171  18.914  48.942  1.00  0.00      D    H  
HETATM 2948  H2  HOH D 826      34.279  17.591  49.893  1.00  0.00      D    H  
HETATM 2949  O   HOH D 827      25.040  37.463  44.562  1.00  0.00      D    O  
HETATM 2950  H1  HOH D 827      24.418  37.810  45.263  1.00  0.00      D    H  
HETATM 2951  H2  HOH D 827      25.667  38.191  44.282  1.00  0.00      D    H  
HETATM 2952  O   HOH D 828      45.307   9.605  65.069  1.00  0.00      D    O  
HETATM 2953  H1  HOH D 828      45.228   8.904  64.360  1.00  0.00      D    H  
HETATM 2954  H2  HOH D 828      44.975   9.240  65.938  1.00  0.00      D    H  
HETATM 2955  O   HOH D 829      13.636  27.754  78.065  1.00  0.00      D    O  
HETATM 2956  H1  HOH D 829      13.375  26.789  78.095  1.00  0.00      D    H  
HETATM 2957  H2  HOH D 829      13.327  28.156  77.203  1.00  0.00      D    H  
HETATM 2958  O   HOH D 830      36.571  33.117  38.449  1.00  0.00      D    O  
HETATM 2959  H1  HOH D 830      35.694  33.118  37.968  1.00  0.00      D    H  
HETATM 2960  H2  HOH D 830      37.284  33.469  37.843  1.00  0.00      D    H  
HETATM 2961  O   HOH D 831      31.070   3.670  43.043  1.00  0.00      D    O  
HETATM 2962  H1  HOH D 831      31.008   4.527  43.553  1.00  0.00      D    H  
HETATM 2963  H2  HOH D 831      31.038   3.862  42.062  1.00  0.00      D    H  
HETATM 2964  O   HOH D 832       0.736   7.862  59.079  1.00  0.00      D    O  
HETATM 2965  H1  HOH D 832       1.013   8.286  58.217  1.00  0.00      D    H  
HETATM 2966  H2  HOH D 832       1.399   8.091  59.792  1.00  0.00      D    H  
HETATM 2967  O   HOH D 833      37.055  23.778  29.184  1.00  0.00      D    O  
HETATM 2968  H1  HOH D 833      37.045  23.737  30.184  1.00  0.00      D    H  
HETATM 2969  H2  HOH D 833      37.163  22.855  28.814  1.00  0.00      D    H  
HETATM 2970  O   HOH D 834      48.469  18.272  15.859  1.00  0.00      D    O  
HETATM 2971  H1  HOH D 834      48.541  18.180  14.866  1.00  0.00      D    H  
HETATM 2972  H2  HOH D 834      49.174  17.715  16.298  1.00  0.00      D    H  
HETATM 2973  O   HOH D 835      18.191  34.677  35.674  1.00  0.00      D    O  
HETATM 2974  H1  HOH D 835      18.526  34.822  36.605  1.00  0.00      D    H  
HETATM 2975  H2  HOH D 835      17.369  35.226  35.526  1.00  0.00      D    H  
HETATM 2976  O   HOH D 836      24.066  16.672  30.499  1.00  0.00      D    O  
HETATM 2977  H1  HOH D 836      23.175  17.039  30.233  1.00  0.00      D    H  
HETATM 2978  H2  HOH D 836      24.627  16.534  29.682  1.00  0.00      D    H  
HETATM 2979  O   HOH D 837      17.141  12.991  43.607  1.00  0.00      D    O  
HETATM 2980  H1  HOH D 837      18.080  13.105  43.932  1.00  0.00      D    H  
HETATM 2981  H2  HOH D 837      16.607  12.501  44.296  1.00  0.00      D    H  
HETATM 2982  O   HOH D 838      41.000  19.561  90.602  1.00  0.00      D    O  
HETATM 2983  H1  HOH D 838      40.270  19.987  90.067  1.00  0.00      D    H  
HETATM 2984  H2  HOH D 838      41.885  19.778  90.190  1.00  0.00      D    H  
HETATM 2985  O   HOH D 839      10.082  17.941  65.317  1.00  0.00      D    O  
HETATM 2986  H1  HOH D 839      10.399  17.999  66.264  1.00  0.00      D    H  
HETATM 2987  H2  HOH D 839      10.870  17.877  64.705  1.00  0.00      D    H  
HETATM 2988  O   HOH D 840      17.597  24.249   6.671  1.00  0.00      D    O  
HETATM 2989  H1  HOH D 840      17.628  25.245   6.586  1.00  0.00      D    H  
HETATM 2990  H2  HOH D 840      16.714  23.914   6.339  1.00  0.00      D    H  
HETATM 2991  O   HOH D 841      21.055   0.130  53.791  1.00  0.00      D    O  
HETATM 2992  H1  HOH D 841      21.952   0.468  53.506  1.00  0.00      D    H  
HETATM 2993  H2  HOH D 841      20.689   0.721  54.510  1.00  0.00      D    H  
HETATM 2994  O   HOH D 842      34.991  14.845  68.321  1.00  0.00      D    O  
HETATM 2995  H1  HOH D 842      34.970  15.092  69.290  1.00  0.00      D    H  
HETATM 2996  H2  HOH D 842      34.327  14.117  68.148  1.00  0.00      D    H  
HETATM 2997  O   HOH D 843       4.961  41.792   4.340  1.00  0.00      D    O  
HETATM 2998  H1  HOH D 843       4.783  42.736   4.062  1.00  0.00      D    H  
HETATM 2999  H2  HOH D 843       4.131  41.247   4.217  1.00  0.00      D    H  
HETATM 3000  O   HOH D 844      38.652  25.622   3.247  1.00  0.00      D    O  
HETATM 3001  H1  HOH D 844      38.835  26.524   2.857  1.00  0.00      D    H  
HETATM 3002  H2  HOH D 844      39.488  25.073   3.224  1.00  0.00      D    H  
HETATM 3003  O   HOH D 845      41.229   9.605  41.083  1.00  0.00      D    O  
HETATM 3004  H1  HOH D 845      42.228   9.649  41.111  1.00  0.00      D    H  
HETATM 3005  H2  HOH D 845      40.848  10.272  41.723  1.00  0.00      D    H  
HETATM 3006  O   HOH D 846      39.331  19.557  44.561  1.00  0.00      D    O  
HETATM 3007  H1  HOH D 846      39.087  19.209  45.467  1.00  0.00      D    H  
HETATM 3008  H2  HOH D 846      40.128  19.061  44.217  1.00  0.00      D    H  
HETATM 3009  O   HOH D 847       0.765  39.181  15.455  1.00  0.00      D    O  
HETATM 3010  H1  HOH D 847       0.208  39.912  15.060  1.00  0.00      D    H  
HETATM 3011  H2  HOH D 847       0.366  38.295  15.222  1.00  0.00      D    H  
HETATM 3012  O   HOH D 848      31.218  26.726  95.313  1.00  0.00      D    O  
HETATM 3013  H1  HOH D 848      30.255  26.884  95.532  1.00  0.00      D    H  
HETATM 3014  H2  HOH D 848      31.618  27.565  94.945  1.00  0.00      D    H  
HETATM 3015  O   HOH D 849      42.705  28.682  95.953  1.00  0.00      D    O  
HETATM 3016  H1  HOH D 849      42.150  28.242  96.659  1.00  0.00      D    H  
HETATM 3017  H2  HOH D 849      42.207  29.464  95.577  1.00  0.00      D    H  
HETATM 3018  O   HOH D 850       2.701  31.159   3.610  1.00  0.00      D    O  
HETATM 3019  H1  HOH D 850       1.937  30.523   3.718  1.00  0.00      D    H  
HETATM 3020  H2  HOH D 850       3.563  30.655   3.647  1.00  0.00      D    H  
HETATM 3021  O   HOH D 851      25.665   6.765  55.365  1.00  0.00      D    O  
HETATM 3022  H1  HOH D 851      25.634   6.906  54.376  1.00  0.00      D    H  
HETATM 3023  H2  HOH D 851      26.603   6.563  55.644  1.00  0.00      D    H  
HETATM 3024  O   HOH D 852      23.939   8.043  83.356  1.00  0.00      D    O  
HETATM 3025  H1  HOH D 852      24.043   7.945  82.367  1.00  0.00      D    H  
HETATM 3026  H2  HOH D 852      24.212   7.192  83.806  1.00  0.00      D    H  
HETATM 3027  O   HOH D 853      14.555  39.445  41.933  1.00  0.00      D    O  
HETATM 3028  H1  HOH D 853      14.044  39.159  42.744  1.00  0.00      D    H  
HETATM 3029  H2  HOH D 853      14.210  38.955  41.132  1.00  0.00      D    H  
HETATM 3030  O   HOH D 854      42.074   0.388  24.051  1.00  0.00      D    O  
HETATM 3031  H1  HOH D 854      41.465   1.059  24.473  1.00  0.00      D    H  
HETATM 3032  H2  HOH D 854      41.931   0.383  23.062  1.00  0.00      D    H  
HETATM 3033  O   HOH D 855      37.805   3.768  14.376  1.00  0.00      D    O  
HETATM 3034  H1  HOH D 855      38.017   4.596  13.857  1.00  0.00      D    H  
HETATM 3035  H2  HOH D 855      36.911   3.418  14.096  1.00  0.00      D    H  
HETATM 3036  O   HOH D 856      13.159  12.304  13.471  1.00  0.00      D    O  
HETATM 3037  H1  HOH D 856      12.166  12.380  13.562  1.00  0.00      D    H  
HETATM 3038  H2  HOH D 856      13.426  11.342  13.526  1.00  0.00      D    H  
HETATM 3039  O   HOH D 857      41.918  38.121   3.277  1.00  0.00      D    O  
HETATM 3040  H1  HOH D 857      42.515  37.349   3.496  1.00  0.00      D    H  
HETATM 3041  H2  HOH D 857      42.460  38.856   2.868  1.00  0.00      D    H  
HETATM 3042  O   HOH D 858      32.829  25.803  33.429  1.00  0.00      D    O  
HETATM 3043  H1  HOH D 858      32.123  26.095  32.783  1.00  0.00      D    H  
HETATM 3044  H2  HOH D 858      32.596  24.900  33.791  1.00  0.00      D    H  
HETATM 3045  O   HOH D 859      25.333  24.440  16.483  1.00  0.00      D    O  
HETATM 3046  H1  HOH D 859      25.730  23.652  16.955  1.00  0.00      D    H  
HETATM 3047  H2  HOH D 859      25.372  24.291  15.495  1.00  0.00      D    H  
HETATM 3048  O   HOH D 860      35.124  16.496  15.166  1.00  0.00      D    O  
HETATM 3049  H1  HOH D 860      35.146  17.227  14.484  1.00  0.00      D    H  
HETATM 3050  H2  HOH D 860      35.665  16.767  15.962  1.00  0.00      D    H  
HETATM 3051  O   HOH D 861      25.613  10.338  42.356  1.00  0.00      D    O  
HETATM 3052  H1  HOH D 861      26.152   9.809  41.700  1.00  0.00      D    H  
HETATM 3053  H2  HOH D 861      25.507   9.813  43.200  1.00  0.00      D    H  
HETATM 3054  O   HOH D 862      39.556  15.506 113.065  1.00  0.00      D    O  
HETATM 3055  H1  HOH D 862      39.355  16.120 113.828  1.00  0.00      D    H  
HETATM 3056  H2  HOH D 862      39.428  14.558 113.356  1.00  0.00      D    H  
HETATM 3057  O   HOH D 863      14.648  35.619  13.243  1.00  0.00      D    O  
HETATM 3058  H1  HOH D 863      14.223  35.062  12.530  1.00  0.00      D    H  
HETATM 3059  H2  HOH D 863      14.188  35.453  14.115  1.00  0.00      D    H  
HETATM 3060  O   HOH D 864      12.460  39.000  83.235  1.00  0.00      D    O  
HETATM 3061  H1  HOH D 864      12.513  38.093  83.652  1.00  0.00      D    H  
HETATM 3062  H2  HOH D 864      12.140  38.914  82.291  1.00  0.00      D    H  
HETATM 3063  O   HOH D 865      32.171  10.557  32.141  1.00  0.00      D    O  
HETATM 3064  H1  HOH D 865      32.056   9.792  31.508  1.00  0.00      D    H  
HETATM 3065  H2  HOH D 865      32.080  10.228  33.081  1.00  0.00      D    H  
HETATM 3066  O   HOH D 866      39.327   7.402  23.546  1.00  0.00      D    O  
HETATM 3067  H1  HOH D 866      38.595   7.301  22.873  1.00  0.00      D    H  
HETATM 3068  H2  HOH D 866      39.282   6.650  24.204  1.00  0.00      D    H  
HETATM 3069  O   HOH D 867       6.265  19.867  62.125  1.00  0.00      D    O  
HETATM 3070  H1  HOH D 867       5.266  19.887  62.162  1.00  0.00      D    H  
HETATM 3071  H2  HOH D 867       6.625  19.548  63.001  1.00  0.00      D    H  
HETATM 3072  O   HOH D 868       0.803  20.473   7.407  1.00  0.00      D    O  
HETATM 3073  H1  HOH D 868       1.076  21.168   6.742  1.00  0.00      D    H  
HETATM 3074  H2  HOH D 868       1.611  20.150   7.902  1.00  0.00      D    H  
HETATM 3075  O   HOH D 869      25.009   0.926  82.782  1.00  0.00      D    O  
HETATM 3076  H1  HOH D 869      24.318   0.998  83.501  1.00  0.00      D    H  
HETATM 3077  H2  HOH D 869      25.896   1.215  83.142  1.00  0.00      D    H  
HETATM 3078  O   HOH D 870      37.198  31.373  31.226  1.00  0.00      D    O  
HETATM 3079  H1  HOH D 870      37.572  32.189  30.786  1.00  0.00      D    H  
HETATM 3080  H2  HOH D 870      37.914  30.680  31.306  1.00  0.00      D    H  
HETATM 3081  O   HOH D 871      43.929  26.879  46.188  1.00  0.00      D    O  
HETATM 3082  H1  HOH D 871      44.767  26.730  46.714  1.00  0.00      D    H  
HETATM 3083  H2  HOH D 871      43.892  27.830  45.882  1.00  0.00      D    H  
HETATM 3084  O   HOH D 872      41.537  23.722 114.046  1.00  0.00      D    O  
HETATM 3085  H1  HOH D 872      42.352  24.299 114.000  1.00  0.00      D    H  
HETATM 3086  H2  HOH D 872      40.729  24.265 113.817  1.00  0.00      D    H  
HETATM 3087  O   HOH D 873      26.675   9.936  14.446  1.00  0.00      D    O  
HETATM 3088  H1  HOH D 873      26.585   9.762  13.466  1.00  0.00      D    H  
HETATM 3089  H2  HOH D 873      25.775  10.136  14.833  1.00  0.00      D    H  
HETATM 3090  O   HOH D 874      47.457  13.744  46.892  1.00  0.00      D    O  
HETATM 3091  H1  HOH D 874      46.740  13.458  46.258  1.00  0.00      D    H  
HETATM 3092  H2  HOH D 874      48.323  13.832  46.399  1.00  0.00      D    H  
HETATM 3093  O   HOH D 875      25.102  28.839  23.754  1.00  0.00      D    O  
HETATM 3094  H1  HOH D 875      25.889  29.126  24.300  1.00  0.00      D    H  
HETATM 3095  H2  HOH D 875      25.038  29.411  22.936  1.00  0.00      D    H  
HETATM 3096  O   HOH D 876      33.742  24.175  69.107  1.00  0.00      D    O  
HETATM 3097  H1  HOH D 876      32.850  24.358  69.520  1.00  0.00      D    H  
HETATM 3098  H2  HOH D 876      34.453  24.242  69.807  1.00  0.00      D    H  
HETATM 3099  O   HOH D 877      32.993  42.408  46.865  1.00  0.00      D    O  
HETATM 3100  H1  HOH D 877      33.306  41.460  46.913  1.00  0.00      D    H  
HETATM 3101  H2  HOH D 877      33.769  43.005  46.658  1.00  0.00      D    H  
HETATM 3102  O   HOH D 878      27.985  35.876  29.903  1.00  0.00      D    O  
HETATM 3103  H1  HOH D 878      28.589  35.617  29.150  1.00  0.00      D    H  
HETATM 3104  H2  HOH D 878      28.470  35.772  30.771  1.00  0.00      D    H  
HETATM 3105  O   HOH D 879       4.196   6.077  38.542  1.00  0.00      D    O  
HETATM 3106  H1  HOH D 879       3.762   6.955  38.742  1.00  0.00      D    H  
HETATM 3107  H2  HOH D 879       4.686   6.137  37.672  1.00  0.00      D    H  
HETATM 3108  O   HOH D 880      49.134  17.454  69.645  1.00  0.00      D    O  
HETATM 3109  H1  HOH D 880      48.456  17.225  68.947  1.00  0.00      D    H  
HETATM 3110  H2  HOH D 880      49.192  16.708  70.309  1.00  0.00      D    H  
HETATM 3111  O   HOH D 881      17.975   0.698  77.250  1.00  0.00      D    O  
HETATM 3112  H1  HOH D 881      18.949   0.734  77.474  1.00  0.00      D    H  
HETATM 3113  H2  HOH D 881      17.862   0.401  76.302  1.00  0.00      D    H  
HETATM 3114  O   HOH D 882      42.362  30.805 110.757  1.00  0.00      D    O  
HETATM 3115  H1  HOH D 882      42.922  30.456 110.006  1.00  0.00      D    H  
HETATM 3116  H2  HOH D 882      42.093  30.049 111.353  1.00  0.00      D    H  
HETATM 3117  O   HOH D 883      49.465   0.102 104.321  1.00  0.00      D    O  
HETATM 3118  H1  HOH D 883      49.104   0.216 105.247  1.00  0.00      D    H  
HETATM 3119  H2  HOH D 883      48.721  -0.149 103.702  1.00  0.00      D    H  
HETATM 3120  O   HOH D 884      16.804  13.959  54.868  1.00  0.00      D    O  
HETATM 3121  H1  HOH D 884      16.274  13.153  55.134  1.00  0.00      D    H  
HETATM 3122  H2  HOH D 884      16.191  14.743  54.769  1.00  0.00      D    H  
HETATM 3123  O   HOH D 885      29.098  15.761  37.997  1.00  0.00      D    O  
HETATM 3124  H1  HOH D 885      29.770  15.309  38.583  1.00  0.00      D    H  
HETATM 3125  H2  HOH D 885      28.176  15.549  38.322  1.00  0.00      D    H  
HETATM 3126  O   HOH D 886      48.626  21.798  85.398  1.00  0.00      D    O  
HETATM 3127  H1  HOH D 886      49.019  21.998  86.295  1.00  0.00      D    H  
HETATM 3128  H2  HOH D 886      48.471  20.813  85.314  1.00  0.00      D    H  
HETATM 3129  O   HOH D 887      41.232  15.914  99.359  1.00  0.00      D    O  
HETATM 3130  H1  HOH D 887      41.496  15.234  98.675  1.00  0.00      D    H  
HETATM 3131  H2  HOH D 887      41.726  15.740 100.211  1.00  0.00      D    H  
HETATM 3132  O   HOH D 888      15.124  17.756 105.828  1.00  0.00      D    O  
HETATM 3133  H1  HOH D 888      15.778  17.069 106.144  1.00  0.00      D    H  
HETATM 3134  H2  HOH D 888      15.613  18.484 105.348  1.00  0.00      D    H  
HETATM 3135  O   HOH D 889      31.879  15.259  71.751  1.00  0.00      D    O  
HETATM 3136  H1  HOH D 889      32.681  15.852  71.674  1.00  0.00      D    H  
HETATM 3137  H2  HOH D 889      32.118  14.445  72.280  1.00  0.00      D    H  
HETATM 3138  O   HOH D 890      11.141  34.814  60.489  1.00  0.00      D    O  
HETATM 3139  H1  HOH D 890      11.477  33.885  60.640  1.00  0.00      D    H  
HETATM 3140  H2  HOH D 890      11.884  35.386  60.141  1.00  0.00      D    H  
HETATM 3141  O   HOH D 891      25.665  19.881  11.736  1.00  0.00      D    O  
HETATM 3142  H1  HOH D 891      25.799  19.487  10.827  1.00  0.00      D    H  
HETATM 3143  H2  HOH D 891      26.289  19.444  12.384  1.00  0.00      D    H  
HETATM 3144  O   HOH D 892      30.175  29.803  75.091  1.00  0.00      D    O  
HETATM 3145  H1  HOH D 892      29.521  30.158  75.759  1.00  0.00      D    H  
HETATM 3146  H2  HOH D 892      29.883  28.895  74.789  1.00  0.00      D    H  
HETATM 3147  O   HOH D 893       6.766   5.729  81.501  1.00  0.00      D    O  
HETATM 3148  H1  HOH D 893       6.681   5.320  80.593  1.00  0.00      D    H  
HETATM 3149  H2  HOH D 893       6.433   6.671  81.474  1.00  0.00      D    H  
HETATM 3150  O   HOH D 894      31.013   3.894  83.249  1.00  0.00      D    O  
HETATM 3151  H1  HOH D 894      31.800   3.981  83.859  1.00  0.00      D    H  
HETATM 3152  H2  HOH D 894      30.179   4.145  83.741  1.00  0.00      D    H  
HETATM 3153  O   HOH D 895       0.775  34.973   6.246  1.00  0.00      D    O  
HETATM 3154  H1  HOH D 895       0.841  35.269   5.294  1.00  0.00      D    H  
HETATM 3155  H2  HOH D 895       0.084  34.254   6.325  1.00  0.00      D    H  
HETATM 3156  O   HOH D 896      28.024  16.943 110.514  1.00  0.00      D    O  
HETATM 3157  H1  HOH D 896      28.175  15.983 110.278  1.00  0.00      D    H  
HETATM 3158  H2  HOH D 896      28.865  17.462 110.355  1.00  0.00      D    H  
HETATM 3159  O   HOH D 897      26.982   8.366   3.995  1.00  0.00      D    O  
HETATM 3160  H1  HOH D 897      26.868   9.359   3.954  1.00  0.00      D    H  
HETATM 3161  H2  HOH D 897      27.943   8.147   4.161  1.00  0.00      D    H  
HETATM 3162  O   HOH D 898       4.955  42.283  92.400  1.00  0.00      D    O  
HETATM 3163  H1  HOH D 898       4.990  41.550  93.080  1.00  0.00      D    H  
HETATM 3164  H2  HOH D 898       4.181  42.132  91.786  1.00  0.00      D    H  
HETATM 3165  O   HOH D 899      38.831  37.668  67.136  1.00  0.00      D    O  
HETATM 3166  H1  HOH D 899      37.916  37.271  67.215  1.00  0.00      D    H  
HETATM 3167  H2  HOH D 899      38.842  38.331  66.388  1.00  0.00      D    H  
HETATM 3168  O   HOH D 900       7.457  38.726  25.785  1.00  0.00      D    O  
HETATM 3169  H1  HOH D 900       8.195  38.160  25.416  1.00  0.00      D    H  
HETATM 3170  H2  HOH D 900       7.763  39.162  26.631  1.00  0.00      D    H  
HETATM 3171  O   HOH D 901      39.155   4.217 108.212  1.00  0.00      D    O  
HETATM 3172  H1  HOH D 901      38.702   4.816 108.872  1.00  0.00      D    H  
HETATM 3173  H2  HOH D 901      40.019   4.631 107.925  1.00  0.00      D    H  
HETATM 3174  O   HOH D 902      26.206  25.719  41.382  1.00  0.00      D    O  
HETATM 3175  H1  HOH D 902      26.763  25.008  40.954  1.00  0.00      D    H  
HETATM 3176  H2  HOH D 902      26.749  26.200  42.071  1.00  0.00      D    H  
HETATM 3177  O   HOH D 903       5.934  25.776  94.284  1.00  0.00      D    O  
HETATM 3178  H1  HOH D 903       5.090  25.781  93.748  1.00  0.00      D    H  
HETATM 3179  H2  HOH D 903       6.307  26.703  94.328  1.00  0.00      D    H  
HETATM 3180  O   HOH D 904      42.722  17.829  13.099  1.00  0.00      D    O  
HETATM 3181  H1  HOH D 904      42.285  18.660  13.444  1.00  0.00      D    H  
HETATM 3182  H2  HOH D 904      42.068  17.073  13.127  1.00  0.00      D    H  
HETATM 3183  O   HOH D 905       8.151  24.407  74.202  1.00  0.00      D    O  
HETATM 3184  H1  HOH D 905       7.869  25.281  74.599  1.00  0.00      D    H  
HETATM 3185  H2  HOH D 905       7.406  24.036  73.648  1.00  0.00      D    H  
HETATM 3186  O   HOH D 906      17.274   7.386  17.276  1.00  0.00      D    O  
HETATM 3187  H1  HOH D 906      16.795   6.615  16.857  1.00  0.00      D    H  
HETATM 3188  H2  HOH D 906      16.930   8.242  16.891  1.00  0.00      D    H  
HETATM 3189  O   HOH D 907      44.811  -0.249  23.349  1.00  0.00      D    O  
HETATM 3190  H1  HOH D 907      45.178   0.649  23.104  1.00  0.00      D    H  
HETATM 3191  H2  HOH D 907      43.874  -0.147  23.681  1.00  0.00      D    H  
HETATM 3192  O   HOH D 908      42.344  22.430  50.094  1.00  0.00      D    O  
HETATM 3193  H1  HOH D 908      43.258  22.577  50.471  1.00  0.00      D    H  
HETATM 3194  H2  HOH D 908      42.329  22.714  49.135  1.00  0.00      D    H  
HETATM 3195  O   HOH D 909      34.871  24.712  14.359  1.00  0.00      D    O  
HETATM 3196  H1  HOH D 909      33.903  24.961  14.385  1.00  0.00      D    H  
HETATM 3197  H2  HOH D 909      34.981  23.854  13.858  1.00  0.00      D    H  
HETATM 3198  O   HOH D 910      47.193  42.076 102.905  1.00  0.00      D    O  
HETATM 3199  H1  HOH D 910      47.271  41.122 102.616  1.00  0.00      D    H  
HETATM 3200  H2  HOH D 910      46.775  42.116 103.812  1.00  0.00      D    H  
HETATM 3201  O   HOH D 911      25.271  38.443  36.246  1.00  0.00      D    O  
HETATM 3202  H1  HOH D 911      25.202  37.446  36.282  1.00  0.00      D    H  
HETATM 3203  H2  HOH D 911      24.359  38.835  36.126  1.00  0.00      D    H  
HETATM 3204  O   HOH D 912      31.648  31.817  55.468  1.00  0.00      D    O  
HETATM 3205  H1  HOH D 912      32.273  31.311  54.874  1.00  0.00      D    H  
HETATM 3206  H2  HOH D 912      32.054  31.910  56.377  1.00  0.00      D    H  
HETATM 3207  O   HOH D 913       8.177  31.628  63.354  1.00  0.00      D    O  
HETATM 3208  H1  HOH D 913       8.817  31.867  64.085  1.00  0.00      D    H  
HETATM 3209  H2  HOH D 913       8.108  30.633  63.284  1.00  0.00      D    H  
HETATM 3210  O   HOH D 914      22.514  33.304  31.132  1.00  0.00      D    O  
HETATM 3211  H1  HOH D 914      23.466  33.120  30.887  1.00  0.00      D    H  
HETATM 3212  H2  HOH D 914      22.465  34.146  31.670  1.00  0.00      D    H  
HETATM 3213  O   HOH D 915       0.059  23.630  24.503  1.00  0.00      D    O  
HETATM 3214  H1  HOH D 915      -0.784  23.581  23.967  1.00  0.00      D    H  
HETATM 3215  H2  HOH D 915       0.779  23.113  24.039  1.00  0.00      D    H  
HETATM 3216  O   HOH D 916      45.667  28.562  50.085  1.00  0.00      D    O  
HETATM 3217  H1  HOH D 916      45.945  29.462  49.750  1.00  0.00      D    H  
HETATM 3218  H2  HOH D 916      44.771  28.633  50.525  1.00  0.00      D    H  
HETATM 3219  O   HOH D 917      10.570  11.365  72.560  1.00  0.00      D    O  
HETATM 3220  H1  HOH D 917      10.395  10.662  73.249  1.00  0.00      D    H  
HETATM 3221  H2  HOH D 917      11.383  11.888  72.818  1.00  0.00      D    H  
HETATM 3222  O   HOH D 918      21.472  25.155 104.130  1.00  0.00      D    O  
HETATM 3223  H1  HOH D 918      22.195  25.692 103.695  1.00  0.00      D    H  
HETATM 3224  H2  HOH D 918      20.897  24.739 103.426  1.00  0.00      D    H  
HETATM 3225  O   HOH D 919      10.579  24.543  69.854  1.00  0.00      D    O  
HETATM 3226  H1  HOH D 919      10.543  24.789  70.823  1.00  0.00      D    H  
HETATM 3227  H2  HOH D 919      11.329  25.036  69.413  1.00  0.00      D    H  
HETATM 3228  O   HOH D 920       6.684  22.642  99.848  1.00  0.00      D    O  
HETATM 3229  H1  HOH D 920       6.317  23.535 100.110  1.00  0.00      D    H  
HETATM 3230  H2  HOH D 920       5.968  21.949  99.934  1.00  0.00      D    H  
HETATM 3231  O   HOH D 921      36.424  13.175  76.242  1.00  0.00      D    O  
HETATM 3232  H1  HOH D 921      36.053  12.297  75.940  1.00  0.00      D    H  
HETATM 3233  H2  HOH D 921      35.721  13.680  76.742  1.00  0.00      D    H  
HETATM 3234  O   HOH D 922      12.113  13.686  64.748  1.00  0.00      D    O  
HETATM 3235  H1  HOH D 922      12.207  13.486  63.773  1.00  0.00      D    H  
HETATM 3236  H2  HOH D 922      11.516  13.004  65.172  1.00  0.00      D    H  
HETATM 3237  O   HOH D 923       6.421  10.819  18.023  1.00  0.00      D    O  
HETATM 3238  H1  HOH D 923       5.727  10.101  17.974  1.00  0.00      D    H  
HETATM 3239  H2  HOH D 923       6.027  11.635  18.446  1.00  0.00      D    H  
HETATM 3240  O   HOH D 924       0.505  39.270  45.385  1.00  0.00      D    O  
HETATM 3241  H1  HOH D 924       0.112  39.099  46.288  1.00  0.00      D    H  
HETATM 3242  H2  HOH D 924      -0.016  38.769  44.694  1.00  0.00      D    H  
HETATM 3243  O   HOH D 925      13.415   9.960  17.392  1.00  0.00      D    O  
HETATM 3244  H1  HOH D 925      12.897  10.791  17.596  1.00  0.00      D    H  
HETATM 3245  H2  HOH D 925      13.526   9.871  16.402  1.00  0.00      D    H  
HETATM 3246  O   HOH D 926      23.769  31.092  77.502  1.00  0.00      D    O  
HETATM 3247  H1  HOH D 926      22.945  31.192  76.944  1.00  0.00      D    H  
HETATM 3248  H2  HOH D 926      23.577  31.390  78.437  1.00  0.00      D    H  
HETATM 3249  O   HOH D 927       6.695  13.066  72.495  1.00  0.00      D    O  
HETATM 3250  H1  HOH D 927       7.249  13.879  72.674  1.00  0.00      D    H  
HETATM 3251  H2  HOH D 927       6.728  12.459  73.288  1.00  0.00      D    H  
HETATM 3252  O   HOH D 928      32.598  16.429  80.368  1.00  0.00      D    O  
HETATM 3253  H1  HOH D 928      32.473  17.030  79.579  1.00  0.00      D    H  
HETATM 3254  H2  HOH D 928      31.966  15.657  80.301  1.00  0.00      D    H  
HETATM 3255  O   HOH D 929      19.233  14.258  63.410  1.00  0.00      D    O  
HETATM 3256  H1  HOH D 929      18.703  13.490  63.052  1.00  0.00      D    H  
HETATM 3257  H2  HOH D 929      19.314  14.964  62.706  1.00  0.00      D    H  
HETATM 3258  O   HOH D 930       9.489   1.615  61.074  1.00  0.00      D    O  
HETATM 3259  H1  HOH D 930       9.815   1.630  60.129  1.00  0.00      D    H  
HETATM 3260  H2  HOH D 930      10.015   2.268  61.619  1.00  0.00      D    H  
HETATM 3261  O   HOH D 931       6.235  21.976 113.586  1.00  0.00      D    O  
HETATM 3262  H1  HOH D 931       7.159  22.358 113.629  1.00  0.00      D    H  
HETATM 3263  H2  HOH D 931       6.218  21.092 114.052  1.00  0.00      D    H  
HETATM 3264  O   HOH D 932      30.381  20.663  52.854  1.00  0.00      D    O  
HETATM 3265  H1  HOH D 932      31.082  21.228  53.288  1.00  0.00      D    H  
HETATM 3266  H2  HOH D 932      30.416  19.739  53.234  1.00  0.00      D    H  
HETATM 3267  O   HOH D 933      29.218  14.372  65.960  1.00  0.00      D    O  
HETATM 3268  H1  HOH D 933      29.720  13.507  65.931  1.00  0.00      D    H  
HETATM 3269  H2  HOH D 933      29.361  14.811  66.847  1.00  0.00      D    H  
HETATM 3270  O   HOH D 934      40.221  41.977  93.761  1.00  0.00      D    O  
HETATM 3271  H1  HOH D 934      39.345  42.018  93.280  1.00  0.00      D    H  
HETATM 3272  H2  HOH D 934      40.336  41.071  94.167  1.00  0.00      D    H  
HETATM 3273  O   HOH D 935      36.256   8.656  19.498  1.00  0.00      D    O  
HETATM 3274  H1  HOH D 935      35.354   8.360  19.185  1.00  0.00      D    H  
HETATM 3275  H2  HOH D 935      36.873   8.730  18.714  1.00  0.00      D    H  
HETATM 3276  O   HOH D 936       7.963  42.096  32.434  1.00  0.00      D    O  
HETATM 3277  H1  HOH D 936       7.746  42.429  33.352  1.00  0.00      D    H  
HETATM 3278  H2  HOH D 936       8.207  41.127  32.480  1.00  0.00      D    H  
HETATM 3279  O   HOH D 937      32.261  24.028 104.500  1.00  0.00      D    O  
HETATM 3280  H1  HOH D 937      32.295  24.010 103.501  1.00  0.00      D    H  
HETATM 3281  H2  HOH D 937      32.662  23.186 104.862  1.00  0.00      D    H  
HETATM 3282  O   HOH D 938       8.047  10.579  14.221  1.00  0.00      D    O  
HETATM 3283  H1  HOH D 938       8.813  10.117  13.775  1.00  0.00      D    H  
HETATM 3284  H2  HOH D 938       7.237   9.992  14.185  1.00  0.00      D    H  
HETATM 3285  O   HOH D 939      20.196   7.014  82.714  1.00  0.00      D    O  
HETATM 3286  H1  HOH D 939      21.013   6.643  83.156  1.00  0.00      D    H  
HETATM 3287  H2  HOH D 939      19.385   6.751  83.236  1.00  0.00      D    H  
HETATM 3288  O   HOH D 940       5.747   1.222 106.392  1.00  0.00      D    O  
HETATM 3289  H1  HOH D 940       5.875   2.159 106.717  1.00  0.00      D    H  
HETATM 3290  H2  HOH D 940       6.519   0.659 106.687  1.00  0.00      D    H  
HETATM 3291  O   HOH D 941      20.430  21.421  42.602  1.00  0.00      D    O  
HETATM 3292  H1  HOH D 941      20.005  22.270  42.916  1.00  0.00      D    H  
HETATM 3293  H2  HOH D 941      20.365  20.730  43.322  1.00  0.00      D    H  
HETATM 3294  O   HOH D 942      24.848   3.567  28.386  1.00  0.00      D    O  
HETATM 3295  H1  HOH D 942      24.275   4.367  28.559  1.00  0.00      D    H  
HETATM 3296  H2  HOH D 942      25.769   3.866  28.134  1.00  0.00      D    H  
HETATM 3297  O   HOH D 943      34.189  30.880  35.359  1.00  0.00      D    O  
HETATM 3298  H1  HOH D 943      34.102  29.889  35.251  1.00  0.00      D    H  
HETATM 3299  H2  HOH D 943      35.046  31.187  34.947  1.00  0.00      D    H  
HETATM 3300  O   HOH D 944      23.795  34.034  63.685  1.00  0.00      D    O  
HETATM 3301  H1  HOH D 944      24.734  34.374  63.632  1.00  0.00      D    H  
HETATM 3302  H2  HOH D 944      23.597  33.747  64.622  1.00  0.00      D    H  
HETATM 3303  O   HOH D 945      30.690  41.409  10.361  1.00  0.00      D    O  
HETATM 3304  H1  HOH D 945      31.073  42.283  10.061  1.00  0.00      D    H  
HETATM 3305  H2  HOH D 945      31.210  41.069  11.145  1.00  0.00      D    H  
HETATM 3306  O   HOH D 946      10.102  25.923  43.218  1.00  0.00      D    O  
HETATM 3307  H1  HOH D 946       9.555  25.547  43.965  1.00  0.00      D    H  
HETATM 3308  H2  HOH D 946      10.239  25.221  42.519  1.00  0.00      D    H  
HETATM 3309  O   HOH D 947      10.462  34.456 107.075  1.00  0.00      D    O  
HETATM 3310  H1  HOH D 947       9.476  34.619 107.044  1.00  0.00      D    H  
HETATM 3311  H2  HOH D 947      10.947  35.296 106.832  1.00  0.00      D    H  
HETATM 3312  O   HOH D 948      14.045  25.956   9.638  1.00  0.00      D    O  
HETATM 3313  H1  HOH D 948      13.051  25.845   9.640  1.00  0.00      D    H  
HETATM 3314  H2  HOH D 948      14.279  26.867   9.975  1.00  0.00      D    H  
HETATM 3315  O   HOH D 949       9.306  37.330 117.313  1.00  0.00      D    O  
HETATM 3316  H1  HOH D 949       9.033  38.288 117.408  1.00  0.00      D    H  
HETATM 3317  H2  HOH D 949       8.499  36.745 117.386  1.00  0.00      D    H  
HETATM 3318  O   HOH D 950      10.266  11.734  56.467  1.00  0.00      D    O  
HETATM 3319  H1  HOH D 950      11.085  11.202  56.680  1.00  0.00      D    H  
HETATM 3320  H2  HOH D 950      10.283  12.592  56.980  1.00  0.00      D    H  
HETATM 3321  O   HOH D 951      33.632   1.941  48.649  1.00  0.00      D    O  
HETATM 3322  H1  HOH D 951      34.339   1.834  47.950  1.00  0.00      D    H  
HETATM 3323  H2  HOH D 951      33.304   2.886  48.650  1.00  0.00      D    H  
HETATM 3324  O   HOH D 952      20.817   7.356  71.784  1.00  0.00      D    O  
HETATM 3325  H1  HOH D 952      20.135   7.370  71.053  1.00  0.00      D    H  
HETATM 3326  H2  HOH D 952      20.439   6.891  72.584  1.00  0.00      D    H  
HETATM 3327  O   HOH D 953      15.273  34.063 100.650  1.00  0.00      D    O  
HETATM 3328  H1  HOH D 953      14.494  33.755 100.104  1.00  0.00      D    H  
HETATM 3329  H2  HOH D 953      15.871  34.632 100.086  1.00  0.00      D    H  
HETATM 3330  O   HOH D 954      22.133  27.536  52.145  1.00  0.00      D    O  
HETATM 3331  H1  HOH D 954      21.210  27.242  51.896  1.00  0.00      D    H  
HETATM 3332  H2  HOH D 954      22.323  28.425  51.729  1.00  0.00      D    H  
HETATM 3333  O   HOH D 955      36.024  42.387  88.325  1.00  0.00      D    O  
HETATM 3334  H1  HOH D 955      35.881  42.202  89.297  1.00  0.00      D    H  
HETATM 3335  H2  HOH D 955      36.091  43.375  88.180  1.00  0.00      D    H  
HETATM 3336  O   HOH D 956      45.909   8.067 106.395  1.00  0.00      D    O  
HETATM 3337  H1  HOH D 956      46.510   7.434 105.905  1.00  0.00      D    H  
HETATM 3338  H2  HOH D 956      45.352   8.574 105.737  1.00  0.00      D    H  
HETATM 3339  O   HOH D 957      15.100  13.745  58.101  1.00  0.00      D    O  
HETATM 3340  H1  HOH D 957      15.394  13.028  57.468  1.00  0.00      D    H  
HETATM 3341  H2  HOH D 957      14.138  13.961  57.937  1.00  0.00      D    H  
HETATM 3342  O   HOH D 958      30.176  12.718  56.222  1.00  0.00      D    O  
HETATM 3343  H1  HOH D 958      29.894  13.656  56.425  1.00  0.00      D    H  
HETATM 3344  H2  HOH D 958      29.936  12.496  55.277  1.00  0.00      D    H  
HETATM 3345  O   HOH D 959      12.631  27.354  46.927  1.00  0.00      D    O  
HETATM 3346  H1  HOH D 959      12.933  27.867  47.730  1.00  0.00      D    H  
HETATM 3347  H2  HOH D 959      11.729  27.680  46.643  1.00  0.00      D    H  
HETATM 3348  O   HOH D 960      34.022  42.232  53.741  1.00  0.00      D    O  
HETATM 3349  H1  HOH D 960      33.601  41.385  54.068  1.00  0.00      D    H  
HETATM 3350  H2  HOH D 960      34.245  42.816  54.522  1.00  0.00      D    H  
HETATM 3351  O   HOH D 961      22.502  39.767  20.790  1.00  0.00      D    O  
HETATM 3352  H1  HOH D 961      23.143  39.127  21.215  1.00  0.00      D    H  
HETATM 3353  H2  HOH D 961      22.859  40.697  20.868  1.00  0.00      D    H  
HETATM 3354  O   HOH D 962      22.215  13.836  12.951  1.00  0.00      D    O  
HETATM 3355  H1  HOH D 962      21.654  13.894  13.777  1.00  0.00      D    H  
HETATM 3356  H2  HOH D 962      22.975  14.482  13.019  1.00  0.00      D    H  
HETATM 3357  O   HOH D 963      36.438  41.899  95.755  1.00  0.00      D    O  
HETATM 3358  H1  HOH D 963      36.845  41.254  96.402  1.00  0.00      D    H  
HETATM 3359  H2  HOH D 963      36.942  41.869  94.892  1.00  0.00      D    H  
HETATM 3360  O   HOH D 964      39.491  21.495 114.986  1.00  0.00      D    O  
HETATM 3361  H1  HOH D 964      38.765  20.853 114.741  1.00  0.00      D    H  
HETATM 3362  H2  HOH D 964      39.175  22.091 115.723  1.00  0.00      D    H  
HETATM 3363  O   HOH D 965      14.348  26.415 107.550  1.00  0.00      D    O  
HETATM 3364  H1  HOH D 965      13.682  26.212 106.832  1.00  0.00      D    H  
HETATM 3365  H2  HOH D 965      14.832  25.576 107.801  1.00  0.00      D    H  
HETATM 3366  O   HOH D 966      44.674  25.836 109.246  1.00  0.00      D    O  
HETATM 3367  H1  HOH D 966      45.381  25.130 109.224  1.00  0.00      D    H  
HETATM 3368  H2  HOH D 966      44.771  26.429 108.447  1.00  0.00      D    H  
HETATM 3369  O   HOH D 967      26.863   6.641  98.975  1.00  0.00      D    O  
HETATM 3370  H1  HOH D 967      25.934   6.581  99.339  1.00  0.00      D    H  
HETATM 3371  H2  HOH D 967      27.473   7.008  99.678  1.00  0.00      D    H  
HETATM 3372  O   HOH D 968      30.831  13.405  84.291  1.00  0.00      D    O  
HETATM 3373  H1  HOH D 968      29.988  13.752  83.878  1.00  0.00      D    H  
HETATM 3374  H2  HOH D 968      30.603  12.777  85.036  1.00  0.00      D    H  
HETATM 3375  O   HOH D 969      43.326  13.298  19.842  1.00  0.00      D    O  
HETATM 3376  H1  HOH D 969      43.160  13.562  18.892  1.00  0.00      D    H  
HETATM 3377  H2  HOH D 969      44.257  13.553  20.101  1.00  0.00      D    H  
HETATM 3378  O   HOH D 970      27.773  20.755 116.324  1.00  0.00      D    O  
HETATM 3379  H1  HOH D 970      28.141  19.896 115.967  1.00  0.00      D    H  
HETATM 3380  H2  HOH D 970      28.451  21.186 116.920  1.00  0.00      D    H  
HETATM 3381  O   HOH D 971      31.116  26.756  50.413  1.00  0.00      D    O  
HETATM 3382  H1  HOH D 971      31.550  26.472  49.558  1.00  0.00      D    H  
HETATM 3383  H2  HOH D 971      30.150  26.955  50.247  1.00  0.00      D    H  
HETATM 3384  O   HOH D 972      34.857   2.914  64.872  1.00  0.00      D    O  
HETATM 3385  H1  HOH D 972      35.639   2.607  64.329  1.00  0.00      D    H  
HETATM 3386  H2  HOH D 972      34.363   2.119  65.224  1.00  0.00      D    H  
HETATM 3387  O   HOH D 973      36.985  17.554  56.984  1.00  0.00      D    O  
HETATM 3388  H1  HOH D 973      36.371  18.035  56.358  1.00  0.00      D    H  
HETATM 3389  H2  HOH D 973      37.923  17.619  56.645  1.00  0.00      D    H  
HETATM 3390  O   HOH D 974      28.725  32.234  90.238  1.00  0.00      D    O  
HETATM 3391  H1  HOH D 974      28.678  31.249  90.401  1.00  0.00      D    H  
HETATM 3392  H2  HOH D 974      29.679  32.505  90.108  1.00  0.00      D    H  
HETATM 3393  O   HOH D 975      27.803  37.663 104.059  1.00  0.00      D    O  
HETATM 3394  H1  HOH D 975      27.033  37.093 103.771  1.00  0.00      D    H  
HETATM 3395  H2  HOH D 975      27.650  37.982 104.994  1.00  0.00      D    H  
HETATM 3396  O   HOH D 976       1.497  17.327   4.507  1.00  0.00      D    O  
HETATM 3397  H1  HOH D 976       1.227  16.607   3.867  1.00  0.00      D    H  
HETATM 3398  H2  HOH D 976       0.872  17.330   5.288  1.00  0.00      D    H  
HETATM 3399  O   HOH D 977      23.497  18.404  94.520  1.00  0.00      D    O  
HETATM 3400  H1  HOH D 977      23.291  18.600  95.479  1.00  0.00      D    H  
HETATM 3401  H2  HOH D 977      23.077  17.534  94.260  1.00  0.00      D    H  
HETATM 3402  O   HOH D 978      30.843  37.413  35.435  1.00  0.00      D    O  
HETATM 3403  H1  HOH D 978      31.544  36.776  35.116  1.00  0.00      D    H  
HETATM 3404  H2  HOH D 978      30.992  38.309  35.016  1.00  0.00      D    H  
HETATM 3405  O   HOH D 979      23.473   4.883  59.634  1.00  0.00      D    O  
HETATM 3406  H1  HOH D 979      23.172   4.386  60.448  1.00  0.00      D    H  
HETATM 3407  H2  HOH D 979      24.047   4.287  59.072  1.00  0.00      D    H  
HETATM 3408  O   HOH D 980       7.882  10.769  58.254  1.00  0.00      D    O  
HETATM 3409  H1  HOH D 980       8.471  10.967  57.471  1.00  0.00      D    H  
HETATM 3410  H2  HOH D 980       7.338   9.951  58.063  1.00  0.00      D    H  
HETATM 3411  O   HOH D 981      34.920  41.237 112.154  1.00  0.00      D    O  
HETATM 3412  H1  HOH D 981      35.311  40.317 112.175  1.00  0.00      D    H  
HETATM 3413  H2  HOH D 981      33.947  41.180 111.926  1.00  0.00      D    H  
HETATM 3414  O   HOH D 982      19.891   9.226  39.108  1.00  0.00      D    O  
HETATM 3415  H1  HOH D 982      19.374   8.386  39.271  1.00  0.00      D    H  
HETATM 3416  H2  HOH D 982      20.309   9.190  38.200  1.00  0.00      D    H  
HETATM 3417  O   HOH D 983       4.320   1.516  96.637  1.00  0.00      D    O  
HETATM 3418  H1  HOH D 983       4.444   0.557  96.893  1.00  0.00      D    H  
HETATM 3419  H2  HOH D 983       4.786   1.691  95.769  1.00  0.00      D    H  
HETATM 3420  O   HOH D 984      42.157   3.095 102.043  1.00  0.00      D    O  
HETATM 3421  H1  HOH D 984      41.639   3.208 101.196  1.00  0.00      D    H  
HETATM 3422  H2  HOH D 984      42.077   2.150 102.360  1.00  0.00      D    H  
HETATM 3423  O   HOH D 985      35.523   5.519 103.406  1.00  0.00      D    O  
HETATM 3424  H1  HOH D 985      34.838   5.274 102.720  1.00  0.00      D    H  
HETATM 3425  H2  HOH D 985      35.104   5.508 104.314  1.00  0.00      D    H  
HETATM 3426  O   HOH D 986      34.029   6.371  71.146  1.00  0.00      D    O  
HETATM 3427  H1  HOH D 986      34.113   6.032  70.209  1.00  0.00      D    H  
HETATM 3428  H2  HOH D 986      33.465   5.741  71.679  1.00  0.00      D    H  
HETATM 3429  O   HOH D 987      29.079  25.870  54.457  1.00  0.00      D    O  
HETATM 3430  H1  HOH D 987      29.022  24.952  54.850  1.00  0.00      D    H  
HETATM 3431  H2  HOH D 987      29.224  25.802  53.470  1.00  0.00      D    H  
HETATM 3432  O   HOH D 988      45.016  16.598  17.753  1.00  0.00      D    O  
HETATM 3433  H1  HOH D 988      44.096  16.973  17.640  1.00  0.00      D    H  
HETATM 3434  H2  HOH D 988      45.189  15.919  17.040  1.00  0.00      D    H  
HETATM 3435  O   HOH D 989      43.295   5.446  85.219  1.00  0.00      D    O  
HETATM 3436  H1  HOH D 989      44.019   5.544  84.536  1.00  0.00      D    H  
HETATM 3437  H2  HOH D 989      43.701   5.402  86.131  1.00  0.00      D    H  
HETATM 3438  O   HOH D 990       7.939  12.261  66.544  1.00  0.00      D    O  
HETATM 3439  H1  HOH D 990       7.181  12.029  65.935  1.00  0.00      D    H  
HETATM 3440  H2  HOH D 990       8.806  12.034  66.099  1.00  0.00      D    H  
HETATM 3441  O   HOH D 991      19.348  12.215 113.099  1.00  0.00      D    O  
HETATM 3442  H1  HOH D 991      18.349  12.256 113.123  1.00  0.00      D    H  
HETATM 3443  H2  HOH D 991      19.707  12.293 114.029  1.00  0.00      D    H  
HETATM 3444  O   HOH D 992      28.059   1.914  29.355  1.00  0.00      D    O  
HETATM 3445  H1  HOH D 992      28.867   1.327  29.409  1.00  0.00      D    H  
HETATM 3446  H2  HOH D 992      27.358   1.465  28.801  1.00  0.00      D    H  
HETATM 3447  O   HOH D 993      22.230   6.806  40.231  1.00  0.00      D    O  
HETATM 3448  H1  HOH D 993      21.481   6.220  40.541  1.00  0.00      D    H  
HETATM 3449  H2  HOH D 993      22.620   6.430  39.390  1.00  0.00      D    H  
HETATM 3450  O   HOH D 994      39.152  32.011  17.363  1.00  0.00      D    O  
HETATM 3451  H1  HOH D 994      38.305  31.489  17.461  1.00  0.00      D    H  
HETATM 3452  H2  HOH D 994      39.930  31.384  17.337  1.00  0.00      D    H  
HETATM 3453  O   HOH D 995       6.408  29.230  79.032  1.00  0.00      D    O  
HETATM 3454  H1  HOH D 995       5.442  29.435  79.187  1.00  0.00      D    H  
HETATM 3455  H2  HOH D 995       6.517  28.252  78.854  1.00  0.00      D    H  
HETATM 3456  O   HOH D 996      36.617  14.582  88.420  1.00  0.00      D    O  
HETATM 3457  H1  HOH D 996      36.553  15.227  87.659  1.00  0.00      D    H  
HETATM 3458  H2  HOH D 996      37.254  14.936  89.105  1.00  0.00      D    H  
HETATM 3459  O   HOH D 997       6.491  34.188  35.438  1.00  0.00      D    O  
HETATM 3460  H1  HOH D 997       6.129  33.842  34.572  1.00  0.00      D    H  
HETATM 3461  H2  HOH D 997       6.784  33.420  36.007  1.00  0.00      D    H  
HETATM 3462  O   HOH D 998       4.645   9.592  11.624  1.00  0.00      D    O  
HETATM 3463  H1  HOH D 998       3.730   9.970  11.477  1.00  0.00      D    H  
HETATM 3464  H2  HOH D 998       4.905   9.035  10.835  1.00  0.00      D    H  
HETATM 3465  O   HOH D 999      -0.259  39.307  53.068  1.00  0.00      D    O  
HETATM 3466  H1  HOH D 999       0.665  38.941  52.955  1.00  0.00      D    H  
HETATM 3467  H2  HOH D 999      -0.358  39.682  53.989  1.00  0.00      D    H  
HETATM 3468  O   HOH D1000      10.517  37.912  88.673  1.00  0.00      D    O  
HETATM 3469  H1  HOH D1000      11.309  38.356  89.092  1.00  0.00      D    H  
HETATM 3470  H2  HOH D1000      10.007  37.411  89.372  1.00  0.00      D    H  
HETATM 3471  O   HOH D1001      44.406  34.193  15.148  1.00  0.00      D    O  
HETATM 3472  H1  HOH D1001      43.966  33.898  14.301  1.00  0.00      D    H  
HETATM 3473  H2  HOH D1001      44.721  33.392  15.657  1.00  0.00      D    H  
HETATM 3474  O   HOH D1002      12.052  11.810  50.474  1.00  0.00      D    O  
HETATM 3475  H1  HOH D1002      11.345  12.129  51.105  1.00  0.00      D    H  
HETATM 3476  H2  HOH D1002      12.664  11.179  50.951  1.00  0.00      D    H  
HETATM 3477  O   HOH D1003       2.176   8.199 104.249  1.00  0.00      D    O  
HETATM 3478  H1  HOH D1003       1.984   7.972 103.294  1.00  0.00      D    H  
HETATM 3479  H2  HOH D1003       3.148   8.058 104.437  1.00  0.00      D    H  
HETATM 3480  O   HOH D1004      32.229  28.002  72.505  1.00  0.00      D    O  
HETATM 3481  H1  HOH D1004      32.752  28.660  73.046  1.00  0.00      D    H  
HETATM 3482  H2  HOH D1004      31.872  28.452  71.686  1.00  0.00      D    H  
HETATM 3483  O   HOH D1005      25.347  18.280  74.644  1.00  0.00      D    O  
HETATM 3484  H1  HOH D1005      25.353  19.201  75.034  1.00  0.00      D    H  
HETATM 3485  H2  HOH D1005      26.280  18.016  74.400  1.00  0.00      D    H  
HETATM 3486  O   HOH D1006      40.866  12.249  54.543  1.00  0.00      D    O  
HETATM 3487  H1  HOH D1006      41.815  12.563  54.549  1.00  0.00      D    H  
HETATM 3488  H2  HOH D1006      40.623  11.939  53.623  1.00  0.00      D    H  
HETATM 3489  O   HOH D1007      33.013  27.254  62.692  1.00  0.00      D    O  
HETATM 3490  H1  HOH D1007      32.906  28.239  62.830  1.00  0.00      D    H  
HETATM 3491  H2  HOH D1007      33.976  27.044  62.523  1.00  0.00      D    H  
HETATM 3492  O   HOH D1008      32.675   1.298  87.141  1.00  0.00      D    O  
HETATM 3493  H1  HOH D1008      33.017   1.523  88.054  1.00  0.00      D    H  
HETATM 3494  H2  HOH D1008      33.447   1.167  86.519  1.00  0.00      D    H  
HETATM 3495  O   HOH D1009      43.951   8.144  30.380  1.00  0.00      D    O  
HETATM 3496  H1  HOH D1009      43.621   7.665  29.566  1.00  0.00      D    H  
HETATM 3497  H2  HOH D1009      44.860   7.805  30.620  1.00  0.00      D    H  
HETATM 3498  O   HOH D1010       8.327  16.717  71.547  1.00  0.00      D    O  
HETATM 3499  H1  HOH D1010       8.382  16.188  72.394  1.00  0.00      D    H  
HETATM 3500  H2  HOH D1010       7.541  17.334  71.590  1.00  0.00      D    H  
HETATM 3501  O   HOH D1011      31.357   0.510  17.860  1.00  0.00      D    O  
HETATM 3502  H1  HOH D1011      30.591   1.095  18.127  1.00  0.00      D    H  
HETATM 3503  H2  HOH D1011      31.655  -0.029  18.648  1.00  0.00      D    H  
HETATM 3504  O   HOH D1012      11.653  10.163  24.757  1.00  0.00      D    O  
HETATM 3505  H1  HOH D1012      10.734  10.420  24.460  1.00  0.00      D    H  
HETATM 3506  H2  HOH D1012      12.323  10.774  24.336  1.00  0.00      D    H  
HETATM 3507  O   HOH D1013      42.943  35.775  24.397  1.00  0.00      D    O  
HETATM 3508  H1  HOH D1013      42.924  36.760  24.569  1.00  0.00      D    H  
HETATM 3509  H2  HOH D1013      42.834  35.606  23.418  1.00  0.00      D    H  
HETATM 3510  O   HOH D1014      10.090  12.799  52.523  1.00  0.00      D    O  
HETATM 3511  H1  HOH D1014       9.539  12.147  53.044  1.00  0.00      D    H  
HETATM 3512  H2  HOH D1014      10.920  13.018  53.037  1.00  0.00      D    H  
HETATM 3513  O   HOH D1015      49.046   5.708  77.421  1.00  0.00      D    O  
HETATM 3514  H1  HOH D1015      48.247   5.992  76.891  1.00  0.00      D    H  
HETATM 3515  H2  HOH D1015      49.779   5.434  76.798  1.00  0.00      D    H  
HETATM 3516  O   HOH D1016       6.037  26.941  44.945  1.00  0.00      D    O  
HETATM 3517  H1  HOH D1016       5.297  26.343  44.637  1.00  0.00      D    H  
HETATM 3518  H2  HOH D1016       6.417  27.431  44.161  1.00  0.00      D    H  
HETATM 3519  O   HOH D1017      27.181   8.747  48.658  1.00  0.00      D    O  
HETATM 3520  H1  HOH D1017      27.708   9.114  49.424  1.00  0.00      D    H  
HETATM 3521  H2  HOH D1017      27.624   8.999  47.798  1.00  0.00      D    H  
HETATM 3522  O   HOH D1018      29.200   9.375  43.873  1.00  0.00      D    O  
HETATM 3523  H1  HOH D1018      29.732   8.533  43.780  1.00  0.00      D    H  
HETATM 3524  H2  HOH D1018      28.434   9.218  44.496  1.00  0.00      D    H  
HETATM 3525  O   HOH D1019      14.833  41.726  88.679  1.00  0.00      D    O  
HETATM 3526  H1  HOH D1019      14.826  40.727  88.718  1.00  0.00      D    H  
HETATM 3527  H2  HOH D1019      15.221  42.090  89.526  1.00  0.00      D    H  
HETATM 3528  O   HOH D1020      35.451  37.982  69.042  1.00  0.00      D    O  
HETATM 3529  H1  HOH D1020      35.822  37.418  69.779  1.00  0.00      D    H  
HETATM 3530  H2  HOH D1020      35.956  38.844  68.996  1.00  0.00      D    H  
HETATM 3531  O   HOH D1021      13.246  19.081  85.806  1.00  0.00      D    O  
HETATM 3532  H1  HOH D1021      14.172  19.459  85.786  1.00  0.00      D    H  
HETATM 3533  H2  HOH D1021      12.718  19.531  86.526  1.00  0.00      D    H  
HETATM 3534  O   HOH D1022       9.297  36.528 112.170  1.00  0.00      D    O  
HETATM 3535  H1  HOH D1022       9.737  36.078 111.393  1.00  0.00      D    H  
HETATM 3536  H2  HOH D1022       8.358  36.195 112.260  1.00  0.00      D    H  
HETATM 3537  O   HOH D1023      25.362  24.607 112.705  1.00  0.00      D    O  
HETATM 3538  H1  HOH D1023      26.271  24.433 112.326  1.00  0.00      D    H  
HETATM 3539  H2  HOH D1023      24.670  24.421 112.009  1.00  0.00      D    H  
HETATM 3540  O   HOH D1024      36.766   0.489 114.345  1.00  0.00      D    O  
HETATM 3541  H1  HOH D1024      36.416   1.417 114.472  1.00  0.00      D    H  
HETATM 3542  H2  HOH D1024      37.554   0.345 114.944  1.00  0.00      D    H  
HETATM 3543  O   HOH D1025      13.890   1.065  43.988  1.00  0.00      D    O  
HETATM 3544  H1  HOH D1025      13.954   0.560  43.128  1.00  0.00      D    H  
HETATM 3545  H2  HOH D1025      14.668   1.688  44.068  1.00  0.00      D    H  
HETATM 3546  O   HOH D1026      23.750  22.529   5.977  1.00  0.00      D    O  
HETATM 3547  H1  HOH D1026      24.471  22.398   6.657  1.00  0.00      D    H  
HETATM 3548  H2  HOH D1026      22.858  22.374   6.402  1.00  0.00      D    H  
HETATM 3549  O   HOH D1027      48.022  19.396  51.434  1.00  0.00      D    O  
HETATM 3550  H1  HOH D1027      48.451  20.298  51.485  1.00  0.00      D    H  
HETATM 3551  H2  HOH D1027      47.212  19.446  50.848  1.00  0.00      D    H  
HETATM 3552  O   HOH D1028      24.435  28.094  85.781  1.00  0.00      D    O  
HETATM 3553  H1  HOH D1028      24.323  27.307  86.387  1.00  0.00      D    H  
HETATM 3554  H2  HOH D1028      25.399  28.356  85.748  1.00  0.00      D    H  
HETATM 3555  O   HOH D1029      48.330  17.561  21.219  1.00  0.00      D    O  
HETATM 3556  H1  HOH D1029      47.574  17.184  21.753  1.00  0.00      D    H  
HETATM 3557  H2  HOH D1029      48.680  18.382  21.671  1.00  0.00      D    H  
HETATM 3558  O   HOH D1030      41.704   5.255 108.675  1.00  0.00      D    O  
HETATM 3559  H1  HOH D1030      41.442   6.056 109.213  1.00  0.00      D    H  
HETATM 3560  H2  HOH D1030      42.526   5.463 108.146  1.00  0.00      D    H  
HETATM 3561  O   HOH D1031      43.370  34.347  99.728  1.00  0.00      D    O  
HETATM 3562  H1  HOH D1031      43.277  35.005 100.475  1.00  0.00      D    H  
HETATM 3563  H2  HOH D1031      44.009  34.705  99.047  1.00  0.00      D    H  
HETATM 3564  O   HOH D1032      38.954  17.101  50.425  1.00  0.00      D    O  
HETATM 3565  H1  HOH D1032      38.726  16.423  51.124  1.00  0.00      D    H  
HETATM 3566  H2  HOH D1032      39.908  16.986  50.147  1.00  0.00      D    H  
HETATM 3567  O   HOH D1033       6.137  21.064  16.324  1.00  0.00      D    O  
HETATM 3568  H1  HOH D1033       5.689  21.767  16.877  1.00  0.00      D    H  
HETATM 3569  H2  HOH D1033       5.916  20.160  16.691  1.00  0.00      D    H  
HETATM 3570  O   HOH D1034      15.850   7.954  60.734  1.00  0.00      D    O  
HETATM 3571  H1  HOH D1034      15.992   7.111  61.254  1.00  0.00      D    H  
HETATM 3572  H2  HOH D1034      14.985   8.374  61.010  1.00  0.00      D    H  
HETATM 3573  O   HOH D1035      26.497  34.442  63.830  1.00  0.00      D    O  
HETATM 3574  H1  HOH D1035      27.130  35.198  63.662  1.00  0.00      D    H  
HETATM 3575  H2  HOH D1035      26.998  33.668  64.218  1.00  0.00      D    H  
HETATM 3576  O   HOH D1036       2.063  42.004  39.602  1.00  0.00      D    O  
HETATM 3577  H1  HOH D1036       1.899  41.214  39.010  1.00  0.00      D    H  
HETATM 3578  H2  HOH D1036       2.423  42.760  39.056  1.00  0.00      D    H  
HETATM 3579  O   HOH D1037      25.821  18.375  86.989  1.00  0.00      D    O  
HETATM 3580  H1  HOH D1037      25.052  17.737  86.955  1.00  0.00      D    H  
HETATM 3581  H2  HOH D1037      26.059  18.560  87.943  1.00  0.00      D    H  
HETATM 3582  O   HOH D1038       2.764  20.740  29.221  1.00  0.00      D    O  
HETATM 3583  H1  HOH D1038       2.579  19.929  29.777  1.00  0.00      D    H  
HETATM 3584  H2  HOH D1038       3.751  20.889  29.166  1.00  0.00      D    H  
HETATM 3585  O   HOH D1039      38.443   1.268  96.119  1.00  0.00      D    O  
HETATM 3586  H1  HOH D1039      38.242   2.248  96.105  1.00  0.00      D    H  
HETATM 3587  H2  HOH D1039      39.428   1.132  96.229  1.00  0.00      D    H  
HETATM 3588  O   HOH D1040      10.684  19.180  91.495  1.00  0.00      D    O  
HETATM 3589  H1  HOH D1040      10.605  18.383  90.896  1.00  0.00      D    H  
HETATM 3590  H2  HOH D1040       9.777  19.436  91.829  1.00  0.00      D    H  
HETATM 3591  O   HOH D1041      15.452  32.978  71.958  1.00  0.00      D    O  
HETATM 3592  H1  HOH D1041      15.992  33.267  71.167  1.00  0.00      D    H  
HETATM 3593  H2  HOH D1041      15.560  31.993  72.094  1.00  0.00      D    H  
HETATM 3594  O   HOH D1042      20.652   2.780  93.506  1.00  0.00      D    O  
HETATM 3595  H1  HOH D1042      19.825   3.052  93.016  1.00  0.00      D    H  
HETATM 3596  H2  HOH D1042      21.013   1.936  93.109  1.00  0.00      D    H  
HETATM 3597  O   HOH D1043       7.304  32.471  22.534  1.00  0.00      D    O  
HETATM 3598  H1  HOH D1043       6.333  32.606  22.337  1.00  0.00      D    H  
HETATM 3599  H2  HOH D1043       7.610  33.158  23.192  1.00  0.00      D    H  
HETATM 3600  O   HOH D1044       7.630  34.604   5.788  1.00  0.00      D    O  
HETATM 3601  H1  HOH D1044       6.841  34.083   5.460  1.00  0.00      D    H  
HETATM 3602  H2  HOH D1044       7.386  35.083   6.631  1.00  0.00      D    H  
HETATM 3603  O   HOH D1045       2.333  19.543  56.129  1.00  0.00      D    O  
HETATM 3604  H1  HOH D1045       2.656  18.673  55.756  1.00  0.00      D    H  
HETATM 3605  H2  HOH D1045       3.077  20.211  56.112  1.00  0.00      D    H  
HETATM 3606  O   HOH D1046      32.982  31.198  32.486  1.00  0.00      D    O  
HETATM 3607  H1  HOH D1046      33.145  31.201  33.472  1.00  0.00      D    H  
HETATM 3608  H2  HOH D1046      33.719  30.701  32.028  1.00  0.00      D    H  
HETATM 3609  O   HOH D1047       8.705  24.733  96.631  1.00  0.00      D    O  
HETATM 3610  H1  HOH D1047       7.772  24.504  96.353  1.00  0.00      D    H  
HETATM 3611  H2  HOH D1047       8.858  24.424  97.570  1.00  0.00      D    H  
HETATM 3612  O   HOH D1048      12.063   0.806 111.760  1.00  0.00      D    O  
HETATM 3613  H1  HOH D1048      11.373   1.515 111.906  1.00  0.00      D    H  
HETATM 3614  H2  HOH D1048      11.616  -0.087 111.705  1.00  0.00      D    H  
HETATM 3615  O   HOH D1049      18.925  30.628  88.025  1.00  0.00      D    O  
HETATM 3616  H1  HOH D1049      18.043  30.902  88.411  1.00  0.00      D    H  
HETATM 3617  H2  HOH D1049      19.556  30.400  88.766  1.00  0.00      D    H  
HETATM 3618  O   HOH D1050       2.279  24.209  59.370  1.00  0.00      D    O  
HETATM 3619  H1  HOH D1050       1.561  24.280  60.063  1.00  0.00      D    H  
HETATM 3620  H2  HOH D1050       1.932  23.701  58.582  1.00  0.00      D    H  
HETATM 3621  O   HOH D1051      22.206  40.332 112.471  1.00  0.00      D    O  
HETATM 3622  H1  HOH D1051      22.971  39.760 112.175  1.00  0.00      D    H  
HETATM 3623  H2  HOH D1051      21.351  39.955 112.114  1.00  0.00      D    H  
HETATM 3624  O   HOH D1052      48.156  36.577  22.974  1.00  0.00      D    O  
HETATM 3625  H1  HOH D1052      47.761  36.431  22.067  1.00  0.00      D    H  
HETATM 3626  H2  HOH D1052      48.167  37.556  23.178  1.00  0.00      D    H  
HETATM 3627  O   HOH D1053       1.642  15.628  76.839  1.00  0.00      D    O  
HETATM 3628  H1  HOH D1053       2.479  16.111  76.580  1.00  0.00      D    H  
HETATM 3629  H2  HOH D1053       1.796  15.129  77.692  1.00  0.00      D    H  
HETATM 3630  O   HOH D1054      29.205   9.643  97.190  1.00  0.00      D    O  
HETATM 3631  H1  HOH D1054      28.851   9.101  96.428  1.00  0.00      D    H  
HETATM 3632  H2  HOH D1054      29.068  10.615  97.000  1.00  0.00      D    H  
HETATM 3633  O   HOH D1055      17.335  41.651  79.369  1.00  0.00      D    O  
HETATM 3634  H1  HOH D1055      17.082  42.005  78.469  1.00  0.00      D    H  
HETATM 3635  H2  HOH D1055      16.915  42.215  80.080  1.00  0.00      D    H  
HETATM 3636  O   HOH D1056      45.658  22.384 106.559  1.00  0.00      D    O  
HETATM 3637  H1  HOH D1056      44.702  22.268 106.290  1.00  0.00      D    H  
HETATM 3638  H2  HOH D1056      45.837  21.857 107.390  1.00  0.00      D    H  
HETATM 3639  O   HOH D1057      35.890  38.759 112.525  1.00  0.00      D    O  
HETATM 3640  H1  HOH D1057      35.960  38.004 111.873  1.00  0.00      D    H  
HETATM 3641  H2  HOH D1057      35.772  38.394 113.448  1.00  0.00      D    H  
HETATM 3642  O   HOH D1058      34.039   6.261  58.067  1.00  0.00      D    O  
HETATM 3643  H1  HOH D1058      33.353   5.574  58.309  1.00  0.00      D    H  
HETATM 3644  H2  HOH D1058      34.943   5.835  58.041  1.00  0.00      D    H  
HETATM 3645  O   HOH D1059      24.353  34.503  25.634  1.00  0.00      D    O  
HETATM 3646  H1  HOH D1059      24.505  35.312  26.203  1.00  0.00      D    H  
HETATM 3647  H2  HOH D1059      23.600  33.966  26.014  1.00  0.00      D    H  
HETATM 3648  O   HOH D1060      31.452  21.438  65.995  1.00  0.00      D    O  
HETATM 3649  H1  HOH D1060      32.361  21.583  66.386  1.00  0.00      D    H  
HETATM 3650  H2  HOH D1060      31.302  20.459  65.854  1.00  0.00      D    H  
HETATM 3651  O   HOH D1061       2.412   8.287  56.642  1.00  0.00      D    O  
HETATM 3652  H1  HOH D1061       2.475   7.293  56.563  1.00  0.00      D    H  
HETATM 3653  H2  HOH D1061       2.420   8.696  55.729  1.00  0.00      D    H  
HETATM 3654  O   HOH D1062      10.808  13.461 109.360  1.00  0.00      D    O  
HETATM 3655  H1  HOH D1062       9.977  13.066 108.969  1.00  0.00      D    H  
HETATM 3656  H2  HOH D1062      11.453  12.730 109.582  1.00  0.00      D    H  
HETATM 3657  O   HOH D1063      25.092   1.107  76.839  1.00  0.00      D    O  
HETATM 3658  H1  HOH D1063      25.684   1.490  77.549  1.00  0.00      D    H  
HETATM 3659  H2  HOH D1063      24.340   1.740  76.656  1.00  0.00      D    H  
HETATM 3660  O   HOH D1064       1.497  37.469  96.199  1.00  0.00      D    O  
HETATM 3661  H1  HOH D1064       1.453  36.731  96.873  1.00  0.00      D    H  
HETATM 3662  H2  HOH D1064       0.935  37.231  95.407  1.00  0.00      D    H  
HETATM 3663  O   HOH D1065       5.202  21.892  96.632  1.00  0.00      D    O  
HETATM 3664  H1  HOH D1065       4.216  21.785  96.505  1.00  0.00      D    H  
HETATM 3665  H2  HOH D1065       5.592  22.358  95.838  1.00  0.00      D    H  
HETATM 3666  O   HOH D1066      16.545  32.413 111.370  1.00  0.00      D    O  
HETATM 3667  H1  HOH D1066      17.138  33.066 110.899  1.00  0.00      D    H  
HETATM 3668  H2  HOH D1066      16.018  32.889 112.074  1.00  0.00      D    H  
HETATM 3669  O   HOH D1067      15.697  28.100  63.097  1.00  0.00      D    O  
HETATM 3670  H1  HOH D1067      14.753  27.838  62.895  1.00  0.00      D    H  
HETATM 3671  H2  HOH D1067      15.737  29.081  63.289  1.00  0.00      D    H  
HETATM 3672  O   HOH D1068      41.468  37.913 110.487  1.00  0.00      D    O  
HETATM 3673  H1  HOH D1068      41.973  37.171 110.928  1.00  0.00      D    H  
HETATM 3674  H2  HOH D1068      41.558  38.747 111.031  1.00  0.00      D    H  
HETATM 3675  O   HOH D1069      42.143   8.246  24.134  1.00  0.00      D    O  
HETATM 3676  H1  HOH D1069      42.670   8.417  24.967  1.00  0.00      D    H  
HETATM 3677  H2  HOH D1069      41.342   7.689  24.355  1.00  0.00      D    H  
HETATM 3678  O   HOH D1070      33.377  11.301 106.594  1.00  0.00      D    O  
HETATM 3679  H1  HOH D1070      34.271  11.717 106.762  1.00  0.00      D    H  
HETATM 3680  H2  HOH D1070      32.751  11.992 106.232  1.00  0.00      D    H  
HETATM 3681  O   HOH D1071      30.191   3.835  29.602  1.00  0.00      D    O  
HETATM 3682  H1  HOH D1071      29.472   3.208  29.901  1.00  0.00      D    H  
HETATM 3683  H2  HOH D1071      30.095   4.706  30.083  1.00  0.00      D    H  
HETATM 3684  O   HOH D1072      32.051  37.314   5.942  1.00  0.00      D    O  
HETATM 3685  H1  HOH D1072      32.601  37.199   5.115  1.00  0.00      D    H  
HETATM 3686  H2  HOH D1072      32.511  36.873   6.713  1.00  0.00      D    H  
HETATM 3687  O   HOH D1073      19.347   4.928  32.606  1.00  0.00      D    O  
HETATM 3688  H1  HOH D1073      19.742   5.550  33.282  1.00  0.00      D    H  
HETATM 3689  H2  HOH D1073      18.569   4.447  33.010  1.00  0.00      D    H  
HETATM 3690  O   HOH D1074      25.659   9.327  62.654  1.00  0.00      D    O  
HETATM 3691  H1  HOH D1074      25.931   9.650  63.560  1.00  0.00      D    H  
HETATM 3692  H2  HOH D1074      26.202   9.794  61.956  1.00  0.00      D    H  
HETATM 3693  O   HOH D1075      12.707   3.253 115.139  1.00  0.00      D    O  
HETATM 3694  H1  HOH D1075      13.350   3.301 115.903  1.00  0.00      D    H  
HETATM 3695  H2  HOH D1075      12.983   2.522 114.516  1.00  0.00      D    H  
HETATM 3696  O   HOH D1076      30.701  15.685  86.852  1.00  0.00      D    O  
HETATM 3697  H1  HOH D1076      30.779  16.660  87.060  1.00  0.00      D    H  
HETATM 3698  H2  HOH D1076      30.194  15.566  85.998  1.00  0.00      D    H  
HETATM 3699  O   HOH D1077       5.286  14.466  31.030  1.00  0.00      D    O  
HETATM 3700  H1  HOH D1077       4.408  14.461  31.509  1.00  0.00      D    H  
HETATM 3701  H2  HOH D1077       5.987  14.864  31.622  1.00  0.00      D    H  
HETATM 3702  O   HOH D1078       8.062  39.008  91.564  1.00  0.00      D    O  
HETATM 3703  H1  HOH D1078       7.447  39.465  90.921  1.00  0.00      D    H  
HETATM 3704  H2  HOH D1078       7.614  38.929  92.455  1.00  0.00      D    H  
HETATM 3705  O   HOH D1079      12.351  27.147  21.214  1.00  0.00      D    O  
HETATM 3706  H1  HOH D1079      12.153  27.153  20.234  1.00  0.00      D    H  
HETATM 3707  H2  HOH D1079      11.514  27.349  21.723  1.00  0.00      D    H  
HETATM 3708  O   HOH D1080       3.174  16.059 113.573  1.00  0.00      D    O  
HETATM 3709  H1  HOH D1080       3.812  16.754 113.243  1.00  0.00      D    H  
HETATM 3710  H2  HOH D1080       2.311  16.494 113.829  1.00  0.00      D    H  
HETATM 3711  O   HOH D1081       3.779  21.954  11.711  1.00  0.00      D    O  
HETATM 3712  H1  HOH D1081       4.771  21.855  11.626  1.00  0.00      D    H  
HETATM 3713  H2  HOH D1081       3.368  21.984  10.800  1.00  0.00      D    H  
HETATM 3714  O   HOH D1082      41.358   6.743  91.457  1.00  0.00      D    O  
HETATM 3715  H1  HOH D1082      40.939   6.080  90.836  1.00  0.00      D    H  
HETATM 3716  H2  HOH D1082      42.175   7.130  91.029  1.00  0.00      D    H  
HETATM 3717  O   HOH D1083      47.956  22.746  49.101  1.00  0.00      D    O  
HETATM 3718  H1  HOH D1083      47.864  23.679  49.450  1.00  0.00      D    H  
HETATM 3719  H2  HOH D1083      48.896  22.431  49.235  1.00  0.00      D    H  
HETATM 3720  O   HOH D1084      11.881  25.738  64.253  1.00  0.00      D    O  
HETATM 3721  H1  HOH D1084      10.910  25.964  64.184  1.00  0.00      D    H  
HETATM 3722  H2  HOH D1084      12.043  25.212  65.088  1.00  0.00      D    H  
HETATM 3723  O   HOH D1085       6.383  15.073   8.400  1.00  0.00      D    O  
HETATM 3724  H1  HOH D1085       5.902  15.778   7.878  1.00  0.00      D    H  
HETATM 3725  H2  HOH D1085       6.782  14.406   7.770  1.00  0.00      D    H  
HETATM 3726  O   HOH D1086      26.413  25.443  44.746  1.00  0.00      D    O  
HETATM 3727  H1  HOH D1086      26.895  26.277  44.477  1.00  0.00      D    H  
HETATM 3728  H2  HOH D1086      25.427  25.613  44.745  1.00  0.00      D    H  
HETATM 3729  O   HOH D1087      15.584  38.508 114.190  1.00  0.00      D    O  
HETATM 3730  H1  HOH D1087      15.809  38.187 115.110  1.00  0.00      D    H  
HETATM 3731  H2  HOH D1087      15.007  37.832 113.733  1.00  0.00      D    H  
HETATM 3732  O   HOH D1088       7.074  22.912 105.611  1.00  0.00      D    O  
HETATM 3733  H1  HOH D1088       7.502  23.814 105.557  1.00  0.00      D    H  
HETATM 3734  H2  HOH D1088       7.603  22.329 106.228  1.00  0.00      D    H  
HETATM 3735  O   HOH D1089      32.149   3.722  69.870  1.00  0.00      D    O  
HETATM 3736  H1  HOH D1089      33.081   3.442  70.101  1.00  0.00      D    H  
HETATM 3737  H2  HOH D1089      31.503   3.275  70.489  1.00  0.00      D    H  
HETATM 3738  O   HOH D1090       3.501  41.130 111.832  1.00  0.00      D    O  
HETATM 3739  H1  HOH D1090       2.818  41.157 112.562  1.00  0.00      D    H  
HETATM 3740  H2  HOH D1090       3.237  41.764 111.105  1.00  0.00      D    H  
HETATM 3741  O   HOH D1091      40.339  37.703  69.225  1.00  0.00      D    O  
HETATM 3742  H1  HOH D1091      40.103  36.992  69.887  1.00  0.00      D    H  
HETATM 3743  H2  HOH D1091      39.546  37.895  68.646  1.00  0.00      D    H  
HETATM 3744  O   HOH D1092      34.046  28.417 111.661  1.00  0.00      D    O  
HETATM 3745  H1  HOH D1092      34.439  28.871 112.460  1.00  0.00      D    H  
HETATM 3746  H2  HOH D1092      34.777  28.001 111.120  1.00  0.00      D    H  
HETATM 3747  O   HOH D1093      26.492  23.592  55.013  1.00  0.00      D    O  
HETATM 3748  H1  HOH D1093      27.301  23.355  54.476  1.00  0.00      D    H  
HETATM 3749  H2  HOH D1093      25.991  24.327  54.555  1.00  0.00      D    H  
HETATM 3750  O   HOH D1094      47.086  33.382  26.264  1.00  0.00      D    O  
HETATM 3751  H1  HOH D1094      46.624  33.952  25.584  1.00  0.00      D    H  
HETATM 3752  H2  HOH D1094      46.627  32.495  26.322  1.00  0.00      D    H  
HETATM 3753  O   HOH D1095      21.938   9.928   5.771  1.00  0.00      D    O  
HETATM 3754  H1  HOH D1095      21.505   9.079   6.074  1.00  0.00      D    H  
HETATM 3755  H2  HOH D1095      21.739  10.077   4.803  1.00  0.00      D    H  
HETATM 3756  O   HOH D1096       0.829  35.626  87.477  1.00  0.00      D    O  
HETATM 3757  H1  HOH D1096       0.141  36.172  86.999  1.00  0.00      D    H  
HETATM 3758  H2  HOH D1096       1.104  36.096  88.316  1.00  0.00      D    H  
HETATM 3759  O   HOH D1097      26.682  32.374  15.948  1.00  0.00      D    O  
HETATM 3760  H1  HOH D1097      26.474  31.397  15.984  1.00  0.00      D    H  
HETATM 3761  H2  HOH D1097      27.663  32.501  15.800  1.00  0.00      D    H  
HETATM 3762  O   HOH D1098      41.467  17.958  43.864  1.00  0.00      D    O  
HETATM 3763  H1  HOH D1098      42.451  17.795  43.935  1.00  0.00      D    H  
HETATM 3764  H2  HOH D1098      40.982  17.084  43.899  1.00  0.00      D    H  
HETATM 3765  O   HOH D1099      35.127   9.439  81.786  1.00  0.00      D    O  
HETATM 3766  H1  HOH D1099      34.273   9.658  82.259  1.00  0.00      D    H  
HETATM 3767  H2  HOH D1099      35.902   9.670  82.374  1.00  0.00      D    H  
HETATM 3768  O   HOH D1100      25.825  27.677  53.217  1.00  0.00      D    O  
HETATM 3769  H1  HOH D1100      25.393  28.513  52.879  1.00  0.00      D    H  
HETATM 3770  H2  HOH D1100      26.680  27.909  53.682  1.00  0.00      D    H  
HETATM 3771  O   HOH D1101       9.457  10.325  70.475  1.00  0.00      D    O  
HETATM 3772  H1  HOH D1101       9.367  11.073  69.818  1.00  0.00      D    H  
HETATM 3773  H2  HOH D1101      10.098  10.589  71.196  1.00  0.00      D    H  
HETATM 3774  O   HOH D1102      34.350   9.379 108.736  1.00  0.00      D    O  
HETATM 3775  H1  HOH D1102      33.995   9.529 109.659  1.00  0.00      D    H  
HETATM 3776  H2  HOH D1102      33.979  10.075 108.120  1.00  0.00      D    H  
HETATM 3777  O   HOH D1103      24.855  20.148   4.640  1.00  0.00      D    O  
HETATM 3778  H1  HOH D1103      25.106  21.033   5.031  1.00  0.00      D    H  
HETATM 3779  H2  HOH D1103      25.683  19.631   4.424  1.00  0.00      D    H  
HETATM 3780  O   HOH D1104      13.485  15.800  56.963  1.00  0.00      D    O  
HETATM 3781  H1  HOH D1104      14.192  16.502  57.043  1.00  0.00      D    H  
HETATM 3782  H2  HOH D1104      13.028  15.887  56.077  1.00  0.00      D    H  
HETATM 3783  O   HOH D1105      33.011  14.395  27.404  1.00  0.00      D    O  
HETATM 3784  H1  HOH D1105      32.275  13.731  27.536  1.00  0.00      D    H  
HETATM 3785  H2  HOH D1105      33.881  13.912  27.297  1.00  0.00      D    H  
HETATM 3786  O   HOH D1106      19.236  38.742  26.882  1.00  0.00      D    O  
HETATM 3787  H1  HOH D1106      19.029  38.832  25.908  1.00  0.00      D    H  
HETATM 3788  H2  HOH D1106      20.168  39.058  27.056  1.00  0.00      D    H  
HETATM 3789  O   HOH D1107      21.259  32.900 104.406  1.00  0.00      D    O  
HETATM 3790  H1  HOH D1107      21.625  33.117 105.311  1.00  0.00      D    H  
HETATM 3791  H2  HOH D1107      21.696  33.484 103.721  1.00  0.00      D    H  
HETATM 3792  O   HOH D1108      41.154  23.567  72.225  1.00  0.00      D    O  
HETATM 3793  H1  HOH D1108      40.272  23.860  71.855  1.00  0.00      D    H  
HETATM 3794  H2  HOH D1108      41.051  22.677  72.668  1.00  0.00      D    H  
HETATM 3795  O   HOH D1109      26.631  20.346 111.574  1.00  0.00      D    O  
HETATM 3796  H1  HOH D1109      26.895  20.807 112.421  1.00  0.00      D    H  
HETATM 3797  H2  HOH D1109      25.996  19.603 111.782  1.00  0.00      D    H  
HETATM 3798  O   HOH D1110       7.565   9.769  22.763  1.00  0.00      D    O  
HETATM 3799  H1  HOH D1110       8.468  10.199  22.750  1.00  0.00      D    H  
HETATM 3800  H2  HOH D1110       7.154   9.883  23.667  1.00  0.00      D    H  
HETATM 3801  O   HOH D1111      44.365  14.800  10.281  1.00  0.00      D    O  
HETATM 3802  H1  HOH D1111      45.029  14.334   9.696  1.00  0.00      D    H  
HETATM 3803  H2  HOH D1111      43.711  15.298   9.711  1.00  0.00      D    H  
HETATM 3804  O   HOH D1112      45.866   1.631 105.638  1.00  0.00      D    O  
HETATM 3805  H1  HOH D1112      46.791   1.378 105.925  1.00  0.00      D    H  
HETATM 3806  H2  HOH D1112      45.914   2.173 104.800  1.00  0.00      D    H  
HETATM 3807  O   HOH D1113      15.067   3.380  99.940  1.00  0.00      D    O  
HETATM 3808  H1  HOH D1113      15.043   3.218  98.954  1.00  0.00      D    H  
HETATM 3809  H2  HOH D1113      15.251   2.519 100.415  1.00  0.00      D    H  
HETATM 3810  O   HOH D1114      10.169  25.080  72.452  1.00  0.00      D    O  
HETATM 3811  H1  HOH D1114      10.591  25.840  72.946  1.00  0.00      D    H  
HETATM 3812  H2  HOH D1114       9.451  24.673  73.017  1.00  0.00      D    H  
HETATM 3813  O   HOH D1115      39.565  13.501  35.580  1.00  0.00      D    O  
HETATM 3814  H1  HOH D1115      38.654  13.356  35.967  1.00  0.00      D    H  
HETATM 3815  H2  HOH D1115      39.500  14.118  34.796  1.00  0.00      D    H  
HETATM 3816  O   HOH D1116       6.784  10.946  98.478  1.00  0.00      D    O  
HETATM 3817  H1  HOH D1116       5.893  10.505  98.590  1.00  0.00      D    H  
HETATM 3818  H2  HOH D1116       7.028  11.425  99.322  1.00  0.00      D    H  
HETATM 3819  O   HOH D1117      27.698  40.639  13.286  1.00  0.00      D    O  
HETATM 3820  H1  HOH D1117      26.724  40.520  13.482  1.00  0.00      D    H  
HETATM 3821  H2  HOH D1117      27.853  40.545  12.302  1.00  0.00      D    H  
HETATM 3822  O   HOH D1118       5.189   1.468  49.062  1.00  0.00      D    O  
HETATM 3823  H1  HOH D1118       4.811   2.230  49.588  1.00  0.00      D    H  
HETATM 3824  H2  HOH D1118       4.755   1.437  48.161  1.00  0.00      D    H  
HETATM 3825  O   HOH D1119      48.466  42.491  51.541  1.00  0.00      D    O  
HETATM 3826  H1  HOH D1119      47.911  42.042  50.840  1.00  0.00      D    H  
HETATM 3827  H2  HOH D1119      49.422  42.221  51.432  1.00  0.00      D    H  
HETATM 3828  O   HOH D1120       2.778  14.450 111.414  1.00  0.00      D    O  
HETATM 3829  H1  HOH D1120       3.643  14.547 110.923  1.00  0.00      D    H  
HETATM 3830  H2  HOH D1120       2.834  14.937 112.287  1.00  0.00      D    H  
HETATM 3831  O   HOH D1121      24.560  10.564  84.595  1.00  0.00      D    O  
HETATM 3832  H1  HOH D1121      24.272   9.694  84.195  1.00  0.00      D    H  
HETATM 3833  H2  HOH D1121      25.542  10.536  84.784  1.00  0.00      D    H  
HETATM 3834  O   HOH D1122      40.815  10.326  91.002  1.00  0.00      D    O  
HETATM 3835  H1  HOH D1122      40.236   9.819  91.641  1.00  0.00      D    H  
HETATM 3836  H2  HOH D1122      41.776  10.140  91.203  1.00  0.00      D    H  
HETATM 3837  O   HOH D1123      43.673  29.920 108.557  1.00  0.00      D    O  
HETATM 3838  H1  HOH D1123      42.864  29.348 108.422  1.00  0.00      D    H  
HETATM 3839  H2  HOH D1123      43.678  30.654 107.878  1.00  0.00      D    H  
HETATM 3840  O   HOH D1124      40.534   9.358  21.375  1.00  0.00      D    O  
HETATM 3841  H1  HOH D1124      40.363   8.726  22.131  1.00  0.00      D    H  
HETATM 3842  H2  HOH D1124      41.231   8.973  20.770  1.00  0.00      D    H  
HETATM 3843  O   HOH D1125      32.979   8.265  73.085  1.00  0.00      D    O  
HETATM 3844  H1  HOH D1125      33.230   7.589  72.392  1.00  0.00      D    H  
HETATM 3845  H2  HOH D1125      33.171   7.898  73.995  1.00  0.00      D    H  
HETATM 3846  O   HOH D1126      43.695  13.157  70.076  1.00  0.00      D    O  
HETATM 3847  H1  HOH D1126      43.279  13.858  69.497  1.00  0.00      D    H  
HETATM 3848  H2  HOH D1126      43.229  12.284  69.931  1.00  0.00      D    H  
HETATM 3849  O   HOH D1127      21.857  36.226 106.979  1.00  0.00      D    O  
HETATM 3850  H1  HOH D1127      21.075  36.843 106.886  1.00  0.00      D    H  
HETATM 3851  H2  HOH D1127      22.569  36.670 107.523  1.00  0.00      D    H  
HETATM 3852  O   HOH D1128       4.499  13.103  66.725  1.00  0.00      D    O  
HETATM 3853  H1  HOH D1128       4.901  13.339  65.840  1.00  0.00      D    H  
HETATM 3854  H2  HOH D1128       4.930  13.650  67.443  1.00  0.00      D    H  
HETATM 3855  O   HOH D1129      11.576  37.211  65.117  1.00  0.00      D    O  
HETATM 3856  H1  HOH D1129      11.165  36.300  65.129  1.00  0.00      D    H  
HETATM 3857  H2  HOH D1129      12.167  37.300  64.315  1.00  0.00      D    H  
HETATM 3858  O   HOH D1130       7.852  19.064 117.664  1.00  0.00      D    O  
HETATM 3859  H1  HOH D1130       6.996  19.558 117.818  1.00  0.00      D    H  
HETATM 3860  H2  HOH D1130       8.493  19.271 118.403  1.00  0.00      D    H  
HETATM 3861  O   HOH D1131      19.244  10.007 117.174  1.00  0.00      D    O  
HETATM 3862  H1  HOH D1131      18.317  10.089 116.809  1.00  0.00      D    H  
HETATM 3863  H2  HOH D1131      19.543   9.054 117.115  1.00  0.00      D    H  
HETATM 3864  O   HOH D1132      48.239   8.943  12.262  1.00  0.00      D    O  
HETATM 3865  H1  HOH D1132      47.902   8.547  11.408  1.00  0.00      D    H  
HETATM 3866  H2  HOH D1132      48.638   8.222  12.829  1.00  0.00      D    H  
HETATM 3867  O   HOH D1133      12.241  22.112  95.911  1.00  0.00      D    O  
HETATM 3868  H1  HOH D1133      11.248  22.010  95.860  1.00  0.00      D    H  
HETATM 3869  H2  HOH D1133      12.656  21.764  95.070  1.00  0.00      D    H  
HETATM 3870  O   HOH D1134      43.594  22.608  18.806  1.00  0.00      D    O  
HETATM 3871  H1  HOH D1134      43.420  21.642  18.995  1.00  0.00      D    H  
HETATM 3872  H2  HOH D1134      43.788  23.085  19.663  1.00  0.00      D    H  
HETATM 3873  O   HOH D1135       1.707  40.357  95.570  1.00  0.00      D    O  
HETATM 3874  H1  HOH D1135       2.091  40.770  96.396  1.00  0.00      D    H  
HETATM 3875  H2  HOH D1135       1.750  39.361  95.644  1.00  0.00      D    H  
HETATM 3876  O   HOH D1136      48.783   4.124 103.437  1.00  0.00      D    O  
HETATM 3877  H1  HOH D1136      49.651   3.669 103.239  1.00  0.00      D    H  
HETATM 3878  H2  HOH D1136      48.894   4.724 104.230  1.00  0.00      D    H  
HETATM 3879  O   HOH D1137       1.525  33.893  32.260  1.00  0.00      D    O  
HETATM 3880  H1  HOH D1137       0.635  34.340  32.162  1.00  0.00      D    H  
HETATM 3881  H2  HOH D1137       2.056  34.021  31.422  1.00  0.00      D    H  
HETATM 3882  O   HOH D1138      20.630  12.979  18.375  1.00  0.00      D    O  
HETATM 3883  H1  HOH D1138      20.342  13.562  19.134  1.00  0.00      D    H  
HETATM 3884  H2  HOH D1138      21.352  13.438  17.858  1.00  0.00      D    H  
HETATM 3885  O   HOH D1139      19.816  19.332   7.875  1.00  0.00      D    O  
HETATM 3886  H1  HOH D1139      19.526  18.608   8.500  1.00  0.00      D    H  
HETATM 3887  H2  HOH D1139      19.013  19.820   7.534  1.00  0.00      D    H  
HETATM 3888  O   HOH D1140      26.140  17.691  50.091  1.00  0.00      D    O  
HETATM 3889  H1  HOH D1140      26.859  18.356  49.888  1.00  0.00      D    H  
HETATM 3890  H2  HOH D1140      25.284  18.172  50.279  1.00  0.00      D    H  
HETATM 3891  O   HOH D1141      40.093  17.857  65.328  1.00  0.00      D    O  
HETATM 3892  H1  HOH D1141      39.757  16.936  65.131  1.00  0.00      D    H  
HETATM 3893  H2  HOH D1141      39.512  18.283  66.021  1.00  0.00      D    H  
HETATM 3894  O   HOH D1142      31.795   8.404  30.659  1.00  0.00      D    O  
HETATM 3895  H1  HOH D1142      31.626   8.463  29.675  1.00  0.00      D    H  
HETATM 3896  H2  HOH D1142      32.682   7.969  30.818  1.00  0.00      D    H  
HETATM 3897  O   HOH D1143      16.315   7.864  66.523  1.00  0.00      D    O  
HETATM 3898  H1  HOH D1143      16.846   8.333  67.228  1.00  0.00      D    H  
HETATM 3899  H2  HOH D1143      16.820   7.062  66.203  1.00  0.00      D    H  
HETATM 3900  O   HOH D1144      18.633  19.750  64.617  1.00  0.00      D    O  
HETATM 3901  H1  HOH D1144      18.257  18.834  64.757  1.00  0.00      D    H  
HETATM 3902  H2  HOH D1144      19.342  19.928  65.300  1.00  0.00      D    H  
HETATM 3903  O   HOH D1145      42.784  30.874  21.745  1.00  0.00      D    O  
HETATM 3904  H1  HOH D1145      43.623  31.297  22.086  1.00  0.00      D    H  
HETATM 3905  H2  HOH D1145      42.380  30.309  22.464  1.00  0.00      D    H  
HETATM 3906  O   HOH D1146      40.555  12.827  17.262  1.00  0.00      D    O  
HETATM 3907  H1  HOH D1146      41.406  13.311  17.059  1.00  0.00      D    H  
HETATM 3908  H2  HOH D1146      40.240  13.078  18.177  1.00  0.00      D    H  
HETATM 3909  O   HOH D1147      41.445  29.133  62.248  1.00  0.00      D    O  
HETATM 3910  H1  HOH D1147      40.702  29.762  62.022  1.00  0.00      D    H  
HETATM 3911  H2  HOH D1147      41.332  28.806  63.187  1.00  0.00      D    H  
HETATM 3912  O   HOH D1148       3.811  29.927  93.557  1.00  0.00      D    O  
HETATM 3913  H1  HOH D1148       4.066  30.796  93.980  1.00  0.00      D    H  
HETATM 3914  H2  HOH D1148       4.435  29.727  92.802  1.00  0.00      D    H  
HETATM 3915  O   HOH D1149      31.751  36.357  61.326  1.00  0.00      D    O  
HETATM 3916  H1  HOH D1149      31.752  36.732  62.253  1.00  0.00      D    H  
HETATM 3917  H2  HOH D1149      31.552  37.087  60.672  1.00  0.00      D    H  
HETATM 3918  O   HOH D1150      18.654  40.512  48.122  1.00  0.00      D    O  
HETATM 3919  H1  HOH D1150      18.577  41.489  47.919  1.00  0.00      D    H  
HETATM 3920  H2  HOH D1150      19.404  40.364  48.766  1.00  0.00      D    H  
HETATM 3921  O   HOH D1151      46.628  23.228  40.649  1.00  0.00      D    O  
HETATM 3922  H1  HOH D1151      45.872  23.790  40.313  1.00  0.00      D    H  
HETATM 3923  H2  HOH D1151      47.485  23.542  40.241  1.00  0.00      D    H  
HETATM 3924  O   HOH D1152      19.247  25.243  24.516  1.00  0.00      D    O  
HETATM 3925  H1  HOH D1152      19.328  24.549  25.231  1.00  0.00      D    H  
HETATM 3926  H2  HOH D1152      18.499  24.999  23.898  1.00  0.00      D    H  
HETATM 3927  O   HOH D1153       2.623   4.559 106.463  1.00  0.00      D    O  
HETATM 3928  H1  HOH D1153       2.765   5.094 107.296  1.00  0.00      D    H  
HETATM 3929  H2  HOH D1153       2.002   5.051 105.853  1.00  0.00      D    H  
HETATM 3930  O   HOH D1154      23.116  32.883  87.332  1.00  0.00      D    O  
HETATM 3931  H1  HOH D1154      22.921  31.942  87.058  1.00  0.00      D    H  
HETATM 3932  H2  HOH D1154      23.639  32.881  88.185  1.00  0.00      D    H  
HETATM 3933  O   HOH D1155      11.240  16.766  89.845  1.00  0.00      D    O  
HETATM 3934  H1  HOH D1155      12.047  17.313  89.624  1.00  0.00      D    H  
HETATM 3935  H2  HOH D1155      11.141  16.032  89.173  1.00  0.00      D    H  
HETATM 3936  O   HOH D1156      33.671  12.402  51.074  1.00  0.00      D    O  
HETATM 3937  H1  HOH D1156      34.028  12.043  50.211  1.00  0.00      D    H  
HETATM 3938  H2  HOH D1156      34.375  12.953  51.522  1.00  0.00      D    H  
HETATM 3939  O   HOH D1157      43.546   9.441  91.150  1.00  0.00      D    O  
HETATM 3940  H1  HOH D1157      43.468   8.779  90.404  1.00  0.00      D    H  
HETATM 3941  H2  HOH D1157      43.551  10.367  90.773  1.00  0.00      D    H  
HETATM 3942  O   HOH D1158      12.986  10.724   6.273  1.00  0.00      D    O  
HETATM 3943  H1  HOH D1158      13.668  10.026   6.055  1.00  0.00      D    H  
HETATM 3944  H2  HOH D1158      12.367  10.376   6.977  1.00  0.00      D    H  
HETATM 3945  O   HOH D1159       2.678  11.136  30.473  1.00  0.00      D    O  
HETATM 3946  H1  HOH D1159       2.104  11.075  31.290  1.00  0.00      D    H  
HETATM 3947  H2  HOH D1159       3.638  11.033  30.732  1.00  0.00      D    H  
HETATM 3948  O   HOH D1160       9.926  12.350  39.313  1.00  0.00      D    O  
HETATM 3949  H1  HOH D1160       9.235  12.830  38.773  1.00  0.00      D    H  
HETATM 3950  H2  HOH D1160       9.903  12.684  40.256  1.00  0.00      D    H  
HETATM 3951  O   HOH D1161      40.220  19.836  70.798  1.00  0.00      D    O  
HETATM 3952  H1  HOH D1161      39.914  20.412  71.556  1.00  0.00      D    H  
HETATM 3953  H2  HOH D1161      41.205  19.683  70.872  1.00  0.00      D    H  
HETATM 3954  O   HOH D1162      23.988  31.057  42.598  1.00  0.00      D    O  
HETATM 3955  H1  HOH D1162      24.141  32.027  42.788  1.00  0.00      D    H  
HETATM 3956  H2  HOH D1162      23.368  30.677  43.284  1.00  0.00      D    H  
HETATM 3957  O   HOH D1163      28.191  33.580  77.667  1.00  0.00      D    O  
HETATM 3958  H1  HOH D1163      27.214  33.510  77.466  1.00  0.00      D    H  
HETATM 3959  H2  HOH D1163      28.316  33.923  78.598  1.00  0.00      D    H  
HETATM 3960  O   HOH D1164       5.150  37.377  20.846  1.00  0.00      D    O  
HETATM 3961  H1  HOH D1164       5.282  37.349  21.836  1.00  0.00      D    H  
HETATM 3962  H2  HOH D1164       4.585  38.167  20.607  1.00  0.00      D    H  
HETATM 3963  O   HOH D1165       8.424  36.344  94.579  1.00  0.00      D    O  
HETATM 3964  H1  HOH D1165       8.088  36.964  93.871  1.00  0.00      D    H  
HETATM 3965  H2  HOH D1165       8.823  36.876  95.326  1.00  0.00      D    H  
HETATM 3966  O   HOH D1166      41.944  32.084  10.695  1.00  0.00      D    O  
HETATM 3967  H1  HOH D1166      41.129  32.179  11.267  1.00  0.00      D    H  
HETATM 3968  H2  HOH D1166      41.813  32.590   9.842  1.00  0.00      D    H  
HETATM 3969  O   HOH D1167      47.634  12.157  54.879  1.00  0.00      D    O  
HETATM 3970  H1  HOH D1167      46.686  11.924  54.661  1.00  0.00      D    H  
HETATM 3971  H2  HOH D1167      47.650  12.824  55.624  1.00  0.00      D    H  
HETATM 3972  O   HOH D1168      47.070   9.869  32.490  1.00  0.00      D    O  
HETATM 3973  H1  HOH D1168      47.856  10.083  31.910  1.00  0.00      D    H  
HETATM 3974  H2  HOH D1168      46.268   9.704  31.916  1.00  0.00      D    H  
HETATM 3975  O   HOH D1169      48.772   4.981   6.093  1.00  0.00      D    O  
HETATM 3976  H1  HOH D1169      49.726   5.224   6.268  1.00  0.00      D    H  
HETATM 3977  H2  HOH D1169      48.652   4.784   5.120  1.00  0.00      D    H  
HETATM 3978  O   HOH D1170       7.983  18.598  24.787  1.00  0.00      D    O  
HETATM 3979  H1  HOH D1170       7.209  18.572  24.154  1.00  0.00      D    H  
HETATM 3980  H2  HOH D1170       8.768  18.137  24.374  1.00  0.00      D    H  
HETATM 3981  O   HOH D1171      43.262  14.014  54.853  1.00  0.00      D    O  
HETATM 3982  H1  HOH D1171      43.906  14.081  55.615  1.00  0.00      D    H  
HETATM 3983  H2  HOH D1171      43.547  14.632  54.120  1.00  0.00      D    H  
HETATM 3984  O   HOH D1172      32.568  39.650   8.817  1.00  0.00      D    O  
HETATM 3985  H1  HOH D1172      32.096  38.934   9.332  1.00  0.00      D    H  
HETATM 3986  H2  HOH D1172      32.390  40.538   9.240  1.00  0.00      D    H  
HETATM 3987  O   HOH D1173      27.091  38.168  49.354  1.00  0.00      D    O  
HETATM 3988  H1  HOH D1173      27.143  37.503  48.608  1.00  0.00      D    H  
HETATM 3989  H2  HOH D1173      27.367  37.730  50.210  1.00  0.00      D    H  
HETATM 3990  O   HOH D1174       1.308   4.015  21.101  1.00  0.00      D    O  
HETATM 3991  H1  HOH D1174       2.158   3.508  21.244  1.00  0.00      D    H  
HETATM 3992  H2  HOH D1174       0.803   4.069  21.962  1.00  0.00      D    H  
HETATM 3993  O   HOH D1175      24.892  35.518  90.635  1.00  0.00      D    O  
HETATM 3994  H1  HOH D1175      25.840  35.809  90.503  1.00  0.00      D    H  
HETATM 3995  H2  HOH D1175      24.451  36.117  91.304  1.00  0.00      D    H  
HETATM 3996  O   HOH D1176      38.305  19.882  85.028  1.00  0.00      D    O  
HETATM 3997  H1  HOH D1176      37.662  20.517  85.455  1.00  0.00      D    H  
HETATM 3998  H2  HOH D1176      37.843  19.381  84.296  1.00  0.00      D    H  
HETATM 3999  O   HOH D1177      27.671  30.982  96.549  1.00  0.00      D    O  
HETATM 4000  H1  HOH D1177      28.050  31.115  95.633  1.00  0.00      D    H  
HETATM 4001  H2  HOH D1177      28.232  31.471  97.216  1.00  0.00      D    H  
HETATM 4002  O   HOH D1178      29.729  11.616 117.284  1.00  0.00      D    O  
HETATM 4003  H1  HOH D1178      28.969  11.279 116.729  1.00  0.00      D    H  
HETATM 4004  H2  HOH D1178      30.398  10.884 117.413  1.00  0.00      D    H  
HETATM 4005  O   HOH D1179      29.938  22.726  55.935  1.00  0.00      D    O  
HETATM 4006  H1  HOH D1179      29.191  23.258  56.335  1.00  0.00      D    H  
HETATM 4007  H2  HOH D1179      29.690  21.758  55.927  1.00  0.00      D    H  
HETATM 4008  O   HOH D1180       4.817  27.142  18.692  1.00  0.00      D    O  
HETATM 4009  H1  HOH D1180       4.837  26.521  17.908  1.00  0.00      D    H  
HETATM 4010  H2  HOH D1180       5.446  27.903  18.531  1.00  0.00      D    H  
HETATM 4011  O   HOH D1181       7.582  12.126   3.021  1.00  0.00      D    O  
HETATM 4012  H1  HOH D1181       6.871  12.828   3.016  1.00  0.00      D    H  
HETATM 4013  H2  HOH D1181       7.160  11.225   3.118  1.00  0.00      D    H  
HETATM 4014  O   HOH D1182      10.476  31.708 107.959  1.00  0.00      D    O  
HETATM 4015  H1  HOH D1182      10.553  32.592 107.498  1.00  0.00      D    H  
HETATM 4016  H2  HOH D1182       9.817  31.135 107.473  1.00  0.00      D    H  
HETATM 4017  O   HOH D1183      10.478  16.860   6.440  1.00  0.00      D    O  
HETATM 4018  H1  HOH D1183      11.151  17.402   6.943  1.00  0.00      D    H  
HETATM 4019  H2  HOH D1183      10.801  16.713   5.505  1.00  0.00      D    H  
HETATM 4020  O   HOH D1184       7.645   1.790  48.764  1.00  0.00      D    O  
HETATM 4021  H1  HOH D1184       7.975   0.956  48.323  1.00  0.00      D    H  
HETATM 4022  H2  HOH D1184       6.682   1.678  49.011  1.00  0.00      D    H  
HETATM 4023  O   HOH D1185       9.580  30.112   9.777  1.00  0.00      D    O  
HETATM 4024  H1  HOH D1185       9.676  29.365   9.119  1.00  0.00      D    H  
HETATM 4025  H2  HOH D1185      10.468  30.548   9.917  1.00  0.00      D    H  
HETATM 4026  O   HOH D1186      25.475  21.432 117.781  1.00  0.00      D    O  
HETATM 4027  H1  HOH D1186      26.120  20.982 117.163  1.00  0.00      D    H  
HETATM 4028  H2  HOH D1186      25.981  21.930 118.485  1.00  0.00      D    H  
HETATM 4029  O   HOH D1187      14.992  15.094  75.145  1.00  0.00      D    O  
HETATM 4030  H1  HOH D1187      15.425  15.277  76.027  1.00  0.00      D    H  
HETATM 4031  H2  HOH D1187      14.487  15.904  74.846  1.00  0.00      D    H  
HETATM 4032  O   HOH D1188      38.473  35.998  59.788  1.00  0.00      D    O  
HETATM 4033  H1  HOH D1188      38.432  36.149  60.776  1.00  0.00      D    H  
HETATM 4034  H2  HOH D1188      38.134  35.081  59.577  1.00  0.00      D    H  
HETATM 4035  O   HOH D1189       0.185  17.885  95.910  1.00  0.00      D    O  
HETATM 4036  H1  HOH D1189      -0.539  17.353  96.350  1.00  0.00      D    H  
HETATM 4037  H2  HOH D1189       0.787  17.271  95.400  1.00  0.00      D    H  
HETATM 4038  O   HOH D1190      39.604  30.590  83.956  1.00  0.00      D    O  
HETATM 4039  H1  HOH D1190      39.741  31.388  84.543  1.00  0.00      D    H  
HETATM 4040  H2  HOH D1190      40.466  30.092  83.864  1.00  0.00      D    H  
HETATM 4041  O   HOH D1191      34.869  34.563  17.007  1.00  0.00      D    O  
HETATM 4042  H1  HOH D1191      35.268  34.379  16.109  1.00  0.00      D    H  
HETATM 4043  H2  HOH D1191      33.913  34.268  17.013  1.00  0.00      D    H  
HETATM 4044  O   HOH D1192      41.013   8.975  60.963  1.00  0.00      D    O  
HETATM 4045  H1  HOH D1192      40.793   8.257  61.624  1.00  0.00      D    H  
HETATM 4046  H2  HOH D1192      41.460   9.735  61.434  1.00  0.00      D    H  
HETATM 4047  O   HOH D1193      11.431  14.838 103.409  1.00  0.00      D    O  
HETATM 4048  H1  HOH D1193      11.951  13.988 103.498  1.00  0.00      D    H  
HETATM 4049  H2  HOH D1193      12.061  15.597 103.242  1.00  0.00      D    H  
HETATM 4050  O   HOH D1194      11.712  17.910 118.071  1.00  0.00      D    O  
HETATM 4051  H1  HOH D1194      11.496  17.754 119.034  1.00  0.00      D    H  
HETATM 4052  H2  HOH D1194      11.702  17.038 117.582  1.00  0.00      D    H  
HETATM 4053  O   HOH D1195      29.493  15.287  56.654  1.00  0.00      D    O  
HETATM 4054  H1  HOH D1195      30.275  15.649  57.161  1.00  0.00      D    H  
HETATM 4055  H2  HOH D1195      28.669  15.795  56.904  1.00  0.00      D    H  
HETATM 4056  O   HOH D1196      33.623  13.185  94.225  1.00  0.00      D    O  
HETATM 4057  H1  HOH D1196      33.870  13.825  94.953  1.00  0.00      D    H  
HETATM 4058  H2  HOH D1196      34.373  12.540  94.080  1.00  0.00      D    H  
HETATM 4059  O   HOH D1197      16.974   9.362 115.125  1.00  0.00      D    O  
HETATM 4060  H1  HOH D1197      16.442   8.651 115.584  1.00  0.00      D    H  
HETATM 4061  H2  HOH D1197      17.571   8.943 114.441  1.00  0.00      D    H  
HETATM 4062  O   HOH D1198      42.166  18.787  63.736  1.00  0.00      D    O  
HETATM 4063  H1  HOH D1198      41.426  18.502  64.346  1.00  0.00      D    H  
HETATM 4064  H2  HOH D1198      42.921  18.136  63.801  1.00  0.00      D    H  
HETATM 4065  O   HOH D1199      48.763   2.343  33.502  1.00  0.00      D    O  
HETATM 4066  H1  HOH D1199      49.395   1.987  32.814  1.00  0.00      D    H  
HETATM 4067  H2  HOH D1199      48.037   1.674  33.665  1.00  0.00      D    H  
HETATM 4068  O   HOH D1200      43.234  31.739  35.862  1.00  0.00      D    O  
HETATM 4069  H1  HOH D1200      42.617  31.918  36.629  1.00  0.00      D    H  
HETATM 4070  H2  HOH D1200      43.690  32.588  35.595  1.00  0.00      D    H  
HETATM 4071  O   HOH D1201      30.211  19.439  95.748  1.00  0.00      D    O  
HETATM 4072  H1  HOH D1201      30.090  19.363  94.758  1.00  0.00      D    H  
HETATM 4073  H2  HOH D1201      31.132  19.139  95.995  1.00  0.00      D    H  
HETATM 4074  O   HOH D1202      14.081   3.337  97.396  1.00  0.00      D    O  
HETATM 4075  H1  HOH D1202      13.545   2.680  96.865  1.00  0.00      D    H  
HETATM 4076  H2  HOH D1202      13.477   4.051  97.749  1.00  0.00      D    H  
HETATM 4077  O   HOH D1203       3.673   4.785 103.437  1.00  0.00      D    O  
HETATM 4078  H1  HOH D1203       3.035   4.044 103.647  1.00  0.00      D    H  
HETATM 4079  H2  HOH D1203       4.599   4.509 103.696  1.00  0.00      D    H  
HETATM 4080  O   HOH D1204      44.947  31.256  71.661  1.00  0.00      D    O  
HETATM 4081  H1  HOH D1204      44.143  31.491  71.115  1.00  0.00      D    H  
HETATM 4082  H2  HOH D1204      45.542  32.056  71.739  1.00  0.00      D    H  
HETATM 4083  O   HOH D1205       8.098   5.921  58.919  1.00  0.00      D    O  
HETATM 4084  H1  HOH D1205       7.373   5.260  58.725  1.00  0.00      D    H  
HETATM 4085  H2  HOH D1205       8.950   5.434  59.115  1.00  0.00      D    H  
HETATM 4086  O   HOH D1206      44.701  22.663  24.605  1.00  0.00      D    O  
HETATM 4087  H1  HOH D1206      43.956  23.280  24.860  1.00  0.00      D    H  
HETATM 4088  H2  HOH D1206      44.347  21.942  24.010  1.00  0.00      D    H  
HETATM 4089  O   HOH D1207       2.500  18.406  71.144  1.00  0.00      D    O  
HETATM 4090  H1  HOH D1207       1.573  18.431  70.771  1.00  0.00      D    H  
HETATM 4091  H2  HOH D1207       2.661  19.228  71.691  1.00  0.00      D    H  
HETATM 4092  O   HOH D1208       4.218  28.969   7.015  1.00  0.00      D    O  
HETATM 4093  H1  HOH D1208       3.435  28.522   7.447  1.00  0.00      D    H  
HETATM 4094  H2  HOH D1208       4.332  28.617   6.085  1.00  0.00      D    H  
HETATM 4095  O   HOH D1209      41.787   1.188  69.952  1.00  0.00      D    O  
HETATM 4096  H1  HOH D1209      42.350   0.362  69.963  1.00  0.00      D    H  
HETATM 4097  H2  HOH D1209      42.159   1.854  70.599  1.00  0.00      D    H  
HETATM 4098  O   HOH D1210       4.537  13.729   9.833  1.00  0.00      D    O  
HETATM 4099  H1  HOH D1210       3.921  13.243   9.213  1.00  0.00      D    H  
HETATM 4100  H2  HOH D1210       5.294  14.121   9.310  1.00  0.00      D    H  
HETATM 4101  O   HOH D1211      18.268  41.020  73.252  1.00  0.00      D    O  
HETATM 4102  H1  HOH D1211      17.768  41.886  73.224  1.00  0.00      D    H  
HETATM 4103  H2  HOH D1211      17.652  40.271  73.007  1.00  0.00      D    H  
HETATM 4104  O   HOH D1212      30.711  14.749  94.264  1.00  0.00      D    O  
HETATM 4105  H1  HOH D1212      30.338  15.031  95.147  1.00  0.00      D    H  
HETATM 4106  H2  HOH D1212      31.467  15.353  94.013  1.00  0.00      D    H  
HETATM 4107  O   HOH D1213      34.362  20.426  57.325  1.00  0.00      D    O  
HETATM 4108  H1  HOH D1213      35.185  20.446  57.891  1.00  0.00      D    H  
HETATM 4109  H2  HOH D1213      34.331  21.246  56.753  1.00  0.00      D    H  
HETATM 4110  O   HOH D1214       1.175   2.709  49.879  1.00  0.00      D    O  
HETATM 4111  H1  HOH D1214       0.901   2.008  49.221  1.00  0.00      D    H  
HETATM 4112  H2  HOH D1214       1.418   3.547  49.392  1.00  0.00      D    H  
HETATM 4113  O   HOH D1215      17.007   0.924  53.607  1.00  0.00      D    O  
HETATM 4114  H1  HOH D1215      16.150   0.696  53.145  1.00  0.00      D    H  
HETATM 4115  H2  HOH D1215      17.738   0.335  53.263  1.00  0.00      D    H  
HETATM 4116  O   HOH D1216       9.260   5.573  62.423  1.00  0.00      D    O  
HETATM 4117  H1  HOH D1216       9.877   4.789  62.496  1.00  0.00      D    H  
HETATM 4118  H2  HOH D1216       9.065   5.930  63.336  1.00  0.00      D    H  
HETATM 4119  O   HOH D1217      20.849  34.487  93.143  1.00  0.00      D    O  
HETATM 4120  H1  HOH D1217      21.720  34.729  93.571  1.00  0.00      D    H  
HETATM 4121  H2  HOH D1217      20.871  34.741  92.176  1.00  0.00      D    H  
HETATM 4122  O   HOH D1218       1.984  22.733 105.395  1.00  0.00      D    O  
HETATM 4123  H1  HOH D1218       2.610  22.191 104.834  1.00  0.00      D    H  
HETATM 4124  H2  HOH D1218       2.414  22.934 106.275  1.00  0.00      D    H  
HETATM 4125  O   HOH D1219      18.101   6.440  36.370  1.00  0.00      D    O  
HETATM 4126  H1  HOH D1219      18.094   5.915  37.221  1.00  0.00      D    H  
HETATM 4127  H2  HOH D1219      17.718   7.349  36.536  1.00  0.00      D    H  
HETATM 4128  O   HOH D1220      44.244  24.514  57.674  1.00  0.00      D    O  
HETATM 4129  H1  HOH D1220      44.037  23.554  57.864  1.00  0.00      D    H  
HETATM 4130  H2  HOH D1220      44.639  24.938  58.489  1.00  0.00      D    H  
HETATM 4131  O   HOH D1221      37.778  40.335  25.456  1.00  0.00      D    O  
HETATM 4132  H1  HOH D1221      37.187  41.035  25.056  1.00  0.00      D    H  
HETATM 4133  H2  HOH D1221      38.524  40.775  25.956  1.00  0.00      D    H  
HETATM 4134  O   HOH D1222       8.339  12.997  11.210  1.00  0.00      D    O  
HETATM 4135  H1  HOH D1222       7.494  12.724  11.671  1.00  0.00      D    H  
HETATM 4136  H2  HOH D1222       8.316  13.979  11.026  1.00  0.00      D    H  
HETATM 4137  O   HOH D1223       1.017  35.057   9.452  1.00  0.00      D    O  
HETATM 4138  H1  HOH D1223       1.307  35.799  10.056  1.00  0.00      D    H  
HETATM 4139  H2  HOH D1223       1.199  35.311   8.502  1.00  0.00      D    H  
HETATM 4140  O   HOH D1224      24.766  33.063  89.471  1.00  0.00      D    O  
HETATM 4141  H1  HOH D1224      25.704  33.198  89.152  1.00  0.00      D    H  
HETATM 4142  H2  HOH D1224      24.510  33.814  90.080  1.00  0.00      D    H  
HETATM 4143  O   HOH D1225      27.179  41.833  86.711  1.00  0.00      D    O  
HETATM 4144  H1  HOH D1225      27.913  41.154  86.719  1.00  0.00      D    H  
HETATM 4145  H2  HOH D1225      27.243  42.403  87.530  1.00  0.00      D    H  
HETATM 4146  O   HOH D1226      10.370  24.629  47.218  1.00  0.00      D    O  
HETATM 4147  H1  HOH D1226      10.409  25.258  47.994  1.00  0.00      D    H  
HETATM 4148  H2  HOH D1226       9.751  24.995  46.523  1.00  0.00      D    H  
HETATM 4149  O   HOH D1227      17.247  16.269 109.601  1.00  0.00      D    O  
HETATM 4150  H1  HOH D1227      16.585  16.268 108.851  1.00  0.00      D    H  
HETATM 4151  H2  HOH D1227      17.667  17.173 109.674  1.00  0.00      D    H  
HETATM 4152  O   HOH D1228       6.848  26.294  30.178  1.00  0.00      D    O  
HETATM 4153  H1  HOH D1228       6.656  25.383  30.543  1.00  0.00      D    H  
HETATM 4154  H2  HOH D1228       6.474  26.369  29.254  1.00  0.00      D    H  
HETATM 4155  O   HOH D1229      24.562  34.626  80.031  1.00  0.00      D    O  
HETATM 4156  H1  HOH D1229      23.831  35.126  80.496  1.00  0.00      D    H  
HETATM 4157  H2  HOH D1229      25.291  35.262  79.778  1.00  0.00      D    H  
HETATM 4158  O   HOH D1230      30.016  22.981  67.518  1.00  0.00      D    O  
HETATM 4159  H1  HOH D1230      30.641  22.452  66.945  1.00  0.00      D    H  
HETATM 4160  H2  HOH D1230      29.824  23.859  67.078  1.00  0.00      D    H  
HETATM 4161  O   HOH D1231      25.161  35.463  59.117  1.00  0.00      D    O  
HETATM 4162  H1  HOH D1231      24.471  36.154  59.334  1.00  0.00      D    H  
HETATM 4163  H2  HOH D1231      25.352  34.916  59.932  1.00  0.00      D    H  
HETATM 4164  O   HOH D1232       7.706  -0.072 103.330  1.00  0.00      D    O  
HETATM 4165  H1  HOH D1232       8.367  -0.732 103.688  1.00  0.00      D    H  
HETATM 4166  H2  HOH D1232       7.979   0.852 103.597  1.00  0.00      D    H  
HETATM 4167  O   HOH D1233      20.810  10.633 111.539  1.00  0.00      D    O  
HETATM 4168  H1  HOH D1233      21.250  11.189 110.833  1.00  0.00      D    H  
HETATM 4169  H2  HOH D1233      20.332  11.230 112.183  1.00  0.00      D    H  
HETATM 4170  O   HOH D1234       6.012  15.353 117.749  1.00  0.00      D    O  
HETATM 4171  H1  HOH D1234       5.947  15.433 118.744  1.00  0.00      D    H  
HETATM 4172  H2  HOH D1234       5.316  14.716 117.419  1.00  0.00      D    H  
HETATM 4173  O   HOH D1235      33.907  16.974  10.102  1.00  0.00      D    O  
HETATM 4174  H1  HOH D1235      33.227  16.715   9.416  1.00  0.00      D    H  
HETATM 4175  H2  HOH D1235      33.462  17.489  10.834  1.00  0.00      D    H  
HETATM 4176  O   HOH D1236      16.062  25.812  35.851  1.00  0.00      D    O  
HETATM 4177  H1  HOH D1236      16.604  26.038  35.042  1.00  0.00      D    H  
HETATM 4178  H2  HOH D1236      15.984  26.619  36.436  1.00  0.00      D    H  
HETATM 4179  O   HOH D1237      39.354  33.836  53.645  1.00  0.00      D    O  
HETATM 4180  H1  HOH D1237      38.525  34.086  54.146  1.00  0.00      D    H  
HETATM 4181  H2  HOH D1237      39.104  33.330  52.819  1.00  0.00      D    H  
HETATM 4182  O   HOH D1238      19.731  37.006  93.670  1.00  0.00      D    O  
HETATM 4183  H1  HOH D1238      20.528  37.403  93.216  1.00  0.00      D    H  
HETATM 4184  H2  HOH D1238      19.826  36.011  93.701  1.00  0.00      D    H  
HETATM 4185  O   HOH D1239      45.606  12.641  50.672  1.00  0.00      D    O  
HETATM 4186  H1  HOH D1239      45.895  13.418  50.112  1.00  0.00      D    H  
HETATM 4187  H2  HOH D1239      46.257  11.890  50.561  1.00  0.00      D    H  
HETATM 4188  O   HOH D1240      10.063  15.411   9.885  1.00  0.00      D    O  
HETATM 4189  H1  HOH D1240       9.698  14.766   9.213  1.00  0.00      D    H  
HETATM 4190  H2  HOH D1240       9.317  15.964  10.257  1.00  0.00      D    H  
HETATM 4191  O   HOH D1241      21.912  33.812  48.967  1.00  0.00      D    O  
HETATM 4192  H1  HOH D1241      20.997  33.572  48.643  1.00  0.00      D    H  
HETATM 4193  H2  HOH D1241      21.902  34.744  49.329  1.00  0.00      D    H  
HETATM 4194  O   HOH D1242      14.872   8.312  31.923  1.00  0.00      D    O  
HETATM 4195  H1  HOH D1242      14.785   8.435  30.935  1.00  0.00      D    H  
HETATM 4196  H2  HOH D1242      15.620   8.881  32.265  1.00  0.00      D    H  
HETATM 4197  O   HOH D1243       1.162  13.094  89.548  1.00  0.00      D    O  
HETATM 4198  H1  HOH D1243       1.075  13.571  88.673  1.00  0.00      D    H  
HETATM 4199  H2  HOH D1243       1.026  13.744  90.296  1.00  0.00      D    H  
HETATM 4200  O   HOH D1244      45.603  16.527  62.269  1.00  0.00      D    O  
HETATM 4201  H1  HOH D1244      45.285  17.123  61.533  1.00  0.00      D    H  
HETATM 4202  H2  HOH D1244      45.987  15.690  61.879  1.00  0.00      D    H  
HETATM 4203  O   HOH D1245      27.386   0.111 109.637  1.00  0.00      D    O  
HETATM 4204  H1  HOH D1245      27.381   0.333 108.662  1.00  0.00      D    H  
HETATM 4205  H2  HOH D1245      27.001   0.875 110.155  1.00  0.00      D    H  
HETATM 4206  O   HOH D1246      48.927  28.975  59.701  1.00  0.00      D    O  
HETATM 4207  H1  HOH D1246      49.206  29.763  59.152  1.00  0.00      D    H  
HETATM 4208  H2  HOH D1246      48.965  29.213  60.671  1.00  0.00      D    H  
HETATM 4209  O   HOH D1247      13.737  30.919  92.818  1.00  0.00      D    O  
HETATM 4210  H1  HOH D1247      13.832  31.824  93.232  1.00  0.00      D    H  
HETATM 4211  H2  HOH D1247      14.493  30.763  92.183  1.00  0.00      D    H  
HETATM 4212  O   HOH D1248      14.245  33.548  25.402  1.00  0.00      D    O  
HETATM 4213  H1  HOH D1248      14.325  33.215  24.463  1.00  0.00      D    H  
HETATM 4214  H2  HOH D1248      13.642  34.345  25.423  1.00  0.00      D    H  
HETATM 4215  O   HOH D1249       1.166   0.095  97.602  1.00  0.00      D    O  
HETATM 4216  H1  HOH D1249       1.108   1.001  98.021  1.00  0.00      D    H  
HETATM 4217  H2  HOH D1249       1.224  -0.600  98.318  1.00  0.00      D    H  
HETATM 4218  O   HOH D1250      38.266   3.875  46.463  1.00  0.00      D    O  
HETATM 4219  H1  HOH D1250      38.414   3.327  45.640  1.00  0.00      D    H  
HETATM 4220  H2  HOH D1250      37.581   4.579  46.277  1.00  0.00      D    H  
HETATM 4221  O   HOH D1251      27.909  32.735  51.506  1.00  0.00      D    O  
HETATM 4222  H1  HOH D1251      27.120  33.057  50.983  1.00  0.00      D    H  
HETATM 4223  H2  HOH D1251      28.682  32.592  50.888  1.00  0.00      D    H  
HETATM 4224  O   HOH D1252      15.715  37.258  56.551  1.00  0.00      D    O  
HETATM 4225  H1  HOH D1252      15.975  37.835  57.325  1.00  0.00      D    H  
HETATM 4226  H2  HOH D1252      16.443  37.271  55.866  1.00  0.00      D    H  
HETATM 4227  O   HOH D1253      12.295  19.416  47.898  1.00  0.00      D    O  
HETATM 4228  H1  HOH D1253      13.192  19.723  48.215  1.00  0.00      D    H  
HETATM 4229  H2  HOH D1253      11.892  20.116  47.308  1.00  0.00      D    H  
HETATM 4230  O   HOH D1254      20.322   5.792  19.620  1.00  0.00      D    O  
HETATM 4231  H1  HOH D1254      21.046   6.369  19.999  1.00  0.00      D    H  
HETATM 4232  H2  HOH D1254      20.447   4.851  19.934  1.00  0.00      D    H  
HETATM 4233  O   HOH D1255      40.032  26.595  47.115  1.00  0.00      D    O  
HETATM 4234  H1  HOH D1255      39.477  26.005  47.700  1.00  0.00      D    H  
HETATM 4235  H2  HOH D1255      40.937  26.715  47.525  1.00  0.00      D    H  
HETATM 4236  O   HOH D1256       3.727  10.395  45.432  1.00  0.00      D    O  
HETATM 4237  H1  HOH D1256       3.020  10.397  46.138  1.00  0.00      D    H  
HETATM 4238  H2  HOH D1256       4.608  10.631  45.841  1.00  0.00      D    H  
HETATM 4239  O   HOH D1257      37.915   1.728  82.333  1.00  0.00      D    O  
HETATM 4240  H1  HOH D1257      37.640   2.312  83.096  1.00  0.00      D    H  
HETATM 4241  H2  HOH D1257      37.999   0.783  82.649  1.00  0.00      D    H  
HETATM 4242  O   HOH D1258       8.255  35.839  67.196  1.00  0.00      D    O  
HETATM 4243  H1  HOH D1258       8.854  36.636  67.274  1.00  0.00      D    H  
HETATM 4244  H2  HOH D1258       8.016  35.512  68.110  1.00  0.00      D    H  
HETATM 4245  O   HOH D1259      11.470  17.935  94.478  1.00  0.00      D    O  
HETATM 4246  H1  HOH D1259      10.733  18.298  95.048  1.00  0.00      D    H  
HETATM 4247  H2  HOH D1259      11.080  17.394  93.732  1.00  0.00      D    H  
HETATM 4248  O   HOH D1260      24.166  24.391  24.906  1.00  0.00      D    O  
HETATM 4249  H1  HOH D1260      23.517  23.661  24.691  1.00  0.00      D    H  
HETATM 4250  H2  HOH D1260      23.665  25.224  25.140  1.00  0.00      D    H  
HETATM 4251  O   HOH D1261      21.833   0.000  13.308  1.00  0.00      D    O  
HETATM 4252  H1  HOH D1261      22.183   0.890  13.014  1.00  0.00      D    H  
HETATM 4253  H2  HOH D1261      20.927  -0.149  12.913  1.00  0.00      D    H  
HETATM 4254  O   HOH D1262       4.355  34.827  77.463  1.00  0.00      D    O  
HETATM 4255  H1  HOH D1262       4.987  35.545  77.171  1.00  0.00      D    H  
HETATM 4256  H2  HOH D1262       4.799  33.935  77.373  1.00  0.00      D    H  
HETATM 4257  O   HOH D1263      20.420   3.745  59.924  1.00  0.00      D    O  
HETATM 4258  H1  HOH D1263      20.884   2.872  59.775  1.00  0.00      D    H  
HETATM 4259  H2  HOH D1263      20.023   3.759  60.842  1.00  0.00      D    H  
HETATM 4260  O   HOH D1264       0.636  23.304  11.776  1.00  0.00      D    O  
HETATM 4261  H1  HOH D1264      -0.348  23.277  11.951  1.00  0.00      D    H  
HETATM 4262  H2  HOH D1264       0.965  22.380  11.581  1.00  0.00      D    H  
HETATM 4263  O   HOH D1265      12.602  33.509 110.967  1.00  0.00      D    O  
HETATM 4264  H1  HOH D1265      12.119  32.653 110.783  1.00  0.00      D    H  
HETATM 4265  H2  HOH D1265      12.750  33.603 111.951  1.00  0.00      D    H  
HETATM 4266  O   HOH D1266       1.270   1.625   7.442  1.00  0.00      D    O  
HETATM 4267  H1  HOH D1266       1.734   1.530   8.323  1.00  0.00      D    H  
HETATM 4268  H2  HOH D1266       1.935   1.881   6.741  1.00  0.00      D    H  
HETATM 4269  O   HOH D1267      41.421   4.634  80.050  1.00  0.00      D    O  
HETATM 4270  H1  HOH D1267      42.375   4.824  79.818  1.00  0.00      D    H  
HETATM 4271  H2  HOH D1267      40.872   4.617  79.214  1.00  0.00      D    H  
HETATM 4272  O   HOH D1268       3.377  16.730  97.393  1.00  0.00      D    O  
HETATM 4273  H1  HOH D1268       3.462  17.693  97.135  1.00  0.00      D    H  
HETATM 4274  H2  HOH D1268       4.173  16.225  97.061  1.00  0.00      D    H  
HETATM 4275  O   HOH D1269      31.098  33.657  31.731  1.00  0.00      D    O  
HETATM 4276  H1  HOH D1269      31.700  32.905  32.001  1.00  0.00      D    H  
HETATM 4277  H2  HOH D1269      30.350  33.299  31.171  1.00  0.00      D    H  
HETATM 4278  O   HOH D1270       5.846  14.455  52.067  1.00  0.00      D    O  
HETATM 4279  H1  HOH D1270       4.909  14.744  51.871  1.00  0.00      D    H  
HETATM 4280  H2  HOH D1270       5.828  13.599  52.585  1.00  0.00      D    H  
HETATM 4281  O   HOH D1271      18.586  32.216  78.525  1.00  0.00      D    O  
HETATM 4282  H1  HOH D1271      19.357  32.841  78.401  1.00  0.00      D    H  
HETATM 4283  H2  HOH D1271      18.883  31.280  78.335  1.00  0.00      D    H  
HETATM 4284  O   HOH D1272      43.644  25.310  86.779  1.00  0.00      D    O  
HETATM 4285  H1  HOH D1272      43.898  24.651  86.071  1.00  0.00      D    H  
HETATM 4286  H2  HOH D1272      43.965  24.983  87.668  1.00  0.00      D    H  
HETATM 4287  O   HOH D1273      21.689  19.685  11.938  1.00  0.00      D    O  
HETATM 4288  H1  HOH D1273      20.997  20.324  12.272  1.00  0.00      D    H  
HETATM 4289  H2  HOH D1273      22.348  19.496  12.666  1.00  0.00      D    H  
HETATM 4290  O   HOH D1274      22.031  31.060  54.882  1.00  0.00      D    O  
HETATM 4291  H1  HOH D1274      22.317  31.923  54.464  1.00  0.00      D    H  
HETATM 4292  H2  HOH D1274      21.034  31.043  54.962  1.00  0.00      D    H  
HETATM 4293  O   HOH D1275      46.936   4.979  23.038  1.00  0.00      D    O  
HETATM 4294  H1  HOH D1275      46.829   4.807  22.059  1.00  0.00      D    H  
HETATM 4295  H2  HOH D1275      46.103   5.402  23.395  1.00  0.00      D    H  
HETATM 4296  O   HOH D1276      10.178  31.880  29.520  1.00  0.00      D    O  
HETATM 4297  H1  HOH D1276       9.697  31.006  29.458  1.00  0.00      D    H  
HETATM 4298  H2  HOH D1276       9.934  32.334  30.377  1.00  0.00      D    H  
HETATM 4299  O   HOH D1277      42.269  23.190  37.869  1.00  0.00      D    O  
HETATM 4300  H1  HOH D1277      42.258  23.345  38.857  1.00  0.00      D    H  
HETATM 4301  H2  HOH D1277      42.107  22.221  37.682  1.00  0.00      D    H  
HETATM 4302  O   HOH D1278       9.982   7.203  23.995  1.00  0.00      D    O  
HETATM 4303  H1  HOH D1278       9.182   6.806  23.546  1.00  0.00      D    H  
HETATM 4304  H2  HOH D1278      10.544   7.677  23.318  1.00  0.00      D    H  
HETATM 4305  O   HOH D1279      25.222   3.369  58.218  1.00  0.00      D    O  
HETATM 4306  H1  HOH D1279      24.931   2.586  58.767  1.00  0.00      D    H  
HETATM 4307  H2  HOH D1279      25.799   3.052  57.465  1.00  0.00      D    H  
HETATM 4308  O   HOH D1280       0.393  39.220  76.327  1.00  0.00      D    O  
HETATM 4309  H1  HOH D1280       1.208  39.000  75.791  1.00  0.00      D    H  
HETATM 4310  H2  HOH D1280       0.520  40.104  76.778  1.00  0.00      D    H  
HETATM 4311  O   HOH D1281       6.847  42.862  70.455  1.00  0.00      D    O  
HETATM 4312  H1  HOH D1281       6.623  42.137  69.804  1.00  0.00      D    H  
HETATM 4313  H2  HOH D1281       6.089  42.979  71.097  1.00  0.00      D    H  
HETATM 4314  O   HOH D1282       8.068  28.473  87.515  1.00  0.00      D    O  
HETATM 4315  H1  HOH D1282       8.340  27.521  87.658  1.00  0.00      D    H  
HETATM 4316  H2  HOH D1282       7.280  28.685  88.093  1.00  0.00      D    H  
HETATM 4317  O   HOH D1283      15.435  28.066  15.174  1.00  0.00      D    O  
HETATM 4318  H1  HOH D1283      15.520  28.782  14.480  1.00  0.00      D    H  
HETATM 4319  H2  HOH D1283      15.713  28.430  16.063  1.00  0.00      D    H  
HETATM 4320  O   HOH D1284      47.412   2.767 113.449  1.00  0.00      D    O  
HETATM 4321  H1  HOH D1284      48.379   2.832 113.695  1.00  0.00      D    H  
HETATM 4322  H2  HOH D1284      47.143   1.805 113.406  1.00  0.00      D    H  
HETATM 4323  O   HOH D1285      40.729  20.120  22.604  1.00  0.00      D    O  
HETATM 4324  H1  HOH D1285      41.668  20.127  22.947  1.00  0.00      D    H  
HETATM 4325  H2  HOH D1285      40.277  19.274  22.888  1.00  0.00      D    H  
HETATM 4326  O   HOH D1286      17.907  14.405  87.731  1.00  0.00      D    O  
HETATM 4327  H1  HOH D1286      18.383  14.715  86.908  1.00  0.00      D    H  
HETATM 4328  H2  HOH D1286      16.940  14.652  87.670  1.00  0.00      D    H  
HETATM 4329  O   HOH D1287      21.017   1.187  28.295  1.00  0.00      D    O  
HETATM 4330  H1  HOH D1287      21.910   0.805  28.056  1.00  0.00      D    H  
HETATM 4331  H2  HOH D1287      20.436   1.211  27.481  1.00  0.00      D    H  
HETATM 4332  O   HOH D1288      41.661  30.081  72.060  1.00  0.00      D    O  
HETATM 4333  H1  HOH D1288      42.462  30.041  72.656  1.00  0.00      D    H  
HETATM 4334  H2  HOH D1288      40.835  30.173  72.616  1.00  0.00      D    H  
HETATM 4335  O   HOH D1289      -0.095  40.082  41.090  1.00  0.00      D    O  
HETATM 4336  H1  HOH D1289       0.473  39.375  41.512  1.00  0.00      D    H  
HETATM 4337  H2  HOH D1289       0.445  40.583  40.414  1.00  0.00      D    H  
HETATM 4338  O   HOH D1290      40.757  36.188  54.048  1.00  0.00      D    O  
HETATM 4339  H1  HOH D1290      40.261  35.341  53.859  1.00  0.00      D    H  
HETATM 4340  H2  HOH D1290      40.609  36.456  55.000  1.00  0.00      D    H  
HETATM 4341  O   HOH D1291       0.704  23.722 117.641  1.00  0.00      D    O  
HETATM 4342  H1  HOH D1291       0.166  24.532 117.876  1.00  0.00      D    H  
HETATM 4343  H2  HOH D1291       0.219  22.901 117.942  1.00  0.00      D    H  
HETATM 4344  O   HOH D1292      32.275   2.244  13.885  1.00  0.00      D    O  
HETATM 4345  H1  HOH D1292      32.039   2.352  12.919  1.00  0.00      D    H  
HETATM 4346  H2  HOH D1292      31.486   2.489  14.449  1.00  0.00      D    H  
HETATM 4347  O   HOH D1293      25.160   8.760  59.115  1.00  0.00      D    O  
HETATM 4348  H1  HOH D1293      24.468   9.481  59.072  1.00  0.00      D    H  
HETATM 4349  H2  HOH D1293      26.050   9.164  59.328  1.00  0.00      D    H  
HETATM 4350  O   HOH D1294      41.791   0.166 117.356  1.00  0.00      D    O  
HETATM 4351  H1  HOH D1294      41.357   0.326 116.469  1.00  0.00      D    H  
HETATM 4352  H2  HOH D1294      42.417   0.919 117.562  1.00  0.00      D    H  
HETATM 4353  O   HOH D1295       6.850  36.840  82.327  1.00  0.00      D    O  
HETATM 4354  H1  HOH D1295       6.378  36.799  83.208  1.00  0.00      D    H  
HETATM 4355  H2  HOH D1295       6.646  37.711  81.880  1.00  0.00      D    H  
HETATM 4356  O   HOH D1296       3.209  35.208  47.902  1.00  0.00      D    O  
HETATM 4357  H1  HOH D1296       2.494  35.626  47.341  1.00  0.00      D    H  
HETATM 4358  H2  HOH D1296       3.351  34.262  47.611  1.00  0.00      D    H  
HETATM 4359  O   HOH D1297       9.533   9.934 115.275  1.00  0.00      D    O  
HETATM 4360  H1  HOH D1297       9.468   9.061 115.760  1.00  0.00      D    H  
HETATM 4361  H2  HOH D1297       9.253   9.808 114.324  1.00  0.00      D    H  
HETATM 4362  O   HOH D1298      11.437  16.360  75.250  1.00  0.00      D    O  
HETATM 4363  H1  HOH D1298      11.378  15.379  75.065  1.00  0.00      D    H  
HETATM 4364  H2  HOH D1298      10.856  16.587  76.031  1.00  0.00      D    H  
HETATM 4365  O   HOH D1299      11.438   1.017  81.778  1.00  0.00      D    O  
HETATM 4366  H1  HOH D1299      11.204   1.513  80.942  1.00  0.00      D    H  
HETATM 4367  H2  HOH D1299      10.657   1.027  82.402  1.00  0.00      D    H  
HETATM 4368  O   HOH D1300      22.994  36.007  81.900  1.00  0.00      D    O  
HETATM 4369  H1  HOH D1300      22.004  36.064  82.028  1.00  0.00      D    H  
HETATM 4370  H2  HOH D1300      23.456  36.275  82.746  1.00  0.00      D    H  
HETATM 4371  O   HOH D1301       7.617   1.891  16.597  1.00  0.00      D    O  
HETATM 4372  H1  HOH D1301       7.412   1.169  15.936  1.00  0.00      D    H  
HETATM 4373  H2  HOH D1301       7.724   1.491  17.507  1.00  0.00      D    H  
HETATM 4374  O   HOH D1302      35.808   3.054 115.223  1.00  0.00      D    O  
HETATM 4375  H1  HOH D1302      36.359   3.347 116.005  1.00  0.00      D    H  
HETATM 4376  H2  HOH D1302      34.897   3.461 115.285  1.00  0.00      D    H  
HETATM 4377  O   HOH D1303      16.083   2.270  38.210  1.00  0.00      D    O  
HETATM 4378  H1  HOH D1303      15.897   1.306  38.017  1.00  0.00      D    H  
HETATM 4379  H2  HOH D1303      15.221   2.746  38.387  1.00  0.00      D    H  
HETATM 4380  O   HOH D1304      37.408  28.816  22.977  1.00  0.00      D    O  
HETATM 4381  H1  HOH D1304      36.696  28.161  23.230  1.00  0.00      D    H  
HETATM 4382  H2  HOH D1304      37.092  29.373  22.209  1.00  0.00      D    H  
HETATM 4383  O   HOH D1305      25.487   9.938  55.608  1.00  0.00      D    O  
HETATM 4384  H1  HOH D1305      26.358  10.070  56.081  1.00  0.00      D    H  
HETATM 4385  H2  HOH D1305      24.749   9.874  56.280  1.00  0.00      D    H  
HETATM 4386  O   HOH D1306      37.591  19.363  89.357  1.00  0.00      D    O  
HETATM 4387  H1  HOH D1306      38.258  20.064  89.106  1.00  0.00      D    H  
HETATM 4388  H2  HOH D1306      36.735  19.800  89.633  1.00  0.00      D    H  
HETATM 4389  O   HOH D1307      14.301  13.438  78.203  1.00  0.00      D    O  
HETATM 4390  H1  HOH D1307      14.893  12.854  78.759  1.00  0.00      D    H  
HETATM 4391  H2  HOH D1307      14.846  14.169  77.791  1.00  0.00      D    H  
HETATM 4392  O   HOH D1308      26.535  30.280  60.385  1.00  0.00      D    O  
HETATM 4393  H1  HOH D1308      27.178  30.655  59.718  1.00  0.00      D    H  
HETATM 4394  H2  HOH D1308      25.599  30.479  60.094  1.00  0.00      D    H  
HETATM 4395  O   HOH D1309      43.482  19.687  85.894  1.00  0.00      D    O  
HETATM 4396  H1  HOH D1309      43.495  20.297  86.686  1.00  0.00      D    H  
HETATM 4397  H2  HOH D1309      42.536  19.482  85.646  1.00  0.00      D    H  
HETATM 4398  O   HOH D1310      16.638  23.767  83.761  1.00  0.00      D    O  
HETATM 4399  H1  HOH D1310      17.389  23.530  84.378  1.00  0.00      D    H  
HETATM 4400  H2  HOH D1310      15.790  23.357  84.097  1.00  0.00      D    H  
HETATM 4401  O   HOH D1311       3.645   8.434  67.575  1.00  0.00      D    O  
HETATM 4402  H1  HOH D1311       4.057   7.911  68.322  1.00  0.00      D    H  
HETATM 4403  H2  HOH D1311       2.665   8.242  67.535  1.00  0.00      D    H  
HETATM 4404  O   HOH D1312      24.226   2.741  80.909  1.00  0.00      D    O  
HETATM 4405  H1  HOH D1312      24.567   3.677  80.996  1.00  0.00      D    H  
HETATM 4406  H2  HOH D1312      24.426   2.234  81.747  1.00  0.00      D    H  
HETATM 4407  O   HOH D1313      26.740  18.254  95.435  1.00  0.00      D    O  
HETATM 4408  H1  HOH D1313      26.388  19.177  95.281  1.00  0.00      D    H  
HETATM 4409  H2  HOH D1313      26.364  17.892  96.287  1.00  0.00      D    H  
HETATM 4410  O   HOH D1314      42.207  11.020 101.646  1.00  0.00      D    O  
HETATM 4411  H1  HOH D1314      41.422  11.399 101.155  1.00  0.00      D    H  
HETATM 4412  H2  HOH D1314      42.052  10.048 101.822  1.00  0.00      D    H  
HETATM 4413  O   HOH D1315      42.036   0.509 100.008  1.00  0.00      D    O  
HETATM 4414  H1  HOH D1315      42.262   1.394  99.600  1.00  0.00      D    H  
HETATM 4415  H2  HOH D1315      41.656  -0.093  99.306  1.00  0.00      D    H  
HETATM 4416  O   HOH D1316      47.198  26.549  86.115  1.00  0.00      D    O  
HETATM 4417  H1  HOH D1316      46.941  25.640  86.444  1.00  0.00      D    H  
HETATM 4418  H2  HOH D1316      47.090  27.214  86.854  1.00  0.00      D    H  
HETATM 4419  O   HOH D1317      29.896  21.390  85.808  1.00  0.00      D    O  
HETATM 4420  H1  HOH D1317      30.406  21.348  84.948  1.00  0.00      D    H  
HETATM 4421  H2  HOH D1317      29.046  20.872  85.718  1.00  0.00      D    H  
HETATM 4422  O   HOH D1318      35.496  26.308  80.716  1.00  0.00      D    O  
HETATM 4423  H1  HOH D1318      35.678  27.073  81.333  1.00  0.00      D    H  
HETATM 4424  H2  HOH D1318      35.131  25.537  81.238  1.00  0.00      D    H  
HETATM 4425  O   HOH D1319      43.350  40.141  99.909  1.00  0.00      D    O  
HETATM 4426  H1  HOH D1319      42.889  39.270 100.079  1.00  0.00      D    H  
HETATM 4427  H2  HOH D1319      42.888  40.868 100.418  1.00  0.00      D    H  
HETATM 4428  O   HOH D1320      28.138  32.273  64.970  1.00  0.00      D    O  
HETATM 4429  H1  HOH D1320      27.538  31.929  65.693  1.00  0.00      D    H  
HETATM 4430  H2  HOH D1320      29.044  32.458  65.350  1.00  0.00      D    H  
HETATM 4431  O   HOH D1321       3.504  10.315  50.851  1.00  0.00      D    O  
HETATM 4432  H1  HOH D1321       3.394   9.971  51.783  1.00  0.00      D    H  
HETATM 4433  H2  HOH D1321       4.331   9.923  50.447  1.00  0.00      D    H  
HETATM 4434  O   HOH D1322      30.669  39.452  62.357  1.00  0.00      D    O  
HETATM 4435  H1  HOH D1322      29.851  39.633  62.903  1.00  0.00      D    H  
HETATM 4436  H2  HOH D1322      30.910  40.271  61.835  1.00  0.00      D    H  
HETATM 4437  O   HOH D1323      44.428  13.382  61.548  1.00  0.00      D    O  
HETATM 4438  H1  HOH D1323      45.268  13.903  61.397  1.00  0.00      D    H  
HETATM 4439  H2  HOH D1323      44.628  12.584  62.117  1.00  0.00      D    H  
HETATM 4440  O   HOH D1324      21.590  31.442  66.695  1.00  0.00      D    O  
HETATM 4441  H1  HOH D1324      21.046  31.096  67.460  1.00  0.00      D    H  
HETATM 4442  H2  HOH D1324      22.169  30.708  66.340  1.00  0.00      D    H  
HETATM 4443  O   HOH D1325      20.199  26.593  85.617  1.00  0.00      D    O  
HETATM 4444  H1  HOH D1325      20.177  27.148  86.449  1.00  0.00      D    H  
HETATM 4445  H2  HOH D1325      20.979  26.866  85.055  1.00  0.00      D    H  
HETATM 4446  O   HOH D1326      43.452  34.466  48.184  1.00  0.00      D    O  
HETATM 4447  H1  HOH D1326      44.338  34.396  48.642  1.00  0.00      D    H  
HETATM 4448  H2  HOH D1326      42.792  34.895  48.800  1.00  0.00      D    H  
HETATM 4449  O   HOH D1327      48.336  27.894 102.965  1.00  0.00      D    O  
HETATM 4450  H1  HOH D1327      48.759  27.717 103.853  1.00  0.00      D    H  
HETATM 4451  H2  HOH D1327      47.653  27.188 102.774  1.00  0.00      D    H  
HETATM 4452  O   HOH D1328      28.558   2.351 102.431  1.00  0.00      D    O  
HETATM 4453  H1  HOH D1328      28.819   1.527 101.927  1.00  0.00      D    H  
HETATM 4454  H2  HOH D1328      28.388   3.096 101.787  1.00  0.00      D    H  
HETATM 4455  O   HOH D1329      34.924  23.143  52.418  1.00  0.00      D    O  
HETATM 4456  H1  HOH D1329      33.986  23.477  52.512  1.00  0.00      D    H  
HETATM 4457  H2  HOH D1329      35.373  23.619  51.661  1.00  0.00      D    H  
HETATM 4458  O   HOH D1330      45.317   4.536 115.164  1.00  0.00      D    O  
HETATM 4459  H1  HOH D1330      46.123   4.135 114.727  1.00  0.00      D    H  
HETATM 4460  H2  HOH D1330      44.525   3.946 115.007  1.00  0.00      D    H  
HETATM 4461  O   HOH D1331      21.119  35.210 113.245  1.00  0.00      D    O  
HETATM 4462  H1  HOH D1331      20.488  34.691 113.822  1.00  0.00      D    H  
HETATM 4463  H2  HOH D1331      21.676  35.812 113.816  1.00  0.00      D    H  
HETATM 4464  O   HOH D1332      42.628  13.814  73.612  1.00  0.00      D    O  
HETATM 4465  H1  HOH D1332      42.396  14.191  74.509  1.00  0.00      D    H  
HETATM 4466  H2  HOH D1332      42.542  12.818  73.637  1.00  0.00      D    H  
HETATM 4467  O   HOH D1333      31.711  33.572  10.780  1.00  0.00      D    O  
HETATM 4468  H1  HOH D1333      32.028  33.175   9.918  1.00  0.00      D    H  
HETATM 4469  H2  HOH D1333      31.340  32.849  11.363  1.00  0.00      D    H  
HETATM 4470  O   HOH D1334      41.118  41.481  71.278  1.00  0.00      D    O  
HETATM 4471  H1  HOH D1334      41.552  41.033  70.497  1.00  0.00      D    H  
HETATM 4472  H2  HOH D1334      40.936  42.439  71.055  1.00  0.00      D    H  
HETATM 4473  O   HOH D1335      16.970  32.129  33.504  1.00  0.00      D    O  
HETATM 4474  H1  HOH D1335      17.903  32.467  33.386  1.00  0.00      D    H  
HETATM 4475  H2  HOH D1335      16.357  32.617  32.882  1.00  0.00      D    H  
HETATM 4476  O   HOH D1336      13.864  22.579  54.232  1.00  0.00      D    O  
HETATM 4477  H1  HOH D1336      14.360  22.528  55.099  1.00  0.00      D    H  
HETATM 4478  H2  HOH D1336      14.382  23.137  53.584  1.00  0.00      D    H  
HETATM 4479  O   HOH D1337      15.255  30.299  71.644  1.00  0.00      D    O  
HETATM 4480  H1  HOH D1337      14.378  30.002  71.268  1.00  0.00      D    H  
HETATM 4481  H2  HOH D1337      15.921  29.557  71.562  1.00  0.00      D    H  
HETATM 4482  O   HOH D1338      46.673   9.477  44.896  1.00  0.00      D    O  
HETATM 4483  H1  HOH D1338      46.150   9.119  45.669  1.00  0.00      D    H  
HETATM 4484  H2  HOH D1338      46.979   8.718  44.321  1.00  0.00      D    H  
HETATM 4485  O   HOH D1339      33.037   7.384  55.340  1.00  0.00      D    O  
HETATM 4486  H1  HOH D1339      32.674   7.434  54.410  1.00  0.00      D    H  
HETATM 4487  H2  HOH D1339      33.617   8.180  55.515  1.00  0.00      D    H  
HETATM 4488  O   HOH D1340      37.890  25.739  38.201  1.00  0.00      D    O  
HETATM 4489  H1  HOH D1340      37.900  25.585  39.189  1.00  0.00      D    H  
HETATM 4490  H2  HOH D1340      38.744  25.405  37.803  1.00  0.00      D    H  
HETATM 4491  O   HOH D1341      12.485   4.871  88.367  1.00  0.00      D    O  
HETATM 4492  H1  HOH D1341      11.995   4.901  89.238  1.00  0.00      D    H  
HETATM 4493  H2  HOH D1341      13.253   5.511  88.394  1.00  0.00      D    H  
HETATM 4494  O   HOH D1342       3.752  15.375  20.514  1.00  0.00      D    O  
HETATM 4495  H1  HOH D1342       4.242  14.686  21.046  1.00  0.00      D    H  
HETATM 4496  H2  HOH D1342       3.306  14.938  19.732  1.00  0.00      D    H  
HETATM 4497  O   HOH D1343      36.244  21.788  65.610  1.00  0.00      D    O  
HETATM 4498  H1  HOH D1343      36.256  22.784  65.701  1.00  0.00      D    H  
HETATM 4499  H2  HOH D1343      36.083  21.542  64.655  1.00  0.00      D    H  
HETATM 4500  O   HOH D1344       7.956  34.572  76.778  1.00  0.00      D    O  
HETATM 4501  H1  HOH D1344       7.797  34.803  75.818  1.00  0.00      D    H  
HETATM 4502  H2  HOH D1344       8.357  33.658  76.839  1.00  0.00      D    H  
HETATM 4503  O   HOH D1345      29.982  36.187 110.278  1.00  0.00      D    O  
HETATM 4504  H1  HOH D1345      30.754  35.577 110.456  1.00  0.00      D    H  
HETATM 4505  H2  HOH D1345      29.995  36.941 110.935  1.00  0.00      D    H  
HETATM 4506  O   HOH D1346       5.054  21.367  24.355  1.00  0.00      D    O  
HETATM 4507  H1  HOH D1346       4.812  20.404  24.474  1.00  0.00      D    H  
HETATM 4508  H2  HOH D1346       5.042  21.826  25.244  1.00  0.00      D    H  
HETATM 4509  O   HOH D1347       6.025  10.027  30.433  1.00  0.00      D    O  
HETATM 4510  H1  HOH D1347       6.401  10.328  29.557  1.00  0.00      D    H  
HETATM 4511  H2  HOH D1347       5.664   9.099  30.340  1.00  0.00      D    H  
HETATM 4512  O   HOH D1348      40.093   6.387  50.200  1.00  0.00      D    O  
HETATM 4513  H1  HOH D1348      39.868   6.684  49.272  1.00  0.00      D    H  
HETATM 4514  H2  HOH D1348      40.622   7.100  50.659  1.00  0.00      D    H  
HETATM 4515  O   HOH D1349      48.673  19.123  90.018  1.00  0.00      D    O  
HETATM 4516  H1  HOH D1349      48.427  20.091  90.054  1.00  0.00      D    H  
HETATM 4517  H2  HOH D1349      48.149  18.620  90.705  1.00  0.00      D    H  
HETATM 4518  O   HOH D1350      21.562  12.268 104.472  1.00  0.00      D    O  
HETATM 4519  H1  HOH D1350      20.719  11.791 104.224  1.00  0.00      D    H  
HETATM 4520  H2  HOH D1350      22.319  11.615 104.498  1.00  0.00      D    H  
HETATM 4521  O   HOH D1351       8.505  16.257  63.642  1.00  0.00      D    O  
HETATM 4522  H1  HOH D1351       9.285  15.804  63.211  1.00  0.00      D    H  
HETATM 4523  H2  HOH D1351       8.823  17.060  64.146  1.00  0.00      D    H  
HETATM 4524  O   HOH D1352      27.645  40.167  99.664  1.00  0.00      D    O  
HETATM 4525  H1  HOH D1352      28.092  40.942 100.111  1.00  0.00      D    H  
HETATM 4526  H2  HOH D1352      28.201  39.344  99.790  1.00  0.00      D    H  
HETATM 4527  O   HOH D1353      45.083  41.044  27.889  1.00  0.00      D    O  
HETATM 4528  H1  HOH D1353      45.171  40.709  28.827  1.00  0.00      D    H  
HETATM 4529  H2  HOH D1353      44.887  42.024  27.902  1.00  0.00      D    H  
HETATM 4530  O   HOH D1354      24.911  38.554   7.622  1.00  0.00      D    O  
HETATM 4531  H1  HOH D1354      24.190  37.941   7.298  1.00  0.00      D    H  
HETATM 4532  H2  HOH D1354      24.752  39.474   7.263  1.00  0.00      D    H  
HETATM 4533  O   HOH D1355       8.868  18.013  11.044  1.00  0.00      D    O  
HETATM 4534  H1  HOH D1355       8.432  18.008  11.944  1.00  0.00      D    H  
HETATM 4535  H2  HOH D1355       8.293  18.517  10.398  1.00  0.00      D    H  
HETATM 4536  O   HOH D1356      27.599  11.293 108.009  1.00  0.00      D    O  
HETATM 4537  H1  HOH D1356      28.082  12.035 107.544  1.00  0.00      D    H  
HETATM 4538  H2  HOH D1356      27.691  10.451 107.478  1.00  0.00      D    H  
HETATM 4539  O   HOH D1357      46.523  31.219  59.930  1.00  0.00      D    O  
HETATM 4540  H1  HOH D1357      47.393  31.233  59.437  1.00  0.00      D    H  
HETATM 4541  H2  HOH D1357      46.164  30.286  59.944  1.00  0.00      D    H  
HETATM 4542  O   HOH D1358      36.651  13.722 111.038  1.00  0.00      D    O  
HETATM 4543  H1  HOH D1358      36.959  14.357 110.330  1.00  0.00      D    H  
HETATM 4544  H2  HOH D1358      37.423  13.166 111.346  1.00  0.00      D    H  
HETATM 4545  O   HOH D1359       9.812  33.630  83.288  1.00  0.00      D    O  
HETATM 4546  H1  HOH D1359       9.046  34.046  83.779  1.00  0.00      D    H  
HETATM 4547  H2  HOH D1359       9.594  33.576  82.314  1.00  0.00      D    H  
HETATM 4548  O   HOH D1360       6.438  25.556  85.099  1.00  0.00      D    O  
HETATM 4549  H1  HOH D1360       6.517  24.595  84.833  1.00  0.00      D    H  
HETATM 4550  H2  HOH D1360       6.282  25.617  86.085  1.00  0.00      D    H  
HETATM 4551  O   HOH D1361       9.198  18.364  27.320  1.00  0.00      D    O  
HETATM 4552  H1  HOH D1361       8.573  18.171  26.564  1.00  0.00      D    H  
HETATM 4553  H2  HOH D1361       9.600  19.271  27.197  1.00  0.00      D    H  
HETATM 4554  O   HOH D1362      38.857  32.596  35.259  1.00  0.00      D    O  
HETATM 4555  H1  HOH D1362      39.031  33.104  36.102  1.00  0.00      D    H  
HETATM 4556  H2  HOH D1362      39.560  32.819  34.583  1.00  0.00      D    H  
HETATM 4557  O   HOH D1363      43.639  41.878  36.548  1.00  0.00      D    O  
HETATM 4558  H1  HOH D1363      43.900  41.390  37.380  1.00  0.00      D    H  
HETATM 4559  H2  HOH D1363      43.041  41.298  35.995  1.00  0.00      D    H  
HETATM 4560  O   HOH D1364      46.599  29.743  39.713  1.00  0.00      D    O  
HETATM 4561  H1  HOH D1364      46.234  30.320  38.982  1.00  0.00      D    H  
HETATM 4562  H2  HOH D1364      45.888  29.113  40.026  1.00  0.00      D    H  
HETATM 4563  O   HOH D1365      47.413  39.396  34.724  1.00  0.00      D    O  
HETATM 4564  H1  HOH D1365      47.477  39.919  33.874  1.00  0.00      D    H  
HETATM 4565  H2  HOH D1365      46.472  39.079  34.850  1.00  0.00      D    H  
HETATM 4566  O   HOH D1366       9.000  14.011  46.838  1.00  0.00      D    O  
HETATM 4567  H1  HOH D1366       9.916  13.679  47.062  1.00  0.00      D    H  
HETATM 4568  H2  HOH D1366       8.625  14.510  47.619  1.00  0.00      D    H  
HETATM 4569  O   HOH D1367      28.105  33.417 115.433  1.00  0.00      D    O  
HETATM 4570  H1  HOH D1367      27.172  33.665 115.173  1.00  0.00      D    H  
HETATM 4571  H2  HOH D1367      28.109  32.495 115.822  1.00  0.00      D    H  
HETATM 4572  O   HOH D1368      37.756   7.307   9.412  1.00  0.00      D    O  
HETATM 4573  H1  HOH D1368      38.198   8.000   9.981  1.00  0.00      D    H  
HETATM 4574  H2  HOH D1368      37.260   6.664   9.995  1.00  0.00      D    H  
HETATM 4575  O   HOH D1369      42.222  39.523  80.850  1.00  0.00      D    O  
HETATM 4576  H1  HOH D1369      42.706  39.821  80.028  1.00  0.00      D    H  
HETATM 4577  H2  HOH D1369      41.329  39.150  80.595  1.00  0.00      D    H  
HETATM 4578  O   HOH D1370      13.703  36.100  51.132  1.00  0.00      D    O  
HETATM 4579  H1  HOH D1370      14.482  35.482  51.235  1.00  0.00      D    H  
HETATM 4580  H2  HOH D1370      13.823  36.652  50.307  1.00  0.00      D    H  
HETATM 4581  O   HOH D1371      30.326   2.794  55.027  1.00  0.00      D    O  
HETATM 4582  H1  HOH D1371      31.048   3.343  54.605  1.00  0.00      D    H  
HETATM 4583  H2  HOH D1371      30.032   3.227  55.879  1.00  0.00      D    H  
HETATM 4584  O   HOH D1372       0.675  15.175 105.713  1.00  0.00      D    O  
HETATM 4585  H1  HOH D1372       1.375  14.777 105.120  1.00  0.00      D    H  
HETATM 4586  H2  HOH D1372       0.334  14.476 106.342  1.00  0.00      D    H  
HETATM 4587  O   HOH D1373      46.494  20.778 103.431  1.00  0.00      D    O  
HETATM 4588  H1  HOH D1373      46.821  20.850 102.488  1.00  0.00      D    H  
HETATM 4589  H2  HOH D1373      46.826  21.560 103.959  1.00  0.00      D    H  
HETATM 4590  O   HOH D1374      37.571  30.121  38.485  1.00  0.00      D    O  
HETATM 4591  H1  HOH D1374      37.398  29.920  37.521  1.00  0.00      D    H  
HETATM 4592  H2  HOH D1374      37.782  31.093  38.590  1.00  0.00      D    H  
HETATM 4593  O   HOH D1375      46.579  31.196  49.789  1.00  0.00      D    O  
HETATM 4594  H1  HOH D1375      47.203  30.918  50.520  1.00  0.00      D    H  
HETATM 4595  H2  HOH D1375      47.107  31.526  49.007  1.00  0.00      D    H  
HETATM 4596  O   HOH D1376      17.342  20.776   6.870  1.00  0.00      D    O  
HETATM 4597  H1  HOH D1376      16.605  21.413   6.644  1.00  0.00      D    H  
HETATM 4598  H2  HOH D1376      17.013  19.837   6.769  1.00  0.00      D    H  
HETATM 4599  O   HOH D1377      11.877   7.167  35.255  1.00  0.00      D    O  
HETATM 4600  H1  HOH D1377      11.779   7.474  34.309  1.00  0.00      D    H  
HETATM 4601  H2  HOH D1377      12.845   7.159  35.505  1.00  0.00      D    H  
HETATM 4602  O   HOH D1378      45.476  -0.097  71.922  1.00  0.00      D    O  
HETATM 4603  H1  HOH D1378      45.543   0.681  71.297  1.00  0.00      D    H  
HETATM 4604  H2  HOH D1378      45.294   0.233  72.848  1.00  0.00      D    H  
HETATM 4605  O   HOH D1379       8.802  30.014 106.896  1.00  0.00      D    O  
HETATM 4606  H1  HOH D1379       9.350  29.178 106.934  1.00  0.00      D    H  
HETATM 4607  H2  HOH D1379       7.906  29.844 107.305  1.00  0.00      D    H  
HETATM 4608  O   HOH D1380      24.588  23.403 104.007  1.00  0.00      D    O  
HETATM 4609  H1  HOH D1380      24.110  23.176 103.158  1.00  0.00      D    H  
HETATM 4610  H2  HOH D1380      25.057  24.280 103.900  1.00  0.00      D    H  
HETATM 4611  O   HOH D1381       7.647  25.491  55.843  1.00  0.00      D    O  
HETATM 4612  H1  HOH D1381       7.111  25.950  56.551  1.00  0.00      D    H  
HETATM 4613  H2  HOH D1381       8.613  25.491  56.103  1.00  0.00      D    H  
HETATM 4614  O   HOH D1382       3.635  19.879  88.701  1.00  0.00      D    O  
HETATM 4615  H1  HOH D1382       2.908  19.450  89.236  1.00  0.00      D    H  
HETATM 4616  H2  HOH D1382       3.262  20.657  88.194  1.00  0.00      D    H  
HETATM 4617  O   HOH D1383      15.465  40.854 117.071  1.00  0.00      D    O  
HETATM 4618  H1  HOH D1383      15.891  39.950 117.054  1.00  0.00      D    H  
HETATM 4619  H2  HOH D1383      16.164  41.549 117.242  1.00  0.00      D    H  
HETATM 4620  O   HOH D1384      36.531  38.204  85.748  1.00  0.00      D    O  
HETATM 4621  H1  HOH D1384      36.308  37.311  85.358  1.00  0.00      D    H  
HETATM 4622  H2  HOH D1384      36.146  38.925  85.172  1.00  0.00      D    H  
HETATM 4623  O   HOH D1385      25.240  35.654  36.553  1.00  0.00      D    O  
HETATM 4624  H1  HOH D1385      25.076  35.114  35.728  1.00  0.00      D    H  
HETATM 4625  H2  HOH D1385      24.748  35.246  37.322  1.00  0.00      D    H  
HETATM 4626  O   HOH D1386      41.686  15.628  58.516  1.00  0.00      D    O  
HETATM 4627  H1  HOH D1386      41.261  14.948  57.919  1.00  0.00      D    H  
HETATM 4628  H2  HOH D1386      42.557  15.920  58.122  1.00  0.00      D    H  
HETATM 4629  O   HOH D1387      41.033  25.054  86.197  1.00  0.00      D    O  
HETATM 4630  H1  HOH D1387      41.919  25.394  86.514  1.00  0.00      D    H  
HETATM 4631  H2  HOH D1387      40.326  25.733  86.396  1.00  0.00      D    H  
HETATM 4632  O   HOH D1388      20.172   9.406  26.377  1.00  0.00      D    O  
HETATM 4633  H1  HOH D1388      19.593   8.819  25.812  1.00  0.00      D    H  
HETATM 4634  H2  HOH D1388      20.314   8.976  27.268  1.00  0.00      D    H  
HETATM 4635  O   HOH D1389      35.143   1.800   3.268  1.00  0.00      D    O  
HETATM 4636  H1  HOH D1389      34.235   2.028   2.917  1.00  0.00      D    H  
HETATM 4637  H2  HOH D1389      35.650   2.642   3.452  1.00  0.00      D    H  
HETATM 4638  O   HOH D1390      38.096  40.425  34.652  1.00  0.00      D    O  
HETATM 4639  H1  HOH D1390      38.977  40.889  34.560  1.00  0.00      D    H  
HETATM 4640  H2  HOH D1390      37.372  41.008  34.283  1.00  0.00      D    H  
HETATM 4641  O   HOH D1391      27.154   1.806  86.358  1.00  0.00      D    O  
HETATM 4642  H1  HOH D1391      27.593   1.804  87.256  1.00  0.00      D    H  
HETATM 4643  H2  HOH D1391      27.094   0.869  86.014  1.00  0.00      D    H  
HETATM 4644  O   HOH D1392      35.824  15.085  20.096  1.00  0.00      D    O  
HETATM 4645  H1  HOH D1392      35.874  14.682  19.182  1.00  0.00      D    H  
HETATM 4646  H2  HOH D1392      35.381  15.980  20.042  1.00  0.00      D    H  
HETATM 4647  O   HOH D1393      37.394   0.110  71.019  1.00  0.00      D    O  
HETATM 4648  H1  HOH D1393      37.332   1.091  71.202  1.00  0.00      D    H  
HETATM 4649  H2  HOH D1393      38.334  -0.123  70.768  1.00  0.00      D    H  
HETATM 4650  O   HOH D1394      15.382  41.714 109.462  1.00  0.00      D    O  
HETATM 4651  H1  HOH D1394      15.968  41.227 110.110  1.00  0.00      D    H  
HETATM 4652  H2  HOH D1394      15.447  41.280 108.564  1.00  0.00      D    H  
HETATM 4653  O   HOH D1395       4.256  34.282  97.371  1.00  0.00      D    O  
HETATM 4654  H1  HOH D1395       4.923  34.966  97.073  1.00  0.00      D    H  
HETATM 4655  H2  HOH D1395       3.417  34.381  96.836  1.00  0.00      D    H  
HETATM 4656  O   HOH D1396      12.282   2.369   3.788  1.00  0.00      D    O  
HETATM 4657  H1  HOH D1396      13.252   2.266   3.566  1.00  0.00      D    H  
HETATM 4658  H2  HOH D1396      11.806   1.509   3.608  1.00  0.00      D    H  
HETATM 4659  O   HOH D1397      47.628  26.630  56.177  1.00  0.00      D    O  
HETATM 4660  H1  HOH D1397      47.206  25.862  55.696  1.00  0.00      D    H  
HETATM 4661  H2  HOH D1397      47.590  26.468  57.163  1.00  0.00      D    H  
HETATM 4662  O   HOH D1398      29.729  10.105  88.327  1.00  0.00      D    O  
HETATM 4663  H1  HOH D1398      29.365   9.173  88.335  1.00  0.00      D    H  
HETATM 4664  H2  HOH D1398      30.476  10.176  88.987  1.00  0.00      D    H  
HETATM 4665  O   HOH D1399      42.206   9.437  67.410  1.00  0.00      D    O  
HETATM 4666  H1  HOH D1399      42.954   8.789  67.558  1.00  0.00      D    H  
HETATM 4667  H2  HOH D1399      42.213   9.743  66.458  1.00  0.00      D    H  
HETATM 4668  O   HOH D1400      16.259  14.743  93.169  1.00  0.00      D    O  
HETATM 4669  H1  HOH D1400      15.839  14.867  92.270  1.00  0.00      D    H  
HETATM 4670  H2  HOH D1400      17.253  14.703  93.069  1.00  0.00      D    H  
HETATM 4671  O   HOH D1401       9.861  18.596  96.638  1.00  0.00      D    O  
HETATM 4672  H1  HOH D1401       8.886  18.552  96.422  1.00  0.00      D    H  
HETATM 4673  H2  HOH D1401      10.014  19.288  97.344  1.00  0.00      D    H  
HETATM 4674  O   HOH D1402       7.411   0.992   4.905  1.00  0.00      D    O  
HETATM 4675  H1  HOH D1402       6.935   1.330   5.717  1.00  0.00      D    H  
HETATM 4676  H2  HOH D1402       6.900   0.226   4.514  1.00  0.00      D    H  
HETATM 4677  O   HOH D1403      35.752  34.338  62.333  1.00  0.00      D    O  
HETATM 4678  H1  HOH D1403      35.570  34.163  63.300  1.00  0.00      D    H  
HETATM 4679  H2  HOH D1403      36.702  34.104  62.124  1.00  0.00      D    H  
HETATM 4680  O   HOH D1404      35.569  22.329 104.735  1.00  0.00      D    O  
HETATM 4681  H1  HOH D1404      35.434  22.997 105.466  1.00  0.00      D    H  
HETATM 4682  H2  HOH D1404      35.931  21.480 105.121  1.00  0.00      D    H  
HETATM 4683  O   HOH D1405      33.103  30.595 106.352  1.00  0.00      D    O  
HETATM 4684  H1  HOH D1405      32.518  29.950 105.860  1.00  0.00      D    H  
HETATM 4685  H2  HOH D1405      33.296  31.382 105.766  1.00  0.00      D    H  
HETATM 4686  O   HOH D1406      34.275  23.031 111.867  1.00  0.00      D    O  
HETATM 4687  H1  HOH D1406      34.612  22.585 112.697  1.00  0.00      D    H  
HETATM 4688  H2  HOH D1406      34.876  22.805 111.100  1.00  0.00      D    H  
HETATM 4689  O   HOH D1407       0.919   9.247  27.739  1.00  0.00      D    O  
HETATM 4690  H1  HOH D1407       1.358   8.350  27.793  1.00  0.00      D    H  
HETATM 4691  H2  HOH D1407       0.687   9.561  28.659  1.00  0.00      D    H  
HETATM 4692  O   HOH D1408      40.585  23.978  59.152  1.00  0.00      D    O  
HETATM 4693  H1  HOH D1408      41.032  24.397  59.942  1.00  0.00      D    H  
HETATM 4694  H2  HOH D1408      40.021  24.661  58.687  1.00  0.00      D    H  
HETATM 4695  O   HOH D1409      25.737   1.041  55.732  1.00  0.00      D    O  
HETATM 4696  H1  HOH D1409      26.059   0.461  54.984  1.00  0.00      D    H  
HETATM 4697  H2  HOH D1409      26.324   1.847  55.806  1.00  0.00      D    H  
HETATM 4698  O   HOH D1410      42.878   5.556   3.646  1.00  0.00      D    O  
HETATM 4699  H1  HOH D1410      43.013   6.399   3.127  1.00  0.00      D    H  
HETATM 4700  H2  HOH D1410      43.259   5.665   4.564  1.00  0.00      D    H  
HETATM 4701  O   HOH D1411      17.910  30.040  23.140  1.00  0.00      D    O  
HETATM 4702  H1  HOH D1411      17.566  29.596  23.967  1.00  0.00      D    H  
HETATM 4703  H2  HOH D1411      18.072  31.009  23.324  1.00  0.00      D    H  
HETATM 4704  O   HOH D1412      36.674  17.914  21.939  1.00  0.00      D    O  
HETATM 4705  H1  HOH D1412      36.455  17.075  22.437  1.00  0.00      D    H  
HETATM 4706  H2  HOH D1412      36.116  18.666  22.290  1.00  0.00      D    H  
HETATM 4707  O   HOH D1413      25.227  33.571  14.078  1.00  0.00      D    O  
HETATM 4708  H1  HOH D1413      25.718  33.098  14.809  1.00  0.00      D    H  
HETATM 4709  H2  HOH D1413      25.513  33.204  13.193  1.00  0.00      D    H  
HETATM 4710  O   HOH D1414       8.801  39.938  88.441  1.00  0.00      D    O  
HETATM 4711  H1  HOH D1414       9.459  40.688  88.367  1.00  0.00      D    H  
HETATM 4712  H2  HOH D1414       9.256  39.073  88.231  1.00  0.00      D    H  
HETATM 4713  O   HOH D1415      18.700  15.715 116.636  1.00  0.00      D    O  
HETATM 4714  H1  HOH D1415      19.025  16.405 117.283  1.00  0.00      D    H  
HETATM 4715  H2  HOH D1415      17.773  15.433 116.887  1.00  0.00      D    H  
HETATM 4716  O   HOH D1416       6.008  23.309   3.863  1.00  0.00      D    O  
HETATM 4717  H1  HOH D1416       6.170  23.007   4.802  1.00  0.00      D    H  
HETATM 4718  H2  HOH D1416       5.125  22.960   3.549  1.00  0.00      D    H  
HETATM 4719  O   HOH D1417      42.195  20.636  78.067  1.00  0.00      D    O  
HETATM 4720  H1  HOH D1417      42.732  20.062  78.685  1.00  0.00      D    H  
HETATM 4721  H2  HOH D1417      42.438  21.596  78.208  1.00  0.00      D    H  
HETATM 4722  O   HOH D1418       8.155  22.705  77.049  1.00  0.00      D    O  
HETATM 4723  H1  HOH D1418       7.651  23.542  76.837  1.00  0.00      D    H  
HETATM 4724  H2  HOH D1418       8.429  22.714  78.010  1.00  0.00      D    H  
HETATM 4725  O   HOH D1419      23.657  20.094  43.369  1.00  0.00      D    O  
HETATM 4726  H1  HOH D1419      24.470  20.126  42.787  1.00  0.00      D    H  
HETATM 4727  H2  HOH D1419      23.455  21.011  43.711  1.00  0.00      D    H  
HETATM 4728  O   HOH D1420       4.551  17.041  61.058  1.00  0.00      D    O  
HETATM 4729  H1  HOH D1420       3.806  16.398  61.236  1.00  0.00      D    H  
HETATM 4730  H2  HOH D1420       4.184  17.867  60.630  1.00  0.00      D    H  
HETATM 4731  O   HOH D1421      15.206  38.092 106.538  1.00  0.00      D    O  
HETATM 4732  H1  HOH D1421      14.547  38.599 107.094  1.00  0.00      D    H  
HETATM 4733  H2  HOH D1421      14.792  37.863 105.657  1.00  0.00      D    H  
HETATM 4734  O   HOH D1422      18.947  33.495  10.083  1.00  0.00      D    O  
HETATM 4735  H1  HOH D1422      18.954  32.506   9.935  1.00  0.00      D    H  
HETATM 4736  H2  HOH D1422      18.124  33.887   9.673  1.00  0.00      D    H  
HETATM 4737  O   HOH D1423      47.709  31.587  66.127  1.00  0.00      D    O  
HETATM 4738  H1  HOH D1423      47.213  30.718  66.160  1.00  0.00      D    H  
HETATM 4739  H2  HOH D1423      48.034  31.820  67.043  1.00  0.00      D    H  
HETATM 4740  O   HOH D1424      21.518   6.730  91.037  1.00  0.00      D    O  
HETATM 4741  H1  HOH D1424      20.955   6.663  90.214  1.00  0.00      D    H  
HETATM 4742  H2  HOH D1424      21.308   7.582  91.516  1.00  0.00      D    H  
HETATM 4743  O   HOH D1425       8.908   9.142 100.989  1.00  0.00      D    O  
HETATM 4744  H1  HOH D1425       9.525   8.891 101.735  1.00  0.00      D    H  
HETATM 4745  H2  HOH D1425       8.189   9.743 101.338  1.00  0.00      D    H  
HETATM 4746  O   HOH D1426      20.378  39.112  36.487  1.00  0.00      D    O  
HETATM 4747  H1  HOH D1426      20.228  38.149  36.715  1.00  0.00      D    H  
HETATM 4748  H2  HOH D1426      19.901  39.689  37.150  1.00  0.00      D    H  
HETATM 4749  O   HOH D1427      10.772  32.378  64.990  1.00  0.00      D    O  
HETATM 4750  H1  HOH D1427      11.666  32.725  65.272  1.00  0.00      D    H  
HETATM 4751  H2  HOH D1427      10.716  31.400  65.188  1.00  0.00      D    H  
HETATM 4752  O   HOH D1428       6.026   3.811 104.030  1.00  0.00      D    O  
HETATM 4753  H1  HOH D1428       6.436   3.500 104.887  1.00  0.00      D    H  
HETATM 4754  H2  HOH D1428       6.740   4.174 103.432  1.00  0.00      D    H  
HETATM 4755  O   HOH D1429       0.899  33.362  75.865  1.00  0.00      D    O  
HETATM 4756  H1  HOH D1429       1.703  33.575  76.421  1.00  0.00      D    H  
HETATM 4757  H2  HOH D1429       0.129  33.141  76.464  1.00  0.00      D    H  
HETATM 4758  O   HOH D1430      23.174  40.265  75.215  1.00  0.00      D    O  
HETATM 4759  H1  HOH D1430      22.371  40.065  75.776  1.00  0.00      D    H  
HETATM 4760  H2  HOH D1430      23.616  39.409  74.947  1.00  0.00      D    H  
HETATM 4761  O   HOH D1431      23.942  37.459  61.130  1.00  0.00      D    O  
HETATM 4762  H1  HOH D1431      23.638  38.205  61.723  1.00  0.00      D    H  
HETATM 4763  H2  HOH D1431      23.441  37.496  60.266  1.00  0.00      D    H  
HETATM 4764  O   HOH D1432      10.629  22.062  46.163  1.00  0.00      D    O  
HETATM 4765  H1  HOH D1432      10.930  21.573  45.345  1.00  0.00      D    H  
HETATM 4766  H2  HOH D1432       9.656  22.280  46.081  1.00  0.00      D    H  
HETATM 4767  O   HOH D1433       6.329  25.780  60.074  1.00  0.00      D    O  
HETATM 4768  H1  HOH D1433       6.032  25.401  60.950  1.00  0.00      D    H  
HETATM 4769  H2  HOH D1433       7.310  25.622  59.957  1.00  0.00      D    H  
HETATM 4770  O   HOH D1434      48.902   3.006  72.103  1.00  0.00      D    O  
HETATM 4771  H1  HOH D1434      49.595   3.710  71.952  1.00  0.00      D    H  
HETATM 4772  H2  HOH D1434      48.388   3.216  72.935  1.00  0.00      D    H  
HETATM 4773  O   HOH D1435      24.634  38.036  74.667  1.00  0.00      D    O  
HETATM 4774  H1  HOH D1435      23.974  37.290  74.758  1.00  0.00      D    H  
HETATM 4775  H2  HOH D1435      25.355  37.766  74.028  1.00  0.00      D    H  
HETATM 4776  O   HOH D1436      23.505  31.783 110.816  1.00  0.00      D    O  
HETATM 4777  H1  HOH D1436      24.256  31.935 111.458  1.00  0.00      D    H  
HETATM 4778  H2  HOH D1436      22.695  32.280 111.126  1.00  0.00      D    H  
HETATM 4779  O   HOH D1437      45.424  26.071  66.031  1.00  0.00      D    O  
HETATM 4780  H1  HOH D1437      46.351  25.889  65.703  1.00  0.00      D    H  
HETATM 4781  H2  HOH D1437      44.805  26.157  65.251  1.00  0.00      D    H  
HETATM 4782  O   HOH D1438      49.395  33.257  94.811  1.00  0.00      D    O  
HETATM 4783  H1  HOH D1438      49.445  32.737  95.664  1.00  0.00      D    H  
HETATM 4784  H2  HOH D1438      48.572  33.825  94.814  1.00  0.00      D    H  
HETATM 4785  O   HOH D1439      19.676  32.583   3.834  1.00  0.00      D    O  
HETATM 4786  H1  HOH D1439      20.620  32.868   4.000  1.00  0.00      D    H  
HETATM 4787  H2  HOH D1439      19.102  33.392   3.702  1.00  0.00      D    H  
HETATM 4788  O   HOH D1440      43.215  39.047   6.774  1.00  0.00      D    O  
HETATM 4789  H1  HOH D1440      43.522  39.571   7.569  1.00  0.00      D    H  
HETATM 4790  H2  HOH D1440      43.978  38.512   6.413  1.00  0.00      D    H  
HETATM 4791  O   HOH D1441      16.589  28.551   7.652  1.00  0.00      D    O  
HETATM 4792  H1  HOH D1441      17.254  28.348   6.933  1.00  0.00      D    H  
HETATM 4793  H2  HOH D1441      16.183  29.450   7.486  1.00  0.00      D    H  
HETATM 4794  O   HOH D1442      12.658  27.285 102.869  1.00  0.00      D    O  
HETATM 4795  H1  HOH D1442      13.168  26.485 102.551  1.00  0.00      D    H  
HETATM 4796  H2  HOH D1442      13.291  28.045 103.018  1.00  0.00      D    H  
HETATM 4797  O   HOH D1443      48.341  34.114 102.036  1.00  0.00      D    O  
HETATM 4798  H1  HOH D1443      48.887  34.900 101.744  1.00  0.00      D    H  
HETATM 4799  H2  HOH D1443      47.688  33.876 101.318  1.00  0.00      D    H  
HETATM 4800  O   HOH D1444       7.044  27.665  25.280  1.00  0.00      D    O  
HETATM 4801  H1  HOH D1444       6.773  27.187  26.116  1.00  0.00      D    H  
HETATM 4802  H2  HOH D1444       7.339  26.998  24.596  1.00  0.00      D    H  
HETATM 4803  O   HOH D1445      13.835  38.653  10.479  1.00  0.00      D    O  
HETATM 4804  H1  HOH D1445      13.343  39.385  10.007  1.00  0.00      D    H  
HETATM 4805  H2  HOH D1445      14.363  39.040  11.235  1.00  0.00      D    H  
HETATM 4806  O   HOH D1446      26.548  22.054  71.473  1.00  0.00      D    O  
HETATM 4807  H1  HOH D1446      27.170  22.408  70.775  1.00  0.00      D    H  
HETATM 4808  H2  HOH D1446      26.429  21.070  71.345  1.00  0.00      D    H  
HETATM 4809  O   HOH D1447      18.472  15.232  96.798  1.00  0.00      D    O  
HETATM 4810  H1  HOH D1447      17.648  15.413  96.261  1.00  0.00      D    H  
HETATM 4811  H2  HOH D1447      18.222  15.089  97.755  1.00  0.00      D    H  
HETATM 4812  O   HOH D1448      35.936  42.302  61.126  1.00  0.00      D    O  
HETATM 4813  H1  HOH D1448      35.229  42.999  61.244  1.00  0.00      D    H  
HETATM 4814  H2  HOH D1448      35.586  41.566  60.548  1.00  0.00      D    H  
HETATM 4815  O   HOH D1449      46.342  35.661   8.384  1.00  0.00      D    O  
HETATM 4816  H1  HOH D1449      46.496  35.954   7.441  1.00  0.00      D    H  
HETATM 4817  H2  HOH D1449      45.403  35.877   8.651  1.00  0.00      D    H  
HETATM 4818  O   HOH D1450      49.107  37.268  93.920  1.00  0.00      D    O  
HETATM 4819  H1  HOH D1450      48.627  36.551  93.415  1.00  0.00      D    H  
HETATM 4820  H2  HOH D1450      48.769  38.163  93.631  1.00  0.00      D    H  
HETATM 4821  O   HOH D1451      29.434   1.776  77.001  1.00  0.00      D    O  
HETATM 4822  H1  HOH D1451      28.613   2.319  76.828  1.00  0.00      D    H  
HETATM 4823  H2  HOH D1451      29.172   0.834  77.213  1.00  0.00      D    H  
HETATM 4824  O   HOH D1452      43.470   3.314  94.158  1.00  0.00      D    O  
HETATM 4825  H1  HOH D1452      43.644   3.948  94.911  1.00  0.00      D    H  
HETATM 4826  H2  HOH D1452      44.200   2.631  94.123  1.00  0.00      D    H  
HETATM 4827  O   HOH D1453      29.585   5.745  94.444  1.00  0.00      D    O  
HETATM 4828  H1  HOH D1453      28.685   5.310  94.411  1.00  0.00      D    H  
HETATM 4829  H2  HOH D1453      30.123   5.343  95.185  1.00  0.00      D    H  
HETATM 4830  O   HOH D1454      22.119  38.218   7.390  1.00  0.00      D    O  
HETATM 4831  H1  HOH D1454      21.507  38.987   7.576  1.00  0.00      D    H  
HETATM 4832  H2  HOH D1454      22.138  38.038   6.407  1.00  0.00      D    H  
HETATM 4833  O   HOH D1455      43.285  38.022  43.795  1.00  0.00      D    O  
HETATM 4834  H1  HOH D1455      42.396  37.683  44.102  1.00  0.00      D    H  
HETATM 4835  H2  HOH D1455      43.222  38.304  42.838  1.00  0.00      D    H  
HETATM 4836  O   HOH D1456      37.666   1.607  29.865  1.00  0.00      D    O  
HETATM 4837  H1  HOH D1456      38.049   2.495  30.121  1.00  0.00      D    H  
HETATM 4838  H2  HOH D1456      37.713   0.986  30.647  1.00  0.00      D    H  
HETATM 4839  O   HOH D1457      32.037   4.776  53.617  1.00  0.00      D    O  
HETATM 4840  H1  HOH D1457      32.047   5.751  53.393  1.00  0.00      D    H  
HETATM 4841  H2  HOH D1457      32.308   4.247  52.812  1.00  0.00      D    H  
HETATM 4842  O   HOH D1458      23.224   8.130  94.608  1.00  0.00      D    O  
HETATM 4843  H1  HOH D1458      23.499   8.903  95.179  1.00  0.00      D    H  
HETATM 4844  H2  HOH D1458      24.022   7.562  94.408  1.00  0.00      D    H  
HETATM 4845  O   HOH D1459      26.651  11.248  73.099  1.00  0.00      D    O  
HETATM 4846  H1  HOH D1459      26.956  10.328  73.347  1.00  0.00      D    H  
HETATM 4847  H2  HOH D1459      25.767  11.191  72.635  1.00  0.00      D    H  
HETATM 4848  O   HOH D1460      18.738  15.384  16.408  1.00  0.00      D    O  
HETATM 4849  H1  HOH D1460      17.989  14.802  16.725  1.00  0.00      D    H  
HETATM 4850  H2  HOH D1460      18.798  16.196  16.988  1.00  0.00      D    H  
HETATM 4851  O   HOH D1461      25.795  16.142  69.550  1.00  0.00      D    O  
HETATM 4852  H1  HOH D1461      25.305  15.925  70.394  1.00  0.00      D    H  
HETATM 4853  H2  HOH D1461      25.147  16.471  68.863  1.00  0.00      D    H  
HETATM 4854  O   HOH D1462      47.948  17.554  12.978  1.00  0.00      D    O  
HETATM 4855  H1  HOH D1462      46.997  17.687  13.259  1.00  0.00      D    H  
HETATM 4856  H2  HOH D1462      48.120  18.061  12.133  1.00  0.00      D    H  
HETATM 4857  O   HOH D1463      30.946  33.048 115.148  1.00  0.00      D    O  
HETATM 4858  H1  HOH D1463      31.707  33.691 115.235  1.00  0.00      D    H  
HETATM 4859  H2  HOH D1463      31.250  32.134 115.421  1.00  0.00      D    H  
HETATM 4860  O   HOH D1464      27.118  37.376  58.578  1.00  0.00      D    O  
HETATM 4861  H1  HOH D1464      27.107  37.771  59.497  1.00  0.00      D    H  
HETATM 4862  H2  HOH D1464      26.439  36.644  58.523  1.00  0.00      D    H  
HETATM 4863  O   HOH D1465      10.829   6.676  80.053  1.00  0.00      D    O  
HETATM 4864  H1  HOH D1465      10.455   5.825  80.420  1.00  0.00      D    H  
HETATM 4865  H2  HOH D1465      11.364   7.138  80.762  1.00  0.00      D    H  
HETATM 4866  O   HOH D1466      41.459  40.583  51.387  1.00  0.00      D    O  
HETATM 4867  H1  HOH D1466      40.749  41.239  51.643  1.00  0.00      D    H  
HETATM 4868  H2  HOH D1466      42.349  40.918  51.695  1.00  0.00      D    H  
HETATM 4869  O   HOH D1467      45.269  38.264   4.903  1.00  0.00      D    O  
HETATM 4870  H1  HOH D1467      45.850  39.025   4.614  1.00  0.00      D    H  
HETATM 4871  H2  HOH D1467      44.890  37.810   4.096  1.00  0.00      D    H  
HETATM 4872  O   HOH D1468       3.777  27.359  87.023  1.00  0.00      D    O  
HETATM 4873  H1  HOH D1468       4.330  28.139  86.730  1.00  0.00      D    H  
HETATM 4874  H2  HOH D1468       4.378  26.607  87.295  1.00  0.00      D    H  
HETATM 4875  O   HOH D1469      24.784  39.433  25.014  1.00  0.00      D    O  
HETATM 4876  H1  HOH D1469      25.217  40.093  25.628  1.00  0.00      D    H  
HETATM 4877  H2  HOH D1469      23.926  39.813  24.668  1.00  0.00      D    H  
HETATM 4878  O   HOH D1470      24.450   4.100  95.038  1.00  0.00      D    O  
HETATM 4879  H1  HOH D1470      23.584   4.032  95.533  1.00  0.00      D    H  
HETATM 4880  H2  HOH D1470      24.910   3.213  95.046  1.00  0.00      D    H  
HETATM 4881  O   HOH D1471      16.123  34.299  87.837  1.00  0.00      D    O  
HETATM 4882  H1  HOH D1471      15.377  34.879  88.165  1.00  0.00      D    H  
HETATM 4883  H2  HOH D1471      16.995  34.661  88.165  1.00  0.00      D    H  
HETATM 4884  O   HOH D1472      22.692  37.224  28.642  1.00  0.00      D    O  
HETATM 4885  H1  HOH D1472      22.170  37.953  28.199  1.00  0.00      D    H  
HETATM 4886  H2  HOH D1472      23.286  37.618  29.343  1.00  0.00      D    H  
HETATM 4887  O   HOH D1473      18.111  34.330  51.338  1.00  0.00      D    O  
HETATM 4888  H1  HOH D1473      18.582  34.182  52.207  1.00  0.00      D    H  
HETATM 4889  H2  HOH D1473      18.331  35.243  50.991  1.00  0.00      D    H  
HETATM 4890  O   HOH D1474      41.140  19.025 114.525  1.00  0.00      D    O  
HETATM 4891  H1  HOH D1474      41.329  18.964 115.506  1.00  0.00      D    H  
HETATM 4892  H2  HOH D1474      40.431  18.364 114.281  1.00  0.00      D    H  
HETATM 4893  O   HOH D1475      11.083  42.582  55.917  1.00  0.00      D    O  
HETATM 4894  H1  HOH D1475      10.480  43.123  56.503  1.00  0.00      D    H  
HETATM 4895  H2  HOH D1475      11.045  41.622  56.195  1.00  0.00      D    H  
HETATM 4896  O   HOH D1476      39.321   3.129  41.640  1.00  0.00      D    O  
HETATM 4897  H1  HOH D1476      39.039   2.860  42.561  1.00  0.00      D    H  
HETATM 4898  H2  HOH D1476      40.108   3.743  41.699  1.00  0.00      D    H  
HETATM 4899  O   HOH D1477       8.847  11.867 117.037  1.00  0.00      D    O  
HETATM 4900  H1  HOH D1477       9.224  11.151 116.449  1.00  0.00      D    H  
HETATM 4901  H2  HOH D1477       7.957  11.575 117.389  1.00  0.00      D    H  
HETATM 4902  O   HOH D1478      12.847  16.622  78.757  1.00  0.00      D    O  
HETATM 4903  H1  HOH D1478      13.097  16.021  79.516  1.00  0.00      D    H  
HETATM 4904  H2  HOH D1478      13.642  17.166  78.487  1.00  0.00      D    H  
HETATM 4905  O   HOH D1479      33.388  39.790  46.992  1.00  0.00      D    O  
HETATM 4906  H1  HOH D1479      34.127  39.460  46.405  1.00  0.00      D    H  
HETATM 4907  H2  HOH D1479      32.571  39.233  46.845  1.00  0.00      D    H  
HETATM 4908  O   HOH D1480      27.538  38.605  41.416  1.00  0.00      D    O  
HETATM 4909  H1  HOH D1480      28.352  38.950  40.949  1.00  0.00      D    H  
HETATM 4910  H2  HOH D1480      27.551  38.900  42.371  1.00  0.00      D    H  
HETATM 4911  O   HOH D1481      23.200  15.103  27.747  1.00  0.00      D    O  
HETATM 4912  H1  HOH D1481      24.099  14.669  27.794  1.00  0.00      D    H  
HETATM 4913  H2  HOH D1481      22.495  14.440  27.999  1.00  0.00      D    H  
HETATM 4914  O   HOH D1482      12.570  33.916  31.909  1.00  0.00      D    O  
HETATM 4915  H1  HOH D1482      11.830  33.243  31.926  1.00  0.00      D    H  
HETATM 4916  H2  HOH D1482      12.597  34.403  32.783  1.00  0.00      D    H  
HETATM 4917  O   HOH D1483      12.208  26.454 105.711  1.00  0.00      D    O  
HETATM 4918  H1  HOH D1483      12.388  26.598 104.738  1.00  0.00      D    H  
HETATM 4919  H2  HOH D1483      11.857  25.528 105.851  1.00  0.00      D    H  
HETATM 4920  O   HOH D1484      40.174  36.830  57.776  1.00  0.00      D    O  
HETATM 4921  H1  HOH D1484      40.937  37.403  58.075  1.00  0.00      D    H  
HETATM 4922  H2  HOH D1484      39.571  36.645  58.552  1.00  0.00      D    H  
HETATM 4923  O   HOH D1485      35.715   9.164  69.513  1.00  0.00      D    O  
HETATM 4924  H1  HOH D1485      35.535   9.032  70.488  1.00  0.00      D    H  
HETATM 4925  H2  HOH D1485      35.973  10.116  69.348  1.00  0.00      D    H  
HETATM 4926  O   HOH D1486       9.908  16.456  41.758  1.00  0.00      D    O  
HETATM 4927  H1  HOH D1486      10.400  15.607  41.951  1.00  0.00      D    H  
HETATM 4928  H2  HOH D1486      10.099  16.746  40.821  1.00  0.00      D    H  
HETATM 4929  O   HOH D1487       2.943  32.140 112.905  1.00  0.00      D    O  
HETATM 4930  H1  HOH D1487       2.537  32.484 113.751  1.00  0.00      D    H  
HETATM 4931  H2  HOH D1487       2.364  31.417 112.527  1.00  0.00      D    H  
HETATM 4932  O   HOH D1488      47.038  30.175 118.047  1.00  0.00      D    O  
HETATM 4933  H1  HOH D1488      46.941  30.451 119.003  1.00  0.00      D    H  
HETATM 4934  H2  HOH D1488      46.148  29.888 117.692  1.00  0.00      D    H  
HETATM 4935  O   HOH D1489      11.908  20.573  65.113  1.00  0.00      D    O  
HETATM 4936  H1  HOH D1489      12.067  19.748  64.572  1.00  0.00      D    H
[truncated: 1,719,799 more chars]
