# Supplementary material for: ECE vs DISP Mechanisms in Anodic Electrolysis of Benzyl Alcohols: Computational Prediction of Microscopic Rate Constants
Source: J Phys Chem C Nanomater Interfaces. 2025 Aug 28;129(36):16076–96. doi: 10.1021/acs.jpcc.5c04347 (PMC12434723; doi:10.1021/acs.jpcc.5c04347)
Supplement: Supplementary file 2 [file jp5c04347_si_002.zip › example_simulation_inputs/MM_simulation_LiClO4_electrode/charge_18.pdb]

TITLE     MDANALYSIS FRAME 0: Created by PDBWriter
CRYST1   49.280   49.280  370.422  90.00  90.00 120.00 P 1           1
HETATM    1  C00 2ag A   1      29.778  39.688   3.790  1.00  0.00      A    C  
HETATM    2  O01 2ag A   1      29.532  38.365   3.393  1.00  0.00      A    O  
HETATM    3  C02 2ag A   1      28.186  38.043   3.526  1.00  0.00      A    C  
HETATM    4  C03 2ag A   1      27.089  38.936   3.605  1.00  0.00      A    C  
HETATM    5  C04 2ag A   1      25.784  38.510   3.594  1.00  0.00      A    C  
HETATM    6  C05 2ag A   1      25.504  37.144   3.740  1.00  0.00      A    C  
HETATM    7  C06 2ag A   1      24.135  36.630   3.931  1.00  0.00      A    C  
HETATM    8  O07 2ag A   1      23.301  37.349   3.039  1.00  0.00      A    O  
HETATM    9  C08 2ag A   1      26.571  36.207   3.759  1.00  0.00      A    C  
HETATM   10  C09 2ag A   1      27.910  36.667   3.620  1.00  0.00      A    C  
HETATM   11  H0A 2ag A   1      29.439  39.823   4.817  1.00  0.00      A    H  
HETATM   12  H0B 2ag A   1      30.848  39.821   3.632  1.00  0.00      A    H  
HETATM   13  H0C 2ag A   1      29.247  40.360   3.115  1.00  0.00      A    H  
HETATM   14  H0D 2ag A   1      27.327  39.978   3.455  1.00  0.00      A    H  
HETATM   15  H0E 2ag A   1      25.048  39.300   3.600  1.00  0.00      A    H  
HETATM   16  H0F 2ag A   1      23.774  36.789   4.947  1.00  0.00      A    H  
HETATM   17  H0G 2ag A   1      24.133  35.542   3.862  1.00  0.00      A    H  
HETATM   18  H0H 2ag A   1      22.816  38.027   3.484  1.00  0.00      A    H  
HETATM   19  H0I 2ag A   1      26.252  35.180   3.849  1.00  0.00      A    H  
HETATM   20  H0J 2ag A   1      28.664  36.135   4.182  1.00  0.00      A    H  
HETATM   21 Li   Li  B   1      16.998   1.857 116.639  1.00  0.00      B   LI  
HETATM   22 Li   Li  B   2      36.735   2.758   7.783  1.00  0.00      B   LI  
HETATM   23 Li   Li  B   3      29.610  39.710 116.580  1.00  0.00      B   LI  
HETATM   24 Li   Li  B   4      13.538  32.034 116.632  1.00  0.00      B   LI  
HETATM   25 Li   Li  B   5      17.906  21.372 116.921  1.00  0.00      B   LI  
HETATM   26 Li   Li  B   6       0.116  18.767 105.032  1.00  0.00      B   LI  
HETATM   27 Li   Li  B   7      47.130  32.431 116.804  1.00  0.00      B   LI  
HETATM   28 Li   Li  B   8       3.679  32.862 107.712  1.00  0.00      B   LI  
HETATM   29 Li   Li  B   9      23.498  31.166  46.550  1.00  0.00      B   LI  
HETATM   30 Li   Li  B  10      41.313  32.823  13.800  1.00  0.00      B   LI  
HETATM   31 Li   Li  B  11      48.184  25.716  33.265  1.00  0.00      B   LI  
HETATM   32 Li   Li  B  12      11.217  25.228 109.896  1.00  0.00      B   LI  
HETATM   33 Li   Li  B  13      35.386  11.699 114.212  1.00  0.00      B   LI  
HETATM   34 Li   Li  B  14       5.931  31.818 113.403  1.00  0.00      B   LI  
HETATM   35 Li   Li  B  15      33.877  18.385  50.932  1.00  0.00      B   LI  
HETATM   36 Li   Li  B  16      43.383  11.370  88.753  1.00  0.00      B   LI  
HETATM   37 Li   Li  B  17      39.597  27.358  78.003  1.00  0.00      B   LI  
HETATM   38 Li   Li  B  18      41.297  36.389  52.569  1.00  0.00      B   LI  
HETATM   39 Li   Li  B  19       4.005  11.546 116.678  1.00  0.00      B   LI  
HETATM   40 Li   Li  B  20      12.522  23.112  25.150  1.00  0.00      B   LI  
HETATM   41 Li   Li  B  21      31.944  15.812  81.148  1.00  0.00      B   LI  
HETATM   42 Li   Li  B  22      17.803  15.433  74.852  1.00  0.00      B   LI  
HETATM   43 Li   Li  B  23      45.483  27.389 117.247  1.00  0.00      B   LI  
HETATM   44 Li   Li  B  24       4.904  27.012  20.422  1.00  0.00      B   LI  
HETATM   45 Li   Li  B  25      25.288  21.583 117.075  1.00  0.00      B   LI  
HETATM   46 Li   Li  B  26      20.040  24.323  36.273  1.00  0.00      B   LI  
HETATM   47 Li   Li  B  27      44.233   1.356  20.585  1.00  0.00      B   LI  
HETATM   48 Li   Li  B  28      26.227  12.843 110.583  1.00  0.00      B   LI  
HETATM   49 Li   Li  B  29       8.613  20.561 117.219  1.00  0.00      B   LI  
HETATM   50 Li   Li  B  30      32.857  27.385  26.587  1.00  0.00      B   LI  
HETATM   51 Li   Li  B  31       3.699   3.234  12.263  1.00  0.00      B   LI  
HETATM   52 Li   Li  B  32      10.319   4.671 108.800  1.00  0.00      B   LI  
HETATM   53 Li   Li  B  33       4.377  39.020   8.940  1.00  0.00      B   LI  
HETATM   54 Li   Li  B  34       2.711   9.545  42.361  1.00  0.00      B   LI  
HETATM   55 Li   Li  B  35      21.480  10.551  14.646  1.00  0.00      B   LI  
HETATM   56 Li   Li  B  36      22.546  19.073  43.181  1.00  0.00      B   LI  
HETATM   57 Li   Li  B  37      31.271  11.632 116.005  1.00  0.00      B   LI  
HETATM   58 Li   Li  B  38      45.744   0.347 116.763  1.00  0.00      B   LI  
HETATM   59 Li   Li  B  39      16.840  37.404  59.902  1.00  0.00      B   LI  
HETATM   60 Li   Li  B  40      26.392  34.312 116.059  1.00  0.00      B   LI  
HETATM   61 Li   Li  B  41      10.551  37.236 116.084  1.00  0.00      B   LI  
HETATM   62 Li   Li  B  42      41.692  22.651  94.958  1.00  0.00      B   LI  
HETATM   63 Li   Li  B  43      44.631  20.885  20.762  1.00  0.00      B   LI  
HETATM   64 Li   Li  B  44      14.645  32.314 101.857  1.00  0.00      B   LI  
HETATM   65 Li   Li  B  45      16.205  29.725  36.305  1.00  0.00      B   LI  
HETATM   66 Li   Li  B  46      22.384   0.320 116.417  1.00  0.00      B   LI  
HETATM   67 Li   Li  B  47       1.683  38.367  88.941  1.00  0.00      B   LI  
HETATM   68 Li   Li  B  48      16.749   7.696 100.359  1.00  0.00      B   LI  
HETATM   69 Li   Li  B  49      13.136   2.091  41.722  1.00  0.00      B   LI  
HETATM   70 Li   Li  B  50      37.783  28.374 114.939  1.00  0.00      B   LI  
HETATM   71 Li   Li  B  51      16.187  30.318  93.929  1.00  0.00      B   LI  
HETATM   72 Li   Li  B  52       8.917  17.082   9.438  1.00  0.00      B   LI  
HETATM   73 Li   Li  B  53      27.114  27.165 117.138  1.00  0.00      B   LI  
HETATM   74 Li   Li  B  54      48.350  21.298  98.427  1.00  0.00      B   LI  
HETATM   75 Li   Li  B  55      28.405  18.532   8.750  1.00  0.00      B   LI  
HETATM   76 Li   Li  B  56      37.189  40.093   6.943  1.00  0.00      B   LI  
HETATM   77 Li   Li  B  57      38.348  41.446 114.129  1.00  0.00      B   LI  
HETATM   78 Li   Li  B  58      31.952  10.077  37.034  1.00  0.00      B   LI  
HETATM   79 Li   Li  B  59      23.147  29.919   6.135  1.00  0.00      B   LI  
HETATM   80 Li   Li  B  60      13.306  10.156 117.126  1.00  0.00      B   LI  
HETATM   81 Li   Li  B  61      19.068   7.995  75.395  1.00  0.00      B   LI  
HETATM   82 Li   Li  B  62      17.663  10.648 113.813  1.00  0.00      B   LI  
HETATM   83 Li   Li  B  63      39.749  15.034 100.185  1.00  0.00      B   LI  
HETATM   84 Li   Li  B  64      27.308  36.196  12.822  1.00  0.00      B   LI  
HETATM   85 Li   Li  B  65      28.636  37.033  74.455  1.00  0.00      B   LI  
HETATM   86 Li   Li  B  66      30.058  18.579 107.294  1.00  0.00      B   LI  
HETATM   87 Li   Li  B  67       5.400  11.789  72.972  1.00  0.00      B   LI  
HETATM   88 Li   Li  B  68      44.150  20.845  59.262  1.00  0.00      B   LI  
HETATM   89 Li   Li  B  69      19.164  40.904  50.341  1.00  0.00      B   LI  
HETATM   90 Li   Li  B  70      10.903  18.592   5.046  1.00  0.00      B   LI  
HETATM   91 Li   Li  B  71      37.015  21.163 116.542  1.00  0.00      B   LI  
HETATM   92 Li   Li  B  72       1.669  36.072  63.665  1.00  0.00      B   LI  
HETATM   93 Li   Li  B  73       4.672   2.807  89.308  1.00  0.00      B   LI  
HETATM   94 Li   Li  B  74      43.470  37.382  77.075  1.00  0.00      B   LI  
HETATM   95 Li   Li  B  75      24.025  36.549  35.358  1.00  0.00      B   LI  
HETATM   96  Clc CLO C   1      37.404  12.190  96.413  1.00  0.00      C   CL  
HETATM   97  Oc1 CLO C   1      36.671  12.278  95.141  1.00  0.00      C    O  
HETATM   98  Oc2 CLO C   1      37.695  10.734  96.741  1.00  0.00      C    O  
HETATM   99  Oc3 CLO C   1      36.659  12.811  97.505  1.00  0.00      C    O  
HETATM  100  Oc4 CLO C   1      38.681  12.936  96.311  1.00  0.00      C    O  
HETATM  101  Clc CLO C   2      30.900  33.988   3.562  1.00  0.00      C   CL  
HETATM  102  Oc1 CLO C   2      30.879  35.278   2.854  1.00  0.00      C    O  
HETATM  103  Oc2 CLO C   2      29.710  33.157   3.234  1.00  0.00      C    O  
HETATM  104  Oc3 CLO C   2      30.960  34.216   5.000  1.00  0.00      C    O  
HETATM  105  Oc4 CLO C   2      32.158  33.221   3.167  1.00  0.00      C    O  
HETATM  106  Clc CLO C   3      43.290  33.996   3.576  1.00  0.00      C   CL  
HETATM  107  Oc1 CLO C   3      44.590  34.496   3.116  1.00  0.00      C    O  
HETATM  108  Oc2 CLO C   3      43.214  34.024   5.073  1.00  0.00      C    O  
HETATM  109  Oc3 CLO C   3      43.191  32.573   3.118  1.00  0.00      C    O  
HETATM  110  Oc4 CLO C   3      42.223  34.793   2.901  1.00  0.00      C    O  
HETATM  111  Clc CLO C   4      30.767  40.413  85.686  1.00  0.00      C   CL  
HETATM  112  Oc1 CLO C   4      31.913  40.088  84.796  1.00  0.00      C    O  
HETATM  113  Oc2 CLO C   4      30.396  39.140  86.426  1.00  0.00      C    O  
HETATM  114  Oc3 CLO C   4      29.595  40.864  84.853  1.00  0.00      C    O  
HETATM  115  Oc4 CLO C   4      31.194  41.507  86.608  1.00  0.00      C    O  
HETATM  116  Clc CLO C   5      32.777  16.924  43.744  1.00  0.00      C   CL  
HETATM  117  Oc1 CLO C   5      31.827  16.741  42.627  1.00  0.00      C    O  
HETATM  118  Oc2 CLO C   5      33.353  15.581  44.187  1.00  0.00      C    O  
HETATM  119  Oc3 CLO C   5      32.090  17.604  44.877  1.00  0.00      C    O  
HETATM  120  Oc4 CLO C   5      33.889  17.835  43.267  1.00  0.00      C    O  
HETATM  121  Clc CLO C   6      19.960   1.087   3.438  1.00  0.00      C   CL  
HETATM  122  Oc1 CLO C   6      20.354  -0.324   3.138  1.00  0.00      C    O  
HETATM  123  Oc2 CLO C   6      20.935   1.995   2.695  1.00  0.00      C    O  
HETATM  124  Oc3 CLO C   6      20.014   1.343   4.937  1.00  0.00      C    O  
HETATM  125  Oc4 CLO C   6      18.621   1.411   2.894  1.00  0.00      C    O  
HETATM  126  Clc CLO C   7      27.065  37.910  20.613  1.00  0.00      C   CL  
HETATM  127  Oc1 CLO C   7      27.277  39.337  21.015  1.00  0.00      C    O  
HETATM  128  Oc2 CLO C   7      25.681  37.824  19.984  1.00  0.00      C    O  
HETATM  129  Oc3 CLO C   7      27.180  36.969  21.767  1.00  0.00      C    O  
HETATM  130  Oc4 CLO C   7      28.119  37.482  19.616  1.00  0.00      C    O  
HETATM  131  Clc CLO C   8      12.610  18.808  40.263  1.00  0.00      C   CL  
HETATM  132  Oc1 CLO C   8      13.920  18.710  39.518  1.00  0.00      C    O  
HETATM  133  Oc2 CLO C   8      12.765  19.853  41.340  1.00  0.00      C    O  
HETATM  134  Oc3 CLO C   8      12.305  17.466  40.928  1.00  0.00      C    O  
HETATM  135  Oc4 CLO C   8      11.530  19.201  39.317  1.00  0.00      C    O  
HETATM  136  Clc CLO C   9      19.311  33.461  51.760  1.00  0.00      C   CL  
HETATM  137  Oc1 CLO C   9      18.855  34.717  52.495  1.00  0.00      C    O  
HETATM  138  Oc2 CLO C   9      19.271  32.200  52.602  1.00  0.00      C    O  
HETATM  139  Oc3 CLO C   9      20.764  33.666  51.363  1.00  0.00      C    O  
HETATM  140  Oc4 CLO C   9      18.499  33.197  50.474  1.00  0.00      C    O  
HETATM  141  Clc CLO C  10      32.857   0.992   3.696  1.00  0.00      C   CL  
HETATM  142  Oc1 CLO C  10      32.393   0.875   5.109  1.00  0.00      C    O  
HETATM  143  Oc2 CLO C  10      34.261   0.490   3.531  1.00  0.00      C    O  
HETATM  144  Oc3 CLO C  10      32.772   2.417   3.250  1.00  0.00      C    O  
HETATM  145  Oc4 CLO C  10      31.921   0.218   2.841  1.00  0.00      C    O  
HETATM  146  Clc CLO C  11      16.465  16.084  28.941  1.00  0.00      C   CL  
HETATM  147  Oc1 CLO C  11      16.062  16.617  27.600  1.00  0.00      C    O  
HETATM  148  Oc2 CLO C  11      16.919  14.670  28.826  1.00  0.00      C    O  
HETATM  149  Oc3 CLO C  11      15.280  16.081  29.845  1.00  0.00      C    O  
HETATM  150  Oc4 CLO C  11      17.481  17.007  29.511  1.00  0.00      C    O  
HETATM  151  Clc CLO C  12      25.276   6.964  19.628  1.00  0.00      C   CL  
HETATM  152  Oc1 CLO C  12      26.174   8.177  19.363  1.00  0.00      C    O  
HETATM  153  Oc2 CLO C  12      23.865   7.470  19.847  1.00  0.00      C    O  
HETATM  154  Oc3 CLO C  12      25.827   6.247  20.831  1.00  0.00      C    O  
HETATM  155  Oc4 CLO C  12      25.302   6.038  18.406  1.00  0.00      C    O  
HETATM  156  Clc CLO C  13      23.482  22.360   3.727  1.00  0.00      C   CL  
HETATM  157  Oc1 CLO C  13      22.706  21.237   3.120  1.00  0.00      C    O  
HETATM  158  Oc2 CLO C  13      22.713  23.628   3.588  1.00  0.00      C    O  
HETATM  159  Oc3 CLO C  13      24.788  22.531   3.002  1.00  0.00      C    O  
HETATM  160  Oc4 CLO C  13      23.725  21.996   5.144  1.00  0.00      C    O  
HETATM  161  Clc CLO C  14       4.876  16.486  40.780  1.00  0.00      C   CL  
HETATM  162  Oc1 CLO C  14       5.351  15.257  40.083  1.00  0.00      C    O  
HETATM  163  Oc2 CLO C  14       5.990  17.441  41.005  1.00  0.00      C    O  
HETATM  164  Oc3 CLO C  14       4.288  16.069  42.107  1.00  0.00      C    O  
HETATM  165  Oc4 CLO C  14       3.902  17.155  39.834  1.00  0.00      C    O  
HETATM  166  Clc CLO C  15      45.912  12.332  38.389  1.00  0.00      C   CL  
HETATM  167  Oc1 CLO C  15      44.885  11.537  39.140  1.00  0.00      C    O  
HETATM  168  Oc2 CLO C  15      45.324  13.045  37.213  1.00  0.00      C    O  
HETATM  169  Oc3 CLO C  15      47.071  11.454  37.880  1.00  0.00      C    O  
HETATM  170  Oc4 CLO C  15      46.456  13.380  39.354  1.00  0.00      C    O  
HETATM  171  Clc CLO C  16      14.770  32.564  81.462  1.00  0.00      C   CL  
HETATM  172  Oc1 CLO C  16      15.750  32.538  80.300  1.00  0.00      C    O  
HETATM  173  Oc2 CLO C  16      13.381  32.909  80.949  1.00  0.00      C    O  
HETATM  174  Oc3 CLO C  16      15.216  33.674  82.414  1.00  0.00      C    O  
HETATM  175  Oc4 CLO C  16      14.795  31.308  82.285  1.00  0.00      C    O  
HETATM  176  Clc CLO C  17      46.870  31.816  26.401  1.00  0.00      C   CL  
HETATM  177  Oc1 CLO C  17      48.293  31.603  26.918  1.00  0.00      C    O  
HETATM  178  Oc2 CLO C  17      46.065  32.658  27.354  1.00  0.00      C    O  
HETATM  179  Oc3 CLO C  17      46.211  30.505  26.288  1.00  0.00      C    O  
HETATM  180  Oc4 CLO C  17      46.925  32.478  25.052  1.00  0.00      C    O  
HETATM  181  Clc CLO C  18      26.605  27.100  52.571  1.00  0.00      C   CL  
HETATM  182  Oc1 CLO C  18      27.920  26.909  51.796  1.00  0.00      C    O  
HETATM  183  Oc2 CLO C  18      26.714  28.397  53.361  1.00  0.00      C    O  
HETATM  184  Oc3 CLO C  18      26.440  25.917  53.517  1.00  0.00      C    O  
HETATM  185  Oc4 CLO C  18      25.494  27.144  51.573  1.00  0.00      C    O  
HETATM  186  Clc CLO C  19      10.950   8.122 111.990  1.00  0.00      C   CL  
HETATM  187  Oc1 CLO C  19      10.118   7.297 112.979  1.00  0.00      C    O  
HETATM  188  Oc2 CLO C  19      10.098   8.902 111.003  1.00  0.00      C    O  
HETATM  189  Oc3 CLO C  19      11.829   7.165 111.243  1.00  0.00      C    O  
HETATM  190  Oc4 CLO C  19      11.811   9.103 112.805  1.00  0.00      C    O  
HETATM  191  Clc CLO C  20      30.453  17.546   3.607  1.00  0.00      C   CL  
HETATM  192  Oc1 CLO C  20      30.014  18.928   3.111  1.00  0.00      C    O  
HETATM  193  Oc2 CLO C  20      30.483  17.517   5.129  1.00  0.00      C    O  
HETATM  194  Oc3 CLO C  20      31.847  17.285   3.119  1.00  0.00      C    O  
HETATM  195  Oc4 CLO C  20      29.480  16.501   3.165  1.00  0.00      C    O  
HETATM  196  Clc CLO C  21      16.323  29.299   3.890  1.00  0.00      C   CL  
HETATM  197  Oc1 CLO C  21      17.285  29.752   4.890  1.00  0.00      C    O  
HETATM  198  Oc2 CLO C  21      15.860  30.443   3.015  1.00  0.00      C    O  
HETATM  199  Oc3 CLO C  21      15.157  28.727   4.572  1.00  0.00      C    O  
HETATM  200  Oc4 CLO C  21      16.979  28.208   3.057  1.00  0.00      C    O  
HETATM  201  Clc CLO C  22      42.626  14.730   3.602  1.00  0.00      C   CL  
HETATM  202  Oc1 CLO C  22      42.293  16.180   3.308  1.00  0.00      C    O  
HETATM  203  Oc2 CLO C  22      42.601  14.458   5.038  1.00  0.00      C    O  
HETATM  204  Oc3 CLO C  22      44.074  14.447   3.147  1.00  0.00      C    O  
HETATM  205  Oc4 CLO C  22      41.619  13.802   2.988  1.00  0.00      C    O  
HETATM  206  Clc CLO C  23      39.560  38.257   3.409  1.00  0.00      C   CL  
HETATM  207  Oc1 CLO C  23      39.437  36.926   2.789  1.00  0.00      C    O  
HETATM  208  Oc2 CLO C  23      39.852  38.073   4.872  1.00  0.00      C    O  
HETATM  209  Oc3 CLO C  23      38.268  39.051   3.252  1.00  0.00      C    O  
HETATM  210  Oc4 CLO C  23      40.727  38.987   2.776  1.00  0.00      C    O  
HETATM  211  Clc CLO C  24      17.995   5.937   3.474  1.00  0.00      C   CL  
HETATM  212  Oc1 CLO C  24      19.049   5.010   2.946  1.00  0.00      C    O  
HETATM  213  Oc2 CLO C  24      18.099   7.232   2.786  1.00  0.00      C    O  
HETATM  214  Oc3 CLO C  24      18.206   6.189   4.975  1.00  0.00      C    O  
HETATM  215  Oc4 CLO C  24      16.645   5.297   3.132  1.00  0.00      C    O  
HETATM  216  Clc CLO C  25      48.197  15.135  90.478  1.00  0.00      C   CL  
HETATM  217  Oc1 CLO C  25      48.098  15.956  91.760  1.00  0.00      C    O  
HETATM  218  Oc2 CLO C  25      48.915  13.834  90.736  1.00  0.00      C    O  
HETATM  219  Oc3 CLO C  25      49.013  15.859  89.477  1.00  0.00      C    O  
HETATM  220  Oc4 CLO C  25      46.849  14.849  89.963  1.00  0.00      C    O  
HETATM  221  Clc CLO C  26      37.385  19.459  93.128  1.00  0.00      C   CL  
HETATM  222  Oc1 CLO C  26      38.533  19.495  94.103  1.00  0.00      C    O  
HETATM  223  Oc2 CLO C  26      36.100  19.686  93.851  1.00  0.00      C    O  
HETATM  224  Oc3 CLO C  26      37.309  18.111  92.404  1.00  0.00      C    O  
HETATM  225  Oc4 CLO C  26      37.609  20.495  92.062  1.00  0.00      C    O  
HETATM  226  Clc CLO C  27       1.497  10.241  83.851  1.00  0.00      C   CL  
HETATM  227  Oc1 CLO C  27       1.063  10.098  85.298  1.00  0.00      C    O  
HETATM  228  Oc2 CLO C  27       0.595   9.503  82.911  1.00  0.00      C    O  
HETATM  229  Oc3 CLO C  27       2.874   9.732  83.656  1.00  0.00      C    O  
HETATM  230  Oc4 CLO C  27       1.510  11.720  83.445  1.00  0.00      C    O  
HETATM  231  Clc CLO C  28      13.541  12.787  19.027  1.00  0.00      C   CL  
HETATM  232  Oc1 CLO C  28      12.353  12.615  19.943  1.00  0.00      C    O  
HETATM  233  Oc2 CLO C  28      14.396  11.562  18.935  1.00  0.00      C    O  
HETATM  234  Oc3 CLO C  28      14.360  13.964  19.401  1.00  0.00      C    O  
HETATM  235  Oc4 CLO C  28      12.929  12.877  17.670  1.00  0.00      C    O  
HETATM  236  Clc CLO C  29      16.461  11.143  86.454  1.00  0.00      C   CL  
HETATM  237  Oc1 CLO C  29      16.632  11.611  87.842  1.00  0.00      C    O  
HETATM  238  Oc2 CLO C  29      15.228  10.227  86.492  1.00  0.00      C    O  
HETATM  239  Oc3 CLO C  29      17.655  10.356  85.987  1.00  0.00      C    O  
HETATM  240  Oc4 CLO C  29      16.166  12.258  85.533  1.00  0.00      C    O  
HETATM  241  Clc CLO C  30       6.723  29.302  65.435  1.00  0.00      C   CL  
HETATM  242  Oc1 CLO C  30       8.130  28.735  65.552  1.00  0.00      C    O  
HETATM  243  Oc2 CLO C  30       5.955  28.977  66.671  1.00  0.00      C    O  
HETATM  244  Oc3 CLO C  30       6.041  28.783  64.183  1.00  0.00      C    O  
HETATM  245  Oc4 CLO C  30       6.728  30.793  65.381  1.00  0.00      C    O  
HETATM  246  Clc CLO C  31       2.869   0.356   3.482  1.00  0.00      C   CL  
HETATM  247  Oc1 CLO C  31       4.114   0.041   2.698  1.00  0.00      C    O  
HETATM  248  Oc2 CLO C  31       1.750  -0.531   3.085  1.00  0.00      C    O  
HETATM  249  Oc3 CLO C  31       2.441   1.786   3.233  1.00  0.00      C    O  
HETATM  250  Oc4 CLO C  31       3.125   0.196   4.938  1.00  0.00      C    O  
HETATM  251  Clc CLO C  32       4.499  16.346  96.960  1.00  0.00      C   CL  
HETATM  252  Oc1 CLO C  32       4.920  14.923  96.932  1.00  0.00      C    O  
HETATM  253  Oc2 CLO C  32       3.031  16.463  97.167  1.00  0.00      C    O  
HETATM  254  Oc3 CLO C  32       4.853  17.020  95.666  1.00  0.00      C    O  
HETATM  255  Oc4 CLO C  32       5.194  17.069  98.085  1.00  0.00      C    O  
HETATM  256  Clc CLO C  33      32.924  20.899 103.316  1.00  0.00      C   CL  
HETATM  257  Oc1 CLO C  33      33.426  20.381 104.622  1.00  0.00      C    O  
HETATM  258  Oc2 CLO C  33      31.762  21.831 103.581  1.00  0.00      C    O  
HETATM  259  Oc3 CLO C  33      32.530  19.798 102.423  1.00  0.00      C    O  
HETATM  260  Oc4 CLO C  33      34.063  21.638 102.603  1.00  0.00      C    O  
HETATM  261  Clc CLO C  34      46.789  26.473   3.721  1.00  0.00      C   CL  
HETATM  262  Oc1 CLO C  34      46.850  26.524   5.244  1.00  0.00      C    O  
HETATM  263  Oc2 CLO C  34      45.596  27.258   3.264  1.00  0.00      C    O  
HETATM  264  Oc3 CLO C  34      46.639  25.064   3.376  1.00  0.00      C    O  
HETATM  265  Oc4 CLO C  34      48.032  27.065   3.122  1.00  0.00      C    O  
HETATM  266  Clc CLO C  35      37.905   0.920   4.010  1.00  0.00      C   CL  
HETATM  267  Oc1 CLO C  35      36.891   1.587   3.116  1.00  0.00      C    O  
HETATM  268  Oc2 CLO C  35      38.658  -0.126   3.230  1.00  0.00      C    O  
HETATM  269  Oc3 CLO C  35      37.205   0.307   5.174  1.00  0.00      C    O  
HETATM  270  Oc4 CLO C  35      38.847   1.983   4.484  1.00  0.00      C    O  
HETATM  271  Clc CLO C  36      16.870  36.097  41.956  1.00  0.00      C   CL  
HETATM  272  Oc1 CLO C  36      18.165  36.714  42.429  1.00  0.00      C    O  
HETATM  273  Oc2 CLO C  36      15.732  36.222  42.929  1.00  0.00      C    O  
HETATM  274  Oc3 CLO C  36      17.098  34.629  41.725  1.00  0.00      C    O  
HETATM  275  Oc4 CLO C  36      16.435  36.724  40.661  1.00  0.00      C    O  
HETATM  276  Clc CLO C  37      19.720  38.703   4.819  1.00  0.00      C   CL  
HETATM  277  Oc1 CLO C  37      19.586  37.960   3.501  1.00  0.00      C    O  
HETATM  278  Oc2 CLO C  37      20.441  37.866   5.822  1.00  0.00      C    O  
HETATM  279  Oc3 CLO C  37      18.366  39.046   5.336  1.00  0.00      C    O  
HETATM  280  Oc4 CLO C  37      20.521  39.966   4.609  1.00  0.00      C    O  
HETATM  281  Clc CLO C  38      10.095  30.642 107.255  1.00  0.00      C   CL  
HETATM  282  Oc1 CLO C  38       9.530  30.086 108.523  1.00  0.00      C    O  
HETATM  283  Oc2 CLO C  38      11.124  31.702 107.569  1.00  0.00      C    O  
HETATM  284  Oc3 CLO C  38       8.977  31.321 106.513  1.00  0.00      C    O  
HETATM  285  Oc4 CLO C  38      10.633  29.588 106.296  1.00  0.00      C    O  
HETATM  286  Clc CLO C  39      11.030  34.288   3.802  1.00  0.00      C   CL  
HETATM  287  Oc1 CLO C  39      11.049  32.983   3.015  1.00  0.00      C    O  
HETATM  288  Oc2 CLO C  39       9.630  34.860   3.681  1.00  0.00      C    O  
HETATM  289  Oc3 CLO C  39      12.001  35.273   3.202  1.00  0.00      C    O  
HETATM  290  Oc4 CLO C  39      11.347  34.052   5.264  1.00  0.00      C    O  
HETATM  291  Clc CLO C  40      34.669  35.603  26.631  1.00  0.00      C   CL  
HETATM  292  Oc1 CLO C  40      34.576  35.161  28.088  1.00  0.00      C    O  
HETATM  293  Oc2 CLO C  40      34.881  37.109  26.538  1.00  0.00      C    O  
HETATM  294  Oc3 CLO C  40      33.366  35.231  25.959  1.00  0.00      C    O  
HETATM  295  Oc4 CLO C  40      35.805  34.874  25.963  1.00  0.00      C    O  
HETATM  296  Clc CLO C  41      25.040  10.769  69.749  1.00  0.00      C   CL  
HETATM  297  Oc1 CLO C  41      26.145  10.722  70.760  1.00  0.00      C    O  
HETATM  298  Oc2 CLO C  41      24.305   9.464  69.690  1.00  0.00      C    O  
HETATM  299  Oc3 CLO C  41      25.618  11.092  68.411  1.00  0.00      C    O  
HETATM  300  Oc4 CLO C  41      24.042  11.877  70.126  1.00  0.00      C    O  
HETATM  301  Clc CLO C  42      23.197  32.875   3.717  1.00  0.00      C   CL  
HETATM  302  Oc1 CLO C  42      22.614  31.463   3.589  1.00  0.00      C    O  
HETATM  303  Oc2 CLO C  42      23.513  33.154   5.137  1.00  0.00      C    O  
HETATM  304  Oc3 CLO C  42      22.227  33.906   3.182  1.00  0.00      C    O  
HETATM  305  Oc4 CLO C  42      24.486  32.958   2.966  1.00  0.00      C    O  
HETATM  306  Clc CLO C  43      15.575  19.932   3.599  1.00  0.00      C   CL  
HETATM  307  Oc1 CLO C  43      15.102  18.548   3.172  1.00  0.00      C    O  
HETATM  308  Oc2 CLO C  43      16.989  20.149   3.087  1.00  0.00      C    O  
HETATM  309  Oc3 CLO C  43      15.666  20.052   5.095  1.00  0.00      C    O  
HETATM  310  Oc4 CLO C  43      14.604  20.964   3.016  1.00  0.00      C    O  
HETATM  311  Clc CLO C  44      41.526   5.490   3.783  1.00  0.00      C   CL  
HETATM  312  Oc1 CLO C  44      42.726   5.471   4.705  1.00  0.00      C    O  
HETATM  313  Oc2 CLO C  44      40.260   5.178   4.543  1.00  0.00      C    O  
HETATM  314  Oc3 CLO C  44      41.686   4.394   2.780  1.00  0.00      C    O  
HETATM  315  Oc4 CLO C  44      41.435   6.791   3.037  1.00  0.00      C    O  
HETATM  316  Clc CLO C  45      25.054  20.673 106.676  1.00  0.00      C   CL  
HETATM  317  Oc1 CLO C  45      24.751  19.984 105.377  1.00  0.00      C    O  
HETATM  318  Oc2 CLO C  45      25.865  21.872 106.334  1.00  0.00      C    O  
HETATM  319  Oc3 CLO C  45      25.796  19.743 107.604  1.00  0.00      C    O  
HETATM  320  Oc4 CLO C  45      23.794  21.122 107.358  1.00  0.00      C    O  
HETATM  321  Clc CLO C  46       0.391   5.502   3.653  1.00  0.00      C   CL  
HETATM  322  Oc1 CLO C  46       1.590   4.969   2.926  1.00  0.00      C    O  
HETATM  323  Oc2 CLO C  46      -0.809   4.799   3.103  1.00  0.00      C    O  
HETATM  324  Oc3 CLO C  46       0.328   6.948   3.393  1.00  0.00      C    O  
HETATM  325  Oc4 CLO C  46       0.581   5.223   5.086  1.00  0.00      C    O  
HETATM  326  Clc CLO C  47      10.304  13.057   3.641  1.00  0.00      C   CL  
HETATM  327  Oc1 CLO C  47       9.826  14.356   2.995  1.00  0.00      C    O  
HETATM  328  Oc2 CLO C  47      11.834  12.944   3.521  1.00  0.00      C    O  
HETATM  329  Oc3 CLO C  47       9.579  11.936   2.902  1.00  0.00      C    O  
HETATM  330  Oc4 CLO C  47       9.901  13.067   5.065  1.00  0.00      C    O  
HETATM  331  Clc CLO C  48      44.731   3.400  42.047  1.00  0.00      C   CL  
HETATM  332  Oc1 CLO C  48      44.601   2.638  43.306  1.00  0.00      C    O  
HETATM  333  Oc2 CLO C  48      45.408   4.676  42.340  1.00  0.00      C    O  
HETATM  334  Oc3 CLO C  48      43.348   3.705  41.476  1.00  0.00      C    O  
HETATM  335  Oc4 CLO C  48      45.486   2.597  41.051  1.00  0.00      C    O  
HETATM  336  Clc CLO C  49      24.839  26.524   3.867  1.00  0.00      C   CL  
HETATM  337  Oc1 CLO C  49      24.460  25.618   4.971  1.00  0.00      C    O  
HETATM  338  Oc2 CLO C  49      25.921  25.928   3.077  1.00  0.00      C    O  
HETATM  339  Oc3 CLO C  49      25.288  27.823   4.473  1.00  0.00      C    O  
HETATM  340  Oc4 CLO C  49      23.680  26.824   2.994  1.00  0.00      C    O  
HETATM  341  Clc CLO C  50       3.883   3.413  60.730  1.00  0.00      C   CL  
HETATM  342  Oc1 CLO C  50       3.904   2.863  59.343  1.00  0.00      C    O  
HETATM  343  Oc2 CLO C  50       4.961   2.728  61.514  1.00  0.00      C    O  
HETATM  344  Oc3 CLO C  50       2.511   3.157  61.339  1.00  0.00      C    O  
HETATM  345  Oc4 CLO C  50       4.211   4.836  60.673  1.00  0.00      C    O  
HETATM  346  Clc CLO C  51       8.218  22.525  23.617  1.00  0.00      C   CL  
HETATM  347  Oc1 CLO C  51       8.352  21.113  24.186  1.00  0.00      C    O  
HETATM  348  Oc2 CLO C  51       9.435  22.908  22.775  1.00  0.00      C    O  
HETATM  349  Oc3 CLO C  51       8.076  23.485  24.715  1.00  0.00      C    O  
HETATM  350  Oc4 CLO C  51       6.941  22.570  22.829  1.00  0.00      C    O  
HETATM  351  Clc CLO C  52      34.979  42.573   3.620  1.00  0.00      C   CL  
HETATM  352  Oc1 CLO C  52      36.413  42.992   3.453  1.00  0.00      C    O  
HETATM  353  Oc2 CLO C  52      34.526  42.579   5.065  1.00  0.00      C    O  
HETATM  354  Oc3 CLO C  52      34.762  41.199   3.076  1.00  0.00      C    O  
HETATM  355  Oc4 CLO C  52      34.152  43.533   2.828  1.00  0.00      C    O  
HETATM  356  Clc CLO C  53      24.736  31.341  39.853  1.00  0.00      C   CL  
HETATM  357  Oc1 CLO C  53      24.252  31.260  41.280  1.00  0.00      C    O  
HETATM  358  Oc2 CLO C  53      23.636  31.815  38.991  1.00  0.00      C    O  
HETATM  359  Oc3 CLO C  53      25.255  30.075  39.356  1.00  0.00      C    O  
HETATM  360  Oc4 CLO C  53      25.862  32.362  39.705  1.00  0.00      C    O  
HETATM  361  Clc CLO C  54      24.122   2.437 104.658  1.00  0.00      C   CL  
HETATM  362  Oc1 CLO C  54      24.480   2.057 106.071  1.00  0.00      C    O  
HETATM  363  Oc2 CLO C  54      25.199   1.954 103.749  1.00  0.00      C    O  
HETATM  364  Oc3 CLO C  54      24.028   3.931 104.569  1.00  0.00      C    O  
HETATM  365  Oc4 CLO C  54      22.848   1.811 104.283  1.00  0.00      C    O  
HETATM  366  Clc CLO C  55       6.578  19.936   3.588  1.00  0.00      C   CL  
HETATM  367  Oc1 CLO C  55       5.799  21.011   2.934  1.00  0.00      C    O  
HETATM  368  Oc2 CLO C  55       6.449  20.044   5.089  1.00  0.00      C    O  
HETATM  369  Oc3 CLO C  55       8.043  20.053   3.221  1.00  0.00      C    O  
HETATM  370  Oc4 CLO C  55       6.061  18.605   3.133  1.00  0.00      C    O  
HETATM  371  Clc CLO C  56      30.708  10.535  96.934  1.00  0.00      C   CL  
HETATM  372  Oc1 CLO C  56      31.810   9.698  97.508  1.00  0.00      C    O  
HETATM  373  Oc2 CLO C  56      29.585   9.664  96.455  1.00  0.00      C    O  
HETATM  374  Oc3 CLO C  56      31.274  11.282  95.767  1.00  0.00      C    O  
HETATM  375  Oc4 CLO C  56      30.192  11.525  97.929  1.00  0.00      C    O  
HETATM  376  Clc CLO C  57      47.947  30.532  76.535  1.00  0.00      C   CL  
HETATM  377  Oc1 CLO C  57      47.892  30.287  77.985  1.00  0.00      C    O  
HETATM  378  Oc2 CLO C  57      47.165  29.513  75.757  1.00  0.00      C    O  
HETATM  379  Oc3 CLO C  57      49.395  30.388  76.094  1.00  0.00      C    O  
HETATM  380  Oc4 CLO C  57      47.453  31.910  76.260  1.00  0.00      C    O  
HETATM  381  Clc CLO C  58      46.945  33.365  62.781  1.00  0.00      C   CL  
HETATM  382  Oc1 CLO C  58      48.416  33.668  62.448  1.00  0.00      C    O  
HETATM  383  Oc2 CLO C  58      46.213  34.563  62.281  1.00  0.00      C    O  
HETATM  384  Oc3 CLO C  58      46.759  33.115  64.242  1.00  0.00      C    O  
HETATM  385  Oc4 CLO C  58      46.516  32.131  61.986  1.00  0.00      C    O  
HETATM  386  Clc CLO C  59      39.305   0.720  17.706  1.00  0.00      C   CL  
HETATM  387  Oc1 CLO C  59      37.960   0.965  18.396  1.00  0.00      C    O  
HETATM  388  Oc2 CLO C  59      39.630   1.846  16.761  1.00  0.00      C    O  
HETATM  389  Oc3 CLO C  59      39.301  -0.636  16.983  1.00  0.00      C    O  
HETATM  390  Oc4 CLO C  59      40.433   0.708  18.728  1.00  0.00      C    O  
HETATM  391  Clc CLO C  60      41.507  20.002  27.513  1.00  0.00      C   CL  
HETATM  392  Oc1 CLO C  60      41.700  19.764  26.035  1.00  0.00      C    O  
HETATM  393  Oc2 CLO C  60      40.313  19.196  27.945  1.00  0.00      C    O  
HETATM  394  Oc3 CLO C  60      41.240  21.466  27.750  1.00  0.00      C    O  
HETATM  395  Oc4 CLO C  60      42.710  19.527  28.274  1.00  0.00      C    O  
HETATM  396  Clc CLO C  61      36.834   9.848  24.783  1.00  0.00      C   CL  
HETATM  397  Oc1 CLO C  61      36.194   9.729  23.407  1.00  0.00      C    O  
HETATM  398  Oc2 CLO C  61      38.312   9.966  24.678  1.00  0.00      C    O  
HETATM  399  Oc3 CLO C  61      36.434   8.610  25.530  1.00  0.00      C    O  
HETATM  400  Oc4 CLO C  61      36.269  11.015  25.585  1.00  0.00      C    O  
HETATM  401  Clc CLO C  62      41.611  41.137  49.940  1.00  0.00      C   CL  
HETATM  402  Oc1 CLO C  62      40.903  39.923  50.516  1.00  0.00      C    O  
HETATM  403  Oc2 CLO C  62      42.569  41.681  50.940  1.00  0.00      C    O  
HETATM  404  Oc3 CLO C  62      40.523  42.211  49.701  1.00  0.00      C    O  
HETATM  405  Oc4 CLO C  62      42.295  40.843  48.637  1.00  0.00      C    O  
HETATM  406  Clc CLO C  63       2.794  33.221  72.217  1.00  0.00      C   CL  
HETATM  407  Oc1 CLO C  63       2.019  33.776  71.021  1.00  0.00      C    O  
HETATM  408  Oc2 CLO C  63       3.613  32.054  71.788  1.00  0.00      C    O  
HETATM  409  Oc3 CLO C  63       1.758  32.815  73.212  1.00  0.00      C    O  
HETATM  410  Oc4 CLO C  63       3.647  34.313  72.821  1.00  0.00      C    O  
HETATM  411  Clc CLO C  64      47.192  21.299   3.542  1.00  0.00      C   CL  
HETATM  412  Oc1 CLO C  64      45.842  20.941   3.032  1.00  0.00      C    O  
HETATM  413  Oc2 CLO C  64      47.772  22.497   2.794  1.00  0.00      C    O  
HETATM  414  Oc3 CLO C  64      48.076  20.094   3.396  1.00  0.00      C    O  
HETATM  415  Oc4 CLO C  64      47.055  21.631   5.005  1.00  0.00      C    O  
HETATM  416  Clc CLO C  65      13.398  26.099   3.545  1.00  0.00      C   CL  
HETATM  417  Oc1 CLO C  65      14.829  25.878   3.220  1.00  0.00      C    O  
HETATM  418  Oc2 CLO C  65      13.208  26.176   5.027  1.00  0.00      C    O  
HETATM  419  Oc3 CLO C  65      12.547  24.978   2.994  1.00  0.00      C    O  
HETATM  420  Oc4 CLO C  65      12.961  27.361   2.837  1.00  0.00      C    O  
HETATM  421  Clc CLO C  66       3.256  36.368   3.993  1.00  0.00      C   CL  
HETATM  422  Oc1 CLO C  66       4.230  35.221   3.656  1.00  0.00      C    O  
HETATM  423  Oc2 CLO C  66       1.942  35.766   4.442  1.00  0.00      C    O  
HETATM  424  Oc3 CLO C  66       2.883  37.123   2.785  1.00  0.00      C    O  
HETATM  425  Oc4 CLO C  66       3.791  37.251   5.062  1.00  0.00      C    O  
HETATM  426  Clc CLO C  67       8.122  24.955   3.665  1.00  0.00      C   CL  
HETATM  427  Oc1 CLO C  67       8.649  26.194   3.042  1.00  0.00      C    O  
HETATM  428  Oc2 CLO C  67       7.839  25.177   5.142  1.00  0.00      C    O  
HETATM  429  Oc3 CLO C  67       9.164  23.821   3.481  1.00  0.00      C    O  
HETATM  430  Oc4 CLO C  67       6.876  24.531   2.997  1.00  0.00      C    O  
HETATM  431  Clc CLO C  68      32.341   8.598   3.824  1.00  0.00      C   CL  
HETATM  432  Oc1 CLO C  68      32.143   9.391   5.066  1.00  0.00      C    O  
HETATM  433  Oc2 CLO C  68      32.842   7.186   4.148  1.00  0.00      C    O  
HETATM  434  Oc3 CLO C  68      33.401   9.243   2.983  1.00  0.00      C    O  
HETATM  435  Oc4 CLO C  68      31.053   8.529   3.021  1.00  0.00      C    O  
HETATM  436  Clc CLO C  69      11.756  38.650  97.306  1.00  0.00      C   CL  
HETATM  437  Oc1 CLO C  69      11.794  37.163  97.150  1.00  0.00      C    O  
HETATM  438  Oc2 CLO C  69      11.502  38.983  98.761  1.00  0.00      C    O  
HETATM  439  Oc3 CLO C  69      10.768  39.268  96.367  1.00  0.00      C    O  
HETATM  440  Oc4 CLO C  69      13.135  39.184  97.017  1.00  0.00      C    O  
HETATM  441  Clc CLO C  70       4.173   9.181   8.290  1.00  0.00      C   CL  
HETATM  442  Oc1 CLO C  70       4.994  10.395   8.660  1.00  0.00      C    O  
HETATM  443  Oc2 CLO C  70       4.757   8.457   7.169  1.00  0.00      C    O  
HETATM  444  Oc3 CLO C  70       2.761   9.488   7.945  1.00  0.00      C    O  
HETATM  445  Oc4 CLO C  70       4.113   8.210   9.491  1.00  0.00      C    O  
HETATM  446  Clc CLO C  71       8.427  20.075 105.798  1.00  0.00      C   CL  
HETATM  447  Oc1 CLO C  71       9.049  19.022 104.914  1.00  0.00      C    O  
HETATM  448  Oc2 CLO C  71       8.671  21.389 105.214  1.00  0.00      C    O  
HETATM  449  Oc3 CLO C  71       9.036  19.958 107.160  1.00  0.00      C    O  
HETATM  450  Oc4 CLO C  71       6.922  19.886 105.901  1.00  0.00      C    O  
HETATM  451  Clc CLO C  72      22.841  12.710   3.678  1.00  0.00      C   CL  
HETATM  452  Oc1 CLO C  72      22.450  12.892   5.156  1.00  0.00      C    O  
HETATM  453  Oc2 CLO C  72      23.992  11.788   3.616  1.00  0.00      C    O  
HETATM  454  Oc3 CLO C  72      23.277  13.989   3.049  1.00  0.00      C    O  
HETATM  455  Oc4 CLO C  72      21.693  12.056   2.927  1.00  0.00      C    O  
HETATM  456  Clc CLO C  73      34.665  23.960   3.467  1.00  0.00      C   CL  
HETATM  457  Oc1 CLO C  73      36.088  24.156   3.022  1.00  0.00      C    O  
HETATM  458  Oc2 CLO C  73      34.626  24.078   4.982  1.00  0.00      C    O  
HETATM  459  Oc3 CLO C  73      34.258  22.566   2.998  1.00  0.00      C    O  
HETATM  460  Oc4 CLO C  73      33.759  24.996   2.858  1.00  0.00      C    O  
HETATM  461  Clc CLO C  74      31.768   0.978  87.782  1.00  0.00      C   CL  
HETATM  462  Oc1 CLO C  74      31.191  -0.288  87.162  1.00  0.00      C    O  
HETATM  463  Oc2 CLO C  74      33.145   1.260  87.167  1.00  0.00      C    O  
HETATM  464  Oc3 CLO C  74      31.944   0.778  89.248  1.00  0.00      C    O  
HETATM  465  Oc4 CLO C  74      30.904   2.153  87.541  1.00  0.00      C    O  
HETATM  466  Clc CLO C  75      27.978  12.432   4.393  1.00  0.00      C   CL  
HETATM  467  Oc1 CLO C  75      29.273  13.210   4.648  1.00  0.00      C    O  
HETATM  468  Oc2 CLO C  75      28.308  11.025   4.027  1.00  0.00      C    O  
HETATM  469  Oc3 CLO C  75      27.207  13.059   3.287  1.00  0.00      C    O  
HETATM  470  Oc4 CLO C  75      27.099  12.411   5.626  1.00  0.00      C    O  
HETATM  471  O   HOH D   1      40.537  14.196   6.446  1.00  0.00      D    O  
HETATM  472  H1  HOH D   1      41.399  14.369   5.970  1.00  0.00      D    H  
HETATM  473  H2  HOH D   1      40.341  13.216   6.436  1.00  0.00      D    H  
HETATM  474  O   HOH D   2      20.281  30.509   3.328  1.00  0.00      D    O  
HETATM  475  H1  HOH D   2      21.159  30.977   3.433  1.00  0.00      D    H  
HETATM  476  H2  HOH D   2      19.550  31.087   3.692  1.00  0.00      D    H  
HETATM  477  O   HOH D   3      34.222  30.492 111.956  1.00  0.00      D    O  
HETATM  478  H1  HOH D   3      34.296  31.489 111.944  1.00  0.00      D    H  
HETATM  479  H2  HOH D   3      33.532  30.217 112.626  1.00  0.00      D    H  
HETATM  480  O   HOH D   4       5.581   7.181  21.341  1.00  0.00      D    O  
HETATM  481  H1  HOH D   4       6.107   7.379  22.168  1.00  0.00      D    H  
HETATM  482  H2  HOH D   4       4.615   7.381  21.505  1.00  0.00      D    H  
HETATM  483  O   HOH D   5      29.563  14.005  73.619  1.00  0.00      D    O  
HETATM  484  H1  HOH D   5      28.991  14.096  72.804  1.00  0.00      D    H  
HETATM  485  H2  HOH D   5      30.033  13.122  73.599  1.00  0.00      D    H  
HETATM  486  O   HOH D   6      27.003   3.054 101.800  1.00  0.00      D    O  
HETATM  487  H1  HOH D   6      26.299   2.350 101.712  1.00  0.00      D    H  
HETATM  488  H2  HOH D   6      27.374   3.040 102.729  1.00  0.00      D    H  
HETATM  489  O   HOH D   7       0.360  19.347  24.759  1.00  0.00      D    O  
HETATM  490  H1  HOH D   7       1.338  19.144  24.710  1.00  0.00      D    H  
HETATM  491  H2  HOH D   7      -0.109  18.614  25.250  1.00  0.00      D    H  
HETATM  492  O   HOH D   8      27.700  37.310  55.113  1.00  0.00      D    O  
HETATM  493  H1  HOH D   8      27.308  36.416  54.894  1.00  0.00      D    H  
HETATM  494  H2  HOH D   8      28.347  37.574  54.398  1.00  0.00      D    H  
HETATM  495  O   HOH D   9      12.545  28.152 118.185  1.00  0.00      D    O  
HETATM  496  H1  HOH D   9      11.560  28.134 118.012  1.00  0.00      D    H  
HETATM  497  H2  HOH D   9      12.710  28.264 119.165  1.00  0.00      D    H  
HETATM  498  O   HOH D  10      39.065  16.981  48.242  1.00  0.00      D    O  
HETATM  499  H1  HOH D  10      38.595  17.863  48.273  1.00  0.00      D    H  
HETATM  500  H2  HOH D  10      39.088  16.583  49.159  1.00  0.00      D    H  
HETATM  501  O   HOH D  11      32.202  28.595 106.737  1.00  0.00      D    O  
HETATM  502  H1  HOH D  11      31.613  28.895 105.986  1.00  0.00      D    H  
HETATM  503  H2  HOH D  11      32.072  29.197 107.524  1.00  0.00      D    H  
HETATM  504  O   HOH D  12      21.380  34.675  75.148  1.00  0.00      D    O  
HETATM  505  H1  HOH D  12      22.026  34.503  74.404  1.00  0.00      D    H  
HETATM  506  H2  HOH D  12      20.504  34.242  74.936  1.00  0.00      D    H  
HETATM  507  O   HOH D  13      44.875   7.336  24.315  1.00  0.00      D    O  
HETATM  508  H1  HOH D  13      44.294   8.103  24.587  1.00  0.00      D    H  
HETATM  509  H2  HOH D  13      44.963   7.321  23.319  1.00  0.00      D    H  
HETATM  510  O   HOH D  14       7.037   0.599  78.703  1.00  0.00      D    O  
HETATM  511  H1  HOH D  14       6.549   0.826  77.861  1.00  0.00      D    H  
HETATM  512  H2  HOH D  14       6.419   0.693  79.483  1.00  0.00      D    H  
HETATM  513  O   HOH D  15      37.586   8.028  21.775  1.00  0.00      D    O  
HETATM  514  H1  HOH D  15      37.116   8.680  22.370  1.00  0.00      D    H  
HETATM  515  H2  HOH D  15      37.264   7.103  21.976  1.00  0.00      D    H  
HETATM  516  O   HOH D  16      47.140  12.594 102.707  1.00  0.00      D    O  
HETATM  517  H1  HOH D  16      47.054  12.498 103.699  1.00  0.00      D    H  
HETATM  518  H2  HOH D  16      47.463  11.733 102.315  1.00  0.00      D    H  
HETATM  519  O   HOH D  17      41.117  10.263 116.585  1.00  0.00      D    O  
HETATM  520  H1  HOH D  17      42.009  10.144 117.020  1.00  0.00      D    H  
HETATM  521  H2  HOH D  17      40.717   9.366 116.394  1.00  0.00      D    H  
HETATM  522  O   HOH D  18      44.850   2.581  52.283  1.00  0.00      D    O  
HETATM  523  H1  HOH D  18      44.955   3.564  52.134  1.00  0.00      D    H  
HETATM  524  H2  HOH D  18      43.904   2.315  52.098  1.00  0.00      D    H  
HETATM  525  O   HOH D  19       9.090   7.454 117.805  1.00  0.00      D    O  
HETATM  526  H1  HOH D  19       9.910   7.702 117.289  1.00  0.00      D    H  
HETATM  527  H2  HOH D  19       9.130   7.869 118.714  1.00  0.00      D    H  
HETATM  528  O   HOH D  20       4.736  11.770  34.139  1.00  0.00      D    O  
HETATM  529  H1  HOH D  20       4.855  11.821  33.148  1.00  0.00      D    H  
HETATM  530  H2  HOH D  20       5.620  11.590  34.572  1.00  0.00      D    H  
HETATM  531  O   HOH D  21      41.834  41.712  32.662  1.00  0.00      D    O  
HETATM  532  H1  HOH D  21      42.477  41.222  33.250  1.00  0.00      D    H  
HETATM  533  H2  HOH D  21      41.101  42.102  33.220  1.00  0.00      D    H  
HETATM  534  O   HOH D  22      12.032  15.244  98.774  1.00  0.00      D    O  
HETATM  535  H1  HOH D  22      12.572  15.664  99.503  1.00  0.00      D    H  
HETATM  536  H2  HOH D  22      11.076  15.526  98.862  1.00  0.00      D    H  
HETATM  537  O   HOH D  23      36.568  28.797  73.220  1.00  0.00      D    O  
HETATM  538  H1  HOH D  23      36.795  28.380  72.340  1.00  0.00      D    H  
HETATM  539  H2  HOH D  23      36.316  29.755  73.080  1.00  0.00      D    H  
HETATM  540  O   HOH D  24      47.670  20.566  87.340  1.00  0.00      D    O  
HETATM  541  H1  HOH D  24      48.117  21.408  87.038  1.00  0.00      D    H  
HETATM  542  H2  HOH D  24      48.225  20.130  88.049  1.00  0.00      D    H  
HETATM  543  O   HOH D  25      21.710  23.198  42.785  1.00  0.00      D    O  
HETATM  544  H1  HOH D  25      22.172  24.085  42.755  1.00  0.00      D    H  
HETATM  545  H2  HOH D  25      21.357  23.038  43.707  1.00  0.00      D    H  
HETATM  546  O   HOH D  26      28.516   4.771  52.959  1.00  0.00      D    O  
HETATM  547  H1  HOH D  26      28.191   4.145  53.668  1.00  0.00      D    H  
HETATM  548  H2  HOH D  26      27.812   4.874  52.257  1.00  0.00      D    H  
HETATM  549  O   HOH D  27      43.414   1.076  22.470  1.00  0.00      D    O  
HETATM  550  H1  HOH D  27      43.238   1.213  23.445  1.00  0.00      D    H  
HETATM  551  H2  HOH D  27      42.719   0.467  22.088  1.00  0.00      D    H  
HETATM  552  O   HOH D  28      27.655  29.174   2.980  1.00  0.00      D    O  
HETATM  553  H1  HOH D  28      27.113  28.683   3.662  1.00  0.00      D    H  
HETATM  554  H2  HOH D  28      27.718  30.139   3.237  1.00  0.00      D    H  
HETATM  555  O   HOH D  29      12.241  30.289  68.345  1.00  0.00      D    O  
HETATM  556  H1  HOH D  29      11.644  29.522  68.109  1.00  0.00      D    H  
HETATM  557  H2  HOH D  29      12.545  30.195  69.293  1.00  0.00      D    H  
HETATM  558  O   HOH D  30      11.027   9.749  99.127  1.00  0.00      D    O  
HETATM  559  H1  HOH D  30      11.640  10.538  99.175  1.00  0.00      D    H  
HETATM  560  H2  HOH D  30      11.309   9.153  98.375  1.00  0.00      D    H  
HETATM  561  O   HOH D  31      39.787  41.234  37.508  1.00  0.00      D    O  
HETATM  562  H1  HOH D  31      39.739  41.644  38.418  1.00  0.00      D    H  
HETATM  563  H2  HOH D  31      38.888  40.872  37.258  1.00  0.00      D    H  
HETATM  564  O   HOH D  32      13.671  23.307  84.581  1.00  0.00      D    O  
HETATM  565  H1  HOH D  32      14.641  23.097  84.460  1.00  0.00      D    H  
HETATM  566  H2  HOH D  32      13.541  23.796  85.443  1.00  0.00      D    H  
HETATM  567  O   HOH D  33      34.622  20.775  18.354  1.00  0.00      D    O  
HETATM  568  H1  HOH D  33      34.549  21.584  18.937  1.00  0.00      D    H  
HETATM  569  H2  HOH D  33      34.796  19.970  18.920  1.00  0.00      D    H  
HETATM  570  O   HOH D  34       2.566  39.367 111.550  1.00  0.00      D    O  
HETATM  571  H1  HOH D  34       3.161  38.870 112.181  1.00  0.00      D    H  
HETATM  572  H2  HOH D  34       3.055  39.537 110.695  1.00  0.00      D    H  
HETATM  573  O   HOH D  35       2.539  13.674  81.890  1.00  0.00      D    O  
HETATM  574  H1  HOH D  35       2.321  13.156  82.717  1.00  0.00      D    H  
HETATM  575  H2  HOH D  35       3.468  14.039  81.960  1.00  0.00      D    H  
HETATM  576  O   HOH D  36       0.996  36.945  98.000  1.00  0.00      D    O  
HETATM  577  H1  HOH D  36       1.978  36.790  97.893  1.00  0.00      D    H  
HETATM  578  H2  HOH D  36       0.846  37.774  98.539  1.00  0.00      D    H  
HETATM  579  O   HOH D  37      32.026  15.344  74.198  1.00  0.00      D    O  
HETATM  580  H1  HOH D  37      31.239  14.727  74.178  1.00  0.00      D    H  
HETATM  581  H2  HOH D  37      32.629  15.140  73.427  1.00  0.00      D    H  
HETATM  582  O   HOH D  38      15.373  41.052  58.328  1.00  0.00      D    O  
HETATM  583  H1  HOH D  38      16.036  40.332  58.529  1.00  0.00      D    H  
HETATM  584  H2  HOH D  38      15.439  41.306  57.363  1.00  0.00      D    H  
HETATM  585  O   HOH D  39      36.377  31.738  99.510  1.00  0.00      D    O  
HETATM  586  H1  HOH D  39      36.795  32.645  99.445  1.00  0.00      D    H  
HETATM  587  H2  HOH D  39      36.200  31.521 100.470  1.00  0.00      D    H  
HETATM  588  O   HOH D  40      31.508  12.917 108.369  1.00  0.00      D    O  
HETATM  589  H1  HOH D  40      31.033  12.245 107.801  1.00  0.00      D    H  
HETATM  590  H2  HOH D  40      30.922  13.716 108.501  1.00  0.00      D    H  
HETATM  591  O   HOH D  41      20.218   3.369 107.124  1.00  0.00      D    O  
HETATM  592  H1  HOH D  41      21.105   3.490 107.569  1.00  0.00      D    H  
HETATM  593  H2  HOH D  41      20.338   3.389 106.131  1.00  0.00      D    H  
HETATM  594  O   HOH D  42      26.476  40.286  55.239  1.00  0.00      D    O  
HETATM  595  H1  HOH D  42      25.751  39.707  54.864  1.00  0.00      D    H  
HETATM  596  H2  HOH D  42      27.021  39.758  55.890  1.00  0.00      D    H  
HETATM  597  O   HOH D  43      10.752  19.272  60.092  1.00  0.00      D    O  
HETATM  598  H1  HOH D  43      11.512  18.996  59.504  1.00  0.00      D    H  
HETATM  599  H2  HOH D  43       9.967  19.525  59.526  1.00  0.00      D    H  
HETATM  600  O   HOH D  44      42.286  19.595  63.145  1.00  0.00      D    O  
HETATM  601  H1  HOH D  44      43.257  19.744  62.958  1.00  0.00      D    H  
HETATM  602  H2  HOH D  44      41.849  20.469  63.357  1.00  0.00      D    H  
HETATM  603  O   HOH D  45      36.014  38.551  66.404  1.00  0.00      D    O  
HETATM  604  H1  HOH D  45      35.753  38.797  65.470  1.00  0.00      D    H  
HETATM  605  H2  HOH D  45      36.819  39.079  66.675  1.00  0.00      D    H  
HETATM  606  O   HOH D  46      31.891  16.320  79.232  1.00  0.00      D    O  
HETATM  607  H1  HOH D  46      32.749  16.792  79.030  1.00  0.00      D    H  
HETATM  608  H2  HOH D  46      31.144  16.758  78.732  1.00  0.00      D    H  
HETATM  609  O   HOH D  47      30.512  11.324  88.500  1.00  0.00      D    O  
HETATM  610  H1  HOH D  47      29.926  10.639  88.067  1.00  0.00      D    H  
HETATM  611  H2  HOH D  47      30.289  11.387  89.473  1.00  0.00      D    H  
HETATM  612  O   HOH D  48      41.732  38.978  36.831  1.00  0.00      D    O  
HETATM  613  H1  HOH D  48      40.917  39.435  37.189  1.00  0.00      D    H  
HETATM  614  H2  HOH D  48      41.895  39.276  35.890  1.00  0.00      D    H  
HETATM  615  O   HOH D  49      25.800   3.937  71.104  1.00  0.00      D    O  
HETATM  616  H1  HOH D  49      24.862   4.074  70.785  1.00  0.00      D    H  
HETATM  617  H2  HOH D  49      25.897   3.011  71.468  1.00  0.00      D    H  
HETATM  618  O   HOH D  50      28.485  20.087  68.466  1.00  0.00      D    O  
HETATM  619  H1  HOH D  50      27.589  20.354  68.111  1.00  0.00      D    H  
HETATM  620  H2  HOH D  50      28.463  20.096  69.466  1.00  0.00      D    H  
HETATM  621  O   HOH D  51      44.800  16.985  36.910  1.00  0.00      D    O  
HETATM  622  H1  HOH D  51      45.695  17.193  37.306  1.00  0.00      D    H  
HETATM  623  H2  HOH D  51      44.849  17.067  35.915  1.00  0.00      D    H  
HETATM  624  O   HOH D  52      37.643  37.698  99.204  1.00  0.00      D    O  
HETATM  625  H1  HOH D  52      37.672  36.957  98.533  1.00  0.00      D    H  
HETATM  626  H2  HOH D  52      38.447  37.643  99.796  1.00  0.00      D    H  
HETATM  627  O   HOH D  53      34.468   6.854  72.884  1.00  0.00      D    O  
HETATM  628  H1  HOH D  53      35.450   6.998  72.766  1.00  0.00      D    H  
HETATM  629  H2  HOH D  53      33.974   7.283  72.128  1.00  0.00      D    H  
HETATM  630  O   HOH D  54      40.543  16.200  67.745  1.00  0.00      D    O  
HETATM  631  H1  HOH D  54      41.178  16.935  67.982  1.00  0.00      D    H  
HETATM  632  H2  HOH D  54      40.129  15.836  68.579  1.00  0.00      D    H  
HETATM  633  O   HOH D  55      10.098   0.605  29.535  1.00  0.00      D    O  
HETATM  634  H1  HOH D  55       9.732   1.232  28.848  1.00  0.00      D    H  
HETATM  635  H2  HOH D  55      10.700  -0.060  29.093  1.00  0.00      D    H  
HETATM  636  O   HOH D  56      35.201   9.066  55.809  1.00  0.00      D    O  
HETATM  637  H1  HOH D  56      35.548   9.071  56.747  1.00  0.00      D    H  
HETATM  638  H2  HOH D  56      35.951   9.258  55.175  1.00  0.00      D    H  
HETATM  639  O   HOH D  57      27.609  28.456  86.558  1.00  0.00      D    O  
HETATM  640  H1  HOH D  57      27.052  28.300  87.374  1.00  0.00      D    H  
HETATM  641  H2  HOH D  57      27.816  29.431  86.478  1.00  0.00      D    H  
HETATM  642  O   HOH D  58       5.701  19.052  46.925  1.00  0.00      D    O  
HETATM  643  H1  HOH D  58       6.243  18.255  46.658  1.00  0.00      D    H  
HETATM  644  H2  HOH D  58       5.514  19.014  47.907  1.00  0.00      D    H  
HETATM  645  O   HOH D  59      27.366  22.776   8.148  1.00  0.00      D    O  
HETATM  646  H1  HOH D  59      27.476  23.499   7.466  1.00  0.00      D    H  
HETATM  647  H2  HOH D  59      26.533  22.258   7.954  1.00  0.00      D    H  
HETATM  648  O   HOH D  60       8.555   3.306  64.923  1.00  0.00      D    O  
HETATM  649  H1  HOH D  60       7.816   3.731  64.402  1.00  0.00      D    H  
HETATM  650  H2  HOH D  60       8.247   3.133  65.859  1.00  0.00      D    H  
HETATM  651  O   HOH D  61      47.826  26.635  42.243  1.00  0.00      D    O  
HETATM  652  H1  HOH D  61      47.201  26.049  42.758  1.00  0.00      D    H  
HETATM  653  H2  HOH D  61      47.682  27.589  42.506  1.00  0.00      D    H  
HETATM  654  O   HOH D  62      35.634   8.342  18.611  1.00  0.00      D    O  
HETATM  655  H1  HOH D  62      35.369   7.845  19.438  1.00  0.00      D    H  
HETATM  656  H2  HOH D  62      36.478   7.951  18.244  1.00  0.00      D    H  
HETATM  657  O   HOH D  63      35.329  36.668  73.632  1.00  0.00      D    O  
HETATM  658  H1  HOH D  63      35.491  37.279  74.407  1.00  0.00      D    H  
HETATM  659  H2  HOH D  63      34.685  37.097  72.998  1.00  0.00      D    H  
HETATM  660  O   HOH D  64      16.008   7.230  26.919  1.00  0.00      D    O  
HETATM  661  H1  HOH D  64      15.826   7.708  27.778  1.00  0.00      D    H  
HETATM  662  H2  HOH D  64      16.965   7.360  26.661  1.00  0.00      D    H  
HETATM  663  O   HOH D  65       7.907  18.836  55.515  1.00  0.00      D    O  
HETATM  664  H1  HOH D  65       7.038  18.532  55.904  1.00  0.00      D    H  
HETATM  665  H2  HOH D  65       8.111  18.300  54.695  1.00  0.00      D    H  
HETATM  666  O   HOH D  66      44.795  38.426  36.457  1.00  0.00      D    O  
HETATM  667  H1  HOH D  66      45.320  39.131  36.934  1.00  0.00      D    H  
HETATM  668  H2  HOH D  66      44.108  38.859  35.873  1.00  0.00      D    H  
HETATM  669  O   HOH D  67      31.381  11.302  66.656  1.00  0.00      D    O  
HETATM  670  H1  HOH D  67      32.202  11.419  67.216  1.00  0.00      D    H  
HETATM  671  H2  HOH D  67      30.675  10.838  67.192  1.00  0.00      D    H  
HETATM  672  O   HOH D  68      41.043  36.691  54.528  1.00  0.00      D    O  
HETATM  673  H1  HOH D  68      41.525  36.298  55.311  1.00  0.00      D    H  
HETATM  674  H2  HOH D  68      40.387  37.373  54.850  1.00  0.00      D    H  
HETATM  675  O   HOH D  69      18.005  18.255  96.693  1.00  0.00      D    O  
HETATM  676  H1  HOH D  69      17.524  17.385  96.801  1.00  0.00      D    H  
HETATM  677  H2  HOH D  69      18.312  18.579  97.588  1.00  0.00      D    H  
HETATM  678  O   HOH D  70       7.732  34.586  22.988  1.00  0.00      D    O  
HETATM  679  H1  HOH D  70       7.344  34.913  23.850  1.00  0.00      D    H  
HETATM  680  H2  HOH D  70       7.020  34.570  22.287  1.00  0.00      D    H  
HETATM  681  O   HOH D  71       3.634  40.432  80.153  1.00  0.00      D    O  
HETATM  682  H1  HOH D  71       4.568  40.149  79.935  1.00  0.00      D    H  
HETATM  683  H2  HOH D  71       3.225  40.873  79.354  1.00  0.00      D    H  
HETATM  684  O   HOH D  72      14.290   2.306  36.971  1.00  0.00      D    O  
HETATM  685  H1  HOH D  72      13.386   1.913  36.805  1.00  0.00      D    H  
HETATM  686  H2  HOH D  72      14.822   2.288  36.125  1.00  0.00      D    H  
HETATM  687  O   HOH D  73      23.111  35.563  96.627  1.00  0.00      D    O  
HETATM  688  H1  HOH D  73      22.934  36.175  95.855  1.00  0.00      D    H  
HETATM  689  H2  HOH D  73      23.513  36.084  97.380  1.00  0.00      D    H  
HETATM  690  O   HOH D  74       9.621   8.257  37.571  1.00  0.00      D    O  
HETATM  691  H1  HOH D  74       9.600   7.810  36.677  1.00  0.00      D    H  
HETATM  692  H2  HOH D  74       9.809   9.232  37.451  1.00  0.00      D    H  
HETATM  693  O   HOH D  75      41.293  13.311  55.483  1.00  0.00      D    O  
HETATM  694  H1  HOH D  75      40.939  12.429  55.794  1.00  0.00      D    H  
HETATM  695  H2  HOH D  75      42.031  13.160  54.825  1.00  0.00      D    H  
HETATM  696  O   HOH D  76      45.169  20.984 106.870  1.00  0.00      D    O  
HETATM  697  H1  HOH D  76      45.613  20.190 107.286  1.00  0.00      D    H  
HETATM  698  H2  HOH D  76      44.405  20.679 106.301  1.00  0.00      D    H  
HETATM  699  O   HOH D  77       1.442  32.194  49.359  1.00  0.00      D    O  
HETATM  700  H1  HOH D  77       0.861  32.170  50.173  1.00  0.00      D    H  
HETATM  701  H2  HOH D  77       1.195  31.440  48.751  1.00  0.00      D    H  
HETATM  702  O   HOH D  78      33.193  20.282  21.587  1.00  0.00      D    O  
HETATM  703  H1  HOH D  78      34.084  19.918  21.318  1.00  0.00      D    H  
HETATM  704  H2  HOH D  78      32.576  20.269  20.800  1.00  0.00      D    H  
HETATM  705  O   HOH D  79      20.717  31.212  75.233  1.00  0.00      D    O  
HETATM  706  H1  HOH D  79      20.866  30.387  74.688  1.00  0.00      D    H  
HETATM  707  H2  HOH D  79      20.279  30.967  76.097  1.00  0.00      D    H  
HETATM  708  O   HOH D  80      14.897  15.530  52.464  1.00  0.00      D    O  
HETATM  709  H1  HOH D  80      13.935  15.286  52.588  1.00  0.00      D    H  
HETATM  710  H2  HOH D  80      15.004  16.520  52.559  1.00  0.00      D    H  
HETATM  711  O   HOH D  81       2.772  41.328  77.507  1.00  0.00      D    O  
HETATM  712  H1  HOH D  81       3.077  41.748  76.652  1.00  0.00      D    H  
HETATM  713  H2  HOH D  81       2.105  40.610  77.307  1.00  0.00      D    H  
HETATM  714  O   HOH D  82      10.057  28.875 116.933  1.00  0.00      D    O  
HETATM  715  H1  HOH D  82      10.642  29.029 116.136  1.00  0.00      D    H  
HETATM  716  H2  HOH D  82       9.797  29.756 117.329  1.00  0.00      D    H  
HETATM  717  O   HOH D  83      14.147  12.095  26.041  1.00  0.00      D    O  
HETATM  718  H1  HOH D  83      14.964  12.506  25.636  1.00  0.00      D    H  
HETATM  719  H2  HOH D  83      13.793  11.387  25.430  1.00  0.00      D    H  
HETATM  720  O   HOH D  84      48.348   2.799 113.346  1.00  0.00      D    O  
HETATM  721  H1  HOH D  84      48.501   2.188 112.570  1.00  0.00      D    H  
HETATM  722  H2  HOH D  84      48.776   3.684 113.162  1.00  0.00      D    H  
HETATM  723  O   HOH D  85      17.764   0.994  79.205  1.00  0.00      D    O  
HETATM  724  H1  HOH D  85      17.161   1.727  79.521  1.00  0.00      D    H  
HETATM  725  H2  HOH D  85      18.317   1.323  78.440  1.00  0.00      D    H  
HETATM  726  O   HOH D  86      30.771  15.673  99.207  1.00  0.00      D    O  
HETATM  727  H1  HOH D  86      30.567  16.650  99.154  1.00  0.00      D    H  
HETATM  728  H2  HOH D  86      31.357  15.413  98.439  1.00  0.00      D    H  
HETATM  729  O   HOH D  87      21.265  13.697  67.834  1.00  0.00      D    O  
HETATM  730  H1  HOH D  87      21.082  13.773  68.814  1.00  0.00      D    H  
HETATM  731  H2  HOH D  87      20.662  14.318  67.333  1.00  0.00      D    H  
HETATM  732  O   HOH D  88      48.530   9.875  39.698  1.00  0.00      D    O  
HETATM  733  H1  HOH D  88      47.994   9.584  40.490  1.00  0.00      D    H  
HETATM  734  H2  HOH D  88      47.963  10.446  39.104  1.00  0.00      D    H  
HETATM  735  O   HOH D  89      22.069  16.507  73.926  1.00  0.00      D    O  
HETATM  736  H1  HOH D  89      21.409  15.758  73.981  1.00  0.00      D    H  
HETATM  737  H2  HOH D  89      22.107  16.849  72.987  1.00  0.00      D    H  
HETATM  738  O   HOH D  90      19.357  35.003  64.197  1.00  0.00      D    O  
HETATM  739  H1  HOH D  90      18.483  34.922  63.719  1.00  0.00      D    H  
HETATM  740  H2  HOH D  90      19.399  34.327  64.933  1.00  0.00      D    H  
HETATM  741  O   HOH D  91      49.429  12.006 115.867  1.00  0.00      D    O  
HETATM  742  H1  HOH D  91      49.738  11.275 116.475  1.00  0.00      D    H  
HETATM  743  H2  HOH D  91      48.430  12.038 115.864  1.00  0.00      D    H  
HETATM  744  O   HOH D  92      10.325  21.454  40.721  1.00  0.00      D    O  
HETATM  745  H1  HOH D  92      10.878  21.159  41.500  1.00  0.00      D    H  
HETATM  746  H2  HOH D  92      10.606  20.952  39.903  1.00  0.00      D    H  
HETATM  747  O   HOH D  93       1.168  13.382   3.104  1.00  0.00      D    O  
HETATM  748  H1  HOH D  93       0.958  14.358   3.055  1.00  0.00      D    H  
HETATM  749  H2  HOH D  93       0.319  12.856   3.052  1.00  0.00      D    H  
HETATM  750  O   HOH D  94       7.955  12.384 108.474  1.00  0.00      D    O  
HETATM  751  H1  HOH D  94       8.409  12.262 109.357  1.00  0.00      D    H  
HETATM  752  H2  HOH D  94       7.045  12.772 108.619  1.00  0.00      D    H  
HETATM  753  O   HOH D  95      27.278  40.165  94.739  1.00  0.00      D    O  
HETATM  754  H1  HOH D  95      26.698  39.711  95.415  1.00  0.00      D    H  
HETATM  755  H2  HOH D  95      28.010  40.661  95.207  1.00  0.00      D    H  
HETATM  756  O   HOH D  96      33.601  18.773  99.080  1.00  0.00      D    O  
HETATM  757  H1  HOH D  96      33.431  18.404  99.994  1.00  0.00      D    H  
HETATM  758  H2  HOH D  96      32.751  18.766  98.554  1.00  0.00      D    H  
HETATM  759  O   HOH D  97      48.934   3.403  42.198  1.00  0.00      D    O  
HETATM  760  H1  HOH D  97      49.009   3.077  43.140  1.00  0.00      D    H  
HETATM  761  H2  HOH D  97      48.607   2.660  41.614  1.00  0.00      D    H  
HETATM  762  O   HOH D  98      47.692  37.317  37.409  1.00  0.00      D    O  
HETATM  763  H1  HOH D  98      47.245  36.460  37.151  1.00  0.00      D    H  
HETATM  764  H2  HOH D  98      47.034  38.067  37.351  1.00  0.00      D    H  
HETATM  765  O   HOH D  99      14.509  36.004  96.178  1.00  0.00      D    O  
HETATM  766  H1  HOH D  99      14.355  36.313  97.116  1.00  0.00      D    H  
HETATM  767  H2  HOH D  99      13.686  36.167  95.634  1.00  0.00      D    H  
HETATM  768  O   HOH D 100       5.257   6.188  92.589  1.00  0.00      D    O  
HETATM  769  H1  HOH D 100       6.224   6.396  92.740  1.00  0.00      D    H  
HETATM  770  H2  HOH D 100       4.913   6.736  91.826  1.00  0.00      D    H  
HETATM  771  O   HOH D 101      46.008  35.296  50.867  1.00  0.00      D    O  
HETATM  772  H1  HOH D 101      45.559  35.071  51.732  1.00  0.00      D    H  
HETATM  773  H2  HOH D 101      45.331  35.650  50.222  1.00  0.00      D    H  
HETATM  774  O   HOH D 102       1.801  20.318  88.876  1.00  0.00      D    O  
HETATM  775  H1  HOH D 102       1.032  19.680  88.858  1.00  0.00      D    H  
HETATM  776  H2  HOH D 102       2.085  20.525  87.940  1.00  0.00      D    H  
HETATM  777  O   HOH D 103      10.555  26.435  19.392  1.00  0.00      D    O  
HETATM  778  H1  HOH D 103      11.310  26.478  18.738  1.00  0.00      D    H  
HETATM  779  H2  HOH D 103      10.789  26.965  20.207  1.00  0.00      D    H  
HETATM  780  O   HOH D 104      42.436  25.390 103.904  1.00  0.00      D    O  
HETATM  781  H1  HOH D 104      43.214  25.780 103.411  1.00  0.00      D    H  
HETATM  782  H2  HOH D 104      41.655  26.012 103.839  1.00  0.00      D    H  
HETATM  783  O   HOH D 105      18.929  38.932  94.784  1.00  0.00      D    O  
HETATM  784  H1  HOH D 105      18.065  38.516  95.067  1.00  0.00      D    H  
HETATM  785  H2  HOH D 105      19.687  38.471  95.245  1.00  0.00      D    H  
HETATM  786  O   HOH D 106      16.223  17.180 110.675  1.00  0.00      D    O  
HETATM  787  H1  HOH D 106      16.121  16.557 111.451  1.00  0.00      D    H  
HETATM  788  H2  HOH D 106      15.718  18.024 110.857  1.00  0.00      D    H  
HETATM  789  O   HOH D 107       1.052  39.388  76.813  1.00  0.00      D    O  
HETATM  790  H1  HOH D 107       0.066  39.556  76.779  1.00  0.00      D    H  
HETATM  791  H2  HOH D 107       1.310  38.772  76.068  1.00  0.00      D    H  
HETATM  792  O   HOH D 108      41.496  28.773  88.597  1.00  0.00      D    O  
HETATM  793  H1  HOH D 108      41.315  29.201  89.482  1.00  0.00      D    H  
HETATM  794  H2  HOH D 108      40.630  28.508  88.173  1.00  0.00      D    H  
HETATM  795  O   HOH D 109      39.696  23.497  28.419  1.00  0.00      D    O  
HETATM  796  H1  HOH D 109      40.470  24.116  28.294  1.00  0.00      D    H  
HETATM  797  H2  HOH D 109      39.898  22.618  27.987  1.00  0.00      D    H  
HETATM  798  O   HOH D 110      17.289  41.166 112.795  1.00  0.00      D    O  
HETATM  799  H1  HOH D 110      17.225  42.138 113.022  1.00  0.00      D    H  
HETATM  800  H2  HOH D 110      18.057  41.019 112.171  1.00  0.00      D    H  
HETATM  801  O   HOH D 111      44.700  30.565   2.988  1.00  0.00      D    O  
HETATM  802  H1  HOH D 111      44.167  31.375   3.230  1.00  0.00      D    H  
HETATM  803  H2  HOH D 111      44.297  29.759   3.421  1.00  0.00      D    H  
HETATM  804  O   HOH D 112      18.457  40.822 110.327  1.00  0.00      D    O  
HETATM  805  H1  HOH D 112      17.718  40.348 109.848  1.00  0.00      D    H  
HETATM  806  H2  HOH D 112      18.420  41.798 110.114  1.00  0.00      D    H  
HETATM  807  O   HOH D 113      26.052  24.316  87.433  1.00  0.00      D    O  
HETATM  808  H1  HOH D 113      25.482  25.097  87.688  1.00  0.00      D    H  
HETATM  809  H2  HOH D 113      26.797  24.219  88.093  1.00  0.00      D    H  
HETATM  810  O   HOH D 114      36.279   0.747  13.875  1.00  0.00      D    O  
HETATM  811  H1  HOH D 114      35.360   0.732  14.268  1.00  0.00      D    H  
HETATM  812  H2  HOH D 114      36.824   0.008  14.271  1.00  0.00      D    H  
HETATM  813  O   HOH D 115       4.028  42.095  87.736  1.00  0.00      D    O  
HETATM  814  H1  HOH D 115       3.651  42.730  88.410  1.00  0.00      D    H  
HETATM  815  H2  HOH D 115       4.968  42.358  87.519  1.00  0.00      D    H  
HETATM  816  O   HOH D 116      45.824  36.936  22.829  1.00  0.00      D    O  
HETATM  817  H1  HOH D 116      46.688  36.618  22.438  1.00  0.00      D    H  
HETATM  818  H2  HOH D 116      45.684  36.506  23.721  1.00  0.00      D    H  
HETATM  819  O   HOH D 117       7.935  27.546  38.431  1.00  0.00      D    O  
HETATM  820  H1  HOH D 117       8.817  28.015  38.407  1.00  0.00      D    H  
HETATM  821  H2  HOH D 117       7.278  28.097  38.946  1.00  0.00      D    H  
HETATM  822  O   HOH D 118      45.794   6.592   6.221  1.00  0.00      D    O  
HETATM  823  H1  HOH D 118      46.762   6.347   6.274  1.00  0.00      D    H  
HETATM  824  H2  HOH D 118      45.354   6.403   7.099  1.00  0.00      D    H  
HETATM  825  O   HOH D 119      49.532  25.130   5.872  1.00  0.00      D    O  
HETATM  826  H1  HOH D 119      48.586  25.429   5.998  1.00  0.00      D    H  
HETATM  827  H2  HOH D 119      49.631  24.190   6.197  1.00  0.00      D    H  
HETATM  828  O   HOH D 120       5.252  19.395  34.204  1.00  0.00      D    O  
HETATM  829  H1  HOH D 120       5.697  19.979  34.883  1.00  0.00      D    H  
HETATM  830  H2  HOH D 120       4.635  18.758  34.667  1.00  0.00      D    H  
HETATM  831  O   HOH D 121      37.850   7.072   4.754  1.00  0.00      D    O  
HETATM  832  H1  HOH D 121      36.874   7.050   4.540  1.00  0.00      D    H  
HETATM  833  H2  HOH D 121      38.314   6.327   4.275  1.00  0.00      D    H  
HETATM  834  O   HOH D 122      24.377  25.068  67.286  1.00  0.00      D    O  
HETATM  835  H1  HOH D 122      24.119  25.968  67.636  1.00  0.00      D    H  
HETATM  836  H2  HOH D 122      23.664  24.404  67.513  1.00  0.00      D    H  
HETATM  837  O   HOH D 123      22.447   7.409  35.183  1.00  0.00      D    O  
HETATM  838  H1  HOH D 123      22.772   8.353  35.227  1.00  0.00      D    H  
HETATM  839  H2  HOH D 123      22.378   7.124  34.226  1.00  0.00      D    H  
HETATM  840  O   HOH D 124      28.904   8.553  19.036  1.00  0.00      D    O  
HETATM  841  H1  HOH D 124      27.906   8.502  19.057  1.00  0.00      D    H  
HETATM  842  H2  HOH D 124      29.216   9.248  19.685  1.00  0.00      D    H  
HETATM  843  O   HOH D 125      15.996  21.283  96.572  1.00  0.00      D    O  
HETATM  844  H1  HOH D 125      16.449  21.032  97.427  1.00  0.00      D    H  
HETATM  845  H2  HOH D 125      15.782  20.456  96.052  1.00  0.00      D    H  
HETATM  846  O   HOH D 126      37.074  12.276 100.096  1.00  0.00      D    O  
HETATM  847  H1  HOH D 126      37.751  12.926 100.440  1.00  0.00      D    H  
HETATM  848  H2  HOH D 126      36.964  12.400  99.110  1.00  0.00      D    H  
HETATM  849  O   HOH D 127      28.756  16.222  65.454  1.00  0.00      D    O  
HETATM  850  H1  HOH D 127      28.717  15.229  65.566  1.00  0.00      D    H  
HETATM  851  H2  HOH D 127      29.191  16.631  66.256  1.00  0.00      D    H  
HETATM  852  O   HOH D 128      13.558  36.657  22.586  1.00  0.00      D    O  
HETATM  853  H1  HOH D 128      13.718  37.635  22.453  1.00  0.00      D    H  
HETATM  854  H2  HOH D 128      13.684  36.427  23.551  1.00  0.00      D    H  
HETATM  855  O   HOH D 129       2.067  10.605  76.111  1.00  0.00      D    O  
HETATM  856  H1  HOH D 129       2.037  10.344  77.076  1.00  0.00      D    H  
HETATM  857  H2  HOH D 129       3.020  10.671  75.814  1.00  0.00      D    H  
HETATM  858  O   HOH D 130      42.545  40.043  21.608  1.00  0.00      D    O  
HETATM  859  H1  HOH D 130      42.449  40.757  20.915  1.00  0.00      D    H  
HETATM  860  H2  HOH D 130      42.898  40.445  22.453  1.00  0.00      D    H  
HETATM  861  O   HOH D 131       1.783   2.544  57.678  1.00  0.00      D    O  
HETATM  862  H1  HOH D 131       2.679   2.831  58.017  1.00  0.00      D    H  
HETATM  863  H2  HOH D 131       1.189   3.344  57.586  1.00  0.00      D    H  
HETATM  864  O   HOH D 132      28.443  24.222 103.643  1.00  0.00      D    O  
HETATM  865  H1  HOH D 132      28.967  24.496 102.836  1.00  0.00      D    H  
HETATM  866  H2  HOH D 132      29.063  23.839 104.328  1.00  0.00      D    H  
HETATM  867  O   HOH D 133      16.516   2.911  80.690  1.00  0.00      D    O  
HETATM  868  H1  HOH D 133      15.547   3.022  80.907  1.00  0.00      D    H  
HETATM  869  H2  HOH D 133      16.993   3.777  80.844  1.00  0.00      D    H  
HETATM  870  O   HOH D 134      18.416  31.400  54.919  1.00  0.00      D    O  
HETATM  871  H1  HOH D 134      19.126  31.571  55.602  1.00  0.00      D    H  
HETATM  872  H2  HOH D 134      18.760  31.644  54.012  1.00  0.00      D    H  
HETATM  873  O   HOH D 135      22.311  30.509  92.217  1.00  0.00      D    O  
HETATM  874  H1  HOH D 135      22.825  29.988  92.898  1.00  0.00      D    H  
HETATM  875  H2  HOH D 135      22.822  30.529  91.357  1.00  0.00      D    H  
HETATM  876  O   HOH D 136      25.614  13.278  50.470  1.00  0.00      D    O  
HETATM  877  H1  HOH D 136      25.462  13.137  49.492  1.00  0.00      D    H  
HETATM  878  H2  HOH D 136      26.212  14.068  50.605  1.00  0.00      D    H  
HETATM  879  O   HOH D 137      46.006  35.807  10.478  1.00  0.00      D    O  
HETATM  880  H1  HOH D 137      45.852  36.782  10.319  1.00  0.00      D    H  
HETATM  881  H2  HOH D 137      46.713  35.475   9.854  1.00  0.00      D    H  
HETATM  882  O   HOH D 138       3.330   9.086  17.810  1.00  0.00      D    O  
HETATM  883  H1  HOH D 138       2.989   8.360  18.406  1.00  0.00      D    H  
HETATM  884  H2  HOH D 138       4.194   9.437  18.172  1.00  0.00      D    H  
HETATM  885  O   HOH D 139      38.063   3.686  81.077  1.00  0.00      D    O  
HETATM  886  H1  HOH D 139      37.992   4.578  80.630  1.00  0.00      D    H  
HETATM  887  H2  HOH D 139      37.364   3.613  81.788  1.00  0.00      D    H  
HETATM  888  O   HOH D 140      15.954   8.525  36.834  1.00  0.00      D    O  
HETATM  889  H1  HOH D 140      15.349   9.054  37.429  1.00  0.00      D    H  
HETATM  890  H2  HOH D 140      16.682   8.112  37.380  1.00  0.00      D    H  
HETATM  891  O   HOH D 141      23.024   4.152  54.377  1.00  0.00      D    O  
HETATM  892  H1  HOH D 141      23.730   3.853  55.019  1.00  0.00      D    H  
HETATM  893  H2  HOH D 141      22.660   5.036  54.669  1.00  0.00      D    H  
HETATM  894  O   HOH D 142      34.168  36.452  87.380  1.00  0.00      D    O  
HETATM  895  H1  HOH D 142      34.829  36.063  88.022  1.00  0.00      D    H  
HETATM  896  H2  HOH D 142      33.724  37.244  87.798  1.00  0.00      D    H  
HETATM  897  O   HOH D 143      32.494  20.322  42.036  1.00  0.00      D    O  
HETATM  898  H1  HOH D 143      33.333  19.837  42.282  1.00  0.00      D    H  
HETATM  899  H2  HOH D 143      32.674  20.927  41.260  1.00  0.00      D    H  
HETATM  900  O   HOH D 144       3.723   5.685  43.316  1.00  0.00      D    O  
HETATM  901  H1  HOH D 144       2.776   5.916  43.543  1.00  0.00      D    H  
HETATM  902  H2  HOH D 144       3.750   5.225  42.429  1.00  0.00      D    H  
HETATM  903  O   HOH D 145      35.749  38.407  40.153  1.00  0.00      D    O  
HETATM  904  H1  HOH D 145      36.702  38.679  40.019  1.00  0.00      D    H  
HETATM  905  H2  HOH D 145      35.386  38.854  40.970  1.00  0.00      D    H  
HETATM  906  O   HOH D 146      26.809  27.666 107.375  1.00  0.00      D    O  
HETATM  907  H1  HOH D 146      27.585  28.290 107.466  1.00  0.00      D    H  
HETATM  908  H2  HOH D 146      27.139  26.760 107.109  1.00  0.00      D    H  
HETATM  909  O   HOH D 147      36.007  27.046  46.298  1.00  0.00      D    O  
HETATM  910  H1  HOH D 147      35.319  27.480  45.717  1.00  0.00      D    H  
HETATM  911  H2  HOH D 147      35.984  27.460  47.208  1.00  0.00      D    H  
HETATM  912  O   HOH D 148      25.913  11.770  55.841  1.00  0.00      D    O  
HETATM  913  H1  HOH D 148      25.819  12.157  54.924  1.00  0.00      D    H  
HETATM  914  H2  HOH D 148      26.879  11.594  56.031  1.00  0.00      D    H  
HETATM  915  O   HOH D 149      28.449   3.274  25.574  1.00  0.00      D    O  
HETATM  916  H1  HOH D 149      29.083   2.787  26.175  1.00  0.00      D    H  
HETATM  917  H2  HOH D 149      27.821   3.823  26.125  1.00  0.00      D    H  
HETATM  918  O   HOH D 150      25.913  39.394  73.597  1.00  0.00      D    O  
HETATM  919  H1  HOH D 150      26.664  39.260  74.243  1.00  0.00      D    H  
HETATM  920  H2  HOH D 150      26.219  39.155  72.676  1.00  0.00      D    H  
HETATM  921  O   HOH D 151       1.173  42.593  95.914  1.00  0.00      D    O  
HETATM  922  H1  HOH D 151       1.912  42.048  95.518  1.00  0.00      D    H  
HETATM  923  H2  HOH D 151       0.812  42.127  96.722  1.00  0.00      D    H  
HETATM  924  O   HOH D 152      35.192  29.656  61.576  1.00  0.00      D    O  
HETATM  925  H1  HOH D 152      35.010  30.602  61.845  1.00  0.00      D    H  
HETATM  926  H2  HOH D 152      34.732  29.035  62.209  1.00  0.00      D    H  
HETATM  927  O   HOH D 153      20.190  21.045  23.214  1.00  0.00      D    O  
HETATM  928  H1  HOH D 153      20.493  20.251  23.740  1.00  0.00      D    H  
HETATM  929  H2  HOH D 153      20.040  20.778  22.262  1.00  0.00      D    H  
HETATM  930  O   HOH D 154      12.694  27.364  13.846  1.00  0.00      D    O  
HETATM  931  H1  HOH D 154      12.189  28.099  13.393  1.00  0.00      D    H  
HETATM  932  H2  HOH D 154      12.066  26.619  14.073  1.00  0.00      D    H  
HETATM  933  O   HOH D 155      16.332  15.152 103.380  1.00  0.00      D    O  
HETATM  934  H1  HOH D 155      15.385  14.859 103.249  1.00  0.00      D    H  
HETATM  935  H2  HOH D 155      16.426  15.587 104.275  1.00  0.00      D    H  
HETATM  936  O   HOH D 156       2.662  18.844  63.740  1.00  0.00      D    O  
HETATM  937  H1  HOH D 156       2.376  19.287  62.890  1.00  0.00      D    H  
HETATM  938  H2  HOH D 156       2.578  17.853  63.644  1.00  0.00      D    H  
HETATM  939  O   HOH D 157      40.173  27.634  21.282  1.00  0.00      D    O  
HETATM  940  H1  HOH D 157      40.182  28.632  21.215  1.00  0.00      D    H  
HETATM  941  H2  HOH D 157      39.645  27.254  20.523  1.00  0.00      D    H  
HETATM  942  O   HOH D 158       3.735   2.217 104.264  1.00  0.00      D    O  
HETATM  943  H1  HOH D 158       4.432   2.259 104.980  1.00  0.00      D    H  
HETATM  944  H2  HOH D 158       2.827   2.261 104.681  1.00  0.00      D    H  
HETATM  945  O   HOH D 159      38.896  41.847  10.634  1.00  0.00      D    O  
HETATM  946  H1  HOH D 159      39.454  41.018  10.580  1.00  0.00      D    H  
HETATM  947  H2  HOH D 159      38.334  41.817  11.461  1.00  0.00      D    H  
HETATM  948  O   HOH D 160       6.252  17.436 114.442  1.00  0.00      D    O  
HETATM  949  H1  HOH D 160       7.246  17.421 114.331  1.00  0.00      D    H  
HETATM  950  H2  HOH D 160       5.846  18.013 113.734  1.00  0.00      D    H  
HETATM  951  O   HOH D 161      46.064   1.117  84.800  1.00  0.00      D    O  
HETATM  952  H1  HOH D 161      46.961   1.498  85.020  1.00  0.00      D    H  
HETATM  953  H2  HOH D 161      46.071   0.130  84.965  1.00  0.00      D    H  
HETATM  954  O   HOH D 162      47.074  15.139  76.440  1.00  0.00      D    O  
HETATM  955  H1  HOH D 162      47.819  15.290  77.089  1.00  0.00      D    H  
HETATM  956  H2  HOH D 162      46.404  14.514  76.840  1.00  0.00      D    H  
HETATM  957  O   HOH D 163      16.695  31.442  32.151  1.00  0.00      D    O  
HETATM  958  H1  HOH D 163      15.967  31.690  32.791  1.00  0.00      D    H  
HETATM  959  H2  HOH D 163      17.518  31.194  32.661  1.00  0.00      D    H  
HETATM  960  O   HOH D 164       9.544  42.122  19.916  1.00  0.00      D    O  
HETATM  961  H1  HOH D 164       9.839  42.438  19.014  1.00  0.00      D    H  
HETATM  962  H2  HOH D 164       8.587  42.373  20.061  1.00  0.00      D    H  
HETATM  963  O   HOH D 165      48.103  19.405  22.229  1.00  0.00      D    O  
HETATM  964  H1  HOH D 165      48.532  19.538  23.122  1.00  0.00      D    H  
HETATM  965  H2  HOH D 165      48.707  18.861  21.646  1.00  0.00      D    H  
HETATM  966  O   HOH D 166       0.768  29.433 110.679  1.00  0.00      D    O  
HETATM  967  H1  HOH D 166       0.372  28.608 111.082  1.00  0.00      D    H  
HETATM  968  H2  HOH D 166       1.028  29.249 109.731  1.00  0.00      D    H  
HETATM  969  O   HOH D 167      40.415   9.619 107.869  1.00  0.00      D    O  
HETATM  970  H1  HOH D 167      41.049  10.055 108.507  1.00  0.00      D    H  
HETATM  971  H2  HOH D 167      40.501   8.625 107.940  1.00  0.00      D    H  
HETATM  972  O   HOH D 168      16.510  29.386  55.098  1.00  0.00      D    O  
HETATM  973  H1  HOH D 168      16.174  29.187  54.178  1.00  0.00      D    H  
HETATM  974  H2  HOH D 168      17.356  29.916  55.036  1.00  0.00      D    H  
HETATM  975  O   HOH D 169      14.319  14.067  86.203  1.00  0.00      D    O  
HETATM  976  H1  HOH D 169      14.922  13.290  86.022  1.00  0.00      D    H  
HETATM  977  H2  HOH D 169      13.748  14.240  85.400  1.00  0.00      D    H  
HETATM  978  O   HOH D 170       4.709  16.170 107.942  1.00  0.00      D    O  
HETATM  979  H1  HOH D 170       3.835  15.773 108.221  1.00  0.00      D    H  
HETATM  980  H2  HOH D 170       5.041  16.782 108.660  1.00  0.00      D    H  
HETATM  981  O   HOH D 171      23.351  31.083 115.462  1.00  0.00      D    O  
HETATM  982  H1  HOH D 171      23.655  30.466 114.736  1.00  0.00      D    H  
HETATM  983  H2  HOH D 171      23.291  30.580 116.324  1.00  0.00      D    H  
HETATM  984  O   HOH D 172       0.693  14.923  69.312  1.00  0.00      D    O  
HETATM  985  H1  HOH D 172       1.000  15.442  70.110  1.00  0.00      D    H  
HETATM  986  H2  HOH D 172       0.131  14.152  69.612  1.00  0.00      D    H  
HETATM  987  O   HOH D 173      39.051   1.345  93.866  1.00  0.00      D    O  
HETATM  988  H1  HOH D 173      38.079   1.453  93.658  1.00  0.00      D    H  
HETATM  989  H2  HOH D 173      39.402   0.530  93.404  1.00  0.00      D    H  
HETATM  990  O   HOH D 174       5.611  37.414   8.688  1.00  0.00      D    O  
HETATM  991  H1  HOH D 174       5.696  36.482   9.039  1.00  0.00      D    H  
HETATM  992  H2  HOH D 174       6.209  37.527   7.894  1.00  0.00      D    H  
HETATM  993  O   HOH D 175      15.945  39.324   2.882  1.00  0.00      D    O  
HETATM  994  H1  HOH D 175      16.746  39.921   2.922  1.00  0.00      D    H  
HETATM  995  H2  HOH D 175      15.724  39.001   3.803  1.00  0.00      D    H  
HETATM  996  O   HOH D 176      10.996  22.501  15.408  1.00  0.00      D    O  
HETATM  997  H1  HOH D 176      10.683  22.375  16.349  1.00  0.00      D    H  
HETATM  998  H2  HOH D 176      11.177  21.609  14.994  1.00  0.00      D    H  
HETATM  999  O   HOH D 177      38.861   4.046 114.471  1.00  0.00      D    O  
HETATM 1000  H1  HOH D 177      38.793   5.043 114.481  1.00  0.00      D    H  
HETATM 1001  H2  HOH D 177      39.665   3.761 114.992  1.00  0.00      D    H  
HETATM 1002  O   HOH D 178      36.380  16.577  41.288  1.00  0.00      D    O  
HETATM 1003  H1  HOH D 178      36.990  16.514  42.079  1.00  0.00      D    H  
HETATM 1004  H2  HOH D 178      35.784  15.775  41.263  1.00  0.00      D    H  
HETATM 1005  O   HOH D 179      28.226  28.734  14.507  1.00  0.00      D    O  
HETATM 1006  H1  HOH D 179      28.453  27.883  14.979  1.00  0.00      D    H  
HETATM 1007  H2  HOH D 179      27.232  28.837  14.465  1.00  0.00      D    H  
HETATM 1008  O   HOH D 180      12.556  35.700  32.708  1.00  0.00      D    O  
HETATM 1009  H1  HOH D 180      13.025  36.539  32.431  1.00  0.00      D    H  
HETATM 1010  H2  HOH D 180      12.798  34.960  32.080  1.00  0.00      D    H  
HETATM 1011  O   HOH D 181       2.499  34.407  86.855  1.00  0.00      D    O  
HETATM 1012  H1  HOH D 181       1.951  34.106  87.635  1.00  0.00      D    H  
HETATM 1013  H2  HOH D 181       3.056  33.645  86.524  1.00  0.00      D    H  
HETATM 1014  O   HOH D 182      17.994  19.946 111.345  1.00  0.00      D    O  
HETATM 1015  H1  HOH D 182      17.280  19.348 111.709  1.00  0.00      D    H  
HETATM 1016  H2  HOH D 182      17.803  20.892 111.606  1.00  0.00      D    H  
HETATM 1017  O   HOH D 183      22.241   1.768  84.528  1.00  0.00      D    O  
HETATM 1018  H1  HOH D 183      21.310   1.475  84.746  1.00  0.00      D    H  
HETATM 1019  H2  HOH D 183      22.864   1.463  85.249  1.00  0.00      D    H  
HETATM 1020  O   HOH D 184      42.022  29.990  63.108  1.00  0.00      D    O  
HETATM 1021  H1  HOH D 184      42.369  30.698  63.723  1.00  0.00      D    H  
HETATM 1022  H2  HOH D 184      41.697  30.414  62.262  1.00  0.00      D    H  
HETATM 1023  O   HOH D 185      38.154  31.508  22.407  1.00  0.00      D    O  
HETATM 1024  H1  HOH D 185      37.323  31.960  22.082  1.00  0.00      D    H  
HETATM 1025  H2  HOH D 185      38.621  32.101  23.063  1.00  0.00      D    H  
HETATM 1026  O   HOH D 186      32.251  25.119 117.729  1.00  0.00      D    O  
HETATM 1027  H1  HOH D 186      31.366  24.766 117.423  1.00  0.00      D    H  
HETATM 1028  H2  HOH D 186      32.276  25.132 118.729  1.00  0.00      D    H  
HETATM 1029  O   HOH D 187      14.482  27.890 104.399  1.00  0.00      D    O  
HETATM 1030  H1  HOH D 187      15.014  27.165 104.836  1.00  0.00      D    H  
HETATM 1031  H2  HOH D 187      14.960  28.207 103.580  1.00  0.00      D    H  
HETATM 1032  O   HOH D 188      47.449  18.160  78.010  1.00  0.00      D    O  
HETATM 1033  H1  HOH D 188      48.449  18.154  78.000  1.00  0.00      D    H  
HETATM 1034  H2  HOH D 188      47.105  17.797  77.144  1.00  0.00      D    H  
HETATM 1035  O   HOH D 189      12.596   6.662  37.898  1.00  0.00      D    O  
HETATM 1036  H1  HOH D 189      12.675   5.832  37.345  1.00  0.00      D    H  
HETATM 1037  H2  HOH D 189      11.631   6.852  38.079  1.00  0.00      D    H  
HETATM 1038  O   HOH D 190      20.367   5.547 102.870  1.00  0.00      D    O  
HETATM 1039  H1  HOH D 190      20.039   6.454 103.135  1.00  0.00      D    H  
HETATM 1040  H2  HOH D 190      21.296   5.622 102.506  1.00  0.00      D    H  
HETATM 1041  O   HOH D 191      25.377   5.049   6.886  1.00  0.00      D    O  
HETATM 1042  H1  HOH D 191      26.359   4.875   6.807  1.00  0.00      D    H  
HETATM 1043  H2  HOH D 191      25.220   6.032   6.988  1.00  0.00      D    H  
HETATM 1044  O   HOH D 192      11.903   9.811  81.368  1.00  0.00      D    O  
HETATM 1045  H1  HOH D 192      12.819  10.208  81.428  1.00  0.00      D    H  
HETATM 1046  H2  HOH D 192      11.625   9.755  80.409  1.00  0.00      D    H  
HETATM 1047  O   HOH D 193      39.913   3.665  31.860  1.00  0.00      D    O  
HETATM 1048  H1  HOH D 193      39.566   4.587  31.691  1.00  0.00      D    H  
HETATM 1049  H2  HOH D 193      40.593   3.694  32.593  1.00  0.00      D    H  
HETATM 1050  O   HOH D 194      22.931  27.717  31.119  1.00  0.00      D    O  
HETATM 1051  H1  HOH D 194      22.653  26.768  31.273  1.00  0.00      D    H  
HETATM 1052  H2  HOH D 194      23.772  27.734  30.579  1.00  0.00      D    H  
HETATM 1053  O   HOH D 195      28.166   6.713  94.473  1.00  0.00      D    O  
HETATM 1054  H1  HOH D 195      28.089   7.303  95.277  1.00  0.00      D    H  
HETATM 1055  H2  HOH D 195      29.084   6.796  94.086  1.00  0.00      D    H  
HETATM 1056  O   HOH D 196      22.095  28.065  85.734  1.00  0.00      D    O  
HETATM 1057  H1  HOH D 196      22.641  28.866  85.980  1.00  0.00      D    H  
HETATM 1058  H2  HOH D 196      21.677  27.682  86.557  1.00  0.00      D    H  
HETATM 1059  O   HOH D 197      40.656  19.283 103.517  1.00  0.00      D    O  
HETATM 1060  H1  HOH D 197      40.626  18.602 104.248  1.00  0.00      D    H  
HETATM 1061  H2  HOH D 197      39.735  19.420 103.150  1.00  0.00      D    H  
HETATM 1062  O   HOH D 198       0.135  38.796   9.584  1.00  0.00      D    O  
HETATM 1063  H1  HOH D 198       0.775  38.919  10.343  1.00  0.00      D    H  
HETATM 1064  H2  HOH D 198      -0.449  39.605   9.506  1.00  0.00      D    H  
HETATM 1065  O   HOH D 199      35.320  11.913 104.252  1.00  0.00      D    O  
HETATM 1066  H1  HOH D 199      35.832  12.086 105.093  1.00  0.00      D    H  
HETATM 1067  H2  HOH D 199      35.689  11.103 103.798  1.00  0.00      D    H  
HETATM 1068  O   HOH D 200      39.646   2.385  83.878  1.00  0.00      D    O  
HETATM 1069  H1  HOH D 200      39.020   2.690  83.160  1.00  0.00      D    H  
HETATM 1070  H2  HOH D 200      40.589   2.535  83.584  1.00  0.00      D    H  
HETATM 1071  O   HOH D 201      31.174  11.616  73.593  1.00  0.00      D    O  
HETATM 1072  H1  HOH D 201      31.049  11.772  74.573  1.00  0.00      D    H  
HETATM 1073  H2  HOH D 201      31.317  10.640  73.427  1.00  0.00      D    H  
HETATM 1074  O   HOH D 202      24.664   9.049 116.194  1.00  0.00      D    O  
HETATM 1075  H1  HOH D 202      24.603   8.410 116.960  1.00  0.00      D    H  
HETATM 1076  H2  HOH D 202      25.394   9.709 116.368  1.00  0.00      D    H  
HETATM 1077  O   HOH D 203      48.366   6.435  99.465  1.00  0.00      D    O  
HETATM 1078  H1  HOH D 203      49.052   6.595  98.755  1.00  0.00      D    H  
HETATM 1079  H2  HOH D 203      47.494   6.196  99.038  1.00  0.00      D    H  
HETATM 1080  O   HOH D 204      46.473   5.495  84.489  1.00  0.00      D    O  
HETATM 1081  H1  HOH D 204      46.105   6.082  85.209  1.00  0.00      D    H  
HETATM 1082  H2  HOH D 204      47.472   5.489  84.542  1.00  0.00      D    H  
HETATM 1083  O   HOH D 205      36.967  24.680  73.324  1.00  0.00      D    O  
HETATM 1084  H1  HOH D 205      36.214  25.312  73.142  1.00  0.00      D    H  
HETATM 1085  H2  HOH D 205      37.713  24.854  72.681  1.00  0.00      D    H  
HETATM 1086  O   HOH D 206      36.549  22.100 114.808  1.00  0.00      D    O  
HETATM 1087  H1  HOH D 206      36.211  21.767 113.928  1.00  0.00      D    H  
HETATM 1088  H2  HOH D 206      36.497  23.098 114.829  1.00  0.00      D    H  
HETATM 1089  O   HOH D 207       2.484  41.515  35.931  1.00  0.00      D    O  
HETATM 1090  H1  HOH D 207       3.376  41.676  36.355  1.00  0.00      D    H  
HETATM 1091  H2  HOH D 207       2.158  42.361  35.510  1.00  0.00      D    H  
HETATM 1092  O   HOH D 208      28.574  35.788   7.448  1.00  0.00      D    O  
HETATM 1093  H1  HOH D 208      28.159  36.696   7.384  1.00  0.00      D    H  
HETATM 1094  H2  HOH D 208      28.001  35.125   6.968  1.00  0.00      D    H  
HETATM 1095  O   HOH D 209      35.456   6.120  63.577  1.00  0.00      D    O  
HETATM 1096  H1  HOH D 209      35.875   5.342  63.108  1.00  0.00      D    H  
HETATM 1097  H2  HOH D 209      35.709   6.102  64.544  1.00  0.00      D    H  
HETATM 1098  O   HOH D 210       4.759   8.032  39.964  1.00  0.00      D    O  
HETATM 1099  H1  HOH D 210       4.762   8.911  39.486  1.00  0.00      D    H  
HETATM 1100  H2  HOH D 210       5.037   7.309  39.332  1.00  0.00      D    H  
HETATM 1101  O   HOH D 211      44.596  30.463  81.481  1.00  0.00      D    O  
HETATM 1102  H1  HOH D 211      44.672  31.418  81.192  1.00  0.00      D    H  
HETATM 1103  H2  HOH D 211      45.439  29.977  81.252  1.00  0.00      D    H  
HETATM 1104  O   HOH D 212      39.549  25.360 102.790  1.00  0.00      D    O  
HETATM 1105  H1  HOH D 212      38.773  25.469 102.169  1.00  0.00      D    H  
HETATM 1106  H2  HOH D 212      39.295  25.681 103.702  1.00  0.00      D    H  
HETATM 1107  O   HOH D 213      21.035  41.618  55.243  1.00  0.00      D    O  
HETATM 1108  H1  HOH D 213      20.483  42.450  55.185  1.00  0.00      D    H  
HETATM 1109  H2  HOH D 213      21.846  41.794  55.800  1.00  0.00      D    H  
HETATM 1110  O   HOH D 214       3.066  22.926  85.350  1.00  0.00      D    O  
HETATM 1111  H1  HOH D 214       3.810  23.208  85.956  1.00  0.00      D    H  
HETATM 1112  H2  HOH D 214       2.510  23.722  85.112  1.00  0.00      D    H  
HETATM 1113  O   HOH D 215      47.185  17.781  38.168  1.00  0.00      D    O  
HETATM 1114  H1  HOH D 215      47.933  18.433  38.289  1.00  0.00      D    H  
HETATM 1115  H2  HOH D 215      47.561  16.866  38.021  1.00  0.00      D    H  
HETATM 1116  O   HOH D 216      29.338  19.593  51.992  1.00  0.00      D    O  
HETATM 1117  H1  HOH D 216      28.429  19.686  51.585  1.00  0.00      D    H  
HETATM 1118  H2  HOH D 216      29.999  20.113  51.451  1.00  0.00      D    H  
HETATM 1119  O   HOH D 217       6.740  27.341  21.418  1.00  0.00      D    O  
HETATM 1120  H1  HOH D 217       6.625  27.722  22.336  1.00  0.00      D    H  
HETATM 1121  H2  HOH D 217       7.509  27.791  20.965  1.00  0.00      D    H  
HETATM 1122  O   HOH D 218      37.212  24.152  40.181  1.00  0.00      D    O  
HETATM 1123  H1  HOH D 218      37.655  24.059  39.289  1.00  0.00      D    H  
HETATM 1124  H2  HOH D 218      37.907  24.147  40.900  1.00  0.00      D    H  
HETATM 1125  O   HOH D 219       5.108  14.412 112.974  1.00  0.00      D    O  
HETATM 1126  H1  HOH D 219       4.648  13.854 112.283  1.00  0.00      D    H  
HETATM 1127  H2  HOH D 219       5.722  13.836 113.513  1.00  0.00      D    H  
HETATM 1128  O   HOH D 220      19.599  14.721 104.080  1.00  0.00      D    O  
HETATM 1129  H1  HOH D 220      18.934  15.419 104.347  1.00  0.00      D    H  
HETATM 1130  H2  HOH D 220      19.911  14.230 104.894  1.00  0.00      D    H  
HETATM 1131  O   HOH D 221       5.448  32.301 106.778  1.00  0.00      D    O  
HETATM 1132  H1  HOH D 221       6.156  33.006 106.821  1.00  0.00      D    H  
HETATM 1133  H2  HOH D 221       5.336  31.999 105.831  1.00  0.00      D    H  
HETATM 1134  O   HOH D 222      48.900  13.926 118.138  1.00  0.00      D    O  
HETATM 1135  H1  HOH D 222      48.840  14.049 119.129  1.00  0.00      D    H  
HETATM 1136  H2  HOH D 222      48.083  13.449 117.812  1.00  0.00      D    H  
HETATM 1137  O   HOH D 223      22.009  22.740  72.184  1.00  0.00      D    O  
HETATM 1138  H1  HOH D 223      22.845  23.232  71.942  1.00  0.00      D    H  
HETATM 1139  H2  HOH D 223      21.472  23.290  72.823  1.00  0.00      D    H  
HETATM 1140  O   HOH D 224      38.044  34.905 102.048  1.00  0.00      D    O  
HETATM 1141  H1  HOH D 224      38.471  34.201 102.616  1.00  0.00      D    H  
HETATM 1142  H2  HOH D 224      37.854  34.532 101.140  1.00  0.00      D    H  
HETATM 1143  O   HOH D 225       8.089  18.663  88.547  1.00  0.00      D    O  
HETATM 1144  H1  HOH D 225       8.853  18.441  87.941  1.00  0.00      D    H  
HETATM 1145  H2  HOH D 225       8.393  19.317  89.240  1.00  0.00      D    H  
HETATM 1146  O   HOH D 226      36.461   3.328  73.048  1.00  0.00      D    O  
HETATM 1147  H1  HOH D 226      35.742   3.099  73.704  1.00  0.00      D    H  
HETATM 1148  H2  HOH D 226      37.223   3.764  73.527  1.00  0.00      D    H  
HETATM 1149  O   HOH D 227      31.437  10.858  53.960  1.00  0.00      D    O  
HETATM 1150  H1  HOH D 227      31.835  11.316  53.164  1.00  0.00      D    H  
HETATM 1151  H2  HOH D 227      30.512  10.550  53.739  1.00  0.00      D    H  
HETATM 1152  O   HOH D 228      -0.171  24.364  93.358  1.00  0.00      D    O  
HETATM 1153  H1  HOH D 228       0.430  24.917  93.935  1.00  0.00      D    H  
HETATM 1154  H2  HOH D 228       0.260  24.221  92.467  1.00  0.00      D    H  
HETATM 1155  O   HOH D 229      19.831   2.351 111.445  1.00  0.00      D    O  
HETATM 1156  H1  HOH D 229      19.090   3.021 111.401  1.00  0.00      D    H  
HETATM 1157  H2  HOH D 229      20.702   2.804 111.256  1.00  0.00      D    H  
HETATM 1158  O   HOH D 230       8.974  25.298  97.130  1.00  0.00      D    O  
HETATM 1159  H1  HOH D 230       9.961  25.323  96.971  1.00  0.00      D    H  
HETATM 1160  H2  HOH D 230       8.576  26.185  96.895  1.00  0.00      D    H  
HETATM 1161  O   HOH D 231      11.094  10.772   7.712  1.00  0.00      D    O  
HETATM 1162  H1  HOH D 231      11.453  11.275   6.925  1.00  0.00      D    H  
HETATM 1163  H2  HOH D 231      11.424  11.194   8.556  1.00  0.00      D    H  
HETATM 1164  O   HOH D 232      37.758   1.633  54.097  1.00  0.00      D    O  
HETATM 1165  H1  HOH D 232      38.723   1.412  53.956  1.00  0.00      D    H  
HETATM 1166  H2  HOH D 232      37.226   1.319  53.311  1.00  0.00      D    H  
HETATM 1167  O   HOH D 233      10.670  21.985  66.602  1.00  0.00      D    O  
HETATM 1168  H1  HOH D 233      10.734  22.815  66.048  1.00  0.00      D    H  
HETATM 1169  H2  HOH D 233      10.412  22.228  67.537  1.00  0.00      D    H  
HETATM 1170  O   HOH D 234      46.923  21.832  50.477  1.00  0.00      D    O  
HETATM 1171  H1  HOH D 234      47.236  22.758  50.688  1.00  0.00      D    H  
HETATM 1172  H2  HOH D 234      46.872  21.297  51.320  1.00  0.00      D    H  
HETATM 1173  O   HOH D 235      38.764  30.944  89.241  1.00  0.00      D    O  
HETATM 1174  H1  HOH D 235      38.247  31.671  89.692  1.00  0.00      D    H  
HETATM 1175  H2  HOH D 235      38.702  31.057  88.249  1.00  0.00      D    H  
HETATM 1176  O   HOH D 236      31.764  38.664  67.052  1.00  0.00      D    O  
HETATM 1177  H1  HOH D 236      32.419  38.267  66.408  1.00  0.00      D    H  
HETATM 1178  H2  HOH D 236      31.066  39.172  66.547  1.00  0.00      D    H  
HETATM 1179  O   HOH D 237       1.114  31.476  11.373  1.00  0.00      D    O  
HETATM 1180  H1  HOH D 237       1.425  31.786  12.272  1.00  0.00      D    H  
HETATM 1181  H2  HOH D 237       1.382  32.143  10.679  1.00  0.00      D    H  
HETATM 1182  O   HOH D 238      10.103  23.705 105.747  1.00  0.00      D    O  
HETATM 1183  H1  HOH D 238       9.482  22.947 105.550  1.00  0.00      D    H  
HETATM 1184  H2  HOH D 238      10.262  24.232 104.911  1.00  0.00      D    H  
HETATM 1185  O   HOH D 239      20.111  38.721  24.770  1.00  0.00      D    O  
HETATM 1186  H1  HOH D 239      19.213  38.284  24.805  1.00  0.00      D    H  
HETATM 1187  H2  HOH D 239      20.179  39.279  23.943  1.00  0.00      D    H  
HETATM 1188  O   HOH D 240      47.660   7.627  16.997  1.00  0.00      D    O  
HETATM 1189  H1  HOH D 240      47.342   8.128  16.193  1.00  0.00      D    H  
HETATM 1190  H2  HOH D 240      48.388   6.996  16.730  1.00  0.00      D    H  
HETATM 1191  O   HOH D 241      48.391   8.473  55.955  1.00  0.00      D    O  
HETATM 1192  H1  HOH D 241      49.307   8.862  56.056  1.00  0.00      D    H  
HETATM 1193  H2  HOH D 241      48.204   8.307  54.987  1.00  0.00      D    H  
HETATM 1194  O   HOH D 242      29.908  35.848  96.854  1.00  0.00      D    O  
HETATM 1195  H1  HOH D 242      30.888  35.894  97.046  1.00  0.00      D    H  
HETATM 1196  H2  HOH D 242      29.399  35.833  97.715  1.00  0.00      D    H  
HETATM 1197  O   HOH D 243      46.702  17.682  61.550  1.00  0.00      D    O  
HETATM 1198  H1  HOH D 243      46.493  17.050  62.296  1.00  0.00      D    H  
HETATM 1199  H2  HOH D 243      46.426  17.273  60.680  1.00  0.00      D    H  
HETATM 1200  O   HOH D 244      13.282  23.360  81.200  1.00  0.00      D    O  
HETATM 1201  H1  HOH D 244      13.457  23.312  82.183  1.00  0.00      D    H  
HETATM 1202  H2  HOH D 244      14.006  23.891  80.758  1.00  0.00      D    H  
HETATM 1203  O   HOH D 245      34.765   0.274  97.607  1.00  0.00      D    O  
HETATM 1204  H1  HOH D 245      35.692  -0.087  97.711  1.00  0.00      D    H  
HETATM 1205  H2  HOH D 245      34.737   1.219  97.931  1.00  0.00      D    H  
HETATM 1206  O   HOH D 246      22.329  18.244  93.038  1.00  0.00      D    O  
HETATM 1207  H1  HOH D 246      21.361  18.315  92.799  1.00  0.00      D    H  
HETATM 1208  H2  HOH D 246      22.883  18.648  92.310  1.00  0.00      D    H  
HETATM 1209  O   HOH D 247      47.414  34.332 108.374  1.00  0.00      D    O  
HETATM 1210  H1  HOH D 247      46.549  34.046 107.962  1.00  0.00      D    H  
HETATM 1211  H2  HOH D 247      47.244  35.065 109.032  1.00  0.00      D    H  
HETATM 1212  O   HOH D 248      38.610  26.415  91.943  1.00  0.00      D    O  
HETATM 1213  H1  HOH D 248      38.433  25.863  91.128  1.00  0.00      D    H  
HETATM 1214  H2  HOH D 248      38.304  25.919  92.755  1.00  0.00      D    H  
HETATM 1215  O   HOH D 249       5.014  19.873  15.862  1.00  0.00      D    O  
HETATM 1216  H1  HOH D 249       5.410  20.165  14.991  1.00  0.00      D    H  
HETATM 1217  H2  HOH D 249       4.468  20.617  16.247  1.00  0.00      D    H  
HETATM 1218  O   HOH D 250      33.960  32.308  78.809  1.00  0.00      D    O  
HETATM 1219  H1  HOH D 250      34.246  33.074  78.234  1.00  0.00      D    H  
HETATM 1220  H2  HOH D 250      33.712  32.647  79.717  1.00  0.00      D    H  
HETATM 1221  O   HOH D 251      47.550  15.020  27.621  1.00  0.00      D    O  
HETATM 1222  H1  HOH D 251      46.912  15.235  28.360  1.00  0.00      D    H  
HETATM 1223  H2  HOH D 251      47.720  14.035  27.603  1.00  0.00      D    H  
HETATM 1224  O   HOH D 252      14.435  20.750 108.549  1.00  0.00      D    O  
HETATM 1225  H1  HOH D 252      14.910  21.567 108.875  1.00  0.00      D    H  
HETATM 1226  H2  HOH D 252      14.599  19.994 109.184  1.00  0.00      D    H  
HETATM 1227  O   HOH D 253      48.984  18.019  32.999  1.00  0.00      D    O  
HETATM 1228  H1  HOH D 253      49.237  17.524  33.830  1.00  0.00      D    H  
HETATM 1229  H2  HOH D 253      49.590  18.805  32.881  1.00  0.00      D    H  
HETATM 1230  O   HOH D 254      32.508   1.966  79.966  1.00  0.00      D    O  
HETATM 1231  H1  HOH D 254      31.873   1.453  79.389  1.00  0.00      D    H  
HETATM 1232  H2  HOH D 254      32.088   2.831  80.238  1.00  0.00      D    H  
HETATM 1233  O   HOH D 255      25.693  34.409  50.524  1.00  0.00      D    O  
HETATM 1234  H1  HOH D 255      26.205  35.094  51.041  1.00  0.00      D    H  
HETATM 1235  H2  HOH D 255      26.317  33.696  50.204  1.00  0.00      D    H  
HETATM 1236  O   HOH D 256       0.184   9.976  50.050  1.00  0.00      D    O  
HETATM 1237  H1  HOH D 256       1.001   9.910  49.476  1.00  0.00      D    H  
HETATM 1238  H2  HOH D 256       0.448  10.243  50.977  1.00  0.00      D    H  
HETATM 1239  O   HOH D 257      30.312  10.451  36.075  1.00  0.00      D    O  
HETATM 1240  H1  HOH D 257      29.472   9.913  36.000  1.00  0.00      D    H  
HETATM 1241  H2  HOH D 257      30.190  11.326  35.607  1.00  0.00      D    H  
HETATM 1242  O   HOH D 258       7.026  19.365 117.569  1.00  0.00      D    O  
HETATM 1243  H1  HOH D 258       6.576  18.724 116.947  1.00  0.00      D    H  
HETATM 1244  H2  HOH D 258       6.335  19.860 118.096  1.00  0.00      D    H  
HETATM 1245  O   HOH D 259       3.388  30.611  57.128  1.00  0.00      D    O  
HETATM 1246  H1  HOH D 259       3.701  29.961  57.821  1.00  0.00      D    H  
HETATM 1247  H2  HOH D 259       4.179  31.060  56.712  1.00  0.00      D    H  
HETATM 1248  O   HOH D 260      24.929  16.354  52.613  1.00  0.00      D    O  
HETATM 1249  H1  HOH D 260      24.884  15.997  53.546  1.00  0.00      D    H  
HETATM 1250  H2  HOH D 260      25.855  16.681  52.426  1.00  0.00      D    H  
HETATM 1251  O   HOH D 261      42.969  40.361  57.572  1.00  0.00      D    O  
HETATM 1252  H1  HOH D 261      43.653  40.682  58.227  1.00  0.00      D    H  
HETATM 1253  H2  HOH D 261      43.334  39.578  57.067  1.00  0.00      D    H  
HETATM 1254  O   HOH D 262      46.872   7.760  26.230  1.00  0.00      D    O  
HETATM 1255  H1  HOH D 262      46.213   7.944  26.960  1.00  0.00      D    H  
HETATM 1256  H2  HOH D 262      46.382   7.582  25.377  1.00  0.00      D    H  
HETATM 1257  O   HOH D 263      43.718  29.853  43.969  1.00  0.00      D    O  
HETATM 1258  H1  HOH D 263      44.189  30.735  43.952  1.00  0.00      D    H  
HETATM 1259  H2  HOH D 263      42.755  29.985  43.737  1.00  0.00      D    H  
HETATM 1260  O   HOH D 264      17.708   5.368  68.995  1.00  0.00      D    O  
HETATM 1261  H1  HOH D 264      16.839   5.130  68.563  1.00  0.00      D    H  
HETATM 1262  H2  HOH D 264      18.337   5.726  68.305  1.00  0.00      D    H  
HETATM 1263  O   HOH D 265      41.153  17.025  40.629  1.00  0.00      D    O  
HETATM 1264  H1  HOH D 265      41.558  17.177  39.727  1.00  0.00      D    H  
HETATM 1265  H2  HOH D 265      40.425  17.692  40.784  1.00  0.00      D    H  
HETATM 1266  O   HOH D 266      25.617   6.485 107.188  1.00  0.00      D    O  
HETATM 1267  H1  HOH D 266      25.748   6.612 108.171  1.00  0.00      D    H  
HETATM 1268  H2  HOH D 266      25.504   5.512 106.990  1.00  0.00      D    H  
HETATM 1269  O   HOH D 267      22.230  10.315  33.682  1.00  0.00      D    O  
HETATM 1270  H1  HOH D 267      23.121  10.041  34.044  1.00  0.00      D    H  
HETATM 1271  H2  HOH D 267      22.068   9.851  32.811  1.00  0.00      D    H  
HETATM 1272  O   HOH D 268      40.289  25.657 116.492  1.00  0.00      D    O  
HETATM 1273  H1  HOH D 268      40.968  25.143 117.016  1.00  0.00      D    H  
HETATM 1274  H2  HOH D 268      40.218  25.272 115.571  1.00  0.00      D    H  
HETATM 1275  O   HOH D 269      41.890   6.853  52.684  1.00  0.00      D    O  
HETATM 1276  H1  HOH D 269      42.798   7.143  52.382  1.00  0.00      D    H  
HETATM 1277  H2  HOH D 269      41.845   6.884  53.683  1.00  0.00      D    H  
HETATM 1278  O   HOH D 270      22.502  40.184  71.980  1.00  0.00      D    O  
HETATM 1279  H1  HOH D 270      22.986  39.414  72.396  1.00  0.00      D    H  
HETATM 1280  H2  HOH D 270      21.547  39.931  71.823  1.00  0.00      D    H  
HETATM 1281  O   HOH D 271      11.971   1.121  35.956  1.00  0.00      D    O  
HETATM 1282  H1  HOH D 271      11.951   0.903  34.980  1.00  0.00      D    H  
HETATM 1283  H2  HOH D 271      11.606   0.349  36.478  1.00  0.00      D    H  
HETATM 1284  O   HOH D 272      14.733  16.702  86.717  1.00  0.00      D    O  
HETATM 1285  H1  HOH D 272      14.606  15.713  86.644  1.00  0.00      D    H  
HETATM 1286  H2  HOH D 272      14.015  17.170  86.203  1.00  0.00      D    H  
HETATM 1287  O   HOH D 273      42.526  20.223 101.561  1.00  0.00      D    O  
HETATM 1288  H1  HOH D 273      42.691  21.161 101.258  1.00  0.00      D    H  
HETATM 1289  H2  HOH D 273      41.994  20.234 102.407  1.00  0.00      D    H  
HETATM 1290  O   HOH D 274      36.419  23.063   9.620  1.00  0.00      D    O  
HETATM 1291  H1  HOH D 274      36.852  23.774  10.172  1.00  0.00      D    H  
HETATM 1292  H2  HOH D 274      37.121  22.451   9.255  1.00  0.00      D    H  
HETATM 1293  O   HOH D 275      18.233  24.419 110.635  1.00  0.00      D    O  
HETATM 1294  H1  HOH D 275      18.739  25.071 111.198  1.00  0.00      D    H  
HETATM 1295  H2  HOH D 275      18.872  23.911 110.057  1.00  0.00      D    H  
HETATM 1296  O   HOH D 276      14.659  20.444  72.843  1.00  0.00      D    O  
HETATM 1297  H1  HOH D 276      13.905  20.230  72.223  1.00  0.00      D    H  
HETATM 1298  H2  HOH D 276      14.483  21.320  73.292  1.00  0.00      D    H  
HETATM 1299  O   HOH D 277      49.256  29.781  71.760  1.00  0.00      D    O  
HETATM 1300  H1  HOH D 277      49.704  29.778  70.866  1.00  0.00      D    H  
HETATM 1301  H2  HOH D 277      48.734  30.627  71.869  1.00  0.00      D    H  
HETATM 1302  O   HOH D 278      25.948  42.003 106.931  1.00  0.00      D    O  
HETATM 1303  H1  HOH D 278      25.430  42.807 106.636  1.00  0.00      D    H  
HETATM 1304  H2  HOH D 278      25.369  41.428 107.510  1.00  0.00      D    H  
HETATM 1305  O   HOH D 279       4.102  34.317 115.736  1.00  0.00      D    O  
HETATM 1306  H1  HOH D 279       3.132  34.077 115.783  1.00  0.00      D    H  
HETATM 1307  H2  HOH D 279       4.196  35.269 115.446  1.00  0.00      D    H  
HETATM 1308  O   HOH D 280      29.719  29.266  52.276  1.00  0.00      D    O  
HETATM 1309  H1  HOH D 280      28.875  28.890  51.893  1.00  0.00      D    H  
HETATM 1310  H2  HOH D 280      30.472  28.628  52.115  1.00  0.00      D    H  
HETATM 1311  O   HOH D 281      17.697  40.402  26.219  1.00  0.00      D    O  
HETATM 1312  H1  HOH D 281      17.883  39.876  27.049  1.00  0.00      D    H  
HETATM 1313  H2  HOH D 281      16.827  40.884  26.318  1.00  0.00      D    H  
HETATM 1314  O   HOH D 282      16.841  16.203  83.332  1.00  0.00      D    O  
HETATM 1315  H1  HOH D 282      17.679  15.667  83.439  1.00  0.00      D    H  
HETATM 1316  H2  HOH D 282      16.826  16.937  84.011  1.00  0.00      D    H  
HETATM 1317  O   HOH D 283      33.542   7.492  42.660  1.00  0.00      D    O  
HETATM 1318  H1  HOH D 283      33.137   6.947  43.395  1.00  0.00      D    H  
HETATM 1319  H2  HOH D 283      34.033   6.890  42.031  1.00  0.00      D    H  
HETATM 1320  O   HOH D 284       0.850  37.638  71.081  1.00  0.00      D    O  
HETATM 1321  H1  HOH D 284       0.181  38.254  71.496  1.00  0.00      D    H  
HETATM 1322  H2  HOH D 284       0.581  37.440  70.138  1.00  0.00      D    H  
HETATM 1323  O   HOH D 285      29.757  34.729  38.282  1.00  0.00      D    O  
HETATM 1324  H1  HOH D 285      30.316  35.554  38.370  1.00  0.00      D    H  
HETATM 1325  H2  HOH D 285      28.888  34.863  38.757  1.00  0.00      D    H  
HETATM 1326  O   HOH D 286      19.590  31.048  77.533  1.00  0.00      D    O  
HETATM 1327  H1  HOH D 286      18.623  31.301  77.534  1.00  0.00      D    H  
HETATM 1328  H2  HOH D 286      19.727  30.250  78.120  1.00  0.00      D    H  
HETATM 1329  O   HOH D 287      33.379  33.827  31.499  1.00  0.00      D    O  
HETATM 1330  H1  HOH D 287      32.523  33.896  32.012  1.00  0.00      D    H  
HETATM 1331  H2  HOH D 287      33.264  33.182  30.744  1.00  0.00      D    H  
HETATM 1332  O   HOH D 288       2.491  12.315  18.216  1.00  0.00      D    O  
HETATM 1333  H1  HOH D 288       2.683  11.941  19.123  1.00  0.00      D    H  
HETATM 1334  H2  HOH D 288       2.057  13.211  18.309  1.00  0.00      D    H  
HETATM 1335  O   HOH D 289      26.847  23.805  55.607  1.00  0.00      D    O  
HETATM 1336  H1  HOH D 289      27.283  23.312  54.854  1.00  0.00      D    H  
HETATM 1337  H2  HOH D 289      27.042  24.782  55.522  1.00  0.00      D    H  
HETATM 1338  O   HOH D 290      31.768  25.902 105.159  1.00  0.00      D    O  
HETATM 1339  H1  HOH D 290      31.865  26.383 106.030  1.00  0.00      D    H  
HETATM 1340  H2  HOH D 290      31.230  25.070 105.296  1.00  0.00      D    H  
HETATM 1341  O   HOH D 291      47.858  23.448  21.665  1.00  0.00      D    O  
HETATM 1342  H1  HOH D 291      47.014  23.065  21.290  1.00  0.00      D    H  
HETATM 1343  H2  HOH D 291      48.055  23.021  22.547  1.00  0.00      D    H  
HETATM 1344  O   HOH D 292       8.896   9.322  46.083  1.00  0.00      D    O  
HETATM 1345  H1  HOH D 292       8.639   8.367  46.235  1.00  0.00      D    H  
HETATM 1346  H2  HOH D 292       9.818   9.362  45.699  1.00  0.00      D    H  
HETATM 1347  O   HOH D 293      37.949   9.469   3.510  1.00  0.00      D    O  
HETATM 1348  H1  HOH D 293      37.102   9.961   3.713  1.00  0.00      D    H  
HETATM 1349  H2  HOH D 293      37.976   8.620   4.038  1.00  0.00      D    H  
HETATM 1350  O   HOH D 294      32.055  19.626  95.151  1.00  0.00      D    O  
HETATM 1351  H1  HOH D 294      31.995  19.921  96.105  1.00  0.00      D    H  
HETATM 1352  H2  HOH D 294      32.724  18.888  95.072  1.00  0.00      D    H  
HETATM 1353  O   HOH D 295       6.583   6.832  89.427  1.00  0.00      D    O  
HETATM 1354  H1  HOH D 295       7.346   7.296  89.878  1.00  0.00      D    H  
HETATM 1355  H2  HOH D 295       5.747   6.974  89.957  1.00  0.00      D    H  
HETATM 1356  O   HOH D 296      20.143  13.470 109.417  1.00  0.00      D    O  
HETATM 1357  H1  HOH D 296      20.066  14.298 109.973  1.00  0.00      D    H  
HETATM 1358  H2  HOH D 296      20.599  12.754 109.946  1.00  0.00      D    H  
HETATM 1359  O   HOH D 297      27.795  29.504  31.903  1.00  0.00      D    O  
HETATM 1360  H1  HOH D 297      28.101  28.592  32.177  1.00  0.00      D    H  
HETATM 1361  H2  HOH D 297      28.540  30.158  32.033  1.00  0.00      D    H  
HETATM 1362  O   HOH D 298      46.434   3.744 102.830  1.00  0.00      D    O  
HETATM 1363  H1  HOH D 298      47.251   3.499 103.352  1.00  0.00      D    H  
HETATM 1364  H2  HOH D 298      46.621   4.559 102.282  1.00  0.00      D    H  
HETATM 1365  O   HOH D 299      -0.096   5.773  15.886  1.00  0.00      D    O  
HETATM 1366  H1  HOH D 299       0.863   6.017  15.744  1.00  0.00      D    H  
HETATM 1367  H2  HOH D 299      -0.267   4.862  15.511  1.00  0.00      D    H  
HETATM 1368  O   HOH D 300      41.871  38.512  39.543  1.00  0.00      D    O  
HETATM 1369  H1  HOH D 300      41.081  37.926  39.361  1.00  0.00      D    H  
HETATM 1370  H2  HOH D 300      42.308  38.759  38.678  1.00  0.00      D    H  
HETATM 1371  O   HOH D 301       0.158   5.255 105.513  1.00  0.00      D    O  
HETATM 1372  H1  HOH D 301      -0.287   5.985 106.033  1.00  0.00      D    H  
HETATM 1373  H2  HOH D 301       0.925   4.890 106.041  1.00  0.00      D    H  
HETATM 1374  O   HOH D 302      19.028  22.874 108.427  1.00  0.00      D    O  
HETATM 1375  H1  HOH D 302      19.122  21.931 108.106  1.00  0.00      D    H  
HETATM 1376  H2  HOH D 302      18.514  23.405 107.753  1.00  0.00      D    H  
HETATM 1377  O   HOH D 303       0.552   1.344  78.573  1.00  0.00      D    O  
HETATM 1378  H1  HOH D 303      -0.304   1.122  78.107  1.00  0.00      D    H  
HETATM 1379  H2  HOH D 303       1.318   1.216  77.942  1.00  0.00      D    H  
HETATM 1380  O   HOH D 304       9.647  28.358  73.912  1.00  0.00      D    O  
HETATM 1381  H1  HOH D 304       8.845  27.898  74.293  1.00  0.00      D    H  
HETATM 1382  H2  HOH D 304       9.491  29.345  73.901  1.00  0.00      D    H  
HETATM 1383  O   HOH D 305      14.005  24.982 107.175  1.00  0.00      D    O  
HETATM 1384  H1  HOH D 305      13.416  24.287 106.762  1.00  0.00      D    H  
HETATM 1385  H2  HOH D 305      14.696  25.270 106.513  1.00  0.00      D    H  
HETATM 1386  O   HOH D 306       0.656  24.360  79.441  1.00  0.00      D    O  
HETATM 1387  H1  HOH D 306       0.823  23.435  79.099  1.00  0.00      D    H  
HETATM 1388  H2  HOH D 306       0.433  24.963  78.674  1.00  0.00      D    H  
HETATM 1389  O   HOH D 307      11.235  17.377  32.197  1.00  0.00      D    O  
HETATM 1390  H1  HOH D 307      10.357  17.800  31.970  1.00  0.00      D    H  
HETATM 1391  H2  HOH D 307      11.079  16.577  32.777  1.00  0.00      D    H  
HETATM 1392  O   HOH D 308      20.524  16.956  97.059  1.00  0.00      D    O  
HETATM 1393  H1  HOH D 308      19.959  17.712  96.728  1.00  0.00      D    H  
HETATM 1394  H2  HOH D 308      20.345  16.140  96.510  1.00  0.00      D    H  
HETATM 1395  O   HOH D 309      46.229   6.711  65.869  1.00  0.00      D    O  
HETATM 1396  H1  HOH D 309      45.729   5.984  65.398  1.00  0.00      D    H  
HETATM 1397  H2  HOH D 309      47.132   6.375  66.138  1.00  0.00      D    H  
HETATM 1398  O   HOH D 310      44.972  21.601   6.671  1.00  0.00      D    O  
HETATM 1399  H1  HOH D 310      45.810  21.625   6.125  1.00  0.00      D    H  
HETATM 1400  H2  HOH D 310      44.405  20.832   6.376  1.00  0.00      D    H  
HETATM 1401  O   HOH D 311      39.297  10.809  34.115  1.00  0.00      D    O  
HETATM 1402  H1  HOH D 311      38.799  10.908  34.977  1.00  0.00      D    H  
HETATM 1403  H2  HOH D 311      40.237  10.527  34.305  1.00  0.00      D    H  
HETATM 1404  O   HOH D 312      31.088  33.423  33.225  1.00  0.00      D    O  
HETATM 1405  H1  HOH D 312      31.594  33.363  34.086  1.00  0.00      D    H  
HETATM 1406  H2  HOH D 312      30.668  34.327  33.147  1.00  0.00      D    H  
HETATM 1407  O   HOH D 313      40.521  38.050   8.912  1.00  0.00      D    O  
HETATM 1408  H1  HOH D 313      41.517  37.964   8.917  1.00  0.00      D    H  
HETATM 1409  H2  HOH D 313      40.248  38.710   8.211  1.00  0.00      D    H  
HETATM 1410  O   HOH D 314      46.553  35.239  42.129  1.00  0.00      D    O  
HETATM 1411  H1  HOH D 314      46.621  36.237  42.131  1.00  0.00      D    H  
HETATM 1412  H2  HOH D 314      45.658  34.966  42.483  1.00  0.00      D    H  
HETATM 1413  O   HOH D 315       2.350  24.418  66.055  1.00  0.00      D    O  
HETATM 1414  H1  HOH D 315       2.257  23.940  65.181  1.00  0.00      D    H  
HETATM 1415  H2  HOH D 315       2.444  23.750  66.793  1.00  0.00      D    H  
HETATM 1416  O   HOH D 316       8.772   6.065 105.446  1.00  0.00      D    O  
HETATM 1417  H1  HOH D 316       8.289   6.900 105.180  1.00  0.00      D    H  
HETATM 1418  H2  HOH D 316       9.691   6.073 105.054  1.00  0.00      D    H  
HETATM 1419  O   HOH D 317       3.285  13.210 104.907  1.00  0.00      D    O  
HETATM 1420  H1  HOH D 317       3.426  14.200 104.878  1.00  0.00      D    H  
HETATM 1421  H2  HOH D 317       3.805  12.821 105.667  1.00  0.00      D    H  
HETATM 1422  O   HOH D 318       1.605  16.755  83.174  1.00  0.00      D    O  
HETATM 1423  H1  HOH D 318       1.836  17.123  84.075  1.00  0.00      D    H  
HETATM 1424  H2  HOH D 318       2.425  16.738  82.601  1.00  0.00      D    H  
HETATM 1425  O   HOH D 319      21.143  20.374  10.426  1.00  0.00      D    O  
HETATM 1426  H1  HOH D 319      22.092  20.520  10.146  1.00  0.00      D    H  
HETATM 1427  H2  HOH D 319      20.535  20.580   9.659  1.00  0.00      D    H  
HETATM 1428  O   HOH D 320      21.878  10.763  53.871  1.00  0.00      D    O  
HETATM 1429  H1  HOH D 320      22.380  11.378  54.479  1.00  0.00      D    H  
HETATM 1430  H2  HOH D 320      21.281  11.298  53.274  1.00  0.00      D    H  
HETATM 1431  O   HOH D 321      29.772  24.873  70.134  1.00  0.00      D    O  
HETATM 1432  H1  HOH D 321      29.075  25.098  69.453  1.00  0.00      D    H  
HETATM 1433  H2  HOH D 321      29.728  25.531  70.886  1.00  0.00      D    H  
HETATM 1434  O   HOH D 322      42.919  40.224  29.498  1.00  0.00      D    O  
HETATM 1435  H1  HOH D 322      43.250  39.358  29.873  1.00  0.00      D    H  
HETATM 1436  H2  HOH D 322      41.921  40.247  29.544  1.00  0.00      D    H  
HETATM 1437  O   HOH D 323      28.410  27.462  60.267  1.00  0.00      D    O  
HETATM 1438  H1  HOH D 323      27.608  26.994  60.640  1.00  0.00      D    H  
HETATM 1439  H2  HOH D 323      28.767  28.103  60.946  1.00  0.00      D    H  
HETATM 1440  O   HOH D 324      27.442  14.952  71.955  1.00  0.00      D    O  
HETATM 1441  H1  HOH D 324      26.520  14.846  72.329  1.00  0.00      D    H  
HETATM 1442  H2  HOH D 324      27.507  14.463  71.086  1.00  0.00      D    H  
HETATM 1443  O   HOH D 325      21.202  32.236  48.911  1.00  0.00      D    O  
HETATM 1444  H1  HOH D 325      21.797  32.928  49.321  1.00  0.00      D    H  
HETATM 1445  H2  HOH D 325      20.647  32.657  48.193  1.00  0.00      D    H  
HETATM 1446  O   HOH D 326      36.593  12.753 113.104  1.00  0.00      D    O  
HETATM 1447  H1  HOH D 326      36.614  13.516 112.458  1.00  0.00      D    H  
HETATM 1448  H2  HOH D 326      37.528  12.465 113.310  1.00  0.00      D    H  
HETATM 1449  O   HOH D 327      26.500  24.970  92.221  1.00  0.00      D    O  
HETATM 1450  H1  HOH D 327      26.503  25.349  93.146  1.00  0.00      D    H  
HETATM 1451  H2  HOH D 327      25.560  24.930  91.881  1.00  0.00      D    H  
HETATM 1452  O   HOH D 328      30.718  17.464  59.919  1.00  0.00      D    O  
HETATM 1453  H1  HOH D 328      30.190  18.310  59.836  1.00  0.00      D    H  
HETATM 1454  H2  HOH D 328      30.918  17.106  59.007  1.00  0.00      D    H  
HETATM 1455  O   HOH D 329       5.798  18.671  23.046  1.00  0.00      D    O  
HETATM 1456  H1  HOH D 329       5.184  18.879  22.284  1.00  0.00      D    H  
HETATM 1457  H2  HOH D 329       5.895  17.680  23.135  1.00  0.00      D    H  
HETATM 1458  O   HOH D 330      10.738  20.879 108.897  1.00  0.00      D    O  
HETATM 1459  H1  HOH D 330      11.551  20.348 109.138  1.00  0.00      D    H  
HETATM 1460  H2  HOH D 330      10.315  20.488 108.080  1.00  0.00      D    H  
HETATM 1461  O   HOH D 331       8.618  36.080  60.917  1.00  0.00      D    O  
HETATM 1462  H1  HOH D 331       9.093  35.352  61.412  1.00  0.00      D    H  
HETATM 1463  H2  HOH D 331       8.790  35.983  59.937  1.00  0.00      D    H  
HETATM 1464  O   HOH D 332       2.513  26.255   6.408  1.00  0.00      D    O  
HETATM 1465  H1  HOH D 332       1.643  25.947   6.023  1.00  0.00      D    H  
HETATM 1466  H2  HOH D 332       3.241  25.628   6.132  1.00  0.00      D    H  
HETATM 1467  O   HOH D 333      21.595  22.478 114.687  1.00  0.00      D    O  
HETATM 1468  H1  HOH D 333      20.768  23.034 114.607  1.00  0.00      D    H  
HETATM 1469  H2  HOH D 333      21.372  21.609 115.128  1.00  0.00      D    H  
HETATM 1470  O   HOH D 334      20.054   9.667  36.275  1.00  0.00      D    O  
HETATM 1471  H1  HOH D 334      20.284   9.345  35.357  1.00  0.00      D    H  
HETATM 1472  H2  HOH D 334      19.430  10.445  36.209  1.00  0.00      D    H  
HETATM 1473  O   HOH D 335       5.564  38.979  29.533  1.00  0.00      D    O  
HETATM 1474  H1  HOH D 335       4.880  38.259  29.648  1.00  0.00      D    H  
HETATM 1475  H2  HOH D 335       5.541  39.589  30.325  1.00  0.00      D    H  
HETATM 1476  O   HOH D 336      28.719  11.698 100.159  1.00  0.00      D    O  
HETATM 1477  H1  HOH D 336      28.344  12.617 100.274  1.00  0.00      D    H  
HETATM 1478  H2  HOH D 336      28.971  11.558  99.201  1.00  0.00      D    H  
HETATM 1479  O   HOH D 337       7.745  27.251  42.525  1.00  0.00      D    O  
HETATM 1480  H1  HOH D 337       8.532  27.420  41.932  1.00  0.00      D    H  
HETATM 1481  H2  HOH D 337       7.368  26.346  42.329  1.00  0.00      D    H  
HETATM 1482  O   HOH D 338       2.356  14.289  43.617  1.00  0.00      D    O  
HETATM 1483  H1  HOH D 338       2.900  14.090  44.432  1.00  0.00      D    H  
HETATM 1484  H2  HOH D 338       2.964  14.549  42.866  1.00  0.00      D    H  
HETATM 1485  O   HOH D 339      25.663   1.816  28.217  1.00  0.00      D    O  
HETATM 1486  H1  HOH D 339      25.042   1.289  28.798  1.00  0.00      D    H  
HETATM 1487  H2  HOH D 339      26.600   1.494  28.353  1.00  0.00      D    H  
HETATM 1488  O   HOH D 340      42.835  20.498 105.063  1.00  0.00      D    O  
HETATM 1489  H1  HOH D 340      42.271  20.046 104.373  1.00  0.00      D    H  
HETATM 1490  H2  HOH D 340      42.420  21.374 105.312  1.00  0.00      D    H  
HETATM 1491  O   HOH D 341      47.615  31.673  47.543  1.00  0.00      D    O  
HETATM 1492  H1  HOH D 341      47.305  32.272  48.282  1.00  0.00      D    H  
HETATM 1493  H2  HOH D 341      46.844  31.455  46.945  1.00  0.00      D    H  
HETATM 1494  O   HOH D 342      13.212  25.142  25.691  1.00  0.00      D    O  
HETATM 1495  H1  HOH D 342      13.921  25.121  26.396  1.00  0.00      D    H  
HETATM 1496  H2  HOH D 342      12.872  26.076  25.588  1.00  0.00      D    H  
HETATM 1497  O   HOH D 343      24.140   9.539  35.667  1.00  0.00      D    O  
HETATM 1498  H1  HOH D 343      23.784  10.314  36.189  1.00  0.00      D    H  
HETATM 1499  H2  HOH D 343      24.560   8.881  36.291  1.00  0.00      D    H  
HETATM 1500  O   HOH D 344      45.392  35.564  93.843  1.00  0.00      D    O  
HETATM 1501  H1  HOH D 344      44.530  35.075  93.714  1.00  0.00      D    H  
HETATM 1502  H2  HOH D 344      46.040  35.290  93.132  1.00  0.00      D    H  
HETATM 1503  O   HOH D 345       0.444  41.849  14.164  1.00  0.00      D    O  
HETATM 1504  H1  HOH D 345       0.130  42.735  14.504  1.00  0.00      D    H  
HETATM 1505  H2  HOH D 345       1.066  41.438  14.832  1.00  0.00      D    H  
HETATM 1506  O   HOH D 346      11.047  40.550  10.758  1.00  0.00      D    O  
HETATM 1507  H1  HOH D 346      12.037  40.441  10.846  1.00  0.00      D    H  
HETATM 1508  H2  HOH D 346      10.629  39.661  10.574  1.00  0.00      D    H  
HETATM 1509  O   HOH D 347      46.546   5.141  29.679  1.00  0.00      D    O  
HETATM 1510  H1  HOH D 347      46.290   4.441  29.013  1.00  0.00      D    H  
HETATM 1511  H2  HOH D 347      47.470   4.959  30.015  1.00  0.00      D    H  
HETATM 1512  O   HOH D 348      10.774  15.244  33.607  1.00  0.00      D    O  
HETATM 1513  H1  HOH D 348      10.201  14.425  33.596  1.00  0.00      D    H  
HETATM 1514  H2  HOH D 348      11.132  15.388  34.530  1.00  0.00      D    H  
HETATM 1515  O   HOH D 349      32.075  12.194  93.404  1.00  0.00      D    O  
HETATM 1516  H1  HOH D 349      31.855  11.738  94.266  1.00  0.00      D    H  
HETATM 1517  H2  HOH D 349      31.282  12.717  93.092  1.00  0.00      D    H  
HETATM 1518  O   HOH D 350      35.022  26.052  19.780  1.00  0.00      D    O  
HETATM 1519  H1  HOH D 350      34.146  26.176  20.246  1.00  0.00      D    H  
HETATM 1520  H2  HOH D 350      34.992  26.505  18.889  1.00  0.00      D    H  
HETATM 1521  O   HOH D 351      48.950   2.968  60.504  1.00  0.00      D    O  
HETATM 1522  H1  HOH D 351      49.930   2.767  60.531  1.00  0.00      D    H  
HETATM 1523  H2  HOH D 351      48.799   3.922  60.762  1.00  0.00      D    H  
HETATM 1524  O   HOH D 352       4.742  10.031  96.978  1.00  0.00      D    O  
HETATM 1525  H1  HOH D 352       4.368   9.880  96.064  1.00  0.00      D    H  
HETATM 1526  H2  HOH D 352       4.920   9.150  97.416  1.00  0.00      D    H  
HETATM 1527  O   HOH D 353      35.456   8.583  10.655  1.00  0.00      D    O  
HETATM 1528  H1  HOH D 353      36.175   9.078  11.143  1.00  0.00      D    H  
HETATM 1529  H2  HOH D 353      34.927   8.038  11.305  1.00  0.00      D    H  
HETATM 1530  O   HOH D 354      21.142  42.519 111.914  1.00  0.00      D    O  
HETATM 1531  H1  HOH D 354      20.606  43.203 112.409  1.00  0.00      D    H  
HETATM 1532  H2  HOH D 354      21.476  41.829 112.556  1.00  0.00      D    H  
HETATM 1533  O   HOH D 355      10.133   8.734  74.074  1.00  0.00      D    O  
HETATM 1534  H1  HOH D 355       9.404   8.301  73.544  1.00  0.00      D    H  
HETATM 1535  H2  HOH D 355       9.804   9.602  74.447  1.00  0.00      D    H  
HETATM 1536  O   HOH D 356      14.816  20.271  54.728  1.00  0.00      D    O  
HETATM 1537  H1  HOH D 356      15.524  20.978  54.729  1.00  0.00      D    H  
HETATM 1538  H2  HOH D 356      14.020  20.596  55.239  1.00  0.00      D    H  
HETATM 1539  O   HOH D 357       8.930  22.374 112.956  1.00  0.00      D    O  
HETATM 1540  H1  HOH D 357       8.953  22.392 111.956  1.00  0.00      D    H  
HETATM 1541  H2  HOH D 357       8.159  22.921 113.281  1.00  0.00      D    H  
HETATM 1542  O   HOH D 358       8.404  16.529  36.275  1.00  0.00      D    O  
HETATM 1543  H1  HOH D 358       8.292  17.217  35.558  1.00  0.00      D    H  
HETATM 1544  H2  HOH D 358       9.336  16.169  36.249  1.00  0.00      D    H  
HETATM 1545  O   HOH D 359      47.684   7.090 106.963  1.00  0.00      D    O  
HETATM 1546  H1  HOH D 359      47.931   6.831 107.896  1.00  0.00      D    H  
HETATM 1547  H2  HOH D 359      46.766   7.488 106.959  1.00  0.00      D    H  
HETATM 1548  O   HOH D 360      38.874  41.218  76.485  1.00  0.00      D    O  
HETATM 1549  H1  HOH D 360      39.077  41.306  77.460  1.00  0.00      D    H  
HETATM 1550  H2  HOH D 360      38.043  41.733  76.270  1.00  0.00      D    H  
HETATM 1551  O   HOH D 361      31.967  26.360  49.562  1.00  0.00      D    O  
HETATM 1552  H1  HOH D 361      32.382  25.593  49.072  1.00  0.00      D    H  
HETATM 1553  H2  HOH D 361      31.006  26.442  49.299  1.00  0.00      D    H  
HETATM 1554  O   HOH D 362      38.410  22.772 102.931  1.00  0.00      D    O  
HETATM 1555  H1  HOH D 362      38.621  22.482 103.865  1.00  0.00      D    H  
HETATM 1556  H2  HOH D 362      38.820  23.668 102.760  1.00  0.00      D    H  
HETATM 1557  O   HOH D 363      26.422  19.086  45.067  1.00  0.00      D    O  
HETATM 1558  H1  HOH D 363      25.556  19.539  44.855  1.00  0.00      D    H  
HETATM 1559  H2  HOH D 363      26.947  18.961  44.226  1.00  0.00      D    H  
HETATM 1560  O   HOH D 364      17.647  16.454 105.536  1.00  0.00      D    O  
HETATM 1561  H1  HOH D 364      17.878  17.420 105.651  1.00  0.00      D    H  
HETATM 1562  H2  HOH D 364      17.464  16.046 106.431  1.00  0.00      D    H  
HETATM 1563  O   HOH D 365      42.938  27.369  86.904  1.00  0.00      D    O  
HETATM 1564  H1  HOH D 365      43.751  27.895  86.655  1.00  0.00      D    H  
HETATM 1565  H2  HOH D 365      42.430  27.857  87.614  1.00  0.00      D    H  
HETATM 1566  O   HOH D 366       6.820  26.235  67.326  1.00  0.00      D    O  
HETATM 1567  H1  HOH D 366       5.996  26.165  66.763  1.00  0.00      D    H  
HETATM 1568  H2  HOH D 366       7.018  27.199  67.507  1.00  0.00      D    H  
HETATM 1569  O   HOH D 367      33.048  37.597  58.779  1.00  0.00      D    O  
HETATM 1570  H1  HOH D 367      32.283  38.222  58.938  1.00  0.00      D    H  
HETATM 1571  H2  HOH D 367      33.124  37.406  57.801  1.00  0.00      D    H  
HETATM 1572  O   HOH D 368      30.704  37.794 100.349  1.00  0.00      D    O  
HETATM 1573  H1  HOH D 368      31.135  38.574  99.896  1.00  0.00      D    H  
HETATM 1574  H2  HOH D 368      30.073  38.123 101.052  1.00  0.00      D    H  
HETATM 1575  O   HOH D 369      26.171  28.488  77.944  1.00  0.00      D    O  
HETATM 1576  H1  HOH D 369      25.509  27.741  78.015  1.00  0.00      D    H  
HETATM 1577  H2  HOH D 369      26.597  28.472  77.040  1.00  0.00      D    H  
HETATM 1578  O   HOH D 370      45.129  21.172 113.536  1.00  0.00      D    O  
HETATM 1579  H1  HOH D 370      45.140  22.116 113.865  1.00  0.00      D    H  
HETATM 1580  H2  HOH D 370      44.762  20.575 114.249  1.00  0.00      D    H  
HETATM 1581  O   HOH D 371       2.052  22.340   3.442  1.00  0.00      D    O  
HETATM 1582  H1  HOH D 371       1.325  23.027   3.475  1.00  0.00      D    H  
HETATM 1583  H2  HOH D 371       2.941  22.797   3.431  1.00  0.00      D    H  
HETATM 1584  O   HOH D 372      20.722  28.355  55.272  1.00  0.00      D    O  
HETATM 1585  H1  HOH D 372      21.328  29.147  55.194  1.00  0.00      D    H  
HETATM 1586  H2  HOH D 372      20.330  28.325  56.192  1.00  0.00      D    H  
HETATM 1587  O   HOH D 373      39.018  15.159 104.119  1.00  0.00      D    O  
HETATM 1588  H1  HOH D 373      38.829  14.805 105.034  1.00  0.00      D    H  
HETATM 1589  H2  HOH D 373      39.608  15.964 104.189  1.00  0.00      D    H  
HETATM 1590  O   HOH D 374      46.497   1.792  14.724  1.00  0.00      D    O  
HETATM 1591  H1  HOH D 374      46.457   0.897  14.280  1.00  0.00      D    H  
HETATM 1592  H2  HOH D 374      46.139   1.720  15.655  1.00  0.00      D    H  
HETATM 1593  O   HOH D 375      20.082   0.527 100.712  1.00  0.00      D    O  
HETATM 1594  H1  HOH D 375      20.376   0.417 101.661  1.00  0.00      D    H  
HETATM 1595  H2  HOH D 375      19.980   1.499 100.504  1.00  0.00      D    H  
HETATM 1596  O   HOH D 376      29.596  32.020  17.552  1.00  0.00      D    O  
HETATM 1597  H1  HOH D 376      29.068  32.869  17.554  1.00  0.00      D    H  
HETATM 1598  H2  HOH D 376      30.276  32.049  18.285  1.00  0.00      D    H  
HETATM 1599  O   HOH D 377       5.470  26.057  18.752  1.00  0.00      D    O  
HETATM 1600  H1  HOH D 377       5.247  25.089  18.639  1.00  0.00      D    H  
HETATM 1601  H2  HOH D 377       6.222  26.301  18.139  1.00  0.00      D    H  
HETATM 1602  O   HOH D 378      24.507  38.595  54.711  1.00  0.00      D    O  
HETATM 1603  H1  HOH D 378      23.931  38.473  55.520  1.00  0.00      D    H  
HETATM 1604  H2  HOH D 378      24.404  37.805  54.107  1.00  0.00      D    H  
HETATM 1605  O   HOH D 379      35.548  31.413 109.452  1.00  0.00      D    O  
HETATM 1606  H1  HOH D 379      35.250  31.167 108.529  1.00  0.00      D    H  
HETATM 1607  H2  HOH D 379      35.084  30.828 110.118  1.00  0.00      D    H  
HETATM 1608  O   HOH D 380      37.023  33.893  54.050  1.00  0.00      D    O  
HETATM 1609  H1  HOH D 380      36.823  34.158  53.107  1.00  0.00      D    H  
HETATM 1610  H2  HOH D 380      36.919  34.688  54.648  1.00  0.00      D    H  
HETATM 1611  O   HOH D 381      28.574  36.955  34.004  1.00  0.00      D    O  
HETATM 1612  H1  HOH D 381      29.127  36.206  34.368  1.00  0.00      D    H  
HETATM 1613  H2  HOH D 381      29.156  37.572  33.475  1.00  0.00      D    H  
HETATM 1614  O   HOH D 382      37.352  29.234  82.173  1.00  0.00      D    O  
HETATM 1615  H1  HOH D 382      37.823  29.807  81.502  1.00  0.00      D    H  
HETATM 1616  H2  HOH D 382      36.366  29.270  82.007  1.00  0.00      D    H  
HETATM 1617  O   HOH D 383       5.867   8.752 102.259  1.00  0.00      D    O  
HETATM 1618  H1  HOH D 383       5.887   8.031 101.566  1.00  0.00      D    H  
HETATM 1619  H2  HOH D 383       5.935   9.645 101.813  1.00  0.00      D    H  
HETATM 1620  O   HOH D 384      17.028  21.276  38.314  1.00  0.00      D    O  
HETATM 1621  H1  HOH D 384      16.531  22.074  38.653  1.00  0.00      D    H  
HETATM 1622  H2  HOH D 384      16.586  20.935  37.484  1.00  0.00      D    H  
HETATM 1623  O   HOH D 385       0.801   5.098  70.113  1.00  0.00      D    O  
HETATM 1624  H1  HOH D 385      -0.154   5.335  69.939  1.00  0.00      D    H  
HETATM 1625  H2  HOH D 385       1.300   5.915  70.403  1.00  0.00      D    H  
HETATM 1626  O   HOH D 386      48.674  39.365  91.544  1.00  0.00      D    O  
HETATM 1627  H1  HOH D 386      48.114  38.877  90.875  1.00  0.00      D    H  
HETATM 1628  H2  HOH D 386      48.497  40.346  91.475  1.00  0.00      D    H  
HETATM 1629  O   HOH D 387      12.212   7.870  66.820  1.00  0.00      D    O  
HETATM 1630  H1  HOH D 387      12.135   7.385  65.949  1.00  0.00      D    H  
HETATM 1631  H2  HOH D 387      13.172   8.083  66.999  1.00  0.00      D    H  
HETATM 1632  O   HOH D 388      34.311  22.218  99.603  1.00  0.00      D    O  
HETATM 1633  H1  HOH D 388      34.232  22.082  98.616  1.00  0.00      D    H  
HETATM 1634  H2  HOH D 388      34.457  21.336 100.051  1.00  0.00      D    H  
HETATM 1635  O   HOH D 389      38.601  20.066 116.829  1.00  0.00      D    O  
HETATM 1636  H1  HOH D 389      39.510  20.475 116.905  1.00  0.00      D    H  
HETATM 1637  H2  HOH D 389      38.627  19.129 117.178  1.00  0.00      D    H  
HETATM 1638  O   HOH D 390      17.875  40.098  10.063  1.00  0.00      D    O  
HETATM 1639  H1  HOH D 390      17.074  40.254  10.641  1.00  0.00      D    H  
HETATM 1640  H2  HOH D 390      18.693  40.436  10.529  1.00  0.00      D    H  
HETATM 1641  O   HOH D 391      18.217   2.370  38.198  1.00  0.00      D    O  
HETATM 1642  H1  HOH D 391      18.280   1.597  37.566  1.00  0.00      D    H  
HETATM 1643  H2  HOH D 391      18.906   3.053  37.959  1.00  0.00      D    H  
HETATM 1644  O   HOH D 392      49.282  25.343  37.452  1.00  0.00      D    O  
HETATM 1645  H1  HOH D 392      49.113  25.314  38.437  1.00  0.00      D    H  
HETATM 1646  H2  HOH D 392      49.267  26.292  37.139  1.00  0.00      D    H  
HETATM 1647  O   HOH D 393      10.648  19.839 113.223  1.00  0.00      D    O  
HETATM 1648  H1  HOH D 393      10.266  20.610 112.712  1.00  0.00      D    H  
HETATM 1649  H2  HOH D 393      11.506  20.117 113.653  1.00  0.00      D    H  
HETATM 1650  O   HOH D 394      38.812  38.919  75.113  1.00  0.00      D    O  
HETATM 1651  H1  HOH D 394      38.895  39.867  75.419  1.00  0.00      D    H  
HETATM 1652  H2  HOH D 394      38.484  38.352  75.868  1.00  0.00      D    H  
HETATM 1653  O   HOH D 395       0.916   4.217  53.953  1.00  0.00      D    O  
HETATM 1654  H1  HOH D 395       0.481   4.376  54.839  1.00  0.00      D    H  
HETATM 1655  H2  HOH D 395       0.706   3.290  53.641  1.00  0.00      D    H  
HETATM 1656  O   HOH D 396      18.581   4.593  28.905  1.00  0.00      D    O  
HETATM 1657  H1  HOH D 396      18.303   4.492  27.950  1.00  0.00      D    H  
HETATM 1658  H2  HOH D 396      19.460   4.138  29.047  1.00  0.00      D    H  
HETATM 1659  O   HOH D 397      43.702  34.654  47.134  1.00  0.00      D    O  
HETATM 1660  H1  HOH D 397      44.631  34.497  46.799  1.00  0.00      D    H  
HETATM 1661  H2  HOH D 397      43.374  33.836  47.605  1.00  0.00      D    H  
HETATM 1662  O   HOH D 398      22.200  39.934  14.518  1.00  0.00      D    O  
HETATM 1663  H1  HOH D 398      22.609  39.059  14.779  1.00  0.00      D    H  
HETATM 1664  H2  HOH D 398      21.266  39.984  14.873  1.00  0.00      D    H  
HETATM 1665  O   HOH D 399      36.065  41.975 118.008  1.00  0.00      D    O  
HETATM 1666  H1  HOH D 399      35.933  42.554 118.812  1.00  0.00      D    H  
HETATM 1667  H2  HOH D 399      35.301  41.334 117.930  1.00  0.00      D    H  
HETATM 1668  O   HOH D 400      37.446   1.704  22.872  1.00  0.00      D    O  
HETATM 1669  H1  HOH D 400      38.186   1.787  22.204  1.00  0.00      D    H  
HETATM 1670  H2  HOH D 400      36.703   1.163  22.479  1.00  0.00      D    H  
HETATM 1671  O   HOH D 401      35.019   4.827 114.360  1.00  0.00      D    O  
HETATM 1672  H1  HOH D 401      35.262   3.860 114.442  1.00  0.00      D    H  
HETATM 1673  H2  HOH D 401      35.421   5.337 115.121  1.00  0.00      D    H  
HETATM 1674  O   HOH D 402       8.277  41.674  34.067  1.00  0.00      D    O  
HETATM 1675  H1  HOH D 402       8.256  42.668  34.170  1.00  0.00      D    H  
HETATM 1676  H2  HOH D 402       7.641  41.258  34.717  1.00  0.00      D    H  
HETATM 1677  O   HOH D 403      12.612  24.393 117.885  1.00  0.00      D    O  
HETATM 1678  H1  HOH D 403      11.682  24.414 117.516  1.00  0.00      D    H  
HETATM 1679  H2  HOH D 403      12.629  24.856 118.771  1.00  0.00      D    H  
HETATM 1680  O   HOH D 404       0.644  14.283  66.426  1.00  0.00      D    O  
HETATM 1681  H1  HOH D 404       0.833  14.607  67.353  1.00  0.00      D    H  
HETATM 1682  H2  HOH D 404       0.479  15.066  65.826  1.00  0.00      D    H  
HETATM 1683  O   HOH D 405      28.555  25.755   7.351  1.00  0.00      D    O  
HETATM 1684  H1  HOH D 405      27.863  25.187   6.904  1.00  0.00      D    H  
HETATM 1685  H2  HOH D 405      28.732  26.565   6.793  1.00  0.00      D    H  
HETATM 1686  O   HOH D 406      15.748  12.995  15.381  1.00  0.00      D    O  
HETATM 1687  H1  HOH D 406      15.491  12.161  15.868  1.00  0.00      D    H  
HETATM 1688  H2  HOH D 406      14.926  13.443  15.029  1.00  0.00      D    H  
HETATM 1689  O   HOH D 407       3.343  19.429  45.637  1.00  0.00      D    O  
HETATM 1690  H1  HOH D 407       4.122  19.378  46.261  1.00  0.00      D    H  
HETATM 1691  H2  HOH D 407       3.667  19.643  44.715  1.00  0.00      D    H  
HETATM 1692  O   HOH D 408      14.439  24.215 114.304  1.00  0.00      D    O  
HETATM 1693  H1  HOH D 408      14.154  24.883 114.992  1.00  0.00      D    H  
HETATM 1694  H2  HOH D 408      14.925  23.464 114.749  1.00  0.00      D    H  
HETATM 1695  O   HOH D 409      15.497  30.233  65.575  1.00  0.00      D    O  
HETATM 1696  H1  HOH D 409      16.384  29.786  65.457  1.00  0.00      D    H  
HETATM 1697  H2  HOH D 409      15.575  30.950  66.268  1.00  0.00      D    H  
HETATM 1698  O   HOH D 410       7.392  18.600  83.305  1.00  0.00      D    O  
HETATM 1699  H1  HOH D 410       8.230  18.301  83.762  1.00  0.00      D    H  
HETATM 1700  H2  HOH D 410       7.628  19.110  82.478  1.00  0.00      D    H  
HETATM 1701  O   HOH D 411      32.975  27.362 101.111  1.00  0.00      D    O  
HETATM 1702  H1  HOH D 411      32.711  28.274 101.424  1.00  0.00      D    H  
HETATM 1703  H2  HOH D 411      33.054  26.750 101.898  1.00  0.00      D    H  
HETATM 1704  O   HOH D 412      19.086  42.851  25.212  1.00  0.00      D    O  
HETATM 1705  H1  HOH D 412      19.124  43.225  26.139  1.00  0.00      D    H  
HETATM 1706  H2  HOH D 412      18.929  41.865  25.257  1.00  0.00      D    H  
HETATM 1707  O   HOH D 413      18.237  30.078  85.871  1.00  0.00      D    O  
HETATM 1708  H1  HOH D 413      18.741  30.025  85.009  1.00  0.00      D    H  
HETATM 1709  H2  HOH D 413      18.568  30.857  86.404  1.00  0.00      D    H  
HETATM 1710  O   HOH D 414      17.964  12.690  99.812  1.00  0.00      D    O  
HETATM 1711  H1  HOH D 414      18.322  13.624  99.802  1.00  0.00      D    H  
HETATM 1712  H2  HOH D 414      17.711  12.440 100.746  1.00  0.00      D    H  
HETATM 1713  O   HOH D 415       3.661   9.269  13.262  1.00  0.00      D    O  
HETATM 1714  H1  HOH D 415       4.309   8.632  12.846  1.00  0.00      D    H  
HETATM 1715  H2  HOH D 415       3.254   8.849  14.073  1.00  0.00      D    H  
HETATM 1716  O   HOH D 416      22.718   6.437  16.291  1.00  0.00      D    O  
HETATM 1717  H1  HOH D 416      23.334   7.061  16.771  1.00  0.00      D    H  
HETATM 1718  H2  HOH D 416      23.090   6.230  15.386  1.00  0.00      D    H  
HETATM 1719  O   HOH D 417      35.337  18.898  59.113  1.00  0.00      D    O  
HETATM 1720  H1  HOH D 417      34.380  18.616  59.044  1.00  0.00      D    H  
HETATM 1721  H2  HOH D 417      35.417  19.646  59.772  1.00  0.00      D    H  
HETATM 1722  O   HOH D 418      45.505  21.628  79.740  1.00  0.00      D    O  
HETATM 1723  H1  HOH D 418      46.388  21.187  79.902  1.00  0.00      D    H  
HETATM 1724  H2  HOH D 418      45.140  21.971  80.605  1.00  0.00      D    H  
HETATM 1725  O   HOH D 419       9.756  36.095  44.499  1.00  0.00      D    O  
HETATM 1726  H1  HOH D 419      10.066  35.582  43.699  1.00  0.00      D    H  
HETATM 1727  H2  HOH D 419       9.085  36.781  44.216  1.00  0.00      D    H  
HETATM 1728  O   HOH D 420       6.693  39.978 109.487  1.00  0.00      D    O  
HETATM 1729  H1  HOH D 420       7.418  39.321 109.278  1.00  0.00      D    H  
HETATM 1730  H2  HOH D 420       6.787  40.288 110.432  1.00  0.00      D    H  
HETATM 1731  O   HOH D 421       2.814  12.759 117.835  1.00  0.00      D    O  
HETATM 1732  H1  HOH D 421       1.950  12.809 118.337  1.00  0.00      D    H  
HETATM 1733  H2  HOH D 421       3.261  13.653 117.850  1.00  0.00      D    H  
HETATM 1734  O   HOH D 422       5.365  20.445  19.560  1.00  0.00      D    O  
HETATM 1735  H1  HOH D 422       4.489  20.049  19.285  1.00  0.00      D    H  
HETATM 1736  H2  HOH D 422       6.077  19.744  19.512  1.00  0.00      D    H  
HETATM 1737  O   HOH D 423      42.426  19.002  23.716  1.00  0.00      D    O  
HETATM 1738  H1  HOH D 423      42.925  18.166  23.943  1.00  0.00      D    H  
HETATM 1739  H2  HOH D 423      42.086  19.426  24.555  1.00  0.00      D    H  
HETATM 1740  O   HOH D 424       8.900  10.346  94.484  1.00  0.00      D    O  
HETATM 1741  H1  HOH D 424       9.145   9.376  94.513  1.00  0.00      D    H  
HETATM 1742  H2  HOH D 424       8.247  10.547  95.214  1.00  0.00      D    H  
HETATM 1743  O   HOH D 425       4.130  20.135  31.708  1.00  0.00      D    O  
HETATM 1744  H1  HOH D 425       4.653  19.781  32.483  1.00  0.00      D    H  
HETATM 1745  H2  HOH D 425       4.757  20.516  31.029  1.00  0.00      D    H  
HETATM 1746  O   HOH D 426      21.385  21.462  54.044  1.00  0.00      D    O  
HETATM 1747  H1  HOH D 426      20.878  22.252  54.388  1.00  0.00      D    H  
HETATM 1748  H2  HOH D 426      22.283  21.425  54.482  1.00  0.00      D    H  
HETATM 1749  O   HOH D 427      23.467  35.732  19.866  1.00  0.00      D    O  
HETATM 1750  H1  HOH D 427      23.472  36.731  19.918  1.00  0.00      D    H  
HETATM 1751  H2  HOH D 427      24.116  35.432  19.167  1.00  0.00      D    H  
HETATM 1752  O   HOH D 428      26.580   5.588  57.396  1.00  0.00      D    O  
HETATM 1753  H1  HOH D 428      27.195   4.961  57.875  1.00  0.00      D    H  
HETATM 1754  H2  HOH D 428      25.632   5.332  57.583  1.00  0.00      D    H  
HETATM 1755  O   HOH D 429      48.625   7.152   6.481  1.00  0.00      D    O  
HETATM 1756  H1  HOH D 429      48.514   8.144   6.540  1.00  0.00      D    H  
HETATM 1757  H2  HOH D 429      49.378   6.937   5.859  1.00  0.00      D    H  
HETATM 1758  O   HOH D 430      42.607  18.573  46.967  1.00  0.00      D    O  
HETATM 1759  H1  HOH D 430      43.426  19.020  46.607  1.00  0.00      D    H  
HETATM 1760  H2  HOH D 430      41.816  18.828  46.411  1.00  0.00      D    H  
HETATM 1761  O   HOH D 431       4.650  39.316 103.212  1.00  0.00      D    O  
HETATM 1762  H1  HOH D 431       3.770  39.424 103.675  1.00  0.00      D    H  
HETATM 1763  H2  HOH D 431       4.497  39.013 102.272  1.00  0.00      D    H  
HETATM 1764  O   HOH D 432      12.589  19.760  71.293  1.00  0.00      D    O  
HETATM 1765  H1  HOH D 432      11.699  20.208  71.211  1.00  0.00      D    H  
HETATM 1766  H2  HOH D 432      12.498  18.791  71.065  1.00  0.00      D    H  
HETATM 1767  O   HOH D 433      49.414  32.978 113.746  1.00  0.00      D    O  
HETATM 1768  H1  HOH D 433      49.711  32.093 113.389  1.00  0.00      D    H  
HETATM 1769  H2  HOH D 433      48.435  32.943 113.950  1.00  0.00      D    H  
HETATM 1770  O   HOH D 434      14.140  31.931  33.164  1.00  0.00      D    O  
HETATM 1771  H1  HOH D 434      13.351  31.626  33.698  1.00  0.00      D    H  
HETATM 1772  H2  HOH D 434      13.824  32.376  32.327  1.00  0.00      D    H  
HETATM 1773  O   HOH D 435      28.356  30.938  27.254  1.00  0.00      D    O  
HETATM 1774  H1  HOH D 435      29.195  31.145  27.757  1.00  0.00      D    H  
HETATM 1775  H2  HOH D 435      27.845  31.782  27.095  1.00  0.00      D    H  
HETATM 1776  O   HOH D 436      32.314   2.767  47.489  1.00  0.00      D    O  
HETATM 1777  H1  HOH D 436      31.641   2.058  47.278  1.00  0.00      D    H  
HETATM 1778  H2  HOH D 436      33.140   2.614  46.948  1.00  0.00      D    H  
HETATM 1779  O   HOH D 437      42.843   1.839  19.159  1.00  0.00      D    O  
HETATM 1780  H1  HOH D 437      43.037   2.466  18.404  1.00  0.00      D    H  
HETATM 1781  H2  HOH D 437      41.983   1.361  18.983  1.00  0.00      D    H  
HETATM 1782  O   HOH D 438      30.538  16.307  93.563  1.00  0.00      D    O  
HETATM 1783  H1  HOH D 438      31.528  16.337  93.700  1.00  0.00      D    H  
HETATM 1784  H2  HOH D 438      30.080  16.268  94.451  1.00  0.00      D    H  
HETATM 1785  O   HOH D 439      11.033   8.766  51.448  1.00  0.00      D    O  
HETATM 1786  H1  HOH D 439      11.156   9.755  51.358  1.00  0.00      D    H  
HETATM 1787  H2  HOH D 439      10.086   8.527  51.234  1.00  0.00      D    H  
HETATM 1788  O   HOH D 440      24.213  14.053  71.922  1.00  0.00      D    O  
HETATM 1789  H1  HOH D 440      23.778  13.219  71.583  1.00  0.00      D    H  
HETATM 1790  H2  HOH D 440      24.248  14.028  72.921  1.00  0.00      D    H  
HETATM 1791  O   HOH D 441      41.723  23.070  76.673  1.00  0.00      D    O  
HETATM 1792  H1  HOH D 441      42.261  22.232  76.763  1.00  0.00      D    H  
HETATM 1793  H2  HOH D 441      40.992  22.926  76.005  1.00  0.00      D    H  
HETATM 1794  O   HOH D 442      33.499  24.621 108.846  1.00  0.00      D    O  
HETATM 1795  H1  HOH D 442      34.238  25.269 109.032  1.00  0.00      D    H  
HETATM 1796  H2  HOH D 442      32.683  24.890 109.358  1.00  0.00      D    H  
HETATM 1797  O   HOH D 443      17.371   9.845  96.206  1.00  0.00      D    O  
HETATM 1798  H1  HOH D 443      17.858   9.379  96.944  1.00  0.00      D    H  
HETATM 1799  H2  HOH D 443      18.032  10.229  95.561  1.00  0.00      D    H  
HETATM 1800  O   HOH D 444      28.530   6.068  39.548  1.00  0.00      D    O  
HETATM 1801  H1  HOH D 444      28.348   5.095  39.690  1.00  0.00      D    H  
HETATM 1802  H2  HOH D 444      28.532   6.538  40.430  1.00  0.00      D    H  
HETATM 1803  O   HOH D 445      47.948  19.771  46.246  1.00  0.00      D    O  
HETATM 1804  H1  HOH D 445      48.733  20.159  45.762  1.00  0.00      D    H  
HETATM 1805  H2  HOH D 445      48.255  19.021  46.832  1.00  0.00      D    H  
HETATM 1806  O   HOH D 446      14.379  41.504  78.802  1.00  0.00      D    O  
HETATM 1807  H1  HOH D 446      13.934  40.766  78.294  1.00  0.00      D    H  
HETATM 1808  H2  HOH D 446      15.286  41.205  79.098  1.00  0.00      D    H  
HETATM 1809  O   HOH D 447      23.791  38.096  86.499  1.00  0.00      D    O  
HETATM 1810  H1  HOH D 447      24.597  38.324  85.952  1.00  0.00      D    H  
HETATM 1811  H2  HOH D 447      23.869  37.156  86.831  1.00  0.00      D    H  
HETATM 1812  O   HOH D 448      19.829  37.325  87.147  1.00  0.00      D    O  
HETATM 1813  H1  HOH D 448      19.449  36.729  87.854  1.00  0.00      D    H  
HETATM 1814  H2  HOH D 448      19.124  37.960  86.832  1.00  0.00      D    H  
HETATM 1815  O   HOH D 449       9.166   6.268 108.761  1.00  0.00      D    O  
HETATM 1816  H1  HOH D 449       8.193   6.492 108.821  1.00  0.00      D    H  
HETATM 1817  H2  HOH D 449       9.703   7.112 108.769  1.00  0.00      D    H  
HETATM 1818  O   HOH D 450      44.921  16.700  44.644  1.00  0.00      D    O  
HETATM 1819  H1  HOH D 450      44.909  17.613  45.052  1.00  0.00      D    H  
HETATM 1820  H2  HOH D 450      44.560  16.746  43.712  1.00  0.00      D    H  
HETATM 1821  O   HOH D 451      39.397  11.730  62.639  1.00  0.00      D    O  
HETATM 1822  H1  HOH D 451      40.234  11.840  62.103  1.00  0.00      D    H  
HETATM 1823  H2  HOH D 451      39.240  10.759  62.818  1.00  0.00      D    H  
HETATM 1824  O   HOH D 452      15.245  37.516  36.665  1.00  0.00      D    O  
HETATM 1825  H1  HOH D 452      14.911  37.628  37.601  1.00  0.00      D    H  
HETATM 1826  H2  HOH D 452      14.764  36.756  36.228  1.00  0.00      D    H  
HETATM 1827  O   HOH D 453      19.969  17.845   8.837  1.00  0.00      D    O  
HETATM 1828  H1  HOH D 453      19.948  18.837   8.715  1.00  0.00      D    H  
HETATM 1829  H2  HOH D 453      20.753  17.596   9.407  1.00  0.00      D    H  
HETATM 1830  O   HOH D 454      48.199  10.503  23.855  1.00  0.00      D    O  
HETATM 1831  H1  HOH D 454      48.081  10.500  24.848  1.00  0.00      D    H  
HETATM 1832  H2  HOH D 454      48.334   9.566  23.533  1.00  0.00      D    H  
HETATM 1833  O   HOH D 455      48.635  12.929  84.773  1.00  0.00      D    O  
HETATM 1834  H1  HOH D 455      49.479  12.599  84.352  1.00  0.00      D    H  
HETATM 1835  H2  HOH D 455      48.857  13.586  85.494  1.00  0.00      D    H  
HETATM 1836  O   HOH D 456       9.520   9.470  27.037  1.00  0.00      D    O  
HETATM 1837  H1  HOH D 456       9.359  10.398  27.372  1.00  0.00      D    H  
HETATM 1838  H2  HOH D 456      10.407   9.146  27.366  1.00  0.00      D    H  
HETATM 1839  O   HOH D 457      36.559  16.520  87.820  1.00  0.00      D    O  
HETATM 1840  H1  HOH D 457      35.885  15.809  88.023  1.00  0.00      D    H  
HETATM 1841  H2  HOH D 457      37.330  16.439  88.451  1.00  0.00      D    H  
HETATM 1842  O   HOH D 458       7.070  38.023   6.429  1.00  0.00      D    O  
HETATM 1843  H1  HOH D 458       6.352  37.772   5.781  1.00  0.00      D    H  
HETATM 1844  H2  HOH D 458       7.710  38.654   5.990  1.00  0.00      D    H  
HETATM 1845  O   HOH D 459       4.494  20.526  68.130  1.00  0.00      D    O  
HETATM 1846  H1  HOH D 459       4.428  19.988  67.290  1.00  0.00      D    H  
HETATM 1847  H2  HOH D 459       5.381  20.987  68.162  1.00  0.00      D    H  
HETATM 1848  O   HOH D 460      16.304  12.877  30.864  1.00  0.00      D    O  
HETATM 1849  H1  HOH D 460      15.554  13.287  31.383  1.00  0.00      D    H  
HETATM 1850  H2  HOH D 460      16.386  13.335  29.978  1.00  0.00      D    H  
HETATM 1851  O   HOH D 461      48.368  34.266  43.748  1.00  0.00      D    O  
HETATM 1852  H1  HOH D 461      47.764  34.380  42.959  1.00  0.00      D    H  
HETATM 1853  H2  HOH D 461      48.988  35.048  43.810  1.00  0.00      D    H  
HETATM 1854  O   HOH D 462       3.325  29.887  73.815  1.00  0.00      D    O  
HETATM 1855  H1  HOH D 462       3.552  30.784  73.436  1.00  0.00      D    H  
HETATM 1856  H2  HOH D 462       3.743  29.791  74.718  1.00  0.00      D    H  
HETATM 1857  O   HOH D 463      41.421  29.292  95.761  1.00  0.00      D    O  
HETATM 1858  H1  HOH D 463      42.290  29.571  95.352  1.00  0.00      D    H  
HETATM 1859  H2  HOH D 463      40.675  29.818  95.351  1.00  0.00      D    H  
HETATM 1860  O   HOH D 464      28.924  33.913  47.629  1.00  0.00      D    O  
HETATM 1861  H1  HOH D 464      28.009  33.688  47.295  1.00  0.00      D    H  
HETATM 1862  H2  HOH D 464      29.605  33.397  47.109  1.00  0.00      D    H  
HETATM 1863  O   HOH D 465      42.502  31.050  41.005  1.00  0.00      D    O  
HETATM 1864  H1  HOH D 465      43.425  31.433  40.963  1.00  0.00      D    H  
HETATM 1865  H2  HOH D 465      42.231  30.939  41.961  1.00  0.00      D    H  
HETATM 1866  O   HOH D 466      10.765  26.675  33.291  1.00  0.00      D    O  
HETATM 1867  H1  HOH D 466       9.959  26.109  33.119  1.00  0.00      D    H  
HETATM 1868  H2  HOH D 466      11.586  26.184  33.000  1.00  0.00      D    H  
HETATM 1869  O   HOH D 467      32.533  34.264  13.553  1.00  0.00      D    O  
HETATM 1870  H1  HOH D 467      31.819  33.702  13.135  1.00  0.00      D    H  
HETATM 1871  H2  HOH D 467      33.318  33.688  13.782  1.00  0.00      D    H  
HETATM 1872  O   HOH D 468      22.664  40.413 110.774  1.00  0.00      D    O  
HETATM 1873  H1  HOH D 468      21.997  39.668 110.756  1.00  0.00      D    H  
HETATM 1874  H2  HOH D 468      22.680  40.825 111.685  1.00  0.00      D    H  
HETATM 1875  O   HOH D 469      23.899  38.064  15.758  1.00  0.00      D    O  
HETATM 1876  H1  HOH D 469      24.059  37.078  15.784  1.00  0.00      D    H  
HETATM 1877  H2  HOH D 469      24.775  38.545  15.777  1.00  0.00      D    H  
HETATM 1878  O   HOH D 470      38.567  28.303  96.952  1.00  0.00      D    O  
HETATM 1879  H1  HOH D 470      38.812  28.672  96.056  1.00  0.00      D    H  
HETATM 1880  H2  HOH D 470      38.958  27.388  97.054  1.00  0.00      D    H  
HETATM 1881  O   HOH D 471      24.847   8.878  79.373  1.00  0.00      D    O  
HETATM 1882  H1  HOH D 471      24.644   8.109  79.979  1.00  0.00      D    H  
HETATM 1883  H2  HOH D 471      24.013   9.158  78.898  1.00  0.00      D    H  
HETATM 1884  O   HOH D 472      24.847  36.945  24.060  1.00  0.00      D    O  
HETATM 1885  H1  HOH D 472      25.737  36.809  23.625  1.00  0.00      D    H  
HETATM 1886  H2  HOH D 472      24.475  36.061  24.344  1.00  0.00      D    H  
HETATM 1887  O   HOH D 473      20.670  13.575  39.269  1.00  0.00      D    O  
HETATM 1888  H1  HOH D 473      19.834  13.302  39.745  1.00  0.00      D    H  
HETATM 1889  H2  HOH D 473      21.041  12.793  38.769  1.00  0.00      D    H  
HETATM 1890  O   HOH D 474      30.445  21.692  29.413  1.00  0.00      D    O  
HETATM 1891  H1  HOH D 474      30.341  22.651  29.148  1.00  0.00      D    H  
HETATM 1892  H2  HOH D 474      31.078  21.627  30.185  1.00  0.00      D    H  
HETATM 1893  O   HOH D 475      48.093   9.226   3.585  1.00  0.00      D    O  
HETATM 1894  H1  HOH D 475      48.672   8.414   3.517  1.00  0.00      D    H  
HETATM 1895  H2  HOH D 475      47.914   9.428   4.548  1.00  0.00      D    H  
HETATM 1896  O   HOH D 476      28.139  42.434  42.297  1.00  0.00      D    O  
HETATM 1897  H1  HOH D 476      28.029  43.293  41.798  1.00  0.00      D    H  
HETATM 1898  H2  HOH D 476      27.344  42.287  42.886  1.00  0.00      D    H  
HETATM 1899  O   HOH D 477      24.093   5.282  13.068  1.00  0.00      D    O  
HETATM 1900  H1  HOH D 477      23.457   6.048  12.982  1.00  0.00      D    H  
HETATM 1901  H2  HOH D 477      23.713   4.601  13.694  1.00  0.00      D    H  
HETATM 1902  O   HOH D 478      34.839   0.722  41.592  1.00  0.00      D    O  
HETATM 1903  H1  HOH D 478      35.352   0.416  42.395  1.00  0.00      D    H  
HETATM 1904  H2  HOH D 478      33.870   0.796  41.825  1.00  0.00      D    H  
HETATM 1905  O   HOH D 479       6.898  28.525  89.601  1.00  0.00      D    O  
HETATM 1906  H1  HOH D 479       7.289  29.098  90.321  1.00  0.00      D    H  
HETATM 1907  H2  HOH D 479       7.159  27.572  89.755  1.00  0.00      D    H  
HETATM 1908  O   HOH D 480       0.333  19.774  15.552  1.00  0.00      D    O  
HETATM 1909  H1  HOH D 480       1.065  20.257  15.072  1.00  0.00      D    H  
HETATM 1910  H2  HOH D 480      -0.495  20.334  15.549  1.00  0.00      D    H  
HETATM 1911  O   HOH D 481      11.024  22.709  79.402  1.00  0.00      D    O  
HETATM 1912  H1  HOH D 481      11.265  23.125  78.525  1.00  0.00      D    H  
HETATM 1913  H2  HOH D 481      11.807  22.761  80.022  1.00  0.00      D    H  
HETATM 1914  O   HOH D 482      20.683  40.578  98.381  1.00  0.00      D    O  
HETATM 1915  H1  HOH D 482      21.444  39.945  98.238  1.00  0.00      D    H  
HETATM 1916  H2  HOH D 482      20.340  40.893  97.496  1.00  0.00      D    H  
HETATM 1917  O   HOH D 483      44.714  13.343   9.895  1.00  0.00      D    O  
HETATM 1918  H1  HOH D 483      44.677  14.332  10.042  1.00  0.00      D    H  
HETATM 1919  H2  HOH D 483      44.210  13.111   9.062  1.00  0.00      D    H  
HETATM 1920  O   HOH D 484      22.850  19.337  51.345  1.00  0.00      D    O  
HETATM 1921  H1  HOH D 484      22.100  19.062  51.946  1.00  0.00      D    H  
HETATM 1922  H2  HOH D 484      22.645  19.060  50.407  1.00  0.00      D    H  
HETATM 1923  O   HOH D 485      14.513  24.770  34.841  1.00  0.00      D    O  
HETATM 1924  H1  HOH D 485      14.261  24.713  35.807  1.00  0.00      D    H  
HETATM 1925  H2  HOH D 485      13.693  24.678  34.276  1.00  0.00      D    H  
HETATM 1926  O   HOH D 486      38.461  32.824  76.981  1.00  0.00      D    O  
HETATM 1927  H1  HOH D 486      39.418  33.013  77.201  1.00  0.00      D    H  
HETATM 1928  H2  HOH D 486      37.880  33.529  77.387  1.00  0.00      D    H  
HETATM 1929  O   HOH D 487       8.648   2.384  19.261  1.00  0.00      D    O  
HETATM 1930  H1  HOH D 487       8.458   3.099  18.588  1.00  0.00      D    H  
HETATM 1931  H2  HOH D 487       9.445   1.855  18.970  1.00  0.00      D    H  
HETATM 1932  O   HOH D 488      19.414   1.280  49.639  1.00  0.00      D    O  
HETATM 1933  H1  HOH D 488      18.611   1.831  49.413  1.00  0.00      D    H  
HETATM 1934  H2  HOH D 488      19.153   0.560  50.282  1.00  0.00      D    H  
HETATM 1935  O   HOH D 489      14.473  35.531 112.936  1.00  0.00      D    O  
HETATM 1936  H1  HOH D 489      15.401  35.590 113.304  1.00  0.00      D    H  
HETATM 1937  H2  HOH D 489      14.037  36.429 112.986  1.00  0.00      D    H  
HETATM 1938  O   HOH D 490       4.280   1.665  79.246  1.00  0.00      D    O  
HETATM 1939  H1  HOH D 490       3.767   0.816  79.119  1.00  0.00      D    H  
HETATM 1940  H2  HOH D 490       4.270   1.920  80.212  1.00  0.00      D    H  
HETATM 1941  O   HOH D 491      16.805  42.860   9.142  1.00  0.00      D    O  
HETATM 1942  H1  HOH D 491      17.178  42.094   9.666  1.00  0.00      D    H  
HETATM 1943  H2  HOH D 491      17.276  42.923   8.262  1.00  0.00      D    H  
HETATM 1944  O   HOH D 492       3.680  14.380  46.420  1.00  0.00      D    O  
HETATM 1945  H1  HOH D 492       4.324  14.493  45.663  1.00  0.00      D    H  
HETATM 1946  H2  HOH D 492       3.204  15.244  46.583  1.00  0.00      D    H  
HETATM 1947  O   HOH D 493      16.885  10.724  39.998  1.00  0.00      D    O  
HETATM 1948  H1  HOH D 493      16.939   9.729  40.085  1.00  0.00      D    H  
HETATM 1949  H2  HOH D 493      17.070  10.986  39.051  1.00  0.00      D    H  
HETATM 1950  O   HOH D 494      36.485  27.256  24.964  1.00  0.00      D    O  
HETATM 1951  H1  HOH D 494      37.322  27.175  25.504  1.00  0.00      D    H  
HETATM 1952  H2  HOH D 494      36.541  28.067  24.381  1.00  0.00      D    H  
HETATM 1953  O   HOH D 495       5.123  35.819  56.382  1.00  0.00      D    O  
HETATM 1954  H1  HOH D 495       5.863  36.412  56.698  1.00  0.00      D    H  
HETATM 1955  H2  HOH D 495       4.829  35.225  57.131  1.00  0.00      D    H  
HETATM 1956  O   HOH D 496      30.520  21.878  56.227  1.00  0.00      D    O  
HETATM 1957  H1  HOH D 496      30.811  20.943  56.020  1.00  0.00      D    H  
HETATM 1958  H2  HOH D 496      29.972  21.878  57.063  1.00  0.00      D    H  
HETATM 1959  O   HOH D 497      15.971  19.203  70.908  1.00  0.00      D    O  
HETATM 1960  H1  HOH D 497      15.380  18.398  70.854  1.00  0.00      D    H  
HETATM 1961  H2  HOH D 497      15.727  19.743  71.714  1.00  0.00      D    H  
HETATM 1962  O   HOH D 498      25.549   3.837  98.991  1.00  0.00      D    O  
HETATM 1963  H1  HOH D 498      25.750   3.345  98.143  1.00  0.00      D    H  
HETATM 1964  H2  HOH D 498      26.129   4.649  99.050  1.00  0.00      D    H  
HETATM 1965  O   HOH D 499      31.546   1.712  57.988  1.00  0.00      D    O  
HETATM 1966  H1  HOH D 499      31.234   2.586  57.614  1.00  0.00      D    H  
HETATM 1967  H2  HOH D 499      31.708   1.069  57.240  1.00  0.00      D    H  
HETATM 1968  O   HOH D 500      11.294   4.586 110.665  1.00  0.00      D    O  
HETATM 1969  H1  HOH D 500      11.645   3.929 111.332  1.00  0.00      D    H  
HETATM 1970  H2  HOH D 500      11.504   5.515 110.969  1.00  0.00      D    H  
HETATM 1971  O   HOH D 501      34.491  32.243  23.168  1.00  0.00      D    O  
HETATM 1972  H1  HOH D 501      33.911  33.046  23.038  1.00  0.00      D    H  
HETATM 1973  H2  HOH D 501      34.665  31.811  22.283  1.00  0.00      D    H  
HETATM 1974  O   HOH D 502      42.070  22.415  35.853  1.00  0.00      D    O  
HETATM 1975  H1  HOH D 502      42.220  21.427  35.849  1.00  0.00      D    H  
HETATM 1976  H2  HOH D 502      42.374  22.802  34.982  1.00  0.00      D    H  
HETATM 1977  O   HOH D 503      16.529  12.141  37.679  1.00  0.00      D    O  
HETATM 1978  H1  HOH D 503      15.541  12.264  37.593  1.00  0.00      D    H  
HETATM 1979  H2  HOH D 503      16.846  11.491  36.988  1.00  0.00      D    H  
HETATM 1980  O   HOH D 504      13.953  17.150  61.514  1.00  0.00      D    O  
HETATM 1981  H1  HOH D 504      13.514  17.661  62.253  1.00  0.00      D    H  
HETATM 1982  H2  HOH D 504      14.798  17.612  61.246  1.00  0.00      D    H  
HETATM 1983  O   HOH D 505      30.627  39.568  16.625  1.00  0.00      D    O  
HETATM 1984  H1  HOH D 505      30.569  38.694  17.108  1.00  0.00      D    H  
HETATM 1985  H2  HOH D 505      30.537  39.412  15.642  1.00  0.00      D    H  
HETATM 1986  O   HOH D 506      39.579  14.294  42.920  1.00  0.00      D    O  
HETATM 1987  H1  HOH D 506      39.311  13.358  43.150  1.00  0.00      D    H  
HETATM 1988  H2  HOH D 506      40.577  14.362  42.914  1.00  0.00      D    H  
HETATM 1989  O   HOH D 507      35.424   0.435  11.386  1.00  0.00      D    O  
HETATM 1990  H1  HOH D 507      35.928   0.617  12.230  1.00  0.00      D    H  
HETATM 1991  H2  HOH D 507      35.275  -0.550  11.293  1.00  0.00      D    H  
HETATM 1992  O   HOH D 508      14.298  25.294  30.948  1.00  0.00      D    O  
HETATM 1993  H1  HOH D 508      13.862  24.723  31.643  1.00  0.00      D    H  
HETATM 1994  H2  HOH D 508      13.634  25.517  30.235  1.00  0.00      D    H  
HETATM 1995  O   HOH D 509      32.003  39.995  99.317  1.00  0.00      D    O  
HETATM 1996  H1  HOH D 509      31.189  40.526  99.086  1.00  0.00      D    H  
HETATM 1997  H2  HOH D 509      32.623  40.556  99.865  1.00  0.00      D    H  
HETATM 1998  O   HOH D 510      25.102   6.191  46.254  1.00  0.00      D    O  
HETATM 1999  H1  HOH D 510      25.360   6.489  47.173  1.00  0.00      D    H  
HETATM 2000  H2  HOH D 510      24.854   5.223  46.275  1.00  0.00      D    H  
HETATM 2001  O   HOH D 511      19.558  10.039   3.757  1.00  0.00      D    O  
HETATM 2002  H1  HOH D 511      18.636  10.407   3.877  1.00  0.00      D    H  
HETATM 2003  H2  HOH D 511      20.212  10.793   3.692  1.00  0.00      D    H  
HETATM 2004  O   HOH D 512      11.635  14.255  61.166  1.00  0.00      D    O  
HETATM 2005  H1  HOH D 512      11.400  14.930  60.467  1.00  0.00      D    H  
HETATM 2006  H2  HOH D 512      10.994  14.329  61.930  1.00  0.00      D    H  
HETATM 2007  O   HOH D 513      32.405  33.062  39.330  1.00  0.00      D    O  
HETATM 2008  H1  HOH D 513      32.203  34.020  39.535  1.00  0.00      D    H  
HETATM 2009  H2  HOH D 513      31.658  32.672  38.791  1.00  0.00      D    H  
HETATM 2010  O   HOH D 514      30.189  41.258  59.715  1.00  0.00      D    O  
HETATM 2011  H1  HOH D 514      30.937  41.921  59.723  1.00  0.00      D    H  
HETATM 2012  H2  HOH D 514      29.605  41.405  60.513  1.00  0.00      D    H  
HETATM 2013  O   HOH D 515      11.579   6.522  64.660  1.00  0.00      D    O  
HETATM 2014  H1  HOH D 515      10.764   6.908  64.227  1.00  0.00      D    H  
HETATM 2015  H2  HOH D 515      11.422   5.556  64.865  1.00  0.00      D    H  
HETATM 2016  O   HOH D 516       0.424  39.128  22.248  1.00  0.00      D    O  
HETATM 2017  H1  HOH D 516      -0.445  38.956  21.784  1.00  0.00      D    H  
HETATM 2018  H2  HOH D 516       0.424  40.056  22.621  1.00  0.00      D    H  
HETATM 2019  O   HOH D 517      14.734  21.076   9.234  1.00  0.00      D    O  
HETATM 2020  H1  HOH D 517      15.188  21.893   8.879  1.00  0.00      D    H  
HETATM 2021  H2  HOH D 517      13.767  21.275   9.391  1.00  0.00      D    H  
HETATM 2022  O   HOH D 518      28.349  14.537  61.553  1.00  0.00      D    O  
HETATM 2023  H1  HOH D 518      28.744  15.447  61.680  1.00  0.00      D    H  
HETATM 2024  H2  HOH D 518      27.474  14.617  61.075  1.00  0.00      D    H  
HETATM 2025  O   HOH D 519      35.046  35.653  84.958  1.00  0.00      D    O  
HETATM 2026  H1  HOH D 519      34.274  35.321  84.416  1.00  0.00      D    H  
HETATM 2027  H2  HOH D 519      34.709  36.038  85.817  1.00  0.00      D    H  
HETATM 2028  O   HOH D 520      43.917  35.010  42.768  1.00  0.00      D    O  
HETATM 2029  H1  HOH D 520      43.038  34.563  42.935  1.00  0.00      D    H  
HETATM 2030  H2  HOH D 520      43.864  35.546  41.926  1.00  0.00      D    H  
HETATM 2031  O   HOH D 521      10.188  28.361  67.596  1.00  0.00      D    O  
HETATM 2032  H1  HOH D 521       9.398  28.370  68.209  1.00  0.00      D    H  
HETATM 2033  H2  HOH D 521       9.895  28.601  66.670  1.00  0.00      D    H  
HETATM 2034  O   HOH D 522      20.331  18.870  81.988  1.00  0.00      D    O  
HETATM 2035  H1  HOH D 522      20.308  17.993  82.468  1.00  0.00      D    H  
HETATM 2036  H2  HOH D 522      19.851  19.560  82.530  1.00  0.00      D    H  
HETATM 2037  O   HOH D 523      26.619  17.222  49.140  1.00  0.00      D    O  
HETATM 2038  H1  HOH D 523      25.721  16.856  49.389  1.00  0.00      D    H  
HETATM 2039  H2  HOH D 523      27.158  16.507  48.695  1.00  0.00      D    H  
HETATM 2040  O   HOH D 524       0.172  17.316  47.585  1.00  0.00      D    O  
HETATM 2041  H1  HOH D 524       0.174  16.565  48.244  1.00  0.00      D    H  
HETATM 2042  H2  HOH D 524      -0.232  17.004  46.725  1.00  0.00      D    H  
HETATM 2043  O   HOH D 525      42.135   6.930 105.595  1.00  0.00      D    O  
HETATM 2044  H1  HOH D 525      42.352   6.986 106.570  1.00  0.00      D    H  
HETATM 2045  H2  HOH D 525      41.498   6.176 105.438  1.00  0.00      D    H  
HETATM 2046  O   HOH D 526      39.441  18.306  72.290  1.00  0.00      D    O  
HETATM 2047  H1  HOH D 526      38.809  19.053  72.493  1.00  0.00      D    H  
HETATM 2048  H2  HOH D 526      38.932  17.449  72.217  1.00  0.00      D    H  
HETATM 2049  O   HOH D 527      12.611   2.166  97.972  1.00  0.00      D    O  
HETATM 2050  H1  HOH D 527      12.233   2.757  97.260  1.00  0.00      D    H  
HETATM 2051  H2  HOH D 527      13.060   1.379  97.548  1.00  0.00      D    H  
HETATM 2052  O   HOH D 528      17.979  10.480  66.100  1.00  0.00      D    O  
HETATM 2053  H1  HOH D 528      17.736  11.114  66.834  1.00  0.00      D    H  
HETATM 2054  H2  HOH D 528      17.150  10.185  65.626  1.00  0.00      D    H  
HETATM 2055  O   HOH D 529      15.263  34.231  86.898  1.00  0.00      D    O  
HETATM 2056  H1  HOH D 529      15.385  33.341  86.458  1.00  0.00      D    H  
HETATM 2057  H2  HOH D 529      14.375  34.611  86.640  1.00  0.00      D    H  
HETATM 2058  O   HOH D 530      15.588  14.918  67.366  1.00  0.00      D    O  
HETATM 2059  H1  HOH D 530      14.725  14.467  67.135  1.00  0.00      D    H  
HETATM 2060  H2  HOH D 530      16.058  15.187  66.526  1.00  0.00      D    H  
HETATM 2061  O   HOH D 531       5.526  21.250 114.225  1.00  0.00      D    O  
HETATM 2062  H1  HOH D 531       4.768  20.782 114.680  1.00  0.00      D    H  
HETATM 2063  H2  HOH D 531       5.670  20.850 113.320  1.00  0.00      D    H  
HETATM 2064  O   HOH D 532      20.091   6.916  94.509  1.00  0.00      D    O  
HETATM 2065  H1  HOH D 532      20.112   6.940  93.510  1.00  0.00      D    H  
HETATM 2066  H2  HOH D 532      19.236   6.499  94.815  1.00  0.00      D    H  
HETATM 2067  O   HOH D 533      30.521  12.298 102.806  1.00  0.00      D    O  
HETATM 2068  H1  HOH D 533      30.829  11.975 101.911  1.00  0.00      D    H  
HETATM 2069  H2  HOH D 533      29.522  12.331 102.822  1.00  0.00      D    H  
HETATM 2070  O   HOH D 534      25.034  31.573  19.611  1.00  0.00      D    O  
HETATM 2071  H1  HOH D 534      25.136  32.157  20.416  1.00  0.00      D    H  
HETATM 2072  H2  HOH D 534      24.110  31.193  19.590  1.00  0.00      D    H  
HETATM 2073  O   HOH D 535      21.984  31.807  45.502  1.00  0.00      D    O  
HETATM 2074  H1  HOH D 535      21.264  31.115  45.452  1.00  0.00      D    H  
HETATM 2075  H2  HOH D 535      22.241  32.088  44.577  1.00  0.00      D    H  
HETATM 2076  O   HOH D 536      13.729  25.177   8.828  1.00  0.00      D    O  
HETATM 2077  H1  HOH D 536      14.367  25.945   8.893  1.00  0.00      D    H  
HETATM 2078  H2  HOH D 536      13.452  24.896   9.747  1.00  0.00      D    H  
HETATM 2079  O   HOH D 537      12.682  35.128  48.316  1.00  0.00      D    O  
HETATM 2080  H1  HOH D 537      13.340  35.120  47.563  1.00  0.00      D    H  
HETATM 2081  H2  HOH D 537      11.753  35.131  47.947  1.00  0.00      D    H  
HETATM 2082  O   HOH D 538       8.646  38.542  92.876  1.00  0.00      D    O  
HETATM 2083  H1  HOH D 538       8.619  38.128  91.966  1.00  0.00      D    H  
HETATM 2084  H2  HOH D 538       9.568  38.883  93.060  1.00  0.00      D    H  
HETATM 2085  O   HOH D 539      34.660  10.957  50.165  1.00  0.00      D    O  
HETATM 2086  H1  HOH D 539      34.027  11.049  49.396  1.00  0.00      D    H  
HETATM 2087  H2  HOH D 539      35.453  11.547  50.016  1.00  0.00      D    H  
HETATM 2088  O   HOH D 540      16.102   0.940  87.217  1.00  0.00      D    O  
HETATM 2089  H1  HOH D 540      15.163   1.041  87.547  1.00  0.00      D    H  
HETATM 2090  H2  HOH D 540      16.354  -0.027  87.220  1.00  0.00      D    H  
HETATM 2091  O   HOH D 541      21.394  20.190  38.119  1.00  0.00      D    O  
HETATM 2092  H1  HOH D 541      22.321  19.827  38.210  1.00  0.00      D    H  
HETATM 2093  H2  HOH D 541      21.101  20.121  37.165  1.00  0.00      D    H  
HETATM 2094  O   HOH D 542      38.449   7.332  79.627  1.00  0.00      D    O  
HETATM 2095  H1  HOH D 542      39.288   7.006  79.191  1.00  0.00      D    H  
HETATM 2096  H2  HOH D 542      38.555   7.296  80.621  1.00  0.00      D    H  
HETATM 2097  O   HOH D 543      44.132  34.744 114.869  1.00  0.00      D    O  
HETATM 2098  H1  HOH D 543      43.593  34.901 115.696  1.00  0.00      D    H  
HETATM 2099  H2  HOH D 543      44.473  35.618 114.523  1.00  0.00      D    H  
HETATM 2100  O   HOH D 544      11.014  30.221  22.278  1.00  0.00      D    O  
HETATM 2101  H1  HOH D 544      11.460  29.356  22.051  1.00  0.00      D    H  
HETATM 2102  H2  HOH D 544      11.000  30.811  21.471  1.00  0.00      D    H  
HETATM 2103  O   HOH D 545      28.541  31.953  98.268  1.00  0.00      D    O  
HETATM 2104  H1  HOH D 545      29.120  32.445  98.918  1.00  0.00      D    H  
HETATM 2105  H2  HOH D 545      28.103  32.606  97.651  1.00  0.00      D    H  
HETATM 2106  O   HOH D 546      27.658  36.732  79.784  1.00  0.00      D    O  
HETATM 2107  H1  HOH D 546      28.110  36.118  79.137  1.00  0.00      D    H  
HETATM 2108  H2  HOH D 546      26.727  36.408  79.955  1.00  0.00      D    H  
HETATM 2109  O   HOH D 547      25.632  12.675  95.209  1.00  0.00      D    O  
HETATM 2110  H1  HOH D 547      25.175  13.409  94.706  1.00  0.00      D    H  
HETATM 2111  H2  HOH D 547      26.478  13.024  95.613  1.00  0.00      D    H  
HETATM 2112  O   HOH D 548       2.661  38.441  61.233  1.00  0.00      D    O  
HETATM 2113  H1  HOH D 548       3.323  37.773  60.894  1.00  0.00      D    H  
HETATM 2114  H2  HOH D 548       3.134  39.130  61.783  1.00  0.00      D    H  
HETATM 2115  O   HOH D 549      25.616  13.776  45.767  1.00  0.00      D    O  
HETATM 2116  H1  HOH D 549      26.466  14.292  45.873  1.00  0.00      D    H  
HETATM 2117  H2  HOH D 549      25.700  12.896  46.235  1.00  0.00      D    H  
HETATM 2118  O   HOH D 550      12.672  15.543  30.653  1.00  0.00      D    O  
HETATM 2119  H1  HOH D 550      13.466  16.044  30.311  1.00  0.00      D    H  
HETATM 2120  H2  HOH D 550      12.048  16.178  31.109  1.00  0.00      D    H  
HETATM 2121  O   HOH D 551      22.620   3.566  14.623  1.00  0.00      D    O  
HETATM 2122  H1  HOH D 551      21.832   3.180  14.144  1.00  0.00      D    H  
HETATM 2123  H2  HOH D 551      22.306   4.234  15.299  1.00  0.00      D    H  
HETATM 2124  O   HOH D 552       6.854  36.346 103.207  1.00  0.00      D    O  
HETATM 2125  H1  HOH D 552       7.710  35.861 103.380  1.00  0.00      D    H  
HETATM 2126  H2  HOH D 552       6.752  37.090 103.868  1.00  0.00      D    H  
HETATM 2127  O   HOH D 553       8.316   8.573  97.898  1.00  0.00      D    O  
HETATM 2128  H1  HOH D 553       8.366   9.571  97.941  1.00  0.00      D    H  
HETATM 2129  H2  HOH D 553       8.002   8.294  96.990  1.00  0.00      D    H  
HETATM 2130  O   HOH D 554      38.356  23.978  51.112  1.00  0.00      D    O  
HETATM 2131  H1  HOH D 554      37.440  24.352  50.974  1.00  0.00      D    H  
HETATM 2132  H2  HOH D 554      39.010  24.478  50.544  1.00  0.00      D    H  
HETATM 2133  O   HOH D 555      15.143  29.267  52.724  1.00  0.00      D    O  
HETATM 2134  H1  HOH D 555      14.354  29.881  52.689  1.00  0.00      D    H  
HETATM 2135  H2  HOH D 555      14.852  28.338  52.492  1.00  0.00      D    H  
HETATM 2136  O   HOH D 556      48.899  38.002  39.841  1.00  0.00      D    O  
HETATM 2137  H1  HOH D 556      49.827  37.642  39.737  1.00  0.00      D    H  
HETATM 2138  H2  HOH D 556      48.349  37.739  39.048  1.00  0.00      D    H  
HETATM 2139  O   HOH D 557      28.077  37.181  14.500  1.00  0.00      D    O  
HETATM 2140  H1  HOH D 557      28.475  38.093  14.600  1.00  0.00      D    H  
HETATM 2141  H2  HOH D 557      28.004  36.750  15.399  1.00  0.00      D    H  
HETATM 2142  O   HOH D 558      48.464  33.673 118.142  1.00  0.00      D    O  
HETATM 2143  H1  HOH D 558      48.155  33.636 119.092  1.00  0.00      D    H  
HETATM 2144  H2  HOH D 558      48.954  34.531 117.984  1.00  0.00      D    H  
HETATM 2145  O   HOH D 559      44.921  42.059 105.790  1.00  0.00      D    O  
HETATM 2146  H1  HOH D 559      44.342  42.660 106.341  1.00  0.00      D    H  
HETATM 2147  H2  HOH D 559      44.984  41.163 106.230  1.00  0.00      D    H  
HETATM 2148  O   HOH D 560       0.849  30.589  43.546  1.00  0.00      D    O  
HETATM 2149  H1  HOH D 560       0.236  29.803  43.622  1.00  0.00      D    H  
HETATM 2150  H2  HOH D 560       0.530  31.320  44.150  1.00  0.00      D    H  
HETATM 2151  O   HOH D 561      14.841  20.466  22.264  1.00  0.00      D    O  
HETATM 2152  H1  HOH D 561      15.011  20.371  21.284  1.00  0.00      D    H  
HETATM 2153  H2  HOH D 561      15.248  21.319  22.592  1.00  0.00      D    H  
HETATM 2154  O   HOH D 562      17.699  17.133   7.639  1.00  0.00      D    O  
HETATM 2155  H1  HOH D 562      16.991  17.838   7.667  1.00  0.00      D    H  
HETATM 2156  H2  HOH D 562      18.513  17.459   8.119  1.00  0.00      D    H  
HETATM 2157  O   HOH D 563      34.650  42.396  66.097  1.00  0.00      D    O  
HETATM 2158  H1  HOH D 563      34.661  41.462  65.742  1.00  0.00      D    H  
HETATM 2159  H2  HOH D 563      34.783  43.041  65.344  1.00  0.00      D    H  
HETATM 2160  O   HOH D 564      27.917  21.547  24.932  1.00  0.00      D    O  
HETATM 2161  H1  HOH D 564      27.903  21.133  25.842  1.00  0.00      D    H  
HETATM 2162  H2  HOH D 564      28.408  20.947  24.301  1.00  0.00      D    H  
HETATM 2163  O   HOH D 565      33.710   5.337  75.007  1.00  0.00      D    O  
HETATM 2164  H1  HOH D 565      34.176   5.854  74.289  1.00  0.00      D    H  
HETATM 2165  H2  HOH D 565      33.578   5.923  75.807  1.00  0.00      D    H  
HETATM 2166  O   HOH D 566      31.430  28.364  47.398  1.00  0.00      D    O  
HETATM 2167  H1  HOH D 566      31.325  28.145  48.368  1.00  0.00      D    H  
HETATM 2168  H2  HOH D 566      30.974  27.665  46.847  1.00  0.00      D    H  
HETATM 2169  O   HOH D 567      27.839  35.879  26.595  1.00  0.00      D    O  
HETATM 2170  H1  HOH D 567      27.594  36.535  25.881  1.00  0.00      D    H  
HETATM 2171  H2  HOH D 567      27.649  36.277  27.492  1.00  0.00      D    H  
HETATM 2172  O   HOH D 568      20.308  22.002  62.599  1.00  0.00      D    O  
HETATM 2173  H1  HOH D 568      19.899  22.394  61.775  1.00  0.00      D    H  
HETATM 2174  H2  HOH D 568      21.292  22.184  62.601  1.00  0.00      D    H  
HETATM 2175  O   HOH D 569      11.087  15.962  50.727  1.00  0.00      D    O  
HETATM 2176  H1  HOH D 569      11.278  16.223  51.673  1.00  0.00      D    H  
HETATM 2177  H2  HOH D 569      10.340  15.298  50.708  1.00  0.00      D    H  
HETATM 2178  O   HOH D 570      38.874  36.908  28.849  1.00  0.00      D    O  
HETATM 2179  H1  HOH D 570      39.866  36.998  28.759  1.00  0.00      D    H  
HETATM 2180  H2  HOH D 570      38.558  36.136  28.297  1.00  0.00      D    H  
HETATM 2181  O   HOH D 571       2.156   7.989  40.955  1.00  0.00      D    O  
HETATM 2182  H1  HOH D 571       2.953   7.749  40.401  1.00  0.00      D    H  
HETATM 2183  H2  HOH D 571       1.507   7.227  40.953  1.00  0.00      D    H  
HETATM 2184  O   HOH D 572      37.854  22.498  42.968  1.00  0.00      D    O  
HETATM 2185  H1  HOH D 572      37.069  22.753  43.533  1.00  0.00      D    H  
HETATM 2186  H2  HOH D 572      38.555  23.209  43.031  1.00  0.00      D    H  
HETATM 2187  O   HOH D 573      36.944  34.721  13.431  1.00  0.00      D    O  
HETATM 2188  H1  HOH D 573      37.494  34.271  12.727  1.00  0.00      D    H  
HETATM 2189  H2  HOH D 573      37.533  35.300  13.994  1.00  0.00      D    H  
HETATM 2190  O   HOH D 574       4.829   3.603 108.515  1.00  0.00      D    O  
HETATM 2191  H1  HOH D 574       5.431   3.561 109.313  1.00  0.00      D    H  
HETATM 2192  H2  HOH D 574       4.414   4.511 108.458  1.00  0.00      D    H  
HETATM 2193  O   HOH D 575      15.124  34.179   4.896  1.00  0.00      D    O  
HETATM 2194  H1  HOH D 575      15.591  33.409   5.332  1.00  0.00      D    H  
HETATM 2195  H2  HOH D 575      14.529  33.839   4.168  1.00  0.00      D    H  
HETATM 2196  O   HOH D 576       8.819  24.193  62.242  1.00  0.00      D    O  
HETATM 2197  H1  HOH D 576       9.350  25.015  62.042  1.00  0.00      D    H  
HETATM 2198  H2  HOH D 576       8.515  24.216  63.195  1.00  0.00      D    H  
HETATM 2199  O   HOH D 577       2.929  13.202  88.515  1.00  0.00      D    O  
HETATM 2200  H1  HOH D 577       2.781  14.170  88.311  1.00  0.00      D    H  
HETATM 2201  H2  HOH D 577       3.904  13.039  88.668  1.00  0.00      D    H  
HETATM 2202  O   HOH D 578      22.819  26.516  98.900  1.00  0.00      D    O  
HETATM 2203  H1  HOH D 578      22.691  25.752  98.267  1.00  0.00      D    H  
HETATM 2204  H2  HOH D 578      22.972  27.357  98.381  1.00  0.00      D    H  
HETATM 2205  O   HOH D 579      45.980  35.617  88.298  1.00  0.00      D    O  
HETATM 2206  H1  HOH D 579      46.199  34.687  88.002  1.00  0.00      D    H  
HETATM 2207  H2  HOH D 579      46.708  35.959  88.892  1.00  0.00      D    H  
HETATM 2208  O   HOH D 580      43.396  31.571  91.867  1.00  0.00      D    O  
HETATM 2209  H1  HOH D 580      43.467  32.536  92.118  1.00  0.00      D    H  
HETATM 2210  H2  HOH D 580      42.442  31.346  91.669  1.00  0.00      D    H  
HETATM 2211  O   HOH D 581      22.983   0.697  56.002  1.00  0.00      D    O  
HETATM 2212  H1  HOH D 581      22.069   0.987  55.719  1.00  0.00      D    H  
HETATM 2213  H2  HOH D 581      22.911  -0.116  56.581  1.00  0.00      D    H  
HETATM 2214  O   HOH D 582       9.329  17.373 109.977  1.00  0.00      D    O  
HETATM 2215  H1  HOH D 582       8.715  16.869 110.585  1.00  0.00      D    H  
HETATM 2216  H2  HOH D 582       9.153  18.354 110.065  1.00  0.00      D    H  
HETATM 2217  O   HOH D 583      40.501  20.581  52.638  1.00  0.00      D    O  
HETATM 2218  H1  HOH D 583      39.954  20.022  52.016  1.00  0.00      D    H  
HETATM 2219  H2  HOH D 583      40.725  21.450  52.197  1.00  0.00      D    H  
HETATM 2220  O   HOH D 584       3.199  29.800 117.493  1.00  0.00      D    O  
HETATM 2221  H1  HOH D 584       2.752  30.690 117.584  1.00  0.00      D    H  
HETATM 2222  H2  HOH D 584       4.191  29.924 117.490  1.00  0.00      D    H  
HETATM 2223  O   HOH D 585      21.992  32.056  22.032  1.00  0.00      D    O  
HETATM 2224  H1  HOH D 585      22.527  31.270  22.341  1.00  0.00      D    H  
HETATM 2225  H2  HOH D 585      22.574  32.868  22.010  1.00  0.00      D    H  
HETATM 2226  O   HOH D 586      42.043   2.664  82.733  1.00  0.00      D    O  
HETATM 2227  H1  HOH D 586      42.417   3.293  82.051  1.00  0.00      D    H  
HETATM 2228  H2  HOH D 586      41.910   1.763  82.318  1.00  0.00      D    H  
HETATM 2229  O   HOH D 587      47.187  37.576  29.584  1.00  0.00      D    O  
HETATM 2230  H1  HOH D 587      48.136  37.754  29.843  1.00  0.00      D    H  
HETATM 2231  H2  HOH D 587      47.166  36.942  28.811  1.00  0.00      D    H  
HETATM 2232  O   HOH D 588      19.440  23.893  28.354  1.00  0.00      D    O  
HETATM 2233  H1  HOH D 588      19.381  23.333  27.528  1.00  0.00      D    H  
HETATM 2234  H2  HOH D 588      18.835  24.683  28.264  1.00  0.00      D    H  
HETATM 2235  O   HOH D 589      29.633  16.019  40.961  1.00  0.00      D    O  
HETATM 2236  H1  HOH D 589      30.449  15.444  40.910  1.00  0.00      D    H  
HETATM 2237  H2  HOH D 589      29.904  16.974  41.076  1.00  0.00      D    H  
HETATM 2238  O   HOH D 590      48.091   1.801  35.037  1.00  0.00      D    O  
HETATM 2239  H1  HOH D 590      48.730   1.883  34.272  1.00  0.00      D    H  
HETATM 2240  H2  HOH D 590      47.616   2.670  35.170  1.00  0.00      D    H  
HETATM 2241  O   HOH D 591      18.637  34.047  19.015  1.00  0.00      D    O  
HETATM 2242  H1  HOH D 591      18.272  33.580  18.210  1.00  0.00      D    H  
HETATM 2243  H2  HOH D 591      18.616  35.036  18.866  1.00  0.00      D    H  
HETATM 2244  O   HOH D 592      31.380  32.585 109.928  1.00  0.00      D    O  
HETATM 2245  H1  HOH D 592      32.119  32.975 110.478  1.00  0.00      D    H  
HETATM 2246  H2  HOH D 592      31.500  32.853 108.972  1.00  0.00      D    H  
HETATM 2247  O   HOH D 593      35.656   9.367  69.227  1.00  0.00      D    O  
HETATM 2248  H1  HOH D 593      35.317  10.247  68.897  1.00  0.00      D    H  
HETATM 2249  H2  HOH D 593      36.622   9.451  69.470  1.00  0.00      D    H  
HETATM 2250  O   HOH D 594      18.246  28.295  72.631  1.00  0.00      D    O  
HETATM 2251  H1  HOH D 594      17.937  27.371  72.405  1.00  0.00      D    H  
HETATM 2252  H2  HOH D 594      17.479  28.823  72.995  1.00  0.00      D    H  
HETATM 2253  O   HOH D 595      15.397   6.554  11.213  1.00  0.00      D    O  
HETATM 2254  H1  HOH D 595      14.812   6.899  10.479  1.00  0.00      D    H  
HETATM 2255  H2  HOH D 595      16.116   5.979  10.823  1.00  0.00      D    H  
HETATM 2256  O   HOH D 596      20.511  37.511  27.062  1.00  0.00      D    O  
HETATM 2257  H1  HOH D 596      20.418  37.979  26.183  1.00  0.00      D    H  
HETATM 2258  H2  HOH D 596      19.624  37.490  27.524  1.00  0.00      D    H  
HETATM 2259  O   HOH D 597      16.739  22.463 118.234  1.00  0.00      D    O  
HETATM 2260  H1  HOH D 597      16.355  21.765 118.838  1.00  0.00      D    H  
HETATM 2261  H2  HOH D 597      16.955  23.282 118.765  1.00  0.00      D    H  
HETATM 2262  O   HOH D 598      33.804   6.933  23.367  1.00  0.00      D    O  
HETATM 2263  H1  HOH D 598      32.944   7.037  23.866  1.00  0.00      D    H  
HETATM 2264  H2  HOH D 598      34.529   6.671  24.004  1.00  0.00      D    H  
HETATM 2265  O   HOH D 599      21.058  30.477  66.718  1.00  0.00      D    O  
HETATM 2266  H1  HOH D 599      21.979  30.260  67.042  1.00  0.00      D    H  
HETATM 2267  H2  HOH D 599      20.586  29.632  66.468  1.00  0.00      D    H  
HETATM 2268  O   HOH D 600       6.977  18.225  93.659  1.00  0.00      D    O  
HETATM 2269  H1  HOH D 600       7.569  18.251  94.464  1.00  0.00      D    H  
HETATM 2270  H2  HOH D 600       7.072  17.340  93.203  1.00  0.00      D    H  
HETATM 2271  O   HOH D 601       5.974  31.829  60.817  1.00  0.00      D    O  
HETATM 2272  H1  HOH D 601       6.666  32.306  61.360  1.00  0.00      D    H  
HETATM 2273  H2  HOH D 601       6.190  31.924  59.845  1.00  0.00      D    H  
HETATM 2274  O   HOH D 602      16.199  18.364  15.807  1.00  0.00      D    O  
HETATM 2275  H1  HOH D 602      15.667  18.145  16.625  1.00  0.00      D    H  
HETATM 2276  H2  HOH D 602      17.149  18.083  15.942  1.00  0.00      D    H  
HETATM 2277  O   HOH D 603      12.228   1.799  21.650  1.00  0.00      D    O  
HETATM 2278  H1  HOH D 603      11.374   2.041  22.111  1.00  0.00      D    H  
HETATM 2279  H2  HOH D 603      12.504   2.546  21.045  1.00  0.00      D    H  
HETATM 2280  O   HOH D 604      22.057  23.360  67.922  1.00  0.00      D    O  
HETATM 2281  H1  HOH D 604      22.043  24.096  68.599  1.00  0.00      D    H  
HETATM 2282  H2  HOH D 604      21.548  23.645  67.110  1.00  0.00      D    H  
HETATM 2283  O   HOH D 605      38.103  41.587  91.015  1.00  0.00      D    O  
HETATM 2284  H1  HOH D 605      38.640  41.649  91.857  1.00  0.00      D    H  
HETATM 2285  H2  HOH D 605      37.643  40.700  90.977  1.00  0.00      D    H  
HETATM 2286  O   HOH D 606       3.212  30.741 107.797  1.00  0.00      D    O  
HETATM 2287  H1  HOH D 606       2.374  30.244 108.022  1.00  0.00      D    H  
HETATM 2288  H2  HOH D 606       3.705  30.255 107.076  1.00  0.00      D    H  
HETATM 2289  O   HOH D 607      26.504  17.699  91.703  1.00  0.00      D    O  
HETATM 2290  H1  HOH D 607      26.871  17.534  90.787  1.00  0.00      D    H  
HETATM 2291  H2  HOH D 607      25.892  18.490  91.680  1.00  0.00      D    H  
HETATM 2292  O   HOH D 608       2.928   6.144  71.972  1.00  0.00      D    O  
HETATM 2293  H1  HOH D 608       2.726   5.490  72.701  1.00  0.00      D    H  
HETATM 2294  H2  HOH D 608       2.216   6.846  71.946  1.00  0.00      D    H  
HETATM 2295  O   HOH D 609      25.169   9.277  40.299  1.00  0.00      D    O  
HETATM 2296  H1  HOH D 609      25.368  10.247  40.156  1.00  0.00      D    H  
HETATM 2297  H2  HOH D 609      24.184   9.155  40.423  1.00  0.00      D    H  
HETATM 2298  O   HOH D 610      35.063  24.824  97.315  1.00  0.00      D    O  
HETATM 2299  H1  HOH D 610      34.848  25.076  96.372  1.00  0.00      D    H  
HETATM 2300  H2  HOH D 610      35.033  25.639  97.894  1.00  0.00      D    H  
HETATM 2301  O   HOH D 611      23.971  24.834  71.945  1.00  0.00      D    O  
HETATM 2302  H1  HOH D 611      24.160  25.646  72.497  1.00  0.00      D    H  
HETATM 2303  H2  HOH D 611      24.811  24.538  71.490  1.00  0.00      D    H  
HETATM 2304  O   HOH D 612      28.231  25.838  67.714  1.00  0.00      D    O  
HETATM 2305  H1  HOH D 612      27.594  25.111  67.973  1.00  0.00      D    H  
HETATM 2306  H2  HOH D 612      28.804  25.524  66.957  1.00  0.00      D    H  
HETATM 2307  O   HOH D 613      36.508   5.036  21.689  1.00  0.00      D    O  
HETATM 2308  H1  HOH D 613      36.720   4.255  21.101  1.00  0.00      D    H  
HETATM 2309  H2  HOH D 613      35.908   5.669  21.198  1.00  0.00      D    H  
HETATM 2310  O   HOH D 614      28.633  41.215  57.443  1.00  0.00      D    O  
HETATM 2311  H1  HOH D 614      28.133  40.364  57.280  1.00  0.00      D    H  
HETATM 2312  H2  HOH D 614      29.095  41.165  58.328  1.00  0.00      D    H  
HETATM 2313  O   HOH D 615      -0.222  30.302  57.805  1.00  0.00      D    O  
HETATM 2314  H1  HOH D 615       0.215  31.068  58.277  1.00  0.00      D    H  
HETATM 2315  H2  HOH D 615       0.299  30.077  56.982  1.00  0.00      D    H  
HETATM 2316  O   HOH D 616      24.036  19.694  47.785  1.00  0.00      D    O  
HETATM 2317  H1  HOH D 616      24.284  20.198  48.613  1.00  0.00      D    H  
HETATM 2318  H2  HOH D 616      24.655  19.947  47.042  1.00  0.00      D    H  
HETATM 2319  O   HOH D 617      20.489  33.686  77.910  1.00  0.00      D    O  
HETATM 2320  H1  HOH D 617      20.151  32.751  77.797  1.00  0.00      D    H  
HETATM 2321  H2  HOH D 617      20.737  34.061  77.017  1.00  0.00      D    H  
HETATM 2322  O   HOH D 618       8.619  37.817  97.020  1.00  0.00      D    O  
HETATM 2323  H1  HOH D 618       9.270  38.496  96.681  1.00  0.00      D    H  
HETATM 2324  H2  HOH D 618       7.931  37.636  96.318  1.00  0.00      D    H  
HETATM 2325  O   HOH D 619      13.596  25.485  69.247  1.00  0.00      D    O  
HETATM 2326  H1  HOH D 619      13.289  25.122  70.126  1.00  0.00      D    H  
HETATM 2327  H2  HOH D 619      13.703  24.735  68.595  1.00  0.00      D    H  
HETATM 2328  O   HOH D 620       2.784  33.152 111.794  1.00  0.00      D    O  
HETATM 2329  H1  HOH D 620       2.242  33.970 111.986  1.00  0.00      D    H  
HETATM 2330  H2  HOH D 620       2.521  32.422 112.424  1.00  0.00      D    H  
HETATM 2331  O   HOH D 621      37.432  23.714  18.122  1.00  0.00      D    O  
HETATM 2332  H1  HOH D 621      37.028  24.278  17.401  1.00  0.00      D    H  
HETATM 2333  H2  HOH D 621      37.472  24.239  18.972  1.00  0.00      D    H  
HETATM 2334  O   HOH D 622      36.775  30.917  14.547  1.00  0.00      D    O  
HETATM 2335  H1  HOH D 622      37.647  30.660  14.964  1.00  0.00      D    H  
HETATM 2336  H2  HOH D 622      36.745  30.584  13.604  1.00  0.00      D    H  
HETATM 2337  O   HOH D 623      13.005  36.981  77.518  1.00  0.00      D    O  
HETATM 2338  H1  HOH D 623      12.910  36.338  78.278  1.00  0.00      D    H  
HETATM 2339  H2  HOH D 623      12.148  37.018  77.004  1.00  0.00      D    H  
HETATM 2340  O   HOH D 624      45.075  23.884  85.849  1.00  0.00      D    O  
HETATM 2341  H1  HOH D 624      44.564  23.252  86.432  1.00  0.00      D    H  
HETATM 2342  H2  HOH D 624      45.630  23.364  85.201  1.00  0.00      D    H  
HETATM 2343  O   HOH D 625       2.749  34.512  45.606  1.00  0.00      D    O  
HETATM 2344  H1  HOH D 625       2.163  33.724  45.792  1.00  0.00      D    H  
HETATM 2345  H2  HOH D 625       3.245  34.365  44.751  1.00  0.00      D    H  
HETATM 2346  O   HOH D 626       8.110  18.508  41.431  1.00  0.00      D    O  
HETATM 2347  H1  HOH D 626       8.433  18.514  42.377  1.00  0.00      D    H  
HETATM 2348  H2  HOH D 626       7.243  18.013  41.378  1.00  0.00      D    H  
HETATM 2349  O   HOH D 627      48.962  34.759  79.355  1.00  0.00      D    O  
HETATM 2350  H1  HOH D 627      48.481  33.888  79.257  1.00  0.00      D    H  
HETATM 2351  H2  HOH D 627      49.464  34.767  80.220  1.00  0.00      D    H  
HETATM 2352  O   HOH D 628      29.914   3.210  77.683  1.00  0.00      D    O  
HETATM 2353  H1  HOH D 628      29.937   2.267  78.014  1.00  0.00      D    H  
HETATM 2354  H2  HOH D 628      30.400   3.801  78.327  1.00  0.00      D    H  
HETATM 2355  O   HOH D 629      27.778   6.053  78.575  1.00  0.00      D    O  
HETATM 2356  H1  HOH D 629      28.022   5.211  79.056  1.00  0.00      D    H  
HETATM 2357  H2  HOH D 629      27.959   6.839  79.165  1.00  0.00      D    H  
HETATM 2358  O   HOH D 630      28.371  25.384  18.359  1.00  0.00      D    O  
HETATM 2359  H1  HOH D 630      27.942  25.673  17.503  1.00  0.00      D    H  
HETATM 2360  H2  HOH D 630      27.749  24.780  18.857  1.00  0.00      D    H  
HETATM 2361  O   HOH D 631      32.885  14.324   5.401  1.00  0.00      D    O  
HETATM 2362  H1  HOH D 631      32.157  14.887   5.008  1.00  0.00      D    H  
HETATM 2363  H2  HOH D 631      32.518  13.425   5.640  1.00  0.00      D    H  
HETATM 2364  O   HOH D 632      22.820  22.836  14.921  1.00  0.00      D    O  
HETATM 2365  H1  HOH D 632      22.540  22.760  15.878  1.00  0.00      D    H  
HETATM 2366  H2  HOH D 632      22.075  22.525  14.330  1.00  0.00      D    H  
HETATM 2367  O   HOH D 633      41.787  40.989  89.365  1.00  0.00      D    O  
HETATM 2368  H1  HOH D 633      41.978  41.970  89.362  1.00  0.00      D    H  
HETATM 2369  H2  HOH D 633      40.825  40.836  89.139  1.00  0.00      D    H  
HETATM 2370  O   HOH D 634      42.232  36.388  97.544  1.00  0.00      D    O  
HETATM 2371  H1  HOH D 634      42.563  37.280  97.233  1.00  0.00      D    H  
HETATM 2372  H2  HOH D 634      42.323  35.723  96.803  1.00  0.00      D    H  
HETATM 2373  O   HOH D 635      30.277  21.785  67.078  1.00  0.00      D    O  
HETATM 2374  H1  HOH D 635      29.735  20.972  67.289  1.00  0.00      D    H  
HETATM 2375  H2  HOH D 635      30.866  21.599  66.292  1.00  0.00      D    H  
HETATM 2376  O   HOH D 636      21.344   0.860  28.032  1.00  0.00      D    O  
HETATM 2377  H1  HOH D 636      20.610   0.194  27.896  1.00  0.00      D    H  
HETATM 2378  H2  HOH D 636      22.133   0.407  28.447  1.00  0.00      D    H  
HETATM 2379  O   HOH D 637      45.359  23.673 114.501  1.00  0.00      D    O  
HETATM 2380  H1  HOH D 637      46.116  24.301 114.319  1.00  0.00      D    H  
HETATM 2381  H2  HOH D 637      45.180  23.643 115.485  1.00  0.00      D    H  
HETATM 2382  O   HOH D 638      13.818  22.455  26.557  1.00  0.00      D    O  
HETATM 2383  H1  HOH D 638      14.143  23.175  27.170  1.00  0.00      D    H  
HETATM 2384  H2  HOH D 638      14.507  21.733  26.496  1.00  0.00      D    H  
HETATM 2385  O   HOH D 639       8.937   7.962  90.445  1.00  0.00      D    O  
HETATM 2386  H1  HOH D 639       8.782   8.942  90.320  1.00  0.00      D    H  
HETATM 2387  H2  HOH D 639       9.532   7.623  89.717  1.00  0.00      D    H  
HETATM 2388  O   HOH D 640      41.244   5.882  35.794  1.00  0.00      D    O  
HETATM 2389  H1  HOH D 640      41.661   6.791  35.767  1.00  0.00      D    H  
HETATM 2390  H2  HOH D 640      40.896   5.648  34.886  1.00  0.00      D    H  
HETATM 2391  O   HOH D 641      35.124  22.054  12.044  1.00  0.00      D    O  
HETATM 2392  H1  HOH D 641      35.647  22.328  11.237  1.00  0.00      D    H  
HETATM 2393  H2  HOH D 641      34.702  21.163  11.881  1.00  0.00      D    H  
HETATM 2394  O   HOH D 642      33.780  24.703  71.844  1.00  0.00      D    O  
HETATM 2395  H1  HOH D 642      33.007  24.651  72.476  1.00  0.00      D    H  
HETATM 2396  H2  HOH D 642      34.361  23.897  71.960  1.00  0.00      D    H  
HETATM 2397  O   HOH D 643      18.935  13.799  51.359  1.00  0.00      D    O  
HETATM 2398  H1  HOH D 643      19.446  13.083  51.836  1.00  0.00      D    H  
HETATM 2399  H2  HOH D 643      19.174  13.787  50.388  1.00  0.00      D    H  
HETATM 2400  O   HOH D 644      47.907  29.298  15.190  1.00  0.00      D    O  
HETATM 2401  H1  HOH D 644      47.955  28.506  14.581  1.00  0.00      D    H  
HETATM 2402  H2  HOH D 644      46.967  29.640  15.219  1.00  0.00      D    H  
HETATM 2403  O   HOH D 645      42.230  17.237  93.167  1.00  0.00      D    O  
HETATM 2404  H1  HOH D 645      43.064  16.697  93.054  1.00  0.00      D    H  
HETATM 2405  H2  HOH D 645      41.460  16.626  93.353  1.00  0.00      D    H  
HETATM 2406  O   HOH D 646      45.116  29.731  99.472  1.00  0.00      D    O  
HETATM 2407  H1  HOH D 646      45.066  28.749  99.284  1.00  0.00      D    H  
HETATM 2408  H2  HOH D 646      44.919  29.896 100.438  1.00  0.00      D    H  
HETATM 2409  O   HOH D 647       7.033  25.159  58.649  1.00  0.00      D    O  
HETATM 2410  H1  HOH D 647       7.186  24.851  57.709  1.00  0.00      D    H  
HETATM 2411  H2  HOH D 647       7.067  24.373  59.266  1.00  0.00      D    H  
HETATM 2412  O   HOH D 648      14.004   0.777  46.850  1.00  0.00      D    O  
HETATM 2413  H1  HOH D 648      14.495   1.585  46.524  1.00  0.00      D    H  
HETATM 2414  H2  HOH D 648      14.638   0.006  46.916  1.00  0.00      D    H  
HETATM 2415  O   HOH D 649      23.229   8.986  77.029  1.00  0.00      D    O  
HETATM 2416  H1  HOH D 649      22.591   9.709  76.762  1.00  0.00      D    H  
HETATM 2417  H2  HOH D 649      23.525   8.486  76.215  1.00  0.00      D    H  
HETATM 2418  O   HOH D 650      13.592  23.506  73.822  1.00  0.00      D    O  
HETATM 2419  H1  HOH D 650      13.242  24.194  73.186  1.00  0.00      D    H  
HETATM 2420  H2  HOH D 650      14.335  23.899  74.363  1.00  0.00      D    H  
HETATM 2421  O   HOH D 651      16.023  37.876  55.994  1.00  0.00      D    O  
HETATM 2422  H1  HOH D 651      15.861  38.823  55.717  1.00  0.00      D    H  
HETATM 2423  H2  HOH D 651      16.058  37.293  55.182  1.00  0.00      D    H  
HETATM 2424  O   HOH D 652      38.552  31.708  86.539  1.00  0.00      D    O  
HETATM 2425  H1  HOH D 652      38.044  31.127  85.904  1.00  0.00      D    H  
HETATM 2426  H2  HOH D 652      38.147  32.622  86.553  1.00  0.00      D    H  
HETATM 2427  O   HOH D 653      19.155  37.268 114.197  1.00  0.00      D    O  
HETATM 2428  H1  HOH D 653      20.078  37.418 113.844  1.00  0.00      D    H  
HETATM 2429  H2  HOH D 653      18.753  38.144 114.462  1.00  0.00      D    H  
HETATM 2430  O   HOH D 654      12.634  25.501  28.752  1.00  0.00      D    O  
HETATM 2431  H1  HOH D 654      13.100  26.379  28.641  1.00  0.00      D    H  
HETATM 2432  H2  HOH D 654      11.645  25.638  28.689  1.00  0.00      D    H  
HETATM 2433  O   HOH D 655       5.641  23.420  78.935  1.00  0.00      D    O  
HETATM 2434  H1  HOH D 655       5.335  24.264  79.377  1.00  0.00      D    H  
HETATM 2435  H2  HOH D 655       6.631  23.452  78.803  1.00  0.00      D    H  
HETATM 2436  O   HOH D 656      30.813   7.801  86.021  1.00  0.00      D    O  
HETATM 2437  H1  HOH D 656      31.283   7.796  85.138  1.00  0.00      D    H  
HETATM 2438  H2  HOH D 656      31.444   7.504  86.737  1.00  0.00      D    H  
HETATM 2439  O   HOH D 657      19.268  13.587  48.582  1.00  0.00      D    O  
HETATM 2440  H1  HOH D 657      19.993  14.218  48.302  1.00  0.00      D    H  
HETATM 2441  H2  HOH D 657      19.342  12.740  48.056  1.00  0.00      D    H  
HETATM 2442  O   HOH D 658      42.444  10.595  27.700  1.00  0.00      D    O  
HETATM 2443  H1  HOH D 658      42.521  11.483  27.247  1.00  0.00      D    H  
HETATM 2444  H2  HOH D 658      41.488  10.420  27.933  1.00  0.00      D    H  
HETATM 2445  O   HOH D 659      45.076  25.908  69.809  1.00  0.00      D    O  
HETATM 2446  H1  HOH D 659      45.639  26.021  70.628  1.00  0.00      D    H  
HETATM 2447  H2  HOH D 659      44.183  26.331  69.958  1.00  0.00      D    H  
HETATM 2448  O   HOH D 660       8.774  12.491  63.638  1.00  0.00      D    O  
HETATM 2449  H1  HOH D 660       8.940  11.738  64.275  1.00  0.00      D    H  
HETATM 2450  H2  HOH D 660       7.993  12.268  63.055  1.00  0.00      D    H  
HETATM 2451  O   HOH D 661      43.193  39.803  65.469  1.00  0.00      D    O  
HETATM 2452  H1  HOH D 661      42.596  40.576  65.253  1.00  0.00      D    H  
HETATM 2453  H2  HOH D 661      44.037  39.875  64.938  1.00  0.00      D    H  
HETATM 2454  O   HOH D 662      26.956  19.308   9.863  1.00  0.00      D    O  
HETATM 2455  H1  HOH D 662      25.967  19.157   9.875  1.00  0.00      D    H  
HETATM 2456  H2  HOH D 662      27.212  19.897  10.629  1.00  0.00      D    H  
HETATM 2457  O   HOH D 663      12.432  42.011  75.140  1.00  0.00      D    O  
HETATM 2458  H1  HOH D 663      12.391  42.426  76.049  1.00  0.00      D    H  
HETATM 2459  H2  HOH D 663      11.843  41.203  75.117  1.00  0.00      D    H  
HETATM 2460  O   HOH D 664       3.921  36.681  83.011  1.00  0.00      D    O  
HETATM 2461  H1  HOH D 664       4.856  36.331  82.959  1.00  0.00      D    H  
HETATM 2462  H2  HOH D 664       3.502  36.650  82.103  1.00  0.00      D    H  
HETATM 2463  O   HOH D 665      25.695  10.243   6.203  1.00  0.00      D    O  
HETATM 2464  H1  HOH D 665      26.128  11.137   6.099  1.00  0.00      D    H  
HETATM 2465  H2  HOH D 665      24.707  10.334   6.076  1.00  0.00      D    H  
HETATM 2466  O   HOH D 666      21.773  20.177  97.676  1.00  0.00      D    O  
HETATM 2467  H1  HOH D 666      22.260  19.812  96.883  1.00  0.00      D    H  
HETATM 2468  H2  HOH D 666      21.553  19.431  98.305  1.00  0.00      D    H  
HETATM 2469  O   HOH D 667       2.423  29.115  10.734  1.00  0.00      D    O  
HETATM 2470  H1  HOH D 667       1.992  29.928  11.125  1.00  0.00      D    H  
HETATM 2471  H2  HOH D 667       2.502  29.224   9.743  1.00  0.00      D    H  
HETATM 2472  O   HOH D 668       5.944  19.299  38.254  1.00  0.00      D    O  
HETATM 2473  H1  HOH D 668       5.833  20.052  37.606  1.00  0.00      D    H  
HETATM 2474  H2  HOH D 668       6.908  19.036  38.299  1.00  0.00      D    H  
HETATM 2475  O   HOH D 669       1.222   5.119 109.279  1.00  0.00      D    O  
HETATM 2476  H1  HOH D 669       0.282   5.457 109.309  1.00  0.00      D    H  
HETATM 2477  H2  HOH D 669       1.240   4.158 109.557  1.00  0.00      D    H  
HETATM 2478  O   HOH D 670      42.590   6.735 100.708  1.00  0.00      D    O  
HETATM 2479  H1  HOH D 670      43.003   6.648  99.801  1.00  0.00      D    H  
HETATM 2480  H2  HOH D 670      41.650   7.063 100.615  1.00  0.00      D    H  
HETATM 2481  O   HOH D 671       7.317  12.955  31.785  1.00  0.00      D    O  
HETATM 2482  H1  HOH D 671       8.022  12.261  31.934  1.00  0.00      D    H  
HETATM 2483  H2  HOH D 671       6.415  12.551  31.936  1.00  0.00      D    H  
HETATM 2484  O   HOH D 672      33.656  10.948  26.346  1.00  0.00      D    O  
HETATM 2485  H1  HOH D 672      34.512  11.088  25.849  1.00  0.00      D    H  
HETATM 2486  H2  HOH D 672      33.420  11.782  26.845  1.00  0.00      D    H  
HETATM 2487  O   HOH D 673       0.043  13.731 101.584  1.00  0.00      D    O  
HETATM 2488  H1  HOH D 673      -0.657  13.202 102.066  1.00  0.00      D    H  
HETATM 2489  H2  HOH D 673       0.817  13.138 101.365  1.00  0.00      D    H  
HETATM 2490  O   HOH D 674      14.929  17.181  18.053  1.00  0.00      D    O  
HETATM 2491  H1  HOH D 674      14.430  17.767  18.693  1.00  0.00      D    H  
HETATM 2492  H2  HOH D 674      15.623  16.661  18.550  1.00  0.00      D    H  
HETATM 2493  O   HOH D 675       3.630  21.455  92.866  1.00  0.00      D    O  
HETATM 2494  H1  HOH D 675       3.447  21.129  93.794  1.00  0.00      D    H  
HETATM 2495  H2  HOH D 675       4.295  20.852  92.426  1.00  0.00      D    H  
HETATM 2496  O   HOH D 676      21.895  27.161  38.220  1.00  0.00      D    O  
HETATM 2497  H1  HOH D 676      21.515  28.010  37.854  1.00  0.00      D    H  
HETATM 2498  H2  HOH D 676      22.243  26.600  37.468  1.00  0.00      D    H  
HETATM 2499  O   HOH D 677      20.064  13.908  70.522  1.00  0.00      D    O  
HETATM 2500  H1  HOH D 677      19.957  12.942  70.286  1.00  0.00      D    H  
HETATM 2501  H2  HOH D 677      19.204  14.389  70.355  1.00  0.00      D    H  
HETATM 2502  O   HOH D 678      14.967   9.844  58.714  1.00  0.00      D    O  
HETATM 2503  H1  HOH D 678      14.838   8.948  58.288  1.00  0.00      D    H  
HETATM 2504  H2  HOH D 678      14.422   9.896  59.551  1.00  0.00      D    H  
HETATM 2505  O   HOH D 679      20.980  38.763  65.894  1.00  0.00      D    O  
HETATM 2506  H1  HOH D 679      20.153  38.322  66.244  1.00  0.00      D    H  
HETATM 2507  H2  HOH D 679      20.841  39.018  64.937  1.00  0.00      D    H  
HETATM 2508  O   HOH D 680       7.454  38.559  65.945  1.00  0.00      D    O  
HETATM 2509  H1  HOH D 680       8.379  38.636  66.317  1.00  0.00      D    H  
HETATM 2510  H2  HOH D 680       7.390  37.738  65.377  1.00  0.00      D    H  
HETATM 2511  O   HOH D 681      29.212  21.388 117.861  1.00  0.00      D    O  
HETATM 2512  H1  HOH D 681      29.006  21.109 118.799  1.00  0.00      D    H  
HETATM 2513  H2  HOH D 681      30.145  21.114 117.629  1.00  0.00      D    H  
HETATM 2514  O   HOH D 682       4.252  36.214  30.572  1.00  0.00      D    O  
HETATM 2515  H1  HOH D 682       5.085  36.305  31.117  1.00  0.00      D    H  
HETATM 2516  H2  HOH D 682       4.326  35.412  29.980  1.00  0.00      D    H  
HETATM 2517  O   HOH D 683      48.903  32.952   3.040  1.00  0.00      D    O  
HETATM 2518  H1  HOH D 683      48.265  32.320   3.480  1.00  0.00      D    H  
HETATM 2519  H2  HOH D 683      49.782  32.924   3.517  1.00  0.00      D    H  
HETATM 2520  O   HOH D 684      39.533   3.850 111.773  1.00  0.00      D    O  
HETATM 2521  H1  HOH D 684      39.214   3.961 112.714  1.00  0.00      D    H  
HETATM 2522  H2  HOH D 684      38.755   3.912 111.148  1.00  0.00      D    H  
HETATM 2523  O   HOH D 685       2.233  32.307  82.545  1.00  0.00      D    O  
HETATM 2524  H1  HOH D 685       2.171  33.242  82.894  1.00  0.00      D    H  
HETATM 2525  H2  HOH D 685       2.261  31.666  83.312  1.00  0.00      D    H  
HETATM 2526  O   HOH D 686      44.212  22.876 109.183  1.00  0.00      D    O  
HETATM 2527  H1  HOH D 686      44.590  22.703 108.274  1.00  0.00      D    H  
HETATM 2528  H2  HOH D 686      44.334  22.064 109.755  1.00  0.00      D    H  
HETATM 2529  O   HOH D 687      42.809   0.529  73.029  1.00  0.00      D    O  
HETATM 2530  H1  HOH D 687      41.911   0.663  72.611  1.00  0.00      D    H  
HETATM 2531  H2  HOH D 687      42.704   0.425  74.018  1.00  0.00      D    H  
HETATM 2532  O   HOH D 688      11.038  20.339  62.725  1.00  0.00      D    O  
HETATM 2533  H1  HOH D 688      11.163  21.307  62.510  1.00  0.00      D    H  
HETATM 2534  H2  HOH D 688      10.849  19.832  61.883  1.00  0.00      D    H  
HETATM 2535  O   HOH D 689      47.843   8.325 104.530  1.00  0.00      D    O  
HETATM 2536  H1  HOH D 689      47.869   7.807 105.385  1.00  0.00      D    H  
HETATM 2537  H2  HOH D 689      48.644   8.922 104.478  1.00  0.00      D    H  
HETATM 2538  O   HOH D 690      46.256  17.840  51.967  1.00  0.00      D    O  
HETATM 2539  H1  HOH D 690      45.693  17.502  52.721  1.00  0.00      D    H  
HETATM 2540  H2  HOH D 690      45.804  17.640  51.097  1.00  0.00      D    H  
HETATM 2541  O   HOH D 691      47.131  34.940   3.466  1.00  0.00      D    O  
HETATM 2542  H1  HOH D 691      47.723  34.176   3.211  1.00  0.00      D    H  
HETATM 2543  H2  HOH D 691      46.185  34.621   3.531  1.00  0.00      D    H  
HETATM 2544  O   HOH D 692      30.858  12.151  42.370  1.00  0.00      D    O  
HETATM 2545  H1  HOH D 692      29.889  12.373  42.479  1.00  0.00      D    H  
HETATM 2546  H2  HOH D 692      31.077  11.341  42.914  1.00  0.00      D    H  
HETATM 2547  O   HOH D 693      36.886  15.385 106.346  1.00  0.00      D    O  
HETATM 2548  H1  HOH D 693      36.082  15.855 106.708  1.00  0.00      D    H  
HETATM 2549  H2  HOH D 693      37.192  14.695 107.003  1.00  0.00      D    H  
HETATM 2550  O   HOH D 694      23.851  11.257  62.091  1.00  0.00      D    O  
HETATM 2551  H1  HOH D 694      24.427  10.771  61.435  1.00  0.00      D    H  
HETATM 2552  H2  HOH D 694      24.428  11.691  62.784  1.00  0.00      D    H  
HETATM 2553  O   HOH D 695      38.109   1.282 105.103  1.00  0.00      D    O  
HETATM 2554  H1  HOH D 695      38.875   0.963 105.661  1.00  0.00      D    H  
HETATM 2555  H2  HOH D 695      38.452   1.607 104.222  1.00  0.00      D    H  
HETATM 2556  O   HOH D 696       2.437  26.813  87.297  1.00  0.00      D    O  
HETATM 2557  H1  HOH D 696       3.228  26.590  86.727  1.00  0.00      D    H  
HETATM 2558  H2  HOH D 696       2.434  26.226  88.107  1.00  0.00      D    H  
HETATM 2559  O   HOH D 697      27.096  37.716 108.936  1.00  0.00      D    O  
HETATM 2560  H1  HOH D 697      27.415  37.958 108.019  1.00  0.00      D    H  
HETATM 2561  H2  HOH D 697      26.394  37.007 108.868  1.00  0.00      D    H  
HETATM 2562  O   HOH D 698      10.699   8.573   9.366  1.00  0.00      D    O  
HETATM 2563  H1  HOH D 698      10.788   9.293   8.678  1.00  0.00      D    H  
HETATM 2564  H2  HOH D 698      10.670   7.682   8.914  1.00  0.00      D    H  
HETATM 2565  O   HOH D 699      24.987  40.667  67.733  1.00  0.00      D    O  
HETATM 2566  H1  HOH D 699      25.645  41.321  67.358  1.00  0.00      D    H  
HETATM 2567  H2  HOH D 699      24.068  40.899  67.416  1.00  0.00      D    H  
HETATM 2568  O   HOH D 700      29.947  41.038  63.184  1.00  0.00      D    O  
HETATM 2569  H1  HOH D 700      29.147  41.056  62.584  1.00  0.00      D    H  
HETATM 2570  H2  HOH D 700      30.163  41.969  63.478  1.00  0.00      D    H  
HETATM 2571  O   HOH D 701      23.822  30.740  36.580  1.00  0.00      D    O  
HETATM 2572  H1  HOH D 701      23.772  31.302  37.406  1.00  0.00      D    H  
HETATM 2573  H2  HOH D 701      24.253  31.265  35.846  1.00  0.00      D    H  
HETATM 2574  O   HOH D 702       9.172  26.583  79.193  1.00  0.00      D    O  
HETATM 2575  H1  HOH D 702       9.782  26.670  78.406  1.00  0.00      D    H  
HETATM 2576  H2  HOH D 702       9.713  26.406  80.016  1.00  0.00      D    H  
HETATM 2577  O   HOH D 703      22.153  23.655  75.572  1.00  0.00      D    O  
HETATM 2578  H1  HOH D 703      21.746  24.418  75.070  1.00  0.00      D    H  
HETATM 2579  H2  HOH D 703      22.334  22.900  74.941  1.00  0.00      D    H  
HETATM 2580  O   HOH D 704      27.218   5.802 117.959  1.00  0.00      D    O  
HETATM 2581  H1  HOH D 704      27.067   5.458 118.885  1.00  0.00      D    H  
HETATM 2582  H2  HOH D 704      28.084   5.447 117.608  1.00  0.00      D    H  
HETATM 2583  O   HOH D 705      25.695  41.048  97.467  1.00  0.00      D    O  
HETATM 2584  H1  HOH D 705      26.062  41.895  97.850  1.00  0.00      D    H  
HETATM 2585  H2  HOH D 705      24.887  41.253  96.915  1.00  0.00      D    H  
HETATM 2586  O   HOH D 706      30.806  10.407  61.018  1.00  0.00      D    O  
HETATM 2587  H1  HOH D 706      30.442   9.478  61.087  1.00  0.00      D    H  
HETATM 2588  H2  HOH D 706      31.048  10.601  60.067  1.00  0.00      D    H  
HETATM 2589  O   HOH D 707      11.941  31.255   5.778  1.00  0.00      D    O  
HETATM 2590  H1  HOH D 707      12.514  31.808   6.383  1.00  0.00      D    H  
HETATM 2591  H2  HOH D 707      12.523  30.723   5.163  1.00  0.00      D    H  
HETATM 2592  O   HOH D 708      21.700   6.914  13.418  1.00  0.00      D    O  
HETATM 2593  H1  HOH D 708      21.175   6.995  12.570  1.00  0.00      D    H  
HETATM 2594  H2  HOH D 708      21.152   7.253  14.183  1.00  0.00      D    H  
HETATM 2595  O   HOH D 709      48.242  36.196  21.686  1.00  0.00      D    O  
HETATM 2596  H1  HOH D 709      48.591  36.116  20.752  1.00  0.00      D    H  
HETATM 2597  H2  HOH D 709      48.977  35.999  22.334  1.00  0.00      D    H  
HETATM 2598  O   HOH D 710      20.124  27.985  17.536  1.00  0.00      D    O  
HETATM 2599  H1  HOH D 710      19.644  28.641  18.118  1.00  0.00      D    H  
HETATM 2600  H2  HOH D 710      21.053  27.850  17.881  1.00  0.00      D    H  
HETATM 2601  O   HOH D 711      42.946   9.505 104.882  1.00  0.00      D    O  
HETATM 2602  H1  HOH D 711      42.758   8.525 104.828  1.00  0.00      D    H  
HETATM 2603  H2  HOH D 711      42.083  10.010 104.904  1.00  0.00      D    H  
HETATM 2604  O   HOH D 712       3.720  36.570 110.182  1.00  0.00      D    O  
HETATM 2605  H1  HOH D 712       3.635  37.386 109.609  1.00  0.00      D    H  
HETATM 2606  H2  HOH D 712       2.938  36.516 110.803  1.00  0.00      D    H  
HETATM 2607  O   HOH D 713      11.819  27.125  74.093  1.00  0.00      D    O  
HETATM 2608  H1  HOH D 713      10.936  27.588  74.163  1.00  0.00      D    H  
HETATM 2609  H2  HOH D 713      12.553  27.803  74.107  1.00  0.00      D    H  
HETATM 2610  O   HOH D 714      44.056  32.869  34.594  1.00  0.00      D    O  
HETATM 2611  H1  HOH D 714      44.139  32.686  35.573  1.00  0.00      D    H  
HETATM 2612  H2  HOH D 714      44.965  32.867  34.177  1.00  0.00      D    H  
HETATM 2613  O   HOH D 715      35.124  20.043  24.438  1.00  0.00      D    O  
HETATM 2614  H1  HOH D 715      36.084  19.864  24.225  1.00  0.00      D    H  
HETATM 2615  H2  HOH D 715      34.683  19.194  24.731  1.00  0.00      D    H  
HETATM 2616  O   HOH D 716      17.865  41.478  88.408  1.00  0.00      D    O  
HETATM 2617  H1  HOH D 716      17.564  42.422  88.542  1.00  0.00      D    H  
HETATM 2618  H2  HOH D 716      17.315  40.868  88.980  1.00  0.00      D    H  
HETATM 2619  O   HOH D 717      19.813  24.128  48.436  1.00  0.00      D    O  
HETATM 2620  H1  HOH D 717      20.470  24.835  48.174  1.00  0.00      D    H  
HETATM 2621  H2  HOH D 717      20.303  23.330  48.786  1.00  0.00      D    H  
HETATM 2622  O   HOH D 718       3.053  27.240 111.250  1.00  0.00      D    O  
HETATM 2623  H1  HOH D 718       3.386  26.326 111.020  1.00  0.00      D    H  
HETATM 2624  H2  HOH D 718       2.094  27.185 111.528  1.00  0.00      D    H  
HETATM 2625  O   HOH D 719      26.074  16.310  17.464  1.00  0.00      D    O  
HETATM 2626  H1  HOH D 719      25.756  16.133  16.532  1.00  0.00      D    H  
HETATM 2627  H2  HOH D 719      26.049  17.293  17.644  1.00  0.00      D    H  
HETATM 2628  O   HOH D 720      47.151   0.562  52.305  1.00  0.00      D    O  
HETATM 2629  H1  HOH D 720      46.509   1.324  52.391  1.00  0.00      D    H  
HETATM 2630  H2  HOH D 720      46.664  -0.301  52.444  1.00  0.00      D    H  
HETATM 2631  O   HOH D 721      17.214  13.361  45.872  1.00  0.00      D    O  
HETATM 2632  H1  HOH D 721      17.032  12.532  45.343  1.00  0.00      D    H  
HETATM 2633  H2  HOH D 721      18.189  13.579  45.825  1.00  0.00      D    H  
HETATM 2634  O   HOH D 722      12.452  26.540 109.065  1.00  0.00      D    O  
HETATM 2635  H1  HOH D 722      12.996  26.111 108.344  1.00  0.00      D    H  
HETATM 2636  H2  HOH D 722      12.802  27.459 109.246  1.00  0.00      D    H  
HETATM 2637  O   HOH D 723      28.568  29.539  97.127  1.00  0.00      D    O  
HETATM 2638  H1  HOH D 723      28.610  30.486  97.445  1.00  0.00      D    H  
HETATM 2639  H2  HOH D 723      29.176  29.424  96.342  1.00  0.00      D    H  
HETATM 2640  O   HOH D 724       5.566   3.590  11.055  1.00  0.00      D    O  
HETATM 2641  H1  HOH D 724       6.053   2.845  10.599  1.00  0.00      D    H  
HETATM 2642  H2  HOH D 724       5.451   4.352  10.419  1.00  0.00      D    H  
HETATM 2643  O   HOH D 725       0.019   5.481  84.166  1.00  0.00      D    O  
HETATM 2644  H1  HOH D 725       0.114   5.698  83.194  1.00  0.00      D    H  
HETATM 2645  H2  HOH D 725       0.595   6.098  84.703  1.00  0.00      D    H  
HETATM 2646  O   HOH D 726       1.217   1.478  38.416  1.00  0.00      D    O  
HETATM 2647  H1  HOH D 726       1.979   1.088  37.899  1.00  0.00      D    H  
HETATM 2648  H2  HOH D 726       0.390   0.941  38.248  1.00  0.00      D    H  
HETATM 2649  O   HOH D 727      22.165   4.043  89.854  1.00  0.00      D    O  
HETATM 2650  H1  HOH D 727      22.376   4.918  90.290  1.00  0.00      D    H  
HETATM 2651  H2  HOH D 727      21.468   3.564  90.388  1.00  0.00      D    H  
HETATM 2652  O   HOH D 728      27.272  40.253 104.817  1.00  0.00      D    O  
HETATM 2653  H1  HOH D 728      27.078  40.650 103.919  1.00  0.00      D    H  
HETATM 2654  H2  HOH D 728      26.975  40.887 105.532  1.00  0.00      D    H  
HETATM 2655  O   HOH D 729      11.504  33.819 105.626  1.00  0.00      D    O  
HETATM 2656  H1  HOH D 729      10.531  34.049 105.647  1.00  0.00      D    H  
HETATM 2657  H2  HOH D 729      11.702  33.140 106.333  1.00  0.00      D    H  
HETATM 2658  O   HOH D 730       0.743  38.923  96.022  1.00  0.00      D    O  
HETATM 2659  H1  HOH D 730       0.773  37.989  96.377  1.00  0.00      D    H  
HETATM 2660  H2  HOH D 730       1.386  39.494  96.532  1.00  0.00      D    H  
HETATM 2661  O   HOH D 731      14.618   6.312  82.736  1.00  0.00      D    O  
HETATM 2662  H1  HOH D 731      14.775   7.259  83.014  1.00  0.00      D    H  
HETATM 2663  H2  HOH D 731      13.989   6.292  81.959  1.00  0.00      D    H  
HETATM 2664  O   HOH D 732      15.975   0.683   7.639  1.00  0.00      D    O  
HETATM 2665  H1  HOH D 732      16.616   1.129   7.015  1.00  0.00      D    H  
HETATM 2666  H2  HOH D 732      15.874   1.237   8.465  1.00  0.00      D    H  
HETATM 2667  O   HOH D 733       0.098  28.573  54.528  1.00  0.00      D    O  
HETATM 2668  H1  HOH D 733      -0.232  27.817  53.962  1.00  0.00      D    H  
HETATM 2669  H2  HOH D 733       0.919  28.286  55.021  1.00  0.00      D    H  
HETATM 2670  O   HOH D 734      23.940  33.339 103.654  1.00  0.00      D    O  
HETATM 2671  H1  HOH D 734      23.332  33.895 103.087  1.00  0.00      D    H  
HETATM 2672  H2  HOH D 734      23.396  32.807 104.303  1.00  0.00      D    H  
HETATM 2673  O   HOH D 735      13.325  38.075  71.031  1.00  0.00      D    O  
HETATM 2674  H1  HOH D 735      13.993  38.818  71.050  1.00  0.00      D    H  
HETATM 2675  H2  HOH D 735      12.821  38.101  70.167  1.00  0.00      D    H  
HETATM 2676  O   HOH D 736      27.420   2.390   7.937  1.00  0.00      D    O  
HETATM 2677  H1  HOH D 736      26.530   2.206   8.355  1.00  0.00      D    H  
HETATM 2678  H2  HOH D 736      28.147   2.109   8.565  1.00  0.00      D    H  
HETATM 2679  O   HOH D 737      14.160  24.573  51.482  1.00  0.00      D    O  
HETATM 2680  H1  HOH D 737      13.881  23.761  51.995  1.00  0.00      D    H  
HETATM 2681  H2  HOH D 737      15.156  24.579  51.385  1.00  0.00      D    H  
HETATM 2682  O   HOH D 738      45.932  16.526  59.105  1.00  0.00      D    O  
HETATM 2683  H1  HOH D 738      45.472  15.657  58.918  1.00  0.00      D    H  
HETATM 2684  H2  HOH D 738      46.421  16.827  58.287  1.00  0.00      D    H  
HETATM 2685  O   HOH D 739      22.763  24.253 117.893  1.00  0.00      D    O  
HETATM 2686  H1  HOH D 739      22.098  24.568 118.571  1.00  0.00      D    H  
HETATM 2687  H2  HOH D 739      22.390  24.382 116.975  1.00  0.00      D    H  
HETATM 2688  O   HOH D 740      14.873  37.837  60.313  1.00  0.00      D    O  
HETATM 2689  H1  HOH D 740      14.765  38.489  61.064  1.00  0.00      D    H  
HETATM 2690  H2  HOH D 740      13.998  37.721  59.844  1.00  0.00      D    H  
HETATM 2691  O   HOH D 741      23.836  19.670  16.293  1.00  0.00      D    O  
HETATM 2692  H1  HOH D 741      24.422  20.465  16.133  1.00  0.00      D    H  
HETATM 2693  H2  HOH D 741      23.881  19.058  15.504  1.00  0.00      D    H  
HETATM 2694  O   HOH D 742      48.417  12.682  54.932  1.00  0.00      D    O  
HETATM 2695  H1  HOH D 742      49.034  11.977  55.281  1.00  0.00      D    H  
HETATM 2696  H2  HOH D 742      48.594  12.828  53.959  1.00  0.00      D    H  
HETATM 2697  O   HOH D 743      40.308   7.575  46.744  1.00  0.00      D    O  
HETATM 2698  H1  HOH D 743      40.139   7.385  47.711  1.00  0.00      D    H  
HETATM 2699  H2  HOH D 743      40.234   6.727  46.220  1.00  0.00      D    H  
HETATM 2700  O   HOH D 744       4.918   2.008   5.980  1.00  0.00      D    O  
HETATM 2701  H1  HOH D 744       4.127   1.598   5.526  1.00  0.00      D    H  
HETATM 2702  H2  HOH D 744       5.753   1.559   5.664  1.00  0.00      D    H  
HETATM 2703  O   HOH D 745      41.717  32.211  65.128  1.00  0.00      D    O  
HETATM 2704  H1  HOH D 745      42.252  31.546  65.648  1.00  0.00      D    H  
HETATM 2705  H2  HOH D 745      41.709  33.085  65.613  1.00  0.00      D    H  
HETATM 2706  O   HOH D 746      39.779   3.467  69.603  1.00  0.00      D    O  
HETATM 2707  H1  HOH D 746      39.341   4.315  69.306  1.00  0.00      D    H  
HETATM 2708  H2  HOH D 746      39.080   2.769  69.761  1.00  0.00      D    H  
HETATM 2709  O   HOH D 747      32.846  18.302  15.977  1.00  0.00      D    O  
HETATM 2710  H1  HOH D 747      33.240  18.296  15.058  1.00  0.00      D    H  
HETATM 2711  H2  HOH D 747      33.522  17.966  16.632  1.00  0.00      D    H  
HETATM 2712  O   HOH D 748      46.498  36.694 118.005  1.00  0.00      D    O  
HETATM 2713  H1  HOH D 748      47.047  37.258 117.388  1.00  0.00      D    H  
HETATM 2714  H2  HOH D 748      46.786  36.855 118.949  1.00  0.00      D    H  
HETATM 2715  O   HOH D 749      38.817  10.502  41.735  1.00  0.00      D    O  
HETATM 2716  H1  HOH D 749      38.601  10.987  42.583  1.00  0.00      D    H  
HETATM 2717  H2  HOH D 749      39.280  11.125  41.104  1.00  0.00      D    H  
HETATM 2718  O   HOH D 750      15.557  41.576  92.982  1.00  0.00      D    O  
HETATM 2719  H1  HOH D 750      15.124  41.073  93.731  1.00  0.00      D    H  
HETATM 2720  H2  HOH D 750      16.370  41.081  92.675  1.00  0.00      D    H  
HETATM 2721  O   HOH D 751      27.042  20.429   3.110  1.00  0.00      D    O  
HETATM 2722  H1  HOH D 751      27.854  20.514   3.687  1.00  0.00      D    H  
HETATM 2723  H2  HOH D 751      26.588  19.558   3.299  1.00  0.00      D    H  
HETATM 2724  O   HOH D 752      19.317  14.958  15.975  1.00  0.00      D    O  
HETATM 2725  H1  HOH D 752      19.257  14.091  16.469  1.00  0.00      D    H  
HETATM 2726  H2  HOH D 752      18.641  14.969  15.238  1.00  0.00      D    H  
HETATM 2727  O   HOH D 753       4.940  24.174  86.845  1.00  0.00      D    O  
HETATM 2728  H1  HOH D 753       5.550  24.573  86.161  1.00  0.00      D    H  
HETATM 2729  H2  HOH D 753       5.480  23.671  87.520  1.00  0.00      D    H  
HETATM 2730  O   HOH D 754      17.489  25.533  93.265  1.00  0.00      D    O  
HETATM 2731  H1  HOH D 754      16.989  25.930  94.034  1.00  0.00      D    H  
HETATM 2732  H2  HOH D 754      17.993  26.253  92.788  1.00  0.00      D    H  
HETATM 2733  O   HOH D 755      40.772  30.768  91.035  1.00  0.00      D    O  
HETATM 2734  H1  HOH D 755      40.220  30.892  90.211  1.00  0.00      D    H  
HETATM 2735  H2  HOH D 755      40.423  29.989  91.557  1.00  0.00      D    H  
HETATM 2736  O   HOH D 756       5.037  13.640  59.510  1.00  0.00      D    O  
HETATM 2737  H1  HOH D 756       4.642  14.501  59.191  1.00  0.00      D    H  
HETATM 2738  H2  HOH D 756       5.831  13.831  60.088  1.00  0.00      D    H  
HETATM 2739  O   HOH D 757      13.709  40.343  89.560  1.00  0.00      D    O  
HETATM 2740  H1  HOH D 757      12.790  40.087  89.859  1.00  0.00      D    H  
HETATM 2741  H2  HOH D 757      13.969  41.210  89.985  1.00  0.00      D    H  
HETATM 2742  O   HOH D 758      16.480  28.462  44.639  1.00  0.00      D    O  
HETATM 2743  H1  HOH D 758      15.534  28.773  44.733  1.00  0.00      D    H  
HETATM 2744  H2  HOH D 758      17.081  29.055  45.175  1.00  0.00      D    H  
HETATM 2745  O   HOH D 759       4.937  25.544 117.761  1.00  0.00      D    O  
HETATM 2746  H1  HOH D 759       5.134  25.627 118.738  1.00  0.00      D    H  
HETATM 2747  H2  HOH D 759       4.117  26.073 117.540  1.00  0.00      D    H  
HETATM 2748  O   HOH D 760      28.349  31.039  57.866  1.00  0.00      D    O  
HETATM 2749  H1  HOH D 760      27.445  31.450  57.977  1.00  0.00      D    H  
HETATM 2750  H2  HOH D 760      28.268  30.189  57.347  1.00  0.00      D    H  
HETATM 2751  O   HOH D 761      46.067  18.121  32.601  1.00  0.00      D    O  
HETATM 2752  H1  HOH D 761      46.392  18.399  31.698  1.00  0.00      D    H  
HETATM 2753  H2  HOH D 761      46.847  17.876  33.176  1.00  0.00      D    H  
HETATM 2754  O   HOH D 762      23.832   7.315  44.073  1.00  0.00      D    O  
HETATM 2755  H1  HOH D 762      24.195   6.954  44.932  1.00  0.00      D    H  
HETATM 2756  H2  HOH D 762      22.882   7.024  43.964  1.00  0.00      D    H  
HETATM 2757  O   HOH D 763      39.368  22.820  69.845  1.00  0.00      D    O  
HETATM 2758  H1  HOH D 763      39.064  21.876  69.714  1.00  0.00      D    H  
HETATM 2759  H2  HOH D 763      39.695  23.188  68.974  1.00  0.00      D    H  
HETATM 2760  O   HOH D 764      14.766  21.868 115.875  1.00  0.00      D    O  
HETATM 2761  H1  HOH D 764      15.655  21.419 115.959  1.00  0.00      D    H  
HETATM 2762  H2  HOH D 764      14.442  22.137 116.782  1.00  0.00      D    H  
HETATM 2763  O   HOH D 765      21.326  14.693  47.452  1.00  0.00      D    O  
HETATM 2764  H1  HOH D 765      21.804  15.122  48.219  1.00  0.00      D    H  
HETATM 2765  H2  HOH D 765      21.863  13.920  47.115  1.00  0.00      D    H  
HETATM 2766  O   HOH D 766      28.709   3.274  16.005  1.00  0.00      D    O  
HETATM 2767  H1  HOH D 766      28.624   4.236  16.265  1.00  0.00      D    H  
HETATM 2768  H2  HOH D 766      28.053   3.065  15.280  1.00  0.00      D    H  
HETATM 2769  O   HOH D 767      34.766  27.950  31.290  1.00  0.00      D    O  
HETATM 2770  H1  HOH D 767      35.464  28.136  30.598  1.00  0.00      D    H  
HETATM 2771  H2  HOH D 767      35.028  28.383  32.153  1.00  0.00      D    H  
HETATM 2772  O   HOH D 768      43.682  20.901  98.445  1.00  0.00      D    O  
HETATM 2773  H1  HOH D 768      43.837  20.160  99.098  1.00  0.00      D    H  
HETATM 2774  H2  HOH D 768      42.915  21.463  98.754  1.00  0.00      D    H  
HETATM 2775  O   HOH D 769      34.644  11.927  42.178  1.00  0.00      D    O  
HETATM 2776  H1  HOH D 769      34.219  11.631  41.322  1.00  0.00      D    H  
HETATM 2777  H2  HOH D 769      34.910  11.124  42.712  1.00  0.00      D    H  
HETATM 2778  O   HOH D 770      19.397  26.240 103.744  1.00  0.00      D    O  
HETATM 2779  H1  HOH D 770      19.743  25.421 104.201  1.00  0.00      D    H  
HETATM 2780  H2  HOH D 770      20.004  27.011 103.937  1.00  0.00      D    H  
HETATM 2781  O   HOH D 771      26.779  27.056  97.492  1.00  0.00      D    O  
HETATM 2782  H1  HOH D 771      27.150  27.926  97.168  1.00  0.00      D    H  
HETATM 2783  H2  HOH D 771      27.293  26.752  98.294  1.00  0.00      D    H  
HETATM 2784  O   HOH D 772      27.604  31.715   3.535  1.00  0.00      D    O  
HETATM 2785  H1  HOH D 772      26.763  32.082   3.932  1.00  0.00      D    H  
HETATM 2786  H2  HOH D 772      28.328  32.402   3.592  1.00  0.00      D    H  
HETATM 2787  O   HOH D 773      21.483  18.894 102.510  1.00  0.00      D    O  
HETATM 2788  H1  HOH D 773      21.427  19.652 101.861  1.00  0.00      D    H  
HETATM 2789  H2  HOH D 773      20.582  18.470 102.605  1.00  0.00      D    H  
HETATM 2790  O   HOH D 774      23.699   3.438  30.694  1.00  0.00      D    O  
HETATM 2791  H1  HOH D 774      24.332   2.787  31.112  1.00  0.00      D    H  
HETATM 2792  H2  HOH D 774      24.165   4.311  30.550  1.00  0.00      D    H  
HETATM 2793  O   HOH D 775      16.566  24.061  19.129  1.00  0.00      D    O  
HETATM 2794  H1  HOH D 775      16.203  23.202  18.768  1.00  0.00      D    H  
HETATM 2795  H2  HOH D 775      16.049  24.828  18.749  1.00  0.00      D    H  
HETATM 2796  O   HOH D 776       7.761   1.455  46.339  1.00  0.00      D    O  
HETATM 2797  H1  HOH D 776       7.501   1.614  47.291  1.00  0.00      D    H  
HETATM 2798  H2  HOH D 776       7.636   0.489  46.116  1.00  0.00      D    H  
HETATM 2799  O   HOH D 777      13.838   3.329  81.144  1.00  0.00      D    O  
HETATM 2800  H1  HOH D 777      13.418   2.933  81.960  1.00  0.00      D    H  
HETATM 2801  H2  HOH D 777      13.663   4.313  81.123  1.00  0.00      D    H  
HETATM 2802  O   HOH D 778       3.185  16.276  24.695  1.00  0.00      D    O  
HETATM 2803  H1  HOH D 778       3.686  15.781  25.405  1.00  0.00      D    H  
HETATM 2804  H2  HOH D 778       2.815  15.625  24.032  1.00  0.00      D    H  
HETATM 2805  O   HOH D 779      27.740  38.384   7.744  1.00  0.00      D    O  
HETATM 2806  H1  HOH D 779      27.800  38.519   8.733  1.00  0.00      D    H  
HETATM 2807  H2  HOH D 779      27.550  39.260   7.299  1.00  0.00      D    H  
HETATM 2808  O   HOH D 780       2.911  39.640  72.727  1.00  0.00      D    O  
HETATM 2809  H1  HOH D 780       3.211  38.690  72.631  1.00  0.00      D    H  
HETATM 2810  H2  HOH D 780       3.484  40.104  73.401  1.00  0.00      D    H  
HETATM 2811  O   HOH D 781       2.367  30.068  36.805  1.00  0.00      D    O  
HETATM 2812  H1  HOH D 781       1.848  30.587  37.484  1.00  0.00      D    H  
HETATM 2813  H2  HOH D 781       3.155  29.637  37.246  1.00  0.00      D    H  
HETATM 2814  O   HOH D 782      33.968  17.896  13.626  1.00  0.00      D    O  
HETATM 2815  H1  HOH D 782      34.620  17.239  14.005  1.00  0.00      D    H  
HETATM 2816  H2  HOH D 782      34.346  18.298  12.792  1.00  0.00      D    H  
HETATM 2817  O   HOH D 783       7.672  18.288  33.987  1.00  0.00      D    O  
HETATM 2818  H1  HOH D 783       6.718  18.588  33.974  1.00  0.00      D    H  
HETATM 2819  H2  HOH D 783       8.108  18.528  33.120  1.00  0.00      D    H  
HETATM 2820  O   HOH D 784      28.225  23.381  49.054  1.00  0.00      D    O  
HETATM 2821  H1  HOH D 784      27.724  23.008  49.834  1.00  0.00      D    H  
HETATM 2822  H2  HOH D 784      28.377  22.659  48.379  1.00  0.00      D    H  
HETATM 2823  O   HOH D 785       5.197  32.091 111.368  1.00  0.00      D    O  
HETATM 2824  H1  HOH D 785       4.347  32.609 111.275  1.00  0.00      D    H  
HETATM 2825  H2  HOH D 785       5.054  31.155 111.045  1.00  0.00      D    H  
HETATM 2826  O   HOH D 786       8.640  28.612 100.896  1.00  0.00      D    O  
HETATM 2827  H1  HOH D 786       9.422  28.935 101.430  1.00  0.00      D    H  
HETATM 2828  H2  HOH D 786       7.852  28.490 101.500  1.00  0.00      D    H  
HETATM 2829  O   HOH D 787      27.153  31.040 118.048  1.00  0.00      D    O  
HETATM 2830  H1  HOH D 787      26.439  30.343 117.992  1.00  0.00      D    H  
HETATM 2831  H2  HOH D 787      27.490  31.098 118.988  1.00  0.00      D    H  
HETATM 2832  O   HOH D 788      29.231  40.082  41.178  1.00  0.00      D    O  
HETATM 2833  H1  HOH D 788      28.818  40.976  41.353  1.00  0.00      D    H  
HETATM 2834  H2  HOH D 788      29.458  40.004  40.208  1.00  0.00      D    H  
HETATM 2835  O   HOH D 789       3.598  11.004  86.625  1.00  0.00      D    O  
HETATM 2836  H1  HOH D 789       3.421  11.946  86.912  1.00  0.00      D    H  
HETATM 2837  H2  HOH D 789       2.729  10.527  86.492  1.00  0.00      D    H  
HETATM 2838  O   HOH D 790       6.083  10.589  65.302  1.00  0.00      D    O  
HETATM 2839  H1  HOH D 790       5.910  11.571  65.377  1.00  0.00      D    H  
HETATM 2840  H2  HOH D 790       5.653  10.115  66.071  1.00  0.00      D    H  
HETATM 2841  O   HOH D 791      32.492  14.045  20.641  1.00  0.00      D    O  
HETATM 2842  H1  HOH D 791      32.365  14.920  20.174  1.00  0.00      D    H  
HETATM 2843  H2  HOH D 791      31.599  13.637  20.834  1.00  0.00      D    H  
HETATM 2844  O   HOH D 792      19.619  26.098  53.382  1.00  0.00      D    O  
HETATM 2845  H1  HOH D 792      19.635  26.901  53.978  1.00  0.00      D    H  
HETATM 2846  H2  HOH D 792      19.202  26.342  52.506  1.00  0.00      D    H  
HETATM 2847  O   HOH D 793       4.822  40.438 105.953  1.00  0.00      D    O  
HETATM 2848  H1  HOH D 793       5.518  40.981 106.423  1.00  0.00      D    H  
HETATM 2849  H2  HOH D 793       4.975  40.483 104.966  1.00  0.00      D    H  
HETATM 2850  O   HOH D 794      15.269  42.676  85.411  1.00  0.00      D    O  
HETATM 2851  H1  HOH D 794      14.934  41.825  85.008  1.00  0.00      D    H  
HETATM 2852  H2  HOH D 794      14.969  43.450  84.854  1.00  0.00      D    H  
HETATM 2853  O   HOH D 795      12.477  17.312  69.820  1.00  0.00      D    O  
HETATM 2854  H1  HOH D 795      13.206  16.899  70.365  1.00  0.00      D    H  
HETATM 2855  H2  HOH D 795      12.073  16.618  69.224  1.00  0.00      D    H  
HETATM 2856  O   HOH D 796      17.504   5.135  24.366  1.00  0.00      D    O  
HETATM 2857  H1  HOH D 796      17.024   5.875  23.895  1.00  0.00      D    H  
HETATM 2858  H2  HOH D 796      17.770   4.436  23.703  1.00  0.00      D    H  
HETATM 2859  O   HOH D 797       3.737  38.861  68.100  1.00  0.00      D    O  
HETATM 2860  H1  HOH D 797       4.604  38.487  68.432  1.00  0.00      D    H  
HETATM 2861  H2  HOH D 797       3.339  39.451  68.802  1.00  0.00      D    H  
HETATM 2862  O   HOH D 798      22.074  22.316  20.861  1.00  0.00      D    O  
HETATM 2863  H1  HOH D 798      21.081  22.195  20.882  1.00  0.00      D    H  
HETATM 2864  H2  HOH D 798      22.307  23.220  21.220  1.00  0.00      D    H  
HETATM 2865  O   HOH D 799      45.865  11.042  76.644  1.00  0.00      D    O  
HETATM 2866  H1  HOH D 799      45.658  11.880  77.149  1.00  0.00      D    H  
HETATM 2867  H2  HOH D 799      46.852  10.884  76.652  1.00  0.00      D    H  
HETATM 2868  O   HOH D 800      11.669  41.837  37.357  1.00  0.00      D    O  
HETATM 2869  H1  HOH D 800      11.628  41.534  36.405  1.00  0.00      D    H  
HETATM 2870  H2  HOH D 800      11.816  42.826  37.387  1.00  0.00      D    H  
HETATM 2871  O   HOH D 801      44.492   9.729  89.597  1.00  0.00      D    O  
HETATM 2872  H1  HOH D 801      45.110   9.582  88.825  1.00  0.00      D    H  
HETATM 2873  H2  HOH D 801      44.050   8.866  89.839  1.00  0.00      D    H  
HETATM 2874  O   HOH D 802      48.690   6.620  58.076  1.00  0.00      D    O  
HETATM 2875  H1  HOH D 802      49.466   6.981  58.592  1.00  0.00      D    H  
HETATM 2876  H2  HOH D 802      48.558   7.164  57.247  1.00  0.00      D    H  
HETATM 2877  O   HOH D 803      19.936  41.629  44.735  1.00  0.00      D    O  
HETATM 2878  H1  HOH D 803      20.518  42.211  45.303  1.00  0.00      D    H  
HETATM 2879  H2  HOH D 803      18.988  41.942  44.799  1.00  0.00      D    H  
HETATM 2880  O   HOH D 804      29.778  19.168  89.089  1.00  0.00      D    O  
HETATM 2881  H1  HOH D 804      30.116  18.982  90.011  1.00  0.00      D    H  
HETATM 2882  H2  HOH D 804      29.510  18.309  88.652  1.00  0.00      D    H  
HETATM 2883  O   HOH D 805      44.770   7.574  51.083  1.00  0.00      D    O  
HETATM 2884  H1  HOH D 805      44.350   8.365  50.638  1.00  0.00      D    H  
HETATM 2885  H2  HOH D 805      45.756   7.585  50.920  1.00  0.00      D    H  
HETATM 2886  O   HOH D 806      24.595  30.074  90.545  1.00  0.00      D    O  
HETATM 2887  H1  HOH D 806      25.395  30.648  90.719  1.00  0.00      D    H  
HETATM 2888  H2  HOH D 806      24.812  29.124  90.767  1.00  0.00      D    H  
HETATM 2889  O   HOH D 807       2.059  31.882  31.852  1.00  0.00      D    O  
HETATM 2890  H1  HOH D 807       1.573  31.867  30.978  1.00  0.00      D    H  
HETATM 2891  H2  HOH D 807       2.183  32.829  32.148  1.00  0.00      D    H  
HETATM 2892  O   HOH D 808      38.283  13.228   8.975  1.00  0.00      D    O  
HETATM 2893  H1  HOH D 808      38.863  12.430   9.139  1.00  0.00      D    H  
HETATM 2894  H2  HOH D 808      38.425  13.899   9.703  1.00  0.00      D    H  
HETATM 2895  O   HOH D 809      28.877  12.410  30.177  1.00  0.00      D    O  
HETATM 2896  H1  HOH D 809      29.326  11.574  29.864  1.00  0.00      D    H  
HETATM 2897  H2  HOH D 809      29.494  13.187  30.053  1.00  0.00      D    H  
HETATM 2898  O   HOH D 810       9.098  11.202  49.468  1.00  0.00      D    O  
HETATM 2899  H1  HOH D 810      10.062  10.947  49.391  1.00  0.00      D    H  
HETATM 2900  H2  HOH D 810       8.935  12.046  48.957  1.00  0.00      D    H  
HETATM 2901  O   HOH D 811      33.526  34.952  64.347  1.00  0.00      D    O  
HETATM 2902  H1  HOH D 811      33.292  33.997  64.167  1.00  0.00      D    H  
HETATM 2903  H2  HOH D 811      34.290  35.224  63.762  1.00  0.00      D    H  
HETATM 2904  O   HOH D 812      40.149   9.865  66.457  1.00  0.00      D    O  
HETATM 2905  H1  HOH D 812      39.154   9.967  66.487  1.00  0.00      D    H  
HETATM 2906  H2  HOH D 812      40.576  10.769  66.452  1.00  0.00      D    H  
HETATM 2907  O   HOH D 813      46.813   6.825 112.377  1.00  0.00      D    O  
HETATM 2908  H1  HOH D 813      45.827   6.988 112.393  1.00  0.00      D    H  
HETATM 2909  H2  HOH D 813      47.230   7.222 113.195  1.00  0.00      D    H  
HETATM 2910  O   HOH D 814      28.476  20.761 100.987  1.00  0.00      D    O  
HETATM 2911  H1  HOH D 814      29.185  21.364 100.620  1.00  0.00      D    H  
HETATM 2912  H2  HOH D 814      27.834  21.297 101.535  1.00  0.00      D    H  
HETATM 2913  O   HOH D 815      20.988  38.147  11.294  1.00  0.00      D    O  
HETATM 2914  H1  HOH D 815      20.789  39.127  11.281  1.00  0.00      D    H  
HETATM 2915  H2  HOH D 815      20.424  37.702  11.989  1.00  0.00      D    H  
HETATM 2916  O   HOH D 816      10.618  16.092 107.524  1.00  0.00      D    O  
HETATM 2917  H1  HOH D 816      10.011  15.400 107.133  1.00  0.00      D    H  
HETATM 2918  H2  HOH D 816      10.082  16.729 108.078  1.00  0.00      D    H  
HETATM 2919  O   HOH D 817      47.452  28.977  87.424  1.00  0.00      D    O  
HETATM 2920  H1  HOH D 817      47.642  28.725  88.373  1.00  0.00      D    H  
HETATM 2921  H2  HOH D 817      46.467  29.098  87.301  1.00  0.00      D    H  
HETATM 2922  O   HOH D 818      36.981  33.878  86.348  1.00  0.00      D    O  
HETATM 2923  H1  HOH D 818      37.054  34.116  87.317  1.00  0.00      D    H  
HETATM 2924  H2  HOH D 818      36.623  34.660  85.839  1.00  0.00      D    H  
HETATM 2925  O   HOH D 819      28.889  10.802  52.931  1.00  0.00      D    O  
HETATM 2926  H1  HOH D 819      28.116  10.462  53.466  1.00  0.00      D    H  
HETATM 2927  H2  HOH D 819      28.946  11.796  53.023  1.00  0.00      D    H  
HETATM 2928  O   HOH D 820      44.894  33.987  65.948  1.00  0.00      D    O  
HETATM 2929  H1  HOH D 820      44.460  34.525  65.225  1.00  0.00      D    H  
HETATM 2930  H2  HOH D 820      45.561  33.362  65.542  1.00  0.00      D    H  
HETATM 2931  O   HOH D 821       0.544  10.552  52.644  1.00  0.00      D    O  
HETATM 2932  H1  HOH D 821      -0.150  11.272  52.667  1.00  0.00      D    H  
HETATM 2933  H2  HOH D 821       1.450  10.957  52.768  1.00  0.00      D    H  
HETATM 2934  O   HOH D 822      30.329  32.978 103.099  1.00  0.00      D    O  
HETATM 2935  H1  HOH D 822      31.311  32.794 103.055  1.00  0.00      D    H  
HETATM 2936  H2  HOH D 822      30.028  32.955 104.052  1.00  0.00      D    H  
HETATM 2937  O   HOH D 823      36.046   3.442  77.034  1.00  0.00      D    O  
HETATM 2938  H1  HOH D 823      35.452   3.441  76.229  1.00  0.00      D    H  
HETATM 2939  H2  HOH D 823      35.500   3.635  77.849  1.00  0.00      D    H  
HETATM 2940  O   HOH D 824      44.680  29.617  57.185  1.00  0.00      D    O  
HETATM 2941  H1  HOH D 824      45.209  30.417  57.470  1.00  0.00      D    H  
HETATM 2942  H2  HOH D 824      45.277  28.981  56.696  1.00  0.00      D    H  
HETATM 2943  O   HOH D 825      36.706  37.486  21.092  1.00  0.00      D    O  
HETATM 2944  H1  HOH D 825      36.619  37.470  22.088  1.00  0.00      D    H  
HETATM 2945  H2  HOH D 825      37.035  36.598  20.771  1.00  0.00      D    H  
HETATM 2946  O   HOH D 826      25.775   1.041  56.812  1.00  0.00      D    O  
HETATM 2947  H1  HOH D 826      26.177   0.784  57.691  1.00  0.00      D    H  
HETATM 2948  H2  HOH D 826      24.812   1.276  56.942  1.00  0.00      D    H  
HETATM 2949  O   HOH D 827      26.707  15.688   3.599  1.00  0.00      D    O  
HETATM 2950  H1  HOH D 827      26.628  14.706   3.770  1.00  0.00      D    H  
HETATM 2951  H2  HOH D 827      27.670  15.930   3.482  1.00  0.00      D    H  
HETATM 2952  O   HOH D 828      31.451   4.443   8.115  1.00  0.00      D    O  
HETATM 2953  H1  HOH D 828      32.099   5.147   7.824  1.00  0.00      D    H  
HETATM 2954  H2  HOH D 828      31.843   3.923   8.874  1.00  0.00      D    H  
HETATM 2955  O   HOH D 829      22.176   0.738  48.721  1.00  0.00      D    O  
HETATM 2956  H1  HOH D 829      21.210   0.583  48.930  1.00  0.00      D    H  
HETATM 2957  H2  HOH D 829      22.370   0.424  47.792  1.00  0.00      D    H  
HETATM 2958  O   HOH D 830      47.462  30.535   3.017  1.00  0.00      D    O  
HETATM 2959  H1  HOH D 830      46.479  30.619   2.850  1.00  0.00      D    H  
HETATM 2960  H2  HOH D 830      47.619  29.887   3.762  1.00  0.00      D    H  
HETATM 2961  O   HOH D 831       6.724   3.067  38.600  1.00  0.00      D    O  
HETATM 2962  H1  HOH D 831       6.059   2.606  38.012  1.00  0.00      D    H  
HETATM 2963  H2  HOH D 831       7.640   2.962  38.213  1.00  0.00      D    H  
HETATM 2964  O   HOH D 832      13.036  21.096 114.063  1.00  0.00      D    O  
HETATM 2965  H1  HOH D 832      13.646  21.558 114.707  1.00  0.00      D    H  
HETATM 2966  H2  HOH D 832      13.104  21.534 113.167  1.00  0.00      D    H  
HETATM 2967  O   HOH D 833      35.571  17.112  50.189  1.00  0.00      D    O  
HETATM 2968  H1  HOH D 833      36.381  16.787  50.678  1.00  0.00      D    H  
HETATM 2969  H2  HOH D 833      35.601  16.790  49.243  1.00  0.00      D    H  
HETATM 2970  O   HOH D 834      37.360  13.733  85.127  1.00  0.00      D    O  
HETATM 2971  H1  HOH D 834      37.928  14.323  85.701  1.00  0.00      D    H  
HETATM 2972  H2  HOH D 834      37.933  13.033  84.699  1.00  0.00      D    H  
HETATM 2973  O   HOH D 835       1.349   3.895  99.013  1.00  0.00      D    O  
HETATM 2974  H1  HOH D 835       1.775   4.799  99.026  1.00  0.00      D    H  
HETATM 2975  H2  HOH D 835       1.056   3.650  99.937  1.00  0.00      D    H  
HETATM 2976  O   HOH D 836      28.911  25.768  40.227  1.00  0.00      D    O  
HETATM 2977  H1  HOH D 836      29.481  25.972  41.023  1.00  0.00      D    H  
HETATM 2978  H2  HOH D 836      29.032  26.483  39.538  1.00  0.00      D    H  
HETATM 2979  O   HOH D 837      -0.311  42.280  93.603  1.00  0.00      D    O  
HETATM 2980  H1  HOH D 837       0.374  42.288  94.331  1.00  0.00      D    H  
HETATM 2981  H2  HOH D 837       0.145  42.344  92.715  1.00  0.00      D    H  
HETATM 2982  O   HOH D 838       4.250  26.993  85.039  1.00  0.00      D    O  
HETATM 2983  H1  HOH D 838       4.330  27.750  84.391  1.00  0.00      D    H  
HETATM 2984  H2  HOH D 838       5.030  26.377  84.931  1.00  0.00      D    H  
HETATM 2985  O   HOH D 839      26.034  19.292  53.506  1.00  0.00      D    O  
HETATM 2986  H1  HOH D 839      26.076  18.911  52.582  1.00  0.00      D    H  
HETATM 2987  H2  HOH D 839      26.516  18.685  54.138  1.00  0.00      D    H  
HETATM 2988  O   HOH D 840      44.812   5.756  16.546  1.00  0.00      D    O  
HETATM 2989  H1  HOH D 840      45.692   5.553  16.976  1.00  0.00      D    H  
HETATM 2990  H2  HOH D 840      44.600   5.049  15.872  1.00  0.00      D    H  
HETATM 2991  O   HOH D 841      10.829   4.987  76.146  1.00  0.00      D    O  
HETATM 2992  H1  HOH D 841      11.421   4.267  76.508  1.00  0.00      D    H  
HETATM 2993  H2  HOH D 841      10.024   5.082  76.731  1.00  0.00      D    H  
HETATM 2994  O   HOH D 842      43.163  22.788  69.669  1.00  0.00      D    O  
HETATM 2995  H1  HOH D 842      43.760  23.224  70.342  1.00  0.00      D    H  
HETATM 2996  H2  HOH D 842      42.600  23.483  69.223  1.00  0.00      D    H  
HETATM 2997  O   HOH D 843      15.875  29.651  48.960  1.00  0.00      D    O  
HETATM 2998  H1  HOH D 843      15.718  28.664  48.972  1.00  0.00      D    H  
HETATM 2999  H2  HOH D 843      16.429  29.910  49.751  1.00  0.00      D    H  
HETATM 3000  O   HOH D 844      21.866  12.325  94.161  1.00  0.00      D    O  
HETATM 3001  H1  HOH D 844      22.256  12.365  93.240  1.00  0.00      D    H  
HETATM 3002  H2  HOH D 844      22.443  11.750  94.742  1.00  0.00      D    H  
HETATM 3003  O   HOH D 845      33.055  33.188  81.117  1.00  0.00      D    O  
HETATM 3004  H1  HOH D 845      33.798  33.840  81.269  1.00  0.00      D    H  
HETATM 3005  H2  HOH D 845      32.193  33.585  81.432  1.00  0.00      D    H  
HETATM 3006  O   HOH D 846      12.670  30.351  79.803  1.00  0.00      D    O  
HETATM 3007  H1  HOH D 846      12.534  30.592  78.842  1.00  0.00      D    H  
HETATM 3008  H2  HOH D 846      12.994  31.153  80.305  1.00  0.00      D    H  
HETATM 3009  O   HOH D 847      32.847  12.794  13.783  1.00  0.00      D    O  
HETATM 3010  H1  HOH D 847      32.899  12.105  13.060  1.00  0.00      D    H  
HETATM 3011  H2  HOH D 847      31.889  12.964  14.013  1.00  0.00      D    H  
HETATM 3012  O   HOH D 848      30.862   7.108  97.757  1.00  0.00      D    O  
HETATM 3013  H1  HOH D 848      30.873   7.912  97.162  1.00  0.00      D    H  
HETATM 3014  H2  HOH D 848      30.592   7.381  98.681  1.00  0.00      D    H  
HETATM 3015  O   HOH D 849      46.231  10.536  19.585  1.00  0.00      D    O  
HETATM 3016  H1  HOH D 849      46.070  11.165  20.345  1.00  0.00      D    H  
HETATM 3017  H2  HOH D 849      45.663  10.802  18.806  1.00  0.00      D    H  
HETATM 3018  O   HOH D 850      43.061  19.502  52.159  1.00  0.00      D    O  
HETATM 3019  H1  HOH D 850      42.666  18.639  52.472  1.00  0.00      D    H  
HETATM 3020  H2  HOH D 850      43.547  19.940  52.915  1.00  0.00      D    H  
HETATM 3021  O   HOH D 851      43.201  21.423  95.729  1.00  0.00      D    O  
HETATM 3022  H1  HOH D 851      43.401  21.078  96.646  1.00  0.00      D    H  
HETATM 3023  H2  HOH D 851      43.501  20.755  95.048  1.00  0.00      D    H  
HETATM 3024  O   HOH D 852      35.512  34.008   3.093  1.00  0.00      D    O  
HETATM 3025  H1  HOH D 852      35.816  33.739   4.007  1.00  0.00      D    H  
HETATM 3026  H2  HOH D 852      35.625  34.996   2.982  1.00  0.00      D    H  
HETATM 3027  O   HOH D 853      23.836  10.900 108.074  1.00  0.00      D    O  
HETATM 3028  H1  HOH D 853      24.553  11.188 107.439  1.00  0.00      D    H  
HETATM 3029  H2  HOH D 853      23.716   9.909 108.013  1.00  0.00      D    H  
HETATM 3030  O   HOH D 854      48.560   0.044  92.958  1.00  0.00      D    O  
HETATM 3031  H1  HOH D 854      48.967   0.331  92.092  1.00  0.00      D    H  
HETATM 3032  H2  HOH D 854      47.565  -0.001  92.860  1.00  0.00      D    H  
HETATM 3033  O   HOH D 855       9.277  27.950  85.728  1.00  0.00      D    O  
HETATM 3034  H1  HOH D 855       9.686  28.633  85.122  1.00  0.00      D    H  
HETATM 3035  H2  HOH D 855       8.688  28.406  86.394  1.00  0.00      D    H  
HETATM 3036  O   HOH D 856      16.931   6.185  64.527  1.00  0.00      D    O  
HETATM 3037  H1  HOH D 856      16.389   6.715  63.875  1.00  0.00      D    H  
HETATM 3038  H2  HOH D 856      17.695   6.740  64.855  1.00  0.00      D    H  
HETATM 3039  O   HOH D 857      29.505   6.771  37.102  1.00  0.00      D    O  
HETATM 3040  H1  HOH D 857      30.396   6.474  37.443  1.00  0.00      D    H  
HETATM 3041  H2  HOH D 857      28.825   6.692  37.831  1.00  0.00      D    H  
HETATM 3042  O   HOH D 858       6.819  19.551 109.624  1.00  0.00      D    O  
HETATM 3043  H1  HOH D 858       6.034  20.103 109.342  1.00  0.00      D    H  
HETATM 3044  H2  HOH D 858       7.429  19.416 108.843  1.00  0.00      D    H  
HETATM 3045  O   HOH D 859      26.179  41.713  81.195  1.00  0.00      D    O  
HETATM 3046  H1  HOH D 859      25.258  41.961  81.494  1.00  0.00      D    H  
HETATM 3047  H2  HOH D 859      26.812  41.794  81.965  1.00  0.00      D    H  
HETATM 3048  O   HOH D 860       4.063  32.475  85.965  1.00  0.00      D    O  
HETATM 3049  H1  HOH D 860       3.487  32.018  85.288  1.00  0.00      D    H  
HETATM 3050  H2  HOH D 860       4.958  32.671  85.564  1.00  0.00      D    H  
HETATM 3051  O   HOH D 861      11.922  17.746 105.928  1.00  0.00      D    O  
HETATM 3052  H1  HOH D 861      11.447  16.975 106.352  1.00  0.00      D    H  
HETATM 3053  H2  HOH D 861      11.639  17.827 104.972  1.00  0.00      D    H  
HETATM 3054  O   HOH D 862      37.316   8.257  47.970  1.00  0.00      D    O  
HETATM 3055  H1  HOH D 862      38.035   8.935  48.123  1.00  0.00      D    H  
HETATM 3056  H2  HOH D 862      37.001   8.314  47.022  1.00  0.00      D    H  
HETATM 3057  O   HOH D 863       4.274  23.527 110.029  1.00  0.00      D    O  
HETATM 3058  H1  HOH D 863       3.546  23.528 110.714  1.00  0.00      D    H  
HETATM 3059  H2  HOH D 863       5.122  23.857 110.443  1.00  0.00      D    H  
HETATM 3060  O   HOH D 864       5.851  26.210  50.346  1.00  0.00      D    O  
HETATM 3061  H1  HOH D 864       6.207  26.220  49.411  1.00  0.00      D    H  
HETATM 3062  H2  HOH D 864       6.010  27.101  50.772  1.00  0.00      D    H  
HETATM 3063  O   HOH D 865       9.711  36.568  21.911  1.00  0.00      D    O  
HETATM 3064  H1  HOH D 865       9.074  36.063  22.493  1.00  0.00      D    H  
HETATM 3065  H2  HOH D 865       9.966  37.424  22.361  1.00  0.00      D    H  
HETATM 3066  O   HOH D 866      15.014  19.011  49.687  1.00  0.00      D    O  
HETATM 3067  H1  HOH D 866      15.015  18.016  49.784  1.00  0.00      D    H  
HETATM 3068  H2  HOH D 866      14.266  19.286  49.083  1.00  0.00      D    H  
HETATM 3069  O   HOH D 867      40.686  32.306  24.297  1.00  0.00      D    O  
HETATM 3070  H1  HOH D 867      39.979  32.228  25.001  1.00  0.00      D    H  
HETATM 3071  H2  HOH D 867      41.411  31.643  24.478  1.00  0.00      D    H  
HETATM 3072  O   HOH D 868      45.565  29.621  92.595  1.00  0.00      D    O  
HETATM 3073  H1  HOH D 868      44.923  30.226  93.066  1.00  0.00      D    H  
HETATM 3074  H2  HOH D 868      45.932  28.955  93.243  1.00  0.00      D    H  
HETATM 3075  O   HOH D 869      14.483  10.775  81.591  1.00  0.00      D    O  
HETATM 3076  H1  HOH D 869      14.829  11.520  82.162  1.00  0.00      D    H  
HETATM 3077  H2  HOH D 869      14.758  10.927  80.642  1.00  0.00      D    H  
HETATM 3078  O   HOH D 870       3.913   1.838 117.967  1.00  0.00      D    O  
HETATM 3079  H1  HOH D 870       3.920   1.968 118.958  1.00  0.00      D    H  
HETATM 3080  H2  HOH D 870       4.826   2.019 117.601  1.00  0.00      D    H  
HETATM 3081  O   HOH D 871      12.369  19.068  30.755  1.00  0.00      D    O  
HETATM 3082  H1  HOH D 871      11.973  18.451  31.434  1.00  0.00      D    H  
HETATM 3083  H2  HOH D 871      11.785  19.089  29.943  1.00  0.00      D    H  
HETATM 3084  O   HOH D 872      36.598   0.551  89.869  1.00  0.00      D    O  
HETATM 3085  H1  HOH D 872      36.700   1.210  89.125  1.00  0.00      D    H  
HETATM 3086  H2  HOH D 872      37.487   0.394  90.300  1.00  0.00      D    H  
HETATM 3087  O   HOH D 873      16.624  39.736  69.272  1.00  0.00      D    O  
HETATM 3088  H1  HOH D 873      16.227  39.784  70.189  1.00  0.00      D    H  
HETATM 3089  H2  HOH D 873      16.767  40.662  68.922  1.00  0.00      D    H  
HETATM 3090  O   HOH D 874      40.013   5.148   8.689  1.00  0.00      D    O  
HETATM 3091  H1  HOH D 874      40.375   4.336   9.148  1.00  0.00      D    H  
HETATM 3092  H2  HOH D 874      39.425   5.653   9.321  1.00  0.00      D    H  
HETATM 3093  O   HOH D 875      40.719  22.681  87.945  1.00  0.00      D    O  
HETATM 3094  H1  HOH D 875      40.615  23.248  87.128  1.00  0.00      D    H  
HETATM 3095  H2  HOH D 875      39.943  22.054  88.017  1.00  0.00      D    H  
HETATM 3096  O   HOH D 876      14.546  27.962  69.894  1.00  0.00      D    O  
HETATM 3097  H1  HOH D 876      14.145  27.074  69.669  1.00  0.00      D    H  
HETATM 3098  H2  HOH D 876      13.966  28.430  70.560  1.00  0.00      D    H  
HETATM 3099  O   HOH D 877      19.008  40.479 100.669  1.00  0.00      D    O  
HETATM 3100  H1  HOH D 877      19.568  40.715  99.875  1.00  0.00      D    H  
HETATM 3101  H2  HOH D 877      19.174  41.139 101.402  1.00  0.00      D    H  
HETATM 3102  O   HOH D 878      48.240  16.590  10.431  1.00  0.00      D    O  
HETATM 3103  H1  HOH D 878      48.880  15.848  10.633  1.00  0.00      D    H  
HETATM 3104  H2  HOH D 878      48.417  16.942   9.512  1.00  0.00      D    H  
HETATM 3105  O   HOH D 879      36.361  38.684 104.479  1.00  0.00      D    O  
HETATM 3106  H1  HOH D 879      35.415  38.976 104.620  1.00  0.00      D    H  
HETATM 3107  H2  HOH D 879      36.408  38.078 103.685  1.00  0.00      D    H  
HETATM 3108  O   HOH D 880       5.938  25.234  76.374  1.00  0.00      D    O  
HETATM 3109  H1  HOH D 880       6.750  24.658  76.462  1.00  0.00      D    H  
HETATM 3110  H2  HOH D 880       5.259  24.768  75.806  1.00  0.00      D    H  
HETATM 3111  O   HOH D 881      42.346   0.697  28.045  1.00  0.00      D    O  
HETATM 3112  H1  HOH D 881      42.985   0.077  28.501  1.00  0.00      D    H  
HETATM 3113  H2  HOH D 881      41.627   0.164  27.597  1.00  0.00      D    H  
HETATM 3114  O   HOH D 882       9.676  16.643  13.928  1.00  0.00      D    O  
HETATM 3115  H1  HOH D 882       9.387  15.749  14.271  1.00  0.00      D    H  
HETATM 3116  H2  HOH D 882       9.183  17.362  14.418  1.00  0.00      D    H  
HETATM 3117  O   HOH D 883      27.804  40.639  61.256  1.00  0.00      D    O  
HETATM 3118  H1  HOH D 883      27.177  40.051  61.767  1.00  0.00      D    H  
HETATM 3119  H2  HOH D 883      27.292  41.155  60.569  1.00  0.00      D    H  
HETATM 3120  O   HOH D 884       5.126  15.023  82.120  1.00  0.00      D    O  
HETATM 3121  H1  HOH D 884       4.899  15.997  82.141  1.00  0.00      D    H  
HETATM 3122  H2  HOH D 884       5.687  14.794  82.915  1.00  0.00      D    H  
HETATM 3123  O   HOH D 885      39.103  39.452 105.026  1.00  0.00      D    O  
HETATM 3124  H1  HOH D 885      39.492  39.238 105.922  1.00  0.00      D    H  
HETATM 3125  H2  HOH D 885      38.117  39.285 105.042  1.00  0.00      D    H  
HETATM 3126  O   HOH D 886      26.144   0.619 114.836  1.00  0.00      D    O  
HETATM 3127  H1  HOH D 886      26.441   1.018 113.969  1.00  0.00      D    H  
HETATM 3128  H2  HOH D 886      26.645   1.046 115.588  1.00  0.00      D    H  
HETATM 3129  O   HOH D 887      33.665   7.848  32.736  1.00  0.00      D    O  
HETATM 3130  H1  HOH D 887      33.185   7.096  32.283  1.00  0.00      D    H  
HETATM 3131  H2  HOH D 887      33.794   8.599  32.088  1.00  0.00      D    H  
HETATM 3132  O   HOH D 888      22.981  13.528 115.260  1.00  0.00      D    O  
HETATM 3133  H1  HOH D 888      23.388  13.814 116.127  1.00  0.00      D    H  
HETATM 3134  H2  HOH D 888      22.792  12.546 115.288  1.00  0.00      D    H  
HETATM 3135  O   HOH D 889      36.998  30.117  27.131  1.00  0.00      D    O  
HETATM 3136  H1  HOH D 889      36.442  30.316  26.324  1.00  0.00      D    H  
HETATM 3137  H2  HOH D 889      37.666  29.406  26.909  1.00  0.00      D    H  
HETATM 3138  O   HOH D 890       0.215  41.574 107.130  1.00  0.00      D    O  
HETATM 3139  H1  HOH D 890       0.873  42.306 106.952  1.00  0.00      D    H  
HETATM 3140  H2  HOH D 890      -0.589  41.700 106.548  1.00  0.00      D    H  
HETATM 3141  O   HOH D 891      34.298  15.974 107.426  1.00  0.00      D    O  
HETATM 3142  H1  HOH D 891      33.869  16.773 107.848  1.00  0.00      D    H  
HETATM 3143  H2  HOH D 891      33.981  15.884 106.482  1.00  0.00      D    H  
HETATM 3144  O   HOH D 892      10.283   9.327   3.027  1.00  0.00      D    O  
HETATM 3145  H1  HOH D 892      11.263   9.474   3.163  1.00  0.00      D    H  
HETATM 3146  H2  HOH D 892       9.841  10.201   2.826  1.00  0.00      D    H  
HETATM 3147  O   HOH D 893      27.760  20.914  63.551  1.00  0.00      D    O  
HETATM 3148  H1  HOH D 893      28.626  20.471  63.783  1.00  0.00      D    H  
HETATM 3149  H2  HOH D 893      27.059  20.643  64.210  1.00  0.00      D    H  
HETATM 3150  O   HOH D 894      18.809  34.173  43.914  1.00  0.00      D    O  
HETATM 3151  H1  HOH D 894      19.286  35.052  43.946  1.00  0.00      D    H  
HETATM 3152  H2  HOH D 894      18.255  34.125  43.084  1.00  0.00      D    H  
HETATM 3153  O   HOH D 895      44.236  16.733  84.533  1.00  0.00      D    O  
HETATM 3154  H1  HOH D 895      44.040  17.712  84.489  1.00  0.00      D    H  
HETATM 3155  H2  HOH D 895      43.381  16.226  84.645  1.00  0.00      D    H  
HETATM 3156  O   HOH D 896      39.458  12.486   3.469  1.00  0.00      D    O  
HETATM 3157  H1  HOH D 896      38.872  13.261   3.706  1.00  0.00      D    H  
HETATM 3158  H2  HOH D 896      40.337  12.823   3.133  1.00  0.00      D    H  
HETATM 3159  O   HOH D 897      30.701  36.319  88.761  1.00  0.00      D    O  
HETATM 3160  H1  HOH D 897      30.760  35.853  87.878  1.00  0.00      D    H  
HETATM 3161  H2  HOH D 897      30.919  35.674  89.493  1.00  0.00      D    H  
HETATM 3162  O   HOH D 898      33.080  17.451 101.341  1.00  0.00      D    O  
HETATM 3163  H1  HOH D 898      32.741  18.235 101.862  1.00  0.00      D    H  
HETATM 3164  H2  HOH D 898      32.539  16.641 101.567  1.00  0.00      D    H  
HETATM 3165  O   HOH D 899      30.838   6.034  11.306  1.00  0.00      D    O  
HETATM 3166  H1  HOH D 899      30.171   5.534  10.754  1.00  0.00      D    H  
HETATM 3167  H2  HOH D 899      31.060   6.900  10.858  1.00  0.00      D    H  
HETATM 3168  O   HOH D 900      11.490  28.029  35.647  1.00  0.00      D    O  
HETATM 3169  H1  HOH D 900      11.210  27.643  34.768  1.00  0.00      D    H  
HETATM 3170  H2  HOH D 900      12.303  27.550  35.978  1.00  0.00      D    H  
HETATM 3171  O   HOH D 901      32.655  20.384  72.803  1.00  0.00      D    O  
HETATM 3172  H1  HOH D 901      31.756  20.512  72.386  1.00  0.00      D    H  
HETATM 3173  H2  HOH D 901      32.602  20.587  73.781  1.00  0.00      D    H  
HETATM 3174  O   HOH D 902      24.200   9.340   9.769  1.00  0.00      D    O  
HETATM 3175  H1  HOH D 902      24.852   9.618  10.474  1.00  0.00      D    H  
HETATM 3176  H2  HOH D 902      24.378   8.392   9.505  1.00  0.00      D    H  
HETATM 3177  O   HOH D 903      37.587  33.605  24.344  1.00  0.00      D    O  
HETATM 3178  H1  HOH D 903      36.794  34.077  24.730  1.00  0.00      D    H  
HETATM 3179  H2  HOH D 903      38.213  33.350  25.081  1.00  0.00      D    H  
HETATM 3180  O   HOH D 904      15.574  19.337 113.918  1.00  0.00      D    O  
HETATM 3181  H1  HOH D 904      14.583  19.448 113.991  1.00  0.00      D    H  
HETATM 3182  H2  HOH D 904      15.781  18.462 113.481  1.00  0.00      D    H  
HETATM 3183  O   HOH D 905      27.768  19.381  96.137  1.00  0.00      D    O  
HETATM 3184  H1  HOH D 905      28.403  19.722  95.444  1.00  0.00      D    H  
HETATM 3185  H2  HOH D 905      27.729  20.026  96.900  1.00  0.00      D    H  
HETATM 3186  O   HOH D 906      35.593  38.841  85.410  1.00  0.00      D    O  
HETATM 3187  H1  HOH D 906      34.904  38.143  85.607  1.00  0.00      D    H  
HETATM 3188  H2  HOH D 906      35.192  39.551  84.831  1.00  0.00      D    H  
HETATM 3189  O   HOH D 907      41.465  10.222  76.894  1.00  0.00      D    O  
HETATM 3190  H1  HOH D 907      41.143   9.888  76.008  1.00  0.00      D    H  
HETATM 3191  H2  HOH D 907      40.707  10.219  77.546  1.00  0.00      D    H  
HETATM 3192  O   HOH D 908      30.793  32.403  23.004  1.00  0.00      D    O  
HETATM 3193  H1  HOH D 908      29.911  32.731  22.663  1.00  0.00      D    H  
HETATM 3194  H2  HOH D 908      31.375  33.185  23.228  1.00  0.00      D    H  
HETATM 3195  O   HOH D 909      33.439  11.866  47.815  1.00  0.00      D    O  
HETATM 3196  H1  HOH D 909      34.194  12.514  47.705  1.00  0.00      D    H  
HETATM 3197  H2  HOH D 909      32.609  12.363  48.069  1.00  0.00      D    H  
HETATM 3198  O   HOH D 910       5.633   2.589 106.022  1.00  0.00      D    O  
HETATM 3199  H1  HOH D 910       5.245   3.136 106.763  1.00  0.00      D    H  
HETATM 3200  H2  HOH D 910       6.605   2.803 105.923  1.00  0.00      D    H  
HETATM 3201  O   HOH D 911      47.487  28.222 118.144  1.00  0.00      D    O  
HETATM 3202  H1  HOH D 911      48.282  27.731 117.788  1.00  0.00      D    H  
HETATM 3203  H2  HOH D 911      47.664  28.503 119.087  1.00  0.00      D    H  
HETATM 3204  O   HOH D 912      21.184   4.512   8.849  1.00  0.00      D    O  
HETATM 3205  H1  HOH D 912      21.102   5.174   8.105  1.00  0.00      D    H  
HETATM 3206  H2  HOH D 912      21.945   3.891   8.661  1.00  0.00      D    H  
HETATM 3207  O   HOH D 913      17.186  31.535  35.838  1.00  0.00      D    O  
HETATM 3208  H1  HOH D 913      17.692  31.375  34.991  1.00  0.00      D    H  
HETATM 3209  H2  HOH D 913      17.304  32.486  36.122  1.00  0.00      D    H  
HETATM 3210  O   HOH D 914      47.684  18.667  13.408  1.00  0.00      D    O  
HETATM 3211  H1  HOH D 914      48.468  18.699  12.789  1.00  0.00      D    H  
HETATM 3212  H2  HOH D 914      47.809  19.336  14.140  1.00  0.00      D    H  
HETATM 3213  O   HOH D 915      20.358  34.660   5.515  1.00  0.00      D    O  
HETATM 3214  H1  HOH D 915      21.347  34.757   5.404  1.00  0.00      D    H  
HETATM 3215  H2  HOH D 915      19.910  35.525   5.284  1.00  0.00      D    H  
HETATM 3216  O   HOH D 916      11.874  17.740  15.053  1.00  0.00      D    O  
HETATM 3217  H1  HOH D 916      12.816  17.575  14.763  1.00  0.00      D    H  
HETATM 3218  H2  HOH D 916      11.268  17.079  14.610  1.00  0.00      D    H  
HETATM 3219  O   HOH D 917      36.866   1.137   9.014  1.00  0.00      D    O  
HETATM 3220  H1  HOH D 917      37.632   0.507   9.139  1.00  0.00      D    H  
HETATM 3221  H2  HOH D 917      36.158   0.941   9.692  1.00  0.00      D    H  
HETATM 3222  O   HOH D 918      33.521  29.053  67.139  1.00  0.00      D    O  
HETATM 3223  H1  HOH D 918      32.723  28.712  66.644  1.00  0.00      D    H  
HETATM 3224  H2  HOH D 918      34.189  28.316  67.242  1.00  0.00      D    H  
HETATM 3225  O   HOH D 919      36.687   2.707  41.066  1.00  0.00      D    O  
HETATM 3226  H1  HOH D 919      35.998   2.017  40.847  1.00  0.00      D    H  
HETATM 3227  H2  HOH D 919      36.541   3.041  41.997  1.00  0.00      D    H  
HETATM 3228  O   HOH D 920       3.313  33.993  61.227  1.00  0.00      D    O  
HETATM 3229  H1  HOH D 920       4.250  33.665  61.345  1.00  0.00      D    H  
HETATM 3230  H2  HOH D 920       3.182  34.827  61.764  1.00  0.00      D    H  
HETATM 3231  O   HOH D 921      18.941  23.884  57.563  1.00  0.00      D    O  
HETATM 3232  H1  HOH D 921      19.414  24.180  56.733  1.00  0.00      D    H  
HETATM 3233  H2  HOH D 921      18.085  24.391  57.658  1.00  0.00      D    H  
HETATM 3234  O   HOH D 922      14.459  27.944  67.026  1.00  0.00      D    O  
HETATM 3235  H1  HOH D 922      14.461  27.811  68.017  1.00  0.00      D    H  
HETATM 3236  H2  HOH D 922      14.410  28.922  66.821  1.00  0.00      D    H  
HETATM 3237  O   HOH D 923      17.369   3.966 112.019  1.00  0.00      D    O  
HETATM 3238  H1  HOH D 923      17.360   3.460 112.882  1.00  0.00      D    H  
HETATM 3239  H2  HOH D 923      16.798   4.782 112.105  1.00  0.00      D    H  
HETATM 3240  O   HOH D 924      36.042   5.925 116.531  1.00  0.00      D    O  
HETATM 3241  H1  HOH D 924      36.776   5.344 116.881  1.00  0.00      D    H  
HETATM 3242  H2  HOH D 924      35.308   5.980 117.207  1.00  0.00      D    H  
HETATM 3243  O   HOH D 925      16.659   7.970  98.408  1.00  0.00      D    O  
HETATM 3244  H1  HOH D 925      16.457   8.891  98.077  1.00  0.00      D    H  
HETATM 3245  H2  HOH D 925      16.431   7.303  97.699  1.00  0.00      D    H  
HETATM 3246  O   HOH D 926      17.092  19.436 108.621  1.00  0.00      D    O  
HETATM 3247  H1  HOH D 926      16.894  20.164 109.277  1.00  0.00      D    H  
HETATM 3248  H2  HOH D 926      16.914  18.548 109.046  1.00  0.00      D    H  
HETATM 3249  O   HOH D 927      38.714   3.810 106.689  1.00  0.00      D    O  
HETATM 3250  H1  HOH D 927      38.094   3.046 106.866  1.00  0.00      D    H  
HETATM 3251  H2  HOH D 927      39.523   3.724 107.272  1.00  0.00      D    H  
HETATM 3252  O   HOH D 928      37.523  -0.169  56.237  1.00  0.00      D    O  
HETATM 3253  H1  HOH D 928      37.656   0.352  55.394  1.00  0.00      D    H  
HETATM 3254  H2  HOH D 928      38.104   0.209  56.958  1.00  0.00      D    H  
HETATM 3255  O   HOH D 929       3.758   5.081  54.995  1.00  0.00      D    O  
HETATM 3256  H1  HOH D 929       3.007   4.940  54.350  1.00  0.00      D    H  
HETATM 3257  H2  HOH D 929       3.386   5.271  55.904  1.00  0.00      D    H  
HETATM 3258  O   HOH D 930      21.762  21.971  58.516  1.00  0.00      D    O  
HETATM 3259  H1  HOH D 930      21.747  22.491  57.662  1.00  0.00      D    H  
HETATM 3260  H2  HOH D 930      20.930  22.162  59.037  1.00  0.00      D    H  
HETATM 3261  O   HOH D 931      32.536   6.803  87.755  1.00  0.00      D    O  
HETATM 3262  H1  HOH D 931      32.506   5.872  87.391  1.00  0.00      D    H  
HETATM 3263  H2  HOH D 931      32.446   6.775  88.750  1.00  0.00      D    H  
HETATM 3264  O   HOH D 932      18.737   7.142 111.663  1.00  0.00      D    O  
HETATM 3265  H1  HOH D 932      18.936   6.960 110.700  1.00  0.00      D    H  
HETATM 3266  H2  HOH D 932      19.303   6.551 112.238  1.00  0.00      D    H  
HETATM 3267  O   HOH D 933      11.855   2.533  32.502  1.00  0.00      D    O  
HETATM 3268  H1  HOH D 933      12.253   2.699  31.600  1.00  0.00      D    H  
HETATM 3269  H2  HOH D 933      11.701   3.407  32.964  1.00  0.00      D    H  
HETATM 3270  O   HOH D 934      39.112   5.390  19.301  1.00  0.00      D    O  
HETATM 3271  H1  HOH D 934      38.638   4.624  19.735  1.00  0.00      D    H  
HETATM 3272  H2  HOH D 934      39.990   5.541  19.756  1.00  0.00      D    H  
HETATM 3273  O   HOH D 935      31.896  17.067   7.356  1.00  0.00      D    O  
HETATM 3274  H1  HOH D 935      31.233  17.011   6.609  1.00  0.00      D    H  
HETATM 3275  H2  HOH D 935      32.494  16.267   7.331  1.00  0.00      D    H  
HETATM 3276  O   HOH D 936      16.198  30.357  69.409  1.00  0.00      D    O  
HETATM 3277  H1  HOH D 936      15.757  29.480  69.601  1.00  0.00      D    H  
HETATM 3278  H2  HOH D 936      17.180  30.281  69.579  1.00  0.00      D    H  
HETATM 3279  O   HOH D 937      38.722   1.088  40.163  1.00  0.00      D    O  
HETATM 3280  H1  HOH D 937      39.625   1.498  40.289  1.00  0.00      D    H  
HETATM 3281  H2  HOH D 937      38.051   1.582  40.715  1.00  0.00      D    H  
HETATM 3282  O   HOH D 938      26.766  19.040  78.428  1.00  0.00      D    O  
HETATM 3283  H1  HOH D 938      26.642  19.947  78.831  1.00  0.00      D    H  
HETATM 3284  H2  HOH D 938      26.932  18.373  79.153  1.00  0.00      D    H  
HETATM 3285  O   HOH D 939      22.297  22.900  46.588  1.00  0.00      D    O  
HETATM 3286  H1  HOH D 939      21.531  22.658  45.993  1.00  0.00      D    H  
HETATM 3287  H2  HOH D 939      22.131  22.541  47.507  1.00  0.00      D    H  
HETATM 3288  O   HOH D 940      10.789  41.684  94.816  1.00  0.00      D    O  
HETATM 3289  H1  HOH D 940      10.843  40.784  95.248  1.00  0.00      D    H  
HETATM 3290  H2  HOH D 940      11.015  42.390  95.487  1.00  0.00      D    H  
HETATM 3291  O   HOH D 941      36.984  13.896  52.481  1.00  0.00      D    O  
HETATM 3292  H1  HOH D 941      37.116  13.800  53.468  1.00  0.00      D    H  
HETATM 3293  H2  HOH D 941      36.979  12.990  52.057  1.00  0.00      D    H  
HETATM 3294  O   HOH D 942      37.020  17.586  67.863  1.00  0.00      D    O  
HETATM 3295  H1  HOH D 942      36.640  17.764  68.770  1.00  0.00      D    H  
HETATM 3296  H2  HOH D 942      36.802  16.650  67.588  1.00  0.00      D    H  
HETATM 3297  O   HOH D 943      19.978  23.134 101.101  1.00  0.00      D    O  
HETATM 3298  H1  HOH D 943      20.727  23.670 101.490  1.00  0.00      D    H  
HETATM 3299  H2  HOH D 943      19.480  23.690 100.436  1.00  0.00      D    H  
HETATM 3300  O   HOH D 944      15.295   4.773  78.361  1.00  0.00      D    O  
HETATM 3301  H1  HOH D 944      14.735   5.177  79.084  1.00  0.00      D    H  
HETATM 3302  H2  HOH D 944      14.819   3.984  77.972  1.00  0.00      D    H  
HETATM 3303  O   HOH D 945      25.900  33.454  31.675  1.00  0.00      D    O  
HETATM 3304  H1  HOH D 945      25.295  33.918  31.028  1.00  0.00      D    H  
HETATM 3305  H2  HOH D 945      26.838  33.479  31.331  1.00  0.00      D    H  
HETATM 3306  O   HOH D 946       2.710  26.096 105.621  1.00  0.00      D    O  
HETATM 3307  H1  HOH D 946       2.612  25.522 104.808  1.00  0.00      D    H  
HETATM 3308  H2  HOH D 946       1.994  25.865 106.280  1.00  0.00      D    H  
HETATM 3309  O   HOH D 947       3.871   0.156  92.348  1.00  0.00      D    O  
HETATM 3310  H1  HOH D 947       3.171   0.408  93.016  1.00  0.00      D    H  
HETATM 3311  H2  HOH D 947       4.764   0.124  92.797  1.00  0.00      D    H  
HETATM 3312  O   HOH D 948      35.436  38.090  44.850  1.00  0.00      D    O  
HETATM 3313  H1  HOH D 948      35.660  37.141  44.631  1.00  0.00      D    H  
HETATM 3314  H2  HOH D 948      34.897  38.120  45.692  1.00  0.00      D    H  
HETATM 3315  O   HOH D 949      24.842  28.510  67.963  1.00  0.00      D    O  
HETATM 3316  H1  HOH D 949      25.809  28.419  68.200  1.00  0.00      D    H  
HETATM 3317  H2  HOH D 949      24.728  28.389  66.977  1.00  0.00      D    H  
HETATM 3318  O   HOH D 950      42.220  16.621  32.403  1.00  0.00      D    O  
HETATM 3319  H1  HOH D 950      41.587  15.856  32.518  1.00  0.00      D    H  
HETATM 3320  H2  HOH D 950      41.768  17.471  32.675  1.00  0.00      D    H  
HETATM 3321  O   HOH D 951      11.453   9.195  19.848  1.00  0.00      D    O  
HETATM 3322  H1  HOH D 951      11.032  10.084  20.029  1.00  0.00      D    H  
HETATM 3323  H2  HOH D 951      11.673   9.123  18.875  1.00  0.00      D    H  
HETATM 3324  O   HOH D 952      10.167  38.931  66.956  1.00  0.00      D    O  
HETATM 3325  H1  HOH D 952      10.525  38.724  66.045  1.00  0.00      D    H  
HETATM 3326  H2  HOH D 952      10.668  38.400  67.639  1.00  0.00      D    H  
HETATM 3327  O   HOH D 953      47.912  28.176 100.015  1.00  0.00      D    O  
HETATM 3328  H1  HOH D 953      47.543  27.948  99.114  1.00  0.00      D    H  
HETATM 3329  H2  HOH D 953      48.911  28.188  99.973  1.00  0.00      D    H  
HETATM 3330  O   HOH D 954      18.610  30.036  18.676  1.00  0.00      D    O  
HETATM 3331  H1  HOH D 954      18.850  30.311  19.607  1.00  0.00      D    H  
HETATM 3332  H2  HOH D 954      18.221  30.816  18.187  1.00  0.00      D    H  
HETATM 3333  O   HOH D 955       2.714  31.808  64.206  1.00  0.00      D    O  
HETATM 3334  H1  HOH D 955       1.922  31.457  63.707  1.00  0.00      D    H  
HETATM 3335  H2  HOH D 955       3.547  31.610  63.690  1.00  0.00      D    H  
HETATM 3336  O   HOH D 956      48.893  33.260 106.210  1.00  0.00      D    O  
HETATM 3337  H1  HOH D 956      48.550  33.645 107.067  1.00  0.00      D    H  
HETATM 3338  H2  HOH D 956      48.326  33.579 105.451  1.00  0.00      D    H  
HETATM 3339  O   HOH D 957      39.753  39.402  11.316  1.00  0.00      D    O  
HETATM 3340  H1  HOH D 957      40.411  39.399  12.068  1.00  0.00      D    H  
HETATM 3341  H2  HOH D 957      40.060  38.773  10.602  1.00  0.00      D    H  
HETATM 3342  O   HOH D 958       3.555  18.710  21.707  1.00  0.00      D    O  
HETATM 3343  H1  HOH D 958       3.218  19.101  20.851  1.00  0.00      D    H  
HETATM 3344  H2  HOH D 958       3.080  17.849  21.890  1.00  0.00      D    H  
HETATM 3345  O   HOH D 959       6.144   0.785  63.945  1.00  0.00      D    O  
HETATM 3346  H1  HOH D 959       5.806   1.698  63.716  1.00  0.00      D    H  
HETATM 3347  H2  HOH D 959       6.365   0.747  64.920  1.00  0.00      D    H  
HETATM 3348  O   HOH D 960      23.489  20.274  22.611  1.00  0.00      D    O  
HETATM 3349  H1  HOH D 960      23.964  19.678  21.964  1.00  0.00      D    H  
HETATM 3350  H2  HOH D 960      22.840  20.852  22.117  1.00  0.00      D    H  
HETATM 3351  O   HOH D 961      14.001  16.567  83.034  1.00  0.00      D    O  
HETATM 3352  H1  HOH D 961      13.863  17.557  83.063  1.00  0.00      D    H  
HETATM 3353  H2  HOH D 961      14.910  16.346  83.389  1.00  0.00      D    H  
HETATM 3354  O   HOH D 962      23.968  19.381  38.488  1.00  0.00      D    O  
HETATM 3355  H1  HOH D 962      24.724  19.861  38.934  1.00  0.00      D    H  
HETATM 3356  H2  HOH D 962      24.330  18.630  37.936  1.00  0.00      D    H  
HETATM 3357  O   HOH D 963      16.681  40.126  79.192  1.00  0.00      D    O  
HETATM 3358  H1  HOH D 963      17.380  40.313  79.882  1.00  0.00      D    H  
HETATM 3359  H2  HOH D 963      16.347  39.189  79.301  1.00  0.00      D    H  
HETATM 3360  O   HOH D 964      17.535  16.265  91.047  1.00  0.00      D    O  
HETATM 3361  H1  HOH D 964      18.147  15.504  91.265  1.00  0.00      D    H  
HETATM 3362  H2  HOH D 964      16.970  16.023  90.259  1.00  0.00      D    H  
HETATM 3363  O   HOH D 965       1.415  10.227  61.641  1.00  0.00      D    O  
HETATM 3364  H1  HOH D 965       0.934  10.868  62.239  1.00  0.00      D    H  
HETATM 3365  H2  HOH D 965       2.134  10.711  61.143  1.00  0.00      D    H  
HETATM 3366  O   HOH D 966       1.942  34.828  83.956  1.00  0.00      D    O  
HETATM 3367  H1  HOH D 966       1.939  34.547  84.916  1.00  0.00      D    H  
HETATM 3368  H2  HOH D 966       2.628  35.542  83.820  1.00  0.00      D    H  
HETATM 3369  O   HOH D 967      41.851  30.313   6.449  1.00  0.00      D    O  
HETATM 3370  H1  HOH D 967      41.594  29.701   7.198  1.00  0.00      D    H  
HETATM 3371  H2  HOH D 967      41.089  30.927   6.244  1.00  0.00      D    H  
HETATM 3372  O   HOH D 968      44.681   9.708  72.180  1.00  0.00      D    O  
HETATM 3373  H1  HOH D 968      44.838   8.807  72.583  1.00  0.00      D    H  
HETATM 3374  H2  HOH D 968      44.093   9.616  71.376  1.00  0.00      D    H  
HETATM 3375  O   HOH D 969      39.969   1.919  21.614  1.00  0.00      D    O  
HETATM 3376  H1  HOH D 969      40.214   1.227  20.935  1.00  0.00      D    H  
HETATM 3377  H2  HOH D 969      40.783   2.446  21.860  1.00  0.00      D    H  
HETATM 3378  O   HOH D 970      38.455   8.384  95.635  1.00  0.00      D    O  
HETATM 3379  H1  HOH D 970      38.354   9.310  96.000  1.00  0.00      D    H  
HETATM 3380  H2  HOH D 970      39.183   7.909  96.129  1.00  0.00      D    H  
HETATM 3381  O   HOH D 971      22.130   1.989  92.538  1.00  0.00      D    O  
HETATM 3382  H1  HOH D 971      22.734   2.305  93.270  1.00  0.00      D    H  
HETATM 3383  H2  HOH D 971      22.644   1.404  91.910  1.00  0.00      D    H  
HETATM 3384  O   HOH D 972      15.690  37.102  53.299  1.00  0.00      D    O  
HETATM 3385  H1  HOH D 972      14.885  36.546  53.091  1.00  0.00      D    H  
HETATM 3386  H2  HOH D 972      16.365  36.998  52.569  1.00  0.00      D    H  
HETATM 3387  O   HOH D 973      11.023  25.255 103.612  1.00  0.00      D    O  
HETATM 3388  H1  HOH D 973      11.366  26.102 104.019  1.00  0.00      D    H  
HETATM 3389  H2  HOH D 973      10.849  25.401 102.638  1.00  0.00      D    H  
HETATM 3390  O   HOH D 974      11.619  11.480  76.617  1.00  0.00      D    O  
HETATM 3391  H1  HOH D 974      12.488  11.230  76.191  1.00  0.00      D    H  
HETATM 3392  H2  HOH D 974      11.346  12.391  76.308  1.00  0.00      D    H  
HETATM 3393  O   HOH D 975      16.475  19.463  81.377  1.00  0.00      D    O  
HETATM 3394  H1  HOH D 975      16.543  19.788  82.320  1.00  0.00      D    H  
HETATM 3395  H2  HOH D 975      15.512  19.332  81.139  1.00  0.00      D    H  
HETATM 3396  O   HOH D 976      15.412   0.169 107.956  1.00  0.00      D    O  
HETATM 3397  H1  HOH D 976      15.306   1.037 107.471  1.00  0.00      D    H  
HETATM 3398  H2  HOH D 976      16.009  -0.436 107.429  1.00  0.00      D    H  
HETATM 3399  O   HOH D 977      11.048  41.597  83.900  1.00  0.00      D    O  
HETATM 3400  H1  HOH D 977      11.071  42.023  84.805  1.00  0.00      D    H  
HETATM 3401  H2  HOH D 977      10.165  41.781  83.468  1.00  0.00      D    H  
HETATM 3402  O   HOH D 978      38.084  38.533 108.994  1.00  0.00      D    O  
HETATM 3403  H1  HOH D 978      38.159  37.938 109.795  1.00  0.00      D    H  
HETATM 3404  H2  HOH D 978      38.274  39.477 109.262  1.00  0.00      D    H  
HETATM 3405  O   HOH D 979      18.981  37.559  15.568  1.00  0.00      D    O  
HETATM 3406  H1  HOH D 979      19.712  38.223  15.409  1.00  0.00      D    H  
HETATM 3407  H2  HOH D 979      18.178  37.812  15.029  1.00  0.00      D    H  
HETATM 3408  O   HOH D 980      46.274  39.954  19.336  1.00  0.00      D    O  
HETATM 3409  H1  HOH D 980      46.084  39.705  20.285  1.00  0.00      D    H  
HETATM 3410  H2  HOH D 980      45.846  40.834  19.130  1.00  0.00      D    H  
HETATM 3411  O   HOH D 981       0.709   3.554  94.217  1.00  0.00      D    O  
HETATM 3412  H1  HOH D 981      -0.237   3.519  93.895  1.00  0.00      D    H  
HETATM 3413  H2  HOH D 981       1.114   4.434  93.968  1.00  0.00      D    H  
HETATM 3414  O   HOH D 982       3.823  31.051  80.658  1.00  0.00      D    O  
HETATM 3415  H1  HOH D 982       3.263  31.729  81.133  1.00  0.00      D    H  
HETATM 3416  H2  HOH D 982       4.780  31.339  80.672  1.00  0.00      D    H  
HETATM 3417  O   HOH D 983      10.933  26.050  55.572  1.00  0.00      D    O  
HETATM 3418  H1  HOH D 983      11.891  26.044  55.287  1.00  0.00      D    H  
HETATM 3419  H2  HOH D 983      10.660  26.984  55.802  1.00  0.00      D    H  
HETATM 3420  O   HOH D 984      28.448   2.722  22.824  1.00  0.00      D    O  
HETATM 3421  H1  HOH D 984      28.345   3.589  22.337  1.00  0.00      D    H  
HETATM 3422  H2  HOH D 984      28.508   2.897  23.806  1.00  0.00      D    H  
HETATM 3423  O   HOH D 985      28.176  38.000  36.782  1.00  0.00      D    O  
HETATM 3424  H1  HOH D 985      27.657  38.180  37.617  1.00  0.00      D    H  
HETATM 3425  H2  HOH D 985      27.648  37.397  36.184  1.00  0.00      D    H  
HETATM 3426  O   HOH D 986      20.146  32.565  56.759  1.00  0.00      D    O  
HETATM 3427  H1  HOH D 986      20.439  33.239  57.437  1.00  0.00      D    H  
HETATM 3428  H2  HOH D 986      20.857  31.870  56.651  1.00  0.00      D    H  
HETATM 3429  O   HOH D 987      12.460  24.017  33.329  1.00  0.00      D    O  
HETATM 3430  H1  HOH D 987      12.696  23.310  32.663  1.00  0.00      D    H  
HETATM 3431  H2  HOH D 987      11.557  23.825  33.714  1.00  0.00      D    H  
HETATM 3432  O   HOH D 988      41.120   5.859  61.317  1.00  0.00      D    O  
HETATM 3433  H1  HOH D 988      40.203   5.771  61.704  1.00  0.00      D    H  
HETATM 3434  H2  HOH D 988      41.327   6.826  61.166  1.00  0.00      D    H  
HETATM 3435  O   HOH D 989      35.987  31.260  31.700  1.00  0.00      D    O  
HETATM 3436  H1  HOH D 989      36.705  31.862  31.349  1.00  0.00      D    H  
HETATM 3437  H2  HOH D 989      36.216  30.975  32.630  1.00  0.00      D    H  
HETATM 3438  O   HOH D 990       3.617  41.850 102.267  1.00  0.00      D    O  
HETATM 3439  H1  HOH D 990       4.302  42.577 102.213  1.00  0.00      D    H  
HETATM 3440  H2  HOH D 990       4.033  41.028 102.658  1.00  0.00      D    H  
HETATM 3441  O   HOH D 991       7.607   8.022  83.955  1.00  0.00      D    O  
HETATM 3442  H1  HOH D 991       7.849   8.130  84.920  1.00  0.00      D    H  
HETATM 3443  H2  HOH D 991       6.905   7.316  83.864  1.00  0.00      D    H  
HETATM 3444  O   HOH D 992      46.542   8.253  61.609  1.00  0.00      D    O  
HETATM 3445  H1  HOH D 992      46.524   7.430  61.042  1.00  0.00      D    H  
HETATM 3446  H2  HOH D 992      45.741   8.816  61.405  1.00  0.00      D    H  
HETATM 3447  O   HOH D 993      41.156  31.838  38.868  1.00  0.00      D    O  
HETATM 3448  H1  HOH D 993      41.573  31.419  39.675  1.00  0.00      D    H  
HETATM 3449  H2  HOH D 993      41.337  32.822  38.873  1.00  0.00      D    H  
HETATM 3450  O   HOH D 994      29.069  35.366  12.397  1.00  0.00      D    O  
HETATM 3451  H1  HOH D 994      29.936  35.865  12.377  1.00  0.00      D    H  
HETATM 3452  H2  HOH D 994      29.246  34.397  12.570  1.00  0.00      D    H  
HETATM 3453  O   HOH D 995      24.602   4.938  37.902  1.00  0.00      D    O  
HETATM 3454  H1  HOH D 995      24.475   4.480  38.781  1.00  0.00      D    H  
HETATM 3455  H2  HOH D 995      24.426   4.292  37.160  1.00  0.00      D    H  
HETATM 3456  O   HOH D 996      20.200  38.351 110.338  1.00  0.00      D    O  
HETATM 3457  H1  HOH D 996      19.521  37.787 110.809  1.00  0.00      D    H  
HETATM 3458  H2  HOH D 996      19.796  39.235 110.106  1.00  0.00      D    H  
HETATM 3459  O   HOH D 997      32.316  27.347  31.000  1.00  0.00      D    O  
HETATM 3460  H1  HOH D 997      32.162  26.422  31.347  1.00  0.00      D    H  
HETATM 3461  H2  HOH D 997      33.281  27.587  31.107  1.00  0.00      D    H  
HETATM 3462  O   HOH D 998      17.038  22.660 112.031  1.00  0.00      D    O  
HETATM 3463  H1  HOH D 998      17.583  23.432 111.705  1.00  0.00      D    H  
HETATM 3464  H2  HOH D 998      16.108  22.968 112.229  1.00  0.00      D    H  
HETATM 3465  O   HOH D 999      26.882  27.260  81.513  1.00  0.00      D    O  
HETATM 3466  H1  HOH D 999      27.869  27.102  81.532  1.00  0.00      D    H  
HETATM 3467  H2  HOH D 999      26.697  28.231  81.664  1.00  0.00      D    H  
HETATM 3468  O   HOH D1000      19.098  30.789  99.466  1.00  0.00      D    O  
HETATM 3469  H1  HOH D1000      19.137  29.840  99.152  1.00  0.00      D    H  
HETATM 3470  H2  HOH D1000      19.260  30.821 100.452  1.00  0.00      D    H  
HETATM 3471  O   HOH D1001      48.722  17.138  16.099  1.00  0.00      D    O  
HETATM 3472  H1  HOH D1001      49.222  17.987  16.268  1.00  0.00      D    H  
HETATM 3473  H2  HOH D1001      49.355  16.438  15.768  1.00  0.00      D    H  
HETATM 3474  O   HOH D1002      17.295  22.202   5.742  1.00  0.00      D    O  
HETATM 3475  H1  HOH D1002      17.071  21.402   5.185  1.00  0.00      D    H  
HETATM 3476  H2  HOH D1002      16.764  22.179   6.589  1.00  0.00      D    H  
HETATM 3477  O   HOH D1003      33.880  13.210 113.814  1.00  0.00      D    O  
HETATM 3478  H1  HOH D1003      33.159  13.800 114.176  1.00  0.00      D    H  
HETATM 3479  H2  HOH D1003      33.987  13.377 112.834  1.00  0.00      D    H  
HETATM 3480  O   HOH D1004      41.687  16.293  97.114  1.00  0.00      D    O  
HETATM 3481  H1  HOH D1004      42.423  16.040  96.486  1.00  0.00      D    H  
HETATM 3482  H2  HOH D1004      41.011  16.847  96.629  1.00  0.00      D    H  
HETATM 3483  O   HOH D1005      15.375  10.703  16.445  1.00  0.00      D    O  
HETATM 3484  H1  HOH D1005      16.314  10.361  16.418  1.00  0.00      D    H  
HETATM 3485  H2  HOH D1005      15.015  10.615  17.374  1.00  0.00      D    H  
HETATM 3486  O   HOH D1006      40.784   2.893   9.567  1.00  0.00      D    O  
HETATM 3487  H1  HOH D1006      40.247   2.884  10.411  1.00  0.00      D    H  
HETATM 3488  H2  HOH D1006      40.969   1.953   9.280  1.00  0.00      D    H  
HETATM 3489  O   HOH D1007      15.677  13.528 117.664  1.00  0.00      D    O  
HETATM 3490  H1  HOH D1007      16.307  14.302 117.602  1.00  0.00      D    H  
HETATM 3491  H2  HOH D1007      15.421  13.383 118.620  1.00  0.00      D    H  
HETATM 3492  O   HOH D1008       4.540  14.117  12.830  1.00  0.00      D    O  
HETATM 3493  H1  HOH D1008       3.906  14.875  12.676  1.00  0.00      D    H  
HETATM 3494  H2  HOH D1008       4.367  13.397  12.158  1.00  0.00      D    H  
HETATM 3495  O   HOH D1009      28.488   5.706  66.789  1.00  0.00      D    O  
HETATM 3496  H1  HOH D1009      27.510   5.912  66.801  1.00  0.00      D    H  
HETATM 3497  H2  HOH D1009      29.006   6.539  66.983  1.00  0.00      D    H  
HETATM 3498  O   HOH D1010      32.083  23.725  84.695  1.00  0.00      D    O  
HETATM 3499  H1  HOH D1010      31.185  24.141  84.841  1.00  0.00      D    H  
HETATM 3500  H2  HOH D1010      31.967  22.793  84.351  1.00  0.00      D    H  
HETATM 3501  O   HOH D1011       9.859  14.977 103.298  1.00  0.00      D    O  
HETATM 3502  H1  HOH D1011       9.010  15.045 103.822  1.00  0.00      D    H  
HETATM 3503  H2  HOH D1011      10.388  15.818 103.411  1.00  0.00      D    H  
HETATM 3504  O   HOH D1012      45.669   0.525  37.857  1.00  0.00      D    O  
HETATM 3505  H1  HOH D1012      45.316  -0.017  38.620  1.00  0.00      D    H  
HETATM 3506  H2  HOH D1012      46.664   0.438  37.818  1.00  0.00      D    H  
HETATM 3507  O   HOH D1013      13.021  35.592  61.149  1.00  0.00      D    O  
HETATM 3508  H1  HOH D1013      13.224  36.336  61.785  1.00  0.00      D    H  
HETATM 3509  H2  HOH D1013      12.242  35.847  60.576  1.00  0.00      D    H  
HETATM 3510  O   HOH D1014       3.997  28.582   5.985  1.00  0.00      D    O  
HETATM 3511  H1  HOH D1014       4.906  28.180   5.871  1.00  0.00      D    H  
HETATM 3512  H2  HOH D1014       3.302  27.874   5.860  1.00  0.00      D    H  
HETATM 3513  O   HOH D1015       0.903  37.795  79.134  1.00  0.00      D    O  
HETATM 3514  H1  HOH D1015       0.303  37.091  78.755  1.00  0.00      D    H  
HETATM 3515  H2  HOH D1015       1.251  38.371  78.394  1.00  0.00      D    H  
HETATM 3516  O   HOH D1016      32.791  24.026  47.938  1.00  0.00      D    O  
HETATM 3517  H1  HOH D1016      32.542  23.139  48.326  1.00  0.00      D    H  
HETATM 3518  H2  HOH D1016      32.203  24.225  47.154  1.00  0.00      D    H  
HETATM 3519  O   HOH D1017      15.868  33.159  89.657  1.00  0.00      D    O  
HETATM 3520  H1  HOH D1017      15.545  33.626  88.834  1.00  0.00      D    H  
HETATM 3521  H2  HOH D1017      16.481  32.412  89.398  1.00  0.00      D    H  
HETATM 3522  O   HOH D1018      36.896   6.072  29.323  1.00  0.00      D    O  
HETATM 3523  H1  HOH D1018      37.583   5.971  30.043  1.00  0.00      D    H  
HETATM 3524  H2  HOH D1018      37.277   5.760  28.453  1.00  0.00      D    H  
HETATM 3525  O   HOH D1019      35.316  22.429  65.903  1.00  0.00      D    O  
HETATM 3526  H1  HOH D1019      35.311  21.608  66.474  1.00  0.00      D    H  
HETATM 3527  H2  HOH D1019      35.049  22.186  64.970  1.00  0.00      D    H  
HETATM 3528  O   HOH D1020      40.923  13.755  80.436  1.00  0.00      D    O  
HETATM 3529  H1  HOH D1020      41.367  14.635  80.604  1.00  0.00      D    H  
HETATM 3530  H2  HOH D1020      39.948  13.900  80.267  1.00  0.00      D    H  
HETATM 3531  O   HOH D1021      28.149  13.195  96.616  1.00  0.00      D    O  
HETATM 3532  H1  HOH D1021      28.845  12.497  96.787  1.00  0.00      D    H  
HETATM 3533  H2  HOH D1021      27.581  13.305  97.432  1.00  0.00      D    H  
HETATM 3534  O   HOH D1022       1.543  19.927  32.804  1.00  0.00      D    O  
HETATM 3535  H1  HOH D1022       2.358  19.879  32.228  1.00  0.00      D    H  
HETATM 3536  H2  HOH D1022       1.816  20.013  33.762  1.00  0.00      D    H  
HETATM 3537  O   HOH D1023      46.345  11.925  21.919  1.00  0.00      D    O  
HETATM 3538  H1  HOH D1023      45.650  11.785  22.624  1.00  0.00      D    H  
HETATM 3539  H2  HOH D1023      47.245  11.689  22.286  1.00  0.00      D    H  
HETATM 3540  O   HOH D1024      47.381  29.675  33.030  1.00  0.00      D    O  
HETATM 3541  H1  HOH D1024      46.492  29.624  32.576  1.00  0.00      D    H  
HETATM 3542  H2  HOH D1024      48.090  29.335  32.412  1.00  0.00      D    H  
HETATM 3543  O   HOH D1025      15.103  35.927 109.876  1.00  0.00      D    O  
HETATM 3544  H1  HOH D1025      14.701  36.001 108.963  1.00  0.00      D    H  
HETATM 3545  H2  HOH D1025      14.440  35.512 110.499  1.00  0.00      D    H  
HETATM 3546  O   HOH D1026      16.711  10.613  50.759  1.00  0.00      D    O  
HETATM 3547  H1  HOH D1026      17.206   9.781  50.508  1.00  0.00      D    H  
HETATM 3548  H2  HOH D1026      16.900  10.838  51.715  1.00  0.00      D    H  
HETATM 3549  O   HOH D1027      48.751   7.218  94.918  1.00  0.00      D    O  
HETATM 3550  H1  HOH D1027      47.762   7.281  95.048  1.00  0.00      D    H  
HETATM 3551  H2  HOH D1027      49.217   7.595  95.718  1.00  0.00      D    H  
HETATM 3552  O   HOH D1028      35.453  19.966 117.096  1.00  0.00      D    O  
HETATM 3553  H1  HOH D1028      34.850  20.669 117.472  1.00  0.00      D    H  
HETATM 3554  H2  HOH D1028      35.312  19.107 117.588  1.00  0.00      D    H  
HETATM 3555  O   HOH D1029      22.681  40.134   3.164  1.00  0.00      D    O  
HETATM 3556  H1  HOH D1029      21.711  40.049   3.392  1.00  0.00      D    H  
HETATM 3557  H2  HOH D1029      22.892  41.090   2.956  1.00  0.00      D    H  
HETATM 3558  O   HOH D1030       4.124  16.969  67.382  1.00  0.00      D    O  
HETATM 3559  H1  HOH D1030       3.361  17.225  67.974  1.00  0.00      D    H  
HETATM 3560  H2  HOH D1030       4.270  17.683  66.698  1.00  0.00      D    H  
HETATM 3561  O   HOH D1031      33.901  11.508  72.333  1.00  0.00      D    O  
HETATM 3562  H1  HOH D1031      33.657  11.361  73.291  1.00  0.00      D    H  
HETATM 3563  H2  HOH D1031      33.984  12.489  72.157  1.00  0.00      D    H  
HETATM 3564  O   HOH D1032      27.267  30.359  35.411  1.00  0.00      D    O  
HETATM 3565  H1  HOH D1032      27.725  31.240  35.291  1.00  0.00      D    H  
HETATM 3566  H2  HOH D1032      26.560  30.253  34.711  1.00  0.00      D    H  
HETATM 3567  O   HOH D1033       7.204  36.170 107.934  1.00  0.00      D    O  
HETATM 3568  H1  HOH D1033       6.678  36.788 107.350  1.00  0.00      D    H  
HETATM 3569  H2  HOH D1033       7.323  35.293 107.468  1.00  0.00      D    H  
HETATM 3570  O   HOH D1034      18.086   1.660  34.494  1.00  0.00      D    O  
HETATM 3571  H1  HOH D1034      17.135   1.964  34.435  1.00  0.00      D    H  
HETATM 3572  H2  HOH D1034      18.682   2.452  34.628  1.00  0.00      D    H  
HETATM 3573  O   HOH D1035       5.846  11.232  71.039  1.00  0.00      D    O  
HETATM 3574  H1  HOH D1035       6.041  10.339  70.633  1.00  0.00      D    H  
HETATM 3575  H2  HOH D1035       6.137  11.954  70.412  1.00  0.00      D    H  
HETATM 3576  O   HOH D1036      17.983   8.738 108.301  1.00  0.00      D    O  
HETATM 3577  H1  HOH D1036      18.693   8.112 108.623  1.00  0.00      D    H  
HETATM 3578  H2  HOH D1036      17.410   8.272 107.627  1.00  0.00      D    H  
HETATM 3579  O   HOH D1037      12.058  22.833  28.927  1.00  0.00      D    O  
HETATM 3580  H1  HOH D1037      12.473  23.739  29.013  1.00  0.00      D    H  
HETATM 3581  H2  HOH D1037      12.343  22.416  28.064  1.00  0.00      D    H  
HETATM 3582  O   HOH D1038       2.811  39.816  97.782  1.00  0.00      D    O  
HETATM 3583  H1  HOH D1038       3.756  39.798  98.109  1.00  0.00      D    H  
HETATM 3584  H2  HOH D1038       2.201  39.503  98.510  1.00  0.00      D    H  
HETATM 3585  O   HOH D1039       6.157  15.352  66.890  1.00  0.00      D    O  
HETATM 3586  H1  HOH D1039       5.474  16.064  67.053  1.00  0.00      D    H  
HETATM 3587  H2  HOH D1039       7.071  15.756  66.912  1.00  0.00      D    H  
HETATM 3588  O   HOH D1040      28.210  32.091  70.640  1.00  0.00      D    O  
HETATM 3589  H1  HOH D1040      27.919  31.736  69.751  1.00  0.00      D    H  
HETATM 3590  H2  HOH D1040      27.937  33.050  70.722  1.00  0.00      D    H  
HETATM 3591  O   HOH D1041      41.994  14.729  91.684  1.00  0.00      D    O  
HETATM 3592  H1  HOH D1041      41.130  15.077  92.048  1.00  0.00      D    H  
HETATM 3593  H2  HOH D1041      42.417  15.426  91.106  1.00  0.00      D    H  
HETATM 3594  O   HOH D1042      42.353   0.676 110.166  1.00  0.00      D    O  
HETATM 3595  H1  HOH D1042      42.482   1.629 110.441  1.00  0.00      D    H  
HETATM 3596  H2  HOH D1042      41.410   0.542 109.863  1.00  0.00      D    H  
HETATM 3597  O   HOH D1043      31.535  37.414  84.035  1.00  0.00      D    O  
HETATM 3598  H1  HOH D1043      31.375  36.651  84.662  1.00  0.00      D    H  
HETATM 3599  H2  HOH D1043      31.539  38.272  84.548  1.00  0.00      D    H  
HETATM 3600  O   HOH D1044      11.968  33.813  27.657  1.00  0.00      D    O  
HETATM 3601  H1  HOH D1044      11.226  34.442  27.423  1.00  0.00      D    H  
HETATM 3602  H2  HOH D1044      12.417  33.501  26.820  1.00  0.00      D    H  
HETATM 3603  O   HOH D1045      17.314  24.150  63.414  1.00  0.00      D    O  
HETATM 3604  H1  HOH D1045      17.871  24.955  63.622  1.00  0.00      D    H  
HETATM 3605  H2  HOH D1045      17.686  23.355  63.892  1.00  0.00      D    H  
HETATM 3606  O   HOH D1046       9.552  24.518  92.456  1.00  0.00      D    O  
HETATM 3607  H1  HOH D1046      10.440  24.058  92.441  1.00  0.00      D    H  
HETATM 3608  H2  HOH D1046       9.541  25.246  91.770  1.00  0.00      D    H  
HETATM 3609  O   HOH D1047      35.375   7.147   8.471  1.00  0.00      D    O  
HETATM 3610  H1  HOH D1047      35.280   7.621   9.347  1.00  0.00      D    H  
HETATM 3611  H2  HOH D1047      36.238   7.412   8.041  1.00  0.00      D    H  
HETATM 3612  O   HOH D1048       5.327  17.096  27.625  1.00  0.00      D    O  
HETATM 3613  H1  HOH D1048       4.692  17.777  27.261  1.00  0.00      D    H  
HETATM 3614  H2  HOH D1048       4.936  16.182  27.515  1.00  0.00      D    H  
HETATM 3615  O   HOH D1049       7.886  14.224  34.466  1.00  0.00      D    O  
HETATM 3616  H1  HOH D1049       7.659  14.163  33.494  1.00  0.00      D    H  
HETATM 3617  H2  HOH D1049       7.695  15.149  34.795  1.00  0.00      D    H  
HETATM 3618  O   HOH D1050      11.155  14.509   6.811  1.00  0.00      D    O  
HETATM 3619  H1  HOH D1050      10.811  13.939   6.065  1.00  0.00      D    H  
HETATM 3620  H2  HOH D1050      10.594  14.365   7.626  1.00  0.00      D    H  
HETATM 3621  O   HOH D1051      26.345   6.547  13.912  1.00  0.00      D    O  
HETATM 3622  H1  HOH D1051      25.549   5.977  13.708  1.00  0.00      D    H  
HETATM 3623  H2  HOH D1051      26.974   6.532  13.134  1.00  0.00      D    H  
HETATM 3624  O   HOH D1052      27.387  15.306  24.723  1.00  0.00      D    O  
HETATM 3625  H1  HOH D1052      28.377  15.340  24.857  1.00  0.00      D    H  
HETATM 3626  H2  HOH D1052      26.976  16.153  25.060  1.00  0.00      D    H  
HETATM 3627  O   HOH D1053       1.760  38.812  25.272  1.00  0.00      D    O  
HETATM 3628  H1  HOH D1053       2.093  39.589  24.737  1.00  0.00      D    H  
HETATM 3629  H2  HOH D1053       2.266  37.989  25.013  1.00  0.00      D    H  
HETATM 3630  O   HOH D1054      32.161   5.618  44.158  1.00  0.00      D    O  
HETATM 3631  H1  HOH D1054      31.931   6.170  44.959  1.00  0.00      D    H  
HETATM 3632  H2  HOH D1054      32.764   4.869  44.431  1.00  0.00      D    H  
HETATM 3633  O   HOH D1055      29.749  41.020  24.873  1.00  0.00      D    O  
HETATM 3634  H1  HOH D1055      30.571  40.563  25.213  1.00  0.00      D    H  
HETATM 3635  H2  HOH D1055      29.913  41.352  23.944  1.00  0.00      D    H  
HETATM 3636  O   HOH D1056       3.202  37.618  55.633  1.00  0.00      D    O  
HETATM 3637  H1  HOH D1056       3.905  36.934  55.827  1.00  0.00      D    H  
HETATM 3638  H2  HOH D1056       2.544  37.643  56.386  1.00  0.00      D    H  
HETATM 3639  O   HOH D1057      33.099  42.419  41.987  1.00  0.00      D    O  
HETATM 3640  H1  HOH D1057      32.300  42.639  42.547  1.00  0.00      D    H  
HETATM 3641  H2  HOH D1057      33.900  42.314  42.577  1.00  0.00      D    H  
HETATM 3642  O   HOH D1058      39.478  21.777  47.222  1.00  0.00      D    O  
HETATM 3643  H1  HOH D1058      39.981  21.492  48.038  1.00  0.00      D    H  
HETATM 3644  H2  HOH D1058      39.658  22.743  47.040  1.00  0.00      D    H  
HETATM 3645  O   HOH D1059      35.479  38.316  89.910  1.00  0.00      D    O  
HETATM 3646  H1  HOH D1059      34.586  38.766  89.921  1.00  0.00      D    H  
HETATM 3647  H2  HOH D1059      35.849  38.331  88.981  1.00  0.00      D    H  
HETATM 3648  O   HOH D1060       0.867  28.397  74.220  1.00  0.00      D    O  
HETATM 3649  H1  HOH D1060       0.351  29.117  73.757  1.00  0.00      D    H  
HETATM 3650  H2  HOH D1060       1.766  28.748  74.482  1.00  0.00      D    H  
HETATM 3651  O   HOH D1061      37.336  23.391  97.493  1.00  0.00      D    O  
HETATM 3652  H1  HOH D1061      37.445  22.890  98.351  1.00  0.00      D    H  
HETATM 3653  H2  HOH D1061      36.496  23.933  97.527  1.00  0.00      D    H  
HETATM 3654  O   HOH D1062      39.802  32.635  33.326  1.00  0.00      D    O  
HETATM 3655  H1  HOH D1062      40.770  32.657  33.075  1.00  0.00      D    H  
HETATM 3656  H2  HOH D1062      39.258  33.043  32.593  1.00  0.00      D    H  
HETATM 3657  O   HOH D1063      -0.198  24.325 118.007  1.00  0.00      D    O  
HETATM 3658  H1  HOH D1063       0.318  23.571 117.601  1.00  0.00      D    H  
HETATM 3659  H2  HOH D1063       0.040  24.409 118.975  1.00  0.00      D    H  
HETATM 3660  O   HOH D1064      21.364   2.108  23.105  1.00  0.00      D    O  
HETATM 3661  H1  HOH D1064      21.160   1.253  22.626  1.00  0.00      D    H  
HETATM 3662  H2  HOH D1064      22.351   2.267  23.095  1.00  0.00      D    H  
HETATM 3663  O   HOH D1065      27.834  21.574  46.921  1.00  0.00      D    O  
HETATM 3664  H1  HOH D1065      27.771  20.576  46.927  1.00  0.00      D    H  
HETATM 3665  H2  HOH D1065      27.195  21.945  46.247  1.00  0.00      D    H  
HETATM 3666  O   HOH D1066      16.140  31.935 103.976  1.00  0.00      D    O  
HETATM 3667  H1  HOH D1066      15.500  31.395 104.521  1.00  0.00      D    H  
HETATM 3668  H2  HOH D1066      17.078  31.706 104.239  1.00  0.00      D    H  
HETATM 3669  O   HOH D1067      44.034  22.589  81.927  1.00  0.00      D    O  
HETATM 3670  H1  HOH D1067      43.401  21.828  82.066  1.00  0.00      D    H  
HETATM 3671  H2  HOH D1067      43.542  23.454  82.025  1.00  0.00      D    H  
HETATM 3672  O   HOH D1068      21.212  32.836  87.306  1.00  0.00      D    O  
HETATM 3673  H1  HOH D1068      21.658  33.552  86.768  1.00  0.00      D    H  
HETATM 3674  H2  HOH D1068      21.896  32.357  87.855  1.00  0.00      D    H  
HETATM 3675  O   HOH D1069      26.366   3.248 110.411  1.00  0.00      D    O  
HETATM 3676  H1  HOH D1069      26.327   2.260 110.562  1.00  0.00      D    H  
HETATM 3677  H2  HOH D1069      27.318   3.529 110.294  1.00  0.00      D    H  
HETATM 3678  O   HOH D1070      26.733  15.350  84.591  1.00  0.00      D    O  
HETATM 3679  H1  HOH D1070      27.026  14.419  84.374  1.00  0.00      D    H  
HETATM 3680  H2  HOH D1070      27.472  15.990  84.379  1.00  0.00      D    H  
HETATM 3681  O   HOH D1071      37.799   7.213 109.641  1.00  0.00      D    O  
HETATM 3682  H1  HOH D1071      38.425   6.715 109.041  1.00  0.00      D    H  
HETATM 3683  H2  HOH D1071      36.879   6.830 109.555  1.00  0.00      D    H  
HETATM 3684  O   HOH D1072      21.291  21.830  48.884  1.00  0.00      D    O  
HETATM 3685  H1  HOH D1072      21.975  22.085  49.568  1.00  0.00      D    H  
HETATM 3686  H2  HOH D1072      21.047  20.867  49.000  1.00  0.00      D    H  
HETATM 3687  O   HOH D1073      13.323   3.757  10.139  1.00  0.00      D    O  
HETATM 3688  H1  HOH D1073      12.692   4.016  10.871  1.00  0.00      D    H  
HETATM 3689  H2  HOH D1073      14.037   3.163  10.509  1.00  0.00      D    H  
HETATM 3690  O   HOH D1074      16.012  26.007 105.465  1.00  0.00      D    O  
HETATM 3691  H1  HOH D1074      16.442  25.109 105.370  1.00  0.00      D    H  
HETATM 3692  H2  HOH D1074      16.374  26.465 106.277  1.00  0.00      D    H  
HETATM 3693  O   HOH D1075      17.843  39.745  46.078  1.00  0.00      D    O  
HETATM 3694  H1  HOH D1075      18.580  39.992  45.449  1.00  0.00      D    H  
HETATM 3695  H2  HOH D1075      17.178  39.169  45.602  1.00  0.00      D    H  
HETATM 3696  O   HOH D1076       2.166  13.933   8.101  1.00  0.00      D    O  
HETATM 3697  H1  HOH D1076       1.773  14.776   8.468  1.00  0.00      D    H  
HETATM 3698  H2  HOH D1076       1.710  13.145   8.515  1.00  0.00      D    H  
HETATM 3699  O   HOH D1077      45.114   4.446  94.467  1.00  0.00      D    O  
HETATM 3700  H1  HOH D1077      44.290   3.893  94.589  1.00  0.00      D    H  
HETATM 3701  H2  HOH D1077      45.822   3.895  94.024  1.00  0.00      D    H  
HETATM 3702  O   HOH D1078       9.284  20.975  34.740  1.00  0.00      D    O  
HETATM 3703  H1  HOH D1078       9.270  20.077  34.299  1.00  0.00      D    H  
HETATM 3704  H2  HOH D1078       9.227  20.859  35.732  1.00  0.00      D    H  
HETATM 3705  O   HOH D1079      30.183  40.118  47.235  1.00  0.00      D    O  
HETATM 3706  H1  HOH D1079      29.821  39.359  46.692  1.00  0.00      D    H  
HETATM 3707  H2  HOH D1079      30.467  39.780  48.132  1.00  0.00      D    H  
HETATM 3708  O   HOH D1080      31.195  12.430  71.083  1.00  0.00      D    O  
HETATM 3709  H1  HOH D1080      31.267  11.965  71.966  1.00  0.00      D    H  
HETATM 3710  H2  HOH D1080      31.541  13.364  71.170  1.00  0.00      D    H  
HETATM 3711  O   HOH D1081      43.225  26.920  38.586  1.00  0.00      D    O  
HETATM 3712  H1  HOH D1081      43.951  27.000  37.903  1.00  0.00      D    H  
HETATM 3713  H2  HOH D1081      43.473  26.218  39.254  1.00  0.00      D    H  
HETATM 3714  O   HOH D1082      25.903  21.923  92.359  1.00  0.00      D    O  
HETATM 3715  H1  HOH D1082      26.343  22.801  92.545  1.00  0.00      D    H  
HETATM 3716  H2  HOH D1082      25.644  21.878  91.394  1.00  0.00      D    H  
HETATM 3717  O   HOH D1083      42.208  21.067  59.967  1.00  0.00      D    O  
HETATM 3718  H1  HOH D1083      41.449  21.023  60.617  1.00  0.00      D    H  
HETATM 3719  H2  HOH D1083      41.869  21.381  59.080  1.00  0.00      D    H  
HETATM 3720  O   HOH D1084      21.326  26.971  13.239  1.00  0.00      D    O  
HETATM 3721  H1  HOH D1084      20.861  26.343  13.863  1.00  0.00      D    H  
HETATM 3722  H2  HOH D1084      20.954  26.861  12.317  1.00  0.00      D    H  
HETATM 3723  O   HOH D1085      11.454  15.134  45.585  1.00  0.00      D    O  
HETATM 3724  H1  HOH D1085      10.932  15.816  46.097  1.00  0.00      D    H  
HETATM 3725  H2  HOH D1085      11.487  15.395  44.621  1.00  0.00      D    H  
HETATM 3726  O   HOH D1086      21.309   8.179 117.947  1.00  0.00      D    O  
HETATM 3727  H1  HOH D1086      20.836   8.482 118.774  1.00  0.00      D    H  
HETATM 3728  H2  HOH D1086      21.893   7.397 118.164  1.00  0.00      D    H  
HETATM 3729  O   HOH D1087       8.672  21.964  54.740  1.00  0.00      D    O  
HETATM 3730  H1  HOH D1087       8.484  20.985  54.661  1.00  0.00      D    H  
HETATM 3731  H2  HOH D1087       8.160  22.459  54.038  1.00  0.00      D    H  
HETATM 3732  O   HOH D1088      11.529  10.943  31.670  1.00  0.00      D    O  
HETATM 3733  H1  HOH D1088      12.203  10.782  32.391  1.00  0.00      D    H  
HETATM 3734  H2  HOH D1088      11.989  11.304  30.859  1.00  0.00      D    H  
HETATM 3735  O   HOH D1089      46.813  24.967  12.691  1.00  0.00      D    O  
HETATM 3736  H1  HOH D1089      46.894  24.911  11.696  1.00  0.00      D    H  
HETATM 3737  H2  HOH D1089      47.203  25.831  13.009  1.00  0.00      D    H  
HETATM 3738  O   HOH D1090       2.795   0.733  18.517  1.00  0.00      D    O  
HETATM 3739  H1  HOH D1090       3.378  -0.075  18.603  1.00  0.00      D    H  
HETATM 3740  H2  HOH D1090       2.197   0.800  19.315  1.00  0.00      D    H  
HETATM 3741  O   HOH D1091       8.316  36.133   7.934  1.00  0.00      D    O  
HETATM 3742  H1  HOH D1091       8.228  35.235   7.502  1.00  0.00      D    H  
HETATM 3743  H2  HOH D1091       8.025  36.842   7.293  1.00  0.00      D    H  
HETATM 3744  O   HOH D1092      31.931  36.464  92.347  1.00  0.00      D    O  
HETATM 3745  H1  HOH D1092      31.718  35.743  91.686  1.00  0.00      D    H  
HETATM 3746  H2  HOH D1092      32.919  36.502  92.492  1.00  0.00      D    H  
HETATM 3747  O   HOH D1093      11.777  17.186   6.445  1.00  0.00      D    O  
HETATM 3748  H1  HOH D1093      11.681  16.195   6.535  1.00  0.00      D    H  
HETATM 3749  H2  HOH D1093      12.738  17.439   6.550  1.00  0.00      D    H  
HETATM 3750  O   HOH D1094      23.872   9.416  23.989  1.00  0.00      D    O  
HETATM 3751  H1  HOH D1094      22.914   9.144  24.082  1.00  0.00      D    H  
HETATM 3752  H2  HOH D1094      24.045  10.224  24.552  1.00  0.00      D    H  
HETATM 3753  O   HOH D1095      22.108  21.073 101.133  1.00  0.00      D    O  
HETATM 3754  H1  HOH D1095      22.558  21.625 100.431  1.00  0.00      D    H  
HETATM 3755  H2  HOH D1095      21.357  21.596 101.537  1.00  0.00      D    H  
HETATM 3756  O   HOH D1096      32.598  16.840  50.722  1.00  0.00      D    O  
HETATM 3757  H1  HOH D1096      32.584  16.272  49.899  1.00  0.00      D    H  
HETATM 3758  H2  HOH D1096      32.744  16.261  51.525  1.00  0.00      D    H  
HETATM 3759  O   HOH D1097      17.802   4.776  74.307  1.00  0.00      D    O  
HETATM 3760  H1  HOH D1097      17.412   5.640  73.989  1.00  0.00      D    H  
HETATM 3761  H2  HOH D1097      17.730   4.724  75.303  1.00  0.00      D    H  
HETATM 3762  O   HOH D1098      49.166  31.526  93.010  1.00  0.00      D    O  
HETATM 3763  H1  HOH D1098      48.424  31.584  92.342  1.00  0.00      D    H  
HETATM 3764  H2  HOH D1098      48.910  32.029  93.836  1.00  0.00      D    H  
HETATM 3765  O   HOH D1099      14.691   0.669  21.662  1.00  0.00      D    O  
HETATM 3766  H1  HOH D1099      13.789   1.101  21.667  1.00  0.00      D    H  
HETATM 3767  H2  HOH D1099      15.268   1.095  22.360  1.00  0.00      D    H  
HETATM 3768  O   HOH D1100      31.115   4.497  79.977  1.00  0.00      D    O  
HETATM 3769  H1  HOH D1100      30.242   4.261  80.403  1.00  0.00      D    H  
HETATM 3770  H2  HOH D1100      31.320   5.461  80.149  1.00  0.00      D    H  
HETATM 3771  O   HOH D1101      27.496  39.692  49.519  1.00  0.00      D    O  
HETATM 3772  H1  HOH D1101      26.868  39.282  48.857  1.00  0.00      D    H  
HETATM 3773  H2  HOH D1101      27.887  40.527  49.134  1.00  0.00      D    H  
HETATM 3774  O   HOH D1102      27.253  11.987  15.891  1.00  0.00      D    O  
HETATM 3775  H1  HOH D1102      26.494  12.261  15.300  1.00  0.00      D    H  
HETATM 3776  H2  HOH D1102      27.321  12.619  16.662  1.00  0.00      D    H  
HETATM 3777  O   HOH D1103      18.183  12.572 102.809  1.00  0.00      D    O  
HETATM 3778  H1  HOH D1103      18.805  13.162 103.325  1.00  0.00      D    H  
HETATM 3779  H2  HOH D1103      17.270  12.616 103.213  1.00  0.00      D    H  
HETATM 3780  O   HOH D1104      19.568   5.558  67.191  1.00  0.00      D    O  
HETATM 3781  H1  HOH D1104      20.240   5.798  67.892  1.00  0.00      D    H  
HETATM 3782  H2  HOH D1104      19.848   4.713  66.736  1.00  0.00      D    H  
HETATM 3783  O   HOH D1105      41.692   5.169 117.833  1.00  0.00      D    O  
HETATM 3784  H1  HOH D1105      42.633   4.861 117.971  1.00  0.00      D    H  
HETATM 3785  H2  HOH D1105      41.227   5.227 118.716  1.00  0.00      D    H  
HETATM 3786  O   HOH D1106       1.129  21.282  79.650  1.00  0.00      D    O  
HETATM 3787  H1  HOH D1106       0.182  21.312  79.968  1.00  0.00      D    H  
HETATM 3788  H2  HOH D1106       1.174  20.794  78.779  1.00  0.00      D    H  
HETATM 3789  O   HOH D1107      18.520  27.431  51.248  1.00  0.00      D    O  
HETATM 3790  H1  HOH D1107      18.017  28.287  51.128  1.00  0.00      D    H  
HETATM 3791  H2  HOH D1107      19.398  27.492  50.773  1.00  0.00      D    H  
HETATM 3792  O   HOH D1108       1.655   7.614  59.296  1.00  0.00      D    O  
HETATM 3793  H1  HOH D1108       1.772   7.591  60.288  1.00  0.00      D    H  
HETATM 3794  H2  HOH D1108       2.385   8.160  58.886  1.00  0.00      D    H  
HETATM 3795  O   HOH D1109      35.873  42.234  88.130  1.00  0.00      D    O  
HETATM 3796  H1  HOH D1109      34.885  42.368  88.203  1.00  0.00      D    H  
HETATM 3797  H2  HOH D1109      36.323  43.121  88.023  1.00  0.00      D    H  
HETATM 3798  O   HOH D1110      26.022  31.564  54.001  1.00  0.00      D    O  
HETATM 3799  H1  HOH D1110      25.987  30.880  53.273  1.00  0.00      D    H  
HETATM 3800  H2  HOH D1110      25.098  31.734  54.343  1.00  0.00      D    H  
HETATM 3801  O   HOH D1111       8.150  39.230  69.233  1.00  0.00      D    O  
HETATM 3802  H1  HOH D1111       8.206  39.858  68.456  1.00  0.00      D    H  
HETATM 3803  H2  HOH D1111       8.509  39.679  70.051  1.00  0.00      D    H  
HETATM 3804  O   HOH D1112      13.762  37.715  13.742  1.00  0.00      D    O  
HETATM 3805  H1  HOH D1112      13.719  37.190  12.892  1.00  0.00      D    H  
HETATM 3806  H2  HOH D1112      13.162  38.512  13.673  1.00  0.00      D    H  
HETATM 3807  O   HOH D1113      18.795   9.929  76.198  1.00  0.00      D    O  
HETATM 3808  H1  HOH D1113      17.927  10.308  76.521  1.00  0.00      D    H  
HETATM 3809  H2  HOH D1113      19.524  10.599  76.338  1.00  0.00      D    H  
HETATM 3810  O   HOH D1114      47.112  25.483 107.430  1.00  0.00      D    O  
HETATM 3811  H1  HOH D1114      46.686  25.815 108.272  1.00  0.00      D    H  
HETATM 3812  H2  HOH D1114      46.601  24.695 107.086  1.00  0.00      D    H  
HETATM 3813  O   HOH D1115      11.209  37.250  89.284  1.00  0.00      D    O  
HETATM 3814  H1  HOH D1115      10.770  37.317  88.387  1.00  0.00      D    H  
HETATM 3815  H2  HOH D1115      11.603  36.338  89.395  1.00  0.00      D    H  
HETATM 3816  O   HOH D1116      31.598   3.363 107.903  1.00  0.00      D    O  
HETATM 3817  H1  HOH D1116      32.429   3.917 107.857  1.00  0.00      D    H  
HETATM 3818  H2  HOH D1116      31.330   3.087 106.980  1.00  0.00      D    H  
HETATM 3819  O   HOH D1117      46.361  25.809  87.292  1.00  0.00      D    O  
HETATM 3820  H1  HOH D1117      46.560  26.481  86.579  1.00  0.00      D    H  
HETATM 3821  H2  HOH D1117      45.820  25.063  86.905  1.00  0.00      D    H  
HETATM 3822  O   HOH D1118       2.600  12.502  29.981  1.00  0.00      D    O  
HETATM 3823  H1  HOH D1118       2.982  13.230  30.550  1.00  0.00      D    H  
HETATM 3824  H2  HOH D1118       1.615  12.438  30.139  1.00  0.00      D    H  
HETATM 3825  O   HOH D1119      44.995  16.102 106.962  1.00  0.00      D    O  
HETATM 3826  H1  HOH D1119      45.670  15.691 107.574  1.00  0.00      D    H  
HETATM 3827  H2  HOH D1119      45.432  16.344 106.096  1.00  0.00      D    H  
HETATM 3828  O   HOH D1120      44.868  27.418 113.281  1.00  0.00      D    O  
HETATM 3829  H1  HOH D1120      44.189  26.705 113.107  1.00  0.00      D    H  
HETATM 3830  H2  HOH D1120      44.411  28.306 113.344  1.00  0.00      D    H  
HETATM 3831  O   HOH D1121      31.017   8.713  73.695  1.00  0.00      D    O  
HETATM 3832  H1  HOH D1121      31.003   8.287  72.791  1.00  0.00      D    H  
HETATM 3833  H2  HOH D1121      30.307   8.304  74.268  1.00  0.00      D    H  
HETATM 3834  O   HOH D1122      33.030  19.888 111.273  1.00  0.00      D    O  
HETATM 3835  H1  HOH D1122      33.666  19.229 110.873  1.00  0.00      D    H  
HETATM 3836  H2  HOH D1122      33.078  20.749 110.766  1.00  0.00      D    H  
HETATM 3837  O   HOH D1123      39.066  26.705  99.668  1.00  0.00      D    O  
HETATM 3838  H1  HOH D1123      38.458  27.382  99.252  1.00  0.00      D    H  
HETATM 3839  H2  HOH D1123      38.524  25.943 100.021  1.00  0.00      D    H  
HETATM 3840  O   HOH D1124      13.146  32.535 103.120  1.00  0.00      D    O  
HETATM 3841  H1  HOH D1124      13.088  32.563 104.118  1.00  0.00      D    H  
HETATM 3842  H2  HOH D1124      12.296  32.886 102.727  1.00  0.00      D    H  
HETATM 3843  O   HOH D1125      33.892  24.267  13.146  1.00  0.00      D    O  
HETATM 3844  H1  HOH D1125      33.675  23.879  14.042  1.00  0.00      D    H  
HETATM 3845  H2  HOH D1125      34.552  23.679  12.679  1.00  0.00      D    H  
HETATM 3846  O   HOH D1126      13.729  30.733 108.085  1.00  0.00      D    O  
HETATM 3847  H1  HOH D1126      13.801  29.977 108.736  1.00  0.00      D    H  
HETATM 3848  H2  HOH D1126      12.774  31.021 108.014  1.00  0.00      D    H  
HETATM 3849  O   HOH D1127      37.649  38.693  14.814  1.00  0.00      D    O  
HETATM 3850  H1  HOH D1127      38.618  38.923  14.901  1.00  0.00      D    H  
HETATM 3851  H2  HOH D1127      37.207  38.770  15.708  1.00  0.00      D    H  
HETATM 3852  O   HOH D1128      46.064  27.655  18.369  1.00  0.00      D    O  
HETATM 3853  H1  HOH D1128      46.759  27.903  19.044  1.00  0.00      D    H  
HETATM 3854  H2  HOH D1128      45.222  28.160  18.556  1.00  0.00      D    H  
HETATM 3855  O   HOH D1129      44.916  12.823  34.394  1.00  0.00      D    O  
HETATM 3856  H1  HOH D1129      44.951  13.053  35.367  1.00  0.00      D    H  
HETATM 3857  H2  HOH D1129      44.899  11.829  34.287  1.00  0.00      D    H  
HETATM 3858  O   HOH D1130      44.972   7.753  35.869  1.00  0.00      D    O  
HETATM 3859  H1  HOH D1130      44.074   8.145  36.069  1.00  0.00      D    H  
HETATM 3860  H2  HOH D1130      44.859   6.829  35.503  1.00  0.00      D    H  
HETATM 3861  O   HOH D1131      35.818  36.175  16.329  1.00  0.00      D    O  
HETATM 3862  H1  HOH D1131      35.930  37.140  16.563  1.00  0.00      D    H  
HETATM 3863  H2  HOH D1131      36.685  35.696  16.465  1.00  0.00      D    H  
HETATM 3864  O   HOH D1132      15.687  32.278  94.492  1.00  0.00      D    O  
HETATM 3865  H1  HOH D1132      16.042  32.973  93.866  1.00  0.00      D    H  
HETATM 3866  H2  HOH D1132      15.278  32.724  95.288  1.00  0.00      D    H  
HETATM 3867  O   HOH D1133      26.202  22.683  22.634  1.00  0.00      D    O  
HETATM 3868  H1  HOH D1133      26.086  23.676  22.655  1.00  0.00      D    H  
HETATM 3869  H2  HOH D1133      26.664  22.384  23.469  1.00  0.00      D    H  
HETATM 3870  O   HOH D1134      33.426   7.133  54.964  1.00  0.00      D    O  
HETATM 3871  H1  HOH D1134      34.038   7.898  55.166  1.00  0.00      D    H  
HETATM 3872  H2  HOH D1134      33.884   6.496  54.344  1.00  0.00      D    H  
HETATM 3873  O   HOH D1135      10.153  35.908  19.338  1.00  0.00      D    O  
HETATM 3874  H1  HOH D1135       9.973  36.132  20.295  1.00  0.00      D    H  
HETATM 3875  H2  HOH D1135       9.312  36.008  18.807  1.00  0.00      D    H  
HETATM 3876  O   HOH D1136       8.824  18.822  44.451  1.00  0.00      D    O  
HETATM 3877  H1  HOH D1136       8.145  19.480  44.777  1.00  0.00      D    H  
HETATM 3878  H2  HOH D1136       9.679  19.299  44.248  1.00  0.00      D    H  
HETATM 3879  O   HOH D1137      46.059   4.409 108.315  1.00  0.00      D    O  
HETATM 3880  H1  HOH D1137      45.596   4.727 107.488  1.00  0.00      D    H  
HETATM 3881  H2  HOH D1137      46.579   3.580 108.108  1.00  0.00      D    H  
HETATM 3882  O   HOH D1138      21.943   8.516 105.615  1.00  0.00      D    O  
HETATM 3883  H1  HOH D1138      21.896   7.992 106.466  1.00  0.00      D    H  
HETATM 3884  H2  HOH D1138      21.313   8.121 104.946  1.00  0.00      D    H  
HETATM 3885  O   HOH D1139      34.873  13.992  68.746  1.00  0.00      D    O  
HETATM 3886  H1  HOH D1139      35.563  14.410  68.154  1.00  0.00      D    H  
HETATM 3887  H2  HOH D1139      35.319  13.367  69.387  1.00  0.00      D    H  
HETATM 3888  O   HOH D1140      36.437  21.460 101.834  1.00  0.00      D    O  
HETATM 3889  H1  HOH D1140      35.525  21.406 102.243  1.00  0.00      D    H  
HETATM 3890  H2  HOH D1140      37.003  22.089 102.366  1.00  0.00      D    H  
HETATM 3891  O   HOH D1141      40.077  30.351  20.995  1.00  0.00      D    O  
HETATM 3892  H1  HOH D1141      39.341  30.860  21.441  1.00  0.00      D    H  
HETATM 3893  H2  HOH D1141      40.937  30.516  21.478  1.00  0.00      D    H  
HETATM 3894  O   HOH D1142      18.289  37.814 100.761  1.00  0.00      D    O  
HETATM 3895  H1  HOH D1142      18.594  38.762 100.676  1.00  0.00      D    H  
HETATM 3896  H2  HOH D1142      17.778  37.553  99.942  1.00  0.00      D    H  
HETATM 3897  O   HOH D1143      42.859  32.675  99.373  1.00  0.00      D    O  
HETATM 3898  H1  HOH D1143      43.185  31.787  99.696  1.00  0.00      D    H  
HETATM 3899  H2  HOH D1143      42.686  33.272 100.157  1.00  0.00      D    H  
HETATM 3900  O   HOH D1144       6.220  35.536 110.486  1.00  0.00      D    O  
HETATM 3901  H1  HOH D1144       5.282  35.878 110.427  1.00  0.00      D    H  
HETATM 3902  H2  HOH D1144       6.666  35.632 109.596  1.00  0.00      D    H  
HETATM 3903  O   HOH D1145       1.852  10.149  78.788  1.00  0.00      D    O  
HETATM 3904  H1  HOH D1145       0.954  10.258  79.212  1.00  0.00      D    H  
HETATM 3905  H2  HOH D1145       2.532  10.666  79.308  1.00  0.00      D    H  
HETATM 3906  O   HOH D1146      16.239   6.560  33.033  1.00  0.00      D    O  
HETATM 3907  H1  HOH D1146      16.589   6.272  33.924  1.00  0.00      D    H  
HETATM 3908  H2  HOH D1146      16.926   7.121  32.571  1.00  0.00      D    H  
HETATM 3909  O   HOH D1147       6.963  19.446  25.822  1.00  0.00      D    O  
HETATM 3910  H1  HOH D1147       7.510  19.891  25.112  1.00  0.00      D    H  
HETATM 3911  H2  HOH D1147       6.282  18.852  25.394  1.00  0.00      D    H  
HETATM 3912  O   HOH D1148      19.299  30.272  49.099  1.00  0.00      D    O  
HETATM 3913  H1  HOH D1148      18.798  30.373  49.958  1.00  0.00      D    H  
HETATM 3914  H2  HOH D1148      20.058  30.923  49.077  1.00  0.00      D    H  
HETATM 3915  O   HOH D1149      22.309  40.932  67.108  1.00  0.00      D    O  
HETATM 3916  H1  HOH D1149      21.725  40.187  66.786  1.00  0.00      D    H  
HETATM 3917  H2  HOH D1149      21.867  41.392  67.878  1.00  0.00      D    H  
HETATM 3918  O   HOH D1150      47.474   6.360 109.632  1.00  0.00      D    O  
HETATM 3919  H1  HOH D1150      47.171   6.500 110.575  1.00  0.00      D    H  
HETATM 3920  H2  HOH D1150      46.946   5.618 109.219  1.00  0.00      D    H  
HETATM 3921  O   HOH D1151      46.814  20.278 102.463  1.00  0.00      D    O  
HETATM 3922  H1  HOH D1151      46.316  21.142 102.392  1.00  0.00      D    H  
HETATM 3923  H2  HOH D1151      47.224  20.055 101.578  1.00  0.00      D    H  
HETATM 3924  O   HOH D1152      45.052  25.538  92.083  1.00  0.00      D    O  
HETATM 3925  H1  HOH D1152      44.058  25.522  92.195  1.00  0.00      D    H  
HETATM 3926  H2  HOH D1152      45.278  25.796  91.144  1.00  0.00      D    H  
HETATM 3927  O   HOH D1153      47.981  11.236 110.691  1.00  0.00      D    O  
HETATM 3928  H1  HOH D1153      48.231  12.104 110.264  1.00  0.00      D    H  
HETATM 3929  H2  HOH D1153      48.063  11.317 111.684  1.00  0.00      D    H  
HETATM 3930  O   HOH D1154      46.769  38.700   3.144  1.00  0.00      D    O  
HETATM 3931  H1  HOH D1154      47.620  38.184   3.248  1.00  0.00      D    H  
HETATM 3932  H2  HOH D1154      46.043  38.253   3.667  1.00  0.00      D    H  
HETATM 3933  O   HOH D1155      17.105  29.789  82.010  1.00  0.00      D    O  
HETATM 3934  H1  HOH D1155      16.342  30.412  82.180  1.00  0.00      D    H  
HETATM 3935  H2  HOH D1155      17.107  29.519  81.047  1.00  0.00      D    H  
HETATM 3936  O   HOH D1156       9.167  11.169  74.859  1.00  0.00      D    O  
HETATM 3937  H1  HOH D1156       9.794  11.928  75.035  1.00  0.00      D    H  
HETATM 3938  H2  HOH D1156       8.913  10.740  75.726  1.00  0.00      D    H  
HETATM 3939  O   HOH D1157      15.598   2.232  53.715  1.00  0.00      D    O  
HETATM 3940  H1  HOH D1157      15.732   1.242  53.660  1.00  0.00      D    H  
HETATM 3941  H2  HOH D1157      16.031   2.671  52.927  1.00  0.00      D    H  
HETATM 3942  O   HOH D1158      19.603  37.743  54.578  1.00  0.00      D    O  
HETATM 3943  H1  HOH D1158      20.185  37.647  55.385  1.00  0.00      D    H  
HETATM 3944  H2  HOH D1158      18.918  37.014  54.572  1.00  0.00      D    H  
HETATM 3945  O   HOH D1159      35.950  24.580 114.570  1.00  0.00      D    O  
HETATM 3946  H1  HOH D1159      35.237  24.809 113.907  1.00  0.00      D    H  
HETATM 3947  H2  HOH D1159      35.563  24.588 115.492  1.00  0.00      D    H  
HETATM 3948  O   HOH D1160      39.765   6.269 108.252  1.00  0.00      D    O  
HETATM 3949  H1  HOH D1160      40.724   6.222 108.533  1.00  0.00      D    H  
HETATM 3950  H2  HOH D1160      39.655   5.817 107.367  1.00  0.00      D    H  
HETATM 3951  O   HOH D1161      21.347  12.392  43.569  1.00  0.00      D    O  
HETATM 3952  H1  HOH D1161      21.661  12.233  44.505  1.00  0.00      D    H  
HETATM 3953  H2  HOH D1161      20.936  11.555  43.209  1.00  0.00      D    H  
HETATM 3954  O   HOH D1162      14.059   7.210   3.172  1.00  0.00      D    O  
HETATM 3955  H1  HOH D1162      14.486   7.532   4.017  1.00  0.00      D    H  
HETATM 3956  H2  HOH D1162      14.328   6.261   3.004  1.00  0.00      D    H  
HETATM 3957  O   HOH D1163      18.813  18.339  99.280  1.00  0.00      D    O  
HETATM 3958  H1  HOH D1163      18.385  17.666  99.884  1.00  0.00      D    H  
HETATM 3959  H2  HOH D1163      19.806  18.224  99.305  1.00  0.00      D    H  
HETATM 3960  O   HOH D1164      17.507  37.628  48.652  1.00  0.00      D    O  
HETATM 3961  H1  HOH D1164      16.644  37.185  48.894  1.00  0.00      D    H  
HETATM 3962  H2  HOH D1164      17.340  38.329  47.959  1.00  0.00      D    H  
HETATM 3963  O   HOH D1165      46.358   0.202  65.333  1.00  0.00      D    O  
HETATM 3964  H1  HOH D1165      47.116   0.824  65.136  1.00  0.00      D    H  
HETATM 3965  H2  HOH D1165      46.651  -0.477  66.006  1.00  0.00      D    H  
HETATM 3966  O   HOH D1166      48.957  36.771   3.034  1.00  0.00      D    O  
HETATM 3967  H1  HOH D1166      49.819  36.563   3.495  1.00  0.00      D    H  
HETATM 3968  H2  HOH D1166      48.273  36.084   3.280  1.00  0.00      D    H  
HETATM 3969  O   HOH D1167       0.874  36.469  61.943  1.00  0.00      D    O  
HETATM 3970  H1  HOH D1167       1.036  37.420  61.678  1.00  0.00      D    H  
HETATM 3971  H2  HOH D1167       0.202  36.061  61.325  1.00  0.00      D    H  
HETATM 3972  O   HOH D1168      22.914  17.871  58.474  1.00  0.00      D    O  
HETATM 3973  H1  HOH D1168      21.957  17.933  58.192  1.00  0.00      D    H  
HETATM 3974  H2  HOH D1168      23.449  17.443  57.745  1.00  0.00      D    H  
HETATM 3975  O   HOH D1169      48.469  37.005  11.934  1.00  0.00      D    O  
HETATM 3976  H1  HOH D1169      48.172  36.115  12.278  1.00  0.00      D    H  
HETATM 3977  H2  HOH D1169      48.336  37.041  10.943  1.00  0.00      D    H  
HETATM 3978  O   HOH D1170      23.216   2.981   3.412  1.00  0.00      D    O  
HETATM 3979  H1  HOH D1170      22.296   2.593   3.357  1.00  0.00      D    H  
HETATM 3980  H2  HOH D1170      23.157   3.945   3.670  1.00  0.00      D    H  
HETATM 3981  O   HOH D1171      12.065  13.039 109.297  1.00  0.00      D    O  
HETATM 3982  H1  HOH D1171      11.603  13.093 110.183  1.00  0.00      D    H  
HETATM 3983  H2  HOH D1171      12.408  13.943 109.045  1.00  0.00      D    H  
HETATM 3984  O   HOH D1172       7.012  14.765  83.958  1.00  0.00      D    O  
HETATM 3985  H1  HOH D1172       7.031  15.177  84.869  1.00  0.00      D    H  
HETATM 3986  H2  HOH D1172       7.883  14.306  83.781  1.00  0.00      D    H  
HETATM 3987  O   HOH D1173      39.235  41.310  98.268  1.00  0.00      D    O  
HETATM 3988  H1  HOH D1173      39.613  40.386  98.200  1.00  0.00      D    H  
HETATM 3989  H2  HOH D1173      38.930  41.478  99.205  1.00  0.00      D    H  
HETATM 3990  O   HOH D1174      24.862  13.881   6.048  1.00  0.00      D    O  
HETATM 3991  H1  HOH D1174      25.525  13.134   5.997  1.00  0.00      D    H  
HETATM 3992  H2  HOH D1174      23.986  13.574   5.677  1.00  0.00      D    H  
HETATM 3993  O   HOH D1175       2.626   9.466  71.473  1.00  0.00      D    O  
HETATM 3994  H1  HOH D1175       2.283   9.273  72.393  1.00  0.00      D    H  
HETATM 3995  H2  HOH D1175       2.345  10.386  71.199  1.00  0.00      D    H  
HETATM 3996  O   HOH D1176       8.267  29.054 112.165  1.00  0.00      D    O  
HETATM 3997  H1  HOH D1176       8.055  29.954 112.546  1.00  0.00      D    H  
HETATM 3998  H2  HOH D1176       7.417  28.571 111.956  1.00  0.00      D    H  
HETATM 3999  O   HOH D1177      13.638  11.162  69.565  1.00  0.00      D    O  
HETATM 4000  H1  HOH D1177      14.090  10.282  69.417  1.00  0.00      D    H  
HETATM 4001  H2  HOH D1177      12.653  11.018  69.659  1.00  0.00      D    H  
HETATM 4002  O   HOH D1178      23.926   2.118  94.709  1.00  0.00      D    O  
HETATM 4003  H1  HOH D1178      24.124   1.159  94.504  1.00  0.00      D    H  
HETATM 4004  H2  HOH D1178      24.240   2.333  95.633  1.00  0.00      D    H  
HETATM 4005  O   HOH D1179      23.374  28.968  76.706  1.00  0.00      D    O  
HETATM 4006  H1  HOH D1179      24.333  29.126  76.473  1.00  0.00      D    H  
HETATM 4007  H2  HOH D1179      23.315  28.555  77.615  1.00  0.00      D    H  
HETATM 4008  O   HOH D1180      17.632  10.478  53.277  1.00  0.00      D    O  
HETATM 4009  H1  HOH D1180      18.077   9.583  53.236  1.00  0.00      D    H  
HETATM 4010  H2  HOH D1180      17.065  10.531  54.099  1.00  0.00      D    H  
HETATM 4011  O   HOH D1181      47.751  13.751  98.662  1.00  0.00      D    O  
HETATM 4012  H1  HOH D1181      47.907  14.064  97.725  1.00  0.00      D    H  
HETATM 4013  H2  HOH D1181      48.577  13.903  99.206  1.00  0.00      D    H  
HETATM 4014  O   HOH D1182      15.437   6.496  39.225  1.00  0.00      D    O  
HETATM 4015  H1  HOH D1182      14.552   6.601  38.771  1.00  0.00      D    H  
HETATM 4016  H2  HOH D1182      15.947   5.753  38.792  1.00  0.00      D    H  
HETATM 4017  O   HOH D1183      35.129  20.010  67.100  1.00  0.00      D    O  
HETATM 4018  H1  HOH D1183      34.267  19.550  67.310  1.00  0.00      D    H  
HETATM 4019  H2  HOH D1183      35.839  19.692  67.730  1.00  0.00      D    H  
HETATM 4020  O   HOH D1184      41.621  23.486  42.971  1.00  0.00      D    O  
HETATM 4021  H1  HOH D1184      42.275  23.058  42.347  1.00  0.00      D    H  
HETATM 4022  H2  HOH D1184      41.990  24.357  43.294  1.00  0.00      D    H  
HETATM 4023  O   HOH D1185       9.905  37.037 110.793  1.00  0.00      D    O  
HETATM 4024  H1  HOH D1185       9.533  36.296 111.353  1.00  0.00      D    H  
HETATM 4025  H2  HOH D1185      10.740  37.387 111.217  1.00  0.00      D    H  
HETATM 4026  O   HOH D1186       9.151  26.951  24.567  1.00  0.00      D    O  
HETATM 4027  H1  HOH D1186       9.544  26.124  24.167  1.00  0.00      D    H  
HETATM 4028  H2  HOH D1186       8.159  26.946  24.437  1.00  0.00      D    H  
HETATM 4029  O   HOH D1187      46.204  28.039  40.196  1.00  0.00      D    O  
HETATM 4030  H1  HOH D1187      45.345  27.537  40.292  1.00  0.00      D    H  
HETATM 4031  H2  HOH D1187      46.597  28.203  41.101  1.00  0.00      D    H  
HETATM 4032  O   HOH D1188       1.530  33.958 116.105  1.00  0.00      D    O  
HETATM 4033  H1  HOH D1188       0.964  33.607 115.359  1.00  0.00      D    H  
HETATM 4034  H2  HOH D1188       1.289  34.911 116.286  1.00  0.00      D    H  
HETATM 4035  O   HOH D1189      38.477  25.628  14.567  1.00  0.00      D    O  
HETATM 4036  H1  HOH D1189      37.680  25.305  15.077  1.00  0.00      D    H  
HETATM 4037  H2  HOH D1189      39.149  24.891  14.497  1.00  0.00      D    H  
HETATM 4038  O   HOH D1190      13.175  27.996  77.419  1.00  0.00      D    O  
HETATM 4039  H1  HOH D1190      13.298  28.357  78.344  1.00  0.00      D    H  
HETATM 4040  H2  HOH D1190      12.383  27.386  77.402  1.00  0.00      D    H  
HETATM 4041  O   HOH D1191       8.744  29.536  23.979  1.00  0.00      D    O  
HETATM 4042  H1  HOH D1191       9.445  29.903  23.367  1.00  0.00      D    H  
HETATM 4043  H2  HOH D1191       8.812  28.539  24.004  1.00  0.00      D    H  
HETATM 4044  O   HOH D1192      26.357  11.796  30.498  1.00  0.00      D    O  
HETATM 4045  H1  HOH D1192      26.174  12.326  31.326  1.00  0.00      D    H  
HETATM 4046  H2  HOH D1192      27.315  11.908  30.235  1.00  0.00      D    H  
HETATM 4047  O   HOH D1193       5.457   4.681  32.751  1.00  0.00      D    O  
HETATM 4048  H1  HOH D1193       6.163   3.986  32.619  1.00  0.00      D    H  
HETATM 4049  H2  HOH D1193       5.079   4.945  31.864  1.00  0.00      D    H  
HETATM 4050  O   HOH D1194      35.251  41.423  24.290  1.00  0.00      D    O  
HETATM 4051  H1  HOH D1194      34.387  41.882  24.081  1.00  0.00      D    H  
HETATM 4052  H2  HOH D1194      35.894  41.564  23.538  1.00  0.00      D    H  
HETATM 4053  O   HOH D1195       7.227   0.331  66.483  1.00  0.00      D    O  
HETATM 4054  H1  HOH D1195       7.933  -0.362  66.337  1.00  0.00      D    H  
HETATM 4055  H2  HOH D1195       7.647   1.167  66.835  1.00  0.00      D    H  
HETATM 4056  O   HOH D1196       5.769  34.601  49.890  1.00  0.00      D    O  
HETATM 4057  H1  HOH D1196       5.632  33.922  50.611  1.00  0.00      D    H  
HETATM 4058  H2  HOH D1196       6.474  34.279  49.258  1.00  0.00      D    H  
HETATM 4059  O   HOH D1197      21.404  41.659  77.597  1.00  0.00      D    O  
HETATM 4060  H1  HOH D1197      20.487  41.630  77.198  1.00  0.00      D    H  
HETATM 4061  H2  HOH D1197      21.941  40.888  77.255  1.00  0.00      D    H  
HETATM 4062  O   HOH D1198      39.281  31.805 112.493  1.00  0.00      D    O  
HETATM 4063  H1  HOH D1198      38.642  32.297 113.084  1.00  0.00      D    H  
HETATM 4064  H2  HOH D1198      39.203  32.151 111.558  1.00  0.00      D    H  
HETATM 4065  O   HOH D1199      23.647  23.081 103.151  1.00  0.00      D    O  
HETATM 4066  H1  HOH D1199      23.453  23.848 102.540  1.00  0.00      D    H  
HETATM 4067  H2  HOH D1199      24.262  23.383 103.879  1.00  0.00      D    H  
HETATM 4068  O   HOH D1200      37.222   4.858  16.416  1.00  0.00      D    O  
HETATM 4069  H1  HOH D1200      37.210   5.669  17.001  1.00  0.00      D    H  
HETATM 4070  H2  HOH D1200      37.680   5.075  15.554  1.00  0.00      D    H  
HETATM 4071  O   HOH D1201      26.863  10.549 116.364  1.00  0.00      D    O  
HETATM 4072  H1  HOH D1201      26.960  10.324 115.395  1.00  0.00      D    H  
HETATM 4073  H2  HOH D1201      27.377   9.890 116.913  1.00  0.00      D    H  
HETATM 4074  O   HOH D1202      25.122  42.231  41.110  1.00  0.00      D    O  
HETATM 4075  H1  HOH D1202      25.609  42.434  41.959  1.00  0.00      D    H  
HETATM 4076  H2  HOH D1202      24.669  43.059  40.779  1.00  0.00      D    H  
HETATM 4077  O   HOH D1203      30.041  23.400  60.165  1.00  0.00      D    O  
HETATM 4078  H1  HOH D1203      29.290  23.492  60.819  1.00  0.00      D    H  
HETATM 4079  H2  HOH D1203      29.777  23.811  59.293  1.00  0.00      D    H  
HETATM 4080  O   HOH D1204       8.698   7.494  53.258  1.00  0.00      D    O  
HETATM 4081  H1  HOH D1204       8.588   7.508  52.264  1.00  0.00      D    H  
HETATM 4082  H2  HOH D1204       8.876   6.558  53.561  1.00  0.00      D    H  
HETATM 4083  O   HOH D1205       9.362  29.798  15.299  1.00  0.00      D    O  
HETATM 4084  H1  HOH D1205       9.285  28.874  14.926  1.00  0.00      D    H  
HETATM 4085  H2  HOH D1205       8.468  30.245  15.272  1.00  0.00      D    H  
HETATM 4086  O   HOH D1206      37.650  21.478  19.580  1.00  0.00      D    O  
HETATM 4087  H1  HOH D1206      36.863  21.272  20.161  1.00  0.00      D    H  
HETATM 4088  H2  HOH D1206      37.506  22.355  19.123  1.00  0.00      D    H  
HETATM 4089  O   HOH D1207      46.110   3.338  98.463  1.00  0.00      D    O  
HETATM 4090  H1  HOH D1207      46.630   2.871  97.748  1.00  0.00      D    H  
HETATM 4091  H2  HOH D1207      46.211   2.842  99.326  1.00  0.00      D    H  
HETATM 4092  O   HOH D1208      34.264  24.353  88.164  1.00  0.00      D    O  
HETATM 4093  H1  HOH D1208      35.201  24.599  87.917  1.00  0.00      D    H  
HETATM 4094  H2  HOH D1208      34.175  24.335  89.160  1.00  0.00      D    H  
HETATM 4095  O   HOH D1209       7.223   9.679  36.751  1.00  0.00      D    O  
HETATM 4096  H1  HOH D1209       7.424  10.200  35.922  1.00  0.00      D    H  
HETATM 4097  H2  HOH D1209       7.905   9.892  37.451  1.00  0.00      D    H  
HETATM 4098  O   HOH D1210      31.932   4.690  54.910  1.00  0.00      D    O  
HETATM 4099  H1  HOH D1210      32.622   5.267  55.346  1.00  0.00      D    H  
HETATM 4100  H2  HOH D1210      31.715   5.056  54.004  1.00  0.00      D    H  
HETATM 4101  O   HOH D1211      39.958   7.964  72.029  1.00  0.00      D    O  
HETATM 4102  H1  HOH D1211      40.402   7.119  72.327  1.00  0.00      D    H  
HETATM 4103  H2  HOH D1211      40.633   8.560  71.594  1.00  0.00      D    H  
HETATM 4104  O   HOH D1212      17.753  40.417  92.320  1.00  0.00      D    O  
HETATM 4105  H1  HOH D1212      18.161  39.818  93.010  1.00  0.00      D    H  
HETATM 4106  H2  HOH D1212      17.382  39.863  91.575  1.00  0.00      D    H  
HETATM 4107  O   HOH D1213      34.538  38.259  69.092  1.00  0.00      D    O  
HETATM 4108  H1  HOH D1213      35.377  38.321  69.632  1.00  0.00      D    H  
HETATM 4109  H2  HOH D1213      34.722  38.555  68.154  1.00  0.00      D    H  
HETATM 4110  O   HOH D1214      24.335  41.289  75.289  1.00  0.00      D    O  
HETATM 4111  H1  HOH D1214      23.559  41.799  74.917  1.00  0.00      D    H  
HETATM 4112  H2  HOH D1214      24.687  40.664  74.593  1.00  0.00      D    H  
HETATM 4113  O   HOH D1215      14.038  36.900  25.590  1.00  0.00      D    O  
HETATM 4114  H1  HOH D1215      14.595  37.727  25.513  1.00  0.00      D    H  
HETATM 4115  H2  HOH D1215      13.190  37.114  26.075  1.00  0.00      D    H  
HETATM 4116  O   HOH D1216      27.633  14.923  50.748  1.00  0.00      D    O  
HETATM 4117  H1  HOH D1216      28.109  15.765  51.003  1.00  0.00      D    H  
HETATM 4118  H2  HOH D1216      27.918  14.643  49.831  1.00  0.00      D    H  
HETATM 4119  O   HOH D1217      26.603  27.474  71.426  1.00  0.00      D    O  
HETATM 4120  H1  HOH D1217      25.804  28.043  71.619  1.00  0.00      D    H  
HETATM 4121  H2  HOH D1217      26.929  27.661  70.499  1.00  0.00      D    H  
HETATM 4122  O   HOH D1218      38.476  36.937  77.208  1.00  0.00      D    O  
HETATM 4123  H1  HOH D1218      38.059  36.089  77.533  1.00  0.00      D    H  
HETATM 4124  H2  HOH D1218      37.891  37.711  77.451  1.00  0.00      D    H  
HETATM 4125  O   HOH D1219      13.248  20.987  77.179  1.00  0.00      D    O  
HETATM 4126  H1  HOH D1219      13.619  21.898  77.359  1.00  0.00      D    H  
HETATM 4127  H2  HOH D1219      12.710  21.007  76.336  1.00  0.00      D    H  
HETATM 4128  O   HOH D1220      37.771  25.157  23.617  1.00  0.00      D    O  
HETATM 4129  H1  HOH D1220      37.772  24.172  23.790  1.00  0.00      D    H  
HETATM 4130  H2  HOH D1220      37.057  25.591  24.166  1.00  0.00      D    H  
HETATM 4131  O   HOH D1221      40.308  38.486  22.230  1.00  0.00      D    O  
HETATM 4132  H1  HOH D1221      41.041  38.975  21.758  1.00  0.00      D    H  
HETATM 4133  H2  HOH D1221      39.550  39.112  22.409  1.00  0.00      D    H  
HETATM 4134  O   HOH D1222      36.644  15.225  17.755  1.00  0.00      D    O  
HETATM 4135  H1  HOH D1222      37.618  15.451  17.793  1.00  0.00      D    H  
HETATM 4136  H2  HOH D1222      36.490  14.342  18.198  1.00  0.00      D    H  
HETATM 4137  O   HOH D1223       0.293  41.746  44.552  1.00  0.00      D    O  
HETATM 4138  H1  HOH D1223       0.646  42.192  43.730  1.00  0.00      D    H  
HETATM 4139  H2  HOH D1223       0.612  40.798  44.580  1.00  0.00      D    H  
HETATM 4140  O   HOH D1224       7.702   7.483  68.169  1.00  0.00      D    O  
HETATM 4141  H1  HOH D1224       7.567   7.107  67.252  1.00  0.00      D    H  
HETATM 4142  H2  HOH D1224       6.822   7.774  68.543  1.00  0.00      D    H  
HETATM 4143  O   HOH D1225      31.603  30.057 108.935  1.00  0.00      D    O  
HETATM 4144  H1  HOH D1225      31.379  29.335 109.589  1.00  0.00      D    H  
HETATM 4145  H2  HOH D1225      31.458  30.950 109.361  1.00  0.00      D    H  
HETATM 4146  O   HOH D1226       8.059  15.329  86.425  1.00  0.00      D    O  
HETATM 4147  H1  HOH D1226       8.848  15.058  86.976  1.00  0.00      D    H  
HETATM 4148  H2  HOH D1226       7.217  15.108  86.917  1.00  0.00      D    H  
HETATM 4149  O   HOH D1227      42.421  25.573  27.037  1.00  0.00      D    O  
HETATM 4150  H1  HOH D1227      42.203  25.166  26.150  1.00  0.00      D    H  
HETATM 4151  H2  HOH D1227      43.009  26.370  26.903  1.00  0.00      D    H  
HETATM 4152  O   HOH D1228      25.021  24.330  15.345  1.00  0.00      D    O  
HETATM 4153  H1  HOH D1228      25.569  24.003  14.575  1.00  0.00      D    H  
HETATM 4154  H2  HOH D1228      24.269  23.693  15.514  1.00  0.00      D    H  
HETATM 4155  O   HOH D1229      21.571   0.980  38.349  1.00  0.00      D    O  
HETATM 4156  H1  HOH D1229      22.085   0.949  39.206  1.00  0.00      D    H  
HETATM 4157  H2  HOH D1229      20.995   0.166  38.276  1.00  0.00      D    H  
HETATM 4158  O   HOH D1230      21.734   3.936 118.078  1.00  0.00      D    O  
HETATM 4159  H1  HOH D1230      22.669   3.880 117.728  1.00  0.00      D    H  
HETATM 4160  H2  HOH D1230      21.716   3.627 119.029  1.00  0.00      D    H  
HETATM 4161  O   HOH D1231      44.077  17.137  18.237  1.00  0.00      D    O  
HETATM 4162  H1  HOH D1231      44.247  17.244  19.216  1.00  0.00      D    H  
HETATM 4163  H2  HOH D1231      43.326  16.491  18.097  1.00  0.00      D    H  
HETATM 4164  O   HOH D1232      40.139   1.726  96.454  1.00  0.00      D    O  
HETATM 4165  H1  HOH D1232      40.155   0.737  96.603  1.00  0.00      D    H  
HETATM 4166  H2  HOH D1232      39.688   1.925  95.584  1.00  0.00      D    H  
HETATM 4167  O   HOH D1233      25.920  27.140  36.934  1.00  0.00      D    O  
HETATM 4168  H1  HOH D1233      25.536  27.496  37.786  1.00  0.00      D    H  
HETATM 4169  H2  HOH D1233      26.856  27.474  36.825  1.00  0.00      D    H  
HETATM 4170  O   HOH D1234       7.855   3.159  79.170  1.00  0.00      D    O  
HETATM 4171  H1  HOH D1234       7.740   2.217  78.857  1.00  0.00      D    H  
HETATM 4172  H2  HOH D1234       7.830   3.777  78.384  1.00  0.00      D    H  
HETATM 4173  O   HOH D1235      16.241   4.055  37.449  1.00  0.00      D    O  
HETATM 4174  H1  HOH D1235      17.024   3.577  37.848  1.00  0.00      D    H  
HETATM 4175  H2  HOH D1235      15.447   3.447  37.444  1.00  0.00      D    H  
HETATM 4176  O   HOH D1236      12.914  19.494  26.458  1.00  0.00      D    O  
HETATM 4177  H1  HOH D1236      13.871  19.780  26.422  1.00  0.00      D    H  
HETATM 4178  H2  HOH D1236      12.863  18.496  26.418  1.00  0.00      D    H  
HETATM 4179  O   HOH D1237      39.647  35.058  72.292  1.00  0.00      D    O  
HETATM 4180  H1  HOH D1237      39.086  35.846  72.546  1.00  0.00      D    H  
HETATM 4181  H2  HOH D1237      39.072  34.366  71.856  1.00  0.00      D    H  
HETATM 4182  O   HOH D1238      13.509  13.702  66.206  1.00  0.00      D    O  
HETATM 4183  H1  HOH D1238      13.757  13.933  65.265  1.00  0.00      D    H  
HETATM 4184  H2  HOH D1238      13.007  12.837  66.216  1.00  0.00      D    H  
HETATM 4185  O   HOH D1239      11.589  27.785  89.641  1.00  0.00      D    O  
HETATM 4186  H1  HOH D1239      11.359  27.111  88.939  1.00  0.00      D    H  
HETATM 4187  H2  HOH D1239      12.098  28.538  89.226  1.00  0.00      D    H  
HETATM 4188  O   HOH D1240      26.932  26.105  16.310  1.00  0.00      D    O  
HETATM 4189  H1  HOH D1240      26.254  26.588  16.865  1.00  0.00      D    H  
HETATM 4190  H2  HOH D1240      26.471  25.426  15.738  1.00  0.00      D    H  
HETATM 4191  O   HOH D1241       4.632  29.636  24.199  1.00  0.00      D    O  
HETATM 4192  H1  HOH D1241       4.480  30.023  25.108  1.00  0.00      D    H  
HETATM 4193  H2  HOH D1241       5.218  30.249  23.670  1.00  0.00      D    H  
HETATM 4194  O   HOH D1242      46.197  20.770  33.992  1.00  0.00      D    O  
HETATM 4195  H1  HOH D1242      47.059  21.151  33.658  1.00  0.00      D    H  
HETATM 4196  H2  HOH D1242      46.190  19.781  33.842  1.00  0.00      D    H  
HETATM 4197  O   HOH D1243      30.301  29.328   3.517  1.00  0.00      D    O  
HETATM 4198  H1  HOH D1243      29.328  29.362   3.289  1.00  0.00      D    H  
HETATM 4199  H2  HOH D1243      30.556  28.390   3.753  1.00  0.00      D    H  
HETATM 4200  O   HOH D1244      29.982   5.498  17.519  1.00  0.00      D    O  
HETATM 4201  H1  HOH D1244      29.912   5.403  18.512  1.00  0.00      D    H  
HETATM 4202  H2  HOH D1244      29.115   5.837  17.154  1.00  0.00      D    H  
HETATM 4203  O   HOH D1245      18.392  27.033  62.851  1.00  0.00      D    O  
HETATM 4204  H1  HOH D1245      18.141  27.684  63.568  1.00  0.00      D    H  
HETATM 4205  H2  HOH D1245      19.384  27.040  62.727  1.00  0.00      D    H  
HETATM 4206  O   HOH D1246      45.199   5.246  96.917  1.00  0.00      D    O  
HETATM 4207  H1  HOH D1246      45.327   4.801  96.031  1.00  0.00      D    H  
HETATM 4208  H2  HOH D1246      45.607   4.681  97.635  1.00  0.00      D    H  
HETATM 4209  O   HOH D1247       9.620  15.172  93.897  1.00  0.00      D    O  
HETATM 4210  H1  HOH D1247       8.927  15.483  93.247  1.00  0.00      D    H  
HETATM 4211  H2  HOH D1247      10.076  14.358  93.536  1.00  0.00      D    H  
HETATM 4212  O   HOH D1248      34.446  13.196  44.657  1.00  0.00      D    O  
HETATM 4213  H1  HOH D1248      34.063  14.120  44.651  1.00  0.00      D    H  
HETATM 4214  H2  HOH D1248      34.391  12.806  43.738  1.00  0.00      D    H  
HETATM 4215  O   HOH D1249      32.143  32.903  88.079  1.00  0.00      D    O  
HETATM 4216  H1  HOH D1249      31.813  31.977  87.897  1.00  0.00      D    H  
HETATM 4217  H2  HOH D1249      31.727  33.539  87.429  1.00  0.00      D    H  
HETATM 4218  O   HOH D1250      29.575  27.976  99.286  1.00  0.00      D    O  
HETATM 4219  H1  HOH D1250      30.413  27.464  99.097  1.00  0.00      D    H  
HETATM 4220  H2  HOH D1250      29.213  28.349  98.432  1.00  0.00      D    H  
HETATM 4221  O   HOH D1251      30.777  22.383  23.448  1.00  0.00      D    O  
HETATM 4222  H1  HOH D1251      31.053  22.561  22.504  1.00  0.00      D    H  
HETATM 4223  H2  HOH D1251      30.166  21.592  23.473  1.00  0.00      D    H  
HETATM 4224  O   HOH D1252       4.235  12.223  55.046  1.00  0.00      D    O  
HETATM 4225  H1  HOH D1252       5.027  12.723  55.399  1.00  0.00      D    H  
HETATM 4226  H2  HOH D1252       3.431  12.441  55.599  1.00  0.00      D    H  
HETATM 4227  O   HOH D1253      23.173  27.894 110.914  1.00  0.00      D    O  
HETATM 4228  H1  HOH D1253      24.022  27.886 110.386  1.00  0.00      D    H  
HETATM 4229  H2  HOH D1253      22.981  26.973 111.252  1.00  0.00      D    H  
HETATM 4230  O   HOH D1254      25.659   6.700  66.116  1.00  0.00      D    O  
HETATM 4231  H1  HOH D1254      25.288   6.739  65.188  1.00  0.00      D    H  
HETATM 4232  H2  HOH D1254      25.920   7.620  66.409  1.00  0.00      D    H  
HETATM 4233  O   HOH D1255       0.937  23.977 109.395  1.00  0.00      D    O  
HETATM 4234  H1  HOH D1255       1.357  23.936 110.301  1.00  0.00      D    H  
HETATM 4235  H2  HOH D1255       1.529  23.518 108.732  1.00  0.00      D    H  
HETATM 4236  O   HOH D1256      48.968  27.196  86.118  1.00  0.00      D    O  
HETATM 4237  H1  HOH D1256      48.485  27.918  86.613  1.00  0.00      D    H  
HETATM 4238  H2  HOH D1256      49.741  26.876  86.666  1.00  0.00      D    H  
HETATM 4239  O   HOH D1257      44.798  26.318  46.981  1.00  0.00      D    O  
HETATM 4240  H1  HOH D1257      45.502  26.234  47.687  1.00  0.00      D    H  
HETATM 4241  H2  HOH D1257      44.060  25.669  47.168  1.00  0.00      D    H  
HETATM 4242  O   HOH D1258      31.803  24.396  73.776  1.00  0.00      D    O  
HETATM 4243  H1  HOH D1258      31.118  23.710  74.022  1.00  0.00      D    H  
HETATM 4244  H2  HOH D1258      32.609  24.285  74.359  1.00  0.00      D    H  
HETATM 4245  O   HOH D1259       0.342  20.365 118.034  1.00  0.00      D    O  
HETATM 4246  H1  HOH D1259       1.056  19.665 118.032  1.00  0.00      D    H  
HETATM 4247  H2  HOH D1259       0.139  20.632 118.976  1.00  0.00      D    H  
HETATM 4248  O   HOH D1260       9.375  13.556   8.459  1.00  0.00      D    O  
HETATM 4249  H1  HOH D1260       8.615  12.918   8.336  1.00  0.00      D    H  
HETATM 4250  H2  HOH D1260       9.723  13.483   9.394  1.00  0.00      D    H  
HETATM 4251  O   HOH D1261       7.490  24.575  51.619  1.00  0.00      D    O  
HETATM 4252  H1  HOH D1261       8.381  24.719  51.188  1.00  0.00      D    H  
HETATM 4253  H2  HOH D1261       6.808  25.160  51.179  1.00  0.00      D    H  
HETATM 4254  O   HOH D1262      30.052  10.827  69.138  1.00  0.00      D    O  
HETATM 4255  H1  HOH D1262      29.474  10.106  69.522  1.00  0.00      D    H  
HETATM 4256  H2  HOH D1262      30.504  11.322  69.880  1.00  0.00      D    H  
HETATM 4257  O   HOH D1263      11.818  12.501  57.160  1.00  0.00      D    O  
HETATM 4258  H1  HOH D1263      12.663  12.991  56.948  1.00  0.00      D    H  
HETATM 4259  H2  HOH D1263      11.194  12.560  56.381  1.00  0.00      D    H  
HETATM 4260  O   HOH D1264      24.337  27.481  16.758  1.00  0.00      D    O  
HETATM 4261  H1  HOH D1264      24.638  27.269  17.688  1.00  0.00      D    H  
HETATM 4262  H2  HOH D1264      23.512  26.958  16.547  1.00  0.00      D    H  
HETATM 4263  O   HOH D1265      34.574  42.105  76.720  1.00  0.00      D    O  
HETATM 4264  H1  HOH D1265      34.408  42.168  77.705  1.00  0.00      D    H  
HETATM 4265  H2  HOH D1265      33.700  42.115  76.234  1.00  0.00      D    H  
HETATM 4266  O   HOH D1266       9.426   3.198  42.785  1.00  0.00      D    O  
HETATM 4267  H1  HOH D1266       8.648   2.889  42.238  1.00  0.00      D    H  
HETATM 4268  H2  HOH D1266       9.862   3.976  42.334  1.00  0.00      D    H  
HETATM 4269  O   HOH D1267       6.739  17.578  64.502  1.00  0.00      D    O  
HETATM 4270  H1  HOH D1267       6.624  16.803  63.880  1.00  0.00      D    H  
HETATM 4271  H2  HOH D1267       7.445  17.362  65.176  1.00  0.00      D    H  
HETATM 4272  O   HOH D1268      36.670  41.771  21.852  1.00  0.00      D    O  
HETATM 4273  H1  HOH D1268      37.637  41.629  22.061  1.00  0.00      D    H  
HETATM 4274  H2  HOH D1268      36.518  42.731  21.615  1.00  0.00      D    H  
HETATM 4275  O   HOH D1269      41.110   6.810  89.674  1.00  0.00      D    O  
HETATM 4276  H1  HOH D1269      40.720   5.907  89.857  1.00  0.00      D    H  
HETATM 4277  H2  HOH D1269      41.762   7.044  90.396  1.00  0.00      D    H  
HETATM 4278  O   HOH D1270       5.805  13.289  20.016  1.00  0.00      D    O  
HETATM 4279  H1  HOH D1270       6.560  12.663  19.823  1.00  0.00      D    H  
HETATM 4280  H2  HOH D1270       6.170  14.166  20.329  1.00  0.00      D    H  
HETATM 4281  O   HOH D1271      23.409  38.516  10.110  1.00  0.00      D    O  
HETATM 4282  H1  HOH D1271      23.482  38.459   9.114  1.00  0.00      D    H  
HETATM 4283  H2  HOH D1271      22.482  38.267  10.390  1.00  0.00      D    H  
HETATM 4284  O   HOH D1272      34.383  27.049  11.971  1.00  0.00      D    O  
HETATM 4285  H1  HOH D1272      34.268  26.323  12.649  1.00  0.00      D    H  
HETATM 4286  H2  HOH D1272      34.956  26.718  11.222  1.00  0.00      D    H  
HETATM 4287  O   HOH D1273       5.386   6.473  84.611  1.00  0.00      D    O  
HETATM 4288  H1  HOH D1273       5.223   5.658  84.054  1.00  0.00      D    H  
HETATM 4289  H2  HOH D1273       5.904   6.221  85.428  1.00  0.00      D    H  
HETATM 4290  O   HOH D1274      10.484   5.332  54.052  1.00  0.00      D    O  
HETATM 4291  H1  HOH D1274      11.069   6.114  53.840  1.00  0.00      D    H  
HETATM 4292  H2  HOH D1274      10.593   4.631  53.347  1.00  0.00      D    H  
HETATM 4293  O   HOH D1275      32.777   3.375  66.782  1.00  0.00      D    O  
HETATM 4294  H1  HOH D1275      33.377   2.576  66.773  1.00  0.00      D    H  
HETATM 4295  H2  HOH D1275      31.854   3.096  67.048  1.00  0.00      D    H  
HETATM 4296  O   HOH D1276       8.728  24.946  68.595  1.00  0.00      D    O  
HETATM 4297  H1  HOH D1276       9.608  25.311  68.290  1.00  0.00      D    H  
HETATM 4298  H2  HOH D1276       7.987  25.445  68.145  1.00  0.00      D    H  
HETATM 4299  O   HOH D1277       9.118  39.715  32.078  1.00  0.00      D    O  
HETATM 4300  H1  HOH D1277       8.798  39.555  31.144  1.00  0.00      D    H  
HETATM 4301  H2  HOH D1277       8.678  40.535  32.445  1.00  0.00      D    H  
HETATM 4302  O   HOH D1278      13.956  18.276  45.321  1.00  0.00      D    O  
HETATM 4303  H1  HOH D1278      14.785  18.583  44.853  1.00  0.00      D    H  
HETATM 4304  H2  HOH D1278      14.011  17.291  45.485  1.00  0.00      D    H  
HETATM 4305  O   HOH D1279      42.511  40.829   4.471  1.00  0.00      D    O  
HETATM 4306  H1  HOH D1279      42.108  39.934   4.279  1.00  0.00      D    H  
HETATM 4307  H2  HOH D1279      43.225  41.024   3.799  1.00  0.00      D    H  
HETATM 4308  O   HOH D1280       8.839  26.573 117.592  1.00  0.00      D    O  
HETATM 4309  H1  HOH D1280       9.372  27.327 117.207  1.00  0.00      D    H  
HETATM 4310  H2  HOH D1280       8.576  26.797 118.531  1.00  0.00      D    H  
HETATM 4311  O   HOH D1281      11.544  18.992  47.390  1.00  0.00      D    O  
HETATM 4312  H1  HOH D1281      11.115  19.844  47.690  1.00  0.00      D    H  
HETATM 4313  H2  HOH D1281      12.182  19.184  46.644  1.00  0.00      D    H  
HETATM 4314  O   HOH D1282      29.557  24.083  28.206  1.00  0.00      D    O  
HETATM 4315  H1  HOH D1282      29.898  23.998  27.270  1.00  0.00      D    H  
HETATM 4316  H2  HOH D1282      28.645  23.678  28.267  1.00  0.00      D    H  
HETATM 4317  O   HOH D1283      35.319  18.645  27.188  1.00  0.00      D    O  
HETATM 4318  H1  HOH D1283      35.761  17.968  26.599  1.00  0.00      D    H  
HETATM 4319  H2  HOH D1283      36.016  19.218  27.618  1.00  0.00      D    H  
HETATM 4320  O   HOH D1284      20.099   2.976  13.502  1.00  0.00      D    O  
HETATM 4321  H1  HOH D1284      19.289   2.443  13.747  1.00  0.00      D    H  
HETATM 4322  H2  HOH D1284      20.034   3.263  12.546  1.00  0.00      D    H  
HETATM 4323  O   HOH D1285      48.955  32.328  51.240  1.00  0.00      D    O  
HETATM 4324  H1  HOH D1285      48.341  31.680  51.692  1.00  0.00      D    H  
HETATM 4325  H2  HOH D1285      48.797  33.246  51.604  1.00  0.00      D    H  
HETATM 4326  O   HOH D1286      10.261   2.872  52.500  1.00  0.00      D    O  
HETATM 4327  H1  HOH D1286       9.650   3.419  51.927  1.00  0.00      D    H  
HETATM 4328  H2  HOH D1286      11.140   2.759  52.036  1.00  0.00      D    H  
HETATM 4329  O   HOH D1287      26.488   0.050   3.068  1.00  0.00      D    O  
HETATM 4330  H1  HOH D1287      27.477   0.184   3.113  1.00  0.00      D    H  
HETATM 4331  H2  HOH D1287      26.024   0.875   3.390  1.00  0.00      D    H  
HETATM 4332  O   HOH D1288       7.328  27.205  10.307  1.00  0.00      D    O  
HETATM 4333  H1  HOH D1288       7.474  28.081  10.767  1.00  0.00      D    H  
HETATM 4334  H2  HOH D1288       6.868  26.574  10.932  1.00  0.00      D    H  
HETATM 4335  O   HOH D1289      18.758  39.125  84.246  1.00  0.00      D    O  
HETATM 4336  H1  HOH D1289      18.246  38.317  84.537  1.00  0.00      D    H  
HETATM 4337  H2  HOH D1289      18.422  39.928  84.739  1.00  0.00      D    H  
HETATM 4338  O   HOH D1290       1.275  28.375  99.486  1.00  0.00      D    O  
HETATM 4339  H1  HOH D1290       1.349  28.735  98.556  1.00  0.00      D    H  
HETATM 4340  H2  HOH D1290       1.263  29.134 100.138  1.00  0.00      D    H  
HETATM 4341  O   HOH D1291      26.077   7.799 103.221  1.00  0.00      D    O  
HETATM 4342  H1  HOH D1291      26.239   8.119 102.287  1.00  0.00      D    H  
HETATM 4343  H2  HOH D1291      25.513   6.974 103.198  1.00  0.00      D    H  
HETATM 4344  O   HOH D1292      34.324  40.327  83.641  1.00  0.00      D    O  
HETATM 4345  H1  HOH D1292      34.304  39.907  82.734  1.00  0.00      D    H  
HETATM 4346  H2  HOH D1292      33.434  40.213  84.081  1.00  0.00      D    H  
HETATM 4347  O   HOH D1293      10.725  30.376  55.125  1.00  0.00      D    O  
HETATM 4348  H1  HOH D1293      11.028  30.986  55.857  1.00  0.00      D    H  
HETATM 4349  H2  HOH D1293      10.803  29.427  55.429  1.00  0.00      D    H  
HETATM 4350  O   HOH D1294       2.880  27.214 118.131  1.00  0.00      D    O  
HETATM 4351  H1  HOH D1294       2.935  26.969 119.099  1.00  0.00      D    H  
HETATM 4352  H2  HOH D1294       2.989  28.203 118.031  1.00  0.00      D    H  
HETATM 4353  O   HOH D1295      40.431  27.991  14.698  1.00  0.00      D    O  
HETATM 4354  H1  HOH D1295      41.126  27.709  15.360  1.00  0.00      D    H  
HETATM 4355  H2  HOH D1295      39.778  27.246  14.564  1.00  0.00      D    H  
HETATM 4356  O   HOH D1296      41.093   6.783  14.558  1.00  0.00      D    O  
HETATM 4357  H1  HOH D1296      41.272   7.150  13.645  1.00  0.00      D    H  
HETATM 4358  H2  HOH D1296      40.110   6.639  14.673  1.00  0.00      D    H  
HETATM 4359  O   HOH D1297      13.186  36.790  16.541  1.00  0.00      D    O  
HETATM 4360  H1  HOH D1297      13.646  37.348  15.850  1.00  0.00      D    H  
HETATM 4361  H2  HOH D1297      13.870  36.346  17.119  1.00  0.00      D    H  
HETATM 4362  O   HOH D1298      47.295  30.453  52.248  1.00  0.00      D    O  
HETATM 4363  H1  HOH D1298      46.971  30.084  51.377  1.00  0.00      D    H  
HETATM 4364  H2  HOH D1298      46.807  30.009  53.000  1.00  0.00      D    H  
HETATM 4365  O   HOH D1299       3.064  38.762   7.350  1.00  0.00      D    O  
HETATM 4366  H1  HOH D1299       2.395  39.476   7.148  1.00  0.00      D    H  
HETATM 4367  H2  HOH D1299       3.396  38.364   6.495  1.00  0.00      D    H  
HETATM 4368  O   HOH D1300      27.688  23.336  62.006  1.00  0.00      D    O  
HETATM 4369  H1  HOH D1300      27.401  24.154  62.504  1.00  0.00      D    H  
HETATM 4370  H2  HOH D1300      27.687  22.551  62.626  1.00  0.00      D    H  
HETATM 4371  O   HOH D1301      34.175   7.766  15.125  1.00  0.00      D    O  
HETATM 4372  H1  HOH D1301      33.592   7.061  15.527  1.00  0.00      D    H  
HETATM 4373  H2  HOH D1301      34.094   8.610  15.656  1.00  0.00      D    H  
HETATM 4374  O   HOH D1302      28.841   5.480   2.796  1.00  0.00      D    O  
HETATM 4375  H1  HOH D1302      29.739   5.500   3.234  1.00  0.00      D    H  
HETATM 4376  H2  HOH D1302      28.128   5.510   3.496  1.00  0.00      D    H  
HETATM 4377  O   HOH D1303      23.546  26.884  73.833  1.00  0.00      D    O  
HETATM 4378  H1  HOH D1303      23.545  27.861  73.621  1.00  0.00      D    H  
HETATM 4379  H2  HOH D1303      23.561  26.758  74.825  1.00  0.00      D    H  
HETATM 4380  O   HOH D1304      46.552  26.250  44.903  1.00  0.00      D    O  
HETATM 4381  H1  HOH D1304      46.112  26.256  45.801  1.00  0.00      D    H  
HETATM 4382  H2  HOH D1304      45.867  26.423  44.195  1.00  0.00      D    H  
HETATM 4383  O   HOH D1305      34.569  13.510  93.181  1.00  0.00      D    O  
HETATM 4384  H1  HOH D1305      35.145  13.228  93.948  1.00  0.00      D    H  
HETATM 4385  H2  HOH D1305      33.714  12.991  93.199  1.00  0.00      D    H  
HETATM 4386  O   HOH D1306      13.720   7.095 107.624  1.00  0.00      D    O  
HETATM 4387  H1  HOH D1306      13.047   6.506 108.072  1.00  0.00      D    H  
HETATM 4388  H2  HOH D1306      13.405   7.320 106.702  1.00  0.00      D    H  
HETATM 4389  O   HOH D1307      28.063  14.424 100.155  1.00  0.00      D    O  
HETATM 4390  H1  HOH D1307      28.950  14.831  99.937  1.00  0.00      D    H  
HETATM 4391  H2  HOH D1307      27.477  15.112 100.583  1.00  0.00      D    H  
HETATM 4392  O   HOH D1308       9.559   0.342  39.412  1.00  0.00      D    O  
HETATM 4393  H1  HOH D1308       9.085   0.177  40.276  1.00  0.00      D    H  
HETATM 4394  H2  HOH D1308       9.138   1.118  38.942  1.00  0.00      D    H  
HETATM 4395  O   HOH D1309      30.845  30.376  74.744  1.00  0.00      D    O  
HETATM 4396  H1  HOH D1309      31.538  31.028  74.436  1.00  0.00      D    H  
HETATM 4397  H2  HOH D1309      30.055  30.415  74.133  1.00  0.00      D    H  
HETATM 4398  O   HOH D1310      45.502  22.586  73.328  1.00  0.00      D    O  
HETATM 4399  H1  HOH D1310      46.201  21.974  72.958  1.00  0.00      D    H  
HETATM 4400  H2  HOH D1310      45.684  22.752  74.297  1.00  0.00      D    H  
HETATM 4401  O   HOH D1311      13.408   2.932  48.634  1.00  0.00      D    O  
HETATM 4402  H1  HOH D1311      12.876   3.566  48.074  1.00  0.00      D    H  
HETATM 4403  H2  HOH D1311      13.835   2.245  48.046  1.00  0.00      D    H  
HETATM 4404  O   HOH D1312      43.903   1.110  96.596  1.00  0.00      D    O  
HETATM 4405  H1  HOH D1312      44.886   0.982  96.728  1.00  0.00      D    H  
HETATM 4406  H2  HOH D1312      43.463   1.248  97.483  1.00  0.00      D    H  
HETATM 4407  O   HOH D1313      27.112  13.957  91.737  1.00  0.00      D    O  
HETATM 4408  H1  HOH D1313      27.191  14.745  91.126  1.00  0.00      D    H  
HETATM 4409  H2  HOH D1313      26.605  14.222  92.557  1.00  0.00      D    H  
HETATM 4410  O   HOH D1314      25.982   5.932  49.091  1.00  0.00      D    O  
HETATM 4411  H1  HOH D1314      25.878   6.501  49.906  1.00  0.00      D    H  
HETATM 4412  H2  HOH D1314      25.658   5.007  49.287  1.00  0.00      D    H  
HETATM 4413  O   HOH D1315      11.594   0.860  54.189  1.00  0.00      D    O  
HETATM 4414  H1  HOH D1315      11.030   1.502  53.670  1.00  0.00      D    H  
HETATM 4415  H2  HOH D1315      11.049   0.458  54.926  1.00  0.00      D    H  
HETATM 4416  O   HOH D1316      20.395  23.462  91.720  1.00  0.00      D    O  
HETATM 4417  H1  HOH D1316      19.398  23.455  91.798  1.00  0.00      D    H  
HETATM 4418  H2  HOH D1316      20.795  22.996  92.510  1.00  0.00      D    H  
HETATM 4419  O   HOH D1317      42.049  20.669  54.867  1.00  0.00      D    O  
HETATM 4420  H1  HOH D1317      41.551  20.735  54.002  1.00  0.00      D    H  
HETATM 4421  H2  HOH D1317      43.022  20.837  54.704  1.00  0.00      D    H  
HETATM 4422  O   HOH D1318       9.311   2.470  56.672  1.00  0.00      D    O  
HETATM 4423  H1  HOH D1318      10.114   3.057  56.573  1.00  0.00      D    H  
HETATM 4424  H2  HOH D1318       9.597   1.512  56.680  1.00  0.00      D    H  
HETATM 4425  O   HOH D1319      47.587   1.325  77.182  1.00  0.00      D    O  
HETATM 4426  H1  HOH D1319      46.945   1.171  77.934  1.00  0.00      D    H  
HETATM 4427  H2  HOH D1319      47.566   0.543  76.560  1.00  0.00      D    H  
HETATM 4428  O   HOH D1320      22.884  28.664   7.677  1.00  0.00      D    O  
HETATM 4429  H1  HOH D1320      23.132  28.823   8.632  1.00  0.00      D    H  
HETATM 4430  H2  HOH D1320      22.758  27.684   7.524  1.00  0.00      D    H  
HETATM 4431  O   HOH D1321       5.253  16.962  73.682  1.00  0.00      D    O  
HETATM 4432  H1  HOH D1321       5.757  17.745  74.047  1.00  0.00      D    H  
HETATM 4433  H2  HOH D1321       4.298  17.015  73.975  1.00  0.00      D    H  
HETATM 4434  O   HOH D1322      41.152   2.082  40.914  1.00  0.00      D    O  
HETATM 4435  H1  HOH D1322      41.573   2.979  41.051  1.00  0.00      D    H  
HETATM 4436  H2  HOH D1322      41.849   1.370  41.003  1.00  0.00      D    H  
HETATM 4437  O   HOH D1323       7.490  35.397  36.736  1.00  0.00      D    O  
HETATM 4438  H1  HOH D1323       6.913  34.803  36.175  1.00  0.00      D    H  
HETATM 4439  H2  HOH D1323       8.316  34.901  37.005  1.00  0.00      D    H  
HETATM 4440  O   HOH D1324      15.505  41.585  48.831  1.00  0.00      D    O  
HETATM 4441  H1  HOH D1324      15.368  41.644  49.820  1.00  0.00      D    H  
HETATM 4442  H2  HOH D1324      14.794  41.007  48.431  1.00  0.00      D    H  
HETATM 4443  O   HOH D1325      37.074  12.316  16.678  1.00  0.00      D    O  
HETATM 4444  H1  HOH D1325      36.086  12.312  16.525  1.00  0.00      D    H  
HETATM 4445  H2  HOH D1325      37.492  13.042  16.131  1.00  0.00      D    H  
HETATM 4446  O   HOH D1326       2.364   3.920 117.109  1.00  0.00      D    O  
HETATM 4447  H1  HOH D1326       3.153   3.376 117.395  1.00  0.00      D    H  
HETATM 4448  H2  HOH D1326       2.583   4.892 117.191  1.00  0.00      D    H  
HETATM 4449  O   HOH D1327      45.836  39.483  21.955  1.00  0.00      D    O  
HETATM 4450  H1  HOH D1327      45.796  39.991  22.816  1.00  0.00      D    H  
HETATM 4451  H2  HOH D1327      45.525  38.545  22.107  1.00  0.00      D    H  
HETATM 4452  O   HOH D1328      33.497  42.010 100.717  1.00  0.00      D    O  
HETATM 4453  H1  HOH D1328      33.481  41.592 101.625  1.00  0.00      D    H  
HETATM 4454  H2  HOH D1328      34.436  42.027 100.374  1.00  0.00      D    H  
HETATM 4455  O   HOH D1329      15.258  30.378 101.263  1.00  0.00      D    O  
HETATM 4456  H1  HOH D1329      15.251  30.014 100.331  1.00  0.00      D    H  
HETATM 4457  H2  HOH D1329      15.701  29.721 101.874  1.00  0.00      D    H  
HETATM 4458  O   HOH D1330       0.749  36.263  44.937  1.00  0.00      D    O  
HETATM 4459  H1  HOH D1330       0.277  36.249  45.819  1.00  0.00      D    H  
HETATM 4460  H2  HOH D1330       1.523  35.630  44.964  1.00  0.00      D    H  
HETATM 4461  O   HOH D1331      17.517  41.582  35.451  1.00  0.00      D    O  
HETATM 4462  H1  HOH D1331      16.750  41.966  34.936  1.00  0.00      D    H  
HETATM 4463  H2  HOH D1331      17.169  41.080  36.243  1.00  0.00      D    H  
HETATM 4464  O   HOH D1332      40.071  14.940  34.723  1.00  0.00      D    O  
HETATM 4465  H1  HOH D1332      39.326  14.464  35.190  1.00  0.00      D    H  
HETATM 4466  H2  HOH D1332      40.170  14.576  33.797  1.00  0.00      D    H  
HETATM 4467  O   HOH D1333      32.800  32.096  74.148  1.00  0.00      D    O  
HETATM 4468  H1  HOH D1333      33.176  32.998  73.937  1.00  0.00      D    H  
HETATM 4469  H2  HOH D1333      32.939  31.486  73.368  1.00  0.00      D    H  
HETATM 4470  O   HOH D1334      32.398  38.557  43.348  1.00  0.00      D    O  
HETATM 4471  H1  HOH D1334      33.373  38.628  43.139  1.00  0.00      D    H  
HETATM 4472  H2  HOH D1334      31.875  39.093  42.686  1.00  0.00      D    H  
HETATM 4473  O   HOH D1335      12.024  41.222  59.799  1.00  0.00      D    O  
HETATM 4474  H1  HOH D1335      12.358  41.960  60.385  1.00  0.00      D    H  
HETATM 4475  H2  HOH D1335      12.437  41.303  58.892  1.00  0.00      D    H  
HETATM 4476  O   HOH D1336      44.200  13.848  59.088  1.00  0.00      D    O  
HETATM 4477  H1  HOH D1336      43.325  14.037  58.642  1.00  0.00      D    H  
HETATM 4478  H2  HOH D1336      44.170  14.174  60.033  1.00  0.00      D    H  
HETATM 4479  O   HOH D1337      27.555  39.227  97.643  1.00  0.00      D    O  
HETATM 4480  H1  HOH D1337      27.184  38.298  97.630  1.00  0.00      D    H  
HETATM 4481  H2  HOH D1337      26.804  39.886  97.603  1.00  0.00      D    H  
HETATM 4482  O   HOH D1338       7.342  16.388 111.989  1.00  0.00      D    O  
HETATM 4483  H1  HOH D1338       7.774  17.002 112.649  1.00  0.00      D    H  
HETATM 4484  H2  HOH D1338       7.056  15.549 112.453  1.00  0.00      D    H  
HETATM 4485  O   HOH D1339       2.391  42.041  47.163  1.00  0.00      D    O  
HETATM 4486  H1  HOH D1339       2.378  42.196  46.176  1.00  0.00      D    H  
HETATM 4487  H2  HOH D1339       1.789  42.701  47.612  1.00  0.00      D    H  
HETATM 4488  O   HOH D1340      35.485  10.868  80.052  1.00  0.00      D    O  
HETATM 4489  H1  HOH D1340      36.142  11.340  79.464  1.00  0.00      D    H  
HETATM 4490  H2  HOH D1340      35.927  10.080  80.481  1.00  0.00      D    H  
HETATM 4491  O   HOH D1341      37.347   3.464  32.697  1.00  0.00      D    O  
HETATM 4492  H1  HOH D1341      38.295   3.342  32.404  1.00  0.00      D    H  
HETATM 4493  H2  HOH D1341      37.287   4.253  33.310  1.00  0.00      D    H  
HETATM 4494  O   HOH D1342       2.553  24.042   9.010  1.00  0.00      D    O  
HETATM 4495  H1  HOH D1342       2.887  24.819   9.544  1.00  0.00      D    H  
HETATM 4496  H2  HOH D1342       1.584  23.893   9.209  1.00  0.00      D    H  
HETATM 4497  O   HOH D1343      14.582  26.443  82.433  1.00  0.00      D    O  
HETATM 4498  H1  HOH D1343      13.917  26.324  83.170  1.00  0.00      D    H  
HETATM 4499  H2  HOH D1343      15.488  26.605  82.824  1.00  0.00      D    H  
HETATM 4500  O   HOH D1344      29.612  41.681 117.067  1.00  0.00      D    O  
HETATM 4501  H1  HOH D1344      30.309  42.387 116.941  1.00  0.00      D    H  
HETATM 4502  H2  HOH D1344      28.823  42.073 117.541  1.00  0.00      D    H  
HETATM 4503  O   HOH D1345      48.096  40.438  12.338  1.00  0.00      D    O  
HETATM 4504  H1  HOH D1345      48.736  40.799  13.017  1.00  0.00      D    H  
HETATM 4505  H2  HOH D1345      48.010  39.449  12.454  1.00  0.00      D    H  
HETATM 4506  O   HOH D1346      43.009  23.797  65.926  1.00  0.00      D    O  
HETATM 4507  H1  HOH D1346      43.080  22.802  65.845  1.00  0.00      D    H  
HETATM 4508  H2  HOH D1346      42.609  24.172  65.090  1.00  0.00      D    H  
HETATM 4509  O   HOH D1347       6.084  19.448  59.017  1.00  0.00      D    O  
HETATM 4510  H1  HOH D1347       6.809  19.221  59.668  1.00  0.00      D    H  
HETATM 4511  H2  HOH D1347       6.054  18.754  58.297  1.00  0.00      D    H  
HETATM 4512  O   HOH D1348       2.589  40.531  70.009  1.00  0.00      D    O  
HETATM 4513  H1  HOH D1348       1.614  40.745  70.054  1.00  0.00      D    H  
HETATM 4514  H2  HOH D1348       2.880  40.119  70.873  1.00  0.00      D    H  
HETATM 4515  O   HOH D1349       5.965  11.570 102.195  1.00  0.00      D    O  
HETATM 4516  H1  HOH D1349       6.066  11.887 101.252  1.00  0.00      D    H  
HETATM 4517  H2  HOH D1349       6.855  11.589 102.650  1.00  0.00      D    H  
HETATM 4518  O   HOH D1350      14.718  37.908 115.091  1.00  0.00      D    O  
HETATM 4519  H1  HOH D1350      14.945  38.373 115.946  1.00  0.00      D    H  
HETATM 4520  H2  HOH D1350      15.460  38.037 114.433  1.00  0.00      D    H  
HETATM 4521  O   HOH D1351      35.094  41.523  36.967  1.00  0.00      D    O  
HETATM 4522  H1  HOH D1351      34.870  41.981  37.827  1.00  0.00      D    H  
HETATM 4523  H2  HOH D1351      35.124  40.534  37.114  1.00  0.00      D    H  
HETATM 4524  O   HOH D1352       5.303  40.724   8.665  1.00  0.00      D    O  
HETATM 4525  H1  HOH D1352       6.100  40.806   8.067  1.00  0.00      D    H  
HETATM 4526  H2  HOH D1352       5.268  41.508   9.284  1.00  0.00      D    H  
HETATM 4527  O   HOH D1353      31.482  14.589  82.972  1.00  0.00      D    O  
HETATM 4528  H1  HOH D1353      31.366  14.848  83.931  1.00  0.00      D    H  
HETATM 4529  H2  HOH D1353      31.640  13.604  82.909  1.00  0.00      D    H  
HETATM 4530  O   HOH D1354       2.843  22.017  96.823  1.00  0.00      D    O  
HETATM 4531  H1  HOH D1354       3.017  21.073  96.543  1.00  0.00      D    H  
HETATM 4532  H2  HOH D1354       3.395  22.232  97.629  1.00  0.00      D    H  
HETATM 4533  O   HOH D1355      41.145  15.271  13.054  1.00  0.00      D    O  
HETATM 4534  H1  HOH D1355      41.998  15.713  12.778  1.00  0.00      D    H  
HETATM 4535  H2  HOH D1355      40.492  15.965  13.356  1.00  0.00      D    H  
HETATM 4536  O   HOH D1356      14.368  34.141  66.184  1.00  0.00      D    O  
HETATM 4537  H1  HOH D1356      14.563  33.354  66.769  1.00  0.00      D    H  
HETATM 4538  H2  HOH D1356      14.018  33.824  65.303  1.00  0.00      D    H  
HETATM 4539  O   HOH D1357      28.396  36.767  62.977  1.00  0.00      D    O  
HETATM 4540  H1  HOH D1357      28.691  36.884  63.925  1.00  0.00      D    H  
HETATM 4541  H2  HOH D1357      29.198  36.734  62.380  1.00  0.00      D    H  
HETATM 4542  O   HOH D1358      32.073  41.941  16.717  1.00  0.00      D    O  
HETATM 4543  H1  HOH D1358      32.717  42.008  17.478  1.00  0.00      D    H  
HETATM 4544  H2  HOH D1358      31.557  41.087  16.791  1.00  0.00      D    H  
HETATM 4545  O   HOH D1359      18.363   4.228  16.128  1.00  0.00      D    O  
HETATM 4546  H1  HOH D1359      19.097   4.586  16.706  1.00  0.00      D    H  
HETATM 4547  H2  HOH D1359      18.653   3.364  15.717  1.00  0.00      D    H  
HETATM 4548  O   HOH D1360      25.979   0.695 110.322  1.00  0.00      D    O  
HETATM 4549  H1  HOH D1360      25.017   0.824 110.561  1.00  0.00      D    H  
HETATM 4550  H2  HOH D1360      26.045   0.157 109.481  1.00  0.00      D    H  
HETATM 4551  O   HOH D1361      24.400   6.648  80.893  1.00  0.00      D    O  
HETATM 4552  H1  HOH D1361      25.228   6.252  81.289  1.00  0.00      D    H  
HETATM 4553  H2  HOH D1361      23.666   6.638  81.573  1.00  0.00      D    H  
HETATM 4554  O   HOH D1362       9.521  26.374  58.999  1.00  0.00      D    O  
HETATM 4555  H1  HOH D1362       9.786  26.599  59.937  1.00  0.00      D    H  
HETATM 4556  H2  HOH D1362       8.595  25.995  58.996  1.00  0.00      D    H  
HETATM 4557  O   HOH D1363       1.270  35.361  49.139  1.00  0.00      D    O  
HETATM 4558  H1  HOH D1363       2.218  35.672  49.194  1.00  0.00      D    H  
HETATM 4559  H2  HOH D1363       1.247  34.361  49.118  1.00  0.00      D    H  
HETATM 4560  O   HOH D1364      30.686   0.724  17.334  1.00  0.00      D    O  
HETATM 4561  H1  HOH D1364      30.396  -0.180  17.019  1.00  0.00      D    H  
HETATM 4562  H2  HOH D1364      30.021   1.409  17.038  1.00  0.00      D    H  
HETATM 4563  O   HOH D1365      42.815   4.243  63.248  1.00  0.00      D    O  
HETATM 4564  H1  HOH D1365      42.665   5.029  62.649  1.00  0.00      D    H  
HETATM 4565  H2  HOH D1365      43.762   4.246  63.571  1.00  0.00      D    H  
HETATM 4566  O   HOH D1366      25.920   2.027  47.463  1.00  0.00      D    O  
HETATM 4567  H1  HOH D1366      25.480   2.489  46.693  1.00  0.00      D    H  
HETATM 4568  H2  HOH D1366      25.973   2.653  48.241  1.00  0.00      D    H  
HETATM 4569  O   HOH D1367      17.943  37.160  89.438  1.00  0.00      D    O  
HETATM 4570  H1  HOH D1367      18.426  36.644  90.145  1.00  0.00      D    H  
HETATM 4571  H2  HOH D1367      16.964  36.965  89.493  1.00  0.00      D    H  
HETATM 4572  O   HOH D1368      26.757  10.638  63.551  1.00  0.00      D    O  
HETATM 4573  H1  HOH D1368      26.293  11.505  63.731  1.00  0.00      D    H  
HETATM 4574  H2  HOH D1368      27.742  10.754  63.680  1.00  0.00      D    H  
HETATM 4575  O   HOH D1369      17.608  10.066  60.944  1.00  0.00      D    O  
HETATM 4576  H1  HOH D1369      16.749  10.550  60.777  1.00  0.00      D    H  
HETATM 4577  H2  HOH D1369      17.716   9.907  61.925  1.00  0.00      D    H  
HETATM 4578  O   HOH D1370      43.504  30.224  10.086  1.00  0.00      D    O  
HETATM 4579  H1  HOH D1370      43.705  29.719   9.247  1.00  0.00      D    H  
HETATM 4580  H2  HOH D1370      44.236  30.883  10.263  1.00  0.00      D    H  
HETATM 4581  O   HOH D1371       2.943  41.356  52.412  1.00  0.00      D    O  
HETATM 4582  H1  HOH D1371       2.004  41.029  52.513  1.00  0.00      D    H  
HETATM 4583  H2  HOH D1371       3.215  41.298  51.451  1.00  0.00      D    H  
HETATM 4584  O   HOH D1372      41.715   0.818   3.430  1.00  0.00      D    O  
HETATM 4585  H1  HOH D1372      41.967   1.430   4.180  1.00  0.00      D    H  
HETATM 4586  H2  HOH D1372      40.719   0.772   3.358  1.00  0.00      D    H  
HETATM 4587  O   HOH D1373      23.540  37.936  49.137  1.00  0.00      D    O  
HETATM 4588  H1  HOH D1373      22.659  37.465  49.086  1.00  0.00      D    H  
HETATM 4589  H2  HOH D1373      24.007  37.677  49.983  1.00  0.00      D    H  
HETATM 4590  O   HOH D1374      22.490  15.633  64.776  1.00  0.00      D    O  
HETATM 4591  H1  HOH D1374      23.219  15.077  64.377  1.00  0.00      D    H  
HETATM 4592  H2  HOH D1374      21.651  15.091  64.834  1.00  0.00      D    H  
HETATM 4593  O   HOH D1375      27.384   3.970  35.489  1.00  0.00      D    O  
HETATM 4594  H1  HOH D1375      26.644   4.442  35.009  1.00  0.00      D    H  
HETATM 4595  H2  HOH D1375      27.322   4.164  36.468  1.00  0.00      D    H  
HETATM 4596  O   HOH D1376      31.224  40.038 115.170  1.00  0.00      D    O  
HETATM 4597  H1  HOH D1376      32.178  39.739 115.197  1.00  0.00      D    H  
HETATM 4598  H2  HOH D1376      31.032  40.456 114.282  1.00  0.00      D    H  
HETATM 4599  O   HOH D1377      45.952  12.184  25.840  1.00  0.00      D    O  
HETATM 4600  H1  HOH D1377      45.759  11.370  25.292  1.00  0.00      D    H  
HETATM 4601  H2  HOH D1377      45.152  12.408  26.397  1.00  0.00      D    H  
HETATM 4602  O   HOH D1378      12.065   5.591  35.119  1.00  0.00      D    O  
HETATM 4603  H1  HOH D1378      11.190   5.913  34.756  1.00  0.00      D    H  
HETATM 4604  H2  HOH D1378      12.666   5.334  34.363  1.00  0.00      D    H  
HETATM 4605  O   HOH D1379       1.766   0.151  76.160  1.00  0.00      D    O  
HETATM 4606  H1  HOH D1379       1.985   0.771  75.406  1.00  0.00      D    H  
HETATM 4607  H2  HOH D1379       1.018  -0.454  75.887  1.00  0.00      D    H  
HETATM 4608  O   HOH D1380      34.894  21.526  75.973  1.00  0.00      D    O  
HETATM 4609  H1  HOH D1380      35.130  21.771  76.913  1.00  0.00      D    H  
HETATM 4610  H2  HOH D1380      33.973  21.137  75.952  1.00  0.00      D    H  
HETATM 4611  O   HOH D1381       0.855  22.496 102.634  1.00  0.00      D    O  
HETATM 4612  H1  HOH D1381       0.533  21.668 103.094  1.00  0.00      D    H  
HETATM 4613  H2  HOH D1381       0.258  23.262 102.873  1.00  0.00      D    H  
HETATM 4614  O   HOH D1382      36.944  38.937  55.764  1.00  0.00      D    O  
HETATM 4615  H1  HOH D1382      36.457  39.718  55.373  1.00  0.00      D    H  
HETATM 4616  H2  HOH D1382      36.778  38.902  56.750  1.00  0.00      D    H  
HETATM 4617  O   HOH D1383      34.797  28.734  80.804  1.00  0.00      D    O  
HETATM 4618  H1  HOH D1383      34.746  29.020  79.847  1.00  0.00      D    H  
HETATM 4619  H2  HOH D1383      34.376  29.431  81.384  1.00  0.00      D    H  
HETATM 4620  O   HOH D1384      44.926  19.519  78.204  1.00  0.00      D    O  
HETATM 4621  H1  HOH D1384      45.102  20.309  78.792  1.00  0.00      D    H  
HETATM 4622  H2  HOH D1384      45.706  18.894  78.244  1.00  0.00      D    H  
HETATM 4623  O   HOH D1385      13.841  18.665  78.206  1.00  0.00      D    O  
HETATM 4624  H1  HOH D1385      14.344  18.048  77.601  1.00  0.00      D    H  
HETATM 4625  H2  HOH D1385      13.615  19.505  77.713  1.00  0.00      D    H  
HETATM 4626  O   HOH D1386       9.707  13.238  66.907  1.00  0.00      D    O  
HETATM 4627  H1  HOH D1386       9.741  13.660  66.000  1.00  0.00      D    H  
HETATM 4628  H2  HOH D1386      10.328  12.455  66.933  1.00  0.00      D    H  
HETATM 4629  O   HOH D1387      14.834  22.443 104.382  1.00  0.00      D    O  
HETATM 4630  H1  HOH D1387      14.329  22.903 103.652  1.00  0.00      D    H  
HETATM 4631  H2  HOH D1387      14.289  22.452 105.221  1.00  0.00      D    H  
HETATM 4632  O   HOH D1388       0.514   0.123  20.211  1.00  0.00      D    O  
HETATM 4633  H1  HOH D1388       1.315  -0.328  20.605  1.00  0.00      D    H  
HETATM 4634  H2  HOH D1388      -0.139   0.339  20.937  1.00  0.00      D    H  
HETATM 4635  O   HOH D1389      12.189  30.560  52.691  1.00  0.00      D    O  
HETATM 4636  H1  HOH D1389      11.752  30.600  53.590  1.00  0.00      D    H  
HETATM 4637  H2  HOH D1389      11.794  29.810  52.161  1.00  0.00      D    H  
HETATM 4638  O   HOH D1390      46.113  19.643   8.872  1.00  0.00      D    O  
HETATM 4639  H1  HOH D1390      45.412  20.355   8.871  1.00  0.00      D    H  
HETATM 4640  H2  HOH D1390      45.678  18.747   8.964  1.00  0.00      D    H  
HETATM 4641  O   HOH D1391      13.261  29.993  64.153  1.00  0.00      D    O  
HETATM 4642  H1  HOH D1391      13.043  29.019  64.085  1.00  0.00      D    H  
HETATM 4643  H2  HOH D1391      14.136  30.107  64.622  1.00  0.00      D    H  
HETATM 4644  O   HOH D1392      25.024  21.012  49.956  1.00  0.00      D    O  
HETATM 4645  H1  HOH D1392      25.536  21.820  50.246  1.00  0.00      D    H  
HETATM 4646  H2  HOH D1392      24.305  20.815  50.623  1.00  0.00      D    H  
HETATM 4647  O   HOH D1393      32.676  30.637   3.151  1.00  0.00      D    O  
HETATM 4648  H1  HOH D1393      32.590  31.626   3.271  1.00  0.00      D    H  
HETATM 4649  H2  HOH D1393      31.802  30.199   3.359  1.00  0.00      D    H  
HETATM 4650  O   HOH D1394       8.806  39.733  75.912  1.00  0.00      D    O  
HETATM 4651  H1  HOH D1394       9.789  39.701  75.735  1.00  0.00      D    H  
HETATM 4652  H2  HOH D1394       8.309  39.457  75.089  1.00  0.00      D    H  
HETATM 4653  O   HOH D1395      36.078   7.382  96.525  1.00  0.00      D    O  
HETATM 4654  H1  HOH D1395      36.865   7.724  96.011  1.00  0.00      D    H  
HETATM 4655  H2  HOH D1395      35.512   8.152  96.818  1.00  0.00      D    H  
HETATM 4656  O   HOH D1396      23.434  20.559  68.024  1.00  0.00      D    O  
HETATM 4657  H1  HOH D1396      22.949  21.360  68.376  1.00  0.00      D    H  
HETATM 4658  H2  HOH D1396      23.417  19.831  68.709  1.00  0.00      D    H  
HETATM 4659  O   HOH D1397      16.139  24.028  72.348  1.00  0.00      D    O  
HETATM 4660  H1  HOH D1397      15.293  23.605  72.674  1.00  0.00      D    H  
HETATM 4661  H2  HOH D1397      16.890  23.373  72.426  1.00  0.00      D    H  
HETATM 4662  O   HOH D1398      48.734  39.425 109.235  1.00  0.00      D    O  
HETATM 4663  H1  HOH D1398      49.605  39.871 109.028  1.00  0.00      D    H  
HETATM 4664  H2  HOH D1398      48.899  38.469 109.479  1.00  0.00      D    H  
HETATM 4665  O   HOH D1399      10.555   4.136  96.344  1.00  0.00      D    O  
HETATM 4666  H1  HOH D1399       9.800   4.759  96.140  1.00  0.00      D    H  
HETATM 4667  H2  HOH D1399      10.445   3.294  95.817  1.00  0.00      D    H  
HETATM 4668  O   HOH D1400       4.220  23.033  63.975  1.00  0.00      D    O  
HETATM 4669  H1  HOH D1400       4.979  22.997  64.625  1.00  0.00      D    H  
HETATM 4670  H2  HOH D1400       4.400  22.406  63.218  1.00  0.00      D    H  
HETATM 4671  O   HOH D1401       6.633  28.788  50.794  1.00  0.00      D    O  
HETATM 4672  H1  HOH D1401       6.497  29.316  51.633  1.00  0.00      D    H  
HETATM 4673  H2  HOH D1401       6.199  29.263  50.028  1.00  0.00      D    H  
HETATM 4674  O   HOH D1402      37.099   2.730  59.024  1.00  0.00      D    O  
HETATM 4675  H1  HOH D1402      37.809   2.516  58.353  1.00  0.00      D    H  
HETATM 4676  H2  HOH D1402      36.214   2.793  58.563  1.00  0.00      D    H  
HETATM 4677  O   HOH D1403       8.834  22.591  46.521  1.00  0.00      D    O  
HETATM 4678  H1  HOH D1403       8.206  23.343  46.722  1.00  0.00      D    H  
HETATM 4679  H2  HOH D1403       8.337  21.855  46.061  1.00  0.00      D    H  
HETATM 4680  O   HOH D1404      11.895  19.006  17.791  1.00  0.00      D    O  
HETATM 4681  H1  HOH D1404      11.241  18.510  18.363  1.00  0.00      D    H  
HETATM 4682  H2  HOH D1404      12.161  18.434  17.016  1.00  0.00      D    H  
HETATM 4683  O   HOH D1405      43.230  32.701 105.393  1.00  0.00      D    O  
HETATM 4684  H1  HOH D1405      43.052  33.604 105.001  1.00  0.00      D    H  
HETATM 4685  H2  HOH D1405      43.016  31.996 104.718  1.00  0.00      D    H  
HETATM 4686  O   HOH D1406      21.134  20.283 116.147  1.00  0.00      D    O  
HETATM 4687  H1  HOH D1406      21.492  19.504 115.632  1.00  0.00      D    H  
HETATM 4688  H2  HOH D1406      21.710  20.446 116.948  1.00  0.00      D    H  
HETATM 4689  O   HOH D1407       5.506  30.611  17.328  1.00  0.00      D    O  
HETATM 4690  H1  HOH D1407       5.660  31.591  17.201  1.00  0.00      D    H  
HETATM 4691  H2  HOH D1407       4.685  30.336  16.827  1.00  0.00      D    H  
HETATM 4692  O   HOH D1408      45.644   4.702   8.667  1.00  0.00      D    O  
HETATM 4693  H1  HOH D1408      46.573   4.797   8.311  1.00  0.00      D    H  
HETATM 4694  H2  HOH D1408      45.281   5.606   8.895  1.00  0.00      D    H  
HETATM 4695  O   HOH D1409      40.197  19.775 100.196  1.00  0.00      D    O  
HETATM 4696  H1  HOH D1409      39.370  19.455 100.659  1.00  0.00      D    H  
HETATM 4697  H2  HOH D1409      40.992  19.606 100.780  1.00  0.00      D    H  
HETATM 4698  O   HOH D1410      43.774  14.896  62.126  1.00  0.00      D    O  
HETATM 4699  H1  HOH D1410      43.700  14.052  62.658  1.00  0.00      D    H  
HETATM 4700  H2  HOH D1410      43.059  15.533  62.412  1.00  0.00      D    H  
HETATM 4701  O   HOH D1411       9.817  31.241  38.480  1.00  0.00      D    O  
HETATM 4702  H1  HOH D1411       9.541  31.228  39.441  1.00  0.00      D    H  
HETATM 4703  H2  HOH D1411       9.926  30.303  38.151  1.00  0.00      D    H  
HETATM 4704  O   HOH D1412      31.177  30.078   5.966  1.00  0.00      D    O  
HETATM 4705  H1  HOH D1412      31.192  29.388   5.244  1.00  0.00      D    H  
HETATM 4706  H2  HOH D1412      31.089  29.629   6.855  1.00  0.00      D    H  
HETATM 4707  O   HOH D1413      47.106  17.838  87.132  1.00  0.00      D    O  
HETATM 4708  H1  HOH D1413      47.243  18.800  86.896  1.00  0.00      D    H  
HETATM 4709  H2  HOH D1413      47.206  17.276  86.311  1.00  0.00      D    H  
HETATM 4710  O   HOH D1414      11.901  31.185  72.762  1.00  0.00      D    O  
HETATM 4711  H1  HOH D1414      12.078  31.571  71.857  1.00  0.00      D    H  
HETATM 4712  H2  HOH D1414      10.934  31.301  72.990  1.00  0.00      D    H  
HETATM 4713  O   HOH D1415      33.426   6.097 100.809  1.00  0.00      D    O  
HETATM 4714  H1  HOH D1415      32.853   6.054 101.628  1.00  0.00      D    H  
HETATM 4715  H2  HOH D1415      33.742   7.035 100.672  1.00  0.00      D    H  
HETATM 4716  O   HOH D1416       6.119  40.937  70.684  1.00  0.00      D    O  
HETATM 4717  H1  HOH D1416       5.891  39.965  70.754  1.00  0.00      D    H  
HETATM 4718  H2  HOH D1416       7.005  41.040  70.232  1.00  0.00      D    H  
HETATM 4719  O   HOH D1417      20.603   2.546  26.047  1.00  0.00      D    O  
HETATM 4720  H1  HOH D1417      20.669   2.378  25.064  1.00  0.00      D    H  
HETATM 4721  H2  HOH D1417      20.872   1.721  26.545  1.00  0.00      D    H  
HETATM 4722  O   HOH D1418      21.505  26.458  47.734  1.00  0.00      D    O  
HETATM 4723  H1  HOH D1418      22.437  26.210  47.471  1.00  0.00      D    H  
HETATM 4724  H2  HOH D1418      21.002  26.769  46.927  1.00  0.00      D    H  
HETATM 4725  O   HOH D1419      45.299   0.682  27.741  1.00  0.00      D    O  
HETATM 4726  H1  HOH D1419      45.207   1.051  28.666  1.00  0.00      D    H  
HETATM 4727  H2  HOH D1419      45.433  -0.308  27.790  1.00  0.00      D    H  
HETATM 4728  O   HOH D1420       8.541  15.382  76.181  1.00  0.00      D    O  
HETATM 4729  H1  HOH D1420       7.892  15.835  76.793  1.00  0.00      D    H  
HETATM 4730  H2  HOH D1420       8.126  15.274  75.277  1.00  0.00      D    H  
HETATM 4731  O   HOH D1421       9.054  25.918  84.029  1.00  0.00      D    O  
HETATM 4732  H1  HOH D1421       9.061  26.761  84.567  1.00  0.00      D    H  
HETATM 4733  H2  HOH D1421       9.442  26.095  83.125  1.00  0.00      D    H  
HETATM 4734  O   HOH D1422      25.562  12.076  40.070  1.00  0.00      D    O  
HETATM 4735  H1  HOH D1422      26.415  12.597  40.109  1.00  0.00      D    H  
HETATM 4736  H2  HOH D1422      24.840  12.582  40.541  1.00  0.00      D    H  
HETATM 4737  O   HOH D1423      36.313   9.610  73.958  1.00  0.00      D    O  
HETATM 4738  H1  HOH D1423      35.349   9.786  74.157  1.00  0.00      D    H  
HETATM 4739  H2  HOH D1423      36.428   8.654  73.687  1.00  0.00      D    H  
HETATM 4740  O   HOH D1424       6.074  39.524  79.514  1.00  0.00      D    O  
HETATM 4741  H1  HOH D1424       6.888  40.066  79.305  1.00  0.00      D    H  
HETATM 4742  H2  HOH D1424       6.003  38.764  78.868  1.00  0.00      D    H  
HETATM 4743  O   HOH D1425      48.244  24.033 103.413  1.00  0.00      D    O  
HETATM 4744  H1  HOH D1425      48.184  24.909 103.891  1.00  0.00      D    H  
HETATM 4745  H2  HOH D1425      47.339  23.774 103.077  1.00  0.00      D    H  
HETATM 4746  O   HOH D1426      10.063  34.988  95.354  1.00  0.00      D    O  
HETATM 4747  H1  HOH D1426       9.582  35.488  96.075  1.00  0.00      D    H  
HETATM 4748  H2  HOH D1426       9.481  34.931  94.543  1.00  0.00      D    H  
HETATM 4749  O   HOH D1427      23.367   3.162   7.657  1.00  0.00      D    O  
HETATM 4750  H1  HOH D1427      23.968   3.762   7.129  1.00  0.00      D    H  
HETATM 4751  H2  HOH D1427      23.856   2.824   8.461  1.00  0.00      D    H  
HETATM 4752  O   HOH D1428      36.321  30.558  84.982  1.00  0.00      D    O  
HETATM 4753  H1  HOH D1428      35.510  31.140  84.928  1.00  0.00      D    H  
HETATM 4754  H2  HOH D1428      36.659  30.370  84.060  1.00  0.00      D    H  
HETATM 4755  O   HOH D1429      33.442   9.671  74.399  1.00  0.00      D    O  
HETATM 4756  H1  HOH D1429      33.781   9.280  75.254  1.00  0.00      D    H  
HETATM 4757  H2  HOH D1429      32.571   9.243  74.158  1.00  0.00      D    H  
HETATM 4758  O   HOH D1430      10.809  16.082  59.311  1.00  0.00      D    O  
HETATM 4759  H1  HOH D1430      11.657  16.612  59.348  1.00  0.00      D    H  
HETATM 4760  H2  HOH D1430      10.267  16.376  58.524  1.00  0.00      D    H  
HETATM 4761  O   HOH D1431       0.224  22.978  59.261  1.00  0.00      D    O  
HETATM 4762  H1  HOH D1431       0.374  22.450  58.424  1.00  0.00      D    H  
HETATM 4763  H2  HOH D1431       1.003  23.586  59.415  1.00  0.00      D    H  
HETATM 4764  O   HOH D1432       7.787   9.582  57.934  1.00  0.00      D    O  
HETATM 4765  H1  HOH D1432       8.383   9.458  58.727  1.00  0.00      D    H  
HETATM 4766  H2  HOH D1432       7.991  10.459  57.498  1.00  0.00      D    H  
HETATM 4767  O   HOH D1433       6.670  25.536  47.766  1.00  0.00      D    O  
HETATM 4768  H1  HOH D1433       6.192  24.698  48.031  1.00  0.00      D    H  
HETATM 4769  H2  HOH D1433       6.561  25.685  46.783  1.00  0.00      D    H  
HETATM 4770  O   HOH D1434      23.524  17.366  75.970  1.00  0.00      D    O  
HETATM 4771  H1  HOH D1434      22.906  17.076  75.239  1.00  0.00      D    H  
HETATM 4772  H2  HOH D1434      24.453  17.062  75.761  1.00  0.00      D    H  
HETATM 4773  O   HOH D1435       3.288  37.736  92.149  1.00  0.00      D    O  
HETATM 4774  H1  HOH D1435       3.984  37.022  92.222  1.00  0.00      D    H  
HETATM 4775  H2  HOH D1435       2.514  37.509  92.741  1.00  0.00      D    H  
HETATM 4776  O   HOH D1436      37.002  41.976  48.502  1.00  0.00      D    O  
HETATM 4777  H1  HOH D1436      37.690  42.593  48.121  1.00  0.00      D    H  
HETATM 4778  H2  HOH D1436      37.439  41.117  48.772  1.00  0.00      D    H  
HETATM 4779  O   HOH D1437      40.124  28.525  92.206  1.00  0.00      D    O  
HETATM 4780  H1  HOH D1437      39.417  27.829  92.081  1.00  0.00      D    H  
HETATM 4781  H2  HOH D1437      40.999  28.080  92.400  1.00  0.00      D    H  
HETATM 4782  O   HOH D1438      10.046  25.567  81.545  1.00  0.00      D    O  
HETATM 4783  H1  HOH D1438       9.536  24.707  81.575  1.00  0.00      D    H  
HETATM 4784  H2  HOH D1438      10.886  25.438  81.018  1.00  0.00      D    H  
HETATM 4785  O   HOH D1439       5.929  40.831  20.954  1.00  0.00      D    O  
HETATM 4786  H1  HOH D1439       6.658  40.431  21.509  1.00  0.00      D    H  
HETATM 4787  H2  HOH D1439       6.166  41.774  20.721  1.00  0.00      D    H  
HETATM 4788  O   HOH D1440       6.566  41.021  53.843  1.00  0.00      D    O  
HETATM 4789  H1  HOH D1440       5.694  40.554  53.994  1.00  0.00      D    H  
HETATM 4790  H2  HOH D1440       7.270  40.347  53.620  1.00  0.00      D    H  
HETATM 4791  O   HOH D1441       1.327  11.104 104.867  1.00  0.00      D    O  
HETATM 4792  H1  HOH D1441       1.279  10.602 104.003  1.00  0.00      D    H  
HETATM 4793  H2  HOH D1441       2.076  11.765 104.827  1.00  0.00      D    H  
HETATM 4794  O   HOH D1442      23.573  29.790  22.543  1.00  0.00      D    O  
HETATM 4795  H1  HOH D1442      24.559  29.933  22.461  1.00  0.00      D    H  
HETATM 4796  H2  HOH D1442      23.399  28.987  23.114  1.00  0.00      D    H  
HETATM 4797  O   HOH D1443      18.215  24.785 100.068  1.00  0.00      D    O  
HETATM 4798  H1  HOH D1443      18.419  25.616 100.586  1.00  0.00      D    H  
HETATM 4799  H2  HOH D1443      17.341  24.408 100.374  1.00  0.00      D    H  
HETATM 4800  O   HOH D1444      11.381  34.006  12.913  1.00  0.00      D    O  
HETATM 4801  H1  HOH D1444      11.610  34.174  11.954  1.00  0.00      D    H  
HETATM 4802  H2  HOH D1444      11.619  33.064  13.151  1.00  0.00      D    H  
HETATM 4803  O   HOH D1445      36.198  41.612  50.974  1.00  0.00      D    O  
HETATM 4804  H1  HOH D1445      36.438  41.795  50.021  1.00  0.00      D    H  
HETATM 4805  H2  HOH D1445      36.971  41.847  51.563  1.00  0.00      D    H  
HETATM 4806  O   HOH D1446      38.225  11.970  59.026  1.00  0.00      D    O  
HETATM 4807  H1  HOH D1446      37.550  12.671  58.795  1.00  0.00      D    H  
HETATM 4808  H2  HOH D1446      39.145  12.350  58.935  1.00  0.00      D    H  
HETATM 4809  O   HOH D1447      11.898  28.506  61.326  1.00  0.00      D    O  
HETATM 4810  H1  HOH D1447      12.056  28.251  62.280  1.00  0.00      D    H  
HETATM 4811  H2  HOH D1447      12.769  28.747  60.897  1.00  0.00      D    H  
HETATM 4812  O   HOH D1448      20.432  40.837  52.130  1.00  0.00      D    O  
HETATM 4813  H1  HOH D1448      19.705  40.823  52.816  1.00  0.00      D    H  
HETATM 4814  H2  HOH D1448      21.299  40.579  52.556  1.00  0.00      D    H  
HETATM 4815  O   HOH D1449      10.870   2.153 104.831  1.00  0.00      D    O  
HETATM 4816  H1  HOH D1449      10.956   2.254 103.840  1.00  0.00      D    H  
HETATM 4817  H2  HOH D1449      10.198   1.441 105.036  1.00  0.00      D    H  
HETATM 4818  O   HOH D1450      32.046  32.754  69.747  1.00  0.00      D    O  
HETATM 4819  H1  HOH D1450      31.250  33.175  70.183  1.00  0.00      D    H  
HETATM 4820  H2  HOH D1450      32.841  32.845  70.347  1.00  0.00      D    H  
HETATM 4821  O   HOH D1451       1.218   3.217 101.784  1.00  0.00      D    O  
HETATM 4822  H1  HOH D1451       0.423   3.385 102.366  1.00  0.00      D    H  
HETATM 4823  H2  HOH D1451       2.020   3.666 102.179  1.00  0.00      D    H  
HETATM 4824  O   HOH D1452      13.408  18.897 116.597  1.00  0.00      D    O  
HETATM 4825  H1  HOH D1452      14.273  18.555 116.962  1.00  0.00      D    H  
HETATM 4826  H2  HOH D1452      13.269  19.841 116.897  1.00  0.00      D    H  
HETATM 4827  O   HOH D1453      46.931  19.573  99.189  1.00  0.00      D    O  
HETATM 4828  H1  HOH D1453      47.433  18.719  99.055  1.00  0.00      D    H  
HETATM 4829  H2  HOH D1453      46.020  19.371  99.550  1.00  0.00      D    H  
HETATM 4830  O   HOH D1454      23.920  31.184  30.673  1.00  0.00      D    O  
HETATM 4831  H1  HOH D1454      24.211  31.965  31.225  1.00  0.00      D    H  
HETATM 4832  H2  HOH D1454      23.042  30.846  31.011  1.00  0.00      D    H  
HETATM 4833  O   HOH D1455      42.000  26.187   5.023  1.00  0.00      D    O  
HETATM 4834  H1  HOH D1455      42.331  27.082   4.725  1.00  0.00      D    H  
HETATM 4835  H2  HOH D1455      42.420  25.951   5.900  1.00  0.00      D    H  
HETATM 4836  O   HOH D1456      19.753  22.364  25.936  1.00  0.00      D    O  
HETATM 4837  H1  HOH D1456      20.702  22.385  26.251  1.00  0.00      D    H  
HETATM 4838  H2  HOH D1456      19.642  21.634  25.262  1.00  0.00      D    H  
HETATM 4839  O   HOH D1457      38.629  35.857  15.009  1.00  0.00      D    O  
HETATM 4840  H1  HOH D1457      38.408  36.828  15.104  1.00  0.00      D    H  
HETATM 4841  H2  HOH D1457      38.731  35.448  15.916  1.00  0.00      D    H  
HETATM 4842  O   HOH D1458      14.971  31.105  23.118  1.00  0.00      D    O  
HETATM 4843  H1  HOH D1458      15.813  31.502  23.482  1.00  0.00      D    H  
HETATM 4844  H2  HOH D1458      14.445  31.814  22.647  1.00  0.00      D    H  
HETATM 4845  O   HOH D1459       6.338  20.824  30.171  1.00  0.00      D    O  
HETATM 4846  H1  HOH D1459       6.219  20.901  29.181  1.00  0.00      D    H  
HETATM 4847  H2  HOH D1459       7.103  21.400  30.460  1.00  0.00      D    H  
HETATM 4848  O   HOH D1460       0.419  22.994  46.933  1.00  0.00      D    O  
HETATM 4849  H1  HOH D1460       1.173  23.339  47.491  1.00  0.00      D    H  
HETATM 4850  H2  HOH D1460       0.776  22.361  46.245  1.00  0.00      D    H  
HETATM 4851  O   HOH D1461      18.858  30.407 111.120  1.00  0.00      D    O  
HETATM 4852  H1  HOH D1461      18.471  31.323 111.226  1.00  0.00      D    H  
HETATM 4853  H2  HOH D1461      18.550  29.826 111.873  1.00  0.00      D    H  
HETATM 4854  O   HOH D1462      47.217   7.931  89.434  1.00  0.00      D    O  
HETATM 4855  H1  HOH D1462      47.512   8.512  88.676  1.00  0.00      D    H  
HETATM 4856  H2  HOH D1462      47.298   6.970  89.168  1.00  0.00      D    H  
HETATM 4857  O   HOH D1463       3.301  37.733  52.110  1.00  0.00      D    O  
HETATM 4858  H1  HOH D1463       3.657  37.033  52.729  1.00  0.00      D    H  
HETATM 4859  H2  HOH D1463       3.571  38.638  52.439  1.00  0.00      D    H  
HETATM 4860  O   HOH D1464      42.359  18.919   9.123  1.00  0.00      D    O  
HETATM 4861  H1  HOH D1464      41.984  19.043   8.204  1.00  0.00      D    H  
HETATM 4862  H2  HOH D1464      43.077  18.223   9.099  1.00  0.00      D    H  
HETATM 4863  O   HOH D1465       1.689  33.029  97.705  1.00  0.00      D    O  
HETATM 4864  H1  HOH D1465       1.058  33.679  97.280  1.00  0.00      D    H  
HETATM 4865  H2  HOH D1465       2.573  33.069  97.238  1.00  0.00      D    H  
HETATM 4866  O   HOH D1466      15.429   1.143  13.655  1.00  0.00      D    O  
HETATM 4867  H1  HOH D1466      15.158   1.945  14.187  1.00  0.00      D    H  
HETATM 4868  H2  HOH D1466      14.629   0.566  13.491  1.00  0.00      D    H  
HETATM 4869  O   HOH D1467      33.042  41.004  28.598  1.00  0.00      D    O  
HETATM 4870  H1  HOH D1467      32.403  41.707  28.910  1.00  0.00      D    H  
HETATM 4871  H2  HOH D1467      32.779  40.120  28.983  1.00  0.00      D    H  
HETATM 4872  O   HOH D1468       7.144  27.627  96.988  1.00  0.00      D    O  
HETATM 4873  H1  HOH D1468       6.429  27.861  97.647  1.00  0.00      D    H  
HETATM 4874  H2  HOH D1468       7.174  28.321  96.268  1.00  0.00      D    H  
HETATM 4875  O   HOH D1469      33.475  40.506  55.600  1.00  0.00      D    O  
HETATM 4876  H1  HOH D1469      33.488  39.572  55.956  1.00  0.00      D    H  
HETATM 4877  H2  HOH D1469      33.237  40.490  54.629  1.00  0.00      D    H  
HETATM 4878  O   HOH D1470      16.489  32.995  56.334  1.00  0.00      D    O  
HETATM 4879  H1  HOH D1470      15.824  32.434  56.826  1.00  0.00      D    H  
HETATM 4880  H2  HOH D1470      17.106  32.403  55.815  1.00  0.00      D    H  
HETATM 4881  O   HOH D1471      37.746  19.590  24.608  1.00  0.00      D    O  
HETATM 4882  H1  HOH D1471      38.520  19.225  24.089  1.00  0.00      D    H  
HETATM 4883  H2  HOH D1471      37.537  18.978  25.370  1.00  0.00      D    H  
HETATM 4884  O   HOH D1472      36.063  36.646  35.346  1.00  0.00      D    O  
HETATM 4885  H1  HOH D1472      36.938  36.668  34.863  1.00  0.00      D    H  
HETATM 4886  H2  HOH D1472      35.402  36.115  34.815  1.00  0.00      D    H  
HETATM 4887  O   HOH D1473      21.625  22.576  83.143  1.00  0.00      D    O  
HETATM 4888  H1  HOH D1473      22.295  23.044  83.719  1.00  0.00      D    H  
HETATM 4889  H2  HOH D1473      21.852  22.723  82.181  1.00  0.00      D    H  
HETATM 4890  O   HOH D1474       3.767  28.072  21.969  1.00  0.00      D    O  
HETATM 4891  H1  HOH D1474       3.899  28.843  22.592  1.00  0.00      D    H  
HETATM 4892  H2  HOH D1474       3.005  27.510  22.290  1.00  0.00      D    H  
HETATM 4893  O   HOH D1475      46.213   2.093  20.567  1.00  0.00      D    O  
HETATM 4894  H1  HOH D1475      46.879   1.361  20.428  1.00  0.00      D    H  
HETATM 4895  H2  HOH D1475      46.655   2.862  21.029  1.00  0.00      D    H  
HETATM 4896  O   HOH D1476      38.551  37.194  48.460  1.00  0.00      D    O  
HETATM 4897  H1  HOH D1476      37.577  36.990  48.370  1.00  0.00      D    H  
HETATM 4898  H2  HOH D1476      39.019  36.412  48.872  1.00  0.00      D    H  
HETATM 4899  O   HOH D1477      24.425  11.860  37.407  1.00  0.00      D    O  
HETATM 4900  H1  HOH D1477      25.129  12.136  36.753  1.00  0.00      D    H  
HETATM 4901  H2  HOH D1477      24.667  12.195  38.318  1.00  0.00      D    H  
HETATM 4902  O   HOH D1478      22.538  42.192  13.150  1.00  0.00      D    O  
HETATM 4903  H1  HOH D1478      22.376  41.258  13.470  1.00  0.00      D    H  
HETATM 4904  H2  HOH D1478      23.338  42.205  12.551  1.00  0.00      D    H  
HETATM 4905  O   HOH D1479      22.629  33.121 118.107  1.00  0.00      D    O  
HETATM 4906  H1  HOH D1479      22.553  33.493 119.032  1.00  0.00      D    H  
HETATM 4907  H2  HOH D1479      21.718  32.889 117.765  1.00  0.00      D    H  
HETATM 4908  O   HOH D1480       5.460  38.231  98.454  1.00  0.00      D    O  
HETATM 4909  H1  HOH D1480       6.137  37.667  98.927  1.00  0.00      D    H  
HETATM 4910  H2  HOH D1480       5.926  38.950  97.939  1.00  0.00      D    H  
HETATM 4911  O   HOH D1481      22.609  18.123  88.323  1.00  0.00      D    O  
HETATM 4912  H1  HOH D1481      22.827  18.865  87.689  1.00  0.00      D    H  
HETATM 4913  H2  HOH D1481      21.929  18.439  88.985  1.00  0.00      D    H  
HETATM 4914  O   HOH D1482      38.465  27.364  51.397  1.00  0.00      D    O  
HETATM 4915  H1  HOH D1482      38.688  27.520  52.359  1.00  0.00      D    H  
HETATM 4916  H2  HOH D1482      37.746  26.673  51.328  1.00  0.00      D    H  
HETATM 4917  O   HOH D1483       7.455   3.442 117.813  1.00  0.00      D    O  
HETATM 4918  H1  HOH D1483       6.843   4.150 117.461  1.00  0.00      D    H  
HETATM 4919  H2  HOH D1483       7.442   3.455 118.812  1.00  0.00      D    H  
HETATM 4920  O   HOH D1484      39.586  16.270  83.643  1.00  0.00      D    O  
HETATM 4921  H1  HOH D1484      39.057  16.762  84.335  1.00  0.00      D    H  
HETATM 4922  H2  HOH D1484      38.971  15.937  82.928  1.00  0.00      D    H  
HETATM 4923  O   HOH D1485      46.732  19.477  82.580  1.00  0.00      D    O  
HETATM 4924  H1  HOH D1485      47.245  18.625  82.690  1.00  0.00      D    H  
HETATM 4925  H2  HOH D1485      46.400  19.784  83.472  1.00  0.00      D    H  
HETATM 4926  O   HOH D1486      17.281  33.310  21.143  1.00  0.00      D    O  
HETATM 4927  H1  HOH D1486      17.686  33.564  20.265  1.00  0.00      D    H  
HETATM 4928  H2  HOH D1486      16.358  32.955  20.994  1.00  0.00      D    H  
HETATM 4929  O   HOH D1487       7.879  29.923  95.794  1.00  0.00      D    O  
HETATM 4930  H1  HOH D1487       7.959  30.251  96.736  1.00  0.00      D    H  
HETATM 4931  H2  HOH D1487       7.886  30.702  95.168  1.00  0.00      D    H  
HETATM 4932  O   HOH D1488      38.769  34.279  63.524  1.00  0.00      D    O  
HETATM 4933  H1  HOH D1488      38.343  33.947  62.683  1.00  0.00      D    H  
HETATM 4934  H2  HOH D1488      38.598  35.259  63.621  1.00  0.00      D    H  
HETATM 4935  O   HOH D1489      43.581  29.444  22.562  1.00  0.00      D    O  
HETATM 4936  H1  HOH D1489      42.846  29.480  23.239  1.00  0.00      D    H
[truncated: 1,719,799 more chars]
