# Supplementary material for: ECE vs DISP Mechanisms in Anodic Electrolysis of Benzyl Alcohols: Computational Prediction of Microscopic Rate Constants
Source: J Phys Chem C Nanomater Interfaces. 2025 Aug 28;129(36):16076–96. doi: 10.1021/acs.jpcc.5c04347 (PMC12434723; doi:10.1021/acs.jpcc.5c04347)
Supplement: Supplementary file 2 [file jp5c04347_si_002.zip › example_simulation_inputs/MM_simulation_LiClO4_electrode/charge_24.pdb]

TITLE     MDANALYSIS FRAME 0: Created by PDBWriter
CRYST1   49.280   49.280  370.422  90.00  90.00 120.00 P 1           1
HETATM    1  C00 2ag A   1      39.167  34.879   3.378  1.00  0.00      A    C  
HETATM    2  O01 2ag A   1      40.427  35.244   2.855  1.00  0.00      A    O  
HETATM    3  C02 2ag A   1      40.865  36.467   3.286  1.00  0.00      A    C  
HETATM    4  C03 2ag A   1      40.009  37.539   3.514  1.00  0.00      A    C  
HETATM    5  C04 2ag A   1      40.608  38.747   3.821  1.00  0.00      A    C  
HETATM    6  C05 2ag A   1      42.006  38.942   3.798  1.00  0.00      A    C  
HETATM    7  C06 2ag A   1      42.494  40.309   4.179  1.00  0.00      A    C  
HETATM    8  O07 2ag A   1      43.154  40.815   3.031  1.00  0.00      A    O  
HETATM    9  C08 2ag A   1      42.840  37.971   3.385  1.00  0.00      A    C  
HETATM   10  C09 2ag A   1      42.242  36.710   3.292  1.00  0.00      A    C  
HETATM   11  H0A 2ag A   1      38.959  33.847   3.098  1.00  0.00      A    H  
HETATM   12  H0B 2ag A   1      39.227  34.992   4.461  1.00  0.00      A    H  
HETATM   13  H0C 2ag A   1      38.267  35.359   2.994  1.00  0.00      A    H  
HETATM   14  H0D 2ag A   1      38.944  37.355   3.506  1.00  0.00      A    H  
HETATM   15  H0E 2ag A   1      39.952  39.593   3.965  1.00  0.00      A    H  
HETATM   16  H0F 2ag A   1      43.105  40.236   5.079  1.00  0.00      A    H  
HETATM   17  H0G 2ag A   1      41.641  40.959   4.377  1.00  0.00      A    H  
HETATM   18  H0H 2ag A   1      43.902  41.321   3.312  1.00  0.00      A    H  
HETATM   19  H0I 2ag A   1      43.866  37.895   3.713  1.00  0.00      A    H  
HETATM   20  H0J 2ag A   1      42.881  35.888   3.580  1.00  0.00      A    H  
HETATM   21 Li   Li  B   1      29.293  19.233  35.354  1.00  0.00      B   LI  
HETATM   22 Li   Li  B   2      39.486  30.826 117.291  1.00  0.00      B   LI  
HETATM   23 Li   Li  B   3      14.900  36.418  51.504  1.00  0.00      B   LI  
HETATM   24 Li   Li  B   4      13.666   1.162   6.716  1.00  0.00      B   LI  
HETATM   25 Li   Li  B   5      31.600  15.329 116.925  1.00  0.00      B   LI  
HETATM   26 Li   Li  B   6       4.860  34.539 113.115  1.00  0.00      B   LI  
HETATM   27 Li   Li  B   7      46.560  35.169  41.413  1.00  0.00      B   LI  
HETATM   28 Li   Li  B   8      45.164   9.582 114.062  1.00  0.00      B   LI  
HETATM   29 Li   Li  B   9      25.475   6.753 117.421  1.00  0.00      B   LI  
HETATM   30 Li   Li  B  10      37.740   0.044 117.185  1.00  0.00      B   LI  
HETATM   31 Li   Li  B  11      11.067  18.804  52.685  1.00  0.00      B   LI  
HETATM   32 Li   Li  B  12      13.075  36.549  83.062  1.00  0.00      B   LI  
HETATM   33 Li   Li  B  13      27.970  12.912  92.799  1.00  0.00      B   LI  
HETATM   34 Li   Li  B  14       1.315  15.976  16.103  1.00  0.00      B   LI  
HETATM   35 Li   Li  B  15      43.266  15.212  18.205  1.00  0.00      B   LI  
HETATM   36 Li   Li  B  16      31.537  31.123  66.688  1.00  0.00      B   LI  
HETATM   37 Li   Li  B  17      44.324  30.021 107.534  1.00  0.00      B   LI  
HETATM   38 Li   Li  B  18       6.067  10.224 116.686  1.00  0.00      B   LI  
HETATM   39 Li   Li  B  19      13.317   0.344 117.101  1.00  0.00      B   LI  
HETATM   40 Li   Li  B  20       5.796  20.348 117.058  1.00  0.00      B   LI  
HETATM   41 Li   Li  B  21      29.655  21.298 112.591  1.00  0.00      B   LI  
HETATM   42 Li   Li  B  22       1.380  34.896  45.488  1.00  0.00      B   LI  
HETATM   43 Li   Li  B  23      29.124   9.104  25.445  1.00  0.00      B   LI  
HETATM   44 Li   Li  B  24      10.308  11.448  87.630  1.00  0.00      B   LI  
HETATM   45 Li   Li  B  25      34.664  31.034  98.808  1.00  0.00      B   LI  
HETATM   46 Li   Li  B  26      37.316  38.137  88.864  1.00  0.00      B   LI  
HETATM   47 Li   Li  B  27      23.519   0.514 117.152  1.00  0.00      B   LI  
HETATM   48 Li   Li  B  28      42.819  31.453   9.962  1.00  0.00      B   LI  
HETATM   49 Li   Li  B  29      34.383  25.636 116.694  1.00  0.00      B   LI  
HETATM   50 Li   Li  B  30      17.896  38.883 116.804  1.00  0.00      B   LI  
HETATM   51 Li   Li  B  31      46.232   0.740  32.266  1.00  0.00      B   LI  
HETATM   52 Li   Li  B  32      42.233  28.444 117.451  1.00  0.00      B   LI  
HETATM   53 Li   Li  B  33      39.899  11.598 116.945  1.00  0.00      B   LI  
HETATM   54 Li   Li  B  34      48.140  36.423  53.929  1.00  0.00      B   LI  
HETATM   55 Li   Li  B  35       2.165  27.449 112.995  1.00  0.00      B   LI  
HETATM   56 Li   Li  B  36      43.750  25.635  83.075  1.00  0.00      B   LI  
HETATM   57 Li   Li  B  37      13.874  20.408  13.407  1.00  0.00      B   LI  
HETATM   58 Li   Li  B  38      37.188  35.884  24.706  1.00  0.00      B   LI  
HETATM   59 Li   Li  B  39      31.961  38.916 116.588  1.00  0.00      B   LI  
HETATM   60 Li   Li  B  40       7.731  29.190  18.524  1.00  0.00      B   LI  
HETATM   61 Li   Li  B  41       8.654  35.319 116.651  1.00  0.00      B   LI  
HETATM   62 Li   Li  B  42       4.903  33.692   7.830  1.00  0.00      B   LI  
HETATM   63 Li   Li  B  43      41.674   4.523 115.986  1.00  0.00      B   LI  
HETATM   64 Li   Li  B  44       9.563  34.045   5.621  1.00  0.00      B   LI  
HETATM   65 Li   Li  B  45      47.181  35.347 116.813  1.00  0.00      B   LI  
HETATM   66 Li   Li  B  46      42.433  27.439  64.076  1.00  0.00      B   LI  
HETATM   67 Li   Li  B  47       2.910   4.184 117.287  1.00  0.00      B   LI  
HETATM   68 Li   Li  B  48      26.452  36.674  61.313  1.00  0.00      B   LI  
HETATM   69 Li   Li  B  49      17.816  30.745 116.976  1.00  0.00      B   LI  
HETATM   70 Li   Li  B  50      25.141  31.701 117.113  1.00  0.00      B   LI  
HETATM   71 Li   Li  B  51      43.899  42.176  54.935  1.00  0.00      B   LI  
HETATM   72 Li   Li  B  52      19.639   2.441  28.360  1.00  0.00      B   LI  
HETATM   73 Li   Li  B  53      13.013  27.604 117.237  1.00  0.00      B   LI  
HETATM   74 Li   Li  B  54       1.135   1.146 117.035  1.00  0.00      B   LI  
HETATM   75 Li   Li  B  55      38.822   7.015  17.026  1.00  0.00      B   LI  
HETATM   76 Li   Li  B  56      14.677  13.989 100.189  1.00  0.00      B   LI  
HETATM   77 Li   Li  B  57      34.050  24.043  71.940  1.00  0.00      B   LI  
HETATM   78 Li   Li  B  58      17.445  11.333   9.889  1.00  0.00      B   LI  
HETATM   79 Li   Li  B  59      23.675   5.550  80.993  1.00  0.00      B   LI  
HETATM   80 Li   Li  B  60      44.295  22.962 116.517  1.00  0.00      B   LI  
HETATM   81 Li   Li  B  61      45.837  27.931  40.518  1.00  0.00      B   LI  
HETATM   82 Li   Li  B  62      23.083  25.149 117.625  1.00  0.00      B   LI  
HETATM   83 Li   Li  B  63      15.018  37.442  26.605  1.00  0.00      B   LI  
HETATM   84 Li   Li  B  64       6.396  15.248  57.208  1.00  0.00      B   LI  
HETATM   85 Li   Li  B  65      12.274   8.885 116.323  1.00  0.00      B   LI  
HETATM   86 Li   Li  B  66      24.816  22.629   8.043  1.00  0.00      B   LI  
HETATM   87 Li   Li  B  67      27.105  31.006 108.380  1.00  0.00      B   LI  
HETATM   88 Li   Li  B  68      20.150   6.462 116.574  1.00  0.00      B   LI  
HETATM   89 Li   Li  B  69      14.681  20.576 117.543  1.00  0.00      B   LI  
HETATM   90 Li   Li  B  70      11.192  22.212 117.141  1.00  0.00      B   LI  
HETATM   91 Li   Li  B  71       4.862  15.409  77.929  1.00  0.00      B   LI  
HETATM   92 Li   Li  B  72      47.308  16.064 115.688  1.00  0.00      B   LI  
HETATM   93 Li   Li  B  73       1.859  37.187  61.470  1.00  0.00      B   LI  
HETATM   94 Li   Li  B  74      40.857   3.938  71.070  1.00  0.00      B   LI  
HETATM   95 Li   Li  B  75       2.769  20.335  47.861  1.00  0.00      B   LI  
HETATM   96  Clc CLO C   1      21.693  16.347   3.615  1.00  0.00      C   CL  
HETATM   97  Oc1 CLO C   1      20.820  15.453   2.806  1.00  0.00      C    O  
HETATM   98  Oc2 CLO C   1      23.096  15.900   3.640  1.00  0.00      C    O  
HETATM   99  Oc3 CLO C   1      21.170  16.555   5.028  1.00  0.00      C    O  
HETATM  100  Oc4 CLO C   1      21.734  17.663   2.891  1.00  0.00      C    O  
HETATM  101  Clc CLO C   2       7.019   7.240  90.822  1.00  0.00      C   CL  
HETATM  102  Oc1 CLO C   2       6.832   8.706  91.002  1.00  0.00      C    O  
HETATM  103  Oc2 CLO C   2       8.131   6.764  91.688  1.00  0.00      C    O  
HETATM  104  Oc3 CLO C   2       7.412   6.983  89.401  1.00  0.00      C    O  
HETATM  105  Oc4 CLO C   2       5.759   6.470  91.105  1.00  0.00      C    O  
HETATM  106  Clc CLO C   3      20.269  37.064  62.515  1.00  0.00      C   CL  
HETATM  107  Oc1 CLO C   3      18.771  37.267  62.236  1.00  0.00      C    O  
HETATM  108  Oc2 CLO C   3      20.470  36.255  63.734  1.00  0.00      C    O  
HETATM  109  Oc3 CLO C   3      21.022  38.346  62.652  1.00  0.00      C    O  
HETATM  110  Oc4 CLO C   3      20.846  36.262  61.383  1.00  0.00      C    O  
HETATM  111  Clc CLO C   4      26.211  19.445   3.362  1.00  0.00      C   CL  
HETATM  112  Oc1 CLO C   4      27.242  20.378   2.728  1.00  0.00      C    O  
HETATM  113  Oc2 CLO C   4      26.393  19.364   4.861  1.00  0.00      C    O  
HETATM  114  Oc3 CLO C   4      26.366  18.052   2.816  1.00  0.00      C    O  
HETATM  115  Oc4 CLO C   4      24.857  19.994   3.041  1.00  0.00      C    O  
HETATM  116  Clc CLO C   5      19.461  24.565   7.098  1.00  0.00      C   CL  
HETATM  117  Oc1 CLO C   5      18.431  24.481   8.180  1.00  0.00      C    O  
HETATM  118  Oc2 CLO C   5      18.777  24.996   5.816  1.00  0.00      C    O  
HETATM  119  Oc3 CLO C   5      20.104  23.232   6.933  1.00  0.00      C    O  
HETATM  120  Oc4 CLO C   5      20.492  25.557   7.495  1.00  0.00      C    O  
HETATM  121  Clc CLO C   6      13.983  38.168   3.757  1.00  0.00      C   CL  
HETATM  122  Oc1 CLO C   6      14.873  37.032   4.163  1.00  0.00      C    O  
HETATM  123  Oc2 CLO C   6      14.854  39.149   3.052  1.00  0.00      C    O  
HETATM  124  Oc3 CLO C   6      13.371  38.870   4.928  1.00  0.00      C    O  
HETATM  125  Oc4 CLO C   6      12.862  37.623   2.861  1.00  0.00      C    O  
HETATM  126  Clc CLO C   7      37.055  12.465   3.665  1.00  0.00      C   CL  
HETATM  127  Oc1 CLO C   7      38.518  12.678   3.521  1.00  0.00      C    O  
HETATM  128  Oc2 CLO C   7      36.636  11.208   2.993  1.00  0.00      C    O  
HETATM  129  Oc3 CLO C   7      36.332  13.611   2.984  1.00  0.00      C    O  
HETATM  130  Oc4 CLO C   7      36.672  12.518   5.131  1.00  0.00      C    O  
HETATM  131  Clc CLO C   8      23.531   8.402  73.462  1.00  0.00      C   CL  
HETATM  132  Oc1 CLO C   8      24.764   7.570  73.555  1.00  0.00      C    O  
HETATM  133  Oc2 CLO C   8      23.904   9.803  73.868  1.00  0.00      C    O  
HETATM  134  Oc3 CLO C   8      22.390   7.875  74.357  1.00  0.00      C    O  
HETATM  135  Oc4 CLO C   8      23.066   8.504  72.059  1.00  0.00      C    O  
HETATM  136  Clc CLO C   9      14.774  12.704  93.364  1.00  0.00      C   CL  
HETATM  137  Oc1 CLO C   9      13.872  13.651  92.702  1.00  0.00      C    O  
HETATM  138  Oc2 CLO C   9      15.516  13.471  94.457  1.00  0.00      C    O  
HETATM  139  Oc3 CLO C   9      15.671  12.003  92.424  1.00  0.00      C    O  
HETATM  140  Oc4 CLO C   9      14.008  11.581  94.037  1.00  0.00      C    O  
HETATM  141  Clc CLO C  10       2.985  36.529   3.462  1.00  0.00      C   CL  
HETATM  142  Oc1 CLO C  10       4.176  37.220   2.857  1.00  0.00      C    O  
HETATM  143  Oc2 CLO C  10       3.020  36.635   4.935  1.00  0.00      C    O  
HETATM  144  Oc3 CLO C  10       3.100  35.100   3.073  1.00  0.00      C    O  
HETATM  145  Oc4 CLO C  10       1.737  37.144   2.885  1.00  0.00      C    O  
HETATM  146  Clc CLO C  11      21.042  33.651   3.803  1.00  0.00      C   CL  
HETATM  147  Oc1 CLO C  11      22.431  33.272   3.454  1.00  0.00      C    O  
HETATM  148  Oc2 CLO C  11      20.657  34.821   2.943  1.00  0.00      C    O  
HETATM  149  Oc3 CLO C  11      20.987  34.015   5.246  1.00  0.00      C    O  
HETATM  150  Oc4 CLO C  11      20.171  32.515   3.364  1.00  0.00      C    O  
HETATM  151  Clc CLO C  12      23.461  38.081 110.995  1.00  0.00      C   CL  
HETATM  152  Oc1 CLO C  12      24.781  37.422 111.023  1.00  0.00      C    O  
HETATM  153  Oc2 CLO C  12      22.543  37.242 111.789  1.00  0.00      C    O  
HETATM  154  Oc3 CLO C  12      22.968  38.100 109.585  1.00  0.00      C    O  
HETATM  155  Oc4 CLO C  12      23.614  39.457 111.528  1.00  0.00      C    O  
HETATM  156  Clc CLO C  13      33.430  38.908  33.737  1.00  0.00      C   CL  
HETATM  157  Oc1 CLO C  13      32.244  38.051  34.051  1.00  0.00      C    O  
HETATM  158  Oc2 CLO C  13      32.951  40.288  33.482  1.00  0.00      C    O  
HETATM  159  Oc3 CLO C  13      34.235  38.382  32.548  1.00  0.00      C    O  
HETATM  160  Oc4 CLO C  13      34.368  38.988  34.880  1.00  0.00      C    O  
HETATM  161  Clc CLO C  14       2.943   6.923   3.447  1.00  0.00      C   CL  
HETATM  162  Oc1 CLO C  14       3.981   7.791   2.825  1.00  0.00      C    O  
HETATM  163  Oc2 CLO C  14       1.603   7.490   3.199  1.00  0.00      C    O  
HETATM  164  Oc3 CLO C  14       3.199   6.798   4.888  1.00  0.00      C    O  
HETATM  165  Oc4 CLO C  14       3.113   5.611   2.783  1.00  0.00      C    O  
HETATM  166  Clc CLO C  15      12.600  15.622   3.763  1.00  0.00      C   CL  
HETATM  167  Oc1 CLO C  15      12.630  16.890   2.959  1.00  0.00      C    O  
HETATM  168  Oc2 CLO C  15      12.148  14.494   2.903  1.00  0.00      C    O  
HETATM  169  Oc3 CLO C  15      11.598  15.728   4.824  1.00  0.00      C    O  
HETATM  170  Oc4 CLO C  15      13.950  15.304   4.330  1.00  0.00      C    O  
HETATM  171  Clc CLO C  16      15.979  40.430  27.942  1.00  0.00      C   CL  
HETATM  172  Oc1 CLO C  16      17.164  39.887  28.649  1.00  0.00      C    O  
HETATM  173  Oc2 CLO C  16      16.405  41.686  27.173  1.00  0.00      C    O  
HETATM  174  Oc3 CLO C  16      14.881  40.800  28.927  1.00  0.00      C    O  
HETATM  175  Oc4 CLO C  16      15.477  39.431  26.918  1.00  0.00      C    O  
HETATM  176  Clc CLO C  17      13.502   5.601   3.394  1.00  0.00      C   CL  
HETATM  177  Oc1 CLO C  17      12.191   5.980   2.801  1.00  0.00      C    O  
HETATM  178  Oc2 CLO C  17      14.531   6.407   2.696  1.00  0.00      C    O  
HETATM  179  Oc3 CLO C  17      13.757   4.160   3.183  1.00  0.00      C    O  
HETATM  180  Oc4 CLO C  17      13.495   5.937   4.854  1.00  0.00      C    O  
HETATM  181  Clc CLO C  18      40.238  19.704  67.148  1.00  0.00      C   CL  
HETATM  182  Oc1 CLO C  18      38.938  19.815  67.886  1.00  0.00      C    O  
HETATM  183  Oc2 CLO C  18      41.434  19.866  68.078  1.00  0.00      C    O  
HETATM  184  Oc3 CLO C  18      40.329  20.697  65.985  1.00  0.00      C    O  
HETATM  185  Oc4 CLO C  18      40.199  18.359  66.555  1.00  0.00      C    O  
HETATM  186  Clc CLO C  19      48.714  26.183  84.898  1.00  0.00      C   CL  
HETATM  187  Oc1 CLO C  19      49.729  27.150  85.461  1.00  0.00      C    O  
HETATM  188  Oc2 CLO C  19      48.667  24.883  85.659  1.00  0.00      C    O  
HETATM  189  Oc3 CLO C  19      49.090  25.916  83.456  1.00  0.00      C    O  
HETATM  190  Oc4 CLO C  19      47.342  26.788  84.893  1.00  0.00      C    O  
HETATM  191  Clc CLO C  20      23.741   8.473 106.383  1.00  0.00      C   CL  
HETATM  192  Oc1 CLO C  20      23.905   9.932 106.694  1.00  0.00      C    O  
HETATM  193  Oc2 CLO C  20      22.533   8.293 105.481  1.00  0.00      C    O  
HETATM  194  Oc3 CLO C  20      23.569   7.717 107.665  1.00  0.00      C    O  
HETATM  195  Oc4 CLO C  20      24.989   7.992 105.638  1.00  0.00      C    O  
HETATM  196  Clc CLO C  21      26.395  24.706   3.346  1.00  0.00      C   CL  
HETATM  197  Oc1 CLO C  21      27.703  24.137   2.899  1.00  0.00      C    O  
HETATM  198  Oc2 CLO C  21      26.418  24.866   4.821  1.00  0.00      C    O  
HETATM  199  Oc3 CLO C  21      25.287  23.768   2.977  1.00  0.00      C    O  
HETATM  200  Oc4 CLO C  21      26.201  26.038   2.675  1.00  0.00      C    O  
HETATM  201  Clc CLO C  22      25.285   7.185  56.840  1.00  0.00      C   CL  
HETATM  202  Oc1 CLO C  22      24.839   5.806  57.239  1.00  0.00      C    O  
HETATM  203  Oc2 CLO C  22      24.126   7.818  56.113  1.00  0.00      C    O  
HETATM  204  Oc3 CLO C  22      26.386   6.988  55.855  1.00  0.00      C    O  
HETATM  205  Oc4 CLO C  22      25.761   7.999  58.034  1.00  0.00      C    O  
HETATM  206  Clc CLO C  23      32.676  32.870  31.487  1.00  0.00      C   CL  
HETATM  207  Oc1 CLO C  23      33.706  31.997  30.873  1.00  0.00      C    O  
HETATM  208  Oc2 CLO C  23      31.624  33.111  30.455  1.00  0.00      C    O  
HETATM  209  Oc3 CLO C  23      33.276  34.176  31.948  1.00  0.00      C    O  
HETATM  210  Oc4 CLO C  23      32.020  32.193  32.677  1.00  0.00      C    O  
HETATM  211  Clc CLO C  24      29.205  29.555  14.536  1.00  0.00      C   CL  
HETATM  212  Oc1 CLO C  24      28.952  28.503  15.552  1.00  0.00      C    O  
HETATM  213  Oc2 CLO C  24      29.923  28.979  13.386  1.00  0.00      C    O  
HETATM  214  Oc3 CLO C  24      29.955  30.701  15.118  1.00  0.00      C    O  
HETATM  215  Oc4 CLO C  24      27.868  30.072  14.037  1.00  0.00      C    O  
HETATM  216  Clc CLO C  25      42.820  21.470   4.748  1.00  0.00      C   CL  
HETATM  217  Oc1 CLO C  25      43.722  20.353   5.199  1.00  0.00      C    O  
HETATM  218  Oc2 CLO C  25      43.339  22.778   5.332  1.00  0.00      C    O  
HETATM  219  Oc3 CLO C  25      41.420  21.222   5.196  1.00  0.00      C    O  
HETATM  220  Oc4 CLO C  25      42.901  21.499   3.193  1.00  0.00      C    O  
HETATM  221  Clc CLO C  26      16.759   9.003   3.731  1.00  0.00      C   CL  
HETATM  222  Oc1 CLO C  26      17.029   7.674   3.029  1.00  0.00      C    O  
HETATM  223  Oc2 CLO C  26      15.714   8.779   4.813  1.00  0.00      C    O  
HETATM  224  Oc3 CLO C  26      16.203   9.991   2.773  1.00  0.00      C    O  
HETATM  225  Oc4 CLO C  26      18.009   9.556   4.376  1.00  0.00      C    O  
HETATM  226  Clc CLO C  27      48.423  29.590   3.675  1.00  0.00      C   CL  
HETATM  227  Oc1 CLO C  27      48.125  30.920   3.031  1.00  0.00      C    O  
HETATM  228  Oc2 CLO C  27      47.340  28.614   3.407  1.00  0.00      C    O  
HETATM  229  Oc3 CLO C  27      48.626  29.824   5.182  1.00  0.00      C    O  
HETATM  230  Oc4 CLO C  27      49.742  29.047   3.157  1.00  0.00      C    O  
HETATM  231  Clc CLO C  28      29.869  19.902  63.288  1.00  0.00      C   CL  
HETATM  232  Oc1 CLO C  28      29.611  18.429  63.442  1.00  0.00      C    O  
HETATM  233  Oc2 CLO C  28      29.987  20.559  64.665  1.00  0.00      C    O  
HETATM  234  Oc3 CLO C  28      28.703  20.530  62.568  1.00  0.00      C    O  
HETATM  235  Oc4 CLO C  28      31.141  20.092  62.537  1.00  0.00      C    O  
HETATM  236  Clc CLO C  29      15.356   0.497  58.084  1.00  0.00      C   CL  
HETATM  237  Oc1 CLO C  29      16.374   1.427  57.472  1.00  0.00      C    O  
HETATM  238  Oc2 CLO C  29      14.041   1.240  58.184  1.00  0.00      C    O  
HETATM  239  Oc3 CLO C  29      15.767   0.053  59.457  1.00  0.00      C    O  
HETATM  240  Oc4 CLO C  29      15.247  -0.701  57.246  1.00  0.00      C    O  
HETATM  241  Clc CLO C  30      35.350  33.486   3.607  1.00  0.00      C   CL  
HETATM  242  Oc1 CLO C  30      35.629  33.704   5.052  1.00  0.00      C    O  
HETATM  243  Oc2 CLO C  30      35.233  34.815   2.953  1.00  0.00      C    O  
HETATM  244  Oc3 CLO C  30      34.055  32.749   3.499  1.00  0.00      C    O  
HETATM  245  Oc4 CLO C  30      36.439  32.756   2.891  1.00  0.00      C    O  
HETATM  246  Clc CLO C  31      29.906  27.510   4.191  1.00  0.00      C   CL  
HETATM  247  Oc1 CLO C  31      30.504  28.905   4.190  1.00  0.00      C    O  
HETATM  248  Oc2 CLO C  31      29.165  27.291   5.493  1.00  0.00      C    O  
HETATM  249  Oc3 CLO C  31      31.007  26.557   3.983  1.00  0.00      C    O  
HETATM  250  Oc4 CLO C  31      29.020  27.421   2.978  1.00  0.00      C    O  
HETATM  251  Clc CLO C  32       5.484   3.568 103.348  1.00  0.00      C   CL  
HETATM  252  Oc1 CLO C  32       6.798   2.856 103.609  1.00  0.00      C    O  
HETATM  253  Oc2 CLO C  32       5.440   4.043 101.937  1.00  0.00      C    O  
HETATM  254  Oc3 CLO C  32       5.407   4.760 104.238  1.00  0.00      C    O  
HETATM  255  Oc4 CLO C  32       4.318   2.694 103.666  1.00  0.00      C    O  
HETATM  256  Clc CLO C  33      10.326  34.917  57.025  1.00  0.00      C   CL  
HETATM  257  Oc1 CLO C  33      10.482  34.451  55.589  1.00  0.00      C    O  
HETATM  258  Oc2 CLO C  33       9.148  35.850  57.077  1.00  0.00      C    O  
HETATM  259  Oc3 CLO C  33      11.562  35.629  57.539  1.00  0.00      C    O  
HETATM  260  Oc4 CLO C  33       9.994  33.709  57.839  1.00  0.00      C    O  
HETATM  261  Clc CLO C  34       4.470  25.335   3.441  1.00  0.00      C   CL  
HETATM  262  Oc1 CLO C  34       5.286  26.519   3.035  1.00  0.00      C    O  
HETATM  263  Oc2 CLO C  34       4.603  25.189   4.914  1.00  0.00      C    O  
HETATM  264  Oc3 CLO C  34       5.015  24.115   2.813  1.00  0.00      C    O  
HETATM  265  Oc4 CLO C  34       3.040  25.513   3.004  1.00  0.00      C    O  
HETATM  266  Clc CLO C  35      46.975  39.685   3.593  1.00  0.00      C   CL  
HETATM  267  Oc1 CLO C  35      48.231  39.164   2.961  1.00  0.00      C    O  
HETATM  268  Oc2 CLO C  35      46.814  39.303   5.010  1.00  0.00      C    O  
HETATM  269  Oc3 CLO C  35      45.785  39.236   2.784  1.00  0.00      C    O  
HETATM  270  Oc4 CLO C  35      47.006  41.167   3.517  1.00  0.00      C    O  
HETATM  271  Clc CLO C  36      26.093  11.127   3.928  1.00  0.00      C   CL  
HETATM  272  Oc1 CLO C  36      26.534  12.283   3.047  1.00  0.00      C    O  
HETATM  273  Oc2 CLO C  36      27.025  10.999   5.132  1.00  0.00      C    O  
HETATM  274  Oc3 CLO C  36      26.243   9.910   3.062  1.00  0.00      C    O  
HETATM  275  Oc4 CLO C  36      24.665  11.211   4.320  1.00  0.00      C    O  
HETATM  276  Clc CLO C  37      37.820  31.352 102.465  1.00  0.00      C   CL  
HETATM  277  Oc1 CLO C  37      37.413  32.848 102.432  1.00  0.00      C    O  
HETATM  278  Oc2 CLO C  37      37.945  30.783 101.055  1.00  0.00      C    O  
HETATM  279  Oc3 CLO C  37      36.710  30.575 103.128  1.00  0.00      C    O  
HETATM  280  Oc4 CLO C  37      39.139  31.164 103.233  1.00  0.00      C    O  
HETATM  281  Clc CLO C  38       7.524  40.355  29.782  1.00  0.00      C   CL  
HETATM  282  Oc1 CLO C  38       6.502  40.181  30.887  1.00  0.00      C    O  
HETATM  283  Oc2 CLO C  38       7.823  41.802  29.626  1.00  0.00      C    O  
HETATM  284  Oc3 CLO C  38       7.003  39.773  28.490  1.00  0.00      C    O  
HETATM  285  Oc4 CLO C  38       8.802  39.611  30.123  1.00  0.00      C    O  
HETATM  286  Clc CLO C  39       3.261  33.625  16.726  1.00  0.00      C   CL  
HETATM  287  Oc1 CLO C  39       2.452  33.638  15.411  1.00  0.00      C    O  
HETATM  288  Oc2 CLO C  39       2.228  33.459  17.821  1.00  0.00      C    O  
HETATM  289  Oc3 CLO C  39       4.012  34.907  16.836  1.00  0.00      C    O  
HETATM  290  Oc4 CLO C  39       4.257  32.448  16.782  1.00  0.00      C    O  
HETATM  291  Clc CLO C  40      19.614   1.664   3.485  1.00  0.00      C   CL  
HETATM  292  Oc1 CLO C  40      20.383   0.386   3.394  1.00  0.00      C    O  
HETATM  293  Oc2 CLO C  40      19.423   1.941   4.953  1.00  0.00      C    O  
HETATM  294  Oc3 CLO C  40      18.299   1.462   2.754  1.00  0.00      C    O  
HETATM  295  Oc4 CLO C  40      20.422   2.744   2.778  1.00  0.00      C    O  
HETATM  296  Clc CLO C  41      43.523  26.373  16.303  1.00  0.00      C   CL  
HETATM  297  Oc1 CLO C  41      45.020  26.269  16.257  1.00  0.00      C    O  
HETATM  298  Oc2 CLO C  41      43.169  27.670  16.962  1.00  0.00      C    O  
HETATM  299  Oc3 CLO C  41      42.979  25.222  17.106  1.00  0.00      C    O  
HETATM  300  Oc4 CLO C  41      42.973  26.312  14.905  1.00  0.00      C    O  
HETATM  301  Clc CLO C  42      13.406  28.057  23.135  1.00  0.00      C   CL  
HETATM  302  Oc1 CLO C  42      12.552  27.275  22.120  1.00  0.00      C    O  
HETATM  303  Oc2 CLO C  42      13.039  29.539  23.086  1.00  0.00      C    O  
HETATM  304  Oc3 CLO C  42      14.906  27.805  22.803  1.00  0.00      C    O  
HETATM  305  Oc4 CLO C  42      13.063  27.564  24.526  1.00  0.00      C    O  
HETATM  306  Clc CLO C  43      42.263  13.478   3.751  1.00  0.00      C   CL  
HETATM  307  Oc1 CLO C  43      43.453  14.280   4.084  1.00  0.00      C    O  
HETATM  308  Oc2 CLO C  43      42.722  12.233   3.073  1.00  0.00      C    O  
HETATM  309  Oc3 CLO C  43      41.299  14.215   2.836  1.00  0.00      C    O  
HETATM  310  Oc4 CLO C  43      41.610  13.203   5.060  1.00  0.00      C    O  
HETATM  311  Clc CLO C  44      31.829  20.052  28.294  1.00  0.00      C   CL  
HETATM  312  Oc1 CLO C  44      32.361  21.249  27.549  1.00  0.00      C    O  
HETATM  313  Oc2 CLO C  44      32.820  18.913  28.349  1.00  0.00      C    O  
HETATM  314  Oc3 CLO C  44      30.549  19.529  27.704  1.00  0.00      C    O  
HETATM  315  Oc4 CLO C  44      31.506  20.455  29.697  1.00  0.00      C    O  
HETATM  316  Clc CLO C  45      46.304  10.593  26.106  1.00  0.00      C   CL  
HETATM  317  Oc1 CLO C  45      46.874  10.392  27.479  1.00  0.00      C    O  
HETATM  318  Oc2 CLO C  45      44.904  10.013  26.084  1.00  0.00      C    O  
HETATM  319  Oc3 CLO C  45      47.216   9.905  25.137  1.00  0.00      C    O  
HETATM  320  Oc4 CLO C  45      46.204  12.032  25.806  1.00  0.00      C    O  
HETATM  321  Clc CLO C  46       6.231  33.716   3.904  1.00  0.00      C   CL  
HETATM  322  Oc1 CLO C  46       5.946  32.393   3.269  1.00  0.00      C    O  
HETATM  323  Oc2 CLO C  46       7.516  33.700   4.644  1.00  0.00      C    O  
HETATM  324  Oc3 CLO C  46       5.120  34.124   4.844  1.00  0.00      C    O  
HETATM  325  Oc4 CLO C  46       6.393  34.728   2.787  1.00  0.00      C    O  
HETATM  326  Clc CLO C  47      46.466  20.244 112.380  1.00  0.00      C   CL  
HETATM  327  Oc1 CLO C  47      45.425  20.853 113.314  1.00  0.00      C    O  
HETATM  328  Oc2 CLO C  47      47.509  19.555 113.154  1.00  0.00      C    O  
HETATM  329  Oc3 CLO C  47      47.103  21.325 111.646  1.00  0.00      C    O  
HETATM  330  Oc4 CLO C  47      45.826  19.267 111.377  1.00  0.00      C    O  
HETATM  331  Clc CLO C  48       6.781  33.770  48.333  1.00  0.00      C   CL  
HETATM  332  Oc1 CLO C  48       7.777  33.747  47.207  1.00  0.00      C    O  
HETATM  333  Oc2 CLO C  48       5.402  33.914  47.806  1.00  0.00      C    O  
HETATM  334  Oc3 CLO C  48       6.991  34.922  49.264  1.00  0.00      C    O  
HETATM  335  Oc4 CLO C  48       6.876  32.446  49.033  1.00  0.00      C    O  
HETATM  336  Clc CLO C  49      43.239   5.712   3.582  1.00  0.00      C   CL  
HETATM  337  Oc1 CLO C  49      42.732   5.537   4.990  1.00  0.00      C    O  
HETATM  338  Oc2 CLO C  49      42.118   6.115   2.750  1.00  0.00      C    O  
HETATM  339  Oc3 CLO C  49      43.859   4.472   3.007  1.00  0.00      C    O  
HETATM  340  Oc4 CLO C  49      44.317   6.758   3.633  1.00  0.00      C    O  
HETATM  341  Clc CLO C  50      22.577  26.916   3.786  1.00  0.00      C   CL  
HETATM  342  Oc1 CLO C  50      21.411  26.597   2.868  1.00  0.00      C    O  
HETATM  343  Oc2 CLO C  50      23.723  27.538   2.945  1.00  0.00      C    O  
HETATM  344  Oc3 CLO C  50      23.016  25.676   4.465  1.00  0.00      C    O  
HETATM  345  Oc4 CLO C  50      22.122  27.942   4.752  1.00  0.00      C    O  
HETATM  346  Clc CLO C  51      10.108  20.476   3.683  1.00  0.00      C   CL  
HETATM  347  Oc1 CLO C  51       8.797  20.543   2.957  1.00  0.00      C    O  
HETATM  348  Oc2 CLO C  51      11.151  21.127   2.866  1.00  0.00      C    O  
HETATM  349  Oc3 CLO C  51      10.464  19.062   3.959  1.00  0.00      C    O  
HETATM  350  Oc4 CLO C  51      10.032  21.132   5.029  1.00  0.00      C    O  
HETATM  351  Clc CLO C  52      45.786  40.151  40.590  1.00  0.00      C   CL  
HETATM  352  Oc1 CLO C  52      45.398  39.016  39.686  1.00  0.00      C    O  
HETATM  353  Oc2 CLO C  52      45.119  41.450  40.111  1.00  0.00      C    O  
HETATM  354  Oc3 CLO C  52      47.284  40.291  40.584  1.00  0.00      C    O  
HETATM  355  Oc4 CLO C  52      45.358  39.819  41.967  1.00  0.00      C    O  
HETATM  356  Clc CLO C  53       2.325   0.553   3.453  1.00  0.00      C   CL  
HETATM  357  Oc1 CLO C  53       1.000   1.030   2.955  1.00  0.00      C    O  
HETATM  358  Oc2 CLO C  53       2.432  -0.894   3.054  1.00  0.00      C    O  
HETATM  359  Oc3 CLO C  53       2.348   0.627   4.972  1.00  0.00      C    O  
HETATM  360  Oc4 CLO C  53       3.439   1.329   2.846  1.00  0.00      C    O  
HETATM  361  Clc CLO C  54      43.381   9.605  73.799  1.00  0.00      C   CL  
HETATM  362  Oc1 CLO C  54      43.445   9.611  72.299  1.00  0.00      C    O  
HETATM  363  Oc2 CLO C  54      41.952   9.883  74.195  1.00  0.00      C    O  
HETATM  364  Oc3 CLO C  54      44.277  10.624  74.431  1.00  0.00      C    O  
HETATM  365  Oc4 CLO C  54      43.798   8.257  74.290  1.00  0.00      C    O  
HETATM  366  Clc CLO C  55       9.360  14.851   9.714  1.00  0.00      C   CL  
HETATM  367  Oc1 CLO C  55      10.640  14.676  10.539  1.00  0.00      C    O  
HETATM  368  Oc2 CLO C  55       8.201  15.159  10.634  1.00  0.00      C    O  
HETATM  369  Oc3 CLO C  55       9.100  13.615   8.949  1.00  0.00      C    O  
HETATM  370  Oc4 CLO C  55       9.664  16.005   8.803  1.00  0.00      C    O  
HETATM  371  Clc CLO C  56       6.507  39.958  17.261  1.00  0.00      C   CL  
HETATM  372  Oc1 CLO C  56       6.358  39.401  18.679  1.00  0.00      C    O  
HETATM  373  Oc2 CLO C  56       7.887  39.735  16.737  1.00  0.00      C    O  
HETATM  374  Oc3 CLO C  56       6.125  41.402  17.125  1.00  0.00      C    O  
HETATM  375  Oc4 CLO C  56       5.476  39.181  16.397  1.00  0.00      C    O  
HETATM  376  Clc CLO C  57      46.409  33.499  65.322  1.00  0.00      C   CL  
HETATM  377  Oc1 CLO C  57      45.265  32.543  65.118  1.00  0.00      C    O  
HETATM  378  Oc2 CLO C  57      47.561  32.761  66.006  1.00  0.00      C    O  
HETATM  379  Oc3 CLO C  57      46.006  34.668  66.171  1.00  0.00      C    O  
HETATM  380  Oc4 CLO C  57      46.801  34.011  63.938  1.00  0.00      C    O  
HETATM  381  Clc CLO C  58       3.818  19.962  52.167  1.00  0.00      C   CL  
HETATM  382  Oc1 CLO C  58       2.954  20.874  51.426  1.00  0.00      C    O  
HETATM  383  Oc2 CLO C  58       5.234  20.392  51.876  1.00  0.00      C    O  
HETATM  384  Oc3 CLO C  58       3.561  18.582  51.664  1.00  0.00      C    O  
HETATM  385  Oc4 CLO C  58       3.507  20.059  53.673  1.00  0.00      C    O  
HETATM  386  Clc CLO C  59      38.298  23.020   3.764  1.00  0.00      C   CL  
HETATM  387  Oc1 CLO C  59      37.126  23.478   2.954  1.00  0.00      C    O  
HETATM  388  Oc2 CLO C  59      39.531  23.095   2.908  1.00  0.00      C    O  
HETATM  389  Oc3 CLO C  59      38.111  21.633   4.262  1.00  0.00      C    O  
HETATM  390  Oc4 CLO C  59      38.490  23.877   4.986  1.00  0.00      C    O  
HETATM  391  Clc CLO C  60      45.293  25.187   3.365  1.00  0.00      C   CL  
HETATM  392  Oc1 CLO C  60      45.049  25.433   4.827  1.00  0.00      C    O  
HETATM  393  Oc2 CLO C  60      44.580  23.929   2.926  1.00  0.00      C    O  
HETATM  394  Oc3 CLO C  60      46.748  25.117   3.066  1.00  0.00      C    O  
HETATM  395  Oc4 CLO C  60      44.646  26.344   2.670  1.00  0.00      C    O  
HETATM  396  Clc CLO C  61      27.391  13.897  29.671  1.00  0.00      C   CL  
HETATM  397  Oc1 CLO C  61      26.334  12.879  29.375  1.00  0.00      C    O  
HETATM  398  Oc2 CLO C  61      27.105  14.507  31.027  1.00  0.00      C    O  
HETATM  399  Oc3 CLO C  61      27.463  14.919  28.592  1.00  0.00      C    O  
HETATM  400  Oc4 CLO C  61      28.713  13.180  29.717  1.00  0.00      C    O  
HETATM  401  Clc CLO C  62      17.588  31.572 102.308  1.00  0.00      C   CL  
HETATM  402  Oc1 CLO C  62      17.892  32.747 101.374  1.00  0.00      C    O  
HETATM  403  Oc2 CLO C  62      16.216  31.052 101.973  1.00  0.00      C    O  
HETATM  404  Oc3 CLO C  62      17.588  32.081 103.719  1.00  0.00      C    O  
HETATM  405  Oc4 CLO C  62      18.581  30.464 102.114  1.00  0.00      C    O  
HETATM  406  Clc CLO C  63      11.067   3.060  69.457  1.00  0.00      C   CL  
HETATM  407  Oc1 CLO C  63      10.995   1.570  69.248  1.00  0.00      C    O  
HETATM  408  Oc2 CLO C  63      11.085   3.422  70.911  1.00  0.00      C    O  
HETATM  409  Oc3 CLO C  63       9.847   3.689  68.795  1.00  0.00      C    O  
HETATM  410  Oc4 CLO C  63      12.276   3.656  68.768  1.00  0.00      C    O  
HETATM  411  Clc CLO C  64      33.006  10.012   3.715  1.00  0.00      C   CL  
HETATM  412  Oc1 CLO C  64      34.119   9.471   4.518  1.00  0.00      C    O  
HETATM  413  Oc2 CLO C  64      32.064  10.657   4.671  1.00  0.00      C    O  
HETATM  414  Oc3 CLO C  64      32.321   8.933   2.954  1.00  0.00      C    O  
HETATM  415  Oc4 CLO C  64      33.667  11.034   2.825  1.00  0.00      C    O  
HETATM  416  Clc CLO C  65      45.620  34.477   3.597  1.00  0.00      C   CL  
HETATM  417  Oc1 CLO C  65      46.731  33.617   3.141  1.00  0.00      C    O  
HETATM  418  Oc2 CLO C  65      44.338  33.952   2.940  1.00  0.00      C    O  
HETATM  419  Oc3 CLO C  65      45.841  35.908   3.192  1.00  0.00      C    O  
HETATM  420  Oc4 CLO C  65      45.466  34.391   5.041  1.00  0.00      C    O  
HETATM  421  Clc CLO C  66      27.634  19.616 108.497  1.00  0.00      C   CL  
HETATM  422  Oc1 CLO C  66      28.555  20.622 109.117  1.00  0.00      C    O  
HETATM  423  Oc2 CLO C  66      26.403  19.394 109.385  1.00  0.00      C    O  
HETATM  424  Oc3 CLO C  66      28.349  18.306 108.326  1.00  0.00      C    O  
HETATM  425  Oc4 CLO C  66      27.208  20.110 107.139  1.00  0.00      C    O  
HETATM  426  Clc CLO C  67      27.825   2.804   3.806  1.00  0.00      C   CL  
HETATM  427  Oc1 CLO C  67      28.146   1.490   3.198  1.00  0.00      C    O  
HETATM  428  Oc2 CLO C  67      26.321   3.067   3.606  1.00  0.00      C    O  
HETATM  429  Oc3 CLO C  67      28.568   3.893   3.074  1.00  0.00      C    O  
HETATM  430  Oc4 CLO C  67      28.177   2.822   5.222  1.00  0.00      C    O  
HETATM  431  Clc CLO C  68      23.790  21.661  65.367  1.00  0.00      C   CL  
HETATM  432  Oc1 CLO C  68      23.932  23.093  64.989  1.00  0.00      C    O  
HETATM  433  Oc2 CLO C  68      22.939  21.473  66.611  1.00  0.00      C    O  
HETATM  434  Oc3 CLO C  68      25.151  21.105  65.603  1.00  0.00      C    O  
HETATM  435  Oc4 CLO C  68      23.184  20.880  64.190  1.00  0.00      C    O  
HETATM  436  Clc CLO C  69      29.901  39.069   3.416  1.00  0.00      C   CL  
HETATM  437  Oc1 CLO C  69      30.110  40.396   2.771  1.00  0.00      C    O  
HETATM  438  Oc2 CLO C  69      31.052  38.170   3.067  1.00  0.00      C    O  
HETATM  439  Oc3 CLO C  69      28.612  38.479   2.884  1.00  0.00      C    O  
HETATM  440  Oc4 CLO C  69      29.784  39.226   4.905  1.00  0.00      C    O  
HETATM  441  Clc CLO C  70      17.467  17.019   3.640  1.00  0.00      C   CL  
HETATM  442  Oc1 CLO C  70      16.309  17.878   3.183  1.00  0.00      C    O  
HETATM  443  Oc2 CLO C  70      17.409  15.659   2.968  1.00  0.00      C    O  
HETATM  444  Oc3 CLO C  70      17.540  16.735   5.143  1.00  0.00      C    O  
HETATM  445  Oc4 CLO C  70      18.707  17.741   3.162  1.00  0.00      C    O  
HETATM  446  Clc CLO C  71      21.940   2.413  59.306  1.00  0.00      C   CL  
HETATM  447  Oc1 CLO C  71      22.915   1.342  58.916  1.00  0.00      C    O  
HETATM  448  Oc2 CLO C  71      22.476   3.749  58.899  1.00  0.00      C    O  
HETATM  449  Oc3 CLO C  71      21.749   2.382  60.783  1.00  0.00      C    O  
HETATM  450  Oc4 CLO C  71      20.609   2.177  58.659  1.00  0.00      C    O  
HETATM  451  Clc CLO C  72      10.652  31.400   3.844  1.00  0.00      C   CL  
HETATM  452  Oc1 CLO C  72      11.882  31.393   2.997  1.00  0.00      C    O  
HETATM  453  Oc2 CLO C  72       9.563  30.658   3.140  1.00  0.00      C    O  
HETATM  454  Oc3 CLO C  72      10.207  32.796   4.124  1.00  0.00      C    O  
HETATM  455  Oc4 CLO C  72      10.936  30.679   5.080  1.00  0.00      C    O  
HETATM  456  Clc CLO C  73      33.305  23.414   3.892  1.00  0.00      C   CL  
HETATM  457  Oc1 CLO C  73      34.597  22.930   4.478  1.00  0.00      C    O  
HETATM  458  Oc2 CLO C  73      32.194  23.463   4.885  1.00  0.00      C    O  
HETATM  459  Oc3 CLO C  73      32.959  22.450   2.779  1.00  0.00      C    O  
HETATM  460  Oc4 CLO C  73      33.484  24.766   3.262  1.00  0.00      C    O  
HETATM  461  Clc CLO C  74       9.049  10.488   3.477  1.00  0.00      C   CL  
HETATM  462  Oc1 CLO C  74       9.963  11.674   3.321  1.00  0.00      C    O  
HETATM  463  Oc2 CLO C  74       9.768   9.248   2.945  1.00  0.00      C    O  
HETATM  464  Oc3 CLO C  74       7.739  10.643   2.718  1.00  0.00      C    O  
HETATM  465  Oc4 CLO C  74       8.815  10.241   4.924  1.00  0.00      C    O  
HETATM  466  Clc CLO C  75      34.039  42.030   3.730  1.00  0.00      C   CL  
HETATM  467  Oc1 CLO C  75      35.461  41.830   4.089  1.00  0.00      C    O  
HETATM  468  Oc2 CLO C  75      33.908  43.366   3.053  1.00  0.00      C    O  
HETATM  469  Oc3 CLO C  75      33.138  42.015   4.946  1.00  0.00      C    O  
HETATM  470  Oc4 CLO C  75      33.603  40.888   2.840  1.00  0.00      C    O  
HETATM  471  O   HOH D   1      28.000  33.503  33.701  1.00  0.00      D    O  
HETATM  472  H1  HOH D   1      27.715  33.550  32.743  1.00  0.00      D    H  
HETATM  473  H2  HOH D   1      28.244  34.418  34.021  1.00  0.00      D    H  
HETATM  474  O   HOH D   2       1.073  15.508 101.706  1.00  0.00      D    O  
HETATM  475  H1  HOH D   2       1.216  15.965 102.584  1.00  0.00      D    H  
HETATM  476  H2  HOH D   2       0.205  15.013 101.725  1.00  0.00      D    H  
HETATM  477  O   HOH D   3      33.159  34.687  12.196  1.00  0.00      D    O  
HETATM  478  H1  HOH D   3      33.737  33.906  11.959  1.00  0.00      D    H  
HETATM  479  H2  HOH D   3      32.984  34.686  13.181  1.00  0.00      D    H  
HETATM  480  O   HOH D   4      17.545  41.705  65.146  1.00  0.00      D    O  
HETATM  481  H1  HOH D   4      18.429  41.934  65.552  1.00  0.00      D    H  
HETATM  482  H2  HOH D   4      17.481  40.714  65.024  1.00  0.00      D    H  
HETATM  483  O   HOH D   5      21.671  29.057 116.712  1.00  0.00      D    O  
HETATM  484  H1  HOH D   5      21.838  28.689 115.797  1.00  0.00      D    H  
HETATM  485  H2  HOH D   5      22.157  29.924 116.816  1.00  0.00      D    H  
HETATM  486  O   HOH D   6       1.682  41.151  45.986  1.00  0.00      D    O  
HETATM  487  H1  HOH D   6       1.718  41.572  46.892  1.00  0.00      D    H  
HETATM  488  H2  HOH D   6       2.239  40.321  45.982  1.00  0.00      D    H  
HETATM  489  O   HOH D   7      16.981  17.794  28.643  1.00  0.00      D    O  
HETATM  490  H1  HOH D   7      16.399  18.194  27.935  1.00  0.00      D    H  
HETATM  491  H2  HOH D   7      17.466  18.522  29.127  1.00  0.00      D    H  
HETATM  492  O   HOH D   8      35.633  14.384 105.128  1.00  0.00      D    O  
HETATM  493  H1  HOH D   8      35.557  13.394 105.244  1.00  0.00      D    H  
HETATM  494  H2  HOH D   8      34.998  14.687 104.418  1.00  0.00      D    H  
HETATM  495  O   HOH D   9      11.360   9.128  89.494  1.00  0.00      D    O  
HETATM  496  H1  HOH D   9      11.508  10.117  89.478  1.00  0.00      D    H  
HETATM  497  H2  HOH D   9      12.083   8.674  88.973  1.00  0.00      D    H  
HETATM  498  O   HOH D  10       8.817  36.173   6.115  1.00  0.00      D    O  
HETATM  499  H1  HOH D  10       9.116  36.445   7.030  1.00  0.00      D    H  
HETATM  500  H2  HOH D  10       7.819  36.212   6.065  1.00  0.00      D    H  
HETATM  501  O   HOH D  11       4.084  23.801  52.326  1.00  0.00      D    O  
HETATM  502  H1  HOH D  11       4.764  23.121  52.603  1.00  0.00      D    H  
HETATM  503  H2  HOH D  11       3.481  24.002  53.098  1.00  0.00      D    H  
HETATM  504  O   HOH D  12      42.405  30.973  93.907  1.00  0.00      D    O  
HETATM  505  H1  HOH D  12      42.872  30.414  93.223  1.00  0.00      D    H  
HETATM  506  H2  HOH D  12      41.880  30.382  94.519  1.00  0.00      D    H  
HETATM  507  O   HOH D  13      48.661  12.354 100.820  1.00  0.00      D    O  
HETATM  508  H1  HOH D  13      49.651  12.468 100.903  1.00  0.00      D    H  
HETATM  509  H2  HOH D  13      48.442  11.381 100.741  1.00  0.00      D    H  
HETATM  510  O   HOH D  14      36.235  14.892  77.959  1.00  0.00      D    O  
HETATM  511  H1  HOH D  14      36.292  13.998  77.515  1.00  0.00      D    H  
HETATM  512  H2  HOH D  14      35.292  15.222  77.923  1.00  0.00      D    H  
HETATM  513  O   HOH D  15      27.767  25.868  61.268  1.00  0.00      D    O  
HETATM  514  H1  HOH D  15      27.347  25.200  61.883  1.00  0.00      D    H  
HETATM  515  H2  HOH D  15      27.412  26.780  61.475  1.00  0.00      D    H  
HETATM  516  O   HOH D  16      31.144   1.199  14.910  1.00  0.00      D    O  
HETATM  517  H1  HOH D  16      31.462   0.876  15.802  1.00  0.00      D    H  
HETATM  518  H2  HOH D  16      30.684   2.080  15.019  1.00  0.00      D    H  
HETATM  519  O   HOH D  17       2.641   5.834   7.360  1.00  0.00      D    O  
HETATM  520  H1  HOH D  17       2.853   4.862   7.464  1.00  0.00      D    H  
HETATM  521  H2  HOH D  17       2.861   6.125   6.428  1.00  0.00      D    H  
HETATM  522  O   HOH D  18      37.870   7.656  36.707  1.00  0.00      D    O  
HETATM  523  H1  HOH D  18      37.373   8.322  37.263  1.00  0.00      D    H  
HETATM  524  H2  HOH D  18      38.307   6.983  37.303  1.00  0.00      D    H  
HETATM  525  O   HOH D  19       1.099   4.345  94.867  1.00  0.00      D    O  
HETATM  526  H1  HOH D  19       0.942   5.025  94.151  1.00  0.00      D    H  
HETATM  527  H2  HOH D  19       1.046   3.427  94.473  1.00  0.00      D    H  
HETATM  528  O   HOH D  20      40.189  40.781   7.912  1.00  0.00      D    O  
HETATM  529  H1  HOH D  20      40.141  40.935   8.899  1.00  0.00      D    H  
HETATM  530  H2  HOH D  20      40.079  39.805   7.721  1.00  0.00      D    H  
HETATM  531  O   HOH D  21      38.826  24.266  89.751  1.00  0.00      D    O  
HETATM  532  H1  HOH D  21      38.863  24.774  88.891  1.00  0.00      D    H  
HETATM  533  H2  HOH D  21      38.451  24.853  90.469  1.00  0.00      D    H  
HETATM  534  O   HOH D  22      43.121  26.966  81.303  1.00  0.00      D    O  
HETATM  535  H1  HOH D  22      42.177  27.073  80.991  1.00  0.00      D    H  
HETATM  536  H2  HOH D  22      43.714  26.792  80.517  1.00  0.00      D    H  
HETATM  537  O   HOH D  23      42.205  24.273  21.773  1.00  0.00      D    O  
HETATM  538  H1  HOH D  23      42.273  23.913  20.843  1.00  0.00      D    H  
HETATM  539  H2  HOH D  23      42.287  25.269  21.752  1.00  0.00      D    H  
HETATM  540  O   HOH D  24      11.339  38.812  79.337  1.00  0.00      D    O  
HETATM  541  H1  HOH D  24      10.417  39.182  79.225  1.00  0.00      D    H  
HETATM  542  H2  HOH D  24      11.573  38.255  78.541  1.00  0.00      D    H  
HETATM  543  O   HOH D  25      37.956  20.703  83.004  1.00  0.00      D    O  
HETATM  544  H1  HOH D  25      37.976  21.379  82.268  1.00  0.00      D    H  
HETATM  545  H2  HOH D  25      37.973  21.171  83.887  1.00  0.00      D    H  
HETATM  546  O   HOH D  26      12.327  41.547  77.143  1.00  0.00      D    O  
HETATM  547  H1  HOH D  26      12.273  42.055  78.002  1.00  0.00      D    H  
HETATM  548  H2  HOH D  26      12.643  42.156  76.415  1.00  0.00      D    H  
HETATM  549  O   HOH D  27      10.871  21.972  64.220  1.00  0.00      D    O  
HETATM  550  H1  HOH D  27      10.060  22.163  63.667  1.00  0.00      D    H  
HETATM  551  H2  HOH D  27      10.975  20.984  64.329  1.00  0.00      D    H  
HETATM  552  O   HOH D  28      20.109  29.431  74.788  1.00  0.00      D    O  
HETATM  553  H1  HOH D  28      19.849  30.278  75.252  1.00  0.00      D    H  
HETATM  554  H2  HOH D  28      20.462  29.644  73.878  1.00  0.00      D    H  
HETATM  555  O   HOH D  29       4.993   6.865   8.707  1.00  0.00      D    O  
HETATM  556  H1  HOH D  29       5.463   6.459   9.490  1.00  0.00      D    H  
HETATM  557  H2  HOH D  29       4.109   6.416   8.578  1.00  0.00      D    H  
HETATM  558  O   HOH D  30      46.318  19.143  52.655  1.00  0.00      D    O  
HETATM  559  H1  HOH D  30      45.852  19.206  53.538  1.00  0.00      D    H  
HETATM  560  H2  HOH D  30      45.992  18.337  52.163  1.00  0.00      D    H  
HETATM  561  O   HOH D  31       3.898  34.841  39.646  1.00  0.00      D    O  
HETATM  562  H1  HOH D  31       4.113  33.928  39.300  1.00  0.00      D    H  
HETATM  563  H2  HOH D  31       4.314  35.530  39.053  1.00  0.00      D    H  
HETATM  564  O   HOH D  32      25.409   3.997  70.668  1.00  0.00      D    O  
HETATM  565  H1  HOH D  32      24.912   3.206  70.311  1.00  0.00      D    H  
HETATM  566  H2  HOH D  32      25.241   4.789  70.081  1.00  0.00      D    H  
HETATM  567  O   HOH D  33      15.478  30.194  96.213  1.00  0.00      D    O  
HETATM  568  H1  HOH D  33      15.824  30.708  96.997  1.00  0.00      D    H  
HETATM  569  H2  HOH D  33      16.152  29.507  95.941  1.00  0.00      D    H  
HETATM  570  O   HOH D  34       2.610  28.092  47.271  1.00  0.00      D    O  
HETATM  571  H1  HOH D  34       2.502  27.186  46.862  1.00  0.00      D    H  
HETATM  572  H2  HOH D  34       2.858  27.996  48.235  1.00  0.00      D    H  
HETATM  573  O   HOH D  35      29.437   5.409  93.493  1.00  0.00      D    O  
HETATM  574  H1  HOH D  35      28.916   4.595  93.236  1.00  0.00      D    H  
HETATM  575  H2  HOH D  35      30.334   5.383  93.053  1.00  0.00      D    H  
HETATM  576  O   HOH D  36      12.295  42.276  74.371  1.00  0.00      D    O  
HETATM  577  H1  HOH D  36      12.218  41.779  73.507  1.00  0.00      D    H  
HETATM  578  H2  HOH D  36      12.811  43.120  74.225  1.00  0.00      D    H  
HETATM  579  O   HOH D  37      46.269  14.521  60.469  1.00  0.00      D    O  
HETATM  580  H1  HOH D  37      46.295  15.466  60.145  1.00  0.00      D    H  
HETATM  581  H2  HOH D  37      45.457  14.065  60.102  1.00  0.00      D    H  
HETATM  582  O   HOH D  38      20.675  29.859  35.142  1.00  0.00      D    O  
HETATM  583  H1  HOH D  38      21.390  29.803  35.839  1.00  0.00      D    H  
HETATM  584  H2  HOH D  38      20.697  30.761  34.713  1.00  0.00      D    H  
HETATM  585  O   HOH D  39      18.404  41.123  94.531  1.00  0.00      D    O  
HETATM  586  H1  HOH D  39      17.436  40.897  94.638  1.00  0.00      D    H  
HETATM  587  H2  HOH D  39      18.934  40.280  94.440  1.00  0.00      D    H  
HETATM  588  O   HOH D  40      37.368   4.563  60.146  1.00  0.00      D    O  
HETATM  589  H1  HOH D  40      37.682   5.279  59.521  1.00  0.00      D    H  
HETATM  590  H2  HOH D  40      36.552   4.878  60.631  1.00  0.00      D    H  
HETATM  591  O   HOH D  41      25.493   3.221 100.970  1.00  0.00      D    O  
HETATM  592  H1  HOH D  41      25.404   2.302 101.354  1.00  0.00      D    H  
HETATM  593  H2  HOH D  41      25.052   3.881 101.578  1.00  0.00      D    H  
HETATM  594  O   HOH D  42      26.338  10.348  81.575  1.00  0.00      D    O  
HETATM  595  H1  HOH D  42      26.987  11.099  81.459  1.00  0.00      D    H  
HETATM  596  H2  HOH D  42      25.637  10.613  82.237  1.00  0.00      D    H  
HETATM  597  O   HOH D  43      22.405   2.765  98.020  1.00  0.00      D    O  
HETATM  598  H1  HOH D  43      22.547   1.803  98.252  1.00  0.00      D    H  
HETATM  599  H2  HOH D  43      23.142   3.074  97.418  1.00  0.00      D    H  
HETATM  600  O   HOH D  44      29.162  12.101  39.433  1.00  0.00      D    O  
HETATM  601  H1  HOH D  44      30.016  12.613  39.340  1.00  0.00      D    H  
HETATM  602  H2  HOH D  44      28.589  12.261  38.629  1.00  0.00      D    H  
HETATM  603  O   HOH D  45      12.049   2.760  46.323  1.00  0.00      D    O  
HETATM  604  H1  HOH D  45      11.156   2.506  46.694  1.00  0.00      D    H  
HETATM  605  H2  HOH D  45      12.538   1.936  46.037  1.00  0.00      D    H  
HETATM  606  O   HOH D  46      31.436  23.249 107.375  1.00  0.00      D    O  
HETATM  607  H1  HOH D  46      31.557  24.127 106.911  1.00  0.00      D    H  
HETATM  608  H2  HOH D  46      32.293  22.734 107.342  1.00  0.00      D    H  
HETATM  609  O   HOH D  47      10.893   6.406  83.273  1.00  0.00      D    O  
HETATM  610  H1  HOH D  47      11.770   6.393  82.793  1.00  0.00      D    H  
HETATM  611  H2  HOH D  47      10.431   5.528  83.149  1.00  0.00      D    H  
HETATM  612  O   HOH D  48      43.367  18.624 118.193  1.00  0.00      D    O  
HETATM  613  H1  HOH D  48      43.196  17.687 117.891  1.00  0.00      D    H  
HETATM  614  H2  HOH D  48      43.489  18.638 119.186  1.00  0.00      D    H  
HETATM  615  O   HOH D  49      14.340  28.845  89.730  1.00  0.00      D    O  
HETATM  616  H1  HOH D  49      14.955  29.387  90.303  1.00  0.00      D    H  
HETATM  617  H2  HOH D  49      14.876  28.315  89.073  1.00  0.00      D    H  
HETATM  618  O   HOH D  50      45.203   2.613  67.201  1.00  0.00      D    O  
HETATM  619  H1  HOH D  50      45.451   3.356  67.823  1.00  0.00      D    H  
HETATM  620  H2  HOH D  50      44.870   2.997  66.340  1.00  0.00      D    H  
HETATM  621  O   HOH D  51       4.136  29.608  20.534  1.00  0.00      D    O  
HETATM  622  H1  HOH D  51       3.510  29.003  21.026  1.00  0.00      D    H  
HETATM  623  H2  HOH D  51       4.636  29.082  19.846  1.00  0.00      D    H  
HETATM  624  O   HOH D  52      33.203  19.011   5.909  1.00  0.00      D    O  
HETATM  625  H1  HOH D  52      33.220  18.073   6.257  1.00  0.00      D    H  
HETATM  626  H2  HOH D  52      33.016  18.998   4.927  1.00  0.00      D    H  
HETATM  627  O   HOH D  53      23.242  12.359 103.120  1.00  0.00      D    O  
HETATM  628  H1  HOH D  53      22.990  11.723 102.391  1.00  0.00      D    H  
HETATM  629  H2  HOH D  53      22.709  12.153 103.941  1.00  0.00      D    H  
HETATM  630  O   HOH D  54      15.642   9.047  59.569  1.00  0.00      D    O  
HETATM  631  H1  HOH D  54      15.814   9.701  58.833  1.00  0.00      D    H  
HETATM  632  H2  HOH D  54      15.773   8.117  59.225  1.00  0.00      D    H  
HETATM  633  O   HOH D  55      18.150  28.419  19.433  1.00  0.00      D    O  
HETATM  634  H1  HOH D  55      18.474  27.990  20.276  1.00  0.00      D    H  
HETATM  635  H2  HOH D  55      17.596  27.764  18.918  1.00  0.00      D    H  
HETATM  636  O   HOH D  56      35.135   5.897  29.716  1.00  0.00      D    O  
HETATM  637  H1  HOH D  56      34.655   6.521  29.100  1.00  0.00      D    H  
HETATM  638  H2  HOH D  56      35.885   6.383  30.165  1.00  0.00      D    H  
HETATM  639  O   HOH D  57      26.442  27.932  62.159  1.00  0.00      D    O  
HETATM  640  H1  HOH D  57      25.679  28.454  61.777  1.00  0.00      D    H  
HETATM  641  H2  HOH D  57      26.734  28.350  63.019  1.00  0.00      D    H  
HETATM  642  O   HOH D  58      20.593  36.510  53.205  1.00  0.00      D    O  
HETATM  643  H1  HOH D  58      19.717  36.243  53.607  1.00  0.00      D    H  
HETATM  644  H2  HOH D  58      20.440  36.879  52.288  1.00  0.00      D    H  
HETATM  645  O   HOH D  59      39.744  10.578  46.921  1.00  0.00      D    O  
HETATM  646  H1  HOH D  59      39.440   9.656  47.159  1.00  0.00      D    H  
HETATM  647  H2  HOH D  59      39.771  11.143  47.746  1.00  0.00      D    H  
HETATM  648  O   HOH D  60      24.971   0.828  49.161  1.00  0.00      D    O  
HETATM  649  H1  HOH D  60      25.802   0.392  48.815  1.00  0.00      D    H  
HETATM  650  H2  HOH D  60      25.216   1.645  49.683  1.00  0.00      D    H  
HETATM  651  O   HOH D  61       3.806  29.141  88.347  1.00  0.00      D    O  
HETATM  652  H1  HOH D  61       3.511  29.994  87.917  1.00  0.00      D    H  
HETATM  653  H2  HOH D  61       3.263  28.979  89.172  1.00  0.00      D    H  
HETATM  654  O   HOH D  62      17.993  37.614  78.556  1.00  0.00      D    O  
HETATM  655  H1  HOH D  62      18.283  36.903  79.198  1.00  0.00      D    H  
HETATM  656  H2  HOH D  62      18.398  37.438  77.659  1.00  0.00      D    H  
HETATM  657  O   HOH D  63       0.595   3.922   5.510  1.00  0.00      D    O  
HETATM  658  H1  HOH D  63       1.138   3.440   6.198  1.00  0.00      D    H  
HETATM  659  H2  HOH D  63       0.833   4.893   5.517  1.00  0.00      D    H  
HETATM  660  O   HOH D  64      34.000  33.034 104.040  1.00  0.00      D    O  
HETATM  661  H1  HOH D  64      34.153  32.201 104.571  1.00  0.00      D    H  
HETATM  662  H2  HOH D  64      33.018  33.183 103.928  1.00  0.00      D    H  
HETATM  663  O   HOH D  65      46.790  14.060  86.777  1.00  0.00      D    O  
HETATM  664  H1  HOH D  65      46.331  14.538  87.525  1.00  0.00      D    H  
HETATM  665  H2  HOH D  65      46.192  13.339  86.425  1.00  0.00      D    H  
HETATM  666  O   HOH D  66      13.681   6.178  17.572  1.00  0.00      D    O  
HETATM  667  H1  HOH D  66      12.897   5.601  17.800  1.00  0.00      D    H  
HETATM  668  H2  HOH D  66      14.480   5.601  17.400  1.00  0.00      D    H  
HETATM  669  O   HOH D  67       2.287  39.110  72.284  1.00  0.00      D    O  
HETATM  670  H1  HOH D  67       2.912  39.371  73.020  1.00  0.00      D    H  
HETATM  671  H2  HOH D  67       1.618  39.839  72.140  1.00  0.00      D    H  
HETATM  672  O   HOH D  68      31.400  10.473  20.797  1.00  0.00      D    O  
HETATM  673  H1  HOH D  68      31.288   9.537  21.131  1.00  0.00      D    H  
HETATM  674  H2  HOH D  68      31.276  10.490  19.805  1.00  0.00      D    H  
HETATM  675  O   HOH D  69       4.259  12.102  21.624  1.00  0.00      D    O  
HETATM  676  H1  HOH D  69       5.241  12.080  21.814  1.00  0.00      D    H  
HETATM  677  H2  HOH D  69       4.083  12.711  20.851  1.00  0.00      D    H  
HETATM  678  O   HOH D  70       9.429  28.155  30.963  1.00  0.00      D    O  
HETATM  679  H1  HOH D  70       9.817  28.977  31.380  1.00  0.00      D    H  
HETATM  680  H2  HOH D  70       9.542  28.200  29.970  1.00  0.00      D    H  
HETATM  681  O   HOH D  71       5.528   8.043  80.686  1.00  0.00      D    O  
HETATM  682  H1  HOH D  71       5.549   9.025  80.499  1.00  0.00      D    H  
HETATM  683  H2  HOH D  71       4.727   7.827  81.244  1.00  0.00      D    H  
HETATM  684  O   HOH D  72      17.781   6.662  60.285  1.00  0.00      D    O  
HETATM  685  H1  HOH D  72      18.477   5.953  60.170  1.00  0.00      D    H  
HETATM  686  H2  HOH D  72      17.238   6.735  59.448  1.00  0.00      D    H  
HETATM  687  O   HOH D  73       6.201  27.199  69.555  1.00  0.00      D    O  
HETATM  688  H1  HOH D  73       6.787  27.557  70.282  1.00  0.00      D    H  
HETATM  689  H2  HOH D  73       5.410  27.800  69.437  1.00  0.00      D    H  
HETATM  690  O   HOH D  74       6.354   2.502  53.074  1.00  0.00      D    O  
HETATM  691  H1  HOH D  74       5.588   3.143  53.038  1.00  0.00      D    H  
HETATM  692  H2  HOH D  74       6.015   1.570  52.943  1.00  0.00      D    H  
HETATM  693  O   HOH D  75      36.834   9.583  38.435  1.00  0.00      D    O  
HETATM  694  H1  HOH D  75      36.581  10.408  37.930  1.00  0.00      D    H  
HETATM  695  H2  HOH D  75      36.007   9.121  38.755  1.00  0.00      D    H  
HETATM  696  O   HOH D  76      30.229   0.891  64.948  1.00  0.00      D    O  
HETATM  697  H1  HOH D  76      29.835   0.935  64.029  1.00  0.00      D    H  
HETATM  698  H2  HOH D  76      29.811   0.136  65.453  1.00  0.00      D    H  
HETATM  699  O   HOH D  77      45.781  29.852  16.323  1.00  0.00      D    O  
HETATM  700  H1  HOH D  77      46.392  30.023  15.551  1.00  0.00      D    H  
HETATM  701  H2  HOH D  77      45.703  28.866  16.475  1.00  0.00      D    H  
HETATM  702  O   HOH D  78      36.767  11.246  86.986  1.00  0.00      D    O  
HETATM  703  H1  HOH D  78      37.019  10.281  87.062  1.00  0.00      D    H  
HETATM  704  H2  HOH D  78      37.501  11.746  86.526  1.00  0.00      D    H  
HETATM  705  O   HOH D  79       0.673   1.961  38.031  1.00  0.00      D    O  
HETATM  706  H1  HOH D  79       1.170   1.916  38.898  1.00  0.00      D    H  
HETATM  707  H2  HOH D  79      -0.172   1.432  38.103  1.00  0.00      D    H  
HETATM  708  O   HOH D  80      47.256  32.975 102.409  1.00  0.00      D    O  
HETATM  709  H1  HOH D  80      47.850  33.380 103.103  1.00  0.00      D    H  
HETATM  710  H2  HOH D  80      46.535  33.625 102.167  1.00  0.00      D    H  
HETATM  711  O   HOH D  81       8.862  23.194  82.708  1.00  0.00      D    O  
HETATM  712  H1  HOH D  81       8.379  22.353  82.951  1.00  0.00      D    H  
HETATM  713  H2  HOH D  81       9.349  23.062  81.844  1.00  0.00      D    H  
HETATM  714  O   HOH D  82       1.780  32.318  11.329  1.00  0.00      D    O  
HETATM  715  H1  HOH D  82       0.997  32.879  11.062  1.00  0.00      D    H  
HETATM  716  H2  HOH D  82       1.460  31.516  11.832  1.00  0.00      D    H  
HETATM  717  O   HOH D  83      27.412  31.106  66.297  1.00  0.00      D    O  
HETATM  718  H1  HOH D  83      26.638  30.800  66.851  1.00  0.00      D    H  
HETATM  719  H2  HOH D  83      27.195  31.989  65.881  1.00  0.00      D    H  
HETATM  720  O   HOH D  84      15.284   9.522 107.303  1.00  0.00      D    O  
HETATM  721  H1  HOH D  84      15.083   9.386 108.274  1.00  0.00      D    H  
HETATM  722  H2  HOH D  84      15.605  10.457 107.157  1.00  0.00      D    H  
HETATM  723  O   HOH D  85      44.790   9.139  88.052  1.00  0.00      D    O  
HETATM  724  H1  HOH D  85      45.358   8.317  88.069  1.00  0.00      D    H  
HETATM  725  H2  HOH D  85      45.288   9.897  88.474  1.00  0.00      D    H  
HETATM  726  O   HOH D  86      38.700  23.157 105.834  1.00  0.00      D    O  
HETATM  727  H1  HOH D  86      38.082  22.651 106.436  1.00  0.00      D    H  
HETATM  728  H2  HOH D  86      39.416  22.544 105.499  1.00  0.00      D    H  
HETATM  729  O   HOH D  87      36.168  32.001   8.482  1.00  0.00      D    O  
HETATM  730  H1  HOH D  87      36.743  31.997   9.301  1.00  0.00      D    H  
HETATM  731  H2  HOH D  87      35.521  31.241   8.525  1.00  0.00      D    H  
HETATM  732  O   HOH D  88      27.485  21.728 117.883  1.00  0.00      D    O  
HETATM  733  H1  HOH D  88      26.782  21.029 118.011  1.00  0.00      D    H  
HETATM  734  H2  HOH D  88      27.582  22.262 118.723  1.00  0.00      D    H  
HETATM  735  O   HOH D  89      30.969  42.741   3.737  1.00  0.00      D    O  
HETATM  736  H1  HOH D  89      30.468  42.024   3.252  1.00  0.00      D    H  
HETATM  737  H2  HOH D  89      31.739  42.336   4.229  1.00  0.00      D    H  
HETATM  738  O   HOH D  90      45.535  10.655  68.285  1.00  0.00      D    O  
HETATM  739  H1  HOH D  90      44.675  10.991  67.900  1.00  0.00      D    H  
HETATM  740  H2  HOH D  90      46.303  11.047  67.777  1.00  0.00      D    H  
HETATM  741  O   HOH D  91       6.553   7.769  48.385  1.00  0.00      D    O  
HETATM  742  H1  HOH D  91       6.120   7.946  47.501  1.00  0.00      D    H  
HETATM  743  H2  HOH D  91       6.378   6.823  48.658  1.00  0.00      D    H  
HETATM  744  O   HOH D  92      11.617  22.061  47.743  1.00  0.00      D    O  
HETATM  745  H1  HOH D  92      11.196  22.090  46.836  1.00  0.00      D    H  
HETATM  746  H2  HOH D  92      10.937  22.308  48.434  1.00  0.00      D    H  
HETATM  747  O   HOH D  93      14.887  40.340 110.164  1.00  0.00      D    O  
HETATM  748  H1  HOH D  93      15.293  40.336 109.250  1.00  0.00      D    H  
HETATM  749  H2  HOH D  93      15.358  41.013 110.735  1.00  0.00      D    H  
HETATM  750  O   HOH D  94      26.094  28.612  48.691  1.00  0.00      D    O  
HETATM  751  H1  HOH D  94      25.357  28.884  48.072  1.00  0.00      D    H  
HETATM  752  H2  HOH D  94      25.712  28.101  49.461  1.00  0.00      D    H  
HETATM  753  O   HOH D  95      36.148  19.758  96.494  1.00  0.00      D    O  
HETATM  754  H1  HOH D  95      35.524  19.807  95.713  1.00  0.00      D    H  
HETATM  755  H2  HOH D  95      36.345  18.800  96.702  1.00  0.00      D    H  
HETATM  756  O   HOH D  96      16.798  30.044  33.937  1.00  0.00      D    O  
HETATM  757  H1  HOH D  96      17.548  29.968  33.280  1.00  0.00      D    H  
HETATM  758  H2  HOH D  96      16.512  29.130  34.224  1.00  0.00      D    H  
HETATM  759  O   HOH D  97       7.934  32.272  58.679  1.00  0.00      D    O  
HETATM  760  H1  HOH D  97       8.084  31.330  58.980  1.00  0.00      D    H  
HETATM  761  H2  HOH D  97       8.792  32.654  58.337  1.00  0.00      D    H  
HETATM  762  O   HOH D  98      14.413  34.801  71.620  1.00  0.00      D    O  
HETATM  763  H1  HOH D  98      15.125  34.102  71.550  1.00  0.00      D    H  
HETATM  764  H2  HOH D  98      14.799  35.694  71.386  1.00  0.00      D    H  
HETATM  765  O   HOH D  99       4.503   9.957 118.036  1.00  0.00      D    O  
HETATM  766  H1  HOH D  99       4.650   9.711 118.994  1.00  0.00      D    H  
HETATM  767  H2  HOH D  99       3.584  10.335 117.926  1.00  0.00      D    H  
HETATM  768  O   HOH D 100      35.096  20.395   2.892  1.00  0.00      D    O  
HETATM  769  H1  HOH D 100      34.130  20.199   3.057  1.00  0.00      D    H  
HETATM  770  H2  HOH D 100      35.327  21.287   3.282  1.00  0.00      D    H  
HETATM  771  O   HOH D 101       3.325  27.224  13.386  1.00  0.00      D    O  
HETATM  772  H1  HOH D 101       2.405  27.209  13.777  1.00  0.00      D    H  
HETATM  773  H2  HOH D 101       3.669  26.289  13.306  1.00  0.00      D    H  
HETATM  774  O   HOH D 102       6.100  20.640 109.635  1.00  0.00      D    O  
HETATM  775  H1  HOH D 102       7.073  20.633 109.407  1.00  0.00      D    H  
HETATM  776  H2  HOH D 102       5.685  21.486 109.299  1.00  0.00      D    H  
HETATM  777  O   HOH D 103       2.590   8.157 115.470  1.00  0.00      D    O  
HETATM  778  H1  HOH D 103       2.380   8.033 116.440  1.00  0.00      D    H  
HETATM  779  H2  HOH D 103       1.987   7.577 114.923  1.00  0.00      D    H  
HETATM  780  O   HOH D 104      26.961   4.665 106.825  1.00  0.00      D    O  
HETATM  781  H1  HOH D 104      27.610   4.095 107.329  1.00  0.00      D    H  
HETATM  782  H2  HOH D 104      26.152   4.829 107.389  1.00  0.00      D    H  
HETATM  783  O   HOH D 105      22.410  18.059  91.789  1.00  0.00      D    O  
HETATM  784  H1  HOH D 105      21.753  17.782  91.088  1.00  0.00      D    H  
HETATM  785  H2  HOH D 105      23.148  17.386  91.839  1.00  0.00      D    H  
HETATM  786  O   HOH D 106      31.597  37.589  13.385  1.00  0.00      D    O  
HETATM  787  H1  HOH D 106      31.722  36.810  14.000  1.00  0.00      D    H  
HETATM  788  H2  HOH D 106      31.019  38.274  13.828  1.00  0.00      D    H  
HETATM  789  O   HOH D 107      46.583  34.161  28.454  1.00  0.00      D    O  
HETATM  790  H1  HOH D 107      46.374  34.741  29.241  1.00  0.00      D    H  
HETATM  791  H2  HOH D 107      47.493  34.388  28.105  1.00  0.00      D    H  
HETATM  792  O   HOH D 108       0.760  11.251  36.968  1.00  0.00      D    O  
HETATM  793  H1  HOH D 108       1.505  10.896  36.403  1.00  0.00      D    H  
HETATM  794  H2  HOH D 108       1.139  11.795  37.717  1.00  0.00      D    H  
HETATM  795  O   HOH D 109      17.317  27.841 100.103  1.00  0.00      D    O  
HETATM  796  H1  HOH D 109      17.622  28.729  99.761  1.00  0.00      D    H  
HETATM  797  H2  HOH D 109      17.790  27.632 100.959  1.00  0.00      D    H  
HETATM  798  O   HOH D 110       3.862  18.668 110.620  1.00  0.00      D    O  
HETATM  799  H1  HOH D 110       4.061  17.700 110.468  1.00  0.00      D    H  
HETATM  800  H2  HOH D 110       4.540  19.227 110.143  1.00  0.00      D    H  
HETATM  801  O   HOH D 111      14.895  39.195  46.690  1.00  0.00      D    O  
HETATM  802  H1  HOH D 111      14.153  39.538  47.267  1.00  0.00      D    H  
HETATM  803  H2  HOH D 111      15.727  39.717  46.873  1.00  0.00      D    H  
HETATM  804  O   HOH D 112      18.503  38.405  19.780  1.00  0.00      D    O  
HETATM  805  H1  HOH D 112      17.548  38.109  19.806  1.00  0.00      D    H  
HETATM  806  H2  HOH D 112      18.984  38.050  20.581  1.00  0.00      D    H  
HETATM  807  O   HOH D 113       2.393  18.923  66.500  1.00  0.00      D    O  
HETATM  808  H1  HOH D 113       1.979  19.277  65.661  1.00  0.00      D    H  
HETATM  809  H2  HOH D 113       2.383  17.923  66.480  1.00  0.00      D    H  
HETATM  810  O   HOH D 114       0.606   1.100  63.309  1.00  0.00      D    O  
HETATM  811  H1  HOH D 114       0.147   1.850  62.834  1.00  0.00      D    H  
HETATM  812  H2  HOH D 114       0.015   0.756  64.039  1.00  0.00      D    H  
HETATM  813  O   HOH D 115      22.633  28.525 106.929  1.00  0.00      D    O  
HETATM  814  H1  HOH D 115      21.869  29.101 106.641  1.00  0.00      D    H  
HETATM  815  H2  HOH D 115      22.723  28.563 107.924  1.00  0.00      D    H  
HETATM  816  O   HOH D 116      12.183  18.418   6.036  1.00  0.00      D    O  
HETATM  817  H1  HOH D 116      11.597  17.628   5.852  1.00  0.00      D    H  
HETATM  818  H2  HOH D 116      12.427  18.860   5.173  1.00  0.00      D    H  
HETATM  819  O   HOH D 117      11.046  17.416  69.527  1.00  0.00      D    O  
HETATM  820  H1  HOH D 117      11.498  18.305  69.589  1.00  0.00      D    H  
HETATM  821  H2  HOH D 117      10.228  17.417  70.102  1.00  0.00      D    H  
HETATM  822  O   HOH D 118       6.854  32.156  13.475  1.00  0.00      D    O  
HETATM  823  H1  HOH D 118       5.877  32.364  13.534  1.00  0.00      D    H  
HETATM  824  H2  HOH D 118       7.382  32.991  13.627  1.00  0.00      D    H  
HETATM  825  O   HOH D 119      40.417  15.019  11.009  1.00  0.00      D    O  
HETATM  826  H1  HOH D 119      40.803  14.636  10.169  1.00  0.00      D    H  
HETATM  827  H2  HOH D 119      40.605  16.000  11.046  1.00  0.00      D    H  
HETATM  828  O   HOH D 120       6.408  13.620  34.286  1.00  0.00      D    O  
HETATM  829  H1  HOH D 120       6.979  13.904  35.057  1.00  0.00      D    H  
HETATM  830  H2  HOH D 120       5.585  14.187  34.254  1.00  0.00      D    H  
HETATM  831  O   HOH D 121      27.244  36.647  83.491  1.00  0.00      D    O  
HETATM  832  H1  HOH D 121      26.499  37.287  83.679  1.00  0.00      D    H  
HETATM  833  H2  HOH D 121      27.950  37.106  82.951  1.00  0.00      D    H  
HETATM  834  O   HOH D 122      30.171  27.612  76.852  1.00  0.00      D    O  
HETATM  835  H1  HOH D 122      29.703  28.243  77.471  1.00  0.00      D    H  
HETATM  836  H2  HOH D 122      29.570  27.394  76.082  1.00  0.00      D    H  
HETATM  837  O   HOH D 123       0.443  24.101  71.615  1.00  0.00      D    O  
HETATM  838  H1  HOH D 123       0.713  24.339  72.548  1.00  0.00      D    H  
HETATM  839  H2  HOH D 123      -0.095  24.847  71.223  1.00  0.00      D    H  
HETATM  840  O   HOH D 124      47.936   9.716 100.514  1.00  0.00      D    O  
HETATM  841  H1  HOH D 124      47.712   9.135 101.296  1.00  0.00      D    H  
HETATM  842  H2  HOH D 124      48.060   9.147  99.701  1.00  0.00      D    H  
HETATM  843  O   HOH D 125       7.814  12.102  29.416  1.00  0.00      D    O  
HETATM  844  H1  HOH D 125       7.596  12.595  30.258  1.00  0.00      D    H  
HETATM  845  H2  HOH D 125       7.380  12.559  28.640  1.00  0.00      D    H  
HETATM  846  O   HOH D 126      48.774  -0.233  58.123  1.00  0.00      D    O  
HETATM  847  H1  HOH D 126      49.238   0.358  57.463  1.00  0.00      D    H  
HETATM  848  H2  HOH D 126      49.017   0.048  59.051  1.00  0.00      D    H  
HETATM  849  O   HOH D 127      32.104  33.295  27.774  1.00  0.00      D    O  
HETATM  850  H1  HOH D 127      32.060  33.101  28.754  1.00  0.00      D    H  
HETATM  851  H2  HOH D 127      32.880  33.898  27.588  1.00  0.00      D    H  
HETATM  852  O   HOH D 128      47.067  27.133 115.810  1.00  0.00      D    O  
HETATM  853  H1  HOH D 128      47.132  26.701 116.710  1.00  0.00      D    H  
HETATM  854  H2  HOH D 128      47.560  28.003 115.822  1.00  0.00      D    H  
HETATM  855  O   HOH D 129      44.962  15.713  19.260  1.00  0.00      D    O  
HETATM  856  H1  HOH D 129      45.483  15.035  19.780  1.00  0.00      D    H  
HETATM  857  H2  HOH D 129      44.915  16.566  19.779  1.00  0.00      D    H  
HETATM  858  O   HOH D 130      48.335  18.954  28.749  1.00  0.00      D    O  
HETATM  859  H1  HOH D 130      47.617  19.533  29.135  1.00  0.00      D    H  
HETATM  860  H2  HOH D 130      48.563  19.274  27.830  1.00  0.00      D    H  
HETATM  861  O   HOH D 131       8.974  35.191  85.704  1.00  0.00      D    O  
HETATM  862  H1  HOH D 131       9.185  34.711  84.853  1.00  0.00      D    H  
HETATM  863  H2  HOH D 131       8.584  34.547  86.362  1.00  0.00      D    H  
HETATM  864  O   HOH D 132      38.803   7.409  29.385  1.00  0.00      D    O  
HETATM  865  H1  HOH D 132      39.562   7.538  28.746  1.00  0.00      D    H  
HETATM  866  H2  HOH D 132      38.818   6.472  29.735  1.00  0.00      D    H  
HETATM  867  O   HOH D 133      40.690  21.682  70.385  1.00  0.00      D    O  
HETATM  868  H1  HOH D 133      40.899  21.333  69.472  1.00  0.00      D    H  
HETATM  869  H2  HOH D 133      41.486  21.563  70.979  1.00  0.00      D    H  
HETATM  870  O   HOH D 134      48.593  36.053 109.746  1.00  0.00      D    O  
HETATM  871  H1  HOH D 134      49.552  35.860 109.952  1.00  0.00      D    H  
HETATM  872  H2  HOH D 134      48.011  35.388 110.213  1.00  0.00      D    H  
HETATM  873  O   HOH D 135      13.366  15.306  54.129  1.00  0.00      D    O  
HETATM  874  H1  HOH D 135      14.072  14.740  53.703  1.00  0.00      D    H  
HETATM  875  H2  HOH D 135      13.687  15.623  55.022  1.00  0.00      D    H  
HETATM  876  O   HOH D 136      31.772  26.866  70.075  1.00  0.00      D    O  
HETATM  877  H1  HOH D 136      31.552  26.731  69.109  1.00  0.00      D    H  
HETATM  878  H2  HOH D 136      31.463  27.772  70.365  1.00  0.00      D    H  
HETATM  879  O   HOH D 137      45.791   4.768  37.937  1.00  0.00      D    O  
HETATM  880  H1  HOH D 137      46.305   5.588  38.190  1.00  0.00      D    H  
HETATM  881  H2  HOH D 137      46.420   4.079  37.577  1.00  0.00      D    H  
HETATM  882  O   HOH D 138      37.245  32.614 109.512  1.00  0.00      D    O  
HETATM  883  H1  HOH D 138      37.206  31.621 109.401  1.00  0.00      D    H  
HETATM  884  H2  HOH D 138      36.751  33.053 108.762  1.00  0.00      D    H  
HETATM  885  O   HOH D 139      39.545  31.542 115.340  1.00  0.00      D    O  
HETATM  886  H1  HOH D 139      39.473  31.404 114.352  1.00  0.00      D    H  
HETATM  887  H2  HOH D 139      39.873  32.469 115.524  1.00  0.00      D    H  
HETATM  888  O   HOH D 140      24.126  24.504   8.803  1.00  0.00      D    O  
HETATM  889  H1  HOH D 140      23.764  24.936   9.629  1.00  0.00      D    H  
HETATM  890  H2  HOH D 140      24.233  25.193   8.086  1.00  0.00      D    H  
HETATM  891  O   HOH D 141      36.934  16.316  82.381  1.00  0.00      D    O  
HETATM  892  H1  HOH D 141      36.339  16.438  81.587  1.00  0.00      D    H  
HETATM  893  H2  HOH D 141      37.087  15.340  82.535  1.00  0.00      D    H  
HETATM  894  O   HOH D 142      22.274  16.856 108.632  1.00  0.00      D    O  
HETATM  895  H1  HOH D 142      22.816  16.154 109.095  1.00  0.00      D    H  
HETATM  896  H2  HOH D 142      21.308  16.600 108.657  1.00  0.00      D    H  
HETATM  897  O   HOH D 143      17.159   4.373  66.714  1.00  0.00      D    O  
HETATM  898  H1  HOH D 143      17.701   4.775  65.975  1.00  0.00      D    H  
HETATM  899  H2  HOH D 143      16.275   4.074  66.353  1.00  0.00      D    H  
HETATM  900  O   HOH D 144      36.849  34.445 100.458  1.00  0.00      D    O  
HETATM  901  H1  HOH D 144      37.228  33.878 101.190  1.00  0.00      D    H  
HETATM  902  H2  HOH D 144      37.596  34.878  99.953  1.00  0.00      D    H  
HETATM  903  O   HOH D 145      43.752  30.206  48.056  1.00  0.00      D    O  
HETATM  904  H1  HOH D 145      43.345  29.393  47.641  1.00  0.00      D    H  
HETATM  905  H2  HOH D 145      44.372  29.932  48.791  1.00  0.00      D    H  
HETATM  906  O   HOH D 146      19.773  26.088 115.387  1.00  0.00      D    O  
HETATM  907  H1  HOH D 146      20.291  26.816 114.938  1.00  0.00      D    H  
HETATM  908  H2  HOH D 146      19.390  26.431 116.245  1.00  0.00      D    H  
HETATM  909  O   HOH D 147      43.554  21.365  34.726  1.00  0.00      D    O  
HETATM  910  H1  HOH D 147      43.553  22.319  35.026  1.00  0.00      D    H  
HETATM  911  H2  HOH D 147      43.080  20.801  35.402  1.00  0.00      D    H  
HETATM  912  O   HOH D 148      15.245  26.531  81.773  1.00  0.00      D    O  
HETATM  913  H1  HOH D 148      15.668  25.819  82.334  1.00  0.00      D    H  
HETATM  914  H2  HOH D 148      15.009  26.154  80.878  1.00  0.00      D    H  
HETATM  915  O   HOH D 149      31.821  10.798  11.693  1.00  0.00      D    O  
HETATM  916  H1  HOH D 149      32.335   9.978  11.441  1.00  0.00      D    H  
HETATM  917  H2  HOH D 149      30.966  10.532  12.137  1.00  0.00      D    H  
HETATM  918  O   HOH D 150      22.072  33.129  86.220  1.00  0.00      D    O  
HETATM  919  H1  HOH D 150      22.352  32.636  87.044  1.00  0.00      D    H  
HETATM  920  H2  HOH D 150      22.883  33.426  85.717  1.00  0.00      D    H  
HETATM  921  O   HOH D 151       5.551  40.953  53.858  1.00  0.00      D    O  
HETATM  922  H1  HOH D 151       5.095  40.110  54.143  1.00  0.00      D    H  
HETATM  923  H2  HOH D 151       5.182  41.724  54.377  1.00  0.00      D    H  
HETATM  924  O   HOH D 152      37.605  11.093  26.230  1.00  0.00      D    O  
HETATM  925  H1  HOH D 152      38.421  10.519  26.160  1.00  0.00      D    H  
HETATM  926  H2  HOH D 152      37.521  11.439  27.165  1.00  0.00      D    H  
HETATM  927  O   HOH D 153      34.831  41.426  43.457  1.00  0.00      D    O  
HETATM  928  H1  HOH D 153      35.109  41.938  42.644  1.00  0.00      D    H  
HETATM  929  H2  HOH D 153      34.874  42.023  44.258  1.00  0.00      D    H  
HETATM  930  O   HOH D 154      17.531  16.481  89.111  1.00  0.00      D    O  
HETATM  931  H1  HOH D 154      17.943  16.723  89.989  1.00  0.00      D    H  
HETATM  932  H2  HOH D 154      16.693  15.959  89.267  1.00  0.00      D    H  
HETATM  933  O   HOH D 155      49.131   9.596  28.747  1.00  0.00      D    O  
HETATM  934  H1  HOH D 155      49.872   9.363  28.117  1.00  0.00      D    H  
HETATM  935  H2  HOH D 155      48.279   9.705  28.235  1.00  0.00      D    H  
HETATM  936  O   HOH D 156      39.530  16.689 113.729  1.00  0.00      D    O  
HETATM  937  H1  HOH D 156      39.527  17.340 112.970  1.00  0.00      D    H  
HETATM  938  H2  HOH D 156      38.679  16.776 114.247  1.00  0.00      D    H  
HETATM  939  O   HOH D 157      28.128  24.204  93.275  1.00  0.00      D    O  
HETATM  940  H1  HOH D 157      28.211  25.033  92.722  1.00  0.00      D    H  
HETATM  941  H2  HOH D 157      28.452  24.389  94.203  1.00  0.00      D    H  
HETATM  942  O   HOH D 158      43.154  27.575 107.100  1.00  0.00      D    O  
HETATM  943  H1  HOH D 158      42.498  27.320 107.810  1.00  0.00      D    H  
HETATM  944  H2  HOH D 158      43.153  26.881 106.381  1.00  0.00      D    H  
HETATM  945  O   HOH D 159      13.841  29.238  67.020  1.00  0.00      D    O  
HETATM  946  H1  HOH D 159      13.970  29.035  66.049  1.00  0.00      D    H  
HETATM  947  H2  HOH D 159      13.597  30.202  67.129  1.00  0.00      D    H  
HETATM  948  O   HOH D 160       6.328  17.398 114.422  1.00  0.00      D    O  
HETATM  949  H1  HOH D 160       5.812  16.570 114.641  1.00  0.00      D    H  
HETATM  950  H2  HOH D 160       7.141  17.155 113.894  1.00  0.00      D    H  
HETATM  951  O   HOH D 161      31.602   4.844   9.406  1.00  0.00      D    O  
HETATM  952  H1  HOH D 161      31.497   4.608   8.440  1.00  0.00      D    H  
HETATM  953  H2  HOH D 161      31.189   5.739   9.576  1.00  0.00      D    H  
HETATM  954  O   HOH D 162      12.179   2.919  41.352  1.00  0.00      D    O  
HETATM  955  H1  HOH D 162      12.536   3.158  40.449  1.00  0.00      D    H  
HETATM  956  H2  HOH D 162      11.367   3.470  41.545  1.00  0.00      D    H  
HETATM  957  O   HOH D 163      22.438  13.677  18.551  1.00  0.00      D    O  
HETATM  958  H1  HOH D 163      22.854  13.722  17.643  1.00  0.00      D    H  
HETATM  959  H2  HOH D 163      22.162  12.736  18.745  1.00  0.00      D    H  
HETATM  960  O   HOH D 164      46.437  39.240  66.557  1.00  0.00      D    O  
HETATM  961  H1  HOH D 164      46.751  38.924  67.453  1.00  0.00      D    H  
HETATM  962  H2  HOH D 164      45.503  39.589  66.636  1.00  0.00      D    H  
HETATM  963  O   HOH D 165      44.496   3.370   6.593  1.00  0.00      D    O  
HETATM  964  H1  HOH D 165      43.831   3.900   6.067  1.00  0.00      D    H  
HETATM  965  H2  HOH D 165      45.327   3.911   6.721  1.00  0.00      D    H  
HETATM  966  O   HOH D 166      32.478  28.668  32.378  1.00  0.00      D    O  
HETATM  967  H1  HOH D 166      32.048  29.552  32.564  1.00  0.00      D    H  
HETATM  968  H2  HOH D 166      31.782  28.016  32.077  1.00  0.00      D    H  
HETATM  969  O   HOH D 167      25.372   8.145  96.389  1.00  0.00      D    O  
HETATM  970  H1  HOH D 167      25.864   7.437  96.894  1.00  0.00      D    H  
HETATM  971  H2  HOH D 167      25.085   7.785  95.501  1.00  0.00      D    H  
HETATM  972  O   HOH D 168      43.532   3.655  23.441  1.00  0.00      D    O  
HETATM  973  H1  HOH D 168      42.928   4.185  22.845  1.00  0.00      D    H  
HETATM  974  H2  HOH D 168      43.630   2.728  23.077  1.00  0.00      D    H  
HETATM  975  O   HOH D 169       4.617  33.317   9.952  1.00  0.00      D    O  
HETATM  976  H1  HOH D 169       4.431  32.355  10.152  1.00  0.00      D    H  
HETATM  977  H2  HOH D 169       4.670  33.831  10.808  1.00  0.00      D    H  
HETATM  978  O   HOH D 170      46.256  10.129  45.345  1.00  0.00      D    O  
HETATM  979  H1  HOH D 170      47.040  10.175  45.964  1.00  0.00      D    H  
HETATM  980  H2  HOH D 170      45.409  10.150  45.877  1.00  0.00      D    H  
HETATM  981  O   HOH D 171      14.254   4.229 117.885  1.00  0.00      D    O  
HETATM  982  H1  HOH D 171      14.326   4.468 118.853  1.00  0.00      D    H  
HETATM  983  H2  HOH D 171      15.019   4.633 117.384  1.00  0.00      D    H  
HETATM  984  O   HOH D 172       7.232  23.962  77.054  1.00  0.00      D    O  
HETATM  985  H1  HOH D 172       6.769  23.088  76.908  1.00  0.00      D    H  
HETATM  986  H2  HOH D 172       7.802  24.173  76.260  1.00  0.00      D    H  
HETATM  987  O   HOH D 173       5.395  22.519  75.564  1.00  0.00      D    O  
HETATM  988  H1  HOH D 173       4.916  21.685  75.838  1.00  0.00      D    H  
HETATM  989  H2  HOH D 173       6.145  22.285  74.945  1.00  0.00      D    H  
HETATM  990  O   HOH D 174      45.208  24.002  61.208  1.00  0.00      D    O  
HETATM  991  H1  HOH D 174      44.285  23.927  60.829  1.00  0.00      D    H  
HETATM  992  H2  HOH D 174      45.484  24.963  61.224  1.00  0.00      D    H  
HETATM  993  O   HOH D 175      47.172  36.619  47.117  1.00  0.00      D    O  
HETATM  994  H1  HOH D 175      46.370  36.283  46.623  1.00  0.00      D    H  
HETATM  995  H2  HOH D 175      46.918  37.422  47.656  1.00  0.00      D    H  
HETATM  996  O   HOH D 176      11.367  14.167  76.161  1.00  0.00      D    O  
HETATM  997  H1  HOH D 176      12.192  14.370  76.689  1.00  0.00      D    H  
HETATM  998  H2  HOH D 176      11.456  14.554  75.243  1.00  0.00      D    H  
HETATM  999  O   HOH D 177       6.227  37.975  40.484  1.00  0.00      D    O  
HETATM 1000  H1  HOH D 177       5.426  38.155  41.055  1.00  0.00      D    H  
HETATM 1001  H2  HOH D 177       6.936  38.652  40.681  1.00  0.00      D    H  
HETATM 1002  O   HOH D 178      42.471  33.474   6.022  1.00  0.00      D    O  
HETATM 1003  H1  HOH D 178      41.607  33.044   5.763  1.00  0.00      D    H  
HETATM 1004  H2  HOH D 178      42.330  34.046   6.830  1.00  0.00      D    H  
HETATM 1005  O   HOH D 179      22.455  41.358 112.976  1.00  0.00      D    O  
HETATM 1006  H1  HOH D 179      22.561  41.248 113.964  1.00  0.00      D    H  
HETATM 1007  H2  HOH D 179      22.880  40.583 112.507  1.00  0.00      D    H  
HETATM 1008  O   HOH D 180      35.728  23.640  88.088  1.00  0.00      D    O  
HETATM 1009  H1  HOH D 180      35.895  23.564  89.071  1.00  0.00      D    H  
HETATM 1010  H2  HOH D 180      34.785  23.934  87.932  1.00  0.00      D    H  
HETATM 1011  O   HOH D 181      38.345   4.151  75.693  1.00  0.00      D    O  
HETATM 1012  H1  HOH D 181      38.033   4.862  76.323  1.00  0.00      D    H  
HETATM 1013  H2  HOH D 181      39.301   4.315  75.453  1.00  0.00      D    H  
HETATM 1014  O   HOH D 182      18.635   5.679   6.996  1.00  0.00      D    O  
HETATM 1015  H1  HOH D 182      18.706   4.759   7.380  1.00  0.00      D    H  
HETATM 1016  H2  HOH D 182      17.816   5.739   6.424  1.00  0.00      D    H  
HETATM 1017  O   HOH D 183       5.252   8.089 100.736  1.00  0.00      D    O  
HETATM 1018  H1  HOH D 183       5.749   7.242 100.543  1.00  0.00      D    H  
HETATM 1019  H2  HOH D 183       5.619   8.827 100.170  1.00  0.00      D    H  
HETATM 1020  O   HOH D 184      -0.176  28.345  11.031  1.00  0.00      D    O  
HETATM 1021  H1  HOH D 184       0.515  28.817  11.578  1.00  0.00      D    H  
HETATM 1022  H2  HOH D 184       0.003  27.361  11.045  1.00  0.00      D    H  
HETATM 1023  O   HOH D 185       3.138   9.737  54.319  1.00  0.00      D    O  
HETATM 1024  H1  HOH D 185       3.222  10.645  53.909  1.00  0.00      D    H  
HETATM 1025  H2  HOH D 185       3.008   9.827  55.306  1.00  0.00      D    H  
HETATM 1026  O   HOH D 186      24.031  34.104  55.563  1.00  0.00      D    O  
HETATM 1027  H1  HOH D 186      24.464  33.264  55.890  1.00  0.00      D    H  
HETATM 1028  H2  HOH D 186      24.574  34.492  54.818  1.00  0.00      D    H  
HETATM 1029  O   HOH D 187      13.585  39.014 116.048  1.00  0.00      D    O  
HETATM 1030  H1  HOH D 187      12.914  39.756 116.070  1.00  0.00      D    H  
HETATM 1031  H2  HOH D 187      13.313  38.299 116.692  1.00  0.00      D    H  
HETATM 1032  O   HOH D 188      31.344   6.319 114.322  1.00  0.00      D    O  
HETATM 1033  H1  HOH D 188      32.039   6.959 114.650  1.00  0.00      D    H  
HETATM 1034  H2  HOH D 188      30.930   5.848 115.101  1.00  0.00      D    H  
HETATM 1035  O   HOH D 189      42.111  22.278  23.558  1.00  0.00      D    O  
HETATM 1036  H1  HOH D 189      42.996  22.533  23.948  1.00  0.00      D    H  
HETATM 1037  H2  HOH D 189      41.767  23.029  22.994  1.00  0.00      D    H  
HETATM 1038  O   HOH D 190      44.166  27.508  65.057  1.00  0.00      D    O  
HETATM 1039  H1  HOH D 190      44.472  28.454  65.163  1.00  0.00      D    H  
HETATM 1040  H2  HOH D 190      44.855  26.889  65.434  1.00  0.00      D    H  
HETATM 1041  O   HOH D 191      32.227   2.156  23.054  1.00  0.00      D    O  
HETATM 1042  H1  HOH D 191      31.379   1.894  23.515  1.00  0.00      D    H  
HETATM 1043  H2  HOH D 191      32.187   1.873  22.096  1.00  0.00      D    H  
HETATM 1044  O   HOH D 192       8.133  12.351  98.624  1.00  0.00      D    O  
HETATM 1045  H1  HOH D 192       8.725  11.939  99.317  1.00  0.00      D    H  
HETATM 1046  H2  HOH D 192       7.210  12.456  98.995  1.00  0.00      D    H  
HETATM 1047  O   HOH D 193      13.487  21.746  87.506  1.00  0.00      D    O  
HETATM 1048  H1  HOH D 193      14.195  22.308  87.079  1.00  0.00      D    H  
HETATM 1049  H2  HOH D 193      12.683  22.309  87.696  1.00  0.00      D    H  
HETATM 1050  O   HOH D 194       5.193  26.524  33.154  1.00  0.00      D    O  
HETATM 1051  H1  HOH D 194       4.445  27.179  33.049  1.00  0.00      D    H  
HETATM 1052  H2  HOH D 194       6.051  26.950  32.865  1.00  0.00      D    H  
HETATM 1053  O   HOH D 195      10.768  25.656  11.364  1.00  0.00      D    O  
HETATM 1054  H1  HOH D 195      10.929  26.118  12.236  1.00  0.00      D    H  
HETATM 1055  H2  HOH D 195      10.541  26.334  10.665  1.00  0.00      D    H  
HETATM 1056  O   HOH D 196      47.344  32.444   9.338  1.00  0.00      D    O  
HETATM 1057  H1  HOH D 196      46.663  32.944   8.804  1.00  0.00      D    H  
HETATM 1058  H2  HOH D 196      47.417  31.508   8.993  1.00  0.00      D    H  
HETATM 1059  O   HOH D 197       0.318   3.273  25.448  1.00  0.00      D    O  
HETATM 1060  H1  HOH D 197       1.278   3.260  25.730  1.00  0.00      D    H  
HETATM 1061  H2  HOH D 197       0.262   3.461  24.467  1.00  0.00      D    H  
HETATM 1062  O   HOH D 198      27.576  32.035  93.610  1.00  0.00      D    O  
HETATM 1063  H1  HOH D 198      27.117  32.719  93.043  1.00  0.00      D    H  
HETATM 1064  H2  HOH D 198      28.566  32.141  93.524  1.00  0.00      D    H  
HETATM 1065  O   HOH D 199      12.543  27.901 108.163  1.00  0.00      D    O  
HETATM 1066  H1  HOH D 199      13.034  28.645 108.618  1.00  0.00      D    H  
HETATM 1067  H2  HOH D 199      12.649  27.059 108.692  1.00  0.00      D    H  
HETATM 1068  O   HOH D 200       6.758  35.108 112.519  1.00  0.00      D    O  
HETATM 1069  H1  HOH D 200       7.701  34.940 112.806  1.00  0.00      D    H  
HETATM 1070  H2  HOH D 200       6.752  35.453 111.580  1.00  0.00      D    H  
HETATM 1071  O   HOH D 201      42.356  14.619  49.243  1.00  0.00      D    O  
HETATM 1072  H1  HOH D 201      42.209  13.724  49.664  1.00  0.00      D    H  
HETATM 1073  H2  HOH D 201      41.900  14.648  48.354  1.00  0.00      D    H  
HETATM 1074  O   HOH D 202      30.832  18.205  68.897  1.00  0.00      D    O  
HETATM 1075  H1  HOH D 202      30.163  18.903  69.153  1.00  0.00      D    H  
HETATM 1076  H2  HOH D 202      30.543  17.318  69.258  1.00  0.00      D    H  
HETATM 1077  O   HOH D 203      36.424   8.483  29.039  1.00  0.00      D    O  
HETATM 1078  H1  HOH D 203      36.458   9.453  29.281  1.00  0.00      D    H  
HETATM 1079  H2  HOH D 203      37.353   8.143  28.892  1.00  0.00      D    H  
HETATM 1080  O   HOH D 204      20.634  13.583  14.501  1.00  0.00      D    O  
HETATM 1081  H1  HOH D 204      20.981  14.521  14.497  1.00  0.00      D    H  
HETATM 1082  H2  HOH D 204      20.584  13.243  13.562  1.00  0.00      D    H  
HETATM 1083  O   HOH D 205      49.125  18.535 117.709  1.00  0.00      D    O  
HETATM 1084  H1  HOH D 205      49.079  18.609 118.705  1.00  0.00      D    H  
HETATM 1085  H2  HOH D 205      48.575  19.261 117.295  1.00  0.00      D    H  
HETATM 1086  O   HOH D 206       5.107  39.269  80.824  1.00  0.00      D    O  
HETATM 1087  H1  HOH D 206       4.618  38.617  80.244  1.00  0.00      D    H  
HETATM 1088  H2  HOH D 206       5.207  40.137  80.339  1.00  0.00      D    H  
HETATM 1089  O   HOH D 207       7.544  23.778  95.773  1.00  0.00      D    O  
HETATM 1090  H1  HOH D 207       7.138  23.043  95.228  1.00  0.00      D    H  
HETATM 1091  H2  HOH D 207       7.532  24.628  95.247  1.00  0.00      D    H  
HETATM 1092  O   HOH D 208       7.987  30.192  16.655  1.00  0.00      D    O  
HETATM 1093  H1  HOH D 208       7.390  29.961  15.886  1.00  0.00      D    H  
HETATM 1094  H2  HOH D 208       8.398  31.091  16.499  1.00  0.00      D    H  
HETATM 1095  O   HOH D 209       1.482  16.773  40.801  1.00  0.00      D    O  
HETATM 1096  H1  HOH D 209       1.984  17.584  41.101  1.00  0.00      D    H  
HETATM 1097  H2  HOH D 209       1.112  16.929  39.886  1.00  0.00      D    H  
HETATM 1098  O   HOH D 210      17.595  15.732 117.949  1.00  0.00      D    O  
HETATM 1099  H1  HOH D 210      16.631  15.856 118.182  1.00  0.00      D    H  
HETATM 1100  H2  HOH D 210      18.160  16.290 118.557  1.00  0.00      D    H  
HETATM 1101  O   HOH D 211       2.006  40.526  13.280  1.00  0.00      D    O  
HETATM 1102  H1  HOH D 211       1.106  40.120  13.439  1.00  0.00      D    H  
HETATM 1103  H2  HOH D 211       2.716  39.889  13.578  1.00  0.00      D    H  
HETATM 1104  O   HOH D 212      25.803  36.121  63.242  1.00  0.00      D    O  
HETATM 1105  H1  HOH D 212      26.453  35.516  63.702  1.00  0.00      D    H  
HETATM 1106  H2  HOH D 212      24.967  36.189  63.788  1.00  0.00      D    H  
HETATM 1107  O   HOH D 213      18.629  -0.293  46.649  1.00  0.00      D    O  
HETATM 1108  H1  HOH D 213      19.009   0.631  46.684  1.00  0.00      D    H  
HETATM 1109  H2  HOH D 213      17.856  -0.313  46.015  1.00  0.00      D    H  
HETATM 1110  O   HOH D 214      29.889  28.010  20.747  1.00  0.00      D    O  
HETATM 1111  H1  HOH D 214      29.498  28.135  21.659  1.00  0.00      D    H  
HETATM 1112  H2  HOH D 214      30.268  27.088  20.671  1.00  0.00      D    H  
HETATM 1113  O   HOH D 215      10.108  37.571  86.782  1.00  0.00      D    O  
HETATM 1114  H1  HOH D 215       9.709  36.693  86.516  1.00  0.00      D    H  
HETATM 1115  H2  HOH D 215      10.675  37.448  87.596  1.00  0.00      D    H  
HETATM 1116  O   HOH D 216      34.816  12.346  21.895  1.00  0.00      D    O  
HETATM 1117  H1  HOH D 216      34.800  12.047  22.849  1.00  0.00      D    H  
HETATM 1118  H2  HOH D 216      34.897  11.549  21.297  1.00  0.00      D    H  
HETATM 1119  O   HOH D 217      23.643  24.736 102.813  1.00  0.00      D    O  
HETATM 1120  H1  HOH D 217      23.410  25.499 103.416  1.00  0.00      D    H  
HETATM 1121  H2  HOH D 217      23.603  23.880 103.327  1.00  0.00      D    H  
HETATM 1122  O   HOH D 218      16.206  33.771  86.929  1.00  0.00      D    O  
HETATM 1123  H1  HOH D 218      16.945  33.681  86.262  1.00  0.00      D    H  
HETATM 1124  H2  HOH D 218      15.942  34.733  87.006  1.00  0.00      D    H  
HETATM 1125  O   HOH D 219       0.565   0.987 109.579  1.00  0.00      D    O  
HETATM 1126  H1  HOH D 219       1.227   0.256 109.414  1.00  0.00      D    H  
HETATM 1127  H2  HOH D 219      -0.279   0.595 109.946  1.00  0.00      D    H  
HETATM 1128  O   HOH D 220      13.613  14.709  66.309  1.00  0.00      D    O  
HETATM 1129  H1  HOH D 220      13.383  15.055  65.400  1.00  0.00      D    H  
HETATM 1130  H2  HOH D 220      13.822  15.476  66.915  1.00  0.00      D    H  
HETATM 1131  O   HOH D 221      35.186  38.670  62.484  1.00  0.00      D    O  
HETATM 1132  H1  HOH D 221      36.169  38.847  62.509  1.00  0.00      D    H  
HETATM 1133  H2  HOH D 221      34.698  39.435  62.906  1.00  0.00      D    H  
HETATM 1134  O   HOH D 222      35.602  34.255  49.881  1.00  0.00      D    O  
HETATM 1135  H1  HOH D 222      36.256  34.043  49.155  1.00  0.00      D    H  
HETATM 1136  H2  HOH D 222      35.931  35.037  50.409  1.00  0.00      D    H  
HETATM 1137  O   HOH D 223      23.751  14.217 115.652  1.00  0.00      D    O  
HETATM 1138  H1  HOH D 223      24.475  13.726 116.137  1.00  0.00      D    H  
HETATM 1139  H2  HOH D 223      24.137  14.674 114.851  1.00  0.00      D    H  
HETATM 1140  O   HOH D 224      25.722  23.973  54.842  1.00  0.00      D    O  
HETATM 1141  H1  HOH D 224      25.012  24.426  54.304  1.00  0.00      D    H  
HETATM 1142  H2  HOH D 224      26.454  23.662  54.235  1.00  0.00      D    H  
HETATM 1143  O   HOH D 225       4.866   1.479  67.932  1.00  0.00      D    O  
HETATM 1144  H1  HOH D 225       4.014   1.989  68.054  1.00  0.00      D    H  
HETATM 1145  H2  HOH D 225       4.926   1.153  66.988  1.00  0.00      D    H  
HETATM 1146  O   HOH D 226       4.918  35.862 105.344  1.00  0.00      D    O  
HETATM 1147  H1  HOH D 226       5.308  36.042 104.441  1.00  0.00      D    H  
HETATM 1148  H2  HOH D 226       4.747  34.881 105.444  1.00  0.00      D    H  
HETATM 1149  O   HOH D 227      24.869  21.251  58.000  1.00  0.00      D    O  
HETATM 1150  H1  HOH D 227      24.805  22.249  57.989  1.00  0.00      D    H  
HETATM 1151  H2  HOH D 227      25.831  20.980  58.044  1.00  0.00      D    H  
HETATM 1152  O   HOH D 228       4.328  15.175  57.149  1.00  0.00      D    O  
HETATM 1153  H1  HOH D 228       3.975  14.531  57.828  1.00  0.00      D    H  
HETATM 1154  H2  HOH D 228       3.566  15.569  56.635  1.00  0.00      D    H  
HETATM 1155  O   HOH D 229      13.922  24.257  85.102  1.00  0.00      D    O  
HETATM 1156  H1  HOH D 229      14.385  23.883  85.906  1.00  0.00      D    H  
HETATM 1157  H2  HOH D 229      13.622  25.191  85.296  1.00  0.00      D    H  
HETATM 1158  O   HOH D 230      37.487   0.795   6.166  1.00  0.00      D    O  
HETATM 1159  H1  HOH D 230      37.602   0.757   5.173  1.00  0.00      D    H  
HETATM 1160  H2  HOH D 230      36.977  -0.009   6.473  1.00  0.00      D    H  
HETATM 1161  O   HOH D 231      20.261  18.189   6.818  1.00  0.00      D    O  
HETATM 1162  H1  HOH D 231      19.819  18.975   6.386  1.00  0.00      D    H  
HETATM 1163  H2  HOH D 231      20.548  17.539   6.115  1.00  0.00      D    H  
HETATM 1164  O   HOH D 232      -0.255  29.020  31.772  1.00  0.00      D    O  
HETATM 1165  H1  HOH D 232       0.513  28.800  31.170  1.00  0.00      D    H  
HETATM 1166  H2  HOH D 232       0.093  29.296  32.668  1.00  0.00      D    H  
HETATM 1167  O   HOH D 233       2.843  14.805  97.761  1.00  0.00      D    O  
HETATM 1168  H1  HOH D 233       3.406  14.718  98.583  1.00  0.00      D    H  
HETATM 1169  H2  HOH D 233       2.687  15.773  97.565  1.00  0.00      D    H  
HETATM 1170  O   HOH D 234      33.757  39.772  11.775  1.00  0.00      D    O  
HETATM 1171  H1  HOH D 234      32.781  39.769  11.994  1.00  0.00      D    H  
HETATM 1172  H2  HOH D 234      34.197  38.980  12.200  1.00  0.00      D    H  
HETATM 1173  O   HOH D 235      26.556   6.839  78.428  1.00  0.00      D    O  
HETATM 1174  H1  HOH D 235      26.971   5.969  78.161  1.00  0.00      D    H  
HETATM 1175  H2  HOH D 235      25.938   7.150  77.706  1.00  0.00      D    H  
HETATM 1176  O   HOH D 236      20.092  34.458 114.064  1.00  0.00      D    O  
HETATM 1177  H1  HOH D 236      20.756  34.637 113.339  1.00  0.00      D    H  
HETATM 1178  H2  HOH D 236      20.572  34.176 114.895  1.00  0.00      D    H  
HETATM 1179  O   HOH D 237      46.415  34.651  86.347  1.00  0.00      D    O  
HETATM 1180  H1  HOH D 237      47.122  35.295  86.637  1.00  0.00      D    H  
HETATM 1181  H2  HOH D 237      46.838  33.893  85.851  1.00  0.00      D    H  
HETATM 1182  O   HOH D 238      28.020   8.532  54.327  1.00  0.00      D    O  
HETATM 1183  H1  HOH D 238      27.688   7.870  54.999  1.00  0.00      D    H  
HETATM 1184  H2  HOH D 238      28.418   8.047  53.549  1.00  0.00      D    H  
HETATM 1185  O   HOH D 239      43.651  27.632 111.346  1.00  0.00      D    O  
HETATM 1186  H1  HOH D 239      43.161  26.821 111.028  1.00  0.00      D    H  
HETATM 1187  H2  HOH D 239      44.281  27.375 112.079  1.00  0.00      D    H  
HETATM 1188  O   HOH D 240      23.671  40.371  71.148  1.00  0.00      D    O  
HETATM 1189  H1  HOH D 240      24.408  40.002  70.582  1.00  0.00      D    H  
HETATM 1190  H2  HOH D 240      23.735  41.369  71.169  1.00  0.00      D    H  
HETATM 1191  O   HOH D 241      22.896  11.319  50.984  1.00  0.00      D    O  
HETATM 1192  H1  HOH D 241      22.143  11.491  51.618  1.00  0.00      D    H  
HETATM 1193  H2  HOH D 241      23.732  11.135  51.501  1.00  0.00      D    H  
HETATM 1194  O   HOH D 242      25.765  16.969  14.328  1.00  0.00      D    O  
HETATM 1195  H1  HOH D 242      26.270  16.376  13.700  1.00  0.00      D    H  
HETATM 1196  H2  HOH D 242      25.715  17.892  13.947  1.00  0.00      D    H  
HETATM 1197  O   HOH D 243       9.676  24.204  29.096  1.00  0.00      D    O  
HETATM 1198  H1  HOH D 243       9.487  24.581  28.189  1.00  0.00      D    H  
HETATM 1199  H2  HOH D 243       9.167  24.721  29.784  1.00  0.00      D    H  
HETATM 1200  O   HOH D 244      27.481  25.817  18.420  1.00  0.00      D    O  
HETATM 1201  H1  HOH D 244      28.415  26.080  18.177  1.00  0.00      D    H  
HETATM 1202  H2  HOH D 244      27.261  26.168  19.330  1.00  0.00      D    H  
HETATM 1203  O   HOH D 245      12.503   2.414  15.984  1.00  0.00      D    O  
HETATM 1204  H1  HOH D 245      13.480   2.201  15.970  1.00  0.00      D    H  
HETATM 1205  H2  HOH D 245      12.312   3.147  15.330  1.00  0.00      D    H  
HETATM 1206  O   HOH D 246      25.659  13.011  18.072  1.00  0.00      D    O  
HETATM 1207  H1  HOH D 246      26.555  13.453  18.117  1.00  0.00      D    H  
HETATM 1208  H2  HOH D 246      25.133  13.400  17.314  1.00  0.00      D    H  
HETATM 1209  O   HOH D 247      42.528  37.371  46.872  1.00  0.00      D    O  
HETATM 1210  H1  HOH D 247      42.362  36.957  45.977  1.00  0.00      D    H  
HETATM 1211  H2  HOH D 247      43.250  38.057  46.794  1.00  0.00      D    H  
HETATM 1212  O   HOH D 248      29.179  14.594  75.679  1.00  0.00      D    O  
HETATM 1213  H1  HOH D 248      29.122  14.638  74.682  1.00  0.00      D    H  
HETATM 1214  H2  HOH D 248      30.097  14.858  75.973  1.00  0.00      D    H  
HETATM 1215  O   HOH D 249      42.153  40.841  81.162  1.00  0.00      D    O  
HETATM 1216  H1  HOH D 249      42.322  40.993  80.188  1.00  0.00      D    H  
HETATM 1217  H2  HOH D 249      42.952  40.404  81.574  1.00  0.00      D    H  
HETATM 1218  O   HOH D 250      10.299   5.671  95.513  1.00  0.00      D    O  
HETATM 1219  H1  HOH D 250      10.932   6.416  95.722  1.00  0.00      D    H  
HETATM 1220  H2  HOH D 250      10.693   5.087  94.803  1.00  0.00      D    H  
HETATM 1221  O   HOH D 251      35.992   8.420  21.575  1.00  0.00      D    O  
HETATM 1222  H1  HOH D 251      36.928   8.763  21.498  1.00  0.00      D    H  
HETATM 1223  H2  HOH D 251      35.355   9.112  21.233  1.00  0.00      D    H  
HETATM 1224  O   HOH D 252      10.003  19.557  91.043  1.00  0.00      D    O  
HETATM 1225  H1  HOH D 252       9.549  19.143  90.254  1.00  0.00      D    H  
HETATM 1226  H2  HOH D 252      10.515  18.856  91.538  1.00  0.00      D    H  
HETATM 1227  O   HOH D 253       9.787  27.374  62.851  1.00  0.00      D    O  
HETATM 1228  H1  HOH D 253       9.818  26.671  63.561  1.00  0.00      D    H  
HETATM 1229  H2  HOH D 253      10.349  27.089  62.075  1.00  0.00      D    H  
HETATM 1230  O   HOH D 254       0.579  -0.187  54.260  1.00  0.00      D    O  
HETATM 1231  H1  HOH D 254      -0.417  -0.109  54.289  1.00  0.00      D    H  
HETATM 1232  H2  HOH D 254       0.984   0.474  54.892  1.00  0.00      D    H  
HETATM 1233  O   HOH D 255      21.246  10.888 116.367  1.00  0.00      D    O  
HETATM 1234  H1  HOH D 255      21.972  10.474 116.915  1.00  0.00      D    H  
HETATM 1235  H2  HOH D 255      20.853  11.662 116.864  1.00  0.00      D    H  
HETATM 1236  O   HOH D 256      20.427  16.768  93.636  1.00  0.00      D    O  
HETATM 1237  H1  HOH D 256      21.179  17.425  93.600  1.00  0.00      D    H  
HETATM 1238  H2  HOH D 256      19.987  16.813  94.533  1.00  0.00      D    H  
HETATM 1239  O   HOH D 257      48.244  12.046 117.181  1.00  0.00      D    O  
HETATM 1240  H1  HOH D 257      47.295  12.154 117.476  1.00  0.00      D    H  
HETATM 1241  H2  HOH D 257      48.715  12.925 117.245  1.00  0.00      D    H  
HETATM 1242  O   HOH D 258      42.170   6.847  44.105  1.00  0.00      D    O  
HETATM 1243  H1  HOH D 258      43.006   7.391  44.032  1.00  0.00      D    H  
HETATM 1244  H2  HOH D 258      41.955   6.446  43.214  1.00  0.00      D    H  
HETATM 1245  O   HOH D 259       8.128  35.173 105.065  1.00  0.00      D    O  
HETATM 1246  H1  HOH D 259       9.095  35.196 104.811  1.00  0.00      D    H  
HETATM 1247  H2  HOH D 259       7.783  34.238 104.980  1.00  0.00      D    H  
HETATM 1248  O   HOH D 260      20.878  14.371  92.555  1.00  0.00      D    O  
HETATM 1249  H1  HOH D 260      20.987  15.317  92.861  1.00  0.00      D    H  
HETATM 1250  H2  HOH D 260      20.940  14.334  91.557  1.00  0.00      D    H  
HETATM 1251  O   HOH D 261      28.856  22.397 111.125  1.00  0.00      D    O  
HETATM 1252  H1  HOH D 261      28.493  21.783 110.424  1.00  0.00      D    H  
HETATM 1253  H2  HOH D 261      29.084  23.278 110.711  1.00  0.00      D    H  
HETATM 1254  O   HOH D 262      49.488  12.387  63.262  1.00  0.00      D    O  
HETATM 1255  H1  HOH D 262      49.454  13.376  63.412  1.00  0.00      D    H  
HETATM 1256  H2  HOH D 262      48.715  11.953  63.724  1.00  0.00      D    H  
HETATM 1257  O   HOH D 263      33.014  30.867  93.584  1.00  0.00      D    O  
HETATM 1258  H1  HOH D 263      32.344  30.322  94.088  1.00  0.00      D    H  
HETATM 1259  H2  HOH D 263      33.464  30.293  92.900  1.00  0.00      D    H  
HETATM 1260  O   HOH D 264      17.801  14.310  80.963  1.00  0.00      D    O  
HETATM 1261  H1  HOH D 264      17.853  15.308  80.945  1.00  0.00      D    H  
HETATM 1262  H2  HOH D 264      16.976  14.028  81.453  1.00  0.00      D    H  
HETATM 1263  O   HOH D 265      14.900  14.834  11.544  1.00  0.00      D    O  
HETATM 1264  H1  HOH D 265      15.616  14.533  10.914  1.00  0.00      D    H  
HETATM 1265  H2  HOH D 265      14.686  15.796  11.370  1.00  0.00      D    H  
HETATM 1266  O   HOH D 266      14.625  40.475  73.540  1.00  0.00      D    O  
HETATM 1267  H1  HOH D 266      13.976  40.801  74.227  1.00  0.00      D    H  
HETATM 1268  H2  HOH D 266      14.654  41.120  72.776  1.00  0.00      D    H  
HETATM 1269  O   HOH D 267       8.962  42.281  87.440  1.00  0.00      D    O  
HETATM 1270  H1  HOH D 267       8.207  41.632  87.346  1.00  0.00      D    H  
HETATM 1271  H2  HOH D 267       9.340  42.222  88.364  1.00  0.00      D    H  
HETATM 1272  O   HOH D 268       0.549  40.406  52.374  1.00  0.00      D    O  
HETATM 1273  H1  HOH D 268       1.012  41.292  52.362  1.00  0.00      D    H  
HETATM 1274  H2  HOH D 268       0.861  39.878  53.164  1.00  0.00      D    H  
HETATM 1275  O   HOH D 269       7.735  19.286  44.429  1.00  0.00      D    O  
HETATM 1276  H1  HOH D 269       7.933  20.074  45.013  1.00  0.00      D    H  
HETATM 1277  H2  HOH D 269       7.567  18.483  45.000  1.00  0.00      D    H  
HETATM 1278  O   HOH D 270      23.691  13.307  16.029  1.00  0.00      D    O  
HETATM 1279  H1  HOH D 270      23.759  13.877  15.210  1.00  0.00      D    H  
HETATM 1280  H2  HOH D 270      23.246  12.442  15.797  1.00  0.00      D    H  
HETATM 1281  O   HOH D 271      40.175  31.774  41.654  1.00  0.00      D    O  
HETATM 1282  H1  HOH D 271      39.649  31.217  41.011  1.00  0.00      D    H  
HETATM 1283  H2  HOH D 271      39.820  32.710  41.652  1.00  0.00      D    H  
HETATM 1284  O   HOH D 272       2.174   0.374   9.556  1.00  0.00      D    O  
HETATM 1285  H1  HOH D 272       3.022   0.036   9.147  1.00  0.00      D    H  
HETATM 1286  H2  HOH D 272       1.500   0.540   8.836  1.00  0.00      D    H  
HETATM 1287  O   HOH D 273      32.034   7.560  18.405  1.00  0.00      D    O  
HETATM 1288  H1  HOH D 273      32.961   7.934  18.424  1.00  0.00      D    H  
HETATM 1289  H2  HOH D 273      31.907   7.026  17.569  1.00  0.00      D    H  
HETATM 1290  O   HOH D 274      20.768   2.607  95.821  1.00  0.00      D    O  
HETATM 1291  H1  HOH D 274      20.696   3.401  95.216  1.00  0.00      D    H  
HETATM 1292  H2  HOH D 274      21.280   2.860  96.642  1.00  0.00      D    H  
HETATM 1293  O   HOH D 275      37.744  26.827  90.961  1.00  0.00      D    O  
HETATM 1294  H1  HOH D 275      37.025  26.135  90.895  1.00  0.00      D    H  
HETATM 1295  H2  HOH D 275      37.368  27.723  90.727  1.00  0.00      D    H  
HETATM 1296  O   HOH D 276      14.346   0.127  89.739  1.00  0.00      D    O  
HETATM 1297  H1  HOH D 276      15.098  -0.434  90.083  1.00  0.00      D    H  
HETATM 1298  H2  HOH D 276      13.798   0.458  90.507  1.00  0.00      D    H  
HETATM 1299  O   HOH D 277      16.685   3.893  96.765  1.00  0.00      D    O  
HETATM 1300  H1  HOH D 277      15.753   3.598  96.557  1.00  0.00      D    H  
HETATM 1301  H2  HOH D 277      17.111   4.263  95.939  1.00  0.00      D    H  
HETATM 1302  O   HOH D 278      35.756  12.169  67.610  1.00  0.00      D    O  
HETATM 1303  H1  HOH D 278      35.591  11.279  67.185  1.00  0.00      D    H  
HETATM 1304  H2  HOH D 278      34.888  12.655  67.713  1.00  0.00      D    H  
HETATM 1305  O   HOH D 279      21.854  11.980 105.526  1.00  0.00      D    O  
HETATM 1306  H1  HOH D 279      21.986  11.094 105.970  1.00  0.00      D    H  
HETATM 1307  H2  HOH D 279      21.254  12.548 106.089  1.00  0.00      D    H  
HETATM 1308  O   HOH D 280      40.251  38.388 105.084  1.00  0.00      D    O  
HETATM 1309  H1  HOH D 280      40.667  38.314 105.990  1.00  0.00      D    H  
HETATM 1310  H2  HOH D 280      40.929  38.159 104.386  1.00  0.00      D    H  
HETATM 1311  O   HOH D 281      44.452  32.053  67.576  1.00  0.00      D    O  
HETATM 1312  H1  HOH D 281      44.825  32.684  66.896  1.00  0.00      D    H  
HETATM 1313  H2  HOH D 281      43.642  32.459  67.999  1.00  0.00      D    H  
HETATM 1314  O   HOH D 282      42.641  40.070  37.041  1.00  0.00      D    O  
HETATM 1315  H1  HOH D 282      43.457  39.877  37.586  1.00  0.00      D    H  
HETATM 1316  H2  HOH D 282      41.842  40.116  37.641  1.00  0.00      D    H  
HETATM 1317  O   HOH D 283      44.459  13.109  88.109  1.00  0.00      D    O  
HETATM 1318  H1  HOH D 283      43.581  13.279  88.558  1.00  0.00      D    H  
HETATM 1319  H2  HOH D 283      44.302  12.846  87.158  1.00  0.00      D    H  
HETATM 1320  O   HOH D 284       0.436   1.718  93.730  1.00  0.00      D    O  
HETATM 1321  H1  HOH D 284       0.711   0.847  94.137  1.00  0.00      D    H  
HETATM 1322  H2  HOH D 284       0.956   1.871  92.889  1.00  0.00      D    H  
HETATM 1323  O   HOH D 285      23.432  38.659  74.220  1.00  0.00      D    O  
HETATM 1324  H1  HOH D 285      23.285  37.899  73.586  1.00  0.00      D    H  
HETATM 1325  H2  HOH D 285      22.897  39.450  73.921  1.00  0.00      D    H  
HETATM 1326  O   HOH D 286      40.127  14.140  66.226  1.00  0.00      D    O  
HETATM 1327  H1  HOH D 286      40.986  14.124  66.737  1.00  0.00      D    H  
HETATM 1328  H2  HOH D 286      39.979  13.249  65.795  1.00  0.00      D    H  
HETATM 1329  O   HOH D 287      39.764   0.814  91.096  1.00  0.00      D    O  
HETATM 1330  H1  HOH D 287      39.703   0.887  92.091  1.00  0.00      D    H  
HETATM 1331  H2  HOH D 287      39.364   1.630  90.677  1.00  0.00      D    H  
HETATM 1332  O   HOH D 288      24.215  17.804  64.276  1.00  0.00      D    O  
HETATM 1333  H1  HOH D 288      24.869  17.437  63.615  1.00  0.00      D    H  
HETATM 1334  H2  HOH D 288      24.710  18.197  65.051  1.00  0.00      D    H  
HETATM 1335  O   HOH D 289      48.937  22.003  63.226  1.00  0.00      D    O  
HETATM 1336  H1  HOH D 289      48.362  21.204  63.401  1.00  0.00      D    H  
HETATM 1337  H2  HOH D 289      48.360  22.814  63.127  1.00  0.00      D    H  
HETATM 1338  O   HOH D 290      10.671   1.415 112.030  1.00  0.00      D    O  
HETATM 1339  H1  HOH D 290      10.004   1.221 111.311  1.00  0.00      D    H  
HETATM 1340  H2  HOH D 290      11.596   1.305 111.666  1.00  0.00      D    H  
HETATM 1341  O   HOH D 291      41.510  12.872  15.788  1.00  0.00      D    O  
HETATM 1342  H1  HOH D 291      41.375  12.096  15.171  1.00  0.00      D    H  
HETATM 1343  H2  HOH D 291      41.540  13.719  15.257  1.00  0.00      D    H  
HETATM 1344  O   HOH D 292      41.816  12.755  61.046  1.00  0.00      D    O  
HETATM 1345  H1  HOH D 292      41.697  13.725  61.257  1.00  0.00      D    H  
HETATM 1346  H2  HOH D 292      40.964  12.266  61.234  1.00  0.00      D    H  
HETATM 1347  O   HOH D 293       0.111  20.969  40.731  1.00  0.00      D    O  
HETATM 1348  H1  HOH D 293       0.832  20.294  40.886  1.00  0.00      D    H  
HETATM 1349  H2  HOH D 293       0.436  21.874  41.004  1.00  0.00      D    H  
HETATM 1350  O   HOH D 294      42.001   9.320  52.350  1.00  0.00      D    O  
HETATM 1351  H1  HOH D 294      41.118   8.856  52.272  1.00  0.00      D    H  
HETATM 1352  H2  HOH D 294      41.879  10.298  52.180  1.00  0.00      D    H  
HETATM 1353  O   HOH D 295      49.402  25.939  24.168  1.00  0.00      D    O  
HETATM 1354  H1  HOH D 295      48.921  25.649  23.341  1.00  0.00      D    H  
HETATM 1355  H2  HOH D 295      49.343  26.933  24.257  1.00  0.00      D    H  
HETATM 1356  O   HOH D 296       2.670   1.479  25.044  1.00  0.00      D    O  
HETATM 1357  H1  HOH D 296       3.084   2.389  25.062  1.00  0.00      D    H  
HETATM 1358  H2  HOH D 296       3.286   0.842  24.581  1.00  0.00      D    H  
HETATM 1359  O   HOH D 297      28.344  41.047  59.219  1.00  0.00      D    O  
HETATM 1360  H1  HOH D 297      27.457  41.072  58.758  1.00  0.00      D    H  
HETATM 1361  H2  HOH D 297      29.015  40.602  58.627  1.00  0.00      D    H  
HETATM 1362  O   HOH D 298       5.083  24.243  66.227  1.00  0.00      D    O  
HETATM 1363  H1  HOH D 298       5.582  25.047  66.552  1.00  0.00      D    H  
HETATM 1364  H2  HOH D 298       4.144  24.502  66.003  1.00  0.00      D    H  
HETATM 1365  O   HOH D 299      19.435   1.123  18.457  1.00  0.00      D    O  
HETATM 1366  H1  HOH D 299      20.085   0.921  19.190  1.00  0.00      D    H  
HETATM 1367  H2  HOH D 299      19.057   2.040  18.591  1.00  0.00      D    H  
HETATM 1368  O   HOH D 300      12.006   7.513 117.804  1.00  0.00      D    O  
HETATM 1369  H1  HOH D 300      11.622   6.614 117.592  1.00  0.00      D    H  
HETATM 1370  H2  HOH D 300      12.058   7.627 118.796  1.00  0.00      D    H  
HETATM 1371  O   HOH D 301      14.692  15.838  46.506  1.00  0.00      D    O  
HETATM 1372  H1  HOH D 301      14.660  15.152  45.780  1.00  0.00      D    H  
HETATM 1373  H2  HOH D 301      15.421  16.494  46.313  1.00  0.00      D    H  
HETATM 1374  O   HOH D 302      18.557  35.162  81.208  1.00  0.00      D    O  
HETATM 1375  H1  HOH D 302      18.414  36.012  81.713  1.00  0.00      D    H  
HETATM 1376  H2  HOH D 302      17.713  34.626  81.211  1.00  0.00      D    H  
HETATM 1377  O   HOH D 303      15.472  24.915  74.125  1.00  0.00      D    O  
HETATM 1378  H1  HOH D 303      15.153  24.275  73.425  1.00  0.00      D    H  
HETATM 1379  H2  HOH D 303      16.218  25.469  73.755  1.00  0.00      D    H  
HETATM 1380  O   HOH D 304       2.362  19.279  62.395  1.00  0.00      D    O  
HETATM 1381  H1  HOH D 304       1.990  19.739  61.588  1.00  0.00      D    H  
HETATM 1382  H2  HOH D 304       3.357  19.381  62.407  1.00  0.00      D    H  
HETATM 1383  O   HOH D 305       1.530  32.950  26.703  1.00  0.00      D    O  
HETATM 1384  H1  HOH D 305       0.785  33.569  26.951  1.00  0.00      D    H  
HETATM 1385  H2  HOH D 305       2.248  32.998  27.397  1.00  0.00      D    H  
HETATM 1386  O   HOH D 306      18.528  29.941  98.630  1.00  0.00      D    O  
HETATM 1387  H1  HOH D 306      18.961  29.627  97.786  1.00  0.00      D    H  
HETATM 1388  H2  HOH D 306      19.213  29.990  99.358  1.00  0.00      D    H  
HETATM 1389  O   HOH D 307      40.948   3.104   2.810  1.00  0.00      D    O  
HETATM 1390  H1  HOH D 307      40.548   3.703   3.504  1.00  0.00      D    H  
HETATM 1391  H2  HOH D 307      40.480   2.221   2.823  1.00  0.00      D    H  
HETATM 1392  O   HOH D 308      40.537  41.829  70.888  1.00  0.00      D    O  
HETATM 1393  H1  HOH D 308      40.608  40.961  71.380  1.00  0.00      D    H  
HETATM 1394  H2  HOH D 308      40.227  42.543  71.515  1.00  0.00      D    H  
HETATM 1395  O   HOH D 309      26.262   2.383  95.834  1.00  0.00      D    O  
HETATM 1396  H1  HOH D 309      26.184   1.870  96.690  1.00  0.00      D    H  
HETATM 1397  H2  HOH D 309      27.205   2.339  95.504  1.00  0.00      D    H  
HETATM 1398  O   HOH D 310      27.221  11.284   7.660  1.00  0.00      D    O  
HETATM 1399  H1  HOH D 310      27.171  11.018   6.698  1.00  0.00      D    H  
HETATM 1400  H2  HOH D 310      27.069  12.269   7.742  1.00  0.00      D    H  
HETATM 1401  O   HOH D 311       4.017  18.822 113.417  1.00  0.00      D    O  
HETATM 1402  H1  HOH D 311       4.895  18.356 113.525  1.00  0.00      D    H  
HETATM 1403  H2  HOH D 311       3.580  18.518 112.570  1.00  0.00      D    H  
HETATM 1404  O   HOH D 312      11.916  31.312 115.744  1.00  0.00      D    O  
HETATM 1405  H1  HOH D 312      11.139  30.686 115.672  1.00  0.00      D    H  
HETATM 1406  H2  HOH D 312      12.416  31.128 116.590  1.00  0.00      D    H  
HETATM 1407  O   HOH D 313      26.493   0.775  24.450  1.00  0.00      D    O  
HETATM 1408  H1  HOH D 313      27.038  -0.030  24.218  1.00  0.00      D    H  
HETATM 1409  H2  HOH D 313      26.311   0.783  25.433  1.00  0.00      D    H  
HETATM 1410  O   HOH D 314       8.884  17.096  86.082  1.00  0.00      D    O  
HETATM 1411  H1  HOH D 314       8.362  16.807  85.280  1.00  0.00      D    H  
HETATM 1412  H2  HOH D 314       9.061  18.079  86.029  1.00  0.00      D    H  
HETATM 1413  O   HOH D 315      22.727  10.605  93.263  1.00  0.00      D    O  
HETATM 1414  H1  HOH D 315      22.729  10.357  94.231  1.00  0.00      D    H  
HETATM 1415  H2  HOH D 315      21.784  10.662  92.935  1.00  0.00      D    H  
HETATM 1416  O   HOH D 316      34.681  13.783  48.635  1.00  0.00      D    O  
HETATM 1417  H1  HOH D 316      35.109  14.351  49.338  1.00  0.00      D    H  
HETATM 1418  H2  HOH D 316      34.849  14.184  47.734  1.00  0.00      D    H  
HETATM 1419  O   HOH D 317      40.936   8.005  15.172  1.00  0.00      D    O  
HETATM 1420  H1  HOH D 317      41.909   7.945  14.948  1.00  0.00      D    H  
HETATM 1421  H2  HOH D 317      40.396   7.653  14.407  1.00  0.00      D    H  
HETATM 1422  O   HOH D 318      36.406   3.349  79.595  1.00  0.00      D    O  
HETATM 1423  H1  HOH D 318      35.605   3.273  79.000  1.00  0.00      D    H  
HETATM 1424  H2  HOH D 318      36.906   4.186  79.375  1.00  0.00      D    H  
HETATM 1425  O   HOH D 319      15.481   3.447  20.689  1.00  0.00      D    O  
HETATM 1426  H1  HOH D 319      15.512   4.213  21.331  1.00  0.00      D    H  
HETATM 1427  H2  HOH D 319      16.092   2.721  21.007  1.00  0.00      D    H  
HETATM 1428  O   HOH D 320      15.762  16.402  43.163  1.00  0.00      D    O  
HETATM 1429  H1  HOH D 320      15.752  15.676  42.476  1.00  0.00      D    H  
HETATM 1430  H2  HOH D 320      16.695  16.534  43.495  1.00  0.00      D    H  
HETATM 1431  O   HOH D 321       8.793  15.687  73.855  1.00  0.00      D    O  
HETATM 1432  H1  HOH D 321       8.316  15.530  74.719  1.00  0.00      D    H  
HETATM 1433  H2  HOH D 321       8.478  15.025  73.174  1.00  0.00      D    H  
HETATM 1434  O   HOH D 322       6.161  33.885  44.148  1.00  0.00      D    O  
HETATM 1435  H1  HOH D 322       6.444  33.308  43.382  1.00  0.00      D    H  
HETATM 1436  H2  HOH D 322       6.872  34.563  44.335  1.00  0.00      D    H  
HETATM 1437  O   HOH D 323      25.637  41.365  91.879  1.00  0.00      D    O  
HETATM 1438  H1  HOH D 323      25.194  41.359  90.982  1.00  0.00      D    H  
HETATM 1439  H2  HOH D 323      26.416  41.992  91.862  1.00  0.00      D    H  
HETATM 1440  O   HOH D 324      11.743   9.818  71.614  1.00  0.00      D    O  
HETATM 1441  H1  HOH D 324      11.868   8.826  71.595  1.00  0.00      D    H  
HETATM 1442  H2  HOH D 324      11.217  10.103  70.813  1.00  0.00      D    H  
HETATM 1443  O   HOH D 325       5.095  14.470   6.749  1.00  0.00      D    O  
HETATM 1444  H1  HOH D 325       5.846  15.126   6.686  1.00  0.00      D    H  
HETATM 1445  H2  HOH D 325       5.384  13.595   6.360  1.00  0.00      D    H  
HETATM 1446  O   HOH D 326      32.491  15.608  57.813  1.00  0.00      D    O  
HETATM 1447  H1  HOH D 326      32.880  16.285  58.438  1.00  0.00      D    H  
HETATM 1448  H2  HOH D 326      31.496  15.702  57.796  1.00  0.00      D    H  
HETATM 1449  O   HOH D 327       1.306   4.920 118.060  1.00  0.00      D    O  
HETATM 1450  H1  HOH D 327       1.366   5.298 118.984  1.00  0.00      D    H  
HETATM 1451  H2  HOH D 327       0.351   4.717 117.844  1.00  0.00      D    H  
HETATM 1452  O   HOH D 328      16.382   7.184   9.835  1.00  0.00      D    O  
HETATM 1453  H1  HOH D 328      16.294   7.706  10.684  1.00  0.00      D    H  
HETATM 1454  H2  HOH D 328      16.475   7.814   9.064  1.00  0.00      D    H  
HETATM 1455  O   HOH D 329      21.185  25.087  59.816  1.00  0.00      D    O  
HETATM 1456  H1  HOH D 329      22.144  25.136  60.093  1.00  0.00      D    H  
HETATM 1457  H2  HOH D 329      20.730  24.352  60.318  1.00  0.00      D    H  
HETATM 1458  O   HOH D 330      36.007  37.438  92.466  1.00  0.00      D    O  
HETATM 1459  H1  HOH D 330      35.576  38.084  93.096  1.00  0.00      D    H  
HETATM 1460  H2  HOH D 330      35.300  36.922  91.982  1.00  0.00      D    H  
HETATM 1461  O   HOH D 331      13.397   5.089  56.543  1.00  0.00      D    O  
HETATM 1462  H1  HOH D 331      13.640   4.220  56.111  1.00  0.00      D    H  
HETATM 1463  H2  HOH D 331      12.924   5.670  55.881  1.00  0.00      D    H  
HETATM 1464  O   HOH D 332      14.443  36.435 114.319  1.00  0.00      D    O  
HETATM 1465  H1  HOH D 332      14.728  37.336 114.647  1.00  0.00      D    H  
HETATM 1466  H2  HOH D 332      14.558  35.763 115.050  1.00  0.00      D    H  
HETATM 1467  O   HOH D 333      33.285  34.258 118.033  1.00  0.00      D    O  
HETATM 1468  H1  HOH D 333      33.958  34.995 117.958  1.00  0.00      D    H  
HETATM 1469  H2  HOH D 333      33.027  34.140 118.992  1.00  0.00      D    H  
HETATM 1470  O   HOH D 334      25.769  18.618  66.231  1.00  0.00      D    O  
HETATM 1471  H1  HOH D 334      26.058  18.561  67.186  1.00  0.00      D    H  
HETATM 1472  H2  HOH D 334      25.551  19.568  66.004  1.00  0.00      D    H  
HETATM 1473  O   HOH D 335      25.844  35.353  68.224  1.00  0.00      D    O  
HETATM 1474  H1  HOH D 335      25.599  35.813  67.370  1.00  0.00      D    H  
HETATM 1475  H2  HOH D 335      26.834  35.220  68.258  1.00  0.00      D    H  
HETATM 1476  O   HOH D 336       6.982  24.234  39.665  1.00  0.00      D    O  
HETATM 1477  H1  HOH D 336       7.308  25.066  39.218  1.00  0.00      D    H  
HETATM 1478  H2  HOH D 336       7.717  23.845  40.222  1.00  0.00      D    H  
HETATM 1479  O   HOH D 337      44.608   7.961 102.479  1.00  0.00      D    O  
HETATM 1480  H1  HOH D 337      44.477   8.952 102.485  1.00  0.00      D    H  
HETATM 1481  H2  HOH D 337      44.866   7.664 101.560  1.00  0.00      D    H  
HETATM 1482  O   HOH D 338      26.603  28.219 101.716  1.00  0.00      D    O  
HETATM 1483  H1  HOH D 338      26.887  28.838 100.983  1.00  0.00      D    H  
HETATM 1484  H2  HOH D 338      27.349  28.118 102.374  1.00  0.00      D    H  
HETATM 1485  O   HOH D 339      30.300  16.313  22.927  1.00  0.00      D    O  
HETATM 1486  H1  HOH D 339      30.348  17.260  23.245  1.00  0.00      D    H  
HETATM 1487  H2  HOH D 339      29.541  16.216  22.284  1.00  0.00      D    H  
HETATM 1488  O   HOH D 340      25.113  21.587   9.728  1.00  0.00      D    O  
HETATM 1489  H1  HOH D 340      25.673  22.215  10.267  1.00  0.00      D    H  
HETATM 1490  H2  HOH D 340      25.271  20.649  10.036  1.00  0.00      D    H  
HETATM 1491  O   HOH D 341      25.119  10.464  90.221  1.00  0.00      D    O  
HETATM 1492  H1  HOH D 341      24.822   9.605  90.638  1.00  0.00      D    H  
HETATM 1493  H2  HOH D 341      25.724  10.268  89.449  1.00  0.00      D    H  
HETATM 1494  O   HOH D 342      17.314  12.645  32.005  1.00  0.00      D    O  
HETATM 1495  H1  HOH D 342      16.359  12.668  32.299  1.00  0.00      D    H  
HETATM 1496  H2  HOH D 342      17.359  12.407  31.034  1.00  0.00      D    H  
HETATM 1497  O   HOH D 343      47.048  37.931  82.743  1.00  0.00      D    O  
HETATM 1498  H1  HOH D 343      46.506  37.634  81.956  1.00  0.00      D    H  
HETATM 1499  H2  HOH D 343      46.436  38.172  83.497  1.00  0.00      D    H  
HETATM 1500  O   HOH D 344      27.814   0.727  89.191  1.00  0.00      D    O  
HETATM 1501  H1  HOH D 344      27.869   0.579  90.179  1.00  0.00      D    H  
HETATM 1502  H2  HOH D 344      28.666   0.428  88.761  1.00  0.00      D    H  
HETATM 1503  O   HOH D 345      19.079  38.459  31.099  1.00  0.00      D    O  
HETATM 1504  H1  HOH D 345      18.540  38.392  30.260  1.00  0.00      D    H  
HETATM 1505  H2  HOH D 345      18.730  39.210  31.660  1.00  0.00      D    H  
HETATM 1506  O   HOH D 346      47.373  14.754 101.572  1.00  0.00      D    O  
HETATM 1507  H1  HOH D 346      47.026  15.451 100.945  1.00  0.00      D    H  
HETATM 1508  H2  HOH D 346      47.662  13.951 101.051  1.00  0.00      D    H  
HETATM 1509  O   HOH D 347      18.286  11.916 105.575  1.00  0.00      D    O  
HETATM 1510  H1  HOH D 347      18.755  12.445 104.868  1.00  0.00      D    H  
HETATM 1511  H2  HOH D 347      18.844  11.124 105.825  1.00  0.00      D    H  
HETATM 1512  O   HOH D 348      37.305  34.826  54.117  1.00  0.00      D    O  
HETATM 1513  H1  HOH D 348      37.591  35.462  53.399  1.00  0.00      D    H  
HETATM 1514  H2  HOH D 348      37.014  35.341  54.922  1.00  0.00      D    H  
HETATM 1515  O   HOH D 349       3.137   1.709  36.258  1.00  0.00      D    O  
HETATM 1516  H1  HOH D 349       2.243   2.156  36.221  1.00  0.00      D    H  
HETATM 1517  H2  HOH D 349       3.245   1.113  35.462  1.00  0.00      D    H  
HETATM 1518  O   HOH D 350      41.183   3.298  69.208  1.00  0.00      D    O  
HETATM 1519  H1  HOH D 350      41.531   2.385  68.993  1.00  0.00      D    H  
HETATM 1520  H2  HOH D 350      40.567   3.599  68.479  1.00  0.00      D    H  
HETATM 1521  O   HOH D 351      31.441  14.864 108.415  1.00  0.00      D    O  
HETATM 1522  H1  HOH D 351      31.633  14.284 109.207  1.00  0.00      D    H  
HETATM 1523  H2  HOH D 351      32.280  15.329 108.132  1.00  0.00      D    H  
HETATM 1524  O   HOH D 352      28.127  33.976  68.922  1.00  0.00      D    O  
HETATM 1525  H1  HOH D 352      28.577  34.552  69.605  1.00  0.00      D    H  
HETATM 1526  H2  HOH D 352      28.805  33.385  68.485  1.00  0.00      D    H  
HETATM 1527  O   HOH D 353      42.155   9.259   3.093  1.00  0.00      D    O  
HETATM 1528  H1  HOH D 353      41.288   9.746   3.197  1.00  0.00      D    H  
HETATM 1529  H2  HOH D 353      42.846   9.679   3.680  1.00  0.00      D    H  
HETATM 1530  O   HOH D 354      29.236  33.612   5.396  1.00  0.00      D    O  
HETATM 1531  H1  HOH D 354      29.742  32.853   5.805  1.00  0.00      D    H  
HETATM 1532  H2  HOH D 354      28.506  33.899   6.016  1.00  0.00      D    H  
HETATM 1533  O   HOH D 355      14.521   8.716  55.088  1.00  0.00      D    O  
HETATM 1534  H1  HOH D 355      14.189   9.205  55.895  1.00  0.00      D    H  
HETATM 1535  H2  HOH D 355      15.368   8.236  55.314  1.00  0.00      D    H  
HETATM 1536  O   HOH D 356      44.783  12.971  70.214  1.00  0.00      D    O  
HETATM 1537  H1  HOH D 356      45.020  12.307  69.505  1.00  0.00      D    H  
HETATM 1538  H2  HOH D 356      43.841  13.278  70.081  1.00  0.00      D    H  
HETATM 1539  O   HOH D 357      43.503  42.572  67.731  1.00  0.00      D    O  
HETATM 1540  H1  HOH D 357      43.516  42.932  68.663  1.00  0.00      D    H  
HETATM 1541  H2  HOH D 357      44.433  42.333  67.452  1.00  0.00      D    H  
HETATM 1542  O   HOH D 358      25.964   6.969  50.000  1.00  0.00      D    O  
HETATM 1543  H1  HOH D 358      26.852   7.270  49.654  1.00  0.00      D    H  
HETATM 1544  H2  HOH D 358      25.589   7.666  50.611  1.00  0.00      D    H  
HETATM 1545  O   HOH D 359       2.371  22.846  76.681  1.00  0.00      D    O  
HETATM 1546  H1  HOH D 359       1.653  22.461  76.102  1.00  0.00      D    H  
HETATM 1547  H2  HOH D 359       3.245  22.414  76.461  1.00  0.00      D    H  
HETATM 1548  O   HOH D 360      41.341  25.087  54.070  1.00  0.00      D    O  
HETATM 1549  H1  HOH D 360      40.386  25.311  54.265  1.00  0.00      D    H  
HETATM 1550  H2  HOH D 360      41.601  25.474  53.185  1.00  0.00      D    H  
HETATM 1551  O   HOH D 361       0.018  34.255  40.127  1.00  0.00      D    O  
HETATM 1552  H1  HOH D 361       0.538  33.713  39.467  1.00  0.00      D    H  
HETATM 1553  H2  HOH D 361       0.520  35.094  40.338  1.00  0.00      D    H  
HETATM 1554  O   HOH D 362      35.991  36.880  42.128  1.00  0.00      D    O  
HETATM 1555  H1  HOH D 362      36.978  36.969  42.260  1.00  0.00      D    H  
HETATM 1556  H2  HOH D 362      35.529  36.942  43.012  1.00  0.00      D    H  
HETATM 1557  O   HOH D 363       0.987   8.081  26.654  1.00  0.00      D    O  
HETATM 1558  H1  HOH D 363       0.306   7.506  26.202  1.00  0.00      D    H  
HETATM 1559  H2  HOH D 363       1.332   8.761  26.007  1.00  0.00      D    H  
HETATM 1560  O   HOH D 364      41.438  11.492 115.717  1.00  0.00      D    O  
HETATM 1561  H1  HOH D 364      41.462  11.985 114.848  1.00  0.00      D    H  
HETATM 1562  H2  HOH D 364      42.076  11.917 116.359  1.00  0.00      D    H  
HETATM 1563  O   HOH D 365      12.629  33.549  99.813  1.00  0.00      D    O  
HETATM 1564  H1  HOH D 365      13.176  34.362  99.616  1.00  0.00      D    H  
HETATM 1565  H2  HOH D 365      11.731  33.827 100.155  1.00  0.00      D    H  
HETATM 1566  O   HOH D 366       2.881  15.302  88.851  1.00  0.00      D    O  
HETATM 1567  H1  HOH D 366       2.655  14.926  87.952  1.00  0.00      D    H  
HETATM 1568  H2  HOH D 366       3.813  15.665  88.836  1.00  0.00      D    H  
HETATM 1569  O   HOH D 367      41.397   4.594  22.030  1.00  0.00      D    O  
HETATM 1570  H1  HOH D 367      40.440   4.547  22.315  1.00  0.00      D    H  
HETATM 1571  H2  HOH D 367      41.581   3.873  21.362  1.00  0.00      D    H  
HETATM 1572  O   HOH D 368       2.980  12.278  53.670  1.00  0.00      D    O  
HETATM 1573  H1  HOH D 368       3.558  12.854  54.249  1.00  0.00      D    H  
HETATM 1574  H2  HOH D 368       2.073  12.692  53.590  1.00  0.00      D    H  
HETATM 1575  O   HOH D 369       3.766  18.578  27.553  1.00  0.00      D    O  
HETATM 1576  H1  HOH D 369       3.807  17.864  28.253  1.00  0.00      D    H  
HETATM 1577  H2  HOH D 369       3.536  18.166  26.671  1.00  0.00      D    H  
HETATM 1578  O   HOH D 370      29.724  10.649  88.738  1.00  0.00      D    O  
HETATM 1579  H1  HOH D 370      30.638  10.774  88.352  1.00  0.00      D    H  
HETATM 1580  H2  HOH D 370      29.800  10.269  89.660  1.00  0.00      D    H  
HETATM 1581  O   HOH D 371      10.139  30.659  51.965  1.00  0.00      D    O  
HETATM 1582  H1  HOH D 371      10.797  31.247  52.437  1.00  0.00      D    H  
HETATM 1583  H2  HOH D 371       9.793  31.130  51.153  1.00  0.00      D    H  
HETATM 1584  O   HOH D 372      32.963  28.505  47.543  1.00  0.00      D    O  
HETATM 1585  H1  HOH D 372      33.526  29.189  48.008  1.00  0.00      D    H  
HETATM 1586  H2  HOH D 372      32.038  28.521  47.922  1.00  0.00      D    H  
HETATM 1587  O   HOH D 373      41.057  40.392  41.415  1.00  0.00      D    O  
HETATM 1588  H1  HOH D 373      41.665  41.180  41.506  1.00  0.00      D    H  
HETATM 1589  H2  HOH D 373      40.133  40.650  41.695  1.00  0.00      D    H  
HETATM 1590  O   HOH D 374      28.089   4.449  49.252  1.00  0.00      D    O  
HETATM 1591  H1  HOH D 374      28.051   5.449  49.240  1.00  0.00      D    H  
HETATM 1592  H2  HOH D 374      29.030   4.150  49.099  1.00  0.00      D    H  
HETATM 1593  O   HOH D 375      11.574  30.164   9.107  1.00  0.00      D    O  
HETATM 1594  H1  HOH D 375      11.166  31.018   8.785  1.00  0.00      D    H  
HETATM 1595  H2  HOH D 375      12.541  30.314   9.312  1.00  0.00      D    H  
HETATM 1596  O   HOH D 376      23.918   3.407 114.276  1.00  0.00      D    O  
HETATM 1597  H1  HOH D 376      24.731   3.145 114.797  1.00  0.00      D    H  
HETATM 1598  H2  HOH D 376      24.018   4.349 113.953  1.00  0.00      D    H  
HETATM 1599  O   HOH D 377      45.302  15.248  13.648  1.00  0.00      D    O  
HETATM 1600  H1  HOH D 377      44.948  14.556  13.019  1.00  0.00      D    H  
HETATM 1601  H2  HOH D 377      46.297  15.166  13.708  1.00  0.00      D    H  
HETATM 1602  O   HOH D 378      19.756  40.023  89.594  1.00  0.00      D    O  
HETATM 1603  H1  HOH D 378      19.928  40.498  88.731  1.00  0.00      D    H  
HETATM 1604  H2  HOH D 378      20.423  40.320  90.277  1.00  0.00      D    H  
HETATM 1605  O   HOH D 379      28.333  26.900  67.746  1.00  0.00      D    O  
HETATM 1606  H1  HOH D 379      28.578  25.931  67.720  1.00  0.00      D    H  
HETATM 1607  H2  HOH D 379      27.362  27.004  67.529  1.00  0.00      D    H  
HETATM 1608  O   HOH D 380       3.487  14.386  34.688  1.00  0.00      D    O  
HETATM 1609  H1  HOH D 380       3.011  13.698  34.140  1.00  0.00      D    H  
HETATM 1610  H2  HOH D 380       3.426  15.275  34.234  1.00  0.00      D    H  
HETATM 1611  O   HOH D 381      16.220  24.895  94.062  1.00  0.00      D    O  
HETATM 1612  H1  HOH D 381      15.540  24.751  94.782  1.00  0.00      D    H  
HETATM 1613  H2  HOH D 381      17.138  24.795  94.446  1.00  0.00      D    H  
HETATM 1614  O   HOH D 382      34.531  10.952  61.119  1.00  0.00      D    O  
HETATM 1615  H1  HOH D 382      33.675  11.228  60.682  1.00  0.00      D    H  
HETATM 1616  H2  HOH D 382      34.542  11.277  62.065  1.00  0.00      D    H  
HETATM 1617  O   HOH D 383       2.342  10.659  44.918  1.00  0.00      D    O  
HETATM 1618  H1  HOH D 383       1.854   9.974  44.377  1.00  0.00      D    H  
HETATM 1619  H2  HOH D 383       1.946  10.703  45.835  1.00  0.00      D    H  
HETATM 1620  O   HOH D 384      40.061  27.985  90.836  1.00  0.00      D    O  
HETATM 1621  H1  HOH D 384      39.212  27.458  90.845  1.00  0.00      D    H  
HETATM 1622  H2  HOH D 384      39.915  28.861  91.297  1.00  0.00      D    H  
HETATM 1623  O   HOH D 385       4.437  11.420  58.601  1.00  0.00      D    O  
HETATM 1624  H1  HOH D 385       3.812  10.690  58.325  1.00  0.00      D    H  
HETATM 1625  H2  HOH D 385       5.109  11.576  57.877  1.00  0.00      D    H  
HETATM 1626  O   HOH D 386      28.218  37.654  72.058  1.00  0.00      D    O  
HETATM 1627  H1  HOH D 386      28.522  38.507  71.634  1.00  0.00      D    H  
HETATM 1628  H2  HOH D 386      27.249  37.727  72.295  1.00  0.00      D    H  
HETATM 1629  O   HOH D 387       7.322  21.366  68.638  1.00  0.00      D    O  
HETATM 1630  H1  HOH D 387       6.974  20.509  68.257  1.00  0.00      D    H  
HETATM 1631  H2  HOH D 387       6.694  22.111  68.413  1.00  0.00      D    H  
HETATM 1632  O   HOH D 388      13.080  20.350  66.899  1.00  0.00      D    O  
HETATM 1633  H1  HOH D 388      13.509  20.698  67.733  1.00  0.00      D    H  
HETATM 1634  H2  HOH D 388      13.514  19.489  66.635  1.00  0.00      D    H  
HETATM 1635  O   HOH D 389      45.072   2.801  99.499  1.00  0.00      D    O  
HETATM 1636  H1  HOH D 389      44.634   2.292 100.240  1.00  0.00      D    H  
HETATM 1637  H2  HOH D 389      44.371   3.227  98.927  1.00  0.00      D    H  
HETATM 1638  O   HOH D 390       9.583  32.616  15.513  1.00  0.00      D    O  
HETATM 1639  H1  HOH D 390       9.277  33.453  15.060  1.00  0.00      D    H  
HETATM 1640  H2  HOH D 390       9.567  32.748  16.504  1.00  0.00      D    H  
HETATM 1641  O   HOH D 391      28.179  10.439 105.653  1.00  0.00      D    O  
HETATM 1642  H1  HOH D 391      27.387  10.976 105.362  1.00  0.00      D    H  
HETATM 1643  H2  HOH D 391      28.946  11.052 105.843  1.00  0.00      D    H  
HETATM 1644  O   HOH D 392      31.160  17.714  48.583  1.00  0.00      D    O  
HETATM 1645  H1  HOH D 392      30.738  17.007  49.150  1.00  0.00      D    H  
HETATM 1646  H2  HOH D 392      31.517  17.300  47.745  1.00  0.00      D    H  
HETATM 1647  O   HOH D 393      12.912  20.497 113.895  1.00  0.00      D    O  
HETATM 1648  H1  HOH D 393      13.651  19.866 113.660  1.00  0.00      D    H  
HETATM 1649  H2  HOH D 393      12.668  21.039 113.090  1.00  0.00      D    H  
HETATM 1650  O   HOH D 394      21.408  41.810  65.191  1.00  0.00      D    O  
HETATM 1651  H1  HOH D 394      21.977  41.054  64.867  1.00  0.00      D    H  
HETATM 1652  H2  HOH D 394      21.241  42.447  64.439  1.00  0.00      D    H  
HETATM 1653  O   HOH D 395      10.430  30.500  79.615  1.00  0.00      D    O  
HETATM 1654  H1  HOH D 395      10.567  30.295  78.645  1.00  0.00      D    H  
HETATM 1655  H2  HOH D 395       9.661  31.131  79.717  1.00  0.00      D    H  
HETATM 1656  O   HOH D 396      34.154  20.676 106.014  1.00  0.00      D    O  
HETATM 1657  H1  HOH D 396      33.808  20.571 105.081  1.00  0.00      D    H  
HETATM 1658  H2  HOH D 396      34.513  19.800 106.336  1.00  0.00      D    H  
HETATM 1659  O   HOH D 397       7.987   8.303  35.682  1.00  0.00      D    O  
HETATM 1660  H1  HOH D 397       7.027   8.085  35.859  1.00  0.00      D    H  
HETATM 1661  H2  HOH D 397       8.045   9.160  35.169  1.00  0.00      D    H  
HETATM 1662  O   HOH D 398      43.977  37.935  89.421  1.00  0.00      D    O  
HETATM 1663  H1  HOH D 398      44.126  38.924  89.409  1.00  0.00      D    H  
HETATM 1664  H2  HOH D 398      44.329  37.535  88.575  1.00  0.00      D    H  
HETATM 1665  O   HOH D 399      30.935  35.136  10.269  1.00  0.00      D    O  
HETATM 1666  H1  HOH D 399      31.802  35.212  10.762  1.00  0.00      D    H  
HETATM 1667  H2  HOH D 399      30.338  35.895  10.527  1.00  0.00      D    H  
HETATM 1668  O   HOH D 400      15.538  16.099  86.365  1.00  0.00      D    O  
HETATM 1669  H1  HOH D 400      14.692  16.470  86.749  1.00  0.00      D    H  
HETATM 1670  H2  HOH D 400      16.286  16.743  86.524  1.00  0.00      D    H  
HETATM 1671  O   HOH D 401      35.798   9.805  66.374  1.00  0.00      D    O  
HETATM 1672  H1  HOH D 401      34.941   9.376  66.660  1.00  0.00      D    H  
HETATM 1673  H2  HOH D 401      36.272   9.204  65.731  1.00  0.00      D    H  
HETATM 1674  O   HOH D 402      43.010  13.462  44.251  1.00  0.00      D    O  
HETATM 1675  H1  HOH D 402      42.482  12.659  44.528  1.00  0.00      D    H  
HETATM 1676  H2  HOH D 402      43.963  13.346  44.530  1.00  0.00      D    H  
HETATM 1677  O   HOH D 403       9.304  27.984  18.161  1.00  0.00      D    O  
HETATM 1678  H1  HOH D 403       9.886  27.527  18.834  1.00  0.00      D    H  
HETATM 1679  H2  HOH D 403       9.865  28.305  17.398  1.00  0.00      D    H  
HETATM 1680  O   HOH D 404      43.576   6.421  78.471  1.00  0.00      D    O  
HETATM 1681  H1  HOH D 404      44.213   6.307  77.709  1.00  0.00      D    H  
HETATM 1682  H2  HOH D 404      42.885   5.699  78.439  1.00  0.00      D    H  
HETATM 1683  O   HOH D 405      31.068  20.732  81.363  1.00  0.00      D    O  
HETATM 1684  H1  HOH D 405      31.924  21.213  81.174  1.00  0.00      D    H  
HETATM 1685  H2  HOH D 405      30.383  21.384  81.686  1.00  0.00      D    H  
HETATM 1686  O   HOH D 406      19.372  24.768 108.402  1.00  0.00      D    O  
HETATM 1687  H1  HOH D 406      18.670  24.228 107.938  1.00  0.00      D    H  
HETATM 1688  H2  HOH D 406      19.446  25.665 107.965  1.00  0.00      D    H  
HETATM 1689  O   HOH D 407      25.100  35.211  35.398  1.00  0.00      D    O  
HETATM 1690  H1  HOH D 407      25.198  35.435  34.428  1.00  0.00      D    H  
HETATM 1691  H2  HOH D 407      25.808  34.556  35.662  1.00  0.00      D    H  
HETATM 1692  O   HOH D 408      29.191  12.535  50.076  1.00  0.00      D    O  
HETATM 1693  H1  HOH D 408      28.693  12.911  50.858  1.00  0.00      D    H  
HETATM 1694  H2  HOH D 408      30.110  12.264  50.365  1.00  0.00      D    H  
HETATM 1695  O   HOH D 409      40.186   9.253  23.541  1.00  0.00      D    O  
HETATM 1696  H1  HOH D 409      40.243  10.231  23.740  1.00  0.00      D    H  
HETATM 1697  H2  HOH D 409      41.097   8.903  23.326  1.00  0.00      D    H  
HETATM 1698  O   HOH D 410      44.252  37.640  37.866  1.00  0.00      D    O  
HETATM 1699  H1  HOH D 410      44.777  37.098  37.210  1.00  0.00      D    H  
HETATM 1700  H2  HOH D 410      44.879  38.147  38.457  1.00  0.00      D    H  
HETATM 1701  O   HOH D 411      31.551  12.749  26.310  1.00  0.00      D    O  
HETATM 1702  H1  HOH D 411      31.896  11.983  25.768  1.00  0.00      D    H  
HETATM 1703  H2  HOH D 411      30.711  13.099  25.894  1.00  0.00      D    H  
HETATM 1704  O   HOH D 412      41.084   2.436   9.935  1.00  0.00      D    O  
HETATM 1705  H1  HOH D 412      40.638   1.846  10.608  1.00  0.00      D    H  
HETATM 1706  H2  HOH D 412      42.023   2.621  10.224  1.00  0.00      D    H  
HETATM 1707  O   HOH D 413      24.074  24.359  12.933  1.00  0.00      D    O  
HETATM 1708  H1  HOH D 413      23.765  25.076  12.309  1.00  0.00      D    H  
HETATM 1709  H2  HOH D 413      23.466  23.568  12.861  1.00  0.00      D    H  
HETATM 1710  O   HOH D 414      28.710   0.019  42.694  1.00  0.00      D    O  
HETATM 1711  H1  HOH D 414      29.489   0.478  42.267  1.00  0.00      D    H  
HETATM 1712  H2  HOH D 414      28.849  -0.023  43.683  1.00  0.00      D    H  
HETATM 1713  O   HOH D 415      21.957  23.737  68.621  1.00  0.00      D    O  
HETATM 1714  H1  HOH D 415      21.763  22.948  68.038  1.00  0.00      D    H  
HETATM 1715  H2  HOH D 415      22.702  24.272  68.221  1.00  0.00      D    H  
HETATM 1716  O   HOH D 416      31.191  23.872  54.389  1.00  0.00      D    O  
HETATM 1717  H1  HOH D 416      31.242  23.953  53.394  1.00  0.00      D    H  
HETATM 1718  H2  HOH D 416      31.616  24.673  54.811  1.00  0.00      D    H  
HETATM 1719  O   HOH D 417      47.238   0.378  37.916  1.00  0.00      D    O  
HETATM 1720  H1  HOH D 417      47.000   0.880  38.749  1.00  0.00      D    H  
HETATM 1721  H2  HOH D 417      47.727  -0.459  38.160  1.00  0.00      D    H  
HETATM 1722  O   HOH D 418      19.629  41.364  87.064  1.00  0.00      D    O  
HETATM 1723  H1  HOH D 418      18.643  41.204  87.024  1.00  0.00      D    H  
HETATM 1724  H2  HOH D 418      19.803  42.316  87.313  1.00  0.00      D    H  
HETATM 1725  O   HOH D 419      40.082  32.189  13.534  1.00  0.00      D    O  
HETATM 1726  H1  HOH D 419      40.349  32.121  14.495  1.00  0.00      D    H  
HETATM 1727  H2  HOH D 419      39.828  33.133  13.325  1.00  0.00      D    H  
HETATM 1728  O   HOH D 420      47.281   1.243   7.521  1.00  0.00      D    O  
HETATM 1729  H1  HOH D 420      47.477   0.538   8.204  1.00  0.00      D    H  
HETATM 1730  H2  HOH D 420      46.464   0.987   7.005  1.00  0.00      D    H  
HETATM 1731  O   HOH D 421       9.328   4.511  12.913  1.00  0.00      D    O  
HETATM 1732  H1  HOH D 421      10.086   3.889  12.717  1.00  0.00      D    H  
HETATM 1733  H2  HOH D 421       8.753   4.602  12.100  1.00  0.00      D    H  
HETATM 1734  O   HOH D 422      28.586   9.008  93.327  1.00  0.00      D    O  
HETATM 1735  H1  HOH D 422      28.937   8.450  94.078  1.00  0.00      D    H  
HETATM 1736  H2  HOH D 422      27.796   9.533  93.643  1.00  0.00      D    H  
HETATM 1737  O   HOH D 423      40.899   7.179  20.893  1.00  0.00      D    O  
HETATM 1738  H1  HOH D 423      41.215   6.274  21.179  1.00  0.00      D    H  
HETATM 1739  H2  HOH D 423      41.535   7.875  21.225  1.00  0.00      D    H  
HETATM 1740  O   HOH D 424       0.348  41.777  34.602  1.00  0.00      D    O  
HETATM 1741  H1  HOH D 424       0.439  42.497  33.913  1.00  0.00      D    H  
HETATM 1742  H2  HOH D 424       0.855  40.967  34.307  1.00  0.00      D    H  
HETATM 1743  O   HOH D 425      46.408   4.140   3.243  1.00  0.00      D    O  
HETATM 1744  H1  HOH D 425      46.650   4.100   4.213  1.00  0.00      D    H  
HETATM 1745  H2  HOH D 425      45.450   4.413   3.150  1.00  0.00      D    H  
HETATM 1746  O   HOH D 426       1.925  36.210 102.575  1.00  0.00      D    O  
HETATM 1747  H1  HOH D 426       1.845  35.322 102.121  1.00  0.00      D    H  
HETATM 1748  H2  HOH D 426       1.840  36.939 101.896  1.00  0.00      D    H  
HETATM 1749  O   HOH D 427      45.618  41.815 107.427  1.00  0.00      D    O  
HETATM 1750  H1  HOH D 427      45.699  42.804 107.551  1.00  0.00      D    H  
HETATM 1751  H2  HOH D 427      45.066  41.431 108.167  1.00  0.00      D    H  
HETATM 1752  O   HOH D 428      35.602  41.067 105.772  1.00  0.00      D    O  
HETATM 1753  H1  HOH D 428      35.739  40.152 106.150  1.00  0.00      D    H  
HETATM 1754  H2  HOH D 428      36.432  41.610 105.904  1.00  0.00      D    H  
HETATM 1755  O   HOH D 429      40.497  13.230  56.445  1.00  0.00      D    O  
HETATM 1756  H1  HOH D 429      40.128  13.958  57.023  1.00  0.00      D    H  
HETATM 1757  H2  HOH D 429      39.967  13.175  55.599  1.00  0.00      D    H  
HETATM 1758  O   HOH D 430       0.706  14.238  17.095  1.00  0.00      D    O  
HETATM 1759  H1  HOH D 430      -0.097  13.715  17.382  1.00  0.00      D    H  
HETATM 1760  H2  HOH D 430       1.435  13.609  16.827  1.00  0.00      D    H  
HETATM 1761  O   HOH D 431      24.252  16.578  10.135  1.00  0.00      D    O  
HETATM 1762  H1  HOH D 431      23.366  16.920  10.449  1.00  0.00      D    H  
HETATM 1763  H2  HOH D 431      24.244  15.578  10.139  1.00  0.00      D    H  
HETATM 1764  O   HOH D 432      17.224  40.434  74.372  1.00  0.00      D    O  
HETATM 1765  H1  HOH D 432      16.239  40.296  74.261  1.00  0.00      D    H  
HETATM 1766  H2  HOH D 432      17.393  41.355  74.723  1.00  0.00      D    H  
HETATM 1767  O   HOH D 433       4.456  10.455  29.655  1.00  0.00      D    O  
HETATM 1768  H1  HOH D 433       5.347  10.141  29.983  1.00  0.00      D    H  
HETATM 1769  H2  HOH D 433       3.739   9.859  30.018  1.00  0.00      D    H  
HETATM 1770  O   HOH D 434       9.064  39.373  77.710  1.00  0.00      D    O  
HETATM 1771  H1  HOH D 434       9.785  39.800  77.164  1.00  0.00      D    H  
HETATM 1772  H2  HOH D 434       8.949  38.422  77.424  1.00  0.00      D    H  
HETATM 1773  O   HOH D 435      23.736  38.987  44.008  1.00  0.00      D    O  
HETATM 1774  H1  HOH D 435      22.767  39.230  43.954  1.00  0.00      D    H  
HETATM 1775  H2  HOH D 435      24.150  39.066  43.102  1.00  0.00      D    H  
HETATM 1776  O   HOH D 436       1.227  17.293  17.859  1.00  0.00      D    O  
HETATM 1777  H1  HOH D 436       0.771  18.097  18.241  1.00  0.00      D    H  
HETATM 1778  H2  HOH D 436       1.795  16.867  18.563  1.00  0.00      D    H  
HETATM 1779  O   HOH D 437       1.431  34.338  74.108  1.00  0.00      D    O  
HETATM 1780  H1  HOH D 437       1.476  35.151  74.690  1.00  0.00      D    H  
HETATM 1781  H2  HOH D 437       0.864  33.643  74.550  1.00  0.00      D    H  
HETATM 1782  O   HOH D 438      29.447  37.545  23.539  1.00  0.00      D    O  
HETATM 1783  H1  HOH D 438      28.592  38.064  23.542  1.00  0.00      D    H  
HETATM 1784  H2  HOH D 438      29.375  36.780  24.179  1.00  0.00      D    H  
HETATM 1785  O   HOH D 439      18.118  15.407 115.375  1.00  0.00      D    O  
HETATM 1786  H1  HOH D 439      18.059  15.651 116.343  1.00  0.00      D    H  
HETATM 1787  H2  HOH D 439      19.069  15.212 115.137  1.00  0.00      D    H  
HETATM 1788  O   HOH D 440       7.727  36.770  97.266  1.00  0.00      D    O  
HETATM 1789  H1  HOH D 440       7.108  36.994  98.019  1.00  0.00      D    H  
HETATM 1790  H2  HOH D 440       7.630  35.803  97.031  1.00  0.00      D    H  
HETATM 1791  O   HOH D 441      18.416   1.955 103.768  1.00  0.00      D    O  
HETATM 1792  H1  HOH D 441      18.545   1.029 103.414  1.00  0.00      D    H  
HETATM 1793  H2  HOH D 441      17.493   2.044 104.142  1.00  0.00      D    H  
HETATM 1794  O   HOH D 442      10.363  15.289  79.089  1.00  0.00      D    O  
HETATM 1795  H1  HOH D 442       9.665  15.837  79.550  1.00  0.00      D    H  
HETATM 1796  H2  HOH D 442       9.950  14.446  78.744  1.00  0.00      D    H  
HETATM 1797  O   HOH D 443      30.035   6.886  58.268  1.00  0.00      D    O  
HETATM 1798  H1  HOH D 443      29.492   6.172  58.711  1.00  0.00      D    H  
HETATM 1799  H2  HOH D 443      29.484   7.715  58.174  1.00  0.00      D    H  
HETATM 1800  O   HOH D 444      42.258  18.053  56.109  1.00  0.00      D    O  
HETATM 1801  H1  HOH D 444      42.939  17.369  56.369  1.00  0.00      D    H  
HETATM 1802  H2  HOH D 444      42.238  18.781  56.795  1.00  0.00      D    H  
HETATM 1803  O   HOH D 445      16.407  24.613  83.525  1.00  0.00      D    O  
HETATM 1804  H1  HOH D 445      17.185  23.986  83.570  1.00  0.00      D    H  
HETATM 1805  H2  HOH D 445      15.577  24.136  83.813  1.00  0.00      D    H  
HETATM 1806  O   HOH D 446      44.900   1.628 114.629  1.00  0.00      D    O  
HETATM 1807  H1  HOH D 446      44.057   1.298 115.055  1.00  0.00      D    H  
HETATM 1808  H2  HOH D 446      44.710   1.906 113.688  1.00  0.00      D    H  
HETATM 1809  O   HOH D 447      13.841   7.589 105.768  1.00  0.00      D    O  
HETATM 1810  H1  HOH D 447      12.901   7.682 106.097  1.00  0.00      D    H  
HETATM 1811  H2  HOH D 447      14.315   8.464 105.863  1.00  0.00      D    H  
HETATM 1812  O   HOH D 448      40.176  42.082  20.380  1.00  0.00      D    O  
HETATM 1813  H1  HOH D 448      40.735  41.323  20.045  1.00  0.00      D    H  
HETATM 1814  H2  HOH D 448      39.483  42.312  19.697  1.00  0.00      D    H  
HETATM 1815  O   HOH D 449      19.120  13.627  58.772  1.00  0.00      D    O  
HETATM 1816  H1  HOH D 449      19.947  13.433  59.300  1.00  0.00      D    H  
HETATM 1817  H2  HOH D 449      18.331  13.654  59.386  1.00  0.00      D    H  
HETATM 1818  O   HOH D 450      10.776  36.247  61.986  1.00  0.00      D    O  
HETATM 1819  H1  HOH D 450      10.172  35.641  61.469  1.00  0.00      D    H  
HETATM 1820  H2  HOH D 450      11.727  36.056  61.743  1.00  0.00      D    H  
HETATM 1821  O   HOH D 451      41.548  30.954  83.470  1.00  0.00      D    O  
HETATM 1822  H1  HOH D 451      41.836  31.131  84.412  1.00  0.00      D    H  
HETATM 1823  H2  HOH D 451      41.927  31.657  82.868  1.00  0.00      D    H  
HETATM 1824  O   HOH D 452      43.161  17.217  83.140  1.00  0.00      D    O  
HETATM 1825  H1  HOH D 452      42.789  16.685  83.901  1.00  0.00      D    H  
HETATM 1826  H2  HOH D 452      42.460  17.323  82.434  1.00  0.00      D    H  
HETATM 1827  O   HOH D 453       5.098  18.822  74.506  1.00  0.00      D    O  
HETATM 1828  H1  HOH D 453       5.103  19.502  73.773  1.00  0.00      D    H  
HETATM 1829  H2  HOH D 453       4.867  17.926  74.128  1.00  0.00      D    H  
HETATM 1830  O   HOH D 454      39.009  32.957  69.003  1.00  0.00      D    O  
HETATM 1831  H1  HOH D 454      39.634  33.596  69.450  1.00  0.00      D    H  
HETATM 1832  H2  HOH D 454      39.534  32.298  68.465  1.00  0.00      D    H  
HETATM 1833  O   HOH D 455      24.612  23.199  88.999  1.00  0.00      D    O  
HETATM 1834  H1  HOH D 455      23.859  23.816  88.770  1.00  0.00      D    H  
HETATM 1835  H2  HOH D 455      25.066  22.901  88.159  1.00  0.00      D    H  
HETATM 1836  O   HOH D 456       8.446   2.708  44.437  1.00  0.00      D    O  
HETATM 1837  H1  HOH D 456       8.858   1.908  44.872  1.00  0.00      D    H  
HETATM 1838  H2  HOH D 456       7.926   2.420  43.633  1.00  0.00      D    H  
HETATM 1839  O   HOH D 457      36.951  35.675  15.922  1.00  0.00      D    O  
HETATM 1840  H1  HOH D 457      36.606  34.869  15.441  1.00  0.00      D    H  
HETATM 1841  H2  HOH D 457      37.951  35.648  15.942  1.00  0.00      D    H  
HETATM 1842  O   HOH D 458      47.691  13.893  65.553  1.00  0.00      D    O  
HETATM 1843  H1  HOH D 458      48.348  14.247  64.887  1.00  0.00      D    H  
HETATM 1844  H2  HOH D 458      46.797  13.792  65.117  1.00  0.00      D    H  
HETATM 1845  O   HOH D 459      15.154  12.118 114.153  1.00  0.00      D    O  
HETATM 1846  H1  HOH D 459      15.120  12.802 114.881  1.00  0.00      D    H  
HETATM 1847  H2  HOH D 459      16.023  11.626 114.197  1.00  0.00      D    H  
HETATM 1848  O   HOH D 460       5.632   7.562   5.863  1.00  0.00      D    O  
HETATM 1849  H1  HOH D 460       5.588   7.417   6.851  1.00  0.00      D    H  
HETATM 1850  H2  HOH D 460       4.711   7.514   5.477  1.00  0.00      D    H  
HETATM 1851  O   HOH D 461       0.357  21.764 112.521  1.00  0.00      D    O  
HETATM 1852  H1  HOH D 461      -0.588  21.681 112.207  1.00  0.00      D    H  
HETATM 1853  H2  HOH D 461       0.381  21.731 113.520  1.00  0.00      D    H  
HETATM 1854  O   HOH D 462      34.576  39.640 101.200  1.00  0.00      D    O  
HETATM 1855  H1  HOH D 462      34.547  40.292 101.958  1.00  0.00      D    H  
HETATM 1856  H2  HOH D 462      34.177  38.771 101.493  1.00  0.00      D    H  
HETATM 1857  O   HOH D 463      34.914  11.237  49.387  1.00  0.00      D    O  
HETATM 1858  H1  HOH D 463      34.802  10.602  48.623  1.00  0.00      D    H  
HETATM 1859  H2  HOH D 463      34.808  12.175  49.059  1.00  0.00      D    H  
HETATM 1860  O   HOH D 464      22.654  22.104  74.641  1.00  0.00      D    O  
HETATM 1861  H1  HOH D 464      21.660  21.991  74.662  1.00  0.00      D    H  
HETATM 1862  H2  HOH D 464      23.079  21.248  74.346  1.00  0.00      D    H  
HETATM 1863  O   HOH D 465      46.271  14.871  92.370  1.00  0.00      D    O  
HETATM 1864  H1  HOH D 465      45.419  14.815  91.849  1.00  0.00      D    H  
HETATM 1865  H2  HOH D 465      46.274  15.709  92.915  1.00  0.00      D    H  
HETATM 1866  O   HOH D 466      35.181  33.030 113.011  1.00  0.00      D    O  
HETATM 1867  H1  HOH D 466      35.103  33.276 113.977  1.00  0.00      D    H  
HETATM 1868  H2  HOH D 466      35.622  32.136 112.929  1.00  0.00      D    H  
HETATM 1869  O   HOH D 467      38.065  40.013  88.956  1.00  0.00      D    O  
HETATM 1870  H1  HOH D 467      38.590  40.319  89.751  1.00  0.00      D    H  
HETATM 1871  H2  HOH D 467      38.422  40.454  88.132  1.00  0.00      D    H  
HETATM 1872  O   HOH D 468      46.922  20.396  56.306  1.00  0.00      D    O  
HETATM 1873  H1  HOH D 468      46.418  20.398  55.443  1.00  0.00      D    H  
HETATM 1874  H2  HOH D 468      46.914  21.315  56.699  1.00  0.00      D    H  
HETATM 1875  O   HOH D 469      48.657   9.297  74.683  1.00  0.00      D    O  
HETATM 1876  H1  HOH D 469      49.279   8.980  73.967  1.00  0.00      D    H  
HETATM 1877  H2  HOH D 469      48.443  10.262  74.535  1.00  0.00      D    H  
HETATM 1878  O   HOH D 470       6.478   9.849 102.345  1.00  0.00      D    O  
HETATM 1879  H1  HOH D 470       6.103   9.045 101.883  1.00  0.00      D    H  
HETATM 1880  H2  HOH D 470       5.778  10.249 102.937  1.00  0.00      D    H  
HETATM 1881  O   HOH D 471      46.402  36.627  19.731  1.00  0.00      D    O  
HETATM 1882  H1  HOH D 471      45.985  36.394  18.852  1.00  0.00      D    H  
HETATM 1883  H2  HOH D 471      46.917  37.480  19.639  1.00  0.00      D    H  
HETATM 1884  O   HOH D 472      24.120  33.851  59.178  1.00  0.00      D    O  
HETATM 1885  H1  HOH D 472      23.887  32.906  59.408  1.00  0.00      D    H  
HETATM 1886  H2  HOH D 472      23.380  34.255  58.640  1.00  0.00      D    H  
HETATM 1887  O   HOH D 473      22.881  27.226  55.430  1.00  0.00      D    O  
HETATM 1888  H1  HOH D 473      23.587  26.988  56.098  1.00  0.00      D    H  
HETATM 1889  H2  HOH D 473      23.292  27.748  54.683  1.00  0.00      D    H  
HETATM 1890  O   HOH D 474      25.920  29.693  54.004  1.00  0.00      D    O  
HETATM 1891  H1  HOH D 474      25.055  29.238  53.792  1.00  0.00      D    H  
HETATM 1892  H2  HOH D 474      26.619  29.005  54.200  1.00  0.00      D    H  
HETATM 1893  O   HOH D 475      14.594  14.205  74.309  1.00  0.00      D    O  
HETATM 1894  H1  HOH D 475      14.117  14.514  73.485  1.00  0.00      D    H  
HETATM 1895  H2  HOH D 475      14.455  13.221  74.425  1.00  0.00      D    H  
HETATM 1896  O   HOH D 476       5.415  26.002  77.684  1.00  0.00      D    O  
HETATM 1897  H1  HOH D 476       6.004  26.799  77.815  1.00  0.00      D    H  
HETATM 1898  H2  HOH D 476       5.968  25.223  77.389  1.00  0.00      D    H  
HETATM 1899  O   HOH D 477       9.879  34.368  96.388  1.00  0.00      D    O  
HETATM 1900  H1  HOH D 477      10.379  34.935  97.042  1.00  0.00      D    H  
HETATM 1901  H2  HOH D 477      10.320  34.424  95.492  1.00  0.00      D    H  
HETATM 1902  O   HOH D 478      32.423  19.453  84.800  1.00  0.00      D    O  
HETATM 1903  H1  HOH D 478      32.734  18.531  85.031  1.00  0.00      D    H  
HETATM 1904  H2  HOH D 478      31.456  19.424  84.546  1.00  0.00      D    H  
HETATM 1905  O   HOH D 479       5.586  38.161 111.692  1.00  0.00      D    O  
HETATM 1906  H1  HOH D 479       5.902  37.514 110.998  1.00  0.00      D    H  
HETATM 1907  H2  HOH D 479       6.241  38.186 112.447  1.00  0.00      D    H  
HETATM 1908  O   HOH D 480       4.814  26.766  55.638  1.00  0.00      D    O  
HETATM 1909  H1  HOH D 480       4.306  27.181  54.883  1.00  0.00      D    H  
HETATM 1910  H2  HOH D 480       4.720  25.771  55.597  1.00  0.00      D    H  
HETATM 1911  O   HOH D 481       3.032   6.993  53.755  1.00  0.00      D    O  
HETATM 1912  H1  HOH D 481       3.016   7.962  53.999  1.00  0.00      D    H  
HETATM 1913  H2  HOH D 481       3.203   6.898  52.774  1.00  0.00      D    H  
HETATM 1914  O   HOH D 482      39.789  38.805  82.274  1.00  0.00      D    O  
HETATM 1915  H1  HOH D 482      40.522  39.430  82.543  1.00  0.00      D    H  
HETATM 1916  H2  HOH D 482      39.708  38.074  82.951  1.00  0.00      D    H  
HETATM 1917  O   HOH D 483      22.263   1.688  26.619  1.00  0.00      D    O  
HETATM 1918  H1  HOH D 483      22.168   0.697  26.720  1.00  0.00      D    H  
HETATM 1919  H2  HOH D 483      22.647   2.073  27.459  1.00  0.00      D    H  
HETATM 1920  O   HOH D 484      46.053  21.832  42.320  1.00  0.00      D    O  
HETATM 1921  H1  HOH D 484      46.238  21.077  41.691  1.00  0.00      D    H  
HETATM 1922  H2  HOH D 484      46.388  21.596  43.232  1.00  0.00      D    H  
HETATM 1923  O   HOH D 485       0.600  13.226  67.139  1.00  0.00      D    O  
HETATM 1924  H1  HOH D 485       0.414  12.260  67.320  1.00  0.00      D    H  
HETATM 1925  H2  HOH D 485      -0.205  13.648  66.724  1.00  0.00      D    H  
HETATM 1926  O   HOH D 486      16.294  33.563  20.264  1.00  0.00      D    O  
HETATM 1927  H1  HOH D 486      16.215  32.926  21.030  1.00  0.00      D    H  
HETATM 1928  H2  HOH D 486      17.225  33.532  19.900  1.00  0.00      D    H  
HETATM 1929  O   HOH D 487      16.453  42.387  86.635  1.00  0.00      D    O  
HETATM 1930  H1  HOH D 487      16.373  41.589  87.233  1.00  0.00      D    H  
HETATM 1931  H2  HOH D 487      16.375  42.097  85.681  1.00  0.00      D    H  
HETATM 1932  O   HOH D 488      30.126  24.711  29.688  1.00  0.00      D    O  
HETATM 1933  H1  HOH D 488      29.821  24.801  28.739  1.00  0.00      D    H  
HETATM 1934  H2  HOH D 488      30.535  23.808  29.823  1.00  0.00      D    H  
HETATM 1935  O   HOH D 489      32.501   9.557  43.361  1.00  0.00      D    O  
HETATM 1936  H1  HOH D 489      33.312   9.269  43.870  1.00  0.00      D    H  
HETATM 1937  H2  HOH D 489      32.669  10.449  42.941  1.00  0.00      D    H  
HETATM 1938  O   HOH D 490       9.366   2.277  61.458  1.00  0.00      D    O  
HETATM 1939  H1  HOH D 490       9.802   3.112  61.122  1.00  0.00      D    H  
HETATM 1940  H2  HOH D 490       9.906   1.899  62.211  1.00  0.00      D    H  
HETATM 1941  O   HOH D 491      13.411  22.522   3.063  1.00  0.00      D    O  
HETATM 1942  H1  HOH D 491      12.530  22.060   2.961  1.00  0.00      D    H  
HETATM 1943  H2  HOH D 491      13.898  22.142   3.849  1.00  0.00      D    H  
HETATM 1944  O   HOH D 492       6.639  41.996 106.461  1.00  0.00      D    O  
HETATM 1945  H1  HOH D 492       6.368  41.056 106.251  1.00  0.00      D    H  
HETATM 1946  H2  HOH D 492       6.947  42.050 107.411  1.00  0.00      D    H  
HETATM 1947  O   HOH D 493      29.096   2.855  35.292  1.00  0.00      D    O  
HETATM 1948  H1  HOH D 493      28.709   2.362  34.513  1.00  0.00      D    H  
HETATM 1949  H2  HOH D 493      28.364   3.325  35.786  1.00  0.00      D    H  
HETATM 1950  O   HOH D 494      13.548  38.610  89.913  1.00  0.00      D    O  
HETATM 1951  H1  HOH D 494      13.494  39.469  90.422  1.00  0.00      D    H  
HETATM 1952  H2  HOH D 494      12.850  37.978  90.249  1.00  0.00      D    H  
HETATM 1953  O   HOH D 495      34.210  28.741   5.727  1.00  0.00      D    O  
HETATM 1954  H1  HOH D 495      33.467  28.104   5.932  1.00  0.00      D    H  
HETATM 1955  H2  HOH D 495      35.087  28.267   5.804  1.00  0.00      D    H  
HETATM 1956  O   HOH D 496      47.983  30.247  29.462  1.00  0.00      D    O  
HETATM 1957  H1  HOH D 496      48.022  29.777  30.343  1.00  0.00      D    H  
HETATM 1958  H2  HOH D 496      48.457  29.700  28.771  1.00  0.00      D    H  
HETATM 1959  O   HOH D 497      20.135  14.426  62.847  1.00  0.00      D    O  
HETATM 1960  H1  HOH D 497      20.968  13.944  63.120  1.00  0.00      D    H  
HETATM 1961  H2  HOH D 497      20.335  15.399  62.735  1.00  0.00      D    H  
HETATM 1962  O   HOH D 498      34.652  16.459  55.768  1.00  0.00      D    O  
HETATM 1963  H1  HOH D 498      34.766  17.342  55.312  1.00  0.00      D    H  
HETATM 1964  H2  HOH D 498      34.254  16.601  56.674  1.00  0.00      D    H  
HETATM 1965  O   HOH D 499       3.546  28.270  69.106  1.00  0.00      D    O  
HETATM 1966  H1  HOH D 499       3.495  27.292  68.899  1.00  0.00      D    H  
HETATM 1967  H2  HOH D 499       2.974  28.472  69.901  1.00  0.00      D    H  
HETATM 1968  O   HOH D 500      20.428   2.830  13.928  1.00  0.00      D    O  
HETATM 1969  H1  HOH D 500      20.936   2.963  13.077  1.00  0.00      D    H  
HETATM 1970  H2  HOH D 500      20.092   3.713  14.257  1.00  0.00      D    H  
HETATM 1971  O   HOH D 501      22.566  30.731  56.860  1.00  0.00      D    O  
HETATM 1972  H1  HOH D 501      21.937  29.977  56.670  1.00  0.00      D    H  
HETATM 1973  H2  HOH D 501      22.226  31.260  57.638  1.00  0.00      D    H  
HETATM 1974  O   HOH D 502       3.579  29.881   2.984  1.00  0.00      D    O  
HETATM 1975  H1  HOH D 502       2.920  29.242   3.380  1.00  0.00      D    H  
HETATM 1976  H2  HOH D 502       3.376  30.808   3.300  1.00  0.00      D    H  
HETATM 1977  O   HOH D 503      12.499  38.662  29.784  1.00  0.00      D    O  
HETATM 1978  H1  HOH D 503      12.759  39.528  30.212  1.00  0.00      D    H  
HETATM 1979  H2  HOH D 503      12.391  37.961  30.489  1.00  0.00      D    H  
HETATM 1980  O   HOH D 504       6.370  26.448 102.830  1.00  0.00      D    O  
HETATM 1981  H1  HOH D 504       6.331  27.405 102.542  1.00  0.00      D    H  
HETATM 1982  H2  HOH D 504       5.659  25.929 102.356  1.00  0.00      D    H  
HETATM 1983  O   HOH D 505      38.937  28.606 111.989  1.00  0.00      D    O  
HETATM 1984  H1  HOH D 505      39.403  28.961 111.179  1.00  0.00      D    H  
HETATM 1985  H2  HOH D 505      38.455  27.762 111.754  1.00  0.00      D    H  
HETATM 1986  O   HOH D 506      11.755  23.459  57.424  1.00  0.00      D    O  
HETATM 1987  H1  HOH D 506      11.882  23.307  58.404  1.00  0.00      D    H  
HETATM 1988  H2  HOH D 506      10.973  24.065  57.279  1.00  0.00      D    H  
HETATM 1989  O   HOH D 507       3.912  35.562  51.860  1.00  0.00      D    O  
HETATM 1990  H1  HOH D 507       4.006  36.544  51.697  1.00  0.00      D    H  
HETATM 1991  H2  HOH D 507       4.229  35.346  52.784  1.00  0.00      D    H  
HETATM 1992  O   HOH D 508       0.025  32.039  69.379  1.00  0.00      D    O  
HETATM 1993  H1  HOH D 508      -0.495  32.824  69.042  1.00  0.00      D    H  
HETATM 1994  H2  HOH D 508       0.552  32.309  70.185  1.00  0.00      D    H  
HETATM 1995  O   HOH D 509      42.299  34.495  87.740  1.00  0.00      D    O  
HETATM 1996  H1  HOH D 509      43.182  34.186  87.387  1.00  0.00      D    H  
HETATM 1997  H2  HOH D 509      41.619  33.772  87.615  1.00  0.00      D    H  
HETATM 1998  O   HOH D 510      36.742  29.471 115.543  1.00  0.00      D    O  
HETATM 1999  H1  HOH D 510      37.014  30.118 116.256  1.00  0.00      D    H  
HETATM 2000  H2  HOH D 510      37.491  28.833 115.369  1.00  0.00      D    H  
HETATM 2001  O   HOH D 511      31.999  11.469  14.345  1.00  0.00      D    O  
HETATM 2002  H1  HOH D 511      31.904  12.271  14.935  1.00  0.00      D    H  
HETATM 2003  H2  HOH D 511      31.976  11.755  13.387  1.00  0.00      D    H  
HETATM 2004  O   HOH D 512       7.650  40.146  44.584  1.00  0.00      D    O  
HETATM 2005  H1  HOH D 512       7.823  41.003  45.069  1.00  0.00      D    H  
HETATM 2006  H2  HOH D 512       8.103  39.395  45.064  1.00  0.00      D    H  
HETATM 2007  O   HOH D 513      48.533  26.713  54.849  1.00  0.00      D    O  
HETATM 2008  H1  HOH D 513      49.152  27.481  55.013  1.00  0.00      D    H  
HETATM 2009  H2  HOH D 513      48.862  26.180  54.070  1.00  0.00      D    H  
HETATM 2010  O   HOH D 514      40.227  21.010 102.390  1.00  0.00      D    O  
HETATM 2011  H1  HOH D 514      40.607  21.295 103.270  1.00  0.00      D    H  
HETATM 2012  H2  HOH D 514      39.248  20.832 102.491  1.00  0.00      D    H  
HETATM 2013  O   HOH D 515      33.969   6.551  25.474  1.00  0.00      D    O  
HETATM 2014  H1  HOH D 515      34.070   7.025  26.349  1.00  0.00      D    H  
HETATM 2015  H2  HOH D 515      33.543   5.659  25.626  1.00  0.00      D    H  
HETATM 2016  O   HOH D 516      45.231  24.757  70.559  1.00  0.00      D    O  
HETATM 2017  H1  HOH D 516      44.370  25.240  70.713  1.00  0.00      D    H  
HETATM 2018  H2  HOH D 516      45.996  25.381  70.716  1.00  0.00      D    H  
HETATM 2019  O   HOH D 517      46.921  30.588  24.078  1.00  0.00      D    O  
HETATM 2020  H1  HOH D 517      47.054  31.138  24.903  1.00  0.00      D    H  
HETATM 2021  H2  HOH D 517      45.969  30.285  24.030  1.00  0.00      D    H  
HETATM 2022  O   HOH D 518      10.255  18.260 111.895  1.00  0.00      D    O  
HETATM 2023  H1  HOH D 518      11.226  18.394 111.697  1.00  0.00      D    H  
HETATM 2024  H2  HOH D 518       9.812  19.149 112.012  1.00  0.00      D    H  
HETATM 2025  O   HOH D 519      10.712  42.766  46.704  1.00  0.00      D    O  
HETATM 2026  H1  HOH D 519      10.456  42.386  45.816  1.00  0.00      D    H  
HETATM 2027  H2  HOH D 519      10.575  42.076  47.415  1.00  0.00      D    H  
HETATM 2028  O   HOH D 520      47.944   4.959  20.435  1.00  0.00      D    O  
HETATM 2029  H1  HOH D 520      48.697   4.777  19.802  1.00  0.00      D    H  
HETATM 2030  H2  HOH D 520      48.253   4.804  21.373  1.00  0.00      D    H  
HETATM 2031  O   HOH D 521      41.825  13.151  70.318  1.00  0.00      D    O  
HETATM 2032  H1  HOH D 521      41.983  13.430  71.265  1.00  0.00      D    H  
HETATM 2033  H2  HOH D 521      41.097  13.712  69.923  1.00  0.00      D    H  
HETATM 2034  O   HOH D 522      38.753  30.119  59.068  1.00  0.00      D    O  
HETATM 2035  H1  HOH D 522      38.301  30.859  59.566  1.00  0.00      D    H  
HETATM 2036  H2  HOH D 522      38.220  29.893  58.252  1.00  0.00      D    H  
HETATM 2037  O   HOH D 523      16.916  20.724  35.649  1.00  0.00      D    O  
HETATM 2038  H1  HOH D 523      17.074  19.924  36.227  1.00  0.00      D    H  
HETATM 2039  H2  HOH D 523      16.884  20.442  34.690  1.00  0.00      D    H  
HETATM 2040  O   HOH D 524      16.213  41.380  31.876  1.00  0.00      D    O  
HETATM 2041  H1  HOH D 524      16.056  40.392  31.866  1.00  0.00      D    H  
HETATM 2042  H2  HOH D 524      15.348  41.852  32.048  1.00  0.00      D    H  
HETATM 2043  O   HOH D 525      36.678  11.849  59.734  1.00  0.00      D    O  
HETATM 2044  H1  HOH D 525      35.846  11.650  60.252  1.00  0.00      D    H  
HETATM 2045  H2  HOH D 525      36.520  12.640  59.142  1.00  0.00      D    H  
HETATM 2046  O   HOH D 526      15.298  37.899  77.973  1.00  0.00      D    O  
HETATM 2047  H1  HOH D 526      15.449  38.055  76.996  1.00  0.00      D    H  
HETATM 2048  H2  HOH D 526      16.165  37.660  78.410  1.00  0.00      D    H  
HETATM 2049  O   HOH D 527      36.466  40.394   7.912  1.00  0.00      D    O  
HETATM 2050  H1  HOH D 527      35.518  40.457   8.224  1.00  0.00      D    H  
HETATM 2051  H2  HOH D 527      36.878  41.305   7.911  1.00  0.00      D    H  
HETATM 2052  O   HOH D 528      37.734   2.399 110.161  1.00  0.00      D    O  
HETATM 2053  H1  HOH D 528      37.790   2.848 111.053  1.00  0.00      D    H  
HETATM 2054  H2  HOH D 528      37.412   1.460 110.281  1.00  0.00      D    H  
HETATM 2055  O   HOH D 529      37.888  10.415 108.656  1.00  0.00      D    O  
HETATM 2056  H1  HOH D 529      38.126  10.882 107.804  1.00  0.00      D    H  
HETATM 2057  H2  HOH D 529      37.407   9.564 108.446  1.00  0.00      D    H  
HETATM 2058  O   HOH D 530      18.796   3.073  71.224  1.00  0.00      D    O  
HETATM 2059  H1  HOH D 530      18.361   3.716  71.856  1.00  0.00      D    H  
HETATM 2060  H2  HOH D 530      18.785   3.456  70.300  1.00  0.00      D    H  
HETATM 2061  O   HOH D 531      11.438   6.889  51.394  1.00  0.00      D    O  
HETATM 2062  H1  HOH D 531      10.501   6.836  51.739  1.00  0.00      D    H  
HETATM 2063  H2  HOH D 531      11.672   7.844  51.210  1.00  0.00      D    H  
HETATM 2064  O   HOH D 532      39.284  11.568 106.626  1.00  0.00      D    O  
HETATM 2065  H1  HOH D 532      39.155  12.513 106.325  1.00  0.00      D    H  
HETATM 2066  H2  HOH D 532      40.241  11.307 106.501  1.00  0.00      D    H  
HETATM 2067  O   HOH D 533      20.781  26.531  72.541  1.00  0.00      D    O  
HETATM 2068  H1  HOH D 533      21.332  25.993  73.179  1.00  0.00      D    H  
HETATM 2069  H2  HOH D 533      21.384  27.022  71.912  1.00  0.00      D    H  
HETATM 2070  O   HOH D 534      48.293  18.956  92.355  1.00  0.00      D    O  
HETATM 2071  H1  HOH D 534      48.971  18.869  91.626  1.00  0.00      D    H  
HETATM 2072  H2  HOH D 534      48.717  18.731  93.233  1.00  0.00      D    H  
HETATM 2073  O   HOH D 535      23.959  23.437  91.918  1.00  0.00      D    O  
HETATM 2074  H1  HOH D 535      24.407  23.373  91.026  1.00  0.00      D    H  
HETATM 2075  H2  HOH D 535      23.354  22.651  92.044  1.00  0.00      D    H  
HETATM 2076  O   HOH D 536       7.974   1.713 114.040  1.00  0.00      D    O  
HETATM 2077  H1  HOH D 536       7.717   2.679 114.046  1.00  0.00      D    H  
HETATM 2078  H2  HOH D 536       8.583   1.535 113.266  1.00  0.00      D    H  
HETATM 2079  O   HOH D 537       3.865   5.512  48.061  1.00  0.00      D    O  
HETATM 2080  H1  HOH D 537       4.655   5.634  48.662  1.00  0.00      D    H  
HETATM 2081  H2  HOH D 537       4.099   4.874  47.328  1.00  0.00      D    H  
HETATM 2082  O   HOH D 538      18.124  42.672  75.856  1.00  0.00      D    O  
HETATM 2083  H1  HOH D 538      17.709  42.830  76.752  1.00  0.00      D    H  
HETATM 2084  H2  HOH D 538      19.076  42.390  75.975  1.00  0.00      D    H  
HETATM 2085  O   HOH D 539      14.028  30.022  45.443  1.00  0.00      D    O  
HETATM 2086  H1  HOH D 539      13.789  30.548  44.627  1.00  0.00      D    H  
HETATM 2087  H2  HOH D 539      14.864  29.502  45.272  1.00  0.00      D    H  
HETATM 2088  O   HOH D 540      48.739  40.723  30.132  1.00  0.00      D    O  
HETATM 2089  H1  HOH D 540      49.715  40.831  29.944  1.00  0.00      D    H  
HETATM 2090  H2  HOH D 540      48.617  40.318  31.038  1.00  0.00      D    H  
HETATM 2091  O   HOH D 541      35.901  41.638  80.376  1.00  0.00      D    O  
HETATM 2092  H1  HOH D 541      35.403  40.949  79.850  1.00  0.00      D    H  
HETATM 2093  H2  HOH D 541      36.414  42.227  79.751  1.00  0.00      D    H  
HETATM 2094  O   HOH D 542      43.209  41.988  60.791  1.00  0.00      D    O  
HETATM 2095  H1  HOH D 542      43.331  42.953  61.024  1.00  0.00      D    H  
HETATM 2096  H2  HOH D 542      42.871  41.493  61.591  1.00  0.00      D    H  
HETATM 2097  O   HOH D 543      26.008  30.237 118.014  1.00  0.00      D    O  
HETATM 2098  H1  HOH D 543      25.784  30.113 118.981  1.00  0.00      D    H  
HETATM 2099  H2  HOH D 543      26.987  30.084 117.876  1.00  0.00      D    H  
HETATM 2100  O   HOH D 544      37.719  30.755 118.096  1.00  0.00      D    O  
HETATM 2101  H1  HOH D 544      37.535  30.344 118.989  1.00  0.00      D    H  
HETATM 2102  H2  HOH D 544      37.490  31.728 118.122  1.00  0.00      D    H  
HETATM 2103  O   HOH D 545      37.087   0.309   3.071  1.00  0.00      D    O  
HETATM 2104  H1  HOH D 545      36.741  -0.630   3.066  1.00  0.00      D    H  
HETATM 2105  H2  HOH D 545      36.318   0.947   3.106  1.00  0.00      D    H  
HETATM 2106  O   HOH D 546      47.591  20.793   8.966  1.00  0.00      D    O  
HETATM 2107  H1  HOH D 546      47.228  20.001   9.458  1.00  0.00      D    H  
HETATM 2108  H2  HOH D 546      46.944  21.552   9.033  1.00  0.00      D    H  
HETATM 2109  O   HOH D 547      36.292   0.116 110.385  1.00  0.00      D    O  
HETATM 2110  H1  HOH D 547      35.362   0.484 110.360  1.00  0.00      D    H  
HETATM 2111  H2  HOH D 547      36.449  -0.449 109.575  1.00  0.00      D    H  
HETATM 2112  O   HOH D 548       5.027   5.255  99.505  1.00  0.00      D    O  
HETATM 2113  H1  HOH D 548       4.166   5.517  99.069  1.00  0.00      D    H  
HETATM 2114  H2  HOH D 548       4.845   4.933 100.435  1.00  0.00      D    H  
HETATM 2115  O   HOH D 549      34.638  39.000  94.406  1.00  0.00      D    O  
HETATM 2116  H1  HOH D 549      34.700  39.969  94.644  1.00  0.00      D    H  
HETATM 2117  H2  HOH D 549      34.469  38.464  95.234  1.00  0.00      D    H  
HETATM 2118  O   HOH D 550      21.621   8.081 102.755  1.00  0.00      D    O  
HETATM 2119  H1  HOH D 550      21.708   8.201 103.744  1.00  0.00      D    H  
HETATM 2120  H2  HOH D 550      21.711   7.111 102.529  1.00  0.00      D    H  
HETATM 2121  O   HOH D 551       7.870   1.315  71.398  1.00  0.00      D    O  
HETATM 2122  H1  HOH D 551       8.163   0.427  71.041  1.00  0.00      D    H  
HETATM 2123  H2  HOH D 551       8.541   1.646  72.061  1.00  0.00      D    H  
HETATM 2124  O   HOH D 552      10.169  22.623  25.488  1.00  0.00      D    O  
HETATM 2125  H1  HOH D 552      11.026  22.232  25.824  1.00  0.00      D    H  
HETATM 2126  H2  HOH D 552      10.032  23.526  25.894  1.00  0.00      D    H  
HETATM 2127  O   HOH D 553      46.648  11.257  88.938  1.00  0.00      D    O  
HETATM 2128  H1  HOH D 553      46.022  11.996  88.689  1.00  0.00      D    H  
HETATM 2129  H2  HOH D 553      47.114  11.489  89.792  1.00  0.00      D    H  
HETATM 2130  O   HOH D 554      27.618  19.089  85.787  1.00  0.00      D    O  
HETATM 2131  H1  HOH D 554      27.504  20.055  86.017  1.00  0.00      D    H  
HETATM 2132  H2  HOH D 554      26.927  18.548  86.266  1.00  0.00      D    H  
HETATM 2133  O   HOH D 555      17.361  13.689  34.963  1.00  0.00      D    O  
HETATM 2134  H1  HOH D 555      17.227  12.982  34.269  1.00  0.00      D    H  
HETATM 2135  H2  HOH D 555      18.055  14.336  34.650  1.00  0.00      D    H  
HETATM 2136  O   HOH D 556      47.106  32.122  17.963  1.00  0.00      D    O  
HETATM 2137  H1  HOH D 556      46.466  31.598  17.400  1.00  0.00      D    H  
HETATM 2138  H2  HOH D 556      47.222  33.036  17.572  1.00  0.00      D    H  
HETATM 2139  O   HOH D 557       2.351  27.787   6.968  1.00  0.00      D    O  
HETATM 2140  H1  HOH D 557       2.680  27.625   6.037  1.00  0.00      D    H  
HETATM 2141  H2  HOH D 557       1.808  28.626   6.988  1.00  0.00      D    H  
HETATM 2142  O   HOH D 558      39.273  37.425 115.010  1.00  0.00      D    O  
HETATM 2143  H1  HOH D 558      40.063  38.034 114.942  1.00  0.00      D    H  
HETATM 2144  H2  HOH D 558      38.951  37.402 115.956  1.00  0.00      D    H  
HETATM 2145  O   HOH D 559      48.359  17.776   6.718  1.00  0.00      D    O  
HETATM 2146  H1  HOH D 559      47.553  17.287   6.386  1.00  0.00      D    H  
HETATM 2147  H2  HOH D 559      48.243  18.757   6.561  1.00  0.00      D    H  
HETATM 2148  O   HOH D 560      40.346   2.235  48.439  1.00  0.00      D    O  
HETATM 2149  H1  HOH D 560      40.617   1.433  48.972  1.00  0.00      D    H  
HETATM 2150  H2  HOH D 560      39.815   2.855  49.017  1.00  0.00      D    H  
HETATM 2151  O   HOH D 561       6.976  19.767 115.333  1.00  0.00      D    O  
HETATM 2152  H1  HOH D 561       6.738  19.040 114.689  1.00  0.00      D    H  
HETATM 2153  H2  HOH D 561       7.779  19.494 115.862  1.00  0.00      D    H  
HETATM 2154  O   HOH D 562       2.489  15.274   5.519  1.00  0.00      D    O  
HETATM 2155  H1  HOH D 562       3.225  14.996   6.137  1.00  0.00      D    H  
HETATM 2156  H2  HOH D 562       2.166  16.185   5.775  1.00  0.00      D    H  
HETATM 2157  O   HOH D 563      22.151  22.364  61.991  1.00  0.00      D    O  
HETATM 2158  H1  HOH D 563      22.257  21.678  62.711  1.00  0.00      D    H  
HETATM 2159  H2  HOH D 563      23.045  22.750  61.764  1.00  0.00      D    H  
HETATM 2160  O   HOH D 564      47.581  38.044   7.899  1.00  0.00      D    O  
HETATM 2161  H1  HOH D 564      47.408  38.931   8.327  1.00  0.00      D    H  
HETATM 2162  H2  HOH D 564      47.777  38.175   6.928  1.00  0.00      D    H  
HETATM 2163  O   HOH D 565      42.652  12.044  40.571  1.00  0.00      D    O  
HETATM 2164  H1  HOH D 565      43.408  12.627  40.872  1.00  0.00      D    H  
HETATM 2165  H2  HOH D 565      42.933  11.524  39.765  1.00  0.00      D    H  
HETATM 2166  O   HOH D 566      41.745  22.671 109.545  1.00  0.00      D    O  
HETATM 2167  H1  HOH D 566      41.158  22.020 109.064  1.00  0.00      D    H  
HETATM 2168  H2  HOH D 566      42.499  22.180 109.982  1.00  0.00      D    H  
HETATM 2169  O   HOH D 567      46.172  40.547  11.542  1.00  0.00      D    O  
HETATM 2170  H1  HOH D 567      45.293  40.999  11.389  1.00  0.00      D    H  
HETATM 2171  H2  HOH D 567      46.325  39.866  10.826  1.00  0.00      D    H  
HETATM 2172  O   HOH D 568      43.871   8.617   8.972  1.00  0.00      D    O  
HETATM 2173  H1  HOH D 568      43.944   9.601   8.806  1.00  0.00      D    H  
HETATM 2174  H2  HOH D 568      44.728   8.280   9.361  1.00  0.00      D    H  
HETATM 2175  O   HOH D 569      30.917  22.985  19.079  1.00  0.00      D    O  
HETATM 2176  H1  HOH D 569      30.861  23.413  18.177  1.00  0.00      D    H  
HETATM 2177  H2  HOH D 569      30.086  22.454  19.248  1.00  0.00      D    H  
HETATM 2178  O   HOH D 570      29.206  12.876  34.579  1.00  0.00      D    O  
HETATM 2179  H1  HOH D 570      28.404  13.468  34.502  1.00  0.00      D    H  
HETATM 2180  H2  HOH D 570      29.923  13.205  33.964  1.00  0.00      D    H  
HETATM 2181  O   HOH D 571      19.687  31.361  82.284  1.00  0.00      D    O  
HETATM 2182  H1  HOH D 571      20.535  31.674  81.856  1.00  0.00      D    H  
HETATM 2183  H2  HOH D 571      19.868  31.107  83.235  1.00  0.00      D    H  
HETATM 2184  O   HOH D 572      35.311   8.998  75.100  1.00  0.00      D    O  
HETATM 2185  H1  HOH D 572      35.453   8.458  75.930  1.00  0.00      D    H  
HETATM 2186  H2  HOH D 572      36.035   8.793  74.441  1.00  0.00      D    H  
HETATM 2187  O   HOH D 573      17.690  14.217  54.537  1.00  0.00      D    O  
HETATM 2188  H1  HOH D 573      18.280  14.511  55.289  1.00  0.00      D    H  
HETATM 2189  H2  HOH D 573      18.254  13.944  53.758  1.00  0.00      D    H  
HETATM 2190  O   HOH D 574      29.389  35.128   3.125  1.00  0.00      D    O  
HETATM 2191  H1  HOH D 574      29.338  34.626   3.988  1.00  0.00      D    H  
HETATM 2192  H2  HOH D 574      28.528  35.613   2.970  1.00  0.00      D    H  
HETATM 2193  O   HOH D 575      25.042   1.396  30.529  1.00  0.00      D    O  
HETATM 2194  H1  HOH D 575      24.665   0.479  30.401  1.00  0.00      D    H  
HETATM 2195  H2  HOH D 575      24.528   2.049  29.972  1.00  0.00      D    H  
HETATM 2196  O   HOH D 576      41.447  16.224  18.093  1.00  0.00      D    O  
HETATM 2197  H1  HOH D 576      40.636  15.648  17.987  1.00  0.00      D    H  
HETATM 2198  H2  HOH D 576      41.237  17.154  17.792  1.00  0.00      D    H  
HETATM 2199  O   HOH D 577      11.529  26.431  39.837  1.00  0.00      D    O  
HETATM 2200  H1  HOH D 577      11.145  25.991  39.024  1.00  0.00      D    H  
HETATM 2201  H2  HOH D 577      12.418  26.024  40.047  1.00  0.00      D    H  
HETATM 2202  O   HOH D 578      32.790  38.532  26.215  1.00  0.00      D    O  
HETATM 2203  H1  HOH D 578      33.640  38.915  26.575  1.00  0.00      D    H  
HETATM 2204  H2  HOH D 578      32.095  38.527  26.934  1.00  0.00      D    H  
HETATM 2205  O   HOH D 579      20.654  37.514  15.915  1.00  0.00      D    O  
HETATM 2206  H1  HOH D 579      20.096  36.878  16.449  1.00  0.00      D    H  
HETATM 2207  H2  HOH D 579      20.057  38.146  15.421  1.00  0.00      D    H  
HETATM 2208  O   HOH D 580      39.003  15.636   3.139  1.00  0.00      D    O  
HETATM 2209  H1  HOH D 580      38.483  15.853   3.965  1.00  0.00      D    H  
HETATM 2210  H2  HOH D 580      39.389  14.717   3.220  1.00  0.00      D    H  
HETATM 2211  O   HOH D 581      11.575   4.206  61.371  1.00  0.00      D    O  
HETATM 2212  H1  HOH D 581      12.150   3.430  61.630  1.00  0.00      D    H  
HETATM 2213  H2  HOH D 581      11.762   4.457  60.421  1.00  0.00      D    H  
HETATM 2214  O   HOH D 582      24.606  14.845  43.238  1.00  0.00      D    O  
HETATM 2215  H1  HOH D 582      24.428  15.226  42.330  1.00  0.00      D    H  
HETATM 2216  H2  HOH D 582      24.140  15.398  43.929  1.00  0.00      D    H  
HETATM 2217  O   HOH D 583      12.130  19.087  47.894  1.00  0.00      D    O  
HETATM 2218  H1  HOH D 583      12.072  20.061  47.675  1.00  0.00      D    H  
HETATM 2219  H2  HOH D 583      11.985  18.549  47.064  1.00  0.00      D    H  
HETATM 2220  O   HOH D 584      35.079  22.784  33.341  1.00  0.00      D    O  
HETATM 2221  H1  HOH D 584      36.043  22.781  33.610  1.00  0.00      D    H  
HETATM 2222  H2  HOH D 584      34.926  22.086  32.642  1.00  0.00      D    H  
HETATM 2223  O   HOH D 585      41.411  22.450  49.429  1.00  0.00      D    O  
HETATM 2224  H1  HOH D 585      42.125  21.898  48.998  1.00  0.00      D    H  
HETATM 2225  H2  HOH D 585      40.953  23.004  48.733  1.00  0.00      D    H  
HETATM 2226  O   HOH D 586      32.926   0.953 104.826  1.00  0.00      D    O  
HETATM 2227  H1  HOH D 586      32.496   1.849 104.935  1.00  0.00      D    H  
HETATM 2228  H2  HOH D 586      32.506   0.302 105.459  1.00  0.00      D    H  
HETATM 2229  O   HOH D 587      37.740  42.471 102.914  1.00  0.00      D    O  
HETATM 2230  H1  HOH D 587      38.567  42.174 103.392  1.00  0.00      D    H  
HETATM 2231  H2  HOH D 587      37.970  42.717 101.972  1.00  0.00      D    H  
HETATM 2232  O   HOH D 588      11.303   5.478  45.286  1.00  0.00      D    O  
HETATM 2233  H1  HOH D 588      11.323   5.954  46.166  1.00  0.00      D    H  
HETATM 2234  H2  HOH D 588      11.742   4.585  45.381  1.00  0.00      D    H  
HETATM 2235  O   HOH D 589      44.585  39.062  13.484  1.00  0.00      D    O  
HETATM 2236  H1  HOH D 589      44.939  38.136  13.355  1.00  0.00      D    H  
HETATM 2237  H2  HOH D 589      45.002  39.675  12.813  1.00  0.00      D    H  
HETATM 2238  O   HOH D 590      38.358  39.890   5.752  1.00  0.00      D    O  
HETATM 2239  H1  HOH D 590      38.704  38.952   5.714  1.00  0.00      D    H  
HETATM 2240  H2  HOH D 590      38.013  40.080   6.671  1.00  0.00      D    H  
HETATM 2241  O   HOH D 591      29.033  11.635  57.020  1.00  0.00      D    O  
HETATM 2242  H1  HOH D 591      29.480  12.133  56.277  1.00  0.00      D    H  
HETATM 2243  H2  HOH D 591      28.269  12.176  57.372  1.00  0.00      D    H  
HETATM 2244  O   HOH D 592      32.741  14.625  63.061  1.00  0.00      D    O  
HETATM 2245  H1  HOH D 592      31.829  14.262  62.870  1.00  0.00      D    H  
HETATM 2246  H2  HOH D 592      32.661  15.553  63.424  1.00  0.00      D    H  
HETATM 2247  O   HOH D 593      26.555  23.416  11.360  1.00  0.00      D    O  
HETATM 2248  H1  HOH D 593      27.273  24.107  11.282  1.00  0.00      D    H  
HETATM 2249  H2  HOH D 593      25.900  23.693  12.064  1.00  0.00      D    H  
HETATM 2250  O   HOH D 594      13.444   3.386  79.435  1.00  0.00      D    O  
HETATM 2251  H1  HOH D 594      14.196   3.929  79.059  1.00  0.00      D    H  
HETATM 2252  H2  HOH D 594      13.095   3.828  80.261  1.00  0.00      D    H  
HETATM 2253  O   HOH D 595      14.437  13.882  14.119  1.00  0.00      D    O  
HETATM 2254  H1  HOH D 595      14.652  14.472  13.341  1.00  0.00      D    H  
HETATM 2255  H2  HOH D 595      13.664  14.265  14.624  1.00  0.00      D    H  
HETATM 2256  O   HOH D 596      20.322  30.307  19.977  1.00  0.00      D    O  
HETATM 2257  H1  HOH D 596      19.501  29.750  19.852  1.00  0.00      D    H  
HETATM 2258  H2  HOH D 596      20.687  30.567  19.083  1.00  0.00      D    H  
HETATM 2259  O   HOH D 597      44.564  35.404 108.556  1.00  0.00      D    O  
HETATM 2260  H1  HOH D 597      44.818  35.752 107.653  1.00  0.00      D    H  
HETATM 2261  H2  HOH D 597      43.763  34.811 108.471  1.00  0.00      D    H  
HETATM 2262  O   HOH D 598      48.305  14.743   5.338  1.00  0.00      D    O  
HETATM 2263  H1  HOH D 598      48.932  15.157   5.998  1.00  0.00      D    H  
HETATM 2264  H2  HOH D 598      47.484  14.425   5.814  1.00  0.00      D    H  
HETATM 2265  O   HOH D 599      39.276  21.192  87.372  1.00  0.00      D    O  
HETATM 2266  H1  HOH D 599      38.944  21.492  88.266  1.00  0.00      D    H  
HETATM 2267  H2  HOH D 599      38.927  21.805  86.664  1.00  0.00      D    H  
HETATM 2268  O   HOH D 600      36.815  19.634  71.953  1.00  0.00      D    O  
HETATM 2269  H1  HOH D 600      35.958  19.427  72.424  1.00  0.00      D    H  
HETATM 2270  H2  HOH D 600      37.499  18.944  72.187  1.00  0.00      D    H  
HETATM 2271  O   HOH D 601      47.412   3.218  15.234  1.00  0.00      D    O  
HETATM 2272  H1  HOH D 601      46.914   2.351  15.229  1.00  0.00      D    H  
HETATM 2273  H2  HOH D 601      48.092   3.208  15.967  1.00  0.00      D    H  
HETATM 2274  O   HOH D 602      16.631  33.014  72.024  1.00  0.00      D    O  
HETATM 2275  H1  HOH D 602      16.717  32.396  72.805  1.00  0.00      D    H  
HETATM 2276  H2  HOH D 602      17.521  33.425  71.825  1.00  0.00      D    H  
HETATM 2277  O   HOH D 603      21.723   8.008  33.501  1.00  0.00      D    O  
HETATM 2278  H1  HOH D 603      22.246   7.781  34.323  1.00  0.00      D    H  
HETATM 2279  H2  HOH D 603      22.243   8.655  32.943  1.00  0.00      D    H  
HETATM 2280  O   HOH D 604      45.023  28.682   8.485  1.00  0.00      D    O  
HETATM 2281  H1  HOH D 604      44.413  28.880   9.252  1.00  0.00      D    H  
HETATM 2282  H2  HOH D 604      44.675  27.896   7.975  1.00  0.00      D    H  
HETATM 2283  O   HOH D 605      12.198  -0.015  71.279  1.00  0.00      D    O  
HETATM 2284  H1  HOH D 605      11.651   0.518  70.633  1.00  0.00      D    H  
HETATM 2285  H2  HOH D 605      12.924   0.560  71.654  1.00  0.00      D    H  
HETATM 2286  O   HOH D 606      26.433  14.873  69.194  1.00  0.00      D    O  
HETATM 2287  H1  HOH D 606      27.049  14.744  68.417  1.00  0.00      D    H  
HETATM 2288  H2  HOH D 606      26.302  15.850  69.357  1.00  0.00      D    H  
HETATM 2289  O   HOH D 607      38.380   7.937  47.115  1.00  0.00      D    O  
HETATM 2290  H1  HOH D 607      39.030   7.384  47.636  1.00  0.00      D    H  
HETATM 2291  H2  HOH D 607      37.468   7.533  47.185  1.00  0.00      D    H  
HETATM 2292  O   HOH D 608       6.904  23.845  53.809  1.00  0.00      D    O  
HETATM 2293  H1  HOH D 608       7.140  24.815  53.750  1.00  0.00      D    H  
HETATM 2294  H2  HOH D 608       6.149  23.725  54.454  1.00  0.00      D    H  
HETATM 2295  O   HOH D 609      35.288  28.525  11.143  1.00  0.00      D    O  
HETATM 2296  H1  HOH D 609      35.186  29.103  10.334  1.00  0.00      D    H  
HETATM 2297  H2  HOH D 609      34.456  27.986  11.274  1.00  0.00      D    H  
HETATM 2298  O   HOH D 610      17.805  24.149 115.521  1.00  0.00      D    O  
HETATM 2299  H1  HOH D 610      18.539  24.811 115.675  1.00  0.00      D    H  
HETATM 2300  H2  HOH D 610      17.304  24.003 116.374  1.00  0.00      D    H  
HETATM 2301  O   HOH D 611      38.440  17.472 111.166  1.00  0.00      D    O  
HETATM 2302  H1  HOH D 611      38.530  16.488 111.323  1.00  0.00      D    H  
HETATM 2303  H2  HOH D 611      39.038  17.745 110.412  1.00  0.00      D    H  
HETATM 2304  O   HOH D 612       3.840   8.828  69.620  1.00  0.00      D    O  
HETATM 2305  H1  HOH D 612       2.875   8.765  69.365  1.00  0.00      D    H  
HETATM 2306  H2  HOH D 612       4.275   7.935  69.505  1.00  0.00      D    H  
HETATM 2307  O   HOH D 613      42.206  20.644  57.234  1.00  0.00      D    O  
HETATM 2308  H1  HOH D 613      43.116  20.509  57.627  1.00  0.00      D    H  
HETATM 2309  H2  HOH D 613      42.192  21.497  56.711  1.00  0.00      D    H  
HETATM 2310  O   HOH D 614      19.578   8.578  94.393  1.00  0.00      D    O  
HETATM 2311  H1  HOH D 614      20.105   7.979  93.791  1.00  0.00      D    H  
HETATM 2312  H2  HOH D 614      20.196   9.032  95.035  1.00  0.00      D    H  
HETATM 2313  O   HOH D 615      38.605  25.366 107.581  1.00  0.00      D    O  
HETATM 2314  H1  HOH D 615      38.564  24.831 108.424  1.00  0.00      D    H  
HETATM 2315  H2  HOH D 615      38.699  24.749 106.799  1.00  0.00      D    H  
HETATM 2316  O   HOH D 616      14.363   8.718  34.936  1.00  0.00      D    O  
HETATM 2317  H1  HOH D 616      14.673   8.477  35.856  1.00  0.00      D    H  
HETATM 2318  H2  HOH D 616      13.609   8.116  34.670  1.00  0.00      D    H  
HETATM 2319  O   HOH D 617      46.942  12.597   9.932  1.00  0.00      D    O  
HETATM 2320  H1  HOH D 617      46.089  12.075   9.969  1.00  0.00      D    H  
HETATM 2321  H2  HOH D 617      47.414  12.528  10.811  1.00  0.00      D    H  
HETATM 2322  O   HOH D 618      24.977   9.204 100.194  1.00  0.00      D    O  
HETATM 2323  H1  HOH D 618      25.251   8.786  99.328  1.00  0.00      D    H  
HETATM 2324  H2  HOH D 618      25.309   8.645 100.954  1.00  0.00      D    H  
HETATM 2325  O   HOH D 619      27.646  11.894  98.035  1.00  0.00      D    O  
HETATM 2326  H1  HOH D 619      27.357  11.658  98.963  1.00  0.00      D    H  
HETATM 2327  H2  HOH D 619      27.191  11.290  97.380  1.00  0.00      D    H  
HETATM 2328  O   HOH D 620       6.076  13.696  76.827  1.00  0.00      D    O  
HETATM 2329  H1  HOH D 620       6.988  14.066  76.651  1.00  0.00      D    H  
HETATM 2330  H2  HOH D 620       6.105  12.698  76.769  1.00  0.00      D    H  
HETATM 2331  O   HOH D 621      33.876   2.471  27.804  1.00  0.00      D    O  
HETATM 2332  H1  HOH D 621      33.224   2.781  28.496  1.00  0.00      D    H  
HETATM 2333  H2  HOH D 621      33.643   1.540  27.521  1.00  0.00      D    H  
HETATM 2334  O   HOH D 622      12.131  35.063  92.372  1.00  0.00      D    O  
HETATM 2335  H1  HOH D 622      11.271  35.008  91.864  1.00  0.00      D    H  
HETATM 2336  H2  HOH D 622      12.371  34.157  92.720  1.00  0.00      D    H  
HETATM 2337  O   HOH D 623       2.878   2.455  63.874  1.00  0.00      D    O  
HETATM 2338  H1  HOH D 623       2.114   1.931  63.497  1.00  0.00      D    H  
HETATM 2339  H2  HOH D 623       3.678   2.349  63.284  1.00  0.00      D    H  
HETATM 2340  O   HOH D 624      25.057  18.823  35.566  1.00  0.00      D    O  
HETATM 2341  H1  HOH D 624      24.596  19.535  35.037  1.00  0.00      D    H  
HETATM 2342  H2  HOH D 624      25.023  17.959  35.063  1.00  0.00      D    H  
HETATM 2343  O   HOH D 625       3.499  19.023  88.267  1.00  0.00      D    O  
HETATM 2344  H1  HOH D 625       2.877  18.774  87.524  1.00  0.00      D    H  
HETATM 2345  H2  HOH D 625       3.023  19.616  88.916  1.00  0.00      D    H  
HETATM 2346  O   HOH D 626      47.558   4.736  82.784  1.00  0.00      D    O  
HETATM 2347  H1  HOH D 626      46.972   4.900  81.990  1.00  0.00      D    H  
HETATM 2348  H2  HOH D 626      47.222   3.941  83.287  1.00  0.00      D    H  
HETATM 2349  O   HOH D 627      30.067  40.814  51.127  1.00  0.00      D    O  
HETATM 2350  H1  HOH D 627      29.266  41.201  50.670  1.00  0.00      D    H  
HETATM 2351  H2  HOH D 627      30.677  40.411  50.445  1.00  0.00      D    H  
HETATM 2352  O   HOH D 628      16.419  38.963 112.428  1.00  0.00      D    O  
HETATM 2353  H1  HOH D 628      15.527  39.037 111.983  1.00  0.00      D    H  
HETATM 2354  H2  HOH D 628      17.091  39.502 111.920  1.00  0.00      D    H  
HETATM 2355  O   HOH D 629      34.544  42.068  18.173  1.00  0.00      D    O  
HETATM 2356  H1  HOH D 629      33.691  41.602  17.938  1.00  0.00      D    H  
HETATM 2357  H2  HOH D 629      34.966  41.614  18.958  1.00  0.00      D    H  
HETATM 2358  O   HOH D 630      21.913  31.165  53.444  1.00  0.00      D    O  
HETATM 2359  H1  HOH D 630      21.842  31.910  54.106  1.00  0.00      D    H  
HETATM 2360  H2  HOH D 630      22.163  31.536  52.550  1.00  0.00      D    H  
HETATM 2361  O   HOH D 631       7.609  13.939  72.165  1.00  0.00      D    O  
HETATM 2362  H1  HOH D 631       7.781  13.016  71.820  1.00  0.00      D    H  
HETATM 2363  H2  HOH D 631       7.159  14.481  71.455  1.00  0.00      D    H  
HETATM 2364  O   HOH D 632      43.390   9.126  94.353  1.00  0.00      D    O  
HETATM 2365  H1  HOH D 632      44.197   9.709  94.450  1.00  0.00      D    H  
HETATM 2366  H2  HOH D 632      43.481   8.566  93.530  1.00  0.00      D    H  
HETATM 2367  O   HOH D 633      37.855  31.343  85.534  1.00  0.00      D    O  
HETATM 2368  H1  HOH D 633      37.795  30.531  86.115  1.00  0.00      D    H  
HETATM 2369  H2  HOH D 633      37.948  32.157  86.108  1.00  0.00      D    H  
HETATM 2370  O   HOH D 634      10.338  42.059  89.938  1.00  0.00      D    O  
HETATM 2371  H1  HOH D 634      11.150  41.901  89.376  1.00  0.00      D    H  
HETATM 2372  H2  HOH D 634      10.585  41.999  90.905  1.00  0.00      D    H  
HETATM 2373  O   HOH D 635      11.051  11.426  75.794  1.00  0.00      D    O  
HETATM 2374  H1  HOH D 635      10.541  11.221  74.959  1.00  0.00      D    H  
HETATM 2375  H2  HOH D 635      10.936  12.393  76.025  1.00  0.00      D    H  
HETATM 2376  O   HOH D 636      44.778  23.583  67.919  1.00  0.00      D    O  
HETATM 2377  H1  HOH D 636      44.995  23.873  68.851  1.00  0.00      D    H  
HETATM 2378  H2  HOH D 636      44.538  22.612  67.918  1.00  0.00      D    H  
HETATM 2379  O   HOH D 637      42.696  29.839 112.791  1.00  0.00      D    O  
HETATM 2380  H1  HOH D 637      42.696  30.706 112.294  1.00  0.00      D    H  
HETATM 2381  H2  HOH D 637      42.871  29.089 112.154  1.00  0.00      D    H  
HETATM 2382  O   HOH D 638       2.189  12.927  32.497  1.00  0.00      D    O  
HETATM 2383  H1  HOH D 638       1.551  12.204  32.231  1.00  0.00      D    H  
HETATM 2384  H2  HOH D 638       3.008  12.877  31.925  1.00  0.00      D    H  
HETATM 2385  O   HOH D 639      33.536  10.353  94.230  1.00  0.00      D    O  
HETATM 2386  H1  HOH D 639      33.978   9.783  94.922  1.00  0.00      D    H  
HETATM 2387  H2  HOH D 639      34.233  10.780  93.653  1.00  0.00      D    H  
HETATM 2388  O   HOH D 640      19.277  22.499 112.019  1.00  0.00      D    O  
HETATM 2389  H1  HOH D 640      19.145  22.566 113.008  1.00  0.00      D    H  
HETATM 2390  H2  HOH D 640      20.132  22.017 111.829  1.00  0.00      D    H  
HETATM 2391  O   HOH D 641       1.486  37.236  74.715  1.00  0.00      D    O  
HETATM 2392  H1  HOH D 641       0.578  37.348  74.311  1.00  0.00      D    H  
HETATM 2393  H2  HOH D 641       1.734  38.067  75.212  1.00  0.00      D    H  
HETATM 2394  O   HOH D 642      46.764  15.985 109.984  1.00  0.00      D    O  
HETATM 2395  H1  HOH D 642      46.183  16.167 110.777  1.00  0.00      D    H  
HETATM 2396  H2  HOH D 642      47.592  16.543 110.043  1.00  0.00      D    H  
HETATM 2397  O   HOH D 643      14.021  10.334  96.543  1.00  0.00      D    O  
HETATM 2398  H1  HOH D 643      15.013  10.414  96.644  1.00  0.00      D    H  
HETATM 2399  H2  HOH D 643      13.751  10.653  95.635  1.00  0.00      D    H  
HETATM 2400  O   HOH D 644      41.286  35.854 117.993  1.00  0.00      D    O  
HETATM 2401  H1  HOH D 644      40.293  35.824 117.882  1.00  0.00      D    H  
HETATM 2402  H2  HOH D 644      41.514  35.819 118.965  1.00  0.00      D    H  
HETATM 2403  O   HOH D 645      44.949  41.708  75.622  1.00  0.00      D    O  
HETATM 2404  H1  HOH D 645      44.018  42.038  75.777  1.00  0.00      D    H  
HETATM 2405  H2  HOH D 645      45.522  42.464  75.306  1.00  0.00      D    H  
HETATM 2406  O   HOH D 646      21.136  16.322  14.181  1.00  0.00      D    O  
HETATM 2407  H1  HOH D 646      21.406  17.267  14.369  1.00  0.00      D    H  
HETATM 2408  H2  HOH D 646      20.172  16.298  13.916  1.00  0.00      D    H  
HETATM 2409  O   HOH D 647      37.624  18.865   2.959  1.00  0.00      D    O  
HETATM 2410  H1  HOH D 647      37.561  18.243   3.740  1.00  0.00      D    H  
HETATM 2411  H2  HOH D 647      36.838  19.483   2.961  1.00  0.00      D    H  
HETATM 2412  O   HOH D 648      19.309  35.158  87.313  1.00  0.00      D    O  
HETATM 2413  H1  HOH D 648      18.874  34.954  86.436  1.00  0.00      D    H  
HETATM 2414  H2  HOH D 648      19.248  36.140  87.494  1.00  0.00      D    H  
HETATM 2415  O   HOH D 649       0.416  14.478  33.729  1.00  0.00      D    O  
HETATM 2416  H1  HOH D 649      -0.114  13.825  34.269  1.00  0.00      D    H  
HETATM 2417  H2  HOH D 649       1.096  13.987  33.184  1.00  0.00      D    H  
HETATM 2418  O   HOH D 650      42.107  18.090  43.081  1.00  0.00      D    O  
HETATM 2419  H1  HOH D 650      42.199  18.492  43.992  1.00  0.00      D    H  
HETATM 2420  H2  HOH D 650      42.692  18.584  42.438  1.00  0.00      D    H  
HETATM 2421  O   HOH D 651       5.757  40.935  46.921  1.00  0.00      D    O  
HETATM 2422  H1  HOH D 651       6.203  41.521  47.597  1.00  0.00      D    H  
HETATM 2423  H2  HOH D 651       6.029  41.221  46.002  1.00  0.00      D    H  
HETATM 2424  O   HOH D 652      43.983  40.235  58.895  1.00  0.00      D    O  
HETATM 2425  H1  HOH D 652      43.869  40.918  59.617  1.00  0.00      D    H  
HETATM 2426  H2  HOH D 652      43.213  39.598  58.914  1.00  0.00      D    H  
HETATM 2427  O   HOH D 653      43.953  19.586  78.492  1.00  0.00      D    O  
HETATM 2428  H1  HOH D 653      43.055  19.203  78.275  1.00  0.00      D    H  
HETATM 2429  H2  HOH D 653      44.272  19.213  79.363  1.00  0.00      D    H  
HETATM 2430  O   HOH D 654      38.026  25.818  81.341  1.00  0.00      D    O  
HETATM 2431  H1  HOH D 654      37.101  26.096  81.082  1.00  0.00      D    H  
HETATM 2432  H2  HOH D 654      38.443  26.532  81.904  1.00  0.00      D    H  
HETATM 2433  O   HOH D 655      27.367  25.971  91.333  1.00  0.00      D    O  
HETATM 2434  H1  HOH D 655      28.043  26.515  90.835  1.00  0.00      D    H  
HETATM 2435  H2  HOH D 655      27.233  25.098  90.865  1.00  0.00      D    H  
HETATM 2436  O   HOH D 656       8.868  27.119  56.234  1.00  0.00      D    O  
HETATM 2437  H1  HOH D 656       9.867  27.155  56.217  1.00  0.00      D    H  
HETATM 2438  H2  HOH D 656       8.501  27.691  55.500  1.00  0.00      D    H  
HETATM 2439  O   HOH D 657      27.120   8.265  71.563  1.00  0.00      D    O  
HETATM 2440  H1  HOH D 657      26.328   8.536  71.016  1.00  0.00      D    H  
HETATM 2441  H2  HOH D 657      26.826   7.651  72.294  1.00  0.00      D    H  
HETATM 2442  O   HOH D 658      37.709  38.319  45.394  1.00  0.00      D    O  
HETATM 2443  H1  HOH D 658      37.514  38.949  46.146  1.00  0.00      D    H  
HETATM 2444  H2  HOH D 658      36.861  37.878  45.101  1.00  0.00      D    H  
HETATM 2445  O   HOH D 659      18.896  24.840  94.866  1.00  0.00      D    O  
HETATM 2446  H1  HOH D 659      19.579  25.363  94.356  1.00  0.00      D    H  
HETATM 2447  H2  HOH D 659      18.611  25.360  95.671  1.00  0.00      D    H  
HETATM 2448  O   HOH D 660      28.320  13.736 116.469  1.00  0.00      D    O  
HETATM 2449  H1  HOH D 660      28.449  12.865 116.944  1.00  0.00      D    H  
HETATM 2450  H2  HOH D 660      27.728  14.329 117.015  1.00  0.00      D    H  
HETATM 2451  O   HOH D 661      12.670   4.341  22.940  1.00  0.00      D    O  
HETATM 2452  H1  HOH D 661      13.558   4.733  22.700  1.00  0.00      D    H  
HETATM 2453  H2  HOH D 661      11.977   5.062  22.937  1.00  0.00      D    H  
HETATM 2454  O   HOH D 662      40.625  27.818  80.329  1.00  0.00      D    O  
HETATM 2455  H1  HOH D 662      40.021  27.729  79.537  1.00  0.00      D    H  
HETATM 2456  H2  HOH D 662      40.162  27.469  81.143  1.00  0.00      D    H  
HETATM 2457  O   HOH D 663      35.375  11.459  92.461  1.00  0.00      D    O  
HETATM 2458  H1  HOH D 663      36.318  11.134  92.384  1.00  0.00      D    H  
HETATM 2459  H2  HOH D 663      35.375  12.438  92.663  1.00  0.00      D    H  
HETATM 2460  O   HOH D 664      10.121  11.724 114.670  1.00  0.00      D    O  
HETATM 2461  H1  HOH D 664      10.074  11.481 115.639  1.00  0.00      D    H  
HETATM 2462  H2  HOH D 664       9.548  11.098 114.141  1.00  0.00      D    H  
HETATM 2463  O   HOH D 665      36.042  28.555  73.819  1.00  0.00      D    O  
HETATM 2464  H1  HOH D 665      36.298  28.263  74.741  1.00  0.00      D    H  
HETATM 2465  H2  HOH D 665      35.064  28.401  73.680  1.00  0.00      D    H  
HETATM 2466  O   HOH D 666       2.287   1.470  46.007  1.00  0.00      D    O  
HETATM 2467  H1  HOH D 666       3.057   1.245  45.410  1.00  0.00      D    H  
HETATM 2468  H2  HOH D 666       2.126   2.457  45.986  1.00  0.00      D    H  
HETATM 2469  O   HOH D 667      37.203   1.312  80.972  1.00  0.00      D    O  
HETATM 2470  H1  HOH D 667      36.967   2.077  80.374  1.00  0.00      D    H  
HETATM 2471  H2  HOH D 667      37.058   0.451  80.485  1.00  0.00      D    H  
HETATM 2472  O   HOH D 668       2.307  28.912  84.268  1.00  0.00      D    O  
HETATM 2473  H1  HOH D 668       2.679  28.617  83.388  1.00  0.00      D    H  
HETATM 2474  H2  HOH D 668       1.752  28.178  84.659  1.00  0.00      D    H  
HETATM 2475  O   HOH D 669       1.490  40.646 115.977  1.00  0.00      D    O  
HETATM 2476  H1  HOH D 669       1.053  41.537 116.096  1.00  0.00      D    H  
HETATM 2477  H2  HOH D 669       1.864  40.338 116.852  1.00  0.00      D    H  
HETATM 2478  O   HOH D 670      11.197   2.165  22.865  1.00  0.00      D    O  
HETATM 2479  H1  HOH D 670      11.759   2.992  22.849  1.00  0.00      D    H  
HETATM 2480  H2  HOH D 670      11.718   1.417  23.277  1.00  0.00      D    H  
HETATM 2481  O   HOH D 671      17.249  35.496  66.170  1.00  0.00      D    O  
HETATM 2482  H1  HOH D 671      16.676  35.777  65.400  1.00  0.00      D    H  
HETATM 2483  H2  HOH D 671      17.269  34.498  66.224  1.00  0.00      D    H  
HETATM 2484  O   HOH D 672       8.356  11.278  55.846  1.00  0.00      D    O  
HETATM 2485  H1  HOH D 672       7.517  10.852  55.508  1.00  0.00      D    H  
HETATM 2486  H2  HOH D 672       8.724  10.737  56.603  1.00  0.00      D    H  
HETATM 2487  O   HOH D 673      19.945  28.454  90.247  1.00  0.00      D    O  
HETATM 2488  H1  HOH D 673      19.698  28.091  91.146  1.00  0.00      D    H  
HETATM 2489  H2  HOH D 673      19.203  29.029  89.904  1.00  0.00      D    H  
HETATM 2490  O   HOH D 674      18.937  20.436  38.756  1.00  0.00      D    O  
HETATM 2491  H1  HOH D 674      19.929  20.542  38.687  1.00  0.00      D    H  
HETATM 2492  H2  HOH D 674      18.651  19.630  38.238  1.00  0.00      D    H  
HETATM 2493  O   HOH D 675       0.593  20.504  98.831  1.00  0.00      D    O  
HETATM 2494  H1  HOH D 675       0.926  19.655  99.241  1.00  0.00      D    H  
HETATM 2495  H2  HOH D 675       1.151  20.730  98.032  1.00  0.00      D    H  
HETATM 2496  O   HOH D 676      10.051  15.625 102.350  1.00  0.00      D    O  
HETATM 2497  H1  HOH D 676       9.376  15.755 103.077  1.00  0.00      D    H  
HETATM 2498  H2  HOH D 676       9.609  15.207 101.556  1.00  0.00      D    H  
HETATM 2499  O   HOH D 677      15.276  13.861  69.483  1.00  0.00      D    O  
HETATM 2500  H1  HOH D 677      16.046  14.286  69.005  1.00  0.00      D    H  
HETATM 2501  H2  HOH D 677      15.598  13.059  69.985  1.00  0.00      D    H  
HETATM 2502  O   HOH D 678       9.824  20.274  57.202  1.00  0.00      D    O  
HETATM 2503  H1  HOH D 678      10.560  20.703  56.678  1.00  0.00      D    H  
HETATM 2504  H2  HOH D 678       9.047  20.094  56.599  1.00  0.00      D    H  
HETATM 2505  O   HOH D 679      13.102  41.656  52.325  1.00  0.00      D    O  
HETATM 2506  H1  HOH D 679      13.148  41.202  53.215  1.00  0.00      D    H  
HETATM 2507  H2  HOH D 679      13.654  41.149  51.663  1.00  0.00      D    H  
HETATM 2508  O   HOH D 680      48.087   7.099 111.291  1.00  0.00      D    O  
HETATM 2509  H1  HOH D 680      48.683   6.335 111.045  1.00  0.00      D    H  
HETATM 2510  H2  HOH D 680      47.753   6.973 112.225  1.00  0.00      D    H  
HETATM 2511  O   HOH D 681      37.957   0.998  67.211  1.00  0.00      D    O  
HETATM 2512  H1  HOH D 681      37.035   0.937  66.830  1.00  0.00      D    H  
HETATM 2513  H2  HOH D 681      37.908   0.967  68.210  1.00  0.00      D    H  
HETATM 2514  O   HOH D 682      32.744  10.744  68.667  1.00  0.00      D    O  
HETATM 2515  H1  HOH D 682      33.170  11.642  68.779  1.00  0.00      D    H  
HETATM 2516  H2  HOH D 682      31.752  10.832  68.760  1.00  0.00      D    H  
HETATM 2517  O   HOH D 683      22.178  32.293  91.338  1.00  0.00      D    O  
HETATM 2518  H1  HOH D 683      22.492  33.093  91.848  1.00  0.00      D    H  
HETATM 2519  H2  HOH D 683      22.391  31.463  91.854  1.00  0.00      D    H  
HETATM 2520  O   HOH D 684      26.288  15.429   3.391  1.00  0.00      D    O  
HETATM 2521  H1  HOH D 684      26.003  15.131   4.302  1.00  0.00      D    H  
HETATM 2522  H2  HOH D 684      26.069  16.397   3.272  1.00  0.00      D    H  
HETATM 2523  O   HOH D 685      18.166   1.012  10.243  1.00  0.00      D    O  
HETATM 2524  H1  HOH D 685      18.014   0.052  10.476  1.00  0.00      D    H  
HETATM 2525  H2  HOH D 685      19.134   1.234  10.361  1.00  0.00      D    H  
HETATM 2526  O   HOH D 686      35.323  14.046  19.644  1.00  0.00      D    O  
HETATM 2527  H1  HOH D 686      35.649  14.965  19.869  1.00  0.00      D    H  
HETATM 2528  H2  HOH D 686      35.205  13.519  20.486  1.00  0.00      D    H  
HETATM 2529  O   HOH D 687       6.908  23.917  50.433  1.00  0.00      D    O  
HETATM 2530  H1  HOH D 687       5.922  24.082  50.395  1.00  0.00      D    H  
HETATM 2531  H2  HOH D 687       7.289  24.361  51.244  1.00  0.00      D    H  
HETATM 2532  O   HOH D 688      46.598  15.500  63.142  1.00  0.00      D    O  
HETATM 2533  H1  HOH D 688      45.649  15.622  63.433  1.00  0.00      D    H  
HETATM 2534  H2  HOH D 688      46.618  15.161  62.202  1.00  0.00      D    H  
HETATM 2535  O   HOH D 689      26.587  29.584  24.891  1.00  0.00      D    O  
HETATM 2536  H1  HOH D 689      25.961  30.363  24.853  1.00  0.00      D    H  
HETATM 2537  H2  HOH D 689      26.747  29.330  25.845  1.00  0.00      D    H  
HETATM 2538  O   HOH D 690       1.498  23.506  92.051  1.00  0.00      D    O  
HETATM 2539  H1  HOH D 690       1.322  24.061  91.238  1.00  0.00      D    H  
HETATM 2540  H2  HOH D 690       1.204  22.565  91.882  1.00  0.00      D    H  
HETATM 2541  O   HOH D 691      43.243   9.664  30.445  1.00  0.00      D    O  
HETATM 2542  H1  HOH D 691      43.069   8.769  30.034  1.00  0.00      D    H  
HETATM 2543  H2  HOH D 691      44.185   9.701  30.778  1.00  0.00      D    H  
HETATM 2544  O   HOH D 692      47.949  12.026  80.624  1.00  0.00      D    O  
HETATM 2545  H1  HOH D 692      47.579  11.814  79.719  1.00  0.00      D    H  
HETATM 2546  H2  HOH D 692      48.831  11.569  80.738  1.00  0.00      D    H  
HETATM 2547  O   HOH D 693      37.034  24.124 116.234  1.00  0.00      D    O  
HETATM 2548  H1  HOH D 693      37.646  23.925 117.000  1.00  0.00      D    H  
HETATM 2549  H2  HOH D 693      36.085  24.033 116.534  1.00  0.00      D    H  
HETATM 2550  O   HOH D 694       7.949  34.860  24.680  1.00  0.00      D    O  
HETATM 2551  H1  HOH D 694       7.271  35.433  24.221  1.00  0.00      D    H  
HETATM 2552  H2  HOH D 694       7.738  34.811  25.656  1.00  0.00      D    H  
HETATM 2553  O   HOH D 695      26.089  12.340  21.711  1.00  0.00      D    O  
HETATM 2554  H1  HOH D 695      26.749  12.856  22.259  1.00  0.00      D    H  
HETATM 2555  H2  HOH D 695      26.579  11.748  21.071  1.00  0.00      D    H  
HETATM 2556  O   HOH D 696      34.890  32.778  55.194  1.00  0.00      D    O  
HETATM 2557  H1  HOH D 696      35.568  32.766  54.459  1.00  0.00      D    H  
HETATM 2558  H2  HOH D 696      35.087  33.533  55.818  1.00  0.00      D    H  
HETATM 2559  O   HOH D 697      19.972   4.915  45.762  1.00  0.00      D    O  
HETATM 2560  H1  HOH D 697      20.531   4.921  44.933  1.00  0.00      D    H  
HETATM 2561  H2  HOH D 697      20.488   5.323  46.515  1.00  0.00      D    H  
HETATM 2562  O   HOH D 698      47.056  18.510 104.786  1.00  0.00      D    O  
HETATM 2563  H1  HOH D 698      47.790  19.028 105.225  1.00  0.00      D    H  
HETATM 2564  H2  HOH D 698      47.397  17.608 104.523  1.00  0.00      D    H  
HETATM 2565  O   HOH D 699      23.314  29.907  28.025  1.00  0.00      D    O  
HETATM 2566  H1  HOH D 699      23.724  29.018  27.822  1.00  0.00      D    H  
HETATM 2567  H2  HOH D 699      23.983  30.484  28.493  1.00  0.00      D    H  
HETATM 2568  O   HOH D 700       7.460  28.184  32.803  1.00  0.00      D    O  
HETATM 2569  H1  HOH D 700       8.177  28.628  32.266  1.00  0.00      D    H  
HETATM 2570  H2  HOH D 700       7.769  28.075  33.747  1.00  0.00      D    H  
HETATM 2571  O   HOH D 701      33.640  22.155  71.584  1.00  0.00      D    O  
HETATM 2572  H1  HOH D 701      32.827  21.638  71.851  1.00  0.00      D    H  
HETATM 2573  H2  HOH D 701      34.170  21.624  70.923  1.00  0.00      D    H  
HETATM 2574  O   HOH D 702       8.453  36.315   3.286  1.00  0.00      D    O  
HETATM 2575  H1  HOH D 702       7.620  35.784   3.132  1.00  0.00      D    H  
HETATM 2576  H2  HOH D 702       8.556  36.499   4.263  1.00  0.00      D    H  
HETATM 2577  O   HOH D 703      33.229  16.272 113.187  1.00  0.00      D    O  
HETATM 2578  H1  HOH D 703      34.161  16.455 112.874  1.00  0.00      D    H  
HETATM 2579  H2  HOH D 703      32.664  17.085 113.044  1.00  0.00      D    H  
HETATM 2580  O   HOH D 704      28.898  22.580  82.332  1.00  0.00      D    O  
HETATM 2581  H1  HOH D 704      28.128  22.528  82.969  1.00  0.00      D    H  
HETATM 2582  H2  HOH D 704      29.604  23.179  82.710  1.00  0.00      D    H  
HETATM 2583  O   HOH D 705       4.088  31.803  45.230  1.00  0.00      D    O  
HETATM 2584  H1  HOH D 705       4.097  31.167  44.458  1.00  0.00      D    H  
HETATM 2585  H2  HOH D 705       4.600  32.627  44.988  1.00  0.00      D    H  
HETATM 2586  O   HOH D 706      21.981  17.876  66.061  1.00  0.00      D    O  
HETATM 2587  H1  HOH D 706      22.618  17.829  65.292  1.00  0.00      D    H  
HETATM 2588  H2  HOH D 706      21.443  17.035  66.100  1.00  0.00      D    H  
HETATM 2589  O   HOH D 707      16.037  31.512  29.339  1.00  0.00      D    O  
HETATM 2590  H1  HOH D 707      16.842  31.644  29.918  1.00  0.00      D    H  
HETATM 2591  H2  HOH D 707      15.827  32.365  28.861  1.00  0.00      D    H  
HETATM 2592  O   HOH D 708      30.718   2.470  41.759  1.00  0.00      D    O  
HETATM 2593  H1  HOH D 708      31.416   2.651  42.452  1.00  0.00      D    H  
HETATM 2594  H2  HOH D 708      30.234   3.318  41.544  1.00  0.00      D    H  
HETATM 2595  O   HOH D 709      21.332  14.909  68.970  1.00  0.00      D    O  
HETATM 2596  H1  HOH D 709      20.974  15.186  68.078  1.00  0.00      D    H  
HETATM 2597  H2  HOH D 709      20.576  14.624  69.559  1.00  0.00      D    H  
HETATM 2598  O   HOH D 710      17.426   4.956 105.832  1.00  0.00      D    O  
HETATM 2599  H1  HOH D 710      18.269   4.469 106.057  1.00  0.00      D    H  
HETATM 2600  H2  HOH D 710      17.609   5.938 105.788  1.00  0.00      D    H  
HETATM 2601  O   HOH D 711      24.291  22.820   5.962  1.00  0.00      D    O  
HETATM 2602  H1  HOH D 711      24.925  22.403   5.311  1.00  0.00      D    H  
HETATM 2603  H2  HOH D 711      24.236  23.804   5.790  1.00  0.00      D    H  
HETATM 2604  O   HOH D 712       6.689  26.526  29.255  1.00  0.00      D    O  
HETATM 2605  H1  HOH D 712       6.280  25.845  29.863  1.00  0.00      D    H  
HETATM 2606  H2  HOH D 712       6.646  26.198  28.312  1.00  0.00      D    H  
HETATM 2607  O   HOH D 713      38.724  23.633 109.614  1.00  0.00      D    O  
HETATM 2608  H1  HOH D 713      39.393  23.049 109.155  1.00  0.00      D    H  
HETATM 2609  H2  HOH D 713      37.921  23.091 109.859  1.00  0.00      D    H  
HETATM 2610  O   HOH D 714      29.968   5.260  77.143  1.00  0.00      D    O  
HETATM 2611  H1  HOH D 714      30.431   6.002  76.658  1.00  0.00      D    H  
HETATM 2612  H2  HOH D 714      30.637   4.562  77.400  1.00  0.00      D    H  
HETATM 2613  O   HOH D 715       4.189   1.332  94.314  1.00  0.00      D    O  
HETATM 2614  H1  HOH D 715       3.544   0.634  94.626  1.00  0.00      D    H  
HETATM 2615  H2  HOH D 715       4.148   2.121  94.928  1.00  0.00      D    H  
HETATM 2616  O   HOH D 716      41.348   9.982  55.097  1.00  0.00      D    O  
HETATM 2617  H1  HOH D 716      42.051  10.397  55.675  1.00  0.00      D    H  
HETATM 2618  H2  HOH D 716      41.740   9.759  54.204  1.00  0.00      D    H  
HETATM 2619  O   HOH D 717      37.920   2.096  73.815  1.00  0.00      D    O  
HETATM 2620  H1  HOH D 717      37.394   2.750  73.271  1.00  0.00      D    H  
HETATM 2621  H2  HOH D 717      38.314   2.561  74.607  1.00  0.00      D    H  
HETATM 2622  O   HOH D 718      21.779  11.495  15.413  1.00  0.00      D    O  
HETATM 2623  H1  HOH D 718      21.401  12.342  15.041  1.00  0.00      D    H  
HETATM 2624  H2  HOH D 718      21.199  11.170  16.160  1.00  0.00      D    H  
HETATM 2625  O   HOH D 719      33.401  21.854  11.775  1.00  0.00      D    O  
HETATM 2626  H1  HOH D 719      33.899  21.246  11.157  1.00  0.00      D    H  
HETATM 2627  H2  HOH D 719      32.720  22.371  11.256  1.00  0.00      D    H  
HETATM 2628  O   HOH D 720      40.766   9.634   8.956  1.00  0.00      D    O  
HETATM 2629  H1  HOH D 720      40.950   8.672   8.750  1.00  0.00      D    H  
HETATM 2630  H2  HOH D 720      39.965   9.700   9.550  1.00  0.00      D    H  
HETATM 2631  O   HOH D 721      39.140  10.722  83.284  1.00  0.00      D    O  
HETATM 2632  H1  HOH D 721      38.780  10.312  82.445  1.00  0.00      D    H  
HETATM 2633  H2  HOH D 721      40.139  10.709  83.260  1.00  0.00      D    H  
HETATM 2634  O   HOH D 722       1.464   8.132  47.388  1.00  0.00      D    O  
HETATM 2635  H1  HOH D 722       1.999   8.583  48.102  1.00  0.00      D    H  
HETATM 2636  H2  HOH D 722       1.229   7.206  47.684  1.00  0.00      D    H  
HETATM 2637  O   HOH D 723      27.590  26.476  39.733  1.00  0.00      D    O  
HETATM 2638  H1  HOH D 723      27.035  26.604  40.555  1.00  0.00      D    H  
HETATM 2639  H2  HOH D 723      28.348  27.127  39.737  1.00  0.00      D    H  
HETATM 2640  O   HOH D 724      19.687  29.228  96.032  1.00  0.00      D    O  
HETATM 2641  H1  HOH D 724      19.968  30.180  95.904  1.00  0.00      D    H  
HETATM 2642  H2  HOH D 724      20.401  28.620  95.685  1.00  0.00      D    H  
HETATM 2643  O   HOH D 725       1.451  20.892  24.721  1.00  0.00      D    O  
HETATM 2644  H1  HOH D 725       2.291  20.413  24.467  1.00  0.00      D    H  
HETATM 2645  H2  HOH D 725       1.050  21.315  23.909  1.00  0.00      D    H  
HETATM 2646  O   HOH D 726       1.983  32.815  54.885  1.00  0.00      D    O  
HETATM 2647  H1  HOH D 726       2.417  32.224  54.204  1.00  0.00      D    H  
HETATM 2648  H2  HOH D 726       2.418  33.715  54.870  1.00  0.00      D    H  
HETATM 2649  O   HOH D 727      33.882  22.404  18.665  1.00  0.00      D    O  
HETATM 2650  H1  HOH D 727      33.981  23.019  19.447  1.00  0.00      D    H  
HETATM 2651  H2  HOH D 727      34.657  21.773  18.638  1.00  0.00      D    H  
HETATM 2652  O   HOH D 728      45.860   2.023  71.307  1.00  0.00      D    O  
HETATM 2653  H1  HOH D 728      45.068   1.517  71.649  1.00  0.00      D    H  
HETATM 2654  H2  HOH D 728      46.565   2.057  72.015  1.00  0.00      D    H  
HETATM 2655  O   HOH D 729      31.031  24.204  16.589  1.00  0.00      D    O  
HETATM 2656  H1  HOH D 729      30.125  24.258  16.171  1.00  0.00      D    H  
HETATM 2657  H2  HOH D 729      31.234  25.064  17.057  1.00  0.00      D    H  
HETATM 2658  O   HOH D 730      43.775  24.568 105.542  1.00  0.00      D    O  
HETATM 2659  H1  HOH D 730      43.855  24.389 106.522  1.00  0.00      D    H  
HETATM 2660  H2  HOH D 730      44.430  24.000 105.044  1.00  0.00      D    H  
HETATM 2661  O   HOH D 731      29.966   0.568 110.340  1.00  0.00      D    O  
HETATM 2662  H1  HOH D 731      29.812   1.392 110.886  1.00  0.00      D    H  
HETATM 2663  H2  HOH D 731      30.102  -0.214 110.949  1.00  0.00      D    H  
HETATM 2664  O   HOH D 732       5.834  39.412  63.821  1.00  0.00      D    O  
HETATM 2665  H1  HOH D 732       6.185  38.809  64.538  1.00  0.00      D    H  
HETATM 2666  H2  HOH D 732       4.910  39.711  64.060  1.00  0.00      D    H  
HETATM 2667  O   HOH D 733      23.181  17.113  86.074  1.00  0.00      D    O  
HETATM 2668  H1  HOH D 733      23.048  17.372  85.117  1.00  0.00      D    H  
HETATM 2669  H2  HOH D 733      23.122  16.119  86.162  1.00  0.00      D    H  
HETATM 2670  O   HOH D 734      16.420  37.464  95.151  1.00  0.00      D    O  
HETATM 2671  H1  HOH D 734      15.826  36.674  94.996  1.00  0.00      D    H  
HETATM 2672  H2  HOH D 734      16.870  37.716  94.294  1.00  0.00      D    H  
HETATM 2673  O   HOH D 735       2.731  38.482 108.629  1.00  0.00      D    O  
HETATM 2674  H1  HOH D 735       2.854  38.303 109.606  1.00  0.00      D    H  
HETATM 2675  H2  HOH D 735       2.835  39.461 108.454  1.00  0.00      D    H  
HETATM 2676  O   HOH D 736      21.200  34.954  13.003  1.00  0.00      D    O  
HETATM 2677  H1  HOH D 736      20.306  34.620  13.302  1.00  0.00      D    H  
HETATM 2678  H2  HOH D 736      21.786  35.096  13.801  1.00  0.00      D    H  
HETATM 2679  O   HOH D 737       8.926  11.742  45.991  1.00  0.00      D    O  
HETATM 2680  H1  HOH D 737       9.455  12.194  45.274  1.00  0.00      D    H  
HETATM 2681  H2  HOH D 737       9.418  11.805  46.859  1.00  0.00      D    H  
HETATM 2682  O   HOH D 738      19.488   1.333 111.762  1.00  0.00      D    O  
HETATM 2683  H1  HOH D 738      20.312   0.791 111.594  1.00  0.00      D    H  
HETATM 2684  H2  HOH D 738      19.747   2.227 112.127  1.00  0.00      D    H  
HETATM 2685  O   HOH D 739      27.521  14.990  18.256  1.00  0.00      D    O  
HETATM 2686  H1  HOH D 739      28.422  15.262  18.595  1.00  0.00      D    H  
HETATM 2687  H2  HOH D 739      27.016  15.802  17.963  1.00  0.00      D    H  
HETATM 2688  O   HOH D 740      24.252   2.207  39.152  1.00  0.00      D    O  
HETATM 2689  H1  HOH D 740      24.957   2.907  39.260  1.00  0.00      D    H  
HETATM 2690  H2  HOH D 740      24.207   1.648  39.981  1.00  0.00      D    H  
HETATM 2691  O   HOH D 741      23.051  26.817  46.223  1.00  0.00      D    O  
HETATM 2692  H1  HOH D 741      23.466  27.705  46.422  1.00  0.00      D    H  
HETATM 2693  H2  HOH D 741      22.056  26.914  46.196  1.00  0.00      D    H  
HETATM 2694  O   HOH D 742       6.049  24.729  31.103  1.00  0.00      D    O  
HETATM 2695  H1  HOH D 742       5.712  25.083  31.976  1.00  0.00      D    H  
HETATM 2696  H2  HOH D 742       6.390  23.798  31.231  1.00  0.00      D    H  
HETATM 2697  O   HOH D 743      43.052   4.765   8.603  1.00  0.00      D    O  
HETATM 2698  H1  HOH D 743      43.743   4.377   7.993  1.00  0.00      D    H  
HETATM 2699  H2  HOH D 743      43.233   4.470   9.542  1.00  0.00      D    H  
HETATM 2700  O   HOH D 744      30.958  31.890 110.056  1.00  0.00      D    O  
HETATM 2701  H1  HOH D 744      31.628  31.956 109.316  1.00  0.00      D    H  
HETATM 2702  H2  HOH D 744      31.318  32.340 110.873  1.00  0.00      D    H  
HETATM 2703  O   HOH D 745      22.493  37.485  47.086  1.00  0.00      D    O  
HETATM 2704  H1  HOH D 745      23.260  38.019  47.443  1.00  0.00      D    H  
HETATM 2705  H2  HOH D 745      22.680  37.227  46.138  1.00  0.00      D    H  
HETATM 2706  O   HOH D 746       3.068  30.091  16.613  1.00  0.00      D    O  
HETATM 2707  H1  HOH D 746       2.153  30.493  16.629  1.00  0.00      D    H  
HETATM 2708  H2  HOH D 746       3.753  30.820  16.634  1.00  0.00      D    H  
HETATM 2709  O   HOH D 747       2.025  28.393  30.259  1.00  0.00      D    O  
HETATM 2710  H1  HOH D 747       2.673  29.089  29.950  1.00  0.00      D    H  
HETATM 2711  H2  HOH D 747       2.304  28.053  31.157  1.00  0.00      D    H  
HETATM 2712  O   HOH D 748      17.795  26.193  73.292  1.00  0.00      D    O  
HETATM 2713  H1  HOH D 748      18.794  26.187  73.250  1.00  0.00      D    H  
HETATM 2714  H2  HOH D 748      17.423  26.283  72.368  1.00  0.00      D    H  
HETATM 2715  O   HOH D 749      39.155  25.404  44.891  1.00  0.00      D    O  
HETATM 2716  H1  HOH D 749      38.984  26.368  44.688  1.00  0.00      D    H  
HETATM 2717  H2  HOH D 749      38.315  24.880  44.749  1.00  0.00      D    H  
HETATM 2718  O   HOH D 750      13.955  24.579 111.208  1.00  0.00      D    O  
HETATM 2719  H1  HOH D 750      13.121  25.085 110.990  1.00  0.00      D    H  
HETATM 2720  H2  HOH D 750      14.597  24.647 110.444  1.00  0.00      D    H  
HETATM 2721  O   HOH D 751      11.224  14.518 112.005  1.00  0.00      D    O  
HETATM 2722  H1  HOH D 751      11.123  15.254 112.675  1.00  0.00      D    H  
HETATM 2723  H2  HOH D 751      12.194  14.305 111.890  1.00  0.00      D    H  
HETATM 2724  O   HOH D 752       8.882   0.812  57.248  1.00  0.00      D    O  
HETATM 2725  H1  HOH D 752       9.674   1.288  57.629  1.00  0.00      D    H  
HETATM 2726  H2  HOH D 752       8.363   0.384  57.988  1.00  0.00      D    H  
HETATM 2727  O   HOH D 753      15.973  21.954 118.351  1.00  0.00      D    O  
HETATM 2728  H1  HOH D 753      15.879  21.931 119.346  1.00  0.00      D    H  
HETATM 2729  H2  HOH D 753      16.832  22.403 118.107  1.00  0.00      D    H  
HETATM 2730  O   HOH D 754      15.753  17.522  40.270  1.00  0.00      D    O  
HETATM 2731  H1  HOH D 754      15.654  16.668  40.780  1.00  0.00      D    H  
HETATM 2732  H2  HOH D 754      15.579  17.353  39.300  1.00  0.00      D    H  
HETATM 2733  O   HOH D 755      34.967   6.025 108.289  1.00  0.00      D    O  
HETATM 2734  H1  HOH D 755      35.192   5.178 108.771  1.00  0.00      D    H  
HETATM 2735  H2  HOH D 755      34.691   5.811 107.352  1.00  0.00      D    H  
HETATM 2736  O   HOH D 756       9.868  27.818  52.041  1.00  0.00      D    O  
HETATM 2737  H1  HOH D 756      10.601  27.443  52.608  1.00  0.00      D    H  
HETATM 2738  H2  HOH D 756       9.958  28.813  51.994  1.00  0.00      D    H  
HETATM 2739  O   HOH D 757      11.174   3.476  53.818  1.00  0.00      D    O  
HETATM 2740  H1  HOH D 757      11.636   3.171  54.651  1.00  0.00      D    H  
HETATM 2741  H2  HOH D 757      10.894   4.430  53.923  1.00  0.00      D    H  
HETATM 2742  O   HOH D 758      43.150  37.038  40.375  1.00  0.00      D    O  
HETATM 2743  H1  HOH D 758      42.942  37.673  41.120  1.00  0.00      D    H  
HETATM 2744  H2  HOH D 758      43.600  37.531  39.632  1.00  0.00      D    H  
HETATM 2745  O   HOH D 759       4.989   1.631   5.742  1.00  0.00      D    O  
HETATM 2746  H1  HOH D 759       5.520   1.339   4.946  1.00  0.00      D    H  
HETATM 2747  H2  HOH D 759       4.087   1.200   5.717  1.00  0.00      D    H  
HETATM 2748  O   HOH D 760      18.148  12.392  42.586  1.00  0.00      D    O  
HETATM 2749  H1  HOH D 760      17.249  12.760  42.824  1.00  0.00      D    H  
HETATM 2750  H2  HOH D 760      18.071  11.825  41.766  1.00  0.00      D    H  
HETATM 2751  O   HOH D 761      28.487  34.486  16.012  1.00  0.00      D    O  
HETATM 2752  H1  HOH D 761      27.677  33.934  15.809  1.00  0.00      D    H  
HETATM 2753  H2  HOH D 761      28.323  35.027  16.836  1.00  0.00      D    H  
HETATM 2754  O   HOH D 762       8.598  22.833  20.886  1.00  0.00      D    O  
HETATM 2755  H1  HOH D 762       9.259  22.251  21.360  1.00  0.00      D    H  
HETATM 2756  H2  HOH D 762       7.671  22.584  21.170  1.00  0.00      D    H  
HETATM 2757  O   HOH D 763      16.522   4.272  36.975  1.00  0.00      D    O  
HETATM 2758  H1  HOH D 763      15.629   4.099  36.561  1.00  0.00      D    H  
HETATM 2759  H2  HOH D 763      16.876   5.149  36.650  1.00  0.00      D    H  
HETATM 2760  O   HOH D 764      37.004   1.330  30.321  1.00  0.00      D    O  
HETATM 2761  H1  HOH D 764      36.183   1.681  29.870  1.00  0.00      D    H  
HETATM 2762  H2  HOH D 764      37.762   1.316  29.668  1.00  0.00      D    H  
HETATM 2763  O   HOH D 765      18.153  26.830 102.389  1.00  0.00      D    O  
HETATM 2764  H1  HOH D 765      18.925  26.246 102.642  1.00  0.00      D    H  
HETATM 2765  H2  HOH D 765      18.195  27.682 102.909  1.00  0.00      D    H  
HETATM 2766  O   HOH D 766      39.810  14.096  82.182  1.00  0.00      D    O  
HETATM 2767  H1  HOH D 766      40.314  13.293  82.499  1.00  0.00      D    H  
HETATM 2768  H2  HOH D 766      38.838  13.872  82.105  1.00  0.00      D    H  
HETATM 2769  O   HOH D 767      47.427  18.176   3.051  1.00  0.00      D    O  
HETATM 2770  H1  HOH D 767      46.648  18.519   3.576  1.00  0.00      D    H  
HETATM 2771  H2  HOH D 767      48.272  18.566   3.415  1.00  0.00      D    H  
HETATM 2772  O   HOH D 768      35.260   6.058  61.058  1.00  0.00      D    O  
HETATM 2773  H1  HOH D 768      34.449   6.329  61.577  1.00  0.00      D    H  
HETATM 2774  H2  HOH D 768      35.423   6.720  60.326  1.00  0.00      D    H  
HETATM 2775  O   HOH D 769      27.615  32.401  12.496  1.00  0.00      D    O  
HETATM 2776  H1  HOH D 769      27.452  31.612  13.088  1.00  0.00      D    H  
HETATM 2777  H2  HOH D 769      28.599  32.566  12.424  1.00  0.00      D    H  
HETATM 2778  O   HOH D 770      14.628  23.683  33.200  1.00  0.00      D    O  
HETATM 2779  H1  HOH D 770      14.014  23.877  32.435  1.00  0.00      D    H  
HETATM 2780  H2  HOH D 770      14.104  23.300  33.960  1.00  0.00      D    H  
HETATM 2781  O   HOH D 771      42.865  33.987  62.515  1.00  0.00      D    O  
HETATM 2782  H1  HOH D 771      42.703  33.311  63.234  1.00  0.00      D    H  
HETATM 2783  H2  HOH D 771      42.491  34.870  62.798  1.00  0.00      D    H  
HETATM 2784  O   HOH D 772      13.515   5.358  63.468  1.00  0.00      D    O  
HETATM 2785  H1  HOH D 772      12.678   5.900  63.390  1.00  0.00      D    H  
HETATM 2786  H2  HOH D 772      13.558   4.701  62.716  1.00  0.00      D    H  
HETATM 2787  O   HOH D 773      20.156  41.918 103.722  1.00  0.00      D    O  
HETATM 2788  H1  HOH D 773      20.411  40.977 103.499  1.00  0.00      D    H  
HETATM 2789  H2  HOH D 773      20.525  42.160 104.619  1.00  0.00      D    H  
HETATM 2790  O   HOH D 774      34.409  13.716 109.596  1.00  0.00      D    O  
HETATM 2791  H1  HOH D 774      33.580  13.863 110.135  1.00  0.00      D    H  
HETATM 2792  H2  HOH D 774      34.203  13.113 108.825  1.00  0.00      D    H  
HETATM 2793  O   HOH D 775      45.535   3.814  56.790  1.00  0.00      D    O  
HETATM 2794  H1  HOH D 775      45.429   3.057  56.145  1.00  0.00      D    H  
HETATM 2795  H2  HOH D 775      44.698   3.915  57.327  1.00  0.00      D    H  
HETATM 2796  O   HOH D 776       4.537  13.584  15.002  1.00  0.00      D    O  
HETATM 2797  H1  HOH D 776       5.530  13.497  15.085  1.00  0.00      D    H  
HETATM 2798  H2  HOH D 776       4.279  13.540  14.037  1.00  0.00      D    H  
HETATM 2799  O   HOH D 777      38.058  14.781 110.571  1.00  0.00      D    O  
HETATM 2800  H1  HOH D 777      37.522  13.977 110.829  1.00  0.00      D    H  
HETATM 2801  H2  HOH D 777      38.828  14.498 109.999  1.00  0.00      D    H  
HETATM 2802  O   HOH D 778      25.339  18.968  38.164  1.00  0.00      D    O  
HETATM 2803  H1  HOH D 778      24.780  19.751  38.438  1.00  0.00      D    H  
HETATM 2804  H2  HOH D 778      25.247  18.821  37.179  1.00  0.00      D    H  
HETATM 2805  O   HOH D 779      29.255  16.392  81.267  1.00  0.00      D    O  
HETATM 2806  H1  HOH D 779      28.628  15.614  81.301  1.00  0.00      D    H  
HETATM 2807  H2  HOH D 779      28.779  17.218  81.570  1.00  0.00      D    H  
HETATM 2808  O   HOH D 780      10.266   6.573  34.996  1.00  0.00      D    O  
HETATM 2809  H1  HOH D 780       9.462   7.161  35.081  1.00  0.00      D    H  
HETATM 2810  H2  HOH D 780      10.012   5.727  34.528  1.00  0.00      D    H  
HETATM 2811  O   HOH D 781      24.366  27.902  36.915  1.00  0.00      D    O  
HETATM 2812  H1  HOH D 781      23.420  28.065  37.194  1.00  0.00      D    H  
HETATM 2813  H2  HOH D 781      24.887  28.753  36.990  1.00  0.00      D    H  
HETATM 2814  O   HOH D 782      18.174  12.579  67.503  1.00  0.00      D    O  
HETATM 2815  H1  HOH D 782      18.372  11.985  68.283  1.00  0.00      D    H  
HETATM 2816  H2  HOH D 782      18.085  13.524  67.818  1.00  0.00      D    H  
HETATM 2817  O   HOH D 783      35.856  11.281  24.169  1.00  0.00      D    O  
HETATM 2818  H1  HOH D 783      36.228  11.150  25.088  1.00  0.00      D    H  
HETATM 2819  H2  HOH D 783      36.477  10.875  23.498  1.00  0.00      D    H  
HETATM 2820  O   HOH D 784      47.768  15.954 104.238  1.00  0.00      D    O  
HETATM 2821  H1  HOH D 784      47.853  15.634 103.295  1.00  0.00      D    H  
HETATM 2822  H2  HOH D 784      47.096  15.392 104.721  1.00  0.00      D    H  
HETATM 2823  O   HOH D 785      37.966  10.607  90.422  1.00  0.00      D    O  
HETATM 2824  H1  HOH D 785      37.358  11.310  90.052  1.00  0.00      D    H  
HETATM 2825  H2  HOH D 785      38.809  10.580  89.885  1.00  0.00      D    H  
HETATM 2826  O   HOH D 786       7.714  27.016 112.011  1.00  0.00      D    O  
HETATM 2827  H1  HOH D 786       8.550  27.352 111.578  1.00  0.00      D    H  
HETATM 2828  H2  HOH D 786       7.699  27.298 112.971  1.00  0.00      D    H  
HETATM 2829  O   HOH D 787      14.702   0.347 100.684  1.00  0.00      D    O  
HETATM 2830  H1  HOH D 787      14.930   1.249 101.051  1.00  0.00      D    H  
HETATM 2831  H2  HOH D 787      15.483  -0.267 100.799  1.00  0.00      D    H  
HETATM 2832  O   HOH D 788      31.971  25.175  24.033  1.00  0.00      D    O  
HETATM 2833  H1  HOH D 788      31.608  24.524  24.700  1.00  0.00      D    H  
HETATM 2834  H2  HOH D 788      32.966  25.087  23.990  1.00  0.00      D    H  
HETATM 2835  O   HOH D 789      25.373   6.583  82.247  1.00  0.00      D    O  
HETATM 2836  H1  HOH D 789      25.519   5.909  82.971  1.00  0.00      D    H  
HETATM 2837  H2  HOH D 789      26.246   6.801  81.813  1.00  0.00      D    H  
HETATM 2838  O   HOH D 790      15.759  10.187  52.884  1.00  0.00      D    O  
HETATM 2839  H1  HOH D 790      16.146   9.416  52.377  1.00  0.00      D    H  
HETATM 2840  H2  HOH D 790      15.044   9.855  53.500  1.00  0.00      D    H  
HETATM 2841  O   HOH D 791      28.129  38.802  40.544  1.00  0.00      D    O  
HETATM 2842  H1  HOH D 791      28.777  38.364  41.167  1.00  0.00      D    H  
HETATM 2843  H2  HOH D 791      28.288  39.790  40.538  1.00  0.00      D    H  
HETATM 2844  O   HOH D 792      44.003  40.638  18.252  1.00  0.00      D    O  
HETATM 2845  H1  HOH D 792      43.908  41.630  18.165  1.00  0.00      D    H  
HETATM 2846  H2  HOH D 792      43.505  40.325  19.060  1.00  0.00      D    H  
HETATM 2847  O   HOH D 793      42.186   0.616  43.035  1.00  0.00      D    O  
HETATM 2848  H1  HOH D 793      41.746   0.977  43.858  1.00  0.00      D    H  
HETATM 2849  H2  HOH D 793      41.573  -0.035  42.588  1.00  0.00      D    H  
HETATM 2850  O   HOH D 794      47.941  33.337  50.643  1.00  0.00      D    O  
HETATM 2851  H1  HOH D 794      48.865  33.701  50.761  1.00  0.00      D    H  
HETATM 2852  H2  HOH D 794      47.706  33.333  49.671  1.00  0.00      D    H  
HETATM 2853  O   HOH D 795      45.061  36.706  64.301  1.00  0.00      D    O  
HETATM 2854  H1  HOH D 795      45.496  37.273  65.000  1.00  0.00      D    H  
HETATM 2855  H2  HOH D 795      45.628  35.902  64.123  1.00  0.00      D    H  
HETATM 2856  O   HOH D 796      17.832  25.945  55.624  1.00  0.00      D    O  
HETATM 2857  H1  HOH D 796      17.885  25.771  54.640  1.00  0.00      D    H  
HETATM 2858  H2  HOH D 796      18.676  25.638  56.062  1.00  0.00      D    H  
HETATM 2859  O   HOH D 797       5.028  13.648 107.147  1.00  0.00      D    O  
HETATM 2860  H1  HOH D 797       4.429  13.498 107.934  1.00  0.00      D    H  
HETATM 2861  H2  HOH D 797       5.789  14.238 107.416  1.00  0.00      D    H  
HETATM 2862  O   HOH D 798       6.258  10.687  80.107  1.00  0.00      D    O  
HETATM 2863  H1  HOH D 798       5.714  11.526  80.130  1.00  0.00      D    H  
HETATM 2864  H2  HOH D 798       6.574  10.521  79.173  1.00  0.00      D    H  
HETATM 2865  O   HOH D 799      49.234  39.745  38.410  1.00  0.00      D    O  
HETATM 2866  H1  HOH D 799      48.649  39.700  39.220  1.00  0.00      D    H  
HETATM 2867  H2  HOH D 799      49.164  40.654  37.999  1.00  0.00      D    H  
HETATM 2868  O   HOH D 800      42.424   7.231 105.884  1.00  0.00      D    O  
HETATM 2869  H1  HOH D 800      42.207   6.428 106.439  1.00  0.00      D    H  
HETATM 2870  H2  HOH D 800      42.628   6.944 104.948  1.00  0.00      D    H  
HETATM 2871  O   HOH D 801      28.529  22.799  56.178  1.00  0.00      D    O  
HETATM 2872  H1  HOH D 801      29.428  22.791  55.740  1.00  0.00      D    H  
HETATM 2873  H2  HOH D 801      28.581  23.313  57.035  1.00  0.00      D    H  
HETATM 2874  O   HOH D 802      41.786  17.212  14.853  1.00  0.00      D    O  
HETATM 2875  H1  HOH D 802      41.931  17.953  14.198  1.00  0.00      D    H  
HETATM 2876  H2  HOH D 802      41.269  17.556  15.637  1.00  0.00      D    H  
HETATM 2877  O   HOH D 803      33.775  40.410   8.991  1.00  0.00      D    O  
HETATM 2878  H1  HOH D 803      33.807  40.121   9.948  1.00  0.00      D    H  
HETATM 2879  H2  HOH D 803      33.721  39.604   8.401  1.00  0.00      D    H  
HETATM 2880  O   HOH D 804      41.869  19.366 112.852  1.00  0.00      D    O  
HETATM 2881  H1  HOH D 804      41.253  20.153 112.868  1.00  0.00      D    H  
HETATM 2882  H2  HOH D 804      42.103  19.106 113.789  1.00  0.00      D    H  
HETATM 2883  O   HOH D 805      11.668  25.810  79.356  1.00  0.00      D    O  
HETATM 2884  H1  HOH D 805      10.887  25.186  79.344  1.00  0.00      D    H  
HETATM 2885  H2  HOH D 805      11.481  26.567  79.982  1.00  0.00      D    H  
HETATM 2886  O   HOH D 806       8.862   1.312  39.323  1.00  0.00      D    O  
HETATM 2887  H1  HOH D 806       8.035   0.829  39.037  1.00  0.00      D    H  
HETATM 2888  H2  HOH D 806       8.628   2.249  39.583  1.00  0.00      D    H  
HETATM 2889  O   HOH D 807      40.382   9.379 111.845  1.00  0.00      D    O  
HETATM 2890  H1  HOH D 807      40.339   8.442 112.190  1.00  0.00      D    H  
HETATM 2891  H2  HOH D 807      40.288   9.372 110.849  1.00  0.00      D    H  
HETATM 2892  O   HOH D 808      46.030  29.694 117.189  1.00  0.00      D    O  
HETATM 2893  H1  HOH D 808      45.579  30.388 117.751  1.00  0.00      D    H  
HETATM 2894  H2  HOH D 808      46.870  29.394 117.640  1.00  0.00      D    H  
HETATM 2895  O   HOH D 809      40.005  37.722  77.272  1.00  0.00      D    O  
HETATM 2896  H1  HOH D 809      40.856  38.242  77.343  1.00  0.00      D    H  
HETATM 2897  H2  HOH D 809      39.428  37.916  78.065  1.00  0.00      D    H  
HETATM 2898  O   HOH D 810      32.349  19.591   3.178  1.00  0.00      D    O  
HETATM 2899  H1  HOH D 810      31.929  20.498   3.205  1.00  0.00      D    H  
HETATM 2900  H2  HOH D 810      31.637  18.892   3.237  1.00  0.00      D    H  
HETATM 2901  O   HOH D 811      15.175  11.195  28.788  1.00  0.00      D    O  
HETATM 2902  H1  HOH D 811      15.655  10.423  28.373  1.00  0.00      D    H  
HETATM 2903  H2  HOH D 811      15.834  11.907  29.030  1.00  0.00      D    H  
HETATM 2904  O   HOH D 812      39.381   2.329 102.158  1.00  0.00      D    O  
HETATM 2905  H1  HOH D 812      39.920   2.425 102.995  1.00  0.00      D    H  
HETATM 2906  H2  HOH D 812      38.407   2.349 102.386  1.00  0.00      D    H  
HETATM 2907  O   HOH D 813       0.968  36.698  71.800  1.00  0.00      D    O  
HETATM 2908  H1  HOH D 813       1.124  35.960  72.457  1.00  0.00      D    H  
HETATM 2909  H2  HOH D 813       1.325  37.555  72.170  1.00  0.00      D    H  
HETATM 2910  O   HOH D 814      34.148  15.520  42.398  1.00  0.00      D    O  
HETATM 2911  H1  HOH D 814      34.370  16.284  41.792  1.00  0.00      D    H  
HETATM 2912  H2  HOH D 814      33.267  15.690  42.840  1.00  0.00      D    H  
HETATM 2913  O   HOH D 815       1.677  19.512 107.648  1.00  0.00      D    O  
HETATM 2914  H1  HOH D 815       1.516  19.750 108.606  1.00  0.00      D    H  
HETATM 2915  H2  HOH D 815       1.900  18.540 107.579  1.00  0.00      D    H  
HETATM 2916  O   HOH D 816      10.198  23.786 117.932  1.00  0.00      D    O  
HETATM 2917  H1  HOH D 816      10.225  23.880 118.927  1.00  0.00      D    H  
HETATM 2918  H2  HOH D 816       9.510  24.408 117.556  1.00  0.00      D    H  
HETATM 2919  O   HOH D 817       9.833  22.834  49.561  1.00  0.00      D    O  
HETATM 2920  H1  HOH D 817       8.930  23.193  49.324  1.00  0.00      D    H  
HETATM 2921  H2  HOH D 817      10.006  22.984  50.534  1.00  0.00      D    H  
HETATM 2922  O   HOH D 818      11.482  20.506  32.734  1.00  0.00      D    O  
HETATM 2923  H1  HOH D 818      11.121  20.083  33.565  1.00  0.00      D    H  
HETATM 2924  H2  HOH D 818      11.088  21.418  32.625  1.00  0.00      D    H  
HETATM 2925  O   HOH D 819      25.605  14.980   6.164  1.00  0.00      D    O  
HETATM 2926  H1  HOH D 819      24.667  14.634   6.157  1.00  0.00      D    H  
HETATM 2927  H2  HOH D 819      26.145  14.467   6.831  1.00  0.00      D    H  
HETATM 2928  O   HOH D 820       6.638   0.279  38.548  1.00  0.00      D    O  
HETATM 2929  H1  HOH D 820       6.582  -0.078  37.615  1.00  0.00      D    H  
HETATM 2930  H2  HOH D 820       5.824   0.824  38.746  1.00  0.00      D    H  
HETATM 2931  O   HOH D 821      10.234  40.451  32.260  1.00  0.00      D    O  
HETATM 2932  H1  HOH D 821      11.145  40.579  31.869  1.00  0.00      D    H  
HETATM 2933  H2  HOH D 821       9.559  40.397  31.523  1.00  0.00      D    H  
HETATM 2934  O   HOH D 822      33.921  14.282  29.200  1.00  0.00      D    O  
HETATM 2935  H1  HOH D 822      33.676  14.060  28.256  1.00  0.00      D    H  
HETATM 2936  H2  HOH D 822      34.028  15.272  29.291  1.00  0.00      D    H  
HETATM 2937  O   HOH D 823      42.472  23.040  55.459  1.00  0.00      D    O  
HETATM 2938  H1  HOH D 823      42.024  23.863  55.110  1.00  0.00      D    H  
HETATM 2939  H2  HOH D 823      42.953  22.580  54.712  1.00  0.00      D    H  
HETATM 2940  O   HOH D 824       7.463  20.500  17.435  1.00  0.00      D    O  
HETATM 2941  H1  HOH D 824       7.918  20.293  18.302  1.00  0.00      D    H  
HETATM 2942  H2  HOH D 824       7.945  21.247  16.977  1.00  0.00      D    H  
HETATM 2943  O   HOH D 825      14.865  40.350  50.812  1.00  0.00      D    O  
HETATM 2944  H1  HOH D 825      14.781  39.652  51.523  1.00  0.00      D    H  
HETATM 2945  H2  HOH D 825      15.779  40.308  50.410  1.00  0.00      D    H  
HETATM 2946  O   HOH D 826      28.431  38.241 101.431  1.00  0.00      D    O  
HETATM 2947  H1  HOH D 826      28.374  38.161 102.426  1.00  0.00      D    H  
HETATM 2948  H2  HOH D 826      27.520  38.128 101.035  1.00  0.00      D    H  
HETATM 2949  O   HOH D 827      45.731  20.621  69.335  1.00  0.00      D    O  
HETATM 2950  H1  HOH D 827      45.814  19.693  69.698  1.00  0.00      D    H  
HETATM 2951  H2  HOH D 827      46.437  20.773  68.644  1.00  0.00      D    H  
HETATM 2952  O   HOH D 828       1.833  42.257  19.168  1.00  0.00      D    O  
HETATM 2953  H1  HOH D 828       2.257  41.424  19.526  1.00  0.00      D    H  
HETATM 2954  H2  HOH D 828       2.328  42.559  18.353  1.00  0.00      D    H  
HETATM 2955  O   HOH D 829      31.260  17.762  40.491  1.00  0.00      D    O  
HETATM 2956  H1  HOH D 829      30.952  16.836  40.276  1.00  0.00      D    H  
HETATM 2957  H2  HOH D 829      32.017  18.010  39.886  1.00  0.00      D    H  
HETATM 2958  O   HOH D 830      32.458  32.574  65.408  1.00  0.00      D    O  
HETATM 2959  H1  HOH D 830      33.037  33.370  65.588  1.00  0.00      D    H  
HETATM 2960  H2  HOH D 830      32.354  32.455  64.421  1.00  0.00      D    H  
HETATM 2961  O   HOH D 831      29.058  15.828 101.147  1.00  0.00      D    O  
HETATM 2962  H1  HOH D 831      29.709  15.288 100.613  1.00  0.00      D    H  
HETATM 2963  H2  HOH D 831      28.300  15.243 101.437  1.00  0.00      D    H  
HETATM 2964  O   HOH D 832      18.769  20.353 115.259  1.00  0.00      D    O  
HETATM 2965  H1  HOH D 832      19.513  20.946 114.951  1.00  0.00      D    H  
HETATM 2966  H2  HOH D 832      18.917  20.102 116.216  1.00  0.00      D    H  
HETATM 2967  O   HOH D 833      42.699  12.663  22.666  1.00  0.00      D    O  
HETATM 2968  H1  HOH D 833      43.212  12.073  22.042  1.00  0.00      D    H  
HETATM 2969  H2  HOH D 833      41.944  12.145  23.069  1.00  0.00      D    H  
HETATM 2970  O   HOH D 834      11.742  12.569 103.276  1.00  0.00      D    O  
HETATM 2971  H1  HOH D 834      12.077  12.215 104.149  1.00  0.00      D    H  
HETATM 2972  H2  HOH D 834      10.860  13.021 103.417  1.00  0.00      D    H  
HETATM 2973  O   HOH D 835      44.931  22.125  13.122  1.00  0.00      D    O  
HETATM 2974  H1  HOH D 835      44.484  22.074  12.229  1.00  0.00      D    H  
HETATM 2975  H2  HOH D 835      45.515  21.324  13.250  1.00  0.00      D    H  
HETATM 2976  O   HOH D 836      20.319  27.954 110.316  1.00  0.00      D    O  
HETATM 2977  H1  HOH D 836      20.347  26.975 110.519  1.00  0.00      D    H  
HETATM 2978  H2  HOH D 836      21.252  28.316 110.291  1.00  0.00      D    H  
HETATM 2979  O   HOH D 837      37.786  20.543  27.538  1.00  0.00      D    O  
HETATM 2980  H1  HOH D 837      37.677  20.777  26.572  1.00  0.00      D    H  
HETATM 2981  H2  HOH D 837      37.229  19.741  27.752  1.00  0.00      D    H  
HETATM 2982  O   HOH D 838      29.670  32.771  36.314  1.00  0.00      D    O  
HETATM 2983  H1  HOH D 838      29.385  33.330  37.092  1.00  0.00      D    H  
HETATM 2984  H2  HOH D 838      29.007  32.870  35.571  1.00  0.00      D    H  
HETATM 2985  O   HOH D 839       2.782   9.049  49.615  1.00  0.00      D    O  
HETATM 2986  H1  HOH D 839       3.364   9.827  49.377  1.00  0.00      D    H  
HETATM 2987  H2  HOH D 839       3.350   8.303  49.964  1.00  0.00      D    H  
HETATM 2988  O   HOH D 840      42.483  33.750 108.397  1.00  0.00      D    O  
HETATM 2989  H1  HOH D 840      42.226  33.454 107.476  1.00  0.00      D    H  
HETATM 2990  H2  HOH D 840      41.859  33.343 109.064  1.00  0.00      D    H  
HETATM 2991  O   HOH D 841      11.980  22.886  59.993  1.00  0.00      D    O  
HETATM 2992  H1  HOH D 841      12.813  23.265  60.394  1.00  0.00      D    H  
HETATM 2993  H2  HOH D 841      11.184  23.215  60.502  1.00  0.00      D    H  
HETATM 2994  O   HOH D 842       2.101  36.694  49.551  1.00  0.00      D    O  
HETATM 2995  H1  HOH D 842       1.355  37.359  49.552  1.00  0.00      D    H  
HETATM 2996  H2  HOH D 842       1.837  35.895  50.092  1.00  0.00      D    H  
HETATM 2997  O   HOH D 843      21.524   5.766  37.009  1.00  0.00      D    O  
HETATM 2998  H1  HOH D 843      21.169   6.564  37.496  1.00  0.00      D    H  
HETATM 2999  H2  HOH D 843      20.954   5.584  36.208  1.00  0.00      D    H  
HETATM 3000  O   HOH D 844      21.585  10.973  79.780  1.00  0.00      D    O  
HETATM 3001  H1  HOH D 844      21.306  10.041  79.547  1.00  0.00      D    H  
HETATM 3002  H2  HOH D 844      22.505  11.144  79.428  1.00  0.00      D    H  
HETATM 3003  O   HOH D 845       2.952  25.872  23.752  1.00  0.00      D    O  
HETATM 3004  H1  HOH D 845       2.038  25.664  24.102  1.00  0.00      D    H  
HETATM 3005  H2  HOH D 845       3.565  25.107  23.946  1.00  0.00      D    H  
HETATM 3006  O   HOH D 846      35.934  20.029  42.509  1.00  0.00      D    O  
HETATM 3007  H1  HOH D 846      35.690  20.225  43.458  1.00  0.00      D    H  
HETATM 3008  H2  HOH D 846      35.401  20.615  41.899  1.00  0.00      D    H  
HETATM 3009  O   HOH D 847      33.055  14.323 103.353  1.00  0.00      D    O  
HETATM 3010  H1  HOH D 847      33.076  13.612 102.649  1.00  0.00      D    H  
HETATM 3011  H2  HOH D 847      32.183  14.281 103.841  1.00  0.00      D    H  
HETATM 3012  O   HOH D 848      35.958  14.828 117.462  1.00  0.00      D    O  
HETATM 3013  H1  HOH D 848      35.839  15.497 118.197  1.00  0.00      D    H  
HETATM 3014  H2  HOH D 848      35.610  13.940 117.761  1.00  0.00      D    H  
HETATM 3015  O   HOH D 849      40.566  17.514  59.865  1.00  0.00      D    O  
HETATM 3016  H1  HOH D 849      39.692  17.938  59.629  1.00  0.00      D    H  
HETATM 3017  H2  HOH D 849      41.233  18.226  60.086  1.00  0.00      D    H  
HETATM 3018  O   HOH D 850      13.084  33.257  18.657  1.00  0.00      D    O  
HETATM 3019  H1  HOH D 850      12.490  33.852  18.115  1.00  0.00      D    H  
HETATM 3020  H2  HOH D 850      13.746  33.815  19.158  1.00  0.00      D    H  
HETATM 3021  O   HOH D 851      16.368  37.514 117.947  1.00  0.00      D    O  
HETATM 3022  H1  HOH D 851      15.416  37.513 117.642  1.00  0.00      D    H  
HETATM 3023  H2  HOH D 851      16.399  37.435 118.943  1.00  0.00      D    H  
HETATM 3024  O   HOH D 852      26.732  11.932  65.618  1.00  0.00      D    O  
HETATM 3025  H1  HOH D 852      27.044  11.405  64.827  1.00  0.00      D    H  
HETATM 3026  H2  HOH D 852      25.826  12.311  65.431  1.00  0.00      D    H  
HETATM 3027  O   HOH D 853      35.731   5.408  93.539  1.00  0.00      D    O  
HETATM 3028  H1  HOH D 853      36.201   4.777  92.923  1.00  0.00      D    H  
HETATM 3029  H2  HOH D 853      36.356   5.692  94.267  1.00  0.00      D    H  
HETATM 3030  O   HOH D 854       9.794  32.538  29.708  1.00  0.00      D    O  
HETATM 3031  H1  HOH D 854      10.231  32.822  28.855  1.00  0.00      D    H  
HETATM 3032  H2  HOH D 854       9.101  31.843  29.513  1.00  0.00      D    H  
HETATM 3033  O   HOH D 855      46.020  29.652  52.462  1.00  0.00      D    O  
HETATM 3034  H1  HOH D 855      46.068  28.921  53.143  1.00  0.00      D    H  
HETATM 3035  H2  HOH D 855      45.307  30.303  52.721  1.00  0.00      D    H  
HETATM 3036  O   HOH D 856       1.069   8.308  13.020  1.00  0.00      D    O  
HETATM 3037  H1  HOH D 856       0.904   8.195  12.041  1.00  0.00      D    H  
HETATM 3038  H2  HOH D 856       1.031   9.279  13.255  1.00  0.00      D    H  
HETATM 3039  O   HOH D 857       4.006   5.499 107.022  1.00  0.00      D    O  
HETATM 3040  H1  HOH D 857       4.733   5.518 106.336  1.00  0.00      D    H  
HETATM 3041  H2  HOH D 857       4.410   5.545 107.936  1.00  0.00      D    H  
HETATM 3042  O   HOH D 858      19.003  40.376  40.925  1.00  0.00      D    O  
HETATM 3043  H1  HOH D 858      18.890  39.621  41.570  1.00  0.00      D    H  
HETATM 3044  H2  HOH D 858      19.751  40.168  40.294  1.00  0.00      D    H  
HETATM 3045  O   HOH D 859      12.663   2.003  66.324  1.00  0.00      D    O  
HETATM 3046  H1  HOH D 859      12.647   2.556  67.157  1.00  0.00      D    H  
HETATM 3047  H2  HOH D 859      12.928   1.066  66.551  1.00  0.00      D    H  
HETATM 3048  O   HOH D 860      10.245  29.899  63.906  1.00  0.00      D    O  
HETATM 3049  H1  HOH D 860       9.980  29.096  63.371  1.00  0.00      D    H  
HETATM 3050  H2  HOH D 860       9.556  30.615  63.794  1.00  0.00      D    H  
HETATM 3051  O   HOH D 861       7.346   0.415  22.439  1.00  0.00      D    O  
HETATM 3052  H1  HOH D 861       6.438   0.713  22.144  1.00  0.00      D    H  
HETATM 3053  H2  HOH D 861       8.044   0.898  21.909  1.00  0.00      D    H  
HETATM 3054  O   HOH D 862      16.084   3.758  92.351  1.00  0.00      D    O  
HETATM 3055  H1  HOH D 862      15.331   3.912  91.711  1.00  0.00      D    H  
HETATM 3056  H2  HOH D 862      16.551   4.624  92.530  1.00  0.00      D    H  
HETATM 3057  O   HOH D 863      10.637  24.863  37.559  1.00  0.00      D    O  
HETATM 3058  H1  HOH D 863       9.912  25.470  37.233  1.00  0.00      D    H  
HETATM 3059  H2  HOH D 863      11.367  24.819  36.877  1.00  0.00      D    H  
HETATM 3060  O   HOH D 864       3.932  39.612  83.819  1.00  0.00      D    O  
HETATM 3061  H1  HOH D 864       3.357  38.813  83.643  1.00  0.00      D    H  
HETATM 3062  H2  HOH D 864       3.909  39.831  84.794  1.00  0.00      D    H  
HETATM 3063  O   HOH D 865      16.147  23.132  10.369  1.00  0.00      D    O  
HETATM 3064  H1  HOH D 865      17.133  23.056  10.514  1.00  0.00      D    H  
HETATM 3065  H2  HOH D 865      15.747  23.700  11.088  1.00  0.00      D    H  
HETATM 3066  O   HOH D 866      21.817   6.587  62.518  1.00  0.00      D    O  
HETATM 3067  H1  HOH D 866      21.196   5.809  62.618  1.00  0.00      D    H  
HETATM 3068  H2  HOH D 866      22.298   6.519  61.644  1.00  0.00      D    H  
HETATM 3069  O   HOH D 867      14.560   1.573  61.472  1.00  0.00      D    O  
HETATM 3070  H1  HOH D 867      15.151   1.014  60.891  1.00  0.00      D    H  
HETATM 3071  H2  HOH D 867      15.053   2.396  61.754  1.00  0.00      D    H  
HETATM 3072  O   HOH D 868       6.508   2.213 117.913  1.00  0.00      D    O  
HETATM 3073  H1  HOH D 868       7.267   1.562 117.889  1.00  0.00      D    H  
HETATM 3074  H2  HOH D 868       6.088   2.201 118.821  1.00  0.00      D    H  
HETATM 3075  O   HOH D 869      10.680  14.586  66.446  1.00  0.00      D    O  
HETATM 3076  H1  HOH D 869      10.560  13.855  65.774  1.00  0.00      D    H  
HETATM 3077  H2  HOH D 869      11.649  14.667  66.681  1.00  0.00      D    H  
HETATM 3078  O   HOH D 870      39.146  30.686  53.529  1.00  0.00      D    O  
HETATM 3079  H1  HOH D 870      39.141  29.880  54.121  1.00  0.00      D    H  
HETATM 3080  H2  HOH D 870      39.628  31.433  53.986  1.00  0.00      D    H  
HETATM 3081  O   HOH D 871      39.753  25.004  63.487  1.00  0.00      D    O  
HETATM 3082  H1  HOH D 871      39.881  24.449  64.309  1.00  0.00      D    H  
HETATM 3083  H2  HOH D 871      39.000  24.628  62.946  1.00  0.00      D    H  
HETATM 3084  O   HOH D 872      26.713  29.850  92.421  1.00  0.00      D    O  
HETATM 3085  H1  HOH D 872      26.918  30.062  91.465  1.00  0.00      D    H  
HETATM 3086  H2  HOH D 872      27.074  30.575  93.008  1.00  0.00      D    H  
HETATM 3087  O   HOH D 873       7.844  39.596  84.991  1.00  0.00      D    O  
HETATM 3088  H1  HOH D 873       7.387  40.087  85.733  1.00  0.00      D    H  
HETATM 3089  H2  HOH D 873       8.415  38.870  85.373  1.00  0.00      D    H  
HETATM 3090  O   HOH D 874      38.135  30.139  78.776  1.00  0.00      D    O  
HETATM 3091  H1  HOH D 874      37.146  30.224  78.900  1.00  0.00      D    H  
HETATM 3092  H2  HOH D 874      38.368  29.183  78.597  1.00  0.00      D    H  
HETATM 3093  O   HOH D 875      21.656  18.656  95.987  1.00  0.00      D    O  
HETATM 3094  H1  HOH D 875      20.700  18.373  96.061  1.00  0.00      D    H  
HETATM 3095  H2  HOH D 875      22.169  18.307  96.772  1.00  0.00      D    H  
HETATM 3096  O   HOH D 876      41.352   4.000  39.471  1.00  0.00      D    O  
HETATM 3097  H1  HOH D 876      41.192   3.049  39.204  1.00  0.00      D    H  
HETATM 3098  H2  HOH D 876      42.334   4.187  39.465  1.00  0.00      D    H  
HETATM 3099  O   HOH D 877       1.560  28.737  66.167  1.00  0.00      D    O  
HETATM 3100  H1  HOH D 877       2.538  28.547  66.082  1.00  0.00      D    H  
HETATM 3101  H2  HOH D 877       1.169  28.158  66.882  1.00  0.00      D    H  
HETATM 3102  O   HOH D 878      31.103   2.118   3.158  1.00  0.00      D    O  
HETATM 3103  H1  HOH D 878      31.153   3.117   3.178  1.00  0.00      D    H  
HETATM 3104  H2  HOH D 878      31.745   1.739   3.825  1.00  0.00      D    H  
HETATM 3105  O   HOH D 879      20.555  13.498  38.568  1.00  0.00      D    O  
HETATM 3106  H1  HOH D 879      19.575  13.676  38.655  1.00  0.00      D    H  
HETATM 3107  H2  HOH D 879      20.703  12.762  37.908  1.00  0.00      D    H  
HETATM 3108  O   HOH D 880      20.485  27.948   8.936  1.00  0.00      D    O  
HETATM 3109  H1  HOH D 880      20.366  26.975   8.739  1.00  0.00      D    H  
HETATM 3110  H2  HOH D 880      20.872  28.406   8.136  1.00  0.00      D    H  
HETATM 3111  O   HOH D 881      44.691  31.273  97.471  1.00  0.00      D    O  
HETATM 3112  H1  HOH D 881      44.692  31.824  96.637  1.00  0.00      D    H  
HETATM 3113  H2  HOH D 881      43.815  30.797  97.556  1.00  0.00      D    H  
HETATM 3114  O   HOH D 882      39.082  18.205  47.183  1.00  0.00      D    O  
HETATM 3115  H1  HOH D 882      39.429  17.869  48.059  1.00  0.00      D    H  
HETATM 3116  H2  HOH D 882      39.242  17.518  46.475  1.00  0.00      D    H  
HETATM 3117  O   HOH D 883      26.081  24.184  66.482  1.00  0.00      D    O  
HETATM 3118  H1  HOH D 883      25.903  24.961  67.086  1.00  0.00      D    H  
HETATM 3119  H2  HOH D 883      25.216  23.844  66.113  1.00  0.00      D    H  
HETATM 3120  O   HOH D 884      28.382   5.821 104.486  1.00  0.00      D    O  
HETATM 3121  H1  HOH D 884      27.884   6.674 104.329  1.00  0.00      D    H  
HETATM 3122  H2  HOH D 884      27.996   5.351 105.280  1.00  0.00      D    H  
HETATM 3123  O   HOH D 885      14.606  18.548  74.952  1.00  0.00      D    O  
HETATM 3124  H1  HOH D 885      13.725  18.133  75.177  1.00  0.00      D    H  
HETATM 3125  H2  HOH D 885      14.625  19.491  75.285  1.00  0.00      D    H  
HETATM 3126  O   HOH D 886       8.212  29.612  59.433  1.00  0.00      D    O  
HETATM 3127  H1  HOH D 886       7.459  29.218  58.906  1.00  0.00      D    H  
HETATM 3128  H2  HOH D 886       8.676  28.887  59.943  1.00  0.00      D    H  
HETATM 3129  O   HOH D 887      39.387   3.951  86.348  1.00  0.00      D    O  
HETATM 3130  H1  HOH D 887      38.494   3.591  86.080  1.00  0.00      D    H  
HETATM 3131  H2  HOH D 887      39.629   4.719  85.755  1.00  0.00      D    H  
HETATM 3132  O   HOH D 888      46.332   4.825  60.770  1.00  0.00      D    O  
HETATM 3133  H1  HOH D 888      46.747   5.401  61.474  1.00  0.00      D    H  
HETATM 3134  H2  HOH D 888      46.592   3.871  60.924  1.00  0.00      D    H  
HETATM 3135  O   HOH D 889      45.020  29.462  39.350  1.00  0.00      D    O  
HETATM 3136  H1  HOH D 889      45.134  30.414  39.069  1.00  0.00      D    H  
HETATM 3137  H2  HOH D 889      44.103  29.148  39.101  1.00  0.00      D    H  
HETATM 3138  O   HOH D 890      16.856   8.335  34.016  1.00  0.00      D    O  
HETATM 3139  H1  HOH D 890      15.940   8.643  34.269  1.00  0.00      D    H  
HETATM 3140  H2  HOH D 890      16.869   8.086  33.047  1.00  0.00      D    H  
HETATM 3141  O   HOH D 891      36.850  12.232 110.977  1.00  0.00      D    O  
HETATM 3142  H1  HOH D 891      37.122  11.430 110.445  1.00  0.00      D    H  
HETATM 3143  H2  HOH D 891      35.935  12.523 110.698  1.00  0.00      D    H  
HETATM 3144  O   HOH D 892      43.299   5.529  25.453  1.00  0.00      D    O  
HETATM 3145  H1  HOH D 892      43.530   6.438  25.106  1.00  0.00      D    H  
HETATM 3146  H2  HOH D 892      43.436   4.851  24.730  1.00  0.00      D    H  
HETATM 3147  O   HOH D 893      46.255  26.454  11.301  1.00  0.00      D    O  
HETATM 3148  H1  HOH D 893      45.954  27.401  11.412  1.00  0.00      D    H  
HETATM 3149  H2  HOH D 893      46.488  26.071  12.195  1.00  0.00      D    H  
HETATM 3150  O   HOH D 894      46.153   7.617  10.241  1.00  0.00      D    O  
HETATM 3151  H1  HOH D 894      46.622   7.104   9.522  1.00  0.00      D    H  
HETATM 3152  H2  HOH D 894      46.823   7.960  10.899  1.00  0.00      D    H  
HETATM 3153  O   HOH D 895      35.859  23.745  83.249  1.00  0.00      D    O  
HETATM 3154  H1  HOH D 895      35.465  23.067  83.870  1.00  0.00      D    H  
HETATM 3155  H2  HOH D 895      36.424  23.283  82.565  1.00  0.00      D    H  
HETATM 3156  O   HOH D 896      40.418  11.555  75.414  1.00  0.00      D    O  
HETATM 3157  H1  HOH D 896      41.072  12.170  75.855  1.00  0.00      D    H  
HETATM 3158  H2  HOH D 896      40.914  10.854  74.902  1.00  0.00      D    H  
HETATM 3159  O   HOH D 897       1.750  26.371  80.113  1.00  0.00      D    O  
HETATM 3160  H1  HOH D 897       1.717  25.933  79.214  1.00  0.00      D    H  
HETATM 3161  H2  HOH D 897       2.586  26.096  80.588  1.00  0.00      D    H  
HETATM 3162  O   HOH D 898      20.996  10.332  60.361  1.00  0.00      D    O  
HETATM 3163  H1  HOH D 898      20.086   9.916  60.362  1.00  0.00      D    H  
HETATM 3164  H2  HOH D 898      21.594   9.823  59.742  1.00  0.00      D    H  
HETATM 3165  O   HOH D 899       5.005   1.689  56.624  1.00  0.00      D    O  
HETATM 3166  H1  HOH D 899       5.812   2.194  56.318  1.00  0.00      D    H  
HETATM 3167  H2  HOH D 899       5.201   1.245  57.498  1.00  0.00      D    H  
HETATM 3168  O   HOH D 900       4.454  25.471  80.251  1.00  0.00      D    O  
HETATM 3169  H1  HOH D 900       4.474  25.703  79.278  1.00  0.00      D    H  
HETATM 3170  H2  HOH D 900       5.385  25.482  80.615  1.00  0.00      D    H  
HETATM 3171  O   HOH D 901       2.281  28.702  44.378  1.00  0.00      D    O  
HETATM 3172  H1  HOH D 901       2.543  28.590  45.337  1.00  0.00      D    H  
HETATM 3173  H2  HOH D 901       3.101  28.831  43.821  1.00  0.00      D    H  
HETATM 3174  O   HOH D 902      44.159  38.601  16.521  1.00  0.00      D    O  
HETATM 3175  H1  HOH D 902      44.335  39.029  15.634  1.00  0.00      D    H  
HETATM 3176  H2  HOH D 902      44.111  39.306  17.228  1.00  0.00      D    H  
HETATM 3177  O   HOH D 903      46.882  40.612  45.829  1.00  0.00      D    O  
HETATM 3178  H1  HOH D 903      47.360  41.404  45.449  1.00  0.00      D    H  
HETATM 3179  H2  HOH D 903      47.257  40.398  46.731  1.00  0.00      D    H  
HETATM 3180  O   HOH D 904      48.707  10.146  46.797  1.00  0.00      D    O  
HETATM 3181  H1  HOH D 904      49.451   9.552  47.104  1.00  0.00      D    H  
HETATM 3182  H2  HOH D 904      48.969  11.103  46.928  1.00  0.00      D    H  
HETATM 3183  O   HOH D 905       7.924  21.956   6.538  1.00  0.00      D    O  
HETATM 3184  H1  HOH D 905       8.674  22.065   5.886  1.00  0.00      D    H  
HETATM 3185  H2  HOH D 905       7.988  22.665   7.241  1.00  0.00      D    H  
HETATM 3186  O   HOH D 906      43.429  23.659 113.036  1.00  0.00      D    O  
HETATM 3187  H1  HOH D 906      42.760  24.045 112.401  1.00  0.00      D    H  
HETATM 3188  H2  HOH D 906      44.349  23.767 112.660  1.00  0.00      D    H  
HETATM 3189  O   HOH D 907      19.149   7.942  66.360  1.00  0.00      D    O  
HETATM 3190  H1  HOH D 907      18.689   7.778  67.233  1.00  0.00      D    H  
HETATM 3191  H2  HOH D 907      18.719   8.717  65.897  1.00  0.00      D    H  
HETATM 3192  O   HOH D 908      41.675   1.819  80.339  1.00  0.00      D    O  
HETATM 3193  H1  HOH D 908      40.843   2.011  80.860  1.00  0.00      D    H  
HETATM 3194  H2  HOH D 908      41.446   1.269  79.536  1.00  0.00      D    H  
HETATM 3195  O   HOH D 909      43.303   7.572 117.873  1.00  0.00      D    O  
HETATM 3196  H1  HOH D 909      43.102   7.827 118.819  1.00  0.00      D    H  
HETATM 3197  H2  HOH D 909      43.633   6.628 117.845  1.00  0.00      D    H  
HETATM 3198  O   HOH D 910      10.084  26.700 115.242  1.00  0.00      D    O  
HETATM 3199  H1  HOH D 910       9.618  26.406 116.076  1.00  0.00      D    H  
HETATM 3200  H2  HOH D 910      10.120  25.939 114.594  1.00  0.00      D    H  
HETATM 3201  O   HOH D 911       4.164  36.925  71.634  1.00  0.00      D    O  
HETATM 3202  H1  HOH D 911       3.368  37.518  71.510  1.00  0.00      D    H  
HETATM 3203  H2  HOH D 911       4.883  37.193  70.992  1.00  0.00      D    H  
HETATM 3204  O   HOH D 912       9.212  19.444  29.142  1.00  0.00      D    O  
HETATM 3205  H1  HOH D 912       8.995  18.913  28.323  1.00  0.00      D    H  
HETATM 3206  H2  HOH D 912       8.387  19.904  29.470  1.00  0.00      D    H  
HETATM 3207  O   HOH D 913      48.625  23.491  14.794  1.00  0.00      D    O  
HETATM 3208  H1  HOH D 913      48.626  22.929  13.967  1.00  0.00      D    H  
HETATM 3209  H2  HOH D 913      47.877  24.153  14.747  1.00  0.00      D    H  
HETATM 3210  O   HOH D 914      43.941  29.663  92.053  1.00  0.00      D    O  
HETATM 3211  H1  HOH D 914      44.515  28.942  92.440  1.00  0.00      D    H  
HETATM 3212  H2  HOH D 914      43.648  29.399  91.134  1.00  0.00      D    H  
HETATM 3213  O   HOH D 915       0.272  38.130  58.254  1.00  0.00      D    O  
HETATM 3214  H1  HOH D 915       1.022  38.036  57.599  1.00  0.00      D    H  
HETATM 3215  H2  HOH D 915      -0.455  37.484  58.023  1.00  0.00      D    H  
HETATM 3216  O   HOH D 916      43.780  10.078  46.872  1.00  0.00      D    O  
HETATM 3217  H1  HOH D 916      42.922  10.560  46.695  1.00  0.00      D    H  
HETATM 3218  H2  HOH D 916      43.588   9.118  47.077  1.00  0.00      D    H  
HETATM 3219  O   HOH D 917      34.586  24.504 109.084  1.00  0.00      D    O  
HETATM 3220  H1  HOH D 917      34.996  25.386 108.851  1.00  0.00      D    H  
HETATM 3221  H2  HOH D 917      33.606  24.623 109.239  1.00  0.00      D    H  
HETATM 3222  O   HOH D 918       1.241  27.134 107.069  1.00  0.00      D    O  
HETATM 3223  H1  HOH D 918       1.732  26.340 107.429  1.00  0.00      D    H  
HETATM 3224  H2  HOH D 918       1.671  27.435 106.218  1.00  0.00      D    H  
HETATM 3225  O   HOH D 919      29.379  13.931   5.941  1.00  0.00      D    O  
HETATM 3226  H1  HOH D 919      28.631  14.517   6.250  1.00  0.00      D    H  
HETATM 3227  H2  HOH D 919      29.510  13.184   6.593  1.00  0.00      D    H  
HETATM 3228  O   HOH D 920      27.281  32.172  39.406  1.00  0.00      D    O  
HETATM 3229  H1  HOH D 920      27.792  32.764  38.782  1.00  0.00      D    H  
HETATM 3230  H2  HOH D 920      26.678  32.731  39.976  1.00  0.00      D    H  
HETATM 3231  O   HOH D 921      18.092  16.861  51.115  1.00  0.00      D    O  
HETATM 3232  H1  HOH D 921      17.667  16.373  51.878  1.00  0.00      D    H  
HETATM 3233  H2  HOH D 921      18.560  16.207  50.521  1.00  0.00      D    H  
HETATM 3234  O   HOH D 922      31.615  40.662  18.427  1.00  0.00      D    O  
HETATM 3235  H1  HOH D 922      31.040  41.462  18.596  1.00  0.00      D    H  
HETATM 3236  H2  HOH D 922      31.737  40.153  19.279  1.00  0.00      D    H  
HETATM 3237  O   HOH D 923      43.629  19.633  25.604  1.00  0.00      D    O  
HETATM 3238  H1  HOH D 923      43.009  18.902  25.891  1.00  0.00      D    H  
HETATM 3239  H2  HOH D 923      43.495  20.433  26.190  1.00  0.00      D    H  
HETATM 3240  O   HOH D 924      34.820  18.999 114.631  1.00  0.00      D    O  
HETATM 3241  H1  HOH D 924      35.267  19.880 114.786  1.00  0.00      D    H  
HETATM 3242  H2  HOH D 924      34.138  18.841 115.345  1.00  0.00      D    H  
HETATM 3243  O   HOH D 925      19.333  33.609 118.068  1.00  0.00      D    O  
HETATM 3244  H1  HOH D 925      18.747  34.346 117.731  1.00  0.00      D    H  
HETATM 3245  H2  HOH D 925      19.252  33.548 119.063  1.00  0.00      D    H  
HETATM 3246  O   HOH D 926      32.511   7.823  81.930  1.00  0.00      D    O  
HETATM 3247  H1  HOH D 926      32.237   8.058  82.862  1.00  0.00      D    H  
HETATM 3248  H2  HOH D 926      33.279   7.183  81.960  1.00  0.00      D    H  
HETATM 3249  O   HOH D 927      43.958  39.609  82.832  1.00  0.00      D    O  
HETATM 3250  H1  HOH D 927      43.587  40.003  83.673  1.00  0.00      D    H  
HETATM 3251  H2  HOH D 927      43.846  38.615  82.851  1.00  0.00      D    H  
HETATM 3252  O   HOH D 928      18.345  32.099  26.241  1.00  0.00      D    O  
HETATM 3253  H1  HOH D 928      19.291  32.153  25.921  1.00  0.00      D    H  
HETATM 3254  H2  HOH D 928      18.172  31.189  26.618  1.00  0.00      D    H  
HETATM 3255  O   HOH D 929      17.751  16.112  65.729  1.00  0.00      D    O  
HETATM 3256  H1  HOH D 929      17.389  15.591  64.957  1.00  0.00      D    H  
HETATM 3257  H2  HOH D 929      17.468  17.068  65.650  1.00  0.00      D    H  
HETATM 3258  O   HOH D 930      31.575  26.486 101.719  1.00  0.00      D    O  
HETATM 3259  H1  HOH D 930      31.336  27.252 101.122  1.00  0.00      D    H  
HETATM 3260  H2  HOH D 930      30.750  26.148 102.173  1.00  0.00      D    H  
HETATM 3261  O   HOH D 931      14.441  25.213  79.581  1.00  0.00      D    O  
HETATM 3262  H1  HOH D 931      14.987  25.173  78.743  1.00  0.00      D    H  
HETATM 3263  H2  HOH D 931      13.509  25.496  79.358  1.00  0.00      D    H  
HETATM 3264  O   HOH D 932      45.809   0.685   2.907  1.00  0.00      D    O  
HETATM 3265  H1  HOH D 932      46.280   1.202   3.621  1.00  0.00      D    H  
HETATM 3266  H2  HOH D 932      44.831   0.646   3.113  1.00  0.00      D    H  
HETATM 3267  O   HOH D 933      32.888  35.833  24.935  1.00  0.00      D    O  
HETATM 3268  H1  HOH D 933      33.213  35.299  25.716  1.00  0.00      D    H  
HETATM 3269  H2  HOH D 933      32.863  36.802  25.181  1.00  0.00      D    H  
HETATM 3270  O   HOH D 934       9.564  27.104  49.190  1.00  0.00      D    O  
HETATM 3271  H1  HOH D 934       8.608  26.984  48.924  1.00  0.00      D    H  
HETATM 3272  H2  HOH D 934       9.609  27.422  50.137  1.00  0.00      D    H  
HETATM 3273  O   HOH D 935      29.784  15.796 103.762  1.00  0.00      D    O  
HETATM 3274  H1  HOH D 935      29.593  16.150 102.847  1.00  0.00      D    H  
HETATM 3275  H2  HOH D 935      30.742  15.970 103.994  1.00  0.00      D    H  
HETATM 3276  O   HOH D 936      47.046  16.567  99.530  1.00  0.00      D    O  
HETATM 3277  H1  HOH D 936      46.727  17.492  99.737  1.00  0.00      D    H  
HETATM 3278  H2  HOH D 936      47.821  16.615  98.900  1.00  0.00      D    H  
HETATM 3279  O   HOH D 937      43.356  21.881  88.749  1.00  0.00      D    O  
HETATM 3280  H1  HOH D 937      42.797  22.477  89.325  1.00  0.00      D    H  
HETATM 3281  H2  HOH D 937      44.322  22.109  88.871  1.00  0.00      D    H  
HETATM 3282  O   HOH D 938      42.801   9.266  17.174  1.00  0.00      D    O  
HETATM 3283  H1  HOH D 938      42.737   8.365  17.602  1.00  0.00      D    H  
HETATM 3284  H2  HOH D 938      43.169   9.170  16.249  1.00  0.00      D    H  
HETATM 3285  O   HOH D 939      18.850   5.117  30.509  1.00  0.00      D    O  
HETATM 3286  H1  HOH D 939      18.164   4.756  31.141  1.00  0.00      D    H  
HETATM 3287  H2  HOH D 939      19.748   5.100  30.948  1.00  0.00      D    H  
HETATM 3288  O   HOH D 940       9.647   2.116  65.313  1.00  0.00      D    O  
HETATM 3289  H1  HOH D 940       9.448   3.096  65.290  1.00  0.00      D    H  
HETATM 3290  H2  HOH D 940      10.596   1.976  65.595  1.00  0.00      D    H  
HETATM 3291  O   HOH D 941      28.575  42.834  31.346  1.00  0.00      D    O  
HETATM 3292  H1  HOH D 941      28.569  41.853  31.156  1.00  0.00      D    H  
HETATM 3293  H2  HOH D 941      28.295  43.334  30.526  1.00  0.00      D    H  
HETATM 3294  O   HOH D 942      47.271  25.316 110.188  1.00  0.00      D    O  
HETATM 3295  H1  HOH D 942      46.649  24.913 110.859  1.00  0.00      D    H  
HETATM 3296  H2  HOH D 942      46.751  25.893 109.557  1.00  0.00      D    H  
HETATM 3297  O   HOH D 943      36.827  34.074  59.201  1.00  0.00      D    O  
HETATM 3298  H1  HOH D 943      37.500  33.989  58.466  1.00  0.00      D    H  
HETATM 3299  H2  HOH D 943      37.035  34.882  59.752  1.00  0.00      D    H  
HETATM 3300  O   HOH D 944      35.414  42.291  52.621  1.00  0.00      D    O  
HETATM 3301  H1  HOH D 944      34.677  42.495  53.266  1.00  0.00      D    H  
HETATM 3302  H2  HOH D 944      35.251  42.778  51.763  1.00  0.00      D    H  
HETATM 3303  O   HOH D 945       8.100  16.188  57.810  1.00  0.00      D    O  
HETATM 3304  H1  HOH D 945       8.826  16.649  57.301  1.00  0.00      D    H  
HETATM 3305  H2  HOH D 945       8.450  15.898  58.701  1.00  0.00      D    H  
HETATM 3306  O   HOH D 946      13.342  27.937  28.771  1.00  0.00      D    O  
HETATM 3307  H1  HOH D 946      12.541  28.531  28.704  1.00  0.00      D    H  
HETATM 3308  H2  HOH D 946      14.115  28.459  29.133  1.00  0.00      D    H  
HETATM 3309  O   HOH D 947      32.232   9.224 105.378  1.00  0.00      D    O  
HETATM 3310  H1  HOH D 947      31.432   8.708 105.685  1.00  0.00      D    H  
HETATM 3311  H2  HOH D 947      32.921   8.592 105.024  1.00  0.00      D    H  
HETATM 3312  O   HOH D 948       4.721   4.031  36.124  1.00  0.00      D    O  
HETATM 3313  H1  HOH D 948       5.347   4.022  35.345  1.00  0.00      D    H  
HETATM 3314  H2  HOH D 948       4.033   3.315  36.007  1.00  0.00      D    H  
HETATM 3315  O   HOH D 949      38.341  18.555  59.037  1.00  0.00      D    O  
HETATM 3316  H1  HOH D 949      37.568  18.201  59.565  1.00  0.00      D    H  
HETATM 3317  H2  HOH D 949      38.063  18.685  58.085  1.00  0.00      D    H  
HETATM 3318  O   HOH D 950       0.867   6.539  29.203  1.00  0.00      D    O  
HETATM 3319  H1  HOH D 950      -0.061   6.471  29.569  1.00  0.00      D    H  
HETATM 3320  H2  HOH D 950       0.854   7.075  28.359  1.00  0.00      D    H  
HETATM 3321  O   HOH D 951      39.859  20.858  23.502  1.00  0.00      D    O  
HETATM 3322  H1  HOH D 951      40.682  21.413  23.618  1.00  0.00      D    H  
HETATM 3323  H2  HOH D 951      39.426  20.712  24.391  1.00  0.00      D    H  
HETATM 3324  O   HOH D 952      41.539  31.589  44.055  1.00  0.00      D    O  
HETATM 3325  H1  HOH D 952      41.341  32.398  44.608  1.00  0.00      D    H  
HETATM 3326  H2  HOH D 952      40.887  31.534  43.299  1.00  0.00      D    H  
HETATM 3327  O   HOH D 953      19.532  25.817  14.103  1.00  0.00      D    O  
HETATM 3328  H1  HOH D 953      19.176  25.782  13.169  1.00  0.00      D    H  
HETATM 3329  H2  HOH D 953      19.043  26.519  14.620  1.00  0.00      D    H  
HETATM 3330  O   HOH D 954      37.493  39.630 108.781  1.00  0.00      D    O  
HETATM 3331  H1  HOH D 954      37.068  40.523 108.929  1.00  0.00      D    H  
HETATM 3332  H2  HOH D 954      36.907  39.075 108.190  1.00  0.00      D    H  
HETATM 3333  O   HOH D 955       4.959   2.220  62.334  1.00  0.00      D    O  
HETATM 3334  H1  HOH D 955       5.344   1.309  62.190  1.00  0.00      D    H  
HETATM 3335  H2  HOH D 955       5.695   2.897  62.332  1.00  0.00      D    H  
HETATM 3336  O   HOH D 956      28.569  22.921 106.922  1.00  0.00      D    O  
HETATM 3337  H1  HOH D 956      28.313  22.166 107.526  1.00  0.00      D    H  
HETATM 3338  H2  HOH D 956      29.529  23.159 107.075  1.00  0.00      D    H  
HETATM 3339  O   HOH D 957      35.837  21.967  28.871  1.00  0.00      D    O  
HETATM 3340  H1  HOH D 957      36.704  21.681  28.463  1.00  0.00      D    H  
HETATM 3341  H2  HOH D 957      35.308  22.489  28.202  1.00  0.00      D    H  
HETATM 3342  O   HOH D 958      14.000  27.052  76.181  1.00  0.00      D    O  
HETATM 3343  H1  HOH D 958      14.375  26.165  75.911  1.00  0.00      D    H  
HETATM 3344  H2  HOH D 958      13.313  26.920  76.895  1.00  0.00      D    H  
HETATM 3345  O   HOH D 959      16.402  11.771  55.151  1.00  0.00      D    O  
HETATM 3346  H1  HOH D 959      16.214  11.303  54.288  1.00  0.00      D    H  
HETATM 3347  H2  HOH D 959      17.039  12.525  54.989  1.00  0.00      D    H  
HETATM 3348  O   HOH D 960      41.192  28.956  41.226  1.00  0.00      D    O  
HETATM 3349  H1  HOH D 960      40.866  28.801  42.159  1.00  0.00      D    H  
HETATM 3350  H2  HOH D 960      40.421  29.207  40.641  1.00  0.00      D    H  
HETATM 3351  O   HOH D 961      37.631   7.786  54.311  1.00  0.00      D    O  
HETATM 3352  H1  HOH D 961      36.741   8.238  54.366  1.00  0.00      D    H  
HETATM 3353  H2  HOH D 961      38.232   8.145  55.025  1.00  0.00      D    H  
HETATM 3354  O   HOH D 962      15.546  27.662  51.180  1.00  0.00      D    O  
HETATM 3355  H1  HOH D 962      16.279  27.897  50.542  1.00  0.00      D    H  
HETATM 3356  H2  HOH D 962      14.663  27.743  50.718  1.00  0.00      D    H  
HETATM 3357  O   HOH D 963      16.608   2.933 108.696  1.00  0.00      D    O  
HETATM 3358  H1  HOH D 963      16.127   3.080 107.832  1.00  0.00      D    H  
HETATM 3359  H2  HOH D 963      15.995   3.138 109.459  1.00  0.00      D    H  
HETATM 3360  O   HOH D 964      44.414  40.295  54.182  1.00  0.00      D    O  
HETATM 3361  H1  HOH D 964      44.049  39.606  53.556  1.00  0.00      D    H  
HETATM 3362  H2  HOH D 964      44.914  39.843  54.921  1.00  0.00      D    H  
HETATM 3363  O   HOH D 965      28.269  29.039  50.197  1.00  0.00      D    O  
HETATM 3364  H1  HOH D 965      27.455  28.952  49.622  1.00  0.00      D    H  
HETATM 3365  H2  HOH D 965      28.161  29.822  50.810  1.00  0.00      D    H  
HETATM 3366  O   HOH D 966      31.635  24.516  94.254  1.00  0.00      D    O  
HETATM 3367  H1  HOH D 966      30.928  24.895  94.851  1.00  0.00      D    H  
HETATM 3368  H2  HOH D 966      31.757  23.544  94.458  1.00  0.00      D    H  
HETATM 3369  O   HOH D 967       8.865  40.507 112.599  1.00  0.00      D    O  
HETATM 3370  H1  HOH D 967       8.244  39.974 113.174  1.00  0.00      D    H  
HETATM 3371  H2  HOH D 967       9.501  41.016 113.179  1.00  0.00      D    H  
HETATM 3372  O   HOH D 968      39.486  38.289   7.634  1.00  0.00      D    O  
HETATM 3373  H1  HOH D 968      40.165  37.763   8.146  1.00  0.00      D    H  
HETATM 3374  H2  HOH D 968      38.582  37.880   7.762  1.00  0.00      D    H  
HETATM 3375  O   HOH D 969       7.228  11.002 114.744  1.00  0.00      D    O  
HETATM 3376  H1  HOH D 969       6.415  10.890 114.172  1.00  0.00      D    H  
HETATM 3377  H2  HOH D 969       7.265  11.938 115.091  1.00  0.00      D    H  
HETATM 3378  O   HOH D 970      -0.108  17.005  34.728  1.00  0.00      D    O  
HETATM 3379  H1  HOH D 970       0.083  16.100  34.347  1.00  0.00      D    H  
HETATM 3380  H2  HOH D 970       0.642  17.627  34.500  1.00  0.00      D    H  
HETATM 3381  O   HOH D 971      28.572  29.561  78.297  1.00  0.00      D    O  
HETATM 3382  H1  HOH D 971      28.878  29.555  79.249  1.00  0.00      D    H  
HETATM 3383  H2  HOH D 971      29.038  30.293  77.801  1.00  0.00      D    H  
HETATM 3384  O   HOH D 972       7.010  25.095  81.981  1.00  0.00      D    O  
HETATM 3385  H1  HOH D 972       7.549  24.425  82.492  1.00  0.00      D    H  
HETATM 3386  H2  HOH D 972       7.606  25.835  81.670  1.00  0.00      D    H  
HETATM 3387  O   HOH D 973      19.419  10.605  30.970  1.00  0.00      D    O  
HETATM 3388  H1  HOH D 973      19.423  10.654  31.969  1.00  0.00      D    H  
HETATM 3389  H2  HOH D 973      19.179   9.678  30.683  1.00  0.00      D    H  
HETATM 3390  O   HOH D 974      18.923  17.508  17.392  1.00  0.00      D    O  
HETATM 3391  H1  HOH D 974      19.611  16.877  17.751  1.00  0.00      D    H  
HETATM 3392  H2  HOH D 974      19.030  18.401  17.829  1.00  0.00      D    H  
HETATM 3393  O   HOH D 975      46.283  22.834   5.745  1.00  0.00      D    O  
HETATM 3394  H1  HOH D 975      46.794  23.694   5.749  1.00  0.00      D    H  
HETATM 3395  H2  HOH D 975      45.325  23.017   5.522  1.00  0.00      D    H  
HETATM 3396  O   HOH D 976      47.631  34.051  33.260  1.00  0.00      D    O  
HETATM 3397  H1  HOH D 976      48.125  33.591  32.523  1.00  0.00      D    H  
HETATM 3398  H2  HOH D 976      48.237  34.707  33.709  1.00  0.00      D    H  
HETATM 3399  O   HOH D 977      44.975  39.362  44.377  1.00  0.00      D    O  
HETATM 3400  H1  HOH D 977      45.125  39.594  43.416  1.00  0.00      D    H  
HETATM 3401  H2  HOH D 977      45.704  39.758  44.935  1.00  0.00      D    H  
HETATM 3402  O   HOH D 978      14.577  11.421  81.664  1.00  0.00      D    O  
HETATM 3403  H1  HOH D 978      15.032  11.234  80.794  1.00  0.00      D    H  
HETATM 3404  H2  HOH D 978      14.706  12.383  81.908  1.00  0.00      D    H  
HETATM 3405  O   HOH D 979      43.892  40.721  91.719  1.00  0.00      D    O  
HETATM 3406  H1  HOH D 979      43.615  41.471  92.319  1.00  0.00      D    H  
HETATM 3407  H2  HOH D 979      44.043  39.896  92.265  1.00  0.00      D    H  
HETATM 3408  O   HOH D 980      32.889   8.961  92.057  1.00  0.00      D    O  
HETATM 3409  H1  HOH D 980      32.983   9.687  92.738  1.00  0.00      D    H  
HETATM 3410  H2  HOH D 980      33.756   8.469  91.973  1.00  0.00      D    H  
HETATM 3411  O   HOH D 981      11.913  12.907  83.202  1.00  0.00      D    O  
HETATM 3412  H1  HOH D 981      12.203  13.477  82.434  1.00  0.00      D    H  
HETATM 3413  H2  HOH D 981      11.043  12.466  82.980  1.00  0.00      D    H  
HETATM 3414  O   HOH D 982      36.920  36.102  79.786  1.00  0.00      D    O  
HETATM 3415  H1  HOH D 982      36.158  36.002  79.147  1.00  0.00      D    H  
HETATM 3416  H2  HOH D 982      37.669  35.500  79.508  1.00  0.00      D    H  
HETATM 3417  O   HOH D 983      29.555  19.218 111.316  1.00  0.00      D    O  
HETATM 3418  H1  HOH D 983      28.944  18.512 111.674  1.00  0.00      D    H  
HETATM 3419  H2  HOH D 983      29.121  19.671 110.537  1.00  0.00      D    H  
HETATM 3420  O   HOH D 984      40.202  37.174  84.717  1.00  0.00      D    O  
HETATM 3421  H1  HOH D 984      41.048  37.188  85.250  1.00  0.00      D    H  
HETATM 3422  H2  HOH D 984      40.113  36.290  84.257  1.00  0.00      D    H  
HETATM 3423  O   HOH D 985      32.983  38.119  67.117  1.00  0.00      D    O  
HETATM 3424  H1  HOH D 985      32.918  37.274  67.648  1.00  0.00      D    H  
HETATM 3425  H2  HOH D 985      33.921  38.238  66.792  1.00  0.00      D    H  
HETATM 3426  O   HOH D 986      19.017  33.480  13.740  1.00  0.00      D    O  
HETATM 3427  H1  HOH D 986      18.282  33.527  13.065  1.00  0.00      D    H  
HETATM 3428  H2  HOH D 986      18.626  33.328  14.648  1.00  0.00      D    H  
HETATM 3429  O   HOH D 987      47.373  36.423  58.536  1.00  0.00      D    O  
HETATM 3430  H1  HOH D 987      46.924  35.604  58.178  1.00  0.00      D    H  
HETATM 3431  H2  HOH D 987      47.295  36.436  59.533  1.00  0.00      D    H  
HETATM 3432  O   HOH D 988      13.098  41.816  83.517  1.00  0.00      D    O  
HETATM 3433  H1  HOH D 988      12.372  41.509  82.902  1.00  0.00      D    H  
HETATM 3434  H2  HOH D 988      12.734  41.901  84.445  1.00  0.00      D    H  
HETATM 3435  O   HOH D 989      45.320  26.554 102.950  1.00  0.00      D    O  
HETATM 3436  H1  HOH D 989      45.543  25.854 102.272  1.00  0.00      D    H  
HETATM 3437  H2  HOH D 989      44.369  26.446 103.240  1.00  0.00      D    H  
HETATM 3438  O   HOH D 990      39.526  33.879  88.810  1.00  0.00      D    O  
HETATM 3439  H1  HOH D 990      39.619  32.955  89.180  1.00  0.00      D    H  
HETATM 3440  H2  HOH D 990      39.982  34.529  89.418  1.00  0.00      D    H  
HETATM 3441  O   HOH D 991      14.899   7.457  37.304  1.00  0.00      D    O  
HETATM 3442  H1  HOH D 991      14.452   6.631  36.960  1.00  0.00      D    H  
HETATM 3443  H2  HOH D 991      15.879   7.288  37.406  1.00  0.00      D    H  
HETATM 3444  O   HOH D 992      22.133   5.701  70.839  1.00  0.00      D    O  
HETATM 3445  H1  HOH D 992      22.323   5.393  71.771  1.00  0.00      D    H  
HETATM 3446  H2  HOH D 992      21.454   6.434  70.862  1.00  0.00      D    H  
HETATM 3447  O   HOH D 993      33.812  34.891 108.068  1.00  0.00      D    O  
HETATM 3448  H1  HOH D 993      34.016  35.720 108.589  1.00  0.00      D    H  
HETATM 3449  H2  HOH D 993      34.647  34.559 107.629  1.00  0.00      D    H  
HETATM 3450  O   HOH D 994      10.106  12.744  64.717  1.00  0.00      D    O  
HETATM 3451  H1  HOH D 994      10.787  12.151  64.288  1.00  0.00      D    H  
HETATM 3452  H2  HOH D 994       9.226  12.270  64.754  1.00  0.00      D    H  
HETATM 3453  O   HOH D 995      42.765  25.573  75.351  1.00  0.00      D    O  
HETATM 3454  H1  HOH D 995      42.282  25.018  74.673  1.00  0.00      D    H  
HETATM 3455  H2  HOH D 995      43.480  26.105  74.898  1.00  0.00      D    H  
HETATM 3456  O   HOH D 996      25.129  40.629   7.072  1.00  0.00      D    O  
HETATM 3457  H1  HOH D 996      24.965  39.784   7.580  1.00  0.00      D    H  
HETATM 3458  H2  HOH D 996      26.098  40.690   6.830  1.00  0.00      D    H  
HETATM 3459  O   HOH D 997      39.915  14.697 108.409  1.00  0.00      D    O  
HETATM 3460  H1  HOH D 997      40.721  14.105 108.409  1.00  0.00      D    H  
HETATM 3461  H2  HOH D 997      39.502  14.698 107.499  1.00  0.00      D    H  
HETATM 3462  O   HOH D 998      42.606  11.435   8.143  1.00  0.00      D    O  
HETATM 3463  H1  HOH D 998      41.924  10.745   8.385  1.00  0.00      D    H  
HETATM 3464  H2  HOH D 998      42.623  11.553   7.150  1.00  0.00      D    H  
HETATM 3465  O   HOH D 999      10.700  33.013 105.180  1.00  0.00      D    O  
HETATM 3466  H1  HOH D 999      10.697  33.912 104.743  1.00  0.00      D    H  
HETATM 3467  H2  HOH D 999      11.033  33.100 106.119  1.00  0.00      D    H  
HETATM 3468  O   HOH D1000      15.590  36.853 104.702  1.00  0.00      D    O  
HETATM 3469  H1  HOH D1000      15.768  37.497 103.958  1.00  0.00      D    H  
HETATM 3470  H2  HOH D1000      16.458  36.497 105.049  1.00  0.00      D    H  
HETATM 3471  O   HOH D1001      10.775  10.370   6.712  1.00  0.00      D    O  
HETATM 3472  H1  HOH D1001      10.069  10.063   6.074  1.00  0.00      D    H  
HETATM 3473  H2  HOH D1001      11.309  11.104   6.291  1.00  0.00      D    H  
HETATM 3474  O   HOH D1002       0.357  31.768  16.669  1.00  0.00      D    O  
HETATM 3475  H1  HOH D1002      -0.491  31.639  17.184  1.00  0.00      D    H  
HETATM 3476  H2  HOH D1002       0.772  32.641  16.923  1.00  0.00      D    H  
HETATM 3477  O   HOH D1003      24.642  34.099  84.795  1.00  0.00      D    O  
HETATM 3478  H1  HOH D1003      24.757  34.551  83.911  1.00  0.00      D    H  
HETATM 3479  H2  HOH D1003      25.376  33.432  84.926  1.00  0.00      D    H  
HETATM 3480  O   HOH D1004      10.825  35.987  98.282  1.00  0.00      D    O  
HETATM 3481  H1  HOH D1004      11.799  35.956  98.503  1.00  0.00      D    H  
HETATM 3482  H2  HOH D1004      10.295  35.654  99.062  1.00  0.00      D    H  
HETATM 3483  O   HOH D1005      23.192  23.685  28.078  1.00  0.00      D    O  
HETATM 3484  H1  HOH D1005      23.294  23.359  29.018  1.00  0.00      D    H  
HETATM 3485  H2  HOH D1005      22.253  24.000  27.935  1.00  0.00      D    H  
HETATM 3486  O   HOH D1006      40.040  40.355  68.773  1.00  0.00      D    O  
HETATM 3487  H1  HOH D1006      40.702  39.711  69.157  1.00  0.00      D    H  
HETATM 3488  H2  HOH D1006      39.976  41.159  69.364  1.00  0.00      D    H  
HETATM 3489  O   HOH D1007      37.240  18.006 117.978  1.00  0.00      D    O  
HETATM 3490  H1  HOH D1007      36.877  17.706 118.860  1.00  0.00      D    H  
HETATM 3491  H2  HOH D1007      37.945  18.699 118.125  1.00  0.00      D    H  
HETATM 3492  O   HOH D1008      42.608  14.045 101.127  1.00  0.00      D    O  
HETATM 3493  H1  HOH D1008      41.921  13.390 100.812  1.00  0.00      D    H  
HETATM 3494  H2  HOH D1008      42.543  14.144 102.120  1.00  0.00      D    H  
HETATM 3495  O   HOH D1009       3.119  24.717  36.586  1.00  0.00      D    O  
HETATM 3496  H1  HOH D1009       3.332  24.119  37.359  1.00  0.00      D    H  
HETATM 3497  H2  HOH D1009       3.807  25.440  36.526  1.00  0.00      D    H  
HETATM 3498  O   HOH D1010       2.202  35.361  69.743  1.00  0.00      D    O  
HETATM 3499  H1  HOH D1010       1.649  35.830  70.431  1.00  0.00      D    H  
HETATM 3500  H2  HOH D1010       3.094  35.132  70.132  1.00  0.00      D    H  
HETATM 3501  O   HOH D1011       7.711  36.440  36.864  1.00  0.00      D    O  
HETATM 3502  H1  HOH D1011       6.791  36.617  37.214  1.00  0.00      D    H  
HETATM 3503  H2  HOH D1011       8.335  37.147  37.197  1.00  0.00      D    H  
HETATM 3504  O   HOH D1012      30.295  39.256  53.385  1.00  0.00      D    O  
HETATM 3505  H1  HOH D1012      30.222  39.852  52.586  1.00  0.00      D    H  
HETATM 3506  H2  HOH D1012      31.204  38.839  53.408  1.00  0.00      D    H  
HETATM 3507  O   HOH D1013       8.698   6.568  14.853  1.00  0.00      D    O  
HETATM 3508  H1  HOH D1013       8.749   5.711  14.339  1.00  0.00      D    H  
HETATM 3509  H2  HOH D1013       7.926   6.530  15.487  1.00  0.00      D    H  
HETATM 3510  O   HOH D1014       0.130   5.521  41.506  1.00  0.00      D    O  
HETATM 3511  H1  HOH D1014       0.952   5.881  41.947  1.00  0.00      D    H  
HETATM 3512  H2  HOH D1014       0.306   5.386  40.531  1.00  0.00      D    H  
HETATM 3513  O   HOH D1015      28.259   2.291  59.526  1.00  0.00      D    O  
HETATM 3514  H1  HOH D1015      28.557   1.366  59.760  1.00  0.00      D    H  
HETATM 3515  H2  HOH D1015      28.350   2.431  58.540  1.00  0.00      D    H  
HETATM 3516  O   HOH D1016      42.218  31.280  86.172  1.00  0.00      D    O  
HETATM 3517  H1  HOH D1016      42.694  32.151  86.290  1.00  0.00      D    H  
HETATM 3518  H2  HOH D1016      42.456  30.666  86.925  1.00  0.00      D    H  
HETATM 3519  O   HOH D1017      19.118  41.231   6.839  1.00  0.00      D    O  
HETATM 3520  H1  HOH D1017      19.427  42.142   6.565  1.00  0.00      D    H  
HETATM 3521  H2  HOH D1017      19.634  40.539   6.334  1.00  0.00      D    H  
HETATM 3522  O   HOH D1018      26.439  40.857  14.820  1.00  0.00      D    O  
HETATM 3523  H1  HOH D1018      26.743  41.662  14.310  1.00  0.00      D    H  
HETATM 3524  H2  HOH D1018      25.755  40.363  14.284  1.00  0.00      D    H  
HETATM 3525  O   HOH D1019      35.887  41.662  25.310  1.00  0.00      D    O  
HETATM 3526  H1  HOH D1019      35.110  42.266  25.129  1.00  0.00      D    H  
HETATM 3527  H2  HOH D1019      36.648  41.911  24.711  1.00  0.00      D    H  
HETATM 3528  O   HOH D1020      26.085  18.649  71.425  1.00  0.00      D    O  
HETATM 3529  H1  HOH D1020      26.298  17.959  72.116  1.00  0.00      D    H  
HETATM 3530  H2  HOH D1020      25.266  19.154  71.698  1.00  0.00      D    H  
HETATM 3531  O   HOH D1021       5.764   3.089  90.683  1.00  0.00      D    O  
HETATM 3532  H1  HOH D1021       5.729   2.403  91.409  1.00  0.00      D    H  
HETATM 3533  H2  HOH D1021       6.677   3.495  90.652  1.00  0.00      D    H  
HETATM 3534  O   HOH D1022      32.561   6.235  95.867  1.00  0.00      D    O  
HETATM 3535  H1  HOH D1022      32.984   5.329  95.847  1.00  0.00      D    H  
HETATM 3536  H2  HOH D1022      31.995   6.321  96.688  1.00  0.00      D    H  
HETATM 3537  O   HOH D1023      17.999  28.033  75.372  1.00  0.00      D    O  
HETATM 3538  H1  HOH D1023      18.743  28.648  75.108  1.00  0.00      D    H  
HETATM 3539  H2  HOH D1023      17.834  27.375  74.637  1.00  0.00      D    H  
HETATM 3540  O   HOH D1024      44.529   8.784 110.270  1.00  0.00      D    O  
HETATM 3541  H1  HOH D1024      43.754   8.169 110.415  1.00  0.00      D    H  
HETATM 3542  H2  HOH D1024      45.133   8.401 109.571  1.00  0.00      D    H  
HETATM 3543  O   HOH D1025      32.919  20.467 103.724  1.00  0.00      D    O  
HETATM 3544  H1  HOH D1025      33.377  19.855 103.079  1.00  0.00      D    H  
HETATM 3545  H2  HOH D1025      31.930  20.422 103.582  1.00  0.00      D    H  
HETATM 3546  O   HOH D1026      47.373  20.290  64.584  1.00  0.00      D    O  
HETATM 3547  H1  HOH D1026      46.375  20.260  64.625  1.00  0.00      D    H  
HETATM 3548  H2  HOH D1026      47.740  19.370  64.718  1.00  0.00      D    H  
HETATM 3549  O   HOH D1027      28.899  13.035  87.771  1.00  0.00      D    O  
HETATM 3550  H1  HOH D1027      29.077  12.153  88.208  1.00  0.00      D    H  
HETATM 3551  H2  HOH D1027      28.061  12.975  87.229  1.00  0.00      D    H  
HETATM 3552  O   HOH D1028      24.796  31.310  68.424  1.00  0.00      D    O  
HETATM 3553  H1  HOH D1028      25.636  31.790  68.679  1.00  0.00      D    H  
HETATM 3554  H2  HOH D1028      24.005  31.871  68.667  1.00  0.00      D    H  
HETATM 3555  O   HOH D1029      29.074  25.192 102.372  1.00  0.00      D    O  
HETATM 3556  H1  HOH D1029      29.156  24.417 102.999  1.00  0.00      D    H  
HETATM 3557  H2  HOH D1029      28.314  25.032 101.742  1.00  0.00      D    H  
HETATM 3558  O   HOH D1030      46.210  19.759  14.135  1.00  0.00      D    O  
HETATM 3559  H1  HOH D1030      46.418  19.405  15.047  1.00  0.00      D    H  
HETATM 3560  H2  HOH D1030      45.739  19.055  13.603  1.00  0.00      D    H  
HETATM 3561  O   HOH D1031      24.684  27.589  27.406  1.00  0.00      D    O  
HETATM 3562  H1  HOH D1031      25.033  27.061  28.180  1.00  0.00      D    H  
HETATM 3563  H2  HOH D1031      24.463  26.970  26.653  1.00  0.00      D    H  
HETATM 3564  O   HOH D1032      47.249  40.398   8.929  1.00  0.00      D    O  
HETATM 3565  H1  HOH D1032      46.480  41.037   8.931  1.00  0.00      D    H  
HETATM 3566  H2  HOH D1032      48.105  40.907   9.016  1.00  0.00      D    H  
HETATM 3567  O   HOH D1033      17.088  22.223  16.450  1.00  0.00      D    O  
HETATM 3568  H1  HOH D1033      17.645  21.428  16.209  1.00  0.00      D    H  
HETATM 3569  H2  HOH D1033      17.356  23.002  15.884  1.00  0.00      D    H  
HETATM 3570  O   HOH D1034      47.261   6.740  42.030  1.00  0.00      D    O  
HETATM 3571  H1  HOH D1034      46.396   6.253  41.907  1.00  0.00      D    H  
HETATM 3572  H2  HOH D1034      48.021   6.136  41.790  1.00  0.00      D    H  
HETATM 3573  O   HOH D1035      22.858  39.862  33.264  1.00  0.00      D    O  
HETATM 3574  H1  HOH D1035      23.852  39.808  33.171  1.00  0.00      D    H  
HETATM 3575  H2  HOH D1035      22.429  39.201  32.648  1.00  0.00      D    H  
HETATM 3576  O   HOH D1036      47.130  28.607  76.399  1.00  0.00      D    O  
HETATM 3577  H1  HOH D1036      47.279  27.756  76.902  1.00  0.00      D    H  
HETATM 3578  H2  HOH D1036      47.681  28.601  75.564  1.00  0.00      D    H  
HETATM 3579  O   HOH D1037      48.724   2.161  27.636  1.00  0.00      D    O  
HETATM 3580  H1  HOH D1037      48.911   2.478  26.706  1.00  0.00      D    H  
HETATM 3581  H2  HOH D1037      48.635   1.165  27.636  1.00  0.00      D    H  
HETATM 3582  O   HOH D1038      13.682   4.466  82.203  1.00  0.00      D    O  
HETATM 3583  H1  HOH D1038      14.403   5.133  82.013  1.00  0.00      D    H  
HETATM 3584  H2  HOH D1038      14.009   3.806  82.880  1.00  0.00      D    H  
HETATM 3585  O   HOH D1039      48.002   9.995  55.249  1.00  0.00      D    O  
HETATM 3586  H1  HOH D1039      48.499   9.808  54.401  1.00  0.00      D    H  
HETATM 3587  H2  HOH D1039      47.722   9.131  55.668  1.00  0.00      D    H  
HETATM 3588  O   HOH D1040      43.668  10.552  14.717  1.00  0.00      D    O  
HETATM 3589  H1  HOH D1040      44.206   9.808  14.321  1.00  0.00      D    H  
HETATM 3590  H2  HOH D1040      42.730  10.505  14.373  1.00  0.00      D    H  
HETATM 3591  O   HOH D1041      24.041  18.743 107.731  1.00  0.00      D    O  
HETATM 3592  H1  HOH D1041      23.374  18.112 108.126  1.00  0.00      D    H  
HETATM 3593  H2  HOH D1041      24.589  19.151 108.462  1.00  0.00      D    H  
HETATM 3594  O   HOH D1042      10.706  22.321 115.212  1.00  0.00      D    O  
HETATM 3595  H1  HOH D1042      10.164  23.010 114.730  1.00  0.00      D    H  
HETATM 3596  H2  HOH D1042      11.235  21.790 114.550  1.00  0.00      D    H  
HETATM 3597  O   HOH D1043      44.888  19.155   3.084  1.00  0.00      D    O  
HETATM 3598  H1  HOH D1043      44.572  18.213   2.970  1.00  0.00      D    H  
HETATM 3599  H2  HOH D1043      44.335  19.610   3.782  1.00  0.00      D    H  
HETATM 3600  O   HOH D1044       7.907  21.610  73.995  1.00  0.00      D    O  
HETATM 3601  H1  HOH D1044       7.762  20.861  74.641  1.00  0.00      D    H  
HETATM 3602  H2  HOH D1044       8.560  21.325  73.294  1.00  0.00      D    H  
HETATM 3603  O   HOH D1045      42.719  42.358  41.223  1.00  0.00      D    O  
HETATM 3604  H1  HOH D1045      42.457  43.274  41.525  1.00  0.00      D    H  
HETATM 3605  H2  HOH D1045      43.694  42.347  41.000  1.00  0.00      D    H  
HETATM 3606  O   HOH D1046       7.260  13.741 111.759  1.00  0.00      D    O  
HETATM 3607  H1  HOH D1046       7.163  14.465 111.077  1.00  0.00      D    H  
HETATM 3608  H2  HOH D1046       6.373  13.563 112.185  1.00  0.00      D    H  
HETATM 3609  O   HOH D1047      41.429   2.094  61.251  1.00  0.00      D    O  
HETATM 3610  H1  HOH D1047      40.535   2.534  61.337  1.00  0.00      D    H  
HETATM 3611  H2  HOH D1047      41.974   2.286  62.067  1.00  0.00      D    H  
HETATM 3612  O   HOH D1048      44.338  31.627   5.353  1.00  0.00      D    O  
HETATM 3613  H1  HOH D1048      45.204  31.803   5.822  1.00  0.00      D    H  
HETATM 3614  H2  HOH D1048      43.704  32.379   5.532  1.00  0.00      D    H  
HETATM 3615  O   HOH D1049      29.320  27.918  81.670  1.00  0.00      D    O  
HETATM 3616  H1  HOH D1049      30.163  27.679  81.187  1.00  0.00      D    H  
HETATM 3617  H2  HOH D1049      28.580  27.317  81.366  1.00  0.00      D    H  
HETATM 3618  O   HOH D1050       9.907  19.258  13.666  1.00  0.00      D    O  
HETATM 3619  H1  HOH D1050       9.300  19.082  12.891  1.00  0.00      D    H  
HETATM 3620  H2  HOH D1050       9.478  18.930  14.507  1.00  0.00      D    H  
HETATM 3621  O   HOH D1051      49.138   4.574   3.163  1.00  0.00      D    O  
HETATM 3622  H1  HOH D1051      49.616   4.129   3.921  1.00  0.00      D    H  
HETATM 3623  H2  HOH D1051      48.177   4.296   3.168  1.00  0.00      D    H  
HETATM 3624  O   HOH D1052      37.952  19.672  90.750  1.00  0.00      D    O  
HETATM 3625  H1  HOH D1052      38.214  18.892  91.318  1.00  0.00      D    H  
HETATM 3626  H2  HOH D1052      38.567  20.439  90.933  1.00  0.00      D    H  
HETATM 3627  O   HOH D1053      30.197  35.598  25.220  1.00  0.00      D    O  
HETATM 3628  H1  HOH D1053      30.236  36.111  26.078  1.00  0.00      D    H  
HETATM 3629  H2  HOH D1053      31.126  35.416  24.897  1.00  0.00      D    H  
HETATM 3630  O   HOH D1054       9.823  18.798 107.258  1.00  0.00      D    O  
HETATM 3631  H1  HOH D1054      10.770  18.872 106.945  1.00  0.00      D    H  
HETATM 3632  H2  HOH D1054       9.733  18.011 107.868  1.00  0.00      D    H  
HETATM 3633  O   HOH D1055       4.649  33.088  50.929  1.00  0.00      D    O  
HETATM 3634  H1  HOH D1055       5.617  32.926  50.735  1.00  0.00      D    H  
HETATM 3635  H2  HOH D1055       4.523  34.034  51.228  1.00  0.00      D    H  
HETATM 3636  O   HOH D1056      28.838   0.492  55.482  1.00  0.00      D    O  
HETATM 3637  H1  HOH D1056      28.386   1.277  55.907  1.00  0.00      D    H  
HETATM 3638  H2  HOH D1056      28.951  -0.234  56.159  1.00  0.00      D    H  
HETATM 3639  O   HOH D1057      18.560  32.802  61.370  1.00  0.00      D    O  
HETATM 3640  H1  HOH D1057      18.681  33.235  62.263  1.00  0.00      D    H  
HETATM 3641  H2  HOH D1057      19.255  33.143  60.737  1.00  0.00      D    H  
HETATM 3642  O   HOH D1058      23.718  22.615 114.962  1.00  0.00      D    O  
HETATM 3643  H1  HOH D1058      24.490  22.665 115.596  1.00  0.00      D    H  
HETATM 3644  H2  HOH D1058      23.175  23.453 115.032  1.00  0.00      D    H  
HETATM 3645  O   HOH D1059       5.054  17.689  85.091  1.00  0.00      D    O  
HETATM 3646  H1  HOH D1059       5.899  17.671  84.557  1.00  0.00      D    H  
HETATM 3647  H2  HOH D1059       4.522  16.865  84.900  1.00  0.00      D    H  
HETATM 3648  O   HOH D1060      31.151  37.313  21.404  1.00  0.00      D    O  
HETATM 3649  H1  HOH D1060      31.046  36.446  20.916  1.00  0.00      D    H  
HETATM 3650  H2  HOH D1060      30.389  37.430  22.041  1.00  0.00      D    H  
HETATM 3651  O   HOH D1061      26.003  20.191  16.960  1.00  0.00      D    O  
HETATM 3652  H1  HOH D1061      26.976  20.010  17.105  1.00  0.00      D    H  
HETATM 3653  H2  HOH D1061      25.798  21.136  17.216  1.00  0.00      D    H  
HETATM 3654  O   HOH D1062      33.362  35.989  22.305  1.00  0.00      D    O  
HETATM 3655  H1  HOH D1062      32.727  36.598  21.829  1.00  0.00      D    H  
HETATM 3656  H2  HOH D1062      33.236  36.083  23.293  1.00  0.00      D    H  
HETATM 3657  O   HOH D1063      19.091  40.448   3.189  1.00  0.00      D    O  
HETATM 3658  H1  HOH D1063      20.024  40.270   3.501  1.00  0.00      D    H  
HETATM 3659  H2  HOH D1063      18.553  39.607   3.249  1.00  0.00      D    H  
HETATM 3660  O   HOH D1064      48.914  23.080  51.401  1.00  0.00      D    O  
HETATM 3661  H1  HOH D1064      49.631  22.842  50.746  1.00  0.00      D    H  
HETATM 3662  H2  HOH D1064      48.710  22.286  51.974  1.00  0.00      D    H  
HETATM 3663  O   HOH D1065      38.901  23.151  53.314  1.00  0.00      D    O  
HETATM 3664  H1  HOH D1065      38.876  23.737  52.504  1.00  0.00      D    H  
HETATM 3665  H2  HOH D1065      38.697  23.698  54.127  1.00  0.00      D    H  
HETATM 3666  O   HOH D1066      31.960  17.269  87.441  1.00  0.00      D    O  
HETATM 3667  H1  HOH D1066      32.512  16.669  86.861  1.00  0.00      D    H  
HETATM 3668  H2  HOH D1066      31.210  17.655  86.903  1.00  0.00      D    H  
HETATM 3669  O   HOH D1067      47.283   1.624  90.895  1.00  0.00      D    O  
HETATM 3670  H1  HOH D1067      47.166   2.226  91.685  1.00  0.00      D    H  
HETATM 3671  H2  HOH D1067      46.975   2.096  90.068  1.00  0.00      D    H  
HETATM 3672  O   HOH D1068      42.371   4.449  72.271  1.00  0.00      D    O  
HETATM 3673  H1  HOH D1068      42.726   3.987  73.085  1.00  0.00      D    H  
HETATM 3674  H2  HOH D1068      43.095   5.005  71.862  1.00  0.00      D    H  
HETATM 3675  O   HOH D1069      38.941  14.393  48.430  1.00  0.00      D    O  
HETATM 3676  H1  HOH D1069      39.544  14.894  47.809  1.00  0.00      D    H  
HETATM 3677  H2  HOH D1069      39.389  13.548  48.720  1.00  0.00      D    H  
HETATM 3678  O   HOH D1070       2.641  12.221  42.620  1.00  0.00      D    O  
HETATM 3679  H1  HOH D1070       2.696  13.164  42.947  1.00  0.00      D    H  
HETATM 3680  H2  HOH D1070       2.830  11.594  43.375  1.00  0.00      D    H  
HETATM 3681  O   HOH D1071       3.481  23.871   8.037  1.00  0.00      D    O  
HETATM 3682  H1  HOH D1071       2.926  24.680   8.228  1.00  0.00      D    H  
HETATM 3683  H2  HOH D1071       4.439  24.139   7.939  1.00  0.00      D    H  
HETATM 3684  O   HOH D1072      42.940  27.934 100.260  1.00  0.00      D    O  
HETATM 3685  H1  HOH D1072      43.569  28.697 100.411  1.00  0.00      D    H  
HETATM 3686  H2  HOH D1072      42.279  27.894 101.009  1.00  0.00      D    H  
HETATM 3687  O   HOH D1073      24.232  33.387  64.199  1.00  0.00      D    O  
HETATM 3688  H1  HOH D1073      24.531  33.052  63.305  1.00  0.00      D    H  
HETATM 3689  H2  HOH D1073      25.007  33.386  64.831  1.00  0.00      D    H  
HETATM 3690  O   HOH D1074      19.160  30.961  78.508  1.00  0.00      D    O  
HETATM 3691  H1  HOH D1074      19.325  30.574  79.416  1.00  0.00      D    H  
HETATM 3692  H2  HOH D1074      18.182  30.929  78.305  1.00  0.00      D    H  
HETATM 3693  O   HOH D1075       4.389  39.277  13.713  1.00  0.00      D    O  
HETATM 3694  H1  HOH D1075       4.981  39.857  13.154  1.00  0.00      D    H  
HETATM 3695  H2  HOH D1075       4.944  38.770  14.372  1.00  0.00      D    H  
HETATM 3696  O   HOH D1076      19.680  18.652  52.507  1.00  0.00      D    O  
HETATM 3697  H1  HOH D1076      19.109  19.470  52.568  1.00  0.00      D    H  
HETATM 3698  H2  HOH D1076      19.237  17.980  51.913  1.00  0.00      D    H  
HETATM 3699  O   HOH D1077      39.101  32.738  95.829  1.00  0.00      D    O  
HETATM 3700  H1  HOH D1077      38.315  33.233  96.200  1.00  0.00      D    H  
HETATM 3701  H2  HOH D1077      39.324  31.969  96.428  1.00  0.00      D    H  
HETATM 3702  O   HOH D1078       8.558  36.561  74.170  1.00  0.00      D    O  
HETATM 3703  H1  HOH D1078       9.064  36.029  73.491  1.00  0.00      D    H  
HETATM 3704  H2  HOH D1078       7.811  36.007  74.538  1.00  0.00      D    H  
HETATM 3705  O   HOH D1079      26.912  10.370  95.660  1.00  0.00      D    O  
HETATM 3706  H1  HOH D1079      27.621   9.952  96.228  1.00  0.00      D    H  
HETATM 3707  H2  HOH D1079      26.045   9.893  95.804  1.00  0.00      D    H  
HETATM 3708  O   HOH D1080      23.053  14.341 101.286  1.00  0.00      D    O  
HETATM 3709  H1  HOH D1080      22.127  14.302 100.910  1.00  0.00      D    H  
HETATM 3710  H2  HOH D1080      23.159  13.634 101.985  1.00  0.00      D    H  
HETATM 3711  O   HOH D1081      36.893  22.558  91.906  1.00  0.00      D    O  
HETATM 3712  H1  HOH D1081      37.861  22.338  91.782  1.00  0.00      D    H  
HETATM 3713  H2  HOH D1081      36.707  22.707  92.877  1.00  0.00      D    H  
HETATM 3714  O   HOH D1082      32.383  21.728  35.364  1.00  0.00      D    O  
HETATM 3715  H1  HOH D1082      31.698  22.245  34.850  1.00  0.00      D    H  
HETATM 3716  H2  HOH D1082      32.003  20.840  35.625  1.00  0.00      D    H  
HETATM 3717  O   HOH D1083       3.914  24.589  13.053  1.00  0.00      D    O  
HETATM 3718  H1  HOH D1083       4.104  24.165  13.938  1.00  0.00      D    H  
HETATM 3719  H2  HOH D1083       3.093  24.178  12.656  1.00  0.00      D    H  
HETATM 3720  O   HOH D1084      14.078   3.237  25.056  1.00  0.00      D    O  
HETATM 3721  H1  HOH D1084      13.960   3.681  25.944  1.00  0.00      D    H  
HETATM 3722  H2  HOH D1084      13.436   3.630  24.398  1.00  0.00      D    H  
HETATM 3723  O   HOH D1085      17.263  33.663  77.172  1.00  0.00      D    O  
HETATM 3724  H1  HOH D1085      16.901  32.730  77.186  1.00  0.00      D    H  
HETATM 3725  H2  HOH D1085      18.230  33.649  77.425  1.00  0.00      D    H  
HETATM 3726  O   HOH D1086       8.704  13.778  37.898  1.00  0.00      D    O  
HETATM 3727  H1  HOH D1086       7.824  14.071  37.524  1.00  0.00      D    H  
HETATM 3728  H2  HOH D1086       8.727  13.964  38.880  1.00  0.00      D    H  
HETATM 3729  O   HOH D1087      12.194  21.876  55.119  1.00  0.00      D    O  
HETATM 3730  H1  HOH D1087      11.651  22.518  54.577  1.00  0.00      D    H  
HETATM 3731  H2  HOH D1087      12.247  22.200  56.064  1.00  0.00      D    H  
HETATM 3732  O   HOH D1088      13.991   0.867   8.809  1.00  0.00      D    O  
HETATM 3733  H1  HOH D1088      14.574   1.405   9.418  1.00  0.00      D    H  
HETATM 3734  H2  HOH D1088      13.122   0.674   9.265  1.00  0.00      D    H  
HETATM 3735  O   HOH D1089      37.057  34.095  96.748  1.00  0.00      D    O  
HETATM 3736  H1  HOH D1089      36.521  33.581  96.077  1.00  0.00      D    H  
HETATM 3737  H2  HOH D1089      36.969  35.074  96.565  1.00  0.00      D    H  
HETATM 3738  O   HOH D1090      20.199  16.239 105.876  1.00  0.00      D    O  
HETATM 3739  H1  HOH D1090      20.586  17.081 106.251  1.00  0.00      D    H  
HETATM 3740  H2  HOH D1090      20.242  15.516 106.566  1.00  0.00      D    H  
HETATM 3741  O   HOH D1091      45.363   8.896  70.582  1.00  0.00      D    O  
HETATM 3742  H1  HOH D1091      45.644   9.636  69.973  1.00  0.00      D    H  
HETATM 3743  H2  HOH D1091      44.506   9.144  71.034  1.00  0.00      D    H  
HETATM 3744  O   HOH D1092      15.866  30.500  13.381  1.00  0.00      D    O  
HETATM 3745  H1  HOH D1092      15.144  29.900  13.038  1.00  0.00      D    H  
HETATM 3746  H2  HOH D1092      15.475  31.387  13.626  1.00  0.00      D    H  
HETATM 3747  O   HOH D1093      34.391  30.833  41.385  1.00  0.00      D    O  
HETATM 3748  H1  HOH D1093      35.256  30.336  41.446  1.00  0.00      D    H  
HETATM 3749  H2  HOH D1093      33.634  30.182  41.342  1.00  0.00      D    H  
HETATM 3750  O   HOH D1094       4.724  41.226  57.301  1.00  0.00      D    O  
HETATM 3751  H1  HOH D1094       4.519  40.248  57.262  1.00  0.00      D    H  
HETATM 3752  H2  HOH D1094       5.576  41.368  57.806  1.00  0.00      D    H  
HETATM 3753  O   HOH D1095      44.497  25.584  37.409  1.00  0.00      D    O  
HETATM 3754  H1  HOH D1095      44.774  26.405  36.911  1.00  0.00      D    H  
HETATM 3755  H2  HOH D1095      43.983  24.981  36.798  1.00  0.00      D    H  
HETATM 3756  O   HOH D1096      45.574  11.737  48.139  1.00  0.00      D    O  
HETATM 3757  H1  HOH D1096      46.166  11.003  48.472  1.00  0.00      D    H  
HETATM 3758  H2  HOH D1096      44.779  11.341  47.680  1.00  0.00      D    H  
HETATM 3759  O   HOH D1097      36.930   7.971 111.223  1.00  0.00      D    O  
HETATM 3760  H1  HOH D1097      37.328   7.142 111.617  1.00  0.00      D    H  
HETATM 3761  H2  HOH D1097      37.067   8.737 111.850  1.00  0.00      D    H  
HETATM 3762  O   HOH D1098      40.952  34.477  53.035  1.00  0.00      D    O  
HETATM 3763  H1  HOH D1098      41.903  34.289  52.791  1.00  0.00      D    H  
HETATM 3764  H2  HOH D1098      40.427  34.671  52.206  1.00  0.00      D    H  
HETATM 3765  O   HOH D1099      24.457   2.316 111.873  1.00  0.00      D    O  
HETATM 3766  H1  HOH D1099      24.044   2.789 112.652  1.00  0.00      D    H  
HETATM 3767  H2  HOH D1099      25.361   1.977 112.130  1.00  0.00      D    H  
HETATM 3768  O   HOH D1100       6.150   0.915 110.455  1.00  0.00      D    O  
HETATM 3769  H1  HOH D1100       5.386   0.331 110.728  1.00  0.00      D    H  
HETATM 3770  H2  HOH D1100       5.817   1.640 109.852  1.00  0.00      D    H  
HETATM 3771  O   HOH D1101      16.804   1.334  21.551  1.00  0.00      D    O  
HETATM 3772  H1  HOH D1101      17.406   0.850  22.186  1.00  0.00      D    H  
HETATM 3773  H2  HOH D1101      16.185   0.680  21.115  1.00  0.00      D    H  
HETATM 3774  O   HOH D1102      37.852  37.041  49.411  1.00  0.00      D    O  
HETATM 3775  H1  HOH D1102      38.435  37.157  48.607  1.00  0.00      D    H  
HETATM 3776  H2  HOH D1102      38.423  36.901  50.220  1.00  0.00      D    H  
HETATM 3777  O   HOH D1103      35.424  32.258  84.303  1.00  0.00      D    O  
HETATM 3778  H1  HOH D1103      34.886  32.911  84.835  1.00  0.00      D    H  
HETATM 3779  H2  HOH D1103      36.304  32.106  84.753  1.00  0.00      D    H  
HETATM 3780  O   HOH D1104       3.450  36.286  24.794  1.00  0.00      D    O  
HETATM 3781  H1  HOH D1104       3.212  35.926  25.696  1.00  0.00      D    H  
HETATM 3782  H2  HOH D1104       3.046  35.706  24.086  1.00  0.00      D    H  
HETATM 3783  O   HOH D1105      19.951   9.259  90.042  1.00  0.00      D    O  
HETATM 3784  H1  HOH D1105      20.216  10.216  89.930  1.00  0.00      D    H  
HETATM 3785  H2  HOH D1105      20.688   8.668  89.714  1.00  0.00      D    H  
HETATM 3786  O   HOH D1106       4.224  13.178  12.186  1.00  0.00      D    O  
HETATM 3787  H1  HOH D1106       3.513  12.885  11.547  1.00  0.00      D    H  
HETATM 3788  H2  HOH D1106       5.107  12.810  11.893  1.00  0.00      D    H  
HETATM 3789  O   HOH D1107      32.013   5.736  65.544  1.00  0.00      D    O  
HETATM 3790  H1  HOH D1107      32.899   6.145  65.330  1.00  0.00      D    H  
HETATM 3791  H2  HOH D1107      31.812   5.863  66.515  1.00  0.00      D    H  
HETATM 3792  O   HOH D1108      19.552   3.364 108.831  1.00  0.00      D    O  
HETATM 3793  H1  HOH D1108      19.231   3.149 107.908  1.00  0.00      D    H  
HETATM 3794  H2  HOH D1108      18.769   3.576 109.415  1.00  0.00      D    H  
HETATM 3795  O   HOH D1109      -0.056  21.758  95.457  1.00  0.00      D    O  
HETATM 3796  H1  HOH D1109      -0.161  22.684  95.819  1.00  0.00      D    H  
HETATM 3797  H2  HOH D1109       0.766  21.340  95.843  1.00  0.00      D    H  
HETATM 3798  O   HOH D1110      22.613   6.338  85.707  1.00  0.00      D    O  
HETATM 3799  H1  HOH D1110      22.781   5.382  85.948  1.00  0.00      D    H  
HETATM 3800  H2  HOH D1110      21.631   6.523  85.745  1.00  0.00      D    H  
HETATM 3801  O   HOH D1111      29.850  27.317  95.445  1.00  0.00      D    O  
HETATM 3802  H1  HOH D1111      29.962  28.071  94.798  1.00  0.00      D    H  
HETATM 3803  H2  HOH D1111      28.876  27.121  95.564  1.00  0.00      D    H  
HETATM 3804  O   HOH D1112      38.233  18.893  11.385  1.00  0.00      D    O  
HETATM 3805  H1  HOH D1112      38.113  18.778  10.399  1.00  0.00      D    H  
HETATM 3806  H2  HOH D1112      37.523  19.501  11.739  1.00  0.00      D    H  
HETATM 3807  O   HOH D1113      33.347  24.470  73.838  1.00  0.00      D    O  
HETATM 3808  H1  HOH D1113      32.417  24.609  74.180  1.00  0.00      D    H  
HETATM 3809  H2  HOH D1113      34.002  24.855  74.487  1.00  0.00      D    H  
HETATM 3810  O   HOH D1114      12.043  25.856  70.049  1.00  0.00      D    O  
HETATM 3811  H1  HOH D1114      12.101  26.283  69.146  1.00  0.00      D    H  
HETATM 3812  H2  HOH D1114      11.204  25.316  70.109  1.00  0.00      D    H  
HETATM 3813  O   HOH D1115       0.490   8.606  90.904  1.00  0.00      D    O  
HETATM 3814  H1  HOH D1115      -0.422   8.689  91.305  1.00  0.00      D    H  
HETATM 3815  H2  HOH D1115       1.180   8.799  91.602  1.00  0.00      D    H  
HETATM 3816  O   HOH D1116       5.969   3.486  75.958  1.00  0.00      D    O  
HETATM 3817  H1  HOH D1116       5.400   3.520  76.780  1.00  0.00      D    H  
HETATM 3818  H2  HOH D1116       6.148   2.532  75.716  1.00  0.00      D    H  
HETATM 3819  O   HOH D1117      22.980  39.041  50.688  1.00  0.00      D    O  
HETATM 3820  H1  HOH D1117      23.418  39.405  49.866  1.00  0.00      D    H  
HETATM 3821  H2  HOH D1117      23.496  38.251  51.019  1.00  0.00      D    H  
HETATM 3822  O   HOH D1118      40.899   3.060 115.018  1.00  0.00      D    O  
HETATM 3823  H1  HOH D1118      40.734   3.345 114.074  1.00  0.00      D    H  
HETATM 3824  H2  HOH D1118      40.666   2.093 115.120  1.00  0.00      D    H  
HETATM 3825  O   HOH D1119      17.554   6.487  36.263  1.00  0.00      D    O  
HETATM 3826  H1  HOH D1119      17.281   7.053  35.486  1.00  0.00      D    H  
HETATM 3827  H2  HOH D1119      18.404   6.842  36.653  1.00  0.00      D    H  
HETATM 3828  O   HOH D1120      29.813  26.726  17.414  1.00  0.00      D    O  
HETATM 3829  H1  HOH D1120      30.581  26.936  18.019  1.00  0.00      D    H  
HETATM 3830  H2  HOH D1120      29.575  27.540  16.883  1.00  0.00      D    H  
HETATM 3831  O   HOH D1121      46.722   1.797  40.231  1.00  0.00      D    O  
HETATM 3832  H1  HOH D1121      46.062   2.449  39.857  1.00  0.00      D    H  
HETATM 3833  H2  HOH D1121      46.686   1.824  41.230  1.00  0.00      D    H  
HETATM 3834  O   HOH D1122      37.408   1.651  19.409  1.00  0.00      D    O  
HETATM 3835  H1  HOH D1122      38.037   1.115  19.973  1.00  0.00      D    H  
HETATM 3836  H2  HOH D1122      37.680   1.582  18.449  1.00  0.00      D    H  
HETATM 3837  O   HOH D1123      14.974  11.402  17.740  1.00  0.00      D    O  
HETATM 3838  H1  HOH D1123      15.490  11.600  16.907  1.00  0.00      D    H  
HETATM 3839  H2  HOH D1123      14.915  10.412  17.869  1.00  0.00      D    H  
HETATM 3840  O   HOH D1124      23.622   0.856  78.846  1.00  0.00      D    O  
HETATM 3841  H1  HOH D1124      24.445   1.155  79.330  1.00  0.00      D    H  
HETATM 3842  H2  HOH D1124      23.797   0.856  77.862  1.00  0.00      D    H  
HETATM 3843  O   HOH D1125       4.277  32.051   6.807  1.00  0.00      D    O  
HETATM 3844  H1  HOH D1125       4.184  31.524   5.962  1.00  0.00      D    H  
HETATM 3845  H2  HOH D1125       3.628  31.710   7.487  1.00  0.00      D    H  
HETATM 3846  O   HOH D1126      34.220  11.939  99.882  1.00  0.00      D    O  
HETATM 3847  H1  HOH D1126      33.534  12.199 100.562  1.00  0.00      D    H  
HETATM 3848  H2  HOH D1126      35.102  11.803 100.334  1.00  0.00      D    H  
HETATM 3849  O   HOH D1127      31.336  18.047  81.939  1.00  0.00      D    O  
HETATM 3850  H1  HOH D1127      30.555  17.512  81.615  1.00  0.00      D    H  
HETATM 3851  H2  HOH D1127      31.168  19.018  81.769  1.00  0.00      D    H  
HETATM 3852  O   HOH D1128      18.798  23.635  84.218  1.00  0.00      D    O  
HETATM 3853  H1  HOH D1128      18.672  23.073  85.035  1.00  0.00      D    H  
HETATM 3854  H2  HOH D1128      18.965  23.043  83.429  1.00  0.00      D    H  
HETATM 3855  O   HOH D1129      41.716  33.419  81.770  1.00  0.00      D    O  
HETATM 3856  H1  HOH D1129      41.657  33.088  80.828  1.00  0.00      D    H  
HETATM 3857  H2  HOH D1129      42.555  33.951  81.885  1.00  0.00      D    H  
HETATM 3858  O   HOH D1130       6.401  31.719  84.522  1.00  0.00      D    O  
HETATM 3859  H1  HOH D1130       6.809  32.078  85.361  1.00  0.00      D    H  
HETATM 3860  H2  HOH D1130       5.470  31.407  84.710  1.00  0.00      D    H  
HETATM 3861  O   HOH D1131      19.246  41.830  24.380  1.00  0.00      D    O  
HETATM 3862  H1  HOH D1131      19.427  42.562  23.722  1.00  0.00      D    H  
HETATM 3863  H2  HOH D1131      18.346  41.434  24.198  1.00  0.00      D    H  
HETATM 3864  O   HOH D1132      47.742  42.644  98.196  1.00  0.00      D    O  
HETATM 3865  H1  HOH D1132      47.429  42.181  99.025  1.00  0.00      D    H  
HETATM 3866  H2  HOH D1132      47.718  42.004  97.428  1.00  0.00      D    H  
HETATM 3867  O   HOH D1133      42.214  41.341  26.657  1.00  0.00      D    O  
HETATM 3868  H1  HOH D1133      42.515  40.706  27.368  1.00  0.00      D    H  
HETATM 3869  H2  HOH D1133      41.617  42.034  27.061  1.00  0.00      D    H  
HETATM 3870  O   HOH D1134      40.266  29.437  71.384  1.00  0.00      D    O  
HETATM 3871  H1  HOH D1134      40.926  29.723  72.079  1.00  0.00      D    H  
HETATM 3872  H2  HOH D1134      39.400  29.915  71.531  1.00  0.00      D    H  
HETATM 3873  O   HOH D1135      40.496  33.151  38.567  1.00  0.00      D    O  
HETATM 3874  H1  HOH D1135      41.333  33.590  38.239  1.00  0.00      D    H  
HETATM 3875  H2  HOH D1135      40.476  32.200  38.261  1.00  0.00      D    H  
HETATM 3876  O   HOH D1136       8.978  36.945  76.847  1.00  0.00      D    O  
HETATM 3877  H1  HOH D1136       9.476  36.117  77.106  1.00  0.00      D    H  
HETATM 3878  H2  HOH D1136       8.854  36.963  75.855  1.00  0.00      D    H  
HETATM 3879  O   HOH D1137      10.638  18.139  31.354  1.00  0.00      D    O  
HETATM 3880  H1  HOH D1137      10.936  19.019  31.723  1.00  0.00      D    H  
HETATM 3881  H2  HOH D1137       9.950  18.290  30.645  1.00  0.00      D    H  
HETATM 3882  O   HOH D1138      46.741   7.552 108.871  1.00  0.00      D    O  
HETATM 3883  H1  HOH D1138      47.360   7.706 109.641  1.00  0.00      D    H  
HETATM 3884  H2  HOH D1138      47.194   7.820 108.021  1.00  0.00      D    H  
HETATM 3885  O   HOH D1139      24.911  25.969  92.792  1.00  0.00      D    O  
HETATM 3886  H1  HOH D1139      24.597  25.064  92.505  1.00  0.00      D    H  
HETATM 3887  H2  HOH D1139      25.876  26.078  92.554  1.00  0.00      D    H  
HETATM 3888  O   HOH D1140      20.545  37.561  39.479  1.00  0.00      D    O  
HETATM 3889  H1  HOH D1140      19.615  37.679  39.131  1.00  0.00      D    H  
HETATM 3890  H2  HOH D1140      20.933  36.714  39.113  1.00  0.00      D    H  
HETATM 3891  O   HOH D1141      24.494  24.273  58.323  1.00  0.00      D    O  
HETATM 3892  H1  HOH D1141      23.967  24.991  58.777  1.00  0.00      D    H  
HETATM 3893  H2  HOH D1141      24.021  23.989  57.489  1.00  0.00      D    H  
HETATM 3894  O   HOH D1142       2.587  40.030   3.279  1.00  0.00      D    O  
HETATM 3895  H1  HOH D1142       2.426  41.004   3.435  1.00  0.00      D    H  
HETATM 3896  H2  HOH D1142       2.411  39.523   4.123  1.00  0.00      D    H  
HETATM 3897  O   HOH D1143      21.281  38.600  77.215  1.00  0.00      D    O  
HETATM 3898  H1  HOH D1143      20.993  39.067  76.379  1.00  0.00      D    H  
HETATM 3899  H2  HOH D1143      22.229  38.298  77.119  1.00  0.00      D    H  
HETATM 3900  O   HOH D1144      14.306  25.549  29.768  1.00  0.00      D    O  
HETATM 3901  H1  HOH D1144      14.570  25.952  30.645  1.00  0.00      D    H  
HETATM 3902  H2  HOH D1144      13.871  26.246  29.198  1.00  0.00      D    H  
HETATM 3903  O   HOH D1145      16.862   7.090 102.861  1.00  0.00      D    O  
HETATM 3904  H1  HOH D1145      17.432   6.497 102.292  1.00  0.00      D    H  
HETATM 3905  H2  HOH D1145      16.001   6.626 103.068  1.00  0.00      D    H  
HETATM 3906  O   HOH D1146      43.352  28.752  59.032  1.00  0.00      D    O  
HETATM 3907  H1  HOH D1146      42.924  27.855  59.146  1.00  0.00      D    H  
HETATM 3908  H2  HOH D1146      42.697  29.467  59.278  1.00  0.00      D    H  
HETATM 3909  O   HOH D1147      30.193  10.520  35.459  1.00  0.00      D    O  
HETATM 3910  H1  HOH D1147      29.780  11.398  35.220  1.00  0.00      D    H  
HETATM 3911  H2  HOH D1147      31.114  10.469  35.073  1.00  0.00      D    H  
HETATM 3912  O   HOH D1148      48.610   1.799  80.035  1.00  0.00      D    O  
HETATM 3913  H1  HOH D1148      48.788   0.815  80.078  1.00  0.00      D    H  
HETATM 3914  H2  HOH D1148      49.479   2.293  79.992  1.00  0.00      D    H  
HETATM 3915  O   HOH D1149      19.767  16.237 111.544  1.00  0.00      D    O  
HETATM 3916  H1  HOH D1149      20.115  15.302 111.602  1.00  0.00      D    H  
HETATM 3917  H2  HOH D1149      20.244  16.813 112.207  1.00  0.00      D    H  
HETATM 3918  O   HOH D1150      37.148   0.152  25.065  1.00  0.00      D    O  
HETATM 3919  H1  HOH D1150      36.445   0.700  24.613  1.00  0.00      D    H  
HETATM 3920  H2  HOH D1150      36.743  -0.340  25.836  1.00  0.00      D    H  
HETATM 3921  O   HOH D1151       8.147   7.868  44.039  1.00  0.00      D    O  
HETATM 3922  H1  HOH D1151       8.981   7.923  44.588  1.00  0.00      D    H  
HETATM 3923  H2  HOH D1151       7.921   8.775  43.684  1.00  0.00      D    H  
HETATM 3924  O   HOH D1152      24.281  28.463  92.374  1.00  0.00      D    O  
HETATM 3925  H1  HOH D1152      24.478  27.505  92.586  1.00  0.00      D    H  
HETATM 3926  H2  HOH D1152      25.110  29.009  92.495  1.00  0.00      D    H  
HETATM 3927  O   HOH D1153      35.517  17.424  76.305  1.00  0.00      D    O  
HETATM 3928  H1  HOH D1153      35.093  17.855  77.102  1.00  0.00      D    H  
HETATM 3929  H2  HOH D1153      36.493  17.291  76.478  1.00  0.00      D    H  
HETATM 3930  O   HOH D1154       4.661  20.472  81.246  1.00  0.00      D    O  
HETATM 3931  H1  HOH D1154       5.246  21.110  81.747  1.00  0.00      D    H  
HETATM 3932  H2  HOH D1154       4.027  20.986  80.667  1.00  0.00      D    H  
HETATM 3933  O   HOH D1155      15.877  11.927  15.037  1.00  0.00      D    O  
HETATM 3934  H1  HOH D1155      15.263  12.698  14.870  1.00  0.00      D    H  
HETATM 3935  H2  HOH D1155      16.826  12.237  14.977  1.00  0.00      D    H  
HETATM 3936  O   HOH D1156      22.474  13.187  28.765  1.00  0.00      D    O  
HETATM 3937  H1  HOH D1156      22.573  13.903  28.075  1.00  0.00      D    H  
HETATM 3938  H2  HOH D1156      22.138  13.590  29.617  1.00  0.00      D    H  
HETATM 3939  O   HOH D1157      35.542   0.826  61.710  1.00  0.00      D    O  
HETATM 3940  H1  HOH D1157      35.745   0.124  61.028  1.00  0.00      D    H  
HETATM 3941  H2  HOH D1157      36.374   1.045  62.220  1.00  0.00      D    H  
HETATM 3942  O   HOH D1158      17.024  16.663  94.664  1.00  0.00      D    O  
HETATM 3943  H1  HOH D1158      17.137  16.116  93.835  1.00  0.00      D    H  
HETATM 3944  H2  HOH D1158      16.178  17.193  94.601  1.00  0.00      D    H  
HETATM 3945  O   HOH D1159      20.878  15.708 115.065  1.00  0.00      D    O  
HETATM 3946  H1  HOH D1159      21.093  14.835 114.627  1.00  0.00      D    H  
HETATM 3947  H2  HOH D1159      21.477  15.842 115.854  1.00  0.00      D    H  
HETATM 3948  O   HOH D1160      45.823  24.319  95.338  1.00  0.00      D    O  
HETATM 3949  H1  HOH D1160      46.765  24.498  95.621  1.00  0.00      D    H  
HETATM 3950  H2  HOH D1160      45.288  25.161  95.404  1.00  0.00      D    H  
HETATM 3951  O   HOH D1161      49.138  19.500  80.761  1.00  0.00      D    O  
HETATM 3952  H1  HOH D1161      48.399  19.137  81.329  1.00  0.00      D    H  
HETATM 3953  H2  HOH D1161      50.010  19.390  81.238  1.00  0.00      D    H  
HETATM 3954  O   HOH D1162       9.152  36.971 118.041  1.00  0.00      D    O  
HETATM 3955  H1  HOH D1162       9.161  36.865 119.036  1.00  0.00      D    H  
HETATM 3956  H2  HOH D1162       9.483  37.884 117.801  1.00  0.00      D    H  
HETATM 3957  O   HOH D1163      29.710  -0.053  80.493  1.00  0.00      D    O  
HETATM 3958  H1  HOH D1163      30.454   0.088  79.840  1.00  0.00      D    H  
HETATM 3959  H2  HOH D1163      29.696   0.701  81.150  1.00  0.00      D    H  
HETATM 3960  O   HOH D1164       5.808  38.112  87.474  1.00  0.00      D    O  
HETATM 3961  H1  HOH D1164       6.121  37.490  88.192  1.00  0.00      D    H  
HETATM 3962  H2  HOH D1164       5.887  37.660  86.585  1.00  0.00      D    H  
HETATM 3963  O   HOH D1165      42.121  42.070  13.803  1.00  0.00      D    O  
HETATM 3964  H1  HOH D1165      41.273  41.821  14.270  1.00  0.00      D    H  
HETATM 3965  H2  HOH D1165      42.779  42.420  14.470  1.00  0.00      D    H  
HETATM 3966  O   HOH D1166      40.492  11.043  58.042  1.00  0.00      D    O  
HETATM 3967  H1  HOH D1166      40.510  11.732  57.317  1.00  0.00      D    H  
HETATM 3968  H2  HOH D1166      40.109  11.445  58.874  1.00  0.00      D    H  
HETATM 3969  O   HOH D1167       6.363   0.366  28.088  1.00  0.00      D    O  
HETATM 3970  H1  HOH D1167       6.108   1.328  27.997  1.00  0.00      D    H  
HETATM 3971  H2  HOH D1167       6.618   0.002  27.192  1.00  0.00      D    H  
HETATM 3972  O   HOH D1168      49.425  16.730  29.787  1.00  0.00      D    O  
HETATM 3973  H1  HOH D1168      48.987  16.347  30.600  1.00  0.00      D    H  
HETATM 3974  H2  HOH D1168      48.925  17.544  29.492  1.00  0.00      D    H  
HETATM 3975  O   HOH D1169      15.841  28.971  68.985  1.00  0.00      D    O  
HETATM 3976  H1  HOH D1169      15.549  29.363  69.857  1.00  0.00      D    H  
HETATM 3977  H2  HOH D1169      15.106  29.068  68.314  1.00  0.00      D    H  
HETATM 3978  O   HOH D1170       2.344   9.664  82.868  1.00  0.00      D    O  
HETATM 3979  H1  HOH D1170       1.487   9.704  83.382  1.00  0.00      D    H  
HETATM 3980  H2  HOH D1170       3.083  10.046  83.423  1.00  0.00      D    H  
HETATM 3981  O   HOH D1171      28.024  20.986  12.039  1.00  0.00      D    O  
HETATM 3982  H1  HOH D1171      28.726  20.838  11.341  1.00  0.00      D    H  
HETATM 3983  H2  HOH D1171      27.538  21.838  11.846  1.00  0.00      D    H  
HETATM 3984  O   HOH D1172      13.297  20.954  58.699  1.00  0.00      D    O  
HETATM 3985  H1  HOH D1172      14.193  21.294  58.986  1.00  0.00      D    H  
HETATM 3986  H2  HOH D1172      12.580  21.472  59.166  1.00  0.00      D    H  
HETATM 3987  O   HOH D1173       1.797  29.060  76.572  1.00  0.00      D    O  
HETATM 3988  H1  HOH D1173       2.580  28.440  76.627  1.00  0.00      D    H  
HETATM 3989  H2  HOH D1173       1.227  28.809  75.790  1.00  0.00      D    H  
HETATM 3990  O   HOH D1174      43.890  11.922  55.984  1.00  0.00      D    O  
HETATM 3991  H1  HOH D1174      44.394  11.239  56.512  1.00  0.00      D    H  
HETATM 3992  H2  HOH D1174      44.189  11.894  55.031  1.00  0.00      D    H  
HETATM 3993  O   HOH D1175      33.403  21.984  81.018  1.00  0.00      D    O  
HETATM 3994  H1  HOH D1175      33.985  22.417  80.329  1.00  0.00      D    H  
HETATM 3995  H2  HOH D1175      33.968  21.434  81.633  1.00  0.00      D    H  
HETATM 3996  O   HOH D1176       8.796  28.996  97.522  1.00  0.00      D    O  
HETATM 3997  H1  HOH D1176       9.500  29.364  96.915  1.00  0.00      D    H  
HETATM 3998  H2  HOH D1176       9.060  28.079  97.822  1.00  0.00      D    H  
HETATM 3999  O   HOH D1177      10.917  41.224 108.272  1.00  0.00      D    O  
HETATM 4000  H1  HOH D1177      10.081  41.034 108.787  1.00  0.00      D    H  
HETATM 4001  H2  HOH D1177      10.894  40.725 107.406  1.00  0.00      D    H  
HETATM 4002  O   HOH D1178       8.941  12.215  11.619  1.00  0.00      D    O  
HETATM 4003  H1  HOH D1178       9.490  11.573  11.083  1.00  0.00      D    H  
HETATM 4004  H2  HOH D1178       8.853  13.076  11.120  1.00  0.00      D    H  
HETATM 4005  O   HOH D1179      14.723  34.666  54.574  1.00  0.00      D    O  
HETATM 4006  H1  HOH D1179      15.267  35.456  54.857  1.00  0.00      D    H  
HETATM 4007  H2  HOH D1179      14.191  34.331  55.351  1.00  0.00      D    H  
HETATM 4008  O   HOH D1180      27.120  41.665 109.262  1.00  0.00      D    O  
HETATM 4009  H1  HOH D1180      27.252  41.689 108.271  1.00  0.00      D    H  
HETATM 4010  H2  HOH D1180      27.154  40.717 109.580  1.00  0.00      D    H  
HETATM 4011  O   HOH D1181      44.026   4.068  27.571  1.00  0.00      D    O  
HETATM 4012  H1  HOH D1181      43.183   3.546  27.702  1.00  0.00      D    H  
HETATM 4013  H2  HOH D1181      43.861   4.810  26.922  1.00  0.00      D    H  
HETATM 4014  O   HOH D1182      23.848  10.453  55.560  1.00  0.00      D    O  
HETATM 4015  H1  HOH D1182      24.647  10.617  54.982  1.00  0.00      D    H  
HETATM 4016  H2  HOH D1182      23.747   9.471  55.719  1.00  0.00      D    H  
HETATM 4017  O   HOH D1183      29.758   0.985  26.428  1.00  0.00      D    O  
HETATM 4018  H1  HOH D1183      29.996   1.683  25.753  1.00  0.00      D    H  
HETATM 4019  H2  HOH D1183      29.699   0.094  25.979  1.00  0.00      D    H  
HETATM 4020  O   HOH D1184      14.046  41.263  16.790  1.00  0.00      D    O  
HETATM 4021  H1  HOH D1184      13.486  40.574  16.329  1.00  0.00      D    H  
HETATM 4022  H2  HOH D1184      14.784  40.812  17.291  1.00  0.00      D    H  
HETATM 4023  O   HOH D1185       0.508  24.347   3.078  1.00  0.00      D    O  
HETATM 4024  H1  HOH D1185       0.121  24.831   3.863  1.00  0.00      D    H  
HETATM 4025  H2  HOH D1185       1.485  24.547   3.011  1.00  0.00      D    H  
HETATM 4026  O   HOH D1186       3.772  15.470  84.242  1.00  0.00      D    O  
HETATM 4027  H1  HOH D1186       2.895  15.886  83.999  1.00  0.00      D    H  
HETATM 4028  H2  HOH D1186       4.154  15.006  83.444  1.00  0.00      D    H  
HETATM 4029  O   HOH D1187      10.806  10.245  86.011  1.00  0.00      D    O  
HETATM 4030  H1  HOH D1187      10.761  10.627  85.088  1.00  0.00      D    H  
HETATM 4031  H2  HOH D1187      11.223   9.337  85.977  1.00  0.00      D    H  
HETATM 4032  O   HOH D1188      11.929   5.967  39.078  1.00  0.00      D    O  
HETATM 4033  H1  HOH D1188      11.098   5.795  39.608  1.00  0.00      D    H  
HETATM 4034  H2  HOH D1188      12.490   5.139  39.061  1.00  0.00      D    H  
HETATM 4035  O   HOH D1189      21.819   9.661  25.668  1.00  0.00      D    O  
HETATM 4036  H1  HOH D1189      22.040   9.811  24.704  1.00  0.00      D    H  
HETATM 4037  H2  HOH D1189      21.282   8.822  25.760  1.00  0.00      D    H  
HETATM 4038  O   HOH D1190      23.707  34.760  98.690  1.00  0.00      D    O  
HETATM 4039  H1  HOH D1190      23.641  35.756  98.624  1.00  0.00      D    H  
HETATM 4040  H2  HOH D1190      22.829  34.350  98.444  1.00  0.00      D    H  
HETATM 4041  O   HOH D1191       7.509  32.647 104.292  1.00  0.00      D    O  
HETATM 4042  H1  HOH D1191       8.185  32.154 103.744  1.00  0.00      D    H  
HETATM 4043  H2  HOH D1191       6.623  32.189 104.219  1.00  0.00      D    H  
HETATM 4044  O   HOH D1192      48.161  29.473  69.790  1.00  0.00      D    O  
HETATM 4045  H1  HOH D1192      47.209  29.618  69.521  1.00  0.00      D    H  
HETATM 4046  H2  HOH D1192      48.725  30.220  69.438  1.00  0.00      D    H  
HETATM 4047  O   HOH D1193      44.750  38.712   6.646  1.00  0.00      D    O  
HETATM 4048  H1  HOH D1193      44.529  37.737   6.654  1.00  0.00      D    H  
HETATM 4049  H2  HOH D1193      45.617  38.853   6.168  1.00  0.00      D    H  
HETATM 4050  O   HOH D1194       3.274  37.146  20.188  1.00  0.00      D    O  
HETATM 4051  H1  HOH D1194       3.040  36.503  20.918  1.00  0.00      D    H  
HETATM 4052  H2  HOH D1194       2.518  37.199  19.536  1.00  0.00      D    H  
HETATM 4053  O   HOH D1195      16.045  34.236  90.692  1.00  0.00      D    O  
HETATM 4054  H1  HOH D1195      16.795  33.760  90.233  1.00  0.00      D    H  
HETATM 4055  H2  HOH D1195      16.164  35.224  90.590  1.00  0.00      D    H  
HETATM 4056  O   HOH D1196      49.183   6.558  50.389  1.00  0.00      D    O  
HETATM 4057  H1  HOH D1196      49.679   6.078  51.112  1.00  0.00      D    H  
HETATM 4058  H2  HOH D1196      48.942   7.476  50.703  1.00  0.00      D    H  
HETATM 4059  O   HOH D1197       9.942  27.923 111.016  1.00  0.00      D    O  
HETATM 4060  H1  HOH D1197      10.647  27.362 110.582  1.00  0.00      D    H  
HETATM 4061  H2  HOH D1197      10.375  28.653 111.544  1.00  0.00      D    H  
HETATM 4062  O   HOH D1198      17.350   7.431  71.502  1.00  0.00      D    O  
HETATM 4063  H1  HOH D1198      17.692   8.073  72.188  1.00  0.00      D    H  
HETATM 4064  H2  HOH D1198      16.522   7.803  71.081  1.00  0.00      D    H  
HETATM 4065  O   HOH D1199      13.816  12.565   8.731  1.00  0.00      D    O  
HETATM 4066  H1  HOH D1199      13.769  13.286   8.041  1.00  0.00      D    H  
HETATM 4067  H2  HOH D1199      13.406  12.891   9.583  1.00  0.00      D    H  
HETATM 4068  O   HOH D1200      40.429  21.637  19.693  1.00  0.00      D    O  
HETATM 4069  H1  HOH D1200      40.660  22.565  19.399  1.00  0.00      D    H  
HETATM 4070  H2  HOH D1200      39.921  21.174  18.968  1.00  0.00      D    H  
HETATM 4071  O   HOH D1201      10.304  22.545  52.326  1.00  0.00      D    O  
HETATM 4072  H1  HOH D1201      10.566  23.362  52.839  1.00  0.00      D    H  
HETATM 4073  H2  HOH D1201       9.367  22.289  52.562  1.00  0.00      D    H  
HETATM 4074  O   HOH D1202       5.398   3.666  30.213  1.00  0.00      D    O  
HETATM 4075  H1  HOH D1202       5.668   3.594  29.253  1.00  0.00      D    H  
HETATM 4076  H2  HOH D1202       5.719   4.537  30.585  1.00  0.00      D    H  
HETATM 4077  O   HOH D1203       0.993  42.557  60.211  1.00  0.00      D    O  
HETATM 4078  H1  HOH D1203       0.474  41.722  60.030  1.00  0.00      D    H  
HETATM 4079  H2  HOH D1203       1.967  42.340  60.265  1.00  0.00      D    H  
HETATM 4080  O   HOH D1204      18.793  30.757  93.114  1.00  0.00      D    O  
HETATM 4081  H1  HOH D1204      18.892  31.517  92.473  1.00  0.00      D    H  
HETATM 4082  H2  HOH D1204      19.187  31.012  93.997  1.00  0.00      D    H  
HETATM 4083  O   HOH D1205      11.665  18.479 115.248  1.00  0.00      D    O  
HETATM 4084  H1  HOH D1205      12.233  17.659 115.172  1.00  0.00      D    H  
HETATM 4085  H2  HOH D1205      11.905  19.120 114.519  1.00  0.00      D    H  
HETATM 4086  O   HOH D1206       5.998  26.608  92.131  1.00  0.00      D    O  
HETATM 4087  H1  HOH D1206       5.653  26.109  91.336  1.00  0.00      D    H  
HETATM 4088  H2  HOH D1206       6.590  26.009  92.669  1.00  0.00      D    H  
HETATM 4089  O   HOH D1207      11.063  35.297  18.241  1.00  0.00      D    O  
HETATM 4090  H1  HOH D1207      10.271  35.537  17.680  1.00  0.00      D    H  
HETATM 4091  H2  HOH D1207      10.989  35.745  19.131  1.00  0.00      D    H  
HETATM 4092  O   HOH D1208      24.292  40.057 103.792  1.00  0.00      D    O  
HETATM 4093  H1  HOH D1208      23.723  40.125 102.972  1.00  0.00      D    H  
HETATM 4094  H2  HOH D1208      24.809  39.202 103.769  1.00  0.00      D    H  
HETATM 4095  O   HOH D1209      18.208   3.174   8.039  1.00  0.00      D    O  
HETATM 4096  H1  HOH D1209      18.054   2.796   7.126  1.00  0.00      D    H  
HETATM 4097  H2  HOH D1209      18.614   2.473   8.626  1.00  0.00      D    H  
HETATM 4098  O   HOH D1210      28.603  12.133  94.579  1.00  0.00      D    O  
HETATM 4099  H1  HOH D1210      27.985  11.628  95.183  1.00  0.00      D    H  
HETATM 4100  H2  HOH D1210      29.550  11.919  94.817  1.00  0.00      D    H  
HETATM 4101  O   HOH D1211      48.169   7.092  79.882  1.00  0.00      D    O  
HETATM 4102  H1  HOH D1211      47.269   7.453  80.128  1.00  0.00      D    H  
HETATM 4103  H2  HOH D1211      48.291   7.148  78.891  1.00  0.00      D    H  
HETATM 4104  O   HOH D1212       5.890  10.123  55.637  1.00  0.00      D    O  
HETATM 4105  H1  HOH D1212       5.422  10.289  54.769  1.00  0.00      D    H  
HETATM 4106  H2  HOH D1212       5.378   9.448  56.168  1.00  0.00      D    H  
HETATM 4107  O   HOH D1213      23.444  13.109  92.592  1.00  0.00      D    O  
HETATM 4108  H1  HOH D1213      23.418  12.141  92.842  1.00  0.00      D    H  
HETATM 4109  H2  HOH D1213      22.512  13.469  92.557  1.00  0.00      D    H  
HETATM 4110  O   HOH D1214      24.708  27.040  80.485  1.00  0.00      D    O  
HETATM 4111  H1  HOH D1214      23.811  27.405  80.737  1.00  0.00      D    H  
HETATM 4112  H2  HOH D1214      24.613  26.082  80.214  1.00  0.00      D    H  
HETATM 4113  O   HOH D1215      23.938  18.841 104.440  1.00  0.00      D    O  
HETATM 4114  H1  HOH D1215      23.295  18.122 104.175  1.00  0.00      D    H  
HETATM 4115  H2  HOH D1215      24.517  18.510 105.186  1.00  0.00      D    H  
HETATM 4116  O   HOH D1216       9.208   1.344  79.617  1.00  0.00      D    O  
HETATM 4117  H1  HOH D1216       9.283   2.340  79.638  1.00  0.00      D    H  
HETATM 4118  H2  HOH D1216      10.111   0.945  79.460  1.00  0.00      D    H  
HETATM 4119  O   HOH D1217       6.161   4.817  73.637  1.00  0.00      D    O  
HETATM 4120  H1  HOH D1217       7.159   4.856  73.573  1.00  0.00      D    H  
HETATM 4121  H2  HOH D1217       5.899   4.286  74.442  1.00  0.00      D    H  
HETATM 4122  O   HOH D1218      30.278  40.469  87.684  1.00  0.00      D    O  
HETATM 4123  H1  HOH D1218      30.183  40.826  88.613  1.00  0.00      D    H  
HETATM 4124  H2  HOH D1218      30.601  41.196  87.079  1.00  0.00      D    H  
HETATM 4125  O   HOH D1219      38.800  11.191  77.401  1.00  0.00      D    O  
HETATM 4126  H1  HOH D1219      39.464  11.117  78.145  1.00  0.00      D    H  
HETATM 4127  H2  HOH D1219      39.263  11.497  76.570  1.00  0.00      D    H  
HETATM 4128  O   HOH D1220      41.124  41.188  97.590  1.00  0.00      D    O  
HETATM 4129  H1  HOH D1220      41.467  40.886  98.479  1.00  0.00      D    H  
HETATM 4130  H2  HOH D1220      41.141  42.187  97.547  1.00  0.00      D    H  
HETATM 4131  O   HOH D1221      29.471  32.322  50.740  1.00  0.00      D    O  
HETATM 4132  H1  HOH D1221      29.807  33.226  51.004  1.00  0.00      D    H  
HETATM 4133  H2  HOH D1221      29.583  31.688  51.506  1.00  0.00      D    H  
HETATM 4134  O   HOH D1222      48.950  23.910  78.265  1.00  0.00      D    O  
HETATM 4135  H1  HOH D1222      48.638  23.356  77.493  1.00  0.00      D    H  
HETATM 4136  H2  HOH D1222      49.767  24.421  78.000  1.00  0.00      D    H  
HETATM 4137  O   HOH D1223      40.009  34.372  20.239  1.00  0.00      D    O  
HETATM 4138  H1  HOH D1223      39.022  34.222  20.304  1.00  0.00      D    H  
HETATM 4139  H2  HOH D1223      40.263  35.162  20.797  1.00  0.00      D    H  
HETATM 4140  O   HOH D1224      23.176  32.126  14.515  1.00  0.00      D    O  
HETATM 4141  H1  HOH D1224      22.982  32.413  13.577  1.00  0.00      D    H  
HETATM 4142  H2  HOH D1224      22.434  31.542  14.845  1.00  0.00      D    H  
HETATM 4143  O   HOH D1225      31.410   7.650  76.129  1.00  0.00      D    O  
HETATM 4144  H1  HOH D1225      31.326   8.062  75.221  1.00  0.00      D    H  
HETATM 4145  H2  HOH D1225      30.711   8.030  76.734  1.00  0.00      D    H  
HETATM 4146  O   HOH D1226      46.152   0.746 117.039  1.00  0.00      D    O  
HETATM 4147  H1  HOH D1226      45.616   1.367 117.611  1.00  0.00      D    H  
HETATM 4148  H2  HOH D1226      45.828   0.799 116.095  1.00  0.00      D    H  
HETATM 4149  O   HOH D1227      39.521  41.405 110.994  1.00  0.00      D    O  
HETATM 4150  H1  HOH D1227      40.427  41.707 110.697  1.00  0.00      D    H  
HETATM 4151  H2  HOH D1227      39.219  40.644 110.420  1.00  0.00      D    H  
HETATM 4152  O   HOH D1228      28.753  42.312  23.723  1.00  0.00      D    O  
HETATM 4153  H1  HOH D1228      28.010  41.814  23.277  1.00  0.00      D    H  
HETATM 4154  H2  HOH D1228      29.274  41.685  24.303  1.00  0.00      D    H  
HETATM 4155  O   HOH D1229       2.210   2.547 106.007  1.00  0.00      D    O  
HETATM 4156  H1  HOH D1229       1.320   2.879 106.317  1.00  0.00      D    H  
HETATM 4157  H2  HOH D1229       2.586   3.183 105.332  1.00  0.00      D    H  
HETATM 4158  O   HOH D1230      17.975  12.597  91.288  1.00  0.00      D    O  
HETATM 4159  H1  HOH D1230      17.051  12.221  91.368  1.00  0.00      D    H  
HETATM 4160  H2  HOH D1230      18.107  12.963  90.367  1.00  0.00      D    H  
HETATM 4161  O   HOH D1231      25.541  39.483  65.064  1.00  0.00      D    O  
HETATM 4162  H1  HOH D1231      26.009  40.174  64.513  1.00  0.00      D    H  
HETATM 4163  H2  HOH D1231      25.427  39.821  65.998  1.00  0.00      D    H  
HETATM 4164  O   HOH D1232      25.046  40.936  67.386  1.00  0.00      D    O  
HETATM 4165  H1  HOH D1232      25.357  41.886  67.386  1.00  0.00      D    H  
HETATM 4166  H2  HOH D1232      24.126  40.886  67.775  1.00  0.00      D    H  
HETATM 4167  O   HOH D1233      40.624   5.608  80.862  1.00  0.00      D    O  
HETATM 4168  H1  HOH D1233      41.410   5.986  81.352  1.00  0.00      D    H  
HETATM 4169  H2  HOH D1233      40.888   5.393  79.922  1.00  0.00      D    H  
HETATM 4170  O   HOH D1234      15.772  23.381  24.639  1.00  0.00      D    O  
HETATM 4171  H1  HOH D1234      16.243  24.018  25.249  1.00  0.00      D    H  
HETATM 4172  H2  HOH D1234      15.405  23.880  23.855  1.00  0.00      D    H  
HETATM 4173  O   HOH D1235       5.828  29.828  57.780  1.00  0.00      D    O  
HETATM 4174  H1  HOH D1235       5.541  30.223  56.907  1.00  0.00      D    H  
HETATM 4175  H2  HOH D1235       5.077  29.294  58.167  1.00  0.00      D    H  
HETATM 4176  O   HOH D1236      29.917   6.164  13.033  1.00  0.00      D    O  
HETATM 4177  H1  HOH D1236      29.992   5.167  13.040  1.00  0.00      D    H  
HETATM 4178  H2  HOH D1236      30.076   6.516  13.955  1.00  0.00      D    H  
HETATM 4179  O   HOH D1237       1.740  22.020  65.046  1.00  0.00      D    O  
HETATM 4180  H1  HOH D1237       2.584  21.831  64.543  1.00  0.00      D    H  
HETATM 4181  H2  HOH D1237       0.954  21.871  64.445  1.00  0.00      D    H  
HETATM 4182  O   HOH D1238      10.443  28.374  74.946  1.00  0.00      D    O  
HETATM 4183  H1  HOH D1238      11.040  27.762  75.465  1.00  0.00      D    H  
HETATM 4184  H2  HOH D1238      10.785  28.457  74.010  1.00  0.00      D    H  
HETATM 4185  O   HOH D1239      10.572  12.821  43.782  1.00  0.00      D    O  
HETATM 4186  H1  HOH D1239       9.957  12.286  43.202  1.00  0.00      D    H  
HETATM 4187  H2  HOH D1239      11.520  12.580  43.574  1.00  0.00      D    H  
HETATM 4188  O   HOH D1240      39.702   7.978  85.447  1.00  0.00      D    O  
HETATM 4189  H1  HOH D1240      40.072   7.109  85.118  1.00  0.00      D    H  
HETATM 4190  H2  HOH D1240      39.852   8.686  84.758  1.00  0.00      D    H  
HETATM 4191  O   HOH D1241      42.042  29.729   6.679  1.00  0.00      D    O  
HETATM 4192  H1  HOH D1241      42.409  30.566   7.084  1.00  0.00      D    H  
HETATM 4193  H2  HOH D1241      42.798  29.134   6.404  1.00  0.00      D    H  
HETATM 4194  O   HOH D1242       2.927   1.681  52.532  1.00  0.00      D    O  
HETATM 4195  H1  HOH D1242       2.074   1.953  52.086  1.00  0.00      D    H  
HETATM 4196  H2  HOH D1242       2.912   1.976  53.487  1.00  0.00      D    H  
HETATM 4197  O   HOH D1243      21.207  33.578  98.130  1.00  0.00      D    O  
HETATM 4198  H1  HOH D1243      21.177  34.295  97.433  1.00  0.00      D    H  
HETATM 4199  H2  HOH D1243      20.482  33.735  98.800  1.00  0.00      D    H  
HETATM 4200  O   HOH D1244      26.352  32.661  70.353  1.00  0.00      D    O  
HETATM 4201  H1  HOH D1244      26.865  33.136  69.638  1.00  0.00      D    H  
HETATM 4202  H2  HOH D1244      26.755  32.866  71.245  1.00  0.00      D    H  
HETATM 4203  O   HOH D1245      35.311   0.903  57.978  1.00  0.00      D    O  
HETATM 4204  H1  HOH D1245      35.862   1.700  57.729  1.00  0.00      D    H  
HETATM 4205  H2  HOH D1245      34.563   1.190  58.577  1.00  0.00      D    H  
HETATM 4206  O   HOH D1246      47.109  31.604  44.004  1.00  0.00      D    O  
HETATM 4207  H1  HOH D1246      47.725  30.816  44.046  1.00  0.00      D    H  
HETATM 4208  H2  HOH D1246      46.625  31.695  44.875  1.00  0.00      D    H  
HETATM 4209  O   HOH D1247      39.713  19.501  74.575  1.00  0.00      D    O  
HETATM 4210  H1  HOH D1247      40.225  20.264  74.970  1.00  0.00      D    H  
HETATM 4211  H2  HOH D1247      39.686  18.744  75.228  1.00  0.00      D    H  
HETATM 4212  O   HOH D1248      28.390  34.376  38.187  1.00  0.00      D    O  
HETATM 4213  H1  HOH D1248      27.433  34.667  38.194  1.00  0.00      D    H  
HETATM 4214  H2  HOH D1248      28.876  34.810  38.946  1.00  0.00      D    H  
HETATM 4215  O   HOH D1249      21.437  15.222  81.622  1.00  0.00      D    O  
HETATM 4216  H1  HOH D1249      21.519  14.809  82.529  1.00  0.00      D    H  
HETATM 4217  H2  HOH D1249      21.153  14.525  80.963  1.00  0.00      D    H  
HETATM 4218  O   HOH D1250      10.133   9.153  67.073  1.00  0.00      D    O  
HETATM 4219  H1  HOH D1250       9.971   8.208  67.355  1.00  0.00      D    H  
HETATM 4220  H2  HOH D1250      10.209   9.734  67.883  1.00  0.00      D    H  
HETATM 4221  O   HOH D1251       5.269  31.073  40.602  1.00  0.00      D    O  
HETATM 4222  H1  HOH D1251       4.594  31.510  40.007  1.00  0.00      D    H  
HETATM 4223  H2  HOH D1251       5.394  30.121  40.321  1.00  0.00      D    H  
HETATM 4224  O   HOH D1252      28.555  28.898  69.651  1.00  0.00      D    O  
HETATM 4225  H1  HOH D1252      28.225  28.093  69.159  1.00  0.00      D    H  
HETATM 4226  H2  HOH D1252      27.804  29.302  70.172  1.00  0.00      D    H  
HETATM 4227  O   HOH D1253      28.596  13.455  15.952  1.00  0.00      D    O  
HETATM 4228  H1  HOH D1253      28.263  14.388  15.817  1.00  0.00      D    H  
HETATM 4229  H2  HOH D1253      28.981  13.368  16.871  1.00  0.00      D    H  
HETATM 4230  O   HOH D1254      21.354  24.889  42.346  1.00  0.00      D    O  
HETATM 4231  H1  HOH D1254      22.030  25.272  42.976  1.00  0.00      D    H  
HETATM 4232  H2  HOH D1254      20.875  24.132  42.789  1.00  0.00      D    H  
HETATM 4233  O   HOH D1255      38.456  25.005  96.336  1.00  0.00      D    O  
HETATM 4234  H1  HOH D1255      39.277  24.467  96.150  1.00  0.00      D    H  
HETATM 4235  H2  HOH D1255      38.478  25.332  97.281  1.00  0.00      D    H  
HETATM 4236  O   HOH D1256      17.699   0.457  75.290  1.00  0.00      D    O  
HETATM 4237  H1  HOH D1256      18.165   0.535  74.409  1.00  0.00      D    H  
HETATM 4238  H2  HOH D1256      17.019  -0.275  75.243  1.00  0.00      D    H  
HETATM 4239  O   HOH D1257      49.248  18.627  68.606  1.00  0.00      D    O  
HETATM 4240  H1  HOH D1257      48.640  18.986  67.898  1.00  0.00      D    H  
HETATM 4241  H2  HOH D1257      48.927  17.726  68.895  1.00  0.00      D    H  
HETATM 4242  O   HOH D1258      25.534  41.093  52.061  1.00  0.00      D    O  
HETATM 4243  H1  HOH D1258      24.706  41.326  51.551  1.00  0.00      D    H  
HETATM 4244  H2  HOH D1258      25.554  41.606  52.918  1.00  0.00      D    H  
HETATM 4245  O   HOH D1259      19.300  29.223 104.250  1.00  0.00      D    O  
HETATM 4246  H1  HOH D1259      19.263  29.857 103.478  1.00  0.00      D    H  
HETATM 4247  H2  HOH D1259      19.731  29.674 105.031  1.00  0.00      D    H  
HETATM 4248  O   HOH D1260       5.987  17.836   8.074  1.00  0.00      D    O  
HETATM 4249  H1  HOH D1260       6.470  18.597   7.641  1.00  0.00      D    H  
HETATM 4250  H2  HOH D1260       6.442  16.977   7.840  1.00  0.00      D    H  
HETATM 4251  O   HOH D1261      30.755  35.611 117.825  1.00  0.00      D    O  
HETATM 4252  H1  HOH D1261      30.878  34.624 117.728  1.00  0.00      D    H  
HETATM 4253  H2  HOH D1261      30.857  35.867 118.787  1.00  0.00      D    H  
HETATM 4254  O   HOH D1262      13.956  34.002  45.750  1.00  0.00      D    O  
HETATM 4255  H1  HOH D1262      14.845  33.925  45.299  1.00  0.00      D    H  
HETATM 4256  H2  HOH D1262      13.230  33.974  45.063  1.00  0.00      D    H  
HETATM 4257  O   HOH D1263      29.911   4.160  70.773  1.00  0.00      D    O  
HETATM 4258  H1  HOH D1263      30.418   4.431  71.592  1.00  0.00      D    H  
HETATM 4259  H2  HOH D1263      29.748   4.964  70.201  1.00  0.00      D    H  
HETATM 4260  O   HOH D1264      26.661  20.305  89.427  1.00  0.00      D    O  
HETATM 4261  H1  HOH D1264      27.630  20.550  89.390  1.00  0.00      D    H  
HETATM 4262  H2  HOH D1264      26.571  19.313  89.508  1.00  0.00      D    H  
HETATM 4263  O   HOH D1265      21.432  35.738  91.845  1.00  0.00      D    O  
HETATM 4264  H1  HOH D1265      21.782  36.674  91.855  1.00  0.00      D    H  
HETATM 4265  H2  HOH D1265      21.304  35.440  90.899  1.00  0.00      D    H  
HETATM 4266  O   HOH D1266      26.152   5.083  14.015  1.00  0.00      D    O  
HETATM 4267  H1  HOH D1266      26.625   5.165  14.892  1.00  0.00      D    H  
HETATM 4268  H2  HOH D1266      25.275   4.621  14.152  1.00  0.00      D    H  
HETATM 4269  O   HOH D1267      43.368   3.532  75.290  1.00  0.00      D    O  
HETATM 4270  H1  HOH D1267      44.255   3.437  75.740  1.00  0.00      D    H  
HETATM 4271  H2  HOH D1267      43.073   2.642  74.942  1.00  0.00      D    H  
HETATM 4272  O   HOH D1268      17.038  15.604  72.487  1.00  0.00      D    O  
HETATM 4273  H1  HOH D1268      16.186  15.437  72.983  1.00  0.00      D    H  
HETATM 4274  H2  HOH D1268      16.841  16.115  71.650  1.00  0.00      D    H  
HETATM 4275  O   HOH D1269      12.248  41.416  64.396  1.00  0.00      D    O  
HETATM 4276  H1  HOH D1269      11.691  42.039  64.947  1.00  0.00      D    H  
HETATM 4277  H2  HOH D1269      12.952  41.937  63.914  1.00  0.00      D    H  
HETATM 4278  O   HOH D1270      40.848  35.841  34.758  1.00  0.00      D    O  
HETATM 4279  H1  HOH D1270      39.922  36.200  34.870  1.00  0.00      D    H  
HETATM 4280  H2  HOH D1270      40.866  35.198  33.993  1.00  0.00      D    H  
HETATM 4281  O   HOH D1271      46.375  23.901  51.080  1.00  0.00      D    O  
HETATM 4282  H1  HOH D1271      47.367  23.873  51.198  1.00  0.00      D    H  
HETATM 4283  H2  HOH D1271      46.023  22.969  50.996  1.00  0.00      D    H  
HETATM 4284  O   HOH D1272      36.724  40.807  29.732  1.00  0.00      D    O  
HETATM 4285  H1  HOH D1272      35.896  40.554  29.231  1.00  0.00      D    H  
HETATM 4286  H2  HOH D1272      36.472  41.276  30.578  1.00  0.00      D    H  
HETATM 4287  O   HOH D1273      17.943   5.858  53.553  1.00  0.00      D    O  
HETATM 4288  H1  HOH D1273      18.929   5.703  53.618  1.00  0.00      D    H  
HETATM 4289  H2  HOH D1273      17.456   5.051  53.888  1.00  0.00      D    H  
HETATM 4290  O   HOH D1274      19.782   3.154 117.093  1.00  0.00      D    O  
HETATM 4291  H1  HOH D1274      18.889   2.811 117.386  1.00  0.00      D    H  
HETATM 4292  H2  HOH D1274      19.877   3.036 116.105  1.00  0.00      D    H  
HETATM 4293  O   HOH D1275      29.731  37.467  48.820  1.00  0.00      D    O  
HETATM 4294  H1  HOH D1275      29.793  37.352  47.829  1.00  0.00      D    H  
HETATM 4295  H2  HOH D1275      29.152  38.255  49.029  1.00  0.00      D    H  
HETATM 4296  O   HOH D1276      44.793   7.458   6.538  1.00  0.00      D    O  
HETATM 4297  H1  HOH D1276      44.169   7.012   5.897  1.00  0.00      D    H  
HETATM 4298  H2  HOH D1276      44.264   7.916   7.253  1.00  0.00      D    H  
HETATM 4299  O   HOH D1277       7.760  33.706 115.598  1.00  0.00      D    O  
HETATM 4300  H1  HOH D1277       7.300  33.571 116.476  1.00  0.00      D    H  
HETATM 4301  H2  HOH D1277       7.779  32.843 115.095  1.00  0.00      D    H  
HETATM 4302  O   HOH D1278       2.734  14.119  29.571  1.00  0.00      D    O  
HETATM 4303  H1  HOH D1278       3.586  13.811  29.995  1.00  0.00      D    H  
HETATM 4304  H2  HOH D1278       1.996  13.489  29.811  1.00  0.00      D    H  
HETATM 4305  O   HOH D1279      38.341  39.993  64.754  1.00  0.00      D    O  
HETATM 4306  H1  HOH D1279      37.731  40.363  65.455  1.00  0.00      D    H  
HETATM 4307  H2  HOH D1279      39.184  39.668  65.183  1.00  0.00      D    H  
HETATM 4308  O   HOH D1280       9.389  37.709  42.672  1.00  0.00      D    O  
HETATM 4309  H1  HOH D1280       8.880  37.307  41.911  1.00  0.00      D    H  
HETATM 4310  H2  HOH D1280       9.179  38.685  42.734  1.00  0.00      D    H  
HETATM 4311  O   HOH D1281      44.496  38.606   9.461  1.00  0.00      D    O  
HETATM 4312  H1  HOH D1281      45.160  37.937   9.796  1.00  0.00      D    H  
HETATM 4313  H2  HOH D1281      44.606  38.718   8.473  1.00  0.00      D    H  
HETATM 4314  O   HOH D1282      32.956  32.343  62.663  1.00  0.00      D    O  
HETATM 4315  H1  HOH D1282      33.471  33.031  62.151  1.00  0.00      D    H  
HETATM 4316  H2  HOH D1282      32.038  32.258  62.276  1.00  0.00      D    H  
HETATM 4317  O   HOH D1283      10.667  31.346  41.385  1.00  0.00      D    O  
HETATM 4318  H1  HOH D1283      10.017  31.489  42.132  1.00  0.00      D    H  
HETATM 4319  H2  HOH D1283      10.657  32.141  40.778  1.00  0.00      D    H  
HETATM 4320  O   HOH D1284      29.710  12.352  91.772  1.00  0.00      D    O  
HETATM 4321  H1  HOH D1284      30.106  11.485  91.471  1.00  0.00      D    H  
HETATM 4322  H2  HOH D1284      30.442  12.977  92.044  1.00  0.00      D    H  
HETATM 4323  O   HOH D1285      10.456  38.799  11.349  1.00  0.00      D    O  
HETATM 4324  H1  HOH D1285      10.401  39.618  11.920  1.00  0.00      D    H  
HETATM 4325  H2  HOH D1285      10.622  39.064  10.399  1.00  0.00      D    H  
HETATM 4326  O   HOH D1286       9.222   0.186  45.753  1.00  0.00      D    O  
HETATM 4327  H1  HOH D1286       8.386   0.102  46.295  1.00  0.00      D    H  
HETATM 4328  H2  HOH D1286       9.991  -0.196  46.264  1.00  0.00      D    H  
HETATM 4329  O   HOH D1287      48.061  14.385   8.245  1.00  0.00      D    O  
HETATM 4330  H1  HOH D1287      48.076  15.093   8.951  1.00  0.00      D    H  
HETATM 4331  H2  HOH D1287      47.729  13.528   8.640  1.00  0.00      D    H  
HETATM 4332  O   HOH D1288      15.964  11.417 102.071  1.00  0.00      D    O  
HETATM 4333  H1  HOH D1288      15.795  11.727 103.006  1.00  0.00      D    H  
HETATM 4334  H2  HOH D1288      16.914  11.605 101.824  1.00  0.00      D    H  
HETATM 4335  O   HOH D1289      35.676   8.069  85.421  1.00  0.00      D    O  
HETATM 4336  H1  HOH D1289      36.591   8.063  85.824  1.00  0.00      D    H  
HETATM 4337  H2  HOH D1289      35.738   8.327  84.457  1.00  0.00      D    H  
HETATM 4338  O   HOH D1290      48.155  20.970  35.617  1.00  0.00      D    O  
HETATM 4339  H1  HOH D1290      47.299  21.291  35.212  1.00  0.00      D    H  
HETATM 4340  H2  HOH D1290      48.044  20.026  35.926  1.00  0.00      D    H  
HETATM 4341  O   HOH D1291      43.966   4.141 107.712  1.00  0.00      D    O  
HETATM 4342  H1  HOH D1291      43.281   4.818 107.982  1.00  0.00      D    H  
HETATM 4343  H2  HOH D1291      44.799   4.277 108.247  1.00  0.00      D    H  
HETATM 4344  O   HOH D1292      38.105  27.302  62.443  1.00  0.00      D    O  
HETATM 4345  H1  HOH D1292      38.861  26.862  62.927  1.00  0.00      D    H  
HETATM 4346  H2  HOH D1292      37.261  26.791  62.609  1.00  0.00      D    H  
HETATM 4347  O   HOH D1293      29.112   7.511  49.097  1.00  0.00      D    O  
HETATM 4348  H1  HOH D1293      29.838   7.124  48.529  1.00  0.00      D    H  
HETATM 4349  H2  HOH D1293      29.093   8.504  48.982  1.00  0.00      D    H  
HETATM 4350  O   HOH D1294      43.419  11.613  36.677  1.00  0.00      D    O  
HETATM 4351  H1  HOH D1294      43.736  12.557  36.590  1.00  0.00      D    H  
HETATM 4352  H2  HOH D1294      43.415  11.178  35.776  1.00  0.00      D    H  
HETATM 4353  O   HOH D1295       8.800  38.968  72.953  1.00  0.00      D    O  
HETATM 4354  H1  HOH D1295       8.494  38.040  73.163  1.00  0.00      D    H  
HETATM 4355  H2  HOH D1295       9.795  39.020  73.043  1.00  0.00      D    H  
HETATM 4356  O   HOH D1296      17.117  15.461 108.351  1.00  0.00      D    O  
HETATM 4357  H1  HOH D1296      16.966  15.195 109.303  1.00  0.00      D    H  
HETATM 4358  H2  HOH D1296      16.757  14.752 107.745  1.00  0.00      D    H  
HETATM 4359  O   HOH D1297      30.949   9.275  74.007  1.00  0.00      D    O  
HETATM 4360  H1  HOH D1297      31.832   9.354  73.544  1.00  0.00      D    H  
HETATM 4361  H2  HOH D1297      30.713  10.151  74.428  1.00  0.00      D    H  
HETATM 4362  O   HOH D1298      46.506  13.402  82.511  1.00  0.00      D    O  
HETATM 4363  H1  HOH D1298      47.027  13.164  81.692  1.00  0.00      D    H  
HETATM 4364  H2  HOH D1298      46.489  14.396  82.617  1.00  0.00      D    H  
HETATM 4365  O   HOH D1299      33.591  38.659 115.210  1.00  0.00      D    O  
HETATM 4366  H1  HOH D1299      34.504  38.998 115.436  1.00  0.00      D    H  
HETATM 4367  H2  HOH D1299      33.647  38.056 114.414  1.00  0.00      D    H  
HETATM 4368  O   HOH D1300      43.350  25.499 114.895  1.00  0.00      D    O  
HETATM 4369  H1  HOH D1300      43.483  24.703 114.305  1.00  0.00      D    H  
HETATM 4370  H2  HOH D1300      42.855  25.224 115.719  1.00  0.00      D    H  
HETATM 4371  O   HOH D1301      42.634  28.349  70.147  1.00  0.00      D    O  
HETATM 4372  H1  HOH D1301      41.779  28.651  70.570  1.00  0.00      D    H  
HETATM 4373  H2  HOH D1301      42.891  28.989  69.423  1.00  0.00      D    H  
HETATM 4374  O   HOH D1302      27.820  13.981  22.803  1.00  0.00      D    O  
HETATM 4375  H1  HOH D1302      27.973  14.653  22.078  1.00  0.00      D    H  
HETATM 4376  H2  HOH D1302      28.629  13.933  23.389  1.00  0.00      D    H  
HETATM 4377  O   HOH D1303      42.491   6.861  82.442  1.00  0.00      D    O  
HETATM 4378  H1  HOH D1303      42.641   7.436  81.638  1.00  0.00      D    H  
HETATM 4379  H2  HOH D1303      43.371   6.536  82.788  1.00  0.00      D    H  
HETATM 4380  O   HOH D1304      30.917  17.608  12.879  1.00  0.00      D    O  
HETATM 4381  H1  HOH D1304      31.236  18.528  13.111  1.00  0.00      D    H  
HETATM 4382  H2  HOH D1304      31.373  16.940  13.467  1.00  0.00      D    H  
HETATM 4383  O   HOH D1305      41.299  19.372  78.080  1.00  0.00      D    O  
HETATM 4384  H1  HOH D1305      41.379  19.853  77.208  1.00  0.00      D    H  
HETATM 4385  H2  HOH D1305      40.872  19.973  78.755  1.00  0.00      D    H  
HETATM 4386  O   HOH D1306      23.625  15.148  13.964  1.00  0.00      D    O  
HETATM 4387  H1  HOH D1306      24.357  15.826  14.022  1.00  0.00      D    H  
HETATM 4388  H2  HOH D1306      22.743  15.596  14.109  1.00  0.00      D    H  
HETATM 4389  O   HOH D1307      29.966  30.021  67.662  1.00  0.00      D    O  
HETATM 4390  H1  HOH D1307      29.744  29.481  68.474  1.00  0.00      D    H  
HETATM 4391  H2  HOH D1307      29.123  30.275  67.189  1.00  0.00      D    H  
HETATM 4392  O   HOH D1308      15.805   0.594  30.563  1.00  0.00      D    O  
HETATM 4393  H1  HOH D1308      15.001   0.945  31.043  1.00  0.00      D    H  
HETATM 4394  H2  HOH D1308      16.253  -0.100  31.127  1.00  0.00      D    H  
HETATM 4395  O   HOH D1309      17.467  38.302   3.121  1.00  0.00      D    O  
HETATM 4396  H1  HOH D1309      17.763  37.535   3.689  1.00  0.00      D    H  
HETATM 4397  H2  HOH D1309      16.499  38.488   3.289  1.00  0.00      D    H  
HETATM 4398  O   HOH D1310       5.169  14.824  40.292  1.00  0.00      D    O  
HETATM 4399  H1  HOH D1310       6.111  15.125  40.445  1.00  0.00      D    H  
HETATM 4400  H2  HOH D1310       5.173  13.914  39.879  1.00  0.00      D    H  
HETATM 4401  O   HOH D1311      17.315  38.215  16.606  1.00  0.00      D    O  
HETATM 4402  H1  HOH D1311      17.775  37.453  17.061  1.00  0.00      D    H  
HETATM 4403  H2  HOH D1311      17.941  38.640  15.952  1.00  0.00      D    H  
HETATM 4404  O   HOH D1312       3.821  19.384 104.387  1.00  0.00      D    O  
HETATM 4405  H1  HOH D1312       3.279  18.555 104.525  1.00  0.00      D    H  
HETATM 4406  H2  HOH D1312       4.564  19.412 105.055  1.00  0.00      D    H  
HETATM 4407  O   HOH D1313      47.632  39.895  91.992  1.00  0.00      D    O  
HETATM 4408  H1  HOH D1313      48.333  39.956  92.702  1.00  0.00      D    H  
HETATM 4409  H2  HOH D1313      46.877  39.326  92.318  1.00  0.00      D    H  
HETATM 4410  O   HOH D1314      31.405  -0.010  41.480  1.00  0.00      D    O  
HETATM 4411  H1  HOH D1314      31.333   0.041  40.484  1.00  0.00      D    H  
HETATM 4412  H2  HOH D1314      31.486   0.913  41.856  1.00  0.00      D    H  
HETATM 4413  O   HOH D1315      23.611  35.883  30.970  1.00  0.00      D    O  
HETATM 4414  H1  HOH D1315      24.282  36.218  30.308  1.00  0.00      D    H  
HETATM 4415  H2  HOH D1315      23.444  34.910  30.812  1.00  0.00      D    H  
HETATM 4416  O   HOH D1316       2.791  35.749  99.794  1.00  0.00      D    O  
HETATM 4417  H1  HOH D1316       3.694  35.971 100.164  1.00  0.00      D    H  
HETATM 4418  H2  HOH D1316       2.857  35.628  98.804  1.00  0.00      D    H  
HETATM 4419  O   HOH D1317      42.657   7.786  92.142  1.00  0.00      D    O  
HETATM 4420  H1  HOH D1317      42.735   8.271  91.271  1.00  0.00      D    H  
HETATM 4421  H2  HOH D1317      41.728   7.887  92.497  1.00  0.00      D    H  
HETATM 4422  O   HOH D1318      35.554  35.704  11.147  1.00  0.00      D    O  
HETATM 4423  H1  HOH D1318      34.671  35.480  11.560  1.00  0.00      D    H  
HETATM 4424  H2  HOH D1318      35.728  35.088  10.379  1.00  0.00      D    H  
HETATM 4425  O   HOH D1319      31.193  34.612  74.123  1.00  0.00      D    O  
HETATM 4426  H1  HOH D1319      31.807  34.785  73.353  1.00  0.00      D    H  
HETATM 4427  H2  HOH D1319      30.592  35.401  74.255  1.00  0.00      D    H  
HETATM 4428  O   HOH D1320      14.161  23.783  61.672  1.00  0.00      D    O  
HETATM 4429  H1  HOH D1320      14.466  23.026  62.249  1.00  0.00      D    H  
HETATM 4430  H2  HOH D1320      14.862  23.984  60.988  1.00  0.00      D    H  
HETATM 4431  O   HOH D1321       6.585  33.118  94.325  1.00  0.00      D    O  
HETATM 4432  H1  HOH D1321       5.649  33.265  94.006  1.00  0.00      D    H  
HETATM 4433  H2  HOH D1321       6.687  33.498  95.244  1.00  0.00      D    H  
HETATM 4434  O   HOH D1322      13.999  28.364  19.359  1.00  0.00      D    O  
HETATM 4435  H1  HOH D1322      13.379  29.115  19.131  1.00  0.00      D    H  
HETATM 4436  H2  HOH D1322      14.623  28.656  20.083  1.00  0.00      D    H  
HETATM 4437  O   HOH D1323      41.964   7.490 110.036  1.00  0.00      D    O  
HETATM 4438  H1  HOH D1323      41.897   6.803 109.312  1.00  0.00      D    H  
HETATM 4439  H2  HOH D1323      41.470   8.314 109.760  1.00  0.00      D    H  
HETATM 4440  O   HOH D1324      26.467  29.836  70.713  1.00  0.00      D    O  
HETATM 4441  H1  HOH D1324      25.547  29.451  70.785  1.00  0.00      D    H  
HETATM 4442  H2  HOH D1324      26.429  30.822  70.875  1.00  0.00      D    H  
HETATM 4443  O   HOH D1325      33.350  25.051  33.381  1.00  0.00      D    O  
HETATM 4444  H1  HOH D1325      32.383  24.927  33.601  1.00  0.00      D    H  
HETATM 4445  H2  HOH D1325      33.876  24.280  33.739  1.00  0.00      D    H  
HETATM 4446  O   HOH D1326      42.365  13.506  89.632  1.00  0.00      D    O  
HETATM 4447  H1  HOH D1326      41.790  12.766  89.982  1.00  0.00      D    H  
HETATM 4448  H2  HOH D1326      42.814  13.968  90.397  1.00  0.00      D    H  
HETATM 4449  O   HOH D1327      20.172  39.035  23.472  1.00  0.00      D    O  
HETATM 4450  H1  HOH D1327      21.166  38.929  23.429  1.00  0.00      D    H  
HETATM 4451  H2  HOH D1327      19.948  39.979  23.715  1.00  0.00      D    H  
HETATM 4452  O   HOH D1328      32.427   3.764 102.405  1.00  0.00      D    O  
HETATM 4453  H1  HOH D1328      31.664   4.091 102.963  1.00  0.00      D    H  
HETATM 4454  H2  HOH D1328      32.073   3.343 101.570  1.00  0.00      D    H  
HETATM 4455  O   HOH D1329      32.792  41.658 100.506  1.00  0.00      D    O  
HETATM 4456  H1  HOH D1329      32.034  41.766 101.149  1.00  0.00      D    H  
HETATM 4457  H2  HOH D1329      33.324  40.847 100.750  1.00  0.00      D    H  
HETATM 4458  O   HOH D1330      43.392  37.031  83.382  1.00  0.00      D    O  
HETATM 4459  H1  HOH D1330      43.273  36.877  84.363  1.00  0.00      D    H  
HETATM 4460  H2  HOH D1330      43.677  36.179  82.943  1.00  0.00      D    H  
HETATM 4461  O   HOH D1331      23.579  28.698  68.393  1.00  0.00      D    O  
HETATM 4462  H1  HOH D1331      24.164  29.497  68.531  1.00  0.00      D    H  
HETATM 4463  H2  HOH D1331      23.230  28.699  67.456  1.00  0.00      D    H  
HETATM 4464  O   HOH D1332      29.737  23.354  42.178  1.00  0.00      D    O  
HETATM 4465  H1  HOH D1332      28.856  23.810  42.054  1.00  0.00      D    H  
HETATM 4466  H2  HOH D1332      29.744  22.496  41.664  1.00  0.00      D    H  
HETATM 4467  O   HOH D1333      23.634  24.782  52.935  1.00  0.00      D    O  
HETATM 4468  H1  HOH D1333      22.677  25.029  52.779  1.00  0.00      D    H  
HETATM 4469  H2  HOH D1333      23.948  24.184  52.197  1.00  0.00      D    H  
HETATM 4470  O   HOH D1334      26.789  35.455 101.390  1.00  0.00      D    O  
HETATM 4471  H1  HOH D1334      25.810  35.320 101.544  1.00  0.00      D    H  
HETATM 4472  H2  HOH D1334      26.924  36.010 100.570  1.00  0.00      D    H  
HETATM 4473  O   HOH D1335      40.340  40.872  22.966  1.00  0.00      D    O  
HETATM 4474  H1  HOH D1335      40.170  41.055  21.998  1.00  0.00      D    H  
HETATM 4475  H2  HOH D1335      41.211  41.283  23.235  1.00  0.00      D    H  
HETATM 4476  O   HOH D1336      36.549  31.720  39.535  1.00  0.00      D    O  
HETATM 4477  H1  HOH D1336      36.466  32.712  39.442  1.00  0.00      D    H  
HETATM 4478  H2  HOH D1336      36.093  31.274  38.765  1.00  0.00      D    H  
HETATM 4479  O   HOH D1337      34.400  20.863  61.391  1.00  0.00      D    O  
HETATM 4480  H1  HOH D1337      34.663  21.050  60.444  1.00  0.00      D    H  
HETATM 4481  H2  HOH D1337      33.923  19.985  61.437  1.00  0.00      D    H  
HETATM 4482  O   HOH D1338      12.985  29.854 112.754  1.00  0.00      D    O  
HETATM 4483  H1  HOH D1338      12.466  29.698 113.595  1.00  0.00      D    H  
HETATM 4484  H2  HOH D1338      13.900  30.185 112.985  1.00  0.00      D    H  
HETATM 4485  O   HOH D1339      40.091   7.688  12.465  1.00  0.00      D    O  
HETATM 4486  H1  HOH D1339      39.518   8.088  11.750  1.00  0.00      D    H  
HETATM 4487  H2  HOH D1339      40.120   6.695  12.352  1.00  0.00      D    H  
HETATM 4488  O   HOH D1340      34.846  19.368  64.759  1.00  0.00      D    O  
HETATM 4489  H1  HOH D1340      35.493  19.331  63.998  1.00  0.00      D    H  
HETATM 4490  H2  HOH D1340      34.600  20.320  64.942  1.00  0.00      D    H  
HETATM 4491  O   HOH D1341      48.972  19.291  18.980  1.00  0.00      D    O  
HETATM 4492  H1  HOH D1341      48.345  20.066  19.067  1.00  0.00      D    H  
HETATM 4493  H2  HOH D1341      49.915  19.622  18.992  1.00  0.00      D    H  
HETATM 4494  O   HOH D1342      46.947   2.035  52.252  1.00  0.00      D    O  
HETATM 4495  H1  HOH D1342      47.129   1.115  52.597  1.00  0.00      D    H  
HETATM 4496  H2  HOH D1342      46.511   2.580  52.968  1.00  0.00      D    H  
HETATM 4497  O   HOH D1343       6.418  36.139 109.833  1.00  0.00      D    O  
HETATM 4498  H1  HOH D1343       6.975  35.425 109.410  1.00  0.00      D    H  
HETATM 4499  H2  HOH D1343       5.686  36.407 109.206  1.00  0.00      D    H  
HETATM 4500  O   HOH D1344      22.565  24.515  88.108  1.00  0.00      D    O  
HETATM 4501  H1  HOH D1344      22.323  24.422  87.142  1.00  0.00      D    H  
HETATM 4502  H2  HOH D1344      22.297  25.422  88.433  1.00  0.00      D    H  
HETATM 4503  O   HOH D1345      34.660   0.949  75.069  1.00  0.00      D    O  
HETATM 4504  H1  HOH D1345      33.966   0.885  74.352  1.00  0.00      D    H  
HETATM 4505  H2  HOH D1345      35.408   0.316  74.867  1.00  0.00      D    H  
HETATM 4506  O   HOH D1346      24.635  29.008  60.329  1.00  0.00      D    O  
HETATM 4507  H1  HOH D1346      25.231  29.091  59.530  1.00  0.00      D    H  
HETATM 4508  H2  HOH D1346      24.246  29.903  60.548  1.00  0.00      D    H  
HETATM 4509  O   HOH D1347      24.859  42.507  19.106  1.00  0.00      D    O  
HETATM 4510  H1  HOH D1347      24.194  41.800  19.348  1.00  0.00      D    H  
HETATM 4511  H2  HOH D1347      25.278  42.283  18.226  1.00  0.00      D    H  
HETATM 4512  O   HOH D1348      13.094  13.653  35.130  1.00  0.00      D    O  
HETATM 4513  H1  HOH D1348      13.215  12.682  34.924  1.00  0.00      D    H  
HETATM 4514  H2  HOH D1348      12.137  13.907  34.990  1.00  0.00      D    H  
HETATM 4515  O   HOH D1349      16.038   0.925  64.966  1.00  0.00      D    O  
HETATM 4516  H1  HOH D1349      15.618   1.832  64.921  1.00  0.00      D    H  
HETATM 4517  H2  HOH D1349      17.020   1.021  65.126  1.00  0.00      D    H  
HETATM 4518  O   HOH D1350      14.040  18.579  24.105  1.00  0.00      D    O  
HETATM 4519  H1  HOH D1350      14.389  18.726  25.031  1.00  0.00      D    H  
HETATM 4520  H2  HOH D1350      14.554  17.841  23.669  1.00  0.00      D    H  
HETATM 4521  O   HOH D1351      40.803  33.096  60.517  1.00  0.00      D    O  
HETATM 4522  H1  HOH D1351      40.862  33.581  59.645  1.00  0.00      D    H  
HETATM 4523  H2  HOH D1351      41.427  33.516  61.175  1.00  0.00      D    H  
HETATM 4524  O   HOH D1352      30.813  33.548  15.166  1.00  0.00      D    O  
HETATM 4525  H1  HOH D1352      30.047  33.954  15.665  1.00  0.00      D    H  
HETATM 4526  H2  HOH D1352      30.465  32.881  14.507  1.00  0.00      D    H  
HETATM 4527  O   HOH D1353      39.090   6.915  77.164  1.00  0.00      D    O  
HETATM 4528  H1  HOH D1353      38.349   7.581  77.081  1.00  0.00      D    H  
HETATM 4529  H2  HOH D1353      39.969   7.392  77.155  1.00  0.00      D    H  
HETATM 4530  O   HOH D1354       9.999  36.240 110.270  1.00  0.00      D    O  
HETATM 4531  H1  HOH D1354      10.167  37.053 110.828  1.00  0.00      D    H  
HETATM 4532  H2  HOH D1354       9.433  36.488 109.484  1.00  0.00      D    H  
HETATM 4533  O   HOH D1355      31.055  13.695  81.559  1.00  0.00      D    O  
HETATM 4534  H1  HOH D1355      30.570  14.178  82.288  1.00  0.00      D    H  
HETATM 4535  H2  HOH D1355      30.583  12.837  81.356  1.00  0.00      D    H  
HETATM 4536  O   HOH D1356      46.256  14.106  67.846  1.00  0.00      D    O  
HETATM 4537  H1  HOH D1356      46.870  14.007  67.063  1.00  0.00      D    H  
HETATM 4538  H2  HOH D1356      45.853  15.021  67.839  1.00  0.00      D    H  
HETATM 4539  O   HOH D1357      42.177  41.798 110.713  1.00  0.00      D    O  
HETATM 4540  H1  HOH D1357      42.867  41.152 110.384  1.00  0.00      D    H  
HETATM 4541  H2  HOH D1357      42.628  42.628 111.043  1.00  0.00      D    H  
HETATM 4542  O   HOH D1358       8.448  17.900  49.052  1.00  0.00      D    O  
HETATM 4543  H1  HOH D1358       8.736  17.954  48.096  1.00  0.00      D    H  
HETATM 4544  H2  HOH D1358       8.944  17.160  49.508  1.00  0.00      D    H  
HETATM 4545  O   HOH D1359      37.192  27.230  30.087  1.00  0.00      D    O  
HETATM 4546  H1  HOH D1359      38.058  27.490  29.660  1.00  0.00      D    H  
HETATM 4547  H2  HOH D1359      37.245  27.389  31.073  1.00  0.00      D    H  
HETATM 4548  O   HOH D1360       8.167  32.638  76.094  1.00  0.00      D    O  
HETATM 4549  H1  HOH D1360       7.353  32.061  76.158  1.00  0.00      D    H  
HETATM 4550  H2  HOH D1360       8.978  32.061  75.999  1.00  0.00      D    H  
HETATM 4551  O   HOH D1361       2.462  34.895  22.349  1.00  0.00      D    O  
HETATM 4552  H1  HOH D1361       1.619  35.244  22.758  1.00  0.00      D    H  
HETATM 4553  H2  HOH D1361       2.357  33.921  22.148  1.00  0.00      D    H  
HETATM 4554  O   HOH D1362      20.519  41.291  69.687  1.00  0.00      D    O  
HETATM 4555  H1  HOH D1362      20.424  41.756  68.807  1.00  0.00      D    H  
HETATM 4556  H2  HOH D1362      20.000  40.436  69.669  1.00  0.00      D    H  
HETATM 4557  O   HOH D1363       7.525  37.866  65.635  1.00  0.00      D    O  
HETATM 4558  H1  HOH D1363       7.358  37.090  66.243  1.00  0.00      D    H  
HETATM 4559  H2  HOH D1363       8.099  37.573  64.870  1.00  0.00      D    H  
HETATM 4560  O   HOH D1364      32.868  16.626  46.617  1.00  0.00      D    O  
HETATM 4561  H1  HOH D1364      33.197  17.252  45.910  1.00  0.00      D    H  
HETATM 4562  H2  HOH D1364      33.619  16.038  46.918  1.00  0.00      D    H  
HETATM 4563  O   HOH D1365      12.790  16.862 100.261  1.00  0.00      D    O  
HETATM 4564  H1  HOH D1365      12.751  17.859 100.329  1.00  0.00      D    H  
HETATM 4565  H2  HOH D1365      12.751  16.464 101.178  1.00  0.00      D    H  
HETATM 4566  O   HOH D1366      42.356  11.815  49.947  1.00  0.00      D    O  
HETATM 4567  H1  HOH D1366      43.345  11.797  49.802  1.00  0.00      D    H  
HETATM 4568  H2  HOH D1366      42.163  11.861  50.927  1.00  0.00      D    H  
HETATM 4569  O   HOH D1367      28.861  15.716  41.561  1.00  0.00      D    O  
HETATM 4570  H1  HOH D1367      28.196  16.445  41.396  1.00  0.00      D    H  
HETATM 4571  H2  HOH D1367      28.600  15.207  42.382  1.00  0.00      D    H  
HETATM 4572  O   HOH D1368       6.163   2.056 100.047  1.00  0.00      D    O  
HETATM 4573  H1  HOH D1368       7.068   2.479 100.086  1.00  0.00      D    H  
HETATM 4574  H2  HOH D1368       5.520   2.685  99.608  1.00  0.00      D    H  
HETATM 4575  O   HOH D1369      20.192  20.468  41.202  1.00  0.00      D    O  
HETATM 4576  H1  HOH D1369      21.045  20.985  41.129  1.00  0.00      D    H  
HETATM 4577  H2  HOH D1369      19.686  20.536  40.342  1.00  0.00      D    H  
HETATM 4578  O   HOH D1370      25.502  40.077  32.882  1.00  0.00      D    O  
HETATM 4579  H1  HOH D1370      25.833  39.617  33.706  1.00  0.00      D    H  
HETATM 4580  H2  HOH D1370      26.161  39.950  32.141  1.00  0.00      D    H  
HETATM 4581  O   HOH D1371      41.329  30.748  59.489  1.00  0.00      D    O  
HETATM 4582  H1  HOH D1371      40.442  30.529  59.081  1.00  0.00      D    H  
HETATM 4583  H2  HOH D1371      41.205  31.434  60.207  1.00  0.00      D    H  
HETATM 4584  O   HOH D1372      13.015  40.601  54.971  1.00  0.00      D    O  
HETATM 4585  H1  HOH D1372      12.180  41.048  55.294  1.00  0.00      D    H  
HETATM 4586  H2  HOH D1372      13.064  39.676  55.348  1.00  0.00      D    H  
HETATM 4587  O   HOH D1373      10.154  27.371  13.947  1.00  0.00      D    O  
HETATM 4588  H1  HOH D1373       9.262  27.204  13.529  1.00  0.00      D    H  
HETATM 4589  H2  HOH D1373      10.381  26.616  14.562  1.00  0.00      D    H  
HETATM 4590  O   HOH D1374       1.985  24.226  54.443  1.00  0.00      D    O  
HETATM 4591  H1  HOH D1374       1.677  24.566  55.332  1.00  0.00      D    H  
HETATM 4592  H2  HOH D1374       1.505  24.717  53.715  1.00  0.00      D    H  
HETATM 4593  O   HOH D1375      11.296  17.946  78.230  1.00  0.00      D    O  
HETATM 4594  H1  HOH D1375      11.314  17.000  78.551  1.00  0.00      D    H  
HETATM 4595  H2  HOH D1375      11.482  18.562  78.996  1.00  0.00      D    H  
HETATM 4596  O   HOH D1376      30.090  12.466  10.215  1.00  0.00      D    O  
HETATM 4597  H1  HOH D1376      29.889  12.118   9.300  1.00  0.00      D    H  
HETATM 4598  H2  HOH D1376      30.405  11.715  10.796  1.00  0.00      D    H  
HETATM 4599  O   HOH D1377       4.833   2.262  50.378  1.00  0.00      D    O  
HETATM 4600  H1  HOH D1377       4.453   1.877  49.537  1.00  0.00      D    H  
HETATM 4601  H2  HOH D1377       4.276   1.975  51.158  1.00  0.00      D    H  
HETATM 4602  O   HOH D1378      32.876  22.384 118.046  1.00  0.00      D    O  
HETATM 4603  H1  HOH D1378      32.072  21.834 117.820  1.00  0.00      D    H  
HETATM 4604  H2  HOH D1378      33.062  22.316 119.026  1.00  0.00      D    H  
HETATM 4605  O   HOH D1379      38.763  30.556  28.949  1.00  0.00      D    O  
HETATM 4606  H1  HOH D1379      38.155  30.252  29.683  1.00  0.00      D    H  
HETATM 4607  H2  HOH D1379      39.688  30.675  29.310  1.00  0.00      D    H  
HETATM 4608  O   HOH D1380      10.009   8.641  45.835  1.00  0.00      D    O  
HETATM 4609  H1  HOH D1380       9.609   9.509  46.128  1.00  0.00      D    H  
HETATM 4610  H2  HOH D1380      10.563   8.261  46.576  1.00  0.00      D    H  
HETATM 4611  O   HOH D1381      36.379  19.226  51.051  1.00  0.00      D    O  
HETATM 4612  H1  HOH D1381      37.129  19.283  50.393  1.00  0.00      D    H  
HETATM 4613  H2  HOH D1381      36.322  18.295  51.412  1.00  0.00      D    H  
HETATM 4614  O   HOH D1382      39.681  11.894  20.162  1.00  0.00      D    O  
HETATM 4615  H1  HOH D1382      40.212  12.741  20.174  1.00  0.00      D    H  
HETATM 4616  H2  HOH D1382      40.021  11.297  19.436  1.00  0.00      D    H  
HETATM 4617  O   HOH D1383       9.487  38.756  54.506  1.00  0.00      D    O  
HETATM 4618  H1  HOH D1383       8.973  39.497  54.075  1.00  0.00      D    H  
HETATM 4619  H2  HOH D1383       9.516  38.902  55.495  1.00  0.00      D    H  
HETATM 4620  O   HOH D1384      43.996  28.714  89.488  1.00  0.00      D    O  
HETATM 4621  H1  HOH D1384      43.556  28.876  88.605  1.00  0.00      D    H  
HETATM 4622  H2  HOH D1384      44.090  27.729  89.637  1.00  0.00      D    H  
HETATM 4623  O   HOH D1385      46.441   9.664  42.822  1.00  0.00      D    O  
HETATM 4624  H1  HOH D1385      46.442   9.967  43.774  1.00  0.00      D    H  
HETATM 4625  H2  HOH D1385      47.057   8.882  42.720  1.00  0.00      D    H  
HETATM 4626  O   HOH D1386      48.357  29.602 115.299  1.00  0.00      D    O  
HETATM 4627  H1  HOH D1386      47.859  30.452 115.127  1.00  0.00      D    H  
HETATM 4628  H2  HOH D1386      48.568  29.530 116.274  1.00  0.00      D    H  
HETATM 4629  O   HOH D1387      27.655   4.616  54.721  1.00  0.00      D    O  
HETATM 4630  H1  HOH D1387      27.199   5.346  55.228  1.00  0.00      D    H  
HETATM 4631  H2  HOH D1387      28.593   4.892  54.509  1.00  0.00      D    H  
HETATM 4632  O   HOH D1388      25.448   5.689  29.300  1.00  0.00      D    O  
HETATM 4633  H1  HOH D1388      25.790   5.505  30.222  1.00  0.00      D    H  
HETATM 4634  H2  HOH D1388      26.010   5.201  28.633  1.00  0.00      D    H  
HETATM 4635  O   HOH D1389       6.812   5.895  26.688  1.00  0.00      D    O  
HETATM 4636  H1  HOH D1389       7.085   5.991  25.730  1.00  0.00      D    H  
HETATM 4637  H2  HOH D1389       6.285   6.698  26.966  1.00  0.00      D    H  
HETATM 4638  O   HOH D1390      40.789  30.653  22.727  1.00  0.00      D    O  
HETATM 4639  H1  HOH D1390      40.729  30.540  21.735  1.00  0.00      D    H  
HETATM 4640  H2  HOH D1390      39.932  30.355  23.149  1.00  0.00      D    H  
HETATM 4641  O   HOH D1391       6.822  39.278  75.038  1.00  0.00      D    O  
HETATM 4642  H1  HOH D1391       7.611  39.396  74.434  1.00  0.00      D    H  
HETATM 4643  H2  HOH D1391       6.239  38.547  74.685  1.00  0.00      D    H  
HETATM 4644  O   HOH D1392      16.939  30.463  64.557  1.00  0.00      D    O  
HETATM 4645  H1  HOH D1392      17.161  30.017  63.690  1.00  0.00      D    H  
HETATM 4646  H2  HOH D1392      17.380  29.971  65.308  1.00  0.00      D    H  
HETATM 4647  O   HOH D1393       2.457  27.312 111.020  1.00  0.00      D    O  
HETATM 4648  H1  HOH D1393       1.651  27.146 110.453  1.00  0.00      D    H  
HETATM 4649  H2  HOH D1393       3.186  27.704 110.458  1.00  0.00      D    H  
HETATM 4650  O   HOH D1394      18.154  15.285  40.209  1.00  0.00      D    O  
HETATM 4651  H1  HOH D1394      18.400  16.254  40.204  1.00  0.00      D    H  
HETATM 4652  H2  HOH D1394      18.603  14.831  40.979  1.00  0.00      D    H  
HETATM 4653  O   HOH D1395      46.438  21.694  73.760  1.00  0.00      D    O  
HETATM 4654  H1  HOH D1395      46.039  21.774  72.846  1.00  0.00      D    H  
HETATM 4655  H2  HOH D1395      46.998  20.867  73.807  1.00  0.00      D    H  
HETATM 4656  O   HOH D1396      12.377  26.310  96.947  1.00  0.00      D    O  
HETATM 4657  H1  HOH D1396      12.307  26.457  97.934  1.00  0.00      D    H  
HETATM 4658  H2  HOH D1396      12.534  27.185  96.490  1.00  0.00      D    H  
HETATM 4659  O   HOH D1397       0.461   4.134  97.550  1.00  0.00      D    O  
HETATM 4660  H1  HOH D1397      -0.465   3.759  97.600  1.00  0.00      D    H  
HETATM 4661  H2  HOH D1397       0.678   4.361  96.601  1.00  0.00      D    H  
HETATM 4662  O   HOH D1398      29.192  32.199  63.875  1.00  0.00      D    O  
HETATM 4663  H1  HOH D1398      29.753  31.490  64.304  1.00  0.00      D    H  
HETATM 4664  H2  HOH D1398      28.343  31.792  63.537  1.00  0.00      D    H  
HETATM 4665  O   HOH D1399      45.451  25.077  22.353  1.00  0.00      D    O  
HETATM 4666  H1  HOH D1399      45.113  24.457  23.061  1.00  0.00      D    H  
HETATM 4667  H2  HOH D1399      44.683  25.584  21.961  1.00  0.00      D    H  
HETATM 4668  O   HOH D1400       4.151  27.034   9.288  1.00  0.00      D    O  
HETATM 4669  H1  HOH D1400       4.550  26.253   8.807  1.00  0.00      D    H  
HETATM 4670  H2  HOH D1400       3.590  27.564   8.653  1.00  0.00      D    H  
HETATM 4671  O   HOH D1401      21.899  20.242   4.550  1.00  0.00      D    O  
HETATM 4672  H1  HOH D1401      21.821  19.587   3.799  1.00  0.00      D    H  
HETATM 4673  H2  HOH D1401      22.587  19.924   5.201  1.00  0.00      D    H  
HETATM 4674  O   HOH D1402       1.287  13.835 104.485  1.00  0.00      D    O  
HETATM 4675  H1  HOH D1402       2.254  13.625 104.343  1.00  0.00      D    H  
HETATM 4676  H2  HOH D1402       1.141  14.819 104.383  1.00  0.00      D    H  
HETATM 4677  O   HOH D1403      30.590  25.714  33.863  1.00  0.00      D    O  
HETATM 4678  H1  HOH D1403      30.676  26.470  34.512  1.00  0.00      D    H  
HETATM 4679  H2  HOH D1403      29.912  25.061  34.200  1.00  0.00      D    H  
HETATM 4680  O   HOH D1404      28.473  34.315  99.104  1.00  0.00      D    O  
HETATM 4681  H1  HOH D1404      27.840  33.747  99.630  1.00  0.00      D    H  
HETATM 4682  H2  HOH D1404      29.202  34.645  99.704  1.00  0.00      D    H  
HETATM 4683  O   HOH D1405      19.846  27.996  93.087  1.00  0.00      D    O  
HETATM 4684  H1  HOH D1405      19.568  28.944  92.935  1.00  0.00      D    H  
HETATM 4685  H2  HOH D1405      19.034  27.413  93.127  1.00  0.00      D    H  
HETATM 4686  O   HOH D1406      35.902  14.103  24.819  1.00  0.00      D    O  
HETATM 4687  H1  HOH D1406      35.832  13.109  24.731  1.00  0.00      D    H  
HETATM 4688  H2  HOH D1406      36.853  14.356  24.997  1.00  0.00      D    H  
HETATM 4689  O   HOH D1407      41.078  17.830  11.027  1.00  0.00      D    O  
HETATM 4690  H1  HOH D1407      41.559  18.108  10.196  1.00  0.00      D    H  
HETATM 4691  H2  HOH D1407      40.212  18.325  11.094  1.00  0.00      D    H  
HETATM 4692  O   HOH D1408      14.376  30.869  34.546  1.00  0.00      D    O  
HETATM 4693  H1  HOH D1408      14.458  31.591  35.233  1.00  0.00      D    H  
HETATM 4694  H2  HOH D1408      15.287  30.543  34.294  1.00  0.00      D    H  
HETATM 4695  O   HOH D1409      13.756   9.800 101.558  1.00  0.00      D    O  
HETATM 4696  H1  HOH D1409      14.485  10.379 101.923  1.00  0.00      D    H  
HETATM 4697  H2  HOH D1409      13.613  10.014 100.592  1.00  0.00      D    H  
HETATM 4698  O   HOH D1410      33.619  42.103  69.688  1.00  0.00      D    O  
HETATM 4699  H1  HOH D1410      34.389  42.628  69.326  1.00  0.00      D    H  
HETATM 4700  H2  HOH D1410      33.877  41.140  69.762  1.00  0.00      D    H  
HETATM 4701  O   HOH D1411       7.619  17.379  35.918  1.00  0.00      D    O  
HETATM 4702  H1  HOH D1411       7.712  18.194  36.490  1.00  0.00      D    H  
HETATM 4703  H2  HOH D1411       8.322  17.389  35.207  1.00  0.00      D    H  
HETATM 4704  O   HOH D1412      26.180  24.813 110.007  1.00  0.00      D    O  
HETATM 4705  H1  HOH D1412      27.128  24.929 110.303  1.00  0.00      D    H  
HETATM 4706  H2  HOH D1412      26.164  24.438 109.080  1.00  0.00      D    H  
HETATM 4707  O   HOH D1413      33.110  32.220 108.145  1.00  0.00      D    O  
HETATM 4708  H1  HOH D1413      33.035  33.172 107.847  1.00  0.00      D    H  
HETATM 4709  H2  HOH D1413      33.673  32.172 108.969  1.00  0.00      D    H  
HETATM 4710  O   HOH D1414      38.978  39.128 100.692  1.00  0.00      D    O  
HETATM 4711  H1  HOH D1414      38.829  39.299  99.718  1.00  0.00      D    H  
HETATM 4712  H2  HOH D1414      39.957  39.173 100.892  1.00  0.00      D    H  
HETATM 4713  O   HOH D1415      47.304  38.801  95.038  1.00  0.00      D    O  
HETATM 4714  H1  HOH D1415      46.973  38.727  95.979  1.00  0.00      D    H  
HETATM 4715  H2  HOH D1415      46.644  38.376  94.418  1.00  0.00      D    H  
HETATM 4716  O   HOH D1416       5.989  20.094  87.541  1.00  0.00      D    O  
HETATM 4717  H1  HOH D1416       5.154  19.798  88.005  1.00  0.00      D    H  
HETATM 4718  H2  HOH D1416       5.808  20.198  86.563  1.00  0.00      D    H  
HETATM 4719  O   HOH D1417      44.895  29.346  85.362  1.00  0.00      D    O  
HETATM 4720  H1  HOH D1417      45.762  29.550  85.817  1.00  0.00      D    H  
HETATM 4721  H2  HOH D1417      44.826  29.881  84.520  1.00  0.00      D    H  
HETATM 4722  O   HOH D1418      36.082  36.650  64.402  1.00  0.00      D    O  
HETATM 4723  H1  HOH D1418      36.151  37.100  65.293  1.00  0.00      D    H  
HETATM 4724  H2  HOH D1418      35.511  37.201  63.794  1.00  0.00      D    H  
HETATM 4725  O   HOH D1419      30.861  18.359  92.733  1.00  0.00      D    O  
HETATM 4726  H1  HOH D1419      31.407  18.754  91.995  1.00  0.00      D    H  
HETATM 4727  H2  HOH D1419      30.240  19.053  93.097  1.00  0.00      D    H  
HETATM 4728  O   HOH D1420      20.175  36.346  56.454  1.00  0.00      D    O  
HETATM 4729  H1  HOH D1420      19.590  36.157  55.666  1.00  0.00      D    H  
HETATM 4730  H2  HOH D1420      20.199  37.332  56.622  1.00  0.00      D    H  
HETATM 4731  O   HOH D1421      43.030  27.737  46.979  1.00  0.00      D    O  
HETATM 4732  H1  HOH D1421      42.889  27.504  46.017  1.00  0.00      D    H  
HETATM 4733  H2  HOH D1421      43.789  27.198  47.344  1.00  0.00      D    H  
HETATM 4734  O   HOH D1422      17.405   3.627  86.677  1.00  0.00      D    O  
HETATM 4735  H1  HOH D1422      16.499   3.931  86.383  1.00  0.00      D    H  
HETATM 4736  H2  HOH D1422      17.632   4.053  87.553  1.00  0.00      D    H  
HETATM 4737  O   HOH D1423      13.575   2.390  48.721  1.00  0.00      D    O  
HETATM 4738  H1  HOH D1423      13.707   1.418  48.524  1.00  0.00      D    H  
HETATM 4739  H2  HOH D1423      14.464   2.844  48.771  1.00  0.00      D    H  
HETATM 4740  O   HOH D1424       6.929  15.782 107.763  1.00  0.00      D    O  
HETATM 4741  H1  HOH D1424       7.095  16.113 108.691  1.00  0.00      D    H  
HETATM 4742  H2  HOH D1424       7.227  16.474 107.104  1.00  0.00      D    H  
HETATM 4743  O   HOH D1425      38.599  17.709  14.013  1.00  0.00      D    O  
HETATM 4744  H1  HOH D1425      38.625  17.666  13.015  1.00  0.00      D    H  
HETATM 4745  H2  HOH D1425      38.671  18.662  14.308  1.00  0.00      D    H  
HETATM 4746  O   HOH D1426      24.015  14.181 109.719  1.00  0.00      D    O  
HETATM 4747  H1  HOH D1426      23.828  13.321 109.244  1.00  0.00      D    H  
HETATM 4748  H2  HOH D1426      24.892  14.550 109.409  1.00  0.00      D    H  
HETATM 4749  O   HOH D1427      47.999   3.806 118.197  1.00  0.00      D    O  
HETATM 4750  H1  HOH D1427      47.699   4.745 118.360  1.00  0.00      D    H  
HETATM 4751  H2  HOH D1427      48.021   3.308 119.064  1.00  0.00      D    H  
HETATM 4752  O   HOH D1428      29.317  22.613  13.856  1.00  0.00      D    O  
HETATM 4753  H1  HOH D1428      29.920  23.378  13.631  1.00  0.00      D    H  
HETATM 4754  H2  HOH D1428      29.150  22.067  13.034  1.00  0.00      D    H  
HETATM 4755  O   HOH D1429      30.681  10.091  24.892  1.00  0.00      D    O  
HETATM 4756  H1  HOH D1429      30.539  10.928  24.364  1.00  0.00      D    H  
HETATM 4757  H2  HOH D1429      31.638   9.811  24.821  1.00  0.00      D    H  
HETATM 4758  O   HOH D1430      28.250  42.878 111.430  1.00  0.00      D    O  
HETATM 4759  H1  HOH D1430      28.562  42.156 112.048  1.00  0.00      D    H  
HETATM 4760  H2  HOH D1430      27.962  42.473 110.562  1.00  0.00      D    H  
HETATM 4761  O   HOH D1431       3.004   6.302  93.174  1.00  0.00      D    O  
HETATM 4762  H1  HOH D1431       2.224   6.192  92.557  1.00  0.00      D    H  
HETATM 4763  H2  HOH D1431       3.706   5.627  92.946  1.00  0.00      D    H  
HETATM 4764  O   HOH D1432      38.233   6.722  81.539  1.00  0.00      D    O  
HETATM 4765  H1  HOH D1432      39.094   6.235  81.392  1.00  0.00      D    H  
HETATM 4766  H2  HOH D1432      38.350   7.686  81.299  1.00  0.00      D    H  
HETATM 4767  O   HOH D1433      14.246  42.477  60.161  1.00  0.00      D    O  
HETATM 4768  H1  HOH D1433      14.650  42.986  59.401  1.00  0.00      D    H  
HETATM 4769  H2  HOH D1433      13.299  42.242  59.939  1.00  0.00      D    H  
HETATM 4770  O   HOH D1434      49.379  21.956  58.008  1.00  0.00      D    O  
HETATM 4771  H1  HOH D1434      48.400  22.162  58.014  1.00  0.00      D    H  
HETATM 4772  H2  HOH D1434      49.703  21.854  58.949  1.00  0.00      D    H  
HETATM 4773  O   HOH D1435      41.289  28.130 102.251  1.00  0.00      D    O  
HETATM 4774  H1  HOH D1435      40.304  28.041 102.399  1.00  0.00      D    H  
HETATM 4775  H2  HOH D1435      41.778  27.796 103.057  1.00  0.00      D    H  
HETATM 4776  O   HOH D1436      23.817  11.356  76.052  1.00  0.00      D    O  
HETATM 4777  H1  HOH D1436      24.678  11.185  76.531  1.00  0.00      D    H  
HETATM 4778  H2  HOH D1436      23.771  10.784  75.234  1.00  0.00      D    H  
HETATM 4779  O   HOH D1437      14.826  40.230 101.570  1.00  0.00      D    O  
HETATM 4780  H1  HOH D1437      15.404  39.633 102.126  1.00  0.00      D    H  
HETATM 4781  H2  HOH D1437      13.932  40.329 102.007  1.00  0.00      D    H  
HETATM 4782  O   HOH D1438      44.525  26.597  73.153  1.00  0.00      D    O  
HETATM 4783  H1  HOH D1438      43.858  26.345  72.452  1.00  0.00      D    H  
HETATM 4784  H2  HOH D1438      45.447  26.538  72.772  1.00  0.00      D    H  
HETATM 4785  O   HOH D1439      18.584  26.507  80.457  1.00  0.00      D    O  
HETATM 4786  H1  HOH D1439      18.444  27.424  80.085  1.00  0.00      D    H  
HETATM 4787  H2  HOH D1439      18.848  26.575  81.420  1.00  0.00      D    H  
HETATM 4788  O   HOH D1440      40.499  26.392  30.940  1.00  0.00      D    O  
HETATM 4789  H1  HOH D1440      40.235  27.071  30.255  1.00  0.00      D    H  
HETATM 4790  H2  HOH D1440      41.405  26.030  30.718  1.00  0.00      D    H  
HETATM 4791  O   HOH D1441      38.197  20.380  41.516  1.00  0.00      D    O  
HETATM 4792  H1  HOH D1441      37.430  20.175  42.124  1.00  0.00      D    H  
HETATM 4793  H2  HOH D1441      37.905  21.040  40.823  1.00  0.00      D    H  
HETATM 4794  O   HOH D1442      30.304   9.989  54.085  1.00  0.00      D    O  
HETATM 4795  H1  HOH D1442      29.602   9.384  54.462  1.00  0.00      D    H  
HETATM 4796  H2  HOH D1442      30.026  10.941  54.211  1.00  0.00      D    H  
HETATM 4797  O   HOH D1443      23.601  36.247  44.641  1.00  0.00      D    O  
HETATM 4798  H1  HOH D1443      24.389  35.632  44.659  1.00  0.00      D    H  
HETATM 4799  H2  HOH D1443      23.893  37.155  44.341  1.00  0.00      D    H  
HETATM 4800  O   HOH D1444      37.083  18.165  25.514  1.00  0.00      D    O  
HETATM 4801  H1  HOH D1444      36.165  18.347  25.869  1.00  0.00      D    H  
HETATM 4802  H2  HOH D1444      37.584  17.593  26.163  1.00  0.00      D    H  
HETATM 4803  O   HOH D1445      25.545   0.652 115.949  1.00  0.00      D    O  
HETATM 4804  H1  HOH D1445      26.387   0.326 116.380  1.00  0.00      D    H  
HETATM 4805  H2  HOH D1445      25.771   1.170 115.124  1.00  0.00      D    H  
HETATM 4806  O   HOH D1446      10.282  20.824 118.174  1.00  0.00      D    O  
HETATM 4807  H1  HOH D1446      10.432  20.844 119.162  1.00  0.00      D    H  
HETATM 4808  H2  HOH D1446       9.563  20.163 117.959  1.00  0.00      D    H  
HETATM 4809  O   HOH D1447       9.277  16.435  38.136  1.00  0.00      D    O  
HETATM 4810  H1  HOH D1447       9.080  15.471  37.961  1.00  0.00      D    H  
HETATM 4811  H2  HOH D1447       8.630  16.791  38.810  1.00  0.00      D    H  
HETATM 4812  O   HOH D1448       0.498  35.982  46.969  1.00  0.00      D    O  
HETATM 4813  H1  HOH D1448       0.899  36.145  47.870  1.00  0.00      D    H  
HETATM 4814  H2  HOH D1448      -0.441  36.324  46.955  1.00  0.00      D    H  
HETATM 4815  O   HOH D1449      24.667  38.327  83.912  1.00  0.00      D    O  
HETATM 4816  H1  HOH D1449      24.256  38.018  84.770  1.00  0.00      D    H  
HETATM 4817  H2  HOH D1449      24.002  38.233  83.171  1.00  0.00      D    H  
HETATM 4818  O   HOH D1450      13.593  14.773   7.174  1.00  0.00      D    O  
HETATM 4819  H1  HOH D1450      14.263  15.515   7.150  1.00  0.00      D    H  
HETATM 4820  H2  HOH D1450      12.945  14.886   6.421  1.00  0.00      D    H  
HETATM 4821  O   HOH D1451       2.956  18.976   4.870  1.00  0.00      D    O  
HETATM 4822  H1  HOH D1451       2.337  18.703   5.606  1.00  0.00      D    H  
HETATM 4823  H2  HOH D1451       3.279  19.908   5.035  1.00  0.00      D    H  
HETATM 4824  O   HOH D1452       0.970  34.937 107.008  1.00  0.00      D    O  
HETATM 4825  H1  HOH D1452       0.075  34.791 106.586  1.00  0.00      D    H  
HETATM 4826  H2  HOH D1452       1.435  35.693 106.549  1.00  0.00      D    H  
HETATM 4827  O   HOH D1453      26.340  29.767  58.121  1.00  0.00      D    O  
HETATM 4828  H1  HOH D1453      27.321  29.901  58.261  1.00  0.00      D    H  
HETATM 4829  H2  HOH D1453      25.998  30.452  57.478  1.00  0.00      D    H  
HETATM 4830  O   HOH D1454      38.342  25.487 111.522  1.00  0.00      D    O  
HETATM 4831  H1  HOH D1454      38.291  24.718 110.885  1.00  0.00      D    H  
HETATM 4832  H2  HOH D1454      39.199  25.438 112.036  1.00  0.00      D    H  
HETATM 4833  O   HOH D1455      31.160  37.157 115.743  1.00  0.00      D    O  
HETATM 4834  H1  HOH D1455      30.931  36.483 116.445  1.00  0.00      D    H  
HETATM 4835  H2  HOH D1455      31.451  36.685 114.910  1.00  0.00      D    H  
HETATM 4836  O   HOH D1456       2.195  38.713  87.436  1.00  0.00      D    O  
HETATM 4837  H1  HOH D1456       1.335  39.217  87.363  1.00  0.00      D    H  
HETATM 4838  H2  HOH D1456       2.026  37.740  87.280  1.00  0.00      D    H  
HETATM 4839  O   HOH D1457      23.337  24.815  77.588  1.00  0.00      D    O  
HETATM 4840  H1  HOH D1457      23.996  24.377  78.200  1.00  0.00      D    H  
HETATM 4841  H2  HOH D1457      22.743  25.421  78.117  1.00  0.00      D    H  
HETATM 4842  O   HOH D1458      11.702   1.001 118.111  1.00  0.00      D    O  
HETATM 4843  H1  HOH D1458      11.946   0.808 119.061  1.00  0.00      D    H  
HETATM 4844  H2  HOH D1458      10.781   1.390 118.076  1.00  0.00      D    H  
HETATM 4845  O   HOH D1459      40.981  23.917  85.347  1.00  0.00      D    O  
HETATM 4846  H1  HOH D1459      41.462  24.743  85.054  1.00  0.00      D    H  
HETATM 4847  H2  HOH D1459      41.641  23.179  85.488  1.00  0.00      D    H  
HETATM 4848  O   HOH D1460      25.991  28.101  78.333  1.00  0.00      D    O  
HETATM 4849  H1  HOH D1460      26.855  28.604  78.370  1.00  0.00      D    H  
HETATM 4850  H2  HOH D1460      25.733  27.813  79.256  1.00  0.00      D    H  
HETATM 4851  O   HOH D1461      40.899  34.321  75.219  1.00  0.00      D    O  
HETATM 4852  H1  HOH D1461      41.769  34.663  74.863  1.00  0.00      D    H  
HETATM 4853  H2  HOH D1461      40.573  33.573  74.640  1.00  0.00      D    H  
HETATM 4854  O   HOH D1462       9.152  14.860   4.906  1.00  0.00      D    O  
HETATM 4855  H1  HOH D1462      10.130  14.849   5.116  1.00  0.00      D    H  
HETATM 4856  H2  HOH D1462       8.698  14.115   5.395  1.00  0.00      D    H  
HETATM 4857  O   HOH D1463       6.356  33.971  72.291  1.00  0.00      D    O  
HETATM 4858  H1  HOH D1463       6.520  34.526  73.106  1.00  0.00      D    H  
HETATM 4859  H2  HOH D1463       5.372  33.836  72.172  1.00  0.00      D    H  
HETATM 4860  O   HOH D1464      33.734  20.136  94.198  1.00  0.00      D    O  
HETATM 4861  H1  HOH D1464      33.928  20.554  93.311  1.00  0.00      D    H  
HETATM 4862  H2  HOH D1464      33.393  19.206  94.061  1.00  0.00      D    H  
HETATM 4863  O   HOH D1465      10.099  16.848  27.632  1.00  0.00      D    O  
HETATM 4864  H1  HOH D1465      10.265  16.243  26.852  1.00  0.00      D    H  
HETATM 4865  H2  HOH D1465       9.891  16.298  28.441  1.00  0.00      D    H  
HETATM 4866  O   HOH D1466      10.198  30.510  76.777  1.00  0.00      D    O  
HETATM 4867  H1  HOH D1466      11.095  30.951  76.729  1.00  0.00      D    H  
HETATM 4868  H2  HOH D1466      10.218  29.657  76.256  1.00  0.00      D    H  
HETATM 4869  O   HOH D1467      10.759  15.968  87.624  1.00  0.00      D    O  
HETATM 4870  H1  HOH D1467      10.268  16.471  86.913  1.00  0.00      D    H  
HETATM 4871  H2  HOH D1467      10.228  15.984  88.471  1.00  0.00      D    H  
HETATM 4872  O   HOH D1468      17.052   6.446  44.169  1.00  0.00      D    O  
HETATM 4873  H1  HOH D1468      16.356   6.437  44.887  1.00  0.00      D    H  
HETATM 4874  H2  HOH D1468      17.863   6.929  44.498  1.00  0.00      D    H  
HETATM 4875  O   HOH D1469      43.038  28.304  87.032  1.00  0.00      D    O  
HETATM 4876  H1  HOH D1469      43.686  28.745  86.411  1.00  0.00      D    H  
HETATM 4877  H2  HOH D1469      43.335  27.367  87.214  1.00  0.00      D    H  
HETATM 4878  O   HOH D1470      27.745  33.576 111.886  1.00  0.00      D    O  
HETATM 4879  H1  HOH D1470      27.705  34.310 111.208  1.00  0.00      D    H  
HETATM 4880  H2  HOH D1470      26.976  32.953 111.749  1.00  0.00      D    H  
HETATM 4881  O   HOH D1471      32.052  21.276  55.693  1.00  0.00      D    O  
HETATM 4882  H1  HOH D1471      31.772  22.209  55.466  1.00  0.00      D    H  
HETATM 4883  H2  HOH D1471      31.511  20.627  55.158  1.00  0.00      D    H  
HETATM 4884  O   HOH D1472      27.697  20.988  32.556  1.00  0.00      D    O  
HETATM 4885  H1  HOH D1472      27.348  21.894  32.794  1.00  0.00      D    H  
HETATM 4886  H2  HOH D1472      28.025  20.994  31.611  1.00  0.00      D    H  
HETATM 4887  O   HOH D1473      17.931  13.509  75.863  1.00  0.00      D    O  
HETATM 4888  H1  HOH D1473      17.257  14.183  76.166  1.00  0.00      D    H  
HETATM 4889  H2  HOH D1473      17.538  12.592  75.929  1.00  0.00      D    H  
HETATM 4890  O   HOH D1474      27.484   4.508  77.721  1.00  0.00      D    O  
HETATM 4891  H1  HOH D1474      28.380   4.886  77.490  1.00  0.00      D    H  
HETATM 4892  H2  HOH D1474      27.560   3.517  77.837  1.00  0.00      D    H  
HETATM 4893  O   HOH D1475       7.505  37.739  93.260  1.00  0.00      D    O  
HETATM 4894  H1  HOH D1475       7.831  38.050  94.153  1.00  0.00      D    H  
HETATM 4895  H2  HOH D1475       6.574  37.384  93.350  1.00  0.00      D    H  
HETATM 4896  O   HOH D1476      24.524  12.090  31.917  1.00  0.00      D    O  
HETATM 4897  H1  HOH D1476      25.517  12.047  32.031  1.00  0.00      D    H  
HETATM 4898  H2  HOH D1476      24.196  12.992  32.196  1.00  0.00      D    H  
HETATM 4899  O   HOH D1477       6.631  35.461  80.120  1.00  0.00      D    O  
HETATM 4900  H1  HOH D1477       7.613  35.280  80.075  1.00  0.00      D    H  
HETATM 4901  H2  HOH D1477       6.415  36.270  79.574  1.00  0.00      D    H  
HETATM 4902  O   HOH D1478       5.051  20.806  59.395  1.00  0.00      D    O  
HETATM 4903  H1  HOH D1478       5.263  20.294  60.228  1.00  0.00      D    H  
HETATM 4904  H2  HOH D1478       4.928  20.168  58.635  1.00  0.00      D    H  
HETATM 4905  O   HOH D1479      24.767  34.596 107.492  1.00  0.00      D    O  
HETATM 4906  H1  HOH D1479      25.138  33.778 107.933  1.00  0.00      D    H  
HETATM 4907  H2  HOH D1479      23.827  34.420 107.201  1.00  0.00      D    H  
HETATM 4908  O   HOH D1480      21.170  24.428 118.085  1.00  0.00      D    O  
HETATM 4909  H1  HOH D1480      21.271  23.462 118.321  1.00  0.00      D    H  
HETATM 4910  H2  HOH D1480      20.584  24.877 118.759  1.00  0.00      D    H  
HETATM 4911  O   HOH D1481       2.252  41.882  10.849  1.00  0.00      D    O  
HETATM 4912  H1  HOH D1481       1.609  41.550  10.159  1.00  0.00      D    H  
HETATM 4913  H2  HOH D1481       2.257  41.254  11.628  1.00  0.00      D    H  
HETATM 4914  O   HOH D1482      36.198  25.841  63.203  1.00  0.00      D    O  
HETATM 4915  H1  HOH D1482      36.055  26.032  64.175  1.00  0.00      D    H  
HETATM 4916  H2  HOH D1482      36.523  24.902  63.092  1.00  0.00      D    H  
HETATM 4917  O   HOH D1483      11.208  15.169  25.437  1.00  0.00      D    O  
HETATM 4918  H1  HOH D1483      11.000  15.348  24.475  1.00  0.00      D    H  
HETATM 4919  H2  HOH D1483      12.183  15.315  25.600  1.00  0.00      D    H  
HETATM 4920  O   HOH D1484      45.381   5.945  54.295  1.00  0.00      D    O  
HETATM 4921  H1  HOH D1484      44.902   6.795  54.073  1.00  0.00      D    H  
HETATM 4922  H2  HOH D1484      44.770   5.168  54.139  1.00  0.00      D    H  
HETATM 4923  O   HOH D1485      28.952  34.046 106.774  1.00  0.00      D    O  
HETATM 4924  H1  HOH D1485      29.841  34.504 106.749  1.00  0.00      D    H  
HETATM 4925  H2  HOH D1485      28.700  33.755 105.851  1.00  0.00      D    H  
HETATM 4926  O   HOH D1486       3.559  30.429  29.049  1.00  0.00      D    O  
HETATM 4927  H1  HOH D1486       4.323  29.829  29.287  1.00  0.00      D    H  
HETATM 4928  H2  HOH D1486       3.465  30.470  28.054  1.00  0.00      D    H  
HETATM 4929  O   HOH D1487      44.676  18.639  34.982  1.00  0.00      D    O  
HETATM 4930  H1  HOH D1487      43.836  18.097  34.987  1.00  0.00      D    H  
HETATM 4931  H2  HOH D1487      44.449  19.607  35.087  1.00  0.00      D    H  
HETATM 4932  O   HOH D1488       6.111  29.059  49.982  1.00  0.00      D    O  
HETATM 4933  H1  HOH D1488       5.860  29.479  49.110  1.00  0.00      D    H  
HETATM 4934  H2  HOH D1488       6.978  28.572  49.880  1.00  0.00      D    H  
HETATM 4935  O   HOH D1489      40.298  10.435  97.263  1.00  0.00      D    O  
HETATM 4936  H1  HOH D1489      40.332  11.395  96.984  1.00  0.00      D    H
[truncated: 1,719,799 more chars]
