# Supplementary material for: ECE vs DISP Mechanisms in Anodic Electrolysis of Benzyl Alcohols: Computational Prediction of Microscopic Rate Constants
Source: J Phys Chem C Nanomater Interfaces. 2025 Aug 28;129(36):16076–96. doi: 10.1021/acs.jpcc.5c04347 (PMC12434723; doi:10.1021/acs.jpcc.5c04347)
Supplement: Supplementary file 2 [file jp5c04347_si_002.zip › example_simulation_inputs/MM_simulation_LiClO4_electrode/charge_22.pdb]

TITLE     MDANALYSIS FRAME 0: Created by PDBWriter
CRYST1   49.280   49.280  370.422  90.00  90.00 120.00 P 1           1
HETATM    1  C00 2ag A   1      35.894  28.882   3.869  1.00  0.00      A    C  
HETATM    2  O01 2ag A   1      35.065  27.839   3.325  1.00  0.00      A    O  
HETATM    3  C02 2ag A   1      35.553  26.550   3.503  1.00  0.00      A    C  
HETATM    4  C03 2ag A   1      36.906  26.298   3.763  1.00  0.00      A    C  
HETATM    5  C04 2ag A   1      37.338  24.967   3.655  1.00  0.00      A    C  
HETATM    6  C05 2ag A   1      36.426  23.897   3.560  1.00  0.00      A    C  
HETATM    7  C06 2ag A   1      36.973  22.443   3.501  1.00  0.00      A    C  
HETATM    8  O07 2ag A   1      36.019  21.663   2.916  1.00  0.00      A    O  
HETATM    9  C08 2ag A   1      35.022  24.189   3.551  1.00  0.00      A    C  
HETATM   10  C09 2ag A   1      34.583  25.516   3.603  1.00  0.00      A    C  
HETATM   11  H0A 2ag A   1      36.061  28.528   4.886  1.00  0.00      A    H  
HETATM   12  H0B 2ag A   1      36.919  28.938   3.502  1.00  0.00      A    H  
HETATM   13  H0C 2ag A   1      35.437  29.855   3.693  1.00  0.00      A    H  
HETATM   14  H0D 2ag A   1      37.749  26.972   3.808  1.00  0.00      A    H  
HETATM   15  H0E 2ag A   1      38.397  24.773   3.570  1.00  0.00      A    H  
HETATM   16  H0F 2ag A   1      37.383  22.054   4.433  1.00  0.00      A    H  
HETATM   17  H0G 2ag A   1      37.851  22.421   2.854  1.00  0.00      A    H  
HETATM   18  H0H 2ag A   1      35.961  20.859   3.408  1.00  0.00      A    H  
HETATM   19  H0I 2ag A   1      34.399  23.336   3.327  1.00  0.00      A    H  
HETATM   20  H0J 2ag A   1      33.665  25.809   4.089  1.00  0.00      A    H  
HETATM   21 Li   Li  B   1      24.055  28.518  21.466  1.00  0.00      B   LI  
HETATM   22 Li   Li  B   2      48.630  28.179   6.101  1.00  0.00      B   LI  
HETATM   23 Li   Li  B   3      32.497  18.617 114.299  1.00  0.00      B   LI  
HETATM   24 Li   Li  B   4      42.778  41.499  93.336  1.00  0.00      B   LI  
HETATM   25 Li   Li  B   5      11.700  42.212   7.555  1.00  0.00      B   LI  
HETATM   26 Li   Li  B   6      11.598  33.650  43.105  1.00  0.00      B   LI  
HETATM   27 Li   Li  B   7       4.274  28.422  72.067  1.00  0.00      B   LI  
HETATM   28 Li   Li  B   8      19.362  40.443  29.616  1.00  0.00      B   LI  
HETATM   29 Li   Li  B   9       3.648   1.138  81.155  1.00  0.00      B   LI  
HETATM   30 Li   Li  B  10      21.922  40.606 114.222  1.00  0.00      B   LI  
HETATM   31 Li   Li  B  11      25.094   3.294 116.997  1.00  0.00      B   LI  
HETATM   32 Li   Li  B  12       9.531  23.090  35.233  1.00  0.00      B   LI  
HETATM   33 Li   Li  B  13      42.595  29.929 114.280  1.00  0.00      B   LI  
HETATM   34 Li   Li  B  14      41.367  39.705 117.137  1.00  0.00      B   LI  
HETATM   35 Li   Li  B  15       3.307  25.099 116.569  1.00  0.00      B   LI  
HETATM   36 Li   Li  B  16      44.488   0.291  95.855  1.00  0.00      B   LI  
HETATM   37 Li   Li  B  17      15.414   8.573  97.684  1.00  0.00      B   LI  
HETATM   38 Li   Li  B  18      47.249  27.300  70.551  1.00  0.00      B   LI  
HETATM   39 Li   Li  B  19      34.605  11.933 116.988  1.00  0.00      B   LI  
HETATM   40 Li   Li  B  20      33.778  21.860  51.345  1.00  0.00      B   LI  
HETATM   41 Li   Li  B  21      14.497  18.094 109.080  1.00  0.00      B   LI  
HETATM   42 Li   Li  B  22      13.095   5.723  10.025  1.00  0.00      B   LI  
HETATM   43 Li   Li  B  23      28.947  35.171 116.657  1.00  0.00      B   LI  
HETATM   44 Li   Li  B  24      35.111   6.667  72.642  1.00  0.00      B   LI  
HETATM   45 Li   Li  B  25      39.985  13.368   7.746  1.00  0.00      B   LI  
HETATM   46 Li   Li  B  26      10.412  18.036 116.553  1.00  0.00      B   LI  
HETATM   47 Li   Li  B  27       4.637  16.982  61.491  1.00  0.00      B   LI  
HETATM   48 Li   Li  B  28      37.419  38.084 112.822  1.00  0.00      B   LI  
HETATM   49 Li   Li  B  29      42.858  24.138  53.438  1.00  0.00      B   LI  
HETATM   50 Li   Li  B  30      42.935  39.978  75.158  1.00  0.00      B   LI  
HETATM   51 Li   Li  B  31      37.954   3.929 107.509  1.00  0.00      B   LI  
HETATM   52 Li   Li  B  32       2.505  31.780 116.788  1.00  0.00      B   LI  
HETATM   53 Li   Li  B  33       5.359   7.896 116.962  1.00  0.00      B   LI  
HETATM   54 Li   Li  B  34       3.633  40.385 117.066  1.00  0.00      B   LI  
HETATM   55 Li   Li  B  35      29.335  37.656  37.560  1.00  0.00      B   LI  
HETATM   56 Li   Li  B  36       8.037  13.188 117.087  1.00  0.00      B   LI  
HETATM   57 Li   Li  B  37      23.078  22.703 117.285  1.00  0.00      B   LI  
HETATM   58 Li   Li  B  38      19.313  29.138  42.044  1.00  0.00      B   LI  
HETATM   59 Li   Li  B  39       6.512  12.065  33.987  1.00  0.00      B   LI  
HETATM   60 Li   Li  B  40       7.010  39.154  30.033  1.00  0.00      B   LI  
HETATM   61 Li   Li  B  41      20.758   3.919  95.483  1.00  0.00      B   LI  
HETATM   62 Li   Li  B  42      14.589  37.288  23.408  1.00  0.00      B   LI  
HETATM   63 Li   Li  B  43      17.285  10.554  67.203  1.00  0.00      B   LI  
HETATM   64 Li   Li  B  44      16.817  15.313  12.452  1.00  0.00      B   LI  
HETATM   65 Li   Li  B  45       7.918  36.182  10.822  1.00  0.00      B   LI  
HETATM   66 Li   Li  B  46      10.265   6.760 117.040  1.00  0.00      B   LI  
HETATM   67 Li   Li  B  47      25.296  20.172  21.202  1.00  0.00      B   LI  
HETATM   68 Li   Li  B  48      16.515   9.550 117.068  1.00  0.00      B   LI  
HETATM   69 Li   Li  B  49      46.997  41.554 114.705  1.00  0.00      B   LI  
HETATM   70 Li   Li  B  50      11.315  35.253 116.966  1.00  0.00      B   LI  
HETATM   71 Li   Li  B  51      23.435   8.050  44.684  1.00  0.00      B   LI  
HETATM   72 Li   Li  B  52      41.675   2.326  47.014  1.00  0.00      B   LI  
HETATM   73 Li   Li  B  53      21.622  32.675  26.208  1.00  0.00      B   LI  
HETATM   74 Li   Li  B  54      35.414   2.048 116.115  1.00  0.00      B   LI  
HETATM   75 Li   Li  B  55      19.186   0.787  52.042  1.00  0.00      B   LI  
HETATM   76 Li   Li  B  56      13.380  41.219  27.110  1.00  0.00      B   LI  
HETATM   77 Li   Li  B  57      40.102  15.371 116.694  1.00  0.00      B   LI  
HETATM   78 Li   Li  B  58      17.027  25.517  71.482  1.00  0.00      B   LI  
HETATM   79 Li   Li  B  59      45.365  27.829  21.392  1.00  0.00      B   LI  
HETATM   80 Li   Li  B  60      38.976  20.940 117.073  1.00  0.00      B   LI  
HETATM   81 Li   Li  B  61      28.079  42.471 116.641  1.00  0.00      B   LI  
HETATM   82 Li   Li  B  62       7.006   1.601  78.309  1.00  0.00      B   LI  
HETATM   83 Li   Li  B  63       2.486   3.973 114.607  1.00  0.00      B   LI  
HETATM   84 Li   Li  B  64      17.678  25.233 116.583  1.00  0.00      B   LI  
HETATM   85 Li   Li  B  65      33.846   9.416  54.904  1.00  0.00      B   LI  
HETATM   86 Li   Li  B  66      16.466  29.411 116.813  1.00  0.00      B   LI  
HETATM   87 Li   Li  B  67      31.846  14.635  83.456  1.00  0.00      B   LI  
HETATM   88 Li   Li  B  68      37.867  27.194 117.175  1.00  0.00      B   LI  
HETATM   89 Li   Li  B  69      45.181   5.154 117.073  1.00  0.00      B   LI  
HETATM   90 Li   Li  B  70      15.014  29.059  19.755  1.00  0.00      B   LI  
HETATM   91 Li   Li  B  71      26.245  13.625 116.056  1.00  0.00      B   LI  
HETATM   92 Li   Li  B  72      46.489  33.541 114.068  1.00  0.00      B   LI  
HETATM   93 Li   Li  B  73       4.917   9.076  66.369  1.00  0.00      B   LI  
HETATM   94 Li   Li  B  74      34.465   2.356  26.852  1.00  0.00      B   LI  
HETATM   95 Li   Li  B  75      12.291  29.759 108.829  1.00  0.00      B   LI  
HETATM   96  Clc CLO C   1      12.349   2.255   3.601  1.00  0.00      C   CL  
HETATM   97  Oc1 CLO C   1      11.700   3.446   2.931  1.00  0.00      C    O  
HETATM   98  Oc2 CLO C   1      11.796   0.961   3.135  1.00  0.00      C    O  
HETATM   99  Oc3 CLO C   1      12.088   2.397   5.049  1.00  0.00      C    O  
HETATM  100  Oc4 CLO C   1      13.796   2.251   3.311  1.00  0.00      C    O  
HETATM  101  Clc CLO C   2      20.048  40.220 103.750  1.00  0.00      C   CL  
HETATM  102  Oc1 CLO C   2      18.744  39.453 103.831  1.00  0.00      C    O  
HETATM  103  Oc2 CLO C   2      19.895  41.696 104.114  1.00  0.00      C    O  
HETATM  104  Oc3 CLO C   2      20.533  40.104 102.352  1.00  0.00      C    O  
HETATM  105  Oc4 CLO C   2      21.108  39.636 104.641  1.00  0.00      C    O  
HETATM  106  Clc CLO C   3      45.720  10.628  44.984  1.00  0.00      C   CL  
HETATM  107  Oc1 CLO C   3      45.994  11.274  46.344  1.00  0.00      C    O  
HETATM  108  Oc2 CLO C   3      45.786  11.687  43.917  1.00  0.00      C    O  
HETATM  109  Oc3 CLO C   3      44.372   9.967  45.014  1.00  0.00      C    O  
HETATM  110  Oc4 CLO C   3      46.786   9.589  44.647  1.00  0.00      C    O  
HETATM  111  Clc CLO C   4      26.328  25.953  20.280  1.00  0.00      C   CL  
HETATM  112  Oc1 CLO C   4      27.404  26.281  19.301  1.00  0.00      C    O  
HETATM  113  Oc2 CLO C   4      25.561  24.746  19.839  1.00  0.00      C    O  
HETATM  114  Oc3 CLO C   4      25.396  27.168  20.324  1.00  0.00      C    O  
HETATM  115  Oc4 CLO C   4      27.010  25.790  21.660  1.00  0.00      C    O  
HETATM  116  Clc CLO C   5      10.515  25.486   3.870  1.00  0.00      C   CL  
HETATM  117  Oc1 CLO C   5       9.258  25.413   3.035  1.00  0.00      C    O  
HETATM  118  Oc2 CLO C   5      10.754  24.027   4.305  1.00  0.00      C    O  
HETATM  119  Oc3 CLO C   5      10.335  26.377   5.016  1.00  0.00      C    O  
HETATM  120  Oc4 CLO C   5      11.680  25.904   3.020  1.00  0.00      C    O  
HETATM  121  Clc CLO C   6       7.665  36.201   3.725  1.00  0.00      C   CL  
HETATM  122  Oc1 CLO C   6       7.191  37.488   3.148  1.00  0.00      C    O  
HETATM  123  Oc2 CLO C   6       8.741  36.466   4.763  1.00  0.00      C    O  
HETATM  124  Oc3 CLO C   6       8.252  35.370   2.628  1.00  0.00      C    O  
HETATM  125  Oc4 CLO C   6       6.522  35.458   4.298  1.00  0.00      C    O  
HETATM  126  Clc CLO C   7      48.731  17.339  62.334  1.00  0.00      C   CL  
HETATM  127  Oc1 CLO C   7      47.669  18.356  62.413  1.00  0.00      C    O  
HETATM  128  Oc2 CLO C   7      48.031  16.083  61.887  1.00  0.00      C    O  
HETATM  129  Oc3 CLO C   7      49.403  17.163  63.636  1.00  0.00      C    O  
HETATM  130  Oc4 CLO C   7      49.764  17.753  61.319  1.00  0.00      C    O  
HETATM  131  Clc CLO C   8      20.004  10.733  38.587  1.00  0.00      C   CL  
HETATM  132  Oc1 CLO C   8      19.153  10.973  39.781  1.00  0.00      C    O  
HETATM  133  Oc2 CLO C   8      19.350   9.702  37.742  1.00  0.00      C    O  
HETATM  134  Oc3 CLO C   8      21.368  10.223  39.048  1.00  0.00      C    O  
HETATM  135  Oc4 CLO C   8      20.151  11.929  37.749  1.00  0.00      C    O  
HETATM  136  Clc CLO C   9      35.945  14.654   3.894  1.00  0.00      C   CL  
HETATM  137  Oc1 CLO C   9      35.654  14.021   5.185  1.00  0.00      C    O  
HETATM  138  Oc2 CLO C   9      36.805  15.909   4.090  1.00  0.00      C    O  
HETATM  139  Oc3 CLO C   9      34.679  15.030   3.181  1.00  0.00      C    O  
HETATM  140  Oc4 CLO C   9      36.646  13.663   2.969  1.00  0.00      C    O  
HETATM  141  Clc CLO C  10       8.855  35.409 108.271  1.00  0.00      C   CL  
HETATM  142  Oc1 CLO C  10       8.861  36.086 106.935  1.00  0.00      C    O  
HETATM  143  Oc2 CLO C  10       9.377  36.424 109.259  1.00  0.00      C    O  
HETATM  144  Oc3 CLO C  10       9.809  34.258 108.120  1.00  0.00      C    O  
HETATM  145  Oc4 CLO C  10       7.428  34.954 108.589  1.00  0.00      C    O  
HETATM  146  Clc CLO C  11      14.411  40.033   3.670  1.00  0.00      C   CL  
HETATM  147  Oc1 CLO C  11      15.800  40.172   3.061  1.00  0.00      C    O  
HETATM  148  Oc2 CLO C  11      13.669  38.947   2.973  1.00  0.00      C    O  
HETATM  149  Oc3 CLO C  11      13.583  41.295   3.479  1.00  0.00      C    O  
HETATM  150  Oc4 CLO C  11      14.495  39.687   5.134  1.00  0.00      C    O  
HETATM  151  Clc CLO C  12      20.138  41.187  16.699  1.00  0.00      C   CL  
HETATM  152  Oc1 CLO C  12      19.451  42.510  16.621  1.00  0.00      C    O  
HETATM  153  Oc2 CLO C  12      19.118  40.077  16.803  1.00  0.00      C    O  
HETATM  154  Oc3 CLO C  12      21.077  41.169  17.862  1.00  0.00      C    O  
HETATM  155  Oc4 CLO C  12      20.967  40.946  15.464  1.00  0.00      C    O  
HETATM  156  Clc CLO C  13      43.005  37.992   4.510  1.00  0.00      C   CL  
HETATM  157  Oc1 CLO C  13      41.712  38.510   4.930  1.00  0.00      C    O  
HETATM  158  Oc2 CLO C  13      43.055  36.500   4.513  1.00  0.00      C    O  
HETATM  159  Oc3 CLO C  13      44.013  38.547   5.492  1.00  0.00      C    O  
HETATM  160  Oc4 CLO C  13      43.352  38.572   3.125  1.00  0.00      C    O  
HETATM  161  Clc CLO C  14       1.201   0.448   3.545  1.00  0.00      C   CL  
HETATM  162  Oc1 CLO C  14       1.272   0.780   5.001  1.00  0.00      C    O  
HETATM  163  Oc2 CLO C  14       2.544   0.689   2.964  1.00  0.00      C    O  
HETATM  164  Oc3 CLO C  14       0.130   1.251   2.834  1.00  0.00      C    O  
HETATM  165  Oc4 CLO C  14       0.851  -1.017   3.432  1.00  0.00      C    O  
HETATM  166  Clc CLO C  15       7.195   0.075  21.434  1.00  0.00      C   CL  
HETATM  167  Oc1 CLO C  15       6.403  -0.763  22.398  1.00  0.00      C    O  
HETATM  168  Oc2 CLO C  15       6.863  -0.411  20.034  1.00  0.00      C    O  
HETATM  169  Oc3 CLO C  15       8.649  -0.097  21.719  1.00  0.00      C    O  
HETATM  170  Oc4 CLO C  15       6.842   1.502  21.669  1.00  0.00      C    O  
HETATM  171  Clc CLO C  16      31.035   2.099  23.625  1.00  0.00      C   CL  
HETATM  172  Oc1 CLO C  16      31.315   1.839  22.145  1.00  0.00      C    O  
HETATM  173  Oc2 CLO C  16      32.203   2.825  24.220  1.00  0.00      C    O  
HETATM  174  Oc3 CLO C  16      30.834   0.821  24.352  1.00  0.00      C    O  
HETATM  175  Oc4 CLO C  16      29.797   2.982  23.789  1.00  0.00      C    O  
HETATM  176  Clc CLO C  17      37.074  40.196  97.860  1.00  0.00      C   CL  
HETATM  177  Oc1 CLO C  17      36.696  39.643  96.506  1.00  0.00      C    O  
HETATM  178  Oc2 CLO C  17      37.900  41.444  97.605  1.00  0.00      C    O  
HETATM  179  Oc3 CLO C  17      37.811  39.184  98.691  1.00  0.00      C    O  
HETATM  180  Oc4 CLO C  17      35.831  40.618  98.567  1.00  0.00      C    O  
HETATM  181  Clc CLO C  18      12.276  11.370  37.966  1.00  0.00      C   CL  
HETATM  182  Oc1 CLO C  18      13.183  12.272  38.724  1.00  0.00      C    O  
HETATM  183  Oc2 CLO C  18      12.000  11.959  36.614  1.00  0.00      C    O  
HETATM  184  Oc3 CLO C  18      10.974  11.236  38.737  1.00  0.00      C    O  
HETATM  185  Oc4 CLO C  18      13.016  10.079  37.877  1.00  0.00      C    O  
HETATM  186  Clc CLO C  19      16.962   5.122   3.601  1.00  0.00      C   CL  
HETATM  187  Oc1 CLO C  19      16.976   4.357   4.873  1.00  0.00      C    O  
HETATM  188  Oc2 CLO C  19      18.155   4.723   2.772  1.00  0.00      C    O  
HETATM  189  Oc3 CLO C  19      17.026   6.611   3.877  1.00  0.00      C    O  
HETATM  190  Oc4 CLO C  19      15.761   4.779   2.816  1.00  0.00      C    O  
HETATM  191  Clc CLO C  20       5.702  26.796   4.270  1.00  0.00      C   CL  
HETATM  192  Oc1 CLO C  20       5.582  26.339   2.837  1.00  0.00      C    O  
HETATM  193  Oc2 CLO C  20       4.871  25.890   5.181  1.00  0.00      C    O  
HETATM  194  Oc3 CLO C  20       5.166  28.206   4.401  1.00  0.00      C    O  
HETATM  195  Oc4 CLO C  20       7.089  26.740   4.786  1.00  0.00      C    O  
HETATM  196  Clc CLO C  21       3.353  19.473   3.354  1.00  0.00      C   CL  
HETATM  197  Oc1 CLO C  21       2.389  20.522   2.822  1.00  0.00      C    O  
HETATM  198  Oc2 CLO C  21       4.751  19.846   2.904  1.00  0.00      C    O  
HETATM  199  Oc3 CLO C  21       2.963  18.155   2.840  1.00  0.00      C    O  
HETATM  200  Oc4 CLO C  21       3.262  19.419   4.876  1.00  0.00      C    O  
HETATM  201  Clc CLO C  22      34.479  12.925  95.004  1.00  0.00      C   CL  
HETATM  202  Oc1 CLO C  22      33.065  12.390  94.932  1.00  0.00      C    O  
HETATM  203  Oc2 CLO C  22      35.512  11.908  94.519  1.00  0.00      C    O  
HETATM  204  Oc3 CLO C  22      34.823  13.342  96.414  1.00  0.00      C    O  
HETATM  205  Oc4 CLO C  22      34.492  14.160  94.127  1.00  0.00      C    O  
HETATM  206  Clc CLO C  23      22.585  18.305   3.409  1.00  0.00      C   CL  
HETATM  207  Oc1 CLO C  23      22.882  19.651   2.793  1.00  0.00      C    O  
HETATM  208  Oc2 CLO C  23      21.166  17.937   3.125  1.00  0.00      C    O  
HETATM  209  Oc3 CLO C  23      22.766  18.418   4.896  1.00  0.00      C    O  
HETATM  210  Oc4 CLO C  23      23.477  17.273   2.831  1.00  0.00      C    O  
HETATM  211  Clc CLO C  24      36.554  39.923  63.932  1.00  0.00      C   CL  
HETATM  212  Oc1 CLO C  24      36.992  39.354  62.627  1.00  0.00      C    O  
HETATM  213  Oc2 CLO C  24      35.367  40.813  63.751  1.00  0.00      C    O  
HETATM  214  Oc3 CLO C  24      37.684  40.742  64.478  1.00  0.00      C    O  
HETATM  215  Oc4 CLO C  24      36.231  38.844  64.890  1.00  0.00      C    O  
HETATM  216  Clc CLO C  25      40.827  21.630   3.524  1.00  0.00      C   CL  
HETATM  217  Oc1 CLO C  25      40.339  23.049   3.261  1.00  0.00      C    O  
HETATM  218  Oc2 CLO C  25      42.267  21.514   3.026  1.00  0.00      C    O  
HETATM  219  Oc3 CLO C  25      40.003  20.621   2.724  1.00  0.00      C    O  
HETATM  220  Oc4 CLO C  25      40.778  21.335   5.010  1.00  0.00      C    O  
HETATM  221  Clc CLO C  26      47.107   9.569  70.146  1.00  0.00      C   CL  
HETATM  222  Oc1 CLO C  26      47.696   8.261  70.576  1.00  0.00      C    O  
HETATM  223  Oc2 CLO C  26      46.221  10.117  71.231  1.00  0.00      C    O  
HETATM  224  Oc3 CLO C  26      46.324   9.373  68.902  1.00  0.00      C    O  
HETATM  225  Oc4 CLO C  26      48.213  10.576  69.819  1.00  0.00      C    O  
HETATM  226  Clc CLO C  27      35.141   1.846   3.524  1.00  0.00      C   CL  
HETATM  227  Oc1 CLO C  27      35.686   3.195   3.056  1.00  0.00      C    O  
HETATM  228  Oc2 CLO C  27      33.856   1.591   2.761  1.00  0.00      C    O  
HETATM  229  Oc3 CLO C  27      34.765   1.912   4.956  1.00  0.00      C    O  
HETATM  230  Oc4 CLO C  27      36.185   0.813   3.287  1.00  0.00      C    O  
HETATM  231  Clc CLO C  28      17.567  22.778   3.495  1.00  0.00      C   CL  
HETATM  232  Oc1 CLO C  28      17.413  22.869   5.012  1.00  0.00      C    O  
HETATM  233  Oc2 CLO C  28      17.520  24.175   2.949  1.00  0.00      C    O  
HETATM  234  Oc3 CLO C  28      16.409  21.959   2.943  1.00  0.00      C    O  
HETATM  235  Oc4 CLO C  28      18.838  22.113   3.125  1.00  0.00      C    O  
HETATM  236  Clc CLO C  29      16.287   2.018 104.868  1.00  0.00      C   CL  
HETATM  237  Oc1 CLO C  29      15.508   3.045 104.071  1.00  0.00      C    O  
HETATM  238  Oc2 CLO C  29      16.814   1.035 103.852  1.00  0.00      C    O  
HETATM  239  Oc3 CLO C  29      15.369   1.325 105.870  1.00  0.00      C    O  
HETATM  240  Oc4 CLO C  29      17.491   2.699 105.518  1.00  0.00      C    O  
HETATM  241  Clc CLO C  30      40.610  28.254   3.414  1.00  0.00      C   CL  
HETATM  242  Oc1 CLO C  30      39.561  29.184   2.863  1.00  0.00      C    O  
HETATM  243  Oc2 CLO C  30      41.916  28.711   2.792  1.00  0.00      C    O  
HETATM  244  Oc3 CLO C  30      40.345  26.834   3.015  1.00  0.00      C    O  
HETATM  245  Oc4 CLO C  30      40.707  28.379   4.919  1.00  0.00      C    O  
HETATM  246  Clc CLO C  31      25.331   4.649  77.615  1.00  0.00      C   CL  
HETATM  247  Oc1 CLO C  31      24.395   5.779  77.848  1.00  0.00      C    O  
HETATM  248  Oc2 CLO C  31      25.469   4.410  76.125  1.00  0.00      C    O  
HETATM  249  Oc3 CLO C  31      24.770   3.416  78.295  1.00  0.00      C    O  
HETATM  250  Oc4 CLO C  31      26.654   4.976  78.212  1.00  0.00      C    O  
HETATM  251  Clc CLO C  32      27.053  28.717  68.939  1.00  0.00      C   CL  
HETATM  252  Oc1 CLO C  32      26.209  28.805  70.176  1.00  0.00      C    O  
HETATM  253  Oc2 CLO C  32      26.981  27.300  68.483  1.00  0.00      C    O  
HETATM  254  Oc3 CLO C  32      28.447  29.066  69.311  1.00  0.00      C    O  
HETATM  255  Oc4 CLO C  32      26.521  29.644  67.885  1.00  0.00      C    O  
HETATM  256  Clc CLO C  33      25.303  37.868  83.510  1.00  0.00      C   CL  
HETATM  257  Oc1 CLO C  33      25.970  36.688  82.928  1.00  0.00      C    O  
HETATM  258  Oc2 CLO C  33      26.467  38.758  83.839  1.00  0.00      C    O  
HETATM  259  Oc3 CLO C  33      24.526  37.471  84.761  1.00  0.00      C    O  
HETATM  260  Oc4 CLO C  33      24.328  38.469  82.531  1.00  0.00      C    O  
HETATM  261  Clc CLO C  34      23.343  26.152 101.605  1.00  0.00      C   CL  
HETATM  262  Oc1 CLO C  34      24.213  25.423 102.559  1.00  0.00      C    O  
HETATM  263  Oc2 CLO C  34      22.466  25.171 100.924  1.00  0.00      C    O  
HETATM  264  Oc3 CLO C  34      24.143  26.836 100.553  1.00  0.00      C    O  
HETATM  265  Oc4 CLO C  34      22.534  27.118 102.413  1.00  0.00      C    O  
HETATM  266  Clc CLO C  35       0.454  14.405   4.288  1.00  0.00      C   CL  
HETATM  267  Oc1 CLO C  35       1.687  13.531   4.230  1.00  0.00      C    O  
HETATM  268  Oc2 CLO C  35       0.220  15.041   2.954  1.00  0.00      C    O  
HETATM  269  Oc3 CLO C  35       0.661  15.463   5.349  1.00  0.00      C    O  
HETATM  270  Oc4 CLO C  35      -0.746  13.567   4.638  1.00  0.00      C    O  
HETATM  271  Clc CLO C  36      21.679   6.100   3.626  1.00  0.00      C   CL  
HETATM  272  Oc1 CLO C  36      20.824   5.914   4.859  1.00  0.00      C    O  
HETATM  273  Oc2 CLO C  36      22.934   6.819   4.038  1.00  0.00      C    O  
HETATM  274  Oc3 CLO C  36      20.841   6.922   2.734  1.00  0.00      C    O  
HETATM  275  Oc4 CLO C  36      21.945   4.742   2.998  1.00  0.00      C    O  
HETATM  276  Clc CLO C  37      32.815  38.682   3.606  1.00  0.00      C   CL  
HETATM  277  Oc1 CLO C  37      33.428  39.796   2.780  1.00  0.00      C    O  
HETATM  278  Oc2 CLO C  37      33.688  38.479   4.818  1.00  0.00      C    O  
HETATM  279  Oc3 CLO C  37      32.819  37.418   2.765  1.00  0.00      C    O  
HETATM  280  Oc4 CLO C  37      31.449  39.028   4.058  1.00  0.00      C    O  
HETATM  281  Clc CLO C  38      12.350  21.206  78.295  1.00  0.00      C   CL  
HETATM  282  Oc1 CLO C  38      12.508  20.533  76.969  1.00  0.00      C    O  
HETATM  283  Oc2 CLO C  38      11.007  21.791  78.372  1.00  0.00      C    O  
HETATM  284  Oc3 CLO C  38      13.368  22.312  78.425  1.00  0.00      C    O  
HETATM  285  Oc4 CLO C  38      12.542  20.211  79.414  1.00  0.00      C    O  
HETATM  286  Clc CLO C  39       4.073  32.160  47.906  1.00  0.00      C   CL  
HETATM  287  Oc1 CLO C  39       3.750  33.241  46.904  1.00  0.00      C    O  
HETATM  288  Oc2 CLO C  39       3.493  30.824  47.438  1.00  0.00      C    O  
HETATM  289  Oc3 CLO C  39       3.451  32.540  49.208  1.00  0.00      C    O  
HETATM  290  Oc4 CLO C  39       5.601  32.096  48.083  1.00  0.00      C    O  
HETATM  291  Clc CLO C  40       0.425   4.423   4.049  1.00  0.00      C   CL  
HETATM  292  Oc1 CLO C  40       1.503   3.575   3.351  1.00  0.00      C    O  
HETATM  293  Oc2 CLO C  40      -0.619   4.719   3.025  1.00  0.00      C    O  
HETATM  294  Oc3 CLO C  40       1.014   5.721   4.538  1.00  0.00      C    O  
HETATM  295  Oc4 CLO C  40      -0.148   3.649   5.208  1.00  0.00      C    O  
HETATM  296  Clc CLO C  41      30.363  32.028 111.764  1.00  0.00      C   CL  
HETATM  297  Oc1 CLO C  41      31.769  31.738 111.369  1.00  0.00      C    O  
HETATM  298  Oc2 CLO C  41      29.621  30.788 112.244  1.00  0.00      C    O  
HETATM  299  Oc3 CLO C  41      29.653  32.571 110.535  1.00  0.00      C    O  
HETATM  300  Oc4 CLO C  41      30.419  33.039 112.832  1.00  0.00      C    O  
HETATM  301  Clc CLO C  42      39.810  35.048   4.084  1.00  0.00      C   CL  
HETATM  302  Oc1 CLO C  42      38.901  33.963   3.686  1.00  0.00      C    O  
HETATM  303  Oc2 CLO C  42      40.352  35.659   2.821  1.00  0.00      C    O  
HETATM  304  Oc3 CLO C  42      40.953  34.583   4.925  1.00  0.00      C    O  
HETATM  305  Oc4 CLO C  42      39.041  36.119   4.795  1.00  0.00      C    O  
HETATM  306  Clc CLO C  43      22.801  29.511   3.450  1.00  0.00      C   CL  
HETATM  307  Oc1 CLO C  43      22.892  29.664   4.943  1.00  0.00      C    O  
HETATM  308  Oc2 CLO C  43      21.596  30.218   2.897  1.00  0.00      C    O  
HETATM  309  Oc3 CLO C  43      22.789  28.065   3.017  1.00  0.00      C    O  
HETATM  310  Oc4 CLO C  43      24.012  30.187   2.881  1.00  0.00      C    O  
HETATM  311  Clc CLO C  44      28.330  16.034   3.521  1.00  0.00      C   CL  
HETATM  312  Oc1 CLO C  44      28.306  17.310   4.274  1.00  0.00      C    O  
HETATM  313  Oc2 CLO C  44      27.101  15.944   2.621  1.00  0.00      C    O  
HETATM  314  Oc3 CLO C  44      28.219  14.911   4.481  1.00  0.00      C    O  
HETATM  315  Oc4 CLO C  44      29.558  15.917   2.716  1.00  0.00      C    O  
HETATM  316  Clc CLO C  45      17.633  11.738   3.770  1.00  0.00      C   CL  
HETATM  317  Oc1 CLO C  45      18.134  10.764   4.757  1.00  0.00      C    O  
HETATM  318  Oc2 CLO C  45      17.066  12.928   4.430  1.00  0.00      C    O  
HETATM  319  Oc3 CLO C  45      16.550  11.118   2.911  1.00  0.00      C    O  
HETATM  320  Oc4 CLO C  45      18.819  12.135   2.936  1.00  0.00      C    O  
HETATM  321  Clc CLO C  46       3.943  14.323  91.451  1.00  0.00      C   CL  
HETATM  322  Oc1 CLO C  46       3.295  13.121  90.793  1.00  0.00      C    O  
HETATM  323  Oc2 CLO C  46       5.328  13.921  91.896  1.00  0.00      C    O  
HETATM  324  Oc3 CLO C  46       3.099  14.699  92.622  1.00  0.00      C    O  
HETATM  325  Oc4 CLO C  46       4.120  15.454  90.518  1.00  0.00      C    O  
HETATM  326  Clc CLO C  47      35.419   2.605 103.636  1.00  0.00      C   CL  
HETATM  327  Oc1 CLO C  47      35.430   3.360 102.330  1.00  0.00      C    O  
HETATM  328  Oc2 CLO C  47      34.198   1.771 103.725  1.00  0.00      C    O  
HETATM  329  Oc3 CLO C  47      35.436   3.541 104.792  1.00  0.00      C    O  
HETATM  330  Oc4 CLO C  47      36.621   1.712 103.676  1.00  0.00      C    O  
HETATM  331  Clc CLO C  48      11.980  12.970   3.592  1.00  0.00      C   CL  
HETATM  332  Oc1 CLO C  48      12.415  11.863   2.644  1.00  0.00      C    O  
HETATM  333  Oc2 CLO C  48      12.397  12.562   4.996  1.00  0.00      C    O  
HETATM  334  Oc3 CLO C  48      10.493  13.232   3.507  1.00  0.00      C    O  
HETATM  335  Oc4 CLO C  48      12.709  14.284   3.201  1.00  0.00      C    O  
HETATM  336  Clc CLO C  49       5.967  26.095  67.389  1.00  0.00      C   CL  
HETATM  337  Oc1 CLO C  49       4.931  26.085  66.329  1.00  0.00      C    O  
HETATM  338  Oc2 CLO C  49       5.748  27.236  68.384  1.00  0.00      C    O  
HETATM  339  Oc3 CLO C  49       7.306  26.137  66.712  1.00  0.00      C    O  
HETATM  340  Oc4 CLO C  49       5.869  24.832  68.206  1.00  0.00      C    O  
HETATM  341  Clc CLO C  50       1.527  27.364   3.647  1.00  0.00      C   CL  
HETATM  342  Oc1 CLO C  50       0.578  28.344   4.369  1.00  0.00      C    O  
HETATM  343  Oc2 CLO C  50       2.419  28.171   2.735  1.00  0.00      C    O  
HETATM  344  Oc3 CLO C  50       0.802  26.334   2.821  1.00  0.00      C    O  
HETATM  345  Oc4 CLO C  50       2.403  26.715   4.658  1.00  0.00      C    O  
HETATM  346  Clc CLO C  51      32.069  11.544   3.842  1.00  0.00      C   CL  
HETATM  347  Oc1 CLO C  51      33.529  11.309   3.721  1.00  0.00      C    O  
HETATM  348  Oc2 CLO C  51      31.668  12.906   3.370  1.00  0.00      C    O  
HETATM  349  Oc3 CLO C  51      31.809  11.422   5.325  1.00  0.00      C    O  
HETATM  350  Oc4 CLO C  51      31.360  10.422   3.048  1.00  0.00      C    O  
HETATM  351  Clc CLO C  52       1.746  37.340   3.668  1.00  0.00      C   CL  
HETATM  352  Oc1 CLO C  52       1.373  38.750   3.404  1.00  0.00      C    O  
HETATM  353  Oc2 CLO C  52       0.562  36.452   3.398  1.00  0.00      C    O  
HETATM  354  Oc3 CLO C  52       2.110  37.201   5.120  1.00  0.00      C    O  
HETATM  355  Oc4 CLO C  52       2.894  36.920   2.756  1.00  0.00      C    O  
HETATM  356  Clc CLO C  53      46.414  38.400  88.859  1.00  0.00      C   CL  
HETATM  357  Oc1 CLO C  53      45.796  37.198  89.561  1.00  0.00      C    O  
HETATM  358  Oc2 CLO C  53      47.191  39.268  89.896  1.00  0.00      C    O  
HETATM  359  Oc3 CLO C  53      45.379  39.226  88.237  1.00  0.00      C    O  
HETATM  360  Oc4 CLO C  53      47.361  37.948  87.777  1.00  0.00      C    O  
HETATM  361  Clc CLO C  54      14.889  14.381  51.926  1.00  0.00      C   CL  
HETATM  362  Oc1 CLO C  54      13.902  14.551  50.779  1.00  0.00      C    O  
HETATM  363  Oc2 CLO C  54      14.426  15.178  53.132  1.00  0.00      C    O  
HETATM  364  Oc3 CLO C  54      16.209  14.930  51.492  1.00  0.00      C    O  
HETATM  365  Oc4 CLO C  54      15.023  12.881  52.209  1.00  0.00      C    O  
HETATM  366  Clc CLO C  55       2.794   8.339   3.623  1.00  0.00      C   CL  
HETATM  367  Oc1 CLO C  55       3.564   9.498   3.007  1.00  0.00      C    O  
HETATM  368  Oc2 CLO C  55       3.134   8.299   5.075  1.00  0.00      C    O  
HETATM  369  Oc3 CLO C  55       3.245   7.099   2.911  1.00  0.00      C    O  
HETATM  370  Oc4 CLO C  55       1.279   8.540   3.439  1.00  0.00      C    O  
HETATM  371  Clc CLO C  56       1.380  28.729  26.582  1.00  0.00      C   CL  
HETATM  372  Oc1 CLO C  56       1.167  28.051  25.239  1.00  0.00      C    O  
HETATM  373  Oc2 CLO C  56       0.482  28.043  27.568  1.00  0.00      C    O  
HETATM  374  Oc3 CLO C  56       1.074  30.169  26.446  1.00  0.00      C    O  
HETATM  375  Oc4 CLO C  56       2.817  28.520  26.952  1.00  0.00      C    O  
HETATM  376  Clc CLO C  57      40.316   1.267  49.838  1.00  0.00      C   CL  
HETATM  377  Oc1 CLO C  57      40.566   1.074  48.400  1.00  0.00      C    O  
HETATM  378  Oc2 CLO C  57      39.353   0.231  50.308  1.00  0.00      C    O  
HETATM  379  Oc3 CLO C  57      39.749   2.651  50.073  1.00  0.00      C    O  
HETATM  380  Oc4 CLO C  57      41.646   1.113  50.585  1.00  0.00      C    O  
HETATM  381  Clc CLO C  58      37.785  34.712  79.570  1.00  0.00      C   CL  
HETATM  382  Oc1 CLO C  58      36.593  35.478  79.005  1.00  0.00      C    O  
HETATM  383  Oc2 CLO C  58      39.036  34.849  78.727  1.00  0.00      C    O  
HETATM  384  Oc3 CLO C  58      37.385  33.245  79.633  1.00  0.00      C    O  
HETATM  385  Oc4 CLO C  58      38.048  35.198  80.961  1.00  0.00      C    O  
HETATM  386  Clc CLO C  59      33.359   5.757   3.929  1.00  0.00      C   CL  
HETATM  387  Oc1 CLO C  59      34.125   6.733   3.080  1.00  0.00      C    O  
HETATM  388  Oc2 CLO C  59      32.852   4.664   3.064  1.00  0.00      C    O  
HETATM  389  Oc3 CLO C  59      32.207   6.473   4.579  1.00  0.00      C    O  
HETATM  390  Oc4 CLO C  59      34.257   5.177   5.021  1.00  0.00      C    O  
HETATM  391  Clc CLO C  60      47.477  24.353  14.005  1.00  0.00      C   CL  
HETATM  392  Oc1 CLO C  60      46.876  25.444  14.817  1.00  0.00      C    O  
HETATM  393  Oc2 CLO C  60      48.403  23.490  14.851  1.00  0.00      C    O  
HETATM  394  Oc3 CLO C  60      48.192  25.026  12.856  1.00  0.00      C    O  
HETATM  395  Oc4 CLO C  60      46.364  23.493  13.441  1.00  0.00      C    O  
HETATM  396  Clc CLO C  61       7.954  33.795  28.611  1.00  0.00      C   CL  
HETATM  397  Oc1 CLO C  61       7.596  32.993  29.888  1.00  0.00      C    O  
HETATM  398  Oc2 CLO C  61       9.085  33.041  27.956  1.00  0.00      C    O  
HETATM  399  Oc3 CLO C  61       8.374  35.126  29.017  1.00  0.00      C    O  
HETATM  400  Oc4 CLO C  61       6.771  33.853  27.717  1.00  0.00      C    O  
HETATM  401  Clc CLO C  62      23.999  35.588  30.441  1.00  0.00      C   CL  
HETATM  402  Oc1 CLO C  62      24.263  36.484  29.253  1.00  0.00      C    O  
HETATM  403  Oc2 CLO C  62      22.675  35.947  31.048  1.00  0.00      C    O  
HETATM  404  Oc3 CLO C  62      25.100  35.701  31.457  1.00  0.00      C    O  
HETATM  405  Oc4 CLO C  62      23.981  34.169  29.911  1.00  0.00      C    O  
HETATM  406  Clc CLO C  63       7.349  38.734  36.370  1.00  0.00      C   CL  
HETATM  407  Oc1 CLO C  63       6.063  39.405  36.046  1.00  0.00      C    O  
HETATM  408  Oc2 CLO C  63       7.320  37.314  35.823  1.00  0.00      C    O  
HETATM  409  Oc3 CLO C  63       7.488  38.646  37.856  1.00  0.00      C    O  
HETATM  410  Oc4 CLO C  63       8.433  39.556  35.769  1.00  0.00      C    O  
HETATM  411  Clc CLO C  64      25.902  25.284   3.635  1.00  0.00      C   CL  
HETATM  412  Oc1 CLO C  64      24.636  25.526   2.878  1.00  0.00      C    O  
HETATM  413  Oc2 CLO C  64      25.510  24.633   4.944  1.00  0.00      C    O  
HETATM  414  Oc3 CLO C  64      26.666  26.560   3.788  1.00  0.00      C    O  
HETATM  415  Oc4 CLO C  64      26.735  24.331   2.805  1.00  0.00      C    O  
HETATM  416  Clc CLO C  65       6.841  32.088   3.858  1.00  0.00      C   CL  
HETATM  417  Oc1 CLO C  65       6.467  30.640   3.563  1.00  0.00      C    O  
HETATM  418  Oc2 CLO C  65       6.021  32.914   2.936  1.00  0.00      C    O  
HETATM  419  Oc3 CLO C  65       8.302  32.367   3.493  1.00  0.00      C    O  
HETATM  420  Oc4 CLO C  65       6.528  32.496   5.270  1.00  0.00      C    O  
HETATM  421  Clc CLO C  66      42.542   3.463   3.493  1.00  0.00      C   CL  
HETATM  422  Oc1 CLO C  66      43.090   4.696   2.942  1.00  0.00      C    O  
HETATM  423  Oc2 CLO C  66      42.840   3.371   4.951  1.00  0.00      C    O  
HETATM  424  Oc3 CLO C  66      43.085   2.218   2.815  1.00  0.00      C    O  
HETATM  425  Oc4 CLO C  66      41.036   3.497   3.340  1.00  0.00      C    O  
HETATM  426  Clc CLO C  67      39.633  23.616  23.389  1.00  0.00      C   CL  
HETATM  427  Oc1 CLO C  67      40.801  23.703  24.302  1.00  0.00      C    O  
HETATM  428  Oc2 CLO C  67      38.725  22.519  23.879  1.00  0.00      C    O  
HETATM  429  Oc3 CLO C  67      40.071  23.333  21.977  1.00  0.00      C    O  
HETATM  430  Oc4 CLO C  67      38.905  24.900  23.429  1.00  0.00      C    O  
HETATM  431  Clc CLO C  68      32.000  28.965   4.027  1.00  0.00      C   CL  
HETATM  432  Oc1 CLO C  68      30.516  29.089   4.239  1.00  0.00      C    O  
HETATM  433  Oc2 CLO C  68      32.682  28.735   5.338  1.00  0.00      C    O  
HETATM  434  Oc3 CLO C  68      32.526  30.203   3.383  1.00  0.00      C    O  
HETATM  435  Oc4 CLO C  68      32.178  27.784   3.138  1.00  0.00      C    O  
HETATM  436  Clc CLO C  69      16.294  40.896  21.192  1.00  0.00      C   CL  
HETATM  437  Oc1 CLO C  69      16.496  41.522  19.851  1.00  0.00      C    O  
HETATM  438  Oc2 CLO C  69      14.861  41.090  21.620  1.00  0.00      C    O  
HETATM  439  Oc3 CLO C  69      17.178  41.462  22.214  1.00  0.00      C    O  
HETATM  440  Oc4 CLO C  69      16.570  39.453  21.086  1.00  0.00      C    O  
HETATM  441  Clc CLO C  70      16.216  33.059  40.183  1.00  0.00      C   CL  
HETATM  442  Oc1 CLO C  70      16.935  32.903  38.886  1.00  0.00      C    O  
HETATM  443  Oc2 CLO C  70      15.404  31.839  40.542  1.00  0.00      C    O  
HETATM  444  Oc3 CLO C  70      15.291  34.256  40.100  1.00  0.00      C    O  
HETATM  445  Oc4 CLO C  70      17.255  33.281  41.288  1.00  0.00      C    O  
HETATM  446  Clc CLO C  71      42.758   6.746  40.676  1.00  0.00      C   CL  
HETATM  447  Oc1 CLO C  71      43.369   6.472  39.281  1.00  0.00      C    O  
HETATM  448  Oc2 CLO C  71      41.443   7.447  40.469  1.00  0.00      C    O  
HETATM  449  Oc3 CLO C  71      43.708   7.619  41.480  1.00  0.00      C    O  
HETATM  450  Oc4 CLO C  71      42.485   5.380  41.343  1.00  0.00      C    O  
HETATM  451  Clc CLO C  72      22.732  24.495  36.160  1.00  0.00      C   CL  
HETATM  452  Oc1 CLO C  72      23.095  25.400  35.049  1.00  0.00      C    O  
HETATM  453  Oc2 CLO C  72      22.572  25.295  37.411  1.00  0.00      C    O  
HETATM  454  Oc3 CLO C  72      23.822  23.438  36.394  1.00  0.00      C    O  
HETATM  455  Oc4 CLO C  72      21.431  23.802  35.795  1.00  0.00      C    O  
HETATM  456  Clc CLO C  73      35.624  30.870  52.029  1.00  0.00      C   CL  
HETATM  457  Oc1 CLO C  73      36.860  31.643  51.650  1.00  0.00      C    O  
HETATM  458  Oc2 CLO C  73      34.645  30.835  50.885  1.00  0.00      C    O  
HETATM  459  Oc3 CLO C  73      34.963  31.462  53.222  1.00  0.00      C    O  
HETATM  460  Oc4 CLO C  73      36.048  29.471  52.323  1.00  0.00      C    O  
HETATM  461  Clc CLO C  74      19.421  33.387   3.825  1.00  0.00      C   CL  
HETATM  462  Oc1 CLO C  74      20.013  32.360   4.763  1.00  0.00      C    O  
HETATM  463  Oc2 CLO C  74      18.215  32.784   3.142  1.00  0.00      C    O  
HETATM  464  Oc3 CLO C  74      20.451  33.727   2.753  1.00  0.00      C    O  
HETATM  465  Oc4 CLO C  74      19.045  34.654   4.559  1.00  0.00      C    O  
HETATM  466  Clc CLO C  75      14.792  13.269 100.522  1.00  0.00      C   CL  
HETATM  467  Oc1 CLO C  75      14.904  13.712  99.112  1.00  0.00      C    O  
HETATM  468  Oc2 CLO C  75      15.716  12.081 100.740  1.00  0.00      C    O  
HETATM  469  Oc3 CLO C  75      13.380  12.865 100.798  1.00  0.00      C    O  
HETATM  470  Oc4 CLO C  75      15.215  14.325 101.452  1.00  0.00      C    O  
HETATM  471  O   HOH D   1      47.706  29.567  64.178  1.00  0.00      D    O  
HETATM  472  H1  HOH D   1      46.759  29.610  63.860  1.00  0.00      D    H  
HETATM  473  H2  HOH D   1      48.249  29.024  63.537  1.00  0.00      D    H  
HETATM  474  O   HOH D   2      32.894  18.788  89.096  1.00  0.00      D    O  
HETATM  475  H1  HOH D   2      33.368  19.663  89.187  1.00  0.00      D    H  
HETATM  476  H2  HOH D   2      33.128  18.200  89.870  1.00  0.00      D    H  
HETATM  477  O   HOH D   3       7.659  29.592  44.987  1.00  0.00      D    O  
HETATM  478  H1  HOH D   3       7.695  28.603  45.137  1.00  0.00      D    H  
HETATM  479  H2  HOH D   3       8.568  29.923  44.731  1.00  0.00      D    H  
HETATM  480  O   HOH D   4       7.019  28.385  13.187  1.00  0.00      D    O  
HETATM  481  H1  HOH D   4       7.201  27.850  12.362  1.00  0.00      D    H  
HETATM  482  H2  HOH D   4       6.051  28.311  13.426  1.00  0.00      D    H  
HETATM  483  O   HOH D   5       0.486   4.582  50.524  1.00  0.00      D    O  
HETATM  484  H1  HOH D   5       0.110   4.528  49.599  1.00  0.00      D    H  
HETATM  485  H2  HOH D   5       0.605   3.659  50.890  1.00  0.00      D    H  
HETATM  486  O   HOH D   6      16.826  40.243 109.999  1.00  0.00      D    O  
HETATM  487  H1  HOH D   6      17.595  40.474 109.403  1.00  0.00      D    H  
HETATM  488  H2  HOH D   6      15.984  40.211 109.460  1.00  0.00      D    H  
HETATM  489  O   HOH D   7      33.948  17.914  91.351  1.00  0.00      D    O  
HETATM  490  H1  HOH D   7      33.174  18.273  91.873  1.00  0.00      D    H  
HETATM  491  H2  HOH D   7      34.114  16.963  91.613  1.00  0.00      D    H  
HETATM  492  O   HOH D   8      43.898   5.844  88.495  1.00  0.00      D    O  
HETATM  493  H1  HOH D   8      43.212   5.287  88.963  1.00  0.00      D    H  
HETATM  494  H2  HOH D   8      44.213   5.366  87.675  1.00  0.00      D    H  
HETATM  495  O   HOH D   9      31.914  17.197   8.423  1.00  0.00      D    O  
HETATM  496  H1  HOH D   9      32.052  16.865   9.356  1.00  0.00      D    H  
HETATM  497  H2  HOH D   9      31.255  16.609   7.955  1.00  0.00      D    H  
HETATM  498  O   HOH D  10      40.006  19.218  45.947  1.00  0.00      D    O  
HETATM  499  H1  HOH D  10      40.253  18.512  45.283  1.00  0.00      D    H  
HETATM  500  H2  HOH D  10      39.597  19.996  45.469  1.00  0.00      D    H  
HETATM  501  O   HOH D  11       4.487  22.784  32.078  1.00  0.00      D    O  
HETATM  502  H1  HOH D  11       4.366  23.609  31.525  1.00  0.00      D    H  
HETATM  503  H2  HOH D  11       4.391  23.015  33.046  1.00  0.00      D    H  
HETATM  504  O   HOH D  12       8.194  25.719  41.724  1.00  0.00      D    O  
HETATM  505  H1  HOH D  12       7.403  25.977  41.170  1.00  0.00      D    H  
HETATM  506  H2  HOH D  12       8.468  26.492  42.296  1.00  0.00      D    H  
HETATM  507  O   HOH D  13      37.672   9.621  83.302  1.00  0.00      D    O  
HETATM  508  H1  HOH D  13      38.478  10.080  82.928  1.00  0.00      D    H  
HETATM  509  H2  HOH D  13      36.911  10.268  83.350  1.00  0.00      D    H  
HETATM  510  O   HOH D  14      37.126  28.314  31.253  1.00  0.00      D    O  
HETATM  511  H1  HOH D  14      36.436  27.758  31.717  1.00  0.00      D    H  
HETATM  512  H2  HOH D  14      37.210  29.197  31.716  1.00  0.00      D    H  
HETATM  513  O   HOH D  15      20.003  10.429  48.881  1.00  0.00      D    O  
HETATM  514  H1  HOH D  15      19.860  10.914  49.744  1.00  0.00      D    H  
HETATM  515  H2  HOH D  15      19.377   9.650  48.829  1.00  0.00      D    H  
HETATM  516  O   HOH D  16      13.261  20.892   6.636  1.00  0.00      D    O  
HETATM  517  H1  HOH D  16      12.796  21.759   6.818  1.00  0.00      D    H  
HETATM  518  H2  HOH D  16      13.258  20.332   7.464  1.00  0.00      D    H  
HETATM  519  O   HOH D  17      17.019  41.265  41.437  1.00  0.00      D    O  
HETATM  520  H1  HOH D  17      17.046  41.454  40.456  1.00  0.00      D    H  
HETATM  521  H2  HOH D  17      16.316  40.579  41.625  1.00  0.00      D    H  
HETATM  522  O   HOH D  18      30.064  10.303  27.398  1.00  0.00      D    O  
HETATM  523  H1  HOH D  18      29.629  11.203  27.412  1.00  0.00      D    H  
HETATM  524  H2  HOH D  18      29.757   9.772  28.188  1.00  0.00      D    H  
HETATM  525  O   HOH D  19      36.416   2.540  98.202  1.00  0.00      D    O  
HETATM  526  H1  HOH D  19      36.379   1.606  97.845  1.00  0.00      D    H  
HETATM  527  H2  HOH D  19      36.211   3.186  97.466  1.00  0.00      D    H  
HETATM  528  O   HOH D  20      27.687  14.389  63.110  1.00  0.00      D    O  
HETATM  529  H1  HOH D  20      26.959  13.812  62.739  1.00  0.00      D    H  
HETATM  530  H2  HOH D  20      27.397  15.346  63.091  1.00  0.00      D    H  
HETATM  531  O   HOH D  21      23.411  13.029  64.502  1.00  0.00      D    O  
HETATM  532  H1  HOH D  21      24.247  12.678  64.081  1.00  0.00      D    H  
HETATM  533  H2  HOH D  21      23.582  13.941  64.875  1.00  0.00      D    H  
HETATM  534  O   HOH D  22      37.501  31.934  63.884  1.00  0.00      D    O  
HETATM  535  H1  HOH D  22      36.823  31.562  64.519  1.00  0.00      D    H  
HETATM  536  H2  HOH D  22      37.473  32.933  63.915  1.00  0.00      D    H  
HETATM  537  O   HOH D  23       2.108  21.903 109.264  1.00  0.00      D    O  
HETATM  538  H1  HOH D  23       2.304  21.295 110.034  1.00  0.00      D    H  
HETATM  539  H2  HOH D  23       1.123  21.917 109.093  1.00  0.00      D    H  
HETATM  540  O   HOH D  24      21.743   9.166  79.171  1.00  0.00      D    O  
HETATM  541  H1  HOH D  24      21.697   9.312  78.183  1.00  0.00      D    H  
HETATM  542  H2  HOH D  24      20.942   9.578  79.606  1.00  0.00      D    H  
HETATM  543  O   HOH D  25      38.456  38.382 101.163  1.00  0.00      D    O  
HETATM  544  H1  HOH D  25      39.056  39.090 101.535  1.00  0.00      D    H  
HETATM  545  H2  HOH D  25      38.248  38.589 100.208  1.00  0.00      D    H  
HETATM  546  O   HOH D  26      45.699  10.879  35.685  1.00  0.00      D    O  
HETATM  547  H1  HOH D  26      45.981  11.320  36.538  1.00  0.00      D    H  
HETATM  548  H2  HOH D  26      46.453  10.326  35.331  1.00  0.00      D    H  
HETATM  549  O   HOH D  27      21.152  31.885  17.027  1.00  0.00      D    O  
HETATM  550  H1  HOH D  27      21.378  32.405  16.203  1.00  0.00      D    H  
HETATM  551  H2  HOH D  27      20.517  31.149  16.792  1.00  0.00      D    H  
HETATM  552  O   HOH D  28      29.130  36.044  81.753  1.00  0.00      D    O  
HETATM  553  H1  HOH D  28      28.443  35.491  81.282  1.00  0.00      D    H  
HETATM  554  H2  HOH D  28      29.975  36.053  81.218  1.00  0.00      D    H  
HETATM  555  O   HOH D  29      10.028  33.712  62.839  1.00  0.00      D    O  
HETATM  556  H1  HOH D  29      10.151  32.906  63.418  1.00  0.00      D    H  
HETATM  557  H2  HOH D  29       9.133  33.668  62.394  1.00  0.00      D    H  
HETATM  558  O   HOH D  30      45.816  22.159 108.288  1.00  0.00      D    O  
HETATM  559  H1  HOH D  30      46.548  22.802 108.062  1.00  0.00      D    H  
HETATM  560  H2  HOH D  30      46.151  21.495 108.957  1.00  0.00      D    H  
HETATM  561  O   HOH D  31      19.332  15.820   3.192  1.00  0.00      D    O  
HETATM  562  H1  HOH D  31      18.350  15.676   3.076  1.00  0.00      D    H  
HETATM  563  H2  HOH D  31      19.528  16.800   3.189  1.00  0.00      D    H  
HETATM  564  O   HOH D  32      24.969   7.112  82.881  1.00  0.00      D    O  
HETATM  565  H1  HOH D  32      24.963   6.123  82.735  1.00  0.00      D    H  
HETATM  566  H2  HOH D  32      24.030   7.439  82.986  1.00  0.00      D    H  
HETATM  567  O   HOH D  33       7.632  32.259  89.044  1.00  0.00      D    O  
HETATM  568  H1  HOH D  33       7.164  31.377  89.100  1.00  0.00      D    H  
HETATM  569  H2  HOH D  33       8.407  32.266  89.675  1.00  0.00      D    H  
HETATM  570  O   HOH D  34      39.857  20.982  93.929  1.00  0.00      D    O  
HETATM  571  H1  HOH D  34      39.710  20.321  94.664  1.00  0.00      D    H  
HETATM  572  H2  HOH D  34      40.821  20.972  93.660  1.00  0.00      D    H  
HETATM  573  O   HOH D  35      22.500   5.519  17.731  1.00  0.00      D    O  
HETATM  574  H1  HOH D  35      23.443   5.827  17.857  1.00  0.00      D    H  
HETATM  575  H2  HOH D  35      22.359   5.259  16.776  1.00  0.00      D    H  
HETATM  576  O   HOH D  36      21.337  25.920  49.831  1.00  0.00      D    O  
HETATM  577  H1  HOH D  36      22.129  25.563  49.336  1.00  0.00      D    H  
HETATM  578  H2  HOH D  36      20.588  25.259  49.782  1.00  0.00      D    H  
HETATM  579  O   HOH D  37       1.980  36.906  82.393  1.00  0.00      D    O  
HETATM  580  H1  HOH D  37       2.316  35.993  82.163  1.00  0.00      D    H  
HETATM  581  H2  HOH D  37       1.426  36.858  83.224  1.00  0.00      D    H  
HETATM  582  O   HOH D  38       7.656  10.069 110.569  1.00  0.00      D    O  
HETATM  583  H1  HOH D  38       7.347  10.890 110.089  1.00  0.00      D    H  
HETATM  584  H2  HOH D  38       7.115   9.284 110.267  1.00  0.00      D    H  
HETATM  585  O   HOH D  39      24.632  10.887 100.003  1.00  0.00      D    O  
HETATM  586  H1  HOH D  39      23.971  11.293 100.634  1.00  0.00      D    H  
HETATM  587  H2  HOH D  39      24.171  10.216  99.423  1.00  0.00      D    H  
HETATM  588  O   HOH D  40      39.881   5.148  35.981  1.00  0.00      D    O  
HETATM  589  H1  HOH D  40      40.277   5.209  36.898  1.00  0.00      D    H  
HETATM  590  H2  HOH D  40      39.224   4.395  35.952  1.00  0.00      D    H  
HETATM  591  O   HOH D  41      12.421  25.381  20.973  1.00  0.00      D    O  
HETATM  592  H1  HOH D  41      12.621  24.689  21.666  1.00  0.00      D    H  
HETATM  593  H2  HOH D  41      11.599  25.887  21.235  1.00  0.00      D    H  
HETATM  594  O   HOH D  42      42.777  12.245  45.402  1.00  0.00      D    O  
HETATM  595  H1  HOH D  42      43.050  11.367  45.009  1.00  0.00      D    H  
HETATM  596  H2  HOH D  42      43.546  12.883  45.360  1.00  0.00      D    H  
HETATM  597  O   HOH D  43      12.889  29.432  46.136  1.00  0.00      D    O  
HETATM  598  H1  HOH D  43      13.705  29.775  46.602  1.00  0.00      D    H  
HETATM  599  H2  HOH D  43      12.084  29.607  46.703  1.00  0.00      D    H  
HETATM  600  O   HOH D  44      48.716  14.473  15.523  1.00  0.00      D    O  
HETATM  601  H1  HOH D  44      48.392  14.276  14.598  1.00  0.00      D    H  
HETATM  602  H2  HOH D  44      47.940  14.482  16.153  1.00  0.00      D    H  
HETATM  603  O   HOH D  45      41.486   4.601  95.805  1.00  0.00      D    O  
HETATM  604  H1  HOH D  45      40.965   3.777  95.580  1.00  0.00      D    H  
HETATM  605  H2  HOH D  45      41.379   4.808  96.777  1.00  0.00      D    H  
HETATM  606  O   HOH D  46      35.146  19.704   8.964  1.00  0.00      D    O  
HETATM  607  H1  HOH D  46      34.326  19.926   9.491  1.00  0.00      D    H  
HETATM  608  H2  HOH D  46      35.885  20.326   9.219  1.00  0.00      D    H  
HETATM  609  O   HOH D  47      41.010  21.697 108.644  1.00  0.00      D    O  
HETATM  610  H1  HOH D  47      41.834  22.065 109.074  1.00  0.00      D    H  
HETATM  611  H2  HOH D  47      40.407  22.450 108.380  1.00  0.00      D    H  
HETATM  612  O   HOH D  48       9.991   9.427  34.559  1.00  0.00      D    O  
HETATM  613  H1  HOH D  48      10.990   9.449  34.561  1.00  0.00      D    H  
HETATM  614  H2  HOH D  48       9.658   9.301  35.494  1.00  0.00      D    H  
HETATM  615  O   HOH D  49       0.615  38.154  96.026  1.00  0.00      D    O  
HETATM  616  H1  HOH D  49       0.681  38.301  97.013  1.00  0.00      D    H  
HETATM  617  H2  HOH D  49       1.455  37.723  95.697  1.00  0.00      D    H  
HETATM  618  O   HOH D  50      32.667   7.077  96.557  1.00  0.00      D    O  
HETATM  619  H1  HOH D  50      32.106   7.303  95.760  1.00  0.00      D    H  
HETATM  620  H2  HOH D  50      32.076   6.922  97.348  1.00  0.00      D    H  
HETATM  621  O   HOH D  51      28.602  41.025  22.369  1.00  0.00      D    O  
HETATM  622  H1  HOH D  51      29.529  41.337  22.578  1.00  0.00      D    H  
HETATM  623  H2  HOH D  51      28.209  40.583  23.176  1.00  0.00      D    H  
HETATM  624  O   HOH D  52      40.217  13.074  75.731  1.00  0.00      D    O  
HETATM  625  H1  HOH D  52      40.447  13.380  74.807  1.00  0.00      D    H  
HETATM  626  H2  HOH D  52      40.740  12.249  75.948  1.00  0.00      D    H  
HETATM  627  O   HOH D  53      14.264  34.290  78.897  1.00  0.00      D    O  
HETATM  628  H1  HOH D  53      13.520  33.744  78.514  1.00  0.00      D    H  
HETATM  629  H2  HOH D  53      13.965  34.708  79.755  1.00  0.00      D    H  
HETATM  630  O   HOH D  54      15.141  18.918  56.541  1.00  0.00      D    O  
HETATM  631  H1  HOH D  54      15.963  19.482  56.462  1.00  0.00      D    H  
HETATM  632  H2  HOH D  54      14.849  18.624  55.630  1.00  0.00      D    H  
HETATM  633  O   HOH D  55      48.620  24.640  83.972  1.00  0.00      D    O  
HETATM  634  H1  HOH D  55      47.860  25.050  83.469  1.00  0.00      D    H  
HETATM  635  H2  HOH D  55      48.856  25.221  84.751  1.00  0.00      D    H  
HETATM  636  O   HOH D  56      40.095  20.406  62.603  1.00  0.00      D    O  
HETATM  637  H1  HOH D  56      40.315  21.289  62.188  1.00  0.00      D    H  
HETATM  638  H2  HOH D  56      39.104  20.319  62.695  1.00  0.00      D    H  
HETATM  639  O   HOH D  57      14.961  22.131  96.966  1.00  0.00      D    O  
HETATM  640  H1  HOH D  57      14.153  21.718  96.546  1.00  0.00      D    H  
HETATM  641  H2  HOH D  57      15.695  22.190  96.289  1.00  0.00      D    H  
HETATM  642  O   HOH D  58      39.995  17.696  11.288  1.00  0.00      D    O  
HETATM  643  H1  HOH D  58      39.703  16.748  11.162  1.00  0.00      D    H  
HETATM  644  H2  HOH D  58      40.971  17.718  11.505  1.00  0.00      D    H  
HETATM  645  O   HOH D  59      46.390   6.462  41.502  1.00  0.00      D    O  
HETATM  646  H1  HOH D  59      46.937   6.936  40.813  1.00  0.00      D    H  
HETATM  647  H2  HOH D  59      45.426   6.703  41.386  1.00  0.00      D    H  
HETATM  648  O   HOH D  60      21.842  31.147  56.637  1.00  0.00      D    O  
HETATM  649  H1  HOH D  60      21.561  32.106  56.589  1.00  0.00      D    H  
HETATM  650  H2  HOH D  60      22.587  30.985  55.990  1.00  0.00      D    H  
HETATM  651  O   HOH D  61       2.876   7.624  37.831  1.00  0.00      D    O  
HETATM  652  H1  HOH D  61       1.904   7.419  37.718  1.00  0.00      D    H  
HETATM  653  H2  HOH D  61       3.056   7.869  38.784  1.00  0.00      D    H  
HETATM  654  O   HOH D  62       8.524  24.660  22.319  1.00  0.00      D    O  
HETATM  655  H1  HOH D  62       8.012  24.740  23.174  1.00  0.00      D    H  
HETATM  656  H2  HOH D  62       8.728  23.697  22.140  1.00  0.00      D    H  
HETATM  657  O   HOH D  63      13.375  39.420 106.379  1.00  0.00      D    O  
HETATM  658  H1  HOH D  63      13.527  39.317 107.362  1.00  0.00      D    H  
HETATM  659  H2  HOH D  63      12.397  39.345 106.183  1.00  0.00      D    H  
HETATM  660  O   HOH D  64       3.199  33.146  86.628  1.00  0.00      D    O  
HETATM  661  H1  HOH D  64       2.443  32.511  86.471  1.00  0.00      D    H  
HETATM  662  H2  HOH D  64       3.899  33.012  85.927  1.00  0.00      D    H  
HETATM  663  O   HOH D  65      29.733  24.006 101.506  1.00  0.00      D    O  
HETATM  664  H1  HOH D  65      29.058  24.624 101.103  1.00  0.00      D    H  
HETATM  665  H2  HOH D  65      29.558  23.072 101.194  1.00  0.00      D    H  
HETATM  666  O   HOH D  66      28.198  29.399  81.167  1.00  0.00      D    O  
HETATM  667  H1  HOH D  66      27.649  29.514  80.339  1.00  0.00      D    H  
HETATM  668  H2  HOH D  66      27.991  30.136  81.809  1.00  0.00      D    H  
HETATM  669  O   HOH D  67      28.334  11.621   7.914  1.00  0.00      D    O  
HETATM  670  H1  HOH D  67      28.983  12.007   8.570  1.00  0.00      D    H  
HETATM  671  H2  HOH D  67      28.058  12.328   7.263  1.00  0.00      D    H  
HETATM  672  O   HOH D  68      11.808  29.431   8.686  1.00  0.00      D    O  
HETATM  673  H1  HOH D  68      11.087  28.829   8.342  1.00  0.00      D    H  
HETATM  674  H2  HOH D  68      12.681  29.179   8.268  1.00  0.00      D    H  
HETATM  675  O   HOH D  69      12.250  38.153  67.049  1.00  0.00      D    O  
HETATM  676  H1  HOH D  69      13.098  37.669  67.267  1.00  0.00      D    H  
HETATM  677  H2  HOH D  69      11.469  37.554  67.229  1.00  0.00      D    H  
HETATM  678  O   HOH D  70       9.325  20.977  41.956  1.00  0.00      D    O  
HETATM  679  H1  HOH D  70       9.828  20.839  42.809  1.00  0.00      D    H  
HETATM  680  H2  HOH D  70       9.464  20.190  41.356  1.00  0.00      D    H  
HETATM  681  O   HOH D  71      35.877  16.363  45.116  1.00  0.00      D    O  
HETATM  682  H1  HOH D  71      36.487  16.103  45.864  1.00  0.00      D    H  
HETATM  683  H2  HOH D  71      36.394  16.400  44.261  1.00  0.00      D    H  
HETATM  684  O   HOH D  72      45.026   1.495  36.860  1.00  0.00      D    O  
HETATM  685  H1  HOH D  72      45.492   1.208  36.023  1.00  0.00      D    H  
HETATM  686  H2  HOH D  72      44.467   2.302  36.671  1.00  0.00      D    H  
HETATM  687  O   HOH D  73       5.520  41.415  37.881  1.00  0.00      D    O  
HETATM  688  H1  HOH D  73       5.844  40.636  37.344  1.00  0.00      D    H  
HETATM  689  H2  HOH D  73       4.524  41.474  37.816  1.00  0.00      D    H  
HETATM  690  O   HOH D  74       8.450  19.694  46.170  1.00  0.00      D    O  
HETATM  691  H1  HOH D  74       8.955  19.856  47.018  1.00  0.00      D    H  
HETATM  692  H2  HOH D  74       9.050  19.861  45.388  1.00  0.00      D    H  
HETATM  693  O   HOH D  75      34.966  34.749 113.039  1.00  0.00      D    O  
HETATM  694  H1  HOH D  75      34.577  34.527 113.932  1.00  0.00      D    H  
HETATM  695  H2  HOH D  75      34.434  35.483 112.617  1.00  0.00      D    H  
HETATM  696  O   HOH D  76      24.850  21.902 117.976  1.00  0.00      D    O  
HETATM  697  H1  HOH D  76      25.495  21.185 117.713  1.00  0.00      D    H  
HETATM  698  H2  HOH D  76      24.904  22.053 118.963  1.00  0.00      D    H  
HETATM  699  O   HOH D  77       3.733  22.709  56.008  1.00  0.00      D    O  
HETATM  700  H1  HOH D  77       3.743  21.997  55.306  1.00  0.00      D    H  
HETATM  701  H2  HOH D  77       4.603  23.202  55.996  1.00  0.00      D    H  
HETATM  702  O   HOH D  78      11.148   0.431  11.849  1.00  0.00      D    O  
HETATM  703  H1  HOH D  78      10.745   0.172  12.728  1.00  0.00      D    H  
HETATM  704  H2  HOH D  78      10.989  -0.297  11.183  1.00  0.00      D    H  
HETATM  705  O   HOH D  79      22.282  15.878  92.806  1.00  0.00      D    O  
HETATM  706  H1  HOH D  79      22.018  16.598  93.449  1.00  0.00      D    H  
HETATM  707  H2  HOH D  79      22.905  16.255  92.121  1.00  0.00      D    H  
HETATM  708  O   HOH D  80      37.187  28.126  40.940  1.00  0.00      D    O  
HETATM  709  H1  HOH D  80      36.267  27.751  41.056  1.00  0.00      D    H  
HETATM  710  H2  HOH D  80      37.488  27.984  39.997  1.00  0.00      D    H  
HETATM  711  O   HOH D  81      42.196  24.611  30.246  1.00  0.00      D    O  
HETATM  712  H1  HOH D  81      41.353  24.586  29.708  1.00  0.00      D    H  
HETATM  713  H2  HOH D  81      42.173  23.884  30.933  1.00  0.00      D    H  
HETATM  714  O   HOH D  82      25.504   9.578  92.921  1.00  0.00      D    O  
HETATM  715  H1  HOH D  82      25.218   8.713  92.509  1.00  0.00      D    H  
HETATM  716  H2  HOH D  82      24.768   9.931  93.498  1.00  0.00      D    H  
HETATM  717  O   HOH D  83      27.210  41.124  32.023  1.00  0.00      D    O  
HETATM  718  H1  HOH D  83      26.602  41.742  31.524  1.00  0.00      D    H  
HETATM  719  H2  HOH D  83      27.666  40.511  31.377  1.00  0.00      D    H  
HETATM  720  O   HOH D  84      14.989  17.902  81.347  1.00  0.00      D    O  
HETATM  721  H1  HOH D  84      14.983  17.288  80.558  1.00  0.00      D    H  
HETATM  722  H2  HOH D  84      14.846  17.372  82.183  1.00  0.00      D    H  
HETATM  723  O   HOH D  85       0.306  17.639  11.374  1.00  0.00      D    O  
HETATM  724  H1  HOH D  85       1.004  17.925  12.031  1.00  0.00      D    H  
HETATM  725  H2  HOH D  85       0.658  16.883  10.821  1.00  0.00      D    H  
HETATM  726  O   HOH D  86      40.154   4.308  72.217  1.00  0.00      D    O  
HETATM  727  H1  HOH D  86      40.677   5.077  71.849  1.00  0.00      D    H  
HETATM  728  H2  HOH D  86      39.435   4.651  72.820  1.00  0.00      D    H  
HETATM  729  O   HOH D  87      47.895   0.709  10.452  1.00  0.00      D    O  
HETATM  730  H1  HOH D  87      47.359  -0.133  10.525  1.00  0.00      D    H  
HETATM  731  H2  HOH D  87      48.862   0.480  10.344  1.00  0.00      D    H  
HETATM  732  O   HOH D  88      42.477  24.134  21.379  1.00  0.00      D    O  
HETATM  733  H1  HOH D  88      41.517  23.905  21.222  1.00  0.00      D    H  
HETATM  734  H2  HOH D  88      42.763  23.781  22.270  1.00  0.00      D    H  
HETATM  735  O   HOH D  89      40.218   7.445 108.734  1.00  0.00      D    O  
HETATM  736  H1  HOH D  89      40.022   8.330 109.155  1.00  0.00      D    H  
HETATM  737  H2  HOH D  89      40.503   7.583 107.785  1.00  0.00      D    H  
HETATM  738  O   HOH D  90      33.246  37.102  38.185  1.00  0.00      D    O  
HETATM  739  H1  HOH D  90      33.524  38.057  38.286  1.00  0.00      D    H  
HETATM  740  H2  HOH D  90      33.857  36.642  37.541  1.00  0.00      D    H  
HETATM  741  O   HOH D  91       8.126  26.714  36.401  1.00  0.00      D    O  
HETATM  742  H1  HOH D  91       8.147  26.913  35.421  1.00  0.00      D    H  
HETATM  743  H2  HOH D  91       8.579  27.452  36.900  1.00  0.00      D    H  
HETATM  744  O   HOH D  92      14.952  28.620 117.917  1.00  0.00      D    O  
HETATM  745  H1  HOH D  92      14.023  28.963 117.779  1.00  0.00      D    H  
HETATM  746  H2  HOH D  92      15.155  28.591 118.896  1.00  0.00      D    H  
HETATM  747  O   HOH D  93       2.183   3.677 112.489  1.00  0.00      D    O  
HETATM  748  H1  HOH D  93       1.779   2.765 112.420  1.00  0.00      D    H  
HETATM  749  H2  HOH D  93       2.638   3.906 111.628  1.00  0.00      D    H  
HETATM  750  O   HOH D  94      47.037  35.682  24.336  1.00  0.00      D    O  
HETATM  751  H1  HOH D  94      46.175  35.195  24.193  1.00  0.00      D    H  
HETATM  752  H2  HOH D  94      46.987  36.208  25.185  1.00  0.00      D    H  
HETATM  753  O   HOH D  95      30.539  42.690  77.650  1.00  0.00      D    O  
HETATM  754  H1  HOH D  95      30.888  41.815  77.313  1.00  0.00      D    H  
HETATM  755  H2  HOH D  95      29.555  42.743  77.482  1.00  0.00      D    H  
HETATM  756  O   HOH D  96      26.205  40.882  18.333  1.00  0.00      D    O  
HETATM  757  H1  HOH D  96      26.290  40.148  17.658  1.00  0.00      D    H  
HETATM  758  H2  HOH D  96      26.893  41.584  18.149  1.00  0.00      D    H  
HETATM  759  O   HOH D  97      40.695  33.315 109.403  1.00  0.00      D    O  
HETATM  760  H1  HOH D  97      40.233  32.631 109.967  1.00  0.00      D    H  
HETATM  761  H2  HOH D  97      40.033  33.744 108.789  1.00  0.00      D    H  
HETATM  762  O   HOH D  98      22.661  27.231  64.342  1.00  0.00      D    O  
HETATM  763  H1  HOH D  98      22.642  26.332  64.780  1.00  0.00      D    H  
HETATM  764  H2  HOH D  98      22.337  27.150  63.399  1.00  0.00      D    H  
HETATM  765  O   HOH D  99       4.138  40.212  89.718  1.00  0.00      D    O  
HETATM  766  H1  HOH D  99       3.880  40.288  88.755  1.00  0.00      D    H  
HETATM  767  H2  HOH D  99       4.823  39.492  89.824  1.00  0.00      D    H  
HETATM  768  O   HOH D 100       1.689  25.015  68.124  1.00  0.00      D    O  
HETATM  769  H1  HOH D 100       2.010  24.900  69.064  1.00  0.00      D    H  
HETATM  770  H2  HOH D 100       1.390  25.960  67.988  1.00  0.00      D    H  
HETATM  771  O   HOH D 101      36.680  39.476  36.502  1.00  0.00      D    O  
HETATM  772  H1  HOH D 101      36.425  38.618  36.948  1.00  0.00      D    H  
HETATM  773  H2  HOH D 101      37.587  39.381  36.091  1.00  0.00      D    H  
HETATM  774  O   HOH D 102      17.985  39.870  28.201  1.00  0.00      D    O  
HETATM  775  H1  HOH D 102      17.399  39.061  28.247  1.00  0.00      D    H  
HETATM  776  H2  HOH D 102      17.988  40.227  27.267  1.00  0.00      D    H  
HETATM  777  O   HOH D 103       2.651  24.624  24.175  1.00  0.00      D    O  
HETATM  778  H1  HOH D 103       2.883  25.176  23.374  1.00  0.00      D    H  
HETATM  779  H2  HOH D 103       3.099  25.006  24.983  1.00  0.00      D    H  
HETATM  780  O   HOH D 104       5.205  11.413  98.644  1.00  0.00      D    O  
HETATM  781  H1  HOH D 104       4.633  12.061  98.141  1.00  0.00      D    H  
HETATM  782  H2  HOH D 104       4.625  10.815  99.196  1.00  0.00      D    H  
HETATM  783  O   HOH D 105      32.429  31.374  18.552  1.00  0.00      D    O  
HETATM  784  H1  HOH D 105      32.214  32.009  17.810  1.00  0.00      D    H  
HETATM  785  H2  HOH D 105      33.107  31.790  19.159  1.00  0.00      D    H  
HETATM  786  O   HOH D 106      36.044  26.645  14.238  1.00  0.00      D    O  
HETATM  787  H1  HOH D 106      35.545  27.178  13.555  1.00  0.00      D    H  
HETATM  788  H2  HOH D 106      35.807  26.970  15.153  1.00  0.00      D    H  
HETATM  789  O   HOH D 107       0.427   4.184 109.905  1.00  0.00      D    O  
HETATM  790  H1  HOH D 107       1.243   4.214 110.481  1.00  0.00      D    H  
HETATM  791  H2  HOH D 107       0.554   4.781 109.114  1.00  0.00      D    H  
HETATM  792  O   HOH D 108      25.168   3.911  70.957  1.00  0.00      D    O  
HETATM  793  H1  HOH D 108      24.757   4.742  70.583  1.00  0.00      D    H  
HETATM  794  H2  HOH D 108      24.827   3.758  71.884  1.00  0.00      D    H  
HETATM  795  O   HOH D 109       3.568  37.418  86.980  1.00  0.00      D    O  
HETATM  796  H1  HOH D 109       2.643  37.149  86.709  1.00  0.00      D    H  
HETATM  797  H2  HOH D 109       3.597  38.406  87.131  1.00  0.00      D    H  
HETATM  798  O   HOH D 110      17.752   0.949  90.106  1.00  0.00      D    O  
HETATM  799  H1  HOH D 110      18.698   0.981  89.783  1.00  0.00      D    H  
HETATM  800  H2  HOH D 110      17.146   1.310  89.397  1.00  0.00      D    H  
HETATM  801  O   HOH D 111      28.685  36.990  39.528  1.00  0.00      D    O  
HETATM  802  H1  HOH D 111      28.561  36.020  39.738  1.00  0.00      D    H  
HETATM  803  H2  HOH D 111      27.876  37.500  39.819  1.00  0.00      D    H  
HETATM  804  O   HOH D 112       5.535  28.709 118.195  1.00  0.00      D    O  
HETATM  805  H1  HOH D 112       5.313  27.886 117.671  1.00  0.00      D    H  
HETATM  806  H2  HOH D 112       5.718  28.459 119.146  1.00  0.00      D    H  
HETATM  807  O   HOH D 113       1.130  18.091  14.969  1.00  0.00      D    O  
HETATM  808  H1  HOH D 113       1.626  18.371  15.791  1.00  0.00      D    H  
HETATM  809  H2  HOH D 113       0.537  17.316  15.184  1.00  0.00      D    H  
HETATM  810  O   HOH D 114      37.790   3.830  14.816  1.00  0.00      D    O  
HETATM  811  H1  HOH D 114      38.309   4.604  14.452  1.00  0.00      D    H  
HETATM  812  H2  HOH D 114      36.814   3.975  14.649  1.00  0.00      D    H  
HETATM  813  O   HOH D 115      24.022  40.226  21.541  1.00  0.00      D    O  
HETATM  814  H1  HOH D 115      23.663  40.708  20.742  1.00  0.00      D    H  
HETATM  815  H2  HOH D 115      24.908  39.820  21.316  1.00  0.00      D    H  
HETATM  816  O   HOH D 116      17.009  33.684  67.103  1.00  0.00      D    O  
HETATM  817  H1  HOH D 116      17.715  32.976  67.066  1.00  0.00      D    H  
HETATM  818  H2  HOH D 116      17.056  34.244  66.277  1.00  0.00      D    H  
HETATM  819  O   HOH D 117       0.176  29.165  22.941  1.00  0.00      D    O  
HETATM  820  H1  HOH D 117       0.575  28.676  23.716  1.00  0.00      D    H  
HETATM  821  H2  HOH D 117       0.895  29.394  22.285  1.00  0.00      D    H  
HETATM  822  O   HOH D 118      29.296   2.558  96.938  1.00  0.00      D    O  
HETATM  823  H1  HOH D 118      28.431   2.102  97.147  1.00  0.00      D    H  
HETATM  824  H2  HOH D 118      29.791   2.742  97.787  1.00  0.00      D    H  
HETATM  825  O   HOH D 119      43.102  24.248 108.948  1.00  0.00      D    O  
HETATM  826  H1  HOH D 119      42.389  24.669 109.509  1.00  0.00      D    H  
HETATM  827  H2  HOH D 119      43.562  23.532 109.475  1.00  0.00      D    H  
HETATM  828  O   HOH D 120       6.347  24.168  92.687  1.00  0.00      D    O  
HETATM  829  H1  HOH D 120       6.409  24.463  91.733  1.00  0.00      D    H  
HETATM  830  H2  HOH D 120       6.029  24.930  93.251  1.00  0.00      D    H  
HETATM  831  O   HOH D 121      29.219   4.782  78.895  1.00  0.00      D    O  
HETATM  832  H1  HOH D 121      28.316   4.891  78.478  1.00  0.00      D    H  
HETATM  833  H2  HOH D 121      29.407   3.810  79.035  1.00  0.00      D    H  
HETATM  834  O   HOH D 122      21.902   3.336  85.138  1.00  0.00      D    O  
HETATM  835  H1  HOH D 122      21.199   2.838  84.629  1.00  0.00      D    H  
HETATM  836  H2  HOH D 122      21.683   4.312  85.142  1.00  0.00      D    H  
HETATM  837  O   HOH D 123       8.569  17.793  92.352  1.00  0.00      D    O  
HETATM  838  H1  HOH D 123       8.311  16.834  92.236  1.00  0.00      D    H  
HETATM  839  H2  HOH D 123       8.069  18.182  93.125  1.00  0.00      D    H  
HETATM  840  O   HOH D 124      12.461  38.311 113.931  1.00  0.00      D    O  
HETATM  841  H1  HOH D 124      13.035  39.129 113.887  1.00  0.00      D    H  
HETATM  842  H2  HOH D 124      12.888  37.576 113.404  1.00  0.00      D    H  
HETATM  843  O   HOH D 125      45.930   4.277   3.237  1.00  0.00      D    O  
HETATM  844  H1  HOH D 125      45.379   4.969   3.703  1.00  0.00      D    H  
HETATM  845  H2  HOH D 125      46.887   4.568   3.222  1.00  0.00      D    H  
HETATM  846  O   HOH D 126      22.799  27.894  97.030  1.00  0.00      D    O  
HETATM  847  H1  HOH D 126      23.025  26.920  97.007  1.00  0.00      D    H  
HETATM  848  H2  HOH D 126      23.283  28.331  97.788  1.00  0.00      D    H  
HETATM  849  O   HOH D 127      19.894  36.969 101.312  1.00  0.00      D    O  
HETATM  850  H1  HOH D 127      19.913  36.732 102.283  1.00  0.00      D    H  
HETATM  851  H2  HOH D 127      19.007  37.370 101.083  1.00  0.00      D    H  
HETATM  852  O   HOH D 128      19.394  27.108  33.877  1.00  0.00      D    O  
HETATM  853  H1  HOH D 128      20.178  27.717  33.991  1.00  0.00      D    H  
HETATM  854  H2  HOH D 128      19.705  26.228  33.518  1.00  0.00      D    H  
HETATM  855  O   HOH D 129       2.960  12.116  20.036  1.00  0.00      D    O  
HETATM  856  H1  HOH D 129       2.487  11.571  19.343  1.00  0.00      D    H  
HETATM  857  H2  HOH D 129       3.891  11.772  20.152  1.00  0.00      D    H  
HETATM  858  O   HOH D 130      34.946  22.814  52.934  1.00  0.00      D    O  
HETATM  859  H1  HOH D 130      35.878  22.519  53.143  1.00  0.00      D    H  
HETATM  860  H2  HOH D 130      34.400  22.810  53.771  1.00  0.00      D    H  
HETATM  861  O   HOH D 131       1.255  28.326  13.573  1.00  0.00      D    O  
HETATM  862  H1  HOH D 131       0.868  27.936  14.409  1.00  0.00      D    H  
HETATM  863  H2  HOH D 131       0.964  27.782  12.786  1.00  0.00      D    H  
HETATM  864  O   HOH D 132      31.286   0.386   5.863  1.00  0.00      D    O  
HETATM  865  H1  HOH D 132      30.340   0.543   6.148  1.00  0.00      D    H  
HETATM  866  H2  HOH D 132      31.836   1.193   6.074  1.00  0.00      D    H  
HETATM  867  O   HOH D 133       8.709  24.762  10.721  1.00  0.00      D    O  
HETATM  868  H1  HOH D 133       9.072  25.188   9.892  1.00  0.00      D    H  
HETATM  869  H2  HOH D 133       9.383  24.835  11.456  1.00  0.00      D    H  
HETATM  870  O   HOH D 134      22.439  16.721  97.089  1.00  0.00      D    O  
HETATM  871  H1  HOH D 134      22.272  17.305  96.295  1.00  0.00      D    H  
HETATM  872  H2  HOH D 134      23.423  16.573  97.192  1.00  0.00      D    H  
HETATM  873  O   HOH D 135       5.417   8.161  94.652  1.00  0.00      D    O  
HETATM  874  H1  HOH D 135       5.616   7.272  95.065  1.00  0.00      D    H  
HETATM  875  H2  HOH D 135       5.841   8.210  93.747  1.00  0.00      D    H  
HETATM  876  O   HOH D 136      37.822  33.518  66.543  1.00  0.00      D    O  
HETATM  877  H1  HOH D 136      37.244  32.798  66.159  1.00  0.00      D    H  
HETATM  878  H2  HOH D 136      37.255  34.165  67.053  1.00  0.00      D    H  
HETATM  879  O   HOH D 137       8.165  33.489  60.371  1.00  0.00      D    O  
HETATM  880  H1  HOH D 137       7.899  34.150  59.669  1.00  0.00      D    H  
HETATM  881  H2  HOH D 137       9.150  33.323  60.315  1.00  0.00      D    H  
HETATM  882  O   HOH D 138      37.717  22.737  27.976  1.00  0.00      D    O  
HETATM  883  H1  HOH D 138      37.786  21.739  27.990  1.00  0.00      D    H  
HETATM  884  H2  HOH D 138      38.042  23.105  28.847  1.00  0.00      D    H  
HETATM  885  O   HOH D 139      34.443  28.116  56.627  1.00  0.00      D    O  
HETATM  886  H1  HOH D 139      34.005  28.344  55.758  1.00  0.00      D    H  
HETATM  887  H2  HOH D 139      34.898  27.229  56.549  1.00  0.00      D    H  
HETATM  888  O   HOH D 140       0.811  33.098  24.806  1.00  0.00      D    O  
HETATM  889  H1  HOH D 140       0.304  33.592  24.099  1.00  0.00      D    H  
HETATM  890  H2  HOH D 140       0.172  32.573  25.368  1.00  0.00      D    H  
HETATM  891  O   HOH D 141      22.192  40.979  25.494  1.00  0.00      D    O  
HETATM  892  H1  HOH D 141      22.770  40.989  24.678  1.00  0.00      D    H  
HETATM  893  H2  HOH D 141      22.769  40.968  26.311  1.00  0.00      D    H  
HETATM  894  O   HOH D 142       8.050   5.946  45.348  1.00  0.00      D    O  
HETATM  895  H1  HOH D 142       8.407   5.389  44.597  1.00  0.00      D    H  
HETATM  896  H2  HOH D 142       8.495   6.841  45.339  1.00  0.00      D    H  
HETATM  897  O   HOH D 143      20.992   1.396  67.123  1.00  0.00      D    O  
HETATM  898  H1  HOH D 143      20.157   1.876  67.391  1.00  0.00      D    H  
HETATM  899  H2  HOH D 143      21.623   2.041  66.692  1.00  0.00      D    H  
HETATM  900  O   HOH D 144      48.791   1.429  40.584  1.00  0.00      D    O  
HETATM  901  H1  HOH D 144      48.926   1.866  39.695  1.00  0.00      D    H  
HETATM  902  H2  HOH D 144      48.225   2.017  41.162  1.00  0.00      D    H  
HETATM  903  O   HOH D 145      46.732   0.711 103.503  1.00  0.00      D    O  
HETATM  904  H1  HOH D 145      46.426   0.916 102.573  1.00  0.00      D    H  
HETATM  905  H2  HOH D 145      46.016   0.207 103.986  1.00  0.00      D    H  
HETATM  906  O   HOH D 146      24.805  26.622  85.991  1.00  0.00      D    O  
HETATM  907  H1  HOH D 146      24.518  27.490  85.586  1.00  0.00      D    H  
HETATM  908  H2  HOH D 146      25.754  26.433  85.736  1.00  0.00      D    H  
HETATM  909  O   HOH D 147       7.690  15.187  63.722  1.00  0.00      D    O  
HETATM  910  H1  HOH D 147       8.218  14.742  62.999  1.00  0.00      D    H  
HETATM  911  H2  HOH D 147       7.737  14.638  64.556  1.00  0.00      D    H  
HETATM  912  O   HOH D 148      16.239  16.341  94.971  1.00  0.00      D    O  
HETATM  913  H1  HOH D 148      15.568  16.992  94.616  1.00  0.00      D    H  
HETATM  914  H2  HOH D 148      15.962  16.040  95.883  1.00  0.00      D    H  
HETATM  915  O   HOH D 149      44.144  35.798  72.707  1.00  0.00      D    O  
HETATM  916  H1  HOH D 149      43.677  36.555  72.250  1.00  0.00      D    H  
HETATM  917  H2  HOH D 149      44.110  34.986  72.126  1.00  0.00      D    H  
HETATM  918  O   HOH D 150      17.321   5.532  68.494  1.00  0.00      D    O  
HETATM  919  H1  HOH D 150      17.595   6.231  69.154  1.00  0.00      D    H  
HETATM  920  H2  HOH D 150      16.443   5.783  68.087  1.00  0.00      D    H  
HETATM  921  O   HOH D 151      11.478  12.604  75.411  1.00  0.00      D    O  
HETATM  922  H1  HOH D 151      12.125  11.965  74.993  1.00  0.00      D    H  
HETATM  923  H2  HOH D 151      11.670  12.678  76.390  1.00  0.00      D    H  
HETATM  924  O   HOH D 152      28.032   7.348 118.100  1.00  0.00      D    O  
HETATM  925  H1  HOH D 152      28.066   8.311 118.367  1.00  0.00      D    H  
HETATM  926  H2  HOH D 152      27.845   6.786 118.905  1.00  0.00      D    H  
HETATM  927  O   HOH D 153      19.086  12.331  25.941  1.00  0.00      D    O  
HETATM  928  H1  HOH D 153      18.155  12.667  26.079  1.00  0.00      D    H  
HETATM  929  H2  HOH D 153      19.105  11.339  26.067  1.00  0.00      D    H  
HETATM  930  O   HOH D 154       3.348  26.881  47.151  1.00  0.00      D    O  
HETATM  931  H1  HOH D 154       3.783  27.515  46.512  1.00  0.00      D    H  
HETATM  932  H2  HOH D 154       3.239  27.327  48.040  1.00  0.00      D    H  
HETATM  933  O   HOH D 155      32.532  10.965  92.484  1.00  0.00      D    O  
HETATM  934  H1  HOH D 155      32.638  11.144  93.462  1.00  0.00      D    H  
HETATM  935  H2  HOH D 155      32.474  11.833  91.991  1.00  0.00      D    H  
HETATM  936  O   HOH D 156       4.316  36.773  45.688  1.00  0.00      D    O  
HETATM  937  H1  HOH D 156       5.114  37.132  46.172  1.00  0.00      D    H  
HETATM  938  H2  HOH D 156       4.437  36.903  44.704  1.00  0.00      D    H  
HETATM  939  O   HOH D 157       9.691   9.407  37.376  1.00  0.00      D    O  
HETATM  940  H1  HOH D 157      10.386   8.732  37.623  1.00  0.00      D    H  
HETATM  941  H2  HOH D 157       9.865  10.260  37.867  1.00  0.00      D    H  
HETATM  942  O   HOH D 158      14.928   8.128  35.727  1.00  0.00      D    O  
HETATM  943  H1  HOH D 158      14.497   7.395  36.253  1.00  0.00      D    H  
HETATM  944  H2  HOH D 158      15.515   8.670  36.330  1.00  0.00      D    H  
HETATM  945  O   HOH D 159      27.144  42.090  53.262  1.00  0.00      D    O  
HETATM  946  H1  HOH D 159      27.854  42.527  52.709  1.00  0.00      D    H  
HETATM  947  H2  HOH D 159      27.292  41.101  53.273  1.00  0.00      D    H  
HETATM  948  O   HOH D 160       7.245   5.247  79.794  1.00  0.00      D    O  
HETATM  949  H1  HOH D 160       6.608   5.036  80.535  1.00  0.00      D    H  
HETATM  950  H2  HOH D 160       8.054   4.664  79.873  1.00  0.00      D    H  
HETATM  951  O   HOH D 161      47.748  29.826  28.566  1.00  0.00      D    O  
HETATM  952  H1  HOH D 161      48.642  29.387  28.477  1.00  0.00      D    H  
HETATM  953  H2  HOH D 161      47.715  30.636  27.980  1.00  0.00      D    H  
HETATM  954  O   HOH D 162      37.959  26.285  78.331  1.00  0.00      D    O  
HETATM  955  H1  HOH D 162      38.548  26.310  77.523  1.00  0.00      D    H  
HETATM  956  H2  HOH D 162      38.470  25.911  79.105  1.00  0.00      D    H  
HETATM  957  O   HOH D 163       2.155   7.210 110.472  1.00  0.00      D    O  
HETATM  958  H1  HOH D 163       2.351   7.140 109.494  1.00  0.00      D    H  
HETATM  959  H2  HOH D 163       2.297   6.320 110.905  1.00  0.00      D    H  
HETATM  960  O   HOH D 164      10.012  26.909  47.371  1.00  0.00      D    O  
HETATM  961  H1  HOH D 164      10.083  27.904  47.296  1.00  0.00      D    H  
HETATM  962  H2  HOH D 164      10.925  26.505  47.322  1.00  0.00      D    H  
HETATM  963  O   HOH D 165      42.493  28.481  53.078  1.00  0.00      D    O  
HETATM  964  H1  HOH D 165      41.675  28.233  52.557  1.00  0.00      D    H  
HETATM  965  H2  HOH D 165      43.260  28.613  52.450  1.00  0.00      D    H  
HETATM  966  O   HOH D 166      26.560  19.092  19.980  1.00  0.00      D    O  
HETATM  967  H1  HOH D 166      26.934  18.218  20.291  1.00  0.00      D    H  
HETATM  968  H2  HOH D 166      27.089  19.421  19.198  1.00  0.00      D    H  
HETATM  969  O   HOH D 167      46.182   7.256  88.755  1.00  0.00      D    O  
HETATM  970  H1  HOH D 167      46.396   6.978  87.818  1.00  0.00      D    H  
HETATM  971  H2  HOH D 167      45.341   6.804  89.052  1.00  0.00      D    H  
HETATM  972  O   HOH D 168      25.820  34.572  81.444  1.00  0.00      D    O  
HETATM  973  H1  HOH D 168      26.609  34.686  80.840  1.00  0.00      D    H  
HETATM  974  H2  HOH D 168      25.769  35.347  82.075  1.00  0.00      D    H  
HETATM  975  O   HOH D 169      13.386  14.183  36.562  1.00  0.00      D    O  
HETATM  976  H1  HOH D 169      12.921  14.733  37.255  1.00  0.00      D    H  
HETATM  977  H2  HOH D 169      12.984  13.268  36.538  1.00  0.00      D    H  
HETATM  978  O   HOH D 170      26.836   1.430 111.165  1.00  0.00      D    O  
HETATM  979  H1  HOH D 170      26.660   0.979 110.290  1.00  0.00      D    H  
HETATM  980  H2  HOH D 170      27.721   1.893 111.129  1.00  0.00      D    H  
HETATM  981  O   HOH D 171      22.319  26.539  32.761  1.00  0.00      D    O  
HETATM  982  H1  HOH D 171      21.943  27.412  33.071  1.00  0.00      D    H  
HETATM  983  H2  HOH D 171      22.509  25.958  33.552  1.00  0.00      D    H  
HETATM  984  O   HOH D 172       3.485  34.732 104.749  1.00  0.00      D    O  
HETATM  985  H1  HOH D 172       2.848  34.850 103.987  1.00  0.00      D    H  
HETATM  986  H2  HOH D 172       3.027  34.968 105.606  1.00  0.00      D    H  
HETATM  987  O   HOH D 173      39.413  39.667  29.420  1.00  0.00      D    O  
HETATM  988  H1  HOH D 173      40.252  40.119  29.116  1.00  0.00      D    H  
HETATM  989  H2  HOH D 173      39.121  39.007  28.727  1.00  0.00      D    H  
HETATM  990  O   HOH D 174      43.408  33.917  37.983  1.00  0.00      D    O  
HETATM  991  H1  HOH D 174      44.286  33.650  37.586  1.00  0.00      D    H  
HETATM  992  H2  HOH D 174      42.703  33.897  37.274  1.00  0.00      D    H  
HETATM  993  O   HOH D 175       1.673  42.038  41.513  1.00  0.00      D    O  
HETATM  994  H1  HOH D 175       1.086  41.406  41.007  1.00  0.00      D    H  
HETATM  995  H2  HOH D 175       2.042  41.577  42.320  1.00  0.00      D    H  
HETATM  996  O   HOH D 176      37.822  15.966  58.680  1.00  0.00      D    O  
HETATM  997  H1  HOH D 176      37.650  16.137  57.710  1.00  0.00      D    H  
HETATM  998  H2  HOH D 176      38.688  16.391  58.945  1.00  0.00      D    H  
HETATM  999  O   HOH D 177      48.852  28.417  98.585  1.00  0.00      D    O  
HETATM 1000  H1  HOH D 177      48.419  27.588  98.233  1.00  0.00      D    H  
HETATM 1001  H2  HOH D 177      49.768  28.197  98.921  1.00  0.00      D    H  
HETATM 1002  O   HOH D 178      23.443  19.437  40.407  1.00  0.00      D    O  
HETATM 1003  H1  HOH D 178      23.512  18.494  40.731  1.00  0.00      D    H  
HETATM 1004  H2  HOH D 178      23.382  19.443  39.409  1.00  0.00      D    H  
HETATM 1005  O   HOH D 179      18.298  34.135  96.728  1.00  0.00      D    O  
HETATM 1006  H1  HOH D 179      18.315  34.053  97.724  1.00  0.00      D    H  
HETATM 1007  H2  HOH D 179      19.188  33.871  96.356  1.00  0.00      D    H  
HETATM 1008  O   HOH D 180      30.966  31.995  97.646  1.00  0.00      D    O  
HETATM 1009  H1  HOH D 180      31.707  31.389  97.358  1.00  0.00      D    H  
HETATM 1010  H2  HOH D 180      31.256  32.947  97.547  1.00  0.00      D    H  
HETATM 1011  O   HOH D 181      14.259  19.144  19.526  1.00  0.00      D    O  
HETATM 1012  H1  HOH D 181      13.493  19.049  20.163  1.00  0.00      D    H  
HETATM 1013  H2  HOH D 181      15.100  19.317  20.039  1.00  0.00      D    H  
HETATM 1014  O   HOH D 182      40.530  36.111  87.497  1.00  0.00      D    O  
HETATM 1015  H1  HOH D 182      40.121  35.530  88.199  1.00  0.00      D    H  
HETATM 1016  H2  HOH D 182      40.295  37.067  87.676  1.00  0.00      D    H  
HETATM 1017  O   HOH D 183      10.308   3.802  79.976  1.00  0.00      D    O  
HETATM 1018  H1  HOH D 183      10.216   4.514  80.672  1.00  0.00      D    H  
HETATM 1019  H2  HOH D 183      10.958   3.110  80.291  1.00  0.00      D    H  
HETATM 1020  O   HOH D 184      34.277  36.893  21.259  1.00  0.00      D    O  
HETATM 1021  H1  HOH D 184      35.270  36.796  21.322  1.00  0.00      D    H  
HETATM 1022  H2  HOH D 184      33.848  36.446  22.044  1.00  0.00      D    H  
HETATM 1023  O   HOH D 185       6.619  29.083  76.199  1.00  0.00      D    O  
HETATM 1024  H1  HOH D 185       7.123  28.251  75.967  1.00  0.00      D    H  
HETATM 1025  H2  HOH D 185       6.558  29.672  75.393  1.00  0.00      D    H  
HETATM 1026  O   HOH D 186      27.276  30.264   8.904  1.00  0.00      D    O  
HETATM 1027  H1  HOH D 186      27.661  30.139   7.990  1.00  0.00      D    H  
HETATM 1028  H2  HOH D 186      26.784  31.134   8.943  1.00  0.00      D    H  
HETATM 1029  O   HOH D 187      25.684   6.395  27.253  1.00  0.00      D    O  
HETATM 1030  H1  HOH D 187      24.952   5.819  26.890  1.00  0.00      D    H  
HETATM 1031  H2  HOH D 187      26.191   5.889  27.951  1.00  0.00      D    H  
HETATM 1032  O   HOH D 188      30.476  26.281  57.489  1.00  0.00      D    O  
HETATM 1033  H1  HOH D 188      30.504  25.317  57.755  1.00  0.00      D    H  
HETATM 1034  H2  HOH D 188      29.528  26.557  57.335  1.00  0.00      D    H  
HETATM 1035  O   HOH D 189      31.552  14.256  41.957  1.00  0.00      D    O  
HETATM 1036  H1  HOH D 189      32.396  14.432  42.464  1.00  0.00      D    H  
HETATM 1037  H2  HOH D 189      30.924  13.727  42.528  1.00  0.00      D    H  
HETATM 1038  O   HOH D 190       3.859   1.438   6.217  1.00  0.00      D    O  
HETATM 1039  H1  HOH D 190       3.847   2.238   6.816  1.00  0.00      D    H  
HETATM 1040  H2  HOH D 190       2.962   1.329   5.788  1.00  0.00      D    H  
HETATM 1041  O   HOH D 191      20.070  20.622 103.099  1.00  0.00      D    O  
HETATM 1042  H1  HOH D 191      20.142  21.476 102.584  1.00  0.00      D    H  
HETATM 1043  H2  HOH D 191      20.025  19.852 102.462  1.00  0.00      D    H  
HETATM 1044  O   HOH D 192      26.897  29.565  42.625  1.00  0.00      D    O  
HETATM 1045  H1  HOH D 192      26.621  28.606  42.694  1.00  0.00      D    H  
HETATM 1046  H2  HOH D 192      27.353  29.842  43.470  1.00  0.00      D    H  
HETATM 1047  O   HOH D 193      25.204  40.927   6.155  1.00  0.00      D    O  
HETATM 1048  H1  HOH D 193      25.671  41.538   6.795  1.00  0.00      D    H  
HETATM 1049  H2  HOH D 193      25.414  41.203   5.217  1.00  0.00      D    H  
HETATM 1050  O   HOH D 194      12.464   9.940  98.491  1.00  0.00      D    O  
HETATM 1051  H1  HOH D 194      12.899   9.042  98.553  1.00  0.00      D    H  
HETATM 1052  H2  HOH D 194      11.553   9.899  98.901  1.00  0.00      D    H  
HETATM 1053  O   HOH D 195      15.313  15.100  87.187  1.00  0.00      D    O  
HETATM 1054  H1  HOH D 195      14.740  15.717  87.728  1.00  0.00      D    H  
HETATM 1055  H2  HOH D 195      15.953  14.625  87.791  1.00  0.00      D    H  
HETATM 1056  O   HOH D 196      42.824  18.631  33.169  1.00  0.00      D    O  
HETATM 1057  H1  HOH D 196      41.954  18.933  33.558  1.00  0.00      D    H  
HETATM 1058  H2  HOH D 196      43.032  19.175  32.356  1.00  0.00      D    H  
HETATM 1059  O   HOH D 197      46.450  40.293  93.218  1.00  0.00      D    O  
HETATM 1060  H1  HOH D 197      46.139  39.345  93.153  1.00  0.00      D    H  
HETATM 1061  H2  HOH D 197      46.660  40.639  92.304  1.00  0.00      D    H  
HETATM 1062  O   HOH D 198      33.183  19.395  35.942  1.00  0.00      D    O  
HETATM 1063  H1  HOH D 198      33.946  18.770  36.110  1.00  0.00      D    H  
HETATM 1064  H2  HOH D 198      32.342  18.868  35.817  1.00  0.00      D    H  
HETATM 1065  O   HOH D 199      12.808  21.394 101.590  1.00  0.00      D    O  
HETATM 1066  H1  HOH D 199      13.571  20.769 101.428  1.00  0.00      D    H  
HETATM 1067  H2  HOH D 199      12.703  21.543 102.574  1.00  0.00      D    H  
HETATM 1068  O   HOH D 200      48.463  12.798 117.907  1.00  0.00      D    O  
HETATM 1069  H1  HOH D 200      48.336  12.468 118.843  1.00  0.00      D    H  
HETATM 1070  H2  HOH D 200      47.782  13.502 117.707  1.00  0.00      D    H  
HETATM 1071  O   HOH D 201       0.336  25.537  21.855  1.00  0.00      D    O  
HETATM 1072  H1  HOH D 201       0.017  26.174  22.556  1.00  0.00      D    H  
HETATM 1073  H2  HOH D 201       1.315  25.369  21.977  1.00  0.00      D    H  
HETATM 1074  O   HOH D 202      36.318   5.369  80.935  1.00  0.00      D    O  
HETATM 1075  H1  HOH D 202      35.682   4.921  80.308  1.00  0.00      D    H  
HETATM 1076  H2  HOH D 202      35.967   6.273  81.178  1.00  0.00      D    H  
HETATM 1077  O   HOH D 203       5.977  17.106 117.508  1.00  0.00      D    O  
HETATM 1078  H1  HOH D 203       5.166  16.632 117.164  1.00  0.00      D    H  
HETATM 1079  H2  HOH D 203       5.728  17.656 118.305  1.00  0.00      D    H  
HETATM 1080  O   HOH D 204      31.634  39.087  43.951  1.00  0.00      D    O  
HETATM 1081  H1  HOH D 204      31.503  39.171  42.963  1.00  0.00      D    H  
HETATM 1082  H2  HOH D 204      30.824  39.434  44.424  1.00  0.00      D    H  
HETATM 1083  O   HOH D 205      10.660  24.257  75.247  1.00  0.00      D    O  
HETATM 1084  H1  HOH D 205      11.186  24.844  75.863  1.00  0.00      D    H  
HETATM 1085  H2  HOH D 205      11.248  23.527  74.899  1.00  0.00      D    H  
HETATM 1086  O   HOH D 206      18.675   4.961  43.779  1.00  0.00      D    O  
HETATM 1087  H1  HOH D 206      19.079   4.818  44.682  1.00  0.00      D    H  
HETATM 1088  H2  HOH D 206      18.775   4.129  43.233  1.00  0.00      D    H  
HETATM 1089  O   HOH D 207      11.114   4.529  67.999  1.00  0.00      D    O  
HETATM 1090  H1  HOH D 207      10.595   4.089  67.266  1.00  0.00      D    H  
HETATM 1091  H2  HOH D 207      10.670   4.347  68.876  1.00  0.00      D    H  
HETATM 1092  O   HOH D 208      42.301   2.909  92.480  1.00  0.00      D    O  
HETATM 1093  H1  HOH D 208      41.476   2.966  93.042  1.00  0.00      D    H  
HETATM 1094  H2  HOH D 208      43.108   3.017  93.060  1.00  0.00      D    H  
HETATM 1095  O   HOH D 209      36.911  34.763  63.501  1.00  0.00      D    O  
HETATM 1096  H1  HOH D 209      35.972  34.970  63.777  1.00  0.00      D    H  
HETATM 1097  H2  HOH D 209      37.355  35.598  63.178  1.00  0.00      D    H  
HETATM 1098  O   HOH D 210      42.305  32.652  82.510  1.00  0.00      D    O  
HETATM 1099  H1  HOH D 210      42.494  32.146  81.669  1.00  0.00      D    H  
HETATM 1100  H2  HOH D 210      41.669  33.399  82.313  1.00  0.00      D    H  
HETATM 1101  O   HOH D 211      15.166  40.303  57.966  1.00  0.00      D    O  
HETATM 1102  H1  HOH D 211      15.621  40.371  58.853  1.00  0.00      D    H  
HETATM 1103  H2  HOH D 211      14.475  39.582  58.000  1.00  0.00      D    H  
HETATM 1104  O   HOH D 212       1.863  34.722 102.428  1.00  0.00      D    O  
HETATM 1105  H1  HOH D 212       1.034  35.278 102.478  1.00  0.00      D    H  
HETATM 1106  H2  HOH D 212       2.518  35.156 101.810  1.00  0.00      D    H  
HETATM 1107  O   HOH D 213      18.187  36.832  42.474  1.00  0.00      D    O  
HETATM 1108  H1  HOH D 213      18.554  37.757  42.571  1.00  0.00      D    H  
HETATM 1109  H2  HOH D 213      18.830  36.175  42.868  1.00  0.00      D    H  
HETATM 1110  O   HOH D 214      46.697   1.377   3.141  1.00  0.00      D    O  
HETATM 1111  H1  HOH D 214      46.227   1.897   3.854  1.00  0.00      D    H  
HETATM 1112  H2  HOH D 214      47.660   1.267   3.389  1.00  0.00      D    H  
HETATM 1113  O   HOH D 215      31.594  17.979  70.272  1.00  0.00      D    O  
HETATM 1114  H1  HOH D 215      31.810  18.421  71.143  1.00  0.00      D    H  
HETATM 1115  H2  HOH D 215      32.372  17.422  69.979  1.00  0.00      D    H  
HETATM 1116  O   HOH D 216      28.810  11.295 117.932  1.00  0.00      D    O  
HETATM 1117  H1  HOH D 216      28.276  11.288 118.777  1.00  0.00      D    H  
HETATM 1118  H2  HOH D 216      29.439  10.518 117.928  1.00  0.00      D    H  
HETATM 1119  O   HOH D 217      30.768  14.025 105.214  1.00  0.00      D    O  
HETATM 1120  H1  HOH D 217      31.424  14.587 105.718  1.00  0.00      D    H  
HETATM 1121  H2  HOH D 217      30.871  14.192 104.233  1.00  0.00      D    H  
HETATM 1122  O   HOH D 218      30.606  28.137  80.564  1.00  0.00      D    O  
HETATM 1123  H1  HOH D 218      29.792  28.665  80.809  1.00  0.00      D    H  
HETATM 1124  H2  HOH D 218      30.348  27.185  80.399  1.00  0.00      D    H  
HETATM 1125  O   HOH D 219      10.496  37.565  17.551  1.00  0.00      D    O  
HETATM 1126  H1  HOH D 219      11.061  37.593  18.376  1.00  0.00      D    H  
HETATM 1127  H2  HOH D 219      10.535  36.649  17.151  1.00  0.00      D    H  
HETATM 1128  O   HOH D 220      43.908  18.525 118.083  1.00  0.00      D    O  
HETATM 1129  H1  HOH D 220      44.654  19.103 117.751  1.00  0.00      D    H  
HETATM 1130  H2  HOH D 220      44.146  18.159 118.983  1.00  0.00      D    H  
HETATM 1131  O   HOH D 221      20.171  32.078  61.380  1.00  0.00      D    O  
HETATM 1132  H1  HOH D 221      20.944  32.703  61.278  1.00  0.00      D    H  
HETATM 1133  H2  HOH D 221      20.143  31.454  60.599  1.00  0.00      D    H  
HETATM 1134  O   HOH D 222      32.405  34.462  85.849  1.00  0.00      D    O  
HETATM 1135  H1  HOH D 222      31.682  33.968  85.365  1.00  0.00      D    H  
HETATM 1136  H2  HOH D 222      32.287  35.445  85.710  1.00  0.00      D    H  
HETATM 1137  O   HOH D 223      10.315  16.337 115.353  1.00  0.00      D    O  
HETATM 1138  H1  HOH D 223       9.622  15.768 115.796  1.00  0.00      D    H  
HETATM 1139  H2  HOH D 223      10.935  15.756 114.825  1.00  0.00      D    H  
HETATM 1140  O   HOH D 224       5.896  17.453  23.437  1.00  0.00      D    O  
HETATM 1141  H1  HOH D 224       5.734  18.358  23.044  1.00  0.00      D    H  
HETATM 1142  H2  HOH D 224       5.453  16.759  22.869  1.00  0.00      D    H  
HETATM 1143  O   HOH D 225       4.580  14.606  69.456  1.00  0.00      D    O  
HETATM 1144  H1  HOH D 225       4.778  15.418  68.906  1.00  0.00      D    H  
HETATM 1145  H2  HOH D 225       4.840  13.787  68.945  1.00  0.00      D    H  
HETATM 1146  O   HOH D 226      41.141  37.486  37.029  1.00  0.00      D    O  
HETATM 1147  H1  HOH D 226      41.041  36.559  36.667  1.00  0.00      D    H  
HETATM 1148  H2  HOH D 226      40.240  37.852  37.262  1.00  0.00      D    H  
HETATM 1149  O   HOH D 227      24.997   1.141   6.408  1.00  0.00      D    O  
HETATM 1150  H1  HOH D 227      25.640   1.897   6.535  1.00  0.00      D    H  
HETATM 1151  H2  HOH D 227      25.504   0.300   6.221  1.00  0.00      D    H  
HETATM 1152  O   HOH D 228      36.788  42.373  23.022  1.00  0.00      D    O  
HETATM 1153  H1  HOH D 228      35.874  42.650  23.318  1.00  0.00      D    H  
HETATM 1154  H2  HOH D 228      37.047  42.892  22.207  1.00  0.00      D    H  
HETATM 1155  O   HOH D 229       6.103  10.485  17.497  1.00  0.00      D    O  
HETATM 1156  H1  HOH D 229       6.531  11.042  16.785  1.00  0.00      D    H  
HETATM 1157  H2  HOH D 229       6.364   9.528  17.373  1.00  0.00      D    H  
HETATM 1158  O   HOH D 230       8.510  28.131  23.500  1.00  0.00      D    O  
HETATM 1159  H1  HOH D 230       8.688  28.663  24.328  1.00  0.00      D    H  
HETATM 1160  H2  HOH D 230       7.651  27.629  23.606  1.00  0.00      D    H  
HETATM 1161  O   HOH D 231      20.581  22.946 101.741  1.00  0.00      D    O  
HETATM 1162  H1  HOH D 231      20.979  23.629 102.354  1.00  0.00      D    H  
HETATM 1163  H2  HOH D 231      20.902  23.109 100.808  1.00  0.00      D    H  
HETATM 1164  O   HOH D 232      15.895  23.954 107.899  1.00  0.00      D    O  
HETATM 1165  H1  HOH D 232      15.808  23.457 107.035  1.00  0.00      D    H  
HETATM 1166  H2  HOH D 232      16.720  23.650 108.376  1.00  0.00      D    H  
HETATM 1167  O   HOH D 233      44.823   2.679 113.194  1.00  0.00      D    O  
HETATM 1168  H1  HOH D 233      44.984   1.977 112.500  1.00  0.00      D    H  
HETATM 1169  H2  HOH D 233      44.117   2.364 113.828  1.00  0.00      D    H  
HETATM 1170  O   HOH D 234      25.023  23.333  39.085  1.00  0.00      D    O  
HETATM 1171  H1  HOH D 234      24.762  23.168  38.134  1.00  0.00      D    H  
HETATM 1172  H2  HOH D 234      25.397  24.256  39.173  1.00  0.00      D    H  
HETATM 1173  O   HOH D 235      29.253  35.625  56.591  1.00  0.00      D    O  
HETATM 1174  H1  HOH D 235      29.051  36.549  56.917  1.00  0.00      D    H  
HETATM 1175  H2  HOH D 235      30.067  35.278  57.057  1.00  0.00      D    H  
HETATM 1176  O   HOH D 236      41.526  18.785  86.561  1.00  0.00      D    O  
HETATM 1177  H1  HOH D 236      41.006  18.972  85.728  1.00  0.00      D    H  
HETATM 1178  H2  HOH D 236      40.950  18.958  87.360  1.00  0.00      D    H  
HETATM 1179  O   HOH D 237       8.467   7.351 105.518  1.00  0.00      D    O  
HETATM 1180  H1  HOH D 237       8.824   7.554 104.606  1.00  0.00      D    H  
HETATM 1181  H2  HOH D 237       7.504   7.616 105.566  1.00  0.00      D    H  
HETATM 1182  O   HOH D 238      27.618  17.493 102.145  1.00  0.00      D    O  
HETATM 1183  H1  HOH D 238      27.134  18.364 102.230  1.00  0.00      D    H  
HETATM 1184  H2  HOH D 238      27.077  16.863 101.588  1.00  0.00      D    H  
HETATM 1185  O   HOH D 239      23.535  13.435  18.367  1.00  0.00      D    O  
HETATM 1186  H1  HOH D 239      23.955  14.041  19.044  1.00  0.00      D    H  
HETATM 1187  H2  HOH D 239      24.059  12.585  18.311  1.00  0.00      D    H  
HETATM 1188  O   HOH D 240       7.980  16.526  19.983  1.00  0.00      D    O  
HETATM 1189  H1  HOH D 240       8.260  15.856  19.296  1.00  0.00      D    H  
HETATM 1190  H2  HOH D 240       7.546  17.305  19.531  1.00  0.00      D    H  
HETATM 1191  O   HOH D 241      29.283  39.123  15.693  1.00  0.00      D    O  
HETATM 1192  H1  HOH D 241      28.576  39.549  15.128  1.00  0.00      D    H  
HETATM 1193  H2  HOH D 241      28.886  38.838  16.565  1.00  0.00      D    H  
HETATM 1194  O   HOH D 242      44.972  20.310  20.298  1.00  0.00      D    O  
HETATM 1195  H1  HOH D 242      45.820  20.179  19.784  1.00  0.00      D    H  
HETATM 1196  H2  HOH D 242      44.575  21.198  20.067  1.00  0.00      D    H  
HETATM 1197  O   HOH D 243      48.548  11.505  59.527  1.00  0.00      D    O  
HETATM 1198  H1  HOH D 243      47.568  11.374  59.682  1.00  0.00      D    H  
HETATM 1199  H2  HOH D 243      48.685  12.245  58.868  1.00  0.00      D    H  
HETATM 1200  O   HOH D 244      22.737  28.405   9.653  1.00  0.00      D    O  
HETATM 1201  H1  HOH D 244      23.699  28.176   9.807  1.00  0.00      D    H  
HETATM 1202  H2  HOH D 244      22.570  29.350   9.935  1.00  0.00      D    H  
HETATM 1203  O   HOH D 245      11.841   9.010  45.700  1.00  0.00      D    O  
HETATM 1204  H1  HOH D 245      11.852   8.906  46.694  1.00  0.00      D    H  
HETATM 1205  H2  HOH D 245      12.322   9.849  45.447  1.00  0.00      D    H  
HETATM 1206  O   HOH D 246      13.501  15.503  62.417  1.00  0.00      D    O  
HETATM 1207  H1  HOH D 246      12.698  15.460  63.010  1.00  0.00      D    H  
HETATM 1208  H2  HOH D 246      13.717  16.459  62.217  1.00  0.00      D    H  
HETATM 1209  O   HOH D 247      26.262  21.953 108.265  1.00  0.00      D    O  
HETATM 1210  H1  HOH D 247      26.249  21.051 107.835  1.00  0.00      D    H  
HETATM 1211  H2  HOH D 247      26.200  22.660 107.560  1.00  0.00      D    H  
HETATM 1212  O   HOH D 248      28.798   3.856  74.003  1.00  0.00      D    O  
HETATM 1213  H1  HOH D 248      28.470   3.695  74.933  1.00  0.00      D    H  
HETATM 1214  H2  HOH D 248      29.668   3.381  73.869  1.00  0.00      D    H  
HETATM 1215  O   HOH D 249      44.601  36.725  40.836  1.00  0.00      D    O  
HETATM 1216  H1  HOH D 249      45.445  36.478  40.359  1.00  0.00      D    H  
HETATM 1217  H2  HOH D 249      43.832  36.680  40.199  1.00  0.00      D    H  
HETATM 1218  O   HOH D 250      27.045  18.482 104.925  1.00  0.00      D    O  
HETATM 1219  H1  HOH D 250      26.481  17.659 104.995  1.00  0.00      D    H  
HETATM 1220  H2  HOH D 250      28.011  18.229 104.977  1.00  0.00      D    H  
HETATM 1221  O   HOH D 251      10.585  14.344  79.627  1.00  0.00      D    O  
HETATM 1222  H1  HOH D 251       9.814  13.714  79.527  1.00  0.00      D    H  
HETATM 1223  H2  HOH D 251      11.292  13.919  80.191  1.00  0.00      D    H  
HETATM 1224  O   HOH D 252      38.043  20.978  45.365  1.00  0.00      D    O  
HETATM 1225  H1  HOH D 252      37.777  21.418  46.222  1.00  0.00      D    H  
HETATM 1226  H2  HOH D 252      37.822  21.580  44.598  1.00  0.00      D    H  
HETATM 1227  O   HOH D 253      32.023  19.351  14.211  1.00  0.00      D    O  
HETATM 1228  H1  HOH D 253      32.245  19.467  15.179  1.00  0.00      D    H  
HETATM 1229  H2  HOH D 253      31.185  19.853  13.998  1.00  0.00      D    H  
HETATM 1230  O   HOH D 254      26.691  32.860  44.180  1.00  0.00      D    O  
HETATM 1231  H1  HOH D 254      27.097  31.949  44.108  1.00  0.00      D    H  
HETATM 1232  H2  HOH D 254      27.024  33.434  43.433  1.00  0.00      D    H  
HETATM 1233  O   HOH D 255      22.482  40.898  77.918  1.00  0.00      D    O  
HETATM 1234  H1  HOH D 255      22.427  41.447  78.752  1.00  0.00      D    H  
HETATM 1235  H2  HOH D 255      22.828  39.987  78.141  1.00  0.00      D    H  
HETATM 1236  O   HOH D 256      10.802  19.885  30.766  1.00  0.00      D    O  
HETATM 1237  H1  HOH D 256      10.326  20.597  30.249  1.00  0.00      D    H  
HETATM 1238  H2  HOH D 256      11.042  19.132  30.154  1.00  0.00      D    H  
HETATM 1239  O   HOH D 257       7.643  23.480  97.254  1.00  0.00      D    O  
HETATM 1240  H1  HOH D 257       8.053  23.871  96.431  1.00  0.00      D    H  
HETATM 1241  H2  HOH D 257       6.884  22.882  96.996  1.00  0.00      D    H  
HETATM 1242  O   HOH D 258      41.439  36.311  10.020  1.00  0.00      D    O  
HETATM 1243  H1  HOH D 258      41.501  36.550   9.051  1.00  0.00      D    H  
HETATM 1244  H2  HOH D 258      40.553  36.604  10.380  1.00  0.00      D    H  
HETATM 1245  O   HOH D 259      20.765  28.776 112.952  1.00  0.00      D    O  
HETATM 1246  H1  HOH D 259      19.799  28.999 112.822  1.00  0.00      D    H  
HETATM 1247  H2  HOH D 259      20.866  27.789 113.077  1.00  0.00      D    H  
HETATM 1248  O   HOH D 260       1.317  12.261  14.016  1.00  0.00      D    O  
HETATM 1249  H1  HOH D 260       1.488  13.097  13.495  1.00  0.00      D    H  
HETATM 1250  H2  HOH D 260       0.452  11.855  13.722  1.00  0.00      D    H  
HETATM 1251  O   HOH D 261       2.169   7.992  34.745  1.00  0.00      D    O  
HETATM 1252  H1  HOH D 261       2.358   7.112  34.310  1.00  0.00      D    H  
HETATM 1253  H2  HOH D 261       3.030   8.416  35.026  1.00  0.00      D    H  
HETATM 1254  O   HOH D 262      32.038  23.596  89.541  1.00  0.00      D    O  
HETATM 1255  H1  HOH D 262      32.296  24.117  90.355  1.00  0.00      D    H  
HETATM 1256  H2  HOH D 262      31.075  23.336  89.602  1.00  0.00      D    H  
HETATM 1257  O   HOH D 263      13.458  34.379  37.912  1.00  0.00      D    O  
HETATM 1258  H1  HOH D 263      12.562  34.723  38.194  1.00  0.00      D    H  
HETATM 1259  H2  HOH D 263      14.161  34.743  38.524  1.00  0.00      D    H  
HETATM 1260  O   HOH D 264      30.847   0.968  46.521  1.00  0.00      D    O  
HETATM 1261  H1  HOH D 264      31.647   0.477  46.175  1.00  0.00      D    H  
HETATM 1262  H2  HOH D 264      30.763   0.816  47.505  1.00  0.00      D    H  
HETATM 1263  O   HOH D 265      15.996  22.633  13.443  1.00  0.00      D    O  
HETATM 1264  H1  HOH D 265      16.874  22.515  12.979  1.00  0.00      D    H  
HETATM 1265  H2  HOH D 265      15.255  22.359  12.829  1.00  0.00      D    H  
HETATM 1266  O   HOH D 266      18.263  36.622  95.921  1.00  0.00      D    O  
HETATM 1267  H1  HOH D 266      18.313  35.624  95.961  1.00  0.00      D    H  
HETATM 1268  H2  HOH D 266      18.896  37.015  96.588  1.00  0.00      D    H  
HETATM 1269  O   HOH D 267      22.942   9.915  52.074  1.00  0.00      D    O  
HETATM 1270  H1  HOH D 267      23.628  10.617  52.265  1.00  0.00      D    H  
HETATM 1271  H2  HOH D 267      23.326   9.012  52.267  1.00  0.00      D    H  
HETATM 1272  O   HOH D 268      34.050  14.999 103.721  1.00  0.00      D    O  
HETATM 1273  H1  HOH D 268      34.520  14.465 103.019  1.00  0.00      D    H  
HETATM 1274  H2  HOH D 268      34.236  15.971 103.582  1.00  0.00      D    H  
HETATM 1275  O   HOH D 269      17.095  40.696  25.477  1.00  0.00      D    O  
HETATM 1276  H1  HOH D 269      16.971  41.672  25.296  1.00  0.00      D    H  
HETATM 1277  H2  HOH D 269      18.000  40.411  25.160  1.00  0.00      D    H  
HETATM 1278  O   HOH D 270      30.546  17.512  79.888  1.00  0.00      D    O  
HETATM 1279  H1  HOH D 270      31.330  17.187  79.360  1.00  0.00      D    H  
HETATM 1280  H2  HOH D 270      29.704  17.132  79.503  1.00  0.00      D    H  
HETATM 1281  O   HOH D 271      43.494  28.133  82.844  1.00  0.00      D    O  
HETATM 1282  H1  HOH D 271      42.573  28.421  83.106  1.00  0.00      D    H  
HETATM 1283  H2  HOH D 271      43.441  27.285  82.316  1.00  0.00      D    H  
HETATM 1284  O   HOH D 272      43.218  31.092 112.650  1.00  0.00      D    O  
HETATM 1285  H1  HOH D 272      43.669  30.613 111.896  1.00  0.00      D    H  
HETATM 1286  H2  HOH D 272      43.065  32.046 112.394  1.00  0.00      D    H  
HETATM 1287  O   HOH D 273      27.547  36.308  85.895  1.00  0.00      D    O  
HETATM 1288  H1  HOH D 273      27.165  35.527  86.389  1.00  0.00      D    H  
HETATM 1289  H2  HOH D 273      26.806  36.914  85.605  1.00  0.00      D    H  
HETATM 1290  O   HOH D 274       9.824  36.504  63.878  1.00  0.00      D    O  
HETATM 1291  H1  HOH D 274      10.755  36.851  63.765  1.00  0.00      D    H  
HETATM 1292  H2  HOH D 274       9.821  35.512  63.751  1.00  0.00      D    H  
HETATM 1293  O   HOH D 275      20.984  26.133   3.228  1.00  0.00      D    O  
HETATM 1294  H1  HOH D 275      21.470  26.952   3.533  1.00  0.00      D    H  
HETATM 1295  H2  HOH D 275      21.608  25.352   3.239  1.00  0.00      D    H  
HETATM 1296  O   HOH D 276      28.859   7.476  83.808  1.00  0.00      D    O  
HETATM 1297  H1  HOH D 276      28.427   6.575  83.773  1.00  0.00      D    H  
HETATM 1298  H2  HOH D 276      29.772   7.423  83.404  1.00  0.00      D    H  
HETATM 1299  O   HOH D 277      18.983  39.567  42.585  1.00  0.00      D    O  
HETATM 1300  H1  HOH D 277      18.475  40.369  42.272  1.00  0.00      D    H  
HETATM 1301  H2  HOH D 277      19.539  39.814  43.379  1.00  0.00      D    H  
HETATM 1302  O   HOH D 278      36.566  40.111 104.202  1.00  0.00      D    O  
HETATM 1303  H1  HOH D 278      37.407  39.661 104.502  1.00  0.00      D    H  
HETATM 1304  H2  HOH D 278      36.453  39.983 103.217  1.00  0.00      D    H  
HETATM 1305  O   HOH D 279      19.806  11.920  16.104  1.00  0.00      D    O  
HETATM 1306  H1  HOH D 279      19.136  11.530  15.473  1.00  0.00      D    H  
HETATM 1307  H2  HOH D 279      19.696  11.505  17.007  1.00  0.00      D    H  
HETATM 1308  O   HOH D 280      17.075  14.734 115.174  1.00  0.00      D    O  
HETATM 1309  H1  HOH D 280      17.113  15.661 114.800  1.00  0.00      D    H  
HETATM 1310  H2  HOH D 280      17.209  14.768 116.164  1.00  0.00      D    H  
HETATM 1311  O   HOH D 281       1.372  25.207 116.105  1.00  0.00      D    O  
HETATM 1312  H1  HOH D 281       1.010  24.278 116.189  1.00  0.00      D    H  
HETATM 1313  H2  HOH D 281       0.995  25.779 116.833  1.00  0.00      D    H  
HETATM 1314  O   HOH D 282      42.256  26.368  24.612  1.00  0.00      D    O  
HETATM 1315  H1  HOH D 282      42.363  27.111  23.952  1.00  0.00      D    H  
HETATM 1316  H2  HOH D 282      41.646  25.672  24.234  1.00  0.00      D    H  
HETATM 1317  O   HOH D 283      12.714  38.073  96.352  1.00  0.00      D    O  
HETATM 1318  H1  HOH D 283      13.642  38.443  96.397  1.00  0.00      D    H  
HETATM 1319  H2  HOH D 283      12.163  38.629  95.730  1.00  0.00      D    H  
HETATM 1320  O   HOH D 284       9.625  29.072  13.350  1.00  0.00      D    O  
HETATM 1321  H1  HOH D 284       8.701  28.753  13.137  1.00  0.00      D    H  
HETATM 1322  H2  HOH D 284      10.246  28.811  12.611  1.00  0.00      D    H  
HETATM 1323  O   HOH D 285      45.481  28.395  42.579  1.00  0.00      D    O  
HETATM 1324  H1  HOH D 285      44.772  28.264  43.273  1.00  0.00      D    H  
HETATM 1325  H2  HOH D 285      45.094  28.882  41.795  1.00  0.00      D    H  
HETATM 1326  O   HOH D 286      32.438  26.067  67.434  1.00  0.00      D    O  
HETATM 1327  H1  HOH D 286      33.033  26.531  68.090  1.00  0.00      D    H  
HETATM 1328  H2  HOH D 286      31.548  25.895  67.855  1.00  0.00      D    H  
HETATM 1329  O   HOH D 287      33.512  32.466   5.163  1.00  0.00      D    O  
HETATM 1330  H1  HOH D 287      33.440  33.370   4.741  1.00  0.00      D    H  
HETATM 1331  H2  HOH D 287      32.873  31.839   4.717  1.00  0.00      D    H  
HETATM 1332  O   HOH D 288      22.467  37.617  80.927  1.00  0.00      D    O  
HETATM 1333  H1  HOH D 288      22.392  38.122  80.067  1.00  0.00      D    H  
HETATM 1334  H2  HOH D 288      23.143  38.060  81.516  1.00  0.00      D    H  
HETATM 1335  O   HOH D 289       1.267  19.342  99.235  1.00  0.00      D    O  
HETATM 1336  H1  HOH D 289       0.897  20.072  98.659  1.00  0.00      D    H  
HETATM 1337  H2  HOH D 289       0.515  18.796  99.604  1.00  0.00      D    H  
HETATM 1338  O   HOH D 290      37.353   1.359 100.897  1.00  0.00      D    O  
HETATM 1339  H1  HOH D 290      37.257   1.657 101.847  1.00  0.00      D    H  
HETATM 1340  H2  HOH D 290      36.849   1.982 100.300  1.00  0.00      D    H  
HETATM 1341  O   HOH D 291       2.430  38.674  11.598  1.00  0.00      D    O  
HETATM 1342  H1  HOH D 291       3.062  37.954  11.884  1.00  0.00      D    H  
HETATM 1343  H2  HOH D 291       2.450  38.758  10.602  1.00  0.00      D    H  
HETATM 1344  O   HOH D 292      26.841  13.861  31.889  1.00  0.00      D    O  
HETATM 1345  H1  HOH D 292      26.250  13.478  31.178  1.00  0.00      D    H  
HETATM 1346  H2  HOH D 292      27.686  14.198  31.473  1.00  0.00      D    H  
HETATM 1347  O   HOH D 293       4.512  31.490  89.503  1.00  0.00      D    O  
HETATM 1348  H1  HOH D 293       4.996  32.334  89.271  1.00  0.00      D    H  
HETATM 1349  H2  HOH D 293       4.708  30.793  88.812  1.00  0.00      D    H  
HETATM 1350  O   HOH D 294      22.935   2.085   4.725  1.00  0.00      D    O  
HETATM 1351  H1  HOH D 294      22.364   1.304   4.472  1.00  0.00      D    H  
HETATM 1352  H2  HOH D 294      23.511   1.837   5.505  1.00  0.00      D    H  
HETATM 1353  O   HOH D 295       8.600  21.590  24.320  1.00  0.00      D    O  
HETATM 1354  H1  HOH D 295       7.790  21.650  24.903  1.00  0.00      D    H  
HETATM 1355  H2  HOH D 295       8.337  21.250  23.417  1.00  0.00      D    H  
HETATM 1356  O   HOH D 296      23.048  40.325  45.891  1.00  0.00      D    O  
HETATM 1357  H1  HOH D 296      23.478  40.483  46.780  1.00  0.00      D    H  
HETATM 1358  H2  HOH D 296      23.332  41.040  45.252  1.00  0.00      D    H  
HETATM 1359  O   HOH D 297      10.399   8.861   3.170  1.00  0.00      D    O  
HETATM 1360  H1  HOH D 297      11.383   8.684   3.192  1.00  0.00      D    H  
HETATM 1361  H2  HOH D 297       9.932   8.230   3.790  1.00  0.00      D    H  
HETATM 1362  O   HOH D 298      15.274  20.540  27.405  1.00  0.00      D    O  
HETATM 1363  H1  HOH D 298      15.572  20.064  26.578  1.00  0.00      D    H  
HETATM 1364  H2  HOH D 298      15.214  19.888  28.161  1.00  0.00      D    H  
HETATM 1365  O   HOH D 299      23.582   1.849 116.923  1.00  0.00      D    O  
HETATM 1366  H1  HOH D 299      23.531   0.954 117.366  1.00  0.00      D    H  
HETATM 1367  H2  HOH D 299      22.663   2.239 116.854  1.00  0.00      D    H  
HETATM 1368  O   HOH D 300      24.873   8.521  15.124  1.00  0.00      D    O  
HETATM 1369  H1  HOH D 300      25.069   7.549  15.000  1.00  0.00      D    H  
HETATM 1370  H2  HOH D 300      25.343   9.049  14.417  1.00  0.00      D    H  
HETATM 1371  O   HOH D 301      37.925  11.429  75.074  1.00  0.00      D    O  
HETATM 1372  H1  HOH D 301      37.410  12.230  75.379  1.00  0.00      D    H  
HETATM 1373  H2  HOH D 301      38.884  11.679  74.943  1.00  0.00      D    H  
HETATM 1374  O   HOH D 302      20.824   8.526 118.046  1.00  0.00      D    O  
HETATM 1375  H1  HOH D 302      21.195   9.443 117.897  1.00  0.00      D    H  
HETATM 1376  H2  HOH D 302      20.807   8.329 119.026  1.00  0.00      D    H  
HETATM 1377  O   HOH D 303      36.270   6.537  86.190  1.00  0.00      D    O  
HETATM 1378  H1  HOH D 303      37.048   6.749  85.598  1.00  0.00      D    H  
HETATM 1379  H2  HOH D 303      35.514   6.191  85.634  1.00  0.00      D    H  
HETATM 1380  O   HOH D 304       7.463   7.355 108.204  1.00  0.00      D    O  
HETATM 1381  H1  HOH D 304       6.830   7.001 107.515  1.00  0.00      D    H  
HETATM 1382  H2  HOH D 304       8.056   8.044 107.789  1.00  0.00      D    H  
HETATM 1383  O   HOH D 305      22.718   3.107  28.582  1.00  0.00      D    O  
HETATM 1384  H1  HOH D 305      23.146   3.466  27.752  1.00  0.00      D    H  
HETATM 1385  H2  HOH D 305      22.023   3.751  28.904  1.00  0.00      D    H  
HETATM 1386  O   HOH D 306      27.444  33.902  34.960  1.00  0.00      D    O  
HETATM 1387  H1  HOH D 306      28.153  34.363  34.427  1.00  0.00      D    H  
HETATM 1388  H2  HOH D 306      26.542  34.188  34.635  1.00  0.00      D    H  
HETATM 1389  O   HOH D 307      19.301   0.889  86.383  1.00  0.00      D    O  
HETATM 1390  H1  HOH D 307      19.494   1.388  87.228  1.00  0.00      D    H  
HETATM 1391  H2  HOH D 307      19.578   1.443  85.598  1.00  0.00      D    H  
HETATM 1392  O   HOH D 308      33.072  33.281  16.494  1.00  0.00      D    O  
HETATM 1393  H1  HOH D 308      32.920  33.357  15.508  1.00  0.00      D    H  
HETATM 1394  H2  HOH D 308      33.920  32.778  16.663  1.00  0.00      D    H  
HETATM 1395  O   HOH D 309      49.070  24.785 109.854  1.00  0.00      D    O  
HETATM 1396  H1  HOH D 309      48.224  24.472 110.284  1.00  0.00      D    H  
HETATM 1397  H2  HOH D 309      49.677  25.167 110.551  1.00  0.00      D    H  
HETATM 1398  O   HOH D 310      31.884  30.608  92.963  1.00  0.00      D    O  
HETATM 1399  H1  HOH D 310      31.168  31.250  92.691  1.00  0.00      D    H  
HETATM 1400  H2  HOH D 310      32.031  30.670  93.950  1.00  0.00      D    H  
HETATM 1401  O   HOH D 311      38.461  28.326  11.281  1.00  0.00      D    O  
HETATM 1402  H1  HOH D 311      38.617  28.353  12.269  1.00  0.00      D    H  
HETATM 1403  H2  HOH D 311      39.339  28.258  10.807  1.00  0.00      D    H  
HETATM 1404  O   HOH D 312      43.210  27.174  29.106  1.00  0.00      D    O  
HETATM 1405  H1  HOH D 312      42.845  26.378  29.590  1.00  0.00      D    H  
HETATM 1406  H2  HOH D 312      42.914  28.009  29.569  1.00  0.00      D    H  
HETATM 1407  O   HOH D 313      22.551  29.522  17.844  1.00  0.00      D    O  
HETATM 1408  H1  HOH D 313      21.725  29.129  18.248  1.00  0.00      D    H  
HETATM 1409  H2  HOH D 313      22.456  30.516  17.790  1.00  0.00      D    H  
HETATM 1410  O   HOH D 314      40.392  30.187  18.830  1.00  0.00      D    O  
HETATM 1411  H1  HOH D 314      41.320  30.302  18.475  1.00  0.00      D    H  
HETATM 1412  H2  HOH D 314      40.361  29.386  19.427  1.00  0.00      D    H  
HETATM 1413  O   HOH D 315      28.366   9.224  68.169  1.00  0.00      D    O  
HETATM 1414  H1  HOH D 315      28.275  10.064  67.634  1.00  0.00      D    H  
HETATM 1415  H2  HOH D 315      27.736   9.254  68.945  1.00  0.00      D    H  
HETATM 1416  O   HOH D 316      12.382   3.358  98.326  1.00  0.00      D    O  
HETATM 1417  H1  HOH D 316      11.884   2.491  98.310  1.00  0.00      D    H  
HETATM 1418  H2  HOH D 316      12.462   3.680  99.269  1.00  0.00      D    H  
HETATM 1419  O   HOH D 317      15.428   3.342  52.060  1.00  0.00      D    O  
HETATM 1420  H1  HOH D 317      15.229   4.315  51.946  1.00  0.00      D    H  
HETATM 1421  H2  HOH D 317      14.860   2.810  51.431  1.00  0.00      D    H  
HETATM 1422  O   HOH D 318      45.662  40.751  55.787  1.00  0.00      D    O  
HETATM 1423  H1  HOH D 318      46.473  40.979  56.326  1.00  0.00      D    H  
HETATM 1424  H2  HOH D 318      44.841  41.018  56.290  1.00  0.00      D    H  
HETATM 1425  O   HOH D 319       2.842   1.167  83.048  1.00  0.00      D    O  
HETATM 1426  H1  HOH D 319       3.313   1.765  83.696  1.00  0.00      D    H  
HETATM 1427  H2  HOH D 319       2.092   0.696  83.513  1.00  0.00      D    H  
HETATM 1428  O   HOH D 320      38.495  13.173  93.417  1.00  0.00      D    O  
HETATM 1429  H1  HOH D 320      38.786  12.639  92.623  1.00  0.00      D    H  
HETATM 1430  H2  HOH D 320      37.881  13.904  93.121  1.00  0.00      D    H  
HETATM 1431  O   HOH D 321      46.150   7.578  31.642  1.00  0.00      D    O  
HETATM 1432  H1  HOH D 321      45.799   7.590  30.705  1.00  0.00      D    H  
HETATM 1433  H2  HOH D 321      45.384   7.586  32.285  1.00  0.00      D    H  
HETATM 1434  O   HOH D 322      34.281  23.406  24.796  1.00  0.00      D    O  
HETATM 1435  H1  HOH D 322      34.129  23.205  23.828  1.00  0.00      D    H  
HETATM 1436  H2  HOH D 322      35.172  23.847  24.909  1.00  0.00      D    H  
HETATM 1437  O   HOH D 323      41.841   0.404  15.019  1.00  0.00      D    O  
HETATM 1438  H1  HOH D 323      40.846   0.498  14.986  1.00  0.00      D    H  
HETATM 1439  H2  HOH D 323      42.110   0.012  15.899  1.00  0.00      D    H  
HETATM 1440  O   HOH D 324      39.256  15.437  95.429  1.00  0.00      D    O  
HETATM 1441  H1  HOH D 324      38.804  15.276  94.552  1.00  0.00      D    H  
HETATM 1442  H2  HOH D 324      39.561  14.565  95.813  1.00  0.00      D    H  
HETATM 1443  O   HOH D 325       2.917  23.613  75.075  1.00  0.00      D    O  
HETATM 1444  H1  HOH D 325       3.322  23.975  75.914  1.00  0.00      D    H  
HETATM 1445  H2  HOH D 325       1.970  23.345  75.251  1.00  0.00      D    H  
HETATM 1446  O   HOH D 326       9.389   7.074   5.249  1.00  0.00      D    O  
HETATM 1447  H1  HOH D 326       9.368   7.710   6.020  1.00  0.00      D    H  
HETATM 1448  H2  HOH D 326       9.967   6.291   5.478  1.00  0.00      D    H  
HETATM 1449  O   HOH D 327       2.749  16.828  82.147  1.00  0.00      D    O  
HETATM 1450  H1  HOH D 327       2.311  17.561  81.626  1.00  0.00      D    H  
HETATM 1451  H2  HOH D 327       2.289  16.726  83.029  1.00  0.00      D    H  
HETATM 1452  O   HOH D 328      36.398   0.777  75.848  1.00  0.00      D    O  
HETATM 1453  H1  HOH D 328      36.995   1.529  76.129  1.00  0.00      D    H  
HETATM 1454  H2  HOH D 328      36.776  -0.089  76.176  1.00  0.00      D    H  
HETATM 1455  O   HOH D 329      33.305  -0.152  97.462  1.00  0.00      D    O  
HETATM 1456  H1  HOH D 329      32.801   0.614  97.064  1.00  0.00      D    H  
HETATM 1457  H2  HOH D 329      33.322  -0.058  98.458  1.00  0.00      D    H  
HETATM 1458  O   HOH D 330       7.836  19.094  71.912  1.00  0.00      D    O  
HETATM 1459  H1  HOH D 330       8.309  19.941  72.157  1.00  0.00      D    H  
HETATM 1460  H2  HOH D 330       8.457  18.320  72.027  1.00  0.00      D    H  
HETATM 1461  O   HOH D 331       1.748  31.231  57.318  1.00  0.00      D    O  
HETATM 1462  H1  HOH D 331       2.085  32.172  57.298  1.00  0.00      D    H  
HETATM 1463  H2  HOH D 331       0.849  31.207  57.756  1.00  0.00      D    H  
HETATM 1464  O   HOH D 332       7.467  21.538 112.361  1.00  0.00      D    O  
HETATM 1465  H1  HOH D 332       6.745  21.098 112.895  1.00  0.00      D    H  
HETATM 1466  H2  HOH D 332       8.215  20.891 112.215  1.00  0.00      D    H  
HETATM 1467  O   HOH D 333      15.332  21.755  39.832  1.00  0.00      D    O  
HETATM 1468  H1  HOH D 333      15.687  21.777  38.898  1.00  0.00      D    H  
HETATM 1469  H2  HOH D 333      15.838  21.076  40.364  1.00  0.00      D    H  
HETATM 1470  O   HOH D 334      37.976  41.642  83.378  1.00  0.00      D    O  
HETATM 1471  H1  HOH D 334      37.596  42.474  83.785  1.00  0.00      D    H  
HETATM 1472  H2  HOH D 334      38.248  41.827  82.434  1.00  0.00      D    H  
HETATM 1473  O   HOH D 335      19.600  21.294  64.108  1.00  0.00      D    O  
HETATM 1474  H1  HOH D 335      18.644  21.284  63.818  1.00  0.00      D    H  
HETATM 1475  H2  HOH D 335      20.018  20.407  63.911  1.00  0.00      D    H  
HETATM 1476  O   HOH D 336      37.156  36.734  96.569  1.00  0.00      D    O  
HETATM 1477  H1  HOH D 336      36.794  37.638  96.797  1.00  0.00      D    H  
HETATM 1478  H2  HOH D 336      37.288  36.206  97.408  1.00  0.00      D    H  
HETATM 1479  O   HOH D 337      14.287  13.033  89.589  1.00  0.00      D    O  
HETATM 1480  H1  HOH D 337      13.310  12.909  89.421  1.00  0.00      D    H  
HETATM 1481  H2  HOH D 337      14.426  13.828  90.181  1.00  0.00      D    H  
HETATM 1482  O   HOH D 338      42.173  40.669  55.185  1.00  0.00      D    O  
HETATM 1483  H1  HOH D 338      41.218  40.918  55.345  1.00  0.00      D    H  
HETATM 1484  H2  HOH D 338      42.695  40.787  56.030  1.00  0.00      D    H  
HETATM 1485  O   HOH D 339       0.422   9.815  23.804  1.00  0.00      D    O  
HETATM 1486  H1  HOH D 339       0.546   9.497  22.863  1.00  0.00      D    H  
HETATM 1487  H2  HOH D 339       0.951   9.235  24.423  1.00  0.00      D    H  
HETATM 1488  O   HOH D 340      33.994  33.384  42.744  1.00  0.00      D    O  
HETATM 1489  H1  HOH D 340      34.526  33.626  41.933  1.00  0.00      D    H  
HETATM 1490  H2  HOH D 340      33.082  33.082  42.467  1.00  0.00      D    H  
HETATM 1491  O   HOH D 341      24.840  32.012  37.379  1.00  0.00      D    O  
HETATM 1492  H1  HOH D 341      24.129  32.073  36.679  1.00  0.00      D    H  
HETATM 1493  H2  HOH D 341      24.478  31.538  38.181  1.00  0.00      D    H  
HETATM 1494  O   HOH D 342      10.817  14.129  40.366  1.00  0.00      D    O  
HETATM 1495  H1  HOH D 342      10.825  13.197  40.004  1.00  0.00      D    H  
HETATM 1496  H2  HOH D 342      11.269  14.144  41.258  1.00  0.00      D    H  
HETATM 1497  O   HOH D 343      28.703   3.284   3.065  1.00  0.00      D    O  
HETATM 1498  H1  HOH D 343      29.625   2.908   2.968  1.00  0.00      D    H  
HETATM 1499  H2  HOH D 343      28.731   4.083   3.665  1.00  0.00      D    H  
HETATM 1500  O   HOH D 344      38.971   4.758 109.197  1.00  0.00      D    O  
HETATM 1501  H1  HOH D 344      39.445   5.615 108.995  1.00  0.00      D    H  
HETATM 1502  H2  HOH D 344      39.180   4.474 110.133  1.00  0.00      D    H  
HETATM 1503  O   HOH D 345      27.927   3.397  94.576  1.00  0.00      D    O  
HETATM 1504  H1  HOH D 345      26.950   3.246  94.723  1.00  0.00      D    H  
HETATM 1505  H2  HOH D 345      28.444   3.000  95.334  1.00  0.00      D    H  
HETATM 1506  O   HOH D 346      33.569  35.570  95.619  1.00  0.00      D    O  
HETATM 1507  H1  HOH D 346      33.393  35.721  96.591  1.00  0.00      D    H  
HETATM 1508  H2  HOH D 346      33.627  36.452  95.150  1.00  0.00      D    H  
HETATM 1509  O   HOH D 347       2.685  41.512   8.201  1.00  0.00      D    O  
HETATM 1510  H1  HOH D 347       2.359  40.653   7.805  1.00  0.00      D    H  
HETATM 1511  H2  HOH D 347       2.221  41.674   9.072  1.00  0.00      D    H  
HETATM 1512  O   HOH D 348      41.744   8.643  38.178  1.00  0.00      D    O  
HETATM 1513  H1  HOH D 348      42.707   8.668  37.909  1.00  0.00      D    H  
HETATM 1514  H2  HOH D 348      41.658   8.195  39.069  1.00  0.00      D    H  
HETATM 1515  O   HOH D 349      43.969   4.087 103.466  1.00  0.00      D    O  
HETATM 1516  H1  HOH D 349      43.310   4.402 102.783  1.00  0.00      D    H  
HETATM 1517  H2  HOH D 349      44.034   3.090 103.431  1.00  0.00      D    H  
HETATM 1518  O   HOH D 350       3.824  14.466  56.585  1.00  0.00      D    O  
HETATM 1519  H1  HOH D 350       3.092  15.038  56.217  1.00  0.00      D    H  
HETATM 1520  H2  HOH D 350       4.303  14.962  57.309  1.00  0.00      D    H  
HETATM 1521  O   HOH D 351      41.295   4.126  87.042  1.00  0.00      D    O  
HETATM 1522  H1  HOH D 351      40.521   4.535  87.527  1.00  0.00      D    H  
HETATM 1523  H2  HOH D 351      41.663   3.368  87.581  1.00  0.00      D    H  
HETATM 1524  O   HOH D 352      10.083   3.339  71.081  1.00  0.00      D    O  
HETATM 1525  H1  HOH D 352       9.301   3.616  70.523  1.00  0.00      D    H  
HETATM 1526  H2  HOH D 352       9.902   2.442  71.485  1.00  0.00      D    H  
HETATM 1527  O   HOH D 353      39.571  40.790  52.134  1.00  0.00      D    O  
HETATM 1528  H1  HOH D 353      40.125  40.107  52.611  1.00  0.00      D    H  
HETATM 1529  H2  HOH D 353      39.857  40.842  51.177  1.00  0.00      D    H  
HETATM 1530  O   HOH D 354      37.458  21.888   7.098  1.00  0.00      D    O  
HETATM 1531  H1  HOH D 354      37.264  21.721   8.064  1.00  0.00      D    H  
HETATM 1532  H2  HOH D 354      37.315  22.856   6.891  1.00  0.00      D    H  
HETATM 1533  O   HOH D 355      29.675   1.653  51.029  1.00  0.00      D    O  
HETATM 1534  H1  HOH D 355      30.213   1.563  51.867  1.00  0.00      D    H  
HETATM 1535  H2  HOH D 355      29.983   2.457  50.520  1.00  0.00      D    H  
HETATM 1536  O   HOH D 356      20.408  42.684  64.815  1.00  0.00      D    O  
HETATM 1537  H1  HOH D 356      21.194  42.132  65.095  1.00  0.00      D    H  
HETATM 1538  H2  HOH D 356      19.771  42.770  65.581  1.00  0.00      D    H  
HETATM 1539  O   HOH D 357      11.601   2.306  33.470  1.00  0.00      D    O  
HETATM 1540  H1  HOH D 357      11.557   2.678  32.542  1.00  0.00      D    H  
HETATM 1541  H2  HOH D 357      12.195   2.881  34.031  1.00  0.00      D    H  
HETATM 1542  O   HOH D 358      21.612   6.830   9.729  1.00  0.00      D    O  
HETATM 1543  H1  HOH D 358      21.816   7.508   9.024  1.00  0.00      D    H  
HETATM 1544  H2  HOH D 358      21.508   5.930   9.306  1.00  0.00      D    H  
HETATM 1545  O   HOH D 359      37.382  15.752  47.308  1.00  0.00      D    O  
HETATM 1546  H1  HOH D 359      37.908  14.908  47.418  1.00  0.00      D    H  
HETATM 1547  H2  HOH D 359      36.959  15.997  48.180  1.00  0.00      D    H  
HETATM 1548  O   HOH D 360      30.249   6.825 115.132  1.00  0.00      D    O  
HETATM 1549  H1  HOH D 360      30.262   6.921 116.127  1.00  0.00      D    H  
HETATM 1550  H2  HOH D 360      30.071   7.716 114.714  1.00  0.00      D    H  
HETATM 1551  O   HOH D 361      34.877  32.916  28.707  1.00  0.00      D    O  
HETATM 1552  H1  HOH D 361      35.506  32.139  28.752  1.00  0.00      D    H  
HETATM 1553  H2  HOH D 361      33.940  32.594  28.844  1.00  0.00      D    H  
HETATM 1554  O   HOH D 362       8.057  10.861  77.430  1.00  0.00      D    O  
HETATM 1555  H1  HOH D 362       8.439  11.531  76.794  1.00  0.00      D    H  
HETATM 1556  H2  HOH D 362       7.238  10.450  77.030  1.00  0.00      D    H  
HETATM 1557  O   HOH D 363      40.960  25.013  58.536  1.00  0.00      D    O  
HETATM 1558  H1  HOH D 363      41.770  25.530  58.812  1.00  0.00      D    H  
HETATM 1559  H2  HOH D 363      40.142  25.447  58.914  1.00  0.00      D    H  
HETATM 1560  O   HOH D 364      35.069  28.242  62.996  1.00  0.00      D    O  
HETATM 1561  H1  HOH D 364      34.241  28.420  62.464  1.00  0.00      D    H  
HETATM 1562  H2  HOH D 364      35.007  28.714  63.876  1.00  0.00      D    H  
HETATM 1563  O   HOH D 365       4.546  22.790 110.998  1.00  0.00      D    O  
HETATM 1564  H1  HOH D 365       4.112  22.177 111.658  1.00  0.00      D    H  
HETATM 1565  H2  HOH D 365       4.382  22.452 110.072  1.00  0.00      D    H  
HETATM 1566  O   HOH D 366      44.789  42.684  53.650  1.00  0.00      D    O  
HETATM 1567  H1  HOH D 366      45.617  42.195  53.923  1.00  0.00      D    H  
HETATM 1568  H2  HOH D 366      44.201  42.817  54.448  1.00  0.00      D    H  
HETATM 1569  O   HOH D 367      39.312  40.015  44.635  1.00  0.00      D    O  
HETATM 1570  H1  HOH D 367      39.249  39.291  45.323  1.00  0.00      D    H  
HETATM 1571  H2  HOH D 367      38.435  40.492  44.572  1.00  0.00      D    H  
HETATM 1572  O   HOH D 368      47.317   6.877  97.947  1.00  0.00      D    O  
HETATM 1573  H1  HOH D 368      47.323   7.868  97.818  1.00  0.00      D    H  
HETATM 1574  H2  HOH D 368      47.856   6.443  97.225  1.00  0.00      D    H  
HETATM 1575  O   HOH D 369       0.612  37.826  39.069  1.00  0.00      D    O  
HETATM 1576  H1  HOH D 369      -0.301  37.998  39.440  1.00  0.00      D    H  
HETATM 1577  H2  HOH D 369       0.533  37.515  38.122  1.00  0.00      D    H  
HETATM 1578  O   HOH D 370      42.624   6.529  72.963  1.00  0.00      D    O  
HETATM 1579  H1  HOH D 370      42.149   6.700  73.826  1.00  0.00      D    H  
HETATM 1580  H2  HOH D 370      43.223   7.302  72.754  1.00  0.00      D    H  
HETATM 1581  O   HOH D 371      43.389  14.874  87.487  1.00  0.00      D    O  
HETATM 1582  H1  HOH D 371      42.836  14.833  86.654  1.00  0.00      D    H  
HETATM 1583  H2  HOH D 371      43.160  14.099  88.077  1.00  0.00      D    H  
HETATM 1584  O   HOH D 372       0.407  22.419  87.475  1.00  0.00      D    O  
HETATM 1585  H1  HOH D 372       1.102  23.107  87.681  1.00  0.00      D    H  
HETATM 1586  H2  HOH D 372      -0.135  22.235  88.295  1.00  0.00      D    H  
HETATM 1587  O   HOH D 373       7.354  26.539 101.369  1.00  0.00      D    O  
HETATM 1588  H1  HOH D 373       7.505  27.338 100.787  1.00  0.00      D    H  
HETATM 1589  H2  HOH D 373       7.200  25.733 100.797  1.00  0.00      D    H  
HETATM 1590  O   HOH D 374       5.525   4.182  60.206  1.00  0.00      D    O  
HETATM 1591  H1  HOH D 374       5.541   5.003  59.636  1.00  0.00      D    H  
HETATM 1592  H2  HOH D 374       6.428   4.040  60.611  1.00  0.00      D    H  
HETATM 1593  O   HOH D 375      47.142  16.972  44.338  1.00  0.00      D    O  
HETATM 1594  H1  HOH D 375      47.713  17.776  44.503  1.00  0.00      D    H  
HETATM 1595  H2  HOH D 375      47.688  16.144  44.462  1.00  0.00      D    H  
HETATM 1596  O   HOH D 376      21.211  22.149  43.842  1.00  0.00      D    O  
HETATM 1597  H1  HOH D 376      21.528  22.141  42.893  1.00  0.00      D    H  
HETATM 1598  H2  HOH D 376      20.388  22.711  43.914  1.00  0.00      D    H  
HETATM 1599  O   HOH D 377      36.210  28.365 110.782  1.00  0.00      D    O  
HETATM 1600  H1  HOH D 377      35.588  29.086 111.087  1.00  0.00      D    H  
HETATM 1601  H2  HOH D 377      36.483  27.808 111.566  1.00  0.00      D    H  
HETATM 1602  O   HOH D 378      22.559  28.693  58.997  1.00  0.00      D    O  
HETATM 1603  H1  HOH D 378      21.605  28.981  58.908  1.00  0.00      D    H  
HETATM 1604  H2  HOH D 378      23.160  29.470  58.812  1.00  0.00      D    H  
HETATM 1605  O   HOH D 379      43.699  23.244  23.626  1.00  0.00      D    O  
HETATM 1606  H1  HOH D 379      43.563  23.737  24.486  1.00  0.00      D    H  
HETATM 1607  H2  HOH D 379      43.542  22.268  23.773  1.00  0.00      D    H  
HETATM 1608  O   HOH D 380       5.687   2.416  96.111  1.00  0.00      D    O  
HETATM 1609  H1  HOH D 380       6.268   3.013  96.664  1.00  0.00      D    H  
HETATM 1610  H2  HOH D 380       6.226   2.020  95.369  1.00  0.00      D    H  
HETATM 1611  O   HOH D 381      47.086  18.808  28.158  1.00  0.00      D    O  
HETATM 1612  H1  HOH D 381      47.470  19.726  28.062  1.00  0.00      D    H  
HETATM 1613  H2  HOH D 381      47.143  18.329  27.281  1.00  0.00      D    H  
HETATM 1614  O   HOH D 382      32.423  15.936  18.829  1.00  0.00      D    O  
HETATM 1615  H1  HOH D 382      32.941  15.343  19.445  1.00  0.00      D    H  
HETATM 1616  H2  HOH D 382      31.556  15.495  18.592  1.00  0.00      D    H  
HETATM 1617  O   HOH D 383       6.905  23.731  62.807  1.00  0.00      D    O  
HETATM 1618  H1  HOH D 383       6.731  22.781  63.068  1.00  0.00      D    H  
HETATM 1619  H2  HOH D 383       7.588  24.126  63.422  1.00  0.00      D    H  
HETATM 1620  O   HOH D 384      16.158  22.200  18.424  1.00  0.00      D    O  
HETATM 1621  H1  HOH D 384      15.232  21.824  18.393  1.00  0.00      D    H  
HETATM 1622  H2  HOH D 384      16.423  22.506  17.509  1.00  0.00      D    H  
HETATM 1623  O   HOH D 385      32.494  20.772  67.375  1.00  0.00      D    O  
HETATM 1624  H1  HOH D 385      32.798  20.645  66.430  1.00  0.00      D    H  
HETATM 1625  H2  HOH D 385      32.866  21.629  67.732  1.00  0.00      D    H  
HETATM 1626  O   HOH D 386      43.161   7.347  97.804  1.00  0.00      D    O  
HETATM 1627  H1  HOH D 386      42.194   7.600  97.837  1.00  0.00      D    H  
HETATM 1628  H2  HOH D 386      43.700   8.129  97.491  1.00  0.00      D    H  
HETATM 1629  O   HOH D 387       4.461  31.815  67.189  1.00  0.00      D    O  
HETATM 1630  H1  HOH D 387       5.431  31.684  66.984  1.00  0.00      D    H  
HETATM 1631  H2  HOH D 387       3.922  31.119  66.713  1.00  0.00      D    H  
HETATM 1632  O   HOH D 388      33.637  12.970  12.133  1.00  0.00      D    O  
HETATM 1633  H1  HOH D 388      33.529  13.800  12.682  1.00  0.00      D    H  
HETATM 1634  H2  HOH D 388      33.620  13.208  11.162  1.00  0.00      D    H  
HETATM 1635  O   HOH D 389      19.505  16.300 117.829  1.00  0.00      D    O  
HETATM 1636  H1  HOH D 389      20.219  15.625 117.644  1.00  0.00      D    H  
HETATM 1637  H2  HOH D 389      19.123  16.140 118.739  1.00  0.00      D    H  
HETATM 1638  O   HOH D 390      39.238  40.965  11.461  1.00  0.00      D    O  
HETATM 1639  H1  HOH D 390      39.906  41.181  10.750  1.00  0.00      D    H  
HETATM 1640  H2  HOH D 390      38.841  41.812  11.814  1.00  0.00      D    H  
HETATM 1641  O   HOH D 391      31.082  17.534  31.821  1.00  0.00      D    O  
HETATM 1642  H1  HOH D 391      32.005  17.838  32.058  1.00  0.00      D    H  
HETATM 1643  H2  HOH D 391      30.593  17.273  32.654  1.00  0.00      D    H  
HETATM 1644  O   HOH D 392      30.815  26.054  45.307  1.00  0.00      D    O  
HETATM 1645  H1  HOH D 392      30.317  26.601  45.980  1.00  0.00      D    H  
HETATM 1646  H2  HOH D 392      31.114  25.198  45.728  1.00  0.00      D    H  
HETATM 1647  O   HOH D 393      11.241  31.414  64.436  1.00  0.00      D    O  
HETATM 1648  H1  HOH D 393      11.400  31.771  65.356  1.00  0.00      D    H  
HETATM 1649  H2  HOH D 393      11.962  31.737  63.823  1.00  0.00      D    H  
HETATM 1650  O   HOH D 394      18.778  20.681  75.085  1.00  0.00      D    O  
HETATM 1651  H1  HOH D 394      18.159  21.178  75.694  1.00  0.00      D    H  
HETATM 1652  H2  HOH D 394      19.088  21.290  74.355  1.00  0.00      D    H  
HETATM 1653  O   HOH D 395      15.589  24.605  40.287  1.00  0.00      D    O  
HETATM 1654  H1  HOH D 395      15.473  23.661  40.597  1.00  0.00      D    H  
HETATM 1655  H2  HOH D 395      14.797  24.876  39.741  1.00  0.00      D    H  
HETATM 1656  O   HOH D 396      26.029  14.027  75.305  1.00  0.00      D    O  
HETATM 1657  H1  HOH D 396      26.522  14.658  74.707  1.00  0.00      D    H  
HETATM 1658  H2  HOH D 396      25.300  14.519  75.780  1.00  0.00      D    H  
HETATM 1659  O   HOH D 397      42.710  21.955  44.852  1.00  0.00      D    O  
HETATM 1660  H1  HOH D 397      43.663  22.057  45.137  1.00  0.00      D    H  
HETATM 1661  H2  HOH D 397      42.493  20.983  44.757  1.00  0.00      D    H  
HETATM 1662  O   HOH D 398      17.031  29.575  63.405  1.00  0.00      D    O  
HETATM 1663  H1  HOH D 398      17.659  29.910  64.107  1.00  0.00      D    H  
HETATM 1664  H2  HOH D 398      16.557  30.349  62.985  1.00  0.00      D    H  
HETATM 1665  O   HOH D 399      36.882   2.075  83.129  1.00  0.00      D    O  
HETATM 1666  H1  HOH D 399      35.901   1.918  83.234  1.00  0.00      D    H  
HETATM 1667  H2  HOH D 399      37.120   2.969  83.510  1.00  0.00      D    H  
HETATM 1668  O   HOH D 400      11.342  17.847  88.703  1.00  0.00      D    O  
HETATM 1669  H1  HOH D 400      10.615  18.409  89.098  1.00  0.00      D    H  
HETATM 1670  H2  HOH D 400      11.544  17.084  89.317  1.00  0.00      D    H  
HETATM 1671  O   HOH D 401      12.571   9.219  34.469  1.00  0.00      D    O  
HETATM 1672  H1  HOH D 401      13.198   9.906  34.101  1.00  0.00      D    H  
HETATM 1673  H2  HOH D 401      12.915   8.891  35.348  1.00  0.00      D    H  
HETATM 1674  O   HOH D 402      36.266  30.789  35.319  1.00  0.00      D    O  
HETATM 1675  H1  HOH D 402      36.316  31.575  35.935  1.00  0.00      D    H  
HETATM 1676  H2  HOH D 402      36.782  30.026  35.708  1.00  0.00      D    H  
HETATM 1677  O   HOH D 403      25.456   0.908  46.689  1.00  0.00      D    O  
HETATM 1678  H1  HOH D 403      26.294   1.165  47.171  1.00  0.00      D    H  
HETATM 1679  H2  HOH D 403      25.216  -0.036  46.919  1.00  0.00      D    H  
HETATM 1680  O   HOH D 404      13.589  25.065 105.911  1.00  0.00      D    O  
HETATM 1681  H1  HOH D 404      14.269  24.335 105.848  1.00  0.00      D    H  
HETATM 1682  H2  HOH D 404      13.231  25.267 104.999  1.00  0.00      D    H  
HETATM 1683  O   HOH D 405      14.490  18.481  94.155  1.00  0.00      D    O  
HETATM 1684  H1  HOH D 405      13.509  18.502  94.351  1.00  0.00      D    H  
HETATM 1685  H2  HOH D 405      14.674  19.004  93.323  1.00  0.00      D    H  
HETATM 1686  O   HOH D 406      22.997  28.699  25.700  1.00  0.00      D    O  
HETATM 1687  H1  HOH D 406      23.987  28.813  25.629  1.00  0.00      D    H  
HETATM 1688  H2  HOH D 406      22.712  27.911  25.154  1.00  0.00      D    H  
HETATM 1689  O   HOH D 407       5.756  16.156  85.455  1.00  0.00      D    O  
HETATM 1690  H1  HOH D 407       5.221  16.401  84.646  1.00  0.00      D    H  
HETATM 1691  H2  HOH D 407       6.540  15.600  85.180  1.00  0.00      D    H  
HETATM 1692  O   HOH D 408      10.355   5.480  75.438  1.00  0.00      D    O  
HETATM 1693  H1  HOH D 408      11.238   5.222  75.830  1.00  0.00      D    H  
HETATM 1694  H2  HOH D 408      10.497   5.879  74.532  1.00  0.00      D    H  
HETATM 1695  O   HOH D 409      34.421  24.720 116.769  1.00  0.00      D    O  
HETATM 1696  H1  HOH D 409      33.856  24.054 117.255  1.00  0.00      D    H  
HETATM 1697  H2  HOH D 409      34.942  25.261 117.429  1.00  0.00      D    H  
HETATM 1698  O   HOH D 410      35.771   9.491  54.359  1.00  0.00      D    O  
HETATM 1699  H1  HOH D 410      36.419  10.045  54.882  1.00  0.00      D    H  
HETATM 1700  H2  HOH D 410      36.211   9.163  53.523  1.00  0.00      D    H  
HETATM 1701  O   HOH D 411      41.632  19.975  78.056  1.00  0.00      D    O  
HETATM 1702  H1  HOH D 411      41.582  19.506  78.937  1.00  0.00      D    H  
HETATM 1703  H2  HOH D 411      42.589  20.155  77.827  1.00  0.00      D    H  
HETATM 1704  O   HOH D 412      37.559  35.490  42.212  1.00  0.00      D    O  
HETATM 1705  H1  HOH D 412      37.798  35.635  41.252  1.00  0.00      D    H  
HETATM 1706  H2  HOH D 412      37.850  34.575  42.493  1.00  0.00      D    H  
HETATM 1707  O   HOH D 413      33.538  21.743  84.586  1.00  0.00      D    O  
HETATM 1708  H1  HOH D 413      32.873  21.261  85.157  1.00  0.00      D    H  
HETATM 1709  H2  HOH D 413      33.070  22.448  84.053  1.00  0.00      D    H  
HETATM 1710  O   HOH D 414      45.193   3.531  19.061  1.00  0.00      D    O  
HETATM 1711  H1  HOH D 414      45.582   3.106  18.244  1.00  0.00      D    H  
HETATM 1712  H2  HOH D 414      44.492   2.932  19.447  1.00  0.00      D    H  
HETATM 1713  O   HOH D 415      42.309  32.600   9.296  1.00  0.00      D    O  
HETATM 1714  H1  HOH D 415      42.327  33.175   8.478  1.00  0.00      D    H  
HETATM 1715  H2  HOH D 415      43.062  32.857   9.901  1.00  0.00      D    H  
HETATM 1716  O   HOH D 416      48.755   7.346 105.349  1.00  0.00      D    O  
HETATM 1717  H1  HOH D 416      47.880   7.726 105.050  1.00  0.00      D    H  
HETATM 1718  H2  HOH D 416      48.616   6.796 106.173  1.00  0.00      D    H  
HETATM 1719  O   HOH D 417       4.168   0.838  51.765  1.00  0.00      D    O  
HETATM 1720  H1  HOH D 417       4.577   1.430  52.459  1.00  0.00      D    H  
HETATM 1721  H2  HOH D 417       4.326   1.229  50.859  1.00  0.00      D    H  
HETATM 1722  O   HOH D 418       1.187  11.217  82.047  1.00  0.00      D    O  
HETATM 1723  H1  HOH D 418       1.583  10.878  82.900  1.00  0.00      D    H  
HETATM 1724  H2  HOH D 418       0.865  12.155  82.179  1.00  0.00      D    H  
HETATM 1725  O   HOH D 419       4.723  37.698  81.682  1.00  0.00      D    O  
HETATM 1726  H1  HOH D 419       5.338  37.650  82.469  1.00  0.00      D    H  
HETATM 1727  H2  HOH D 419       3.834  37.313  81.929  1.00  0.00      D    H  
HETATM 1728  O   HOH D 420       3.147  31.898  29.423  1.00  0.00      D    O  
HETATM 1729  H1  HOH D 420       3.067  31.866  28.427  1.00  0.00      D    H  
HETATM 1730  H2  HOH D 420       3.842  31.243  29.722  1.00  0.00      D    H  
HETATM 1731  O   HOH D 421      36.590  14.939  61.001  1.00  0.00      D    O  
HETATM 1732  H1  HOH D 421      37.083  15.262  60.194  1.00  0.00      D    H  
HETATM 1733  H2  HOH D 421      36.693  13.948  61.081  1.00  0.00      D    H  
HETATM 1734  O   HOH D 422      45.701  40.179  68.152  1.00  0.00      D    O  
HETATM 1735  H1  HOH D 422      45.570  39.216  68.387  1.00  0.00      D    H  
HETATM 1736  H2  HOH D 422      45.570  40.303  67.168  1.00  0.00      D    H  
HETATM 1737  O   HOH D 423      48.619  22.668  79.994  1.00  0.00      D    O  
HETATM 1738  H1  HOH D 423      48.018  23.423  79.729  1.00  0.00      D    H  
HETATM 1739  H2  HOH D 423      48.170  22.116  80.696  1.00  0.00      D    H  
HETATM 1740  O   HOH D 424      40.141  12.192  14.674  1.00  0.00      D    O  
HETATM 1741  H1  HOH D 424      40.784  12.486  13.966  1.00  0.00      D    H  
HETATM 1742  H2  HOH D 424      39.852  12.985  15.210  1.00  0.00      D    H  
HETATM 1743  O   HOH D 425      31.620   8.804   6.564  1.00  0.00      D    O  
HETATM 1744  H1  HOH D 425      32.438   8.735   7.135  1.00  0.00      D    H  
HETATM 1745  H2  HOH D 425      31.438   9.766   6.359  1.00  0.00      D    H  
HETATM 1746  O   HOH D 426      40.480  18.036  43.561  1.00  0.00      D    O  
HETATM 1747  H1  HOH D 426      40.241  18.548  42.736  1.00  0.00      D    H  
HETATM 1748  H2  HOH D 426      40.140  17.099  43.482  1.00  0.00      D    H  
HETATM 1749  O   HOH D 427      32.053  21.601  31.612  1.00  0.00      D    O  
HETATM 1750  H1  HOH D 427      32.120  22.139  30.771  1.00  0.00      D    H  
HETATM 1751  H2  HOH D 427      31.110  21.618  31.944  1.00  0.00      D    H  
HETATM 1752  O   HOH D 428      18.705  21.409 116.791  1.00  0.00      D    O  
HETATM 1753  H1  HOH D 428      19.521  21.234 117.342  1.00  0.00      D    H  
HETATM 1754  H2  HOH D 428      18.035  20.683 116.946  1.00  0.00      D    H  
HETATM 1755  O   HOH D 429      47.017  40.336  38.012  1.00  0.00      D    O  
HETATM 1756  H1  HOH D 429      46.695  40.120  38.934  1.00  0.00      D    H  
HETATM 1757  H2  HOH D 429      46.424  39.892  37.340  1.00  0.00      D    H  
HETATM 1758  O   HOH D 430      45.435  13.516 110.362  1.00  0.00      D    O  
HETATM 1759  H1  HOH D 430      45.774  13.880 111.230  1.00  0.00      D    H  
HETATM 1760  H2  HOH D 430      44.526  13.890 110.176  1.00  0.00      D    H  
HETATM 1761  O   HOH D 431      13.740  26.439 108.173  1.00  0.00      D    O  
HETATM 1762  H1  HOH D 431      13.889  25.781 107.435  1.00  0.00      D    H  
HETATM 1763  H2  HOH D 431      13.765  25.964 109.053  1.00  0.00      D    H  
HETATM 1764  O   HOH D 432      14.782  28.091  43.174  1.00  0.00      D    O  
HETATM 1765  H1  HOH D 432      15.199  27.236  43.482  1.00  0.00      D    H  
HETATM 1766  H2  HOH D 432      13.820  28.110  43.448  1.00  0.00      D    H  
HETATM 1767  O   HOH D 433      25.289   0.860  78.381  1.00  0.00      D    O  
HETATM 1768  H1  HOH D 433      24.756   0.603  79.187  1.00  0.00      D    H  
HETATM 1769  H2  HOH D 433      25.129   1.824  78.169  1.00  0.00      D    H  
HETATM 1770  O   HOH D 434      20.162  29.986  75.591  1.00  0.00      D    O  
HETATM 1771  H1  HOH D 434      20.265  29.708  74.636  1.00  0.00      D    H  
HETATM 1772  H2  HOH D 434      20.771  30.756  75.782  1.00  0.00      D    H  
HETATM 1773  O   HOH D 435      36.640  35.918 106.927  1.00  0.00      D    O  
HETATM 1774  H1  HOH D 435      35.766  35.751 106.471  1.00  0.00      D    H  
HETATM 1775  H2  HOH D 435      36.635  36.833 107.331  1.00  0.00      D    H  
HETATM 1776  O   HOH D 436      14.501  13.317  43.309  1.00  0.00      D    O  
HETATM 1777  H1  HOH D 436      15.291  12.767  43.038  1.00  0.00      D    H  
HETATM 1778  H2  HOH D 436      13.666  12.778  43.201  1.00  0.00      D    H  
HETATM 1779  O   HOH D 437      46.869  26.819 117.888  1.00  0.00      D    O  
HETATM 1780  H1  HOH D 437      46.754  25.850 117.667  1.00  0.00      D    H  
HETATM 1781  H2  HOH D 437      47.056  26.917 118.865  1.00  0.00      D    H  
HETATM 1782  O   HOH D 438      44.887  27.158  49.840  1.00  0.00      D    O  
HETATM 1783  H1  HOH D 438      45.620  27.165  50.520  1.00  0.00      D    H  
HETATM 1784  H2  HOH D 438      44.005  27.059  50.302  1.00  0.00      D    H  
HETATM 1785  O   HOH D 439      17.087  28.923  69.677  1.00  0.00      D    O  
HETATM 1786  H1  HOH D 439      16.118  28.687  69.594  1.00  0.00      D    H  
HETATM 1787  H2  HOH D 439      17.644  28.169  69.330  1.00  0.00      D    H  
HETATM 1788  O   HOH D 440      47.507  34.484  46.396  1.00  0.00      D    O  
HETATM 1789  H1  HOH D 440      47.808  34.319  45.457  1.00  0.00      D    H  
HETATM 1790  H2  HOH D 440      48.159  34.072  47.032  1.00  0.00      D    H  
HETATM 1791  O   HOH D 441      22.730   3.580  99.007  1.00  0.00      D    O  
HETATM 1792  H1  HOH D 441      22.333   3.691  99.918  1.00  0.00      D    H  
HETATM 1793  H2  HOH D 441      23.727   3.544  99.080  1.00  0.00      D    H  
HETATM 1794  O   HOH D 442      10.586  33.025 111.025  1.00  0.00      D    O  
HETATM 1795  H1  HOH D 442      11.092  33.735 110.534  1.00  0.00      D    H  
HETATM 1796  H2  HOH D 442       9.613  33.102 110.812  1.00  0.00      D    H  
HETATM 1797  O   HOH D 443       4.652  20.530   6.736  1.00  0.00      D    O  
HETATM 1798  H1  HOH D 443       4.590  21.491   6.469  1.00  0.00      D    H  
HETATM 1799  H2  HOH D 443       4.102  19.974   6.112  1.00  0.00      D    H  
HETATM 1800  O   HOH D 444      20.227   3.234  93.638  1.00  0.00      D    O  
HETATM 1801  H1  HOH D 444      20.977   2.828  93.115  1.00  0.00      D    H  
HETATM 1802  H2  HOH D 444      19.421   3.322  93.051  1.00  0.00      D    H  
HETATM 1803  O   HOH D 445      36.760  24.758  71.327  1.00  0.00      D    O  
HETATM 1804  H1  HOH D 445      36.024  25.418  71.477  1.00  0.00      D    H  
HETATM 1805  H2  HOH D 445      37.091  24.421  72.208  1.00  0.00      D    H  
HETATM 1806  O   HOH D 446      19.386  40.589  80.250  1.00  0.00      D    O  
HETATM 1807  H1  HOH D 446      19.189  39.689  79.861  1.00  0.00      D    H  
HETATM 1808  H2  HOH D 446      18.528  41.068  80.433  1.00  0.00      D    H  
HETATM 1809  O   HOH D 447      42.038   2.630  40.728  1.00  0.00      D    O  
HETATM 1810  H1  HOH D 447      42.875   3.034  40.359  1.00  0.00      D    H  
HETATM 1811  H2  HOH D 447      41.555   3.308  41.281  1.00  0.00      D    H  
HETATM 1812  O   HOH D 448      47.699  12.430  18.005  1.00  0.00      D    O  
HETATM 1813  H1  HOH D 448      47.813  13.423  18.001  1.00  0.00      D    H  
HETATM 1814  H2  HOH D 448      47.131  12.163  18.784  1.00  0.00      D    H  
HETATM 1815  O   HOH D 449      33.609  34.098 115.356  1.00  0.00      D    O  
HETATM 1816  H1  HOH D 449      32.814  33.493 115.357  1.00  0.00      D    H  
HETATM 1817  H2  HOH D 449      34.420  33.583 115.634  1.00  0.00      D    H  
HETATM 1818  O   HOH D 450      10.196   6.241  22.015  1.00  0.00      D    O  
HETATM 1819  H1  HOH D 450       9.833   5.309  22.029  1.00  0.00      D    H  
HETATM 1820  H2  HOH D 450       9.489   6.869  21.689  1.00  0.00      D    H  
HETATM 1821  O   HOH D 451      29.734  12.922  99.646  1.00  0.00      D    O  
HETATM 1822  H1  HOH D 451      29.440  12.122 100.170  1.00  0.00      D    H  
HETATM 1823  H2  HOH D 451      30.723  13.038  99.742  1.00  0.00      D    H  
HETATM 1824  O   HOH D 452      38.174   4.196   8.789  1.00  0.00      D    O  
HETATM 1825  H1  HOH D 452      38.790   4.190   9.577  1.00  0.00      D    H  
HETATM 1826  H2  HOH D 452      38.690   4.429   7.965  1.00  0.00      D    H  
HETATM 1827  O   HOH D 453      27.697  29.451  29.493  1.00  0.00      D    O  
HETATM 1828  H1  HOH D 453      27.694  28.949  30.358  1.00  0.00      D    H  
HETATM 1829  H2  HOH D 453      27.454  28.831  28.747  1.00  0.00      D    H  
HETATM 1830  O   HOH D 454      24.475   4.625  63.435  1.00  0.00      D    O  
HETATM 1831  H1  HOH D 454      24.794   4.164  64.264  1.00  0.00      D    H  
HETATM 1832  H2  HOH D 454      23.724   4.103  63.032  1.00  0.00      D    H  
HETATM 1833  O   HOH D 455      47.470  14.190  86.893  1.00  0.00      D    O  
HETATM 1834  H1  HOH D 455      47.323  13.247  87.192  1.00  0.00      D    H  
HETATM 1835  H2  HOH D 455      48.356  14.511  87.228  1.00  0.00      D    H  
HETATM 1836  O   HOH D 456      20.168   4.327  31.008  1.00  0.00      D    O  
HETATM 1837  H1  HOH D 456      19.663   5.083  30.591  1.00  0.00      D    H  
HETATM 1838  H2  HOH D 456      20.553   4.625  31.881  1.00  0.00      D    H  
HETATM 1839  O   HOH D 457      36.303   3.802  45.771  1.00  0.00      D    O  
HETATM 1840  H1  HOH D 457      35.856   4.679  45.594  1.00  0.00      D    H  
HETATM 1841  H2  HOH D 457      36.216   3.573  46.741  1.00  0.00      D    H  
HETATM 1842  O   HOH D 458      38.871  11.390  95.763  1.00  0.00      D    O  
HETATM 1843  H1  HOH D 458      38.757  12.030  95.003  1.00  0.00      D    H  
HETATM 1844  H2  HOH D 458      38.048  10.829  95.852  1.00  0.00      D    H  
HETATM 1845  O   HOH D 459       5.397   6.922  70.271  1.00  0.00      D    O  
HETATM 1846  H1  HOH D 459       4.822   6.121  70.101  1.00  0.00      D    H  
HETATM 1847  H2  HOH D 459       6.238   6.637  70.730  1.00  0.00      D    H  
HETATM 1848  O   HOH D 460      26.054   5.198 111.980  1.00  0.00      D    O  
HETATM 1849  H1  HOH D 460      27.022   5.125 112.220  1.00  0.00      D    H  
HETATM 1850  H2  HOH D 460      25.968   5.541 111.045  1.00  0.00      D    H  
HETATM 1851  O   HOH D 461      13.365  33.939  85.414  1.00  0.00      D    O  
HETATM 1852  H1  HOH D 461      12.400  34.045  85.176  1.00  0.00      D    H  
HETATM 1853  H2  HOH D 461      13.548  34.405  86.280  1.00  0.00      D    H  
HETATM 1854  O   HOH D 462      10.274   3.689  25.550  1.00  0.00      D    O  
HETATM 1855  H1  HOH D 462       9.369   3.311  25.747  1.00  0.00      D    H  
HETATM 1856  H2  HOH D 462      10.274   4.670  25.742  1.00  0.00      D    H  
HETATM 1857  O   HOH D 463      17.002  22.063  95.123  1.00  0.00      D    O  
HETATM 1858  H1  HOH D 463      16.858  21.120  95.423  1.00  0.00      D    H  
HETATM 1859  H2  HOH D 463      16.957  22.107  94.125  1.00  0.00      D    H  
HETATM 1860  O   HOH D 464      26.686   6.141  47.254  1.00  0.00      D    O  
HETATM 1861  H1  HOH D 464      26.420   5.351  47.807  1.00  0.00      D    H  
HETATM 1862  H2  HOH D 464      27.544   6.518  47.603  1.00  0.00      D    H  
HETATM 1863  O   HOH D 465      40.483   1.979 107.751  1.00  0.00      D    O  
HETATM 1864  H1  HOH D 465      40.604   2.085 108.738  1.00  0.00      D    H  
HETATM 1865  H2  HOH D 465      41.126   2.575 107.271  1.00  0.00      D    H  
HETATM 1866  O   HOH D 466      44.885  30.739   2.850  1.00  0.00      D    O  
HETATM 1867  H1  HOH D 466      45.587  31.411   3.084  1.00  0.00      D    H  
HETATM 1868  H2  HOH D 466      43.982  31.163   2.914  1.00  0.00      D    H  
HETATM 1869  O   HOH D 467       8.528   3.623  22.068  1.00  0.00      D    O  
HETATM 1870  H1  HOH D 467       8.046   2.853  21.649  1.00  0.00      D    H  
HETATM 1871  H2  HOH D 467       7.863   4.277  22.428  1.00  0.00      D    H  
HETATM 1872  O   HOH D 468      45.587  31.540  29.391  1.00  0.00      D    O  
HETATM 1873  H1  HOH D 468      46.272  30.817  29.303  1.00  0.00      D    H  
HETATM 1874  H2  HOH D 468      45.493  32.018  28.517  1.00  0.00      D    H  
HETATM 1875  O   HOH D 469      34.387  18.192 109.701  1.00  0.00      D    O  
HETATM 1876  H1  HOH D 469      34.661  18.995 110.231  1.00  0.00      D    H  
HETATM 1877  H2  HOH D 469      35.202  17.709 109.381  1.00  0.00      D    H  
HETATM 1878  O   HOH D 470      20.048  36.805   2.985  1.00  0.00      D    O  
HETATM 1879  H1  HOH D 470      19.748  35.933   3.372  1.00  0.00      D    H  
HETATM 1880  H2  HOH D 470      19.348  37.501   3.149  1.00  0.00      D    H  
HETATM 1881  O   HOH D 471       3.898  30.336  34.200  1.00  0.00      D    O  
HETATM 1882  H1  HOH D 471       3.377  30.788  34.925  1.00  0.00      D    H  
HETATM 1883  H2  HOH D 471       4.614  30.953  33.871  1.00  0.00      D    H  
HETATM 1884  O   HOH D 472      11.840  28.058  17.447  1.00  0.00      D    O  
HETATM 1885  H1  HOH D 472      11.949  27.067  17.532  1.00  0.00      D    H  
HETATM 1886  H2  HOH D 472      10.888  28.271  17.227  1.00  0.00      D    H  
HETATM 1887  O   HOH D 473      16.407   9.095  37.737  1.00  0.00      D    O  
HETATM 1888  H1  HOH D 473      15.960   8.704  38.542  1.00  0.00      D    H  
HETATM 1889  H2  HOH D 473      17.396   9.123  37.886  1.00  0.00      D    H  
HETATM 1890  O   HOH D 474      26.336  19.688 107.226  1.00  0.00      D    O  
HETATM 1891  H1  HOH D 474      26.658  19.268 106.378  1.00  0.00      D    H  
HETATM 1892  H2  HOH D 474      25.957  18.982 107.825  1.00  0.00      D    H  
HETATM 1893  O   HOH D 475      38.966  32.927  25.624  1.00  0.00      D    O  
HETATM 1894  H1  HOH D 475      38.249  33.589  25.406  1.00  0.00      D    H  
HETATM 1895  H2  HOH D 475      39.712  33.014  24.964  1.00  0.00      D    H  
HETATM 1896  O   HOH D 476      27.104  12.356  56.734  1.00  0.00      D    O  
HETATM 1897  H1  HOH D 476      26.290  11.810  56.936  1.00  0.00      D    H  
HETATM 1898  H2  HOH D 476      27.341  12.910  57.532  1.00  0.00      D    H  
HETATM 1899  O   HOH D 477      18.905  39.091 117.216  1.00  0.00      D    O  
HETATM 1900  H1  HOH D 477      18.863  40.080 117.072  1.00  0.00      D    H  
HETATM 1901  H2  HOH D 477      18.983  38.900 118.194  1.00  0.00      D    H  
HETATM 1902  O   HOH D 478      19.585  19.473  15.102  1.00  0.00      D    O  
HETATM 1903  H1  HOH D 478      19.601  20.141  14.357  1.00  0.00      D    H  
HETATM 1904  H2  HOH D 478      19.051  19.837  15.865  1.00  0.00      D    H  
HETATM 1905  O   HOH D 479      32.734  27.656  25.274  1.00  0.00      D    O  
HETATM 1906  H1  HOH D 479      32.218  27.141  24.589  1.00  0.00      D    H  
HETATM 1907  H2  HOH D 479      33.655  27.275  25.353  1.00  0.00      D    H  
HETATM 1908  O   HOH D 480      38.542  23.720 107.697  1.00  0.00      D    O  
HETATM 1909  H1  HOH D 480      37.669  24.137 107.950  1.00  0.00      D    H  
HETATM 1910  H2  HOH D 480      38.374  22.883 107.177  1.00  0.00      D    H  
HETATM 1911  O   HOH D 481       1.695  13.024  22.173  1.00  0.00      D    O  
HETATM 1912  H1  HOH D 481       1.736  14.023  22.182  1.00  0.00      D    H  
HETATM 1913  H2  HOH D 481       2.035  12.685  21.296  1.00  0.00      D    H  
HETATM 1914  O   HOH D 482      16.945  24.455  73.222  1.00  0.00      D    O  
HETATM 1915  H1  HOH D 482      17.806  24.554  73.720  1.00  0.00      D    H  
HETATM 1916  H2  HOH D 482      16.276  23.990  73.802  1.00  0.00      D    H  
HETATM 1917  O   HOH D 483      10.923  10.692  69.303  1.00  0.00      D    O  
HETATM 1918  H1  HOH D 483      11.879  10.867  69.537  1.00  0.00      D    H  
HETATM 1919  H2  HOH D 483      10.343  11.387  69.727  1.00  0.00      D    H  
HETATM 1920  O   HOH D 484       3.804  33.485  32.981  1.00  0.00      D    O  
HETATM 1921  H1  HOH D 484       4.435  33.077  32.322  1.00  0.00      D    H  
HETATM 1922  H2  HOH D 484       2.871  33.190  32.777  1.00  0.00      D    H  
HETATM 1923  O   HOH D 485      32.457  21.586  26.024  1.00  0.00      D    O  
HETATM 1924  H1  HOH D 485      33.232  22.100  25.657  1.00  0.00      D    H  
HETATM 1925  H2  HOH D 485      32.753  21.061  26.823  1.00  0.00      D    H  
HETATM 1926  O   HOH D 486      32.854  38.594  73.364  1.00  0.00      D    O  
HETATM 1927  H1  HOH D 486      32.301  39.387  73.622  1.00  0.00      D    H  
HETATM 1928  H2  HOH D 486      33.363  38.270  74.162  1.00  0.00      D    H  
HETATM 1929  O   HOH D 487      45.561  11.842  89.954  1.00  0.00      D    O  
HETATM 1930  H1  HOH D 487      46.008  11.844  89.059  1.00  0.00      D    H  
HETATM 1931  H2  HOH D 487      45.880  12.625  90.488  1.00  0.00      D    H  
HETATM 1932  O   HOH D 488      44.585  16.283  78.159  1.00  0.00      D    O  
HETATM 1933  H1  HOH D 488      44.753  15.298  78.179  1.00  0.00      D    H  
HETATM 1934  H2  HOH D 488      43.621  16.453  77.953  1.00  0.00      D    H  
HETATM 1935  O   HOH D 489      29.890  10.688  47.571  1.00  0.00      D    O  
HETATM 1936  H1  HOH D 489      29.964  10.254  46.673  1.00  0.00      D    H  
HETATM 1937  H2  HOH D 489      30.746  10.563  48.073  1.00  0.00      D    H  
HETATM 1938  O   HOH D 490      19.112  33.051  37.177  1.00  0.00      D    O  
HETATM 1939  H1  HOH D 490      18.339  33.256  37.779  1.00  0.00      D    H  
HETATM 1940  H2  HOH D 490      19.047  32.104  36.863  1.00  0.00      D    H  
HETATM 1941  O   HOH D 491      17.597  30.895  46.062  1.00  0.00      D    O  
HETATM 1942  H1  HOH D 491      18.152  31.660  46.389  1.00  0.00      D    H  
HETATM 1943  H2  HOH D 491      17.976  30.036  46.405  1.00  0.00      D    H  
HETATM 1944  O   HOH D 492      32.486  36.326 108.235  1.00  0.00      D    O  
HETATM 1945  H1  HOH D 492      32.827  35.715 108.950  1.00  0.00      D    H  
HETATM 1946  H2  HOH D 492      32.917  36.093 107.363  1.00  0.00      D    H  
HETATM 1947  O   HOH D 493      16.471  31.761   7.601  1.00  0.00      D    O  
HETATM 1948  H1  HOH D 493      16.066  31.443   8.458  1.00  0.00      D    H  
HETATM 1949  H2  HOH D 493      17.141  32.478   7.795  1.00  0.00      D    H  
HETATM 1950  O   HOH D 494      13.519  38.359  58.843  1.00  0.00      D    O  
HETATM 1951  H1  HOH D 494      12.831  38.873  59.355  1.00  0.00      D    H  
HETATM 1952  H2  HOH D 494      13.064  37.703  58.240  1.00  0.00      D    H  
HETATM 1953  O   HOH D 495       7.751  12.893  97.553  1.00  0.00      D    O  
HETATM 1954  H1  HOH D 495       7.262  12.521  98.342  1.00  0.00      D    H  
HETATM 1955  H2  HOH D 495       8.021  12.146  96.945  1.00  0.00      D    H  
HETATM 1956  O   HOH D 496      22.804   7.836  63.558  1.00  0.00      D    O  
HETATM 1957  H1  HOH D 496      21.864   7.622  63.293  1.00  0.00      D    H  
HETATM 1958  H2  HOH D 496      23.333   6.990  63.620  1.00  0.00      D    H  
HETATM 1959  O   HOH D 497      43.408  22.830  68.046  1.00  0.00      D    O  
HETATM 1960  H1  HOH D 497      42.891  22.685  67.202  1.00  0.00      D    H  
HETATM 1961  H2  HOH D 497      43.991  22.036  68.221  1.00  0.00      D    H  
HETATM 1962  O   HOH D 498      40.262  31.928  11.639  1.00  0.00      D    O  
HETATM 1963  H1  HOH D 498      39.284  31.766  11.504  1.00  0.00      D    H  
HETATM 1964  H2  HOH D 498      40.666  32.254  10.785  1.00  0.00      D    H  
HETATM 1965  O   HOH D 499       1.861  16.292  55.529  1.00  0.00      D    O  
HETATM 1966  H1  HOH D 499       1.025  15.768  55.368  1.00  0.00      D    H  
HETATM 1967  H2  HOH D 499       2.106  16.793  54.698  1.00  0.00      D    H  
HETATM 1968  O   HOH D 500       1.963  35.917 117.987  1.00  0.00      D    O  
HETATM 1969  H1  HOH D 500       2.048  35.863 118.982  1.00  0.00      D    H  
HETATM 1970  H2  HOH D 500       2.336  35.086 117.575  1.00  0.00      D    H  
HETATM 1971  O   HOH D 501      37.439   2.332  80.637  1.00  0.00      D    O  
HETATM 1972  H1  HOH D 501      37.279   2.335  81.624  1.00  0.00      D    H  
HETATM 1973  H2  HOH D 501      36.594   2.578  80.161  1.00  0.00      D    H  
HETATM 1974  O   HOH D 502      48.362  41.164 107.659  1.00  0.00      D    O  
HETATM 1975  H1  HOH D 502      48.962  40.398 107.887  1.00  0.00      D    H  
HETATM 1976  H2  HOH D 502      48.256  41.220 106.666  1.00  0.00      D    H  
HETATM 1977  O   HOH D 503      28.875  26.278  73.576  1.00  0.00      D    O  
HETATM 1978  H1  HOH D 503      29.426  25.551  73.985  1.00  0.00      D    H  
HETATM 1979  H2  HOH D 503      29.471  26.913  73.085  1.00  0.00      D    H  
HETATM 1980  O   HOH D 504      31.015  17.720  29.057  1.00  0.00      D    O  
HETATM 1981  H1  HOH D 504      31.095  17.587  30.045  1.00  0.00      D    H  
HETATM 1982  H2  HOH D 504      31.924  17.861  28.665  1.00  0.00      D    H  
HETATM 1983  O   HOH D 505      14.068  31.736 118.054  1.00  0.00      D    O  
HETATM 1984  H1  HOH D 505      14.256  31.589 119.025  1.00  0.00      D    H  
HETATM 1985  H2  HOH D 505      14.759  31.265 117.506  1.00  0.00      D    H  
HETATM 1986  O   HOH D 506      47.789  10.776 114.421  1.00  0.00      D    O  
HETATM 1987  H1  HOH D 506      47.789   9.778 114.361  1.00  0.00      D    H  
HETATM 1988  H2  HOH D 506      46.947  11.083 114.864  1.00  0.00      D    H  
HETATM 1989  O   HOH D 507       5.985  12.827  86.888  1.00  0.00      D    O  
HETATM 1990  H1  HOH D 507       5.408  13.606  87.136  1.00  0.00      D    H  
HETATM 1991  H2  HOH D 507       6.917  13.145  86.715  1.00  0.00      D    H  
HETATM 1992  O   HOH D 508      43.173   6.356 105.020  1.00  0.00      D    O  
HETATM 1993  H1  HOH D 508      43.499   5.524 104.569  1.00  0.00      D    H  
HETATM 1994  H2  HOH D 508      43.853   6.661 105.687  1.00  0.00      D    H  
HETATM 1995  O   HOH D 509      41.146  31.787  48.348  1.00  0.00      D    O  
HETATM 1996  H1  HOH D 509      40.571  31.820  49.165  1.00  0.00      D    H  
HETATM 1997  H2  HOH D 509      41.530  30.869  48.248  1.00  0.00      D    H  
HETATM 1998  O   HOH D 510      24.428  29.995  86.923  1.00  0.00      D    O  
HETATM 1999  H1  HOH D 510      25.221  29.603  87.390  1.00  0.00      D    H  
HETATM 2000  H2  HOH D 510      24.665  30.897  86.564  1.00  0.00      D    H  
HETATM 2001  O   HOH D 511      18.952  19.243 113.902  1.00  0.00      D    O  
HETATM 2002  H1  HOH D 511      18.387  18.674 114.499  1.00  0.00      D    H  
HETATM 2003  H2  HOH D 511      19.867  18.846 113.831  1.00  0.00      D    H  
HETATM 2004  O   HOH D 512      16.261  11.418  17.412  1.00  0.00      D    O  
HETATM 2005  H1  HOH D 512      17.029  11.798  17.927  1.00  0.00      D    H  
HETATM 2006  H2  HOH D 512      16.485  11.408  16.437  1.00  0.00      D    H  
HETATM 2007  O   HOH D 513      32.251  11.010  64.515  1.00  0.00      D    O  
HETATM 2008  H1  HOH D 513      32.161  11.939  64.875  1.00  0.00      D    H  
HETATM 2009  H2  HOH D 513      31.349  10.666  64.252  1.00  0.00      D    H  
HETATM 2010  O   HOH D 514      29.139  22.921 118.055  1.00  0.00      D    O  
HETATM 2011  H1  HOH D 514      29.093  22.552 118.983  1.00  0.00      D    H  
HETATM 2012  H2  HOH D 514      29.462  23.867 118.088  1.00  0.00      D    H  
HETATM 2013  O   HOH D 515      30.493  38.656  78.698  1.00  0.00      D    O  
HETATM 2014  H1  HOH D 515      30.914  39.451  78.262  1.00  0.00      D    H  
HETATM 2015  H2  HOH D 515      29.790  38.278  78.095  1.00  0.00      D    H  
HETATM 2016  O   HOH D 516      10.497   6.770  38.129  1.00  0.00      D    O  
HETATM 2017  H1  HOH D 516      11.310   6.223  38.329  1.00  0.00      D    H  
HETATM 2018  H2  HOH D 516       9.807   6.194  37.691  1.00  0.00      D    H  
HETATM 2019  O   HOH D 517      32.949  20.048  61.418  1.00  0.00      D    O  
HETATM 2020  H1  HOH D 517      33.659  19.354  61.533  1.00  0.00      D    H  
HETATM 2021  H2  HOH D 517      33.281  20.925  61.764  1.00  0.00      D    H  
HETATM 2022  O   HOH D 518      28.283  30.035  21.283  1.00  0.00      D    O  
HETATM 2023  H1  HOH D 518      27.472  30.614  21.193  1.00  0.00      D    H  
HETATM 2024  H2  HOH D 518      28.689  30.168  22.187  1.00  0.00      D    H  
HETATM 2025  O   HOH D 519       6.582  20.821  66.669  1.00  0.00      D    O  
HETATM 2026  H1  HOH D 519       5.725  20.373  66.417  1.00  0.00      D    H  
HETATM 2027  H2  HOH D 519       6.747  20.698  67.648  1.00  0.00      D    H  
HETATM 2028  O   HOH D 520      22.530  13.720  41.780  1.00  0.00      D    O  
HETATM 2029  H1  HOH D 520      22.730  13.847  40.808  1.00  0.00      D    H  
HETATM 2030  H2  HOH D 520      21.686  13.192  41.879  1.00  0.00      D    H  
HETATM 2031  O   HOH D 521      23.937  12.434  60.375  1.00  0.00      D    O  
HETATM 2032  H1  HOH D 521      23.018  12.698  60.082  1.00  0.00      D    H  
HETATM 2033  H2  HOH D 521      24.597  13.110  60.050  1.00  0.00      D    H  
HETATM 2034  O   HOH D 522      17.490   7.210  46.997  1.00  0.00      D    O  
HETATM 2035  H1  HOH D 522      17.154   6.337  46.645  1.00  0.00      D    H  
HETATM 2036  H2  HOH D 522      18.255   7.524  46.435  1.00  0.00      D    H  
HETATM 2037  O   HOH D 523      42.380  36.441 110.557  1.00  0.00      D    O  
HETATM 2038  H1  HOH D 523      43.019  35.836 110.082  1.00  0.00      D    H  
HETATM 2039  H2  HOH D 523      42.374  36.221 111.532  1.00  0.00      D    H  
HETATM 2040  O   HOH D 524      16.020   7.900  52.784  1.00  0.00      D    O  
HETATM 2041  H1  HOH D 524      16.205   8.394  53.633  1.00  0.00      D    H  
HETATM 2042  H2  HOH D 524      16.130   8.519  52.007  1.00  0.00      D    H  
HETATM 2043  O   HOH D 525      10.711  37.116  80.407  1.00  0.00      D    O  
HETATM 2044  H1  HOH D 525      10.155  37.175  79.578  1.00  0.00      D    H  
HETATM 2045  H2  HOH D 525      11.227  37.965  80.523  1.00  0.00      D    H  
HETATM 2046  O   HOH D 526       3.786  26.132  26.280  1.00  0.00      D    O  
HETATM 2047  H1  HOH D 526       3.371  27.037  26.378  1.00  0.00      D    H  
HETATM 2048  H2  HOH D 526       3.669  25.618  27.129  1.00  0.00      D    H  
HETATM 2049  O   HOH D 527      24.774  37.573  57.492  1.00  0.00      D    O  
HETATM 2050  H1  HOH D 527      24.862  37.802  58.462  1.00  0.00      D    H  
HETATM 2051  H2  HOH D 527      23.910  37.093  57.340  1.00  0.00      D    H  
HETATM 2052  O   HOH D 528       9.282  18.925   6.056  1.00  0.00      D    O  
HETATM 2053  H1  HOH D 528       8.936  17.988   5.999  1.00  0.00      D    H  
HETATM 2054  H2  HOH D 528       9.308  19.213   7.014  1.00  0.00      D    H  
HETATM 2055  O   HOH D 529       6.097  26.682  63.958  1.00  0.00      D    O  
HETATM 2056  H1  HOH D 529       6.990  26.311  63.702  1.00  0.00      D    H  
HETATM 2057  H2  HOH D 529       5.808  26.285  64.829  1.00  0.00      D    H  
HETATM 2058  O   HOH D 530       1.459  15.889  42.555  1.00  0.00      D    O  
HETATM 2059  H1  HOH D 530       1.632  16.735  43.059  1.00  0.00      D    H  
HETATM 2060  H2  HOH D 530       1.390  16.092  41.578  1.00  0.00      D    H  
HETATM 2061  O   HOH D 531       6.133  25.276  37.316  1.00  0.00      D    O  
HETATM 2062  H1  HOH D 531       5.240  25.410  36.888  1.00  0.00      D    H  
HETATM 2063  H2  HOH D 531       6.772  25.968  36.979  1.00  0.00      D    H  
HETATM 2064  O   HOH D 532      37.684  17.105  33.331  1.00  0.00      D    O  
HETATM 2065  H1  HOH D 532      37.092  17.199  34.131  1.00  0.00      D    H  
HETATM 2066  H2  HOH D 532      38.281  16.311  33.449  1.00  0.00      D    H  
HETATM 2067  O   HOH D 533      30.242  12.677 107.497  1.00  0.00      D    O  
HETATM 2068  H1  HOH D 533      30.337  13.186 106.642  1.00  0.00      D    H  
HETATM 2069  H2  HOH D 533      29.281  12.666 107.774  1.00  0.00      D    H  
HETATM 2070  O   HOH D 534      14.918  33.073 109.447  1.00  0.00      D    O  
HETATM 2071  H1  HOH D 534      15.790  33.457 109.751  1.00  0.00      D    H  
HETATM 2072  H2  HOH D 534      14.747  32.213 109.928  1.00  0.00      D    H  
HETATM 2073  O   HOH D 535      11.923  20.464  54.029  1.00  0.00      D    O  
HETATM 2074  H1  HOH D 535      12.178  21.379  53.716  1.00  0.00      D    H  
HETATM 2075  H2  HOH D 535      10.977  20.474  54.353  1.00  0.00      D    H  
HETATM 2076  O   HOH D 536      22.986  14.112  88.557  1.00  0.00      D    O  
HETATM 2077  H1  HOH D 536      22.979  14.258  89.546  1.00  0.00      D    H  
HETATM 2078  H2  HOH D 536      23.801  13.593  88.302  1.00  0.00      D    H  
HETATM 2079  O   HOH D 537      44.372  23.954 118.304  1.00  0.00      D    O  
HETATM 2080  H1  HOH D 537      45.363  23.889 118.187  1.00  0.00      D    H  
HETATM 2081  H2  HOH D 537      44.159  24.082 119.273  1.00  0.00      D    H  
HETATM 2082  O   HOH D 538      31.639  36.410  80.423  1.00  0.00      D    O  
HETATM 2083  H1  HOH D 538      32.303  36.626  81.138  1.00  0.00      D    H  
HETATM 2084  H2  HOH D 538      31.648  37.132  79.731  1.00  0.00      D    H  
HETATM 2085  O   HOH D 539      14.691  11.646  19.649  1.00  0.00      D    O  
HETATM 2086  H1  HOH D 539      13.837  12.127  19.452  1.00  0.00      D    H  
HETATM 2087  H2  HOH D 539      15.217  11.542  18.805  1.00  0.00      D    H  
HETATM 2088  O   HOH D 540      29.903  21.420 112.668  1.00  0.00      D    O  
HETATM 2089  H1  HOH D 540      30.210  21.733 113.567  1.00  0.00      D    H  
HETATM 2090  H2  HOH D 540      29.602  22.205 112.126  1.00  0.00      D    H  
HETATM 2091  O   HOH D 541      19.497   3.944  37.927  1.00  0.00      D    O  
HETATM 2092  H1  HOH D 541      18.796   3.232  37.944  1.00  0.00      D    H  
HETATM 2093  H2  HOH D 541      19.884   4.010  37.007  1.00  0.00      D    H  
HETATM 2094  O   HOH D 542      14.182  13.537  32.559  1.00  0.00      D    O  
HETATM 2095  H1  HOH D 542      13.346  13.991  32.866  1.00  0.00      D    H  
HETATM 2096  H2  HOH D 542      14.102  13.315  31.587  1.00  0.00      D    H  
HETATM 2097  O   HOH D 543      26.193  36.027  53.600  1.00  0.00      D    O  
HETATM 2098  H1  HOH D 543      27.098  35.628  53.454  1.00  0.00      D    H  
HETATM 2099  H2  HOH D 543      26.240  36.697  54.341  1.00  0.00      D    H  
HETATM 2100  O   HOH D 544      43.832   1.491  62.805  1.00  0.00      D    O  
HETATM 2101  H1  HOH D 544      44.381   0.905  63.401  1.00  0.00      D    H  
HETATM 2102  H2  HOH D 544      44.332   2.336  62.617  1.00  0.00      D    H  
HETATM 2103  O   HOH D 545      33.602  20.724 105.475  1.00  0.00      D    O  
HETATM 2104  H1  HOH D 545      33.368  20.377 104.567  1.00  0.00      D    H  
HETATM 2105  H2  HOH D 545      32.827  20.590 106.093  1.00  0.00      D    H  
HETATM 2106  O   HOH D 546      16.034  36.560  81.192  1.00  0.00      D    O  
HETATM 2107  H1  HOH D 546      15.147  36.152  81.408  1.00  0.00      D    H  
HETATM 2108  H2  HOH D 546      16.709  35.835  81.051  1.00  0.00      D    H  
HETATM 2109  O   HOH D 547      41.174   3.748   6.831  1.00  0.00      D    O  
HETATM 2110  H1  HOH D 547      40.374   3.350   6.382  1.00  0.00      D    H  
HETATM 2111  H2  HOH D 547      41.987   3.576   6.276  1.00  0.00      D    H  
HETATM 2112  O   HOH D 548      25.243  31.209 106.032  1.00  0.00      D    O  
HETATM 2113  H1  HOH D 548      25.204  31.171 107.030  1.00  0.00      D    H  
HETATM 2114  H2  HOH D 548      24.809  32.052 105.713  1.00  0.00      D    H  
HETATM 2115  O   HOH D 549      43.400  40.221  70.767  1.00  0.00      D    O  
HETATM 2116  H1  HOH D 549      43.953  40.623  71.496  1.00  0.00      D    H  
HETATM 2117  H2  HOH D 549      43.828  40.407  69.882  1.00  0.00      D    H  
HETATM 2118  O   HOH D 550      45.723  32.092   5.704  1.00  0.00      D    O  
HETATM 2119  H1  HOH D 550      46.217  32.280   6.554  1.00  0.00      D    H  
HETATM 2120  H2  HOH D 550      44.894  31.572   5.909  1.00  0.00      D    H  
HETATM 2121  O   HOH D 551      25.862  31.999  33.158  1.00  0.00      D    O  
HETATM 2122  H1  HOH D 551      25.526  32.889  33.468  1.00  0.00      D    H  
HETATM 2123  H2  HOH D 551      26.855  31.961  33.270  1.00  0.00      D    H  
HETATM 2124  O   HOH D 552      40.408  24.010  10.332  1.00  0.00      D    O  
HETATM 2125  H1  HOH D 552      40.299  24.319   9.387  1.00  0.00      D    H  
HETATM 2126  H2  HOH D 552      40.707  24.776  10.901  1.00  0.00      D    H  
HETATM 2127  O   HOH D 553      33.756  29.566 114.358  1.00  0.00      D    O  
HETATM 2128  H1  HOH D 553      34.370  30.008 115.012  1.00  0.00      D    H  
HETATM 2129  H2  HOH D 553      33.711  28.587 114.552  1.00  0.00      D    H  
HETATM 2130  O   HOH D 554      32.333  20.192  40.893  1.00  0.00      D    O  
HETATM 2131  H1  HOH D 554      33.290  20.481  40.910  1.00  0.00      D    H  
HETATM 2132  H2  HOH D 554      31.909  20.393  41.776  1.00  0.00      D    H  
HETATM 2133  O   HOH D 555      16.760  40.996  99.831  1.00  0.00      D    O  
HETATM 2134  H1  HOH D 555      16.773  41.362 100.761  1.00  0.00      D    H  
HETATM 2135  H2  HOH D 555      15.958  40.410  99.715  1.00  0.00      D    H  
HETATM 2136  O   HOH D 556      35.824  10.788  27.350  1.00  0.00      D    O  
HETATM 2137  H1  HOH D 556      34.981  10.316  27.609  1.00  0.00      D    H  
HETATM 2138  H2  HOH D 556      35.612  11.730  27.088  1.00  0.00      D    H  
HETATM 2139  O   HOH D 557      12.703  17.047  32.132  1.00  0.00      D    O  
HETATM 2140  H1  HOH D 557      13.412  17.731  32.309  1.00  0.00      D    H  
HETATM 2141  H2  HOH D 557      12.369  17.148  31.195  1.00  0.00      D    H  
HETATM 2142  O   HOH D 558      31.481  20.611 117.646  1.00  0.00      D    O  
HETATM 2143  H1  HOH D 558      31.287  20.412 118.606  1.00  0.00      D    H  
HETATM 2144  H2  HOH D 558      31.936  21.498 117.573  1.00  0.00      D    H  
HETATM 2145  O   HOH D 559      20.545  25.167  59.373  1.00  0.00      D    O  
HETATM 2146  H1  HOH D 559      20.182  26.057  59.650  1.00  0.00      D    H  
HETATM 2147  H2  HOH D 559      19.878  24.702  58.791  1.00  0.00      D    H  
HETATM 2148  O   HOH D 560      41.199   0.816  42.882  1.00  0.00      D    O  
HETATM 2149  H1  HOH D 560      41.340   1.604  42.283  1.00  0.00      D    H  
HETATM 2150  H2  HOH D 560      41.498  -0.016  42.416  1.00  0.00      D    H  
HETATM 2151  O   HOH D 561      37.749  39.104  67.592  1.00  0.00      D    O  
HETATM 2152  H1  HOH D 561      37.894  38.602  66.739  1.00  0.00      D    H  
HETATM 2153  H2  HOH D 561      36.860  39.560  67.563  1.00  0.00      D    H  
HETATM 2154  O   HOH D 562      43.236  11.264   7.370  1.00  0.00      D    O  
HETATM 2155  H1  HOH D 562      43.394  10.525   8.025  1.00  0.00      D    H  
HETATM 2156  H2  HOH D 562      43.785  11.105   6.550  1.00  0.00      D    H  
HETATM 2157  O   HOH D 563      10.566  21.601  13.501  1.00  0.00      D    O  
HETATM 2158  H1  HOH D 563      10.362  22.561  13.695  1.00  0.00      D    H  
HETATM 2159  H2  HOH D 563      10.825  21.138  14.349  1.00  0.00      D    H  
HETATM 2160  O   HOH D 564      21.239  37.408  68.642  1.00  0.00      D    O  
HETATM 2161  H1  HOH D 564      21.921  36.710  68.862  1.00  0.00      D    H  
HETATM 2162  H2  HOH D 564      20.391  36.965  68.352  1.00  0.00      D    H  
HETATM 2163  O   HOH D 565      34.918  31.298  95.473  1.00  0.00      D    O  
HETATM 2164  H1  HOH D 565      35.433  32.018  95.007  1.00  0.00      D    H  
HETATM 2165  H2  HOH D 565      34.994  31.421  96.462  1.00  0.00      D    H  
HETATM 2166  O   HOH D 566       6.457  20.731  76.018  1.00  0.00      D    O  
HETATM 2167  H1  HOH D 566       5.645  20.686  75.436  1.00  0.00      D    H  
HETATM 2168  H2  HOH D 566       6.426  21.564  76.570  1.00  0.00      D    H  
HETATM 2169  O   HOH D 567      35.245  26.026  76.790  1.00  0.00      D    O  
HETATM 2170  H1  HOH D 567      36.012  26.234  77.397  1.00  0.00      D    H  
HETATM 2171  H2  HOH D 567      34.479  26.633  77.001  1.00  0.00      D    H  
HETATM 2172  O   HOH D 568      30.916  15.288  22.679  1.00  0.00      D    O  
HETATM 2173  H1  HOH D 568      30.638  15.753  21.838  1.00  0.00      D    H  
HETATM 2174  H2  HOH D 568      30.210  15.412  23.376  1.00  0.00      D    H  
HETATM 2175  O   HOH D 569      22.659  20.066  76.945  1.00  0.00      D    O  
HETATM 2176  H1  HOH D 569      23.621  20.159  77.203  1.00  0.00      D    H  
HETATM 2177  H2  HOH D 569      22.159  20.887  77.222  1.00  0.00      D    H  
HETATM 2178  O   HOH D 570      23.500  40.876  80.792  1.00  0.00      D    O  
HETATM 2179  H1  HOH D 570      24.442  41.204  80.729  1.00  0.00      D    H  
HETATM 2180  H2  HOH D 570      23.227  40.828  81.753  1.00  0.00      D    H  
HETATM 2181  O   HOH D 571       1.656   1.805  42.119  1.00  0.00      D    O  
HETATM 2182  H1  HOH D 571       2.511   1.404  41.792  1.00  0.00      D    H  
HETATM 2183  H2  HOH D 571       0.886   1.386  41.637  1.00  0.00      D    H  
HETATM 2184  O   HOH D 572      14.343  30.352  12.279  1.00  0.00      D    O  
HETATM 2185  H1  HOH D 572      14.343  31.324  12.511  1.00  0.00      D    H  
HETATM 2186  H2  HOH D 572      14.947  29.859  12.905  1.00  0.00      D    H  
HETATM 2187  O   HOH D 573      36.039   8.099  73.615  1.00  0.00      D    O  
HETATM 2188  H1  HOH D 573      36.992   8.284  73.377  1.00  0.00      D    H  
HETATM 2189  H2  HOH D 573      35.667   8.871  74.130  1.00  0.00      D    H  
HETATM 2190  O   HOH D 574      21.383  14.604  48.983  1.00  0.00      D    O  
HETATM 2191  H1  HOH D 574      21.093  15.540  48.787  1.00  0.00      D    H  
HETATM 2192  H2  HOH D 574      22.268  14.619  49.447  1.00  0.00      D    H  
HETATM 2193  O   HOH D 575      48.207  26.405  94.127  1.00  0.00      D    O  
HETATM 2194  H1  HOH D 575      48.885  25.671  94.087  1.00  0.00      D    H  
HETATM 2195  H2  HOH D 575      47.462  26.138  94.738  1.00  0.00      D    H  
HETATM 2196  O   HOH D 576      32.486  32.141  80.588  1.00  0.00      D    O  
HETATM 2197  H1  HOH D 576      33.223  32.800  80.440  1.00  0.00      D    H  
HETATM 2198  H2  HOH D 576      32.707  31.564  81.374  1.00  0.00      D    H  
HETATM 2199  O   HOH D 577      42.096   3.500 106.443  1.00  0.00      D    O  
HETATM 2200  H1  HOH D 577      42.959   3.926 106.713  1.00  0.00      D    H  
HETATM 2201  H2  HOH D 577      41.679   4.032 105.705  1.00  0.00      D    H  
HETATM 2202  O   HOH D 578       0.099  26.144  34.336  1.00  0.00      D    O  
HETATM 2203  H1  HOH D 578       0.745  26.096  35.098  1.00  0.00      D    H  
HETATM 2204  H2  HOH D 578      -0.276  25.234  34.160  1.00  0.00      D    H  
HETATM 2205  O   HOH D 579      11.013  29.944  98.637  1.00  0.00      D    O  
HETATM 2206  H1  HOH D 579      10.249  30.132  99.254  1.00  0.00      D    H  
HETATM 2207  H2  HOH D 579      10.777  30.246  97.713  1.00  0.00      D    H  
HETATM 2208  O   HOH D 580      19.142   1.181   3.194  1.00  0.00      D    O  
HETATM 2209  H1  HOH D 580      18.194   1.342   3.468  1.00  0.00      D    H  
HETATM 2210  H2  HOH D 580      19.757   1.559   3.886  1.00  0.00      D    H  
HETATM 2211  O   HOH D 581      42.236  36.349  66.052  1.00  0.00      D    O  
HETATM 2212  H1  HOH D 581      41.507  35.750  65.723  1.00  0.00      D    H  
HETATM 2213  H2  HOH D 581      42.275  36.311  67.050  1.00  0.00      D    H  
HETATM 2214  O   HOH D 582      22.401   1.455  58.730  1.00  0.00      D    O  
HETATM 2215  H1  HOH D 582      22.695   1.098  57.843  1.00  0.00      D    H  
HETATM 2216  H2  HOH D 582      22.889   0.976  59.460  1.00  0.00      D    H  
HETATM 2217  O   HOH D 583      15.065  40.023  94.456  1.00  0.00      D    O  
HETATM 2218  H1  HOH D 583      14.117  40.148  94.165  1.00  0.00      D    H  
HETATM 2219  H2  HOH D 583      15.100  39.934  95.451  1.00  0.00      D    H  
HETATM 2220  O   HOH D 584      41.805  19.410 103.503  1.00  0.00      D    O  
HETATM 2221  H1  HOH D 584      41.838  19.367 104.502  1.00  0.00      D    H  
HETATM 2222  H2  HOH D 584      42.730  19.315 103.135  1.00  0.00      D    H  
HETATM 2223  O   HOH D 585      23.084   3.020  66.642  1.00  0.00      D    O  
HETATM 2224  H1  HOH D 585      22.758   3.965  66.602  1.00  0.00      D    H  
HETATM 2225  H2  HOH D 585      24.042   2.986  66.358  1.00  0.00      D    H  
HETATM 2226  O   HOH D 586      19.579  29.813  15.514  1.00  0.00      D    O  
HETATM 2227  H1  HOH D 586      19.464  29.053  16.154  1.00  0.00      D    H  
HETATM 2228  H2  HOH D 586      19.364  29.504  14.588  1.00  0.00      D    H  
HETATM 2229  O   HOH D 587      34.850  33.385  19.174  1.00  0.00      D    O  
HETATM 2230  H1  HOH D 587      35.420  33.086  18.409  1.00  0.00      D    H  
HETATM 2231  H2  HOH D 587      35.374  33.325  20.023  1.00  0.00      D    H  
HETATM 2232  O   HOH D 588      24.588  31.027  16.421  1.00  0.00      D    O  
HETATM 2233  H1  HOH D 588      24.825  30.542  17.263  1.00  0.00      D    H  
HETATM 2234  H2  HOH D 588      24.996  30.555  15.639  1.00  0.00      D    H  
HETATM 2235  O   HOH D 589      39.435  32.996  58.524  1.00  0.00      D    O  
HETATM 2236  H1  HOH D 589      39.034  32.512  57.747  1.00  0.00      D    H  
HETATM 2237  H2  HOH D 589      39.176  32.536  59.373  1.00  0.00      D    H  
HETATM 2238  O   HOH D 590      37.092  22.762  43.586  1.00  0.00      D    O  
HETATM 2239  H1  HOH D 590      37.731  23.531  43.596  1.00  0.00      D    H  
HETATM 2240  H2  HOH D 590      37.036  22.387  42.660  1.00  0.00      D    H  
HETATM 2241  O   HOH D 591      11.923  29.116  11.528  1.00  0.00      D    O  
HETATM 2242  H1  HOH D 591      12.749  29.539  11.902  1.00  0.00      D    H  
HETATM 2243  H2  HOH D 591      11.704  29.535  10.647  1.00  0.00      D    H  
HETATM 2244  O   HOH D 592      20.731  13.590  70.577  1.00  0.00      D    O  
HETATM 2245  H1  HOH D 592      20.153  13.027  71.168  1.00  0.00      D    H  
HETATM 2246  H2  HOH D 592      20.545  14.557  70.752  1.00  0.00      D    H  
HETATM 2247  O   HOH D 593      47.161  30.252  77.489  1.00  0.00      D    O  
HETATM 2248  H1  HOH D 593      47.226  29.643  76.698  1.00  0.00      D    H  
HETATM 2249  H2  HOH D 593      47.263  31.200  77.189  1.00  0.00      D    H  
HETATM 2250  O   HOH D 594      27.743  19.052  59.647  1.00  0.00      D    O  
HETATM 2251  H1  HOH D 594      26.874  18.586  59.482  1.00  0.00      D    H  
HETATM 2252  H2  HOH D 594      28.024  18.908  60.596  1.00  0.00      D    H  
HETATM 2253  O   HOH D 595      32.372   2.473  33.011  1.00  0.00      D    O  
HETATM 2254  H1  HOH D 595      31.519   2.988  33.103  1.00  0.00      D    H  
HETATM 2255  H2  HOH D 595      32.396   1.743  33.694  1.00  0.00      D    H  
HETATM 2256  O   HOH D 596       2.169  41.563  67.368  1.00  0.00      D    O  
HETATM 2257  H1  HOH D 596       2.917  41.313  67.983  1.00  0.00      D    H  
HETATM 2258  H2  HOH D 596       1.618  40.753  67.167  1.00  0.00      D    H  
HETATM 2259  O   HOH D 597      17.896  34.615  81.078  1.00  0.00      D    O  
HETATM 2260  H1  HOH D 597      18.401  35.345  81.538  1.00  0.00      D    H  
HETATM 2261  H2  HOH D 597      18.141  33.734  81.483  1.00  0.00      D    H  
HETATM 2262  O   HOH D 598      30.402  13.210  20.201  1.00  0.00      D    O  
HETATM 2263  H1  HOH D 598      30.770  12.352  19.843  1.00  0.00      D    H  
HETATM 2264  H2  HOH D 598      31.023  13.577  20.893  1.00  0.00      D    H  
HETATM 2265  O   HOH D 599      21.368  42.589  79.883  1.00  0.00      D    O  
HETATM 2266  H1  HOH D 599      20.663  41.880  79.891  1.00  0.00      D    H  
HETATM 2267  H2  HOH D 599      21.842  42.597  80.764  1.00  0.00      D    H  
HETATM 2268  O   HOH D 600      10.971  31.640  13.072  1.00  0.00      D    O  
HETATM 2269  H1  HOH D 600      10.827  31.498  12.092  1.00  0.00      D    H  
HETATM 2270  H2  HOH D 600      11.058  30.754  13.528  1.00  0.00      D    H  
HETATM 2271  O   HOH D 601      43.306  37.955  52.104  1.00  0.00      D    O  
HETATM 2272  H1  HOH D 601      43.174  36.968  52.014  1.00  0.00      D    H  
HETATM 2273  H2  HOH D 601      43.832  38.293  51.323  1.00  0.00      D    H  
HETATM 2274  O   HOH D 602       4.697  28.636  45.658  1.00  0.00      D    O  
HETATM 2275  H1  HOH D 602       5.143  28.111  44.932  1.00  0.00      D    H  
HETATM 2276  H2  HOH D 602       4.883  29.610  45.528  1.00  0.00      D    H  
HETATM 2277  O   HOH D 603      32.576  18.484  73.271  1.00  0.00      D    O  
HETATM 2278  H1  HOH D 603      33.451  18.092  72.987  1.00  0.00      D    H  
HETATM 2279  H2  HOH D 603      32.548  18.549  74.268  1.00  0.00      D    H  
HETATM 2280  O   HOH D 604      15.858   4.886  17.437  1.00  0.00      D    O  
HETATM 2281  H1  HOH D 604      16.045   4.952  18.417  1.00  0.00      D    H  
HETATM 2282  H2  HOH D 604      15.195   5.589  17.177  1.00  0.00      D    H  
HETATM 2283  O   HOH D 605      24.596   0.237 103.137  1.00  0.00      D    O  
HETATM 2284  H1  HOH D 605      24.105  -0.316 102.465  1.00  0.00      D    H  
HETATM 2285  H2  HOH D 605      25.415   0.626 102.715  1.00  0.00      D    H  
HETATM 2286  O   HOH D 606       0.562   9.609  86.599  1.00  0.00      D    O  
HETATM 2287  H1  HOH D 606       0.918  10.540  86.514  1.00  0.00      D    H  
HETATM 2288  H2  HOH D 606       0.057   9.522  87.457  1.00  0.00      D    H  
HETATM 2289  O   HOH D 607      28.909  42.701 108.704  1.00  0.00      D    O  
HETATM 2290  H1  HOH D 607      29.789  42.402 109.072  1.00  0.00      D    H  
HETATM 2291  H2  HOH D 607      28.446  41.925 108.275  1.00  0.00      D    H  
HETATM 2292  O   HOH D 608      18.097  10.876 101.513  1.00  0.00      D    O  
HETATM 2293  H1  HOH D 608      19.015  11.207 101.293  1.00  0.00      D    H  
HETATM 2294  H2  HOH D 608      17.416  11.489 101.113  1.00  0.00      D    H  
HETATM 2295  O   HOH D 609      26.333  21.368  53.021  1.00  0.00      D    O  
HETATM 2296  H1  HOH D 609      26.302  22.169  53.619  1.00  0.00      D    H  
HETATM 2297  H2  HOH D 609      25.412  21.165  52.687  1.00  0.00      D    H  
HETATM 2298  O   HOH D 610       4.177  28.278  13.424  1.00  0.00      D    O  
HETATM 2299  H1  HOH D 610       3.186  28.186  13.320  1.00  0.00      D    H  
HETATM 2300  H2  HOH D 610       4.514  28.983  12.800  1.00  0.00      D    H  
HETATM 2301  O   HOH D 611      16.765  24.073 115.210  1.00  0.00      D    O  
HETATM 2302  H1  HOH D 611      16.614  23.098 115.047  1.00  0.00      D    H  
HETATM 2303  H2  HOH D 611      17.000  24.523 114.349  1.00  0.00      D    H  
HETATM 2304  O   HOH D 612      14.550  30.771  20.871  1.00  0.00      D    O  
HETATM 2305  H1  HOH D 612      13.646  31.182  20.750  1.00  0.00      D    H  
HETATM 2306  H2  HOH D 612      14.743  30.674  21.847  1.00  0.00      D    H  
HETATM 2307  O   HOH D 613      19.983  18.445  69.680  1.00  0.00      D    O  
HETATM 2308  H1  HOH D 613      20.162  19.405  69.894  1.00  0.00      D    H  
HETATM 2309  H2  HOH D 613      20.188  18.274  68.717  1.00  0.00      D    H  
HETATM 2310  O   HOH D 614      43.953   8.306  77.424  1.00  0.00      D    O  
HETATM 2311  H1  HOH D 614      44.856   8.316  76.996  1.00  0.00      D    H  
HETATM 2312  H2  HOH D 614      43.523   9.203  77.317  1.00  0.00      D    H  
HETATM 2313  O   HOH D 615      22.319  11.451   7.831  1.00  0.00      D    O  
HETATM 2314  H1  HOH D 615      22.220  12.159   7.132  1.00  0.00      D    H  
HETATM 2315  H2  HOH D 615      22.101  11.835   8.728  1.00  0.00      D    H  
HETATM 2316  O   HOH D 616       8.069  10.101  52.600  1.00  0.00      D    O  
HETATM 2317  H1  HOH D 616       7.753   9.172  52.790  1.00  0.00      D    H  
HETATM 2318  H2  HOH D 616       7.783  10.709  53.341  1.00  0.00      D    H  
HETATM 2319  O   HOH D 617      19.045  29.478  83.322  1.00  0.00      D    O  
HETATM 2320  H1  HOH D 617      19.159  28.754  82.642  1.00  0.00      D    H  
HETATM 2321  H2  HOH D 617      18.793  29.073  84.201  1.00  0.00      D    H  
HETATM 2322  O   HOH D 618      20.549  18.981 100.847  1.00  0.00      D    O  
HETATM 2323  H1  HOH D 618      20.796  18.131 100.382  1.00  0.00      D    H  
HETATM 2324  H2  HOH D 618      19.699  19.339 100.461  1.00  0.00      D    H  
HETATM 2325  O   HOH D 619      29.118   7.261 108.152  1.00  0.00      D    O  
HETATM 2326  H1  HOH D 619      29.188   8.256 108.081  1.00  0.00      D    H  
HETATM 2327  H2  HOH D 619      29.500   6.841 107.329  1.00  0.00      D    H  
HETATM 2328  O   HOH D 620      35.764  40.814  67.584  1.00  0.00      D    O  
HETATM 2329  H1  HOH D 620      36.210  41.636  67.937  1.00  0.00      D    H  
HETATM 2330  H2  HOH D 620      35.015  41.076  66.975  1.00  0.00      D    H  
HETATM 2331  O   HOH D 621      13.792   1.342  59.046  1.00  0.00      D    O  
HETATM 2332  H1  HOH D 621      13.496   2.293  58.962  1.00  0.00      D    H  
HETATM 2333  H2  HOH D 621      13.638   1.025  59.982  1.00  0.00      D    H  
HETATM 2334  O   HOH D 622       6.664  16.132  31.803  1.00  0.00      D    O  
HETATM 2335  H1  HOH D 622       6.596  16.982  32.325  1.00  0.00      D    H  
HETATM 2336  H2  HOH D 622       7.318  16.250  31.056  1.00  0.00      D    H  
HETATM 2337  O   HOH D 623      17.417   6.271  73.896  1.00  0.00      D    O  
HETATM 2338  H1  HOH D 623      17.435   5.904  74.826  1.00  0.00      D    H  
HETATM 2339  H2  HOH D 623      18.344   6.517  73.616  1.00  0.00      D    H  
HETATM 2340  O   HOH D 624      12.625  10.644  15.875  1.00  0.00      D    O  
HETATM 2341  H1  HOH D 624      11.755  11.036  15.576  1.00  0.00      D    H  
HETATM 2342  H2  HOH D 624      13.333  11.350  15.856  1.00  0.00      D    H  
HETATM 2343  O   HOH D 625      18.736   1.206  58.257  1.00  0.00      D    O  
HETATM 2344  H1  HOH D 625      19.077   1.172  59.196  1.00  0.00      D    H  
HETATM 2345  H2  HOH D 625      18.197   2.039  58.127  1.00  0.00      D    H  
HETATM 2346  O   HOH D 626      45.216  31.085  74.637  1.00  0.00      D    O  
HETATM 2347  H1  HOH D 626      45.509  31.947  75.051  1.00  0.00      D    H  
HETATM 2348  H2  HOH D 626      44.379  30.768  75.082  1.00  0.00      D    H  
HETATM 2349  O   HOH D 627       1.859  27.464  64.302  1.00  0.00      D    O  
HETATM 2350  H1  HOH D 627       1.666  26.733  64.956  1.00  0.00      D    H  
HETATM 2351  H2  HOH D 627       2.639  27.205  63.732  1.00  0.00      D    H  
HETATM 2352  O   HOH D 628      17.328  28.951  80.347  1.00  0.00      D    O  
HETATM 2353  H1  HOH D 628      17.248  29.916  80.095  1.00  0.00      D    H  
HETATM 2354  H2  HOH D 628      18.266  28.758  80.634  1.00  0.00      D    H  
HETATM 2355  O   HOH D 629       2.491  41.967  35.152  1.00  0.00      D    O  
HETATM 2356  H1  HOH D 629       2.726  41.890  34.183  1.00  0.00      D    H  
HETATM 2357  H2  HOH D 629       3.113  42.612  35.595  1.00  0.00      D    H  
HETATM 2358  O   HOH D 630      31.617  39.378 102.279  1.00  0.00      D    O  
HETATM 2359  H1  HOH D 630      30.806  39.190 101.724  1.00  0.00      D    H  
HETATM 2360  H2  HOH D 630      31.408  39.206 103.242  1.00  0.00      D    H  
HETATM 2361  O   HOH D 631      32.297   6.144  26.954  1.00  0.00      D    O  
HETATM 2362  H1  HOH D 631      31.813   6.881  26.483  1.00  0.00      D    H  
HETATM 2363  H2  HOH D 631      32.093   6.182  27.932  1.00  0.00      D    H  
HETATM 2364  O   HOH D 632      31.239  15.183  85.313  1.00  0.00      D    O  
HETATM 2365  H1  HOH D 632      31.947  15.797  85.662  1.00  0.00      D    H  
HETATM 2366  H2  HOH D 632      30.936  14.573  86.045  1.00  0.00      D    H  
HETATM 2367  O   HOH D 633      15.760   3.431  32.312  1.00  0.00      D    O  
HETATM 2368  H1  HOH D 633      14.902   3.790  32.679  1.00  0.00      D    H  
HETATM 2369  H2  HOH D 633      15.770   3.542  31.318  1.00  0.00      D    H  
HETATM 2370  O   HOH D 634      14.487   8.613  57.231  1.00  0.00      D    O  
HETATM 2371  H1  HOH D 634      14.934   8.938  58.064  1.00  0.00      D    H  
HETATM 2372  H2  HOH D 634      13.536   8.922  57.221  1.00  0.00      D    H  
HETATM 2373  O   HOH D 635       4.665  17.467  41.799  1.00  0.00      D    O  
HETATM 2374  H1  HOH D 635       4.497  16.532  42.112  1.00  0.00      D    H  
HETATM 2375  H2  HOH D 635       3.970  17.724  41.128  1.00  0.00      D    H  
HETATM 2376  O   HOH D 636      28.586  33.501  55.309  1.00  0.00      D    O  
HETATM 2377  H1  HOH D 636      27.619  33.256  55.367  1.00  0.00      D    H  
HETATM 2378  H2  HOH D 636      28.786  34.232  55.962  1.00  0.00      D    H  
HETATM 2379  O   HOH D 637      16.483  24.279  32.726  1.00  0.00      D    O  
HETATM 2380  H1  HOH D 637      15.674  23.815  33.086  1.00  0.00      D    H  
HETATM 2381  H2  HOH D 637      16.462  25.243  32.992  1.00  0.00      D    H  
HETATM 2382  O   HOH D 638       6.852   9.084 117.993  1.00  0.00      D    O  
HETATM 2383  H1  HOH D 638       7.836   8.956 118.122  1.00  0.00      D    H  
HETATM 2384  H2  HOH D 638       6.413   9.213 118.882  1.00  0.00      D    H  
HETATM 2385  O   HOH D 639      25.941  14.522  80.646  1.00  0.00      D    O  
HETATM 2386  H1  HOH D 639      25.129  14.728  81.192  1.00  0.00      D    H  
HETATM 2387  H2  HOH D 639      26.190  15.324  80.103  1.00  0.00      D    H  
HETATM 2388  O   HOH D 640      26.377   1.339 101.093  1.00  0.00      D    O  
HETATM 2389  H1  HOH D 640      27.305   0.995 101.237  1.00  0.00      D    H  
HETATM 2390  H2  HOH D 640      25.909   0.765 100.421  1.00  0.00      D    H  
HETATM 2391  O   HOH D 641      35.309  33.691  57.785  1.00  0.00      D    O  
HETATM 2392  H1  HOH D 641      35.937  33.703  57.006  1.00  0.00      D    H  
HETATM 2393  H2  HOH D 641      35.179  32.750  58.095  1.00  0.00      D    H  
HETATM 2394  O   HOH D 642       4.828  38.734   5.992  1.00  0.00      D    O  
HETATM 2395  H1  HOH D 642       3.878  38.451   6.119  1.00  0.00      D    H  
HETATM 2396  H2  HOH D 642       4.940  39.125   5.078  1.00  0.00      D    H  
HETATM 2397  O   HOH D 643       4.651  36.757  98.476  1.00  0.00      D    O  
HETATM 2398  H1  HOH D 643       4.602  37.733  98.689  1.00  0.00      D    H  
HETATM 2399  H2  HOH D 643       4.118  36.569  97.651  1.00  0.00      D    H  
HETATM 2400  O   HOH D 644      42.656   9.926  58.224  1.00  0.00      D    O  
HETATM 2401  H1  HOH D 644      41.805   9.682  58.687  1.00  0.00      D    H  
HETATM 2402  H2  HOH D 644      42.739   9.399  57.378  1.00  0.00      D    H  
HETATM 2403  O   HOH D 645      48.141  34.172  37.890  1.00  0.00      D    O  
HETATM 2404  H1  HOH D 645      48.228  33.625  38.722  1.00  0.00      D    H  
HETATM 2405  H2  HOH D 645      48.976  34.088  37.346  1.00  0.00      D    H  
HETATM 2406  O   HOH D 646      11.961  12.176  59.012  1.00  0.00      D    O  
HETATM 2407  H1  HOH D 646      11.529  12.839  58.400  1.00  0.00      D    H  
HETATM 2408  H2  HOH D 646      12.543  12.657  59.667  1.00  0.00      D    H  
HETATM 2409  O   HOH D 647       7.013  21.314  86.055  1.00  0.00      D    O  
HETATM 2410  H1  HOH D 647       6.709  20.432  86.416  1.00  0.00      D    H  
HETATM 2411  H2  HOH D 647       6.232  21.802  85.666  1.00  0.00      D    H  
HETATM 2412  O   HOH D 648      24.086   8.126 118.066  1.00  0.00      D    O  
HETATM 2413  H1  HOH D 648      24.209   7.861 119.023  1.00  0.00      D    H  
HETATM 2414  H2  HOH D 648      24.229   9.111 117.973  1.00  0.00      D    H  
HETATM 2415  O   HOH D 649      23.822  15.845  57.964  1.00  0.00      D    O  
HETATM 2416  H1  HOH D 649      23.316  16.093  57.137  1.00  0.00      D    H  
HETATM 2417  H2  HOH D 649      24.420  16.602  58.227  1.00  0.00      D    H  
HETATM 2418  O   HOH D 650      18.769  24.858  70.635  1.00  0.00      D    O  
HETATM 2419  H1  HOH D 650      18.760  23.917  70.299  1.00  0.00      D    H  
HETATM 2420  H2  HOH D 650      19.669  25.067  71.017  1.00  0.00      D    H  
HETATM 2421  O   HOH D 651      11.766  15.733  38.331  1.00  0.00      D    O  
HETATM 2422  H1  HOH D 651      12.115  16.513  38.851  1.00  0.00      D    H  
HETATM 2423  H2  HOH D 651      11.354  15.072  38.958  1.00  0.00      D    H  
HETATM 2424  O   HOH D 652      20.262   1.832  88.757  1.00  0.00      D    O  
HETATM 2425  H1  HOH D 652      20.182   2.708  89.233  1.00  0.00      D    H  
HETATM 2426  H2  HOH D 652      21.213   1.524  88.784  1.00  0.00      D    H  
HETATM 2427  O   HOH D 653      11.115  38.490   3.077  1.00  0.00      D    O  
HETATM 2428  H1  HOH D 653      10.553  39.054   3.682  1.00  0.00      D    H  
HETATM 2429  H2  HOH D 653      11.994  38.942   2.922  1.00  0.00      D    H  
HETATM 2430  O   HOH D 654       1.202  10.232  65.800  1.00  0.00      D    O  
HETATM 2431  H1  HOH D 654       0.458   9.619  66.067  1.00  0.00      D    H  
HETATM 2432  H2  HOH D 654       0.820  11.091  65.459  1.00  0.00      D    H  
HETATM 2433  O   HOH D 655      37.614  39.040  41.656  1.00  0.00      D    O  
HETATM 2434  H1  HOH D 655      38.358  38.654  42.202  1.00  0.00      D    H  
HETATM 2435  H2  HOH D 655      36.744  38.894  42.127  1.00  0.00      D    H  
HETATM 2436  O   HOH D 656       7.008  10.014  56.858  1.00  0.00      D    O  
HETATM 2437  H1  HOH D 656       6.746   9.111  56.519  1.00  0.00      D    H  
HETATM 2438  H2  HOH D 656       6.997  10.670  56.103  1.00  0.00      D    H  
HETATM 2439  O   HOH D 657      32.310   8.641 105.854  1.00  0.00      D    O  
HETATM 2440  H1  HOH D 657      31.857   9.531 105.796  1.00  0.00      D    H  
HETATM 2441  H2  HOH D 657      32.403   8.377 106.814  1.00  0.00      D    H  
HETATM 2442  O   HOH D 658      11.313  35.368  16.028  1.00  0.00      D    O  
HETATM 2443  H1  HOH D 658      11.900  34.614  16.322  1.00  0.00      D    H  
HETATM 2444  H2  HOH D 658      10.874  35.131  15.161  1.00  0.00      D    H  
HETATM 2445  O   HOH D 659      29.092  18.941  38.008  1.00  0.00      D    O  
HETATM 2446  H1  HOH D 659      28.304  18.560  37.524  1.00  0.00      D    H  
HETATM 2447  H2  HOH D 659      29.224  19.893  37.733  1.00  0.00      D    H  
HETATM 2448  O   HOH D 660      39.195   8.835  70.749  1.00  0.00      D    O  
HETATM 2449  H1  HOH D 660      38.686   8.734  71.604  1.00  0.00      D    H  
HETATM 2450  H2  HOH D 660      39.334   9.806  70.556  1.00  0.00      D    H  
HETATM 2451  O   HOH D 661      23.803  11.724  94.397  1.00  0.00      D    O  
HETATM 2452  H1  HOH D 661      23.293  11.948  93.567  1.00  0.00      D    H  
HETATM 2453  H2  HOH D 661      23.849  12.529  94.988  1.00  0.00      D    H  
HETATM 2454  O   HOH D 662      29.384  16.029  42.212  1.00  0.00      D    O  
HETATM 2455  H1  HOH D 662      28.745  15.664  41.535  1.00  0.00      D    H  
HETATM 2456  H2  HOH D 662      30.322  15.857  41.912  1.00  0.00      D    H  
HETATM 2457  O   HOH D 663      14.191  31.882  48.523  1.00  0.00      D    O  
HETATM 2458  H1  HOH D 663      14.308  32.312  47.627  1.00  0.00      D    H  
HETATM 2459  H2  HOH D 663      14.712  31.029  48.553  1.00  0.00      D    H  
HETATM 2460  O   HOH D 664      39.511   9.455  30.194  1.00  0.00      D    O  
HETATM 2461  H1  HOH D 664      38.966   8.682  29.871  1.00  0.00      D    H  
HETATM 2462  H2  HOH D 664      40.220   9.667  29.521  1.00  0.00      D    H  
HETATM 2463  O   HOH D 665       9.418  21.460  53.971  1.00  0.00      D    O  
HETATM 2464  H1  HOH D 665       9.636  22.364  53.605  1.00  0.00      D    H  
HETATM 2465  H2  HOH D 665       9.321  21.517  54.965  1.00  0.00      D    H  
HETATM 2466  O   HOH D 666      21.289  16.782  99.721  1.00  0.00      D    O  
HETATM 2467  H1  HOH D 666      21.673  16.850  98.800  1.00  0.00      D    H  
HETATM 2468  H2  HOH D 666      20.887  15.876  99.848  1.00  0.00      D    H  
HETATM 2469  O   HOH D 667       3.170  33.726  60.093  1.00  0.00      D    O  
HETATM 2470  H1  HOH D 667       2.730  32.865  60.348  1.00  0.00      D    H  
HETATM 2471  H2  HOH D 667       3.413  33.702  59.123  1.00  0.00      D    H  
HETATM 2472  O   HOH D 668      15.868  10.559  65.777  1.00  0.00      D    O  
HETATM 2473  H1  HOH D 668      15.240   9.798  65.617  1.00  0.00      D    H  
HETATM 2474  H2  HOH D 668      15.548  11.365  65.277  1.00  0.00      D    H  
HETATM 2475  O   HOH D 669       5.338  12.684  49.068  1.00  0.00      D    O  
HETATM 2476  H1  HOH D 669       4.644  11.979  48.920  1.00  0.00      D    H  
HETATM 2477  H2  HOH D 669       6.128  12.502  48.482  1.00  0.00      D    H  
HETATM 2478  O   HOH D 670       4.232  40.806  69.153  1.00  0.00      D    O  
HETATM 2479  H1  HOH D 670       4.852  41.285  69.775  1.00  0.00      D    H  
HETATM 2480  H2  HOH D 670       3.573  40.273  69.684  1.00  0.00      D    H  
HETATM 2481  O   HOH D 671      48.210   0.238  74.217  1.00  0.00      D    O  
HETATM 2482  H1  HOH D 671      48.570  -0.091  75.091  1.00  0.00      D    H  
HETATM 2483  H2  HOH D 671      47.249  -0.025  74.133  1.00  0.00      D    H  
HETATM 2484  O   HOH D 672      38.938   5.439  40.682  1.00  0.00      D    O  
HETATM 2485  H1  HOH D 672      37.969   5.263  40.858  1.00  0.00      D    H  
HETATM 2486  H2  HOH D 672      39.482   5.097  41.448  1.00  0.00      D    H  
HETATM 2487  O   HOH D 673      45.029  18.173  99.382  1.00  0.00      D    O  
HETATM 2488  H1  HOH D 673      44.690  17.798  98.519  1.00  0.00      D    H  
HETATM 2489  H2  HOH D 673      44.584  17.706 100.146  1.00  0.00      D    H  
HETATM 2490  O   HOH D 674       1.122  25.013 112.301  1.00  0.00      D    O  
HETATM 2491  H1  HOH D 674       0.619  25.571 112.962  1.00  0.00      D    H  
HETATM 2492  H2  HOH D 674       2.048  25.375 112.197  1.00  0.00      D    H  
HETATM 2493  O   HOH D 675      13.572  21.337  67.029  1.00  0.00      D    O  
HETATM 2494  H1  HOH D 675      13.790  20.860  66.178  1.00  0.00      D    H  
HETATM 2495  H2  HOH D 675      12.657  21.734  66.964  1.00  0.00      D    H  
HETATM 2496  O   HOH D 676      46.110  17.351   3.046  1.00  0.00      D    O  
HETATM 2497  H1  HOH D 676      46.574  17.049   3.878  1.00  0.00      D    H  
HETATM 2498  H2  HOH D 676      45.941  18.336   3.097  1.00  0.00      D    H  
HETATM 2499  O   HOH D 677      24.865   1.408  10.977  1.00  0.00      D    O  
HETATM 2500  H1  HOH D 677      24.295   1.756  10.233  1.00  0.00      D    H  
HETATM 2501  H2  HOH D 677      25.680   1.981  11.069  1.00  0.00      D    H  
HETATM 2502  O   HOH D 678      23.332  29.723 109.370  1.00  0.00      D    O  
HETATM 2503  H1  HOH D 678      23.922  30.378 108.898  1.00  0.00      D    H  
HETATM 2504  H2  HOH D 678      23.417  29.851 110.358  1.00  0.00      D    H  
HETATM 2505  O   HOH D 679      32.238   8.794  78.551  1.00  0.00      D    O  
HETATM 2506  H1  HOH D 679      32.293   9.362  79.372  1.00  0.00      D    H  
HETATM 2507  H2  HOH D 679      31.280   8.661  78.300  1.00  0.00      D    H  
HETATM 2508  O   HOH D 680      14.114  19.912  49.189  1.00  0.00      D    O  
HETATM 2509  H1  HOH D 680      15.008  20.006  49.628  1.00  0.00      D    H  
HETATM 2510  H2  HOH D 680      13.393  20.086  49.860  1.00  0.00      D    H  
HETATM 2511  O   HOH D 681      19.131   2.725  33.917  1.00  0.00      D    O  
HETATM 2512  H1  HOH D 681      18.382   3.348  33.690  1.00  0.00      D    H  
HETATM 2513  H2  HOH D 681      19.888   3.245  34.313  1.00  0.00      D    H  
HETATM 2514  O   HOH D 682       4.648  11.486  74.620  1.00  0.00      D    O  
HETATM 2515  H1  HOH D 682       4.986  11.777  73.725  1.00  0.00      D    H  
HETATM 2516  H2  HOH D 682       4.469  12.290  75.187  1.00  0.00      D    H  
HETATM 2517  O   HOH D 683       5.979  33.868  44.927  1.00  0.00      D    O  
HETATM 2518  H1  HOH D 683       5.824  34.579  44.241  1.00  0.00      D    H  
HETATM 2519  H2  HOH D 683       5.620  34.173  45.810  1.00  0.00      D    H  
HETATM 2520  O   HOH D 684      46.841  32.567   3.324  1.00  0.00      D    O  
HETATM 2521  H1  HOH D 684      47.669  33.085   3.112  1.00  0.00      D    H  
HETATM 2522  H2  HOH D 684      46.619  32.677   4.293  1.00  0.00      D    H  
HETATM 2523  O   HOH D 685      39.508   4.398  33.145  1.00  0.00      D    O  
HETATM 2524  H1  HOH D 685      40.081   4.848  32.460  1.00  0.00      D    H  
HETATM 2525  H2  HOH D 685      39.801   4.677  34.060  1.00  0.00      D    H  
HETATM 2526  O   HOH D 686       1.120  35.284  72.495  1.00  0.00      D    O  
HETATM 2527  H1  HOH D 686       1.003  36.276  72.467  1.00  0.00      D    H  
HETATM 2528  H2  HOH D 686       0.264  34.840  72.230  1.00  0.00      D    H  
HETATM 2529  O   HOH D 687       6.850  24.009 111.500  1.00  0.00      D    O  
HETATM 2530  H1  HOH D 687       7.309  23.148 111.724  1.00  0.00      D    H  
HETATM 2531  H2  HOH D 687       5.904  23.823 111.237  1.00  0.00      D    H  
HETATM 2532  O   HOH D 688      20.004  23.678  21.512  1.00  0.00      D    O  
HETATM 2533  H1  HOH D 688      20.907  23.277  21.665  1.00  0.00      D    H  
HETATM 2534  H2  HOH D 688      19.995  24.619  21.849  1.00  0.00      D    H  
HETATM 2535  O   HOH D 689       3.828  20.436  61.138  1.00  0.00      D    O  
HETATM 2536  H1  HOH D 689       4.671  19.942  61.346  1.00  0.00      D    H  
HETATM 2537  H2  HOH D 689       3.719  21.194  61.782  1.00  0.00      D    H  
HETATM 2538  O   HOH D 690      30.724  21.168  43.160  1.00  0.00      D    O  
HETATM 2539  H1  HOH D 690      31.047  20.280  43.485  1.00  0.00      D    H  
HETATM 2540  H2  HOH D 690      29.771  21.090  42.868  1.00  0.00      D    H  
HETATM 2541  O   HOH D 691      -0.338  40.788 105.034  1.00  0.00      D    O  
HETATM 2542  H1  HOH D 691      -0.096  41.604 104.509  1.00  0.00      D    H  
HETATM 2543  H2  HOH D 691       0.448  40.170 105.070  1.00  0.00      D    H  
HETATM 2544  O   HOH D 692      12.982  23.554  62.374  1.00  0.00      D    O  
HETATM 2545  H1  HOH D 692      13.061  24.166  63.161  1.00  0.00      D    H  
HETATM 2546  H2  HOH D 692      12.017  23.438  62.138  1.00  0.00      D    H  
HETATM 2547  O   HOH D 693      15.618   8.328  23.289  1.00  0.00      D    O  
HETATM 2548  H1  HOH D 693      15.866   8.872  22.488  1.00  0.00      D    H  
HETATM 2549  H2  HOH D 693      15.009   7.584  23.012  1.00  0.00      D    H  
HETATM 2550  O   HOH D 694      41.261  23.082  72.496  1.00  0.00      D    O  
HETATM 2551  H1  HOH D 694      41.212  23.705  73.277  1.00  0.00      D    H  
HETATM 2552  H2  HOH D 694      42.177  22.687  72.441  1.00  0.00      D    H  
HETATM 2553  O   HOH D 695       9.333  12.190 105.738  1.00  0.00      D    O  
HETATM 2554  H1  HOH D 695       9.526  12.004 104.775  1.00  0.00      D    H  
HETATM 2555  H2  HOH D 695       9.726  13.074 105.992  1.00  0.00      D    H  
HETATM 2556  O   HOH D 696      17.813  18.833 103.769  1.00  0.00      D    O  
HETATM 2557  H1  HOH D 696      18.498  19.551 103.644  1.00  0.00      D    H  
HETATM 2558  H2  HOH D 696      18.197  17.953 103.491  1.00  0.00      D    H  
HETATM 2559  O   HOH D 697      14.203  17.684  46.012  1.00  0.00      D    O  
HETATM 2560  H1  HOH D 697      13.487  18.119  46.559  1.00  0.00      D    H  
HETATM 2561  H2  HOH D 697      14.682  17.005  46.569  1.00  0.00      D    H  
HETATM 2562  O   HOH D 698      11.458  35.626  39.288  1.00  0.00      D    O  
HETATM 2563  H1  HOH D 698      10.994  36.410  38.874  1.00  0.00      D    H  
HETATM 2564  H2  HOH D 698      10.785  35.044  39.745  1.00  0.00      D    H  
HETATM 2565  O   HOH D 699      14.999  11.197  36.718  1.00  0.00      D    O  
HETATM 2566  H1  HOH D 699      15.653  10.468  36.919  1.00  0.00      D    H  
HETATM 2567  H2  HOH D 699      14.277  11.197  37.410  1.00  0.00      D    H  
HETATM 2568  O   HOH D 700       4.838  29.935  91.673  1.00  0.00      D    O  
HETATM 2569  H1  HOH D 700       4.549  30.543  90.933  1.00  0.00      D    H  
HETATM 2570  H2  HOH D 700       4.117  29.267  91.857  1.00  0.00      D    H  
HETATM 2571  O   HOH D 701      25.543  14.418  59.787  1.00  0.00      D    O  
HETATM 2572  H1  HOH D 701      24.980  14.859  59.089  1.00  0.00      D    H  
HETATM 2573  H2  HOH D 701      25.674  15.045  60.556  1.00  0.00      D    H  
HETATM 2574  O   HOH D 702      16.821  25.904  28.450  1.00  0.00      D    O  
HETATM 2575  H1  HOH D 702      17.784  26.174  28.433  1.00  0.00      D    H  
HETATM 2576  H2  HOH D 702      16.724  25.045  28.952  1.00  0.00      D    H  
HETATM 2577  O   HOH D 703       2.881  14.013 105.585  1.00  0.00      D    O  
HETATM 2578  H1  HOH D 703       3.814  13.774 105.317  1.00  0.00      D    H  
HETATM 2579  H2  HOH D 703       2.885  14.894 106.059  1.00  0.00      D    H  
HETATM 2580  O   HOH D 704      29.089  14.097  35.565  1.00  0.00      D    O  
HETATM 2581  H1  HOH D 704      29.725  13.642  34.942  1.00  0.00      D    H  
HETATM 2582  H2  HOH D 704      29.313  13.852  36.508  1.00  0.00      D    H  
HETATM 2583  O   HOH D 705      45.800  18.493  79.290  1.00  0.00      D    O  
HETATM 2584  H1  HOH D 705      46.762  18.364  79.050  1.00  0.00      D    H  
HETATM 2585  H2  HOH D 705      45.265  17.718  78.952  1.00  0.00      D    H  
HETATM 2586  O   HOH D 706      31.632  33.804  88.197  1.00  0.00      D    O  
HETATM 2587  H1  HOH D 706      30.863  33.216  87.946  1.00  0.00      D    H  
HETATM 2588  H2  HOH D 706      32.024  34.211  87.372  1.00  0.00      D    H  
HETATM 2589  O   HOH D 707      13.944  38.979  31.267  1.00  0.00      D    O  
HETATM 2590  H1  HOH D 707      14.449  38.587  32.036  1.00  0.00      D    H  
HETATM 2591  H2  HOH D 707      13.918  39.975  31.358  1.00  0.00      D    H  
HETATM 2592  O   HOH D 708      15.337   9.332  30.004  1.00  0.00      D    O  
HETATM 2593  H1  HOH D 708      15.440   8.771  29.183  1.00  0.00      D    H  
HETATM 2594  H2  HOH D 708      14.368   9.525  30.157  1.00  0.00      D    H  
HETATM 2595  O   HOH D 709      22.240  13.389   6.125  1.00  0.00      D    O  
HETATM 2596  H1  HOH D 709      21.298  13.656   5.921  1.00  0.00      D    H  
HETATM 2597  H2  HOH D 709      22.869  13.950   5.587  1.00  0.00      D    H  
HETATM 2598  O   HOH D 710      11.262  23.592  97.677  1.00  0.00      D    O  
HETATM 2599  H1  HOH D 710      11.775  24.345  98.089  1.00  0.00      D    H  
HETATM 2600  H2  HOH D 710      10.980  22.951  98.391  1.00  0.00      D    H  
HETATM 2601  O   HOH D 711      25.680  14.376 117.900  1.00  0.00      D    O  
HETATM 2602  H1  HOH D 711      25.561  15.364 117.806  1.00  0.00      D    H  
HETATM 2603  H2  HOH D 711      25.549  14.114 118.856  1.00  0.00      D    H  
HETATM 2604  O   HOH D 712      38.108   2.187  39.531  1.00  0.00      D    O  
HETATM 2605  H1  HOH D 712      37.898   3.134  39.290  1.00  0.00      D    H  
HETATM 2606  H2  HOH D 712      38.106   2.087  40.526  1.00  0.00      D    H  
HETATM 2607  O   HOH D 713      32.253  36.302  23.083  1.00  0.00      D    O  
HETATM 2608  H1  HOH D 713      31.963  35.354  22.952  1.00  0.00      D    H  
HETATM 2609  H2  HOH D 713      31.588  36.916  22.658  1.00  0.00      D    H  
HETATM 2610  O   HOH D 714      31.990  20.735  77.731  1.00  0.00      D    O  
HETATM 2611  H1  HOH D 714      32.169  21.388  76.995  1.00  0.00      D    H  
HETATM 2612  H2  HOH D 714      31.037  20.814  78.023  1.00  0.00      D    H  
HETATM 2613  O   HOH D 715      32.999  24.205 111.626  1.00  0.00      D    O  
HETATM 2614  H1  HOH D 715      32.175  24.132 111.064  1.00  0.00      D    H  
HETATM 2615  H2  HOH D 715      33.123  23.360 112.147  1.00  0.00      D    H  
HETATM 2616  O   HOH D 716      40.141  37.895  70.433  1.00  0.00      D    O  
HETATM 2617  H1  HOH D 716      39.462  37.273  70.045  1.00  0.00      D    H  
HETATM 2618  H2  HOH D 716      40.244  38.691  69.837  1.00  0.00      D    H  
HETATM 2619  O   HOH D 717       9.861   0.936  72.540  1.00  0.00      D    O  
HETATM 2620  H1  HOH D 717      10.196   0.021  72.316  1.00  0.00      D    H  
HETATM 2621  H2  HOH D 717       9.088   0.864  73.170  1.00  0.00      D    H  
HETATM 2622  O   HOH D 718       7.107  35.326  58.549  1.00  0.00      D    O  
HETATM 2623  H1  HOH D 718       7.859  35.782  58.073  1.00  0.00      D    H  
HETATM 2624  H2  HOH D 718       6.393  35.993  58.762  1.00  0.00      D    H  
HETATM 2625  O   HOH D 719      28.766  39.239  49.668  1.00  0.00      D    O  
HETATM 2626  H1  HOH D 719      27.778  39.284  49.522  1.00  0.00      D    H  
HETATM 2627  H2  HOH D 719      29.169  38.589  49.023  1.00  0.00      D    H  
HETATM 2628  O   HOH D 720      36.069  31.414 102.281  1.00  0.00      D    O  
HETATM 2629  H1  HOH D 720      36.197  31.989 101.474  1.00  0.00      D    H  
HETATM 2630  H2  HOH D 720      36.437  30.501 102.102  1.00  0.00      D    H  
HETATM 2631  O   HOH D 721      40.326  37.713  96.990  1.00  0.00      D    O  
HETATM 2632  H1  HOH D 721      40.645  38.508  97.507  1.00  0.00      D    H  
HETATM 2633  H2  HOH D 721      39.366  37.842  96.740  1.00  0.00      D    H  
HETATM 2634  O   HOH D 722       3.323   7.509  28.239  1.00  0.00      D    O  
HETATM 2635  H1  HOH D 722       3.682   7.398  29.165  1.00  0.00      D    H  
HETATM 2636  H2  HOH D 722       2.343   7.308  28.235  1.00  0.00      D    H  
HETATM 2637  O   HOH D 723      46.824  14.498  69.025  1.00  0.00      D    O  
HETATM 2638  H1  HOH D 723      46.527  14.257  68.101  1.00  0.00      D    H  
HETATM 2639  H2  HOH D 723      46.072  14.349  69.667  1.00  0.00      D    H  
HETATM 2640  O   HOH D 724      45.162   5.004  23.416  1.00  0.00      D    O  
HETATM 2641  H1  HOH D 724      44.427   5.034  22.738  1.00  0.00      D    H  
HETATM 2642  H2  HOH D 724      44.905   4.387  24.159  1.00  0.00      D    H  
HETATM 2643  O   HOH D 725       4.273  29.917   8.482  1.00  0.00      D    O  
HETATM 2644  H1  HOH D 725       3.938  30.332   7.636  1.00  0.00      D    H  
HETATM 2645  H2  HOH D 725       4.416  30.629   9.169  1.00  0.00      D    H  
HETATM 2646  O   HOH D 726      47.654  41.988  60.577  1.00  0.00      D    O  
HETATM 2647  H1  HOH D 726      48.149  41.622  59.789  1.00  0.00      D    H  
HETATM 2648  H2  HOH D 726      46.672  41.852  60.445  1.00  0.00      D    H  
HETATM 2649  O   HOH D 727      43.237  41.749   5.328  1.00  0.00      D    O  
HETATM 2650  H1  HOH D 727      43.261  40.916   5.880  1.00  0.00      D    H  
HETATM 2651  H2  HOH D 727      42.300  41.920   5.024  1.00  0.00      D    H  
HETATM 2652  O   HOH D 728      24.579   1.301 107.030  1.00  0.00      D    O  
HETATM 2653  H1  HOH D 728      23.720   1.677 107.377  1.00  0.00      D    H  
HETATM 2654  H2  HOH D 728      24.703   0.373 107.381  1.00  0.00      D    H  
HETATM 2655  O   HOH D 729      25.883  38.827  43.140  1.00  0.00      D    O  
HETATM 2656  H1  HOH D 729      24.955  38.471  43.028  1.00  0.00      D    H  
HETATM 2657  H2  HOH D 729      26.235  38.564  44.038  1.00  0.00      D    H  
HETATM 2658  O   HOH D 730      46.043  21.619  62.381  1.00  0.00      D    O  
HETATM 2659  H1  HOH D 730      46.061  20.839  63.006  1.00  0.00      D    H  
HETATM 2660  H2  HOH D 730      46.101  21.293  61.438  1.00  0.00      D    H  
HETATM 2661  O   HOH D 731      48.448   6.213  17.832  1.00  0.00      D    O  
HETATM 2662  H1  HOH D 731      48.208   7.068  17.373  1.00  0.00      D    H  
HETATM 2663  H2  HOH D 731      48.778   5.554  17.157  1.00  0.00      D    H  
HETATM 2664  O   HOH D 732      44.422  37.438  57.494  1.00  0.00      D    O  
HETATM 2665  H1  HOH D 732      44.120  37.659  56.567  1.00  0.00      D    H  
HETATM 2666  H2  HOH D 732      44.518  38.281  58.023  1.00  0.00      D    H  
HETATM 2667  O   HOH D 733      13.439  26.535  12.279  1.00  0.00      D    O  
HETATM 2668  H1  HOH D 733      12.965  27.338  11.918  1.00  0.00      D    H  
HETATM 2669  H2  HOH D 733      14.206  26.304  11.680  1.00  0.00      D    H  
HETATM 2670  O   HOH D 734      39.143   1.340  14.885  1.00  0.00      D    O  
HETATM 2671  H1  HOH D 734      38.846   2.286  14.756  1.00  0.00      D    H  
HETATM 2672  H2  HOH D 734      38.614   0.923  15.624  1.00  0.00      D    H  
HETATM 2673  O   HOH D 735      11.573  39.243  24.965  1.00  0.00      D    O  
HETATM 2674  H1  HOH D 735      11.360  38.841  24.075  1.00  0.00      D    H  
HETATM 2675  H2  HOH D 735      10.742  39.627  25.366  1.00  0.00      D    H  
HETATM 2676  O   HOH D 736      10.630  26.499  52.956  1.00  0.00      D    O  
HETATM 2677  H1  HOH D 736      10.853  26.934  53.829  1.00  0.00      D    H  
HETATM 2678  H2  HOH D 736       9.726  26.803  52.654  1.00  0.00      D    H  
HETATM 2679  O   HOH D 737      47.176  26.280  66.483  1.00  0.00      D    O  
HETATM 2680  H1  HOH D 737      46.182  26.358  66.560  1.00  0.00      D    H  
HETATM 2681  H2  HOH D 737      47.411  25.882  65.596  1.00  0.00      D    H  
HETATM 2682  O   HOH D 738      25.235  21.238  17.596  1.00  0.00      D    O  
HETATM 2683  H1  HOH D 738      25.319  20.248  17.481  1.00  0.00      D    H  
HETATM 2684  H2  HOH D 738      25.733  21.702  16.864  1.00  0.00      D    H  
HETATM 2685  O   HOH D 739      34.521  17.908  69.018  1.00  0.00      D    O  
HETATM 2686  H1  HOH D 739      34.442  17.113  68.416  1.00  0.00      D    H  
HETATM 2687  H2  HOH D 739      35.167  18.562  68.622  1.00  0.00      D    H  
HETATM 2688  O   HOH D 740      18.662   0.923  98.053  1.00  0.00      D    O  
HETATM 2689  H1  HOH D 740      19.133   0.235  97.500  1.00  0.00      D    H  
HETATM 2690  H2  HOH D 740      17.886   0.501  98.521  1.00  0.00      D    H  
HETATM 2691  O   HOH D 741      12.129  36.469  51.379  1.00  0.00      D    O  
HETATM 2692  H1  HOH D 741      11.190  36.478  51.722  1.00  0.00      D    H  
HETATM 2693  H2  HOH D 741      12.596  37.306  51.665  1.00  0.00      D    H  
HETATM 2694  O   HOH D 742      36.861   4.848  32.639  1.00  0.00      D    O  
HETATM 2695  H1  HOH D 742      36.125   4.319  33.062  1.00  0.00      D    H  
HETATM 2696  H2  HOH D 742      37.730   4.616  33.075  1.00  0.00      D    H  
HETATM 2697  O   HOH D 743       6.130   6.119 117.673  1.00  0.00      D    O  
HETATM 2698  H1  HOH D 743       5.979   5.992 118.653  1.00  0.00      D    H  
HETATM 2699  H2  HOH D 743       6.497   5.275 117.280  1.00  0.00      D    H  
HETATM 2700  O   HOH D 744      16.605  24.267 111.846  1.00  0.00      D    O  
HETATM 2701  H1  HOH D 744      16.045  23.593 111.363  1.00  0.00      D    H  
HETATM 2702  H2  HOH D 744      16.026  25.018 112.162  1.00  0.00      D    H  
HETATM 2703  O   HOH D 745      46.968  20.572  42.523  1.00  0.00      D    O  
HETATM 2704  H1  HOH D 745      47.602  20.544  43.295  1.00  0.00      D    H  
HETATM 2705  H2  HOH D 745      46.445  21.425  42.552  1.00  0.00      D    H  
HETATM 2706  O   HOH D 746       9.942  30.556 118.038  1.00  0.00      D    O  
HETATM 2707  H1  HOH D 746       8.996  30.705 117.751  1.00  0.00      D    H  
HETATM 2708  H2  HOH D 746      10.022  30.723 119.021  1.00  0.00      D    H  
HETATM 2709  O   HOH D 747      39.288   3.967 116.567  1.00  0.00      D    O  
HETATM 2710  H1  HOH D 747      39.255   4.302 115.625  1.00  0.00      D    H  
HETATM 2711  H2  HOH D 747      38.362   3.751 116.877  1.00  0.00      D    H  
HETATM 2712  O   HOH D 748      37.284  32.220  14.717  1.00  0.00      D    O  
HETATM 2713  H1  HOH D 748      37.637  31.816  13.873  1.00  0.00      D    H  
HETATM 2714  H2  HOH D 748      36.851  33.097  14.511  1.00  0.00      D    H  
HETATM 2715  O   HOH D 749      13.431   2.623  44.943  1.00  0.00      D    O  
HETATM 2716  H1  HOH D 749      14.412   2.805  44.879  1.00  0.00      D    H  
HETATM 2717  H2  HOH D 749      13.143   2.072  44.159  1.00  0.00      D    H  
HETATM 2718  O   HOH D 750       5.109  15.239  21.685  1.00  0.00      D    O  
HETATM 2719  H1  HOH D 750       4.879  15.575  20.772  1.00  0.00      D    H  
HETATM 2720  H2  HOH D 750       5.960  14.715  21.643  1.00  0.00      D    H  
HETATM 2721  O   HOH D 751       5.294  27.059  71.041  1.00  0.00      D    O  
HETATM 2722  H1  HOH D 751       5.773  26.299  71.481  1.00  0.00      D    H  
HETATM 2723  H2  HOH D 751       5.479  27.045  70.058  1.00  0.00      D    H  
HETATM 2724  O   HOH D 752       6.364  25.010  72.339  1.00  0.00      D    O  
HETATM 2725  H1  HOH D 752       6.449  24.459  71.509  1.00  0.00      D    H  
HETATM 2726  H2  HOH D 752       7.078  24.749  72.988  1.00  0.00      D    H  
HETATM 2727  O   HOH D 753      38.913  19.067  95.849  1.00  0.00      D    O  
HETATM 2728  H1  HOH D 753      39.781  18.588  95.717  1.00  0.00      D    H  
HETATM 2729  H2  HOH D 753      38.841  19.370  96.800  1.00  0.00      D    H  
HETATM 2730  O   HOH D 754      17.199  28.268  31.155  1.00  0.00      D    O  
HETATM 2731  H1  HOH D 754      16.837  27.424  31.549  1.00  0.00      D    H  
HETATM 2732  H2  HOH D 754      17.835  28.691  31.801  1.00  0.00      D    H  
HETATM 2733  O   HOH D 755      31.689  13.630  54.414  1.00  0.00      D    O  
HETATM 2734  H1  HOH D 755      31.103  13.461  55.207  1.00  0.00      D    H  
HETATM 2735  H2  HOH D 755      32.174  14.495  54.538  1.00  0.00      D    H  
HETATM 2736  O   HOH D 756      35.495  10.482  63.329  1.00  0.00      D    O  
HETATM 2737  H1  HOH D 756      34.814  10.100  63.953  1.00  0.00      D    H  
HETATM 2738  H2  HOH D 756      36.262   9.846  63.244  1.00  0.00      D    H  
HETATM 2739  O   HOH D 757       6.939  15.962 101.621  1.00  0.00      D    O  
HETATM 2740  H1  HOH D 757       6.943  14.963 101.571  1.00  0.00      D    H  
HETATM 2741  H2  HOH D 757       5.996  16.293 101.595  1.00  0.00      D    H  
HETATM 2742  O   HOH D 758      32.699   5.052 102.784  1.00  0.00      D    O  
HETATM 2743  H1  HOH D 758      33.138   5.752 103.348  1.00  0.00      D    H  
HETATM 2744  H2  HOH D 758      32.848   4.152 103.194  1.00  0.00      D    H  
HETATM 2745  O   HOH D 759      19.564  42.463  93.866  1.00  0.00      D    O  
HETATM 2746  H1  HOH D 759      20.072  41.604  93.925  1.00  0.00      D    H  
HETATM 2747  H2  HOH D 759      19.233  42.591  92.931  1.00  0.00      D    H  
HETATM 2748  O   HOH D 760      49.559  34.131  16.353  1.00  0.00      D    O  
HETATM 2749  H1  HOH D 760      48.613  33.837  16.216  1.00  0.00      D    H  
HETATM 2750  H2  HOH D 760      49.643  34.578  17.244  1.00  0.00      D    H  
HETATM 2751  O   HOH D 761      48.743  22.168  21.141  1.00  0.00      D    O  
HETATM 2752  H1  HOH D 761      48.412  22.539  22.009  1.00  0.00      D    H  
HETATM 2753  H2  HOH D 761      49.633  22.571  20.925  1.00  0.00      D    H  
HETATM 2754  O   HOH D 762       2.228   4.271  30.348  1.00  0.00      D    O  
HETATM 2755  H1  HOH D 762       3.143   4.432  30.717  1.00  0.00      D    H  
HETATM 2756  H2  HOH D 762       2.179   3.347  29.969  1.00  0.00      D    H  
HETATM 2757  O   HOH D 763      28.910  21.169 107.679  1.00  0.00      D    O  
HETATM 2758  H1  HOH D 763      27.964  20.943 107.911  1.00  0.00      D    H  
HETATM 2759  H2  HOH D 763      29.433  20.326 107.551  1.00  0.00      D    H  
HETATM 2760  O   HOH D 764      45.099  13.566  85.036  1.00  0.00      D    O  
HETATM 2761  H1  HOH D 764      45.523  12.836  84.500  1.00  0.00      D    H  
HETATM 2762  H2  HOH D 764      45.716  13.841  85.773  1.00  0.00      D    H  
HETATM 2763  O   HOH D 765      13.838  40.144  39.908  1.00  0.00      D    O  
HETATM 2764  H1  HOH D 765      14.066  40.978  39.406  1.00  0.00      D    H  
HETATM 2765  H2  HOH D 765      14.186  39.350  39.409  1.00  0.00      D    H  
HETATM 2766  O   HOH D 766      18.546  13.300 117.795  1.00  0.00      D    O  
HETATM 2767  H1  HOH D 766      18.690  13.056 118.754  1.00  0.00      D    H  
HETATM 2768  H2  HOH D 766      17.839  14.005 117.733  1.00  0.00      D    H  
HETATM 2769  O   HOH D 767      33.818   0.679  53.663  1.00  0.00      D    O  
HETATM 2770  H1  HOH D 767      34.778   0.948  53.597  1.00  0.00      D    H  
HETATM 2771  H2  HOH D 767      33.448   0.535  52.745  1.00  0.00      D    H  
HETATM 2772  O   HOH D 768      30.833   6.694  47.388  1.00  0.00      D    O  
HETATM 2773  H1  HOH D 768      30.495   5.844  46.983  1.00  0.00      D    H  
HETATM 2774  H2  HOH D 768      30.074   7.184  47.816  1.00  0.00      D    H  
HETATM 2775  O   HOH D 769       4.999  38.819  48.169  1.00  0.00      D    O  
HETATM 2776  H1  HOH D 769       4.938  39.755  47.822  1.00  0.00      D    H  
HETATM 2777  H2  HOH D 769       5.805  38.371  47.781  1.00  0.00      D    H  
HETATM 2778  O   HOH D 770      28.267  30.423  44.726  1.00  0.00      D    O  
HETATM 2779  H1  HOH D 770      28.069  29.608  45.271  1.00  0.00      D    H  
HETATM 2780  H2  HOH D 770      29.243  30.633  44.783  1.00  0.00      D    H  
HETATM 2781  O   HOH D 771      44.795  34.317  23.842  1.00  0.00      D    O  
HETATM 2782  H1  HOH D 771      43.831  34.451  23.611  1.00  0.00      D    H  
HETATM 2783  H2  HOH D 771      45.057  33.373  23.644  1.00  0.00      D    H  
HETATM 2784  O   HOH D 772      35.947  27.147  10.707  1.00  0.00      D    O  
HETATM 2785  H1  HOH D 772      35.284  27.486  11.374  1.00  0.00      D    H  
HETATM 2786  H2  HOH D 772      36.805  26.928  11.172  1.00  0.00      D    H  
HETATM 2787  O   HOH D 773      30.752  37.161   5.882  1.00  0.00      D    O  
HETATM 2788  H1  HOH D 773      31.052  37.974   5.383  1.00  0.00      D    H  
HETATM 2789  H2  HOH D 773      29.791  37.264   6.140  1.00  0.00      D    H  
HETATM 2790  O   HOH D 774      23.742  42.799  94.006  1.00  0.00      D    O  
HETATM 2791  H1  HOH D 774      24.142  42.016  94.482  1.00  0.00      D    H  
HETATM 2792  H2  HOH D 774      23.789  42.649  93.019  1.00  0.00      D    H  
HETATM 2793  O   HOH D 775       4.113  20.943  72.235  1.00  0.00      D    O  
HETATM 2794  H1  HOH D 775       5.034  20.567  72.340  1.00  0.00      D    H  
HETATM 2795  H2  HOH D 775       4.174  21.914  72.003  1.00  0.00      D    H  
HETATM 2796  O   HOH D 776      44.275  16.375  38.773  1.00  0.00      D    O  
HETATM 2797  H1  HOH D 776      45.084  16.928  38.972  1.00  0.00      D    H  
HETATM 2798  H2  HOH D 776      44.251  15.585  39.387  1.00  0.00      D    H  
HETATM 2799  O   HOH D 777       5.366  22.672   2.912  1.00  0.00      D    O  
HETATM 2800  H1  HOH D 777       6.323  22.938   3.030  1.00  0.00      D    H  
HETATM 2801  H2  HOH D 777       5.189  21.830   3.421  1.00  0.00      D    H  
HETATM 2802  O   HOH D 778      45.473  20.573  84.710  1.00  0.00      D    O  
HETATM 2803  H1  HOH D 778      45.735  19.608  84.735  1.00  0.00      D    H  
HETATM 2804  H2  HOH D 778      46.291  21.143  84.792  1.00  0.00      D    H  
HETATM 2805  O   HOH D 779      49.583  25.954   8.828  1.00  0.00      D    O  
HETATM 2806  H1  HOH D 779      48.910  26.483   8.311  1.00  0.00      D    H  
HETATM 2807  H2  HOH D 779      49.239  25.025   8.968  1.00  0.00      D    H  
HETATM 2808  O   HOH D 780      37.752  42.649 104.371  1.00  0.00      D    O  
HETATM 2809  H1  HOH D 780      37.265  41.841 104.702  1.00  0.00      D    H  
HETATM 2810  H2  HOH D 780      38.695  42.629 104.705  1.00  0.00      D    H  
HETATM 2811  O   HOH D 781       6.016  22.660 104.391  1.00  0.00      D    O  
HETATM 2812  H1  HOH D 781       6.858  22.478 104.897  1.00  0.00      D    H  
HETATM 2813  H2  HOH D 781       5.815  21.887 103.789  1.00  0.00      D    H  
HETATM 2814  O   HOH D 782      41.091  38.355 103.820  1.00  0.00      D    O  
HETATM 2815  H1  HOH D 782      40.404  37.630 103.886  1.00  0.00      D    H  
HETATM 2816  H2  HOH D 782      41.777  38.229 104.537  1.00  0.00      D    H  
HETATM 2817  O   HOH D 783      29.315  15.813 117.764  1.00  0.00      D    O  
HETATM 2818  H1  HOH D 783      28.769  15.696 118.594  1.00  0.00      D    H  
HETATM 2819  H2  HOH D 783      30.139  16.336 117.979  1.00  0.00      D    H  
HETATM 2820  O   HOH D 784      32.890   5.633 109.645  1.00  0.00      D    O  
HETATM 2821  H1  HOH D 784      32.070   6.205 109.624  1.00  0.00      D    H  
HETATM 2822  H2  HOH D 784      33.475   5.860 108.867  1.00  0.00      D    H  
HETATM 2823  O   HOH D 785       4.559   2.531  22.972  1.00  0.00      D    O  
HETATM 2824  H1  HOH D 785       3.683   2.099  22.756  1.00  0.00      D    H  
HETATM 2825  H2  HOH D 785       5.296   2.035  22.514  1.00  0.00      D    H  
HETATM 2826  O   HOH D 786      32.815  17.360  38.950  1.00  0.00      D    O  
HETATM 2827  H1  HOH D 786      32.768  18.153  39.557  1.00  0.00      D    H  
HETATM 2828  H2  HOH D 786      33.710  16.922  39.042  1.00  0.00      D    H  
HETATM 2829  O   HOH D 787      34.787  36.400  72.799  1.00  0.00      D    O  
HETATM 2830  H1  HOH D 787      34.893  35.678  73.483  1.00  0.00      D    H  
HETATM 2831  H2  HOH D 787      34.305  37.177  73.206  1.00  0.00      D    H  
HETATM 2832  O   HOH D 788      30.462   3.244  19.560  1.00  0.00      D    O  
HETATM 2833  H1  HOH D 788      30.202   3.003  20.495  1.00  0.00      D    H  
HETATM 2834  H2  HOH D 788      31.123   2.577  19.215  1.00  0.00      D    H  
HETATM 2835  O   HOH D 789      29.177   4.598  43.508  1.00  0.00      D    O  
HETATM 2836  H1  HOH D 789      29.159   5.468  44.001  1.00  0.00      D    H  
HETATM 2837  H2  HOH D 789      28.347   4.080  43.714  1.00  0.00      D    H  
HETATM 2838  O   HOH D 790      43.852  22.560 115.541  1.00  0.00      D    O  
HETATM 2839  H1  HOH D 790      43.762  21.981 116.352  1.00  0.00      D    H  
HETATM 2840  H2  HOH D 790      43.371  23.424 115.693  1.00  0.00      D    H  
HETATM 2841  O   HOH D 791      21.441  41.801 117.905  1.00  0.00      D    O  
HETATM 2842  H1  HOH D 791      22.411  41.625 117.739  1.00  0.00      D    H  
HETATM 2843  H2  HOH D 791      21.307  42.047 118.865  1.00  0.00      D    H  
HETATM 2844  O   HOH D 792      27.278  13.731   6.579  1.00  0.00      D    O  
HETATM 2845  H1  HOH D 792      26.423  14.209   6.775  1.00  0.00      D    H  
HETATM 2846  H2  HOH D 792      27.655  14.062   5.714  1.00  0.00      D    H  
HETATM 2847  O   HOH D 793       6.824  18.122  27.925  1.00  0.00      D    O  
HETATM 2848  H1  HOH D 793       7.459  17.843  28.644  1.00  0.00      D    H  
HETATM 2849  H2  HOH D 793       7.056  17.650  27.074  1.00  0.00      D    H  
HETATM 2850  O   HOH D 794      14.730  15.810 103.650  1.00  0.00      D    O  
HETATM 2851  H1  HOH D 794      14.469  15.084 104.286  1.00  0.00      D    H  
HETATM 2852  H2  HOH D 794      14.707  15.458 102.715  1.00  0.00      D    H  
HETATM 2853  O   HOH D 795       0.599   3.692  55.237  1.00  0.00      D    O  
HETATM 2854  H1  HOH D 795       1.264   3.000  54.956  1.00  0.00      D    H  
HETATM 2855  H2  HOH D 795       1.054   4.579  55.315  1.00  0.00      D    H  
HETATM 2856  O   HOH D 796      16.523  28.947   3.308  1.00  0.00      D    O  
HETATM 2857  H1  HOH D 796      17.267  28.315   3.091  1.00  0.00      D    H  
HETATM 2858  H2  HOH D 796      15.810  28.463   3.813  1.00  0.00      D    H  
HETATM 2859  O   HOH D 797      28.357  42.621  91.064  1.00  0.00      D    O  
HETATM 2860  H1  HOH D 797      28.127  41.698  90.757  1.00  0.00      D    H  
HETATM 2861  H2  HOH D 797      28.399  43.234  90.274  1.00  0.00      D    H  
HETATM 2862  O   HOH D 798      20.604  18.920  48.185  1.00  0.00      D    O  
HETATM 2863  H1  HOH D 798      21.400  18.499  47.751  1.00  0.00      D    H  
HETATM 2864  H2  HOH D 798      20.340  19.738  47.675  1.00  0.00      D    H  
HETATM 2865  O   HOH D 799      23.720  13.554  96.219  1.00  0.00      D    O  
HETATM 2866  H1  HOH D 799      24.309  13.205  96.948  1.00  0.00      D    H  
HETATM 2867  H2  HOH D 799      23.906  14.527  96.078  1.00  0.00      D    H  
HETATM 2868  O   HOH D 800      11.379   8.308 109.542  1.00  0.00      D    O  
HETATM 2869  H1  HOH D 800      11.030   8.900 108.816  1.00  0.00      D    H  
HETATM 2870  H2  HOH D 800      12.377   8.276 109.495  1.00  0.00      D    H  
HETATM 2871  O   HOH D 801      35.631  12.505  53.395  1.00  0.00      D    O  
HETATM 2872  H1  HOH D 801      36.353  12.995  53.882  1.00  0.00      D    H  
HETATM 2873  H2  HOH D 801      35.066  12.005  54.052  1.00  0.00      D    H  
HETATM 2874  O   HOH D 802      32.996  32.630  75.407  1.00  0.00      D    O  
HETATM 2875  H1  HOH D 802      32.349  32.665  74.645  1.00  0.00      D    H  
HETATM 2876  H2  HOH D 802      33.917  32.463  75.055  1.00  0.00      D    H  
HETATM 2877  O   HOH D 803       8.737  11.553  31.206  1.00  0.00      D    O  
HETATM 2878  H1  HOH D 803       8.749  11.577  30.207  1.00  0.00      D    H  
HETATM 2879  H2  HOH D 803       9.667  11.424  31.549  1.00  0.00      D    H  
HETATM 2880  O   HOH D 804      15.115  26.314 112.855  1.00  0.00      D    O  
HETATM 2881  H1  HOH D 804      14.960  26.193 113.835  1.00  0.00      D    H  
HETATM 2882  H2  HOH D 804      15.086  27.288 112.630  1.00  0.00      D    H  
HETATM 2883  O   HOH D 805      17.517   6.092  80.826  1.00  0.00      D    O  
HETATM 2884  H1  HOH D 805      18.286   5.456  80.899  1.00  0.00      D    H  
HETATM 2885  H2  HOH D 805      17.789   6.986  81.183  1.00  0.00      D    H  
HETATM 2886  O   HOH D 806      26.224  33.592  21.754  1.00  0.00      D    O  
HETATM 2887  H1  HOH D 806      26.753  33.560  20.906  1.00  0.00      D    H  
HETATM 2888  H2  HOH D 806      25.345  34.036  21.582  1.00  0.00      D    H  
HETATM 2889  O   HOH D 807       2.671  24.591  61.613  1.00  0.00      D    O  
HETATM 2890  H1  HOH D 807       1.681  24.728  61.573  1.00  0.00      D    H  
HETATM 2891  H2  HOH D 807       2.904  24.082  62.441  1.00  0.00      D    H  
HETATM 2892  O   HOH D 808      14.393  17.161 107.297  1.00  0.00      D    O  
HETATM 2893  H1  HOH D 808      15.161  17.056 106.665  1.00  0.00      D    H  
HETATM 2894  H2  HOH D 808      13.771  16.385 107.198  1.00  0.00      D    H  
HETATM 2895  O   HOH D 809      36.097  39.808 101.355  1.00  0.00      D    O  
HETATM 2896  H1  HOH D 809      36.529  38.913 101.244  1.00  0.00      D    H  
HETATM 2897  H2  HOH D 809      36.237  40.352 100.528  1.00  0.00      D    H  
HETATM 2898  O   HOH D 810      25.026   6.797 113.908  1.00  0.00      D    O  
HETATM 2899  H1  HOH D 810      25.060   6.348 114.801  1.00  0.00      D    H  
HETATM 2900  H2  HOH D 810      25.645   6.331 113.277  1.00  0.00      D    H  
HETATM 2901  O   HOH D 811      33.570  30.796  90.662  1.00  0.00      D    O  
HETATM 2902  H1  HOH D 811      33.162  29.985  90.242  1.00  0.00      D    H  
HETATM 2903  H2  HOH D 811      33.094  31.005  91.516  1.00  0.00      D    H  
HETATM 2904  O   HOH D 812       4.488   3.694  88.682  1.00  0.00      D    O  
HETATM 2905  H1  HOH D 812       3.931   2.874  88.813  1.00  0.00      D    H  
HETATM 2906  H2  HOH D 812       5.100   3.560  87.902  1.00  0.00      D    H  
HETATM 2907  O   HOH D 813      36.733  26.025  19.141  1.00  0.00      D    O  
HETATM 2908  H1  HOH D 813      36.362  26.731  18.538  1.00  0.00      D    H  
HETATM 2909  H2  HOH D 813      37.125  26.455  19.955  1.00  0.00      D    H  
HETATM 2910  O   HOH D 814      36.231  17.933   7.355  1.00  0.00      D    O  
HETATM 2911  H1  HOH D 814      35.412  17.412   7.114  1.00  0.00      D    H  
HETATM 2912  H2  HOH D 814      35.978  18.694   7.952  1.00  0.00      D    H  
HETATM 2913  O   HOH D 815       2.118  29.808  95.437  1.00  0.00      D    O  
HETATM 2914  H1  HOH D 815       2.941  30.337  95.227  1.00  0.00      D    H  
HETATM 2915  H2  HOH D 815       2.257  28.855  95.167  1.00  0.00      D    H  
HETATM 2916  O   HOH D 816      14.449  13.405  85.108  1.00  0.00      D    O  
HETATM 2917  H1  HOH D 816      13.593  13.017  85.449  1.00  0.00      D    H  
HETATM 2918  H2  HOH D 816      14.893  13.925  85.838  1.00  0.00      D    H  
HETATM 2919  O   HOH D 817      12.575  30.658  38.936  1.00  0.00      D    O  
HETATM 2920  H1  HOH D 817      12.393  31.640  38.888  1.00  0.00      D    H  
HETATM 2921  H2  HOH D 817      13.006  30.442  39.812  1.00  0.00      D    H  
HETATM 2922  O   HOH D 818      28.802   0.043  76.324  1.00  0.00      D    O  
HETATM 2923  H1  HOH D 818      29.682   0.467  76.538  1.00  0.00      D    H  
HETATM 2924  H2  HOH D 818      28.809  -0.281  75.378  1.00  0.00      D    H  
HETATM 2925  O   HOH D 819      47.126  39.239  50.529  1.00  0.00      D    O  
HETATM 2926  H1  HOH D 819      48.115  39.281  50.385  1.00  0.00      D    H  
HETATM 2927  H2  HOH D 819      46.902  39.641  51.417  1.00  0.00      D    H  
HETATM 2928  O   HOH D 820      31.564  17.724  16.671  1.00  0.00      D    O  
HETATM 2929  H1  HOH D 820      31.914  16.990  17.253  1.00  0.00      D    H  
HETATM 2930  H2  HOH D 820      30.566  17.745  16.726  1.00  0.00      D    H  
HETATM 2931  O   HOH D 821      16.047   8.483  17.131  1.00  0.00      D    O  
HETATM 2932  H1  HOH D 821      15.088   8.200  17.125  1.00  0.00      D    H  
HETATM 2933  H2  HOH D 821      16.130   9.371  17.583  1.00  0.00      D    H  
HETATM 2934  O   HOH D 822       1.809   7.474  90.249  1.00  0.00      D    O  
HETATM 2935  H1  HOH D 822       1.325   8.283  90.582  1.00  0.00      D    H  
HETATM 2936  H2  HOH D 822       2.542   7.756  89.629  1.00  0.00      D    H  
HETATM 2937  O   HOH D 823      47.725  38.332   8.025  1.00  0.00      D    O  
HETATM 2938  H1  HOH D 823      47.824  39.194   8.521  1.00  0.00      D    H  
HETATM 2939  H2  HOH D 823      47.322  37.644   8.629  1.00  0.00      D    H  
HETATM 2940  O   HOH D 824      38.039  25.681  93.968  1.00  0.00      D    O  
HETATM 2941  H1  HOH D 824      38.461  26.556  94.207  1.00  0.00      D    H  
HETATM 2942  H2  HOH D 824      38.148  25.515  92.988  1.00  0.00      D    H  
HETATM 2943  O   HOH D 825      43.426  27.964  72.678  1.00  0.00      D    O  
HETATM 2944  H1  HOH D 825      42.817  27.448  72.075  1.00  0.00      D    H  
HETATM 2945  H2  HOH D 825      44.069  28.495  72.127  1.00  0.00      D    H  
HETATM 2946  O   HOH D 826      32.963  14.879 109.609  1.00  0.00      D    O  
HETATM 2947  H1  HOH D 826      32.477  14.005 109.607  1.00  0.00      D    H  
HETATM 2948  H2  HOH D 826      33.800  14.796 109.068  1.00  0.00      D    H  
HETATM 2949  O   HOH D 827      24.699   7.820  46.581  1.00  0.00      D    O  
HETATM 2950  H1  HOH D 827      25.438   7.172  46.763  1.00  0.00      D    H  
HETATM 2951  H2  HOH D 827      24.487   8.327  47.416  1.00  0.00      D    H  
HETATM 2952  O   HOH D 828      15.833   8.363  40.356  1.00  0.00      D    O  
HETATM 2953  H1  HOH D 828      14.895   8.058  40.195  1.00  0.00      D    H  
HETATM 2954  H2  HOH D 828      15.823   9.189  40.920  1.00  0.00      D    H  
HETATM 2955  O   HOH D 829      25.391  40.282  86.983  1.00  0.00      D    O  
HETATM 2956  H1  HOH D 829      26.306  40.552  86.684  1.00  0.00      D    H  
HETATM 2957  H2  HOH D 829      25.373  39.296  87.152  1.00  0.00      D    H  
HETATM 2958  O   HOH D 830      17.849  12.980  83.451  1.00  0.00      D    O  
HETATM 2959  H1  HOH D 830      17.490  12.678  82.568  1.00  0.00      D    H  
HETATM 2960  H2  HOH D 830      18.819  13.203  83.359  1.00  0.00      D    H  
HETATM 2961  O   HOH D 831      18.818  28.882  21.259  1.00  0.00      D    O  
HETATM 2962  H1  HOH D 831      19.496  29.224  20.608  1.00  0.00      D    H  
HETATM 2963  H2  HOH D 831      18.495  29.636  21.831  1.00  0.00      D    H  
HETATM 2964  O   HOH D 832      48.144  25.627  40.348  1.00  0.00      D    O  
HETATM 2965  H1  HOH D 832      48.640  24.773  40.508  1.00  0.00      D    H  
HETATM 2966  H2  HOH D 832      47.305  25.632  40.892  1.00  0.00      D    H  
HETATM 2967  O   HOH D 833       4.754   2.668  85.026  1.00  0.00      D    O  
HETATM 2968  H1  HOH D 833       4.453   3.611  84.881  1.00  0.00      D    H  
HETATM 2969  H2  HOH D 833       5.635   2.668  85.499  1.00  0.00      D    H  
HETATM 2970  O   HOH D 834      17.800  10.276  94.530  1.00  0.00      D    O  
HETATM 2971  H1  HOH D 834      18.666  10.775  94.567  1.00  0.00      D    H  
HETATM 2972  H2  HOH D 834      17.180  10.634  95.228  1.00  0.00      D    H  
HETATM 2973  O   HOH D 835      23.278  29.074  94.656  1.00  0.00      D    O  
HETATM 2974  H1  HOH D 835      23.727  29.892  95.017  1.00  0.00      D    H  
HETATM 2975  H2  HOH D 835      22.996  28.486  95.414  1.00  0.00      D    H  
HETATM 2976  O   HOH D 836      25.361   1.362  32.787  1.00  0.00      D    O  
HETATM 2977  H1  HOH D 836      25.202   2.190  33.325  1.00  0.00      D    H  
HETATM 2978  H2  HOH D 836      24.729   0.645  33.083  1.00  0.00      D    H  
HETATM 2979  O   HOH D 837       5.533   2.287 109.784  1.00  0.00      D    O  
HETATM 2980  H1  HOH D 837       6.206   2.557 109.096  1.00  0.00      D    H  
HETATM 2981  H2  HOH D 837       5.238   1.347 109.610  1.00  0.00      D    H  
HETATM 2982  O   HOH D 838      33.094  32.701  66.584  1.00  0.00      D    O  
HETATM 2983  H1  HOH D 838      32.728  32.932  67.485  1.00  0.00      D    H  
HETATM 2984  H2  HOH D 838      32.461  33.015  65.877  1.00  0.00      D    H  
HETATM 2985  O   HOH D 839      39.518  11.896  81.394  1.00  0.00      D    O  
HETATM 2986  H1  HOH D 839      40.133  12.608  81.733  1.00  0.00      D    H  
HETATM 2987  H2  HOH D 839      40.010  11.027  81.342  1.00  0.00      D    H  
HETATM 2988  O   HOH D 840      23.737  19.087  33.733  1.00  0.00      D    O  
HETATM 2989  H1  HOH D 840      24.252  19.941  33.667  1.00  0.00      D    H  
HETATM 2990  H2  HOH D 840      24.327  18.370  34.105  1.00  0.00      D    H  
HETATM 2991  O   HOH D 841      19.685  36.148  31.088  1.00  0.00      D    O  
HETATM 2992  H1  HOH D 841      20.137  35.471  31.669  1.00  0.00      D    H  
HETATM 2993  H2  HOH D 841      20.017  36.054  30.149  1.00  0.00      D    H  
HETATM 2994  O   HOH D 842      15.273   5.233  41.987  1.00  0.00      D    O  
HETATM 2995  H1  HOH D 842      15.402   5.891  42.728  1.00  0.00      D    H  
HETATM 2996  H2  HOH D 842      14.309   5.214  41.722  1.00  0.00      D    H  
HETATM 2997  O   HOH D 843       4.283  17.157 103.864  1.00  0.00      D    O  
HETATM 2998  H1  HOH D 843       3.323  17.431 103.810  1.00  0.00      D    H  
HETATM 2999  H2  HOH D 843       4.347  16.239 104.256  1.00  0.00      D    H  
HETATM 3000  O   HOH D 844      28.734  27.261  63.679  1.00  0.00      D    O  
HETATM 3001  H1  HOH D 844      29.566  27.381  64.221  1.00  0.00      D    H  
HETATM 3002  H2  HOH D 844      28.575  28.080  63.127  1.00  0.00      D    H  
HETATM 3003  O   HOH D 845       9.969  30.964  75.566  1.00  0.00      D    O  
HETATM 3004  H1  HOH D 845      10.872  30.809  75.164  1.00  0.00      D    H  
HETATM 3005  H2  HOH D 845      10.074  31.318  76.495  1.00  0.00      D    H  
HETATM 3006  O   HOH D 846      45.912  23.870  32.180  1.00  0.00      D    O  
HETATM 3007  H1  HOH D 846      45.404  24.015  31.331  1.00  0.00      D    H  
HETATM 3008  H2  HOH D 846      45.423  23.212  32.753  1.00  0.00      D    H  
HETATM 3009  O   HOH D 847       4.861   7.840  48.147  1.00  0.00      D    O  
HETATM 3010  H1  HOH D 847       4.793   8.399  47.321  1.00  0.00      D    H  
HETATM 3011  H2  HOH D 847       4.022   7.934  48.683  1.00  0.00      D    H  
HETATM 3012  O   HOH D 848      42.748   1.332  54.530  1.00  0.00      D    O  
HETATM 3013  H1  HOH D 848      43.641   1.773  54.623  1.00  0.00      D    H  
HETATM 3014  H2  HOH D 848      42.287   1.683  53.715  1.00  0.00      D    H  
HETATM 3015  O   HOH D 849      24.151  38.956   7.666  1.00  0.00      D    O  
HETATM 3016  H1  HOH D 849      24.567  39.726   7.181  1.00  0.00      D    H  
HETATM 3017  H2  HOH D 849      23.895  38.248   7.008  1.00  0.00      D    H  
HETATM 3018  O   HOH D 850      30.732  21.915  17.833  1.00  0.00      D    O  
HETATM 3019  H1  HOH D 850      31.484  21.315  17.560  1.00  0.00      D    H  
HETATM 3020  H2  HOH D 850      30.333  22.341  17.021  1.00  0.00      D    H  
HETATM 3021  O   HOH D 851      23.164  40.395  89.133  1.00  0.00      D    O  
HETATM 3022  H1  HOH D 851      23.381  39.428  88.997  1.00  0.00      D    H  
HETATM 3023  H2  HOH D 851      23.244  40.880  88.262  1.00  0.00      D    H  
HETATM 3024  O   HOH D 852       3.915  39.764  63.888  1.00  0.00      D    O  
HETATM 3025  H1  HOH D 852       3.642  39.254  64.703  1.00  0.00      D    H  
HETATM 3026  H2  HOH D 852       3.658  39.248  63.070  1.00  0.00      D    H  
HETATM 3027  O   HOH D 853      26.207  33.217  48.718  1.00  0.00      D    O  
HETATM 3028  H1  HOH D 853      27.014  33.716  48.402  1.00  0.00      D    H  
HETATM 3029  H2  HOH D 853      25.615  33.012  47.938  1.00  0.00      D    H  
HETATM 3030  O   HOH D 854      17.312  42.042  33.240  1.00  0.00      D    O  
HETATM 3031  H1  HOH D 854      17.597  41.883  32.295  1.00  0.00      D    H  
HETATM 3032  H2  HOH D 854      17.429  43.010  33.465  1.00  0.00      D    H  
HETATM 3033  O   HOH D 855      25.295   5.673   3.007  1.00  0.00      D    O  
HETATM 3034  H1  HOH D 855      26.119   5.706   3.571  1.00  0.00      D    H  
HETATM 3035  H2  HOH D 855      24.526   6.058   3.517  1.00  0.00      D    H  
HETATM 3036  O   HOH D 856      28.905  16.103  92.183  1.00  0.00      D    O  
HETATM 3037  H1  HOH D 856      28.867  17.102  92.154  1.00  0.00      D    H  
HETATM 3038  H2  HOH D 856      29.813  15.813  92.483  1.00  0.00      D    H  
HETATM 3039  O   HOH D 857      31.074  31.106  21.837  1.00  0.00      D    O  
HETATM 3040  H1  HOH D 857      31.465  30.197  21.689  1.00  0.00      D    H  
HETATM 3041  H2  HOH D 857      30.649  31.142  22.742  1.00  0.00      D    H  
HETATM 3042  O   HOH D 858       0.974   6.900   9.585  1.00  0.00      D    O  
HETATM 3043  H1  HOH D 858       0.545   7.333   8.793  1.00  0.00      D    H  
HETATM 3044  H2  HOH D 858       0.789   7.444  10.404  1.00  0.00      D    H  
HETATM 3045  O   HOH D 859      21.498   3.897  43.381  1.00  0.00      D    O  
HETATM 3046  H1  HOH D 859      21.091   3.348  44.111  1.00  0.00      D    H  
HETATM 3047  H2  HOH D 859      22.154   3.340  42.872  1.00  0.00      D    H  
HETATM 3048  O   HOH D 860      33.562  25.127  31.565  1.00  0.00      D    O  
HETATM 3049  H1  HOH D 860      34.446  24.957  31.129  1.00  0.00      D    H  
HETATM 3050  H2  HOH D 860      32.829  24.795  30.972  1.00  0.00      D    H  
HETATM 3051  O   HOH D 861       1.231  10.341 109.194  1.00  0.00      D    O  
HETATM 3052  H1  HOH D 861       0.995  10.199 108.233  1.00  0.00      D    H  
HETATM 3053  H2  HOH D 861       0.447  10.735 109.674  1.00  0.00      D    H  
HETATM 3054  O   HOH D 862      30.111  12.857  44.124  1.00  0.00      D    O  
HETATM 3055  H1  HOH D 862      29.817  13.323  44.959  1.00  0.00      D    H  
HETATM 3056  H2  HOH D 862      29.310  12.635  43.568  1.00  0.00      D    H  
HETATM 3057  O   HOH D 863      22.837  23.477  71.975  1.00  0.00      D    O  
HETATM 3058  H1  HOH D 863      22.116  22.805  71.807  1.00  0.00      D    H  
HETATM 3059  H2  HOH D 863      23.235  23.764  71.103  1.00  0.00      D    H  
HETATM 3060  O   HOH D 864      36.625  42.456  93.473  1.00  0.00      D    O  
HETATM 3061  H1  HOH D 864      37.163  41.715  93.071  1.00  0.00      D    H  
HETATM 3062  H2  HOH D 864      35.787  42.081  93.871  1.00  0.00      D    H  
HETATM 3063  O   HOH D 865       1.778  36.655  22.984  1.00  0.00      D    O  
HETATM 3064  H1  HOH D 865       2.554  36.277  23.489  1.00  0.00      D    H  
HETATM 3065  H2  HOH D 865       1.430  37.461  23.462  1.00  0.00      D    H  
HETATM 3066  O   HOH D 866      34.396  38.540 105.611  1.00  0.00      D    O  
HETATM 3067  H1  HOH D 866      35.253  38.924 105.268  1.00  0.00      D    H  
HETATM 3068  H2  HOH D 866      34.160  38.975 106.480  1.00  0.00      D    H  
HETATM 3069  O   HOH D 867      35.910   4.355 107.840  1.00  0.00      D    O  
HETATM 3070  H1  HOH D 867      35.511   5.270 107.775  1.00  0.00      D    H  
HETATM 3071  H2  HOH D 867      35.281   3.688 107.441  1.00  0.00      D    H  
HETATM 3072  O   HOH D 868      11.900   1.488  28.536  1.00  0.00      D    O  
HETATM 3073  H1  HOH D 868      12.666   1.903  28.045  1.00  0.00      D    H  
HETATM 3074  H2  HOH D 868      12.173   0.590  28.881  1.00  0.00      D    H  
HETATM 3075  O   HOH D 869       3.441  14.494  81.223  1.00  0.00      D    O  
HETATM 3076  H1  HOH D 869       4.222  14.229  81.789  1.00  0.00      D    H  
HETATM 3077  H2  HOH D 869       3.104  15.388  81.518  1.00  0.00      D    H  
HETATM 3078  O   HOH D 870      11.979  15.321  84.148  1.00  0.00      D    O  
HETATM 3079  H1  HOH D 870      11.781  14.830  83.300  1.00  0.00      D    H  
HETATM 3080  H2  HOH D 870      11.995  14.675  84.911  1.00  0.00      D    H  
HETATM 3081  O   HOH D 871      14.382  30.370  23.663  1.00  0.00      D    O  
HETATM 3082  H1  HOH D 871      14.750  29.445  23.757  1.00  0.00      D    H  
HETATM 3083  H2  HOH D 871      14.962  31.011  24.166  1.00  0.00      D    H  
HETATM 3084  O   HOH D 872       6.150   8.976  97.282  1.00  0.00      D    O  
HETATM 3085  H1  HOH D 872       5.882   8.898  96.322  1.00  0.00      D    H  
HETATM 3086  H2  HOH D 872       5.850   9.859  97.642  1.00  0.00      D    H  
HETATM 3087  O   HOH D 873      23.954  14.367  49.851  1.00  0.00      D    O  
HETATM 3088  H1  HOH D 873      23.625  13.865  50.651  1.00  0.00      D    H  
HETATM 3089  H2  HOH D 873      24.711  13.867  49.432  1.00  0.00      D    H  
HETATM 3090  O   HOH D 874      17.502  10.954 107.918  1.00  0.00      D    O  
HETATM 3091  H1  HOH D 874      17.878  10.253 108.525  1.00  0.00      D    H  
HETATM 3092  H2  HOH D 874      18.064  11.779 107.973  1.00  0.00      D    H  
HETATM 3093  O   HOH D 875      32.877   7.238  88.886  1.00  0.00      D    O  
HETATM 3094  H1  HOH D 875      33.767   7.538  88.542  1.00  0.00      D    H  
HETATM 3095  H2  HOH D 875      32.492   7.948  89.475  1.00  0.00      D    H  
HETATM 3096  O   HOH D 876      28.779  17.089  34.176  1.00  0.00      D    O  
HETATM 3097  H1  HOH D 876      29.641  17.296  34.638  1.00  0.00      D    H  
HETATM 3098  H2  HOH D 876      28.569  16.117  34.284  1.00  0.00      D    H  
HETATM 3099  O   HOH D 877      20.585  25.204  94.917  1.00  0.00      D    O  
HETATM 3100  H1  HOH D 877      21.425  25.440  95.405  1.00  0.00      D    H  
HETATM 3101  H2  HOH D 877      20.433  25.859  94.177  1.00  0.00      D    H  
HETATM 3102  O   HOH D 878      27.881  12.398  42.944  1.00  0.00      D    O  
HETATM 3103  H1  HOH D 878      27.020  11.898  42.858  1.00  0.00      D    H  
HETATM 3104  H2  HOH D 878      27.695  13.380  42.973  1.00  0.00      D    H  
HETATM 3105  O   HOH D 879      31.340  14.417 102.516  1.00  0.00      D    O  
HETATM 3106  H1  HOH D 879      30.679  15.164 102.430  1.00  0.00      D    H  
HETATM 3107  H2  HOH D 879      32.263  14.795 102.577  1.00  0.00      D    H  
HETATM 3108  O   HOH D 880       8.191  31.410  48.331  1.00  0.00      D    O  
HETATM 3109  H1  HOH D 880       7.227  31.438  48.597  1.00  0.00      D    H  
HETATM 3110  H2  HOH D 880       8.336  32.005  47.540  1.00  0.00      D    H  
HETATM 3111  O   HOH D 881       0.119  11.017   3.129  1.00  0.00      D    O  
HETATM 3112  H1  HOH D 881       0.382  10.056   3.047  1.00  0.00      D    H  
HETATM 3113  H2  HOH D 881       0.006  11.251   4.095  1.00  0.00      D    H  
HETATM 3114  O   HOH D 882       4.494  19.801  44.295  1.00  0.00      D    O  
HETATM 3115  H1  HOH D 882       4.873  19.584  45.194  1.00  0.00      D    H  
HETATM 3116  H2  HOH D 882       5.213  20.182  43.714  1.00  0.00      D    H  
HETATM 3117  O   HOH D 883      17.922  34.251  50.600  1.00  0.00      D    O  
HETATM 3118  H1  HOH D 883      17.296  34.708  49.969  1.00  0.00      D    H  
HETATM 3119  H2  HOH D 883      17.745  34.566  51.532  1.00  0.00      D    H  
HETATM 3120  O   HOH D 884      12.154   2.406  73.049  1.00  0.00      D    O  
HETATM 3121  H1  HOH D 884      11.687   3.120  72.528  1.00  0.00      D    H  
HETATM 3122  H2  HOH D 884      11.579   1.589  73.086  1.00  0.00      D    H  
HETATM 3123  O   HOH D 885      20.486  34.636  39.134  1.00  0.00      D    O  
HETATM 3124  H1  HOH D 885      20.327  33.967  38.409  1.00  0.00      D    H  
HETATM 3125  H2  HOH D 885      20.354  34.201  40.025  1.00  0.00      D    H  
HETATM 3126  O   HOH D 886      48.854   3.112  84.965  1.00  0.00      D    O  
HETATM 3127  H1  HOH D 886      48.209   2.882  84.236  1.00  0.00      D    H  
HETATM 3128  H2  HOH D 886      48.498   3.882  85.494  1.00  0.00      D    H  
HETATM 3129  O   HOH D 887       5.496  14.005 104.797  1.00  0.00      D    O  
HETATM 3130  H1  HOH D 887       5.710  13.067 105.071  1.00  0.00      D    H  
HETATM 3131  H2  HOH D 887       6.237  14.613 105.083  1.00  0.00      D    H  
HETATM 3132  O   HOH D 888      40.663  19.293  16.846  1.00  0.00      D    O  
HETATM 3133  H1  HOH D 888      41.615  19.053  16.657  1.00  0.00      D    H  
HETATM 3134  H2  HOH D 888      40.415  18.979  17.762  1.00  0.00      D    H  
HETATM 3135  O   HOH D 889      18.475  20.040  12.140  1.00  0.00      D    O  
HETATM 3136  H1  HOH D 889      18.495  21.033  12.019  1.00  0.00      D    H  
HETATM 3137  H2  HOH D 889      18.661  19.594  11.264  1.00  0.00      D    H  
HETATM 3138  O   HOH D 890      30.922  10.229  80.912  1.00  0.00      D    O  
HETATM 3139  H1  HOH D 890      30.826  10.891  81.654  1.00  0.00      D    H  
HETATM 3140  H2  HOH D 890      30.298  10.469  80.168  1.00  0.00      D    H  
HETATM 3141  O   HOH D 891       4.463   7.434  12.968  1.00  0.00      D    O  
HETATM 3142  H1  HOH D 891       3.981   6.684  13.421  1.00  0.00      D    H  
HETATM 3143  H2  HOH D 891       4.213   7.454  12.000  1.00  0.00      D    H  
HETATM 3144  O   HOH D 892      11.314   6.255  11.088  1.00  0.00      D    O  
HETATM 3145  H1  HOH D 892      10.655   5.627  11.501  1.00  0.00      D    H  
HETATM 3146  H2  HOH D 892      11.553   6.968  11.747  1.00  0.00      D    H  
HETATM 3147  O   HOH D 893      45.886  25.937  41.769  1.00  0.00      D    O  
HETATM 3148  H1  HOH D 893      45.919  25.363  42.587  1.00  0.00      D    H  
HETATM 3149  H2  HOH D 893      45.750  26.891  42.036  1.00  0.00      D    H  
HETATM 3150  O   HOH D 894      19.724  38.412  55.290  1.00  0.00      D    O  
HETATM 3151  H1  HOH D 894      19.637  39.315  55.710  1.00  0.00      D    H  
HETATM 3152  H2  HOH D 894      19.173  37.752  55.802  1.00  0.00      D    H  
HETATM 3153  O   HOH D 895      26.340  36.154  19.386  1.00  0.00      D    O  
HETATM 3154  H1  HOH D 895      25.590  35.493  19.359  1.00  0.00      D    H  
HETATM 3155  H2  HOH D 895      26.450  36.494  20.320  1.00  0.00      D    H  
HETATM 3156  O   HOH D 896      35.011  23.780  18.146  1.00  0.00      D    O  
HETATM 3157  H1  HOH D 896      34.477  24.421  17.595  1.00  0.00      D    H  
HETATM 3158  H2  HOH D 896      35.793  24.256  18.546  1.00  0.00      D    H  
HETATM 3159  O   HOH D 897      41.508  28.953  90.279  1.00  0.00      D    O  
HETATM 3160  H1  HOH D 897      42.413  29.317  90.062  1.00  0.00      D    H  
HETATM 3161  H2  HOH D 897      41.575  28.340  91.066  1.00  0.00      D    H  
HETATM 3162  O   HOH D 898      19.505   5.089 103.322  1.00  0.00      D    O  
HETATM 3163  H1  HOH D 898      19.777   5.861 102.748  1.00  0.00      D    H  
HETATM 3164  H2  HOH D 898      20.118   5.027 104.109  1.00  0.00      D    H  
HETATM 3165  O   HOH D 899      10.022  16.191  65.908  1.00  0.00      D    O  
HETATM 3166  H1  HOH D 899      10.895  16.238  66.394  1.00  0.00      D    H  
HETATM 3167  H2  HOH D 899       9.500  15.404  66.236  1.00  0.00      D    H  
HETATM 3168  O   HOH D 900      27.738  26.874  95.749  1.00  0.00      D    O  
HETATM 3169  H1  HOH D 900      27.697  26.209  96.494  1.00  0.00      D    H  
HETATM 3170  H2  HOH D 900      27.204  27.684  95.994  1.00  0.00      D    H  
HETATM 3171  O   HOH D 901      29.973  19.842   8.385  1.00  0.00      D    O  
HETATM 3172  H1  HOH D 901      30.970  19.773   8.356  1.00  0.00      D    H  
HETATM 3173  H2  HOH D 901      29.570  18.983   8.070  1.00  0.00      D    H  
HETATM 3174  O   HOH D 902      10.239   3.645  47.637  1.00  0.00      D    O  
HETATM 3175  H1  HOH D 902       9.277   3.783  47.404  1.00  0.00      D    H  
HETATM 3176  H2  HOH D 902      10.791   3.672  46.803  1.00  0.00      D    H  
HETATM 3177  O   HOH D 903      35.086  25.682 112.015  1.00  0.00      D    O  
HETATM 3178  H1  HOH D 903      34.819  26.617 112.249  1.00  0.00      D    H  
HETATM 3179  H2  HOH D 903      34.269  25.146 111.800  1.00  0.00      D    H  
HETATM 3180  O   HOH D 904      27.949  13.321  82.400  1.00  0.00      D    O  
HETATM 3181  H1  HOH D 904      27.914  12.421  81.966  1.00  0.00      D    H  
HETATM 3182  H2  HOH D 904      27.319  13.941  81.933  1.00  0.00      D    H  
HETATM 3183  O   HOH D 905       5.923  26.865  97.114  1.00  0.00      D    O  
HETATM 3184  H1  HOH D 905       6.919  26.904  97.043  1.00  0.00      D    H  
HETATM 3185  H2  HOH D 905       5.601  27.611  97.697  1.00  0.00      D    H  
HETATM 3186  O   HOH D 906      20.464  14.966  20.811  1.00  0.00      D    O  
HETATM 3187  H1  HOH D 906      20.673  14.148  20.275  1.00  0.00      D    H  
HETATM 3188  H2  HOH D 906      20.203  14.698  21.739  1.00  0.00      D    H  
HETATM 3189  O   HOH D 907      26.681  37.554   2.890  1.00  0.00      D    O  
HETATM 3190  H1  HOH D 907      26.294  37.020   3.641  1.00  0.00      D    H  
HETATM 3191  H2  HOH D 907      27.448  38.100   3.230  1.00  0.00      D    H  
HETATM 3192  O   HOH D 908      38.439  28.489  87.806  1.00  0.00      D    O  
HETATM 3193  H1  HOH D 908      37.649  28.814  88.326  1.00  0.00      D    H  
HETATM 3194  H2  HOH D 908      38.847  27.706  88.276  1.00  0.00      D    H  
HETATM 3195  O   HOH D 909      35.640  17.657  16.318  1.00  0.00      D    O  
HETATM 3196  H1  HOH D 909      36.563  17.315  16.495  1.00  0.00      D    H  
HETATM 3197  H2  HOH D 909      35.618  18.646  16.462  1.00  0.00      D    H  
HETATM 3198  O   HOH D 910       5.215  20.397  19.388  1.00  0.00      D    O  
HETATM 3199  H1  HOH D 910       5.014  21.373  19.470  1.00  0.00      D    H  
HETATM 3200  H2  HOH D 910       4.509  19.870  19.861  1.00  0.00      D    H  
HETATM 3201  O   HOH D 911      44.754  14.176  44.335  1.00  0.00      D    O  
HETATM 3202  H1  HOH D 911      44.980  14.911  43.695  1.00  0.00      D    H  
HETATM 3203  H2  HOH D 911      45.185  13.326  44.033  1.00  0.00      D    H  
HETATM 3204  O   HOH D 912      39.225  31.781  20.575  1.00  0.00      D    O  
HETATM 3205  H1  HOH D 912      39.526  31.146  19.864  1.00  0.00      D    H  
HETATM 3206  H2  HOH D 912      38.237  31.918  20.503  1.00  0.00      D    H  
HETATM 3207  O   HOH D 913      18.109   8.491  49.243  1.00  0.00      D    O  
HETATM 3208  H1  HOH D 913      17.663   8.114  48.432  1.00  0.00      D    H  
HETATM 3209  H2  HOH D 913      17.437   8.986  49.794  1.00  0.00      D    H  
HETATM 3210  O   HOH D 914      22.600  32.167  35.503  1.00  0.00      D    O  
HETATM 3211  H1  HOH D 914      22.801  31.347  34.967  1.00  0.00      D    H  
HETATM 3212  H2  HOH D 914      22.478  32.946  34.888  1.00  0.00      D    H  
HETATM 3213  O   HOH D 915      28.629   4.906 112.803  1.00  0.00      D    O  
HETATM 3214  H1  HOH D 915      29.451   4.858 113.371  1.00  0.00      D    H  
HETATM 3215  H2  HOH D 915      28.828   5.423 111.971  1.00  0.00      D    H  
HETATM 3216  O   HOH D 916      27.413  30.270  88.578  1.00  0.00      D    O  
HETATM 3217  H1  HOH D 916      28.165  30.775  89.002  1.00  0.00      D    H  
HETATM 3218  H2  HOH D 916      27.719  29.346  88.351  1.00  0.00      D    H  
HETATM 3219  O   HOH D 917      10.590  20.780   8.181  1.00  0.00      D    O  
HETATM 3220  H1  HOH D 917       9.955  20.987   8.926  1.00  0.00      D    H  
HETATM 3221  H2  HOH D 917      10.626  21.554   7.550  1.00  0.00      D    H  
HETATM 3222  O   HOH D 918      37.897  27.880  85.227  1.00  0.00      D    O  
HETATM 3223  H1  HOH D 918      38.386  27.048  84.965  1.00  0.00      D    H  
HETATM 3224  H2  HOH D 918      38.030  28.052  86.203  1.00  0.00      D    H  
HETATM 3225  O   HOH D 919      22.494  13.603  52.105  1.00  0.00      D    O  
HETATM 3226  H1  HOH D 919      21.855  14.299  52.431  1.00  0.00      D    H  
HETATM 3227  H2  HOH D 919      23.317  13.614  52.673  1.00  0.00      D    H  
HETATM 3228  O   HOH D 920      45.619  11.546  40.619  1.00  0.00      D    O  
HETATM 3229  H1  HOH D 920      44.788  11.183  41.041  1.00  0.00      D    H  
HETATM 3230  H2  HOH D 920      45.718  12.512  40.854  1.00  0.00      D    H  
HETATM 3231  O   HOH D 921      34.723  23.795  40.989  1.00  0.00      D    O  
HETATM 3232  H1  HOH D 921      33.924  24.351  40.759  1.00  0.00      D    H  
HETATM 3233  H2  HOH D 921      34.580  23.356  41.875  1.00  0.00      D    H  
HETATM 3234  O   HOH D 922      20.327  38.676  10.146  1.00  0.00      D    O  
HETATM 3235  H1  HOH D 922      20.651  38.583   9.205  1.00  0.00      D    H  
HETATM 3236  H2  HOH D 922      19.335  38.552  10.172  1.00  0.00      D    H  
HETATM 3237  O   HOH D 923      25.468  28.922 102.423  1.00  0.00      D    O  
HETATM 3238  H1  HOH D 923      24.972  28.926 103.291  1.00  0.00      D    H  
HETATM 3239  H2  HOH D 923      25.286  29.773 101.931  1.00  0.00      D    H  
HETATM 3240  O   HOH D 924       2.417   8.216  49.294  1.00  0.00      D    O  
HETATM 3241  H1  HOH D 924       1.640   8.219  48.664  1.00  0.00      D    H  
HETATM 3242  H2  HOH D 924       2.374   7.401  49.872  1.00  0.00      D    H  
HETATM 3243  O   HOH D 925      29.966  14.321   9.850  1.00  0.00      D    O  
HETATM 3244  H1  HOH D 925      29.936  14.599   8.890  1.00  0.00      D    H  
HETATM 3245  H2  HOH D 925      30.701  14.814  10.317  1.00  0.00      D    H  
HETATM 3246  O   HOH D 926      32.947   0.881  50.990  1.00  0.00      D    O  
HETATM 3247  H1  HOH D 926      33.814   0.385  51.025  1.00  0.00      D    H  
HETATM 3248  H2  HOH D 926      32.996   1.589  50.285  1.00  0.00      D    H  
HETATM 3249  O   HOH D 927      46.668  26.375  55.958  1.00  0.00      D    O  
HETATM 3250  H1  HOH D 927      46.765  27.336  55.701  1.00  0.00      D    H  
HETATM 3251  H2  HOH D 927      47.042  26.236  56.875  1.00  0.00      D    H  
HETATM 3252  O   HOH D 928      25.142  16.256  29.789  1.00  0.00      D    O  
HETATM 3253  H1  HOH D 928      24.772  15.807  30.603  1.00  0.00      D    H  
HETATM 3254  H2  HOH D 928      25.668  15.596  29.254  1.00  0.00      D    H  
HETATM 3255  O   HOH D 929      35.077  26.323  26.285  1.00  0.00      D    O  
HETATM 3256  H1  HOH D 929      35.184  26.622  27.233  1.00  0.00      D    H  
HETATM 3257  H2  HOH D 929      35.554  25.454  26.154  1.00  0.00      D    H  
HETATM 3258  O   HOH D 930      26.697  15.328  51.712  1.00  0.00      D    O  
HETATM 3259  H1  HOH D 930      26.513  14.480  51.214  1.00  0.00      D    H  
HETATM 3260  H2  HOH D 930      27.682  15.498  51.729  1.00  0.00      D    H  
HETATM 3261  O   HOH D 931      39.506  19.358  41.396  1.00  0.00      D    O  
HETATM 3262  H1  HOH D 931      40.018  20.181  41.150  1.00  0.00      D    H  
HETATM 3263  H2  HOH D 931      39.431  18.761  40.598  1.00  0.00      D    H  
HETATM 3264  O   HOH D 932      30.941   3.745 104.917  1.00  0.00      D    O  
HETATM 3265  H1  HOH D 932      30.517   4.602 105.209  1.00  0.00      D    H  
HETATM 3266  H2  HOH D 932      30.810   3.627 103.933  1.00  0.00      D    H  
HETATM 3267  O   HOH D 933      27.264  24.764  88.704  1.00  0.00      D    O  
HETATM 3268  H1  HOH D 933      26.689  25.104  89.448  1.00  0.00      D    H  
HETATM 3269  H2  HOH D 933      26.685  24.418  87.966  1.00  0.00      D    H  
HETATM 3270  O   HOH D 934      45.420  11.623 115.351  1.00  0.00      D    O  
HETATM 3271  H1  HOH D 934      44.784  10.994 114.905  1.00  0.00      D    H  
HETATM 3272  H2  HOH D 934      45.243  11.634 116.335  1.00  0.00      D    H  
HETATM 3273  O   HOH D 935      20.889  30.777  26.761  1.00  0.00      D    O  
HETATM 3274  H1  HOH D 935      21.256  30.024  26.214  1.00  0.00      D    H  
HETATM 3275  H2  HOH D 935      20.025  30.495  27.180  1.00  0.00      D    H  
HETATM 3276  O   HOH D 936      48.619   3.385 103.473  1.00  0.00      D    O  
HETATM 3277  H1  HOH D 936      49.195   3.819 104.166  1.00  0.00      D    H  
HETATM 3278  H2  HOH D 936      48.879   2.424 103.379  1.00  0.00      D    H  
HETATM 3279  O   HOH D 937      30.409  27.790  65.877  1.00  0.00      D    O  
HETATM 3280  H1  HOH D 937      30.111  27.489  66.783  1.00  0.00      D    H  
HETATM 3281  H2  HOH D 937      31.407  27.776  65.832  1.00  0.00      D    H  
HETATM 3282  O   HOH D 938       7.679  38.447  75.898  1.00  0.00      D    O  
HETATM 3283  H1  HOH D 938       8.167  38.026  75.134  1.00  0.00      D    H  
HETATM 3284  H2  HOH D 938       6.773  38.032  75.984  1.00  0.00      D    H  
HETATM 3285  O   HOH D 939      40.296  27.895   7.475  1.00  0.00      D    O  
HETATM 3286  H1  HOH D 939      41.110  28.161   7.992  1.00  0.00      D    H  
HETATM 3287  H2  HOH D 939      40.486  27.966   6.496  1.00  0.00      D    H  
HETATM 3288  O   HOH D 940      29.702  28.145  19.998  1.00  0.00      D    O  
HETATM 3289  H1  HOH D 940      28.976  27.678  19.492  1.00  0.00      D    H  
HETATM 3290  H2  HOH D 940      29.336  28.978  20.414  1.00  0.00      D    H  
HETATM 3291  O   HOH D 941      36.607  41.574 118.272  1.00  0.00      D    O  
HETATM 3292  H1  HOH D 941      36.507  41.950 119.193  1.00  0.00      D    H  
HETATM 3293  H2  HOH D 941      36.451  40.587 118.297  1.00  0.00      D    H  
HETATM 3294  O   HOH D 942       7.567  19.046  99.106  1.00  0.00      D    O  
HETATM 3295  H1  HOH D 942       8.048  18.620  99.872  1.00  0.00      D    H  
HETATM 3296  H2  HOH D 942       8.176  19.694  98.648  1.00  0.00      D    H  
HETATM 3297  O   HOH D 943      37.564  26.626  68.861  1.00  0.00      D    O  
HETATM 3298  H1  HOH D 943      38.548  26.708  69.020  1.00  0.00      D    H  
HETATM 3299  H2  HOH D 943      37.204  25.860  69.395  1.00  0.00      D    H  
HETATM 3300  O   HOH D 944       1.293  12.765  64.836  1.00  0.00      D    O  
HETATM 3301  H1  HOH D 944       1.443  13.553  65.434  1.00  0.00      D    H  
HETATM 3302  H2  HOH D 944       1.817  12.881  63.993  1.00  0.00      D    H  
HETATM 3303  O   HOH D 945      42.050  30.114 109.948  1.00  0.00      D    O  
HETATM 3304  H1  HOH D 945      42.297  29.176 109.706  1.00  0.00      D    H  
HETATM 3305  H2  HOH D 945      41.619  30.559 109.162  1.00  0.00      D    H  
HETATM 3306  O   HOH D 946       5.458  15.133  61.882  1.00  0.00      D    O  
HETATM 3307  H1  HOH D 946       4.954  14.284  61.725  1.00  0.00      D    H  
HETATM 3308  H2  HOH D 946       6.292  14.936  62.396  1.00  0.00      D    H  
HETATM 3309  O   HOH D 947      40.697   0.900  26.530  1.00  0.00      D    O  
HETATM 3310  H1  HOH D 947      41.106   1.678  27.007  1.00  0.00      D    H  
HETATM 3311  H2  HOH D 947      40.145   1.231  25.765  1.00  0.00      D    H  
HETATM 3312  O   HOH D 948      36.116  41.939  19.923  1.00  0.00      D    O  
HETATM 3313  H1  HOH D 948      35.497  42.183  19.177  1.00  0.00      D    H  
HETATM 3314  H2  HOH D 948      35.665  41.285  20.530  1.00  0.00      D    H  
HETATM 3315  O   HOH D 949      47.843  34.089  62.635  1.00  0.00      D    O  
HETATM 3316  H1  HOH D 949      48.220  33.568  63.400  1.00  0.00      D    H  
HETATM 3317  H2  HOH D 949      48.551  34.686  62.257  1.00  0.00      D    H  
HETATM 3318  O   HOH D 950      12.658  25.577  64.222  1.00  0.00      D    O  
HETATM 3319  H1  HOH D 950      13.506  26.108  64.221  1.00  0.00      D    H  
HETATM 3320  H2  HOH D 950      12.030  25.953  63.540  1.00  0.00      D    H  
HETATM 3321  O   HOH D 951       3.135   9.362  55.409  1.00  0.00      D    O  
HETATM 3322  H1  HOH D 951       2.974   9.396  56.395  1.00  0.00      D    H  
HETATM 3323  H2  HOH D 951       2.380   8.880  54.964  1.00  0.00      D    H  
HETATM 3324  O   HOH D 952      42.309  39.821  48.004  1.00  0.00      D    O  
HETATM 3325  H1  HOH D 952      43.256  39.829  48.326  1.00  0.00      D    H  
HETATM 3326  H2  HOH D 952      42.256  39.324  47.138  1.00  0.00      D    H  
HETATM 3327  O   HOH D 953      43.100  39.047 110.725  1.00  0.00      D    O  
HETATM 3328  H1  HOH D 953      42.463  39.533 110.127  1.00  0.00      D    H  
HETATM 3329  H2  HOH D 953      42.821  38.090 110.803  1.00  0.00      D    H  
HETATM 3330  O   HOH D 954      20.620  33.605  31.620  1.00  0.00      D    O  
HETATM 3331  H1  HOH D 954      19.766  33.088  31.665  1.00  0.00      D    H  
HETATM 3332  H2  HOH D 954      21.254  33.148  30.996  1.00  0.00      D    H  
HETATM 3333  O   HOH D 955      29.561   9.874 107.558  1.00  0.00      D    O  
HETATM 3334  H1  HOH D 955      29.131   9.577 106.705  1.00  0.00      D    H  
HETATM 3335  H2  HOH D 955      29.644  10.871 107.559  1.00  0.00      D    H  
HETATM 3336  O   HOH D 956      19.031   8.527  44.955  1.00  0.00      D    O  
HETATM 3337  H1  HOH D 956      19.204   8.174  44.036  1.00  0.00      D    H  
HETATM 3338  H2  HOH D 956      19.395   9.455  45.030  1.00  0.00      D    H  
HETATM 3339  O   HOH D 957      46.671  32.789  90.500  1.00  0.00      D    O  
HETATM 3340  H1  HOH D 957      46.500  32.734  91.484  1.00  0.00      D    H  
HETATM 3341  H2  HOH D 957      45.840  33.092  90.034  1.00  0.00      D    H  
HETATM 3342  O   HOH D 958      42.861  17.322  84.537  1.00  0.00      D    O  
HETATM 3343  H1  HOH D 958      42.734  17.935  85.317  1.00  0.00      D    H  
HETATM 3344  H2  HOH D 958      42.827  17.852  83.689  1.00  0.00      D    H  
HETATM 3345  O   HOH D 959      41.576  16.714  50.185  1.00  0.00      D    O  
HETATM 3346  H1  HOH D 959      41.670  17.693  50.006  1.00  0.00      D    H  
HETATM 3347  H2  HOH D 959      40.618  16.500  50.376  1.00  0.00      D    H  
HETATM 3348  O   HOH D 960       3.969  37.661  73.128  1.00  0.00      D    O  
HETATM 3349  H1  HOH D 960       3.545  37.220  73.919  1.00  0.00      D    H  
HETATM 3350  H2  HOH D 960       4.960  37.531  73.166  1.00  0.00      D    H  
HETATM 3351  O   HOH D 961      47.998  23.737  33.673  1.00  0.00      D    O  
HETATM 3352  H1  HOH D 961      47.295  23.700  32.963  1.00  0.00      D    H  
HETATM 3353  H2  HOH D 961      47.562  23.769  34.573  1.00  0.00      D    H  
HETATM 3354  O   HOH D 962      -0.188  30.722  51.911  1.00  0.00      D    O  
HETATM 3355  H1  HOH D 962      -0.516  30.540  50.984  1.00  0.00      D    H  
HETATM 3356  H2  HOH D 962       0.797  30.893  51.889  1.00  0.00      D    H  
HETATM 3357  O   HOH D 963      45.036  28.364  63.794  1.00  0.00      D    O  
HETATM 3358  H1  HOH D 963      44.182  28.834  63.568  1.00  0.00      D    H  
HETATM 3359  H2  HOH D 963      44.971  27.978  64.714  1.00  0.00      D    H  
HETATM 3360  O   HOH D 964       8.963  39.426   4.362  1.00  0.00      D    O  
HETATM 3361  H1  HOH D 964       8.356  39.596   5.138  1.00  0.00      D    H  
HETATM 3362  H2  HOH D 964       8.758  38.529   3.970  1.00  0.00      D    H  
HETATM 3363  O   HOH D 965      25.645  12.306  98.062  1.00  0.00      D    O  
HETATM 3364  H1  HOH D 965      26.616  12.069  98.034  1.00  0.00      D    H  
HETATM 3365  H2  HOH D 965      25.191  11.763  98.769  1.00  0.00      D    H  
HETATM 3366  O   HOH D 966      30.393  13.999  57.314  1.00  0.00      D    O  
HETATM 3367  H1  HOH D 966      31.138  14.371  57.866  1.00  0.00      D    H  
HETATM 3368  H2  HOH D 966      29.571  13.912  57.877  1.00  0.00      D    H  
HETATM 3369  O   HOH D 967      40.275  14.839  15.558  1.00  0.00      D    O  
HETATM 3370  H1  HOH D 967      40.785  14.530  16.361  1.00  0.00      D    H  
HETATM 3371  H2  HOH D 967      40.712  15.655  15.180  1.00  0.00      D    H  
HETATM 3372  O   HOH D 968      44.771   7.780  29.136  1.00  0.00      D    O  
HETATM 3373  H1  HOH D 968      45.295   6.930  29.172  1.00  0.00      D    H  
HETATM 3374  H2  HOH D 968      44.184   7.776  28.327  1.00  0.00      D    H  
HETATM 3375  O   HOH D 969       9.214  28.126  66.625  1.00  0.00      D    O  
HETATM 3376  H1  HOH D 969       8.982  28.653  67.442  1.00  0.00      D    H  
HETATM 3377  H2  HOH D 969       8.598  27.343  66.547  1.00  0.00      D    H  
HETATM 3378  O   HOH D 970      12.928  23.391  22.727  1.00  0.00      D    O  
HETATM 3379  H1  HOH D 970      12.125  23.436  23.321  1.00  0.00      D    H  
HETATM 3380  H2  HOH D 970      13.666  22.909  23.201  1.00  0.00      D    H  
HETATM 3381  O   HOH D 971      36.903  30.746  46.053  1.00  0.00      D    O  
HETATM 3382  H1  HOH D 971      37.571  31.462  46.253  1.00  0.00      D    H  
HETATM 3383  H2  HOH D 971      36.369  31.004  45.248  1.00  0.00      D    H  
HETATM 3384  O   HOH D 972      -0.093  19.701  17.479  1.00  0.00      D    O  
HETATM 3385  H1  HOH D 972      -0.541  19.584  16.593  1.00  0.00      D    H  
HETATM 3386  H2  HOH D 972       0.763  19.184  17.490  1.00  0.00      D    H  
HETATM 3387  O   HOH D 973      15.967   3.543  20.791  1.00  0.00      D    O  
HETATM 3388  H1  HOH D 973      15.689   2.632  21.095  1.00  0.00      D    H  
HETATM 3389  H2  HOH D 973      16.161   4.116  21.587  1.00  0.00      D    H  
HETATM 3390  O   HOH D 974      28.665  17.148  14.027  1.00  0.00      D    O  
HETATM 3391  H1  HOH D 974      29.101  16.263  13.863  1.00  0.00      D    H  
HETATM 3392  H2  HOH D 974      29.137  17.854  13.499  1.00  0.00      D    H  
HETATM 3393  O   HOH D 975      28.015  21.056  56.046  1.00  0.00      D    O  
HETATM 3394  H1  HOH D 975      27.802  21.751  55.359  1.00  0.00      D    H  
HETATM 3395  H2  HOH D 975      27.964  20.149  55.628  1.00  0.00      D    H  
HETATM 3396  O   HOH D 976       3.605  33.502  57.368  1.00  0.00      D    O  
HETATM 3397  H1  HOH D 976       2.891  33.773  56.722  1.00  0.00      D    H  
HETATM 3398  H2  HOH D 976       4.501  33.746  56.998  1.00  0.00      D    H  
HETATM 3399  O   HOH D 977      40.002  27.601  20.048  1.00  0.00      D    O  
HETATM 3400  H1  HOH D 977      39.332  27.482  20.780  1.00  0.00      D    H  
HETATM 3401  H2  HOH D 977      39.808  26.954  19.311  1.00  0.00      D    H  
HETATM 3402  O   HOH D 978      45.468  24.769  48.569  1.00  0.00      D    O  
HETATM 3403  H1  HOH D 978      45.413  25.606  49.112  1.00  0.00      D    H  
HETATM 3404  H2  HOH D 978      45.707  24.999  47.625  1.00  0.00      D    H  
HETATM 3405  O   HOH D 979      15.363  30.911   9.912  1.00  0.00      D    O  
HETATM 3406  H1  HOH D 979      16.268  30.487   9.935  1.00  0.00      D    H  
HETATM 3407  H2  HOH D 979      14.854  30.655  10.734  1.00  0.00      D    H  
HETATM 3408  O   HOH D 980      43.805  22.584  19.419  1.00  0.00      D    O  
HETATM 3409  H1  HOH D 980      43.237  22.296  18.647  1.00  0.00      D    H  
HETATM 3410  H2  HOH D 980      43.315  23.271  19.954  1.00  0.00      D    H  
HETATM 3411  O   HOH D 981      38.288  15.187 112.654  1.00  0.00      D    O  
HETATM 3412  H1  HOH D 981      39.071  15.767 112.426  1.00  0.00      D    H  
HETATM 3413  H2  HOH D 981      37.907  14.797 111.816  1.00  0.00      D    H  
HETATM 3414  O   HOH D 982      26.563  36.949 112.237  1.00  0.00      D    O  
HETATM 3415  H1  HOH D 982      25.897  36.402 112.746  1.00  0.00      D    H  
HETATM 3416  H2  HOH D 982      27.369  36.391 112.038  1.00  0.00      D    H  
HETATM 3417  O   HOH D 983      18.746  13.489 107.373  1.00  0.00      D    O  
HETATM 3418  H1  HOH D 983      18.509  14.441 107.179  1.00  0.00      D    H  
HETATM 3419  H2  HOH D 983      19.554  13.460 107.961  1.00  0.00      D    H  
HETATM 3420  O   HOH D 984      32.223  26.482 106.024  1.00  0.00      D    O  
HETATM 3421  H1  HOH D 984      32.588  27.339 105.659  1.00  0.00      D    H  
HETATM 3422  H2  HOH D 984      31.247  26.590 106.213  1.00  0.00      D    H  
HETATM 3423  O   HOH D 985      12.722  33.685 101.635  1.00  0.00      D    O  
HETATM 3424  H1  HOH D 985      12.019  33.683 102.347  1.00  0.00      D    H  
HETATM 3425  H2  HOH D 985      12.741  34.580 101.188  1.00  0.00      D    H  
HETATM 3426  O   HOH D 986      38.889  16.619  98.090  1.00  0.00      D    O  
HETATM 3427  H1  HOH D 986      38.774  16.409  97.119  1.00  0.00      D    H  
HETATM 3428  H2  HOH D 986      38.438  15.916  98.639  1.00  0.00      D    H  
HETATM 3429  O   HOH D 987       0.722  24.417  94.440  1.00  0.00      D    O  
HETATM 3430  H1  HOH D 987       1.712  24.354  94.561  1.00  0.00      D    H  
HETATM 3431  H2  HOH D 987       0.262  24.009  95.229  1.00  0.00      D    H  
HETATM 3432  O   HOH D 988      42.943   3.870  65.445  1.00  0.00      D    O  
HETATM 3433  H1  HOH D 988      42.697   3.480  66.332  1.00  0.00      D    H  
HETATM 3434  H2  HOH D 988      42.891   3.159  64.743  1.00  0.00      D    H  
HETATM 3435  O   HOH D 989      27.173   3.247  23.758  1.00  0.00      D    O  
HETATM 3436  H1  HOH D 989      27.125   4.043  24.361  1.00  0.00      D    H  
HETATM 3437  H2  HOH D 989      28.129   3.059  23.529  1.00  0.00      D    H  
HETATM 3438  O   HOH D 990      21.928  13.691  73.404  1.00  0.00      D    O  
HETATM 3439  H1  HOH D 990      22.747  13.358  72.935  1.00  0.00      D    H  
HETATM 3440  H2  HOH D 990      21.257  12.952  73.468  1.00  0.00      D    H  
HETATM 3441  O   HOH D 991      26.752  28.627  74.928  1.00  0.00      D    O  
HETATM 3442  H1  HOH D 991      26.040  28.359  74.279  1.00  0.00      D    H  
HETATM 3443  H2  HOH D 991      27.362  29.293  74.499  1.00  0.00      D    H  
HETATM 3444  O   HOH D 992      22.934  18.083  31.317  1.00  0.00      D    O  
HETATM 3445  H1  HOH D 992      23.361  17.180  31.256  1.00  0.00      D    H  
HETATM 3446  H2  HOH D 992      23.171  18.505  32.192  1.00  0.00      D    H  
HETATM 3447  O   HOH D 993      15.717  19.342  44.646  1.00  0.00      D    O  
HETATM 3448  H1  HOH D 993      14.975  18.833  45.083  1.00  0.00      D    H  
HETATM 3449  H2  HOH D 993      16.587  19.094  45.072  1.00  0.00      D    H  
HETATM 3450  O   HOH D 994      25.775  16.112 105.119  1.00  0.00      D    O  
HETATM 3451  H1  HOH D 994      26.401  15.333 105.162  1.00  0.00      D    H  
HETATM 3452  H2  HOH D 994      24.896  15.813 104.747  1.00  0.00      D    H  
HETATM 3453  O   HOH D 995      26.762  38.520 114.347  1.00  0.00      D    O  
HETATM 3454  H1  HOH D 995      26.829  38.072 113.456  1.00  0.00      D    H  
HETATM 3455  H2  HOH D 995      25.799  38.651 114.583  1.00  0.00      D    H  
HETATM 3456  O   HOH D 996       6.400  35.320 105.938  1.00  0.00      D    O  
HETATM 3457  H1  HOH D 996       7.233  35.793 106.227  1.00  0.00      D    H  
HETATM 3458  H2  HOH D 996       6.569  34.334 105.912  1.00  0.00      D    H  
HETATM 3459  O   HOH D 997       0.445  39.284 100.934  1.00  0.00      D    O  
HETATM 3460  H1  HOH D 997       1.342  39.604 101.241  1.00  0.00      D    H  
HETATM 3461  H2  HOH D 997      -0.078  40.056 100.571  1.00  0.00      D    H  
HETATM 3462  O   HOH D 998       1.284  12.283  27.191  1.00  0.00      D    O  
HETATM 3463  H1  HOH D 998       0.821  11.557  27.700  1.00  0.00      D    H  
HETATM 3464  H2  HOH D 998       1.070  12.196  26.218  1.00  0.00      D    H  
HETATM 3465  O   HOH D 999      42.373  34.754 118.100  1.00  0.00      D    O  
HETATM 3466  H1  HOH D 999      42.296  34.764 119.097  1.00  0.00      D    H  
HETATM 3467  H2  HOH D 999      41.461  34.820 117.695  1.00  0.00      D    H  
HETATM 3468  O   HOH D1000      36.928  37.066 111.048  1.00  0.00      D    O  
HETATM 3469  H1  HOH D1000      36.865  36.088 110.854  1.00  0.00      D    H  
HETATM 3470  H2  HOH D1000      36.726  37.585 110.217  1.00  0.00      D    H  
HETATM 3471  O   HOH D1001      33.268  -0.228  21.819  1.00  0.00      D    O  
HETATM 3472  H1  HOH D1001      34.128  -0.037  22.292  1.00  0.00      D    H  
HETATM 3473  H2  HOH D1001      32.623   0.519  21.986  1.00  0.00      D    H  
HETATM 3474  O   HOH D1002       8.924  32.605  82.597  1.00  0.00      D    O  
HETATM 3475  H1  HOH D1002       8.385  33.058  81.887  1.00  0.00      D    H  
HETATM 3476  H2  HOH D1002       9.810  32.334  82.221  1.00  0.00      D    H  
HETATM 3477  O   HOH D1003       3.889  25.624  35.855  1.00  0.00      D    O  
HETATM 3478  H1  HOH D1003       2.928  25.558  36.124  1.00  0.00      D    H  
HETATM 3479  H2  HOH D1003       3.972  26.223  35.059  1.00  0.00      D    H  
HETATM 3480  O   HOH D1004      12.151  36.965  90.190  1.00  0.00      D    O  
HETATM 3481  H1  HOH D1004      12.868  37.634  89.992  1.00  0.00      D    H  
HETATM 3482  H2  HOH D1004      12.143  36.765  91.170  1.00  0.00      D    H  
HETATM 3483  O   HOH D1005      33.058  34.984  90.317  1.00  0.00      D    O  
HETATM 3484  H1  HOH D1005      32.545  34.524  89.593  1.00  0.00      D    H  
HETATM 3485  H2  HOH D1005      33.306  34.321  91.023  1.00  0.00      D    H  
HETATM 3486  O   HOH D1006      43.357   4.745  76.605  1.00  0.00      D    O  
HETATM 3487  H1  HOH D1006      42.913   4.246  77.350  1.00  0.00      D    H  
HETATM 3488  H2  HOH D1006      44.246   5.084  76.914  1.00  0.00      D    H  
HETATM 3489  O   HOH D1007      16.201  16.581  62.960  1.00  0.00      D    O  
HETATM 3490  H1  HOH D1007      16.044  16.333  63.916  1.00  0.00      D    H  
HETATM 3491  H2  HOH D1007      15.567  16.075  62.376  1.00  0.00      D    H  
HETATM 3492  O   HOH D1008      43.240  26.752  90.933  1.00  0.00      D    O  
HETATM 3493  H1  HOH D1008      42.688  26.104  91.457  1.00  0.00      D    H  
HETATM 3494  H2  HOH D1008      43.852  27.245  91.552  1.00  0.00      D    H  
HETATM 3495  O   HOH D1009       4.305  15.321  15.093  1.00  0.00      D    O  
HETATM 3496  H1  HOH D1009       3.598  14.685  15.405  1.00  0.00      D    H  
HETATM 3497  H2  HOH D1009       5.124  15.211  15.656  1.00  0.00      D    H  
HETATM 3498  O   HOH D1010      30.267  26.066  94.537  1.00  0.00      D    O  
HETATM 3499  H1  HOH D1010      31.133  26.276  94.991  1.00  0.00      D    H  
HETATM 3500  H2  HOH D1010      29.507  26.323  95.134  1.00  0.00      D    H  
HETATM 3501  O   HOH D1011       8.004   0.712   5.301  1.00  0.00      D    O  
HETATM 3502  H1  HOH D1011       7.320   0.009   5.495  1.00  0.00      D    H  
HETATM 3503  H2  HOH D1011       8.771   0.615   5.936  1.00  0.00      D    H  
HETATM 3504  O   HOH D1012      36.864  21.066  41.085  1.00  0.00      D    O  
HETATM 3505  H1  HOH D1012      37.780  20.669  41.033  1.00  0.00      D    H  
HETATM 3506  H2  HOH D1012      36.607  21.431  40.190  1.00  0.00      D    H  
HETATM 3507  O   HOH D1013      30.884  33.523  29.509  1.00  0.00      D    O  
HETATM 3508  H1  HOH D1013      31.544  32.808  29.278  1.00  0.00      D    H  
HETATM 3509  H2  HOH D1013      29.982  33.111  29.645  1.00  0.00      D    H  
HETATM 3510  O   HOH D1014      42.774  34.687  79.860  1.00  0.00      D    O  
HETATM 3511  H1  HOH D1014      42.503  35.269  79.093  1.00  0.00      D    H  
HETATM 3512  H2  HOH D1014      42.026  34.638  80.522  1.00  0.00      D    H  
HETATM 3513  O   HOH D1015       9.458  40.105  26.412  1.00  0.00      D    O  
HETATM 3514  H1  HOH D1015       9.041  39.305  26.843  1.00  0.00      D    H  
HETATM 3515  H2  HOH D1015       8.757  40.623  25.922  1.00  0.00      D    H  
HETATM 3516  O   HOH D1016       6.802  11.487 107.234  1.00  0.00      D    O  
HETATM 3517  H1  HOH D1016       6.112  11.180 106.578  1.00  0.00      D    H  
HETATM 3518  H2  HOH D1016       7.683  11.583 106.771  1.00  0.00      D    H  
HETATM 3519  O   HOH D1017      20.927  16.624  78.258  1.00  0.00      D    O  
HETATM 3520  H1  HOH D1017      20.679  17.305  77.569  1.00  0.00      D    H  
HETATM 3521  H2  HOH D1017      21.442  15.884  77.825  1.00  0.00      D    H  
HETATM 3522  O   HOH D1018      46.850  41.834   3.834  1.00  0.00      D    O  
HETATM 3523  H1  HOH D1018      46.131  41.215   3.516  1.00  0.00      D    H  
HETATM 3524  H2  HOH D1018      46.963  41.733   4.823  1.00  0.00      D    H  
HETATM 3525  O   HOH D1019      16.051  21.660 114.023  1.00  0.00      D    O  
HETATM 3526  H1  HOH D1019      16.368  20.838 114.496  1.00  0.00      D    H  
HETATM 3527  H2  HOH D1019      15.578  21.398 113.182  1.00  0.00      D    H  
HETATM 3528  O   HOH D1020      34.915  35.165   3.039  1.00  0.00      D    O  
HETATM 3529  H1  HOH D1020      33.931  35.260   3.188  1.00  0.00      D    H  
HETATM 3530  H2  HOH D1020      35.152  34.195   2.987  1.00  0.00      D    H  
HETATM 3531  O   HOH D1021       3.237  36.552  51.664  1.00  0.00      D    O  
HETATM 3532  H1  HOH D1021       2.378  36.884  52.055  1.00  0.00      D    H  
HETATM 3533  H2  HOH D1021       3.048  36.056  50.817  1.00  0.00      D    H  
HETATM 3534  O   HOH D1022      14.491  16.439  78.853  1.00  0.00      D    O  
HETATM 3535  H1  HOH D1022      14.560  17.082  78.090  1.00  0.00      D    H  
HETATM 3536  H2  HOH D1022      13.532  16.190  78.994  1.00  0.00      D    H  
HETATM 3537  O   HOH D1023      41.248  22.920  26.667  1.00  0.00      D    O  
HETATM 3538  H1  HOH D1023      40.990  22.967  25.702  1.00  0.00      D    H  
HETATM 3539  H2  HOH D1023      42.004  23.550  26.841  1.00  0.00      D    H  
HETATM 3540  O   HOH D1024      12.818  28.193  98.021  1.00  0.00      D    O  
HETATM 3541  H1  HOH D1024      12.883  28.205  97.023  1.00  0.00      D    H  
HETATM 3542  H2  HOH D1024      12.050  28.764  98.311  1.00  0.00      D    H  
HETATM 3543  O   HOH D1025      42.852  35.052  44.586  1.00  0.00      D    O  
HETATM 3544  H1  HOH D1025      43.706  35.496  44.312  1.00  0.00      D    H  
HETATM 3545  H2  HOH D1025      43.057  34.277  45.184  1.00  0.00      D    H  
HETATM 3546  O   HOH D1026      28.706   5.487   9.170  1.00  0.00      D    O  
HETATM 3547  H1  HOH D1026      27.791   5.873   9.053  1.00  0.00      D    H  
HETATM 3548  H2  HOH D1026      29.045   5.159   8.288  1.00  0.00      D    H  
HETATM 3549  O   HOH D1027      46.127  19.815  15.402  1.00  0.00      D    O  
HETATM 3550  H1  HOH D1027      46.078  20.426  16.192  1.00  0.00      D    H  
HETATM 3551  H2  HOH D1027      46.877  20.100  14.806  1.00  0.00      D    H  
HETATM 3552  O   HOH D1028      29.918   5.284  94.352  1.00  0.00      D    O  
HETATM 3553  H1  HOH D1028      29.200   4.592  94.281  1.00  0.00      D    H  
HETATM 3554  H2  HOH D1028      30.738   4.963  93.878  1.00  0.00      D    H  
HETATM 3555  O   HOH D1029      25.838  20.365  68.643  1.00  0.00      D    O  
HETATM 3556  H1  HOH D1029      26.404  21.180  68.518  1.00  0.00      D    H  
HETATM 3557  H2  HOH D1029      24.896  20.569  68.378  1.00  0.00      D    H  
HETATM 3558  O   HOH D1030      21.052  10.677  98.414  1.00  0.00      D    O  
HETATM 3559  H1  HOH D1030      21.993  10.350  98.500  1.00  0.00      D    H  
HETATM 3560  H2  HOH D1030      20.527  10.037  97.854  1.00  0.00      D    H  
HETATM 3561  O   HOH D1031      36.844   3.726  86.608  1.00  0.00      D    O  
HETATM 3562  H1  HOH D1031      36.568   4.668  86.418  1.00  0.00      D    H  
HETATM 3563  H2  HOH D1031      37.413   3.387  85.859  1.00  0.00      D    H  
HETATM 3564  O   HOH D1032      15.415   5.946  50.885  1.00  0.00      D    O  
HETATM 3565  H1  HOH D1032      15.673   6.757  51.410  1.00  0.00      D    H  
HETATM 3566  H2  HOH D1032      14.431   5.965  50.705  1.00  0.00      D    H  
HETATM 3567  O   HOH D1033      29.618  40.633  95.755  1.00  0.00      D    O  
HETATM 3568  H1  HOH D1033      30.389  41.096  96.193  1.00  0.00      D    H  
HETATM 3569  H2  HOH D1033      29.141  41.275  95.155  1.00  0.00      D    H  
HETATM 3570  O   HOH D1034       4.195  42.179 103.723  1.00  0.00      D    O  
HETATM 3571  H1  HOH D1034       3.851  42.726 104.486  1.00  0.00      D    H  
HETATM 3572  H2  HOH D1034       4.578  41.324 104.073  1.00  0.00      D    H  
HETATM 3573  O   HOH D1035      15.797   9.589  76.977  1.00  0.00      D    O  
HETATM 3574  H1  HOH D1035      16.502   8.941  77.263  1.00  0.00      D    H  
HETATM 3575  H2  HOH D1035      15.049   9.095  76.534  1.00  0.00      D    H  
HETATM 3576  O   HOH D1036      24.999  25.024  98.313  1.00  0.00      D    O  
HETATM 3577  H1  HOH D1036      25.980  25.047  98.124  1.00  0.00      D    H  
HETATM 3578  H2  HOH D1036      24.767  25.748  98.963  1.00  0.00      D    H  
HETATM 3579  O   HOH D1037      20.015  27.375  41.653  1.00  0.00      D    O  
HETATM 3580  H1  HOH D1037      20.055  26.842  42.498  1.00  0.00      D    H  
HETATM 3581  H2  HOH D1037      20.858  27.238  41.132  1.00  0.00      D    H  
HETATM 3582  O   HOH D1038       8.465  27.596  97.038  1.00  0.00      D    O  
HETATM 3583  H1  HOH D1038       8.364  28.272  96.308  1.00  0.00      D    H  
HETATM 3584  H2  HOH D1038       9.259  27.018  96.850  1.00  0.00      D    H  
HETATM 3585  O   HOH D1039       0.970  21.373   4.921  1.00  0.00      D    O  
HETATM 3586  H1  HOH D1039       1.529  21.246   4.102  1.00  0.00      D    H  
HETATM 3587  H2  HOH D1039       0.944  22.344   5.159  1.00  0.00      D    H  
HETATM 3588  O   HOH D1040      46.282  22.422  27.301  1.00  0.00      D    O  
HETATM 3589  H1  HOH D1040      47.197  22.107  27.556  1.00  0.00      D    H  
HETATM 3590  H2  HOH D1040      45.860  21.757  26.685  1.00  0.00      D    H  
HETATM 3591  O   HOH D1041      27.464  20.645  26.658  1.00  0.00      D    O  
HETATM 3592  H1  HOH D1041      26.696  21.176  27.015  1.00  0.00      D    H  
HETATM 3593  H2  HOH D1041      28.025  20.318  27.419  1.00  0.00      D    H  
HETATM 3594  O   HOH D1042       9.595   0.805 101.077  1.00  0.00      D    O  
HETATM 3595  H1  HOH D1042       9.508  -0.087 101.519  1.00  0.00      D    H  
HETATM 3596  H2  HOH D1042       9.196   1.509 101.665  1.00  0.00      D    H  
HETATM 3597  O   HOH D1043      14.158   1.930  50.242  1.00  0.00      D    O  
HETATM 3598  H1  HOH D1043      13.216   1.764  50.533  1.00  0.00      D    H  
HETATM 3599  H2  HOH D1043      14.239   1.757  49.260  1.00  0.00      D    H  
HETATM 3600  O   HOH D1044      14.921  25.713  14.485  1.00  0.00      D    O  
HETATM 3601  H1  HOH D1044      15.741  25.562  13.932  1.00  0.00      D    H  
HETATM 3602  H2  HOH D1044      14.401  26.479  14.107  1.00  0.00      D    H  
HETATM 3603  O   HOH D1045      22.906  27.058  73.524  1.00  0.00      D    O  
HETATM 3604  H1  HOH D1045      23.796  27.215  73.096  1.00  0.00      D    H  
HETATM 3605  H2  HOH D1045      22.275  26.676  72.850  1.00  0.00      D    H  
HETATM 3606  O   HOH D1046      47.606  38.996  11.677  1.00  0.00      D    O  
HETATM 3607  H1  HOH D1046      47.983  38.357  12.348  1.00  0.00      D    H  
HETATM 3608  H2  HOH D1046      46.791  39.433  12.055  1.00  0.00      D    H  
HETATM 3609  O   HOH D1047      47.715  33.961 118.220  1.00  0.00      D    O  
HETATM 3610  H1  HOH D1047      46.732  34.130 118.295  1.00  0.00      D    H  
HETATM 3611  H2  HOH D1047      48.162  34.210 119.080  1.00  0.00      D    H  
HETATM 3612  O   HOH D1048       0.962  20.403  72.087  1.00  0.00      D    O  
HETATM 3613  H1  HOH D1048       0.986  19.903  72.953  1.00  0.00      D    H  
HETATM 3614  H2  HOH D1048       1.897  20.595  71.787  1.00  0.00      D    H  
HETATM 3615  O   HOH D1049      33.491  38.959   8.854  1.00  0.00      D    O  
HETATM 3616  H1  HOH D1049      33.154  38.017   8.834  1.00  0.00      D    H  
HETATM 3617  H2  HOH D1049      34.256  39.053   8.218  1.00  0.00      D    H  
HETATM 3618  O   HOH D1050      21.833  14.818  24.847  1.00  0.00      D    O  
HETATM 3619  H1  HOH D1050      21.780  15.119  23.894  1.00  0.00      D    H  
HETATM 3620  H2  HOH D1050      21.617  15.586  25.451  1.00  0.00      D    H  
HETATM 3621  O   HOH D1051      16.711   3.120 111.366  1.00  0.00      D    O  
HETATM 3622  H1  HOH D1051      16.918   2.212 111.003  1.00  0.00      D    H  
HETATM 3623  H2  HOH D1051      16.476   3.046 112.335  1.00  0.00      D    H  
HETATM 3624  O   HOH D1052      26.321  38.765  71.643  1.00  0.00      D    O  
HETATM 3625  H1  HOH D1052      25.707  39.381  72.138  1.00  0.00      D    H  
HETATM 3626  H2  HOH D1052      26.240  38.934  70.661  1.00  0.00      D    H  
HETATM 3627  O   HOH D1053       0.302   8.518  11.655  1.00  0.00      D    O  
HETATM 3628  H1  HOH D1053       0.561   7.963  12.445  1.00  0.00      D    H  
HETATM 3629  H2  HOH D1053       0.104   9.452  11.953  1.00  0.00      D    H  
HETATM 3630  O   HOH D1054      11.345  28.530  35.330  1.00  0.00      D    O  
HETATM 3631  H1  HOH D1054      12.092  29.162  35.535  1.00  0.00      D    H  
HETATM 3632  H2  HOH D1054      11.355  28.308  34.355  1.00  0.00      D    H  
HETATM 3633  O   HOH D1055      18.032   2.501  67.254  1.00  0.00      D    O  
HETATM 3634  H1  HOH D1055      18.269   2.518  66.282  1.00  0.00      D    H  
HETATM 3635  H2  HOH D1055      17.182   3.008  67.398  1.00  0.00      D    H  
HETATM 3636  O   HOH D1056      31.547   4.533  77.127  1.00  0.00      D    O  
HETATM 3637  H1  HOH D1056      30.655   4.747  77.526  1.00  0.00      D    H  
HETATM 3638  H2  HOH D1056      32.249   5.100  77.556  1.00  0.00      D    H  
HETATM 3639  O   HOH D1057      27.527  16.815  87.474  1.00  0.00      D    O  
HETATM 3640  H1  HOH D1057      26.673  17.304  87.652  1.00  0.00      D    H  
HETATM 3641  H2  HOH D1057      27.323  15.875  87.203  1.00  0.00      D    H  
HETATM 3642  O   HOH D1058       9.090  29.766  95.419  1.00  0.00      D    O  
HETATM 3643  H1  HOH D1058      10.036  29.634  95.124  1.00  0.00      D    H  
HETATM 3644  H2  HOH D1058       9.043  30.540  96.050  1.00  0.00      D    H  
HETATM 3645  O   HOH D1059       8.332  24.924  27.647  1.00  0.00      D    O  
HETATM 3646  H1  HOH D1059       7.619  24.924  26.946  1.00  0.00      D    H  
HETATM 3647  H2  HOH D1059       7.938  25.206  28.523  1.00  0.00      D    H  
HETATM 3648  O   HOH D1060       0.211  31.491  93.840  1.00  0.00      D    O  
HETATM 3649  H1  HOH D1060       0.455  30.912  94.618  1.00  0.00      D    H  
HETATM 3650  H2  HOH D1060       0.746  31.218  93.041  1.00  0.00      D    H  
HETATM 3651  O   HOH D1061      24.308   7.648  52.659  1.00  0.00      D    O  
HETATM 3652  H1  HOH D1061      23.715   6.842  52.638  1.00  0.00      D    H  
HETATM 3653  H2  HOH D1061      24.988   7.579  51.929  1.00  0.00      D    H  
HETATM 3654  O   HOH D1062      47.255   9.310  24.883  1.00  0.00      D    O  
HETATM 3655  H1  HOH D1062      48.077   9.495  24.345  1.00  0.00      D    H  
HETATM 3656  H2  HOH D1062      47.505   8.813  25.714  1.00  0.00      D    H  
HETATM 3657  O   HOH D1063      36.131  35.041  38.596  1.00  0.00      D    O  
HETATM 3658  H1  HOH D1063      36.865  35.296  39.226  1.00  0.00      D    H  
HETATM 3659  H2  HOH D1063      35.418  34.550  39.096  1.00  0.00      D    H  
HETATM 3660  O   HOH D1064      30.621   1.979  73.512  1.00  0.00      D    O  
HETATM 3661  H1  HOH D1064      30.285   1.448  72.734  1.00  0.00      D    H  
HETATM 3662  H2  HOH D1064      31.499   1.608  73.814  1.00  0.00      D    H  
HETATM 3663  O   HOH D1065      29.534  41.023  88.163  1.00  0.00      D    O  
HETATM 3664  H1  HOH D1065      29.021  40.173  88.046  1.00  0.00      D    H  
HETATM 3665  H2  HOH D1065      29.150  41.729  87.568  1.00  0.00      D    H  
HETATM 3666  O   HOH D1066      26.570  38.434  40.322  1.00  0.00      D    O  
HETATM 3667  H1  HOH D1066      26.848  39.335  39.991  1.00  0.00      D    H  
HETATM 3668  H2  HOH D1066      26.213  38.516  41.252  1.00  0.00      D    H  
HETATM 3669  O   HOH D1067      17.776  15.039  39.130  1.00  0.00      D    O  
HETATM 3670  H1  HOH D1067      18.029  14.584  38.277  1.00  0.00      D    H  
HETATM 3671  H2  HOH D1067      18.546  15.588  39.456  1.00  0.00      D    H  
HETATM 3672  O   HOH D1068       8.164  34.905  67.343  1.00  0.00      D    O  
HETATM 3673  H1  HOH D1068       7.254  35.195  67.046  1.00  0.00      D    H  
HETATM 3674  H2  HOH D1068       8.481  34.155  66.762  1.00  0.00      D    H  
HETATM 3675  O   HOH D1069      24.427   9.639  80.009  1.00  0.00      D    O  
HETATM 3676  H1  HOH D1069      24.654  10.538  79.635  1.00  0.00      D    H  
HETATM 3677  H2  HOH D1069      23.490   9.400  79.753  1.00  0.00      D    H  
HETATM 3678  O   HOH D1070      13.619  30.510  63.009  1.00  0.00      D    O  
HETATM 3679  H1  HOH D1070      14.302  31.099  62.577  1.00  0.00      D    H  
HETATM 3680  H2  HOH D1070      12.829  30.415  62.403  1.00  0.00      D    H  
HETATM 3681  O   HOH D1071      16.312  28.414  76.337  1.00  0.00      D    O  
HETATM 3682  H1  HOH D1071      16.052  28.023  77.221  1.00  0.00      D    H  
HETATM 3683  H2  HOH D1071      15.561  28.298  75.688  1.00  0.00      D    H  
HETATM 3684  O   HOH D1072      39.714  41.667 111.182  1.00  0.00      D    O  
HETATM 3685  H1  HOH D1072      39.323  42.527 110.854  1.00  0.00      D    H  
HETATM 3686  H2  HOH D1072      39.979  41.101 110.402  1.00  0.00      D    H  
HETATM 3687  O   HOH D1073      35.834   6.516 115.137  1.00  0.00      D    O  
HETATM 3688  H1  HOH D1073      35.036   6.941 115.564  1.00  0.00      D    H  
HETATM 3689  H2  HOH D1073      36.666   6.840 115.588  1.00  0.00      D    H  
HETATM 3690  O   HOH D1074      38.089  13.369  54.180  1.00  0.00      D    O  
HETATM 3691  H1  HOH D1074      38.481  13.886  54.941  1.00  0.00      D    H  
HETATM 3692  H2  HOH D1074      38.492  13.684  53.321  1.00  0.00      D    H  
HETATM 3693  O   HOH D1075      42.974  35.364  55.526  1.00  0.00      D    O  
HETATM 3694  H1  HOH D1075      42.086  35.507  55.962  1.00  0.00      D    H  
HETATM 3695  H2  HOH D1075      43.337  36.242  55.212  1.00  0.00      D    H  
HETATM 3696  O   HOH D1076      29.495  20.414  13.575  1.00  0.00      D    O  
HETATM 3697  H1  HOH D1076      29.476  20.621  12.597  1.00  0.00      D    H  
HETATM 3698  H2  HOH D1076      28.565  20.244  13.899  1.00  0.00      D    H  
HETATM 3699  O   HOH D1077      31.078  26.585   6.396  1.00  0.00      D    O  
HETATM 3700  H1  HOH D1077      31.335  26.078   7.219  1.00  0.00      D    H  
HETATM 3701  H2  HOH D1077      31.811  27.221   6.153  1.00  0.00      D    H  
HETATM 3702  O   HOH D1078      37.168   3.939  24.025  1.00  0.00      D    O  
HETATM 3703  H1  HOH D1078      37.379   4.317  24.927  1.00  0.00      D    H  
HETATM 3704  H2  HOH D1078      36.505   4.527  23.563  1.00  0.00      D    H  
HETATM 3705  O   HOH D1079      21.541  35.728  17.763  1.00  0.00      D    O  
HETATM 3706  H1  HOH D1079      22.436  35.308  17.610  1.00  0.00      D    H  
HETATM 3707  H2  HOH D1079      21.101  35.905  16.882  1.00  0.00      D    H  
HETATM 3708  O   HOH D1080      36.881  10.962 113.556  1.00  0.00      D    O  
HETATM 3709  H1  HOH D1080      36.200  11.562 113.138  1.00  0.00      D    H  
HETATM 3710  H2  HOH D1080      36.595  10.009 113.452  1.00  0.00      D    H  
HETATM 3711  O   HOH D1081       4.843  37.140 107.051  1.00  0.00      D    O  
HETATM 3712  H1  HOH D1081       5.299  37.769 106.422  1.00  0.00      D    H  
HETATM 3713  H2  HOH D1081       5.116  36.201 106.841  1.00  0.00      D    H  
HETATM 3714  O   HOH D1082      23.192  22.186 101.607  1.00  0.00      D    O  
HETATM 3715  H1  HOH D1082      23.171  21.198 101.764  1.00  0.00      D    H  
HETATM 3716  H2  HOH D1082      22.331  22.591 101.916  1.00  0.00      D    H  
HETATM 3717  O   HOH D1083      25.833  41.945  62.018  1.00  0.00      D    O  
HETATM 3718  H1  HOH D1083      24.928  42.195  61.675  1.00  0.00      D    H  
HETATM 3719  H2  HOH D1083      25.923  42.245  62.968  1.00  0.00      D    H  
HETATM 3720  O   HOH D1084      33.823  37.222  89.251  1.00  0.00      D    O  
HETATM 3721  H1  HOH D1084      34.533  36.848  88.655  1.00  0.00      D    H  
HETATM 3722  H2  HOH D1084      33.468  36.497  89.841  1.00  0.00      D    H  
HETATM 3723  O   HOH D1085      36.253   3.581  61.668  1.00  0.00      D    O  
HETATM 3724  H1  HOH D1085      35.394   3.070  61.661  1.00  0.00      D    H  
HETATM 3725  H2  HOH D1085      37.013   2.959  61.483  1.00  0.00      D    H  
HETATM 3726  O   HOH D1086      24.434  10.985 112.617  1.00  0.00      D    O  
HETATM 3727  H1  HOH D1086      25.227  10.516 113.006  1.00  0.00      D    H  
HETATM 3728  H2  HOH D1086      23.688  10.987 113.283  1.00  0.00      D    H  
HETATM 3729  O   HOH D1087      19.045  29.139  12.993  1.00  0.00      D    O  
HETATM 3730  H1  HOH D1087      19.014  28.144  12.899  1.00  0.00      D    H  
HETATM 3731  H2  HOH D1087      19.969  29.465  12.794  1.00  0.00      D    H  
HETATM 3732  O   HOH D1088      33.078  18.591  75.879  1.00  0.00      D    O  
HETATM 3733  H1  HOH D1088      33.787  18.091  76.378  1.00  0.00      D    H  
HETATM 3734  H2  HOH D1088      32.849  19.428  76.375  1.00  0.00      D    H  
HETATM 3735  O   HOH D1089       3.981  34.962   3.953  1.00  0.00      D    O  
HETATM 3736  H1  HOH D1089       4.945  35.134   4.155  1.00  0.00      D    H  
HETATM 3737  H2  HOH D1089       3.648  35.650   3.308  1.00  0.00      D    H  
HETATM 3738  O   HOH D1090      10.057   0.796  48.026  1.00  0.00      D    O  
HETATM 3739  H1  HOH D1090      10.166   1.684  47.579  1.00  0.00      D    H  
HETATM 3740  H2  HOH D1090       9.099   0.666  48.280  1.00  0.00      D    H  
HETATM 3741  O   HOH D1091      18.356  26.283  55.436  1.00  0.00      D    O  
HETATM 3742  H1  HOH D1091      17.645  26.968  55.597  1.00  0.00      D    H  
HETATM 3743  H2  HOH D1091      19.249  26.670  55.669  1.00  0.00      D    H  
HETATM 3744  O   HOH D1092      17.235  11.861  77.025  1.00  0.00      D    O  
HETATM 3745  H1  HOH D1092      17.729  11.549  77.836  1.00  0.00      D    H  
HETATM 3746  H2  HOH D1092      16.822  11.076  76.564  1.00  0.00      D    H  
HETATM 3747  O   HOH D1093      23.728   5.423  31.766  1.00  0.00      D    O  
HETATM 3748  H1  HOH D1093      24.001   4.507  31.472  1.00  0.00      D    H  
HETATM 3749  H2  HOH D1093      22.915   5.358  32.345  1.00  0.00      D    H  
HETATM 3750  O   HOH D1094       7.818  39.360  13.753  1.00  0.00      D    O  
HETATM 3751  H1  HOH D1094       8.605  39.825  14.159  1.00  0.00      D    H  
HETATM 3752  H2  HOH D1094       7.873  38.381  13.947  1.00  0.00      D    H  
HETATM 3753  O   HOH D1095      47.270  33.190  10.150  1.00  0.00      D    O  
HETATM 3754  H1  HOH D1095      47.832  34.002  10.305  1.00  0.00      D    H  
HETATM 3755  H2  HOH D1095      47.628  32.429  10.691  1.00  0.00      D    H  
HETATM 3756  O   HOH D1096      13.624  19.197  70.141  1.00  0.00      D    O  
HETATM 3757  H1  HOH D1096      14.091  18.922  70.982  1.00  0.00      D    H  
HETATM 3758  H2  HOH D1096      14.221  19.026  69.357  1.00  0.00      D    H  
HETATM 3759  O   HOH D1097      37.708  20.616  92.171  1.00  0.00      D    O  
HETATM 3760  H1  HOH D1097      36.981  21.301  92.128  1.00  0.00      D    H  
HETATM 3761  H2  HOH D1097      38.382  20.888  92.858  1.00  0.00      D    H  
HETATM 3762  O   HOH D1098      32.548   5.431  55.114  1.00  0.00      D    O  
HETATM 3763  H1  HOH D1098      32.891   5.966  55.886  1.00  0.00      D    H  
HETATM 3764  H2  HOH D1098      33.147   5.563  54.325  1.00  0.00      D    H  
HETATM 3765  O   HOH D1099      23.732   4.702  26.391  1.00  0.00      D    O  
HETATM 3766  H1  HOH D1099      22.950   5.270  26.135  1.00  0.00      D    H  
HETATM 3767  H2  HOH D1099      23.954   4.082  25.638  1.00  0.00      D    H  
HETATM 3768  O   HOH D1100      13.019  33.387  16.740  1.00  0.00      D    O  
HETATM 3769  H1  HOH D1100      13.301  32.429  16.698  1.00  0.00      D    H  
HETATM 3770  H2  HOH D1100      13.787  33.947  17.050  1.00  0.00      D    H  
HETATM 3771  O   HOH D1101       0.224  41.821  51.978  1.00  0.00      D    O  
HETATM 3772  H1  HOH D1101       0.454  42.629  51.435  1.00  0.00      D    H  
HETATM 3773  H2  HOH D1101       0.872  41.087  51.773  1.00  0.00      D    H  
HETATM 3774  O   HOH D1102      22.505  16.017  43.263  1.00  0.00      D    O  
HETATM 3775  H1  HOH D1102      22.559  15.122  42.820  1.00  0.00      D    H  
HETATM 3776  H2  HOH D1102      22.773  16.727  42.612  1.00  0.00      D    H  
HETATM 3777  O   HOH D1103      20.016   0.302 117.589  1.00  0.00      D    O  
HETATM 3778  H1  HOH D1103      19.122   0.747 117.534  1.00  0.00      D    H  
HETATM 3779  H2  HOH D1103      20.345   0.329 118.533  1.00  0.00      D    H  
HETATM 3780  O   HOH D1104      42.894  38.460 117.884  1.00  0.00      D    O  
HETATM 3781  H1  HOH D1104      43.870  38.670 117.831  1.00  0.00      D    H  
HETATM 3782  H2  HOH D1104      42.658  38.208 118.822  1.00  0.00      D    H  
HETATM 3783  O   HOH D1105      36.830  21.321  61.642  1.00  0.00      D    O  
HETATM 3784  H1  HOH D1105      36.786  21.298  62.641  1.00  0.00      D    H  
HETATM 3785  H2  HOH D1105      35.951  21.033  61.263  1.00  0.00      D    H  
HETATM 3786  O   HOH D1106      24.969  34.024 105.821  1.00  0.00      D    O  
HETATM 3787  H1  HOH D1106      24.753  34.242 104.870  1.00  0.00      D    H  
HETATM 3788  H2  HOH D1106      25.678  34.646 106.154  1.00  0.00      D    H  
HETATM 3789  O   HOH D1107      19.364  28.254  88.354  1.00  0.00      D    O  
HETATM 3790  H1  HOH D1107      18.788  27.984  89.125  1.00  0.00      D    H  
HETATM 3791  H2  HOH D1107      20.186  27.684  88.338  1.00  0.00      D    H  
HETATM 3792  O   HOH D1108      11.838  31.473  20.662  1.00  0.00      D    O  
HETATM 3793  H1  HOH D1108      11.556  31.644  19.718  1.00  0.00      D    H  
HETATM 3794  H2  HOH D1108      11.056  31.144  21.190  1.00  0.00      D    H  
HETATM 3795  O   HOH D1109      13.470  16.749  26.291  1.00  0.00      D    O  
HETATM 3796  H1  HOH D1109      14.437  16.594  26.497  1.00  0.00      D    H  
HETATM 3797  H2  HOH D1109      13.174  17.608  26.707  1.00  0.00      D    H  
HETATM 3798  O   HOH D1110      25.625   3.364  36.696  1.00  0.00      D    O  
HETATM 3799  H1  HOH D1110      24.934   2.749  37.078  1.00  0.00      D    H  
HETATM 3800  H2  HOH D1110      25.767   4.132  37.320  1.00  0.00      D    H  
HETATM 3801  O   HOH D1111      39.912  28.731  70.560  1.00  0.00      D    O  
HETATM 3802  H1  HOH D1111      40.140  27.991  69.927  1.00  0.00      D    H  
HETATM 3803  H2  HOH D1111      39.093  29.205  70.237  1.00  0.00      D    H  
HETATM 3804  O   HOH D1112      23.316  16.445  37.327  1.00  0.00      D    O  
HETATM 3805  H1  HOH D1112      22.414  16.062  37.131  1.00  0.00      D    H  
HETATM 3806  H2  HOH D1112      23.215  17.384  37.657  1.00  0.00      D    H  
HETATM 3807  O   HOH D1113      18.300   6.177  93.941  1.00  0.00      D    O  
HETATM 3808  H1  HOH D1113      18.021   5.366  93.427  1.00  0.00      D    H  
HETATM 3809  H2  HOH D1113      17.809   6.976  93.594  1.00  0.00      D    H  
HETATM 3810  O   HOH D1114      46.869  16.263  12.974  1.00  0.00      D    O  
HETATM 3811  H1  HOH D1114      47.446  16.962  12.550  1.00  0.00      D    H  
HETATM 3812  H2  HOH D1114      47.340  15.382  12.949  1.00  0.00      D    H  
HETATM 3813  O   HOH D1115      31.925  33.123 108.427  1.00  0.00      D    O  
HETATM 3814  H1  HOH D1115      31.084  33.118 107.885  1.00  0.00      D    H  
HETATM 3815  H2  HOH D1115      31.705  32.945 109.386  1.00  0.00      D    H  
HETATM 3816  O   HOH D1116      33.991  20.795  93.372  1.00  0.00      D    O  
HETATM 3817  H1  HOH D1116      34.557  20.375  94.081  1.00  0.00      D    H  
HETATM 3818  H2  HOH D1116      33.294  20.144  93.072  1.00  0.00      D    H  
HETATM 3819  O   HOH D1117      47.129  39.970 115.910  1.00  0.00      D    O  
HETATM 3820  H1  HOH D1117      47.481  39.148 115.462  1.00  0.00      D    H  
HETATM 3821  H2  HOH D1117      46.483  39.708 116.627  1.00  0.00      D    H  
HETATM 3822  O   HOH D1118      14.449  21.623  63.959  1.00  0.00      D    O  
HETATM 3823  H1  HOH D1118      14.161  20.674  63.832  1.00  0.00      D    H  
HETATM 3824  H2  HOH D1118      13.824  22.230  63.467  1.00  0.00      D    H  
HETATM 3825  O   HOH D1119      35.550   1.232 117.999  1.00  0.00      D    O  
HETATM 3826  H1  HOH D1119      36.238   0.537 118.209  1.00  0.00      D    H  
HETATM 3827  H2  HOH D1119      34.911   1.310 118.764  1.00  0.00      D    H  
HETATM 3828  O   HOH D1120      17.042  14.281  70.299  1.00  0.00      D    O  
HETATM 3829  H1  HOH D1120      16.974  15.274  70.204  1.00  0.00      D    H  
HETATM 3830  H2  HOH D1120      17.116  14.043  71.267  1.00  0.00      D    H  
HETATM 3831  O   HOH D1121      46.487  18.409  93.725  1.00  0.00      D    O  
HETATM 3832  H1  HOH D1121      46.236  17.452  93.876  1.00  0.00      D    H  
HETATM 3833  H2  HOH D1121      47.478  18.511  93.810  1.00  0.00      D    H  
HETATM 3834  O   HOH D1122      26.480  19.335 118.049  1.00  0.00      D    O  
HETATM 3835  H1  HOH D1122      27.396  19.280 117.652  1.00  0.00      D    H  
HETATM 3836  H2  HOH D1122      26.552  19.479 119.036  1.00  0.00      D    H  
HETATM 3837  O   HOH D1123       1.607   2.319  99.613  1.00  0.00      D    O  
HETATM 3838  H1  HOH D1123       1.529   1.380  99.276  1.00  0.00      D    H  
HETATM 3839  H2  HOH D1123       1.999   2.312 100.533  1.00  0.00      D    H  
HETATM 3840  O   HOH D1124      18.772   3.478  78.655  1.00  0.00      D    O  
HETATM 3841  H1  HOH D1124      19.361   3.892  79.349  1.00  0.00      D    H  
HETATM 3842  H2  HOH D1124      17.897   3.225  79.068  1.00  0.00      D    H  
HETATM 3843  O   HOH D1125      31.663  11.223 105.635  1.00  0.00      D    O  
HETATM 3844  H1  HOH D1125      31.220  11.630 104.837  1.00  0.00      D    H  
HETATM 3845  H2  HOH D1125      31.324  11.665 106.466  1.00  0.00      D    H  
HETATM 3846  O   HOH D1126       1.713  40.900  23.456  1.00  0.00      D    O  
HETATM 3847  H1  HOH D1126       2.580  40.823  22.963  1.00  0.00      D    H  
HETATM 3848  H2  HOH D1126       1.656  41.798  23.892  1.00  0.00      D    H  
HETATM 3849  O   HOH D1127      29.786  36.101  84.414  1.00  0.00      D    O  
HETATM 3850  H1  HOH D1127      29.604  36.207  83.436  1.00  0.00      D    H  
HETATM 3851  H2  HOH D1127      28.919  36.057  84.911  1.00  0.00      D    H  
HETATM 3852  O   HOH D1128      31.484  17.188  57.183  1.00  0.00      D    O  
HETATM 3853  H1  HOH D1128      30.533  17.067  56.897  1.00  0.00      D    H  
HETATM 3854  H2  HOH D1128      31.601  16.830  58.110  1.00  0.00      D    H  
HETATM 3855  O   HOH D1129      24.085  41.996  43.867  1.00  0.00      D    O  
HETATM 3856  H1  HOH D1129      24.395  42.182  42.935  1.00  0.00      D    H  
HETATM 3857  H2  HOH D1129      23.137  42.300  43.970  1.00  0.00      D    H  
HETATM 3858  O   HOH D1130       2.406  36.607  29.740  1.00  0.00      D    O  
HETATM 3859  H1  HOH D1130       2.817  36.436  28.844  1.00  0.00      D    H  
HETATM 3860  H2  HOH D1130       2.248  35.736  30.205  1.00  0.00      D    H  
HETATM 3861  O   HOH D1131      47.107   2.442  79.937  1.00  0.00      D    O  
HETATM 3862  H1  HOH D1131      46.705   1.530  79.862  1.00  0.00      D    H  
HETATM 3863  H2  HOH D1131      46.407   3.131  79.752  1.00  0.00      D    H  
HETATM 3864  O   HOH D1132      46.349  16.606  10.006  1.00  0.00      D    O  
HETATM 3865  H1  HOH D1132      46.134  15.955  10.734  1.00  0.00      D    H  
HETATM 3866  H2  HOH D1132      47.075  16.232   9.428  1.00  0.00      D    H  
HETATM 3867  O   HOH D1133      15.680   8.271 112.968  1.00  0.00      D    O  
HETATM 3868  H1  HOH D1133      15.989   8.492 113.893  1.00  0.00      D    H  
HETATM 3869  H2  HOH D1133      15.810   9.066 112.374  1.00  0.00      D    H  
HETATM 3870  O   HOH D1134      32.670  19.425  96.441  1.00  0.00      D    O  
HETATM 3871  H1  HOH D1134      33.611  19.329  96.118  1.00  0.00      D    H  
HETATM 3872  H2  HOH D1134      32.176  20.059  95.845  1.00  0.00      D    H  
HETATM 3873  O   HOH D1135       4.615   6.825  61.881  1.00  0.00      D    O  
HETATM 3874  H1  HOH D1135       5.217   6.347  62.520  1.00  0.00      D    H  
HETATM 3875  H2  HOH D1135       5.167   7.311  61.203  1.00  0.00      D    H  
HETATM 3876  O   HOH D1136      28.498  17.288 108.619  1.00  0.00      D    O  
HETATM 3877  H1  HOH D1136      28.371  16.381 108.216  1.00  0.00      D    H  
HETATM 3878  H2  HOH D1136      28.979  17.877 107.970  1.00  0.00      D    H  
HETATM 3879  O   HOH D1137      46.796  31.838  93.557  1.00  0.00      D    O  
HETATM 3880  H1  HOH D1137      46.330  32.188  94.370  1.00  0.00      D    H  
HETATM 3881  H2  HOH D1137      47.711  31.520  93.808  1.00  0.00      D    H  
HETATM 3882  O   HOH D1138      14.558  33.676  13.138  1.00  0.00      D    O  
HETATM 3883  H1  HOH D1138      14.687  33.905  14.103  1.00  0.00      D    H  
HETATM 3884  H2  HOH D1138      14.153  34.456  12.662  1.00  0.00      D    H  
HETATM 3885  O   HOH D1139      18.047  38.594  72.729  1.00  0.00      D    O  
HETATM 3886  H1  HOH D1139      18.455  37.753  72.374  1.00  0.00      D    H  
HETATM 3887  H2  HOH D1139      17.067  38.455  72.871  1.00  0.00      D    H  
HETATM 3888  O   HOH D1140      11.490  16.157  51.029  1.00  0.00      D    O  
HETATM 3889  H1  HOH D1140      11.051  16.769  50.371  1.00  0.00      D    H  
HETATM 3890  H2  HOH D1140      12.148  15.572  50.554  1.00  0.00      D    H  
HETATM 3891  O   HOH D1141      35.824   8.922  17.311  1.00  0.00      D    O  
HETATM 3892  H1  HOH D1141      36.595   8.686  16.719  1.00  0.00      D    H  
HETATM 3893  H2  HOH D1141      35.237   9.585  16.846  1.00  0.00      D    H  
HETATM 3894  O   HOH D1142      25.701  25.183  24.086  1.00  0.00      D    O  
HETATM 3895  H1  HOH D1142      25.629  24.966  23.112  1.00  0.00      D    H  
HETATM 3896  H2  HOH D1142      25.483  24.369  24.626  1.00  0.00      D    H  
HETATM 3897  O   HOH D1143      28.550  27.569   7.035  1.00  0.00      D    O  
HETATM 3898  H1  HOH D1143      29.324  27.104   6.604  1.00  0.00      D    H  
HETATM 3899  H2  HOH D1143      28.669  27.563   8.028  1.00  0.00      D    H  
HETATM 3900  O   HOH D1144      23.006  11.771  76.542  1.00  0.00      D    O  
HETATM 3901  H1  HOH D1144      22.888  10.841  76.193  1.00  0.00      D    H  
HETATM 3902  H2  HOH D1144      23.981  11.964  76.653  1.00  0.00      D    H  
HETATM 3903  O   HOH D1145      33.494   8.634  53.039  1.00  0.00      D    O  
HETATM 3904  H1  HOH D1145      33.818   8.914  52.136  1.00  0.00      D    H  
HETATM 3905  H2  HOH D1145      33.131   7.703  52.989  1.00  0.00      D    H  
HETATM 3906  O   HOH D1146       1.859  17.301 111.662  1.00  0.00      D    O  
HETATM 3907  H1  HOH D1146       2.173  16.558 111.071  1.00  0.00      D    H  
HETATM 3908  H2  HOH D1146       1.029  17.705 111.278  1.00  0.00      D    H  
HETATM 3909  O   HOH D1147      22.925  35.079 109.909  1.00  0.00      D    O  
HETATM 3910  H1  HOH D1147      22.825  35.687 110.696  1.00  0.00      D    H  
HETATM 3911  H2  HOH D1147      23.412  35.557 109.178  1.00  0.00      D    H  
HETATM 3912  O   HOH D1148      43.566  15.724 103.581  1.00  0.00      D    O  
HETATM 3913  H1  HOH D1148      44.416  16.185 103.836  1.00  0.00      D    H  
HETATM 3914  H2  HOH D1148      43.703  14.734 103.608  1.00  0.00      D    H  
HETATM 3915  O   HOH D1149      33.057   2.161  71.414  1.00  0.00      D    O  
HETATM 3916  H1  HOH D1149      32.746   2.128  72.364  1.00  0.00      D    H  
HETATM 3917  H2  HOH D1149      32.408   2.690  70.868  1.00  0.00      D    H  
HETATM 3918  O   HOH D1150      32.490  33.622  13.787  1.00  0.00      D    O  
HETATM 3919  H1  HOH D1150      31.952  33.019  13.197  1.00  0.00      D    H  
HETATM 3920  H2  HOH D1150      32.197  34.568  13.652  1.00  0.00      D    H  
HETATM 3921  O   HOH D1151      20.139   5.425  65.120  1.00  0.00      D    O  
HETATM 3922  H1  HOH D1151      19.710   4.525  65.045  1.00  0.00      D    H  
HETATM 3923  H2  HOH D1151      19.512   6.056  65.577  1.00  0.00      D    H  
HETATM 3924  O   HOH D1152      38.282  10.486 103.369  1.00  0.00      D    O  
HETATM 3925  H1  HOH D1152      37.839  11.262 102.920  1.00  0.00      D    H  
HETATM 3926  H2  HOH D1152      37.846   9.636 103.073  1.00  0.00      D    H  
HETATM 3927  O   HOH D1153      43.088  10.660  41.352  1.00  0.00      D    O  
HETATM 3928  H1  HOH D1153      42.366  10.575  42.039  1.00  0.00      D    H  
HETATM 3929  H2  HOH D1153      43.399   9.750  41.080  1.00  0.00      D    H  
HETATM 3930  O   HOH D1154      41.052   4.091  55.260  1.00  0.00      D    O  
HETATM 3931  H1  HOH D1154      40.703   3.189  55.007  1.00  0.00      D    H  
HETATM 3932  H2  HOH D1154      40.402   4.540  55.873  1.00  0.00      D    H  
HETATM 3933  O   HOH D1155      19.123  36.512  67.077  1.00  0.00      D    O  
HETATM 3934  H1  HOH D1155      18.298  37.029  66.851  1.00  0.00      D    H  
HETATM 3935  H2  HOH D1155      19.611  36.279  66.236  1.00  0.00      D    H  
HETATM 3936  O   HOH D1156      41.614  41.734  28.247  1.00  0.00      D    O  
HETATM 3937  H1  HOH D1156      42.234  41.683  29.030  1.00  0.00      D    H  
HETATM 3938  H2  HOH D1156      41.976  41.180  27.498  1.00  0.00      D    H  
HETATM 3939  O   HOH D1157      43.440   1.447 103.082  1.00  0.00      D    O  
HETATM 3940  H1  HOH D1157      43.704   0.583 103.508  1.00  0.00      D    H  
HETATM 3941  H2  HOH D1157      43.340   1.316 102.096  1.00  0.00      D    H  
HETATM 3942  O   HOH D1158       1.931   1.193  55.117  1.00  0.00      D    O  
HETATM 3943  H1  HOH D1158       2.187   0.650  54.318  1.00  0.00      D    H  
HETATM 3944  H2  HOH D1158       1.496   0.602  55.797  1.00  0.00      D    H  
HETATM 3945  O   HOH D1159      23.704  30.689  54.351  1.00  0.00      D    O  
HETATM 3946  H1  HOH D1159      24.531  30.346  53.907  1.00  0.00      D    H  
HETATM 3947  H2  HOH D1159      23.304  31.417  53.795  1.00  0.00      D    H  
HETATM 3948  O   HOH D1160      39.935  34.689  20.003  1.00  0.00      D    O  
HETATM 3949  H1  HOH D1160      40.699  34.168  20.384  1.00  0.00      D    H  
HETATM 3950  H2  HOH D1160      39.439  34.121  19.346  1.00  0.00      D    H  
HETATM 3951  O   HOH D1161      14.572  35.796  67.979  1.00  0.00      D    O  
HETATM 3952  H1  HOH D1161      15.562  35.870  67.857  1.00  0.00      D    H  
HETATM 3953  H2  HOH D1161      14.256  34.920  67.614  1.00  0.00      D    H  
HETATM 3954  O   HOH D1162      46.721  25.164 105.521  1.00  0.00      D    O  
HETATM 3955  H1  HOH D1162      47.167  24.476 104.948  1.00  0.00      D    H  
HETATM 3956  H2  HOH D1162      45.867  24.792 105.884  1.00  0.00      D    H  
HETATM 3957  O   HOH D1163       5.043   4.387  31.696  1.00  0.00      D    O  
HETATM 3958  H1  HOH D1163       5.588   4.495  32.528  1.00  0.00      D    H  
HETATM 3959  H2  HOH D1163       4.655   3.466  31.668  1.00  0.00      D    H  
HETATM 3960  O   HOH D1164      22.952  25.774  81.598  1.00  0.00      D    O  
HETATM 3961  H1  HOH D1164      22.231  25.132  81.338  1.00  0.00      D    H  
HETATM 3962  H2  HOH D1164      23.013  26.502  80.914  1.00  0.00      D    H  
HETATM 3963  O   HOH D1165      19.448  20.062  79.111  1.00  0.00      D    O  
HETATM 3964  H1  HOH D1165      18.760  19.461  79.519  1.00  0.00      D    H  
HETATM 3965  H2  HOH D1165      19.629  19.772  78.171  1.00  0.00      D    H  
HETATM 3966  O   HOH D1166      11.097  24.223  34.798  1.00  0.00      D    O  
HETATM 3967  H1  HOH D1166      11.145  24.395  33.814  1.00  0.00      D    H  
HETATM 3968  H2  HOH D1166      11.750  24.814  35.272  1.00  0.00      D    H  
HETATM 3969  O   HOH D1167      16.754  34.722  28.712  1.00  0.00      D    O  
HETATM 3970  H1  HOH D1167      15.859  34.825  28.279  1.00  0.00      D    H  
HETATM 3971  H2  HOH D1167      16.849  35.395  29.446  1.00  0.00      D    H  
HETATM 3972  O   HOH D1168      22.253  34.452  33.756  1.00  0.00      D    O  
HETATM 3973  H1  HOH D1168      21.691  34.935  34.428  1.00  0.00      D    H  
HETATM 3974  H2  HOH D1168      21.683  34.171  32.985  1.00  0.00      D    H  
HETATM 3975  O   HOH D1169       1.863  35.943  42.966  1.00  0.00      D    O  
HETATM 3976  H1  HOH D1169       1.105  36.396  43.435  1.00  0.00      D    H  
HETATM 3977  H2  HOH D1169       2.536  36.627  42.684  1.00  0.00      D    H  
HETATM 3978  O   HOH D1170      44.105  34.837  90.144  1.00  0.00      D    O  
HETATM 3979  H1  HOH D1170      43.336  35.225  90.653  1.00  0.00      D    H  
HETATM 3980  H2  HOH D1170      44.697  35.575  89.822  1.00  0.00      D    H  
HETATM 3981  O   HOH D1171      47.144   8.237  27.496  1.00  0.00      D    O  
HETATM 3982  H1  HOH D1171      47.415   7.318  27.784  1.00  0.00      D    H  
HETATM 3983  H2  HOH D1171      46.251   8.459  27.887  1.00  0.00      D    H  
HETATM 3984  O   HOH D1172       9.906  23.884  52.760  1.00  0.00      D    O  
HETATM 3985  H1  HOH D1172       8.935  23.999  52.551  1.00  0.00      D    H  
HETATM 3986  H2  HOH D1172      10.372  24.764  52.674  1.00  0.00      D    H  
HETATM 3987  O   HOH D1173      40.731  34.804  81.731  1.00  0.00      D    O  
HETATM 3988  H1  HOH D1173      39.759  34.883  81.511  1.00  0.00      D    H  
HETATM 3989  H2  HOH D1173      40.947  35.398  82.505  1.00  0.00      D    H  
HETATM 3990  O   HOH D1174       1.146   5.995  43.825  1.00  0.00      D    O  
HETATM 3991  H1  HOH D1174       0.841   5.098  44.145  1.00  0.00      D    H  
HETATM 3992  H2  HOH D1174       0.432   6.672  44.001  1.00  0.00      D    H  
HETATM 3993  O   HOH D1175      23.031  42.324  14.661  1.00  0.00      D    O  
HETATM 3994  H1  HOH D1175      23.470  41.911  13.863  1.00  0.00      D    H  
HETATM 3995  H2  HOH D1175      22.214  41.800  14.901  1.00  0.00      D    H  
HETATM 3996  O   HOH D1176      16.533  14.759  32.154  1.00  0.00      D    O  
HETATM 3997  H1  HOH D1176      15.741  14.177  32.339  1.00  0.00      D    H  
HETATM 3998  H2  HOH D1176      17.335  14.186  31.985  1.00  0.00      D    H  
HETATM 3999  O   HOH D1177      36.702  25.966  36.007  1.00  0.00      D    O  
HETATM 4000  H1  HOH D1177      37.242  26.291  35.231  1.00  0.00      D    H  
HETATM 4001  H2  HOH D1177      35.774  25.751  35.701  1.00  0.00      D    H  
HETATM 4002  O   HOH D1178      33.336   7.562  72.129  1.00  0.00      D    O  
HETATM 4003  H1  HOH D1178      33.102   8.395  71.629  1.00  0.00      D    H  
HETATM 4004  H2  HOH D1178      32.580   7.314  72.735  1.00  0.00      D    H  
HETATM 4005  O   HOH D1179      25.788  37.197  67.283  1.00  0.00      D    O  
HETATM 4006  H1  HOH D1179      26.715  36.828  67.212  1.00  0.00      D    H  
HETATM 4007  H2  HOH D1179      25.163  36.474  67.577  1.00  0.00      D    H  
HETATM 4008  O   HOH D1180      45.191   3.819  34.360  1.00  0.00      D    O  
HETATM 4009  H1  HOH D1180      44.198   3.930  34.318  1.00  0.00      D    H  
HETATM 4010  H2  HOH D1180      45.551   4.333  35.139  1.00  0.00      D    H  
HETATM 4011  O   HOH D1181      49.034  27.072  15.365  1.00  0.00      D    O  
HETATM 4012  H1  HOH D1181      48.260  26.452  15.240  1.00  0.00      D    H  
HETATM 4013  H2  HOH D1181      49.355  27.018  16.311  1.00  0.00      D    H  
HETATM 4014  O   HOH D1182       6.894  18.573  53.752  1.00  0.00      D    O  
HETATM 4015  H1  HOH D1182       6.455  19.469  53.689  1.00  0.00      D    H  
HETATM 4016  H2  HOH D1182       7.785  18.606  53.299  1.00  0.00      D    H  
HETATM 4017  O   HOH D1183       3.984  27.365  55.041  1.00  0.00      D    O  
HETATM 4018  H1  HOH D1183       3.214  27.137  54.444  1.00  0.00      D    H  
HETATM 4019  H2  HOH D1183       4.199  28.338  54.951  1.00  0.00      D    H  
HETATM 4020  O   HOH D1184      43.135  32.476  46.391  1.00  0.00      D    O  
HETATM 4021  H1  HOH D1184      44.077  32.406  46.719  1.00  0.00      D    H  
HETATM 4022  H2  HOH D1184      42.506  32.229  47.129  1.00  0.00      D    H  
HETATM 4023  O   HOH D1185       1.349  37.008  20.250  1.00  0.00      D    O  
HETATM 4024  H1  HOH D1185       1.498  37.983  20.084  1.00  0.00      D    H  
HETATM 4025  H2  HOH D1185       1.487  36.810  21.220  1.00  0.00      D    H  
HETATM 4026  O   HOH D1186      26.775   2.745 117.925  1.00  0.00      D    O  
HETATM 4027  H1  HOH D1186      26.672   2.368 118.845  1.00  0.00      D    H  
HETATM 4028  H2  HOH D1186      27.591   3.322 117.890  1.00  0.00      D    H  
HETATM 4029  O   HOH D1187       3.882  24.790  30.363  1.00  0.00      D    O  
HETATM 4030  H1  HOH D1187       3.974  25.455  29.622  1.00  0.00      D    H  
HETATM 4031  H2  HOH D1187       2.927  24.748  30.657  1.00  0.00      D    H  
HETATM 4032  O   HOH D1188      44.175  12.178  70.963  1.00  0.00      D    O  
HETATM 4033  H1  HOH D1188      43.963  13.135  70.767  1.00  0.00      D    H  
HETATM 4034  H2  HOH D1188      45.162  12.074  71.088  1.00  0.00      D    H  
HETATM 4035  O   HOH D1189      12.444  39.211  13.936  1.00  0.00      D    O  
HETATM 4036  H1  HOH D1189      11.723  39.891  13.805  1.00  0.00      D    H  
HETATM 4037  H2  HOH D1189      13.220  39.430  13.344  1.00  0.00      D    H  
HETATM 4038  O   HOH D1190      24.462  10.789 117.850  1.00  0.00      D    O  
HETATM 4039  H1  HOH D1190      23.533  10.999 117.546  1.00  0.00      D    H  
HETATM 4040  H2  HOH D1190      24.581  11.094 118.795  1.00  0.00      D    H  
HETATM 4041  O   HOH D1191      34.073   1.931  83.434  1.00  0.00      D    O  
HETATM 4042  H1  HOH D1191      33.566   2.727  83.104  1.00  0.00      D    H  
HETATM 4043  H2  HOH D1191      33.565   1.098  83.217  1.00  0.00      D    H  
HETATM 4044  O   HOH D1192      -0.207   7.401  85.264  1.00  0.00      D    O  
HETATM 4045  H1  HOH D1192       0.574   6.844  84.981  1.00  0.00      D    H  
HETATM 4046  H2  HOH D1192       0.103   8.119  85.886  1.00  0.00      D    H  
HETATM 4047  O   HOH D1193      28.268   8.997 111.944  1.00  0.00      D    O  
HETATM 4048  H1  HOH D1193      27.794   9.214 112.797  1.00  0.00      D    H  
HETATM 4049  H2  HOH D1193      28.692   9.826 111.579  1.00  0.00      D    H  
HETATM 4050  O   HOH D1194      40.327  30.557  37.064  1.00  0.00      D    O  
HETATM 4051  H1  HOH D1194      40.754  30.766  36.184  1.00  0.00      D    H  
HETATM 4052  H2  HOH D1194      40.194  29.569  37.143  1.00  0.00      D    H  
HETATM 4053  O   HOH D1195       4.376   9.233  64.402  1.00  0.00      D    O  
HETATM 4054  H1  HOH D1195       4.605   8.713  63.579  1.00  0.00      D    H  
HETATM 4055  H2  HOH D1195       3.732   9.961  64.167  1.00  0.00      D    H  
HETATM 4056  O   HOH D1196      16.479  12.843  62.504  1.00  0.00      D    O  
HETATM 4057  H1  HOH D1196      15.708  13.104  63.085  1.00  0.00      D    H  
HETATM 4058  H2  HOH D1196      16.370  13.257  61.600  1.00  0.00      D    H  
HETATM 4059  O   HOH D1197      39.552   4.376  91.190  1.00  0.00      D    O  
HETATM 4060  H1  HOH D1197      40.478   4.670  90.953  1.00  0.00      D    H  
HETATM 4061  H2  HOH D1197      39.108   5.083  91.740  1.00  0.00      D    H  
HETATM 4062  O   HOH D1198      38.051  31.351   3.270  1.00  0.00      D    O  
HETATM 4063  H1  HOH D1198      38.551  30.524   3.529  1.00  0.00      D    H  
HETATM 4064  H2  HOH D1198      38.496  32.150   3.675  1.00  0.00      D    H  
HETATM 4065  O   HOH D1199      10.138  35.480  82.612  1.00  0.00      D    O  
HETATM 4066  H1  HOH D1199      10.525  35.708  81.719  1.00  0.00      D    H  
HETATM 4067  H2  HOH D1199       9.200  35.152  82.495  1.00  0.00      D    H  
HETATM 4068  O   HOH D1200      26.992  13.311  65.768  1.00  0.00      D    O  
HETATM 4069  H1  HOH D1200      27.027  14.246  65.416  1.00  0.00      D    H  
HETATM 4070  H2  HOH D1200      27.799  12.808  65.457  1.00  0.00      D    H  
HETATM 4071  O   HOH D1201      35.642  27.463  28.703  1.00  0.00      D    O  
HETATM 4072  H1  HOH D1201      35.260  28.307  28.327  1.00  0.00      D    H  
HETATM 4073  H2  HOH D1201      36.306  27.686  29.417  1.00  0.00      D    H  
HETATM 4074  O   HOH D1202      33.906   8.327   7.927  1.00  0.00      D    O  
HETATM 4075  H1  HOH D1202      34.229   8.419   8.869  1.00  0.00      D    H  
HETATM 4076  H2  HOH D1202      34.558   7.777   7.404  1.00  0.00      D    H  
HETATM 4077  O   HOH D1203      24.912  38.178  75.450  1.00  0.00      D    O  
HETATM 4078  H1  HOH D1203      25.432  38.416  76.270  1.00  0.00      D    H  
HETATM 4079  H2  HOH D1203      23.941  38.112  75.678  1.00  0.00      D    H  
HETATM 4080  O   HOH D1204      -0.179  20.613 112.274  1.00  0.00      D    O  
HETATM 4081  H1  HOH D1204       0.758  20.408 111.989  1.00  0.00      D    H  
HETATM 4082  H2  HOH D1204      -0.448  19.989 113.007  1.00  0.00      D    H  
HETATM 4083  O   HOH D1205       8.134  24.150  74.283  1.00  0.00      D    O  
HETATM 4084  H1  HOH D1205       7.713  23.969  75.172  1.00  0.00      D    H  
HETATM 4085  H2  HOH D1205       9.127  24.207  74.390  1.00  0.00      D    H  
HETATM 4086  O   HOH D1206       6.640   6.369  75.034  1.00  0.00      D    O  
HETATM 4087  H1  HOH D1206       6.978   7.198  74.588  1.00  0.00      D    H  
HETATM 4088  H2  HOH D1206       6.971   6.340  75.977  1.00  0.00      D    H  
HETATM 4089  O   HOH D1207       7.524  31.183  84.520  1.00  0.00      D    O  
HETATM 4090  H1  HOH D1207       8.029  31.624  83.777  1.00  0.00      D    H  
HETATM 4091  H2  HOH D1207       8.098  30.481  84.942  1.00  0.00      D    H  
HETATM 4092  O   HOH D1208       6.253  14.483  16.919  1.00  0.00      D    O  
HETATM 4093  H1  HOH D1208       5.433  14.460  17.490  1.00  0.00      D    H  
HETATM 4094  H2  HOH D1208       6.430  13.569  16.553  1.00  0.00      D    H  
HETATM 4095  O   HOH D1209      31.047  42.390 103.071  1.00  0.00      D    O  
HETATM 4096  H1  HOH D1209      30.386  42.818 102.455  1.00  0.00      D    H  
HETATM 4097  H2  HOH D1209      31.464  41.602 102.617  1.00  0.00      D    H  
HETATM 4098  O   HOH D1210      21.266   6.514  78.826  1.00  0.00      D    O  
HETATM 4099  H1  HOH D1210      21.032   6.581  77.856  1.00  0.00      D    H  
HETATM 4100  H2  HOH D1210      21.838   7.292  79.086  1.00  0.00      D    H  
HETATM 4101  O   HOH D1211      28.008  30.179   6.190  1.00  0.00      D    O  
HETATM 4102  H1  HOH D1211      27.111  30.332   5.775  1.00  0.00      D    H  
HETATM 4103  H2  HOH D1211      28.198  29.198   6.221  1.00  0.00      D    H  
HETATM 4104  O   HOH D1212       4.293   0.539  35.768  1.00  0.00      D    O  
HETATM 4105  H1  HOH D1212       4.180  -0.394  35.426  1.00  0.00      D    H  
HETATM 4106  H2  HOH D1212       3.411   1.009  35.754  1.00  0.00      D    H  
HETATM 4107  O   HOH D1213       7.988  31.715 114.878  1.00  0.00      D    O  
HETATM 4108  H1  HOH D1213       8.074  30.887 114.324  1.00  0.00      D    H  
HETATM 4109  H2  HOH D1213       7.299  31.571 115.589  1.00  0.00      D    H  
HETATM 4110  O   HOH D1214      48.377   2.752  91.039  1.00  0.00      D    O  
HETATM 4111  H1  HOH D1214      48.285   2.624  92.027  1.00  0.00      D    H  
HETATM 4112  H2  HOH D1214      49.040   3.478  90.857  1.00  0.00      D    H  
HETATM 4113  O   HOH D1215      24.902  17.041  88.000  1.00  0.00      D    O  
HETATM 4114  H1  HOH D1215      24.410  17.864  88.284  1.00  0.00      D    H  
HETATM 4115  H2  HOH D1215      24.733  16.871  87.029  1.00  0.00      D    H  
HETATM 4116  O   HOH D1216      29.722  22.039  78.783  1.00  0.00      D    O  
HETATM 4117  H1  HOH D1216      28.827  21.847  79.184  1.00  0.00      D    H  
HETATM 4118  H2  HOH D1216      30.244  22.630  79.399  1.00  0.00      D    H  
HETATM 4119  O   HOH D1217      43.492  14.641  73.897  1.00  0.00      D    O  
HETATM 4120  H1  HOH D1217      43.381  15.634  73.859  1.00  0.00      D    H  
HETATM 4121  H2  HOH D1217      44.439  14.421  74.132  1.00  0.00      D    H  
HETATM 4122  O   HOH D1218      34.393   3.904  34.349  1.00  0.00      D    O  
HETATM 4123  H1  HOH D1218      33.978   4.544  34.997  1.00  0.00      D    H  
HETATM 4124  H2  HOH D1218      33.848   3.067  34.313  1.00  0.00      D    H  
HETATM 4125  O   HOH D1219       8.916  40.954  19.415  1.00  0.00      D    O  
HETATM 4126  H1  HOH D1219       8.844  41.634  20.144  1.00  0.00      D    H  
HETATM 4127  H2  HOH D1219       9.598  40.267  19.666  1.00  0.00      D    H  
HETATM 4128  O   HOH D1220      36.564  13.660 105.738  1.00  0.00      D    O  
HETATM 4129  H1  HOH D1220      36.754  13.917 104.791  1.00  0.00      D    H  
HETATM 4130  H2  HOH D1220      35.880  12.930 105.755  1.00  0.00      D    H  
HETATM 4131  O   HOH D1221      46.459   7.438  48.478  1.00  0.00      D    O  
HETATM 4132  H1  HOH D1221      46.573   7.128  49.422  1.00  0.00      D    H  
HETATM 4133  H2  HOH D1221      45.609   7.065  48.105  1.00  0.00      D    H  
HETATM 4134  O   HOH D1222      24.158  28.994 105.079  1.00  0.00      D    O  
HETATM 4135  H1  HOH D1222      23.239  29.390 105.078  1.00  0.00      D    H  
HETATM 4136  H2  HOH D1222      24.796  29.634 105.506  1.00  0.00      D    H  
HETATM 4137  O   HOH D1223      22.189   4.913  82.222  1.00  0.00      D    O  
HETATM 4138  H1  HOH D1223      23.149   4.636  82.275  1.00  0.00      D    H  
HETATM 4139  H2  HOH D1223      22.071   5.796  82.675  1.00  0.00      D    H  
HETATM 4140  O   HOH D1224      20.585  33.345  95.602  1.00  0.00      D    O  
HETATM 4141  H1  HOH D1224      20.934  34.280  95.660  1.00  0.00      D    H  
HETATM 4142  H2  HOH D1224      20.382  33.124  94.648  1.00  0.00      D    H  
HETATM 4143  O   HOH D1225       9.094  32.107  92.844  1.00  0.00      D    O  
HETATM 4144  H1  HOH D1225       9.689  31.346  93.103  1.00  0.00      D    H  
HETATM 4145  H2  HOH D1225       9.167  32.267  91.859  1.00  0.00      D    H  
HETATM 4146  O   HOH D1226       4.349  33.557  73.250  1.00  0.00      D    O  
HETATM 4147  H1  HOH D1226       3.484  33.401  73.726  1.00  0.00      D    H  
HETATM 4148  H2  HOH D1226       4.166  33.830  72.305  1.00  0.00      D    H  
HETATM 4149  O   HOH D1227      29.040  24.427  83.493  1.00  0.00      D    O  
HETATM 4150  H1  HOH D1227      28.529  23.614  83.214  1.00  0.00      D    H  
HETATM 4151  H2  HOH D1227      28.696  25.224  82.995  1.00  0.00      D    H  
HETATM 4152  O   HOH D1228      30.360  41.929   6.286  1.00  0.00      D    O  
HETATM 4153  H1  HOH D1228      29.754  42.628   6.667  1.00  0.00      D    H  
HETATM 4154  H2  HOH D1228      30.590  41.264   6.996  1.00  0.00      D    H  
HETATM 4155  O   HOH D1229      36.746   9.017  47.137  1.00  0.00      D    O  
HETATM 4156  H1  HOH D1229      36.027   9.441  47.687  1.00  0.00      D    H  
HETATM 4157  H2  HOH D1229      37.638   9.216  47.544  1.00  0.00      D    H  
HETATM 4158  O   HOH D1230       7.342  19.299  94.225  1.00  0.00      D    O  
HETATM 4159  H1  HOH D1230       6.543  19.215  94.820  1.00  0.00      D    H  
HETATM 4160  H2  HOH D1230       7.461  20.256  93.960  1.00  0.00      D    H  
HETATM 4161  O   HOH D1231      41.332  14.541  25.127  1.00  0.00      D    O  
HETATM 4162  H1  HOH D1231      42.318  14.709  25.110  1.00  0.00      D    H  
HETATM 4163  H2  HOH D1231      40.922  15.037  25.892  1.00  0.00      D    H  
HETATM 4164  O   HOH D1232      23.105  41.160  38.589  1.00  0.00      D    O  
HETATM 4165  H1  HOH D1232      23.843  41.673  38.152  1.00  0.00      D    H  
HETATM 4166  H2  HOH D1232      23.196  40.189  38.367  1.00  0.00      D    H  
HETATM 4167  O   HOH D1233      48.113  33.587  20.928  1.00  0.00      D    O  
HETATM 4168  H1  HOH D1233      47.177  33.695  20.593  1.00  0.00      D    H  
HETATM 4169  H2  HOH D1233      48.308  34.296  21.606  1.00  0.00      D    H  
HETATM 4170  O   HOH D1234      46.716  35.908 106.222  1.00  0.00      D    O  
HETATM 4171  H1  HOH D1234      46.023  35.237 105.960  1.00  0.00      D    H  
HETATM 4172  H2  HOH D1234      46.926  35.809 107.194  1.00  0.00      D    H  
HETATM 4173  O   HOH D1235      36.100  20.446  75.544  1.00  0.00      D    O  
HETATM 4174  H1  HOH D1235      35.559  21.058  74.968  1.00  0.00      D    H  
HETATM 4175  H2  HOH D1235      37.073  20.609  75.381  1.00  0.00      D    H  
HETATM 4176  O   HOH D1236      12.893  38.277 110.796  1.00  0.00      D    O  
HETATM 4177  H1  HOH D1236      12.275  37.598 111.192  1.00  0.00      D    H  
HETATM 4178  H2  HOH D1236      12.398  39.135 110.655  1.00  0.00      D    H  
HETATM 4179  O   HOH D1237      17.613  15.852  67.414  1.00  0.00      D    O  
HETATM 4180  H1  HOH D1237      18.529  15.650  67.068  1.00  0.00      D    H  
HETATM 4181  H2  HOH D1237      17.678  16.177  68.358  1.00  0.00      D    H  
HETATM 4182  O   HOH D1238      26.442   9.083  39.838  1.00  0.00      D    O  
HETATM 4183  H1  HOH D1238      26.035   9.978  39.655  1.00  0.00      D    H  
HETATM 4184  H2  HOH D1238      25.723   8.436  40.093  1.00  0.00      D    H  
HETATM 4185  O   HOH D1239      38.617  11.626 118.126  1.00  0.00      D    O  
HETATM 4186  H1  HOH D1239      39.479  12.045 117.840  1.00  0.00      D    H  
HETATM 4187  H2  HOH D1239      38.649  11.436 119.108  1.00  0.00      D    H  
HETATM 4188  O   HOH D1240      40.183  41.185  78.728  1.00  0.00      D    O  
HETATM 4189  H1  HOH D1240      39.331  40.682  78.871  1.00  0.00      D    H  
HETATM 4190  H2  HOH D1240      40.948  40.656  79.096  1.00  0.00      D    H  
HETATM 4191  O   HOH D1241      -0.033  22.192  39.252  1.00  0.00      D    O  
HETATM 4192  H1  HOH D1241      -0.254  21.302  39.653  1.00  0.00      D    H  
HETATM 4193  H2  HOH D1241       0.863  22.492  39.580  1.00  0.00      D    H  
HETATM 4194  O   HOH D1242      18.023  23.714 117.945  1.00  0.00      D    O  
HETATM 4195  H1  HOH D1242      17.957  22.796 117.553  1.00  0.00      D    H  
HETATM 4196  H2  HOH D1242      18.111  23.646 118.939  1.00  0.00      D    H  
HETATM 4197  O   HOH D1243      33.687  24.652  59.008  1.00  0.00      D    O  
HETATM 4198  H1  HOH D1243      34.145  23.791  58.787  1.00  0.00      D    H  
HETATM 4199  H2  HOH D1243      33.351  25.075  58.167  1.00  0.00      D    H  
HETATM 4200  O   HOH D1244      47.711   3.342   9.435  1.00  0.00      D    O  
HETATM 4201  H1  HOH D1244      48.150   2.475   9.672  1.00  0.00      D    H  
HETATM 4202  H2  HOH D1244      47.072   3.602  10.159  1.00  0.00      D    H  
HETATM 4203  O   HOH D1245      32.972   9.981  70.714  1.00  0.00      D    O  
HETATM 4204  H1  HOH D1245      33.609  10.499  71.286  1.00  0.00      D    H  
HETATM 4205  H2  HOH D1245      33.179  10.148  69.750  1.00  0.00      D    H  
HETATM 4206  O   HOH D1246      20.127  12.073  51.031  1.00  0.00      D    O  
HETATM 4207  H1  HOH D1246      19.522  12.812  50.735  1.00  0.00      D    H  
HETATM 4208  H2  HOH D1246      21.043  12.439  51.199  1.00  0.00      D    H  
HETATM 4209  O   HOH D1247      28.512  31.481  32.832  1.00  0.00      D    O  
HETATM 4210  H1  HOH D1247      28.839  31.084  31.975  1.00  0.00      D    H  
HETATM 4211  H2  HOH D1247      28.833  32.425  32.906  1.00  0.00      D    H  
HETATM 4212  O   HOH D1248      47.601  21.015  81.893  1.00  0.00      D    O  
HETATM 4213  H1  HOH D1248      46.953  20.253  81.884  1.00  0.00      D    H  
HETATM 4214  H2  HOH D1248      47.559  21.479  82.778  1.00  0.00      D    H  
HETATM 4215  O   HOH D1249      37.131  24.171  61.604  1.00  0.00      D    O  
HETATM 4216  H1  HOH D1249      37.022  24.948  62.224  1.00  0.00      D    H  
HETATM 4217  H2  HOH D1249      36.560  23.412  61.916  1.00  0.00      D    H  
HETATM 4218  O   HOH D1250      28.808  11.131  87.251  1.00  0.00      D    O  
HETATM 4219  H1  HOH D1250      27.973  10.896  86.752  1.00  0.00      D    H  
HETATM 4220  H2  HOH D1250      29.580  10.627  86.865  1.00  0.00      D    H  
HETATM 4221  O   HOH D1251      47.352  17.076  74.223  1.00  0.00      D    O  
HETATM 4222  H1  HOH D1251      46.963  16.155  74.237  1.00  0.00      D    H  
HETATM 4223  H2  HOH D1251      47.771  17.247  73.331  1.00  0.00      D    H  
HETATM 4224  O   HOH D1252      43.512  27.518   5.377  1.00  0.00      D    O  
HETATM 4225  H1  HOH D1252      42.840  27.013   4.835  1.00  0.00      D    H  
HETATM 4226  H2  HOH D1252      43.800  26.959   6.155  1.00  0.00      D    H  
HETATM 4227  O   HOH D1253       9.010  13.204  48.510  1.00  0.00      D    O  
HETATM 4228  H1  HOH D1253       8.357  13.443  49.229  1.00  0.00      D    H  
HETATM 4229  H2  HOH D1253       8.619  12.492  47.928  1.00  0.00      D    H  
HETATM 4230  O   HOH D1254      20.525  21.672  50.303  1.00  0.00      D    O  
HETATM 4231  H1  HOH D1254      20.107  20.976  50.887  1.00  0.00      D    H  
HETATM 4232  H2  HOH D1254      20.234  21.532  49.357  1.00  0.00      D    H  
HETATM 4233  O   HOH D1255      15.744  36.438 108.558  1.00  0.00      D    O  
HETATM 4234  H1  HOH D1255      16.275  36.340 107.716  1.00  0.00      D    H  
HETATM 4235  H2  HOH D1255      14.805  36.136 108.398  1.00  0.00      D    H  
HETATM 4236  O   HOH D1256      33.052   8.215  50.342  1.00  0.00      D    O  
HETATM 4237  H1  HOH D1256      33.004   7.463  50.999  1.00  0.00      D    H  
HETATM 4238  H2  HOH D1256      32.716   7.902  49.453  1.00  0.00      D    H  
HETATM 4239  O   HOH D1257      40.584  28.159  39.932  1.00  0.00      D    O  
HETATM 4240  H1  HOH D1257      40.058  28.800  40.491  1.00  0.00      D    H  
HETATM 4241  H2  HOH D1257      41.248  27.682  40.508  1.00  0.00      D    H  
HETATM 4242  O   HOH D1258       4.721  21.434 108.387  1.00  0.00      D    O  
HETATM 4243  H1  HOH D1258       4.932  20.588 108.876  1.00  0.00      D    H  
HETATM 4244  H2  HOH D1258       3.734  21.594 108.406  1.00  0.00      D    H  
HETATM 4245  O   HOH D1259      15.147  18.794  32.131  1.00  0.00      D    O  
HETATM 4246  H1  HOH D1259      15.806  18.104  32.429  1.00  0.00      D    H  
HETATM 4247  H2  HOH D1259      15.262  19.624  32.677  1.00  0.00      D    H  
HETATM 4248  O   HOH D1260      43.593  12.443  60.325  1.00  0.00      D    O  
HETATM 4249  H1  HOH D1260      43.434  13.427  60.400  1.00  0.00      D    H  
HETATM 4250  H2  HOH D1260      42.727  11.978  60.145  1.00  0.00      D    H  
HETATM 4251  O   HOH D1261      12.080  11.053  11.926  1.00  0.00      D    O  
HETATM 4252  H1  HOH D1261      13.070  11.123  11.804  1.00  0.00      D    H  
HETATM 4253  H2  HOH D1261      11.634  11.031  11.030  1.00  0.00      D    H  
HETATM 4254  O   HOH D1262       9.144  31.121 100.419  1.00  0.00      D    O  
HETATM 4255  H1  HOH D1262       9.546  30.777 101.268  1.00  0.00      D    H  
HETATM 4256  H2  HOH D1262       8.317  30.600 100.206  1.00  0.00      D    H  
HETATM 4257  O   HOH D1263      10.949  33.988  93.570  1.00  0.00      D    O  
HETATM 4258  H1  HOH D1263      11.054  33.784  94.543  1.00  0.00      D    H  
HETATM 4259  H2  HOH D1263      10.406  33.269  93.136  1.00  0.00      D    H  
HETATM 4260  O   HOH D1264      28.028  14.590 115.451  1.00  0.00      D    O  
HETATM 4261  H1  HOH D1264      28.569  14.942 114.688  1.00  0.00      D    H  
HETATM 4262  H2  HOH D1264      28.146  15.185 116.246  1.00  0.00      D    H  
HETATM 4263  O   HOH D1265      15.902  28.569  82.750  1.00  0.00      D    O  
HETATM 4264  H1  HOH D1265      16.370  27.902  83.330  1.00  0.00      D    H  
HETATM 4265  H2  HOH D1265      16.247  28.496  81.814  1.00  0.00      D    H  
HETATM 4266  O   HOH D1266      25.149   7.257  34.807  1.00  0.00      D    O  
HETATM 4267  H1  HOH D1266      25.221   8.057  35.403  1.00  0.00      D    H  
HETATM 4268  H2  HOH D1266      25.429   7.505  33.880  1.00  0.00      D    H  
HETATM 4269  O   HOH D1267      32.033   5.619  29.888  1.00  0.00      D    O  
HETATM 4270  H1  HOH D1267      31.234   5.032  30.020  1.00  0.00      D    H  
HETATM 4271  H2  HOH D1267      32.798   5.265  30.427  1.00  0.00      D    H  
HETATM 4272  O   HOH D1268      30.746  36.811 112.858  1.00  0.00      D    O  
HETATM 4273  H1  HOH D1268      31.721  36.802 112.636  1.00  0.00      D    H  
HETATM 4274  H2  HOH D1268      30.598  37.352 113.687  1.00  0.00      D    H  
HETATM 4275  O   HOH D1269      45.459  39.290 117.967  1.00  0.00      D    O  
HETATM 4276  H1  HOH D1269      45.671  38.328 118.140  1.00  0.00      D    H  
HETATM 4277  H2  HOH D1269      45.561  39.811 118.814  1.00  0.00      D    H  
HETATM 4278  O   HOH D1270      48.357  22.166  89.773  1.00  0.00      D    O  
HETATM 4279  H1  HOH D1270      48.159  21.189  89.843  1.00  0.00      D    H  
HETATM 4280  H2  HOH D1270      48.668  22.508  90.660  1.00  0.00      D    H  
HETATM 4281  O   HOH D1271      20.495  11.953 100.608  1.00  0.00      D    O  
HETATM 4282  H1  HOH D1271      21.347  11.687 101.058  1.00  0.00      D    H  
HETATM 4283  H2  HOH D1271      20.528  11.685  99.645  1.00  0.00      D    H  
HETATM 4284  O   HOH D1272      33.037   1.025  26.416  1.00  0.00      D    O  
HETATM 4285  H1  HOH D1272      32.676   0.841  25.501  1.00  0.00      D    H  
HETATM 4286  H2  HOH D1272      32.593   0.420  27.077  1.00  0.00      D    H  
HETATM 4287  O   HOH D1273      28.446   0.975  57.121  1.00  0.00      D    O  
HETATM 4288  H1  HOH D1273      27.774   0.415  57.607  1.00  0.00      D    H  
HETATM 4289  H2  HOH D1273      28.436   0.740  56.149  1.00  0.00      D    H  
HETATM 4290  O   HOH D1274      34.145  12.927 115.211  1.00  0.00      D    O  
HETATM 4291  H1  HOH D1274      34.645  12.848 114.349  1.00  0.00      D    H  
HETATM 4292  H2  HOH D1274      33.294  13.431 115.058  1.00  0.00      D    H  
HETATM 4293  O   HOH D1275      36.889  34.282   6.026  1.00  0.00      D    O  
HETATM 4294  H1  HOH D1275      36.607  33.324   5.976  1.00  0.00      D    H  
HETATM 4295  H2  HOH D1275      37.531  34.479   5.285  1.00  0.00      D    H  
HETATM 4296  O   HOH D1276      44.368  41.281  97.286  1.00  0.00      D    O  
HETATM 4297  H1  HOH D1276      45.261  41.468  97.696  1.00  0.00      D    H  
HETATM 4298  H2  HOH D1276      44.371  40.365  96.884  1.00  0.00      D    H  
HETATM 4299  O   HOH D1277      43.741  41.279  57.388  1.00  0.00      D    O  
HETATM 4300  H1  HOH D1277      43.722  42.203  57.768  1.00  0.00      D    H  
HETATM 4301  H2  HOH D1277      43.919  40.621  58.120  1.00  0.00      D    H  
HETATM 4302  O   HOH D1278      28.940  16.802  56.240  1.00  0.00      D    O  
HETATM 4303  H1  HOH D1278      28.231  17.501  56.147  1.00  0.00      D    H  
HETATM 4304  H2  HOH D1278      28.888  16.170  55.466  1.00  0.00      D    H  
HETATM 4305  O   HOH D1279       4.546  12.644  12.586  1.00  0.00      D    O  
HETATM 4306  H1  HOH D1279       4.728  13.624  12.656  1.00  0.00      D    H  
HETATM 4307  H2  HOH D1279       5.302  12.198  12.107  1.00  0.00      D    H  
HETATM 4308  O   HOH D1280      32.778  40.454  26.558  1.00  0.00      D    O  
HETATM 4309  H1  HOH D1280      32.599  39.571  26.125  1.00  0.00      D    H  
HETATM 4310  H2  HOH D1280      32.255  41.167  26.090  1.00  0.00      D    H  
HETATM 4311  O   HOH D1281      38.748  40.003  17.348  1.00  0.00      D    O  
HETATM 4312  H1  HOH D1281      39.408  39.562  16.740  1.00  0.00      D    H  
HETATM 4313  H2  HOH D1281      38.218  39.304  17.827  1.00  0.00      D    H  
HETATM 4314  O   HOH D1282      17.799  37.628  46.783  1.00  0.00      D    O  
HETATM 4315  H1  HOH D1282      17.149  37.514  47.535  1.00  0.00      D    H  
HETATM 4316  H2  HOH D1282      17.759  38.570  46.449  1.00  0.00      D    H  
HETATM 4317  O   HOH D1283      28.148  10.627  81.710  1.00  0.00      D    O  
HETATM 4318  H1  HOH D1283      28.742   9.842  81.887  1.00  0.00      D    H  
HETATM 4319  H2  HOH D1283      27.203  10.388  81.935  1.00  0.00      D    H  
HETATM 4320  O   HOH D1284      29.604   1.831  79.132  1.00  0.00      D    O  
HETATM 4321  H1  HOH D1284      29.869   1.046  79.692  1.00  0.00      D    H  
HETATM 4322  H2  HOH D1284      29.793   1.633  78.170  1.00  0.00      D    H  
HETATM 4323  O   HOH D1285       7.811   3.547  35.258  1.00  0.00      D    O  
HETATM 4324  H1  HOH D1285       7.576   2.606  35.503  1.00  0.00      D    H  
HETATM 4325  H2  HOH D1285       8.337   3.548  34.407  1.00  0.00      D    H  
HETATM 4326  O   HOH D1286       1.822  25.785 105.967  1.00  0.00      D    O  
HETATM 4327  H1  HOH D1286       2.154  24.907 105.622  1.00  0.00      D    H  
HETATM 4328  H2  HOH D1286       2.105  25.897 106.920  1.00  0.00      D    H  
HETATM 4329  O   HOH D1287      30.707  19.947  90.291  1.00  0.00      D    O  
HETATM 4330  H1  HOH D1287      31.631  19.660  90.038  1.00  0.00      D    H  
HETATM 4331  H2  HOH D1287      30.524  20.854  89.910  1.00  0.00      D    H  
HETATM 4332  O   HOH D1288      38.108   5.077  30.388  1.00  0.00      D    O  
HETATM 4333  H1  HOH D1288      37.603   5.282  31.227  1.00  0.00      D    H  
HETATM 4334  H2  HOH D1288      38.294   4.096  30.342  1.00  0.00      D    H  
HETATM 4335  O   HOH D1289      27.251  10.201  50.204  1.00  0.00      D    O  
HETATM 4336  H1  HOH D1289      28.148  10.333  50.627  1.00  0.00      D    H  
HETATM 4337  H2  HOH D1289      26.574  10.003  50.913  1.00  0.00      D    H  
HETATM 4338  O   HOH D1290      40.788  21.760  41.520  1.00  0.00      D    O  
HETATM 4339  H1  HOH D1290      40.494  22.400  42.230  1.00  0.00      D    H  
HETATM 4340  H2  HOH D1290      41.509  22.180  40.970  1.00  0.00      D    H  
HETATM 4341  O   HOH D1291       7.825  29.582   9.417  1.00  0.00      D    O  
HETATM 4342  H1  HOH D1291       7.240  29.383   8.632  1.00  0.00      D    H  
HETATM 4343  H2  HOH D1291       7.820  28.802  10.043  1.00  0.00      D    H  
HETATM 4344  O   HOH D1292      36.715   8.479  80.565  1.00  0.00      D    O  
HETATM 4345  H1  HOH D1292      36.243   8.371  81.440  1.00  0.00      D    H  
HETATM 4346  H2  HOH D1292      36.936   9.444  80.423  1.00  0.00      D    H  
HETATM 4347  O   HOH D1293      20.248   2.921   4.941  1.00  0.00      D    O  
HETATM 4348  H1  HOH D1293      21.158   3.331   4.877  1.00  0.00      D    H  
HETATM 4349  H2  HOH D1293      19.556   3.611   4.728  1.00  0.00      D    H  
HETATM 4350  O   HOH D1294      48.511   4.803  38.507  1.00  0.00      D    O  
HETATM 4351  H1  HOH D1294      48.737   4.587  39.456  1.00  0.00      D    H  
HETATM 4352  H2  HOH D1294      47.595   5.201  38.465  1.00  0.00      D    H  
HETATM 4353  O   HOH D1295      25.730   7.150  50.166  1.00  0.00      D    O  
HETATM 4354  H1  HOH D1295      25.603   6.290  49.671  1.00  0.00      D    H  
HETATM 4355  H2  HOH D1295      25.111   7.843  49.795  1.00  0.00      D    H  
HETATM 4356  O   HOH D1296       7.219  17.161  42.649  1.00  0.00      D    O  
HETATM 4357  H1  HOH D1296       7.690  16.606  41.963  1.00  0.00      D    H  
HETATM 4358  H2  HOH D1296       6.308  17.401  42.315  1.00  0.00      D    H  
HETATM 4359  O   HOH D1297      34.322  17.475 102.888  1.00  0.00      D    O  
HETATM 4360  H1  HOH D1297      33.927  18.394 102.882  1.00  0.00      D    H  
HETATM 4361  H2  HOH D1297      34.464  17.167 101.947  1.00  0.00      D    H  
HETATM 4362  O   HOH D1298      44.161   3.822  25.627  1.00  0.00      D    O  
HETATM 4363  H1  HOH D1298      43.172   3.875  25.490  1.00  0.00      D    H  
HETATM 4364  H2  HOH D1298      44.393   2.942  26.043  1.00  0.00      D    H  
HETATM 4365  O   HOH D1299      14.632  19.933  91.462  1.00  0.00      D    O  
HETATM 4366  H1  HOH D1299      13.927  19.225  91.427  1.00  0.00      D    H  
HETATM 4367  H2  HOH D1299      14.206  20.819  91.642  1.00  0.00      D    H  
HETATM 4368  O   HOH D1300      46.171  21.958 101.558  1.00  0.00      D    O  
HETATM 4369  H1  HOH D1300      45.776  22.862 101.395  1.00  0.00      D    H  
HETATM 4370  H2  HOH D1300      46.788  22.001 102.345  1.00  0.00      D    H  
HETATM 4371  O   HOH D1301      14.042  14.003  69.426  1.00  0.00      D    O  
HETATM 4372  H1  HOH D1301      15.015  14.217  69.342  1.00  0.00      D    H  
HETATM 4373  H2  HOH D1301      13.662  14.484  70.216  1.00  0.00      D    H  
HETATM 4374  O   HOH D1302       4.431  20.523 113.911  1.00  0.00      D    O  
HETATM 4375  H1  HOH D1302       4.493  19.563 114.184  1.00  0.00      D    H  
HETATM 4376  H2  HOH D1302       5.114  21.057 114.410  1.00  0.00      D    H  
HETATM 4377  O   HOH D1303      41.831  21.582  13.222  1.00  0.00      D    O  
HETATM 4378  H1  HOH D1303      41.983  20.800  12.616  1.00  0.00      D    H  
HETATM 4379  H2  HOH D1303      42.432  22.334  12.953  1.00  0.00      D    H  
HETATM 4380  O   HOH D1304       1.475  36.930  89.667  1.00  0.00      D    O  
HETATM 4381  H1  HOH D1304       1.657  36.200  90.327  1.00  0.00      D    H  
HETATM 4382  H2  HOH D1304       1.311  37.787  90.156  1.00  0.00      D    H  
HETATM 4383  O   HOH D1305      22.918  21.679  81.831  1.00  0.00      D    O  
HETATM 4384  H1  HOH D1305      22.260  20.926  81.829  1.00  0.00      D    H  
HETATM 4385  H2  HOH D1305      23.722  21.418  82.365  1.00  0.00      D    H  
HETATM 4386  O   HOH D1306      14.479  17.307   3.079  1.00  0.00      D    O  
HETATM 4387  H1  HOH D1306      14.627  18.295   3.129  1.00  0.00      D    H  
HETATM 4388  H2  HOH D1306      13.958  17.007   3.878  1.00  0.00      D    H  
HETATM 4389  O   HOH D1307      20.220  39.984 113.092  1.00  0.00      D    O  
HETATM 4390  H1  HOH D1307      19.324  40.419 113.008  1.00  0.00      D    H  
HETATM 4391  H2  HOH D1307      20.212  39.108 112.608  1.00  0.00      D    H  
HETATM 4392  O   HOH D1308      12.589  30.852  36.076  1.00  0.00      D    O  
HETATM 4393  H1  HOH D1308      12.935  30.817  37.013  1.00  0.00      D    H  
HETATM 4394  H2  HOH D1308      12.974  31.648  35.608  1.00  0.00      D    H  
HETATM 4395  O   HOH D1309      38.389  39.861  72.807  1.00  0.00      D    O  
HETATM 4396  H1  HOH D1309      38.141  38.899  72.697  1.00  0.00      D    H  
HETATM 4397  H2  HOH D1309      39.237  40.047  72.311  1.00  0.00      D    H  
HETATM 4398  O   HOH D1310       2.253   1.302  22.067  1.00  0.00      D    O  
HETATM 4399  H1  HOH D1310       1.781   0.973  21.249  1.00  0.00      D    H  
HETATM 4400  H2  HOH D1310       1.591   1.427  22.806  1.00  0.00      D    H  
HETATM 4401  O   HOH D1311       4.580   2.740  16.505  1.00  0.00      D    O  
HETATM 4402  H1  HOH D1311       4.737   2.247  17.361  1.00  0.00      D    H  
HETATM 4403  H2  HOH D1311       4.489   2.085  15.755  1.00  0.00      D    H  
HETATM 4404  O   HOH D1312      37.317  17.117  26.082  1.00  0.00      D    O  
HETATM 4405  H1  HOH D1312      37.342  16.462  25.327  1.00  0.00      D    H  
HETATM 4406  H2  HOH D1312      38.095  17.741  26.009  1.00  0.00      D    H  
HETATM 4407  O   HOH D1313      47.033   4.460 113.119  1.00  0.00      D    O  
HETATM 4408  H1  HOH D1313      46.267   4.106 113.655  1.00  0.00      D    H  
HETATM 4409  H2  HOH D1313      47.365   3.748 112.500  1.00  0.00      D    H  
HETATM 4410  O   HOH D1314       6.483  16.185  95.379  1.00  0.00      D    O  
HETATM 4411  H1  HOH D1314       6.211  16.162  96.341  1.00  0.00      D    H  
HETATM 4412  H2  HOH D1314       7.475  16.084  95.310  1.00  0.00      D    H  
HETATM 4413  O   HOH D1315      38.819  34.169 107.433  1.00  0.00      D    O  
HETATM 4414  H1  HOH D1315      37.948  34.628 107.256  1.00  0.00      D    H  
HETATM 4415  H2  HOH D1315      38.900  33.367 106.840  1.00  0.00      D    H  
HETATM 4416  O   HOH D1316      30.556  13.321 117.588  1.00  0.00      D    O  
HETATM 4417  H1  HOH D1316      30.160  14.221 117.768  1.00  0.00      D    H  
HETATM 4418  H2  HOH D1316      29.915  12.610 117.880  1.00  0.00      D    H  
HETATM 4419  O   HOH D1317      39.453  15.036 103.957  1.00  0.00      D    O  
HETATM 4420  H1  HOH D1317      38.650  14.716 103.454  1.00  0.00      D    H  
HETATM 4421  H2  HOH D1317      39.447  16.035 103.992  1.00  0.00      D    H  
HETATM 4422  O   HOH D1318      15.950  25.072  43.107  1.00  0.00      D    O  
HETATM 4423  H1  HOH D1318      15.597  24.142  43.204  1.00  0.00      D    H  
HETATM 4424  H2  HOH D1318      15.796  25.391  42.172  1.00  0.00      D    H  
HETATM 4425  O   HOH D1319      12.435   8.383  62.607  1.00  0.00      D    O  
HETATM 4426  H1  HOH D1319      13.164   8.174  61.955  1.00  0.00      D    H  
HETATM 4427  H2  HOH D1319      11.736   7.670  62.565  1.00  0.00      D    H  
HETATM 4428  O   HOH D1320      31.396  38.181  55.223  1.00  0.00      D    O  
HETATM 4429  H1  HOH D1320      31.371  39.108  54.849  1.00  0.00      D    H  
HETATM 4430  H2  HOH D1320      31.719  38.212  56.169  1.00  0.00      D    H  
HETATM 4431  O   HOH D1321      34.557   1.461 114.320  1.00  0.00      D    O  
HETATM 4432  H1  HOH D1321      35.017   0.942 113.600  1.00  0.00      D    H  
HETATM 4433  H2  HOH D1321      33.622   1.671 114.035  1.00  0.00      D    H  
HETATM 4434  O   HOH D1322      38.172  41.021   6.053  1.00  0.00      D    O  
HETATM 4435  H1  HOH D1322      38.106  40.987   5.056  1.00  0.00      D    H  
HETATM 4436  H2  HOH D1322      38.321  40.098   6.408  1.00  0.00      D    H  
HETATM 4437  O   HOH D1323      45.142  30.785  62.036  1.00  0.00      D    O  
HETATM 4438  H1  HOH D1323      44.496  30.528  61.317  1.00  0.00      D    H  
HETATM 4439  H2  HOH D1323      45.983  31.130  61.620  1.00  0.00      D    H  
HETATM 4440  O   HOH D1324      34.482  38.838  55.602  1.00  0.00      D    O  
HETATM 4441  H1  HOH D1324      33.683  38.516  56.111  1.00  0.00      D    H  
HETATM 4442  H2  HOH D1324      35.083  39.351  56.215  1.00  0.00      D    H  
HETATM 4443  O   HOH D1325       7.030  35.658 116.666  1.00  0.00      D    O  
HETATM 4444  H1  HOH D1325       7.885  35.843 117.150  1.00  0.00      D    H  
HETATM 4445  H2  HOH D1325       6.454  36.475 116.682  1.00  0.00      D    H  
HETATM 4446  O   HOH D1326      28.444   3.332  15.186  1.00  0.00      D    O  
HETATM 4447  H1  HOH D1326      28.059   2.418  15.057  1.00  0.00      D    H  
HETATM 4448  H2  HOH D1326      29.436   3.297  15.059  1.00  0.00      D    H  
HETATM 4449  O   HOH D1327      27.580   0.776  89.770  1.00  0.00      D    O  
HETATM 4450  H1  HOH D1327      26.914   0.104  90.092  1.00  0.00      D    H  
HETATM 4451  H2  HOH D1327      27.153   1.680  89.740  1.00  0.00      D    H  
HETATM 4452  O   HOH D1328      15.842   4.922  86.199  1.00  0.00      D    O  
HETATM 4453  H1  HOH D1328      16.379   5.093  87.025  1.00  0.00      D    H  
HETATM 4454  H2  HOH D1328      16.414   5.071  85.392  1.00  0.00      D    H  
HETATM 4455  O   HOH D1329      32.841  38.969 114.496  1.00  0.00      D    O  
HETATM 4456  H1  HOH D1329      33.273  38.227 115.009  1.00  0.00      D    H  
HETATM 4457  H2  HOH D1329      31.895  39.078 114.801  1.00  0.00      D    H  
HETATM 4458  O   HOH D1330      47.472   5.565   7.911  1.00  0.00      D    O  
HETATM 4459  H1  HOH D1330      47.479   4.709   8.427  1.00  0.00      D    H  
HETATM 4460  H2  HOH D1330      47.583   5.368   6.937  1.00  0.00      D    H  
HETATM 4461  O   HOH D1331      35.725  31.332  43.879  1.00  0.00      D    O  
HETATM 4462  H1  HOH D1331      35.639  30.347  43.735  1.00  0.00      D    H  
HETATM 4463  H2  HOH D1331      35.027  31.809  43.344  1.00  0.00      D    H  
HETATM 4464  O   HOH D1332      30.383  23.396  26.512  1.00  0.00      D    O  
HETATM 4465  H1  HOH D1332      29.753  22.621  26.470  1.00  0.00      D    H  
HETATM 4466  H2  HOH D1332      31.225  23.168  26.022  1.00  0.00      D    H  
HETATM 4467  O   HOH D1333      48.150  29.068  95.321  1.00  0.00      D    O  
HETATM 4468  H1  HOH D1333      48.833  28.865  96.022  1.00  0.00      D    H  
HETATM 4469  H2  HOH D1333      48.236  28.412  94.571  1.00  0.00      D    H  
HETATM 4470  O   HOH D1334       4.190  22.943  86.922  1.00  0.00      D    O  
HETATM 4471  H1  HOH D1334       4.228  22.650  85.967  1.00  0.00      D    H  
HETATM 4472  H2  HOH D1334       3.491  23.651  87.026  1.00  0.00      D    H  
HETATM 4473  O   HOH D1335      30.026  13.170  37.945  1.00  0.00      D    O  
HETATM 4474  H1  HOH D1335      30.270  13.839  38.647  1.00  0.00      D    H  
HETATM 4475  H2  HOH D1335      30.182  12.247  38.295  1.00  0.00      D    H  
HETATM 4476  O   HOH D1336       3.810  40.398  14.499  1.00  0.00      D    O  
HETATM 4477  H1  HOH D1336       3.187  39.793  14.995  1.00  0.00      D    H  
HETATM 4478  H2  HOH D1336       3.847  40.123  13.538  1.00  0.00      D    H  
HETATM 4479  O   HOH D1337       5.873   7.631  55.878  1.00  0.00      D    O  
HETATM 4480  H1  HOH D1337       6.353   7.514  55.009  1.00  0.00      D    H  
HETATM 4481  H2  HOH D1337       4.959   8.001  55.707  1.00  0.00      D    H  
HETATM 4482  O   HOH D1338      40.452  35.109  30.171  1.00  0.00      D    O  
HETATM 4483  H1  HOH D1338      41.025  35.795  29.721  1.00  0.00      D    H  
HETATM 4484  H2  HOH D1338      39.719  34.830  29.551  1.00  0.00      D    H  
HETATM 4485  O   HOH D1339      24.471   1.025  90.774  1.00  0.00      D    O  
HETATM 4486  H1  HOH D1339      25.091   1.596  91.313  1.00  0.00      D    H  
HETATM 4487  H2  HOH D1339      24.421   0.113  91.180  1.00  0.00      D    H  
HETATM 4488  O   HOH D1340      48.046   7.952  40.046  1.00  0.00      D    O  
HETATM 4489  H1  HOH D1340      48.303   8.536  39.276  1.00  0.00      D    H  
HETATM 4490  H2  HOH D1340      47.750   8.522  40.813  1.00  0.00      D    H  
HETATM 4491  O   HOH D1341      14.857  41.936  81.682  1.00  0.00      D    O  
HETATM 4492  H1  HOH D1341      14.828  41.026  82.097  1.00  0.00      D    H  
HETATM 4493  H2  HOH D1341      14.881  42.630  82.402  1.00  0.00      D    H  
HETATM 4494  O   HOH D1342      14.323  28.822 109.139  1.00  0.00      D    O  
HETATM 4495  H1  HOH D1342      14.239  27.889 108.789  1.00  0.00      D    H  
HETATM 4496  H2  HOH D1342      15.207  29.201 108.868  1.00  0.00      D    H  
HETATM 4497  O   HOH D1343      18.797  34.833  46.008  1.00  0.00      D    O  
HETATM 4498  H1  HOH D1343      18.876  34.474  46.938  1.00  0.00      D    H  
HETATM 4499  H2  HOH D1343      18.445  35.769  46.042  1.00  0.00      D    H  
HETATM 4500  O   HOH D1344      35.512  36.548  65.992  1.00  0.00      D    O  
HETATM 4501  H1  HOH D1344      35.637  37.429  65.537  1.00  0.00      D    H  
HETATM 4502  H2  HOH D1344      36.031  36.537  66.846  1.00  0.00      D    H  
HETATM 4503  O   HOH D1345       7.159  22.720  16.045  1.00  0.00      D    O  
HETATM 4504  H1  HOH D1345       7.209  23.501  15.423  1.00  0.00      D    H  
HETATM 4505  H2  HOH D1345       7.951  22.729  16.656  1.00  0.00      D    H  
HETATM 4506  O   HOH D1346      16.517  40.796  37.250  1.00  0.00      D    O  
HETATM 4507  H1  HOH D1346      17.313  40.968  37.830  1.00  0.00      D    H  
HETATM 4508  H2  HOH D1346      16.166  41.665  36.899  1.00  0.00      D    H  
HETATM 4509  O   HOH D1347      48.932  30.084  82.388  1.00  0.00      D    O  
HETATM 4510  H1  HOH D1347      48.054  30.201  82.852  1.00  0.00      D    H  
HETATM 4511  H2  HOH D1347      48.799  29.553  81.551  1.00  0.00      D    H  
HETATM 4512  O   HOH D1348       3.719  33.218  64.816  1.00  0.00      D    O  
HETATM 4513  H1  HOH D1348       3.224  33.913  65.338  1.00  0.00      D    H  
HETATM 4514  H2  HOH D1348       4.326  32.711  65.429  1.00  0.00      D    H  
HETATM 4515  O   HOH D1349      17.082   7.756  98.346  1.00  0.00      D    O  
HETATM 4516  H1  HOH D1349      17.762   7.536  97.647  1.00  0.00      D    H  
HETATM 4517  H2  HOH D1349      17.526   7.799  99.241  1.00  0.00      D    H  
HETATM 4518  O   HOH D1350       7.061  32.804 105.798  1.00  0.00      D    O  
HETATM 4519  H1  HOH D1350       6.791  31.944 106.230  1.00  0.00      D    H  
HETATM 4520  H2  HOH D1350       6.470  32.981 105.010  1.00  0.00      D    H  
HETATM 4521  O   HOH D1351      13.178  38.946  52.208  1.00  0.00      D    O  
HETATM 4522  H1  HOH D1351      12.816  38.615  53.080  1.00  0.00      D    H  
HETATM 4523  H2  HOH D1351      13.685  39.795  52.359  1.00  0.00      D    H  
HETATM 4524  O   HOH D1352      19.743  31.828 102.306  1.00  0.00      D    O  
HETATM 4525  H1  HOH D1352      18.974  31.694 101.680  1.00  0.00      D    H  
HETATM 4526  H2  HOH D1352      20.459  31.161 102.101  1.00  0.00      D    H  
HETATM 4527  O   HOH D1353      10.373  38.818  88.262  1.00  0.00      D    O  
HETATM 4528  H1  HOH D1353      11.164  38.562  88.816  1.00  0.00      D    H  
HETATM 4529  H2  HOH D1353      10.438  39.785  88.015  1.00  0.00      D    H  
HETATM 4530  O   HOH D1354      11.442  17.058 118.066  1.00  0.00      D    O  
HETATM 4531  H1  HOH D1354      11.162  17.336 118.985  1.00  0.00      D    H  
HETATM 4532  H2  HOH D1354      12.099  16.307 118.131  1.00  0.00      D    H  
HETATM 4533  O   HOH D1355      31.614  38.427  88.042  1.00  0.00      D    O  
HETATM 4534  H1  HOH D1355      31.762  39.282  87.545  1.00  0.00      D    H  
HETATM 4535  H2  HOH D1355      32.497  38.029  88.291  1.00  0.00      D    H  
HETATM 4536  O   HOH D1356      42.382  19.542  11.531  1.00  0.00      D    O  
HETATM 4537  H1  HOH D1356      43.337  19.254  11.463  1.00  0.00      D    H  
HETATM 4538  H2  HOH D1356      42.156  20.133  10.756  1.00  0.00      D    H  
HETATM 4539  O   HOH D1357      21.527  31.630   6.760  1.00  0.00      D    O  
HETATM 4540  H1  HOH D1357      20.926  32.089   6.105  1.00  0.00      D    H  
HETATM 4541  H2  HOH D1357      21.545  30.650   6.564  1.00  0.00      D    H  
HETATM 4542  O   HOH D1358      38.137  23.347 112.172  1.00  0.00      D    O  
HETATM 4543  H1  HOH D1358      38.024  23.976 111.402  1.00  0.00      D    H  
HETATM 4544  H2  HOH D1358      37.695  23.731 112.983  1.00  0.00      D    H  
HETATM 4545  O   HOH D1359       0.999  16.677  66.173  1.00  0.00      D    O  
HETATM 4546  H1  HOH D1359       0.626  16.459  65.271  1.00  0.00      D    H  
HETATM 4547  H2  HOH D1359       1.957  16.394  66.215  1.00  0.00      D    H  
HETATM 4548  O   HOH D1360      47.298   2.511  76.672  1.00  0.00      D    O  
HETATM 4549  H1  HOH D1360      46.960   3.068  75.914  1.00  0.00      D    H  
HETATM 4550  H2  HOH D1360      47.097   2.968  77.538  1.00  0.00      D    H  
HETATM 4551  O   HOH D1361      41.458   8.851  25.254  1.00  0.00      D    O  
HETATM 4552  H1  HOH D1361      41.317   9.359  26.104  1.00  0.00      D    H  
HETATM 4553  H2  HOH D1361      42.291   8.302  25.328  1.00  0.00      D    H  
HETATM 4554  O   HOH D1362      26.321  12.335  94.514  1.00  0.00      D    O  
HETATM 4555  H1  HOH D1362      25.421  12.267  94.944  1.00  0.00      D    H  
HETATM 4556  H2  HOH D1362      26.221  12.697  93.587  1.00  0.00      D    H  
HETATM 4557  O   HOH D1363      41.925  38.213  74.487  1.00  0.00      D    O  
HETATM 4558  H1  HOH D1363      41.050  37.848  74.806  1.00  0.00      D    H  
HETATM 4559  H2  HOH D1363      41.963  38.163  73.489  1.00  0.00      D    H  
HETATM 4560  O   HOH D1364      38.141  39.420  79.671  1.00  0.00      D    O  
HETATM 4561  H1  HOH D1364      37.484  38.714  79.407  1.00  0.00      D    H  
HETATM 4562  H2  HOH D1364      38.963  38.988  80.041  1.00  0.00      D    H  
HETATM 4563  O   HOH D1365      37.616  41.816  29.045  1.00  0.00      D    O  
HETATM 4564  H1  HOH D1365      38.086  40.960  29.257  1.00  0.00      D    H  
HETATM 4565  H2  HOH D1365      36.723  41.616  28.641  1.00  0.00      D    H  
HETATM 4566  O   HOH D1366      41.528   9.189  67.816  1.00  0.00      D    O  
HETATM 4567  H1  HOH D1366      41.258   9.313  68.771  1.00  0.00      D    H  
HETATM 4568  H2  HOH D1366      42.392   8.687  67.776  1.00  0.00      D    H  
HETATM 4569  O   HOH D1367      25.937  10.630  31.976  1.00  0.00      D    O  
HETATM 4570  H1  HOH D1367      26.928  10.648  31.847  1.00  0.00      D    H  
HETATM 4571  H2  HOH D1367      25.640   9.692  32.151  1.00  0.00      D    H  
HETATM 4572  O   HOH D1368      16.533  36.902  57.653  1.00  0.00      D    O  
HETATM 4573  H1  HOH D1368      16.415  37.451  58.480  1.00  0.00      D    H  
HETATM 4574  H2  HOH D1368      15.649  36.785  57.201  1.00  0.00      D    H  
HETATM 4575  O   HOH D1369      45.150  34.045  65.504  1.00  0.00      D    O  
HETATM 4576  H1  HOH D1369      45.005  33.776  64.552  1.00  0.00      D    H  
HETATM 4577  H2  HOH D1369      44.276  34.040  65.989  1.00  0.00      D    H  
HETATM 4578  O   HOH D1370      34.387  14.994  91.523  1.00  0.00      D    O  
HETATM 4579  H1  HOH D1370      35.184  14.984  90.919  1.00  0.00      D    H  
HETATM 4580  H2  HOH D1370      34.686  14.877  92.470  1.00  0.00      D    H  
HETATM 4581  O   HOH D1371      22.743   2.322 103.457  1.00  0.00      D    O  
HETATM 4582  H1  HOH D1371      23.433   1.618 103.288  1.00  0.00      D    H  
HETATM 4583  H2  HOH D1371      21.950   1.911 103.908  1.00  0.00      D    H  
HETATM 4584  O   HOH D1372       5.186  21.691  96.341  1.00  0.00      D    O  
HETATM 4585  H1  HOH D1372       5.496  20.742  96.295  1.00  0.00      D    H  
HETATM 4586  H2  HOH D1372       4.793  21.957  95.460  1.00  0.00      D    H  
HETATM 4587  O   HOH D1373      17.601  29.623   9.564  1.00  0.00      D    O  
HETATM 4588  H1  HOH D1373      18.400  30.211   9.696  1.00  0.00      D    H  
HETATM 4589  H2  HOH D1373      17.554  29.335   8.608  1.00  0.00      D    H  
HETATM 4590  O   HOH D1374      14.859  35.821  26.719  1.00  0.00      D    O  
HETATM 4591  H1  HOH D1374      14.587  34.946  26.317  1.00  0.00      D    H  
HETATM 4592  H2  HOH D1374      14.048  36.389  26.859  1.00  0.00      D    H  
HETATM 4593  O   HOH D1375      11.046   2.370  56.562  1.00  0.00      D    O  
HETATM 4594  H1  HOH D1375      11.684   2.551  57.310  1.00  0.00      D    H  
HETATM 4595  H2  HOH D1375      11.557   2.234  55.713  1.00  0.00      D    H  
HETATM 4596  O   HOH D1376      40.033  24.984  28.491  1.00  0.00      D    O  
HETATM 4597  H1  HOH D1376      40.433  24.620  27.650  1.00  0.00      D    H  
HETATM 4598  H2  HOH D1376      39.452  25.769  28.271  1.00  0.00      D    H  
HETATM 4599  O   HOH D1377      43.035  27.533 117.870  1.00  0.00      D    O  
HETATM 4600  H1  HOH D1377      42.982  27.502 118.868  1.00  0.00      D    H  
HETATM 4601  H2  HOH D1377      43.916  27.917 117.595  1.00  0.00      D    H  
HETATM 4602  O   HOH D1378      42.347  27.818  18.400  1.00  0.00      D    O  
HETATM 4603  H1  HOH D1378      42.711  27.286  17.635  1.00  0.00      D    H  
HETATM 4604  H2  HOH D1378      41.572  27.332  18.805  1.00  0.00      D    H  
HETATM 4605  O   HOH D1379      21.249  30.802  84.032  1.00  0.00      D    O  
HETATM 4606  H1  HOH D1379      20.419  30.374  83.674  1.00  0.00      D    H  
HETATM 4607  H2  HOH D1379      21.203  31.791  83.886  1.00  0.00      D    H  
HETATM 4608  O   HOH D1380       1.607  28.798 108.974  1.00  0.00      D    O  
HETATM 4609  H1  HOH D1380       1.304  29.548 108.386  1.00  0.00      D    H  
HETATM 4610  H2  HOH D1380       2.534  28.526 108.715  1.00  0.00      D    H  
HETATM 4611  O   HOH D1381      10.942  24.818  32.192  1.00  0.00      D    O  
HETATM 4612  H1  HOH D1381      11.456  24.715  31.341  1.00  0.00      D    H  
HETATM 4613  H2  HOH D1381      10.006  24.493  32.057  1.00  0.00      D    H  
HETATM 4614  O   HOH D1382      17.297   4.474  62.834  1.00  0.00      D    O  
HETATM 4615  H1  HOH D1382      16.389   4.412  63.249  1.00  0.00      D    H  
HETATM 4616  H2  HOH D1382      17.460   5.411  62.527  1.00  0.00      D    H  
HETATM 4617  O   HOH D1383      43.738  18.434  63.688  1.00  0.00      D    O  
HETATM 4618  H1  HOH D1383      43.585  19.009  64.492  1.00  0.00      D    H  
HETATM 4619  H2  HOH D1383      43.635  18.985  62.860  1.00  0.00      D    H  
HETATM 4620  O   HOH D1384      12.665  39.658  89.285  1.00  0.00      D    O  
HETATM 4621  H1  HOH D1384      11.995  40.277  88.876  1.00  0.00      D    H  
HETATM 4622  H2  HOH D1384      13.385  40.191  89.729  1.00  0.00      D    H  
HETATM 4623  O   HOH D1385      38.864  25.701  97.272  1.00  0.00      D    O  
HETATM 4624  H1  HOH D1385      39.629  25.676  97.915  1.00  0.00      D    H  
HETATM 4625  H2  HOH D1385      38.954  24.951  96.617  1.00  0.00      D    H  
HETATM 4626  O   HOH D1386      43.804  23.445  12.883  1.00  0.00      D    O  
HETATM 4627  H1  HOH D1386      43.709  24.392  12.574  1.00  0.00      D    H  
HETATM 4628  H2  HOH D1386      44.768  23.246  13.057  1.00  0.00      D    H  
HETATM 4629  O   HOH D1387      43.866  30.829  36.001  1.00  0.00      D    O  
HETATM 4630  H1  HOH D1387      44.709  31.001  36.511  1.00  0.00      D    H  
HETATM 4631  H2  HOH D1387      43.166  30.479  36.623  1.00  0.00      D    H  
HETATM 4632  O   HOH D1388      25.002  16.192  35.344  1.00  0.00      D    O  
HETATM 4633  H1  HOH D1388      25.434  15.291  35.393  1.00  0.00      D    H  
HETATM 4634  H2  HOH D1388      24.375  16.303  36.115  1.00  0.00      D    H  
HETATM 4635  O   HOH D1389      30.967  20.953  72.552  1.00  0.00      D    O  
HETATM 4636  H1  HOH D1389      31.265  20.006  72.671  1.00  0.00      D    H  
HETATM 4637  H2  HOH D1389      30.295  21.182  73.255  1.00  0.00      D    H  
HETATM 4638  O   HOH D1390      46.556  26.609  23.044  1.00  0.00      D    O  
HETATM 4639  H1  HOH D1390      47.114  26.324  23.823  1.00  0.00      D    H  
HETATM 4640  H2  HOH D1390      46.301  25.806  22.505  1.00  0.00      D    H  
HETATM 4641  O   HOH D1391      21.337  26.044 113.482  1.00  0.00      D    O  
HETATM 4642  H1  HOH D1391      22.315  26.112 113.675  1.00  0.00      D    H  
HETATM 4643  H2  HOH D1391      21.204  25.667 112.565  1.00  0.00      D    H  
HETATM 4644  O   HOH D1392      31.423  12.340  75.735  1.00  0.00      D    O  
HETATM 4645  H1  HOH D1392      31.517  11.474  75.243  1.00  0.00      D    H  
HETATM 4646  H2  HOH D1392      30.464  12.482  75.980  1.00  0.00      D    H  
HETATM 4647  O   HOH D1393      37.640   6.207  96.506  1.00  0.00      D    O  
HETATM 4648  H1  HOH D1393      38.178   5.948  95.704  1.00  0.00      D    H  
HETATM 4649  H2  HOH D1393      36.993   5.477  96.725  1.00  0.00      D    H  
HETATM 4650  O   HOH D1394      48.199  27.395 115.096  1.00  0.00      D    O  
HETATM 4651  H1  HOH D1394      48.054  26.665 114.428  1.00  0.00      D    H  
HETATM 4652  H2  HOH D1394      47.776  27.140 115.966  1.00  0.00      D    H  
HETATM 4653  O   HOH D1395      20.370  13.244  46.467  1.00  0.00      D    O  
HETATM 4654  H1  HOH D1395      20.590  13.970  45.815  1.00  0.00      D    H  
HETATM 4655  H2  HOH D1395      20.610  13.543  47.391  1.00  0.00      D    H  
HETATM 4656  O   HOH D1396      10.596  11.838   9.489  1.00  0.00      D    O  
HETATM 4657  H1  HOH D1396       9.628  11.746   9.253  1.00  0.00      D    H  
HETATM 4658  H2  HOH D1396      11.151  11.358   8.810  1.00  0.00      D    H  
HETATM 4659  O   HOH D1397      24.193  16.667  90.853  1.00  0.00      D    O  
HETATM 4660  H1  HOH D1397      24.837  17.349  91.200  1.00  0.00      D    H  
HETATM 4661  H2  HOH D1397      24.438  16.426  89.914  1.00  0.00      D    H  
HETATM 4662  O   HOH D1398      29.273  17.136   6.674  1.00  0.00      D    O  
HETATM 4663  H1  HOH D1398      28.939  17.326   5.751  1.00  0.00      D    H  
HETATM 4664  H2  HOH D1398      29.377  16.149   6.794  1.00  0.00      D    H  
HETATM 4665  O   HOH D1399      20.293  29.231  55.554  1.00  0.00      D    O  
HETATM 4666  H1  HOH D1399      20.839  29.924  56.025  1.00  0.00      D    H  
HETATM 4667  H2  HOH D1399      19.853  29.641  54.755  1.00  0.00      D    H  
HETATM 4668  O   HOH D1400       5.573  20.599 102.602  1.00  0.00      D    O  
HETATM 4669  H1  HOH D1400       5.444  20.280 101.663  1.00  0.00      D    H  
HETATM 4670  H2  HOH D1400       5.906  19.845 103.168  1.00  0.00      D    H  
HETATM 4671  O   HOH D1401      45.271  40.950  32.760  1.00  0.00      D    O  
HETATM 4672  H1  HOH D1401      45.714  41.665  32.220  1.00  0.00      D    H  
HETATM 4673  H2  HOH D1401      44.897  41.348  33.598  1.00  0.00      D    H  
HETATM 4674  O   HOH D1402      15.989   0.302   6.036  1.00  0.00      D    O  
HETATM 4675  H1  HOH D1402      15.254  -0.268   6.404  1.00  0.00      D    H  
HETATM 4676  H2  HOH D1402      16.304   0.937   6.742  1.00  0.00      D    H  
HETATM 4677  O   HOH D1403       5.236   7.261 112.547  1.00  0.00      D    O  
HETATM 4678  H1  HOH D1403       4.425   6.679 112.602  1.00  0.00      D    H  
HETATM 4679  H2  HOH D1403       5.090   7.972 111.860  1.00  0.00      D    H  
HETATM 4680  O   HOH D1404      30.230  21.664  22.892  1.00  0.00      D    O  
HETATM 4681  H1  HOH D1404      30.893  22.275  22.459  1.00  0.00      D    H  
HETATM 4682  H2  HOH D1404      30.715  20.929  23.367  1.00  0.00      D    H  
HETATM 4683  O   HOH D1405       5.440  18.721 108.711  1.00  0.00      D    O  
HETATM 4684  H1  HOH D1405       5.982  17.982 108.310  1.00  0.00      D    H  
HETATM 4685  H2  HOH D1405       5.298  18.541 109.684  1.00  0.00      D    H  
HETATM 4686  O   HOH D1406      21.686  15.452  80.558  1.00  0.00      D    O  
HETATM 4687  H1  HOH D1406      21.504  15.975  79.725  1.00  0.00      D    H  
HETATM 4688  H2  HOH D1406      21.577  16.046  81.355  1.00  0.00      D    H  
HETATM 4689  O   HOH D1407      14.371   6.329  21.996  1.00  0.00      D    O  
HETATM 4690  H1  HOH D1407      13.874   5.584  22.440  1.00  0.00      D    H  
HETATM 4691  H2  HOH D1407      14.429   6.152  21.014  1.00  0.00      D    H  
HETATM 4692  O   HOH D1408      14.400  25.621  96.143  1.00  0.00      D    O  
HETATM 4693  H1  HOH D1408      14.218  24.659  96.348  1.00  0.00      D    H  
HETATM 4694  H2  HOH D1408      14.953  26.019  96.876  1.00  0.00      D    H  
HETATM 4695  O   HOH D1409      47.384  10.087  10.227  1.00  0.00      D    O  
HETATM 4696  H1  HOH D1409      46.599  10.226   9.623  1.00  0.00      D    H  
HETATM 4697  H2  HOH D1409      47.639   9.121  10.225  1.00  0.00      D    H  
HETATM 4698  O   HOH D1410      43.156  18.582  21.507  1.00  0.00      D    O  
HETATM 4699  H1  HOH D1410      43.796  19.134  20.973  1.00  0.00      D    H  
HETATM 4700  H2  HOH D1410      43.649  17.831  21.946  1.00  0.00      D    H  
HETATM 4701  O   HOH D1411       1.150   0.917  14.488  1.00  0.00      D    O  
HETATM 4702  H1  HOH D1411       0.235   0.869  14.089  1.00  0.00      D    H  
HETATM 4703  H2  HOH D1411       1.394   1.874  14.647  1.00  0.00      D    H  
HETATM 4704  O   HOH D1412      39.313   9.313  47.756  1.00  0.00      D    O  
HETATM 4705  H1  HOH D1412      39.919   9.054  48.509  1.00  0.00      D    H  
HETATM 4706  H2  HOH D1412      39.596   8.840  46.922  1.00  0.00      D    H  
HETATM 4707  O   HOH D1413      31.897  18.858  93.258  1.00  0.00      D    O  
HETATM 4708  H1  HOH D1413      31.723  18.117  93.906  1.00  0.00      D    H  
HETATM 4709  H2  HOH D1413      31.131  19.500  93.272  1.00  0.00      D    H  
HETATM 4710  O   HOH D1414       7.492  16.198  25.411  1.00  0.00      D    O  
HETATM 4711  H1  HOH D1414       8.213  15.905  24.783  1.00  0.00      D    H  
HETATM 4712  H2  HOH D1414       6.725  16.569  24.888  1.00  0.00      D    H  
HETATM 4713  O   HOH D1415      47.231  17.378  70.070  1.00  0.00      D    O  
HETATM 4714  H1  HOH D1415      48.034  17.110  70.602  1.00  0.00      D    H  
HETATM 4715  H2  HOH D1415      47.088  16.722  69.329  1.00  0.00      D    H  
HETATM 4716  O   HOH D1416       1.950  34.757  91.668  1.00  0.00      D    O  
HETATM 4717  H1  HOH D1416       2.210  33.791  91.674  1.00  0.00      D    H  
HETATM 4718  H2  HOH D1416       0.957  34.833  91.572  1.00  0.00      D    H  
HETATM 4719  O   HOH D1417      40.651  30.729 103.682  1.00  0.00      D    O  
HETATM 4720  H1  HOH D1417      41.439  30.377 104.187  1.00  0.00      D    H  
HETATM 4721  H2  HOH D1417      40.839  31.664 103.381  1.00  0.00      D    H  
HETATM 4722  O   HOH D1418      37.671  20.142  28.016  1.00  0.00      D    O  
HETATM 4723  H1  HOH D1418      38.312  19.565  28.522  1.00  0.00      D    H  
HETATM 4724  H2  HOH D1418      37.828  20.035  27.035  1.00  0.00      D    H  
HETATM 4725  O   HOH D1419      11.812  40.838  58.814  1.00  0.00      D    O  
HETATM 4726  H1  HOH D1419      11.885  41.065  59.786  1.00  0.00      D    H  
HETATM 4727  H2  HOH D1419      12.122  41.615  58.266  1.00  0.00      D    H  
HETATM 4728  O   HOH D1420      25.930  14.534  42.072  1.00  0.00      D    O  
HETATM 4729  H1  HOH D1420      26.162  14.068  41.218  1.00  0.00      D    H  
HETATM 4730  H2  HOH D1420      25.839  15.516  41.901  1.00  0.00      D    H  
HETATM 4731  O   HOH D1421      18.002  18.279  73.305  1.00  0.00      D    O  
HETATM 4732  H1  HOH D1421      18.313  17.430  73.731  1.00  0.00      D    H  
HETATM 4733  H2  HOH D1421      18.395  19.059  73.792  1.00  0.00      D    H  
HETATM 4734  O   HOH D1422       9.464  20.408  97.739  1.00  0.00      D    O  
HETATM 4735  H1  HOH D1422       9.306  21.083  97.018  1.00  0.00      D    H  
HETATM 4736  H2  HOH D1422       9.971  20.833  98.489  1.00  0.00      D    H  
HETATM 4737  O   HOH D1423      30.788  26.339  38.295  1.00  0.00      D    O  
HETATM 4738  H1  HOH D1423      30.744  27.274  38.646  1.00  0.00      D    H  
HETATM 4739  H2  HOH D1423      31.070  26.357  37.336  1.00  0.00      D    H  
HETATM 4740  O   HOH D1424      31.423  19.744  24.331  1.00  0.00      D    O  
HETATM 4741  H1  HOH D1424      31.791  20.342  25.044  1.00  0.00      D    H  
HETATM 4742  H2  HOH D1424      32.175  19.270  23.873  1.00  0.00      D    H  
HETATM 4743  O   HOH D1425       7.943  41.649 105.703  1.00  0.00      D    O  
HETATM 4744  H1  HOH D1425       8.266  41.420 104.785  1.00  0.00      D    H  
HETATM 4745  H2  HOH D1425       7.506  42.549 105.687  1.00  0.00      D    H  
HETATM 4746  O   HOH D1426      11.140   6.002  62.712  1.00  0.00      D    O  
HETATM 4747  H1  HOH D1426      10.590   5.858  61.889  1.00  0.00      D    H  
HETATM 4748  H2  HOH D1426      11.691   5.188  62.891  1.00  0.00      D    H  
HETATM 4749  O   HOH D1427      41.880   4.201   9.548  1.00  0.00      D    O  
HETATM 4750  H1  HOH D1427      41.063   4.163  10.123  1.00  0.00      D    H  
HETATM 4751  H2  HOH D1427      41.733   3.654   8.724  1.00  0.00      D    H  
HETATM 4752  O   HOH D1428      31.623  42.357  25.086  1.00  0.00      D    O  
HETATM 4753  H1  HOH D1428      31.129  42.202  24.231  1.00  0.00      D    H  
HETATM 4754  H2  HOH D1428      32.150  43.204  25.018  1.00  0.00      D    H  
HETATM 4755  O   HOH D1429      20.733   4.991  97.825  1.00  0.00      D    O  
HETATM 4756  H1  HOH D1429      21.584   4.658  98.232  1.00  0.00      D    H  
HETATM 4757  H2  HOH D1429      20.056   5.143  98.545  1.00  0.00      D    H  
HETATM 4758  O   HOH D1430       4.260  29.525  60.801  1.00  0.00      D    O  
HETATM 4759  H1  HOH D1430       3.977  28.584  60.988  1.00  0.00      D    H  
HETATM 4760  H2  HOH D1430       4.809  29.866  61.565  1.00  0.00      D    H  
HETATM 4761  O   HOH D1431      16.058  14.122  79.584  1.00  0.00      D    O  
HETATM 4762  H1  HOH D1431      16.945  14.582  79.551  1.00  0.00      D    H  
HETATM 4763  H2  HOH D1431      15.328  14.798  79.485  1.00  0.00      D    H  
HETATM 4764  O   HOH D1432      40.126  27.371  44.462  1.00  0.00      D    O  
HETATM 4765  H1  HOH D1432      39.577  27.712  45.225  1.00  0.00      D    H  
HETATM 4766  H2  HOH D1432      41.056  27.730  44.534  1.00  0.00      D    H  
HETATM 4767  O   HOH D1433      34.819  16.539  34.677  1.00  0.00      D    O  
HETATM 4768  H1  HOH D1433      33.951  16.111  34.927  1.00  0.00      D    H  
HETATM 4769  H2  HOH D1433      35.286  16.854  35.503  1.00  0.00      D    H  
HETATM 4770  O   HOH D1434      10.653  17.723  83.832  1.00  0.00      D    O  
HETATM 4771  H1  HOH D1434      11.042  16.815  83.987  1.00  0.00      D    H  
HETATM 4772  H2  HOH D1434      10.755  17.969  82.868  1.00  0.00      D    H  
HETATM 4773  O   HOH D1435      23.587  40.237  48.850  1.00  0.00      D    O  
HETATM 4774  H1  HOH D1435      22.919  40.967  48.993  1.00  0.00      D    H  
HETATM 4775  H2  HOH D1435      23.228  39.380  49.220  1.00  0.00      D    H  
HETATM 4776  O   HOH D1436       5.633  17.568 111.438  1.00  0.00      D    O  
HETATM 4777  H1  HOH D1436       4.979  17.881 112.127  1.00  0.00      D    H  
HETATM 4778  H2  HOH D1436       6.561  17.801 111.729  1.00  0.00      D    H  
HETATM 4779  O   HOH D1437       4.060  23.689  43.342  1.00  0.00      D    O  
HETATM 4780  H1  HOH D1437       4.600  23.238  44.053  1.00  0.00      D    H  
HETATM 4781  H2  HOH D1437       4.403  23.420  42.442  1.00  0.00      D    H  
HETATM 4782  O   HOH D1438      31.500  18.236  65.800  1.00  0.00      D    O  
HETATM 4783  H1  HOH D1438      30.821  17.514  65.930  1.00  0.00      D    H  
HETATM 4784  H2  HOH D1438      31.312  18.989  66.431  1.00  0.00      D    H  
HETATM 4785  O   HOH D1439       7.464   7.836  37.032  1.00  0.00      D    O  
HETATM 4786  H1  HOH D1439       6.790   7.975  37.757  1.00  0.00      D    H  
HETATM 4787  H2  HOH D1439       8.252   8.431  37.190  1.00  0.00      D    H  
HETATM 4788  O   HOH D1440      11.114  20.410 113.638  1.00  0.00      D    O  
HETATM 4789  H1  HOH D1440      11.958  20.814 113.284  1.00  0.00      D    H  
HETATM 4790  H2  HOH D1440      10.661  21.064 114.244  1.00  0.00      D    H  
HETATM 4791  O   HOH D1441      12.793   8.707 106.250  1.00  0.00      D    O  
HETATM 4792  H1  HOH D1441      12.554   7.850 105.793  1.00  0.00      D    H  
HETATM 4793  H2  HOH D1441      13.765   8.701 106.483  1.00  0.00      D    H  
HETATM 4794  O   HOH D1442      43.944  34.143  48.926  1.00  0.00      D    O  
HETATM 4795  H1  HOH D1442      43.116  34.149  48.367  1.00  0.00      D    H  
HETATM 4796  H2  HOH D1442      44.745  34.048  48.336  1.00  0.00      D    H  
HETATM 4797  O   HOH D1443       0.458  26.302  49.482  1.00  0.00      D    O  
HETATM 4798  H1  HOH D1443      -0.395  26.101  49.963  1.00  0.00      D    H  
HETATM 4799  H2  HOH D1443       0.597  25.629  48.755  1.00  0.00      D    H  
HETATM 4800  O   HOH D1444      12.296  21.065  59.720  1.00  0.00      D    O  
HETATM 4801  H1  HOH D1444      11.305  21.040  59.851  1.00  0.00      D    H  
HETATM 4802  H2  HOH D1444      12.619  22.009  59.800  1.00  0.00      D    H  
HETATM 4803  O   HOH D1445      44.785   6.600  80.637  1.00  0.00      D    O  
HETATM 4804  H1  HOH D1445      45.461   7.313  80.448  1.00  0.00      D    H  
HETATM 4805  H2  HOH D1445      43.943   6.798  80.135  1.00  0.00      D    H  
HETATM 4806  O   HOH D1446      32.098   4.145  14.673  1.00  0.00      D    O  
HETATM 4807  H1  HOH D1446      33.026   3.774  14.620  1.00  0.00      D    H  
HETATM 4808  H2  HOH D1446      31.439   3.393  14.662  1.00  0.00      D    H  
HETATM 4809  O   HOH D1447       1.314  21.265  63.086  1.00  0.00      D    O  
HETATM 4810  H1  HOH D1447       1.064  21.104  62.131  1.00  0.00      D    H  
HETATM 4811  H2  HOH D1447       1.019  22.181  63.358  1.00  0.00      D    H  
HETATM 4812  O   HOH D1448      30.883  27.963 112.047  1.00  0.00      D    O  
HETATM 4813  H1  HOH D1448      30.509  28.872 111.861  1.00  0.00      D    H  
HETATM 4814  H2  HOH D1448      31.599  27.755 111.382  1.00  0.00      D    H  
HETATM 4815  O   HOH D1449       4.737  32.191 101.281  1.00  0.00      D    O  
HETATM 4816  H1  HOH D1449       5.648  32.446 100.957  1.00  0.00      D    H  
HETATM 4817  H2  HOH D1449       4.051  32.757 100.824  1.00  0.00      D    H  
HETATM 4818  O   HOH D1450      25.011  27.671  47.789  1.00  0.00      D    O  
HETATM 4819  H1  HOH D1450      25.512  28.047  47.010  1.00  0.00      D    H  
HETATM 4820  H2  HOH D1450      25.633  27.134  48.358  1.00  0.00      D    H  
HETATM 4821  O   HOH D1451      45.162  41.923  71.882  1.00  0.00      D    O  
HETATM 4822  H1  HOH D1451      46.123  41.664  71.982  1.00  0.00      D    H  
HETATM 4823  H2  HOH D1451      44.968  42.121  70.922  1.00  0.00      D    H  
HETATM 4824  O   HOH D1452      39.669   3.887  11.131  1.00  0.00      D    O  
HETATM 4825  H1  HOH D1452      39.569   4.471  11.937  1.00  0.00      D    H  
HETATM 4826  H2  HOH D1452      39.929   2.965  11.417  1.00  0.00      D    H  
HETATM 4827  O   HOH D1453      17.535  16.773  87.000  1.00  0.00      D    O  
HETATM 4828  H1  HOH D1453      17.873  16.903  87.932  1.00  0.00      D    H  
HETATM 4829  H2  HOH D1453      16.577  16.488  87.030  1.00  0.00      D    H  
HETATM 4830  O   HOH D1454      37.613  16.520  65.669  1.00  0.00      D    O  
HETATM 4831  H1  HOH D1454      38.058  17.234  66.208  1.00  0.00      D    H  
HETATM 4832  H2  HOH D1454      37.841  15.623  66.050  1.00  0.00      D    H  
HETATM 4833  O   HOH D1455      17.106  30.656 101.141  1.00  0.00      D    O  
HETATM 4834  H1  HOH D1455      16.284  31.150 101.422  1.00  0.00      D    H  
HETATM 4835  H2  HOH D1455      16.866  29.975 100.450  1.00  0.00      D    H  
HETATM 4836  O   HOH D1456      19.900  37.403 111.401  1.00  0.00      D    O  
HETATM 4837  H1  HOH D1456      20.529  37.960 110.858  1.00  0.00      D    H  
HETATM 4838  H2  HOH D1456      19.009  37.371 110.950  1.00  0.00      D    H  
HETATM 4839  O   HOH D1457      21.566  16.580  70.836  1.00  0.00      D    O  
HETATM 4840  H1  HOH D1457      21.356  16.409  71.799  1.00  0.00      D    H  
HETATM 4841  H2  HOH D1457      21.001  17.333  70.500  1.00  0.00      D    H  
HETATM 4842  O   HOH D1458      10.379  19.009  36.251  1.00  0.00      D    O  
HETATM 4843  H1  HOH D1458       9.635  18.411  36.547  1.00  0.00      D    H  
HETATM 4844  H2  HOH D1458      10.524  18.898  35.267  1.00  0.00      D    H  
HETATM 4845  O   HOH D1459       5.802  19.347  13.533  1.00  0.00      D    O  
HETATM 4846  H1  HOH D1459       5.100  18.668  13.320  1.00  0.00      D    H  
HETATM 4847  H2  HOH D1459       5.660  19.692  14.461  1.00  0.00      D    H  
HETATM 4848  O   HOH D1460      25.248   3.672  19.192  1.00  0.00      D    O  
HETATM 4849  H1  HOH D1460      25.905   3.829  19.930  1.00  0.00      D    H  
HETATM 4850  H2  HOH D1460      24.617   2.943  19.457  1.00  0.00      D    H  
HETATM 4851  O   HOH D1461      -0.287  14.514 113.703  1.00  0.00      D    O  
HETATM 4852  H1  HOH D1461       0.124  13.603 113.750  1.00  0.00      D    H  
HETATM 4853  H2  HOH D1461       0.433  15.207 113.733  1.00  0.00      D    H  
HETATM 4854  O   HOH D1462       8.135  15.413  10.279  1.00  0.00      D    O  
HETATM 4855  H1  HOH D1462       7.420  15.495  10.974  1.00  0.00      D    H  
HETATM 4856  H2  HOH D1462       8.383  16.322   9.947  1.00  0.00      D    H  
HETATM 4857  O   HOH D1463      25.351  22.238   5.823  1.00  0.00      D    O  
HETATM 4858  H1  HOH D1463      25.473  23.118   5.364  1.00  0.00      D    H  
HETATM 4859  H2  HOH D1463      24.400  22.145   6.118  1.00  0.00      D    H  
HETATM 4860  O   HOH D1464      38.541   1.089  64.511  1.00  0.00      D    O  
HETATM 4861  H1  HOH D1464      38.191   0.529  63.760  1.00  0.00      D    H  
HETATM 4862  H2  HOH D1464      39.507   0.879  64.661  1.00  0.00      D    H  
HETATM 4863  O   HOH D1465      49.047  11.655  54.509  1.00  0.00      D    O  
HETATM 4864  H1  HOH D1465      48.415  12.051  55.175  1.00  0.00      D    H  
HETATM 4865  H2  HOH D1465      49.898  12.180  54.504  1.00  0.00      D    H  
HETATM 4866  O   HOH D1466      12.161   3.815  58.791  1.00  0.00      D    O  
HETATM 4867  H1  HOH D1466      11.190   4.040  58.716  1.00  0.00      D    H  
HETATM 4868  H2  HOH D1466      12.704   4.530  58.351  1.00  0.00      D    H  
HETATM 4869  O   HOH D1467      42.337  39.257   8.605  1.00  0.00      D    O  
HETATM 4870  H1  HOH D1467      42.224  38.402   8.099  1.00  0.00      D    H  
HETATM 4871  H2  HOH D1467      43.309  39.487   8.660  1.00  0.00      D    H  
HETATM 4872  O   HOH D1468      32.617   2.109  67.050  1.00  0.00      D    O  
HETATM 4873  H1  HOH D1468      32.557   2.264  66.064  1.00  0.00      D    H  
HETATM 4874  H2  HOH D1468      33.470   1.631  67.260  1.00  0.00      D    H  
HETATM 4875  O   HOH D1469       5.201  40.161   3.639  1.00  0.00      D    O  
HETATM 4876  H1  HOH D1469       4.286  40.563   3.620  1.00  0.00      D    H  
HETATM 4877  H2  HOH D1469       5.838  40.759   3.153  1.00  0.00      D    H  
HETATM 4878  O   HOH D1470       9.617  12.006 102.996  1.00  0.00      D    O  
HETATM 4879  H1  HOH D1470       9.338  12.876 102.589  1.00  0.00      D    H  
HETATM 4880  H2  HOH D1470      10.517  11.747 102.645  1.00  0.00      D    H  
HETATM 4881  O   HOH D1471      24.206  35.579  52.067  1.00  0.00      D    O  
HETATM 4882  H1  HOH D1471      25.017  35.420  52.630  1.00  0.00      D    H  
HETATM 4883  H2  HOH D1471      23.958  36.547  52.106  1.00  0.00      D    H  
HETATM 4884  O   HOH D1472      35.869   5.878  70.863  1.00  0.00      D    O  
HETATM 4885  H1  HOH D1472      35.887   4.913  70.600  1.00  0.00      D    H  
HETATM 4886  H2  HOH D1472      36.159   6.440  70.088  1.00  0.00      D    H  
HETATM 4887  O   HOH D1473      37.133  38.849  86.835  1.00  0.00      D    O  
HETATM 4888  H1  HOH D1473      37.703  38.597  86.053  1.00  0.00      D    H  
HETATM 4889  H2  HOH D1473      36.477  38.118  87.019  1.00  0.00      D    H  
HETATM 4890  O   HOH D1474      17.221  11.037   7.241  1.00  0.00      D    O  
HETATM 4891  H1  HOH D1474      17.527  11.161   6.297  1.00  0.00      D    H  
HETATM 4892  H2  HOH D1474      16.304  10.638   7.244  1.00  0.00      D    H  
HETATM 4893  O   HOH D1475      44.779  33.765  98.042  1.00  0.00      D    O  
HETATM 4894  H1  HOH D1475      45.016  32.967  98.597  1.00  0.00      D    H  
HETATM 4895  H2  HOH D1475      43.868  34.088  98.296  1.00  0.00      D    H  
HETATM 4896  O   HOH D1476      27.855   8.450  20.301  1.00  0.00      D    O  
HETATM 4897  H1  HOH D1476      27.184   8.728  20.989  1.00  0.00      D    H  
HETATM 4898  H2  HOH D1476      27.390   8.284  19.431  1.00  0.00      D    H  
HETATM 4899  O   HOH D1477      34.730  30.849 108.163  1.00  0.00      D    O  
HETATM 4900  H1  HOH D1477      35.101  31.122 109.050  1.00  0.00      D    H  
HETATM 4901  H2  HOH D1477      34.867  31.587 107.503  1.00  0.00      D    H  
HETATM 4902  O   HOH D1478      40.133  26.023 107.988  1.00  0.00      D    O  
HETATM 4903  H1  HOH D1478      40.212  26.354 108.928  1.00  0.00      D    H  
HETATM 4904  H2  HOH D1478      39.677  25.133 107.986  1.00  0.00      D    H  
HETATM 4905  O   HOH D1479      14.844   2.506  73.722  1.00  0.00      D    O  
HETATM 4906  H1  HOH D1479      15.282   3.174  73.120  1.00  0.00      D    H  
HETATM 4907  H2  HOH D1479      13.863   2.479  73.532  1.00  0.00      D    H  
HETATM 4908  O   HOH D1480      39.439  24.332 102.978  1.00  0.00      D    O  
HETATM 4909  H1  HOH D1480      39.805  23.525 103.441  1.00  0.00      D    H  
HETATM 4910  H2  HOH D1480      38.548  24.565 103.368  1.00  0.00      D    H  
HETATM 4911  O   HOH D1481      49.369  29.026  49.083  1.00  0.00      D    O  
HETATM 4912  H1  HOH D1481      48.703  29.282  48.383  1.00  0.00      D    H  
HETATM 4913  H2  HOH D1481      49.437  28.029  49.130  1.00  0.00      D    H  
HETATM 4914  O   HOH D1482       3.528  33.992  99.437  1.00  0.00      D    O  
HETATM 4915  H1  HOH D1482       3.508  34.665 100.176  1.00  0.00      D    H  
HETATM 4916  H2  HOH D1482       2.800  34.194  98.782  1.00  0.00      D    H  
HETATM 4917  O   HOH D1483      28.597  32.132  94.174  1.00  0.00      D    O  
HETATM 4918  H1  HOH D1483      28.698  31.153  93.996  1.00  0.00      D    H  
HETATM 4919  H2  HOH D1483      28.495  32.284  95.157  1.00  0.00      D    H  
HETATM 4920  O   HOH D1484      15.045  10.506  72.684  1.00  0.00      D    O  
HETATM 4921  H1  HOH D1484      14.512  10.812  71.895  1.00  0.00      D    H  
HETATM 4922  H2  HOH D1484      14.567  10.754  73.526  1.00  0.00      D    H  
HETATM 4923  O   HOH D1485      36.352   4.106   6.228  1.00  0.00      D    O  
HETATM 4924  H1  HOH D1485      35.573   4.289   5.629  1.00  0.00      D    H  
HETATM 4925  H2  HOH D1485      36.094   4.292   7.176  1.00  0.00      D    H  
HETATM 4926  O   HOH D1486       5.923   4.165  26.696  1.00  0.00      D    O  
HETATM 4927  H1  HOH D1486       6.161   4.334  27.653  1.00  0.00      D    H  
HETATM 4928  H2  HOH D1486       6.383   4.837  26.115  1.00  0.00      D    H  
HETATM 4929  O   HOH D1487      35.143  13.962  56.869  1.00  0.00      D    O  
HETATM 4930  H1  HOH D1487      34.293  13.546  57.194  1.00  0.00      D    H  
HETATM 4931  H2  HOH D1487      35.879  13.766  57.517  1.00  0.00      D    H  
HETATM 4932  O   HOH D1488      22.028  13.431 106.360  1.00  0.00      D    O  
HETATM 4933  H1  HOH D1488      22.044  12.461 106.115  1.00  0.00      D    H  
HETATM 4934  H2  HOH D1488      21.791  13.527 107.327  1.00  0.00      D    H  
HETATM 4935  O   HOH D1489      35.152  32.612  31.721  1.00  0.00      D    O  
HETATM 4936  H1  HOH D1489      34.430  33.153  32.154  1.00  0.00      D    H
[truncated: 1,719,799 more chars]
