# Supplementary material for: ECE vs DISP Mechanisms in Anodic Electrolysis of Benzyl Alcohols: Computational Prediction of Microscopic Rate Constants
Source: J Phys Chem C Nanomater Interfaces. 2025 Aug 28;129(36):16076–96. doi: 10.1021/acs.jpcc.5c04347 (PMC12434723; doi:10.1021/acs.jpcc.5c04347)
Supplement: Supplementary file 2 [file jp5c04347_si_002.zip › example_simulation_inputs/README]

Example simulation files for "ECE vs DISP Mechanisms in Anodic Electrolysis of Benzyl Alcohols: Computational Prediction of Microscopic Rate Constants"

Requirements:
Python >= 3.9
Numpy
Psi4 >= 1.9
OpenMM >= 8.0
Plumed2 >= 2.9
Py-Plumed >= 2.9
OpenMM-Plumed >= 2.0

Four different examples -
MM_simulation_LiClO4_electrode: Contains input files necessary for running NVT simulations of a cubic box of 8000 H2O, 75 lithium perchlorate, and a single PMBA molecule in the neutral or oxidized state using the OPLS forcefield.
MM_simulation_NaOAc_electrode: Contains input files necessary for running NVT simulations of a cubic box of 8000 H2O, 80 sodium acetate, and a single PMBA molecule in the neutral or oxidized state using the OPLS forcefield.
QMMM_simulation_bulk_H2O_base_H2O: Contains input files necessary for running an NVT simulation of a cubic box of 2000 H2O and a single PMBA molecule in the oxidized state using a QM/MM Hamiltonian (requires custom-compiled Plumed from https://doi.org/10.24435/materialscloud:m8-97).
QMMM_simulation_bulk_H2O_base_OAc: Contains input files necessary for running an NVT simulation of a cubic box of 2000 H2O with a single acetate and a single PMBA molecule in the oxidized state using a QM/MM Hamiltonian.
