# Supplementary material for: ECE vs DISP Mechanisms in Anodic Electrolysis of Benzyl Alcohols: Computational Prediction of Microscopic Rate Constants
Source: J Phys Chem C Nanomater Interfaces. 2025 Aug 28;129(36):16076–96. doi: 10.1021/acs.jpcc.5c04347 (PMC12434723; doi:10.1021/acs.jpcc.5c04347)
Supplement: Supplementary file 2 [file jp5c04347_si_002.zip › example_simulation_inputs/QMMM_simulation_bulk_H2O_base_H2O/start_05_-1.412_coords.pdb]

TITLE     MDANALYSIS FRAME 0: Created by PDBWriter
CRYST1   39.149   39.149   39.149  90.00  90.00  90.00 P 1           1
ATOM      1  C00 2ag A   1      18.215  18.401  21.952  1.00  0.00      A    C  
ATOM      2  O01 2ag A   1      17.139  18.070  21.056  1.00  0.00      A    O  
ATOM      3  C02 2ag A   1      16.478  19.057  20.493  1.00  0.00      A    C  
ATOM      4  C03 2ag A   1      15.466  18.583  19.568  1.00  0.00      A    C  
ATOM      5  C04 2ag A   1      14.840  19.508  18.750  1.00  0.00      A    C  
ATOM      6  C05 2ag A   1      14.965  20.913  18.990  1.00  0.00      A    C  
ATOM      7  C06 2ag A   1      14.229  21.870  18.115  1.00  0.00      A    C  
ATOM      8  O07 2ag A   1      12.893  21.999  18.496  1.00  0.00      A    O  
ATOM      9  C08 2ag A   1      15.835  21.363  20.019  1.00  0.00      A    C  
ATOM     10  C09 2ag A   1      16.679  20.466  20.744  1.00  0.00      A    C  
ATOM     11  H0A 2ag A   1      18.829  17.478  22.023  1.00  0.00      A    H  
ATOM     12  H0B 2ag A   1      18.843  19.184  21.503  1.00  0.00      A    H  
ATOM     13  H0C 2ag A   1      17.849  18.683  22.947  1.00  0.00      A    H  
ATOM     14  H0D 2ag A   1      15.466  17.535  19.337  1.00  0.00      A    H  
ATOM     15  H0E 2ag A   1      14.239  19.216  17.898  1.00  0.00      A    H  
ATOM     16  H0F 2ag A   1      14.328  21.525  17.085  1.00  0.00      A    H  
ATOM     17  H0G 2ag A   1      14.768  22.827  18.047  1.00  0.00      A    H  
ATOM     18  H0H 2ag A   1      12.451  22.507  17.758  1.00  0.00      A    H  
ATOM     19  H0I 2ag A   1      15.929  22.434  20.292  1.00  0.00      A    H  
ATOM     20  H0J 2ag A   1      17.205  20.931  21.589  1.00  0.00      A    H  
ATOM     21  O   HOH B   1      13.677  19.461  15.648  1.00  0.00      B    O  
ATOM     22  H1  HOH B   1      13.665  18.480  15.723  1.00  0.00      B    H  
ATOM     23  H2  HOH B   1      12.734  19.818  15.551  1.00  0.00      B    H  
ATOM     24  O   HOH B   2      16.707  24.195  15.642  1.00  0.00      B    O  
ATOM     25  H1  HOH B   2      16.832  25.098  15.243  1.00  0.00      B    H  
ATOM     26  H2  HOH B   2      17.144  23.580  15.031  1.00  0.00      B    H  
ATOM     27  O   HOH B   3      16.579  24.056  18.483  1.00  0.00      B    O  
ATOM     28  H1  HOH B   3      17.417  24.546  18.710  1.00  0.00      B    H  
ATOM     29  H2  HOH B   3      16.475  24.220  17.523  1.00  0.00      B    H  
ATOM     30  O   HOH B   4      11.318  20.619  15.823  1.00  0.00      B    O  
ATOM     31  H1  HOH B   4      10.927  20.546  14.946  1.00  0.00      B    H  
ATOM     32  H2  HOH B   4      11.370  21.596  15.975  1.00  0.00      B    H  
ATOM     33  O   HOH B   5      14.925  24.600  20.511  1.00  0.00      B    O  
ATOM     34  H1  HOH B   5      15.471  24.564  19.714  1.00  0.00      B    H  
ATOM     35  H2  HOH B   5      15.597  24.596  21.276  1.00  0.00      B    H  
ATOM     36  O   HOH B   6      11.957  23.239  16.221  1.00  0.00      B    O  
ATOM     37  H1  HOH B   6      12.769  23.314  15.701  1.00  0.00      B    H  
ATOM     38  H2  HOH B   6      11.477  24.054  16.373  1.00  0.00      B    H  
ATOM     39  O   HOH B   7      17.735  21.534  17.386  1.00  0.00      B    O  
ATOM     40  H1  HOH B   7      17.031  21.377  16.707  1.00  0.00      B    H  
ATOM     41  H2  HOH B   7      17.511  22.342  17.835  1.00  0.00      B    H  
ATOM     42  O   HOH B   8      12.806  22.866  21.066  1.00  0.00      B    O  
ATOM     43  H1  HOH B   8      12.772  22.597  20.097  1.00  0.00      B    H  
ATOM     44  H2  HOH B   8      13.513  23.607  20.968  1.00  0.00      B    H  
ATOM     45  O   HOH B   9      14.150  23.209  15.066  1.00  0.00      B    O  
ATOM     46  H1  HOH B   9      13.958  23.472  14.126  1.00  0.00      B    H  
ATOM     47  H2  HOH B   9      14.940  23.793  15.209  1.00  0.00      B    H  
ATOM     48  O   HOH B  10      13.064  17.176  17.626  1.00  0.00      B    O  
ATOM     49  H1  HOH B  10      12.385  16.565  17.204  1.00  0.00      B    H  
ATOM     50  H2  HOH B  10      12.542  17.946  17.845  1.00  0.00      B    H  
ATOM     51  O   HOH B  11      11.484  19.286  18.086  1.00  0.00      B    O  
ATOM     52  H1  HOH B  11      11.304  19.832  17.264  1.00  0.00      B    H  
ATOM     53  H2  HOH B  11      11.796  19.937  18.688  1.00  0.00      B    H  
ATOM     54  O   HOH B  12      15.934  20.752  15.398  1.00  0.00      B    O  
ATOM     55  H1  HOH B  12      15.093  20.264  15.363  1.00  0.00      B    H  
ATOM     56  H2  HOH B  12      15.631  21.578  15.013  1.00  0.00      B    H  
ATOM     57  O   HOH B  13       0.626  15.022  30.285  1.00  0.00      B    O  
ATOM     58  H1  HOH B  13       1.384  14.388  30.138  1.00  0.00      B    H  
ATOM     59  H2  HOH B  13      -0.054  14.552  30.905  1.00  0.00      B    H  
ATOM     60  O   HOH B  14      23.855   3.831  22.694  1.00  0.00      B    O  
ATOM     61  H1  HOH B  14      24.374   4.264  23.376  1.00  0.00      B    H  
ATOM     62  H2  HOH B  14      24.137   2.889  22.661  1.00  0.00      B    H  
ATOM     63  O   HOH B  15      11.652  15.261  16.069  1.00  0.00      B    O  
ATOM     64  H1  HOH B  15      10.810  14.663  16.167  1.00  0.00      B    H  
ATOM     65  H2  HOH B  15      12.500  14.786  16.191  1.00  0.00      B    H  
ATOM     66  O   HOH B  16      34.304  18.050  11.338  1.00  0.00      B    O  
ATOM     67  H1  HOH B  16      33.661  17.397  10.863  1.00  0.00      B    H  
ATOM     68  H2  HOH B  16      34.448  17.690  12.275  1.00  0.00      B    H  
ATOM     69  O   HOH B  17       8.889  22.228  19.272  1.00  0.00      B    O  
ATOM     70  H1  HOH B  17       8.885  21.865  18.333  1.00  0.00      B    H  
ATOM     71  H2  HOH B  17       8.945  21.433  19.899  1.00  0.00      B    H  
ATOM     72  O   HOH B  18       9.178   9.074  13.884  1.00  0.00      B    O  
ATOM     73  H1  HOH B  18       9.049   9.681  14.705  1.00  0.00      B    H  
ATOM     74  H2  HOH B  18      10.000   8.499  14.101  1.00  0.00      B    H  
ATOM     75  O   HOH B  19      18.169   2.936  27.072  1.00  0.00      B    O  
ATOM     76  H1  HOH B  19      18.977   2.420  27.212  1.00  0.00      B    H  
ATOM     77  H2  HOH B  19      17.386   2.512  27.562  1.00  0.00      B    H  
ATOM     78  O   HOH B  20       5.029  32.440  23.639  1.00  0.00      B    O  
ATOM     79  H1  HOH B  20       5.589  31.578  23.640  1.00  0.00      B    H  
ATOM     80  H2  HOH B  20       5.616  33.167  23.981  1.00  0.00      B    H  
ATOM     81  O   HOH B  21      13.942  26.121  32.737  1.00  0.00      B    O  
ATOM     82  H1  HOH B  21      13.186  25.460  32.609  1.00  0.00      B    H  
ATOM     83  H2  HOH B  21      13.605  26.995  32.421  1.00  0.00      B    H  
ATOM     84  O   HOH B  22      19.684  38.947  38.305  1.00  0.00      B    O  
ATOM     85  H1  HOH B  22      19.214  39.393  37.552  1.00  0.00      B    H  
ATOM     86  H2  HOH B  22      18.990  38.359  38.791  1.00  0.00      B    H  
ATOM     87  O   HOH B  23      22.717  18.147  32.439  1.00  0.00      B    O  
ATOM     88  H1  HOH B  23      21.904  17.786  32.961  1.00  0.00      B    H  
ATOM     89  H2  HOH B  23      22.320  18.533  31.567  1.00  0.00      B    H  
ATOM     90  O   HOH B  24      33.694  23.110  24.085  1.00  0.00      B    O  
ATOM     91  H1  HOH B  24      33.602  22.318  24.778  1.00  0.00      B    H  
ATOM     92  H2  HOH B  24      34.551  23.587  24.218  1.00  0.00      B    H  
ATOM     93  O   HOH B  25      14.038   8.483  20.701  1.00  0.00      B    O  
ATOM     94  H1  HOH B  25      13.030   8.374  20.824  1.00  0.00      B    H  
ATOM     95  H2  HOH B  25      14.182   9.346  20.201  1.00  0.00      B    H  
ATOM     96  O   HOH B  26      10.342   2.183  17.146  1.00  0.00      B    O  
ATOM     97  H1  HOH B  26       9.649   1.626  16.695  1.00  0.00      B    H  
ATOM     98  H2  HOH B  26      11.195   1.638  17.134  1.00  0.00      B    H  
ATOM     99  O   HOH B  27       2.725  13.477  12.295  1.00  0.00      B    O  
ATOM    100  H1  HOH B  27       3.079  13.955  13.076  1.00  0.00      B    H  
ATOM    101  H2  HOH B  27       3.478  12.808  12.088  1.00  0.00      B    H  
ATOM    102  O   HOH B  28      34.028  23.821  30.641  1.00  0.00      B    O  
ATOM    103  H1  HOH B  28      33.964  22.986  31.179  1.00  0.00      B    H  
ATOM    104  H2  HOH B  28      34.957  24.267  30.632  1.00  0.00      B    H  
ATOM    105  O   HOH B  29      28.319  38.638  28.812  1.00  0.00      B    O  
ATOM    106  H1  HOH B  29      29.222  39.065  28.609  1.00  0.00      B    H  
ATOM    107  H2  HOH B  29      28.495  37.887  29.393  1.00  0.00      B    H  
ATOM    108  O   HOH B  30      37.831  30.306   3.531  1.00  0.00      B    O  
ATOM    109  H1  HOH B  30      37.835  30.904   4.335  1.00  0.00      B    H  
ATOM    110  H2  HOH B  30      38.384  30.726   2.826  1.00  0.00      B    H  
ATOM    111  O   HOH B  31      33.125  16.765  34.900  1.00  0.00      B    O  
ATOM    112  H1  HOH B  31      32.827  16.455  33.929  1.00  0.00      B    H  
ATOM    113  H2  HOH B  31      32.242  16.849  35.458  1.00  0.00      B    H  
ATOM    114  O   HOH B  32       1.251  38.548   8.807  1.00  0.00      B    O  
ATOM    115  H1  HOH B  32       0.316  38.965   8.951  1.00  0.00      B    H  
ATOM    116  H2  HOH B  32       1.219  38.180   7.880  1.00  0.00      B    H  
ATOM    117  O   HOH B  33      12.467  15.945   8.728  1.00  0.00      B    O  
ATOM    118  H1  HOH B  33      12.454  16.959   8.744  1.00  0.00      B    H  
ATOM    119  H2  HOH B  33      12.508  15.689   9.678  1.00  0.00      B    H  
ATOM    120  O   HOH B  34      23.135  33.514   4.691  1.00  0.00      B    O  
ATOM    121  H1  HOH B  34      22.271  33.405   5.265  1.00  0.00      B    H  
ATOM    122  H2  HOH B  34      23.876  33.706   5.375  1.00  0.00      B    H  
ATOM    123  O   HOH B  35      20.224  14.366  35.557  1.00  0.00      B    O  
ATOM    124  H1  HOH B  35      20.825  14.846  34.893  1.00  0.00      B    H  
ATOM    125  H2  HOH B  35      20.198  13.419  35.205  1.00  0.00      B    H  
ATOM    126  O   HOH B  36      20.366  16.595  27.973  1.00  0.00      B    O  
ATOM    127  H1  HOH B  36      20.935  15.898  28.432  1.00  0.00      B    H  
ATOM    128  H2  HOH B  36      19.804  16.967  28.670  1.00  0.00      B    H  
ATOM    129  O   HOH B  37      30.869  27.614  13.709  1.00  0.00      B    O  
ATOM    130  H1  HOH B  37      30.523  26.711  13.620  1.00  0.00      B    H  
ATOM    131  H2  HOH B  37      31.838  27.594  13.384  1.00  0.00      B    H  
ATOM    132  O   HOH B  38       7.910  23.866  36.017  1.00  0.00      B    O  
ATOM    133  H1  HOH B  38       7.293  23.135  35.646  1.00  0.00      B    H  
ATOM    134  H2  HOH B  38       7.425  24.388  36.754  1.00  0.00      B    H  
ATOM    135  O   HOH B  39      17.510  33.921  31.034  1.00  0.00      B    O  
ATOM    136  H1  HOH B  39      18.094  34.474  30.360  1.00  0.00      B    H  
ATOM    137  H2  HOH B  39      17.276  34.431  31.892  1.00  0.00      B    H  
ATOM    138  O   HOH B  40      36.907   4.820  20.910  1.00  0.00      B    O  
ATOM    139  H1  HOH B  40      37.615   5.536  20.759  1.00  0.00      B    H  
ATOM    140  H2  HOH B  40      36.123   5.210  21.410  1.00  0.00      B    H  
ATOM    141  O   HOH B  41      21.930  23.626  22.768  1.00  0.00      B    O  
ATOM    142  H1  HOH B  41      21.693  24.562  23.179  1.00  0.00      B    H  
ATOM    143  H2  HOH B  41      22.717  23.233  23.319  1.00  0.00      B    H  
ATOM    144  O   HOH B  42      35.426  33.429  22.422  1.00  0.00      B    O  
ATOM    145  H1  HOH B  42      34.614  33.881  22.022  1.00  0.00      B    H  
ATOM    146  H2  HOH B  42      36.315  33.805  22.155  1.00  0.00      B    H  
ATOM    147  O   HOH B  43      28.866  35.248  25.099  1.00  0.00      B    O  
ATOM    148  H1  HOH B  43      28.911  35.278  26.111  1.00  0.00      B    H  
ATOM    149  H2  HOH B  43      27.879  35.172  24.793  1.00  0.00      B    H  
ATOM    150  O   HOH B  44      34.210  28.913   3.494  1.00  0.00      B    O  
ATOM    151  H1  HOH B  44      33.755  29.157   4.371  1.00  0.00      B    H  
ATOM    152  H2  HOH B  44      34.493  29.754   3.051  1.00  0.00      B    H  
ATOM    153  O   HOH B  45      36.776  23.694  23.672  1.00  0.00      B    O  
ATOM    154  H1  HOH B  45      37.071  24.495  23.088  1.00  0.00      B    H  
ATOM    155  H2  HOH B  45      36.599  22.853  23.004  1.00  0.00      B    H  
ATOM    156  O   HOH B  46      28.159  33.788  33.612  1.00  0.00      B    O  
ATOM    157  H1  HOH B  46      27.543  33.067  33.210  1.00  0.00      B    H  
ATOM    158  H2  HOH B  46      28.502  33.463  34.532  1.00  0.00      B    H  
ATOM    159  O   HOH B  47       1.542   7.549   0.577  1.00  0.00      B    O  
ATOM    160  H1  HOH B  47       2.456   7.274   0.846  1.00  0.00      B    H  
ATOM    161  H2  HOH B  47       1.254   8.385   1.126  1.00  0.00      B    H  
ATOM    162  O   HOH B  48      20.049  29.723  17.830  1.00  0.00      B    O  
ATOM    163  H1  HOH B  48      19.285  30.032  18.413  1.00  0.00      B    H  
ATOM    164  H2  HOH B  48      19.862  28.742  17.577  1.00  0.00      B    H  
ATOM    165  O   HOH B  49      29.448  25.048  21.675  1.00  0.00      B    O  
ATOM    166  H1  HOH B  49      28.615  24.585  21.934  1.00  0.00      B    H  
ATOM    167  H2  HOH B  49      29.681  24.850  20.719  1.00  0.00      B    H  
ATOM    168  O   HOH B  50      30.616  35.193  14.986  1.00  0.00      B    O  
ATOM    169  H1  HOH B  50      31.585  35.313  14.726  1.00  0.00      B    H  
ATOM    170  H2  HOH B  50      30.459  34.546  15.725  1.00  0.00      B    H  
ATOM    171  O   HOH B  51      17.960   0.177  30.364  1.00  0.00      B    O  
ATOM    172  H1  HOH B  51      17.947  -0.642  29.808  1.00  0.00      B    H  
ATOM    173  H2  HOH B  51      17.551   0.945  29.865  1.00  0.00      B    H  
ATOM    174  O   HOH B  52      17.471  33.307   5.823  1.00  0.00      B    O  
ATOM    175  H1  HOH B  52      16.987  32.419   5.690  1.00  0.00      B    H  
ATOM    176  H2  HOH B  52      17.911  33.329   6.733  1.00  0.00      B    H  
ATOM    177  O   HOH B  53      19.222   4.657  11.086  1.00  0.00      B    O  
ATOM    178  H1  HOH B  53      19.915   5.100  11.633  1.00  0.00      B    H  
ATOM    179  H2  HOH B  53      19.061   5.229  10.270  1.00  0.00      B    H  
ATOM    180  O   HOH B  54      30.674  33.393  29.109  1.00  0.00      B    O  
ATOM    181  H1  HOH B  54      30.739  33.737  30.093  1.00  0.00      B    H  
ATOM    182  H2  HOH B  54      31.444  32.818  28.880  1.00  0.00      B    H  
ATOM    183  O   HOH B  55       5.636  38.308  22.283  1.00  0.00      B    O  
ATOM    184  H1  HOH B  55       6.080  39.002  21.746  1.00  0.00      B    H  
ATOM    185  H2  HOH B  55       5.892  38.380  23.252  1.00  0.00      B    H  
ATOM    186  O   HOH B  56      33.014  30.543  16.683  1.00  0.00      B    O  
ATOM    187  H1  HOH B  56      33.451  30.370  17.572  1.00  0.00      B    H  
ATOM    188  H2  HOH B  56      33.617  31.238  16.207  1.00  0.00      B    H  
ATOM    189  O   HOH B  57      31.637  24.860  35.125  1.00  0.00      B    O  
ATOM    190  H1  HOH B  57      31.937  25.856  35.118  1.00  0.00      B    H  
ATOM    191  H2  HOH B  57      31.930  24.476  36.051  1.00  0.00      B    H  
ATOM    192  O   HOH B  58      31.906  34.749  36.737  1.00  0.00      B    O  
ATOM    193  H1  HOH B  58      31.738  34.299  35.847  1.00  0.00      B    H  
ATOM    194  H2  HOH B  58      31.122  34.511  37.389  1.00  0.00      B    H  
ATOM    195  O   HOH B  59       8.524  35.800  14.861  1.00  0.00      B    O  
ATOM    196  H1  HOH B  59       7.981  35.206  15.544  1.00  0.00      B    H  
ATOM    197  H2  HOH B  59       9.442  36.022  15.269  1.00  0.00      B    H  
ATOM    198  O   HOH B  60      36.149   5.433  30.442  1.00  0.00      B    O  
ATOM    199  H1  HOH B  60      35.991   5.636  29.430  1.00  0.00      B    H  
ATOM    200  H2  HOH B  60      36.094   6.279  31.017  1.00  0.00      B    H  
ATOM    201  O   HOH B  61      30.034   7.909  18.258  1.00  0.00      B    O  
ATOM    202  H1  HOH B  61      29.944   8.717  18.880  1.00  0.00      B    H  
ATOM    203  H2  HOH B  61      30.560   7.224  18.765  1.00  0.00      B    H  
ATOM    204  O   HOH B  62      36.243   2.798  31.185  1.00  0.00      B    O  
ATOM    205  H1  HOH B  62      35.562   2.360  30.547  1.00  0.00      B    H  
ATOM    206  H2  HOH B  62      36.161   3.806  31.005  1.00  0.00      B    H  
ATOM    207  O   HOH B  63      28.252  38.428  17.972  1.00  0.00      B    O  
ATOM    208  H1  HOH B  63      28.742  38.527  18.834  1.00  0.00      B    H  
ATOM    209  H2  HOH B  63      28.864  38.661  17.207  1.00  0.00      B    H  
ATOM    210  O   HOH B  64       4.831  14.693  21.414  1.00  0.00      B    O  
ATOM    211  H1  HOH B  64       4.388  13.793  21.142  1.00  0.00      B    H  
ATOM    212  H2  HOH B  64       4.551  14.897  22.421  1.00  0.00      B    H  
ATOM    213  O   HOH B  65      16.242  12.447  26.519  1.00  0.00      B    O  
ATOM    214  H1  HOH B  65      15.999  12.319  27.507  1.00  0.00      B    H  
ATOM    215  H2  HOH B  65      16.500  11.553  26.122  1.00  0.00      B    H  
ATOM    216  O   HOH B  66       7.808   4.462   9.672  1.00  0.00      B    O  
ATOM    217  H1  HOH B  66       7.518   4.760   8.734  1.00  0.00      B    H  
ATOM    218  H2  HOH B  66       7.337   4.982  10.373  1.00  0.00      B    H  
ATOM    219  O   HOH B  67      30.759  27.909  36.391  1.00  0.00      B    O  
ATOM    220  H1  HOH B  67      31.088  27.629  37.278  1.00  0.00      B    H  
ATOM    221  H2  HOH B  67      31.299  27.472  35.672  1.00  0.00      B    H  
ATOM    222  O   HOH B  68      16.648   6.908  30.757  1.00  0.00      B    O  
ATOM    223  H1  HOH B  68      17.107   6.414  29.987  1.00  0.00      B    H  
ATOM    224  H2  HOH B  68      16.723   7.891  30.462  1.00  0.00      B    H  
ATOM    225  O   HOH B  69      28.657  10.937  12.538  1.00  0.00      B    O  
ATOM    226  H1  HOH B  69      27.667  11.165  12.754  1.00  0.00      B    H  
ATOM    227  H2  HOH B  69      28.871  10.044  12.916  1.00  0.00      B    H  
ATOM    228  O   HOH B  70       6.717  28.889  31.870  1.00  0.00      B    O  
ATOM    229  H1  HOH B  70       6.157  29.076  31.068  1.00  0.00      B    H  
ATOM    230  H2  HOH B  70       6.361  28.007  32.175  1.00  0.00      B    H  
ATOM    231  O   HOH B  71      29.768  21.816  22.539  1.00  0.00      B    O  
ATOM    232  H1  HOH B  71      30.743  22.054  22.297  1.00  0.00      B    H  
ATOM    233  H2  HOH B  71      29.266  21.762  21.675  1.00  0.00      B    H  
ATOM    234  O   HOH B  72      26.335  25.630   2.035  1.00  0.00      B    O  
ATOM    235  H1  HOH B  72      27.040  25.806   1.338  1.00  0.00      B    H  
ATOM    236  H2  HOH B  72      25.485  25.480   1.488  1.00  0.00      B    H  
ATOM    237  O   HOH B  73       8.200  33.160  33.551  1.00  0.00      B    O  
ATOM    238  H1  HOH B  73       7.583  32.608  32.963  1.00  0.00      B    H  
ATOM    239  H2  HOH B  73       8.438  32.572  34.387  1.00  0.00      B    H  
ATOM    240  O   HOH B  74      29.746  12.392  19.794  1.00  0.00      B    O  
ATOM    241  H1  HOH B  74      28.796  12.273  20.065  1.00  0.00      B    H  
ATOM    242  H2  HOH B  74      29.651  13.135  19.151  1.00  0.00      B    H  
ATOM    243  O   HOH B  75      39.140   8.587   8.349  1.00  0.00      B    O  
ATOM    244  H1  HOH B  75      38.290   8.585   7.734  1.00  0.00      B    H  
ATOM    245  H2  HOH B  75      38.852   8.233   9.251  1.00  0.00      B    H  
ATOM    246  O   HOH B  76      29.373   9.743   9.951  1.00  0.00      B    O  
ATOM    247  H1  HOH B  76      29.622  10.469  10.608  1.00  0.00      B    H  
ATOM    248  H2  HOH B  76      30.106   9.750   9.248  1.00  0.00      B    H  
ATOM    249  O   HOH B  77      30.658  35.141  10.432  1.00  0.00      B    O  
ATOM    250  H1  HOH B  77      31.294  34.432  10.089  1.00  0.00      B    H  
ATOM    251  H2  HOH B  77      30.076  35.334   9.632  1.00  0.00      B    H  
ATOM    252  O   HOH B  78      -0.064  19.606   3.312  1.00  0.00      B    O  
ATOM    253  H1  HOH B  78      -0.498  18.841   3.791  1.00  0.00      B    H  
ATOM    254  H2  HOH B  78       0.987  19.480   3.331  1.00  0.00      B    H  
ATOM    255  O   HOH B  79      21.747  20.346  13.495  1.00  0.00      B    O  
ATOM    256  H1  HOH B  79      21.155  20.510  14.311  1.00  0.00      B    H  
ATOM    257  H2  HOH B  79      21.961  19.352  13.399  1.00  0.00      B    H  
ATOM    258  O   HOH B  80      23.559  22.602  24.698  1.00  0.00      B    O  
ATOM    259  H1  HOH B  80      23.415  22.157  25.638  1.00  0.00      B    H  
ATOM    260  H2  HOH B  80      24.212  23.340  24.773  1.00  0.00      B    H  
ATOM    261  O   HOH B  81      24.693  38.212  13.819  1.00  0.00      B    O  
ATOM    262  H1  HOH B  81      25.174  38.951  13.239  1.00  0.00      B    H  
ATOM    263  H2  HOH B  81      24.747  37.385  13.250  1.00  0.00      B    H  
ATOM    264  O   HOH B  82      19.392  13.739  17.770  1.00  0.00      B    O  
ATOM    265  H1  HOH B  82      18.865  14.455  18.315  1.00  0.00      B    H  
ATOM    266  H2  HOH B  82      19.958  13.202  18.457  1.00  0.00      B    H  
ATOM    267  O   HOH B  83      31.868  31.372  19.792  1.00  0.00      B    O  
ATOM    268  H1  HOH B  83      32.426  32.043  19.328  1.00  0.00      B    H  
ATOM    269  H2  HOH B  83      32.248  31.060  20.699  1.00  0.00      B    H  
ATOM    270  O   HOH B  84       7.562   9.445   9.296  1.00  0.00      B    O  
ATOM    271  H1  HOH B  84       8.155   9.606  10.142  1.00  0.00      B    H  
ATOM    272  H2  HOH B  84       6.635   9.164   9.652  1.00  0.00      B    H  
ATOM    273  O   HOH B  85      28.205  38.546  25.728  1.00  0.00      B    O  
ATOM    274  H1  HOH B  85      29.189  38.318  25.615  1.00  0.00      B    H  
ATOM    275  H2  HOH B  85      27.936  38.455  26.664  1.00  0.00      B    H  
ATOM    276  O   HOH B  86      30.047  17.614  19.611  1.00  0.00      B    O  
ATOM    277  H1  HOH B  86      29.122  18.104  19.631  1.00  0.00      B    H  
ATOM    278  H2  HOH B  86      30.294  17.488  18.650  1.00  0.00      B    H  
ATOM    279  O   HOH B  87      32.174   5.250  31.113  1.00  0.00      B    O  
ATOM    280  H1  HOH B  87      31.907   5.213  30.134  1.00  0.00      B    H  
ATOM    281  H2  HOH B  87      31.851   4.424  31.545  1.00  0.00      B    H  
ATOM    282  O   HOH B  88      27.453  30.033  15.208  1.00  0.00      B    O  
ATOM    283  H1  HOH B  88      27.399  30.961  15.581  1.00  0.00      B    H  
ATOM    284  H2  HOH B  88      28.009  29.520  15.937  1.00  0.00      B    H  
ATOM    285  O   HOH B  89      29.398  31.453   9.677  1.00  0.00      B    O  
ATOM    286  H1  HOH B  89      29.264  32.142   8.998  1.00  0.00      B    H  
ATOM    287  H2  HOH B  89      30.322  31.566  10.065  1.00  0.00      B    H  
ATOM    288  O   HOH B  90       0.936  17.792   1.105  1.00  0.00      B    O  
ATOM    289  H1  HOH B  90      -0.015  17.705   0.753  1.00  0.00      B    H  
ATOM    290  H2  HOH B  90       1.023  17.343   2.006  1.00  0.00      B    H  
ATOM    291  O   HOH B  91      24.858   5.236  27.612  1.00  0.00      B    O  
ATOM    292  H1  HOH B  91      24.799   6.272  27.647  1.00  0.00      B    H  
ATOM    293  H2  HOH B  91      23.940   4.892  27.414  1.00  0.00      B    H  
ATOM    294  O   HOH B  92       2.079   3.941  37.710  1.00  0.00      B    O  
ATOM    295  H1  HOH B  92       2.925   3.557  37.282  1.00  0.00      B    H  
ATOM    296  H2  HOH B  92       1.303   4.020  37.030  1.00  0.00      B    H  
ATOM    297  O   HOH B  93      16.757  33.303   2.897  1.00  0.00      B    O  
ATOM    298  H1  HOH B  93      16.448  32.476   2.394  1.00  0.00      B    H  
ATOM    299  H2  HOH B  93      17.498  33.051   3.620  1.00  0.00      B    H  
ATOM    300  O   HOH B  94      37.055  12.525  12.464  1.00  0.00      B    O  
ATOM    301  H1  HOH B  94      37.381  13.497  12.542  1.00  0.00      B    H  
ATOM    302  H2  HOH B  94      37.629  11.984  11.833  1.00  0.00      B    H  
ATOM    303  O   HOH B  95      23.481   2.761  29.955  1.00  0.00      B    O  
ATOM    304  H1  HOH B  95      23.613   1.798  29.690  1.00  0.00      B    H  
ATOM    305  H2  HOH B  95      22.958   3.152  29.127  1.00  0.00      B    H  
ATOM    306  O   HOH B  96      27.547  24.882  17.669  1.00  0.00      B    O  
ATOM    307  H1  HOH B  96      28.453  24.796  18.073  1.00  0.00      B    H  
ATOM    308  H2  HOH B  96      27.345  24.061  17.222  1.00  0.00      B    H  
ATOM    309  O   HOH B  97      18.823  19.250  18.407  1.00  0.00      B    O  
ATOM    310  H1  HOH B  97      19.674  19.472  18.923  1.00  0.00      B    H  
ATOM    311  H2  HOH B  97      18.333  20.129  18.304  1.00  0.00      B    H  
ATOM    312  O   HOH B  98       3.294   0.090  32.457  1.00  0.00      B    O  
ATOM    313  H1  HOH B  98       2.963   0.222  33.411  1.00  0.00      B    H  
ATOM    314  H2  HOH B  98       3.960   0.873  32.323  1.00  0.00      B    H  
ATOM    315  O   HOH B  99       3.222  30.903  17.076  1.00  0.00      B    O  
ATOM    316  H1  HOH B  99       2.201  31.004  17.295  1.00  0.00      B    H  
ATOM    317  H2  HOH B  99       3.370  31.458  16.240  1.00  0.00      B    H  
ATOM    318  O   HOH B 100      13.257   7.576  37.097  1.00  0.00      B    O  
ATOM    319  H1  HOH B 100      13.029   8.035  37.935  1.00  0.00      B    H  
ATOM    320  H2  HOH B 100      12.944   8.162  36.323  1.00  0.00      B    H  
ATOM    321  O   HOH B 101      19.466  26.863  15.252  1.00  0.00      B    O  
ATOM    322  H1  HOH B 101      19.901  26.047  14.854  1.00  0.00      B    H  
ATOM    323  H2  HOH B 101      19.122  26.689  16.186  1.00  0.00      B    H  
ATOM    324  O   HOH B 102      12.814  35.196  37.998  1.00  0.00      B    O  
ATOM    325  H1  HOH B 102      12.123  35.477  37.358  1.00  0.00      B    H  
ATOM    326  H2  HOH B 102      12.826  34.168  37.976  1.00  0.00      B    H  
ATOM    327  O   HOH B 103      22.395  20.452   6.559  1.00  0.00      B    O  
ATOM    328  H1  HOH B 103      22.563  19.791   5.757  1.00  0.00      B    H  
ATOM    329  H2  HOH B 103      23.334  20.803   6.841  1.00  0.00      B    H  
ATOM    330  O   HOH B 104      30.098   3.961  21.848  1.00  0.00      B    O  
ATOM    331  H1  HOH B 104      29.177   4.212  21.907  1.00  0.00      B    H  
ATOM    332  H2  HOH B 104      30.302   3.855  20.815  1.00  0.00      B    H  
ATOM    333  O   HOH B 105      17.401   3.714  24.472  1.00  0.00      B    O  
ATOM    334  H1  HOH B 105      17.890   4.634  24.388  1.00  0.00      B    H  
ATOM    335  H2  HOH B 105      17.518   3.446  25.429  1.00  0.00      B    H  
ATOM    336  O   HOH B 106      26.365  35.301  24.221  1.00  0.00      B    O  
ATOM    337  H1  HOH B 106      25.970  34.724  23.505  1.00  0.00      B    H  
ATOM    338  H2  HOH B 106      25.732  36.014  24.389  1.00  0.00      B    H  
ATOM    339  O   HOH B 107      20.104  -0.008  24.880  1.00  0.00      B    O  
ATOM    340  H1  HOH B 107      20.275   0.898  24.408  1.00  0.00      B    H  
ATOM    341  H2  HOH B 107      19.938   0.276  25.862  1.00  0.00      B    H  
ATOM    342  O   HOH B 108      11.872  16.054   6.075  1.00  0.00      B    O  
ATOM    343  H1  HOH B 108      10.929  16.286   6.249  1.00  0.00      B    H  
ATOM    344  H2  HOH B 108      12.341  15.988   6.970  1.00  0.00      B    H  
ATOM    345  O   HOH B 109      15.217  33.982  19.332  1.00  0.00      B    O  
ATOM    346  H1  HOH B 109      14.264  34.126  19.064  1.00  0.00      B    H  
ATOM    347  H2  HOH B 109      15.306  34.437  20.202  1.00  0.00      B    H  
ATOM    348  O   HOH B 110      35.482  25.521   6.180  1.00  0.00      B    O  
ATOM    349  H1  HOH B 110      35.899  24.562   6.346  1.00  0.00      B    H  
ATOM    350  H2  HOH B 110      36.234  26.081   5.797  1.00  0.00      B    H  
ATOM    351  O   HOH B 111      22.400  33.810  25.607  1.00  0.00      B    O  
ATOM    352  H1  HOH B 111      22.981  33.728  26.373  1.00  0.00      B    H  
ATOM    353  H2  HOH B 111      22.438  32.934  25.042  1.00  0.00      B    H  
ATOM    354  O   HOH B 112      18.480  21.401  32.284  1.00  0.00      B    O  
ATOM    355  H1  HOH B 112      18.364  22.397  32.275  1.00  0.00      B    H  
ATOM    356  H2  HOH B 112      17.556  20.890  32.366  1.00  0.00      B    H  
ATOM    357  O   HOH B 113      36.876  23.439   6.759  1.00  0.00      B    O  
ATOM    358  H1  HOH B 113      36.981  22.850   7.511  1.00  0.00      B    H  
ATOM    359  H2  HOH B 113      36.862  22.849   5.979  1.00  0.00      B    H  
ATOM    360  O   HOH B 114       7.080  29.326   5.644  1.00  0.00      B    O  
ATOM    361  H1  HOH B 114       7.591  29.607   6.473  1.00  0.00      B    H  
ATOM    362  H2  HOH B 114       6.434  28.664   5.856  1.00  0.00      B    H  
ATOM    363  O   HOH B 115      13.251  16.335   0.754  1.00  0.00      B    O  
ATOM    364  H1  HOH B 115      12.902  15.451   1.071  1.00  0.00      B    H  
ATOM    365  H2  HOH B 115      13.488  16.994   1.549  1.00  0.00      B    H  
ATOM    366  O   HOH B 116       1.606  31.854   4.497  1.00  0.00      B    O  
ATOM    367  H1  HOH B 116       0.861  31.586   5.124  1.00  0.00      B    H  
ATOM    368  H2  HOH B 116       1.478  31.442   3.589  1.00  0.00      B    H  
ATOM    369  O   HOH B 117      16.768  16.463  24.549  1.00  0.00      B    O  
ATOM    370  H1  HOH B 117      16.202  16.613  25.418  1.00  0.00      B    H  
ATOM    371  H2  HOH B 117      16.449  15.619  24.087  1.00  0.00      B    H  
ATOM    372  O   HOH B 118      24.517   7.821  23.637  1.00  0.00      B    O  
ATOM    373  H1  HOH B 118      24.858   6.919  23.921  1.00  0.00      B    H  
ATOM    374  H2  HOH B 118      23.632   7.947  24.077  1.00  0.00      B    H  
ATOM    375  O   HOH B 119      30.576   3.924  25.309  1.00  0.00      B    O  
ATOM    376  H1  HOH B 119      30.043   4.130  26.100  1.00  0.00      B    H  
ATOM    377  H2  HOH B 119      29.920   3.507  24.649  1.00  0.00      B    H  
ATOM    378  O   HOH B 120      17.476  37.216   1.635  1.00  0.00      B    O  
ATOM    379  H1  HOH B 120      16.591  36.692   1.488  1.00  0.00      B    H  
ATOM    380  H2  HOH B 120      17.184  38.137   1.535  1.00  0.00      B    H  
ATOM    381  O   HOH B 121      22.841  25.994  26.228  1.00  0.00      B    O  
ATOM    382  H1  HOH B 121      22.970  26.843  26.782  1.00  0.00      B    H  
ATOM    383  H2  HOH B 121      22.407  25.314  26.781  1.00  0.00      B    H  
ATOM    384  O   HOH B 122      36.242  17.201  31.818  1.00  0.00      B    O  
ATOM    385  H1  HOH B 122      35.884  16.531  31.165  1.00  0.00      B    H  
ATOM    386  H2  HOH B 122      37.252  17.099  31.952  1.00  0.00      B    H  
ATOM    387  O   HOH B 123       2.013  12.831  22.932  1.00  0.00      B    O  
ATOM    388  H1  HOH B 123       1.760  11.847  22.936  1.00  0.00      B    H  
ATOM    389  H2  HOH B 123       1.101  13.375  22.876  1.00  0.00      B    H  
ATOM    390  O   HOH B 124       7.686   5.735  21.683  1.00  0.00      B    O  
ATOM    391  H1  HOH B 124       7.522   6.219  22.522  1.00  0.00      B    H  
ATOM    392  H2  HOH B 124       8.522   5.110  21.765  1.00  0.00      B    H  
ATOM    393  O   HOH B 125      20.111   0.350  27.463  1.00  0.00      B    O  
ATOM    394  H1  HOH B 125      19.226   0.107  27.907  1.00  0.00      B    H  
ATOM    395  H2  HOH B 125      20.818   0.320  28.202  1.00  0.00      B    H  
ATOM    396  O   HOH B 126      17.025   9.099  29.217  1.00  0.00      B    O  
ATOM    397  H1  HOH B 126      16.529   9.981  29.086  1.00  0.00      B    H  
ATOM    398  H2  HOH B 126      17.286   8.729  28.307  1.00  0.00      B    H  
ATOM    399  O   HOH B 127      17.345   4.161  36.200  1.00  0.00      B    O  
ATOM    400  H1  HOH B 127      16.936   5.037  36.513  1.00  0.00      B    H  
ATOM    401  H2  HOH B 127      18.351   4.421  35.964  1.00  0.00      B    H  
ATOM    402  O   HOH B 128      27.734  14.153  19.157  1.00  0.00      B    O  
ATOM    403  H1  HOH B 128      27.296  14.103  20.072  1.00  0.00      B    H  
ATOM    404  H2  HOH B 128      27.589  15.085  18.860  1.00  0.00      B    H  
ATOM    405  O   HOH B 129      30.012  27.982   7.819  1.00  0.00      B    O  
ATOM    406  H1  HOH B 129      29.550  27.814   6.898  1.00  0.00      B    H  
ATOM    407  H2  HOH B 129      29.240  27.810   8.515  1.00  0.00      B    H  
ATOM    408  O   HOH B 130       3.526  30.598   5.986  1.00  0.00      B    O  
ATOM    409  H1  HOH B 130       2.796  31.183   5.548  1.00  0.00      B    H  
ATOM    410  H2  HOH B 130       4.348  31.180   6.104  1.00  0.00      B    H  
ATOM    411  O   HOH B 131       9.011  39.010  15.627  1.00  0.00      B    O  
ATOM    412  H1  HOH B 131       9.876  38.937  15.091  1.00  0.00      B    H  
ATOM    413  H2  HOH B 131       9.190  38.236  16.263  1.00  0.00      B    H  
ATOM    414  O   HOH B 132      16.149  15.216  21.153  1.00  0.00      B    O  
ATOM    415  H1  HOH B 132      15.436  15.666  21.688  1.00  0.00      B    H  
ATOM    416  H2  HOH B 132      15.790  14.835  20.251  1.00  0.00      B    H  
ATOM    417  O   HOH B 133       9.120  23.567  25.084  1.00  0.00      B    O  
ATOM    418  H1  HOH B 133      10.131  23.583  24.822  1.00  0.00      B    H  
ATOM    419  H2  HOH B 133       8.652  24.424  24.659  1.00  0.00      B    H  
ATOM    420  O   HOH B 134      15.395   7.464   8.835  1.00  0.00      B    O  
ATOM    421  H1  HOH B 134      15.299   8.423   8.711  1.00  0.00      B    H  
ATOM    422  H2  HOH B 134      14.613   7.129   9.397  1.00  0.00      B    H  
ATOM    423  O   HOH B 135      20.414   9.351  23.405  1.00  0.00      B    O  
ATOM    424  H1  HOH B 135      19.452   9.195  23.174  1.00  0.00      B    H  
ATOM    425  H2  HOH B 135      20.708  10.229  22.972  1.00  0.00      B    H  
ATOM    426  O   HOH B 136       0.340  24.713   7.819  1.00  0.00      B    O  
ATOM    427  H1  HOH B 136       0.420  24.216   6.937  1.00  0.00      B    H  
ATOM    428  H2  HOH B 136      -0.368  24.215   8.343  1.00  0.00      B    H  
ATOM    429  O   HOH B 137       5.134  17.081  26.331  1.00  0.00      B    O  
ATOM    430  H1  HOH B 137       4.730  17.975  26.191  1.00  0.00      B    H  
ATOM    431  H2  HOH B 137       4.403  16.479  26.818  1.00  0.00      B    H  
ATOM    432  O   HOH B 138      12.133   4.549  16.342  1.00  0.00      B    O  
ATOM    433  H1  HOH B 138      11.582   3.718  16.196  1.00  0.00      B    H  
ATOM    434  H2  HOH B 138      11.612   5.308  15.963  1.00  0.00      B    H  
ATOM    435  O   HOH B 139       2.415   5.643  11.113  1.00  0.00      B    O  
ATOM    436  H1  HOH B 139       3.032   4.865  11.462  1.00  0.00      B    H  
ATOM    437  H2  HOH B 139       1.619   5.625  11.685  1.00  0.00      B    H  
ATOM    438  O   HOH B 140      33.316  12.187  27.741  1.00  0.00      B    O  
ATOM    439  H1  HOH B 140      33.801  11.460  27.326  1.00  0.00      B    H  
ATOM    440  H2  HOH B 140      33.996  12.913  27.635  1.00  0.00      B    H  
ATOM    441  O   HOH B 141       3.785   2.400  29.851  1.00  0.00      B    O  
ATOM    442  H1  HOH B 141       2.980   2.667  30.387  1.00  0.00      B    H  
ATOM    443  H2  HOH B 141       4.515   2.179  30.496  1.00  0.00      B    H  
ATOM    444  O   HOH B 142      28.902  30.423   5.393  1.00  0.00      B    O  
ATOM    445  H1  HOH B 142      28.051  30.588   5.963  1.00  0.00      B    H  
ATOM    446  H2  HOH B 142      29.350  31.355   5.174  1.00  0.00      B    H  
ATOM    447  O   HOH B 143      11.689  13.580  34.981  1.00  0.00      B    O  
ATOM    448  H1  HOH B 143      11.105  13.382  35.782  1.00  0.00      B    H  
ATOM    449  H2  HOH B 143      11.457  14.474  34.645  1.00  0.00      B    H  
ATOM    450  O   HOH B 144      15.487  30.818  18.803  1.00  0.00      B    O  
ATOM    451  H1  HOH B 144      15.360  31.803  19.041  1.00  0.00      B    H  
ATOM    452  H2  HOH B 144      15.352  30.610  17.827  1.00  0.00      B    H  
ATOM    453  O   HOH B 145      34.875  30.834  25.496  1.00  0.00      B    O  
ATOM    454  H1  HOH B 145      35.766  31.018  25.856  1.00  0.00      B    H  
ATOM    455  H2  HOH B 145      34.600  29.907  25.649  1.00  0.00      B    H  
ATOM    456  O   HOH B 146      31.187  16.877  16.884  1.00  0.00      B    O  
ATOM    457  H1  HOH B 146      30.374  16.633  16.259  1.00  0.00      B    H  
ATOM    458  H2  HOH B 146      31.872  16.108  16.895  1.00  0.00      B    H  
ATOM    459  O   HOH B 147      12.230  32.772  13.782  1.00  0.00      B    O  
ATOM    460  H1  HOH B 147      13.038  33.044  13.304  1.00  0.00      B    H  
ATOM    461  H2  HOH B 147      11.507  33.241  13.299  1.00  0.00      B    H  
ATOM    462  O   HOH B 148      24.507  21.539  10.739  1.00  0.00      B    O  
ATOM    463  H1  HOH B 148      24.698  22.054  11.640  1.00  0.00      B    H  
ATOM    464  H2  HOH B 148      25.385  21.594  10.359  1.00  0.00      B    H  
ATOM    465  O   HOH B 149      36.472  19.840  27.639  1.00  0.00      B    O  
ATOM    466  H1  HOH B 149      36.489  20.813  27.328  1.00  0.00      B    H  
ATOM    467  H2  HOH B 149      35.533  19.621  27.947  1.00  0.00      B    H  
ATOM    468  O   HOH B 150       5.691  24.158  12.279  1.00  0.00      B    O  
ATOM    469  H1  HOH B 150       6.152  23.885  13.153  1.00  0.00      B    H  
ATOM    470  H2  HOH B 150       4.683  24.012  12.366  1.00  0.00      B    H  
ATOM    471  O   HOH B 151      22.086  14.531  29.096  1.00  0.00      B    O  
ATOM    472  H1  HOH B 151      22.189  13.652  28.548  1.00  0.00      B    H  
ATOM    473  H2  HOH B 151      22.949  14.731  29.525  1.00  0.00      B    H  
ATOM    474  O   HOH B 152       8.342  12.362   7.634  1.00  0.00      B    O  
ATOM    475  H1  HOH B 152       9.191  12.206   8.188  1.00  0.00      B    H  
ATOM    476  H2  HOH B 152       8.544  13.124   7.017  1.00  0.00      B    H  
ATOM    477  O   HOH B 153      22.179  12.056  15.981  1.00  0.00      B    O  
ATOM    478  H1  HOH B 153      21.560  12.585  16.557  1.00  0.00      B    H  
ATOM    479  H2  HOH B 153      22.621  11.328  16.568  1.00  0.00      B    H  
ATOM    480  O   HOH B 154      31.174  38.126  22.789  1.00  0.00      B    O  
ATOM    481  H1  HOH B 154      31.080  39.126  22.910  1.00  0.00      B    H  
ATOM    482  H2  HOH B 154      31.056  37.735  23.765  1.00  0.00      B    H  
ATOM    483  O   HOH B 155      17.957  15.700  36.715  1.00  0.00      B    O  
ATOM    484  H1  HOH B 155      18.421  15.169  35.981  1.00  0.00      B    H  
ATOM    485  H2  HOH B 155      18.576  16.467  36.972  1.00  0.00      B    H  
ATOM    486  O   HOH B 156      33.827   7.879  38.951  1.00  0.00      B    O  
ATOM    487  H1  HOH B 156      34.652   7.891  38.325  1.00  0.00      B    H  
ATOM    488  H2  HOH B 156      33.502   6.957  38.831  1.00  0.00      B    H  
ATOM    489  O   HOH B 157      34.066  23.792  34.554  1.00  0.00      B    O  
ATOM    490  H1  HOH B 157      33.115  24.206  34.421  1.00  0.00      B    H  
ATOM    491  H2  HOH B 157      34.177  22.937  34.013  1.00  0.00      B    H  
ATOM    492  O   HOH B 158      14.597  36.063  36.009  1.00  0.00      B    O  
ATOM    493  H1  HOH B 158      14.277  35.445  35.253  1.00  0.00      B    H  
ATOM    494  H2  HOH B 158      13.931  35.995  36.744  1.00  0.00      B    H  
ATOM    495  O   HOH B 159      36.474  22.567  27.427  1.00  0.00      B    O  
ATOM    496  H1  HOH B 159      35.670  23.143  27.557  1.00  0.00      B    H  
ATOM    497  H2  HOH B 159      37.041  22.660  28.298  1.00  0.00      B    H  
ATOM    498  O   HOH B 160      22.102   8.106  21.322  1.00  0.00      B    O  
ATOM    499  H1  HOH B 160      22.271   7.136  21.235  1.00  0.00      B    H  
ATOM    500  H2  HOH B 160      21.589   8.354  22.165  1.00  0.00      B    H  
ATOM    501  O   HOH B 161      17.698  15.695   7.031  1.00  0.00      B    O  
ATOM    502  H1  HOH B 161      18.578  15.564   6.510  1.00  0.00      B    H  
ATOM    503  H2  HOH B 161      17.332  14.780   7.258  1.00  0.00      B    H  
ATOM    504  O   HOH B 162       3.342  31.137  21.585  1.00  0.00      B    O  
ATOM    505  H1  HOH B 162       2.825  31.777  20.971  1.00  0.00      B    H  
ATOM    506  H2  HOH B 162       3.818  31.613  22.338  1.00  0.00      B    H  
ATOM    507  O   HOH B 163      18.758  25.328  19.675  1.00  0.00      B    O  
ATOM    508  H1  HOH B 163      18.174  25.999  20.213  1.00  0.00      B    H  
ATOM    509  H2  HOH B 163      19.738  25.507  19.921  1.00  0.00      B    H  
ATOM    510  O   HOH B 164       7.385  38.075  34.930  1.00  0.00      B    O  
ATOM    511  H1  HOH B 164       7.749  37.926  33.993  1.00  0.00      B    H  
ATOM    512  H2  HOH B 164       7.936  38.754  35.426  1.00  0.00      B    H  
ATOM    513  O   HOH B 165      35.582  20.140  31.525  1.00  0.00      B    O  
ATOM    514  H1  HOH B 165      35.743  19.908  30.601  1.00  0.00      B    H  
ATOM    515  H2  HOH B 165      35.828  19.308  32.041  1.00  0.00      B    H  
ATOM    516  O   HOH B 166      29.611  34.847   2.611  1.00  0.00      B    O  
ATOM    517  H1  HOH B 166      29.284  35.791   2.321  1.00  0.00      B    H  
ATOM    518  H2  HOH B 166      30.036  34.455   1.741  1.00  0.00      B    H  
ATOM    519  O   HOH B 167      20.599  25.364   3.631  1.00  0.00      B    O  
ATOM    520  H1  HOH B 167      20.123  25.871   4.325  1.00  0.00      B    H  
ATOM    521  H2  HOH B 167      19.950  25.153   2.882  1.00  0.00      B    H  
ATOM    522  O   HOH B 168      37.860   1.052  35.857  1.00  0.00      B    O  
ATOM    523  H1  HOH B 168      38.093   0.654  36.819  1.00  0.00      B    H  
ATOM    524  H2  HOH B 168      36.809   0.983  35.656  1.00  0.00      B    H  
ATOM    525  O   HOH B 169       1.805  31.977  31.358  1.00  0.00      B    O  
ATOM    526  H1  HOH B 169       0.896  32.257  31.036  1.00  0.00      B    H  
ATOM    527  H2  HOH B 169       1.872  32.122  32.353  1.00  0.00      B    H  
ATOM    528  O   HOH B 170      37.912  25.459  11.967  1.00  0.00      B    O  
ATOM    529  H1  HOH B 170      36.934  25.644  12.103  1.00  0.00      B    H  
ATOM    530  H2  HOH B 170      37.980  24.861  11.100  1.00  0.00      B    H  
ATOM    531  O   HOH B 171       2.328  29.056  13.285  1.00  0.00      B    O  
ATOM    532  H1  HOH B 171       3.096  28.965  13.928  1.00  0.00      B    H  
ATOM    533  H2  HOH B 171       2.659  29.635  12.512  1.00  0.00      B    H  
ATOM    534  O   HOH B 172      34.810   7.632   3.704  1.00  0.00      B    O  
ATOM    535  H1  HOH B 172      34.544   6.672   3.663  1.00  0.00      B    H  
ATOM    536  H2  HOH B 172      35.694   7.862   3.216  1.00  0.00      B    H  
ATOM    537  O   HOH B 173       7.855   5.817   1.432  1.00  0.00      B    O  
ATOM    538  H1  HOH B 173       7.739   5.941   2.430  1.00  0.00      B    H  
ATOM    539  H2  HOH B 173       7.310   5.024   1.134  1.00  0.00      B    H  
ATOM    540  O   HOH B 174       4.466  14.207   0.904  1.00  0.00      B    O  
ATOM    541  H1  HOH B 174       4.035  14.187   0.001  1.00  0.00      B    H  
ATOM    542  H2  HOH B 174       4.942  13.342   0.962  1.00  0.00      B    H  
ATOM    543  O   HOH B 175      30.568  26.742  10.840  1.00  0.00      B    O  
ATOM    544  H1  HOH B 175      30.912  27.652  10.932  1.00  0.00      B    H  
ATOM    545  H2  HOH B 175      29.782  26.667  10.221  1.00  0.00      B    H  
ATOM    546  O   HOH B 176       4.888   0.960  14.756  1.00  0.00      B    O  
ATOM    547  H1  HOH B 176       5.516   0.482  14.131  1.00  0.00      B    H  
ATOM    548  H2  HOH B 176       4.558   0.325  15.463  1.00  0.00      B    H  
ATOM    549  O   HOH B 177      24.692   1.424  23.544  1.00  0.00      B    O  
ATOM    550  H1  HOH B 177      24.053   0.874  23.104  1.00  0.00      B    H  
ATOM    551  H2  HOH B 177      25.537   0.877  23.692  1.00  0.00      B    H  
ATOM    552  O   HOH B 178      33.195  19.272  22.000  1.00  0.00      B    O  
ATOM    553  H1  HOH B 178      33.162  18.832  22.863  1.00  0.00      B    H  
ATOM    554  H2  HOH B 178      32.926  20.225  22.101  1.00  0.00      B    H  
ATOM    555  O   HOH B 179       0.868  26.645  17.201  1.00  0.00      B    O  
ATOM    556  H1  HOH B 179       1.827  26.954  17.279  1.00  0.00      B    H  
ATOM    557  H2  HOH B 179       0.458  27.266  16.511  1.00  0.00      B    H  
ATOM    558  O   HOH B 180      26.399  29.707  26.445  1.00  0.00      B    O  
ATOM    559  H1  HOH B 180      26.770  30.155  27.297  1.00  0.00      B    H  
ATOM    560  H2  HOH B 180      25.800  30.301  25.971  1.00  0.00      B    H  
ATOM    561  O   HOH B 181       7.798  17.507  22.612  1.00  0.00      B    O  
ATOM    562  H1  HOH B 181       6.889  17.831  22.802  1.00  0.00      B    H  
ATOM    563  H2  HOH B 181       8.424  18.221  22.952  1.00  0.00      B    H  
ATOM    564  O   HOH B 182      30.962  23.656   4.905  1.00  0.00      B    O  
ATOM    565  H1  HOH B 182      30.064  23.873   5.330  1.00  0.00      B    H  
ATOM    566  H2  HOH B 182      31.659  24.250   5.372  1.00  0.00      B    H  
ATOM    567  O   HOH B 183       3.497   3.268  12.227  1.00  0.00      B    O  
ATOM    568  H1  HOH B 183       3.223   2.321  12.345  1.00  0.00      B    H  
ATOM    569  H2  HOH B 183       3.582   3.656  13.189  1.00  0.00      B    H  
ATOM    570  O   HOH B 184      35.456  15.678  15.906  1.00  0.00      B    O  
ATOM    571  H1  HOH B 184      36.031  15.843  15.031  1.00  0.00      B    H  
ATOM    572  H2  HOH B 184      35.264  16.533  16.349  1.00  0.00      B    H  
ATOM    573  O   HOH B 185       5.013  10.638  36.344  1.00  0.00      B    O  
ATOM    574  H1  HOH B 185       4.851   9.625  36.271  1.00  0.00      B    H  
ATOM    575  H2  HOH B 185       5.975  10.737  36.145  1.00  0.00      B    H  
ATOM    576  O   HOH B 186      26.549  34.067  30.616  1.00  0.00      B    O  
ATOM    577  H1  HOH B 186      25.567  34.003  30.693  1.00  0.00      B    H  
ATOM    578  H2  HOH B 186      26.886  33.121  30.517  1.00  0.00      B    H  
ATOM    579  O   HOH B 187      15.779  12.735  17.181  1.00  0.00      B    O  
ATOM    580  H1  HOH B 187      16.344  12.443  17.967  1.00  0.00      B    H  
ATOM    581  H2  HOH B 187      16.014  12.117  16.436  1.00  0.00      B    H  
ATOM    582  O   HOH B 188      32.564   8.446  17.139  1.00  0.00      B    O  
ATOM    583  H1  HOH B 188      31.635   8.169  17.326  1.00  0.00      B    H  
ATOM    584  H2  HOH B 188      32.605   9.430  17.416  1.00  0.00      B    H  
ATOM    585  O   HOH B 189       9.206   1.878  25.024  1.00  0.00      B    O  
ATOM    586  H1  HOH B 189       8.835   2.089  24.117  1.00  0.00      B    H  
ATOM    587  H2  HOH B 189      10.194   1.582  24.913  1.00  0.00      B    H  
ATOM    588  O   HOH B 190      22.119  34.653  21.544  1.00  0.00      B    O  
ATOM    589  H1  HOH B 190      21.885  35.372  20.844  1.00  0.00      B    H  
ATOM    590  H2  HOH B 190      21.726  34.974  22.409  1.00  0.00      B    H  
ATOM    591  O   HOH B 191      37.531  37.072  17.127  1.00  0.00      B    O  
ATOM    592  H1  HOH B 191      36.890  36.288  17.141  1.00  0.00      B    H  
ATOM    593  H2  HOH B 191      37.562  37.529  16.206  1.00  0.00      B    H  
ATOM    594  O   HOH B 192      21.603  15.694  17.386  1.00  0.00      B    O  
ATOM    595  H1  HOH B 192      22.228  15.925  18.192  1.00  0.00      B    H  
ATOM    596  H2  HOH B 192      20.823  15.129  17.698  1.00  0.00      B    H  
ATOM    597  O   HOH B 193      38.780  23.747  14.231  1.00  0.00      B    O  
ATOM    598  H1  HOH B 193      38.829  23.924  13.239  1.00  0.00      B    H  
ATOM    599  H2  HOH B 193      37.808  23.687  14.509  1.00  0.00      B    H  
ATOM    600  O   HOH B 194      26.158  -0.019  31.590  1.00  0.00      B    O  
ATOM    601  H1  HOH B 194      27.022   0.182  32.149  1.00  0.00      B    H  
ATOM    602  H2  HOH B 194      26.178   0.646  30.786  1.00  0.00      B    H  
ATOM    603  O   HOH B 195       8.561  28.363  17.252  1.00  0.00      B    O  
ATOM    604  H1  HOH B 195       8.331  27.927  18.121  1.00  0.00      B    H  
ATOM    605  H2  HOH B 195       9.546  28.532  17.249  1.00  0.00      B    H  
ATOM    606  O   HOH B 196      32.164  33.280   9.365  1.00  0.00      B    O  
ATOM    607  H1  HOH B 196      32.748  32.497   9.682  1.00  0.00      B    H  
ATOM    608  H2  HOH B 196      31.802  33.071   8.405  1.00  0.00      B    H  
ATOM    609  O   HOH B 197      15.327  29.471  37.072  1.00  0.00      B    O  
ATOM    610  H1  HOH B 197      16.074  30.048  37.254  1.00  0.00      B    H  
ATOM    611  H2  HOH B 197      15.107  29.009  37.925  1.00  0.00      B    H  
ATOM    612  O   HOH B 198      10.457  15.592   3.031  1.00  0.00      B    O  
ATOM    613  H1  HOH B 198      11.042  16.346   3.273  1.00  0.00      B    H  
ATOM    614  H2  HOH B 198       9.572  16.039   2.790  1.00  0.00      B    H  
ATOM    615  O   HOH B 199      29.112  20.155  28.981  1.00  0.00      B    O  
ATOM    616  H1  HOH B 199      29.891  20.451  28.395  1.00  0.00      B    H  
ATOM    617  H2  HOH B 199      28.231  20.124  28.454  1.00  0.00      B    H  
ATOM    618  O   HOH B 200      19.548  13.366  23.735  1.00  0.00      B    O  
ATOM    619  H1  HOH B 200      18.538  13.342  23.409  1.00  0.00      B    H  
ATOM    620  H2  HOH B 200      19.549  13.482  24.774  1.00  0.00      B    H  
ATOM    621  O   HOH B 201       4.816  25.040   2.341  1.00  0.00      B    O  
ATOM    622  H1  HOH B 201       5.331  25.830   1.927  1.00  0.00      B    H  
ATOM    623  H2  HOH B 201       5.390  24.254   2.617  1.00  0.00      B    H  
ATOM    624  O   HOH B 202      34.863  35.835  29.904  1.00  0.00      B    O  
ATOM    625  H1  HOH B 202      35.012  36.683  30.421  1.00  0.00      B    H  
ATOM    626  H2  HOH B 202      33.967  35.464  30.121  1.00  0.00      B    H  
ATOM    627  O   HOH B 203       3.997  33.109  30.509  1.00  0.00      B    O  
ATOM    628  H1  HOH B 203       3.708  33.944  30.019  1.00  0.00      B    H  
ATOM    629  H2  HOH B 203       3.152  32.659  30.829  1.00  0.00      B    H  
ATOM    630  O   HOH B 204       2.079  38.087  14.499  1.00  0.00      B    O  
ATOM    631  H1  HOH B 204       2.440  37.312  14.021  1.00  0.00      B    H  
ATOM    632  H2  HOH B 204       1.972  37.740  15.470  1.00  0.00      B    H  
ATOM    633  O   HOH B 205      22.486  27.359   4.358  1.00  0.00      B    O  
ATOM    634  H1  HOH B 205      21.921  26.486   4.231  1.00  0.00      B    H  
ATOM    635  H2  HOH B 205      23.423  27.234   4.074  1.00  0.00      B    H  
ATOM    636  O   HOH B 206      37.046   1.704  15.259  1.00  0.00      B    O  
ATOM    637  H1  HOH B 206      36.872   1.562  16.264  1.00  0.00      B    H  
ATOM    638  H2  HOH B 206      37.998   2.071  15.155  1.00  0.00      B    H  
ATOM    639  O   HOH B 207      17.061  31.173  30.727  1.00  0.00      B    O  
ATOM    640  H1  HOH B 207      17.096  32.208  30.775  1.00  0.00      B    H  
ATOM    641  H2  HOH B 207      17.324  30.934  29.741  1.00  0.00      B    H  
ATOM    642  O   HOH B 208      19.024  12.428  15.250  1.00  0.00      B    O  
ATOM    643  H1  HOH B 208      19.311  12.771  16.153  1.00  0.00      B    H  
ATOM    644  H2  HOH B 208      19.268  13.146  14.524  1.00  0.00      B    H  
ATOM    645  O   HOH B 209      31.655  34.080  34.157  1.00  0.00      B    O  
ATOM    646  H1  HOH B 209      31.086  33.900  33.294  1.00  0.00      B    H  
ATOM    647  H2  HOH B 209      32.413  34.754  33.858  1.00  0.00      B    H  
ATOM    648  O   HOH B 210       5.368  32.615  28.326  1.00  0.00      B    O  
ATOM    649  H1  HOH B 210       4.642  33.173  27.845  1.00  0.00      B    H  
ATOM    650  H2  HOH B 210       4.983  32.514  29.279  1.00  0.00      B    H  
ATOM    651  O   HOH B 211      29.863  38.226   1.156  1.00  0.00      B    O  
ATOM    652  H1  HOH B 211      29.457  37.671   0.419  1.00  0.00      B    H  
ATOM    653  H2  HOH B 211      29.922  39.171   0.760  1.00  0.00      B    H  
ATOM    654  O   HOH B 212       2.886  24.165  12.226  1.00  0.00      B    O  
ATOM    655  H1  HOH B 212       2.513  24.675  11.460  1.00  0.00      B    H  
ATOM    656  H2  HOH B 212       2.387  24.513  13.038  1.00  0.00      B    H  
ATOM    657  O   HOH B 213      28.724  36.557  30.794  1.00  0.00      B    O  
ATOM    658  H1  HOH B 213      29.617  36.195  31.064  1.00  0.00      B    H  
ATOM    659  H2  HOH B 213      28.206  35.719  30.722  1.00  0.00      B    H  
ATOM    660  O   HOH B 214       6.511  19.588  10.106  1.00  0.00      B    O  
ATOM    661  H1  HOH B 214       5.799  20.013   9.456  1.00  0.00      B    H  
ATOM    662  H2  HOH B 214       7.249  19.280   9.483  1.00  0.00      B    H  
ATOM    663  O   HOH B 215      32.687  18.255  19.476  1.00  0.00      B    O  
ATOM    664  H1  HOH B 215      32.917  18.618  20.432  1.00  0.00      B    H  
ATOM    665  H2  HOH B 215      31.727  17.911  19.489  1.00  0.00      B    H  
ATOM    666  O   HOH B 216       1.440  29.718  29.764  1.00  0.00      B    O  
ATOM    667  H1  HOH B 216       1.640  30.630  30.145  1.00  0.00      B    H  
ATOM    668  H2  HOH B 216       1.295  29.883  28.773  1.00  0.00      B    H  
ATOM    669  O   HOH B 217      33.024   5.227  25.784  1.00  0.00      B    O  
ATOM    670  H1  HOH B 217      32.852   6.182  26.074  1.00  0.00      B    H  
ATOM    671  H2  HOH B 217      32.122   4.723  25.718  1.00  0.00      B    H  
ATOM    672  O   HOH B 218      20.872  24.891  11.098  1.00  0.00      B    O  
ATOM    673  H1  HOH B 218      21.615  24.323  11.519  1.00  0.00      B    H  
ATOM    674  H2  HOH B 218      21.063  25.946  11.228  1.00  0.00      B    H  
ATOM    675  O   HOH B 219       7.995  24.674   1.643  1.00  0.00      B    O  
ATOM    676  H1  HOH B 219       8.490  25.561   1.609  1.00  0.00      B    H  
ATOM    677  H2  HOH B 219       7.921  24.358   2.587  1.00  0.00      B    H  
ATOM    678  O   HOH B 220       8.982   0.742  36.399  1.00  0.00      B    O  
ATOM    679  H1  HOH B 220       9.622  -0.095  36.477  1.00  0.00      B    H  
ATOM    680  H2  HOH B 220       9.533   1.572  36.603  1.00  0.00      B    H  
ATOM    681  O   HOH B 221       9.230  38.658  10.552  1.00  0.00      B    O  
ATOM    682  H1  HOH B 221      10.113  39.022  10.232  1.00  0.00      B    H  
ATOM    683  H2  HOH B 221       8.461  39.165  10.109  1.00  0.00      B    H  
ATOM    684  O   HOH B 222      15.941  10.736   5.921  1.00  0.00      B    O  
ATOM    685  H1  HOH B 222      16.898  10.884   5.576  1.00  0.00      B    H  
ATOM    686  H2  HOH B 222      15.355  10.467   5.122  1.00  0.00      B    H  
ATOM    687  O   HOH B 223      17.872   0.558  33.294  1.00  0.00      B    O  
ATOM    688  H1  HOH B 223      17.874   0.454  32.269  1.00  0.00      B    H  
ATOM    689  H2  HOH B 223      18.154  -0.392  33.655  1.00  0.00      B    H  
ATOM    690  O   HOH B 224      23.985  30.445   3.819  1.00  0.00      B    O  
ATOM    691  H1  HOH B 224      23.911  31.279   3.279  1.00  0.00      B    H  
ATOM    692  H2  HOH B 224      24.720  29.865   3.456  1.00  0.00      B    H  
ATOM    693  O   HOH B 225       4.771  30.332  19.420  1.00  0.00      B    O  
ATOM    694  H1  HOH B 225       4.299  30.866  20.187  1.00  0.00      B    H  
ATOM    695  H2  HOH B 225       4.350  30.618  18.542  1.00  0.00      B    H  
ATOM    696  O   HOH B 226      13.101   6.656   9.754  1.00  0.00      B    O  
ATOM    697  H1  HOH B 226      12.965   5.717  10.155  1.00  0.00      B    H  
ATOM    698  H2  HOH B 226      13.297   7.254  10.542  1.00  0.00      B    H  
ATOM    699  O   HOH B 227       9.232  35.710  37.746  1.00  0.00      B    O  
ATOM    700  H1  HOH B 227       9.457  34.843  38.218  1.00  0.00      B    H  
ATOM    701  H2  HOH B 227       9.873  35.817  36.973  1.00  0.00      B    H  
ATOM    702  O   HOH B 228      18.552  34.590  12.419  1.00  0.00      B    O  
ATOM    703  H1  HOH B 228      18.204  33.836  13.047  1.00  0.00      B    H  
ATOM    704  H2  HOH B 228      19.133  34.121  11.787  1.00  0.00      B    H  
ATOM    705  O   HOH B 229      28.883  37.201  14.421  1.00  0.00      B    O  
ATOM    706  H1  HOH B 229      29.498  36.365  14.559  1.00  0.00      B    H  
ATOM    707  H2  HOH B 229      28.201  37.142  15.128  1.00  0.00      B    H  
ATOM    708  O   HOH B 230      18.145  26.937  17.604  1.00  0.00      B    O  
ATOM    709  H1  HOH B 230      17.195  27.193  17.878  1.00  0.00      B    H  
ATOM    710  H2  HOH B 230      18.495  26.182  18.314  1.00  0.00      B    H  
ATOM    711  O   HOH B 231      26.027  16.680   2.981  1.00  0.00      B    O  
ATOM    712  H1  HOH B 231      26.391  17.658   2.991  1.00  0.00      B    H  
ATOM    713  H2  HOH B 231      26.202  16.278   2.044  1.00  0.00      B    H  
ATOM    714  O   HOH B 232      38.673  26.277  19.831  1.00  0.00      B    O  
ATOM    715  H1  HOH B 232      38.766  27.261  19.856  1.00  0.00      B    H  
ATOM    716  H2  HOH B 232      38.554  26.035  18.895  1.00  0.00      B    H  
ATOM    717  O   HOH B 233      19.890  16.432  38.989  1.00  0.00      B    O  
ATOM    718  H1  HOH B 233      20.605  15.828  39.361  1.00  0.00      B    H  
ATOM    719  H2  HOH B 233      19.281  15.816  38.490  1.00  0.00      B    H  
ATOM    720  O   HOH B 234      19.100  37.387  12.893  1.00  0.00      B    O  
ATOM    721  H1  HOH B 234      18.666  36.496  12.725  1.00  0.00      B    H  
ATOM    722  H2  HOH B 234      19.839  37.242  13.615  1.00  0.00      B    H  
ATOM    723  O   HOH B 235      20.481   2.455   3.738  1.00  0.00      B    O  
ATOM    724  H1  HOH B 235      20.190   2.387   2.766  1.00  0.00      B    H  
ATOM    725  H2  HOH B 235      21.102   3.288   3.873  1.00  0.00      B    H  
ATOM    726  O   HOH B 236      12.686   4.234  21.965  1.00  0.00      B    O  
ATOM    727  H1  HOH B 236      13.035   4.458  21.068  1.00  0.00      B    H  
ATOM    728  H2  HOH B 236      13.157   3.352  22.172  1.00  0.00      B    H  
ATOM    729  O   HOH B 237       7.845  33.522  26.775  1.00  0.00      B    O  
ATOM    730  H1  HOH B 237       7.140  33.146  27.430  1.00  0.00      B    H  
ATOM    731  H2  HOH B 237       8.381  34.133  27.379  1.00  0.00      B    H  
ATOM    732  O   HOH B 238       5.269   8.429  30.801  1.00  0.00      B    O  
ATOM    733  H1  HOH B 238       6.110   8.102  30.467  1.00  0.00      B    H  
ATOM    734  H2  HOH B 238       5.221   8.157  31.800  1.00  0.00      B    H  
ATOM    735  O   HOH B 239      36.864  14.765  24.345  1.00  0.00      B    O  
ATOM    736  H1  HOH B 239      36.513  13.857  24.722  1.00  0.00      B    H  
ATOM    737  H2  HOH B 239      37.383  15.246  25.018  1.00  0.00      B    H  
ATOM    738  O   HOH B 240       6.867  38.601  30.046  1.00  0.00      B    O  
ATOM    739  H1  HOH B 240       6.350  37.844  29.607  1.00  0.00      B    H  
ATOM    740  H2  HOH B 240       7.776  38.627  29.578  1.00  0.00      B    H  
ATOM    741  O   HOH B 241      10.162  19.339  10.676  1.00  0.00      B    O  
ATOM    742  H1  HOH B 241       9.870  18.513  11.207  1.00  0.00      B    H  
ATOM    743  H2  HOH B 241       9.757  20.175  11.123  1.00  0.00      B    H  
ATOM    744  O   HOH B 242      18.840   1.743  10.773  1.00  0.00      B    O  
ATOM    745  H1  HOH B 242      18.931   2.748  11.111  1.00  0.00      B    H  
ATOM    746  H2  HOH B 242      19.120   1.139  11.486  1.00  0.00      B    H  
ATOM    747  O   HOH B 243       7.840  11.086  33.405  1.00  0.00      B    O  
ATOM    748  H1  HOH B 243       6.941  10.955  32.957  1.00  0.00      B    H  
ATOM    749  H2  HOH B 243       8.559  11.213  32.689  1.00  0.00      B    H  
ATOM    750  O   HOH B 244       4.502  37.129   1.783  1.00  0.00      B    O  
ATOM    751  H1  HOH B 244       4.009  36.885   2.671  1.00  0.00      B    H  
ATOM    752  H2  HOH B 244       5.250  36.494   1.762  1.00  0.00      B    H  
ATOM    753  O   HOH B 245       2.895   3.097  21.825  1.00  0.00      B    O  
ATOM    754  H1  HOH B 245       2.618   3.774  21.100  1.00  0.00      B    H  
ATOM    755  H2  HOH B 245       3.053   2.234  21.312  1.00  0.00      B    H  
ATOM    756  O   HOH B 246       6.915   3.235  19.176  1.00  0.00      B    O  
ATOM    757  H1  HOH B 246       6.139   3.901  19.378  1.00  0.00      B    H  
ATOM    758  H2  HOH B 246       7.692   3.770  18.724  1.00  0.00      B    H  
ATOM    759  O   HOH B 247       1.495  17.917  25.018  1.00  0.00      B    O  
ATOM    760  H1  HOH B 247       1.275  18.494  25.875  1.00  0.00      B    H  
ATOM    761  H2  HOH B 247       2.324  18.340  24.602  1.00  0.00      B    H  
ATOM    762  O   HOH B 248       0.855  14.598   2.599  1.00  0.00      B    O  
ATOM    763  H1  HOH B 248       1.356  13.718   2.363  1.00  0.00      B    H  
ATOM    764  H2  HOH B 248       0.155  14.926   1.890  1.00  0.00      B    H  
ATOM    765  O   HOH B 249      14.323  33.862  12.520  1.00  0.00      B    O  
ATOM    766  H1  HOH B 249      14.652  33.400  11.756  1.00  0.00      B    H  
ATOM    767  H2  HOH B 249      15.166  34.124  13.053  1.00  0.00      B    H  
ATOM    768  O   HOH B 250      10.008   2.401  20.201  1.00  0.00      B    O  
ATOM    769  H1  HOH B 250      10.537   2.086  19.347  1.00  0.00      B    H  
ATOM    770  H2  HOH B 250       9.301   2.911  19.712  1.00  0.00      B    H  
ATOM    771  O   HOH B 251      18.583  17.080  14.492  1.00  0.00      B    O  
ATOM    772  H1  HOH B 251      18.107  16.301  14.005  1.00  0.00      B    H  
ATOM    773  H2  HOH B 251      18.374  17.002  15.485  1.00  0.00      B    H  
ATOM    774  O   HOH B 252       1.433  35.328  22.510  1.00  0.00      B    O  
ATOM    775  H1  HOH B 252       1.379  36.364  22.642  1.00  0.00      B    H  
ATOM    776  H2  HOH B 252       2.306  35.101  22.083  1.00  0.00      B    H  
ATOM    777  O   HOH B 253      10.000  26.537   1.349  1.00  0.00      B    O  
ATOM    778  H1  HOH B 253       9.602  27.198   1.984  1.00  0.00      B    H  
ATOM    779  H2  HOH B 253      10.077  26.896   0.415  1.00  0.00      B    H  
ATOM    780  O   HOH B 254      16.735   8.205   3.984  1.00  0.00      B    O  
ATOM    781  H1  HOH B 254      16.260   9.083   3.905  1.00  0.00      B    H  
ATOM    782  H2  HOH B 254      16.175   7.535   3.547  1.00  0.00      B    H  
ATOM    783  O   HOH B 255       6.018  21.791  35.194  1.00  0.00      B    O  
ATOM    784  H1  HOH B 255       6.244  21.489  36.156  1.00  0.00      B    H  
ATOM    785  H2  HOH B 255       5.712  21.039  34.598  1.00  0.00      B    H  
ATOM    786  O   HOH B 256      17.701  17.220  17.256  1.00  0.00      B    O  
ATOM    787  H1  HOH B 256      18.032  16.562  17.973  1.00  0.00      B    H  
ATOM    788  H2  HOH B 256      18.179  18.113  17.382  1.00  0.00      B    H  
ATOM    789  O   HOH B 257      24.069  13.756  10.855  1.00  0.00      B    O  
ATOM    790  H1  HOH B 257      24.525  14.147  10.008  1.00  0.00      B    H  
ATOM    791  H2  HOH B 257      24.418  12.776  11.029  1.00  0.00      B    H  
ATOM    792  O   HOH B 258      23.337  10.094   2.162  1.00  0.00      B    O  
ATOM    793  H1  HOH B 258      23.937  10.352   1.400  1.00  0.00      B    H  
ATOM    794  H2  HOH B 258      22.981  10.947   2.551  1.00  0.00      B    H  
ATOM    795  O   HOH B 259      17.837  29.914  19.658  1.00  0.00      B    O  
ATOM    796  H1  HOH B 259      17.921  30.314  20.622  1.00  0.00      B    H  
ATOM    797  H2  HOH B 259      17.049  30.306  19.176  1.00  0.00      B    H  
ATOM    798  O   HOH B 260       3.902   6.756   2.031  1.00  0.00      B    O  
ATOM    799  H1  HOH B 260       4.672   7.214   1.659  1.00  0.00      B    H  
ATOM    800  H2  HOH B 260       3.798   6.907   2.993  1.00  0.00      B    H  
ATOM    801  O   HOH B 261       5.011   5.321  31.596  1.00  0.00      B    O  
ATOM    802  H1  HOH B 261       5.083   5.984  32.383  1.00  0.00      B    H  
ATOM    803  H2  HOH B 261       4.157   5.529  31.074  1.00  0.00      B    H  
ATOM    804  O   HOH B 262       4.150   7.200  27.224  1.00  0.00      B    O  
ATOM    805  H1  HOH B 262       4.942   6.563  27.174  1.00  0.00      B    H  
ATOM    806  H2  HOH B 262       3.367   6.771  26.784  1.00  0.00      B    H  
ATOM    807  O   HOH B 263       8.529  30.540   7.923  1.00  0.00      B    O  
ATOM    808  H1  HOH B 263       9.284  29.973   8.231  1.00  0.00      B    H  
ATOM    809  H2  HOH B 263       8.966  31.360   7.496  1.00  0.00      B    H  
ATOM    810  O   HOH B 264      24.071  29.319  24.770  1.00  0.00      B    O  
ATOM    811  H1  HOH B 264      23.459  28.720  24.315  1.00  0.00      B    H  
ATOM    812  H2  HOH B 264      24.835  29.425  24.178  1.00  0.00      B    H  
ATOM    813  O   HOH B 265      27.696   2.448  24.607  1.00  0.00      B    O  
ATOM    814  H1  HOH B 265      27.357   2.918  25.457  1.00  0.00      B    H  
ATOM    815  H2  HOH B 265      27.574   1.469  24.801  1.00  0.00      B    H  
ATOM    816  O   HOH B 266      21.468   0.274  33.644  1.00  0.00      B    O  
ATOM    817  H1  HOH B 266      21.350  -0.746  33.642  1.00  0.00      B    H  
ATOM    818  H2  HOH B 266      22.431   0.504  33.390  1.00  0.00      B    H  
ATOM    819  O   HOH B 267      11.139   7.336  20.524  1.00  0.00      B    O  
ATOM    820  H1  HOH B 267      10.359   6.741  20.522  1.00  0.00      B    H  
ATOM    821  H2  HOH B 267      11.723   6.928  19.775  1.00  0.00      B    H  
ATOM    822  O   HOH B 268      30.489   2.069  13.120  1.00  0.00      B    O  
ATOM    823  H1  HOH B 268      30.452   2.484  12.171  1.00  0.00      B    H  
ATOM    824  H2  HOH B 268      31.455   2.116  13.421  1.00  0.00      B    H  
ATOM    825  O   HOH B 269      25.614  11.004  32.379  1.00  0.00      B    O  
ATOM    826  H1  HOH B 269      25.381  10.785  31.417  1.00  0.00      B    H  
ATOM    827  H2  HOH B 269      24.735  10.948  32.936  1.00  0.00      B    H  
ATOM    828  O   HOH B 270      14.088   6.602  30.470  1.00  0.00      B    O  
ATOM    829  H1  HOH B 270      15.085   6.846  30.438  1.00  0.00      B    H  
ATOM    830  H2  HOH B 270      14.079   5.615  30.165  1.00  0.00      B    H  
ATOM    831  O   HOH B 271      35.963  38.824   9.672  1.00  0.00      B    O  
ATOM    832  H1  HOH B 271      35.366  38.246  10.236  1.00  0.00      B    H  
ATOM    833  H2  HOH B 271      35.443  39.632   9.386  1.00  0.00      B    H  
ATOM    834  O   HOH B 272       2.166  21.170  34.611  1.00  0.00      B    O  
ATOM    835  H1  HOH B 272       2.541  20.496  35.268  1.00  0.00      B    H  
ATOM    836  H2  HOH B 272       2.596  21.042  33.749  1.00  0.00      B    H  
ATOM    837  O   HOH B 273       5.672  36.716  15.556  1.00  0.00      B    O  
ATOM    838  H1  HOH B 273       5.251  36.939  14.652  1.00  0.00      B    H  
ATOM    839  H2  HOH B 273       6.655  36.786  15.426  1.00  0.00      B    H  
ATOM    840  O   HOH B 274      31.597  29.203  10.224  1.00  0.00      B    O  
ATOM    841  H1  HOH B 274      32.541  29.674  10.217  1.00  0.00      B    H  
ATOM    842  H2  HOH B 274      31.225  29.216   9.292  1.00  0.00      B    H  
ATOM    843  O   HOH B 275      20.934  14.221   1.887  1.00  0.00      B    O  
ATOM    844  H1  HOH B 275      21.903  14.492   1.985  1.00  0.00      B    H  
ATOM    845  H2  HOH B 275      20.772  13.195   2.048  1.00  0.00      B    H  
ATOM    846  O   HOH B 276       9.533  33.405   6.430  1.00  0.00      B    O  
ATOM    847  H1  HOH B 276       9.555  33.001   5.498  1.00  0.00      B    H  
ATOM    848  H2  HOH B 276       8.683  33.855   6.588  1.00  0.00      B    H  
ATOM    849  O   HOH B 277      25.890  32.662   0.434  1.00  0.00      B    O  
ATOM    850  H1  HOH B 277      25.442  32.999   1.284  1.00  0.00      B    H  
ATOM    851  H2  HOH B 277      25.165  32.256  -0.086  1.00  0.00      B    H  
ATOM    852  O   HOH B 278      34.496  27.467  36.749  1.00  0.00      B    O  
ATOM    853  H1  HOH B 278      34.592  27.887  37.689  1.00  0.00      B    H  
ATOM    854  H2  HOH B 278      35.394  27.188  36.305  1.00  0.00      B    H  
ATOM    855  O   HOH B 279       8.809  26.838  14.757  1.00  0.00      B    O  
ATOM    856  H1  HOH B 279       7.959  26.758  14.267  1.00  0.00      B    H  
ATOM    857  H2  HOH B 279       8.597  27.117  15.742  1.00  0.00      B    H  
ATOM    858  O   HOH B 280      30.457  13.726  30.988  1.00  0.00      B    O  
ATOM    859  H1  HOH B 280      31.167  13.150  30.558  1.00  0.00      B    H  
ATOM    860  H2  HOH B 280      30.680  13.711  31.946  1.00  0.00      B    H  
ATOM    861  O   HOH B 281      23.297  24.887  37.102  1.00  0.00      B    O  
ATOM    862  H1  HOH B 281      23.257  23.951  36.789  1.00  0.00      B    H  
ATOM    863  H2  HOH B 281      23.755  25.454  36.367  1.00  0.00      B    H  
ATOM    864  O   HOH B 282      38.240  31.931  18.876  1.00  0.00      B    O  
ATOM    865  H1  HOH B 282      37.467  32.507  19.151  1.00  0.00      B    H  
ATOM    866  H2  HOH B 282      38.275  31.162  19.454  1.00  0.00      B    H  
ATOM    867  O   HOH B 283      27.031  19.487   8.508  1.00  0.00      B    O  
ATOM    868  H1  HOH B 283      26.937  19.502   9.508  1.00  0.00      B    H  
ATOM    869  H2  HOH B 283      27.394  18.658   8.336  1.00  0.00      B    H  
ATOM    870  O   HOH B 284      13.098  17.294  37.450  1.00  0.00      B    O  
ATOM    871  H1  HOH B 284      13.079  17.027  38.478  1.00  0.00      B    H  
ATOM    872  H2  HOH B 284      14.051  17.061  37.190  1.00  0.00      B    H  
ATOM    873  O   HOH B 285      35.821   4.497   9.841  1.00  0.00      B    O  
ATOM    874  H1  HOH B 285      36.025   5.212   9.116  1.00  0.00      B    H  
ATOM    875  H2  HOH B 285      35.717   3.640   9.373  1.00  0.00      B    H  
ATOM    876  O   HOH B 286      20.909  17.965  15.865  1.00  0.00      B    O  
ATOM    877  H1  HOH B 286      20.236  17.607  15.157  1.00  0.00      B    H  
ATOM    878  H2  HOH B 286      21.056  17.244  16.621  1.00  0.00      B    H  
ATOM    879  O   HOH B 287       5.919   3.926   0.144  1.00  0.00      B    O  
ATOM    880  H1  HOH B 287       5.026   3.902   0.629  1.00  0.00      B    H  
ATOM    881  H2  HOH B 287       5.935   3.093  -0.378  1.00  0.00      B    H  
ATOM    882  O   HOH B 288      36.866  34.511   2.874  1.00  0.00      B    O  
ATOM    883  H1  HOH B 288      36.722  35.517   2.666  1.00  0.00      B    H  
ATOM    884  H2  HOH B 288      36.736  33.995   2.020  1.00  0.00      B    H  
ATOM    885  O   HOH B 289       6.070  30.264  27.203  1.00  0.00      B    O  
ATOM    886  H1  HOH B 289       5.802  31.060  27.875  1.00  0.00      B    H  
ATOM    887  H2  HOH B 289       5.334  30.147  26.437  1.00  0.00      B    H  
ATOM    888  O   HOH B 290      15.195  32.327  34.404  1.00  0.00      B    O  
ATOM    889  H1  HOH B 290      14.333  32.754  34.081  1.00  0.00      B    H  
ATOM    890  H2  HOH B 290      15.048  31.270  34.307  1.00  0.00      B    H  
ATOM    891  O   HOH B 291      36.348   6.557  16.665  1.00  0.00      B    O  
ATOM    892  H1  HOH B 291      36.410   6.598  15.663  1.00  0.00      B    H  
ATOM    893  H2  HOH B 291      35.338   6.465  16.910  1.00  0.00      B    H  
ATOM    894  O   HOH B 292      26.355  24.789  11.135  1.00  0.00      B    O  
ATOM    895  H1  HOH B 292      26.034  25.005  10.173  1.00  0.00      B    H  
ATOM    896  H2  HOH B 292      26.622  25.618  11.649  1.00  0.00      B    H  
ATOM    897  O   HOH B 293       0.192  32.077  38.759  1.00  0.00      B    O  
ATOM    898  H1  HOH B 293       0.709  32.777  38.208  1.00  0.00      B    H  
ATOM    899  H2  HOH B 293      -0.570  32.551  39.207  1.00  0.00      B    H  
ATOM    900  O   HOH B 294       7.241  20.393   2.680  1.00  0.00      B    O  
ATOM    901  H1  HOH B 294       6.575  19.618   2.743  1.00  0.00      B    H  
ATOM    902  H2  HOH B 294       8.052  20.199   3.273  1.00  0.00      B    H  
ATOM    903  O   HOH B 295      22.671   7.836  14.513  1.00  0.00      B    O  
ATOM    904  H1  HOH B 295      22.947   8.710  14.041  1.00  0.00      B    H  
ATOM    905  H2  HOH B 295      22.008   7.385  13.889  1.00  0.00      B    H  
ATOM    906  O   HOH B 296       5.509  16.828  30.207  1.00  0.00      B    O  
ATOM    907  H1  HOH B 296       5.081  17.356  30.958  1.00  0.00      B    H  
ATOM    908  H2  HOH B 296       4.891  16.825  29.406  1.00  0.00      B    H  
ATOM    909  O   HOH B 297      30.197  14.066  22.510  1.00  0.00      B    O  
ATOM    910  H1  HOH B 297      31.139  13.988  22.151  1.00  0.00      B    H  
ATOM    911  H2  HOH B 297      29.905  15.013  22.460  1.00  0.00      B    H  
ATOM    912  O   HOH B 298      13.268  13.479   5.096  1.00  0.00      B    O  
ATOM    913  H1  HOH B 298      12.792  14.365   5.230  1.00  0.00      B    H  
ATOM    914  H2  HOH B 298      12.718  12.718   5.428  1.00  0.00      B    H  
ATOM    915  O   HOH B 299      29.070  25.543  13.510  1.00  0.00      B    O  
ATOM    916  H1  HOH B 299      28.108  25.919  13.774  1.00  0.00      B    H  
ATOM    917  H2  HOH B 299      29.153  25.434  12.496  1.00  0.00      B    H  
ATOM    918  O   HOH B 300       4.745   7.741  17.460  1.00  0.00      B    O  
ATOM    919  H1  HOH B 300       4.327   8.349  18.188  1.00  0.00      B    H  
ATOM    920  H2  HOH B 300       5.565   8.176  17.131  1.00  0.00      B    H  
ATOM    921  O   HOH B 301      37.750  27.697   4.965  1.00  0.00      B    O  
ATOM    922  H1  HOH B 301      37.645  26.942   4.258  1.00  0.00      B    H  
ATOM    923  H2  HOH B 301      37.362  28.527   4.525  1.00  0.00      B    H  
ATOM    924  O   HOH B 302       7.604   7.755  29.493  1.00  0.00      B    O  
ATOM    925  H1  HOH B 302       7.912   6.775  29.432  1.00  0.00      B    H  
ATOM    926  H2  HOH B 302       7.805   8.202  28.609  1.00  0.00      B    H  
ATOM    927  O   HOH B 303      23.971   3.770  35.295  1.00  0.00      B    O  
ATOM    928  H1  HOH B 303      23.164   3.142  35.512  1.00  0.00      B    H  
ATOM    929  H2  HOH B 303      24.019   3.899  34.252  1.00  0.00      B    H  
ATOM    930  O   HOH B 304      11.276  17.318  25.219  1.00  0.00      B    O  
ATOM    931  H1  HOH B 304      10.818  16.893  24.440  1.00  0.00      B    H  
ATOM    932  H2  HOH B 304      11.793  18.111  24.811  1.00  0.00      B    H  
ATOM    933  O   HOH B 305      37.802  23.667   9.943  1.00  0.00      B    O  
ATOM    934  H1  HOH B 305      38.639  23.213  10.109  1.00  0.00      B    H  
ATOM    935  H2  HOH B 305      37.066  23.225  10.472  1.00  0.00      B    H  
ATOM    936  O   HOH B 306      31.864  21.057  16.623  1.00  0.00      B    O  
ATOM    937  H1  HOH B 306      31.968  20.099  16.318  1.00  0.00      B    H  
ATOM    938  H2  HOH B 306      31.371  21.588  15.894  1.00  0.00      B    H  
ATOM    939  O   HOH B 307      37.062  22.534  39.113  1.00  0.00      B    O  
ATOM    940  H1  HOH B 307      37.061  22.076  38.264  1.00  0.00      B    H  
ATOM    941  H2  HOH B 307      37.243  23.554  39.035  1.00  0.00      B    H  
ATOM    942  O   HOH B 308       8.637  12.611  13.303  1.00  0.00      B    O  
ATOM    943  H1  HOH B 308       7.736  12.507  13.744  1.00  0.00      B    H  
ATOM    944  H2  HOH B 308       9.356  12.487  13.985  1.00  0.00      B    H  
ATOM    945  O   HOH B 309      33.632  38.984   0.864  1.00  0.00      B    O  
ATOM    946  H1  HOH B 309      32.839  38.500   1.239  1.00  0.00      B    H  
ATOM    947  H2  HOH B 309      34.295  39.183   1.589  1.00  0.00      B    H  
ATOM    948  O   HOH B 310      27.476   4.253  22.482  1.00  0.00      B    O  
ATOM    949  H1  HOH B 310      27.046   3.796  21.658  1.00  0.00      B    H  
ATOM    950  H2  HOH B 310      27.572   3.613  23.285  1.00  0.00      B    H  
ATOM    951  O   HOH B 311      23.299  36.123   0.699  1.00  0.00      B    O  
ATOM    952  H1  HOH B 311      23.469  36.903   0.060  1.00  0.00      B    H  
ATOM    953  H2  HOH B 311      22.413  36.397   1.195  1.00  0.00      B    H  
ATOM    954  O   HOH B 312       3.339   4.030   1.166  1.00  0.00      B    O  
ATOM    955  H1  HOH B 312       2.716   4.002   0.356  1.00  0.00      B    H  
ATOM    956  H2  HOH B 312       3.575   5.033   1.376  1.00  0.00      B    H  
ATOM    957  O   HOH B 313       9.228  16.508   6.675  1.00  0.00      B    O  
ATOM    958  H1  HOH B 313       9.025  17.270   7.359  1.00  0.00      B    H  
ATOM    959  H2  HOH B 313       8.380  15.963   6.540  1.00  0.00      B    H  
ATOM    960  O   HOH B 314       7.545  19.625  19.006  1.00  0.00      B    O  
ATOM    961  H1  HOH B 314       7.968  19.999  18.203  1.00  0.00      B    H  
ATOM    962  H2  HOH B 314       8.268  19.598  19.772  1.00  0.00      B    H  
ATOM    963  O   HOH B 315      16.710  12.729  11.420  1.00  0.00      B    O  
ATOM    964  H1  HOH B 315      17.406  12.045  11.074  1.00  0.00      B    H  
ATOM    965  H2  HOH B 315      16.153  13.028  10.654  1.00  0.00      B    H  
ATOM    966  O   HOH B 316       6.144   4.037  29.564  1.00  0.00      B    O  
ATOM    967  H1  HOH B 316       5.944   4.444  30.508  1.00  0.00      B    H  
ATOM    968  H2  HOH B 316       5.502   3.301  29.389  1.00  0.00      B    H  
ATOM    969  O   HOH B 317      24.306  36.191  12.109  1.00  0.00      B    O  
ATOM    970  H1  HOH B 317      23.365  36.005  12.351  1.00  0.00      B    H  
ATOM    971  H2  HOH B 317      24.780  35.271  11.818  1.00  0.00      B    H  
ATOM    972  O   HOH B 318      33.933  35.492  24.649  1.00  0.00      B    O  
ATOM    973  H1  HOH B 318      33.188  35.519  25.330  1.00  0.00      B    H  
ATOM    974  H2  HOH B 318      34.518  34.623  24.772  1.00  0.00      B    H  
ATOM    975  O   HOH B 319       3.187  28.188  17.541  1.00  0.00      B    O  
ATOM    976  H1  HOH B 319       3.380  29.196  17.361  1.00  0.00      B    H  
ATOM    977  H2  HOH B 319       3.766  27.640  16.905  1.00  0.00      B    H  
ATOM    978  O   HOH B 320       8.689   7.602  33.579  1.00  0.00      B    O  
ATOM    979  H1  HOH B 320       8.393   8.581  33.550  1.00  0.00      B    H  
ATOM    980  H2  HOH B 320       9.774   7.526  33.590  1.00  0.00      B    H  
ATOM    981  O   HOH B 321       6.338  36.529  27.649  1.00  0.00      B    O  
ATOM    982  H1  HOH B 321       6.758  35.627  27.467  1.00  0.00      B    H  
ATOM    983  H2  HOH B 321       5.496  36.651  27.083  1.00  0.00      B    H  
ATOM    984  O   HOH B 322      12.568  28.430  30.452  1.00  0.00      B    O  
ATOM    985  H1  HOH B 322      11.631  28.736  30.689  1.00  0.00      B    H  
ATOM    986  H2  HOH B 322      12.488  27.937  29.568  1.00  0.00      B    H  
ATOM    987  O   HOH B 323      16.245  11.648  13.905  1.00  0.00      B    O  
ATOM    988  H1  HOH B 323      16.457  12.082  13.004  1.00  0.00      B    H  
ATOM    989  H2  HOH B 323      16.985  11.910  14.526  1.00  0.00      B    H  
ATOM    990  O   HOH B 324      22.068   0.810  12.393  1.00  0.00      B    O  
ATOM    991  H1  HOH B 324      22.009   0.609  11.422  1.00  0.00      B    H  
ATOM    992  H2  HOH B 324      23.032   1.084  12.600  1.00  0.00      B    H  
ATOM    993  O   HOH B 325      23.675  14.883   2.888  1.00  0.00      B    O  
ATOM    994  H1  HOH B 325      23.420  15.871   2.840  1.00  0.00      B    H  
ATOM    995  H2  HOH B 325      24.670  14.875   3.160  1.00  0.00      B    H  
ATOM    996  O   HOH B 326      29.451   7.891  25.556  1.00  0.00      B    O  
ATOM    997  H1  HOH B 326      28.811   7.984  24.737  1.00  0.00      B    H  
ATOM    998  H2  HOH B 326      29.448   8.843  25.966  1.00  0.00      B    H  
ATOM    999  O   HOH B 327      15.406  22.170  27.351  1.00  0.00      B    O  
ATOM   1000  H1  HOH B 327      15.118  22.041  28.336  1.00  0.00      B    H  
ATOM   1001  H2  HOH B 327      15.090  21.431  26.714  1.00  0.00      B    H  
ATOM   1002  O   HOH B 328       6.901  25.338  27.936  1.00  0.00      B    O  
ATOM   1003  H1  HOH B 328       6.394  24.665  27.272  1.00  0.00      B    H  
ATOM   1004  H2  HOH B 328       6.305  26.235  27.906  1.00  0.00      B    H  
ATOM   1005  O   HOH B 329      33.432  10.808   8.009  1.00  0.00      B    O  
ATOM   1006  H1  HOH B 329      33.610   9.864   8.187  1.00  0.00      B    H  
ATOM   1007  H2  HOH B 329      34.302  11.366   8.168  1.00  0.00      B    H  
ATOM   1008  O   HOH B 330      27.128   3.275  38.482  1.00  0.00      B    O  
ATOM   1009  H1  HOH B 330      27.548   3.030  37.599  1.00  0.00      B    H  
ATOM   1010  H2  HOH B 330      27.246   4.268  38.592  1.00  0.00      B    H  
ATOM   1011  O   HOH B 331       6.395  31.906  31.887  1.00  0.00      B    O  
ATOM   1012  H1  HOH B 331       6.767  31.007  31.581  1.00  0.00      B    H  
ATOM   1013  H2  HOH B 331       5.496  32.067  31.417  1.00  0.00      B    H  
ATOM   1014  O   HOH B 332      14.685  30.422  11.436  1.00  0.00      B    O  
ATOM   1015  H1  HOH B 332      13.892  30.829  10.973  1.00  0.00      B    H  
ATOM   1016  H2  HOH B 332      15.542  30.635  10.853  1.00  0.00      B    H  
ATOM   1017  O   HOH B 333       0.873   2.227   6.368  1.00  0.00      B    O  
ATOM   1018  H1  HOH B 333       0.525   2.954   7.002  1.00  0.00      B    H  
ATOM   1019  H2  HOH B 333       1.382   1.557   6.858  1.00  0.00      B    H  
ATOM   1020  O   HOH B 334       5.809  28.061  20.581  1.00  0.00      B    O  
ATOM   1021  H1  HOH B 334       5.442  28.929  20.197  1.00  0.00      B    H  
ATOM   1022  H2  HOH B 334       5.054  27.383  20.452  1.00  0.00      B    H  
ATOM   1023  O   HOH B 335      29.090   8.400  13.419  1.00  0.00      B    O  
ATOM   1024  H1  HOH B 335      28.531   7.658  13.006  1.00  0.00      B    H  
ATOM   1025  H2  HOH B 335      28.835   8.479  14.418  1.00  0.00      B    H  
ATOM   1026  O   HOH B 336       5.406  12.653  29.774  1.00  0.00      B    O  
ATOM   1027  H1  HOH B 336       6.070  12.721  30.547  1.00  0.00      B    H  
ATOM   1028  H2  HOH B 336       5.583  13.447  29.201  1.00  0.00      B    H  
ATOM   1029  O   HOH B 337      32.156  20.945   8.009  1.00  0.00      B    O  
ATOM   1030  H1  HOH B 337      31.870  21.187   7.063  1.00  0.00      B    H  
ATOM   1031  H2  HOH B 337      32.657  21.739   8.416  1.00  0.00      B    H  
ATOM   1032  O   HOH B 338      18.466  33.570   8.368  1.00  0.00      B    O  
ATOM   1033  H1  HOH B 338      19.263  34.133   8.702  1.00  0.00      B    H  
ATOM   1034  H2  HOH B 338      17.618  33.823   8.899  1.00  0.00      B    H  
ATOM   1035  O   HOH B 339      19.312  23.482   7.906  1.00  0.00      B    O  
ATOM   1036  H1  HOH B 339      19.839  23.068   7.113  1.00  0.00      B    H  
ATOM   1037  H2  HOH B 339      19.095  22.625   8.482  1.00  0.00      B    H  
ATOM   1038  O   HOH B 340      22.193  15.254  14.570  1.00  0.00      B    O  
ATOM   1039  H1  HOH B 340      23.091  14.804  14.656  1.00  0.00      B    H  
ATOM   1040  H2  HOH B 340      21.953  15.442  15.529  1.00  0.00      B    H  
ATOM   1041  O   HOH B 341       8.383  11.025  21.107  1.00  0.00      B    O  
ATOM   1042  H1  HOH B 341       8.183  11.723  20.397  1.00  0.00      B    H  
ATOM   1043  H2  HOH B 341       8.075  11.383  21.972  1.00  0.00      B    H  
ATOM   1044  O   HOH B 342      13.667   0.859  11.941  1.00  0.00      B    O  
ATOM   1045  H1  HOH B 342      12.808   0.662  11.473  1.00  0.00      B    H  
ATOM   1046  H2  HOH B 342      14.397   0.806  11.215  1.00  0.00      B    H  
ATOM   1047  O   HOH B 343      14.802  18.084  23.663  1.00  0.00      B    O  
ATOM   1048  H1  HOH B 343      15.640  17.490  23.791  1.00  0.00      B    H  
ATOM   1049  H2  HOH B 343      14.101  17.498  23.254  1.00  0.00      B    H  
ATOM   1050  O   HOH B 344      11.429   7.537  33.973  1.00  0.00      B    O  
ATOM   1051  H1  HOH B 344      11.837   6.587  33.935  1.00  0.00      B    H  
ATOM   1052  H2  HOH B 344      12.017   8.140  33.368  1.00  0.00      B    H  
ATOM   1053  O   HOH B 345      28.057  17.693  39.023  1.00  0.00      B    O  
ATOM   1054  H1  HOH B 345      27.901  18.466  39.642  1.00  0.00      B    H  
ATOM   1055  H2  HOH B 345      28.709  18.014  38.301  1.00  0.00      B    H  
ATOM   1056  O   HOH B 346      21.359  24.019   0.410  1.00  0.00      B    O  
ATOM   1057  H1  HOH B 346      21.051  25.016   0.380  1.00  0.00      B    H  
ATOM   1058  H2  HOH B 346      20.772  23.463  -0.227  1.00  0.00      B    H  
ATOM   1059  O   HOH B 347       0.939  33.823  36.791  1.00  0.00      B    O  
ATOM   1060  H1  HOH B 347       0.584  33.832  35.817  1.00  0.00      B    H  
ATOM   1061  H2  HOH B 347       1.855  33.340  36.714  1.00  0.00      B    H  
ATOM   1062  O   HOH B 348      24.769  20.623  29.747  1.00  0.00      B    O  
ATOM   1063  H1  HOH B 348      24.371  20.887  28.847  1.00  0.00      B    H  
ATOM   1064  H2  HOH B 348      25.074  21.476  30.244  1.00  0.00      B    H  
ATOM   1065  O   HOH B 349       5.173  20.395  18.306  1.00  0.00      B    O  
ATOM   1066  H1  HOH B 349       6.056  20.050  18.717  1.00  0.00      B    H  
ATOM   1067  H2  HOH B 349       4.521  19.613  18.291  1.00  0.00      B    H  
ATOM   1068  O   HOH B 350       6.541  26.862   6.931  1.00  0.00      B    O  
ATOM   1069  H1  HOH B 350       7.374  26.644   6.370  1.00  0.00      B    H  
ATOM   1070  H2  HOH B 350       6.928  27.273   7.794  1.00  0.00      B    H  
ATOM   1071  O   HOH B 351       9.008   9.084   0.087  1.00  0.00      B    O  
ATOM   1072  H1  HOH B 351       9.214   8.606  -0.774  1.00  0.00      B    H  
ATOM   1073  H2  HOH B 351       9.599   8.711   0.814  1.00  0.00      B    H  
ATOM   1074  O   HOH B 352       4.927   5.818  37.350  1.00  0.00      B    O  
ATOM   1075  H1  HOH B 352       3.922   5.652  37.586  1.00  0.00      B    H  
ATOM   1076  H2  HOH B 352       5.473   5.094  37.856  1.00  0.00      B    H  
ATOM   1077  O   HOH B 353      11.937   1.480  14.606  1.00  0.00      B    O  
ATOM   1078  H1  HOH B 353      11.521   0.933  13.939  1.00  0.00      B    H  
ATOM   1079  H2  HOH B 353      12.403   0.914  15.238  1.00  0.00      B    H  
ATOM   1080  O   HOH B 354      21.399   9.420  18.951  1.00  0.00      B    O  
ATOM   1081  H1  HOH B 354      21.649   8.911  19.773  1.00  0.00      B    H  
ATOM   1082  H2  HOH B 354      22.209   9.556  18.350  1.00  0.00      B    H  
ATOM   1083  O   HOH B 355      34.342  14.878  -0.203  1.00  0.00      B    O  
ATOM   1084  H1  HOH B 355      33.692  14.711   0.543  1.00  0.00      B    H  
ATOM   1085  H2  HOH B 355      35.277  14.417  -0.099  1.00  0.00      B    H  
ATOM   1086  O   HOH B 356       4.962  29.857  10.551  1.00  0.00      B    O  
ATOM   1087  H1  HOH B 356       5.097  30.423  11.385  1.00  0.00      B    H  
ATOM   1088  H2  HOH B 356       5.433  28.950  10.657  1.00  0.00      B    H  
ATOM   1089  O   HOH B 357      23.402   9.520  16.926  1.00  0.00      B    O  
ATOM   1090  H1  HOH B 357      23.393   9.087  16.049  1.00  0.00      B    H  
ATOM   1091  H2  HOH B 357      24.357   9.322  17.326  1.00  0.00      B    H  
ATOM   1092  O   HOH B 358      20.429   6.482  31.709  1.00  0.00      B    O  
ATOM   1093  H1  HOH B 358      21.437   6.733  31.905  1.00  0.00      B    H  
ATOM   1094  H2  HOH B 358      20.121   7.039  30.926  1.00  0.00      B    H  
ATOM   1095  O   HOH B 359      36.048  16.443   7.492  1.00  0.00      B    O  
ATOM   1096  H1  HOH B 359      35.639  15.952   6.659  1.00  0.00      B    H  
ATOM   1097  H2  HOH B 359      37.047  16.612   7.311  1.00  0.00      B    H  
ATOM   1098  O   HOH B 360      32.359   1.794  25.739  1.00  0.00      B    O  
ATOM   1099  H1  HOH B 360      31.685   2.535  25.499  1.00  0.00      B    H  
ATOM   1100  H2  HOH B 360      33.175   1.874  25.118  1.00  0.00      B    H  
ATOM   1101  O   HOH B 361      12.752  14.570  24.838  1.00  0.00      B    O  
ATOM   1102  H1  HOH B 361      12.394  13.905  25.562  1.00  0.00      B    H  
ATOM   1103  H2  HOH B 361      12.452  15.499  25.141  1.00  0.00      B    H  
ATOM   1104  O   HOH B 362      13.450  28.690  26.580  1.00  0.00      B    O  
ATOM   1105  H1  HOH B 362      13.408  29.667  26.302  1.00  0.00      B    H  
ATOM   1106  H2  HOH B 362      12.645  28.585  27.213  1.00  0.00      B    H  
ATOM   1107  O   HOH B 363      15.051  10.310   3.190  1.00  0.00      B    O  
ATOM   1108  H1  HOH B 363      14.278   9.635   3.144  1.00  0.00      B    H  
ATOM   1109  H2  HOH B 363      15.067  10.873   2.385  1.00  0.00      B    H  
ATOM   1110  O   HOH B 364      36.518   8.599   7.144  1.00  0.00      B    O  
ATOM   1111  H1  HOH B 364      36.743   9.349   6.510  1.00  0.00      B    H  
ATOM   1112  H2  HOH B 364      35.509   8.615   7.329  1.00  0.00      B    H  
ATOM   1113  O   HOH B 365      20.021  27.697  22.556  1.00  0.00      B    O  
ATOM   1114  H1  HOH B 365      20.445  26.951  23.048  1.00  0.00      B    H  
ATOM   1115  H2  HOH B 365      20.213  27.607  21.552  1.00  0.00      B    H  
ATOM   1116  O   HOH B 366       0.435  20.891  14.833  1.00  0.00      B    O  
ATOM   1117  H1  HOH B 366       0.491  20.535  13.873  1.00  0.00      B    H  
ATOM   1118  H2  HOH B 366      -0.043  21.743  14.793  1.00  0.00      B    H  
ATOM   1119  O   HOH B 367      37.970   2.543  10.846  1.00  0.00      B    O  
ATOM   1120  H1  HOH B 367      37.554   3.255  11.407  1.00  0.00      B    H  
ATOM   1121  H2  HOH B 367      38.079   1.823  11.513  1.00  0.00      B    H  
ATOM   1122  O   HOH B 368      27.628   6.687   6.294  1.00  0.00      B    O  
ATOM   1123  H1  HOH B 368      26.692   6.285   6.452  1.00  0.00      B    H  
ATOM   1124  H2  HOH B 368      27.694   7.529   6.844  1.00  0.00      B    H  
ATOM   1125  O   HOH B 369       3.154   3.229   7.990  1.00  0.00      B    O  
ATOM   1126  H1  HOH B 369       3.922   3.023   8.700  1.00  0.00      B    H  
ATOM   1127  H2  HOH B 369       2.223   3.199   8.521  1.00  0.00      B    H  
ATOM   1128  O   HOH B 370      29.265  17.820  11.248  1.00  0.00      B    O  
ATOM   1129  H1  HOH B 370      29.128  16.905  10.888  1.00  0.00      B    H  
ATOM   1130  H2  HOH B 370      29.910  18.333  10.571  1.00  0.00      B    H  
ATOM   1131  O   HOH B 371      27.807  32.682  11.778  1.00  0.00      B    O  
ATOM   1132  H1  HOH B 371      28.484  32.964  12.415  1.00  0.00      B    H  
ATOM   1133  H2  HOH B 371      28.317  32.261  10.963  1.00  0.00      B    H  
ATOM   1134  O   HOH B 372      28.907  24.036   6.706  1.00  0.00      B    O  
ATOM   1135  H1  HOH B 372      27.974  23.640   6.532  1.00  0.00      B    H  
ATOM   1136  H2  HOH B 372      29.338  23.526   7.459  1.00  0.00      B    H  
ATOM   1137  O   HOH B 373      30.815  10.060  32.519  1.00  0.00      B    O  
ATOM   1138  H1  HOH B 373      30.017  10.563  32.287  1.00  0.00      B    H  
ATOM   1139  H2  HOH B 373      30.774   9.250  31.895  1.00  0.00      B    H  
ATOM   1140  O   HOH B 374      22.975   5.262  10.099  1.00  0.00      B    O  
ATOM   1141  H1  HOH B 374      24.014   5.320  10.132  1.00  0.00      B    H  
ATOM   1142  H2  HOH B 374      22.683   4.623  10.807  1.00  0.00      B    H  
ATOM   1143  O   HOH B 375      29.996  27.988  33.493  1.00  0.00      B    O  
ATOM   1144  H1  HOH B 375      29.761  28.811  34.036  1.00  0.00      B    H  
ATOM   1145  H2  HOH B 375      30.658  28.318  32.839  1.00  0.00      B    H  
ATOM   1146  O   HOH B 376      22.093  20.244  30.349  1.00  0.00      B    O  
ATOM   1147  H1  HOH B 376      22.168  20.921  31.163  1.00  0.00      B    H  
ATOM   1148  H2  HOH B 376      22.937  20.220  29.848  1.00  0.00      B    H  
ATOM   1149  O   HOH B 377      16.197  24.083  32.640  1.00  0.00      B    O  
ATOM   1150  H1  HOH B 377      15.558  24.883  32.634  1.00  0.00      B    H  
ATOM   1151  H2  HOH B 377      16.032  23.647  33.590  1.00  0.00      B    H  
ATOM   1152  O   HOH B 378       3.102  10.582  32.547  1.00  0.00      B    O  
ATOM   1153  H1  HOH B 378       2.811   9.616  32.640  1.00  0.00      B    H  
ATOM   1154  H2  HOH B 378       2.996  11.018  33.476  1.00  0.00      B    H  
ATOM   1155  O   HOH B 379      13.214   3.021   0.478  1.00  0.00      B    O  
ATOM   1156  H1  HOH B 379      13.011   3.772  -0.162  1.00  0.00      B    H  
ATOM   1157  H2  HOH B 379      12.703   3.236   1.290  1.00  0.00      B    H  
ATOM   1158  O   HOH B 380      33.797  35.871  38.728  1.00  0.00      B    O  
ATOM   1159  H1  HOH B 380      33.325  35.512  39.622  1.00  0.00      B    H  
ATOM   1160  H2  HOH B 380      33.212  35.615  37.928  1.00  0.00      B    H  
ATOM   1161  O   HOH B 381      31.663  23.183   2.185  1.00  0.00      B    O  
ATOM   1162  H1  HOH B 381      32.375  23.725   1.817  1.00  0.00      B    H  
ATOM   1163  H2  HOH B 381      31.338  23.584   3.056  1.00  0.00      B    H  
ATOM   1164  O   HOH B 382      16.885  32.304  36.417  1.00  0.00      B    O  
ATOM   1165  H1  HOH B 382      16.163  32.348  35.671  1.00  0.00      B    H  
ATOM   1166  H2  HOH B 382      17.741  31.931  35.921  1.00  0.00      B    H  
ATOM   1167  O   HOH B 383      13.319  11.938  10.305  1.00  0.00      B    O  
ATOM   1168  H1  HOH B 383      13.518  12.887  10.110  1.00  0.00      B    H  
ATOM   1169  H2  HOH B 383      12.309  11.858  10.571  1.00  0.00      B    H  
ATOM   1170  O   HOH B 384       5.446  18.248   5.402  1.00  0.00      B    O  
ATOM   1171  H1  HOH B 384       5.548  18.093   4.428  1.00  0.00      B    H  
ATOM   1172  H2  HOH B 384       5.140  17.387   5.814  1.00  0.00      B    H  
ATOM   1173  O   HOH B 385      13.544  34.085  15.908  1.00  0.00      B    O  
ATOM   1174  H1  HOH B 385      13.070  33.649  15.188  1.00  0.00      B    H  
ATOM   1175  H2  HOH B 385      14.523  34.075  15.677  1.00  0.00      B    H  
ATOM   1176  O   HOH B 386      10.425  27.266  32.779  1.00  0.00      B    O  
ATOM   1177  H1  HOH B 386       9.722  27.360  33.487  1.00  0.00      B    H  
ATOM   1178  H2  HOH B 386       9.983  27.315  31.851  1.00  0.00      B    H  
ATOM   1179  O   HOH B 387      32.226  25.895  30.722  1.00  0.00      B    O  
ATOM   1180  H1  HOH B 387      31.458  25.422  31.177  1.00  0.00      B    H  
ATOM   1181  H2  HOH B 387      32.933  25.189  30.656  1.00  0.00      B    H  
ATOM   1182  O   HOH B 388      21.864  28.481   1.606  1.00  0.00      B    O  
ATOM   1183  H1  HOH B 388      22.271  28.141   2.427  1.00  0.00      B    H  
ATOM   1184  H2  HOH B 388      21.207  29.246   1.843  1.00  0.00      B    H  
ATOM   1185  O   HOH B 389      32.961  22.076  38.471  1.00  0.00      B    O  
ATOM   1186  H1  HOH B 389      33.865  21.600  38.207  1.00  0.00      B    H  
ATOM   1187  H2  HOH B 389      33.061  23.084  38.354  1.00  0.00      B    H  
ATOM   1188  O   HOH B 390      36.573  13.515   0.361  1.00  0.00      B    O  
ATOM   1189  H1  HOH B 390      36.059  12.938   1.002  1.00  0.00      B    H  
ATOM   1190  H2  HOH B 390      37.202  14.208   0.833  1.00  0.00      B    H  
ATOM   1191  O   HOH B 391       8.565  21.527  16.718  1.00  0.00      B    O  
ATOM   1192  H1  HOH B 391       8.083  22.063  15.952  1.00  0.00      B    H  
ATOM   1193  H2  HOH B 391       8.872  20.642  16.267  1.00  0.00      B    H  
ATOM   1194  O   HOH B 392       3.880  11.953  21.092  1.00  0.00      B    O  
ATOM   1195  H1  HOH B 392       3.352  12.346  21.902  1.00  0.00      B    H  
ATOM   1196  H2  HOH B 392       4.804  11.950  21.431  1.00  0.00      B    H  
ATOM   1197  O   HOH B 393       5.331   7.414  33.365  1.00  0.00      B    O  
ATOM   1198  H1  HOH B 393       6.097   6.876  33.746  1.00  0.00      B    H  
ATOM   1199  H2  HOH B 393       4.661   7.542  34.131  1.00  0.00      B    H  
ATOM   1200  O   HOH B 394       3.765  29.147  32.717  1.00  0.00      B    O  
ATOM   1201  H1  HOH B 394       2.771  29.068  32.701  1.00  0.00      B    H  
ATOM   1202  H2  HOH B 394       4.139  28.253  32.895  1.00  0.00      B    H  
ATOM   1203  O   HOH B 395       1.662  26.220  14.065  1.00  0.00      B    O  
ATOM   1204  H1  HOH B 395       1.895  27.237  13.801  1.00  0.00      B    H  
ATOM   1205  H2  HOH B 395       0.674  26.080  14.135  1.00  0.00      B    H  
ATOM   1206  O   HOH B 396      24.382  32.276   8.925  1.00  0.00      B    O  
ATOM   1207  H1  HOH B 396      23.382  32.475   9.260  1.00  0.00      B    H  
ATOM   1208  H2  HOH B 396      24.586  31.299   8.935  1.00  0.00      B    H  
ATOM   1209  O   HOH B 397      24.097  28.560  27.641  1.00  0.00      B    O  
ATOM   1210  H1  HOH B 397      23.416  29.257  27.369  1.00  0.00      B    H  
ATOM   1211  H2  HOH B 397      24.899  28.672  27.032  1.00  0.00      B    H  
ATOM   1212  O   HOH B 398       8.350   2.652  11.869  1.00  0.00      B    O  
ATOM   1213  H1  HOH B 398       9.243   2.429  11.431  1.00  0.00      B    H  
ATOM   1214  H2  HOH B 398       7.874   3.238  11.199  1.00  0.00      B    H  
ATOM   1215  O   HOH B 399       6.203  12.143  22.752  1.00  0.00      B    O  
ATOM   1216  H1  HOH B 399       6.067  11.268  23.297  1.00  0.00      B    H  
ATOM   1217  H2  HOH B 399       6.756  12.840  23.317  1.00  0.00      B    H  
ATOM   1218  O   HOH B 400      30.148  33.411  31.809  1.00  0.00      B    O  
ATOM   1219  H1  HOH B 400      29.307  33.526  32.396  1.00  0.00      B    H  
ATOM   1220  H2  HOH B 400      30.241  32.470  31.492  1.00  0.00      B    H  
ATOM   1221  O   HOH B 401      32.864  17.383  27.845  1.00  0.00      B    O  
ATOM   1222  H1  HOH B 401      33.376  16.540  27.676  1.00  0.00      B    H  
ATOM   1223  H2  HOH B 401      32.536  17.624  26.922  1.00  0.00      B    H  
ATOM   1224  O   HOH B 402       8.248  30.284  33.807  1.00  0.00      B    O  
ATOM   1225  H1  HOH B 402       7.763  29.595  33.306  1.00  0.00      B    H  
ATOM   1226  H2  HOH B 402       8.405  29.947  34.701  1.00  0.00      B    H  
ATOM   1227  O   HOH B 403      20.808  10.446  27.603  1.00  0.00      B    O  
ATOM   1228  H1  HOH B 403      20.107  10.579  28.350  1.00  0.00      B    H  
ATOM   1229  H2  HOH B 403      20.437  10.921  26.825  1.00  0.00      B    H  
ATOM   1230  O   HOH B 404      10.432  28.821  26.106  1.00  0.00      B    O  
ATOM   1231  H1  HOH B 404      10.226  27.862  25.753  1.00  0.00      B    H  
ATOM   1232  H2  HOH B 404       9.849  29.023  26.943  1.00  0.00      B    H  
ATOM   1233  O   HOH B 405      28.517  12.039  29.576  1.00  0.00      B    O  
ATOM   1234  H1  HOH B 405      27.650  12.563  29.752  1.00  0.00      B    H  
ATOM   1235  H2  HOH B 405      29.223  12.693  29.154  1.00  0.00      B    H  
ATOM   1236  O   HOH B 406      34.705  28.913   8.386  1.00  0.00      B    O  
ATOM   1237  H1  HOH B 406      35.191  28.275   9.020  1.00  0.00      B    H  
ATOM   1238  H2  HOH B 406      33.875  28.415   8.029  1.00  0.00      B    H  
ATOM   1239  O   HOH B 407      32.605  28.129  19.408  1.00  0.00      B    O  
ATOM   1240  H1  HOH B 407      31.825  27.438  19.290  1.00  0.00      B    H  
ATOM   1241  H2  HOH B 407      32.252  29.005  19.587  1.00  0.00      B    H  
ATOM   1242  O   HOH B 408      14.237   8.146  32.675  1.00  0.00      B    O  
ATOM   1243  H1  HOH B 408      13.920   8.465  31.796  1.00  0.00      B    H  
ATOM   1244  H2  HOH B 408      14.334   7.165  32.685  1.00  0.00      B    H  
ATOM   1245  O   HOH B 409      34.140  27.692  17.094  1.00  0.00      B    O  
ATOM   1246  H1  HOH B 409      33.560  27.988  17.920  1.00  0.00      B    H  
ATOM   1247  H2  HOH B 409      33.592  26.925  16.589  1.00  0.00      B    H  
ATOM   1248  O   HOH B 410       3.816  18.690  23.981  1.00  0.00      B    O  
ATOM   1249  H1  HOH B 410       4.398  19.156  24.711  1.00  0.00      B    H  
ATOM   1250  H2  HOH B 410       4.413  18.698  23.158  1.00  0.00      B    H  
ATOM   1251  O   HOH B 411      31.671  32.143  23.611  1.00  0.00      B    O  
ATOM   1252  H1  HOH B 411      32.020  31.247  23.320  1.00  0.00      B    H  
ATOM   1253  H2  HOH B 411      31.929  32.193  24.596  1.00  0.00      B    H  
ATOM   1254  O   HOH B 412      25.284  16.668  37.239  1.00  0.00      B    O  
ATOM   1255  H1  HOH B 412      26.284  16.957  36.977  1.00  0.00      B    H  
ATOM   1256  H2  HOH B 412      24.715  16.842  36.436  1.00  0.00      B    H  
ATOM   1257  O   HOH B 413      32.016   3.028   8.424  1.00  0.00      B    O  
ATOM   1258  H1  HOH B 413      31.868   3.157   7.448  1.00  0.00      B    H  
ATOM   1259  H2  HOH B 413      31.547   3.770   8.876  1.00  0.00      B    H  
ATOM   1260  O   HOH B 414      15.012  14.036   3.060  1.00  0.00      B    O  
ATOM   1261  H1  HOH B 414      14.256  13.670   3.657  1.00  0.00      B    H  
ATOM   1262  H2  HOH B 414      14.937  15.063   3.036  1.00  0.00      B    H  
ATOM   1263  O   HOH B 415      31.657  29.554   5.817  1.00  0.00      B    O  
ATOM   1264  H1  HOH B 415      30.648  29.637   5.701  1.00  0.00      B    H  
ATOM   1265  H2  HOH B 415      31.879  28.685   6.385  1.00  0.00      B    H  
ATOM   1266  O   HOH B 416      32.855  15.110  15.528  1.00  0.00      B    O  
ATOM   1267  H1  HOH B 416      33.801  15.242  15.827  1.00  0.00      B    H  
ATOM   1268  H2  HOH B 416      32.842  14.770  14.529  1.00  0.00      B    H  
ATOM   1269  O   HOH B 417      12.385  30.633   7.113  1.00  0.00      B    O  
ATOM   1270  H1  HOH B 417      11.954  30.223   7.939  1.00  0.00      B    H  
ATOM   1271  H2  HOH B 417      13.351  30.490   7.231  1.00  0.00      B    H  
ATOM   1272  O   HOH B 418      35.205  25.063  25.548  1.00  0.00      B    O  
ATOM   1273  H1  HOH B 418      35.820  24.487  25.022  1.00  0.00      B    H  
ATOM   1274  H2  HOH B 418      34.851  24.488  26.280  1.00  0.00      B    H  
ATOM   1275  O   HOH B 419      18.722  28.287  37.896  1.00  0.00      B    O  
ATOM   1276  H1  HOH B 419      18.981  28.373  36.877  1.00  0.00      B    H  
ATOM   1277  H2  HOH B 419      18.768  29.152  38.431  1.00  0.00      B    H  
ATOM   1278  O   HOH B 420      29.560   4.915   7.093  1.00  0.00      B    O  
ATOM   1279  H1  HOH B 420      28.788   5.415   6.687  1.00  0.00      B    H  
ATOM   1280  H2  HOH B 420      29.576   3.971   6.795  1.00  0.00      B    H  
ATOM   1281  O   HOH B 421       5.179   5.630  22.664  1.00  0.00      B    O  
ATOM   1282  H1  HOH B 421       5.583   6.347  23.224  1.00  0.00      B    H  
ATOM   1283  H2  HOH B 421       5.919   5.494  22.019  1.00  0.00      B    H  
ATOM   1284  O   HOH B 422      38.107  14.998  12.468  1.00  0.00      B    O  
ATOM   1285  H1  HOH B 422      38.966  15.269  12.850  1.00  0.00      B    H  
ATOM   1286  H2  HOH B 422      37.413  15.538  12.966  1.00  0.00      B    H  
ATOM   1287  O   HOH B 423      38.310  26.049  32.800  1.00  0.00      B    O  
ATOM   1288  H1  HOH B 423      38.840  25.180  32.682  1.00  0.00      B    H  
ATOM   1289  H2  HOH B 423      38.698  26.720  32.227  1.00  0.00      B    H  
ATOM   1290  O   HOH B 424      38.579  33.171  31.163  1.00  0.00      B    O  
ATOM   1291  H1  HOH B 424      38.162  32.315  30.873  1.00  0.00      B    H  
ATOM   1292  H2  HOH B 424      38.302  33.901  30.470  1.00  0.00      B    H  
ATOM   1293  O   HOH B 425       7.954  24.586  17.076  1.00  0.00      B    O  
ATOM   1294  H1  HOH B 425       8.284  23.720  17.521  1.00  0.00      B    H  
ATOM   1295  H2  HOH B 425       7.043  24.791  17.345  1.00  0.00      B    H  
ATOM   1296  O   HOH B 426      13.367   9.734  23.413  1.00  0.00      B    O  
ATOM   1297  H1  HOH B 426      14.241   9.508  22.858  1.00  0.00      B    H  
ATOM   1298  H2  HOH B 426      13.703   9.920  24.330  1.00  0.00      B    H  
ATOM   1299  O   HOH B 427       2.495  16.495  21.726  1.00  0.00      B    O  
ATOM   1300  H1  HOH B 427       2.599  15.864  22.438  1.00  0.00      B    H  
ATOM   1301  H2  HOH B 427       1.630  16.973  21.975  1.00  0.00      B    H  
ATOM   1302  O   HOH B 428      37.250  35.652  14.326  1.00  0.00      B    O  
ATOM   1303  H1  HOH B 428      37.326  35.056  13.519  1.00  0.00      B    H  
ATOM   1304  H2  HOH B 428      36.817  36.565  14.063  1.00  0.00      B    H  
ATOM   1305  O   HOH B 429      29.950  10.034  -0.341  1.00  0.00      B    O  
ATOM   1306  H1  HOH B 429      30.232   9.820   0.589  1.00  0.00      B    H  
ATOM   1307  H2  HOH B 429      29.083  10.568  -0.197  1.00  0.00      B    H  
ATOM   1308  O   HOH B 430      32.795  37.952  10.056  1.00  0.00      B    O  
ATOM   1309  H1  HOH B 430      32.595  36.989   9.865  1.00  0.00      B    H  
ATOM   1310  H2  HOH B 430      31.975  38.517  10.040  1.00  0.00      B    H  
ATOM   1311  O   HOH B 431       7.974  36.405  19.834  1.00  0.00      B    O  
ATOM   1312  H1  HOH B 431       8.989  36.452  19.824  1.00  0.00      B    H  
ATOM   1313  H2  HOH B 431       7.598  35.727  20.492  1.00  0.00      B    H  
ATOM   1314  O   HOH B 432      28.949  21.995   3.475  1.00  0.00      B    O  
ATOM   1315  H1  HOH B 432      27.992  22.268   3.747  1.00  0.00      B    H  
ATOM   1316  H2  HOH B 432      29.595  22.332   4.137  1.00  0.00      B    H  
ATOM   1317  O   HOH B 433       5.629  22.594   2.613  1.00  0.00      B    O  
ATOM   1318  H1  HOH B 433       5.364  22.808   1.692  1.00  0.00      B    H  
ATOM   1319  H2  HOH B 433       6.276  21.778   2.631  1.00  0.00      B    H  
ATOM   1320  O   HOH B 434       9.898  11.831  31.798  1.00  0.00      B    O  
ATOM   1321  H1  HOH B 434       9.873  12.600  31.086  1.00  0.00      B    H  
ATOM   1322  H2  HOH B 434      10.761  11.878  32.317  1.00  0.00      B    H  
ATOM   1323  O   HOH B 435       4.858  16.361   8.992  1.00  0.00      B    O  
ATOM   1324  H1  HOH B 435       3.991  15.917   8.707  1.00  0.00      B    H  
ATOM   1325  H2  HOH B 435       4.920  17.181   8.462  1.00  0.00      B    H  
ATOM   1326  O   HOH B 436       5.650  24.590  20.498  1.00  0.00      B    O  
ATOM   1327  H1  HOH B 436       5.156  23.678  20.621  1.00  0.00      B    H  
ATOM   1328  H2  HOH B 436       5.375  25.039  19.589  1.00  0.00      B    H  
ATOM   1329  O   HOH B 437      35.832  30.584  33.851  1.00  0.00      B    O  
ATOM   1330  H1  HOH B 437      35.093  30.858  34.505  1.00  0.00      B    H  
ATOM   1331  H2  HOH B 437      35.945  31.361  33.208  1.00  0.00      B    H  
ATOM   1332  O   HOH B 438      36.947  22.055  33.561  1.00  0.00      B    O  
ATOM   1333  H1  HOH B 438      36.045  21.822  33.160  1.00  0.00      B    H  
ATOM   1334  H2  HOH B 438      36.817  22.954  34.059  1.00  0.00      B    H  
ATOM   1335  O   HOH B 439       1.608  24.860  28.488  1.00  0.00      B    O  
ATOM   1336  H1  HOH B 439       1.020  24.070  28.458  1.00  0.00      B    H  
ATOM   1337  H2  HOH B 439       2.114  24.859  29.372  1.00  0.00      B    H  
ATOM   1338  O   HOH B 440      23.791   0.346  28.377  1.00  0.00      B    O  
ATOM   1339  H1  HOH B 440      24.168   0.747  27.503  1.00  0.00      B    H  
ATOM   1340  H2  HOH B 440      24.360  -0.450  28.590  1.00  0.00      B    H  
ATOM   1341  O   HOH B 441      23.820  19.399  16.088  1.00  0.00      B    O  
ATOM   1342  H1  HOH B 441      22.953  19.178  15.590  1.00  0.00      B    H  
ATOM   1343  H2  HOH B 441      24.595  19.012  15.612  1.00  0.00      B    H  
ATOM   1344  O   HOH B 442       1.847  11.409   8.771  1.00  0.00      B    O  
ATOM   1345  H1  HOH B 442       1.124  12.143   8.672  1.00  0.00      B    H  
ATOM   1346  H2  HOH B 442       1.624  10.660   8.165  1.00  0.00      B    H  
ATOM   1347  O   HOH B 443      18.213   4.215   0.035  1.00  0.00      B    O  
ATOM   1348  H1  HOH B 443      17.952   4.781  -0.744  1.00  0.00      B    H  
ATOM   1349  H2  HOH B 443      17.532   4.258   0.779  1.00  0.00      B    H  
ATOM   1350  O   HOH B 444      29.109  26.860   5.395  1.00  0.00      B    O  
ATOM   1351  H1  HOH B 444      29.401  27.034   4.464  1.00  0.00      B    H  
ATOM   1352  H2  HOH B 444      28.704  25.915   5.430  1.00  0.00      B    H  
ATOM   1353  O   HOH B 445      30.944  18.424  32.897  1.00  0.00      B    O  
ATOM   1354  H1  HOH B 445      30.817  19.254  32.340  1.00  0.00      B    H  
ATOM   1355  H2  HOH B 445      31.339  17.687  32.381  1.00  0.00      B    H  
ATOM   1356  O   HOH B 446      14.557  37.540  19.101  1.00  0.00      B    O  
ATOM   1357  H1  HOH B 446      14.349  38.560  19.254  1.00  0.00      B    H  
ATOM   1358  H2  HOH B 446      15.403  37.285  19.554  1.00  0.00      B    H  
ATOM   1359  O   HOH B 447      22.858  17.418   2.293  1.00  0.00      B    O  
ATOM   1360  H1  HOH B 447      23.601  17.796   1.694  1.00  0.00      B    H  
ATOM   1361  H2  HOH B 447      21.989  17.466   1.822  1.00  0.00      B    H  
ATOM   1362  O   HOH B 448      25.159  17.558   5.357  1.00  0.00      B    O  
ATOM   1363  H1  HOH B 448      25.241  17.228   4.360  1.00  0.00      B    H  
ATOM   1364  H2  HOH B 448      26.094  17.533   5.786  1.00  0.00      B    H  
ATOM   1365  O   HOH B 449      10.516  17.171  14.735  1.00  0.00      B    O  
ATOM   1366  H1  HOH B 449      10.951  16.371  15.152  1.00  0.00      B    H  
ATOM   1367  H2  HOH B 449       9.547  17.307  15.150  1.00  0.00      B    H  
ATOM   1368  O   HOH B 450      10.829  33.084  17.378  1.00  0.00      B    O  
ATOM   1369  H1  HOH B 450      11.463  33.321  16.663  1.00  0.00      B    H  
ATOM   1370  H2  HOH B 450       9.954  33.455  17.151  1.00  0.00      B    H  
ATOM   1371  O   HOH B 451       9.134  37.311   1.429  1.00  0.00      B    O  
ATOM   1372  H1  HOH B 451       9.472  36.707   0.711  1.00  0.00      B    H  
ATOM   1373  H2  HOH B 451       9.768  37.178   2.222  1.00  0.00      B    H  
ATOM   1374  O   HOH B 452      13.671  31.365  23.425  1.00  0.00      B    O  
ATOM   1375  H1  HOH B 452      14.045  30.723  24.087  1.00  0.00      B    H  
ATOM   1376  H2  HOH B 452      13.631  30.869  22.554  1.00  0.00      B    H  
ATOM   1377  O   HOH B 453      26.784  37.884   4.705  1.00  0.00      B    O  
ATOM   1378  H1  HOH B 453      26.289  38.156   3.862  1.00  0.00      B    H  
ATOM   1379  H2  HOH B 453      27.460  38.580   4.910  1.00  0.00      B    H  
ATOM   1380  O   HOH B 454      25.670   5.370  24.537  1.00  0.00      B    O  
ATOM   1381  H1  HOH B 454      26.309   5.173  23.802  1.00  0.00      B    H  
ATOM   1382  H2  HOH B 454      26.231   5.812  25.278  1.00  0.00      B    H  
ATOM   1383  O   HOH B 455      -0.128   8.035  14.502  1.00  0.00      B    O  
ATOM   1384  H1  HOH B 455       0.222   8.802  15.045  1.00  0.00      B    H  
ATOM   1385  H2  HOH B 455       0.052   7.209  15.031  1.00  0.00      B    H  
ATOM   1386  O   HOH B 456      39.234   7.215  21.368  1.00  0.00      B    O  
ATOM   1387  H1  HOH B 456      39.252   6.929  22.354  1.00  0.00      B    H  
ATOM   1388  H2  HOH B 456      38.736   8.048  21.324  1.00  0.00      B    H  
ATOM   1389  O   HOH B 457       2.865  22.822   8.460  1.00  0.00      B    O  
ATOM   1390  H1  HOH B 457       2.994  23.815   8.122  1.00  0.00      B    H  
ATOM   1391  H2  HOH B 457       1.988  22.870   9.034  1.00  0.00      B    H  
ATOM   1392  O   HOH B 458       4.536  23.217  38.901  1.00  0.00      B    O  
ATOM   1393  H1  HOH B 458       3.617  23.426  38.555  1.00  0.00      B    H  
ATOM   1394  H2  HOH B 458       5.212  23.917  38.628  1.00  0.00      B    H  
ATOM   1395  O   HOH B 459       0.499   2.651  15.301  1.00  0.00      B    O  
ATOM   1396  H1  HOH B 459       0.591   3.622  15.495  1.00  0.00      B    H  
ATOM   1397  H2  HOH B 459       1.379   2.420  14.933  1.00  0.00      B    H  
ATOM   1398  O   HOH B 460      26.536  23.269   3.902  1.00  0.00      B    O  
ATOM   1399  H1  HOH B 460      26.567  23.996   3.164  1.00  0.00      B    H  
ATOM   1400  H2  HOH B 460      25.643  22.748   3.862  1.00  0.00      B    H  
ATOM   1401  O   HOH B 461       8.329   8.739  26.867  1.00  0.00      B    O  
ATOM   1402  H1  HOH B 461       8.265   7.725  26.694  1.00  0.00      B    H  
ATOM   1403  H2  HOH B 461       8.692   9.174  25.968  1.00  0.00      B    H  
ATOM   1404  O   HOH B 462      26.999  27.171  28.474  1.00  0.00      B    O  
ATOM   1405  H1  HOH B 462      26.623  27.023  27.551  1.00  0.00      B    H  
ATOM   1406  H2  HOH B 462      27.402  26.272  28.745  1.00  0.00      B    H  
ATOM   1407  O   HOH B 463       2.844  12.878  30.736  1.00  0.00      B    O  
ATOM   1408  H1  HOH B 463       3.705  12.737  30.297  1.00  0.00      B    H  
ATOM   1409  H2  HOH B 463       2.728  12.141  31.447  1.00  0.00      B    H  
ATOM   1410  O   HOH B 464      22.862  12.055  28.181  1.00  0.00      B    O  
ATOM   1411  H1  HOH B 464      22.131  11.376  27.860  1.00  0.00      B    H  
ATOM   1412  H2  HOH B 464      23.414  12.341  27.435  1.00  0.00      B    H  
ATOM   1413  O   HOH B 465      38.478  16.462  37.125  1.00  0.00      B    O  
ATOM   1414  H1  HOH B 465      39.489  16.617  37.206  1.00  0.00      B    H  
ATOM   1415  H2  HOH B 465      38.035  17.197  37.685  1.00  0.00      B    H  
ATOM   1416  O   HOH B 466      16.509   8.505  14.244  1.00  0.00      B    O  
ATOM   1417  H1  HOH B 466      15.614   8.018  14.272  1.00  0.00      B    H  
ATOM   1418  H2  HOH B 466      16.451   9.172  15.031  1.00  0.00      B    H  
ATOM   1419  O   HOH B 467       3.715  29.555  25.862  1.00  0.00      B    O  
ATOM   1420  H1  HOH B 467       2.933  29.976  25.333  1.00  0.00      B    H  
ATOM   1421  H2  HOH B 467       3.368  28.688  26.295  1.00  0.00      B    H  
ATOM   1422  O   HOH B 468       3.624  34.064  27.160  1.00  0.00      B    O  
ATOM   1423  H1  HOH B 468       2.819  34.409  27.740  1.00  0.00      B    H  
ATOM   1424  H2  HOH B 468       4.029  34.823  26.625  1.00  0.00      B    H  
ATOM   1425  O   HOH B 469      25.039  20.728   7.033  1.00  0.00      B    O  
ATOM   1426  H1  HOH B 469      25.460  21.600   6.790  1.00  0.00      B    H  
ATOM   1427  H2  HOH B 469      25.687  20.136   7.553  1.00  0.00      B    H  
ATOM   1428  O   HOH B 470      27.976  21.773  20.169  1.00  0.00      B    O  
ATOM   1429  H1  HOH B 470      26.975  21.603  19.997  1.00  0.00      B    H  
ATOM   1430  H2  HOH B 470      28.439  21.351  19.335  1.00  0.00      B    H  
ATOM   1431  O   HOH B 471      26.716  36.640  36.031  1.00  0.00      B    O  
ATOM   1432  H1  HOH B 471      25.899  36.214  35.622  1.00  0.00      B    H  
ATOM   1433  H2  HOH B 471      27.364  36.891  35.239  1.00  0.00      B    H  
ATOM   1434  O   HOH B 472      11.013  29.465   9.334  1.00  0.00      B    O  
ATOM   1435  H1  HOH B 472      11.191  29.879  10.232  1.00  0.00      B    H  
ATOM   1436  H2  HOH B 472      11.274  28.516   9.382  1.00  0.00      B    H  
ATOM   1437  O   HOH B 473      15.557  37.901  31.368  1.00  0.00      B    O  
ATOM   1438  H1  HOH B 473      15.465  38.185  32.323  1.00  0.00      B    H  
ATOM   1439  H2  HOH B 473      16.362  38.412  31.028  1.00  0.00      B    H  
ATOM   1440  O   HOH B 474      33.995  30.216  29.615  1.00  0.00      B    O  
ATOM   1441  H1  HOH B 474      33.199  30.276  29.041  1.00  0.00      B    H  
ATOM   1442  H2  HOH B 474      34.104  31.097  30.192  1.00  0.00      B    H  
ATOM   1443  O   HOH B 475      13.585  32.354   4.548  1.00  0.00      B    O  
ATOM   1444  H1  HOH B 475      13.081  32.563   5.423  1.00  0.00      B    H  
ATOM   1445  H2  HOH B 475      13.995  33.253   4.275  1.00  0.00      B    H  
ATOM   1446  O   HOH B 476      13.157  28.749  15.749  1.00  0.00      B    O  
ATOM   1447  H1  HOH B 476      12.869  28.025  15.090  1.00  0.00      B    H  
ATOM   1448  H2  HOH B 476      12.445  28.778  16.498  1.00  0.00      B    H  
ATOM   1449  O   HOH B 477      12.724  22.279  35.511  1.00  0.00      B    O  
ATOM   1450  H1  HOH B 477      12.490  21.532  36.143  1.00  0.00      B    H  
ATOM   1451  H2  HOH B 477      11.944  22.975  35.467  1.00  0.00      B    H  
ATOM   1452  O   HOH B 478      16.635  12.277  34.890  1.00  0.00      B    O  
ATOM   1453  H1  HOH B 478      16.194  11.589  34.303  1.00  0.00      B    H  
ATOM   1454  H2  HOH B 478      15.949  12.759  35.375  1.00  0.00      B    H  
ATOM   1455  O   HOH B 479      24.524   9.548  21.119  1.00  0.00      B    O  
ATOM   1456  H1  HOH B 479      24.157   8.662  21.393  1.00  0.00      B    H  
ATOM   1457  H2  HOH B 479      25.448   9.299  20.824  1.00  0.00      B    H  
ATOM   1458  O   HOH B 480      11.930  38.099  30.029  1.00  0.00      B    O  
ATOM   1459  H1  HOH B 480      11.159  38.120  30.703  1.00  0.00      B    H  
ATOM   1460  H2  HOH B 480      12.526  37.284  30.211  1.00  0.00      B    H  
ATOM   1461  O   HOH B 481      12.632   9.984  14.598  1.00  0.00      B    O  
ATOM   1462  H1  HOH B 481      13.186  10.315  13.827  1.00  0.00      B    H  
ATOM   1463  H2  HOH B 481      11.892  10.653  14.696  1.00  0.00      B    H  
ATOM   1464  O   HOH B 482      38.341  27.423   0.890  1.00  0.00      B    O  
ATOM   1465  H1  HOH B 482      39.012  28.170   1.032  1.00  0.00      B    H  
ATOM   1466  H2  HOH B 482      37.822  27.620  -0.026  1.00  0.00      B    H  
ATOM   1467  O   HOH B 483      19.180  27.107   5.216  1.00  0.00      B    O  
ATOM   1468  H1  HOH B 483      19.210  28.126   5.251  1.00  0.00      B    H  
ATOM   1469  H2  HOH B 483      19.486  26.705   6.104  1.00  0.00      B    H  
ATOM   1470  O   HOH B 484      16.253   4.398  18.972  1.00  0.00      B    O  
ATOM   1471  H1  HOH B 484      16.233   4.573  20.001  1.00  0.00      B    H  
ATOM   1472  H2  HOH B 484      16.624   5.245  18.550  1.00  0.00      B    H  
ATOM   1473  O   HOH B 485      12.517  21.253  11.101  1.00  0.00      B    O  
ATOM   1474  H1  HOH B 485      12.323  22.125  11.623  1.00  0.00      B    H  
ATOM   1475  H2  HOH B 485      11.808  20.581  11.352  1.00  0.00      B    H  
ATOM   1476  O   HOH B 486      30.873  17.427   1.896  1.00  0.00      B    O  
ATOM   1477  H1  HOH B 486      31.524  18.072   1.561  1.00  0.00      B    H  
ATOM   1478  H2  HOH B 486      29.970  17.608   1.412  1.00  0.00      B    H  
ATOM   1479  O   HOH B 487      19.514  31.971  32.137  1.00  0.00      B    O  
ATOM   1480  H1  HOH B 487      18.754  31.848  31.474  1.00  0.00      B    H  
ATOM   1481  H2  HOH B 487      19.185  32.583  32.853  1.00  0.00      B    H  
ATOM   1482  O   HOH B 488      24.038   4.097  32.611  1.00  0.00      B    O  
ATOM   1483  H1  HOH B 488      23.421   4.813  32.355  1.00  0.00      B    H  
ATOM   1484  H2  HOH B 488      23.782   3.285  32.050  1.00  0.00      B    H  
ATOM   1485  O   HOH B 489      34.850  10.453  10.778  1.00  0.00      B    O  
ATOM   1486  H1  HOH B 489      34.765  11.077  11.522  1.00  0.00      B    H  
ATOM   1487  H2  HOH B 489      35.304  10.926  10.041  1.00  0.00      B    H  
ATOM   1488  O   HOH B 490      20.708  35.138   8.623  1.00  0.00      B    O  
ATOM   1489  H1  HOH B 490      20.573  36.029   9.116  1.00  0.00      B    H  
ATOM   1490  H2  HOH B 490      21.533  35.272   8.052  1.00  0.00      B    H  
ATOM   1491  O   HOH B 491      36.294  17.523  20.760  1.00  0.00      B    O  
ATOM   1492  H1  HOH B 491      36.516  18.293  21.382  1.00  0.00      B    H  
ATOM   1493  H2  HOH B 491      35.944  16.657  21.268  1.00  0.00      B    H  
ATOM   1494  O   HOH B 492       7.821  25.778  24.345  1.00  0.00      B    O  
ATOM   1495  H1  HOH B 492       7.231  25.989  23.554  1.00  0.00      B    H  
ATOM   1496  H2  HOH B 492       7.619  26.475  25.071  1.00  0.00      B    H  
ATOM   1497  O   HOH B 493      11.186  30.430  21.230  1.00  0.00      B    O  
ATOM   1498  H1  HOH B 493      12.159  30.165  21.249  1.00  0.00      B    H  
ATOM   1499  H2  HOH B 493      10.700  29.798  21.805  1.00  0.00      B    H  
ATOM   1500  O   HOH B 494      26.219  18.987  14.659  1.00  0.00      B    O  
ATOM   1501  H1  HOH B 494      26.831  18.216  14.485  1.00  0.00      B    H  
ATOM   1502  H2  HOH B 494      26.728  19.756  15.195  1.00  0.00      B    H  
ATOM   1503  O   HOH B 495      26.288  37.155   0.859  1.00  0.00      B    O  
ATOM   1504  H1  HOH B 495      25.439  36.612   0.914  1.00  0.00      B    H  
ATOM   1505  H2  HOH B 495      26.165  37.902   1.493  1.00  0.00      B    H  
ATOM   1506  O   HOH B 496      13.495  37.083  10.343  1.00  0.00      B    O  
ATOM   1507  H1  HOH B 496      14.468  36.707  10.507  1.00  0.00      B    H  
ATOM   1508  H2  HOH B 496      13.081  37.237  11.262  1.00  0.00      B    H  
ATOM   1509  O   HOH B 497      36.071  26.873  27.636  1.00  0.00      B    O  
ATOM   1510  H1  HOH B 497      37.110  26.720  27.642  1.00  0.00      B    H  
ATOM   1511  H2  HOH B 497      35.677  26.234  26.979  1.00  0.00      B    H  
ATOM   1512  O   HOH B 498      34.544  37.360  18.160  1.00  0.00      B    O  
ATOM   1513  H1  HOH B 498      34.526  37.620  17.216  1.00  0.00      B    H  
ATOM   1514  H2  HOH B 498      33.672  36.878  18.291  1.00  0.00      B    H  
ATOM   1515  O   HOH B 499       1.070   9.837  20.201  1.00  0.00      B    O  
ATOM   1516  H1  HOH B 499       1.666   9.214  19.627  1.00  0.00      B    H  
ATOM   1517  H2  HOH B 499       0.498  10.370  19.637  1.00  0.00      B    H  
ATOM   1518  O   HOH B 500      22.005  37.612  13.753  1.00  0.00      B    O  
ATOM   1519  H1  HOH B 500      21.810  38.390  13.116  1.00  0.00      B    H  
ATOM   1520  H2  HOH B 500      23.018  37.712  14.060  1.00  0.00      B    H  
ATOM   1521  O   HOH B 501      16.439  19.760  32.200  1.00  0.00      B    O  
ATOM   1522  H1  HOH B 501      15.566  19.849  32.669  1.00  0.00      B    H  
ATOM   1523  H2  HOH B 501      16.954  18.909  32.452  1.00  0.00      B    H  
ATOM   1524  O   HOH B 502       0.917  18.014  10.160  1.00  0.00      B    O  
ATOM   1525  H1  HOH B 502       0.348  18.696  10.636  1.00  0.00      B    H  
ATOM   1526  H2  HOH B 502       1.754  17.897  10.707  1.00  0.00      B    H  
ATOM   1527  O   HOH B 503       4.775   5.146  19.128  1.00  0.00      B    O  
ATOM   1528  H1  HOH B 503       4.990   6.016  18.708  1.00  0.00      B    H  
ATOM   1529  H2  HOH B 503       4.222   5.336  19.965  1.00  0.00      B    H  
ATOM   1530  O   HOH B 504      35.558  16.607   3.440  1.00  0.00      B    O  
ATOM   1531  H1  HOH B 504      34.890  15.894   3.641  1.00  0.00      B    H  
ATOM   1532  H2  HOH B 504      35.107  17.412   2.961  1.00  0.00      B    H  
ATOM   1533  O   HOH B 505      24.459   7.801  27.483  1.00  0.00      B    O  
ATOM   1534  H1  HOH B 505      24.718   8.740  27.499  1.00  0.00      B    H  
ATOM   1535  H2  HOH B 505      23.383   7.793  27.455  1.00  0.00      B    H  
ATOM   1536  O   HOH B 506      37.542  22.997  17.787  1.00  0.00      B    O  
ATOM   1537  H1  HOH B 506      38.476  23.298  17.461  1.00  0.00      B    H  
ATOM   1538  H2  HOH B 506      36.872  23.684  17.502  1.00  0.00      B    H  
ATOM   1539  O   HOH B 507      12.369   1.488  32.974  1.00  0.00      B    O  
ATOM   1540  H1  HOH B 507      12.544   1.825  33.933  1.00  0.00      B    H  
ATOM   1541  H2  HOH B 507      12.461   0.513  32.977  1.00  0.00      B    H  
ATOM   1542  O   HOH B 508      23.401  19.267   4.322  1.00  0.00      B    O  
ATOM   1543  H1  HOH B 508      24.045  18.713   4.931  1.00  0.00      B    H  
ATOM   1544  H2  HOH B 508      23.056  18.725   3.510  1.00  0.00      B    H  
ATOM   1545  O   HOH B 509      19.723  33.590  25.363  1.00  0.00      B    O  
ATOM   1546  H1  HOH B 509      20.643  33.759  25.035  1.00  0.00      B    H  
ATOM   1547  H2  HOH B 509      19.691  32.661  25.708  1.00  0.00      B    H  
ATOM   1548  O   HOH B 510      23.116  31.335  27.575  1.00  0.00      B    O  
ATOM   1549  H1  HOH B 510      23.527  31.413  28.529  1.00  0.00      B    H  
ATOM   1550  H2  HOH B 510      22.091  31.268  27.666  1.00  0.00      B    H  
ATOM   1551  O   HOH B 511      25.742  28.621   2.717  1.00  0.00      B    O  
ATOM   1552  H1  HOH B 511      25.165  28.611   1.839  1.00  0.00      B    H  
ATOM   1553  H2  HOH B 511      25.590  27.731   3.162  1.00  0.00      B    H  
ATOM   1554  O   HOH B 512       1.677  19.876  16.987  1.00  0.00      B    O  
ATOM   1555  H1  HOH B 512       1.087  20.280  16.239  1.00  0.00      B    H  
ATOM   1556  H2  HOH B 512       1.910  20.566  17.685  1.00  0.00      B    H  
ATOM   1557  O   HOH B 513      13.464  36.837  21.808  1.00  0.00      B    O  
ATOM   1558  H1  HOH B 513      14.294  36.441  21.639  1.00  0.00      B    H  
ATOM   1559  H2  HOH B 513      12.931  36.129  22.296  1.00  0.00      B    H  
ATOM   1560  O   HOH B 514      36.759   7.347  32.760  1.00  0.00      B    O  
ATOM   1561  H1  HOH B 514      36.289   8.278  32.869  1.00  0.00      B    H  
ATOM   1562  H2  HOH B 514      37.710   7.606  32.492  1.00  0.00      B    H  
ATOM   1563  O   HOH B 515      35.054  31.044   2.036  1.00  0.00      B    O  
ATOM   1564  H1  HOH B 515      34.695  31.107   1.118  1.00  0.00      B    H  
ATOM   1565  H2  HOH B 515      36.027  30.863   1.940  1.00  0.00      B    H  
ATOM   1566  O   HOH B 516      10.758   7.121   8.399  1.00  0.00      B    O  
ATOM   1567  H1  HOH B 516      11.567   7.016   9.076  1.00  0.00      B    H  
ATOM   1568  H2  HOH B 516      10.875   6.496   7.567  1.00  0.00      B    H  
ATOM   1569  O   HOH B 517       5.479   7.656   4.480  1.00  0.00      B    O  
ATOM   1570  H1  HOH B 517       6.284   7.272   4.056  1.00  0.00      B    H  
ATOM   1571  H2  HOH B 517       5.446   7.452   5.438  1.00  0.00      B    H  
ATOM   1572  O   HOH B 518       1.426  29.106  33.762  1.00  0.00      B    O  
ATOM   1573  H1  HOH B 518       1.352  30.114  34.023  1.00  0.00      B    H  
ATOM   1574  H2  HOH B 518       1.986  28.600  34.421  1.00  0.00      B    H  
ATOM   1575  O   HOH B 519       2.578  18.056  15.138  1.00  0.00      B    O  
ATOM   1576  H1  HOH B 519       3.474  18.391  14.792  1.00  0.00      B    H  
ATOM   1577  H2  HOH B 519       2.412  18.543  15.960  1.00  0.00      B    H  
ATOM   1578  O   HOH B 520       8.547  33.275  10.152  1.00  0.00      B    O  
ATOM   1579  H1  HOH B 520       8.690  34.082   9.583  1.00  0.00      B    H  
ATOM   1580  H2  HOH B 520       7.703  32.831   9.740  1.00  0.00      B    H  
ATOM   1581  O   HOH B 521      36.384   2.138  20.804  1.00  0.00      B    O  
ATOM   1582  H1  HOH B 521      37.325   2.054  20.661  1.00  0.00      B    H  
ATOM   1583  H2  HOH B 521      36.199   3.135  20.764  1.00  0.00      B    H  
ATOM   1584  O   HOH B 522       9.434  17.312  12.055  1.00  0.00      B    O  
ATOM   1585  H1  HOH B 522       9.890  17.257  12.966  1.00  0.00      B    H  
ATOM   1586  H2  HOH B 522       8.782  16.628  12.080  1.00  0.00      B    H  
ATOM   1587  O   HOH B 523      15.959  37.227  13.977  1.00  0.00      B    O  
ATOM   1588  H1  HOH B 523      16.612  36.900  14.718  1.00  0.00      B    H  
ATOM   1589  H2  HOH B 523      15.443  38.060  14.350  1.00  0.00      B    H  
ATOM   1590  O   HOH B 524      33.384  32.493  30.970  1.00  0.00      B    O  
ATOM   1591  H1  HOH B 524      33.072  32.058  31.790  1.00  0.00      B    H  
ATOM   1592  H2  HOH B 524      32.894  33.344  30.815  1.00  0.00      B    H  
ATOM   1593  O   HOH B 525       6.576   7.316  14.342  1.00  0.00      B    O  
ATOM   1594  H1  HOH B 525       5.576   7.572  14.142  1.00  0.00      B    H  
ATOM   1595  H2  HOH B 525       7.189   8.140  14.091  1.00  0.00      B    H  
ATOM   1596  O   HOH B 526      32.691  25.365  16.559  1.00  0.00      B    O  
ATOM   1597  H1  HOH B 526      32.860  24.472  17.016  1.00  0.00      B    H  
ATOM   1598  H2  HOH B 526      31.703  25.405  16.229  1.00  0.00      B    H  
ATOM   1599  O   HOH B 527      10.119  19.739   1.323  1.00  0.00      B    O  
ATOM   1600  H1  HOH B 527       9.881  19.276   2.176  1.00  0.00      B    H  
ATOM   1601  H2  HOH B 527       9.961  19.065   0.560  1.00  0.00      B    H  
ATOM   1602  O   HOH B 528      11.403  11.913   6.349  1.00  0.00      B    O  
ATOM   1603  H1  HOH B 528      11.774  11.043   6.765  1.00  0.00      B    H  
ATOM   1604  H2  HOH B 528      11.060  12.499   7.153  1.00  0.00      B    H  
ATOM   1605  O   HOH B 529       6.473  20.267  12.830  1.00  0.00      B    O  
ATOM   1606  H1  HOH B 529       6.579  19.651  11.995  1.00  0.00      B    H  
ATOM   1607  H2  HOH B 529       5.718  20.938  12.648  1.00  0.00      B    H  
ATOM   1608  O   HOH B 530      15.291  23.632   4.174  1.00  0.00      B    O  
ATOM   1609  H1  HOH B 530      15.688  22.951   4.853  1.00  0.00      B    H  
ATOM   1610  H2  HOH B 530      16.070  24.269   3.989  1.00  0.00      B    H  
ATOM   1611  O   HOH B 531       1.051  30.643  27.224  1.00  0.00      B    O  
ATOM   1612  H1  HOH B 531       1.574  31.381  26.764  1.00  0.00      B    H  
ATOM   1613  H2  HOH B 531       0.752  29.946  26.523  1.00  0.00      B    H  
ATOM   1614  O   HOH B 532      15.153  38.663  23.358  1.00  0.00      B    O  
ATOM   1615  H1  HOH B 532      14.318  38.100  23.346  1.00  0.00      B    H  
ATOM   1616  H2  HOH B 532      15.301  38.877  24.301  1.00  0.00      B    H  
ATOM   1617  O   HOH B 533      25.214   1.032  35.674  1.00  0.00      B    O  
ATOM   1618  H1  HOH B 533      26.098   0.932  36.154  1.00  0.00      B    H  
ATOM   1619  H2  HOH B 533      24.829   1.967  35.809  1.00  0.00      B    H  
ATOM   1620  O   HOH B 534      26.891  31.013  33.239  1.00  0.00      B    O  
ATOM   1621  H1  HOH B 534      26.800  30.167  33.750  1.00  0.00      B    H  
ATOM   1622  H2  HOH B 534      26.713  30.886  32.261  1.00  0.00      B    H  
ATOM   1623  O   HOH B 535      10.688   3.649   9.405  1.00  0.00      B    O  
ATOM   1624  H1  HOH B 535      10.903   3.614   8.454  1.00  0.00      B    H  
ATOM   1625  H2  HOH B 535       9.762   4.051   9.418  1.00  0.00      B    H  
ATOM   1626  O   HOH B 536       8.031  13.189  19.279  1.00  0.00      B    O  
ATOM   1627  H1  HOH B 536       7.222  12.884  18.711  1.00  0.00      B    H  
ATOM   1628  H2  HOH B 536       7.920  14.129  19.636  1.00  0.00      B    H  
ATOM   1629  O   HOH B 537      22.477  22.127   1.707  1.00  0.00      B    O  
ATOM   1630  H1  HOH B 537      22.218  22.936   1.154  1.00  0.00      B    H  
ATOM   1631  H2  HOH B 537      22.529  21.290   1.053  1.00  0.00      B    H  
ATOM   1632  O   HOH B 538       4.784   9.179  19.872  1.00  0.00      B    O  
ATOM   1633  H1  HOH B 538       5.800   9.116  19.854  1.00  0.00      B    H  
ATOM   1634  H2  HOH B 538       4.533  10.068  20.382  1.00  0.00      B    H  
ATOM   1635  O   HOH B 539      31.452  38.490  33.480  1.00  0.00      B    O  
ATOM   1636  H1  HOH B 539      31.709  39.411  33.118  1.00  0.00      B    H  
ATOM   1637  H2  HOH B 539      30.538  38.613  33.995  1.00  0.00      B    H  
ATOM   1638  O   HOH B 540       1.367  37.253  17.142  1.00  0.00      B    O  
ATOM   1639  H1  HOH B 540       0.363  36.971  17.034  1.00  0.00      B    H  
ATOM   1640  H2  HOH B 540       1.717  36.967  18.024  1.00  0.00      B    H  
ATOM   1641  O   HOH B 541      19.832  32.779  17.296  1.00  0.00      B    O  
ATOM   1642  H1  HOH B 541      19.388  31.917  17.464  1.00  0.00      B    H  
ATOM   1643  H2  HOH B 541      19.105  33.511  17.275  1.00  0.00      B    H  
ATOM   1644  O   HOH B 542      35.001  17.844  24.503  1.00  0.00      B    O  
ATOM   1645  H1  HOH B 542      35.407  17.364  25.358  1.00  0.00      B    H  
ATOM   1646  H2  HOH B 542      33.993  17.876  24.585  1.00  0.00      B    H  
ATOM   1647  O   HOH B 543      25.953  22.750  16.564  1.00  0.00      B    O  
ATOM   1648  H1  HOH B 543      25.660  23.555  16.007  1.00  0.00      B    H  
ATOM   1649  H2  HOH B 543      25.095  22.490  17.140  1.00  0.00      B    H  
ATOM   1650  O   HOH B 544      10.153   3.556   2.635  1.00  0.00      B    O  
ATOM   1651  H1  HOH B 544      10.376   2.748   2.021  1.00  0.00      B    H  
ATOM   1652  H2  HOH B 544       9.478   3.311   3.341  1.00  0.00      B    H  
ATOM   1653  O   HOH B 545      35.084   1.351  35.789  1.00  0.00      B    O  
ATOM   1654  H1  HOH B 545      34.561   1.834  35.066  1.00  0.00      B    H  
ATOM   1655  H2  HOH B 545      34.533   0.852  36.469  1.00  0.00      B    H  
ATOM   1656  O   HOH B 546       6.021  15.482  36.369  1.00  0.00      B    O  
ATOM   1657  H1  HOH B 546       5.478  14.819  36.863  1.00  0.00      B    H  
ATOM   1658  H2  HOH B 546       6.256  15.112  35.470  1.00  0.00      B    H  
ATOM   1659  O   HOH B 547      29.373   3.519  28.191  1.00  0.00      B    O  
ATOM   1660  H1  HOH B 547      29.836   2.627  28.055  1.00  0.00      B    H  
ATOM   1661  H2  HOH B 547      28.509   3.578  27.676  1.00  0.00      B    H  
ATOM   1662  O   HOH B 548       9.571  15.971  23.394  1.00  0.00      B    O  
ATOM   1663  H1  HOH B 548       9.107  15.147  23.605  1.00  0.00      B    H  
ATOM   1664  H2  HOH B 548       8.858  16.604  23.104  1.00  0.00      B    H  
ATOM   1665  O   HOH B 549      16.951  29.848   4.029  1.00  0.00      B    O  
ATOM   1666  H1  HOH B 549      17.917  29.836   4.055  1.00  0.00      B    H  
ATOM   1667  H2  HOH B 549      16.598  30.398   4.826  1.00  0.00      B    H  
ATOM   1668  O   HOH B 550      19.599  10.678  29.849  1.00  0.00      B    O  
ATOM   1669  H1  HOH B 550      18.655  10.980  30.139  1.00  0.00      B    H  
ATOM   1670  H2  HOH B 550      20.264  10.783  30.626  1.00  0.00      B    H  
ATOM   1671  O   HOH B 551       7.099  34.521  21.334  1.00  0.00      B    O  
ATOM   1672  H1  HOH B 551       6.923  34.502  22.349  1.00  0.00      B    H  
ATOM   1673  H2  HOH B 551       7.347  33.595  21.102  1.00  0.00      B    H  
ATOM   1674  O   HOH B 552      34.185   4.590  28.121  1.00  0.00      B    O  
ATOM   1675  H1  HOH B 552      34.297   4.776  27.156  1.00  0.00      B    H  
ATOM   1676  H2  HOH B 552      33.174   4.385  28.352  1.00  0.00      B    H  
ATOM   1677  O   HOH B 553      23.778   7.996   5.477  1.00  0.00      B    O  
ATOM   1678  H1  HOH B 553      23.955   7.011   5.716  1.00  0.00      B    H  
ATOM   1679  H2  HOH B 553      23.883   8.581   6.256  1.00  0.00      B    H  
ATOM   1680  O   HOH B 554      21.537   2.331  35.540  1.00  0.00      B    O  
ATOM   1681  H1  HOH B 554      20.629   2.058  35.896  1.00  0.00      B    H  
ATOM   1682  H2  HOH B 554      21.714   1.884  34.634  1.00  0.00      B    H  
ATOM   1683  O   HOH B 555       6.694  13.578  34.107  1.00  0.00      B    O  
ATOM   1684  H1  HOH B 555       7.100  12.661  33.921  1.00  0.00      B    H  
ATOM   1685  H2  HOH B 555       7.445  14.275  33.918  1.00  0.00      B    H  
ATOM   1686  O   HOH B 556      26.910  35.899  20.472  1.00  0.00      B    O  
ATOM   1687  H1  HOH B 556      26.652  34.939  20.203  1.00  0.00      B    H  
ATOM   1688  H2  HOH B 556      26.088  36.494  20.336  1.00  0.00      B    H  
ATOM   1689  O   HOH B 557      17.496   9.041  36.106  1.00  0.00      B    O  
ATOM   1690  H1  HOH B 557      17.111   9.683  35.420  1.00  0.00      B    H  
ATOM   1691  H2  HOH B 557      18.452   8.846  35.792  1.00  0.00      B    H  
ATOM   1692  O   HOH B 558      23.207  38.659  21.730  1.00  0.00      B    O  
ATOM   1693  H1  HOH B 558      22.437  38.078  22.067  1.00  0.00      B    H  
ATOM   1694  H2  HOH B 558      23.852  38.056  21.231  1.00  0.00      B    H  
ATOM   1695  O   HOH B 559      17.298   5.600  33.110  1.00  0.00      B    O  
ATOM   1696  H1  HOH B 559      17.045   5.904  32.144  1.00  0.00      B    H  
ATOM   1697  H2  HOH B 559      17.911   4.776  33.085  1.00  0.00      B    H  
ATOM   1698  O   HOH B 560      16.130  21.121  29.908  1.00  0.00      B    O  
ATOM   1699  H1  HOH B 560      16.223  20.424  29.138  1.00  0.00      B    H  
ATOM   1700  H2  HOH B 560      16.155  20.607  30.780  1.00  0.00      B    H  
ATOM   1701  O   HOH B 561       9.499  18.220  38.345  1.00  0.00      B    O  
ATOM   1702  H1  HOH B 561       8.817  17.597  38.822  1.00  0.00      B    H  
ATOM   1703  H2  HOH B 561       9.940  17.699  37.613  1.00  0.00      B    H  
ATOM   1704  O   HOH B 562      33.201  11.106  18.582  1.00  0.00      B    O  
ATOM   1705  H1  HOH B 562      34.115  11.428  18.218  1.00  0.00      B    H  
ATOM   1706  H2  HOH B 562      33.236  10.653  19.474  1.00  0.00      B    H  
ATOM   1707  O   HOH B 563      32.724   5.383  38.366  1.00  0.00      B    O  
ATOM   1708  H1  HOH B 563      31.871   5.628  37.944  1.00  0.00      B    H  
ATOM   1709  H2  HOH B 563      32.981   4.474  38.042  1.00  0.00      B    H  
ATOM   1710  O   HOH B 564      36.992  33.246  39.301  1.00  0.00      B    O  
ATOM   1711  H1  HOH B 564      36.314  33.195  38.590  1.00  0.00      B    H  
ATOM   1712  H2  HOH B 564      37.251  34.246  39.244  1.00  0.00      B    H  
ATOM   1713  O   HOH B 565      16.791  24.359   7.482  1.00  0.00      B    O  
ATOM   1714  H1  HOH B 565      16.555  23.764   6.714  1.00  0.00      B    H  
ATOM   1715  H2  HOH B 565      17.780  24.190   7.751  1.00  0.00      B    H  
ATOM   1716  O   HOH B 566      20.629  36.154  15.801  1.00  0.00      B    O  
ATOM   1717  H1  HOH B 566      20.289  36.894  16.403  1.00  0.00      B    H  
ATOM   1718  H2  HOH B 566      21.026  36.600  14.931  1.00  0.00      B    H  
ATOM   1719  O   HOH B 567      26.683  33.527  27.781  1.00  0.00      B    O  
ATOM   1720  H1  HOH B 567      26.217  33.138  26.983  1.00  0.00      B    H  
ATOM   1721  H2  HOH B 567      26.604  32.844  28.515  1.00  0.00      B    H  
ATOM   1722  O   HOH B 568      12.744  36.612  17.373  1.00  0.00      B    O  
ATOM   1723  H1  HOH B 568      13.337  36.851  18.120  1.00  0.00      B    H  
ATOM   1724  H2  HOH B 568      13.101  35.750  17.013  1.00  0.00      B    H  
ATOM   1725  O   HOH B 569       5.848  27.522  37.719  1.00  0.00      B    O  
ATOM   1726  H1  HOH B 569       6.361  27.841  38.554  1.00  0.00      B    H  
ATOM   1727  H2  HOH B 569       4.872  27.874  37.744  1.00  0.00      B    H  
ATOM   1728  O   HOH B 570       4.601  35.954  20.909  1.00  0.00      B    O  
ATOM   1729  H1  HOH B 570       5.403  35.428  20.725  1.00  0.00      B    H  
ATOM   1730  H2  HOH B 570       4.860  36.671  21.530  1.00  0.00      B    H  
ATOM   1731  O   HOH B 571      36.410   0.247  38.340  1.00  0.00      B    O  
ATOM   1732  H1  HOH B 571      36.105   1.167  38.173  1.00  0.00      B    H  
ATOM   1733  H2  HOH B 571      36.006  -0.007  39.248  1.00  0.00      B    H  
ATOM   1734  O   HOH B 572      20.118  13.945  13.202  1.00  0.00      B    O  
ATOM   1735  H1  HOH B 572      20.944  14.216  13.729  1.00  0.00      B    H  
ATOM   1736  H2  HOH B 572      20.334  14.212  12.158  1.00  0.00      B    H  
ATOM   1737  O   HOH B 573      20.566   5.391  17.060  1.00  0.00      B    O  
ATOM   1738  H1  HOH B 573      20.284   6.386  17.054  1.00  0.00      B    H  
ATOM   1739  H2  HOH B 573      19.724   4.804  17.122  1.00  0.00      B    H  
ATOM   1740  O   HOH B 574      22.244  38.313   5.506  1.00  0.00      B    O  
ATOM   1741  H1  HOH B 574      21.295  38.606   5.328  1.00  0.00      B    H  
ATOM   1742  H2  HOH B 574      22.727  38.535   4.661  1.00  0.00      B    H  
ATOM   1743  O   HOH B 575      15.577  21.391   8.957  1.00  0.00      B    O  
ATOM   1744  H1  HOH B 575      16.161  20.838   9.540  1.00  0.00      B    H  
ATOM   1745  H2  HOH B 575      14.832  21.667   9.497  1.00  0.00      B    H  
ATOM   1746  O   HOH B 576       7.345  19.501  28.105  1.00  0.00      B    O  
ATOM   1747  H1  HOH B 576       8.301  19.563  27.741  1.00  0.00      B    H  
ATOM   1748  H2  HOH B 576       7.159  20.419  28.569  1.00  0.00      B    H  
ATOM   1749  O   HOH B 577      10.414  33.124  21.690  1.00  0.00      B    O  
ATOM   1750  H1  HOH B 577      10.750  32.152  21.574  1.00  0.00      B    H  
ATOM   1751  H2  HOH B 577       9.412  33.235  21.584  1.00  0.00      B    H  
ATOM   1752  O   HOH B 578      10.191  36.915  16.950  1.00  0.00      B    O  
ATOM   1753  H1  HOH B 578      11.158  36.704  17.038  1.00  0.00      B    H  
ATOM   1754  H2  HOH B 578       9.940  36.892  17.906  1.00  0.00      B    H  
ATOM   1755  O   HOH B 579       2.476  35.982  19.361  1.00  0.00      B    O  
ATOM   1756  H1  HOH B 579       3.353  35.828  19.726  1.00  0.00      B    H  
ATOM   1757  H2  HOH B 579       1.922  36.608  19.966  1.00  0.00      B    H  
ATOM   1758  O   HOH B 580       9.386  14.062  16.772  1.00  0.00      B    O  
ATOM   1759  H1  HOH B 580       9.718  13.489  17.556  1.00  0.00      B    H  
ATOM   1760  H2  HOH B 580       8.717  14.782  17.159  1.00  0.00      B    H  
ATOM   1761  O   HOH B 581       5.512  19.990  26.173  1.00  0.00      B    O  
ATOM   1762  H1  HOH B 581       5.967  20.869  25.896  1.00  0.00      B    H  
ATOM   1763  H2  HOH B 581       6.055  19.621  26.969  1.00  0.00      B    H  
ATOM   1764  O   HOH B 582      16.865  38.084  21.413  1.00  0.00      B    O  
ATOM   1765  H1  HOH B 582      17.511  38.894  21.462  1.00  0.00      B    H  
ATOM   1766  H2  HOH B 582      16.058  38.416  22.000  1.00  0.00      B    H  
ATOM   1767  O   HOH B 583       5.273  36.184   7.234  1.00  0.00      B    O  
ATOM   1768  H1  HOH B 583       6.150  36.245   6.732  1.00  0.00      B    H  
ATOM   1769  H2  HOH B 583       4.543  36.620   6.748  1.00  0.00      B    H  
ATOM   1770  O   HOH B 584      10.905  16.157  33.652  1.00  0.00      B    O  
ATOM   1771  H1  HOH B 584      11.810  16.456  33.266  1.00  0.00      B    H  
ATOM   1772  H2  HOH B 584      10.911  16.281  34.656  1.00  0.00      B    H  
ATOM   1773  O   HOH B 585       2.494  34.320  17.309  1.00  0.00      B    O  
ATOM   1774  H1  HOH B 585       1.728  34.384  16.703  1.00  0.00      B    H  
ATOM   1775  H2  HOH B 585       2.341  35.011  18.036  1.00  0.00      B    H  
ATOM   1776  O   HOH B 586      27.791  17.431   6.281  1.00  0.00      B    O  
ATOM   1777  H1  HOH B 586      27.955  16.635   5.642  1.00  0.00      B    H  
ATOM   1778  H2  HOH B 586      27.651  17.115   7.257  1.00  0.00      B    H  
ATOM   1779  O   HOH B 587      22.252  29.459  15.491  1.00  0.00      B    O  
ATOM   1780  H1  HOH B 587      22.047  28.844  16.215  1.00  0.00      B    H  
ATOM   1781  H2  HOH B 587      23.262  29.484  15.449  1.00  0.00      B    H  
ATOM   1782  O   HOH B 588       3.393  37.613  10.668  1.00  0.00      B    O  
ATOM   1783  H1  HOH B 588       2.945  38.157   9.926  1.00  0.00      B    H  
ATOM   1784  H2  HOH B 588       3.599  36.687  10.293  1.00  0.00      B    H  
ATOM   1785  O   HOH B 589       3.737  14.300  32.864  1.00  0.00      B    O  
ATOM   1786  H1  HOH B 589       3.457  14.016  31.953  1.00  0.00      B    H  
ATOM   1787  H2  HOH B 589       4.431  13.624  33.148  1.00  0.00      B    H  
ATOM   1788  O   HOH B 590       9.989   7.600  36.942  1.00  0.00      B    O  
ATOM   1789  H1  HOH B 590       9.911   7.091  36.105  1.00  0.00      B    H  
ATOM   1790  H2  HOH B 590      10.451   8.434  36.681  1.00  0.00      B    H  
ATOM   1791  O   HOH B 591      18.062  22.985  13.612  1.00  0.00      B    O  
ATOM   1792  H1  HOH B 591      18.137  23.307  12.673  1.00  0.00      B    H  
ATOM   1793  H2  HOH B 591      17.952  21.975  13.596  1.00  0.00      B    H  
ATOM   1794  O   HOH B 592      20.403  17.003   3.694  1.00  0.00      B    O  
ATOM   1795  H1  HOH B 592      21.416  16.847   3.554  1.00  0.00      B    H  
ATOM   1796  H2  HOH B 592      20.085  16.227   4.312  1.00  0.00      B    H  
ATOM   1797  O   HOH B 593      13.715  21.392  23.330  1.00  0.00      B    O  
ATOM   1798  H1  HOH B 593      14.695  21.244  23.403  1.00  0.00      B    H  
ATOM   1799  H2  HOH B 593      13.467  21.715  22.415  1.00  0.00      B    H  
ATOM   1800  O   HOH B 594       6.013  34.194  11.978  1.00  0.00      B    O  
ATOM   1801  H1  HOH B 594       5.233  34.530  11.410  1.00  0.00      B    H  
ATOM   1802  H2  HOH B 594       6.808  34.813  11.938  1.00  0.00      B    H  
ATOM   1803  O   HOH B 595      31.503  13.379   5.182  1.00  0.00      B    O  
ATOM   1804  H1  HOH B 595      31.003  13.979   4.583  1.00  0.00      B    H  
ATOM   1805  H2  HOH B 595      31.024  13.414   6.080  1.00  0.00      B    H  
ATOM   1806  O   HOH B 596      22.212  34.782  34.754  1.00  0.00      B    O  
ATOM   1807  H1  HOH B 596      23.204  35.048  34.641  1.00  0.00      B    H  
ATOM   1808  H2  HOH B 596      21.599  35.482  34.375  1.00  0.00      B    H  
ATOM   1809  O   HOH B 597       1.746  35.577  12.867  1.00  0.00      B    O  
ATOM   1810  H1  HOH B 597       1.046  36.233  12.528  1.00  0.00      B    H  
ATOM   1811  H2  HOH B 597       2.654  35.970  12.689  1.00  0.00      B    H  
ATOM   1812  O   HOH B 598      15.561  33.423  38.579  1.00  0.00      B    O  
ATOM   1813  H1  HOH B 598      14.601  33.191  38.535  1.00  0.00      B    H  
ATOM   1814  H2  HOH B 598      15.908  32.959  37.733  1.00  0.00      B    H  
ATOM   1815  O   HOH B 599      11.543  29.986  12.306  1.00  0.00      B    O  
ATOM   1816  H1  HOH B 599      10.798  30.579  12.747  1.00  0.00      B    H  
ATOM   1817  H2  HOH B 599      12.428  30.161  12.741  1.00  0.00      B    H  
ATOM   1818  O   HOH B 600       6.799  36.650  37.307  1.00  0.00      B    O  
ATOM   1819  H1  HOH B 600       6.750  37.059  36.373  1.00  0.00      B    H  
ATOM   1820  H2  HOH B 600       7.800  36.406  37.426  1.00  0.00      B    H  
ATOM   1821  O   HOH B 601      26.261  11.308  24.851  1.00  0.00      B    O  
ATOM   1822  H1  HOH B 601      26.862  10.711  24.309  1.00  0.00      B    H  
ATOM   1823  H2  HOH B 601      26.820  11.981  25.375  1.00  0.00      B    H  
ATOM   1824  O   HOH B 602       3.202   2.981  15.016  1.00  0.00      B    O  
ATOM   1825  H1  HOH B 602       3.227   2.840  15.984  1.00  0.00      B    H  
ATOM   1826  H2  HOH B 602       3.705   2.231  14.626  1.00  0.00      B    H  
ATOM   1827  O   HOH B 603       7.775  15.106  12.322  1.00  0.00      B    O  
ATOM   1828  H1  HOH B 603       7.439  14.614  11.497  1.00  0.00      B    H  
ATOM   1829  H2  HOH B 603       8.453  14.513  12.783  1.00  0.00      B    H  
ATOM   1830  O   HOH B 604       4.312  20.409   8.609  1.00  0.00      B    O  
ATOM   1831  H1  HOH B 604       3.960  21.383   8.599  1.00  0.00      B    H  
ATOM   1832  H2  HOH B 604       3.662  19.880   8.091  1.00  0.00      B    H  
ATOM   1833  O   HOH B 605      38.944  33.678  27.446  1.00  0.00      B    O  
ATOM   1834  H1  HOH B 605      39.115  34.243  26.582  1.00  0.00      B    H  
ATOM   1835  H2  HOH B 605      38.480  32.862  27.160  1.00  0.00      B    H  
ATOM   1836  O   HOH B 606      11.897  34.154  19.658  1.00  0.00      B    O  
ATOM   1837  H1  HOH B 606      11.498  33.501  19.025  1.00  0.00      B    H  
ATOM   1838  H2  HOH B 606      11.549  33.785  20.568  1.00  0.00      B    H  
ATOM   1839  O   HOH B 607       6.136   7.830   0.802  1.00  0.00      B    O  
ATOM   1840  H1  HOH B 607       6.958   7.215   0.932  1.00  0.00      B    H  
ATOM   1841  H2  HOH B 607       5.711   7.646  -0.089  1.00  0.00      B    H  
ATOM   1842  O   HOH B 608       7.437   5.653   7.058  1.00  0.00      B    O  
ATOM   1843  H1  HOH B 608       7.774   6.552   7.231  1.00  0.00      B    H  
ATOM   1844  H2  HOH B 608       7.507   5.359   6.048  1.00  0.00      B    H  
ATOM   1845  O   HOH B 609      21.694  32.700   9.689  1.00  0.00      B    O  
ATOM   1846  H1  HOH B 609      21.519  33.595   9.175  1.00  0.00      B    H  
ATOM   1847  H2  HOH B 609      21.247  32.757  10.573  1.00  0.00      B    H  
ATOM   1848  O   HOH B 610       0.392  36.533  30.629  1.00  0.00      B    O  
ATOM   1849  H1  HOH B 610      -0.437  36.228  30.175  1.00  0.00      B    H  
ATOM   1850  H2  HOH B 610       0.278  36.322  31.614  1.00  0.00      B    H  
ATOM   1851  O   HOH B 611      35.332   0.205   5.415  1.00  0.00      B    O  
ATOM   1852  H1  HOH B 611      36.223   0.314   5.833  1.00  0.00      B    H  
ATOM   1853  H2  HOH B 611      34.683  -0.135   6.092  1.00  0.00      B    H  
ATOM   1854  O   HOH B 612      16.304  16.035  30.252  1.00  0.00      B    O  
ATOM   1855  H1  HOH B 612      15.730  16.826  30.315  1.00  0.00      B    H  
ATOM   1856  H2  HOH B 612      17.257  16.316  30.288  1.00  0.00      B    H  
ATOM   1857  O   HOH B 613      32.689  16.392  30.437  1.00  0.00      B    O  
ATOM   1858  H1  HOH B 613      33.669  16.545  30.501  1.00  0.00      B    H  
ATOM   1859  H2  HOH B 613      32.477  16.368  29.422  1.00  0.00      B    H  
ATOM   1860  O   HOH B 614      13.789   9.778  34.931  1.00  0.00      B    O  
ATOM   1861  H1  HOH B 614      14.170   9.242  34.180  1.00  0.00      B    H  
ATOM   1862  H2  HOH B 614      14.460   9.818  35.694  1.00  0.00      B    H  
ATOM   1863  O   HOH B 615      11.014  29.484   2.350  1.00  0.00      B    O  
ATOM   1864  H1  HOH B 615      10.794  29.585   3.385  1.00  0.00      B    H  
ATOM   1865  H2  HOH B 615      11.453  28.539   2.307  1.00  0.00      B    H  
ATOM   1866  O   HOH B 616      36.868  20.465  35.709  1.00  0.00      B    O  
ATOM   1867  H1  HOH B 616      36.888  20.921  34.789  1.00  0.00      B    H  
ATOM   1868  H2  HOH B 616      36.688  19.531  35.534  1.00  0.00      B    H  
ATOM   1869  O   HOH B 617       6.872   5.130   4.166  1.00  0.00      B    O  
ATOM   1870  H1  HOH B 617       7.555   4.394   4.340  1.00  0.00      B    H  
ATOM   1871  H2  HOH B 617       6.038   4.683   3.926  1.00  0.00      B    H  
ATOM   1872  O   HOH B 618      15.061   5.244  24.067  1.00  0.00      B    O  
ATOM   1873  H1  HOH B 618      15.815   4.638  24.285  1.00  0.00      B    H  
ATOM   1874  H2  HOH B 618      14.759   5.202  23.102  1.00  0.00      B    H  
ATOM   1875  O   HOH B 619       6.500   1.708   2.986  1.00  0.00      B    O  
ATOM   1876  H1  HOH B 619       6.582   1.910   1.928  1.00  0.00      B    H  
ATOM   1877  H2  HOH B 619       6.744   0.752   3.092  1.00  0.00      B    H  
ATOM   1878  O   HOH B 620      20.382  23.527  34.812  1.00  0.00      B    O  
ATOM   1879  H1  HOH B 620      19.861  24.070  34.085  1.00  0.00      B    H  
ATOM   1880  H2  HOH B 620      20.961  22.819  34.336  1.00  0.00      B    H  
ATOM   1881  O   HOH B 621      19.761  25.138  26.939  1.00  0.00      B    O  
ATOM   1882  H1  HOH B 621      18.932  24.594  26.706  1.00  0.00      B    H  
ATOM   1883  H2  HOH B 621      19.581  25.575  27.824  1.00  0.00      B    H  
ATOM   1884  O   HOH B 622      11.386  24.145   2.479  1.00  0.00      B    O  
ATOM   1885  H1  HOH B 622      10.947  24.950   2.112  1.00  0.00      B    H  
ATOM   1886  H2  HOH B 622      12.209  23.965   1.989  1.00  0.00      B    H  
ATOM   1887  O   HOH B 623      10.617   8.550  17.882  1.00  0.00      B    O  
ATOM   1888  H1  HOH B 623      10.150   8.097  17.107  1.00  0.00      B    H  
ATOM   1889  H2  HOH B 623      10.401   7.996  18.652  1.00  0.00      B    H  
ATOM   1890  O   HOH B 624      36.954  20.334   1.572  1.00  0.00      B    O  
ATOM   1891  H1  HOH B 624      37.839  20.225   2.159  1.00  0.00      B    H  
ATOM   1892  H2  HOH B 624      37.021  21.145   0.931  1.00  0.00      B    H  
ATOM   1893  O   HOH B 625      10.822  10.644  27.536  1.00  0.00      B    O  
ATOM   1894  H1  HOH B 625      10.477  10.368  26.633  1.00  0.00      B    H  
ATOM   1895  H2  HOH B 625      10.271  10.114  28.215  1.00  0.00      B    H  
ATOM   1896  O   HOH B 626      28.645  11.716   2.048  1.00  0.00      B    O  
ATOM   1897  H1  HOH B 626      29.567  11.333   2.283  1.00  0.00      B    H  
ATOM   1898  H2  HOH B 626      28.011  11.507   2.818  1.00  0.00      B    H  
ATOM   1899  O   HOH B 627      25.329  29.615   8.787  1.00  0.00      B    O  
ATOM   1900  H1  HOH B 627      26.135  29.641   9.431  1.00  0.00      B    H  
ATOM   1901  H2  HOH B 627      25.616  29.941   7.849  1.00  0.00      B    H  
ATOM   1902  O   HOH B 628      20.587  10.513  32.479  1.00  0.00      B    O  
ATOM   1903  H1  HOH B 628      20.041   9.781  32.941  1.00  0.00      B    H  
ATOM   1904  H2  HOH B 628      21.460  10.626  32.897  1.00  0.00      B    H  
ATOM   1905  O   HOH B 629       3.202  39.468  20.709  1.00  0.00      B    O  
ATOM   1906  H1  HOH B 629       2.542  38.761  20.405  1.00  0.00      B    H  
ATOM   1907  H2  HOH B 629       4.056  39.066  21.046  1.00  0.00      B    H  
ATOM   1908  O   HOH B 630      18.116  33.765   0.477  1.00  0.00      B    O  
ATOM   1909  H1  HOH B 630      17.291  33.478  -0.085  1.00  0.00      B    H  
ATOM   1910  H2  HOH B 630      17.877  33.899   1.442  1.00  0.00      B    H  
ATOM   1911  O   HOH B 631      26.910  21.306  32.733  1.00  0.00      B    O  
ATOM   1912  H1  HOH B 631      27.870  20.933  32.629  1.00  0.00      B    H  
ATOM   1913  H2  HOH B 631      26.832  22.059  32.063  1.00  0.00      B    H  
ATOM   1914  O   HOH B 632      38.619  16.326   6.514  1.00  0.00      B    O  
ATOM   1915  H1  HOH B 632      39.545  16.744   6.451  1.00  0.00      B    H  
ATOM   1916  H2  HOH B 632      38.874  15.347   6.380  1.00  0.00      B    H  
ATOM   1917  O   HOH B 633      10.997  19.549  30.340  1.00  0.00      B    O  
ATOM   1918  H1  HOH B 633      10.018  19.334  30.487  1.00  0.00      B    H  
ATOM   1919  H2  HOH B 633      11.549  18.902  30.921  1.00  0.00      B    H  
ATOM   1920  O   HOH B 634       7.065  22.008  25.728  1.00  0.00      B    O  
ATOM   1921  H1  HOH B 634       6.786  22.927  25.909  1.00  0.00      B    H  
ATOM   1922  H2  HOH B 634       8.027  22.032  25.348  1.00  0.00      B    H  
ATOM   1923  O   HOH B 635      26.912  10.789  35.372  1.00  0.00      B    O  
ATOM   1924  H1  HOH B 635      27.095  10.341  34.507  1.00  0.00      B    H  
ATOM   1925  H2  HOH B 635      26.716  10.113  36.137  1.00  0.00      B    H  
ATOM   1926  O   HOH B 636      20.928   6.889  12.723  1.00  0.00      B    O  
ATOM   1927  H1  HOH B 636      20.127   6.871  13.399  1.00  0.00      B    H  
ATOM   1928  H2  HOH B 636      20.606   7.443  11.940  1.00  0.00      B    H  
ATOM   1929  O   HOH B 637      13.336   9.585  26.095  1.00  0.00      B    O  
ATOM   1930  H1  HOH B 637      13.653   8.792  26.642  1.00  0.00      B    H  
ATOM   1931  H2  HOH B 637      12.339   9.576  26.094  1.00  0.00      B    H  
ATOM   1932  O   HOH B 638      20.483  11.520   1.818  1.00  0.00      B    O  
ATOM   1933  H1  HOH B 638      20.059  10.876   2.444  1.00  0.00      B    H  
ATOM   1934  H2  HOH B 638      20.169  11.434   0.831  1.00  0.00      B    H  
ATOM   1935  O   HOH B 639      39.169  21.783  31.920  1.00  0.00      B    O  
ATOM   1936  H1  HOH B 639      39.712  20.957  32.051  1.00  0.00      B    H  
ATOM   1937  H2  HOH B 639      38.336  21.819  32.543  1.00  0.00      B    H  
ATOM   1938  O   HOH B 640       5.847  12.622  17.752  1.00  0.00      B    O  
ATOM   1939  H1  HOH B 640       5.677  13.515  17.334  1.00  0.00      B    H  
ATOM   1940  H2  HOH B 640       5.269  11.938  17.236  1.00  0.00      B    H  
ATOM   1941  O   HOH B 641      15.302   1.605  38.482  1.00  0.00      B    O  
ATOM   1942  H1  HOH B 641      15.513   1.832  37.534  1.00  0.00      B    H  
ATOM   1943  H2  HOH B 641      14.373   1.938  38.763  1.00  0.00      B    H  
ATOM   1944  O   HOH B 642       2.583   7.837   9.367  1.00  0.00      B    O  
ATOM   1945  H1  HOH B 642       2.423   6.893   9.532  1.00  0.00      B    H  
ATOM   1946  H2  HOH B 642       1.936   8.075   8.690  1.00  0.00      B    H  
ATOM   1947  O   HOH B 643      26.855  19.869   4.934  1.00  0.00      B    O  
ATOM   1948  H1  HOH B 643      25.991  20.264   5.345  1.00  0.00      B    H  
ATOM   1949  H2  HOH B 643      27.445  19.546   5.668  1.00  0.00      B    H  
ATOM   1950  O   HOH B 644      37.847  14.479  17.099  1.00  0.00      B    O  
ATOM   1951  H1  HOH B 644      36.917  14.445  16.671  1.00  0.00      B    H  
ATOM   1952  H2  HOH B 644      37.851  15.316  17.685  1.00  0.00      B    H  
ATOM   1953  O   HOH B 645       8.894  37.951  27.353  1.00  0.00      B    O  
ATOM   1954  H1  HOH B 645       7.931  37.642  27.188  1.00  0.00      B    H  
ATOM   1955  H2  HOH B 645       8.966  38.798  26.865  1.00  0.00      B    H  
ATOM   1956  O   HOH B 646      10.617  29.879   4.971  1.00  0.00      B    O  
ATOM   1957  H1  HOH B 646       9.622  29.912   5.270  1.00  0.00      B    H  
ATOM   1958  H2  HOH B 646      11.220  30.025   5.767  1.00  0.00      B    H  
ATOM   1959  O   HOH B 647       1.366  29.551  22.455  1.00  0.00      B    O  
ATOM   1960  H1  HOH B 647       2.333  29.936  22.393  1.00  0.00      B    H  
ATOM   1961  H2  HOH B 647       0.764  30.318  22.864  1.00  0.00      B    H  
ATOM   1962  O   HOH B 648      29.170  17.666  27.485  1.00  0.00      B    O  
ATOM   1963  H1  HOH B 648      28.918  17.957  28.450  1.00  0.00      B    H  
ATOM   1964  H2  HOH B 648      29.129  16.711  27.484  1.00  0.00      B    H  
ATOM   1965  O   HOH B 649       7.900  13.082  38.189  1.00  0.00      B    O  
ATOM   1966  H1  HOH B 649       8.182  12.551  37.401  1.00  0.00      B    H  
ATOM   1967  H2  HOH B 649       7.611  12.414  38.921  1.00  0.00      B    H  
ATOM   1968  O   HOH B 650      35.254  34.247   9.081  1.00  0.00      B    O  
ATOM   1969  H1  HOH B 650      36.106  34.760   9.190  1.00  0.00      B    H  
ATOM   1970  H2  HOH B 650      35.557  33.343   8.725  1.00  0.00      B    H  
ATOM   1971  O   HOH B 651       9.872  20.897  37.581  1.00  0.00      B    O  
ATOM   1972  H1  HOH B 651       9.223  20.202  37.743  1.00  0.00      B    H  
ATOM   1973  H2  HOH B 651       9.898  21.454  38.470  1.00  0.00      B    H  
ATOM   1974  O   HOH B 652      32.330  15.084   1.721  1.00  0.00      B    O  
ATOM   1975  H1  HOH B 652      31.520  14.671   1.266  1.00  0.00      B    H  
ATOM   1976  H2  HOH B 652      32.041  15.973   2.078  1.00  0.00      B    H  
ATOM   1977  O   HOH B 653      32.926  27.294  34.723  1.00  0.00      B    O  
ATOM   1978  H1  HOH B 653      33.387  27.446  33.822  1.00  0.00      B    H  
ATOM   1979  H2  HOH B 653      33.624  27.420  35.486  1.00  0.00      B    H  
ATOM   1980  O   HOH B 654       3.722   0.274  24.841  1.00  0.00      B    O  
ATOM   1981  H1  HOH B 654       3.638   0.222  23.849  1.00  0.00      B    H  
ATOM   1982  H2  HOH B 654       3.011   0.885  25.177  1.00  0.00      B    H  
ATOM   1983  O   HOH B 655       0.463  35.755   2.771  1.00  0.00      B    O  
ATOM   1984  H1  HOH B 655      -0.296  35.507   3.326  1.00  0.00      B    H  
ATOM   1985  H2  HOH B 655       0.297  35.519   1.819  1.00  0.00      B    H  
ATOM   1986  O   HOH B 656      28.197  10.926  32.028  1.00  0.00      B    O  
ATOM   1987  H1  HOH B 656      28.343  11.519  31.222  1.00  0.00      B    H  
ATOM   1988  H2  HOH B 656      27.246  11.102  32.440  1.00  0.00      B    H  
ATOM   1989  O   HOH B 657      15.096  39.086  26.465  1.00  0.00      B    O  
ATOM   1990  H1  HOH B 657      16.010  38.838  26.186  1.00  0.00      B    H  
ATOM   1991  H2  HOH B 657      14.616  38.326  26.869  1.00  0.00      B    H  
ATOM   1992  O   HOH B 658      26.870  14.762   5.534  1.00  0.00      B    O  
ATOM   1993  H1  HOH B 658      26.546  14.806   4.627  1.00  0.00      B    H  
ATOM   1994  H2  HOH B 658      26.895  13.784   5.880  1.00  0.00      B    H  
ATOM   1995  O   HOH B 659      19.039  22.940  22.983  1.00  0.00      B    O  
ATOM   1996  H1  HOH B 659      19.963  23.215  22.894  1.00  0.00      B    H  
ATOM   1997  H2  HOH B 659      18.885  22.243  23.741  1.00  0.00      B    H  
ATOM   1998  O   HOH B 660       5.828  34.983  32.414  1.00  0.00      B    O  
ATOM   1999  H1  HOH B 660       4.922  35.306  32.005  1.00  0.00      B    H  
ATOM   2000  H2  HOH B 660       5.904  33.998  32.303  1.00  0.00      B    H  
ATOM   2001  O   HOH B 661      23.589  31.654  30.137  1.00  0.00      B    O  
ATOM   2002  H1  HOH B 661      22.892  31.097  30.644  1.00  0.00      B    H  
ATOM   2003  H2  HOH B 661      23.373  32.614  30.355  1.00  0.00      B    H  
ATOM   2004  O   HOH B 662       4.668  31.776   2.127  1.00  0.00      B    O  
ATOM   2005  H1  HOH B 662       5.255  31.885   2.951  1.00  0.00      B    H  
ATOM   2006  H2  HOH B 662       4.117  32.656   2.045  1.00  0.00      B    H  
ATOM   2007  O   HOH B 663       2.989   0.200  35.605  1.00  0.00      B    O  
ATOM   2008  H1  HOH B 663       2.191  -0.031  36.217  1.00  0.00      B    H  
ATOM   2009  H2  HOH B 663       3.303   1.191  35.747  1.00  0.00      B    H  
ATOM   2010  O   HOH B 664      35.927  33.778  24.986  1.00  0.00      B    O  
ATOM   2011  H1  HOH B 664      35.909  33.721  23.941  1.00  0.00      B    H  
ATOM   2012  H2  HOH B 664      36.177  32.875  25.350  1.00  0.00      B    H  
ATOM   2013  O   HOH B 665       9.887   3.997  26.817  1.00  0.00      B    O  
ATOM   2014  H1  HOH B 665      10.868   4.105  26.997  1.00  0.00      B    H  
ATOM   2015  H2  HOH B 665       9.828   3.271  26.103  1.00  0.00      B    H  
ATOM   2016  O   HOH B 666      13.820  29.855  21.080  1.00  0.00      B    O  
ATOM   2017  H1  HOH B 666      14.535  30.130  20.445  1.00  0.00      B    H  
ATOM   2018  H2  HOH B 666      13.587  28.823  20.895  1.00  0.00      B    H  
ATOM   2019  O   HOH B 667      17.576  13.373  30.562  1.00  0.00      B    O  
ATOM   2020  H1  HOH B 667      18.558  13.474  30.748  1.00  0.00      B    H  
ATOM   2021  H2  HOH B 667      17.128  14.269  30.393  1.00  0.00      B    H  
ATOM   2022  O   HOH B 668      38.478  19.943  11.350  1.00  0.00      B    O  
ATOM   2023  H1  HOH B 668      37.904  20.271  12.092  1.00  0.00      B    H  
ATOM   2024  H2  HOH B 668      37.871  19.492  10.594  1.00  0.00      B    H  
ATOM   2025  O   HOH B 669       1.759  34.978  28.901  1.00  0.00      B    O  
ATOM   2026  H1  HOH B 669       0.982  34.498  28.384  1.00  0.00      B    H  
ATOM   2027  H2  HOH B 669       1.349  35.622  29.603  1.00  0.00      B    H  
ATOM   2028  O   HOH B 670      28.231   3.155  14.643  1.00  0.00      B    O  
ATOM   2029  H1  HOH B 670      27.296   3.190  14.969  1.00  0.00      B    H  
ATOM   2030  H2  HOH B 670      28.426   2.317  14.063  1.00  0.00      B    H  
ATOM   2031  O   HOH B 671       0.700  19.372  27.253  1.00  0.00      B    O  
ATOM   2032  H1  HOH B 671       1.076  18.838  28.019  1.00  0.00      B    H  
ATOM   2033  H2  HOH B 671      -0.324  19.425  27.428  1.00  0.00      B    H  
ATOM   2034  O   HOH B 672      28.701  15.083  28.072  1.00  0.00      B    O  
ATOM   2035  H1  HOH B 672      28.168  14.980  28.948  1.00  0.00      B    H  
ATOM   2036  H2  HOH B 672      29.510  14.471  28.219  1.00  0.00      B    H  
ATOM   2037  O   HOH B 673      36.679  16.728  13.858  1.00  0.00      B    O  
ATOM   2038  H1  HOH B 673      37.633  17.094  13.976  1.00  0.00      B    H  
ATOM   2039  H2  HOH B 673      36.019  17.522  13.995  1.00  0.00      B    H  
ATOM   2040  O   HOH B 674      31.161  37.171   6.404  1.00  0.00      B    O  
ATOM   2041  H1  HOH B 674      31.330  36.402   5.796  1.00  0.00      B    H  
ATOM   2042  H2  HOH B 674      32.141  37.488   6.715  1.00  0.00      B    H  
ATOM   2043  O   HOH B 675      12.516   6.069  18.578  1.00  0.00      B    O  
ATOM   2044  H1  HOH B 675      12.127   5.587  17.766  1.00  0.00      B    H  
ATOM   2045  H2  HOH B 675      13.420   6.479  18.293  1.00  0.00      B    H  
ATOM   2046  O   HOH B 676      36.425  24.090  35.414  1.00  0.00      B    O  
ATOM   2047  H1  HOH B 676      36.535  25.120  35.310  1.00  0.00      B    H  
ATOM   2048  H2  HOH B 676      35.467  23.884  35.332  1.00  0.00      B    H  
ATOM   2049  O   HOH B 677      25.445  25.410  19.582  1.00  0.00      B    O  
ATOM   2050  H1  HOH B 677      25.966  25.103  18.773  1.00  0.00      B    H  
ATOM   2051  H2  HOH B 677      24.519  24.898  19.645  1.00  0.00      B    H  
ATOM   2052  O   HOH B 678      26.412  23.330  30.848  1.00  0.00      B    O  
ATOM   2053  H1  HOH B 678      25.625  23.961  30.745  1.00  0.00      B    H  
ATOM   2054  H2  HOH B 678      26.907  23.507  30.007  1.00  0.00      B    H  
ATOM   2055  O   HOH B 679      33.512  24.805   1.050  1.00  0.00      B    O  
ATOM   2056  H1  HOH B 679      33.304  24.765   0.073  1.00  0.00      B    H  
ATOM   2057  H2  HOH B 679      33.548  25.775   1.343  1.00  0.00      B    H  
ATOM   2058  O   HOH B 680       8.390  22.058   0.568  1.00  0.00      B    O  
ATOM   2059  H1  HOH B 680       8.553  23.031   0.888  1.00  0.00      B    H  
ATOM   2060  H2  HOH B 680       8.607  21.337   1.292  1.00  0.00      B    H  
ATOM   2061  O   HOH B 681      38.023   7.741  29.043  1.00  0.00      B    O  
ATOM   2062  H1  HOH B 681      38.550   7.657  29.891  1.00  0.00      B    H  
ATOM   2063  H2  HOH B 681      37.380   8.534  29.169  1.00  0.00      B    H  
ATOM   2064  O   HOH B 682      32.420   3.472   5.643  1.00  0.00      B    O  
ATOM   2065  H1  HOH B 682      32.192   4.344   5.177  1.00  0.00      B    H  
ATOM   2066  H2  HOH B 682      33.473   3.547   5.881  1.00  0.00      B    H  
ATOM   2067  O   HOH B 683      15.913   6.009  21.065  1.00  0.00      B    O  
ATOM   2068  H1  HOH B 683      15.059   6.493  21.036  1.00  0.00      B    H  
ATOM   2069  H2  HOH B 683      16.718   6.608  20.943  1.00  0.00      B    H  
ATOM   2070  O   HOH B 684      35.954  25.574  17.519  1.00  0.00      B    O  
ATOM   2071  H1  HOH B 684      35.428  26.295  17.036  1.00  0.00      B    H  
ATOM   2072  H2  HOH B 684      35.551  25.547  18.467  1.00  0.00      B    H  
ATOM   2073  O   HOH B 685      19.906   8.087  10.345  1.00  0.00      B    O  
ATOM   2074  H1  HOH B 685      19.386   7.331   9.961  1.00  0.00      B    H  
ATOM   2075  H2  HOH B 685      19.502   8.939   9.924  1.00  0.00      B    H  
ATOM   2076  O   HOH B 686       6.961  23.419  31.696  1.00  0.00      B    O  
ATOM   2077  H1  HOH B 686       7.741  23.413  32.279  1.00  0.00      B    H  
ATOM   2078  H2  HOH B 686       7.097  24.260  31.214  1.00  0.00      B    H  
ATOM   2079  O   HOH B 687       5.649   9.661   2.506  1.00  0.00      B    O  
ATOM   2080  H1  HOH B 687       5.575   9.218   3.411  1.00  0.00      B    H  
ATOM   2081  H2  HOH B 687       5.894   8.956   1.824  1.00  0.00      B    H  
ATOM   2082  O   HOH B 688      16.652  18.457  37.952  1.00  0.00      B    O  
ATOM   2083  H1  HOH B 688      16.202  17.924  37.194  1.00  0.00      B    H  
ATOM   2084  H2  HOH B 688      16.109  19.301  38.161  1.00  0.00      B    H  
ATOM   2085  O   HOH B 689      24.832  24.892  14.954  1.00  0.00      B    O  
ATOM   2086  H1  HOH B 689      24.016  24.837  15.609  1.00  0.00      B    H  
ATOM   2087  H2  HOH B 689      24.747  25.793  14.466  1.00  0.00      B    H  
ATOM   2088  O   HOH B 690       6.213  33.195   6.736  1.00  0.00      B    O  
ATOM   2089  H1  HOH B 690       6.003  34.189   6.630  1.00  0.00      B    H  
ATOM   2090  H2  HOH B 690       6.076  32.970   7.761  1.00  0.00      B    H  
ATOM   2091  O   HOH B 691      32.458  32.531   2.840  1.00  0.00      B    O  
ATOM   2092  H1  HOH B 691      32.555  33.446   2.459  1.00  0.00      B    H  
ATOM   2093  H2  HOH B 691      33.359  32.147   3.043  1.00  0.00      B    H  
ATOM   2094  O   HOH B 692      17.792  23.361   2.109  1.00  0.00      B    O  
ATOM   2095  H1  HOH B 692      18.546  22.801   2.490  1.00  0.00      B    H  
ATOM   2096  H2  HOH B 692      17.412  23.927   2.844  1.00  0.00      B    H  
ATOM   2097  O   HOH B 693      33.521   9.611  20.734  1.00  0.00      B    O  
ATOM   2098  H1  HOH B 693      34.187   8.851  20.463  1.00  0.00      B    H  
ATOM   2099  H2  HOH B 693      33.357   9.513  21.733  1.00  0.00      B    H  
ATOM   2100  O   HOH B 694      30.950  22.915  31.737  1.00  0.00      B    O  
ATOM   2101  H1  HOH B 694      31.763  22.739  32.316  1.00  0.00      B    H  
ATOM   2102  H2  HOH B 694      30.493  23.757  32.088  1.00  0.00      B    H  
ATOM   2103  O   HOH B 695      20.896  11.072  37.182  1.00  0.00      B    O  
ATOM   2104  H1  HOH B 695      20.468  11.212  36.303  1.00  0.00      B    H  
ATOM   2105  H2  HOH B 695      20.130  11.083  37.890  1.00  0.00      B    H  
ATOM   2106  O   HOH B 696      14.474  10.260   8.240  1.00  0.00      B    O  
ATOM   2107  H1  HOH B 696      14.327  11.053   8.881  1.00  0.00      B    H  
ATOM   2108  H2  HOH B 696      15.075  10.455   7.441  1.00  0.00      B    H  
ATOM   2109  O   HOH B 697      32.163   1.922   3.253  1.00  0.00      B    O  
ATOM   2110  H1  HOH B 697      32.508   2.243   4.135  1.00  0.00      B    H  
ATOM   2111  H2  HOH B 697      32.306   2.643   2.580  1.00  0.00      B    H  
ATOM   2112  O   HOH B 698      -0.011  10.226  35.135  1.00  0.00      B    O  
ATOM   2113  H1  HOH B 698       0.183   9.952  36.122  1.00  0.00      B    H  
ATOM   2114  H2  HOH B 698       0.889  10.578  34.824  1.00  0.00      B    H  
ATOM   2115  O   HOH B 699      32.027  20.631  34.102  1.00  0.00      B    O  
ATOM   2116  H1  HOH B 699      31.765  20.826  35.051  1.00  0.00      B    H  
ATOM   2117  H2  HOH B 699      31.603  19.694  33.986  1.00  0.00      B    H  
ATOM   2118  O   HOH B 700      33.834  20.379  10.282  1.00  0.00      B    O  
ATOM   2119  H1  HOH B 700      34.271  20.334   9.377  1.00  0.00      B    H  
ATOM   2120  H2  HOH B 700      34.167  19.520  10.752  1.00  0.00      B    H  
ATOM   2121  O   HOH B 701      34.787  25.590  19.942  1.00  0.00      B    O  
ATOM   2122  H1  HOH B 701      35.516  25.992  20.548  1.00  0.00      B    H  
ATOM   2123  H2  HOH B 701      34.214  26.346  19.670  1.00  0.00      B    H  
ATOM   2124  O   HOH B 702      35.202  33.453  37.265  1.00  0.00      B    O  
ATOM   2125  H1  HOH B 702      35.474  33.679  36.301  1.00  0.00      B    H  
ATOM   2126  H2  HOH B 702      34.911  34.305  37.695  1.00  0.00      B    H  
ATOM   2127  O   HOH B 703      20.570   5.245  38.729  1.00  0.00      B    O  
ATOM   2128  H1  HOH B 703      20.637   5.882  39.555  1.00  0.00      B    H  
ATOM   2129  H2  HOH B 703      19.859   4.664  39.028  1.00  0.00      B    H  
ATOM   2130  O   HOH B 704      37.115  26.633  22.179  1.00  0.00      B    O  
ATOM   2131  H1  HOH B 704      37.356  27.006  23.076  1.00  0.00      B    H  
ATOM   2132  H2  HOH B 704      38.034  26.377  21.779  1.00  0.00      B    H  
ATOM   2133  O   HOH B 705      31.529   6.074  22.850  1.00  0.00      B    O  
ATOM   2134  H1  HOH B 705      30.951   5.335  23.081  1.00  0.00      B    H  
ATOM   2135  H2  HOH B 705      30.922   6.853  22.705  1.00  0.00      B    H  
ATOM   2136  O   HOH B 706      24.721  22.591  33.420  1.00  0.00      B    O  
ATOM   2137  H1  HOH B 706      24.829  23.603  33.246  1.00  0.00      B    H  
ATOM   2138  H2  HOH B 706      25.613  22.148  33.180  1.00  0.00      B    H  
ATOM   2139  O   HOH B 707       9.440  18.821   3.658  1.00  0.00      B    O  
ATOM   2140  H1  HOH B 707       8.758  18.072   3.446  1.00  0.00      B    H  
ATOM   2141  H2  HOH B 707       9.870  18.649   4.594  1.00  0.00      B    H  
ATOM   2142  O   HOH B 708      21.636  30.399   8.552  1.00  0.00      B    O  
ATOM   2143  H1  HOH B 708      21.819  31.303   8.953  1.00  0.00      B    H  
ATOM   2144  H2  HOH B 708      21.706  30.497   7.563  1.00  0.00      B    H  
ATOM   2145  O   HOH B 709       9.979  17.362  19.172  1.00  0.00      B    O  
ATOM   2146  H1  HOH B 709      10.618  18.104  18.748  1.00  0.00      B    H  
ATOM   2147  H2  HOH B 709       9.127  17.380  18.681  1.00  0.00      B    H  
ATOM   2148  O   HOH B 710      24.264  14.663  18.499  1.00  0.00      B    O  
ATOM   2149  H1  HOH B 710      25.079  14.740  18.007  1.00  0.00      B    H  
ATOM   2150  H2  HOH B 710      24.178  13.596  18.708  1.00  0.00      B    H  
ATOM   2151  O   HOH B 711      18.635  17.446  29.954  1.00  0.00      B    O  
ATOM   2152  H1  HOH B 711      18.841  18.419  30.052  1.00  0.00      B    H  
ATOM   2153  H2  HOH B 711      18.872  16.998  30.832  1.00  0.00      B    H  
ATOM   2154  O   HOH B 712      26.904  29.465  37.819  1.00  0.00      B    O  
ATOM   2155  H1  HOH B 712      26.569  30.169  38.473  1.00  0.00      B    H  
ATOM   2156  H2  HOH B 712      27.808  29.754  37.726  1.00  0.00      B    H  
ATOM   2157  O   HOH B 713      34.277  27.614   0.881  1.00  0.00      B    O  
ATOM   2158  H1  HOH B 713      34.115  27.894   1.842  1.00  0.00      B    H  
ATOM   2159  H2  HOH B 713      35.136  28.047   0.561  1.00  0.00      B    H  
ATOM   2160  O   HOH B 714       2.208  36.646  34.913  1.00  0.00      B    O  
ATOM   2161  H1  HOH B 714       3.164  36.606  35.262  1.00  0.00      B    H  
ATOM   2162  H2  HOH B 714       1.768  37.450  35.381  1.00  0.00      B    H  
ATOM   2163  O   HOH B 715      14.286   1.425  30.249  1.00  0.00      B    O  
ATOM   2164  H1  HOH B 715      14.268   0.452  30.014  1.00  0.00      B    H  
ATOM   2165  H2  HOH B 715      13.978   1.466  31.201  1.00  0.00      B    H  
ATOM   2166  O   HOH B 716      20.489  17.480  34.177  1.00  0.00      B    O  
ATOM   2167  H1  HOH B 716      19.736  18.132  34.431  1.00  0.00      B    H  
ATOM   2168  H2  HOH B 716      20.821  17.116  35.052  1.00  0.00      B    H  
ATOM   2169  O   HOH B 717      13.748  37.777   2.916  1.00  0.00      B    O  
ATOM   2170  H1  HOH B 717      14.550  38.368   3.040  1.00  0.00      B    H  
ATOM   2171  H2  HOH B 717      13.946  36.898   3.308  1.00  0.00      B    H  
ATOM   2172  O   HOH B 718      24.165   5.341  18.626  1.00  0.00      B    O  
ATOM   2173  H1  HOH B 718      23.624   5.721  17.855  1.00  0.00      B    H  
ATOM   2174  H2  HOH B 718      24.284   4.385  18.370  1.00  0.00      B    H  
ATOM   2175  O   HOH B 719      38.902   1.324  19.876  1.00  0.00      B    O  
ATOM   2176  H1  HOH B 719      39.463   0.515  20.140  1.00  0.00      B    H  
ATOM   2177  H2  HOH B 719      38.991   1.242  18.828  1.00  0.00      B    H  
ATOM   2178  O   HOH B 720      19.349  11.606  34.922  1.00  0.00      B    O  
ATOM   2179  H1  HOH B 720      19.596  11.314  33.985  1.00  0.00      B    H  
ATOM   2180  H2  HOH B 720      18.349  11.918  34.889  1.00  0.00      B    H  
ATOM   2181  O   HOH B 721      29.393  10.685   7.202  1.00  0.00      B    O  
ATOM   2182  H1  HOH B 721      28.776   9.969   7.548  1.00  0.00      B    H  
ATOM   2183  H2  HOH B 721      29.969  10.300   6.431  1.00  0.00      B    H  
ATOM   2184  O   HOH B 722       4.975  23.615  33.389  1.00  0.00      B    O  
ATOM   2185  H1  HOH B 722       5.266  22.879  34.030  1.00  0.00      B    H  
ATOM   2186  H2  HOH B 722       5.615  23.599  32.601  1.00  0.00      B    H  
ATOM   2187  O   HOH B 723       2.027  38.069   3.320  1.00  0.00      B    O  
ATOM   2188  H1  HOH B 723       1.365  37.328   3.089  1.00  0.00      B    H  
ATOM   2189  H2  HOH B 723       1.826  38.913   2.772  1.00  0.00      B    H  
ATOM   2190  O   HOH B 724      32.503  19.158   0.157  1.00  0.00      B    O  
ATOM   2191  H1  HOH B 724      32.719  20.078   0.438  1.00  0.00      B    H  
ATOM   2192  H2  HOH B 724      33.302  18.740  -0.338  1.00  0.00      B    H  
ATOM   2193  O   HOH B 725      30.086  22.731  27.745  1.00  0.00      B    O  
ATOM   2194  H1  HOH B 725      30.293  23.234  26.854  1.00  0.00      B    H  
ATOM   2195  H2  HOH B 725      29.607  23.399  28.327  1.00  0.00      B    H  
ATOM   2196  O   HOH B 726       7.596   2.571  32.941  1.00  0.00      B    O  
ATOM   2197  H1  HOH B 726       7.705   3.409  33.544  1.00  0.00      B    H  
ATOM   2198  H2  HOH B 726       8.581   2.311  32.733  1.00  0.00      B    H  
ATOM   2199  O   HOH B 727       0.060  27.131  36.827  1.00  0.00      B    O  
ATOM   2200  H1  HOH B 727       0.169  26.165  37.055  1.00  0.00      B    H  
ATOM   2201  H2  HOH B 727       0.901  27.445  36.352  1.00  0.00      B    H  
ATOM   2202  O   HOH B 728       6.069  33.831  35.114  1.00  0.00      B    O  
ATOM   2203  H1  HOH B 728       5.552  34.655  35.387  1.00  0.00      B    H  
ATOM   2204  H2  HOH B 728       6.509  34.068  34.186  1.00  0.00      B    H  
ATOM   2205  O   HOH B 729      14.279  18.157  29.784  1.00  0.00      B    O  
ATOM   2206  H1  HOH B 729      15.067  18.694  29.441  1.00  0.00      B    H  
ATOM   2207  H2  HOH B 729      13.493  18.269  29.168  1.00  0.00      B    H  
ATOM   2208  O   HOH B 730      30.747   6.285  34.036  1.00  0.00      B    O  
ATOM   2209  H1  HOH B 730      31.285   7.132  34.081  1.00  0.00      B    H  
ATOM   2210  H2  HOH B 730      30.023   6.524  33.334  1.00  0.00      B    H  
ATOM   2211  O   HOH B 731      28.677  25.137  29.285  1.00  0.00      B    O  
ATOM   2212  H1  HOH B 731      29.269  25.825  28.864  1.00  0.00      B    H  
ATOM   2213  H2  HOH B 731      28.931  25.109  30.263  1.00  0.00      B    H  
ATOM   2214  O   HOH B 732      14.553  20.985   0.314  1.00  0.00      B    O  
ATOM   2215  H1  HOH B 732      14.729  20.652   1.304  1.00  0.00      B    H  
ATOM   2216  H2  HOH B 732      13.814  20.441  -0.172  1.00  0.00      B    H  
ATOM   2217  O   HOH B 733      16.131  27.955  27.436  1.00  0.00      B    O  
ATOM   2218  H1  HOH B 733      15.097  28.065  27.309  1.00  0.00      B    H  
ATOM   2219  H2  HOH B 733      16.519  28.415  26.656  1.00  0.00      B    H  
ATOM   2220  O   HOH B 734       8.207  27.007  19.572  1.00  0.00      B    O  
ATOM   2221  H1  HOH B 734       7.517  27.530  20.125  1.00  0.00      B    H  
ATOM   2222  H2  HOH B 734       8.323  26.016  19.866  1.00  0.00      B    H  
ATOM   2223  O   HOH B 735      25.311   2.647  18.112  1.00  0.00      B    O  
ATOM   2224  H1  HOH B 735      25.938   2.618  18.910  1.00  0.00      B    H  
ATOM   2225  H2  HOH B 735      25.096   1.642  18.029  1.00  0.00      B    H  
ATOM   2226  O   HOH B 736      16.637  18.185   1.825  1.00  0.00      B    O  
ATOM   2227  H1  HOH B 736      15.761  17.622   1.903  1.00  0.00      B    H  
ATOM   2228  H2  HOH B 736      17.008  18.140   0.894  1.00  0.00      B    H  
ATOM   2229  O   HOH B 737       4.719  10.637   9.113  1.00  0.00      B    O  
ATOM   2230  H1  HOH B 737       3.723  10.864   9.161  1.00  0.00      B    H  
ATOM   2231  H2  HOH B 737       4.843   9.649   9.251  1.00  0.00      B    H  
ATOM   2232  O   HOH B 738       2.310  18.181  18.876  1.00  0.00      B    O  
ATOM   2233  H1  HOH B 738       2.158  18.710  18.080  1.00  0.00      B    H  
ATOM   2234  H2  HOH B 738       1.835  18.706  19.600  1.00  0.00      B    H  
ATOM   2235  O   HOH B 739       1.973  30.090  10.628  1.00  0.00      B    O  
ATOM   2236  H1  HOH B 739       1.213  29.846  10.046  1.00  0.00      B    H  
ATOM   2237  H2  HOH B 739       2.864  29.837  10.186  1.00  0.00      B    H  
ATOM   2238  O   HOH B 740       1.354  21.163  25.237  1.00  0.00      B    O  
ATOM   2239  H1  HOH B 740       0.560  21.819  25.425  1.00  0.00      B    H  
ATOM   2240  H2  HOH B 740       1.302  20.464  25.932  1.00  0.00      B    H  
ATOM   2241  O   HOH B 741      28.725  25.876  35.230  1.00  0.00      B    O  
ATOM   2242  H1  HOH B 741      29.436  25.322  35.715  1.00  0.00      B    H  
ATOM   2243  H2  HOH B 741      29.133  26.510  34.583  1.00  0.00      B    H  
ATOM   2244  O   HOH B 742      18.873   9.950  14.150  1.00  0.00      B    O  
ATOM   2245  H1  HOH B 742      17.947   9.718  13.866  1.00  0.00      B    H  
ATOM   2246  H2  HOH B 742      18.766  10.815  14.587  1.00  0.00      B    H  
ATOM   2247  O   HOH B 743       5.753  22.910   7.446  1.00  0.00      B    O  
ATOM   2248  H1  HOH B 743       5.104  23.701   7.251  1.00  0.00      B    H  
ATOM   2249  H2  HOH B 743       6.021  22.516   6.555  1.00  0.00      B    H  
ATOM   2250  O   HOH B 744      14.251  28.675   0.702  1.00  0.00      B    O  
ATOM   2251  H1  HOH B 744      14.875  28.551   1.522  1.00  0.00      B    H  
ATOM   2252  H2  HOH B 744      14.052  27.715   0.510  1.00  0.00      B    H  
ATOM   2253  O   HOH B 745       3.465   3.705  33.402  1.00  0.00      B    O  
ATOM   2254  H1  HOH B 745       3.870   4.263  32.660  1.00  0.00      B    H  
ATOM   2255  H2  HOH B 745       2.678   3.225  32.927  1.00  0.00      B    H  
ATOM   2256  O   HOH B 746      33.364  35.291  14.401  1.00  0.00      B    O  
ATOM   2257  H1  HOH B 746      34.113  34.655  14.165  1.00  0.00      B    H  
ATOM   2258  H2  HOH B 746      33.843  36.103  14.848  1.00  0.00      B    H  
ATOM   2259  O   HOH B 747      30.010  30.751  30.881  1.00  0.00      B    O  
ATOM   2260  H1  HOH B 747      30.690  30.263  31.459  1.00  0.00      B    H  
ATOM   2261  H2  HOH B 747      29.179  30.190  30.834  1.00  0.00      B    H  
ATOM   2262  O   HOH B 748      11.451   1.203  28.739  1.00  0.00      B    O  
ATOM   2263  H1  HOH B 748      11.523   1.129  27.762  1.00  0.00      B    H  
ATOM   2264  H2  HOH B 748      11.960   0.426  29.179  1.00  0.00      B    H  
ATOM   2265  O   HOH B 749      36.230   9.901  29.161  1.00  0.00      B    O  
ATOM   2266  H1  HOH B 749      35.874   9.482  30.026  1.00  0.00      B    H  
ATOM   2267  H2  HOH B 749      35.417  10.152  28.604  1.00  0.00      B    H  
ATOM   2268  O   HOH B 750      25.852   4.708  30.193  1.00  0.00      B    O  
ATOM   2269  H1  HOH B 750      25.614   4.899  29.192  1.00  0.00      B    H  
ATOM   2270  H2  HOH B 750      25.152   4.117  30.564  1.00  0.00      B    H  
ATOM   2271  O   HOH B 751      26.300   8.130   0.606  1.00  0.00      B    O  
ATOM   2272  H1  HOH B 751      26.832   7.426   0.113  1.00  0.00      B    H  
ATOM   2273  H2  HOH B 751      26.058   7.811   1.528  1.00  0.00      B    H  
ATOM   2274  O   HOH B 752       7.444  28.157  12.650  1.00  0.00      B    O  
ATOM   2275  H1  HOH B 752       6.832  27.554  12.100  1.00  0.00      B    H  
ATOM   2276  H2  HOH B 752       7.681  28.992  12.086  1.00  0.00      B    H  
ATOM   2277  O   HOH B 753       1.423  13.843  15.606  1.00  0.00      B    O  
ATOM   2278  H1  HOH B 753       1.160  13.029  14.987  1.00  0.00      B    H  
ATOM   2279  H2  HOH B 753       0.592  14.007  16.236  1.00  0.00      B    H  
ATOM   2280  O   HOH B 754       2.465  37.697   0.228  1.00  0.00      B    O  
ATOM   2281  H1  HOH B 754       3.225  37.406   0.819  1.00  0.00      B    H  
ATOM   2282  H2  HOH B 754       2.284  38.662   0.483  1.00  0.00      B    H  
ATOM   2283  O   HOH B 755      33.548   1.829  18.376  1.00  0.00      B    O  
ATOM   2284  H1  HOH B 755      34.417   1.353  18.420  1.00  0.00      B    H  
ATOM   2285  H2  HOH B 755      32.943   1.442  19.083  1.00  0.00      B    H  
ATOM   2286  O   HOH B 756      36.095   5.084  34.544  1.00  0.00      B    O  
ATOM   2287  H1  HOH B 756      36.937   4.587  34.363  1.00  0.00      B    H  
ATOM   2288  H2  HOH B 756      36.196   6.107  34.362  1.00  0.00      B    H  
ATOM   2289  O   HOH B 757      38.228   6.229  23.736  1.00  0.00      B    O  
ATOM   2290  H1  HOH B 757      37.301   6.505  23.867  1.00  0.00      B    H  
ATOM   2291  H2  HOH B 757      38.297   5.205  23.951  1.00  0.00      B    H  
ATOM   2292  O   HOH B 758       1.175  23.928  16.582  1.00  0.00      B    O  
ATOM   2293  H1  HOH B 758       1.124  24.945  16.723  1.00  0.00      B    H  
ATOM   2294  H2  HOH B 758       0.671  23.784  15.702  1.00  0.00      B    H  
ATOM   2295  O   HOH B 759       0.181  14.009   5.376  1.00  0.00      B    O  
ATOM   2296  H1  HOH B 759       0.535  14.647   4.624  1.00  0.00      B    H  
ATOM   2297  H2  HOH B 759       0.734  13.150   5.283  1.00  0.00      B    H  
ATOM   2298  O   HOH B 760      25.338  24.644  25.273  1.00  0.00      B    O  
ATOM   2299  H1  HOH B 760      25.765  25.111  24.454  1.00  0.00      B    H  
ATOM   2300  H2  HOH B 760      24.531  25.252  25.602  1.00  0.00      B    H  
ATOM   2301  O   HOH B 761      12.580   3.966  36.233  1.00  0.00      B    O  
ATOM   2302  H1  HOH B 761      12.724   4.513  37.033  1.00  0.00      B    H  
ATOM   2303  H2  HOH B 761      12.499   4.589  35.423  1.00  0.00      B    H  
ATOM   2304  O   HOH B 762      30.751   3.682  33.305  1.00  0.00      B    O  
ATOM   2305  H1  HOH B 762      29.779   3.381  33.416  1.00  0.00      B    H  
ATOM   2306  H2  HOH B 762      30.818   4.575  33.814  1.00  0.00      B    H  
ATOM   2307  O   HOH B 763       9.022  35.689   9.072  1.00  0.00      B    O  
ATOM   2308  H1  HOH B 763       8.806  36.368   8.448  1.00  0.00      B    H  
ATOM   2309  H2  HOH B 763       8.827  36.156   9.925  1.00  0.00      B    H  
ATOM   2310  O   HOH B 764      11.721  22.669  24.998  1.00  0.00      B    O  
ATOM   2311  H1  HOH B 764      11.644  22.379  25.985  1.00  0.00      B    H  
ATOM   2312  H2  HOH B 764      12.392  22.187  24.436  1.00  0.00      B    H  
ATOM   2313  O   HOH B 765      27.548   8.515  30.417  1.00  0.00      B    O  
ATOM   2314  H1  HOH B 765      27.529   8.890  29.481  1.00  0.00      B    H  
ATOM   2315  H2  HOH B 765      27.817   9.216  31.114  1.00  0.00      B    H  
ATOM   2316  O   HOH B 766      35.514   7.754  10.895  1.00  0.00      B    O  
ATOM   2317  H1  HOH B 766      36.535   7.835  10.785  1.00  0.00      B    H  
ATOM   2318  H2  HOH B 766      35.133   8.702  10.694  1.00  0.00      B    H  
ATOM   2319  O   HOH B 767      21.958  36.632  19.406  1.00  0.00      B    O  
ATOM   2320  H1  HOH B 767      22.000  35.742  18.886  1.00  0.00      B    H  
ATOM   2321  H2  HOH B 767      21.348  37.318  18.925  1.00  0.00      B    H  
ATOM   2322  O   HOH B 768       5.518   9.397  26.684  1.00  0.00      B    O  
ATOM   2323  H1  HOH B 768       4.989   8.535  26.734  1.00  0.00      B    H  
ATOM   2324  H2  HOH B 768       6.354   9.303  27.253  1.00  0.00      B    H  
ATOM   2325  O   HOH B 769      26.397  19.574  34.774  1.00  0.00      B    O  
ATOM   2326  H1  HOH B 769      25.442  19.103  34.600  1.00  0.00      B    H  
ATOM   2327  H2  HOH B 769      26.554  20.284  34.043  1.00  0.00      B    H  
ATOM   2328  O   HOH B 770      20.411  37.165  10.417  1.00  0.00      B    O  
ATOM   2329  H1  HOH B 770      21.021  37.986  10.173  1.00  0.00      B    H  
ATOM   2330  H2  HOH B 770      20.246  37.119  11.438  1.00  0.00      B    H  
ATOM   2331  O   HOH B 771       6.513   6.196  11.574  1.00  0.00      B    O  
ATOM   2332  H1  HOH B 771       7.436   6.617  11.433  1.00  0.00      B    H  
ATOM   2333  H2  HOH B 771       6.397   6.043  12.561  1.00  0.00      B    H  
ATOM   2334  O   HOH B 772      16.731   6.623  37.411  1.00  0.00      B    O  
ATOM   2335  H1  HOH B 772      16.988   7.362  36.766  1.00  0.00      B    H  
ATOM   2336  H2  HOH B 772      16.098   7.021  38.124  1.00  0.00      B    H  
ATOM   2337  O   HOH B 773      29.861  19.681  38.390  1.00  0.00      B    O  
ATOM   2338  H1  HOH B 773      29.623  20.606  38.769  1.00  0.00      B    H  
ATOM   2339  H2  HOH B 773      30.799  19.467  38.618  1.00  0.00      B    H  
ATOM   2340  O   HOH B 774      34.997  31.656   6.134  1.00  0.00      B    O  
ATOM   2341  H1  HOH B 774      35.522  31.511   6.958  1.00  0.00      B    H  
ATOM   2342  H2  HOH B 774      34.440  30.829   6.030  1.00  0.00      B    H  
ATOM   2343  O   HOH B 775      22.098  31.000  18.642  1.00  0.00      B    O  
ATOM   2344  H1  HOH B 775      21.220  30.532  18.312  1.00  0.00      B    H  
ATOM   2345  H2  HOH B 775      22.105  31.922  18.415  1.00  0.00      B    H  
ATOM   2346  O   HOH B 776      27.641   6.694   3.526  1.00  0.00      B    O  
ATOM   2347  H1  HOH B 776      27.380   6.172   4.302  1.00  0.00      B    H  
ATOM   2348  H2  HOH B 776      27.094   7.543   3.504  1.00  0.00      B    H  
ATOM   2349  O   HOH B 777      16.615  38.466  38.002  1.00  0.00      B    O  
ATOM   2350  H1  HOH B 777      16.240  37.667  38.482  1.00  0.00      B    H  
ATOM   2351  H2  HOH B 777      16.035  39.203  38.258  1.00  0.00      B    H  
ATOM   2352  O   HOH B 778      37.318   8.503   2.583  1.00  0.00      B    O  
ATOM   2353  H1  HOH B 778      37.166   8.040   1.664  1.00  0.00      B    H  
ATOM   2354  H2  HOH B 778      38.238   8.946   2.479  1.00  0.00      B    H  
ATOM   2355  O   HOH B 779      27.126   2.309   2.087  1.00  0.00      B    O  
ATOM   2356  H1  HOH B 779      27.232   2.639   1.122  1.00  0.00      B    H  
ATOM   2357  H2  HOH B 779      28.104   2.365   2.502  1.00  0.00      B    H  
ATOM   2358  O   HOH B 780      12.500  24.394  29.675  1.00  0.00      B    O  
ATOM   2359  H1  HOH B 780      12.204  24.737  30.617  1.00  0.00      B    H  
ATOM   2360  H2  HOH B 780      13.469  24.694  29.659  1.00  0.00      B    H  
ATOM   2361  O   HOH B 781      20.747  26.501   0.042  1.00  0.00      B    O  
ATOM   2362  H1  HOH B 781      19.950  26.756  -0.546  1.00  0.00      B    H  
ATOM   2363  H2  HOH B 781      21.019  27.324   0.574  1.00  0.00      B    H  
ATOM   2364  O   HOH B 782      38.419  31.603   5.768  1.00  0.00      B    O  
ATOM   2365  H1  HOH B 782      38.054  30.862   6.386  1.00  0.00      B    H  
ATOM   2366  H2  HOH B 782      38.172  32.457   6.260  1.00  0.00      B    H  
ATOM   2367  O   HOH B 783      30.852   9.738  28.811  1.00  0.00      B    O  
ATOM   2368  H1  HOH B 783      30.792   9.019  29.516  1.00  0.00      B    H  
ATOM   2369  H2  HOH B 783      31.284  10.624  29.215  1.00  0.00      B    H  
ATOM   2370  O   HOH B 784      21.468   7.061  24.790  1.00  0.00      B    O  
ATOM   2371  H1  HOH B 784      21.651   7.315  25.765  1.00  0.00      B    H  
ATOM   2372  H2  HOH B 784      20.842   7.739  24.361  1.00  0.00      B    H  
ATOM   2373  O   HOH B 785      22.031   4.403  24.728  1.00  0.00      B    O  
ATOM   2374  H1  HOH B 785      21.819   5.416  24.786  1.00  0.00      B    H  
ATOM   2375  H2  HOH B 785      22.563   4.286  23.850  1.00  0.00      B    H  
ATOM   2376  O   HOH B 786      13.597  27.256  20.151  1.00  0.00      B    O  
ATOM   2377  H1  HOH B 786      12.720  26.732  20.251  1.00  0.00      B    H  
ATOM   2378  H2  HOH B 786      14.312  26.585  20.415  1.00  0.00      B    H  
ATOM   2379  O   HOH B 787       9.057   4.441  17.692  1.00  0.00      B    O  
ATOM   2380  H1  HOH B 787       8.459   4.499  16.877  1.00  0.00      B    H  
ATOM   2381  H2  HOH B 787       9.611   3.613  17.554  1.00  0.00      B    H  
ATOM   2382  O   HOH B 788       5.243  17.869   2.594  1.00  0.00      B    O  
ATOM   2383  H1  HOH B 788       5.364  18.289   1.733  1.00  0.00      B    H  
ATOM   2384  H2  HOH B 788       4.315  17.372   2.611  1.00  0.00      B    H  
ATOM   2385  O   HOH B 789      22.034  24.760  30.895  1.00  0.00      B    O  
ATOM   2386  H1  HOH B 789      21.889  25.457  31.597  1.00  0.00      B    H  
ATOM   2387  H2  HOH B 789      23.015  24.795  30.640  1.00  0.00      B    H  
ATOM   2388  O   HOH B 790      27.963  21.951  25.178  1.00  0.00      B    O  
ATOM   2389  H1  HOH B 790      28.382  22.858  25.304  1.00  0.00      B    H  
ATOM   2390  H2  HOH B 790      28.011  21.715  24.251  1.00  0.00      B    H  
ATOM   2391  O   HOH B 791       8.478  36.997   6.927  1.00  0.00      B    O  
ATOM   2392  H1  HOH B 791       8.897  36.988   5.997  1.00  0.00      B    H  
ATOM   2393  H2  HOH B 791       7.824  37.753   7.014  1.00  0.00      B    H  
ATOM   2394  O   HOH B 792      26.672  32.319   3.505  1.00  0.00      B    O  
ATOM   2395  H1  HOH B 792      26.017  33.033   3.339  1.00  0.00      B    H  
ATOM   2396  H2  HOH B 792      27.504  32.826   3.661  1.00  0.00      B    H  
ATOM   2397  O   HOH B 793      11.094  16.081  21.216  1.00  0.00      B    O  
ATOM   2398  H1  HOH B 793      10.439  15.561  21.775  1.00  0.00      B    H  
ATOM   2399  H2  HOH B 793      10.503  16.652  20.535  1.00  0.00      B    H  
ATOM   2400  O   HOH B 794       0.977  22.262  10.722  1.00  0.00      B    O  
ATOM   2401  H1  HOH B 794       0.358  21.500  10.936  1.00  0.00      B    H  
ATOM   2402  H2  HOH B 794       1.816  21.996  11.254  1.00  0.00      B    H  
ATOM   2403  O   HOH B 795      25.365  12.131   8.198  1.00  0.00      B    O  
ATOM   2404  H1  HOH B 795      25.169  13.128   8.252  1.00  0.00      B    H  
ATOM   2405  H2  HOH B 795      26.119  11.927   7.504  1.00  0.00      B    H  
ATOM   2406  O   HOH B 796      38.164  23.140  29.366  1.00  0.00      B    O  
ATOM   2407  H1  HOH B 796      38.479  22.760  30.226  1.00  0.00      B    H  
ATOM   2408  H2  HOH B 796      37.592  24.018  29.517  1.00  0.00      B    H  
ATOM   2409  O   HOH B 797      17.622  38.042   9.679  1.00  0.00      B    O  
ATOM   2410  H1  HOH B 797      17.242  37.439  10.463  1.00  0.00      B    H  
ATOM   2411  H2  HOH B 797      18.602  38.145   9.830  1.00  0.00      B    H  
ATOM   2412  O   HOH B 798      33.876  26.517  10.208  1.00  0.00      B    O  
ATOM   2413  H1  HOH B 798      34.750  26.319   9.744  1.00  0.00      B    H  
ATOM   2414  H2  HOH B 798      33.337  26.971   9.466  1.00  0.00      B    H  
ATOM   2415  O   HOH B 799       4.223  20.512  29.150  1.00  0.00      B    O  
ATOM   2416  H1  HOH B 799       5.192  20.236  29.445  1.00  0.00      B    H  
ATOM   2417  H2  HOH B 799       4.250  21.095  28.341  1.00  0.00      B    H  
ATOM   2418  O   HOH B 800      25.074  35.068  34.545  1.00  0.00      B    O  
ATOM   2419  H1  HOH B 800      25.087  34.182  35.027  1.00  0.00      B    H  
ATOM   2420  H2  HOH B 800      25.437  34.934  33.567  1.00  0.00      B    H  
ATOM   2421  O   HOH B 801      25.945  11.282   3.595  1.00  0.00      B    O  
ATOM   2422  H1  HOH B 801      25.033  11.715   3.861  1.00  0.00      B    H  
ATOM   2423  H2  HOH B 801      25.824  10.281   3.527  1.00  0.00      B    H  
ATOM   2424  O   HOH B 802      18.672  30.931   8.008  1.00  0.00      B    O  
ATOM   2425  H1  HOH B 802      19.469  30.542   8.488  1.00  0.00      B    H  
ATOM   2426  H2  HOH B 802      18.728  31.941   8.203  1.00  0.00      B    H  
ATOM   2427  O   HOH B 803      24.873  18.131  30.851  1.00  0.00      B    O  
ATOM   2428  H1  HOH B 803      24.960  19.079  30.504  1.00  0.00      B    H  
ATOM   2429  H2  HOH B 803      23.998  18.073  31.411  1.00  0.00      B    H  
ATOM   2430  O   HOH B 804      11.675  26.735  14.623  1.00  0.00      B    O  
ATOM   2431  H1  HOH B 804      10.829  27.246  14.463  1.00  0.00      B    H  
ATOM   2432  H2  HOH B 804      11.520  26.198  15.483  1.00  0.00      B    H  
ATOM   2433  O   HOH B 805      12.599   8.604   0.355  1.00  0.00      B    O  
ATOM   2434  H1  HOH B 805      11.796   8.416   0.963  1.00  0.00      B    H  
ATOM   2435  H2  HOH B 805      12.837   9.590   0.441  1.00  0.00      B    H  
ATOM   2436  O   HOH B 806      21.552  19.878  21.504  1.00  0.00      B    O  
ATOM   2437  H1  HOH B 806      21.522  19.640  22.507  1.00  0.00      B    H  
ATOM   2438  H2  HOH B 806      21.481  19.022  20.935  1.00  0.00      B    H  
ATOM   2439  O   HOH B 807      24.100  11.695  19.158  1.00  0.00      B    O  
ATOM   2440  H1  HOH B 807      24.222  11.288  20.088  1.00  0.00      B    H  
ATOM   2441  H2  HOH B 807      24.733  11.247  18.509  1.00  0.00      B    H  
ATOM   2442  O   HOH B 808      34.700  18.592  14.672  1.00  0.00      B    O  
ATOM   2443  H1  HOH B 808      33.686  18.492  14.712  1.00  0.00      B    H  
ATOM   2444  H2  HOH B 808      34.862  19.542  14.998  1.00  0.00      B    H  
ATOM   2445  O   HOH B 809      31.526  20.762  36.632  1.00  0.00      B    O  
ATOM   2446  H1  HOH B 809      30.822  20.123  37.076  1.00  0.00      B    H  
ATOM   2447  H2  HOH B 809      31.869  21.452  37.302  1.00  0.00      B    H  
ATOM   2448  O   HOH B 810      31.495   5.086  28.588  1.00  0.00      B    O  
ATOM   2449  H1  HOH B 810      30.611   4.594  28.223  1.00  0.00      B    H  
ATOM   2450  H2  HOH B 810      31.614   6.008  28.165  1.00  0.00      B    H  
ATOM   2451  O   HOH B 811      30.372  24.380  18.986  1.00  0.00      B    O  
ATOM   2452  H1  HOH B 811      30.510  25.226  18.440  1.00  0.00      B    H  
ATOM   2453  H2  HOH B 811      31.152  23.652  18.768  1.00  0.00      B    H  
ATOM   2454  O   HOH B 812      28.641  29.572  23.885  1.00  0.00      B    O  
ATOM   2455  H1  HOH B 812      27.654  29.889  23.821  1.00  0.00      B    H  
ATOM   2456  H2  HOH B 812      29.201  30.147  23.219  1.00  0.00      B    H  
ATOM   2457  O   HOH B 813      17.209  25.655   3.699  1.00  0.00      B    O  
ATOM   2458  H1  HOH B 813      16.704  26.432   3.297  1.00  0.00      B    H  
ATOM   2459  H2  HOH B 813      17.867  26.101   4.380  1.00  0.00      B    H  
ATOM   2460  O   HOH B 814      32.448   4.312  15.162  1.00  0.00      B    O  
ATOM   2461  H1  HOH B 814      33.310   3.833  14.920  1.00  0.00      B    H  
ATOM   2462  H2  HOH B 814      32.037   4.683  14.310  1.00  0.00      B    H  
ATOM   2463  O   HOH B 815      22.119   5.416   7.087  1.00  0.00      B    O  
ATOM   2464  H1  HOH B 815      22.155   5.388   8.094  1.00  0.00      B    H  
ATOM   2465  H2  HOH B 815      21.659   6.240   6.799  1.00  0.00      B    H  
ATOM   2466  O   HOH B 816      11.652   5.734   3.522  1.00  0.00      B    O  
ATOM   2467  H1  HOH B 816      12.627   5.330   3.497  1.00  0.00      B    H  
ATOM   2468  H2  HOH B 816      11.065   4.992   3.115  1.00  0.00      B    H  
ATOM   2469  O   HOH B 817      25.588  26.401   8.977  1.00  0.00      B    O  
ATOM   2470  H1  HOH B 817      25.482  27.374   8.718  1.00  0.00      B    H  
ATOM   2471  H2  HOH B 817      25.183  25.870   8.275  1.00  0.00      B    H  
ATOM   2472  O   HOH B 818      15.255  17.016  15.955  1.00  0.00      B    O  
ATOM   2473  H1  HOH B 818      16.212  17.035  16.310  1.00  0.00      B    H  
ATOM   2474  H2  HOH B 818      14.628  16.971  16.787  1.00  0.00      B    H  
ATOM   2475  O   HOH B 819       1.239  22.489   1.825  1.00  0.00      B    O  
ATOM   2476  H1  HOH B 819       0.409  22.900   2.181  1.00  0.00      B    H  
ATOM   2477  H2  HOH B 819       1.717  22.055   2.547  1.00  0.00      B    H  
ATOM   2478  O   HOH B 820      35.787  37.089  37.198  1.00  0.00      B    O  
ATOM   2479  H1  HOH B 820      34.914  36.916  37.636  1.00  0.00      B    H  
ATOM   2480  H2  HOH B 820      36.030  38.037  37.331  1.00  0.00      B    H  
ATOM   2481  O   HOH B 821      26.955   3.915  10.292  1.00  0.00      B    O  
ATOM   2482  H1  HOH B 821      26.373   3.687  11.096  1.00  0.00      B    H  
ATOM   2483  H2  HOH B 821      26.643   4.739   9.796  1.00  0.00      B    H  
ATOM   2484  O   HOH B 822       8.310   2.860   4.656  1.00  0.00      B    O  
ATOM   2485  H1  HOH B 822       8.970   2.115   4.975  1.00  0.00      B    H  
ATOM   2486  H2  HOH B 822       7.629   2.352   4.147  1.00  0.00      B    H  
ATOM   2487  O   HOH B 823      25.211   4.290  12.502  1.00  0.00      B    O  
ATOM   2488  H1  HOH B 823      24.226   4.326  12.510  1.00  0.00      B    H  
ATOM   2489  H2  HOH B 823      25.696   5.026  13.093  1.00  0.00      B    H  
ATOM   2490  O   HOH B 824      16.379  17.364   5.363  1.00  0.00      B    O  
ATOM   2491  H1  HOH B 824      16.696  18.251   5.681  1.00  0.00      B    H  
ATOM   2492  H2  HOH B 824      16.678  16.725   6.064  1.00  0.00      B    H  
ATOM   2493  O   HOH B 825      24.785   3.665  15.552  1.00  0.00      B    O  
ATOM   2494  H1  HOH B 825      24.820   3.186  16.459  1.00  0.00      B    H  
ATOM   2495  H2  HOH B 825      23.984   4.259  15.548  1.00  0.00      B    H  
ATOM   2496  O   HOH B 826      19.275  30.826  -0.178  1.00  0.00      B    O  
ATOM   2497  H1  HOH B 826      19.218  30.462   0.755  1.00  0.00      B    H  
ATOM   2498  H2  HOH B 826      19.203  31.810   0.008  1.00  0.00      B    H  
ATOM   2499  O   HOH B 827       5.553  24.382  25.506  1.00  0.00      B    O  
ATOM   2500  H1  HOH B 827       5.770  24.747  24.523  1.00  0.00      B    H  
ATOM   2501  H2  HOH B 827       4.580  24.020  25.463  1.00  0.00      B    H  
ATOM   2502  O   HOH B 828       9.493  31.427  13.251  1.00  0.00      B    O  
ATOM   2503  H1  HOH B 828       9.450  32.399  13.014  1.00  0.00      B    H  
ATOM   2504  H2  HOH B 828       8.766  31.265  13.925  1.00  0.00      B    H  
ATOM   2505  O   HOH B 829      23.985  31.828  13.025  1.00  0.00      B    O  
ATOM   2506  H1  HOH B 829      23.114  31.746  12.594  1.00  0.00      B    H  
ATOM   2507  H2  HOH B 829      24.386  32.648  12.639  1.00  0.00      B    H  
ATOM   2508  O   HOH B 830       3.298  28.340   4.670  1.00  0.00      B    O  
ATOM   2509  H1  HOH B 830       3.156  27.618   5.371  1.00  0.00      B    H  
ATOM   2510  H2  HOH B 830       3.400  29.207   5.113  1.00  0.00      B    H  
ATOM   2511  O   HOH B 831       3.883  11.618  27.562  1.00  0.00      B    O  
ATOM   2512  H1  HOH B 831       4.534  12.112  28.194  1.00  0.00      B    H  
ATOM   2513  H2  HOH B 831       4.378  10.733  27.369  1.00  0.00      B    H  
ATOM   2514  O   HOH B 832       3.941  15.376  23.966  1.00  0.00      B    O  
ATOM   2515  H1  HOH B 832       4.294  14.904  24.757  1.00  0.00      B    H  
ATOM   2516  H2  HOH B 832       3.967  16.353  24.185  1.00  0.00      B    H  
ATOM   2517  O   HOH B 833       6.437  31.701   4.437  1.00  0.00      B    O  
ATOM   2518  H1  HOH B 833       6.701  30.774   4.728  1.00  0.00      B    H  
ATOM   2519  H2  HOH B 833       6.522  32.340   5.238  1.00  0.00      B    H  
ATOM   2520  O   HOH B 834      29.951   8.056  22.514  1.00  0.00      B    O  
ATOM   2521  H1  HOH B 834      30.104   8.829  23.087  1.00  0.00      B    H  
ATOM   2522  H2  HOH B 834      29.710   8.368  21.529  1.00  0.00      B    H  
ATOM   2523  O   HOH B 835      38.840   8.780  31.794  1.00  0.00      B    O  
ATOM   2524  H1  HOH B 835      38.733   9.782  31.818  1.00  0.00      B    H  
ATOM   2525  H2  HOH B 835      39.746   8.571  32.273  1.00  0.00      B    H  
ATOM   2526  O   HOH B 836      29.827  18.912  13.806  1.00  0.00      B    O  
ATOM   2527  H1  HOH B 836      29.539  18.570  12.900  1.00  0.00      B    H  
ATOM   2528  H2  HOH B 836      29.936  19.900  13.736  1.00  0.00      B    H  
ATOM   2529  O   HOH B 837      38.465   2.731  25.703  1.00  0.00      B    O  
ATOM   2530  H1  HOH B 837      38.663   3.573  26.244  1.00  0.00      B    H  
ATOM   2531  H2  HOH B 837      37.670   2.272  26.082  1.00  0.00      B    H  
ATOM   2532  O   HOH B 838      14.136  23.838   1.104  1.00  0.00      B    O  
ATOM   2533  H1  HOH B 838      14.254  22.889   0.809  1.00  0.00      B    H  
ATOM   2534  H2  HOH B 838      14.706  23.868   1.956  1.00  0.00      B    H  
ATOM   2535  O   HOH B 839       3.993  25.148  35.430  1.00  0.00      B    O  
ATOM   2536  H1  HOH B 839       4.326  24.602  34.630  1.00  0.00      B    H  
ATOM   2537  H2  HOH B 839       4.533  24.920  36.240  1.00  0.00      B    H  
ATOM   2538  O   HOH B 840      17.099  19.542  10.892  1.00  0.00      B    O  
ATOM   2539  H1  HOH B 840      17.219  19.993  11.784  1.00  0.00      B    H  
ATOM   2540  H2  HOH B 840      16.138  19.282  10.947  1.00  0.00      B    H  
ATOM   2541  O   HOH B 841      27.623   5.076  17.054  1.00  0.00      B    O  
ATOM   2542  H1  HOH B 841      27.716   5.526  17.961  1.00  0.00      B    H  
ATOM   2543  H2  HOH B 841      27.980   4.136  17.149  1.00  0.00      B    H  
ATOM   2544  O   HOH B 842       5.728  10.735  31.979  1.00  0.00      B    O  
ATOM   2545  H1  HOH B 842       5.911   9.860  31.519  1.00  0.00      B    H  
ATOM   2546  H2  HOH B 842       4.695  10.693  32.076  1.00  0.00      B    H  
ATOM   2547  O   HOH B 843      26.747   1.561  29.476  1.00  0.00      B    O  
ATOM   2548  H1  HOH B 843      26.399   1.910  28.552  1.00  0.00      B    H  
ATOM   2549  H2  HOH B 843      27.421   0.813  29.323  1.00  0.00      B    H  
ATOM   2550  O   HOH B 844      21.477   0.226  29.982  1.00  0.00      B    O  
ATOM   2551  H1  HOH B 844      22.317   0.400  29.547  1.00  0.00      B    H  
ATOM   2552  H2  HOH B 844      21.434   0.896  30.706  1.00  0.00      B    H  
ATOM   2553  O   HOH B 845       0.386   5.180  13.088  1.00  0.00      B    O  
ATOM   2554  H1  HOH B 845       0.208   5.520  14.042  1.00  0.00      B    H  
ATOM   2555  H2  HOH B 845      -0.451   4.726  12.743  1.00  0.00      B    H  
ATOM   2556  O   HOH B 846      19.600  18.713  37.377  1.00  0.00      B    O  
ATOM   2557  H1  HOH B 846      19.813  17.980  38.077  1.00  0.00      B    H  
ATOM   2558  H2  HOH B 846      18.599  18.741  37.200  1.00  0.00      B    H  
ATOM   2559  O   HOH B 847      37.430   2.615   5.263  1.00  0.00      B    O  
ATOM   2560  H1  HOH B 847      37.779   1.700   5.586  1.00  0.00      B    H  
ATOM   2561  H2  HOH B 847      37.891   2.968   4.509  1.00  0.00      B    H  
ATOM   2562  O   HOH B 848      27.121  15.212   0.452  1.00  0.00      B    O  
ATOM   2563  H1  HOH B 848      26.337  15.238  -0.207  1.00  0.00      B    H  
ATOM   2564  H2  HOH B 848      27.818  15.898   0.137  1.00  0.00      B    H  
ATOM   2565  O   HOH B 849      12.319   9.287   7.109  1.00  0.00      B    O  
ATOM   2566  H1  HOH B 849      11.686   9.011   7.832  1.00  0.00      B    H  
ATOM   2567  H2  HOH B 849      13.199   9.565   7.535  1.00  0.00      B    H  
ATOM   2568  O   HOH B 850      11.253   5.458   6.370  1.00  0.00      B    O  
ATOM   2569  H1  HOH B 850      11.327   4.485   6.357  1.00  0.00      B    H  
ATOM   2570  H2  HOH B 850      11.155   5.739   5.395  1.00  0.00      B    H  
ATOM   2571  O   HOH B 851      14.388   5.638   2.925  1.00  0.00      B    O  
ATOM   2572  H1  HOH B 851      15.377   5.566   2.682  1.00  0.00      B    H  
ATOM   2573  H2  HOH B 851      14.265   4.973   3.734  1.00  0.00      B    H  
ATOM   2574  O   HOH B 852      35.063  15.413  22.494  1.00  0.00      B    O  
ATOM   2575  H1  HOH B 852      34.591  16.300  22.792  1.00  0.00      B    H  
ATOM   2576  H2  HOH B 852      35.885  15.243  23.065  1.00  0.00      B    H  
ATOM   2577  O   HOH B 853       6.647   0.394  20.028  1.00  0.00      B    O  
ATOM   2578  H1  HOH B 853       6.562   1.336  19.664  1.00  0.00      B    H  
ATOM   2579  H2  HOH B 853       6.378  -0.215  19.276  1.00  0.00      B    H  
ATOM   2580  O   HOH B 854       0.924   9.160   2.727  1.00  0.00      B    O  
ATOM   2581  H1  HOH B 854       1.424   8.270   3.013  1.00  0.00      B    H  
ATOM   2582  H2  HOH B 854       1.582   9.905   2.826  1.00  0.00      B    H  
ATOM   2583  O   HOH B 855      38.449   8.190  11.141  1.00  0.00      B    O  
ATOM   2584  H1  HOH B 855      38.140   9.162  11.164  1.00  0.00      B    H  
ATOM   2585  H2  HOH B 855      39.080   8.039  11.930  1.00  0.00      B    H  
ATOM   2586  O   HOH B 856      33.031   4.087   1.861  1.00  0.00      B    O  
ATOM   2587  H1  HOH B 856      33.741   4.405   2.542  1.00  0.00      B    H  
ATOM   2588  H2  HOH B 856      33.125   4.586   0.997  1.00  0.00      B    H  
ATOM   2589  O   HOH B 857      31.926  15.855  32.743  1.00  0.00      B    O  
ATOM   2590  H1  HOH B 857      31.370  15.013  32.969  1.00  0.00      B    H  
ATOM   2591  H2  HOH B 857      32.123  15.889  31.689  1.00  0.00      B    H  
ATOM   2592  O   HOH B 858      19.583  19.412   7.132  1.00  0.00      B    O  
ATOM   2593  H1  HOH B 858      19.307  20.154   7.741  1.00  0.00      B    H  
ATOM   2594  H2  HOH B 858      20.549  19.591   6.742  1.00  0.00      B    H  
ATOM   2595  O   HOH B 859       3.440  26.720  19.904  1.00  0.00      B    O  
ATOM   2596  H1  HOH B 859       2.905  25.857  19.858  1.00  0.00      B    H  
ATOM   2597  H2  HOH B 859       3.408  27.047  18.946  1.00  0.00      B    H  
ATOM   2598  O   HOH B 860      28.253  37.194  38.255  1.00  0.00      B    O  
ATOM   2599  H1  HOH B 860      27.559  36.913  38.969  1.00  0.00      B    H  
ATOM   2600  H2  HOH B 860      27.828  36.967  37.336  1.00  0.00      B    H  
ATOM   2601  O   HOH B 861      21.464  36.768  30.771  1.00  0.00      B    O  
ATOM   2602  H1  HOH B 861      21.311  37.724  30.386  1.00  0.00      B    H  
ATOM   2603  H2  HOH B 861      22.438  36.785  31.050  1.00  0.00      B    H  
ATOM   2604  O   HOH B 862      28.830  35.074  27.869  1.00  0.00      B    O  
ATOM   2605  H1  HOH B 862      27.953  34.555  27.785  1.00  0.00      B    H  
ATOM   2606  H2  HOH B 862      29.473  34.442  28.378  1.00  0.00      B    H  
ATOM   2607  O   HOH B 863      29.931   1.587  38.997  1.00  0.00      B    O  
ATOM   2608  H1  HOH B 863      29.720   2.324  39.645  1.00  0.00      B    H  
ATOM   2609  H2  HOH B 863      30.344   1.999  38.145  1.00  0.00      B    H  
ATOM   2610  O   HOH B 864      12.086   4.460  11.640  1.00  0.00      B    O  
ATOM   2611  H1  HOH B 864      11.621   4.214  10.718  1.00  0.00      B    H  
ATOM   2612  H2  HOH B 864      11.523   4.099  12.397  1.00  0.00      B    H  
ATOM   2613  O   HOH B 865      38.054  28.360  12.632  1.00  0.00      B    O  
ATOM   2614  H1  HOH B 865      38.678  28.257  13.419  1.00  0.00      B    H  
ATOM   2615  H2  HOH B 865      38.274  27.625  11.938  1.00  0.00      B    H  
ATOM   2616  O   HOH B 866      37.685   8.235  38.985  1.00  0.00      B    O  
ATOM   2617  H1  HOH B 866      36.994   7.737  38.381  1.00  0.00      B    H  
ATOM   2618  H2  HOH B 866      38.350   8.634  38.352  1.00  0.00      B    H  
ATOM   2619  O   HOH B 867      16.131  34.037  15.064  1.00  0.00      B    O  
ATOM   2620  H1  HOH B 867      16.695  33.302  14.566  1.00  0.00      B    H  
ATOM   2621  H2  HOH B 867      16.780  34.816  15.249  1.00  0.00      B    H  
ATOM   2622  O   HOH B 868      33.045   6.366  11.620  1.00  0.00      B    O  
ATOM   2623  H1  HOH B 868      32.837   7.182  12.163  1.00  0.00      B    H  
ATOM   2624  H2  HOH B 868      34.009   6.517  11.229  1.00  0.00      B    H  
ATOM   2625  O   HOH B 869      37.483  17.913   0.187  1.00  0.00      B    O  
ATOM   2626  H1  HOH B 869      36.548  17.514   0.105  1.00  0.00      B    H  
ATOM   2627  H2  HOH B 869      37.354  18.925   0.338  1.00  0.00      B    H  
ATOM   2628  O   HOH B 870      23.968  25.075   0.713  1.00  0.00      B    O  
ATOM   2629  H1  HOH B 870      22.995  25.192   0.988  1.00  0.00      B    H  
ATOM   2630  H2  HOH B 870      24.008  25.033  -0.271  1.00  0.00      B    H  
ATOM   2631  O   HOH B 871      36.840  19.832  23.575  1.00  0.00      B    O  
ATOM   2632  H1  HOH B 871      37.670  19.535  24.052  1.00  0.00      B    H  
ATOM   2633  H2  HOH B 871      36.132  19.335  24.074  1.00  0.00      B    H  
ATOM   2634  O   HOH B 872       5.809  26.544  11.270  1.00  0.00      B    O  
ATOM   2635  H1  HOH B 872       5.759  25.562  11.689  1.00  0.00      B    H  
ATOM   2636  H2  HOH B 872       5.449  26.532  10.321  1.00  0.00      B    H  
ATOM   2637  O   HOH B 873      27.123   2.799  20.175  1.00  0.00      B    O  
ATOM   2638  H1  HOH B 873      28.017   2.787  19.659  1.00  0.00      B    H  
ATOM   2639  H2  HOH B 873      27.010   1.837  20.569  1.00  0.00      B    H  
ATOM   2640  O   HOH B 874       8.069  18.112  15.737  1.00  0.00      B    O  
ATOM   2641  H1  HOH B 874       7.172  18.584  15.546  1.00  0.00      B    H  
ATOM   2642  H2  HOH B 874       7.869  17.375  16.412  1.00  0.00      B    H  
ATOM   2643  O   HOH B 875      19.088   2.811  20.014  1.00  0.00      B    O  
ATOM   2644  H1  HOH B 875      19.971   2.214  19.959  1.00  0.00      B    H  
ATOM   2645  H2  HOH B 875      19.251   3.696  20.554  1.00  0.00      B    H  
ATOM   2646  O   HOH B 876      13.463   7.973  12.289  1.00  0.00      B    O  
ATOM   2647  H1  HOH B 876      13.981   7.633  13.052  1.00  0.00      B    H  
ATOM   2648  H2  HOH B 876      13.764   8.993  12.141  1.00  0.00      B    H  
ATOM   2649  O   HOH B 877      11.157  38.999   3.432  1.00  0.00      B    O  
ATOM   2650  H1  HOH B 877      12.022  38.466   3.257  1.00  0.00      B    H  
ATOM   2651  H2  HOH B 877      10.731  39.315   2.511  1.00  0.00      B    H  
ATOM   2652  O   HOH B 878      36.180  22.816  14.416  1.00  0.00      B    O  
ATOM   2653  H1  HOH B 878      35.585  22.079  14.866  1.00  0.00      B    H  
ATOM   2654  H2  HOH B 878      35.793  23.740  14.720  1.00  0.00      B    H  
ATOM   2655  O   HOH B 879       1.557  24.128  31.909  1.00  0.00      B    O  
ATOM   2656  H1  HOH B 879       1.173  23.285  31.476  1.00  0.00      B    H  
ATOM   2657  H2  HOH B 879       1.588  24.003  32.921  1.00  0.00      B    H  
ATOM   2658  O   HOH B 880      36.176  12.897  27.895  1.00  0.00      B    O  
ATOM   2659  H1  HOH B 880      36.609  12.209  28.591  1.00  0.00      B    H  
ATOM   2660  H2  HOH B 880      36.490  13.819  28.198  1.00  0.00      B    H  
ATOM   2661  O   HOH B 881      26.665  37.847   8.806  1.00  0.00      B    O  
ATOM   2662  H1  HOH B 881      27.405  38.486   8.608  1.00  0.00      B    H  
ATOM   2663  H2  HOH B 881      26.721  37.092   8.039  1.00  0.00      B    H  
ATOM   2664  O   HOH B 882      18.993  27.755  28.176  1.00  0.00      B    O  
ATOM   2665  H1  HOH B 882      18.069  27.688  27.690  1.00  0.00      B    H  
ATOM   2666  H2  HOH B 882      18.967  27.104  28.969  1.00  0.00      B    H  
ATOM   2667  O   HOH B 883      36.627  25.098  30.255  1.00  0.00      B    O  
ATOM   2668  H1  HOH B 883      36.089  25.789  29.688  1.00  0.00      B    H  
ATOM   2669  H2  HOH B 883      37.138  25.594  30.983  1.00  0.00      B    H  
ATOM   2670  O   HOH B 884       6.492   0.046   6.192  1.00  0.00      B    O  
ATOM   2671  H1  HOH B 884       5.891  -0.435   5.554  1.00  0.00      B    H  
ATOM   2672  H2  HOH B 884       6.155   0.968   6.452  1.00  0.00      B    H  
ATOM   2673  O   HOH B 885      17.585  19.962   5.366  1.00  0.00      B    O  
ATOM   2674  H1  HOH B 885      18.292  19.837   6.079  1.00  0.00      B    H  
ATOM   2675  H2  HOH B 885      18.121  19.834   4.470  1.00  0.00      B    H  
ATOM   2676  O   HOH B 886      33.541  27.234  12.778  1.00  0.00      B    O  
ATOM   2677  H1  HOH B 886      33.585  26.957  11.778  1.00  0.00      B    H  
ATOM   2678  H2  HOH B 886      34.334  27.785  13.003  1.00  0.00      B    H  
ATOM   2679  O   HOH B 887      26.831  32.329  16.527  1.00  0.00      B    O  
ATOM   2680  H1  HOH B 887      26.056  32.111  17.127  1.00  0.00      B    H  
ATOM   2681  H2  HOH B 887      27.226  33.277  16.737  1.00  0.00      B    H  
ATOM   2682  O   HOH B 888      32.347  14.415  12.943  1.00  0.00      B    O  
ATOM   2683  H1  HOH B 888      33.141  13.844  12.663  1.00  0.00      B    H  
ATOM   2684  H2  HOH B 888      31.518  13.956  12.510  1.00  0.00      B    H  
ATOM   2685  O   HOH B 889      14.768  25.387   8.804  1.00  0.00      B    O  
ATOM   2686  H1  HOH B 889      15.542  25.012   8.228  1.00  0.00      B    H  
ATOM   2687  H2  HOH B 889      13.991  24.883   8.444  1.00  0.00      B    H  
ATOM   2688  O   HOH B 890       5.856   9.973  24.210  1.00  0.00      B    O  
ATOM   2689  H1  HOH B 890       5.272   9.339  23.681  1.00  0.00      B    H  
ATOM   2690  H2  HOH B 890       5.670   9.793  25.222  1.00  0.00      B    H  
ATOM   2691  O   HOH B 891       7.984  15.691  38.924  1.00  0.00      B    O  
ATOM   2692  H1  HOH B 891       8.033  14.674  38.838  1.00  0.00      B    H  
ATOM   2693  H2  HOH B 891       7.347  15.904  38.193  1.00  0.00      B    H  
ATOM   2694  O   HOH B 892       8.227  18.913  30.931  1.00  0.00      B    O  
ATOM   2695  H1  HOH B 892       7.567  19.189  30.186  1.00  0.00      B    H  
ATOM   2696  H2  HOH B 892       8.154  17.900  30.932  1.00  0.00      B    H  
ATOM   2697  O   HOH B 893      36.296  11.032  21.620  1.00  0.00      B    O  
ATOM   2698  H1  HOH B 893      35.360  10.960  21.306  1.00  0.00      B    H  
ATOM   2699  H2  HOH B 893      36.699  11.923  21.310  1.00  0.00      B    H  
ATOM   2700  O   HOH B 894      23.222   7.872  34.700  1.00  0.00      B    O  
ATOM   2701  H1  HOH B 894      22.698   8.448  35.363  1.00  0.00      B    H  
ATOM   2702  H2  HOH B 894      23.743   7.185  35.367  1.00  0.00      B    H  
ATOM   2703  O   HOH B 895      36.239  34.612  11.950  1.00  0.00      B    O  
ATOM   2704  H1  HOH B 895      36.923  34.864  11.197  1.00  0.00      B    H  
ATOM   2705  H2  HOH B 895      35.281  34.758  11.616  1.00  0.00      B    H  
ATOM   2706  O   HOH B 896      35.605  28.876  13.877  1.00  0.00      B    O  
ATOM   2707  H1  HOH B 896      35.782  28.940  14.881  1.00  0.00      B    H  
ATOM   2708  H2  HOH B 896      36.459  28.785  13.379  1.00  0.00      B    H  
ATOM   2709  O   HOH B 897      39.057  31.531  23.384  1.00  0.00      B    O  
ATOM   2710  H1  HOH B 897      38.690  31.885  22.494  1.00  0.00      B    H  
ATOM   2711  H2  HOH B 897      38.734  32.100  24.109  1.00  0.00      B    H  
ATOM   2712  O   HOH B 898       2.037  14.170  34.804  1.00  0.00      B    O  
ATOM   2713  H1  HOH B 898       1.211  14.703  34.732  1.00  0.00      B    H  
ATOM   2714  H2  HOH B 898       2.646  14.471  34.017  1.00  0.00      B    H  
ATOM   2715  O   HOH B 899       7.356  31.612  21.299  1.00  0.00      B    O  
ATOM   2716  H1  HOH B 899       7.668  30.850  21.913  1.00  0.00      B    H  
ATOM   2717  H2  HOH B 899       6.503  31.208  20.881  1.00  0.00      B    H  
ATOM   2718  O   HOH B 900       8.553  10.303  11.756  1.00  0.00      B    O  
ATOM   2719  H1  HOH B 900       8.238  11.200  12.192  1.00  0.00      B    H  
ATOM   2720  H2  HOH B 900       8.940   9.735  12.600  1.00  0.00      B    H  
ATOM   2721  O   HOH B 901      26.588  26.786  12.846  1.00  0.00      B    O  
ATOM   2722  H1  HOH B 901      25.570  26.977  13.105  1.00  0.00      B    H  
ATOM   2723  H2  HOH B 901      27.212  27.466  13.211  1.00  0.00      B    H  
ATOM   2724  O   HOH B 902      28.495  28.916  12.777  1.00  0.00      B    O  
ATOM   2725  H1  HOH B 902      28.085  29.439  13.525  1.00  0.00      B    H  
ATOM   2726  H2  HOH B 902      29.350  28.550  13.089  1.00  0.00      B    H  
ATOM   2727  O   HOH B 903      36.221   9.874  34.236  1.00  0.00      B    O  
ATOM   2728  H1  HOH B 903      37.149  10.115  34.600  1.00  0.00      B    H  
ATOM   2729  H2  HOH B 903      36.026  10.287  33.342  1.00  0.00      B    H  
ATOM   2730  O   HOH B 904      18.053   5.511  28.901  1.00  0.00      B    O  
ATOM   2731  H1  HOH B 904      17.326   5.254  28.194  1.00  0.00      B    H  
ATOM   2732  H2  HOH B 904      18.582   4.692  29.167  1.00  0.00      B    H  
ATOM   2733  O   HOH B 905      14.345  13.379  36.337  1.00  0.00      B    O  
ATOM   2734  H1  HOH B 905      13.523  13.439  35.787  1.00  0.00      B    H  
ATOM   2735  H2  HOH B 905      14.118  12.777  37.141  1.00  0.00      B    H  
ATOM   2736  O   HOH B 906      10.182   2.106  31.476  1.00  0.00      B    O  
ATOM   2737  H1  HOH B 906      11.065   2.107  32.037  1.00  0.00      B    H  
ATOM   2738  H2  HOH B 906      10.391   2.182  30.483  1.00  0.00      B    H  
ATOM   2739  O   HOH B 907      11.976  14.401  19.062  1.00  0.00      B    O  
ATOM   2740  H1  HOH B 907      11.748  15.125  19.782  1.00  0.00      B    H  
ATOM   2741  H2  HOH B 907      11.500  13.557  19.336  1.00  0.00      B    H  
ATOM   2742  O   HOH B 908      30.363   5.177   1.706  1.00  0.00      B    O  
ATOM   2743  H1  HOH B 908      30.282   6.136   1.996  1.00  0.00      B    H  
ATOM   2744  H2  HOH B 908      31.285   4.895   1.962  1.00  0.00      B    H  
ATOM   2745  O   HOH B 909      29.759  27.777  21.740  1.00  0.00      B    O  
ATOM   2746  H1  HOH B 909      30.169  28.053  22.637  1.00  0.00      B    H  
ATOM   2747  H2  HOH B 909      29.659  26.726  21.727  1.00  0.00      B    H  
ATOM   2748  O   HOH B 910      33.415  11.061  32.713  1.00  0.00      B    O  
ATOM   2749  H1  HOH B 910      33.802  11.784  33.359  1.00  0.00      B    H  
ATOM   2750  H2  HOH B 910      32.481  10.688  33.125  1.00  0.00      B    H  
ATOM   2751  O   HOH B 911       6.385  31.603   8.976  1.00  0.00      B    O  
ATOM   2752  H1  HOH B 911       7.119  31.085   8.488  1.00  0.00      B    H  
ATOM   2753  H2  HOH B 911       5.727  30.930   9.344  1.00  0.00      B    H  
ATOM   2754  O   HOH B 912      31.069  10.348  23.788  1.00  0.00      B    O  
ATOM   2755  H1  HOH B 912      30.851  10.076  24.741  1.00  0.00      B    H  
ATOM   2756  H2  HOH B 912      32.095  10.366  23.720  1.00  0.00      B    H  
ATOM   2757  O   HOH B 913      25.313  20.460  19.646  1.00  0.00      B    O  
ATOM   2758  H1  HOH B 913      24.966  20.910  20.497  1.00  0.00      B    H  
ATOM   2759  H2  HOH B 913      24.928  20.985  18.889  1.00  0.00      B    H  
ATOM   2760  O   HOH B 914       5.077  24.752  17.643  1.00  0.00      B    O  
ATOM   2761  H1  HOH B 914       4.595  25.326  16.984  1.00  0.00      B    H  
ATOM   2762  H2  HOH B 914       5.260  23.857  17.262  1.00  0.00      B    H  
ATOM   2763  O   HOH B 915      30.441   9.823  20.021  1.00  0.00      B    O  
ATOM   2764  H1  HOH B 915      31.435   9.907  20.228  1.00  0.00      B    H  
ATOM   2765  H2  HOH B 915      30.044  10.773  20.017  1.00  0.00      B    H  
ATOM   2766  O   HOH B 916      17.377   6.456  17.708  1.00  0.00      B    O  
ATOM   2767  H1  HOH B 916      17.264   6.046  16.748  1.00  0.00      B    H  
ATOM   2768  H2  HOH B 916      17.966   7.260  17.545  1.00  0.00      B    H  
ATOM   2769  O   HOH B 917      22.202  17.736  13.229  1.00  0.00      B    O  
ATOM   2770  H1  HOH B 917      21.755  17.592  12.267  1.00  0.00      B    H  
ATOM   2771  H2  HOH B 917      22.318  16.833  13.669  1.00  0.00      B    H  
ATOM   2772  O   HOH B 918       9.663  21.312  23.487  1.00  0.00      B    O  
ATOM   2773  H1  HOH B 918      10.164  22.049  24.008  1.00  0.00      B    H  
ATOM   2774  H2  HOH B 918       8.731  21.759  23.220  1.00  0.00      B    H  
ATOM   2775  O   HOH B 919       7.106  34.526  24.007  1.00  0.00      B    O  
ATOM   2776  H1  HOH B 919       7.289  34.231  24.950  1.00  0.00      B    H  
ATOM   2777  H2  HOH B 919       7.082  35.541  23.982  1.00  0.00      B    H  
ATOM   2778  O   HOH B 920      34.438   7.394  28.962  1.00  0.00      B    O  
ATOM   2779  H1  HOH B 920      34.219   7.127  29.887  1.00  0.00      B    H  
ATOM   2780  H2  HOH B 920      34.502   6.544  28.473  1.00  0.00      B    H  
ATOM   2781  O   HOH B 921      17.982  35.910  15.809  1.00  0.00      B    O  
ATOM   2782  H1  HOH B 921      17.556  35.455  16.585  1.00  0.00      B    H  
ATOM   2783  H2  HOH B 921      18.959  35.681  15.767  1.00  0.00      B    H  
ATOM   2784  O   HOH B 922      12.715  32.595  38.438  1.00  0.00      B    O  
ATOM   2785  H1  HOH B 922      12.711  32.164  39.384  1.00  0.00      B    H  
ATOM   2786  H2  HOH B 922      12.015  32.193  37.860  1.00  0.00      B    H  
ATOM   2787  O   HOH B 923      14.923   0.565  14.552  1.00  0.00      B    O  
ATOM   2788  H1  HOH B 923      14.825   1.534  14.873  1.00  0.00      B    H  
ATOM   2789  H2  HOH B 923      14.540   0.611  13.614  1.00  0.00      B    H  
ATOM   2790  O   HOH B 924      13.610  36.239  30.897  1.00  0.00      B    O  
ATOM   2791  H1  HOH B 924      13.783  35.231  31.128  1.00  0.00      B    H  
ATOM   2792  H2  HOH B 924      14.427  36.776  31.126  1.00  0.00      B    H  
ATOM   2793  O   HOH B 925      19.908   7.979  17.277  1.00  0.00      B    O  
ATOM   2794  H1  HOH B 925      20.412   8.568  17.961  1.00  0.00      B    H  
ATOM   2795  H2  HOH B 925      20.283   8.060  16.294  1.00  0.00      B    H  
ATOM   2796  O   HOH B 926      12.833  27.735   7.498  1.00  0.00      B    O  
ATOM   2797  H1  HOH B 926      13.662  28.223   7.661  1.00  0.00      B    H  
ATOM   2798  H2  HOH B 926      12.593  27.154   8.323  1.00  0.00      B    H  
ATOM   2799  O   HOH B 927      30.070  14.174   0.913  1.00  0.00      B    O  
ATOM   2800  H1  HOH B 927      29.496  13.421   1.153  1.00  0.00      B    H  
ATOM   2801  H2  HOH B 927      29.979  14.326  -0.068  1.00  0.00      B    H  
ATOM   2802  O   HOH B 928      33.444  34.455  20.246  1.00  0.00      B    O  
ATOM   2803  H1  HOH B 928      32.471  34.282  20.206  1.00  0.00      B    H  
ATOM   2804  H2  HOH B 928      33.506  35.390  20.698  1.00  0.00      B    H  
ATOM   2805  O   HOH B 929      13.110  14.488  30.812  1.00  0.00      B    O  
ATOM   2806  H1  HOH B 929      13.116  15.251  31.559  1.00  0.00      B    H  
ATOM   2807  H2  HOH B 929      13.821  13.876  31.043  1.00  0.00      B    H  
ATOM   2808  O   HOH B 930      26.468  21.807  36.604  1.00  0.00      B    O  
ATOM   2809  H1  HOH B 930      25.487  22.044  36.567  1.00  0.00      B    H  
ATOM   2810  H2  HOH B 930      26.576  21.113  35.926  1.00  0.00      B    H  
ATOM   2811  O   HOH B 931      19.650  34.608  29.786  1.00  0.00      B    O  
ATOM   2812  H1  HOH B 931      19.912  34.784  28.845  1.00  0.00      B    H  
ATOM   2813  H2  HOH B 931      20.126  35.279  30.432  1.00  0.00      B    H  
ATOM   2814  O   HOH B 932      14.471   2.987  15.585  1.00  0.00      B    O  
ATOM   2815  H1  HOH B 932      14.329   3.461  14.692  1.00  0.00      B    H  
ATOM   2816  H2  HOH B 932      13.731   3.328  16.187  1.00  0.00      B    H  
ATOM   2817  O   HOH B 933      19.795   7.519  29.216  1.00  0.00      B    O  
ATOM   2818  H1  HOH B 933      19.449   8.423  29.572  1.00  0.00      B    H  
ATOM   2819  H2  HOH B 933      19.068   6.871  29.050  1.00  0.00      B    H  
ATOM   2820  O   HOH B 934       2.774   5.811   7.044  1.00  0.00      B    O  
ATOM   2821  H1  HOH B 934       3.048   4.843   7.124  1.00  0.00      B    H  
ATOM   2822  H2  HOH B 934       3.581   6.419   6.870  1.00  0.00      B    H  
ATOM   2823  O   HOH B 935       5.774  11.473   6.838  1.00  0.00      B    O  
ATOM   2824  H1  HOH B 935       5.264  11.192   7.689  1.00  0.00      B    H  
ATOM   2825  H2  HOH B 935       6.770  11.554   7.071  1.00  0.00      B    H  
ATOM   2826  O   HOH B 936      26.102  14.249  16.120  1.00  0.00      B    O  
ATOM   2827  H1  HOH B 936      26.931  13.603  16.075  1.00  0.00      B    H  
ATOM   2828  H2  HOH B 936      26.474  15.141  16.347  1.00  0.00      B    H  
ATOM   2829  O   HOH B 937      24.783  18.496  12.464  1.00  0.00      B    O  
ATOM   2830  H1  HOH B 937      25.304  18.811  13.315  1.00  0.00      B    H  
ATOM   2831  H2  HOH B 937      23.828  18.503  12.735  1.00  0.00      B    H  
ATOM   2832  O   HOH B 938      33.677   9.870   2.069  1.00  0.00      B    O  
ATOM   2833  H1  HOH B 938      34.201   9.122   2.562  1.00  0.00      B    H  
ATOM   2834  H2  HOH B 938      33.234   9.439   1.286  1.00  0.00      B    H  
ATOM   2835  O   HOH B 939       1.199  11.617   4.846  1.00  0.00      B    O  
ATOM   2836  H1  HOH B 939       1.282  10.763   5.353  1.00  0.00      B    H  
ATOM   2837  H2  HOH B 939       0.472  11.490   4.173  1.00  0.00      B    H  
ATOM   2838  O   HOH B 940      29.939  27.372   2.163  1.00  0.00      B    O  
ATOM   2839  H1  HOH B 940      29.261  26.930   1.548  1.00  0.00      B    H  
ATOM   2840  H2  HOH B 940      29.606  28.355   2.174  1.00  0.00      B    H  
ATOM   2841  O   HOH B 941      33.808  35.235   6.926  1.00  0.00      B    O  
ATOM   2842  H1  HOH B 941      34.278  34.643   6.312  1.00  0.00      B    H  
ATOM   2843  H2  HOH B 941      34.107  35.037   7.830  1.00  0.00      B    H  
ATOM   2844  O   HOH B 942       4.578   3.432   3.845  1.00  0.00      B    O  
ATOM   2845  H1  HOH B 942       5.302   2.809   3.452  1.00  0.00      B    H  
ATOM   2846  H2  HOH B 942       3.691   2.953   3.713  1.00  0.00      B    H  
ATOM   2847  O   HOH B 943      25.806  16.953  21.541  1.00  0.00      B    O  
ATOM   2848  H1  HOH B 943      26.388  17.126  20.729  1.00  0.00      B    H  
ATOM   2849  H2  HOH B 943      25.996  17.662  22.252  1.00  0.00      B    H  
ATOM   2850  O   HOH B 944      29.532  24.524  25.702  1.00  0.00      B    O  
ATOM   2851  H1  HOH B 944      30.329  24.854  25.219  1.00  0.00      B    H  
ATOM   2852  H2  HOH B 944      28.984  25.351  25.850  1.00  0.00      B    H  
ATOM   2853  O   HOH B 945       0.010   5.440  27.286  1.00  0.00      B    O  
ATOM   2854  H1  HOH B 945      -0.401   6.146  26.703  1.00  0.00      B    H  
ATOM   2855  H2  HOH B 945       1.002   5.380  27.064  1.00  0.00      B    H  
ATOM   2856  O   HOH B 946      38.563  11.401  30.182  1.00  0.00      B    O  
ATOM   2857  H1  HOH B 946      39.371  11.275  29.555  1.00  0.00      B    H  
ATOM   2858  H2  HOH B 946      37.817  10.863  29.801  1.00  0.00      B    H  
ATOM   2859  O   HOH B 947       5.196  12.149  11.375  1.00  0.00      B    O  
ATOM   2860  H1  HOH B 947       5.682  12.879  10.789  1.00  0.00      B    H  
ATOM   2861  H2  HOH B 947       5.147  11.311  10.781  1.00  0.00      B    H  
ATOM   2862  O   HOH B 948      10.297  35.717  24.930  1.00  0.00      B    O  
ATOM   2863  H1  HOH B 948       9.320  35.844  24.782  1.00  0.00      B    H  
ATOM   2864  H2  HOH B 948      10.457  35.242  25.804  1.00  0.00      B    H  
ATOM   2865  O   HOH B 949      12.265  33.198   6.750  1.00  0.00      B    O  
ATOM   2866  H1  HOH B 949      11.244  33.389   6.803  1.00  0.00      B    H  
ATOM   2867  H2  HOH B 949      12.362  32.179   6.892  1.00  0.00      B    H  
ATOM   2868  O   HOH B 950       6.248  38.887  24.806  1.00  0.00      B    O  
ATOM   2869  H1  HOH B 950       5.246  39.019  24.790  1.00  0.00      B    H  
ATOM   2870  H2  HOH B 950       6.659  39.429  25.554  1.00  0.00      B    H  
ATOM   2871  O   HOH B 951      15.075  14.030   9.457  1.00  0.00      B    O  
ATOM   2872  H1  HOH B 951      15.544  13.984   8.586  1.00  0.00      B    H  
ATOM   2873  H2  HOH B 951      14.975  15.005   9.643  1.00  0.00      B    H  
ATOM   2874  O   HOH B 952      19.222  27.336  33.351  1.00  0.00      B    O  
ATOM   2875  H1  HOH B 952      19.351  27.818  34.188  1.00  0.00      B    H  
ATOM   2876  H2  HOH B 952      18.705  27.941  32.725  1.00  0.00      B    H  
ATOM   2877  O   HOH B 953      12.980  14.102  12.793  1.00  0.00      B    O  
ATOM   2878  H1  HOH B 953      13.334  13.203  12.825  1.00  0.00      B    H  
ATOM   2879  H2  HOH B 953      13.787  14.677  13.009  1.00  0.00      B    H  
ATOM   2880  O   HOH B 954      18.208  23.739  11.004  1.00  0.00      B    O  
ATOM   2881  H1  HOH B 954      18.090  23.573  10.029  1.00  0.00      B    H  
ATOM   2882  H2  HOH B 954      19.107  24.136  11.053  1.00  0.00      B    H  
ATOM   2883  O   HOH B 955      14.508   2.814  25.854  1.00  0.00      B    O  
ATOM   2884  H1  HOH B 955      14.285   1.851  25.909  1.00  0.00      B    H  
ATOM   2885  H2  HOH B 955      14.894   2.976  24.953  1.00  0.00      B    H  
ATOM   2886  O   HOH B 956      18.149  37.045  33.606  1.00  0.00      B    O  
ATOM   2887  H1  HOH B 956      18.031  37.020  34.643  1.00  0.00      B    H  
ATOM   2888  H2  HOH B 956      17.481  36.383  33.264  1.00  0.00      B    H  
ATOM   2889  O   HOH B 957      15.938  15.781  27.344  1.00  0.00      B    O  
ATOM   2890  H1  HOH B 957      16.161  16.036  28.284  1.00  0.00      B    H  
ATOM   2891  H2  HOH B 957      14.963  15.429  27.340  1.00  0.00      B    H  
ATOM   2892  O   HOH B 958      30.174   0.486  16.374  1.00  0.00      B    O  
ATOM   2893  H1  HOH B 958      30.261   1.470  16.325  1.00  0.00      B    H  
ATOM   2894  H2  HOH B 958      30.719   0.071  15.614  1.00  0.00      B    H  
ATOM   2895  O   HOH B 959      10.529  24.089  35.697  1.00  0.00      B    O  
ATOM   2896  H1  HOH B 959       9.560  23.997  36.055  1.00  0.00      B    H  
ATOM   2897  H2  HOH B 959      10.663  25.067  35.482  1.00  0.00      B    H  
ATOM   2898  O   HOH B 960      35.274  23.050   2.338  1.00  0.00      B    O  
ATOM   2899  H1  HOH B 960      34.667  23.613   1.803  1.00  0.00      B    H  
ATOM   2900  H2  HOH B 960      35.441  22.201   1.789  1.00  0.00      B    H  
ATOM   2901  O   HOH B 961      18.358  15.675  19.495  1.00  0.00      B    O  
ATOM   2902  H1  HOH B 961      17.602  15.442  20.116  1.00  0.00      B    H  
ATOM   2903  H2  HOH B 961      19.151  15.736  20.118  1.00  0.00      B    H  
ATOM   2904  O   HOH B 962      17.464  15.374  12.199  1.00  0.00      B    O  
ATOM   2905  H1  HOH B 962      18.212  15.790  11.565  1.00  0.00      B    H  
ATOM   2906  H2  HOH B 962      17.408  14.373  11.906  1.00  0.00      B    H  
ATOM   2907  O   HOH B 963      12.059  21.299   8.477  1.00  0.00      B    O  
ATOM   2908  H1  HOH B 963      12.509  21.413   9.416  1.00  0.00      B    H  
ATOM   2909  H2  HOH B 963      11.096  21.670   8.522  1.00  0.00      B    H  
ATOM   2910  O   HOH B 964       1.633  31.819  34.111  1.00  0.00      B    O  
ATOM   2911  H1  HOH B 964       2.286  31.747  34.950  1.00  0.00      B    H  
ATOM   2912  H2  HOH B 964       1.017  32.532  34.404  1.00  0.00      B    H  
ATOM   2913  O   HOH B 965      35.209  33.352  14.137  1.00  0.00      B    O  
ATOM   2914  H1  HOH B 965      34.808  32.459  13.783  1.00  0.00      B    H  
ATOM   2915  H2  HOH B 965      35.643  33.885  13.340  1.00  0.00      B    H  
ATOM   2916  O   HOH B 966      21.972  29.666   5.817  1.00  0.00      B    O  
ATOM   2917  H1  HOH B 966      22.134  28.727   5.488  1.00  0.00      B    H  
ATOM   2918  H2  HOH B 966      22.614  30.306   5.397  1.00  0.00      B    H  
ATOM   2919  O   HOH B 967      12.980   1.471  35.597  1.00  0.00      B    O  
ATOM   2920  H1  HOH B 967      12.802   2.454  35.839  1.00  0.00      B    H  
ATOM   2921  H2  HOH B 967      13.938   1.309  35.313  1.00  0.00      B    H  
ATOM   2922  O   HOH B 968      13.301   8.440  17.020  1.00  0.00      B    O  
ATOM   2923  H1  HOH B 968      13.297   8.952  16.138  1.00  0.00      B    H  
ATOM   2924  H2  HOH B 968      12.321   8.443  17.366  1.00  0.00      B    H  
ATOM   2925  O   HOH B 969       3.459  15.556  27.982  1.00  0.00      B    O  
ATOM   2926  H1  HOH B 969       2.852  15.080  27.331  1.00  0.00      B    H  
ATOM   2927  H2  HOH B 969       2.974  16.275  28.501  1.00  0.00      B    H  
ATOM   2928  O   HOH B 970      19.057   5.297   4.136  1.00  0.00      B    O  
ATOM   2929  H1  HOH B 970      20.040   5.014   4.403  1.00  0.00      B    H  
ATOM   2930  H2  HOH B 970      18.627   5.494   5.077  1.00  0.00      B    H  
ATOM   2931  O   HOH B 971      23.422  15.718   6.386  1.00  0.00      B    O  
ATOM   2932  H1  HOH B 971      24.062  16.246   5.810  1.00  0.00      B    H  
ATOM   2933  H2  HOH B 971      22.672  16.382   6.644  1.00  0.00      B    H  
ATOM   2934  O   HOH B 972       4.997   7.966   7.095  1.00  0.00      B    O  
ATOM   2935  H1  HOH B 972       5.183   8.940   6.980  1.00  0.00      B    H  
ATOM   2936  H2  HOH B 972       5.179   7.693   8.080  1.00  0.00      B    H  
ATOM   2937  O   HOH B 973      15.172  15.443  13.704  1.00  0.00      B    O  
ATOM   2938  H1  HOH B 973      15.212  16.109  14.493  1.00  0.00      B    H  
ATOM   2939  H2  HOH B 973      16.075  15.500  13.220  1.00  0.00      B    H  
ATOM   2940  O   HOH B 974      17.877  13.333   4.177  1.00  0.00      B    O  
ATOM   2941  H1  HOH B 974      18.219  13.701   3.283  1.00  0.00      B    H  
ATOM   2942  H2  HOH B 974      16.903  13.519   4.343  1.00  0.00      B    H  
ATOM   2943  O   HOH B 975       3.260  28.386  38.051  1.00  0.00      B    O  
ATOM   2944  H1  HOH B 975       3.624  29.290  38.439  1.00  0.00      B    H  
ATOM   2945  H2  HOH B 975       2.932  27.801  38.748  1.00  0.00      B    H  
ATOM   2946  O   HOH B 976      15.847  25.997  24.846  1.00  0.00      B    O  
ATOM   2947  H1  HOH B 976      14.877  25.629  24.657  1.00  0.00      B    H  
ATOM   2948  H2  HOH B 976      15.904  26.178  25.831  1.00  0.00      B    H  
ATOM   2949  O   HOH B 977      16.663   4.107   8.678  1.00  0.00      B    O  
ATOM   2950  H1  HOH B 977      15.971   4.008   7.996  1.00  0.00      B    H  
ATOM   2951  H2  HOH B 977      17.304   3.308   8.675  1.00  0.00      B    H  
ATOM   2952  O   HOH B 978      16.198  19.251  28.085  1.00  0.00      B    O  
ATOM   2953  H1  HOH B 978      17.110  18.867  28.045  1.00  0.00      B    H  
ATOM   2954  H2  HOH B 978      15.894  19.509  27.117  1.00  0.00      B    H  
ATOM   2955  O   HOH B 979      27.467   8.600  23.908  1.00  0.00      B    O  
ATOM   2956  H1  HOH B 979      26.688   7.981  23.830  1.00  0.00      B    H  
ATOM   2957  H2  HOH B 979      28.013   8.473  23.112  1.00  0.00      B    H  
ATOM   2958  O   HOH B 980      12.966  20.160  27.630  1.00  0.00      B    O  
ATOM   2959  H1  HOH B 980      12.217  19.468  27.762  1.00  0.00      B    H  
ATOM   2960  H2  HOH B 980      12.509  21.054  27.762  1.00  0.00      B    H  
ATOM   2961  O   HOH B 981      13.290  24.851  24.264  1.00  0.00      B    O  
ATOM   2962  H1  HOH B 981      12.695  25.235  23.579  1.00  0.00      B    H  
ATOM   2963  H2  HOH B 981      12.906  23.949  24.418  1.00  0.00      B    H  
ATOM   2964  O   HOH B 982      -0.363  27.423   9.672  1.00  0.00      B    O  
ATOM   2965  H1  HOH B 982       0.244  27.337  10.464  1.00  0.00      B    H  
ATOM   2966  H2  HOH B 982       0.245  27.283   8.857  1.00  0.00      B    H  
ATOM   2967  O   HOH B 983       3.226  14.725  37.352  1.00  0.00      B    O  
ATOM   2968  H1  HOH B 983       2.988  15.703  37.623  1.00  0.00      B    H  
ATOM   2969  H2  HOH B 983       2.779  14.559  36.454  1.00  0.00      B    H  
ATOM   2970  O   HOH B 984       7.255   0.128  13.369  1.00  0.00      B    O  
ATOM   2971  H1  HOH B 984       7.952  -0.091  14.069  1.00  0.00      B    H  
ATOM   2972  H2  HOH B 984       7.776   0.800  12.773  1.00  0.00      B    H  
ATOM   2973  O   HOH B 985       7.617  33.647   3.136  1.00  0.00      B    O  
ATOM   2974  H1  HOH B 985       7.035  32.931   3.557  1.00  0.00      B    H  
ATOM   2975  H2  HOH B 985       8.596  33.433   3.305  1.00  0.00      B    H  
ATOM   2976  O   HOH B 986      11.999  37.988  25.418  1.00  0.00      B    O  
ATOM   2977  H1  HOH B 986      11.349  37.251  25.270  1.00  0.00      B    H  
ATOM   2978  H2  HOH B 986      12.615  37.784  26.137  1.00  0.00      B    H  
ATOM   2979  O   HOH B 987       2.555  27.659  35.637  1.00  0.00      B    O  
ATOM   2980  H1  HOH B 987       3.037  26.758  35.666  1.00  0.00      B    H  
ATOM   2981  H2  HOH B 987       2.832  28.192  36.472  1.00  0.00      B    H  
ATOM   2982  O   HOH B 988      39.073  13.229   8.355  1.00  0.00      B    O  
ATOM   2983  H1  HOH B 988      38.545  13.340   7.483  1.00  0.00      B    H  
ATOM   2984  H2  HOH B 988      39.031  14.050   8.897  1.00  0.00      B    H  
ATOM   2985  O   HOH B 989       0.606  15.623  26.382  1.00  0.00      B    O  
ATOM   2986  H1  HOH B 989       0.944  16.190  25.619  1.00  0.00      B    H  
ATOM   2987  H2  HOH B 989       1.047  14.717  26.319  1.00  0.00      B    H  
ATOM   2988  O   HOH B 990       7.891   2.001  22.565  1.00  0.00      B    O  
ATOM   2989  H1  HOH B 990       6.912   1.825  22.855  1.00  0.00      B    H  
ATOM   2990  H2  HOH B 990       7.919   2.805  22.032  1.00  0.00      B    H  
ATOM   2991  O   HOH B 991      16.022  25.450  11.346  1.00  0.00      B    O  
ATOM   2992  H1  HOH B 991      16.967  25.001  11.283  1.00  0.00      B    H  
ATOM   2993  H2  HOH B 991      15.541  25.114  10.534  1.00  0.00      B    H  
ATOM   2994  O   HOH B 992      26.880   6.581  12.943  1.00  0.00      B    O  
ATOM   2995  H1  HOH B 992      26.344   6.941  12.171  1.00  0.00      B    H  
ATOM   2996  H2  HOH B 992      26.423   6.917  13.785  1.00  0.00      B    H  
ATOM   2997  O   HOH B 993      30.428  31.815  16.905  1.00  0.00      B    O  
ATOM   2998  H1  HOH B 993      30.108  31.607  15.983  1.00  0.00      B    H  
ATOM   2999  H2  HOH B 993      31.184  31.123  16.966  1.00  0.00      B    H  
ATOM   3000  O   HOH B 994      36.459  11.072  14.990  1.00  0.00      B    O  
ATOM   3001  H1  HOH B 994      37.031  11.652  14.346  1.00  0.00      B    H  
ATOM   3002  H2  HOH B 994      35.677  10.677  14.472  1.00  0.00      B    H  
ATOM   3003  O   HOH B 995      23.394   4.818  39.059  1.00  0.00      B    O  
ATOM   3004  H1  HOH B 995      23.710   3.844  39.133  1.00  0.00      B    H  
ATOM   3005  H2  HOH B 995      22.440   4.752  38.779  1.00  0.00      B    H  
ATOM   3006  O   HOH B 996       0.304   0.980  17.382  1.00  0.00      B    O  
ATOM   3007  H1  HOH B 996       0.375   1.587  16.603  1.00  0.00      B    H  
ATOM   3008  H2  HOH B 996       1.014   0.250  17.377  1.00  0.00      B    H  
ATOM   3009  O   HOH B 997      23.978  17.995  24.662  1.00  0.00      B    O  
ATOM   3010  H1  HOH B 997      24.037  17.047  24.274  1.00  0.00      B    H  
ATOM   3011  H2  HOH B 997      23.700  17.987  25.668  1.00  0.00      B    H  
ATOM   3012  O   HOH B 998       2.669  33.599   1.805  1.00  0.00      B    O  
ATOM   3013  H1  HOH B 998       1.923  32.901   1.897  1.00  0.00      B    H  
ATOM   3014  H2  HOH B 998       2.211  34.285   1.204  1.00  0.00      B    H  
ATOM   3015  O   HOH B 999      30.188  24.708  15.753  1.00  0.00      B    O  
ATOM   3016  H1  HOH B 999      29.652  25.199  14.974  1.00  0.00      B    H  
ATOM   3017  H2  HOH B 999      30.638  23.910  15.363  1.00  0.00      B    H  
ATOM   3018  O   HOH B1000      16.269  37.695   7.441  1.00  0.00      B    O  
ATOM   3019  H1  HOH B1000      16.805  37.795   8.264  1.00  0.00      B    H  
ATOM   3020  H2  HOH B1000      15.303  38.051   7.657  1.00  0.00      B    H  
ATOM   3021  O   HOH B1001      22.824  24.317   4.481  1.00  0.00      B    O  
ATOM   3022  H1  HOH B1001      23.109  23.508   3.994  1.00  0.00      B    H  
ATOM   3023  H2  HOH B1001      21.878  24.417   4.187  1.00  0.00      B    H  
ATOM   3024  O   HOH B1002      36.506  21.830  21.859  1.00  0.00      B    O  
ATOM   3025  H1  HOH B1002      37.262  21.749  21.215  1.00  0.00      B    H  
ATOM   3026  H2  HOH B1002      36.542  20.965  22.456  1.00  0.00      B    H  
ATOM   3027  O   HOH B1003      10.073  29.948  30.787  1.00  0.00      B    O  
ATOM   3028  H1  HOH B1003      10.109  30.658  30.106  1.00  0.00      B    H  
ATOM   3029  H2  HOH B1003       9.794  30.323  31.644  1.00  0.00      B    H  
ATOM   3030  O   HOH B1004      35.502  12.389   8.724  1.00  0.00      B    O  
ATOM   3031  H1  HOH B1004      36.228  12.374   8.070  1.00  0.00      B    H  
ATOM   3032  H2  HOH B1004      35.214  13.330   8.770  1.00  0.00      B    H  
ATOM   3033  O   HOH B1005      36.109  34.693  16.578  1.00  0.00      B    O  
ATOM   3034  H1  HOH B1005      36.678  34.910  15.750  1.00  0.00      B    H  
ATOM   3035  H2  HOH B1005      35.325  34.195  16.298  1.00  0.00      B    H  
ATOM   3036  O   HOH B1006      13.775   7.339  27.647  1.00  0.00      B    O  
ATOM   3037  H1  HOH B1006      13.936   7.200  28.654  1.00  0.00      B    H  
ATOM   3038  H2  HOH B1006      13.239   6.564  27.353  1.00  0.00      B    H  
ATOM   3039  O   HOH B1007      18.902  34.202  20.538  1.00  0.00      B    O  
ATOM   3040  H1  HOH B1007      18.627  34.857  21.291  1.00  0.00      B    H  
ATOM   3041  H2  HOH B1007      19.931  34.309  20.320  1.00  0.00      B    H  
ATOM   3042  O   HOH B1008      11.918   1.571  24.901  1.00  0.00      B    O  
ATOM   3043  H1  HOH B1008      12.444   2.006  24.173  1.00  0.00      B    H  
ATOM   3044  H2  HOH B1008      12.243   0.587  24.914  1.00  0.00      B    H  
ATOM   3045  O   HOH B1009      10.109  12.267  23.269  1.00  0.00      B    O  
ATOM   3046  H1  HOH B1009      10.944  12.893  23.256  1.00  0.00      B    H  
ATOM   3047  H2  HOH B1009       9.340  12.946  23.492  1.00  0.00      B    H  
ATOM   3048  O   HOH B1010       3.382  32.424  14.612  1.00  0.00      B    O  
ATOM   3049  H1  HOH B1010       4.004  33.072  15.132  1.00  0.00      B    H  
ATOM   3050  H2  HOH B1010       3.956  31.942  13.962  1.00  0.00      B    H  
ATOM   3051  O   HOH B1011      23.695  21.578  17.667  1.00  0.00      B    O  
ATOM   3052  H1  HOH B1011      22.881  22.223  17.608  1.00  0.00      B    H  
ATOM   3053  H2  HOH B1011      23.591  20.860  16.914  1.00  0.00      B    H  
ATOM   3054  O   HOH B1012      30.641  22.186  14.593  1.00  0.00      B    O  
ATOM   3055  H1  HOH B1012      29.663  22.224  14.246  1.00  0.00      B    H  
ATOM   3056  H2  HOH B1012      31.252  22.251  13.781  1.00  0.00      B    H  
ATOM   3057  O   HOH B1013       5.738  16.415  13.494  1.00  0.00      B    O  
ATOM   3058  H1  HOH B1013       6.601  15.944  13.174  1.00  0.00      B    H  
ATOM   3059  H2  HOH B1013       5.196  15.762  13.969  1.00  0.00      B    H  
ATOM   3060  O   HOH B1014       1.814   7.730  17.430  1.00  0.00      B    O  
ATOM   3061  H1  HOH B1014       2.164   7.129  18.208  1.00  0.00      B    H  
ATOM   3062  H2  HOH B1014       2.464   7.655  16.610  1.00  0.00      B    H  
ATOM   3063  O   HOH B1015      18.295  19.302  34.492  1.00  0.00      B    O  
ATOM   3064  H1  HOH B1015      17.484  19.526  35.098  1.00  0.00      B    H  
ATOM   3065  H2  HOH B1015      18.540  20.135  33.985  1.00  0.00      B    H  
ATOM   3066  O   HOH B1016      12.156  37.279  33.299  1.00  0.00      B    O  
ATOM   3067  H1  HOH B1016      11.151  37.390  33.087  1.00  0.00      B    H  
ATOM   3068  H2  HOH B1016      12.547  36.726  32.533  1.00  0.00      B    H  
ATOM   3069  O   HOH B1017      38.212  23.868  20.960  1.00  0.00      B    O  
ATOM   3070  H1  HOH B1017      38.046  24.745  20.588  1.00  0.00      B    H  
ATOM   3071  H2  HOH B1017      39.098  23.515  20.722  1.00  0.00      B    H  
ATOM   3072  O   HOH B1018       4.124   8.447  22.834  1.00  0.00      B    O  
ATOM   3073  H1  HOH B1018       4.259   7.818  22.023  1.00  0.00      B    H  
ATOM   3074  H2  HOH B1018       3.226   8.183  23.266  1.00  0.00      B    H  
ATOM   3075  O   HOH B1019      36.760  18.365  10.076  1.00  0.00      B    O  
ATOM   3076  H1  HOH B1019      36.615  17.965   9.170  1.00  0.00      B    H  
ATOM   3077  H2  HOH B1019      35.913  18.326  10.664  1.00  0.00      B    H  
ATOM   3078  O   HOH B1020       1.876   7.638  24.208  1.00  0.00      B    O  
ATOM   3079  H1  HOH B1020       1.410   7.679  25.119  1.00  0.00      B    H  
ATOM   3080  H2  HOH B1020       2.089   6.711  23.941  1.00  0.00      B    H  
ATOM   3081  O   HOH B1021      10.700  11.287   0.319  1.00  0.00      B    O  
ATOM   3082  H1  HOH B1021      10.979  10.961   1.244  1.00  0.00      B    H  
ATOM   3083  H2  HOH B1021      10.073  10.626  -0.109  1.00  0.00      B    H  
ATOM   3084  O   HOH B1022      29.370  20.617  31.724  1.00  0.00      B    O  
ATOM   3085  H1  HOH B1022      29.211  20.216  30.823  1.00  0.00      B    H  
ATOM   3086  H2  HOH B1022      29.911  21.486  31.620  1.00  0.00      B    H  
ATOM   3087  O   HOH B1023      28.991  21.936   8.611  1.00  0.00      B    O  
ATOM   3088  H1  HOH B1023      28.283  21.258   8.629  1.00  0.00      B    H  
ATOM   3089  H2  HOH B1023      29.917  21.518   8.611  1.00  0.00      B    H  
ATOM   3090  O   HOH B1024      26.050  19.224  23.415  1.00  0.00      B    O  
ATOM   3091  H1  HOH B1024      25.622  19.812  22.714  1.00  0.00      B    H  
ATOM   3092  H2  HOH B1024      25.422  19.068  24.160  1.00  0.00      B    H  
ATOM   3093  O   HOH B1025      32.097  11.716  30.201  1.00  0.00      B    O  
ATOM   3094  H1  HOH B1025      32.703  11.945  29.432  1.00  0.00      B    H  
ATOM   3095  H2  HOH B1025      32.506  11.155  30.926  1.00  0.00      B    H  
ATOM   3096  O   HOH B1026      16.022  11.286  20.980  1.00  0.00      B    O  
ATOM   3097  H1  HOH B1026      15.282  11.695  20.564  1.00  0.00      B    H  
ATOM   3098  H2  HOH B1026      16.164  11.957  21.748  1.00  0.00      B    H  
ATOM   3099  O   HOH B1027      38.883  24.252  36.532  1.00  0.00      B    O  
ATOM   3100  H1  HOH B1027      39.426  24.108  35.712  1.00  0.00      B    H  
ATOM   3101  H2  HOH B1027      37.925  24.095  36.248  1.00  0.00      B    H  
ATOM   3102  O   HOH B1028      20.923  32.135  12.189  1.00  0.00      B    O  
ATOM   3103  H1  HOH B1028      20.210  31.433  12.003  1.00  0.00      B    H  
ATOM   3104  H2  HOH B1028      21.081  32.148  13.244  1.00  0.00      B    H  
ATOM   3105  O   HOH B1029       7.292  11.115   0.789  1.00  0.00      B    O  
ATOM   3106  H1  HOH B1029       6.981  10.927   1.730  1.00  0.00      B    H  
ATOM   3107  H2  HOH B1029       7.600  10.207   0.512  1.00  0.00      B    H  
ATOM   3108  O   HOH B1030      22.613   7.896   9.948  1.00  0.00      B    O  
ATOM   3109  H1  HOH B1030      21.573   8.074   9.958  1.00  0.00      B    H  
ATOM   3110  H2  HOH B1030      22.740   6.903   9.716  1.00  0.00      B    H  
ATOM   3111  O   HOH B1031      33.574  14.285  36.353  1.00  0.00      B    O  
ATOM   3112  H1  HOH B1031      34.033  14.490  37.217  1.00  0.00      B    H  
ATOM   3113  H2  HOH B1031      33.331  15.155  35.911  1.00  0.00      B    H  
ATOM   3114  O   HOH B1032      22.482  24.406  16.147  1.00  0.00      B    O  
ATOM   3115  H1  HOH B1032      22.175  23.698  16.821  1.00  0.00      B    H  
ATOM   3116  H2  HOH B1032      21.594  24.723  15.766  1.00  0.00      B    H  
ATOM   3117  O   HOH B1033      19.490  17.449  25.321  1.00  0.00      B    O  
ATOM   3118  H1  HOH B1033      19.660  17.200  26.282  1.00  0.00      B    H  
ATOM   3119  H2  HOH B1033      18.518  17.410  25.107  1.00  0.00      B    H  
ATOM   3120  O   HOH B1034       1.141   9.357   6.127  1.00  0.00      B    O  
ATOM   3121  H1  HOH B1034       1.473   8.580   5.650  1.00  0.00      B    H  
ATOM   3122  H2  HOH B1034       0.676   9.034   6.997  1.00  0.00      B    H  
ATOM   3123  O   HOH B1035      32.310  13.791  18.766  1.00  0.00      B    O  
ATOM   3124  H1  HOH B1035      32.225  12.763  18.661  1.00  0.00      B    H  
ATOM   3125  H2  HOH B1035      31.687  14.208  18.076  1.00  0.00      B    H  
ATOM   3126  O   HOH B1036       9.622  15.184   9.473  1.00  0.00      B    O  
ATOM   3127  H1  HOH B1036      10.354  15.804   9.174  1.00  0.00      B    H  
ATOM   3128  H2  HOH B1036       8.814  15.601   8.965  1.00  0.00      B    H  
ATOM   3129  O   HOH B1037      13.982  13.875  15.582  1.00  0.00      B    O  
ATOM   3130  H1  HOH B1037      14.418  14.492  14.902  1.00  0.00      B    H  
ATOM   3131  H2  HOH B1037      14.716  13.559  16.182  1.00  0.00      B    H  
ATOM   3132  O   HOH B1038      38.548   1.171  31.438  1.00  0.00      B    O  
ATOM   3133  H1  HOH B1038      37.702   1.652  31.278  1.00  0.00      B    H  
ATOM   3134  H2  HOH B1038      38.461   0.567  32.319  1.00  0.00      B    H  
ATOM   3135  O   HOH B1039      25.463  38.991  17.933  1.00  0.00      B    O  
ATOM   3136  H1  HOH B1039      25.152  39.082  16.996  1.00  0.00      B    H  
ATOM   3137  H2  HOH B1039      26.423  38.684  17.923  1.00  0.00      B    H  
ATOM   3138  O   HOH B1040      30.368  34.385  18.012  1.00  0.00      B    O  
ATOM   3139  H1  HOH B1040      29.969  34.387  18.984  1.00  0.00      B    H  
ATOM   3140  H2  HOH B1040      30.334  33.392  17.624  1.00  0.00      B    H  
ATOM   3141  O   HOH B1041      36.884  37.550   2.015  1.00  0.00      B    O  
ATOM   3142  H1  HOH B1041      37.676  38.091   2.072  1.00  0.00      B    H  
ATOM   3143  H2  HOH B1041      36.054  38.050   2.382  1.00  0.00      B    H  
ATOM   3144  O   HOH B1042      11.241  25.651  26.160  1.00  0.00      B    O  
ATOM   3145  H1  HOH B1042      12.065  26.018  25.702  1.00  0.00      B    H  
ATOM   3146  H2  HOH B1042      11.081  24.824  25.683  1.00  0.00      B    H  
ATOM   3147  O   HOH B1043       8.387  32.596  36.221  1.00  0.00      B    O  
ATOM   3148  H1  HOH B1043       8.062  31.669  36.426  1.00  0.00      B    H  
ATOM   3149  H2  HOH B1043       7.598  33.168  36.133  1.00  0.00      B    H  
ATOM   3150  O   HOH B1044      30.029  17.011  35.078  1.00  0.00      B    O  
ATOM   3151  H1  HOH B1044      30.177  17.584  34.255  1.00  0.00      B    H  
ATOM   3152  H2  HOH B1044      29.868  16.054  34.721  1.00  0.00      B    H  
ATOM   3153  O   HOH B1045      37.055  35.771   7.320  1.00  0.00      B    O  
ATOM   3154  H1  HOH B1045      36.552  35.186   6.657  1.00  0.00      B    H  
ATOM   3155  H2  HOH B1045      36.606  36.684   7.337  1.00  0.00      B    H  
ATOM   3156  O   HOH B1046      20.303  28.478  35.690  1.00  0.00      B    O  
ATOM   3157  H1  HOH B1046      20.589  27.579  36.035  1.00  0.00      B    H  
ATOM   3158  H2  HOH B1046      20.880  29.176  36.134  1.00  0.00      B    H  
ATOM   3159  O   HOH B1047       7.304  29.904  37.051  1.00  0.00      B    O  
ATOM   3160  H1  HOH B1047       7.175  30.407  37.925  1.00  0.00      B    H  
ATOM   3161  H2  HOH B1047       6.633  29.155  36.988  1.00  0.00      B    H  
ATOM   3162  O   HOH B1048      10.237   3.239  37.305  1.00  0.00      B    O  
ATOM   3163  H1  HOH B1048      11.014   3.610  36.747  1.00  0.00      B    H  
ATOM   3164  H2  HOH B1048      10.118   3.875  38.065  1.00  0.00      B    H  
ATOM   3165  O   HOH B1049      36.124  29.059  38.717  1.00  0.00      B    O  
ATOM   3166  H1  HOH B1049      35.556  29.861  38.477  1.00  0.00      B    H  
ATOM   3167  H2  HOH B1049      36.978  29.177  38.197  1.00  0.00      B    H  
ATOM   3168  O   HOH B1050      36.961  13.527  20.470  1.00  0.00      B    O  
ATOM   3169  H1  HOH B1050      37.447  12.955  19.856  1.00  0.00      B    H  
ATOM   3170  H2  HOH B1050      36.404  14.141  19.887  1.00  0.00      B    H  
ATOM   3171  O   HOH B1051       4.834  30.855  34.653  1.00  0.00      B    O  
ATOM   3172  H1  HOH B1051       4.473  30.390  33.842  1.00  0.00      B    H  
ATOM   3173  H2  HOH B1051       5.657  31.363  34.300  1.00  0.00      B    H  
ATOM   3174  O   HOH B1052       7.554   9.089  19.654  1.00  0.00      B    O  
ATOM   3175  H1  HOH B1052       7.967   8.145  19.704  1.00  0.00      B    H  
ATOM   3176  H2  HOH B1052       7.967   9.663  20.377  1.00  0.00      B    H  
ATOM   3177  O   HOH B1053      10.641  16.389  36.353  1.00  0.00      B    O  
ATOM   3178  H1  HOH B1053      11.565  16.786  36.465  1.00  0.00      B    H  
ATOM   3179  H2  HOH B1053      10.688  15.475  36.765  1.00  0.00      B    H  
ATOM   3180  O   HOH B1054      35.175   5.725  24.091  1.00  0.00      B    O  
ATOM   3181  H1  HOH B1054      34.813   5.631  23.129  1.00  0.00      B    H  
ATOM   3182  H2  HOH B1054      34.409   5.470  24.715  1.00  0.00      B    H  
ATOM   3183  O   HOH B1055       7.481  14.353   5.701  1.00  0.00      B    O  
ATOM   3184  H1  HOH B1055       6.857  14.588   4.970  1.00  0.00      B    H  
ATOM   3185  H2  HOH B1055       8.375  14.087   5.285  1.00  0.00      B    H  
ATOM   3186  O   HOH B1056       2.454  10.095  14.299  1.00  0.00      B    O  
ATOM   3187  H1  HOH B1056       2.049   9.792  13.430  1.00  0.00      B    H  
ATOM   3188  H2  HOH B1056       1.745   9.996  15.031  1.00  0.00      B    H  
ATOM   3189  O   HOH B1057      21.622  17.289   7.494  1.00  0.00      B    O  
ATOM   3190  H1  HOH B1057      20.735  17.579   7.322  1.00  0.00      B    H  
ATOM   3191  H2  HOH B1057      22.122  17.894   8.096  1.00  0.00      B    H  
ATOM   3192  O   HOH B1058      12.232  39.366  16.945  1.00  0.00      B    O  
ATOM   3193  H1  HOH B1058      12.688  39.552  17.900  1.00  0.00      B    H  
ATOM   3194  H2  HOH B1058      12.038  38.352  16.916  1.00  0.00      B    H  
ATOM   3195  O   HOH B1059      17.408   9.991  25.278  1.00  0.00      B    O  
ATOM   3196  H1  HOH B1059      16.763   9.246  25.002  1.00  0.00      B    H  
ATOM   3197  H2  HOH B1059      18.255   9.808  24.717  1.00  0.00      B    H  
ATOM   3198  O   HOH B1060      17.581   8.490   0.584  1.00  0.00      B    O  
ATOM   3199  H1  HOH B1060      17.669   8.985   1.466  1.00  0.00      B    H  
ATOM   3200  H2  HOH B1060      16.740   7.893   0.658  1.00  0.00      B    H  
ATOM   3201  O   HOH B1061      37.207   4.905   2.696  1.00  0.00      B    O  
ATOM   3202  H1  HOH B1061      37.530   5.084   1.746  1.00  0.00      B    H  
ATOM   3203  H2  HOH B1061      37.917   5.294   3.260  1.00  0.00      B    H  
ATOM   3204  O   HOH B1062      34.945  14.424  18.585  1.00  0.00      B    O  
ATOM   3205  H1  HOH B1062      33.946  14.077  18.553  1.00  0.00      B    H  
ATOM   3206  H2  HOH B1062      34.975  15.422  18.369  1.00  0.00      B    H  
ATOM   3207  O   HOH B1063       8.651   6.639  19.387  1.00  0.00      B    O  
ATOM   3208  H1  HOH B1063       8.106   6.374  20.252  1.00  0.00      B    H  
ATOM   3209  H2  HOH B1063       8.591   5.904  18.728  1.00  0.00      B    H  
ATOM   3210  O   HOH B1064       6.586  24.975  38.147  1.00  0.00      B    O  
ATOM   3211  H1  HOH B1064       7.260  24.843  38.900  1.00  0.00      B    H  
ATOM   3212  H2  HOH B1064       6.471  25.937  38.053  1.00  0.00      B    H  
ATOM   3213  O   HOH B1065      26.074  27.576  20.909  1.00  0.00      B    O  
ATOM   3214  H1  HOH B1065      26.964  27.936  20.586  1.00  0.00      B    H  
ATOM   3215  H2  HOH B1065      25.858  26.781  20.337  1.00  0.00      B    H  
ATOM   3216  O   HOH B1066      26.643  13.781  35.346  1.00  0.00      B    O  
ATOM   3217  H1  HOH B1066      26.605  12.751  35.306  1.00  0.00      B    H  
ATOM   3218  H2  HOH B1066      25.707  14.036  35.677  1.00  0.00      B    H  
ATOM   3219  O   HOH B1067       0.084  11.195  11.410  1.00  0.00      B    O  
ATOM   3220  H1  HOH B1067       0.930  10.588  11.712  1.00  0.00      B    H  
ATOM   3221  H2  HOH B1067       0.470  11.980  10.855  1.00  0.00      B    H  
ATOM   3222  O   HOH B1068      22.914   6.995  32.066  1.00  0.00      B    O  
ATOM   3223  H1  HOH B1068      23.066   7.215  33.105  1.00  0.00      B    H  
ATOM   3224  H2  HOH B1068      23.783   7.377  31.625  1.00  0.00      B    H  
ATOM   3225  O   HOH B1069      10.087   5.717  38.957  1.00  0.00      B    O  
ATOM   3226  H1  HOH B1069       9.218   5.676  39.530  1.00  0.00      B    H  
ATOM   3227  H2  HOH B1069       9.904   6.374  38.189  1.00  0.00      B    H  
ATOM   3228  O   HOH B1070      16.145  33.540   9.867  1.00  0.00      B    O  
ATOM   3229  H1  HOH B1070      16.346  32.561  10.145  1.00  0.00      B    H  
ATOM   3230  H2  HOH B1070      15.305  33.613   9.272  1.00  0.00      B    H  
ATOM   3231  O   HOH B1071      26.066  30.328   6.354  1.00  0.00      B    O  
ATOM   3232  H1  HOH B1071      26.265  29.357   6.176  1.00  0.00      B    H  
ATOM   3233  H2  HOH B1071      25.719  30.697   5.518  1.00  0.00      B    H  
ATOM   3234  O   HOH B1072       5.378  18.920  14.780  1.00  0.00      B    O  
ATOM   3235  H1  HOH B1072       5.545  17.966  14.568  1.00  0.00      B    H  
ATOM   3236  H2  HOH B1072       5.779  19.509  14.035  1.00  0.00      B    H  
ATOM   3237  O   HOH B1073      11.360  25.913  20.140  1.00  0.00      B    O  
ATOM   3238  H1  HOH B1073      11.424  25.080  20.648  1.00  0.00      B    H  
ATOM   3239  H2  HOH B1073      10.548  26.358  20.560  1.00  0.00      B    H  
ATOM   3240  O   HOH B1074      15.648  27.924  12.701  1.00  0.00      B    O  
ATOM   3241  H1  HOH B1074      15.841  27.199  12.048  1.00  0.00      B    H  
ATOM   3242  H2  HOH B1074      15.150  28.674  12.229  1.00  0.00      B    H  
ATOM   3243  O   HOH B1075      39.062  21.350   5.762  1.00  0.00      B    O  
ATOM   3244  H1  HOH B1075      39.232  20.525   6.368  1.00  0.00      B    H  
ATOM   3245  H2  HOH B1075      38.267  21.130   5.148  1.00  0.00      B    H  
ATOM   3246  O   HOH B1076      11.689  35.043   3.322  1.00  0.00      B    O  
ATOM   3247  H1  HOH B1076      12.677  34.964   3.416  1.00  0.00      B    H  
ATOM   3248  H2  HOH B1076      11.510  35.152   2.346  1.00  0.00      B    H  
ATOM   3249  O   HOH B1077      22.861  18.583  27.462  1.00  0.00      B    O  
ATOM   3250  H1  HOH B1077      23.462  17.770  27.577  1.00  0.00      B    H  
ATOM   3251  H2  HOH B1077      21.972  18.335  27.721  1.00  0.00      B    H  
ATOM   3252  O   HOH B1078      28.255   8.234  15.990  1.00  0.00      B    O  
ATOM   3253  H1  HOH B1078      28.863   8.084  16.779  1.00  0.00      B    H  
ATOM   3254  H2  HOH B1078      27.558   7.515  15.914  1.00  0.00      B    H  
ATOM   3255  O   HOH B1079      31.856  12.215  35.783  1.00  0.00      B    O  
ATOM   3256  H1  HOH B1079      32.108  11.359  36.208  1.00  0.00      B    H  
ATOM   3257  H2  HOH B1079      32.635  12.848  35.980  1.00  0.00      B    H  
ATOM   3258  O   HOH B1080       7.492  23.486   4.298  1.00  0.00      B    O  
ATOM   3259  H1  HOH B1080       6.777  23.131   3.680  1.00  0.00      B    H  
ATOM   3260  H2  HOH B1080       8.097  22.668   4.531  1.00  0.00      B    H  
ATOM   3261  O   HOH B1081      10.778  33.206  32.615  1.00  0.00      B    O  
ATOM   3262  H1  HOH B1081      11.379  32.431  32.634  1.00  0.00      B    H  
ATOM   3263  H2  HOH B1081       9.894  32.946  32.959  1.00  0.00      B    H  
ATOM   3264  O   HOH B1082      30.308  33.553  12.666  1.00  0.00      B    O  
ATOM   3265  H1  HOH B1082      30.553  34.049  11.827  1.00  0.00      B    H  
ATOM   3266  H2  HOH B1082      30.179  34.281  13.384  1.00  0.00      B    H  
ATOM   3267  O   HOH B1083       2.787  28.708   7.879  1.00  0.00      B    O  
ATOM   3268  H1  HOH B1083       2.208  27.931   7.590  1.00  0.00      B    H  
ATOM   3269  H2  HOH B1083       3.050  29.339   7.076  1.00  0.00      B    H  
ATOM   3270  O   HOH B1084      30.024  30.547  34.209  1.00  0.00      B    O  
ATOM   3271  H1  HOH B1084      29.128  30.839  33.770  1.00  0.00      B    H  
ATOM   3272  H2  HOH B1084      30.197  31.081  35.030  1.00  0.00      B    H  
ATOM   3273  O   HOH B1085      18.422  31.739  28.489  1.00  0.00      B    O  
ATOM   3274  H1  HOH B1085      18.950  32.623  28.692  1.00  0.00      B    H  
ATOM   3275  H2  HOH B1085      18.630  31.489  27.562  1.00  0.00      B    H  
ATOM   3276  O   HOH B1086       6.849  31.723   0.209  1.00  0.00      B    O  
ATOM   3277  H1  HOH B1086       6.282  31.534   1.020  1.00  0.00      B    H  
ATOM   3278  H2  HOH B1086       6.516  32.647  -0.072  1.00  0.00      B    H  
ATOM   3279  O   HOH B1087       3.092  10.651   2.861  1.00  0.00      B    O  
ATOM   3280  H1  HOH B1087       4.101  10.330   2.831  1.00  0.00      B    H  
ATOM   3281  H2  HOH B1087       3.011  11.162   3.686  1.00  0.00      B    H  
ATOM   3282  O   HOH B1088      24.144  28.991   0.473  1.00  0.00      B    O  
ATOM   3283  H1  HOH B1088      23.133  28.906   0.653  1.00  0.00      B    H  
ATOM   3284  H2  HOH B1088      24.239  29.698  -0.233  1.00  0.00      B    H  
ATOM   3285  O   HOH B1089      32.581  35.457   2.027  1.00  0.00      B    O  
ATOM   3286  H1  HOH B1089      31.889  36.184   2.029  1.00  0.00      B    H  
ATOM   3287  H2  HOH B1089      33.415  35.795   2.543  1.00  0.00      B    H  
ATOM   3288  O   HOH B1090       0.716  31.631  16.878  1.00  0.00      B    O  
ATOM   3289  H1  HOH B1090       0.681  32.529  16.431  1.00  0.00      B    H  
ATOM   3290  H2  HOH B1090       0.083  31.733  17.651  1.00  0.00      B    H  
ATOM   3291  O   HOH B1091      36.901   9.318  17.299  1.00  0.00      B    O  
ATOM   3292  H1  HOH B1091      36.603   8.368  17.090  1.00  0.00      B    H  
ATOM   3293  H2  HOH B1091      36.555   9.906  16.551  1.00  0.00      B    H  
ATOM   3294  O   HOH B1092      23.890  27.102  13.744  1.00  0.00      B    O  
ATOM   3295  H1  HOH B1092      22.984  26.790  13.477  1.00  0.00      B    H  
ATOM   3296  H2  HOH B1092      23.937  28.121  13.818  1.00  0.00      B    H  
ATOM   3297  O   HOH B1093      20.686   2.131  31.729  1.00  0.00      B    O  
ATOM   3298  H1  HOH B1093      21.165   1.394  32.302  1.00  0.00      B    H  
ATOM   3299  H2  HOH B1093      20.399   2.902  32.367  1.00  0.00      B    H  
ATOM   3300  O   HOH B1094      15.463  27.816  23.028  1.00  0.00      B    O  
ATOM   3301  H1  HOH B1094      15.788  28.702  23.366  1.00  0.00      B    H  
ATOM   3302  H2  HOH B1094      15.872  27.194  23.717  1.00  0.00      B    H  
ATOM   3303  O   HOH B1095      30.109  27.144  18.349  1.00  0.00      B    O  
ATOM   3304  H1  HOH B1095      30.453  27.542  17.477  1.00  0.00      B    H  
ATOM   3305  H2  HOH B1095      29.445  27.767  18.793  1.00  0.00      B    H  
ATOM   3306  O   HOH B1096      18.996  33.663  34.476  1.00  0.00      B    O  
ATOM   3307  H1  HOH B1096      19.786  34.272  34.635  1.00  0.00      B    H  
ATOM   3308  H2  HOH B1096      19.122  32.776  35.004  1.00  0.00      B    H  
ATOM   3309  O   HOH B1097      12.348  29.630  37.824  1.00  0.00      B    O  
ATOM   3310  H1  HOH B1097      12.815  29.972  37.038  1.00  0.00      B    H  
ATOM   3311  H2  HOH B1097      13.019  29.777  38.542  1.00  0.00      B    H  
ATOM   3312  O   HOH B1098      18.980  20.996  24.685  1.00  0.00      B    O  
ATOM   3313  H1  HOH B1098      19.756  20.469  24.336  1.00  0.00      B    H  
ATOM   3314  H2  HOH B1098      18.981  20.984  25.739  1.00  0.00      B    H  
ATOM   3315  O   HOH B1099      11.147  12.263  20.574  1.00  0.00      B    O  
ATOM   3316  H1  HOH B1099      10.320  12.056  21.055  1.00  0.00      B    H  
ATOM   3317  H2  HOH B1099      11.875  11.708  20.928  1.00  0.00      B    H  
ATOM   3318  O   HOH B1100      20.528  15.870  23.302  1.00  0.00      B    O  
ATOM   3319  H1  HOH B1100      20.220  16.327  24.094  1.00  0.00      B    H  
ATOM   3320  H2  HOH B1100      20.269  14.883  23.461  1.00  0.00      B    H  
ATOM   3321  O   HOH B1101      15.362  15.787  36.530  1.00  0.00      B    O  
ATOM   3322  H1  HOH B1101      14.885  14.909  36.567  1.00  0.00      B    H  
ATOM   3323  H2  HOH B1101      16.359  15.603  36.472  1.00  0.00      B    H  
ATOM   3324  O   HOH B1102      38.478  29.717  37.628  1.00  0.00      B    O  
ATOM   3325  H1  HOH B1102      38.817  29.006  36.994  1.00  0.00      B    H  
ATOM   3326  H2  HOH B1102      39.198  30.343  37.853  1.00  0.00      B    H  
ATOM   3327  O   HOH B1103      20.933  33.073  36.684  1.00  0.00      B    O  
ATOM   3328  H1  HOH B1103      20.113  33.724  36.834  1.00  0.00      B    H  
ATOM   3329  H2  HOH B1103      21.573  33.563  36.121  1.00  0.00      B    H  
ATOM   3330  O   HOH B1104      19.053  30.020  11.455  1.00  0.00      B    O  
ATOM   3331  H1  HOH B1104      19.375  29.650  12.308  1.00  0.00      B    H  
ATOM   3332  H2  HOH B1104      19.069  29.287  10.767  1.00  0.00      B    H  
ATOM   3333  O   HOH B1105      29.419   2.719  10.211  1.00  0.00      B    O  
ATOM   3334  H1  HOH B1105      29.820   3.579   9.857  1.00  0.00      B    H  
ATOM   3335  H2  HOH B1105      28.424   2.916  10.254  1.00  0.00      B    H  
ATOM   3336  O   HOH B1106      22.762  14.246  32.644  1.00  0.00      B    O  
ATOM   3337  H1  HOH B1106      23.244  14.950  32.140  1.00  0.00      B    H  
ATOM   3338  H2  HOH B1106      23.360  13.998  33.451  1.00  0.00      B    H  
ATOM   3339  O   HOH B1107      26.809   8.715  10.698  1.00  0.00      B    O  
ATOM   3340  H1  HOH B1107      26.251   9.543  10.716  1.00  0.00      B    H  
ATOM   3341  H2  HOH B1107      27.784   9.000  10.731  1.00  0.00      B    H  
ATOM   3342  O   HOH B1108      21.968  31.868  33.906  1.00  0.00      B    O  
ATOM   3343  H1  HOH B1108      22.570  32.658  33.913  1.00  0.00      B    H  
ATOM   3344  H2  HOH B1108      21.146  32.070  33.342  1.00  0.00      B    H  
ATOM   3345  O   HOH B1109       9.920   9.459  30.203  1.00  0.00      B    O  
ATOM   3346  H1  HOH B1109       9.737  10.426  30.484  1.00  0.00      B    H  
ATOM   3347  H2  HOH B1109       9.073   8.946  30.306  1.00  0.00      B    H  
ATOM   3348  O   HOH B1110       2.462  13.468  26.286  1.00  0.00      B    O  
ATOM   3349  H1  HOH B1110       2.291  13.160  25.366  1.00  0.00      B    H  
ATOM   3350  H2  HOH B1110       3.089  12.738  26.733  1.00  0.00      B    H  
ATOM   3351  O   HOH B1111      33.729  37.515   3.476  1.00  0.00      B    O  
ATOM   3352  H1  HOH B1111      32.788  37.941   3.627  1.00  0.00      B    H  
ATOM   3353  H2  HOH B1111      34.398  37.968   4.061  1.00  0.00      B    H  
ATOM   3354  O   HOH B1112      30.111   3.387  16.455  1.00  0.00      B    O  
ATOM   3355  H1  HOH B1112      29.417   3.296  15.677  1.00  0.00      B    H  
ATOM   3356  H2  HOH B1112      31.043   3.565  16.116  1.00  0.00      B    H  
ATOM   3357  O   HOH B1113       1.868  17.360   5.877  1.00  0.00      B    O  
ATOM   3358  H1  HOH B1113       2.637  16.691   5.878  1.00  0.00      B    H  
ATOM   3359  H2  HOH B1113       2.018  18.005   5.097  1.00  0.00      B    H  
ATOM   3360  O   HOH B1114      36.509   5.762   7.592  1.00  0.00      B    O  
ATOM   3361  H1  HOH B1114      36.244   6.751   7.550  1.00  0.00      B    H  
ATOM   3362  H2  HOH B1114      37.504   5.757   7.300  1.00  0.00      B    H  
ATOM   3363  O   HOH B1115      18.693   1.742  36.328  1.00  0.00      B    O  
ATOM   3364  H1  HOH B1115      18.075   2.446  36.667  1.00  0.00      B    H  
ATOM   3365  H2  HOH B1115      18.225   1.383  35.485  1.00  0.00      B    H  
ATOM   3366  O   HOH B1116      10.457  25.406  16.932  1.00  0.00      B    O  
ATOM   3367  H1  HOH B1116       9.464  25.310  16.980  1.00  0.00      B    H  
ATOM   3368  H2  HOH B1116      10.763  25.927  17.708  1.00  0.00      B    H  
ATOM   3369  O   HOH B1117      38.363   3.235  34.185  1.00  0.00      B    O  
ATOM   3370  H1  HOH B1117      37.871   2.982  33.324  1.00  0.00      B    H  
ATOM   3371  H2  HOH B1117      37.960   2.636  34.943  1.00  0.00      B    H  
ATOM   3372  O   HOH B1118      32.925  25.456   5.587  1.00  0.00      B    O  
ATOM   3373  H1  HOH B1118      33.952  25.596   5.565  1.00  0.00      B    H  
ATOM   3374  H2  HOH B1118      32.628  25.668   4.646  1.00  0.00      B    H  
ATOM   3375  O   HOH B1119      24.306  30.595  37.390  1.00  0.00      B    O  
ATOM   3376  H1  HOH B1119      23.325  30.580  37.087  1.00  0.00      B    H  
ATOM   3377  H2  HOH B1119      24.776  29.802  36.942  1.00  0.00      B    H  
ATOM   3378  O   HOH B1120       4.710  18.287  21.283  1.00  0.00      B    O  
ATOM   3379  H1  HOH B1120       3.852  17.705  21.393  1.00  0.00      B    H  
ATOM   3380  H2  HOH B1120       5.230  17.945  20.503  1.00  0.00      B    H  
ATOM   3381  O   HOH B1121      34.454  22.740  20.192  1.00  0.00      B    O  
ATOM   3382  H1  HOH B1121      35.324  22.502  20.677  1.00  0.00      B    H  
ATOM   3383  H2  HOH B1121      34.335  23.736  20.252  1.00  0.00      B    H  
ATOM   3384  O   HOH B1122       6.161   4.841  27.049  1.00  0.00      B    O  
ATOM   3385  H1  HOH B1122       5.532   4.098  26.747  1.00  0.00      B    H  
ATOM   3386  H2  HOH B1122       6.228   4.716  28.012  1.00  0.00      B    H  
ATOM   3387  O   HOH B1123      33.089  36.316  33.124  1.00  0.00      B    O  
ATOM   3388  H1  HOH B1123      32.393  37.096  33.177  1.00  0.00      B    H  
ATOM   3389  H2  HOH B1123      33.944  36.709  33.412  1.00  0.00      B    H  
ATOM   3390  O   HOH B1124      38.958  15.509   9.763  1.00  0.00      B    O  
ATOM   3391  H1  HOH B1124      39.161  16.486   9.838  1.00  0.00      B    H  
ATOM   3392  H2  HOH B1124      38.463  15.292  10.650  1.00  0.00      B    H  
ATOM   3393  O   HOH B1125      36.858  32.274   8.147  1.00  0.00      B    O  
ATOM   3394  H1  HOH B1125      37.483  32.407   8.936  1.00  0.00      B    H  
ATOM   3395  H2  HOH B1125      36.809  31.241   8.042  1.00  0.00      B    H  
ATOM   3396  O   HOH B1126      10.369   3.693  13.996  1.00  0.00      B    O  
ATOM   3397  H1  HOH B1126       9.415   3.353  13.989  1.00  0.00      B    H  
ATOM   3398  H2  HOH B1126      11.027   2.926  14.280  1.00  0.00      B    H  
ATOM   3399  O   HOH B1127       1.626  23.984  34.596  1.00  0.00      B    O  
ATOM   3400  H1  HOH B1127       2.348  24.397  35.247  1.00  0.00      B    H  
ATOM   3401  H2  HOH B1127       1.674  22.982  34.687  1.00  0.00      B    H  
ATOM   3402  O   HOH B1128      25.102  32.325  26.022  1.00  0.00      B    O  
ATOM   3403  H1  HOH B1128      24.398  31.936  26.680  1.00  0.00      B    H  
ATOM   3404  H2  HOH B1128      24.610  32.296  25.137  1.00  0.00      B    H  
ATOM   3405  O   HOH B1129      37.926  15.565  28.292  1.00  0.00      B    O  
ATOM   3406  H1  HOH B1129      38.619  15.670  27.551  1.00  0.00      B    H  
ATOM   3407  H2  HOH B1129      38.468  15.285  29.118  1.00  0.00      B    H  
ATOM   3408  O   HOH B1130      11.732  22.595  27.830  1.00  0.00      B    O  
ATOM   3409  H1  HOH B1130      10.778  22.493  28.119  1.00  0.00      B    H  
ATOM   3410  H2  HOH B1130      12.090  23.371  28.387  1.00  0.00      B    H  
ATOM   3411  O   HOH B1131      32.340  22.038  12.052  1.00  0.00      B    O  
ATOM   3412  H1  HOH B1131      32.547  21.241  11.450  1.00  0.00      B    H  
ATOM   3413  H2  HOH B1131      32.994  22.784  11.918  1.00  0.00      B    H  
ATOM   3414  O   HOH B1132       0.630  34.351  24.975  1.00  0.00      B    O  
ATOM   3415  H1  HOH B1132       0.787  35.149  24.426  1.00  0.00      B    H  
ATOM   3416  H2  HOH B1132       1.277  33.641  24.642  1.00  0.00      B    H  
ATOM   3417  O   HOH B1133      23.235  12.573  37.796  1.00  0.00      B    O  
ATOM   3418  H1  HOH B1133      23.938  11.865  38.026  1.00  0.00      B    H  
ATOM   3419  H2  HOH B1133      22.466  11.962  37.413  1.00  0.00      B    H  
ATOM   3420  O   HOH B1134       4.898  21.876  21.091  1.00  0.00      B    O  
ATOM   3421  H1  HOH B1134       4.110  21.372  21.474  1.00  0.00      B    H  
ATOM   3422  H2  HOH B1134       4.991  21.569  20.146  1.00  0.00      B    H  
ATOM   3423  O   HOH B1135      10.657  24.318  22.348  1.00  0.00      B    O  
ATOM   3424  H1  HOH B1135      11.248  23.654  21.780  1.00  0.00      B    H  
ATOM   3425  H2  HOH B1135       9.755  24.404  21.940  1.00  0.00      B    H  
ATOM   3426  O   HOH B1136      27.066  12.044   6.216  1.00  0.00      B    O  
ATOM   3427  H1  HOH B1136      27.935  11.541   6.511  1.00  0.00      B    H  
ATOM   3428  H2  HOH B1136      26.766  11.790   5.300  1.00  0.00      B    H  
ATOM   3429  O   HOH B1137      13.418  14.966  27.922  1.00  0.00      B    O  
ATOM   3430  H1  HOH B1137      13.237  14.003  27.776  1.00  0.00      B    H  
ATOM   3431  H2  HOH B1137      13.364  15.020  28.948  1.00  0.00      B    H  
ATOM   3432  O   HOH B1138      27.058  23.847  21.510  1.00  0.00      B    O  
ATOM   3433  H1  HOH B1138      27.432  23.017  21.045  1.00  0.00      B    H  
ATOM   3434  H2  HOH B1138      26.573  24.375  20.815  1.00  0.00      B    H  
ATOM   3435  O   HOH B1139       6.659  14.228   9.923  1.00  0.00      B    O  
ATOM   3436  H1  HOH B1139       6.114  15.070   9.595  1.00  0.00      B    H  
ATOM   3437  H2  HOH B1139       7.090  13.847   9.122  1.00  0.00      B    H  
ATOM   3438  O   HOH B1140      27.074  13.693  21.769  1.00  0.00      B    O  
ATOM   3439  H1  HOH B1140      26.943  14.248  22.601  1.00  0.00      B    H  
ATOM   3440  H2  HOH B1140      27.601  12.890  22.063  1.00  0.00      B    H  
ATOM   3441  O   HOH B1141      17.734  29.513  32.824  1.00  0.00      B    O  
ATOM   3442  H1  HOH B1141      17.600  30.069  31.964  1.00  0.00      B    H  
ATOM   3443  H2  HOH B1141      16.763  29.313  33.163  1.00  0.00      B    H  
ATOM   3444  O   HOH B1142      24.648  15.775  29.362  1.00  0.00      B    O  
ATOM   3445  H1  HOH B1142      24.758  16.672  29.818  1.00  0.00      B    H  
ATOM   3446  H2  HOH B1142      24.706  15.933  28.366  1.00  0.00      B    H  
ATOM   3447  O   HOH B1143      16.390   1.760  17.760  1.00  0.00      B    O  
ATOM   3448  H1  HOH B1143      15.486   1.818  17.244  1.00  0.00      B    H  
ATOM   3449  H2  HOH B1143      16.612   2.613  18.276  1.00  0.00      B    H  
ATOM   3450  O   HOH B1144      27.267  16.466  17.043  1.00  0.00      B    O  
ATOM   3451  H1  HOH B1144      27.281  17.232  17.724  1.00  0.00      B    H  
ATOM   3452  H2  HOH B1144      27.485  16.836  16.135  1.00  0.00      B    H  
ATOM   3453  O   HOH B1145      14.419  33.790  31.420  1.00  0.00      B    O  
ATOM   3454  H1  HOH B1145      15.287  33.724  30.835  1.00  0.00      B    H  
ATOM   3455  H2  HOH B1145      13.688  33.395  30.825  1.00  0.00      B    H  
ATOM   3456  O   HOH B1146      12.198  36.478  12.964  1.00  0.00      B    O  
ATOM   3457  H1  HOH B1146      11.550  35.735  13.086  1.00  0.00      B    H  
ATOM   3458  H2  HOH B1146      13.093  36.126  13.365  1.00  0.00      B    H  
ATOM   3459  O   HOH B1147      33.700  37.908   7.154  1.00  0.00      B    O  
ATOM   3460  H1  HOH B1147      33.821  36.968   6.782  1.00  0.00      B    H  
ATOM   3461  H2  HOH B1147      33.762  37.987   8.132  1.00  0.00      B    H  
ATOM   3462  O   HOH B1148      31.016  13.219  24.991  1.00  0.00      B    O  
ATOM   3463  H1  HOH B1148      31.993  13.211  24.843  1.00  0.00      B    H  
ATOM   3464  H2  HOH B1148      30.613  13.462  24.088  1.00  0.00      B    H  
ATOM   3465  O   HOH B1149      28.589  29.545   2.864  1.00  0.00      B    O  
ATOM   3466  H1  HOH B1149      28.843  29.997   3.734  1.00  0.00      B    H  
ATOM   3467  H2  HOH B1149      27.598  29.435   2.894  1.00  0.00      B    H  
ATOM   3468  O   HOH B1150      18.194   1.773   7.993  1.00  0.00      B    O  
ATOM   3469  H1  HOH B1150      18.978   1.941   7.395  1.00  0.00      B    H  
ATOM   3470  H2  HOH B1150      18.569   1.455   8.948  1.00  0.00      B    H  
ATOM   3471  O   HOH B1151       3.999  17.548  11.643  1.00  0.00      B    O  
ATOM   3472  H1  HOH B1151       4.484  17.281  10.766  1.00  0.00      B    H  
ATOM   3473  H2  HOH B1151       4.574  17.287  12.468  1.00  0.00      B    H  
ATOM   3474  O   HOH B1152      34.460   7.849  34.787  1.00  0.00      B    O  
ATOM   3475  H1  HOH B1152      33.523   8.184  34.705  1.00  0.00      B    H  
ATOM   3476  H2  HOH B1152      35.013   8.602  34.437  1.00  0.00      B    H  
ATOM   3477  O   HOH B1153      17.519  12.955  38.810  1.00  0.00      B    O  
ATOM   3478  H1  HOH B1153      17.781  13.375  37.939  1.00  0.00      B    H  
ATOM   3479  H2  HOH B1153      17.922  13.563  39.567  1.00  0.00      B    H  
ATOM   3480  O   HOH B1154      24.908  17.099   9.697  1.00  0.00      B    O  
ATOM   3481  H1  HOH B1154      24.189  17.680   9.319  1.00  0.00      B    H  
ATOM   3482  H2  HOH B1154      24.842  17.119  10.730  1.00  0.00      B    H  
ATOM   3483  O   HOH B1155      30.730  18.779   9.116  1.00  0.00      B    O  
ATOM   3484  H1  HOH B1155      31.258  19.628   9.080  1.00  0.00      B    H  
ATOM   3485  H2  HOH B1155      30.606  18.560   8.082  1.00  0.00      B    H  
ATOM   3486  O   HOH B1156       8.278  24.441  20.631  1.00  0.00      B    O  
ATOM   3487  H1  HOH B1156       8.595  23.591  20.086  1.00  0.00      B    H  
ATOM   3488  H2  HOH B1156       7.271  24.339  20.772  1.00  0.00      B    H  
ATOM   3489  O   HOH B1157      13.590  34.354  27.829  1.00  0.00      B    O  
ATOM   3490  H1  HOH B1157      14.269  34.629  27.134  1.00  0.00      B    H  
ATOM   3491  H2  HOH B1157      12.647  34.376  27.444  1.00  0.00      B    H  
ATOM   3492  O   HOH B1158      34.050  19.833  28.555  1.00  0.00      B    O  
ATOM   3493  H1  HOH B1158      33.560  18.968  28.689  1.00  0.00      B    H  
ATOM   3494  H2  HOH B1158      33.445  20.590  28.887  1.00  0.00      B    H  
ATOM   3495  O   HOH B1159      30.789  37.547  25.387  1.00  0.00      B    O  
ATOM   3496  H1  HOH B1159      30.593  36.560  25.403  1.00  0.00      B    H  
ATOM   3497  H2  HOH B1159      31.618  37.744  25.895  1.00  0.00      B    H  
ATOM   3498  O   HOH B1160      17.487   1.469  21.664  1.00  0.00      B    O  
ATOM   3499  H1  HOH B1160      17.968   1.916  20.922  1.00  0.00      B    H  
ATOM   3500  H2  HOH B1160      18.123   1.594  22.442  1.00  0.00      B    H  
ATOM   3501  O   HOH B1161      11.421  28.162  18.016  1.00  0.00      B    O  
ATOM   3502  H1  HOH B1161      11.266  29.137  18.348  1.00  0.00      B    H  
ATOM   3503  H2  HOH B1161      11.758  27.554  18.738  1.00  0.00      B    H  
ATOM   3504  O   HOH B1162      20.628   2.769  13.982  1.00  0.00      B    O  
ATOM   3505  H1  HOH B1162      21.115   2.060  13.361  1.00  0.00      B    H  
ATOM   3506  H2  HOH B1162      19.670   2.548  13.915  1.00  0.00      B    H  
ATOM   3507  O   HOH B1163       5.555  14.223   3.608  1.00  0.00      B    O  
ATOM   3508  H1  HOH B1163       5.186  13.390   4.056  1.00  0.00      B    H  
ATOM   3509  H2  HOH B1163       5.505  14.058   2.593  1.00  0.00      B    H  
ATOM   3510  O   HOH B1164      13.264  16.980  32.130  1.00  0.00      B    O  
ATOM   3511  H1  HOH B1164      14.034  17.080  32.820  1.00  0.00      B    H  
ATOM   3512  H2  HOH B1164      13.652  17.329  31.273  1.00  0.00      B    H  
ATOM   3513  O   HOH B1165       8.700  11.105  15.733  1.00  0.00      B    O  
ATOM   3514  H1  HOH B1165       9.356  11.544  16.419  1.00  0.00      B    H  
ATOM   3515  H2  HOH B1165       7.777  11.477  15.814  1.00  0.00      B    H  
ATOM   3516  O   HOH B1166      16.484  21.021  23.954  1.00  0.00      B    O  
ATOM   3517  H1  HOH B1166      16.050  20.921  24.816  1.00  0.00      B    H  
ATOM   3518  H2  HOH B1166      17.474  20.934  24.146  1.00  0.00      B    H  
ATOM   3519  O   HOH B1167      27.759  15.657  23.848  1.00  0.00      B    O  
ATOM   3520  H1  HOH B1167      27.399  16.447  24.304  1.00  0.00      B    H  
ATOM   3521  H2  HOH B1167      28.555  15.975  23.297  1.00  0.00      B    H  
ATOM   3522  O   HOH B1168      11.642  23.594  12.068  1.00  0.00      B    O  
ATOM   3523  H1  HOH B1168      12.486  24.149  12.209  1.00  0.00      B    H  
ATOM   3524  H2  HOH B1168      10.893  23.889  12.701  1.00  0.00      B    H  
ATOM   3525  O   HOH B1169      35.094  20.923   7.951  1.00  0.00      B    O  
ATOM   3526  H1  HOH B1169      35.222  20.204   7.240  1.00  0.00      B    H  
ATOM   3527  H2  HOH B1169      34.415  21.636   7.617  1.00  0.00      B    H  
ATOM   3528  O   HOH B1170      30.997  37.116  28.711  1.00  0.00      B    O  
ATOM   3529  H1  HOH B1170      30.232  36.539  28.429  1.00  0.00      B    H  
ATOM   3530  H2  HOH B1170      31.027  37.905  28.129  1.00  0.00      B    H  
ATOM   3531  O   HOH B1171      11.001   7.090  13.157  1.00  0.00      B    O  
ATOM   3532  H1  HOH B1171      11.037   6.335  12.514  1.00  0.00      B    H  
ATOM   3533  H2  HOH B1171      11.904   7.518  13.136  1.00  0.00      B    H  
ATOM   3534  O   HOH B1172      14.912  27.545  17.736  1.00  0.00      B    O  
ATOM   3535  H1  HOH B1172      14.390  28.085  17.047  1.00  0.00      B    H  
ATOM   3536  H2  HOH B1172      14.236  27.185  18.381  1.00  0.00      B    H  
ATOM   3537  O   HOH B1173      33.387   0.509  37.409  1.00  0.00      B    O  
ATOM   3538  H1  HOH B1173      33.458   0.223  38.383  1.00  0.00      B    H  
ATOM   3539  H2  HOH B1173      32.837  -0.176  36.881  1.00  0.00      B    H  
ATOM   3540  O   HOH B1174       9.943  36.881   4.657  1.00  0.00      B    O  
ATOM   3541  H1  HOH B1174      10.289  37.749   4.241  1.00  0.00      B    H  
ATOM   3542  H2  HOH B1174      10.373  36.050   4.235  1.00  0.00      B    H  
ATOM   3543  O   HOH B1175      25.085  23.155  12.817  1.00  0.00      B    O  
ATOM   3544  H1  HOH B1175      25.024  23.550  13.774  1.00  0.00      B    H  
ATOM   3545  H2  HOH B1175      25.666  23.795  12.223  1.00  0.00      B    H  
ATOM   3546  O   HOH B1176      31.825  36.589  18.361  1.00  0.00      B    O  
ATOM   3547  H1  HOH B1176      31.003  37.123  18.460  1.00  0.00      B    H  
ATOM   3548  H2  HOH B1176      31.596  35.738  17.925  1.00  0.00      B    H  
ATOM   3549  O   HOH B1177      25.861  27.075  31.807  1.00  0.00      B    O  
ATOM   3550  H1  HOH B1177      25.101  27.621  31.459  1.00  0.00      B    H  
ATOM   3551  H2  HOH B1177      25.449  26.305  32.249  1.00  0.00      B    H  
ATOM   3552  O   HOH B1178      31.576  30.584  28.431  1.00  0.00      B    O  
ATOM   3553  H1  HOH B1178      30.999  29.924  27.889  1.00  0.00      B    H  
ATOM   3554  H2  HOH B1178      31.086  30.868  29.242  1.00  0.00      B    H  
ATOM   3555  O   HOH B1179      16.755  34.770  33.687  1.00  0.00      B    O  
ATOM   3556  H1  HOH B1179      17.557  34.660  34.269  1.00  0.00      B    H  
ATOM   3557  H2  HOH B1179      16.184  33.943  33.889  1.00  0.00      B    H  
ATOM   3558  O   HOH B1180      19.890  14.766   5.539  1.00  0.00      B    O  
ATOM   3559  H1  HOH B1180      20.765  14.479   6.066  1.00  0.00      B    H  
ATOM   3560  H2  HOH B1180      19.390  13.955   5.207  1.00  0.00      B    H  
ATOM   3561  O   HOH B1181      17.391  38.030  25.279  1.00  0.00      B    O  
ATOM   3562  H1  HOH B1181      17.290  37.045  24.961  1.00  0.00      B    H  
ATOM   3563  H2  HOH B1181      17.565  38.713  24.534  1.00  0.00      B    H  
ATOM   3564  O   HOH B1182       3.804  25.230  30.687  1.00  0.00      B    O  
ATOM   3565  H1  HOH B1182       4.180  26.151  30.835  1.00  0.00      B    H  
ATOM   3566  H2  HOH B1182       3.019  25.157  31.308  1.00  0.00      B    H  
ATOM   3567  O   HOH B1183       2.177  18.957  32.184  1.00  0.00      B    O  
ATOM   3568  H1  HOH B1183       2.968  18.265  32.276  1.00  0.00      B    H  
ATOM   3569  H2  HOH B1183       2.583  19.851  32.130  1.00  0.00      B    H  
ATOM   3570  O   HOH B1184      33.250  23.439   7.882  1.00  0.00      B    O  
ATOM   3571  H1  HOH B1184      32.840  23.962   8.645  1.00  0.00      B    H  
ATOM   3572  H2  HOH B1184      33.459  23.951   7.083  1.00  0.00      B    H  
ATOM   3573  O   HOH B1185      33.765  10.280  23.578  1.00  0.00      B    O  
ATOM   3574  H1  HOH B1185      34.065   9.335  23.982  1.00  0.00      B    H  
ATOM   3575  H2  HOH B1185      34.324  10.965  24.063  1.00  0.00      B    H  
ATOM   3576  O   HOH B1186       1.116  10.240  23.227  1.00  0.00      B    O  
ATOM   3577  H1  HOH B1186       1.333  10.235  22.236  1.00  0.00      B    H  
ATOM   3578  H2  HOH B1186       1.316   9.356  23.656  1.00  0.00      B    H  
ATOM   3579  O   HOH B1187      25.527  27.286  37.453  1.00  0.00      B    O  
ATOM   3580  H1  HOH B1187      26.140  28.092  37.650  1.00  0.00      B    H  
ATOM   3581  H2  HOH B1187      24.890  27.268  38.237  1.00  0.00      B    H  
ATOM   3582  O   HOH B1188      10.665  11.618  17.794  1.00  0.00      B    O  
ATOM   3583  H1  HOH B1188      10.601  10.584  17.774  1.00  0.00      B    H  
ATOM   3584  H2  HOH B1188      10.786  11.901  18.760  1.00  0.00      B    H  
ATOM   3585  O   HOH B1189      36.139  28.792  20.459  1.00  0.00      B    O  
ATOM   3586  H1  HOH B1189      36.015  29.440  21.289  1.00  0.00      B    H  
ATOM   3587  H2  HOH B1189      36.562  27.963  20.886  1.00  0.00      B    H  
ATOM   3588  O   HOH B1190      13.623   1.765  22.564  1.00  0.00      B    O  
ATOM   3589  H1  HOH B1190      14.359   1.103  22.351  1.00  0.00      B    H  
ATOM   3590  H2  HOH B1190      12.773   1.234  22.280  1.00  0.00      B    H  
ATOM   3591  O   HOH B1191      38.109   0.840   8.760  1.00  0.00      B    O  
ATOM   3592  H1  HOH B1191      37.214   0.278   8.827  1.00  0.00      B    H  
ATOM   3593  H2  HOH B1191      37.987   1.597   9.368  1.00  0.00      B    H  
ATOM   3594  O   HOH B1192       3.195  21.497  31.743  1.00  0.00      B    O  
ATOM   3595  H1  HOH B1192       3.307  22.496  32.044  1.00  0.00      B    H  
ATOM   3596  H2  HOH B1192       3.659  21.376  30.829  1.00  0.00      B    H  
ATOM   3597  O   HOH B1193      32.278   1.654  32.461  1.00  0.00      B    O  
ATOM   3598  H1  HOH B1193      33.205   1.875  32.892  1.00  0.00      B    H  
ATOM   3599  H2  HOH B1193      31.650   2.360  32.770  1.00  0.00      B    H  
ATOM   3600  O   HOH B1194       1.267  10.666  28.258  1.00  0.00      B    O  
ATOM   3601  H1  HOH B1194       1.557   9.740  28.647  1.00  0.00      B    H  
ATOM   3602  H2  HOH B1194       2.083  11.169  27.872  1.00  0.00      B    H  
ATOM   3603  O   HOH B1195      17.855  38.785  18.729  1.00  0.00      B    O  
ATOM   3604  H1  HOH B1195      17.330  38.476  19.451  1.00  0.00      B    H  
ATOM   3605  H2  HOH B1195      17.281  39.624  18.333  1.00  0.00      B    H  
ATOM   3606  O   HOH B1196       5.972  12.102  13.954  1.00  0.00      B    O  
ATOM   3607  H1  HOH B1196       5.133  12.021  14.570  1.00  0.00      B    H  
ATOM   3608  H2  HOH B1196       5.607  12.110  12.958  1.00  0.00      B    H  
ATOM   3609  O   HOH B1197      19.143  13.345  26.389  1.00  0.00      B    O  
ATOM   3610  H1  HOH B1197      19.702  13.691  27.173  1.00  0.00      B    H  
ATOM   3611  H2  HOH B1197      18.175  13.275  26.624  1.00  0.00      B    H  
ATOM   3612  O   HOH B1198      20.275  38.026  17.743  1.00  0.00      B    O  
ATOM   3613  H1  HOH B1198      20.715  38.859  17.418  1.00  0.00      B    H  
ATOM   3614  H2  HOH B1198      19.296  38.223  17.945  1.00  0.00      B    H  
ATOM   3615  O   HOH B1199      37.585  35.489  29.298  1.00  0.00      B    O  
ATOM   3616  H1  HOH B1199      36.647  35.738  29.474  1.00  0.00      B    H  
ATOM   3617  H2  HOH B1199      37.632  35.221  28.326  1.00  0.00      B    H  
ATOM   3618  O   HOH B1200      11.745  19.175  21.179  1.00  0.00      B    O  
ATOM   3619  H1  HOH B1200      12.484  19.520  21.747  1.00  0.00      B    H  
ATOM   3620  H2  HOH B1200      12.090  18.256  20.954  1.00  0.00      B    H  
ATOM   3621  O   HOH B1201       0.099  16.789  14.456  1.00  0.00      B    O  
ATOM   3622  H1  HOH B1201      -0.252  16.341  15.270  1.00  0.00      B    H  
ATOM   3623  H2  HOH B1201       1.040  17.155  14.602  1.00  0.00      B    H  
ATOM   3624  O   HOH B1202      24.785  14.699   8.542  1.00  0.00      B    O  
ATOM   3625  H1  HOH B1202      24.292  14.943   7.672  1.00  0.00      B    H  
ATOM   3626  H2  HOH B1202      25.120  15.580   8.919  1.00  0.00      B    H  
ATOM   3627  O   HOH B1203      25.712   6.612   9.724  1.00  0.00      B    O  
ATOM   3628  H1  HOH B1203      26.228   7.379  10.117  1.00  0.00      B    H  
ATOM   3629  H2  HOH B1203      24.985   7.059   9.165  1.00  0.00      B    H  
ATOM   3630  O   HOH B1204      14.839   5.751  34.382  1.00  0.00      B    O  
ATOM   3631  H1  HOH B1204      15.000   6.141  35.293  1.00  0.00      B    H  
ATOM   3632  H2  HOH B1204      15.691   5.413  33.982  1.00  0.00      B    H  
ATOM   3633  O   HOH B1205      19.879  21.486  20.043  1.00  0.00      B    O  
ATOM   3634  H1  HOH B1205      20.447  20.839  20.638  1.00  0.00      B    H  
ATOM   3635  H2  HOH B1205      19.483  22.156  20.633  1.00  0.00      B    H  
ATOM   3636  O   HOH B1206      11.563  38.581  36.934  1.00  0.00      B    O  
ATOM   3637  H1  HOH B1206      11.930  38.893  37.806  1.00  0.00      B    H  
ATOM   3638  H2  HOH B1206      11.957  39.163  36.185  1.00  0.00      B    H  
ATOM   3639  O   HOH B1207      29.988  25.351  32.349  1.00  0.00      B    O  
ATOM   3640  H1  HOH B1207      29.085  25.274  32.811  1.00  0.00      B    H  
ATOM   3641  H2  HOH B1207      30.494  26.075  32.829  1.00  0.00      B    H  
ATOM   3642  O   HOH B1208      25.004   1.494  12.641  1.00  0.00      B    O  
ATOM   3643  H1  HOH B1208      24.870   2.537  12.652  1.00  0.00      B    H  
ATOM   3644  H2  HOH B1208      25.764   1.375  11.981  1.00  0.00      B    H  
ATOM   3645  O   HOH B1209      20.427  13.605  31.305  1.00  0.00      B    O  
ATOM   3646  H1  HOH B1209      20.920  14.006  30.496  1.00  0.00      B    H  
ATOM   3647  H2  HOH B1209      21.087  13.499  32.124  1.00  0.00      B    H  
ATOM   3648  O   HOH B1210      10.644  12.786   8.904  1.00  0.00      B    O  
ATOM   3649  H1  HOH B1210      10.243  13.652   8.958  1.00  0.00      B    H  
ATOM   3650  H2  HOH B1210      10.670  12.331   9.827  1.00  0.00      B    H  
ATOM   3651  O   HOH B1211      14.156  10.556  12.462  1.00  0.00      B    O  
ATOM   3652  H1  HOH B1211      14.877  10.838  13.111  1.00  0.00      B    H  
ATOM   3653  H2  HOH B1211      14.045  11.243  11.675  1.00  0.00      B    H  
ATOM   3654  O   HOH B1212       6.034  37.505  18.241  1.00  0.00      B    O  
ATOM   3655  H1  HOH B1212       6.696  36.973  18.806  1.00  0.00      B    H  
ATOM   3656  H2  HOH B1212       5.961  37.046  17.311  1.00  0.00      B    H  
ATOM   3657  O   HOH B1213       9.599  20.025  13.825  1.00  0.00      B    O  
ATOM   3658  H1  HOH B1213       8.999  19.199  13.678  1.00  0.00      B    H  
ATOM   3659  H2  HOH B1213       9.407  20.687  13.086  1.00  0.00      B    H  
ATOM   3660  O   HOH B1214       3.235  21.234   3.392  1.00  0.00      B    O  
ATOM   3661  H1  HOH B1214       4.014  21.755   3.040  1.00  0.00      B    H  
ATOM   3662  H2  HOH B1214       3.192  21.306   4.422  1.00  0.00      B    H  
ATOM   3663  O   HOH B1215       7.043  22.024  22.757  1.00  0.00      B    O  
ATOM   3664  H1  HOH B1215       6.587  22.678  23.385  1.00  0.00      B    H  
ATOM   3665  H2  HOH B1215       6.276  21.929  22.006  1.00  0.00      B    H  
ATOM   3666  O   HOH B1216      14.282  30.553  30.670  1.00  0.00      B    O  
ATOM   3667  H1  HOH B1216      15.276  30.605  30.808  1.00  0.00      B    H  
ATOM   3668  H2  HOH B1216      13.858  29.603  30.517  1.00  0.00      B    H  
ATOM   3669  O   HOH B1217      12.663   5.371  38.609  1.00  0.00      B    O  
ATOM   3670  H1  HOH B1217      12.827   6.281  38.177  1.00  0.00      B    H  
ATOM   3671  H2  HOH B1217      11.742   5.397  39.125  1.00  0.00      B    H  
ATOM   3672  O   HOH B1218      21.844  33.700  39.198  1.00  0.00      B    O  
ATOM   3673  H1  HOH B1218      21.736  33.166  38.302  1.00  0.00      B    H  
ATOM   3674  H2  HOH B1218      22.296  34.639  38.979  1.00  0.00      B    H  
ATOM   3675  O   HOH B1219      28.976  32.697  36.241  1.00  0.00      B    O  
ATOM   3676  H1  HOH B1219      29.173  31.734  36.627  1.00  0.00      B    H  
ATOM   3677  H2  HOH B1219      28.522  33.279  36.926  1.00  0.00      B    H  
ATOM   3678  O   HOH B1220       0.648  23.867   5.097  1.00  0.00      B    O  
ATOM   3679  H1  HOH B1220       0.058  24.200   4.302  1.00  0.00      B    H  
ATOM   3680  H2  HOH B1220       0.300  22.932   5.295  1.00  0.00      B    H  
ATOM   3681  O   HOH B1221       2.590  18.701   3.640  1.00  0.00      B    O  
ATOM   3682  H1  HOH B1221       3.259  17.923   3.532  1.00  0.00      B    H  
ATOM   3683  H2  HOH B1221       3.040  19.590   3.378  1.00  0.00      B    H  
ATOM   3684  O   HOH B1222       9.679  13.556   4.392  1.00  0.00      B    O  
ATOM   3685  H1  HOH B1222      10.023  14.325   3.804  1.00  0.00      B    H  
ATOM   3686  H2  HOH B1222      10.427  13.113   4.859  1.00  0.00      B    H  
ATOM   3687  O   HOH B1223      28.960  11.687  22.333  1.00  0.00      B    O  
ATOM   3688  H1  HOH B1223      29.264  12.623  21.985  1.00  0.00      B    H  
ATOM   3689  H2  HOH B1223      29.714  11.230  22.774  1.00  0.00      B    H  
ATOM   3690  O   HOH B1224      31.737  25.291  23.415  1.00  0.00      B    O  
ATOM   3691  H1  HOH B1224      31.183  25.102  22.590  1.00  0.00      B    H  
ATOM   3692  H2  HOH B1224      32.419  24.578  23.552  1.00  0.00      B    H  
ATOM   3693  O   HOH B1225       2.746  18.158  29.049  1.00  0.00      B    O  
ATOM   3694  H1  HOH B1225       3.292  18.957  29.157  1.00  0.00      B    H  
ATOM   3695  H2  HOH B1225       2.089  18.162  29.822  1.00  0.00      B    H  
ATOM   3696  O   HOH B1226       3.853   6.104  15.402  1.00  0.00      B    O  
ATOM   3697  H1  HOH B1226       3.934   5.124  15.285  1.00  0.00      B    H  
ATOM   3698  H2  HOH B1226       4.536   6.404  16.131  1.00  0.00      B    H  
ATOM   3699  O   HOH B1227      19.016   9.290   3.118  1.00  0.00      B    O  
ATOM   3700  H1  HOH B1227      18.266   8.840   3.621  1.00  0.00      B    H  
ATOM   3701  H2  HOH B1227      19.878   8.852   3.452  1.00  0.00      B    H  
ATOM   3702  O   HOH B1228      19.168  11.157  11.638  1.00  0.00      B    O  
ATOM   3703  H1  HOH B1228      19.215  10.356  12.322  1.00  0.00      B    H  
ATOM   3704  H2  HOH B1228      19.810  11.861  11.927  1.00  0.00      B    H  
ATOM   3705  O   HOH B1229       7.717  16.230  17.580  1.00  0.00      B    O  
ATOM   3706  H1  HOH B1229       6.813  16.005  17.167  1.00  0.00      B    H  
ATOM   3707  H2  HOH B1229       7.633  16.205  18.589  1.00  0.00      B    H  
ATOM   3708  O   HOH B1230       7.466   1.040  26.885  1.00  0.00      B    O  
ATOM   3709  H1  HOH B1230       7.518   1.568  27.732  1.00  0.00      B    H  
ATOM   3710  H2  HOH B1230       8.127   1.391  26.184  1.00  0.00      B    H  
ATOM   3711  O   HOH B1231      20.325  28.879  13.732  1.00  0.00      B    O  
ATOM   3712  H1  HOH B1231      21.108  29.069  14.292  1.00  0.00      B    H  
ATOM   3713  H2  HOH B1231      19.778  28.157  14.252  1.00  0.00      B    H  
ATOM   3714  O   HOH B1232      38.449  26.300  24.937  1.00  0.00      B    O  
ATOM   3715  H1  HOH B1232      38.168  25.592  25.571  1.00  0.00      B    H  
ATOM   3716  H2  HOH B1232      39.388  26.209  24.729  1.00  0.00      B    H  
ATOM   3717  O   HOH B1233      12.596  20.087  37.687  1.00  0.00      B    O  
ATOM   3718  H1  HOH B1233      12.621  19.083  37.432  1.00  0.00      B    H  
ATOM   3719  H2  HOH B1233      11.602  20.281  37.890  1.00  0.00      B    H  
ATOM   3720  O   HOH B1234       9.704  35.344  31.165  1.00  0.00      B    O  
ATOM   3721  H1  HOH B1234       9.203  35.764  31.963  1.00  0.00      B    H  
ATOM   3722  H2  HOH B1234      10.105  34.453  31.432  1.00  0.00      B    H  
ATOM   3723  O   HOH B1235      23.500  28.366  30.451  1.00  0.00      B    O  
ATOM   3724  H1  HOH B1235      23.026  29.233  30.544  1.00  0.00      B    H  
ATOM   3725  H2  HOH B1235      23.638  28.255  29.466  1.00  0.00      B    H  
ATOM   3726  O   HOH B1236      21.214  25.773  24.161  1.00  0.00      B    O  
ATOM   3727  H1  HOH B1236      21.906  26.075  24.887  1.00  0.00      B    H  
ATOM   3728  H2  HOH B1236      20.331  25.690  24.694  1.00  0.00      B    H  
ATOM   3729  O   HOH B1237      24.724  18.304   0.367  1.00  0.00      B    O  
ATOM   3730  H1  HOH B1237      25.445  19.009   0.512  1.00  0.00      B    H  
ATOM   3731  H2  HOH B1237      25.084  17.522  -0.194  1.00  0.00      B    H  
ATOM   3732  O   HOH B1238      20.229   4.881  36.102  1.00  0.00      B    O  
ATOM   3733  H1  HOH B1238      20.202   5.075  37.086  1.00  0.00      B    H  
ATOM   3734  H2  HOH B1238      20.526   3.920  36.044  1.00  0.00      B    H  
ATOM   3735  O   HOH B1239       7.007   9.490  17.071  1.00  0.00      B    O  
ATOM   3736  H1  HOH B1239       7.754   9.947  16.579  1.00  0.00      B    H  
ATOM   3737  H2  HOH B1239       7.269   9.473  18.042  1.00  0.00      B    H  
ATOM   3738  O   HOH B1240      30.237  13.248   8.332  1.00  0.00      B    O  
ATOM   3739  H1  HOH B1240      31.034  12.811   8.849  1.00  0.00      B    H  
ATOM   3740  H2  HOH B1240      29.681  12.494   7.961  1.00  0.00      B    H  
ATOM   3741  O   HOH B1241      37.927  16.873  18.680  1.00  0.00      B    O  
ATOM   3742  H1  HOH B1241      38.798  16.377  18.964  1.00  0.00      B    H  
ATOM   3743  H2  HOH B1241      37.313  17.011  19.530  1.00  0.00      B    H  
ATOM   3744  O   HOH B1242      34.992  13.382  33.766  1.00  0.00      B    O  
ATOM   3745  H1  HOH B1242      34.371  13.757  34.457  1.00  0.00      B    H  
ATOM   3746  H2  HOH B1242      35.925  13.647  34.057  1.00  0.00      B    H  
ATOM   3747  O   HOH B1243      21.478  17.938  19.718  1.00  0.00      B    O  
ATOM   3748  H1  HOH B1243      21.885  17.167  20.198  1.00  0.00      B    H  
ATOM   3749  H2  HOH B1243      22.177  18.171  19.019  1.00  0.00      B    H  
ATOM   3750  O   HOH B1244      24.362  17.532  34.675  1.00  0.00      B    O  
ATOM   3751  H1  HOH B1244      24.870  16.705  34.228  1.00  0.00      B    H  
ATOM   3752  H2  HOH B1244      23.913  17.999  33.937  1.00  0.00      B    H  
ATOM   3753  O   HOH B1245      35.665  18.121  34.995  1.00  0.00      B    O  
ATOM   3754  H1  HOH B1245      36.013  17.445  34.334  1.00  0.00      B    H  
ATOM   3755  H2  HOH B1245      34.645  18.126  34.947  1.00  0.00      B    H  
ATOM   3756  O   HOH B1246       2.206   8.158  32.875  1.00  0.00      B    O  
ATOM   3757  H1  HOH B1246       2.051   8.006  33.867  1.00  0.00      B    H  
ATOM   3758  H2  HOH B1246       2.465   7.213  32.480  1.00  0.00      B    H  
ATOM   3759  O   HOH B1247      21.487  14.390  10.899  1.00  0.00      B    O  
ATOM   3760  H1  HOH B1247      22.472  14.286  11.047  1.00  0.00      B    H  
ATOM   3761  H2  HOH B1247      21.342  15.378  10.750  1.00  0.00      B    H  
ATOM   3762  O   HOH B1248      16.893  27.077  20.660  1.00  0.00      B    O  
ATOM   3763  H1  HOH B1248      16.514  27.338  21.570  1.00  0.00      B    H  
ATOM   3764  H2  HOH B1248      16.962  27.943  20.125  1.00  0.00      B    H  
ATOM   3765  O   HOH B1249       1.482  37.543  26.353  1.00  0.00      B    O  
ATOM   3766  H1  HOH B1249       1.183  38.433  26.745  1.00  0.00      B    H  
ATOM   3767  H2  HOH B1249       0.835  36.869  26.660  1.00  0.00      B    H  
ATOM   3768  O   HOH B1250      23.976  20.946  22.232  1.00  0.00      B    O  
ATOM   3769  H1  HOH B1250      23.730  21.131  23.200  1.00  0.00      B    H  
ATOM   3770  H2  HOH B1250      23.153  20.764  21.693  1.00  0.00      B    H  
ATOM   3771  O   HOH B1251       2.645  26.127   0.893  1.00  0.00      B    O  
ATOM   3772  H1  HOH B1251       3.350  25.744   1.516  1.00  0.00      B    H  
ATOM   3773  H2  HOH B1251       2.279  25.375   0.335  1.00  0.00      B    H  
ATOM   3774  O   HOH B1252      17.823  20.160  13.397  1.00  0.00      B    O  
ATOM   3775  H1  HOH B1252      18.646  19.567  13.513  1.00  0.00      B    H  
ATOM   3776  H2  HOH B1252      17.174  19.949  14.135  1.00  0.00      B    H  
ATOM   3777  O   HOH B1253      21.604   4.698   4.617  1.00  0.00      B    O  
ATOM   3778  H1  HOH B1253      22.462   5.125   4.291  1.00  0.00      B    H  
ATOM   3779  H2  HOH B1253      21.560   4.742   5.628  1.00  0.00      B    H  
ATOM   3780  O   HOH B1254      26.033  13.438  29.771  1.00  0.00      B    O  
ATOM   3781  H1  HOH B1254      25.242  13.920  29.481  1.00  0.00      B    H  
ATOM   3782  H2  HOH B1254      26.665  14.079  30.288  1.00  0.00      B    H  
ATOM   3783  O   HOH B1255      12.221   4.987  33.420  1.00  0.00      B    O  
ATOM   3784  H1  HOH B1255      11.773   4.909  32.540  1.00  0.00      B    H  
ATOM   3785  H2  HOH B1255      13.217   5.157  33.324  1.00  0.00      B    H  
ATOM   3786  O   HOH B1256      16.932  24.640  22.583  1.00  0.00      B    O  
ATOM   3787  H1  HOH B1256      16.711  25.109  23.412  1.00  0.00      B    H  
ATOM   3788  H2  HOH B1256      17.605  23.884  22.726  1.00  0.00      B    H  
ATOM   3789  O   HOH B1257      38.994  14.214  22.189  1.00  0.00      B    O  
ATOM   3790  H1  HOH B1257      39.244  14.659  21.323  1.00  0.00      B    H  
ATOM   3791  H2  HOH B1257      38.027  13.906  22.075  1.00  0.00      B    H  
ATOM   3792  O   HOH B1258      25.074  31.097  18.090  1.00  0.00      B    O  
ATOM   3793  H1  HOH B1258      24.183  31.197  18.457  1.00  0.00      B    H  
ATOM   3794  H2  HOH B1258      25.268  30.192  17.637  1.00  0.00      B    H  
ATOM   3795  O   HOH B1259      27.879   0.524  37.119  1.00  0.00      B    O  
ATOM   3796  H1  HOH B1259      28.195  -0.392  37.592  1.00  0.00      B    H  
ATOM   3797  H2  HOH B1259      27.854   1.249  37.801  1.00  0.00      B    H  
ATOM   3798  O   HOH B1260      15.632  26.185  35.351  1.00  0.00      B    O  
ATOM   3799  H1  HOH B1260      15.023  26.322  34.602  1.00  0.00      B    H  
ATOM   3800  H2  HOH B1260      15.650  25.192  35.516  1.00  0.00      B    H  
ATOM   3801  O   HOH B1261      33.061   1.247  15.428  1.00  0.00      B    O  
ATOM   3802  H1  HOH B1261      33.793   1.713  14.926  1.00  0.00      B    H  
ATOM   3803  H2  HOH B1261      33.078   1.622  16.383  1.00  0.00      B    H  
ATOM   3804  O   HOH B1262       0.180  36.295  33.410  1.00  0.00      B    O  
ATOM   3805  H1  HOH B1262      -0.163  35.449  33.844  1.00  0.00      B    H  
ATOM   3806  H2  HOH B1262       1.041  36.486  33.998  1.00  0.00      B    H  
ATOM   3807  O   HOH B1263      20.754  15.206  20.706  1.00  0.00      B    O  
ATOM   3808  H1  HOH B1263      21.706  15.021  20.430  1.00  0.00      B    H  
ATOM   3809  H2  HOH B1263      20.747  15.138  21.723  1.00  0.00      B    H  
ATOM   3810  O   HOH B1264      23.763  12.499   4.262  1.00  0.00      B    O  
ATOM   3811  H1  HOH B1264      23.504  13.294   3.736  1.00  0.00      B    H  
ATOM   3812  H2  HOH B1264      23.111  12.562   5.069  1.00  0.00      B    H  
ATOM   3813  O   HOH B1265      14.762  19.839  25.688  1.00  0.00      B    O  
ATOM   3814  H1  HOH B1265      13.939  19.761  26.305  1.00  0.00      B    H  
ATOM   3815  H2  HOH B1265      14.733  19.186  24.918  1.00  0.00      B    H  
ATOM   3816  O   HOH B1266      30.499  19.746  25.673  1.00  0.00      B    O  
ATOM   3817  H1  HOH B1266      29.903  19.866  24.860  1.00  0.00      B    H  
ATOM   3818  H2  HOH B1266      29.964  19.551  26.441  1.00  0.00      B    H  
ATOM   3819  O   HOH B1267      18.783  24.696  32.757  1.00  0.00      B    O  
ATOM   3820  H1  HOH B1267      17.832  24.355  32.624  1.00  0.00      B    H  
ATOM   3821  H2  HOH B1267      18.764  25.615  33.106  1.00  0.00      B    H  
ATOM   3822  O   HOH B1268      27.092   8.867   7.911  1.00  0.00      B    O  
ATOM   3823  H1  HOH B1268      26.984   8.949   8.931  1.00  0.00      B    H  
ATOM   3824  H2  HOH B1268      26.151   9.123   7.581  1.00  0.00      B    H  
ATOM   3825  O   HOH B1269       1.098  12.296  37.845  1.00  0.00      B    O  
ATOM   3826  H1  HOH B1269       0.196  12.593  37.458  1.00  0.00      B    H  
ATOM   3827  H2  HOH B1269       1.809  12.815  37.377  1.00  0.00      B    H  
ATOM   3828  O   HOH B1270      24.604  16.234  26.720  1.00  0.00      B    O  
ATOM   3829  H1  HOH B1270      25.486  16.440  26.330  1.00  0.00      B    H  
ATOM   3830  H2  HOH B1270      24.299  15.426  26.227  1.00  0.00      B    H  
ATOM   3831  O   HOH B1271      28.293   2.621  33.603  1.00  0.00      B    O  
ATOM   3832  H1  HOH B1271      27.562   3.178  34.046  1.00  0.00      B    H  
ATOM   3833  H2  HOH B1271      28.196   2.820  32.580  1.00  0.00      B    H  
ATOM   3834  O   HOH B1272      25.173  11.312  10.845  1.00  0.00      B    O  
ATOM   3835  H1  HOH B1272      25.560  11.558   9.961  1.00  0.00      B    H  
ATOM   3836  H2  HOH B1272      24.276  10.879  10.758  1.00  0.00      B    H  
ATOM   3837  O   HOH B1273      21.918  20.874  10.855  1.00  0.00      B    O  
ATOM   3838  H1  HOH B1273      21.789  20.781  11.874  1.00  0.00      B    H  
ATOM   3839  H2  HOH B1273      22.841  21.167  10.726  1.00  0.00      B    H  
ATOM   3840  O   HOH B1274       4.293  17.293  32.696  1.00  0.00      B    O  
ATOM   3841  H1  HOH B1274       4.665  17.924  33.420  1.00  0.00      B    H  
ATOM   3842  H2  HOH B1274       4.019  16.371  33.114  1.00  0.00      B    H  
ATOM   3843  O   HOH B1275      30.349  13.032  11.715  1.00  0.00      B    O  
ATOM   3844  H1  HOH B1275      29.698  12.480  12.233  1.00  0.00      B    H  
ATOM   3845  H2  HOH B1275      30.911  12.458  11.186  1.00  0.00      B    H  
ATOM   3846  O   HOH B1276      14.163   6.878  14.919  1.00  0.00      B    O  
ATOM   3847  H1  HOH B1276      13.730   6.889  15.845  1.00  0.00      B    H  
ATOM   3848  H2  HOH B1276      14.488   5.948  14.668  1.00  0.00      B    H  
ATOM   3849  O   HOH B1277       1.611   1.696  23.761  1.00  0.00      B    O  
ATOM   3850  H1  HOH B1277       1.789   2.205  22.966  1.00  0.00      B    H  
ATOM   3851  H2  HOH B1277       0.757   1.993  24.166  1.00  0.00      B    H  
ATOM   3852  O   HOH B1278      27.145  18.558  18.783  1.00  0.00      B    O  
ATOM   3853  H1  HOH B1278      26.457  19.176  19.183  1.00  0.00      B    H  
ATOM   3854  H2  HOH B1278      27.808  19.236  18.329  1.00  0.00      B    H  
ATOM   3855  O   HOH B1279       3.257  16.137   2.717  1.00  0.00      B    O  
ATOM   3856  H1  HOH B1279       3.710  15.482   2.101  1.00  0.00      B    H  
ATOM   3857  H2  HOH B1279       2.349  15.781   3.036  1.00  0.00      B    H  
ATOM   3858  O   HOH B1280      22.078  16.648  36.220  1.00  0.00      B    O  
ATOM   3859  H1  HOH B1280      22.910  17.136  35.826  1.00  0.00      B    H  
ATOM   3860  H2  HOH B1280      22.285  16.256  37.149  1.00  0.00      B    H  
ATOM   3861  O   HOH B1281      25.366  -0.065   2.707  1.00  0.00      B    O  
ATOM   3862  H1  HOH B1281      24.386  -0.046   3.076  1.00  0.00      B    H  
ATOM   3863  H2  HOH B1281      25.657   0.853   2.373  1.00  0.00      B    H  
ATOM   3864  O   HOH B1282      27.591  27.223  16.629  1.00  0.00      B    O  
ATOM   3865  H1  HOH B1282      28.508  27.483  16.718  1.00  0.00      B    H  
ATOM   3866  H2  HOH B1282      27.590  26.253  16.895  1.00  0.00      B    H  
ATOM   3867  O   HOH B1283      34.650   2.166   8.239  1.00  0.00      B    O  
ATOM   3868  H1  HOH B1283      33.635   2.359   8.274  1.00  0.00      B    H  
ATOM   3869  H2  HOH B1283      34.998   2.642   7.380  1.00  0.00      B    H  
ATOM   3870  O   HOH B1284      31.342  27.940  24.090  1.00  0.00      B    O  
ATOM   3871  H1  HOH B1284      31.421  26.934  24.013  1.00  0.00      B    H  
ATOM   3872  H2  HOH B1284      32.091  28.234  24.689  1.00  0.00      B    H  
ATOM   3873  O   HOH B1285      32.407  21.861  21.926  1.00  0.00      B    O  
ATOM   3874  H1  HOH B1285      32.930  22.130  21.145  1.00  0.00      B    H  
ATOM   3875  H2  HOH B1285      32.961  22.230  22.700  1.00  0.00      B    H  
ATOM   3876  O   HOH B1286      35.830  37.229  20.589  1.00  0.00      B    O  
ATOM   3877  H1  HOH B1286      35.367  37.466  19.700  1.00  0.00      B    H  
ATOM   3878  H2  HOH B1286      35.145  36.783  21.206  1.00  0.00      B    H  
ATOM   3879  O   HOH B1287      36.464   9.902   4.812  1.00  0.00      B    O  
ATOM   3880  H1  HOH B1287      37.001   9.391   4.139  1.00  0.00      B    H  
ATOM   3881  H2  HOH B1287      36.711  10.910   4.651  1.00  0.00      B    H  
ATOM   3882  O   HOH B1288      26.412  27.878   5.877  1.00  0.00      B    O  
ATOM   3883  H1  HOH B1288      27.357  27.654   6.253  1.00  0.00      B    H  
ATOM   3884  H2  HOH B1288      26.005  27.078   5.388  1.00  0.00      B    H  
ATOM   3885  O   HOH B1289       7.406   7.647  23.634  1.00  0.00      B    O  
ATOM   3886  H1  HOH B1289       7.881   7.448  24.496  1.00  0.00      B    H  
ATOM   3887  H2  HOH B1289       7.176   8.646  23.651  1.00  0.00      B    H  
ATOM   3888  O   HOH B1290      31.707  34.878  26.111  1.00  0.00      B    O  
ATOM   3889  H1  HOH B1290      31.891  33.892  25.805  1.00  0.00      B    H  
ATOM   3890  H2  HOH B1290      31.085  34.756  26.891  1.00  0.00      B    H  
ATOM   3891  O   HOH B1291      32.432  37.509  36.235  1.00  0.00      B    O  
ATOM   3892  H1  HOH B1291      31.917  37.826  35.383  1.00  0.00      B    H  
ATOM   3893  H2  HOH B1291      32.281  36.493  36.298  1.00  0.00      B    H  
ATOM   3894  O   HOH B1292      36.914   4.664  12.382  1.00  0.00      B    O  
ATOM   3895  H1  HOH B1292      36.823   5.655  12.779  1.00  0.00      B    H  
ATOM   3896  H2  HOH B1292      36.233   4.644  11.587  1.00  0.00      B    H  
ATOM   3897  O   HOH B1293       8.915  26.669  34.949  1.00  0.00      B    O  
ATOM   3898  H1  HOH B1293       9.340  27.247  35.697  1.00  0.00      B    H  
ATOM   3899  H2  HOH B1293       8.364  25.961  35.356  1.00  0.00      B    H  
ATOM   3900  O   HOH B1294      35.783  30.369  22.636  1.00  0.00      B    O  
ATOM   3901  H1  HOH B1294      35.668  29.997  23.504  1.00  0.00      B    H  
ATOM   3902  H2  HOH B1294      35.342  31.263  22.636  1.00  0.00      B    H  
ATOM   3903  O   HOH B1295      12.289  17.415  27.835  1.00  0.00      B    O  
ATOM   3904  H1  HOH B1295      11.851  17.330  26.920  1.00  0.00      B    H  
ATOM   3905  H2  HOH B1295      12.769  16.566  27.906  1.00  0.00      B    H  
ATOM   3906  O   HOH B1296      34.022   8.335   8.327  1.00  0.00      B    O  
ATOM   3907  H1  HOH B1296      33.786   7.650   9.013  1.00  0.00      B    H  
ATOM   3908  H2  HOH B1296      33.707   7.990   7.424  1.00  0.00      B    H  
ATOM   3909  O   HOH B1297      25.074  26.111   4.335  1.00  0.00      B    O  
ATOM   3910  H1  HOH B1297      24.274  25.552   4.335  1.00  0.00      B    H  
ATOM   3911  H2  HOH B1297      25.723  25.846   3.646  1.00  0.00      B    H  
ATOM   3912  O   HOH B1298       4.262   8.062  36.172  1.00  0.00      B    O  
ATOM   3913  H1  HOH B1298       3.271   8.059  36.094  1.00  0.00      B    H  
ATOM   3914  H2  HOH B1298       4.578   7.182  36.521  1.00  0.00      B    H  
ATOM   3915  O   HOH B1299       2.269   1.187   1.343  1.00  0.00      B    O  
ATOM   3916  H1  HOH B1299       3.215   1.298   1.071  1.00  0.00      B    H  
ATOM   3917  H2  HOH B1299       2.034   1.904   1.966  1.00  0.00      B    H  
ATOM   3918  O   HOH B1300      23.077  28.516   9.749  1.00  0.00      B    O  
ATOM   3919  H1  HOH B1300      22.539  29.177   9.179  1.00  0.00      B    H  
ATOM   3920  H2  HOH B1300      24.046  28.768   9.525  1.00  0.00      B    H  
ATOM   3921  O   HOH B1301       2.284  21.225  22.625  1.00  0.00      B    O  
ATOM   3922  H1  HOH B1301       1.834  21.107  23.561  1.00  0.00      B    H  
ATOM   3923  H2  HOH B1301       1.645  20.678  22.040  1.00  0.00      B    H  
ATOM   3924  O   HOH B1302      11.941  19.643  24.165  1.00  0.00      B    O  
ATOM   3925  H1  HOH B1302      12.786  19.897  23.691  1.00  0.00      B    H  
ATOM   3926  H2  HOH B1302      11.163  20.268  23.837  1.00  0.00      B    H  
ATOM   3927  O   HOH B1303      32.521  31.921  26.121  1.00  0.00      B    O  
ATOM   3928  H1  HOH B1303      32.029  31.242  26.714  1.00  0.00      B    H  
ATOM   3929  H2  HOH B1303      33.446  31.499  25.934  1.00  0.00      B    H  
ATOM   3930  O   HOH B1304      15.222  14.003  24.488  1.00  0.00      B    O  
ATOM   3931  H1  HOH B1304      15.839  13.661  25.285  1.00  0.00      B    H  
ATOM   3932  H2  HOH B1304      14.275  13.979  24.851  1.00  0.00      B    H  
ATOM   3933  O   HOH B1305      19.010  10.752  38.848  1.00  0.00      B    O  
ATOM   3934  H1  HOH B1305      18.169  11.281  38.841  1.00  0.00      B    H  
ATOM   3935  H2  HOH B1305      18.679   9.748  39.120  1.00  0.00      B    H  
ATOM   3936  O   HOH B1306      28.331   0.540  13.366  1.00  0.00      B    O  
ATOM   3937  H1  HOH B1306      28.474  -0.301  13.938  1.00  0.00      B    H  
ATOM   3938  H2  HOH B1306      29.261   0.927  13.205  1.00  0.00      B    H  
ATOM   3939  O   HOH B1307      36.549  13.766   5.707  1.00  0.00      B    O  
ATOM   3940  H1  HOH B1307      37.516  13.830   5.449  1.00  0.00      B    H  
ATOM   3941  H2  HOH B1307      35.946  13.712   4.921  1.00  0.00      B    H  
ATOM   3942  O   HOH B1308       3.071   8.370  29.334  1.00  0.00      B    O  
ATOM   3943  H1  HOH B1308       3.844   8.416  29.997  1.00  0.00      B    H  
ATOM   3944  H2  HOH B1308       3.416   8.035  28.447  1.00  0.00      B    H  
ATOM   3945  O   HOH B1309       4.098  11.596  15.906  1.00  0.00      B    O  
ATOM   3946  H1  HOH B1309       3.465  12.415  15.969  1.00  0.00      B    H  
ATOM   3947  H2  HOH B1309       3.653  10.960  15.280  1.00  0.00      B    H  
ATOM   3948  O   HOH B1310      14.242   1.808   6.966  1.00  0.00      B    O  
ATOM   3949  H1  HOH B1310      15.111   1.681   6.487  1.00  0.00      B    H  
ATOM   3950  H2  HOH B1310      13.959   0.902   7.317  1.00  0.00      B    H  
ATOM   3951  O   HOH B1311      21.750  11.893   8.907  1.00  0.00      B    O  
ATOM   3952  H1  HOH B1311      22.014  11.187   9.591  1.00  0.00      B    H  
ATOM   3953  H2  HOH B1311      21.372  12.689   9.354  1.00  0.00      B    H  
ATOM   3954  O   HOH B1312      37.680  17.700   4.384  1.00  0.00      B    O  
ATOM   3955  H1  HOH B1312      36.920  17.159   4.051  1.00  0.00      B    H  
ATOM   3956  H2  HOH B1312      38.002  17.281   5.226  1.00  0.00      B    H  
ATOM   3957  O   HOH B1313      22.173  23.219  12.964  1.00  0.00      B    O  
ATOM   3958  H1  HOH B1313      21.761  22.334  13.224  1.00  0.00      B    H  
ATOM   3959  H2  HOH B1313      23.126  23.086  12.773  1.00  0.00      B    H  
ATOM   3960  O   HOH B1314      11.051   5.235  31.023  1.00  0.00      B    O  
ATOM   3961  H1  HOH B1314      10.630   5.934  30.388  1.00  0.00      B    H  
ATOM   3962  H2  HOH B1314      10.410   4.426  30.958  1.00  0.00      B    H  
ATOM   3963  O   HOH B1315      38.698  22.941  25.673  1.00  0.00      B    O  
ATOM   3964  H1  HOH B1315      38.189  22.958  24.845  1.00  0.00      B    H  
ATOM   3965  H2  HOH B1315      38.054  22.687  26.395  1.00  0.00      B    H  
ATOM   3966  O   HOH B1316      38.004  13.643  37.146  1.00  0.00      B    O  
ATOM   3967  H1  HOH B1316      37.506  13.443  38.030  1.00  0.00      B    H  
ATOM   3968  H2  HOH B1316      38.237  14.613  37.236  1.00  0.00      B    H  
ATOM   3969  O   HOH B1317      26.951   0.719  11.010  1.00  0.00      B    O  
ATOM   3970  H1  HOH B1317      27.307   0.482  11.915  1.00  0.00      B    H  
ATOM   3971  H2  HOH B1317      27.000  -0.097  10.446  1.00  0.00      B    H  
ATOM   3972  O   HOH B1318      37.665  35.863  38.923  1.00  0.00      B    O  
ATOM   3973  H1  HOH B1318      37.185  36.326  38.110  1.00  0.00      B    H  
ATOM   3974  H2  HOH B1318      37.581  36.520  39.693  1.00  0.00      B    H  
ATOM   3975  O   HOH B1319      23.526  15.756  20.958  1.00  0.00      B    O  
ATOM   3976  H1  HOH B1319      24.399  16.004  21.421  1.00  0.00      B    H  
ATOM   3977  H2  HOH B1319      23.815  15.185  20.131  1.00  0.00      B    H  
ATOM   3978  O   HOH B1320      38.139  36.148  19.929  1.00  0.00      B    O  
ATOM   3979  H1  HOH B1320      38.033  36.207  18.911  1.00  0.00      B    H  
ATOM   3980  H2  HOH B1320      37.281  36.531  20.434  1.00  0.00      B    H  
ATOM   3981  O   HOH B1321      37.076  29.652   7.278  1.00  0.00      B    O  
ATOM   3982  H1  HOH B1321      36.263  29.092   7.547  1.00  0.00      B    H  
ATOM   3983  H2  HOH B1321      37.722  29.073   6.691  1.00  0.00      B    H  
ATOM   3984  O   HOH B1322       6.201  29.862  16.726  1.00  0.00      B    O  
ATOM   3985  H1  HOH B1322       5.814  30.243  17.630  1.00  0.00      B    H  
ATOM   3986  H2  HOH B1322       6.807  29.075  16.877  1.00  0.00      B    H  
ATOM   3987  O   HOH B1323      15.376  16.580  10.482  1.00  0.00      B    O  
ATOM   3988  H1  HOH B1323      16.168  16.338  11.064  1.00  0.00      B    H  
ATOM   3989  H2  HOH B1323      15.033  17.453  10.863  1.00  0.00      B    H  
ATOM   3990  O   HOH B1324      31.124  38.524   3.458  1.00  0.00      B    O  
ATOM   3991  H1  HOH B1324      30.493  38.410   2.622  1.00  0.00      B    H  
ATOM   3992  H2  HOH B1324      31.377  39.550   3.447  1.00  0.00      B    H  
ATOM   3993  O   HOH B1325       9.088  38.691  21.859  1.00  0.00      B    O  
ATOM   3994  H1  HOH B1325       8.724  39.601  22.201  1.00  0.00      B    H  
ATOM   3995  H2  HOH B1325       8.556  38.429  21.073  1.00  0.00      B    H  
ATOM   3996  O   HOH B1326      14.596  14.325  19.262  1.00  0.00      B    O  
ATOM   3997  H1  HOH B1326      13.606  14.691  19.357  1.00  0.00      B    H  
ATOM   3998  H2  HOH B1326      14.559  13.749  18.439  1.00  0.00      B    H  
ATOM   3999  O   HOH B1327      15.598  19.907  35.538  1.00  0.00      B    O  
ATOM   4000  H1  HOH B1327      14.838  20.194  34.912  1.00  0.00      B    H  
ATOM   4001  H2  HOH B1327      15.774  20.640  36.160  1.00  0.00      B    H  
ATOM   4002  O   HOH B1328       0.428  29.701  19.807  1.00  0.00      B    O  
ATOM   4003  H1  HOH B1328       0.999  29.695  18.941  1.00  0.00      B    H  
ATOM   4004  H2  HOH B1328       0.990  29.802  20.680  1.00  0.00      B    H  
ATOM   4005  O   HOH B1329       3.579   7.474  13.030  1.00  0.00      B    O  
ATOM   4006  H1  HOH B1329       3.672   7.120  13.976  1.00  0.00      B    H  
ATOM   4007  H2  HOH B1329       3.011   6.818  12.462  1.00  0.00      B    H  
ATOM   4008  O   HOH B1330      29.354  31.070  19.416  1.00  0.00      B    O  
ATOM   4009  H1  HOH B1330      29.171  31.781  18.799  1.00  0.00      B    H  
ATOM   4010  H2  HOH B1330      30.344  31.040  19.560  1.00  0.00      B    H  
ATOM   4011  O   HOH B1331      25.003  34.239   6.856  1.00  0.00      B    O  
ATOM   4012  H1  HOH B1331      24.942  33.466   7.533  1.00  0.00      B    H  
ATOM   4013  H2  HOH B1331      24.417  34.955   7.161  1.00  0.00      B    H  
ATOM   4014  O   HOH B1332      13.923  20.638  33.627  1.00  0.00      B    O  
ATOM   4015  H1  HOH B1332      13.556  20.848  32.614  1.00  0.00      B    H  
ATOM   4016  H2  HOH B1332      13.695  21.474  34.157  1.00  0.00      B    H  
ATOM   4017  O   HOH B1333      34.060   6.846  31.830  1.00  0.00      B    O  
ATOM   4018  H1  HOH B1333      34.441   6.701  32.726  1.00  0.00      B    H  
ATOM   4019  H2  HOH B1333      33.270   6.284  31.613  1.00  0.00      B    H  
ATOM   4020  O   HOH B1334       9.453  27.282  30.272  1.00  0.00      B    O  
ATOM   4021  H1  HOH B1334       9.290  28.292  30.378  1.00  0.00      B    H  
ATOM   4022  H2  HOH B1334      10.142  27.096  29.558  1.00  0.00      B    H  
ATOM   4023  O   HOH B1335       2.405   7.441   4.685  1.00  0.00      B    O  
ATOM   4024  H1  HOH B1335       3.370   7.808   4.943  1.00  0.00      B    H  
ATOM   4025  H2  HOH B1335       2.361   6.432   4.807  1.00  0.00      B    H  
ATOM   4026  O   HOH B1336       5.385  31.622  12.761  1.00  0.00      B    O  
ATOM   4027  H1  HOH B1336       5.978  31.646  13.592  1.00  0.00      B    H  
ATOM   4028  H2  HOH B1336       5.575  32.616  12.419  1.00  0.00      B    H  
ATOM   4029  O   HOH B1337      34.603  15.036   9.225  1.00  0.00      B    O  
ATOM   4030  H1  HOH B1337      35.191  15.773   8.799  1.00  0.00      B    H  
ATOM   4031  H2  HOH B1337      33.883  15.510   9.758  1.00  0.00      B    H  
ATOM   4032  O   HOH B1338      26.057  23.243  27.656  1.00  0.00      B    O  
ATOM   4033  H1  HOH B1338      26.310  23.776  26.828  1.00  0.00      B    H  
ATOM   4034  H2  HOH B1338      25.281  22.721  27.404  1.00  0.00      B    H  
ATOM   4035  O   HOH B1339       5.584  18.919  34.401  1.00  0.00      B    O  
ATOM   4036  H1  HOH B1339       5.472  18.847  35.425  1.00  0.00      B    H  
ATOM   4037  H2  HOH B1339       6.554  19.160  34.191  1.00  0.00      B    H  
ATOM   4038  O   HOH B1340      12.927  24.637   4.831  1.00  0.00      B    O  
ATOM   4039  H1  HOH B1340      13.763  24.218   4.433  1.00  0.00      B    H  
ATOM   4040  H2  HOH B1340      12.058  24.474   4.215  1.00  0.00      B    H  
ATOM   4041  O   HOH B1341      20.017   4.204  33.198  1.00  0.00      B    O  
ATOM   4042  H1  HOH B1341      19.951   4.530  34.092  1.00  0.00      B    H  
ATOM   4043  H2  HOH B1341      20.318   4.972  32.595  1.00  0.00      B    H  
ATOM   4044  O   HOH B1342      27.820  26.894  25.517  1.00  0.00      B    O  
ATOM   4045  H1  HOH B1342      28.131  27.787  25.058  1.00  0.00      B    H  
ATOM   4046  H2  HOH B1342      27.299  26.405  24.788  1.00  0.00      B    H  
ATOM   4047  O   HOH B1343       3.519  20.304  11.649  1.00  0.00      B    O  
ATOM   4048  H1  HOH B1343       3.639  19.307  11.788  1.00  0.00      B    H  
ATOM   4049  H2  HOH B1343       3.786  20.548  10.728  1.00  0.00      B    H  
ATOM   4050  O   HOH B1344      34.918   3.112  14.318  1.00  0.00      B    O  
ATOM   4051  H1  HOH B1344      35.720   2.547  14.680  1.00  0.00      B    H  
ATOM   4052  H2  HOH B1344      35.318   3.939  13.998  1.00  0.00      B    H  
ATOM   4053  O   HOH B1345      14.795  38.372  33.889  1.00  0.00      B    O  
ATOM   4054  H1  HOH B1345      15.199  38.117  34.771  1.00  0.00      B    H  
ATOM   4055  H2  HOH B1345      13.829  38.073  33.951  1.00  0.00      B    H  
ATOM   4056  O   HOH B1346      19.925   2.663  23.782  1.00  0.00      B    O  
ATOM   4057  H1  HOH B1346      19.061   2.988  24.024  1.00  0.00      B    H  
ATOM   4058  H2  HOH B1346      20.656   3.077  24.317  1.00  0.00      B    H  
ATOM   4059  O   HOH B1347      36.473  26.191   9.019  1.00  0.00      B    O  
ATOM   4060  H1  HOH B1347      36.873  25.590   8.246  1.00  0.00      B    H  
ATOM   4061  H2  HOH B1347      37.287  26.761   9.332  1.00  0.00      B    H  
ATOM   4062  O   HOH B1348      37.876  20.795  19.198  1.00  0.00      B    O  
ATOM   4063  H1  HOH B1348      37.257  20.079  18.783  1.00  0.00      B    H  
ATOM   4064  H2  HOH B1348      37.716  21.644  18.753  1.00  0.00      B    H  
ATOM   4065  O   HOH B1349      15.811   7.765  24.913  1.00  0.00      B    O  
ATOM   4066  H1  HOH B1349      15.577   6.842  24.531  1.00  0.00      B    H  
ATOM   4067  H2  HOH B1349      15.466   7.847  25.877  1.00  0.00      B    H  
ATOM   4068  O   HOH B1350      21.457   1.254  16.232  1.00  0.00      B    O  
ATOM   4069  H1  HOH B1350      22.530   1.193  16.220  1.00  0.00      B    H  
ATOM   4070  H2  HOH B1350      21.037   1.741  15.412  1.00  0.00      B    H  
ATOM   4071  O   HOH B1351       5.607  26.219  22.953  1.00  0.00      B    O  
ATOM   4072  H1  HOH B1351       4.706  26.546  23.130  1.00  0.00      B    H  
ATOM   4073  H2  HOH B1351       5.648  25.928  21.984  1.00  0.00      B    H  
ATOM   4074  O   HOH B1352      16.076  11.641  29.096  1.00  0.00      B    O  
ATOM   4075  H1  HOH B1352      15.201  11.668  29.623  1.00  0.00      B    H  
ATOM   4076  H2  HOH B1352      16.699  12.202  29.621  1.00  0.00      B    H  
ATOM   4077  O   HOH B1353      14.821  29.758   8.061  1.00  0.00      B    O  
ATOM   4078  H1  HOH B1353      14.862  30.060   9.022  1.00  0.00      B    H  
ATOM   4079  H2  HOH B1353      15.512  29.005   7.902  1.00  0.00      B    H  
ATOM   4080  O   HOH B1354      38.668  33.465  34.127  1.00  0.00      B    O  
ATOM   4081  H1  HOH B1354      38.587  33.220  33.218  1.00  0.00      B    H  
ATOM   4082  H2  HOH B1354      37.794  33.748  34.426  1.00  0.00      B    H  
ATOM   4083  O   HOH B1355      31.060   5.925  19.822  1.00  0.00      B    O  
ATOM   4084  H1  HOH B1355      31.413   5.924  20.772  1.00  0.00      B    H  
ATOM   4085  H2  HOH B1355      31.783   5.408  19.297  1.00  0.00      B    H  
ATOM   4086  O   HOH B1356      23.151   9.886  36.704  1.00  0.00      B    O  
ATOM   4087  H1  HOH B1356      23.745   9.603  37.475  1.00  0.00      B    H  
ATOM   4088  H2  HOH B1356      22.204  10.160  37.011  1.00  0.00      B    H  
ATOM   4089  O   HOH B1357      24.971   2.195   8.406  1.00  0.00      B    O  
ATOM   4090  H1  HOH B1357      25.575   2.117   9.282  1.00  0.00      B    H  
ATOM   4091  H2  HOH B1357      25.401   2.874   7.802  1.00  0.00      B    H  
ATOM   4092  O   HOH B1358      18.549   6.280  23.899  1.00  0.00      B    O  
ATOM   4093  H1  HOH B1358      18.006   6.936  23.372  1.00  0.00      B    H  
ATOM   4094  H2  HOH B1358      18.901   6.643  24.724  1.00  0.00      B    H  
ATOM   4095  O   HOH B1359      26.319   3.485   6.185  1.00  0.00      B    O  
ATOM   4096  H1  HOH B1359      26.129   3.438   5.151  1.00  0.00      B    H  
ATOM   4097  H2  HOH B1359      27.194   3.017   6.298  1.00  0.00      B    H  
ATOM   4098  O   HOH B1360      26.672  38.096  23.121  1.00  0.00      B    O  
ATOM   4099  H1  HOH B1360      27.217  38.208  23.981  1.00  0.00      B    H  
ATOM   4100  H2  HOH B1360      26.634  37.090  22.926  1.00  0.00      B    H  
ATOM   4101  O   HOH B1361      33.771  14.481   3.892  1.00  0.00      B    O  
ATOM   4102  H1  HOH B1361      33.232  14.110   4.656  1.00  0.00      B    H  
ATOM   4103  H2  HOH B1361      33.329  14.333   3.011  1.00  0.00      B    H  
ATOM   4104  O   HOH B1362      20.345  24.358  14.575  1.00  0.00      B    O  
ATOM   4105  H1  HOH B1362      19.504  23.814  14.357  1.00  0.00      B    H  
ATOM   4106  H2  HOH B1362      21.007  24.281  13.830  1.00  0.00      B    H  
ATOM   4107  O   HOH B1363      26.164  29.723  22.670  1.00  0.00      B    O  
ATOM   4108  H1  HOH B1363      26.547  30.474  22.130  1.00  0.00      B    H  
ATOM   4109  H2  HOH B1363      26.207  28.920  22.084  1.00  0.00      B    H  
ATOM   4110  O   HOH B1364       7.115  25.878  30.745  1.00  0.00      B    O  
ATOM   4111  H1  HOH B1364       7.891  26.535  30.818  1.00  0.00      B    H  
ATOM   4112  H2  HOH B1364       6.917  25.706  29.759  1.00  0.00      B    H  
ATOM   4113  O   HOH B1365      15.865   2.159  35.418  1.00  0.00      B    O  
ATOM   4114  H1  HOH B1365      16.176   3.108  35.586  1.00  0.00      B    H  
ATOM   4115  H2  HOH B1365      16.327   1.783  34.609  1.00  0.00      B    H  
ATOM   4116  O   HOH B1366      15.757  31.426   5.827  1.00  0.00      B    O  
ATOM   4117  H1  HOH B1366      15.579  30.864   6.630  1.00  0.00      B    H  
ATOM   4118  H2  HOH B1366      14.894  31.779   5.450  1.00  0.00      B    H  
ATOM   4119  O   HOH B1367      34.520   2.822  33.587  1.00  0.00      B    O  
ATOM   4120  H1  HOH B1367      34.494   3.669  34.194  1.00  0.00      B    H  
ATOM   4121  H2  HOH B1367      35.216   2.998  32.840  1.00  0.00      B    H  
ATOM   4122  O   HOH B1368      21.291  19.217  24.153  1.00  0.00      B    O  
ATOM   4123  H1  HOH B1368      20.759  18.588  24.667  1.00  0.00      B    H  
ATOM   4124  H2  HOH B1368      22.260  19.007  24.325  1.00  0.00      B    H  
ATOM   4125  O   HOH B1369       6.708  27.863   1.021  1.00  0.00      B    O  
ATOM   4126  H1  HOH B1369       7.333  27.721   1.817  1.00  0.00      B    H  
ATOM   4127  H2  HOH B1369       5.757  28.101   1.358  1.00  0.00      B    H  
ATOM   4128  O   HOH B1370      10.088  20.922  34.777  1.00  0.00      B    O  
ATOM   4129  H1  HOH B1370      10.102  20.988  35.827  1.00  0.00      B    H  
ATOM   4130  H2  HOH B1370      11.038  20.795  34.483  1.00  0.00      B    H  
ATOM   4131  O   HOH B1371      28.002  17.028  14.404  1.00  0.00      B    O  
ATOM   4132  H1  HOH B1371      28.515  16.115  14.647  1.00  0.00      B    H  
ATOM   4133  H2  HOH B1371      28.755  17.750  14.309  1.00  0.00      B    H  
ATOM   4134  O   HOH B1372       9.827  33.097  38.439  1.00  0.00      B    O  
ATOM   4135  H1  HOH B1372       9.352  33.198  37.578  1.00  0.00      B    H  
ATOM   4136  H2  HOH B1372       9.570  32.193  38.742  1.00  0.00      B    H  
ATOM   4137  O   HOH B1373      23.828  13.017  25.751  1.00  0.00      B    O  
ATOM   4138  H1  HOH B1373      24.651  12.442  25.636  1.00  0.00      B    H  
ATOM   4139  H2  HOH B1373      23.665  13.543  24.891  1.00  0.00      B    H  
ATOM   4140  O   HOH B1374      30.794   1.173  28.173  1.00  0.00      B    O  
ATOM   4141  H1  HOH B1374      31.420   1.087  28.953  1.00  0.00      B    H  
ATOM   4142  H2  HOH B1374      31.348   1.172  27.285  1.00  0.00      B    H  
ATOM   4143  O   HOH B1375      14.070  11.315  30.891  1.00  0.00      B    O  
ATOM   4144  H1  HOH B1375      13.435  11.880  31.382  1.00  0.00      B    H  
ATOM   4145  H2  HOH B1375      13.548  10.442  30.731  1.00  0.00      B    H  
ATOM   4146  O   HOH B1376       0.559  34.712  15.473  1.00  0.00      B    O  
ATOM   4147  H1  HOH B1376      -0.328  34.978  14.990  1.00  0.00      B    H  
ATOM   4148  H2  HOH B1376       1.300  34.805  14.765  1.00  0.00      B    H  
ATOM   4149  O   HOH B1377      -0.140  17.185  32.187  1.00  0.00      B    O  
ATOM   4150  H1  HOH B1377       0.013  16.505  31.450  1.00  0.00      B    H  
ATOM   4151  H2  HOH B1377       0.561  17.896  32.228  1.00  0.00      B    H  
ATOM   4152  O   HOH B1378       7.430   5.101  33.758  1.00  0.00      B    O  
ATOM   4153  H1  HOH B1378       7.069   5.131  32.836  1.00  0.00      B    H  
ATOM   4154  H2  HOH B1378       8.097   5.855  33.788  1.00  0.00      B    H  
ATOM   4155  O   HOH B1379      25.082  10.975  29.284  1.00  0.00      B    O  
ATOM   4156  H1  HOH B1379      25.573  11.791  29.666  1.00  0.00      B    H  
ATOM   4157  H2  HOH B1379      24.121  11.126  28.962  1.00  0.00      B    H  
ATOM   4158  O   HOH B1380      30.907  31.274   0.321  1.00  0.00      B    O  
ATOM   4159  H1  HOH B1380      31.603  31.301   1.124  1.00  0.00      B    H  
ATOM   4160  H2  HOH B1380      29.932  31.475   0.663  1.00  0.00      B    H  
ATOM   4161  O   HOH B1381      22.528  29.161  33.554  1.00  0.00      B    O  
ATOM   4162  H1  HOH B1381      23.489  29.086  33.814  1.00  0.00      B    H  
ATOM   4163  H2  HOH B1381      22.275  30.134  33.856  1.00  0.00      B    H  
ATOM   4164  O   HOH B1382      37.977   2.286   2.406  1.00  0.00      B    O  
ATOM   4165  H1  HOH B1382      37.607   3.224   2.277  1.00  0.00      B    H  
ATOM   4166  H2  HOH B1382      38.928   2.394   2.717  1.00  0.00      B    H  
ATOM   4167  O   HOH B1383       2.852  13.540  18.730  1.00  0.00      B    O  
ATOM   4168  H1  HOH B1383       3.117  12.887  19.446  1.00  0.00      B    H  
ATOM   4169  H2  HOH B1383       2.834  13.025  17.862  1.00  0.00      B    H  
ATOM   4170  O   HOH B1384      13.499  16.004  22.446  1.00  0.00      B    O  
ATOM   4171  H1  HOH B1384      12.630  16.017  21.894  1.00  0.00      B    H  
ATOM   4172  H2  HOH B1384      13.349  15.311  23.205  1.00  0.00      B    H  
ATOM   4173  O   HOH B1385      21.449   1.288  20.133  1.00  0.00      B    O  
ATOM   4174  H1  HOH B1385      21.851   2.063  19.559  1.00  0.00      B    H  
ATOM   4175  H2  HOH B1385      22.112   1.039  20.869  1.00  0.00      B    H  
ATOM   4176  O   HOH B1386       8.670  18.559   8.200  1.00  0.00      B    O  
ATOM   4177  H1  HOH B1386       9.311  18.984   8.888  1.00  0.00      B    H  
ATOM   4178  H2  HOH B1386       8.495  19.249   7.488  1.00  0.00      B    H  
ATOM   4179  O   HOH B1387       0.889   4.972  34.961  1.00  0.00      B    O  
ATOM   4180  H1  HOH B1387       1.760   4.750  34.539  1.00  0.00      B    H  
ATOM   4181  H2  HOH B1387       0.203   4.190  34.718  1.00  0.00      B    H  
ATOM   4182  O   HOH B1388       4.101  38.972  17.343  1.00  0.00      B    O  
ATOM   4183  H1  HOH B1388       3.280  38.424  17.504  1.00  0.00      B    H  
ATOM   4184  H2  HOH B1388       4.892  38.521  17.790  1.00  0.00      B    H  
ATOM   4185  O   HOH B1389      14.359   4.390  13.445  1.00  0.00      B    O  
ATOM   4186  H1  HOH B1389      15.210   4.170  12.891  1.00  0.00      B    H  
ATOM   4187  H2  HOH B1389      13.590   4.219  12.782  1.00  0.00      B    H  
ATOM   4188  O   HOH B1390      26.994  19.447   2.257  1.00  0.00      B    O  
ATOM   4189  H1  HOH B1390      27.016  19.820   3.209  1.00  0.00      B    H  
ATOM   4190  H2  HOH B1390      26.821  20.204   1.615  1.00  0.00      B    H  
ATOM   4191  O   HOH B1391      34.616  30.902  19.001  1.00  0.00      B    O  
ATOM   4192  H1  HOH B1391      35.065  30.140  19.475  1.00  0.00      B    H  
ATOM   4193  H2  HOH B1391      34.943  31.798  19.399  1.00  0.00      B    H  
ATOM   4194  O   HOH B1392       3.561   2.719  17.822  1.00  0.00      B    O  
ATOM   4195  H1  HOH B1392       3.940   1.809  17.719  1.00  0.00      B    H  
ATOM   4196  H2  HOH B1392       4.252   3.247  18.415  1.00  0.00      B    H  
ATOM   4197  O   HOH B1393      26.788  17.437  26.054  1.00  0.00      B    O  
ATOM   4198  H1  HOH B1393      27.712  17.364  26.482  1.00  0.00      B    H  
ATOM   4199  H2  HOH B1393      26.478  18.391  26.248  1.00  0.00      B    H  
ATOM   4200  O   HOH B1394      13.083  27.476   4.560  1.00  0.00      B    O  
ATOM   4201  H1  HOH B1394      12.853  27.852   5.406  1.00  0.00      B    H  
ATOM   4202  H2  HOH B1394      12.991  26.450   4.657  1.00  0.00      B    H  
ATOM   4203  O   HOH B1395      16.197  13.374   6.935  1.00  0.00      B    O  
ATOM   4204  H1  HOH B1395      16.502  12.405   6.983  1.00  0.00      B    H  
ATOM   4205  H2  HOH B1395      15.412  13.346   6.360  1.00  0.00      B    H  
ATOM   4206  O   HOH B1396      15.853  10.021  16.584  1.00  0.00      B    O  
ATOM   4207  H1  HOH B1396      16.716  10.078  17.171  1.00  0.00      B    H  
ATOM   4208  H2  HOH B1396      15.063   9.759  17.189  1.00  0.00      B    H  
ATOM   4209  O   HOH B1397      23.090   5.922  16.246  1.00  0.00      B    O  
ATOM   4210  H1  HOH B1397      23.182   6.707  15.657  1.00  0.00      B    H  
ATOM   4211  H2  HOH B1397      22.109   5.750  16.435  1.00  0.00      B    H  
ATOM   4212  O   HOH B1398      11.643  26.759  28.596  1.00  0.00      B    O  
ATOM   4213  H1  HOH B1398      11.276  26.457  27.671  1.00  0.00      B    H  
ATOM   4214  H2  HOH B1398      12.015  25.949  29.043  1.00  0.00      B    H  
ATOM   4215  O   HOH B1399      26.925  35.073  17.295  1.00  0.00      B    O  
ATOM   4216  H1  HOH B1399      27.573  35.724  17.734  1.00  0.00      B    H  
ATOM   4217  H2  HOH B1399      26.003  35.529  17.400  1.00  0.00      B    H  
ATOM   4218  O   HOH B1400       8.003  37.075  24.034  1.00  0.00      B    O  
ATOM   4219  H1  HOH B1400       8.680  37.308  23.242  1.00  0.00      B    H  
ATOM   4220  H2  HOH B1400       7.376  37.858  24.184  1.00  0.00      B    H  
ATOM   4221  O   HOH B1401      25.304   8.514   3.258  1.00  0.00      B    O  
ATOM   4222  H1  HOH B1401      24.675   8.890   2.565  1.00  0.00      B    H  
ATOM   4223  H2  HOH B1401      24.740   8.220   4.031  1.00  0.00      B    H  
ATOM   4224  O   HOH B1402      17.616  23.813  38.455  1.00  0.00      B    O  
ATOM   4225  H1  HOH B1402      17.511  24.796  38.305  1.00  0.00      B    H  
ATOM   4226  H2  HOH B1402      17.745  23.689  39.483  1.00  0.00      B    H  
ATOM   4227  O   HOH B1403      16.477  32.619  25.862  1.00  0.00      B    O  
ATOM   4228  H1  HOH B1403      16.944  32.907  25.052  1.00  0.00      B    H  
ATOM   4229  H2  HOH B1403      16.980  33.011  26.682  1.00  0.00      B    H  
ATOM   4230  O   HOH B1404      30.664   3.014  36.954  1.00  0.00      B    O  
ATOM   4231  H1  HOH B1404      30.636   2.740  35.987  1.00  0.00      B    H  
ATOM   4232  H2  HOH B1404      30.583   4.067  37.049  1.00  0.00      B    H  
ATOM   4233  O   HOH B1405       2.554  32.493  24.972  1.00  0.00      B    O  
ATOM   4234  H1  HOH B1405       3.435  32.486  24.439  1.00  0.00      B    H  
ATOM   4235  H2  HOH B1405       2.811  32.981  25.896  1.00  0.00      B    H  
ATOM   4236  O   HOH B1406      14.436  19.158  11.579  1.00  0.00      B    O  
ATOM   4237  H1  HOH B1406      14.286  20.033  10.995  1.00  0.00      B    H  
ATOM   4238  H2  HOH B1406      13.532  18.882  12.040  1.00  0.00      B    H  
ATOM   4239  O   HOH B1407      32.278   9.828  37.477  1.00  0.00      B    O  
ATOM   4240  H1  HOH B1407      32.990   9.233  37.938  1.00  0.00      B    H  
ATOM   4241  H2  HOH B1407      31.426   9.839  38.006  1.00  0.00      B    H  
ATOM   4242  O   HOH B1408      36.254  29.165  16.573  1.00  0.00      B    O  
ATOM   4243  H1  HOH B1408      36.505  29.855  17.296  1.00  0.00      B    H  
ATOM   4244  H2  HOH B1408      35.451  28.669  16.804  1.00  0.00      B    H  
ATOM   4245  O   HOH B1409      20.402   3.805  29.595  1.00  0.00      B    O  
ATOM   4246  H1  HOH B1409      20.172   3.006  30.199  1.00  0.00      B    H  
ATOM   4247  H2  HOH B1409      20.681   4.585  30.128  1.00  0.00      B    H  
ATOM   4248  O   HOH B1410       9.222  20.047  21.080  1.00  0.00      B    O  
ATOM   4249  H1  HOH B1410       9.187  20.542  21.988  1.00  0.00      B    H  
ATOM   4250  H2  HOH B1410      10.141  19.689  21.027  1.00  0.00      B    H  
ATOM   4251  O   HOH B1411       9.848  38.612  32.295  1.00  0.00      B    O  
ATOM   4252  H1  HOH B1411       8.965  38.097  32.336  1.00  0.00      B    H  
ATOM   4253  H2  HOH B1411       9.603  39.567  31.966  1.00  0.00      B    H  
ATOM   4254  O   HOH B1412      31.084  28.558  16.316  1.00  0.00      B    O  
ATOM   4255  H1  HOH B1412      31.003  28.203  15.359  1.00  0.00      B    H  
ATOM   4256  H2  HOH B1412      31.814  29.255  16.302  1.00  0.00      B    H  
ATOM   4257  O   HOH B1413      33.960  28.026  25.276  1.00  0.00      B    O  
ATOM   4258  H1  HOH B1413      34.060  28.022  26.256  1.00  0.00      B    H  
ATOM   4259  H2  HOH B1413      34.188  27.086  24.929  1.00  0.00      B    H  
ATOM   4260  O   HOH B1414      19.336  16.143  32.213  1.00  0.00      B    O  
ATOM   4261  H1  HOH B1414      19.973  16.421  32.929  1.00  0.00      B    H  
ATOM   4262  H2  HOH B1414      19.538  15.190  31.924  1.00  0.00      B    H  
ATOM   4263  O   HOH B1415       6.239   2.702   6.924  1.00  0.00      B    O  
ATOM   4264  H1  HOH B1415       6.955   2.666   6.201  1.00  0.00      B    H  
ATOM   4265  H2  HOH B1415       5.960   3.689   7.003  1.00  0.00      B    H  
ATOM   4266  O   HOH B1416      28.034  31.977  21.763  1.00  0.00      B    O  
ATOM   4267  H1  HOH B1416      28.732  31.488  21.100  1.00  0.00      B    H  
ATOM   4268  H2  HOH B1416      28.495  32.747  22.172  1.00  0.00      B    H  
ATOM   4269  O   HOH B1417      25.959   7.517  19.734  1.00  0.00      B    O  
ATOM   4270  H1  HOH B1417      25.238   6.899  19.259  1.00  0.00      B    H  
ATOM   4271  H2  HOH B1417      26.760   6.927  19.964  1.00  0.00      B    H  
ATOM   4272  O   HOH B1418      18.631  11.025   5.131  1.00  0.00      B    O  
ATOM   4273  H1  HOH B1418      18.640  10.323   4.416  1.00  0.00      B    H  
ATOM   4274  H2  HOH B1418      18.556  11.944   4.746  1.00  0.00      B    H  
ATOM   4275  O   HOH B1419      35.876   7.115  37.241  1.00  0.00      B    O  
ATOM   4276  H1  HOH B1419      35.674   6.153  37.426  1.00  0.00      B    H  
ATOM   4277  H2  HOH B1419      35.554   7.387  36.272  1.00  0.00      B    H  
ATOM   4278  O   HOH B1420      14.263   5.013   7.404  1.00  0.00      B    O  
ATOM   4279  H1  HOH B1420      14.605   5.546   8.133  1.00  0.00      B    H  
ATOM   4280  H2  HOH B1420      13.259   5.181   7.414  1.00  0.00      B    H  
ATOM   4281  O   HOH B1421      24.067  24.700   7.228  1.00  0.00      B    O  
ATOM   4282  H1  HOH B1421      23.290  25.225   7.669  1.00  0.00      B    H  
ATOM   4283  H2  HOH B1421      23.722  24.241   6.401  1.00  0.00      B    H  
ATOM   4284  O   HOH B1422      16.516   3.915  11.937  1.00  0.00      B    O  
ATOM   4285  H1  HOH B1422      17.427   4.332  11.799  1.00  0.00      B    H  
ATOM   4286  H2  HOH B1422      16.514   3.013  11.375  1.00  0.00      B    H  
ATOM   4287  O   HOH B1423      10.355   1.166   1.292  1.00  0.00      B    O  
ATOM   4288  H1  HOH B1423       9.395   1.305   0.921  1.00  0.00      B    H  
ATOM   4289  H2  HOH B1423      10.876   0.722   0.522  1.00  0.00      B    H  
ATOM   4290  O   HOH B1424      38.765  28.527  15.693  1.00  0.00      B    O  
ATOM   4291  H1  HOH B1424      39.003  29.413  16.173  1.00  0.00      B    H  
ATOM   4292  H2  HOH B1424      37.769  28.341  15.837  1.00  0.00      B    H  
ATOM   4293  O   HOH B1425      30.339  15.768   7.264  1.00  0.00      B    O  
ATOM   4294  H1  HOH B1425      29.432  15.996   7.537  1.00  0.00      B    H  
ATOM   4295  H2  HOH B1425      30.492  14.830   7.613  1.00  0.00      B    H  
ATOM   4296  O   HOH B1426      15.364  27.729   3.267  1.00  0.00      B    O  
ATOM   4297  H1  HOH B1426      14.503  27.571   3.748  1.00  0.00      B    H  
ATOM   4298  H2  HOH B1426      15.959  28.377   3.780  1.00  0.00      B    H  
ATOM   4299  O   HOH B1427      10.532   7.962   2.240  1.00  0.00      B    O  
ATOM   4300  H1  HOH B1427      10.099   8.583   2.920  1.00  0.00      B    H  
ATOM   4301  H2  HOH B1427      10.863   7.174   2.714  1.00  0.00      B    H  
ATOM   4302  O   HOH B1428      25.226  27.942  17.542  1.00  0.00      B    O  
ATOM   4303  H1  HOH B1428      26.062  27.738  16.954  1.00  0.00      B    H  
ATOM   4304  H2  HOH B1428      25.381  27.748  18.561  1.00  0.00      B    H  
ATOM   4305  O   HOH B1429      37.847  30.814  30.346  1.00  0.00      B    O  
ATOM   4306  H1  HOH B1429      37.408  30.387  29.520  1.00  0.00      B    H  
ATOM   4307  H2  HOH B1429      38.493  30.194  30.741  1.00  0.00      B    H  
ATOM   4308  O   HOH B1430       9.943  27.333  22.817  1.00  0.00      B    O  
ATOM   4309  H1  HOH B1430      10.929  27.371  22.957  1.00  0.00      B    H  
ATOM   4310  H2  HOH B1430       9.646  26.358  23.017  1.00  0.00      B    H  
ATOM   4311  O   HOH B1431       9.899   9.876  24.846  1.00  0.00      B    O  
ATOM   4312  H1  HOH B1431      10.296   9.079  24.298  1.00  0.00      B    H  
ATOM   4313  H2  HOH B1431      10.002  10.694  24.300  1.00  0.00      B    H  
ATOM   4314  O   HOH B1432      27.723  28.796  30.537  1.00  0.00      B    O  
ATOM   4315  H1  HOH B1432      27.171  28.260  31.261  1.00  0.00      B    H  
ATOM   4316  H2  HOH B1432      27.573  28.248  29.670  1.00  0.00      B    H  
ATOM   4317  O   HOH B1433      26.994   9.680  27.560  1.00  0.00      B    O  
ATOM   4318  H1  HOH B1433      27.836  10.003  27.178  1.00  0.00      B    H  
ATOM   4319  H2  HOH B1433      26.553  10.457  28.090  1.00  0.00      B    H  
ATOM   4320  O   HOH B1434      28.637  13.023  16.641  1.00  0.00      B    O  
ATOM   4321  H1  HOH B1434      28.409  13.058  17.612  1.00  0.00      B    H  
ATOM   4322  H2  HOH B1434      28.268  12.116  16.352  1.00  0.00      B    H  
ATOM   4323  O   HOH B1435      39.191   5.142  29.982  1.00  0.00      B    O  
ATOM   4324  H1  HOH B1435      39.106   5.216  28.990  1.00  0.00      B    H  
ATOM   4325  H2  HOH B1435      38.257   5.189  30.366  1.00  0.00      B    H  
ATOM   4326  O   HOH B1436       2.985  32.716   9.128  1.00  0.00      B    O  
ATOM   4327  H1  HOH B1436       3.414  31.820   9.131  1.00  0.00      B    H  
ATOM   4328  H2  HOH B1436       2.387  32.721   9.914  1.00  0.00      B    H  
ATOM   4329  O   HOH B1437      13.181  11.440  38.247  1.00  0.00      B    O  
ATOM   4330  H1  HOH B1437      13.904  11.854  38.840  1.00  0.00      B    H  
ATOM   4331  H2  HOH B1437      12.257  11.755  38.541  1.00  0.00      B    H  
ATOM   4332  O   HOH B1438       4.527  35.086   9.886  1.00  0.00      B    O  
ATOM   4333  H1  HOH B1438       3.968  34.258   9.776  1.00  0.00      B    H  
ATOM   4334  H2  HOH B1438       4.962  35.197   8.968  1.00  0.00      B    H  
ATOM   4335  O   HOH B1439      25.320  33.634  11.554  1.00  0.00      B    O  
ATOM   4336  H1  HOH B1439      26.196  33.338  12.022  1.00  0.00      B    H  
ATOM   4337  H2  HOH B1439      25.291  33.109  10.688  1.00  0.00      B    H  
ATOM   4338  O   HOH B1440       0.542  19.240   7.276  1.00  0.00      B    O  
ATOM   4339  H1  HOH B1440       0.944  18.501   6.704  1.00  0.00      B    H  
ATOM   4340  H2  HOH B1440       0.446  18.912   8.230  1.00  0.00      B    H  
ATOM   4341  O   HOH B1441       1.799  34.499   7.137  1.00  0.00      B    O  
ATOM   4342  H1  HOH B1441       2.481  34.176   6.521  1.00  0.00      B    H  
ATOM   4343  H2  HOH B1441       1.669  33.859   7.898  1.00  0.00      B    H  
ATOM   4344  O   HOH B1442      32.852  27.417  28.514  1.00  0.00      B    O  
ATOM   4345  H1  HOH B1442      32.732  26.601  29.133  1.00  0.00      B    H  
ATOM   4346  H2  HOH B1442      33.237  28.146  29.066  1.00  0.00      B    H  
ATOM   4347  O   HOH B1443      12.207  11.539  33.381  1.00  0.00      B    O  
ATOM   4348  H1  HOH B1443      12.825  10.855  33.866  1.00  0.00      B    H  
ATOM   4349  H2  HOH B1443      12.044  12.329  34.004  1.00  0.00      B    H  
ATOM   4350  O   HOH B1444       3.953   2.759  35.890  1.00  0.00      B    O  
ATOM   4351  H1  HOH B1444       4.972   2.775  35.962  1.00  0.00      B    H  
ATOM   4352  H2  HOH B1444       3.765   3.016  34.877  1.00  0.00      B    H  
ATOM   4353  O   HOH B1445      15.313  23.553  35.438  1.00  0.00      B    O  
ATOM   4354  H1  HOH B1445      14.372  23.198  35.463  1.00  0.00      B    H  
ATOM   4355  H2  HOH B1445      15.840  22.977  36.114  1.00  0.00      B    H  
ATOM   4356  O   HOH B1446      35.219   3.713   6.104  1.00  0.00      B    O  
ATOM   4357  H1  HOH B1446      35.479   4.560   6.667  1.00  0.00      B    H  
ATOM   4358  H2  HOH B1446      36.045   3.343   5.711  1.00  0.00      B    H  
ATOM   4359  O   HOH B1447      13.903  31.542  26.198  1.00  0.00      B    O  
ATOM   4360  H1  HOH B1447      14.854  31.809  26.140  1.00  0.00      B    H  
ATOM   4361  H2  HOH B1447      13.341  32.343  26.368  1.00  0.00      B    H  
ATOM   4362  O   HOH B1448      39.115   5.698   4.544  1.00  0.00      B    O  
ATOM   4363  H1  HOH B1448      39.361   6.706   4.552  1.00  0.00      B    H  
ATOM   4364  H2  HOH B1448      38.832   5.395   5.460  1.00  0.00      B    H  
ATOM   4365  O   HOH B1449       4.735  34.066  16.172  1.00  0.00      B    O  
ATOM   4366  H1  HOH B1449       3.941  33.947  16.864  1.00  0.00      B    H  
ATOM   4367  H2  HOH B1449       5.070  35.015  16.158  1.00  0.00      B    H  
ATOM   4368  O   HOH B1450       1.619  28.435   2.052  1.00  0.00      B    O  
ATOM   4369  H1  HOH B1450       1.490  28.328   3.090  1.00  0.00      B    H  
ATOM   4370  H2  HOH B1450       1.807  27.493   1.704  1.00  0.00      B    H  
ATOM   4371  O   HOH B1451       8.202  16.204  30.558  1.00  0.00      B    O  
ATOM   4372  H1  HOH B1451       7.259  16.164  30.401  1.00  0.00      B    H  
ATOM   4373  H2  HOH B1451       8.197  15.900  31.502  1.00  0.00      B    H  
ATOM   4374  O   HOH B1452      14.985  29.292  34.118  1.00  0.00      B    O  
ATOM   4375  H1  HOH B1452      15.141  28.711  34.940  1.00  0.00      B    H  
ATOM   4376  H2  HOH B1452      14.006  29.220  33.920  1.00  0.00      B    H  
ATOM   4377  O   HOH B1453      16.736   0.914   6.006  1.00  0.00      B    O  
ATOM   4378  H1  HOH B1453      17.379   1.254   6.705  1.00  0.00      B    H  
ATOM   4379  H2  HOH B1453      16.307   0.064   6.406  1.00  0.00      B    H  
ATOM   4380  O   HOH B1454      11.393  12.627  14.643  1.00  0.00      B    O  
ATOM   4381  H1  HOH B1454      11.008  12.748  15.604  1.00  0.00      B    H  
ATOM   4382  H2  HOH B1454      12.090  13.356  14.481  1.00  0.00      B    H  
ATOM   4383  O   HOH B1455       9.864  28.365  37.030  1.00  0.00      B    O  
ATOM   4384  H1  HOH B1455      10.497  29.148  36.794  1.00  0.00      B    H  
ATOM   4385  H2  HOH B1455       9.040  28.683  37.440  1.00  0.00      B    H  
ATOM   4386  O   HOH B1456      35.648   1.593  25.894  1.00  0.00      B    O  
ATOM   4387  H1  HOH B1456      34.967   1.964  25.207  1.00  0.00      B    H  
ATOM   4388  H2  HOH B1456      35.706   0.608  25.649  1.00  0.00      B    H  
ATOM   4389  O   HOH B1457      33.722  35.150  11.370  1.00  0.00      B    O  
ATOM   4390  H1  HOH B1457      32.951  34.931  11.981  1.00  0.00      B    H  
ATOM   4391  H2  HOH B1457      33.514  34.733  10.453  1.00  0.00      B    H  
ATOM   4392  O   HOH B1458       3.684  30.893  38.856  1.00  0.00      B    O  
ATOM   4393  H1  HOH B1458       4.052  31.355  39.704  1.00  0.00      B    H  
ATOM   4394  H2  HOH B1458       3.567  31.513  38.071  1.00  0.00      B    H  
ATOM   4395  O   HOH B1459      25.923  37.271  29.462  1.00  0.00      B    O  
ATOM   4396  H1  HOH B1459      25.777  37.739  30.293  1.00  0.00      B    H  
ATOM   4397  H2  HOH B1459      26.889  37.397  29.159  1.00  0.00      B    H  
ATOM   4398  O   HOH B1460      30.351  26.871  27.961  1.00  0.00      B    O  
ATOM   4399  H1  HOH B1460      30.297  27.700  27.370  1.00  0.00      B    H  
ATOM   4400  H2  HOH B1460      31.307  26.710  28.119  1.00  0.00      B    H  
ATOM   4401  O   HOH B1461      20.297   1.917   6.471  1.00  0.00      B    O  
ATOM   4402  H1  HOH B1461      21.195   1.566   6.829  1.00  0.00      B    H  
ATOM   4403  H2  HOH B1461      20.398   2.321   5.558  1.00  0.00      B    H  
ATOM   4404  O   HOH B1462      31.043   5.060  10.463  1.00  0.00      B    O  
ATOM   4405  H1  HOH B1462      30.204   5.299  11.037  1.00  0.00      B    H  
ATOM   4406  H2  HOH B1462      31.841   5.604  10.855  1.00  0.00      B    H  
ATOM   4407  O   HOH B1463      30.524   5.717  36.742  1.00  0.00      B    O  
ATOM   4408  H1  HOH B1463      30.616   5.802  35.719  1.00  0.00      B    H  
ATOM   4409  H2  HOH B1463      29.919   6.488  37.053  1.00  0.00      B    H  
ATOM   4410  O   HOH B1464       1.934  32.536  19.574  1.00  0.00      B    O  
ATOM   4411  H1  HOH B1464       0.937  32.539  19.676  1.00  0.00      B    H  
ATOM   4412  H2  HOH B1464       2.286  33.089  18.765  1.00  0.00      B    H  
ATOM   4413  O   HOH B1465      21.127  22.633  17.850  1.00  0.00      B    O  
ATOM   4414  H1  HOH B1465      20.677  22.451  18.731  1.00  0.00      B    H  
ATOM   4415  H2  HOH B1465      20.745  21.972  17.148  1.00  0.00      B    H  
ATOM   4416  O   HOH B1466       7.785  16.608  25.772  1.00  0.00      B    O  
ATOM   4417  H1  HOH B1466       8.371  17.376  25.438  1.00  0.00      B    H  
ATOM   4418  H2  HOH B1466       6.898  16.975  26.014  1.00  0.00      B    H  
ATOM   4419  O   HOH B1467      18.032   6.161   9.339  1.00  0.00      B    O  
ATOM   4420  H1  HOH B1467      17.308   6.748   9.574  1.00  0.00      B    H  
ATOM   4421  H2  HOH B1467      17.543   5.298   9.006  1.00  0.00      B    H  
ATOM   4422  O   HOH B1468      20.572  33.754   5.537  1.00  0.00      B    O  
ATOM   4423  H1  HOH B1468      20.473  34.311   4.702  1.00  0.00      B    H  
ATOM   4424  H2  HOH B1468      19.691  33.706   6.025  1.00  0.00      B    H  
ATOM   4425  O   HOH B1469      28.459  21.579  12.867  1.00  0.00      B    O  
ATOM   4426  H1  HOH B1469      28.051  20.863  12.222  1.00  0.00      B    H  
ATOM   4427  H2  HOH B1469      28.820  22.312  12.219  1.00  0.00      B    H  
ATOM   4428  O   HOH B1470      34.731  28.327  32.681  1.00  0.00      B    O  
ATOM   4429  H1  HOH B1470      35.307  28.809  33.345  1.00  0.00      B    H  
ATOM   4430  H2  HOH B1470      35.292  27.947  31.990  1.00  0.00      B    H  
ATOM   4431  O   HOH B1471      20.016  21.855   2.903  1.00  0.00      B    O  
ATOM   4432  H1  HOH B1471      19.704  20.940   2.683  1.00  0.00      B    H  
ATOM   4433  H2  HOH B1471      21.003  21.820   2.673  1.00  0.00      B    H  
ATOM   4434  O   HOH B1472       8.202  19.329  33.683  1.00  0.00      B    O  
ATOM   4435  H1  HOH B1472       8.344  19.360  32.609  1.00  0.00      B    H  
ATOM   4436  H2  HOH B1472       8.875  20.016  34.088  1.00  0.00      B    H  
ATOM   4437  O   HOH B1473      22.607   1.183   7.448  1.00  0.00      B    O  
ATOM   4438  H1  HOH B1473      22.822   0.537   6.659  1.00  0.00      B    H  
ATOM   4439  H2  HOH B1473      23.477   1.475   7.840  1.00  0.00      B    H  
ATOM   4440  O   HOH B1474      18.358  37.273  27.987  1.00  0.00      B    O  
ATOM   4441  H1  HOH B1474      17.890  37.385  27.129  1.00  0.00      B    H  
ATOM   4442  H2  HOH B1474      19.161  36.718  27.774  1.00  0.00      B    H  
ATOM   4443  O   HOH B1475       0.935   1.017  26.962  1.00  0.00      B    O  
ATOM   4444  H1  HOH B1475       0.693   0.609  27.894  1.00  0.00      B    H  
ATOM   4445  H2  HOH B1475       0.227   1.735  26.657  1.00  0.00      B    H  
ATOM   4446  O   HOH B1476       1.344   3.748  19.117  1.00  0.00      B    O  
ATOM   4447  H1  HOH B1476       2.072   3.386  18.505  1.00  0.00      B    H  
ATOM   4448  H2  HOH B1476       0.701   2.986  19.296  1.00  0.00      B    H  
ATOM   4449  O   HOH B1477      11.552   0.707   9.729  1.00  0.00      B    O  
ATOM   4450  H1  HOH B1477      11.482   1.618   9.295  1.00  0.00      B    H  
ATOM   4451  H2  HOH B1477      12.189   0.248   9.146  1.00  0.00      B    H  
ATOM   4452  O   HOH B1478      31.548  10.522   5.527  1.00  0.00      B    O  
ATOM   4453  H1  HOH B1478      31.904  10.751   6.472  1.00  0.00      B    H  
ATOM   4454  H2  HOH B1478      31.512  11.371   4.917  1.00  0.00      B    H  
ATOM   4455  O   HOH B1479       1.202  12.037   1.426  1.00  0.00      B    O  
ATOM   4456  H1  HOH B1479       1.945  11.467   1.868  1.00  0.00      B    H  
ATOM   4457  H2  HOH B1479       1.355  11.917   0.394  1.00  0.00      B    H  
ATOM   4458  O   HOH B1480       9.726   4.287  21.879  1.00  0.00      B    O  
ATOM   4459  H1  HOH B1480      10.015   3.513  21.222  1.00  0.00      B    H  
ATOM   4460  H2  HOH B1480      10.557   4.503  22.432  1.00  0.00      B    H  
ATOM   4461  O   HOH B1481       9.161  35.308  28.362  1.00  0.00      B    O  
ATOM   4462  H1  HOH B1481       9.231  36.334  28.102  1.00  0.00      B    H  
ATOM   4463  H2  HOH B1481       9.534  35.314  29.322  1.00  0.00      B    H  
ATOM   4464  O   HOH B1482       4.302  13.778   7.701  1.00  0.00      B    O  
ATOM   4465  H1  HOH B1482       4.806  12.921   7.615  1.00  0.00      B    H  
ATOM   4466  H2  HOH B1482       3.773  13.829   8.533  1.00  0.00      B    H  
ATOM   4467  O   HOH B1483      27.553  21.034  15.543  1.00  0.00      B    O  
ATOM   4468  H1  HOH B1483      26.863  21.744  15.940  1.00  0.00      B    H  
ATOM   4469  H2  HOH B1483      27.814  21.273  14.591  1.00  0.00      B    H  
ATOM   4470  O   HOH B1484      34.766  21.236  15.987  1.00  0.00      B    O  
ATOM   4471  H1  HOH B1484      33.794  21.262  16.314  1.00  0.00      B    H  
ATOM   4472  H2  HOH B1484      35.292  20.971  16.813  1.00  0.00      B    H  
ATOM   4473  O   HOH B1485      23.230   6.416   2.194  1.00  0.00      B    O  
ATOM   4474  H1  HOH B1485      23.665   6.128   1.317  1.00  0.00      B    H  
ATOM   4475  H2  HOH B1485      22.242   6.621   2.071  1.00  0.00      B    H  
ATOM   4476  O   HOH B1486       4.280  28.909  29.995  1.00  0.00      B    O  
ATOM   4477  H1  HOH B1486       3.414  29.124  29.577  1.00  0.00      B    H  
ATOM   4478  H2  HOH B1486       3.983  28.779  30.953  1.00  0.00      B    H  
ATOM   4479  O   HOH B1487       0.248   5.531  15.750  1.00  0.00      B    O  
ATOM   4480  H1  HOH B1487       0.688   6.180  16.406  1.00  0.00      B    H  
ATOM   4481  H2  HOH B1487      -0.534   5.082  16.205  1.00  0.00      B    H  
ATOM   4482  O   HOH B1488       3.241  15.279  14.743  1.00  0.00      B    O  
ATOM   4483  H1  HOH B1488       2.428  14.669  15.107  1.00  0.00      B    H  
ATOM   4484  H2  HOH B1488       2.976  16.252  14.909  1.00  0.00      B    H  
ATOM   4485  O   HOH B1489      24.523  37.218  19.709  1.00  0.00      B    O  
ATOM   4486  H1  HOH B1489      23.538  36.928  19.637  1.00  0.00      B    H  
ATOM   4487  H2  HOH B1489      24.658  37.901  19.018  1.00  0.00      B    H  
ATOM   4488  O   HOH B1490      17.780  35.358  24.608  1.00  0.00      B    O  
ATOM   4489  H1  HOH B1490      18.471  34.750  24.877  1.00  0.00      B    H  
ATOM   4490  H2  HOH B1490      18.104  35.832  23.789  1.00  0.00      B    H  
ATOM   4491  O   HOH B1491      23.902   0.630  33.078  1.00  0.00      B    O  
ATOM   4492  H1  HOH B1491      24.576   0.124  32.557  1.00  0.00      B    H  
ATOM   4493  H2  HOH B1491      24.407   0.902  33.912  1.00  0.00      B    H  
ATOM   4494  O   HOH B1492      16.609  30.377  14.105  1.00  0.00      B    O  
ATOM   4495  H1  HOH B1492      16.248  29.712  13.473  1.00  0.00      B    H  
ATOM   4496  H2  HOH B1492      15.828  30.525  14.801  1.00  0.00      B    H  
ATOM   4497  O   HOH B1493      26.987   3.693  26.936  1.00  0.00      B    O  
ATOM   4498  H1  HOH B1493      27.316   4.631  27.129  1.00  0.00      B    H  
ATOM   4499  H2  HOH B1493      25.992   3.776  26.663  1.00  0.00      B    H  
ATOM   4500  O   HOH B1494      21.620  27.269  11.806  1.00  0.00      B    O  
ATOM   4501  H1  HOH B1494      22.113  27.828  11.075  1.00  0.00      B    H  
ATOM   4502  H2  HOH B1494      21.228  27.968  12.478  1.00  0.00      B    H  
ATOM   4503  O   HOH B1495       1.707   7.569  35.532  1.00  0.00      B    O  
ATOM   4504  H1  HOH B1495       1.297   6.689  35.245  1.00  0.00      B    H  
ATOM   4505  H2  HOH B1495       1.116   8.011  36.270  1.00  0.00      B    H  
ATOM   4506  O   HOH B1496       7.394  28.205  25.623  1.00  0.00      B    O  
ATOM   4507  H1  HOH B1496       6.647  27.775  26.214  1.00  0.00      B    H  
ATOM   4508  H2  HOH B1496       7.501  29.169  25.901  1.00  0.00      B    H  
ATOM   4509  O   HOH B1497      20.651  36.592  33.409  1.00  0.00      B    O  
ATOM   4510  H1  HOH B1497      19.624  36.805  33.570  1.00  0.00      B    H  
ATOM   4511  H2  HOH B1497      20.811  36.506  32.438  1.00  0.00      B    H  
ATOM   4512  O   HOH B1498      35.708  34.473  34.865  1.00  0.00      B    O  
ATOM   4513  H1  HOH B1498      35.555  34.094  33.971  1.00  0.00      B    H  
ATOM   4514  H2  HOH B1498      35.729  35.514  34.882  1.00  0.00      B    H  
ATOM   4515  O   HOH B1499      26.446  31.369  30.000  1.00  0.00      B    O  
ATOM   4516  H1  HOH B1499      25.489  31.155  30.291  1.00  0.00      B    H  
ATOM   4517  H2  HOH B1499      27.010  30.546  29.956  1.00  0.00      B    H  
ATOM   4518  O   HOH B1500      35.349  14.720  30.781  1.00  0.00      B    O  
ATOM   4519  H1  HOH B1500      35.935  14.425  31.584  1.00  0.00      B    H  
ATOM   4520  H2  HOH B1500      34.652  14.001  30.713  1.00  0.00      B    H  
ATOM   4521  O   HOH B1501      19.971  22.471  37.282  1.00  0.00      B    O  
ATOM   4522  H1  HOH B1501      20.330  22.977  36.472  1.00  0.00      B    H  
ATOM   4523  H2  HOH B1501      19.048  22.730  37.445  1.00  0.00      B    H  
ATOM   4524  O   HOH B1502      27.328  12.595  -0.069  1.00  0.00      B    O  
ATOM   4525  H1  HOH B1502      27.648  12.136   0.805  1.00  0.00      B    H  
ATOM   4526  H2  HOH B1502      27.175  13.583   0.183  1.00  0.00      B    H  
ATOM   4527  O   HOH B1503      11.642  13.958   1.200  1.00  0.00      B    O  
ATOM   4528  H1  HOH B1503      11.073  13.179   0.951  1.00  0.00      B    H  
ATOM   4529  H2  HOH B1503      11.151  14.335   1.973  1.00  0.00      B    H  
ATOM   4530  O   HOH B1504       0.207  36.685   6.551  1.00  0.00      B    O  
ATOM   4531  H1  HOH B1504       0.886  35.962   6.582  1.00  0.00      B    H  
ATOM   4532  H2  HOH B1504      -0.649  36.346   7.044  1.00  0.00      B    H  
ATOM   4533  O   HOH B1505       8.986  11.497  35.955  1.00  0.00      B    O  
ATOM   4534  H1  HOH B1505       8.606  11.442  34.967  1.00  0.00      B    H  
ATOM   4535  H2  HOH B1505       9.719  10.810  36.013  1.00  0.00      B    H  
ATOM   4536  O   HOH B1506       4.124  26.293  15.718  1.00  0.00      B    O  
ATOM   4537  H1  HOH B1506       3.361  26.067  15.047  1.00  0.00      B    H  
ATOM   4538  H2  HOH B1506       4.766  26.881  15.241  1.00  0.00      B    H  
ATOM   4539  O   HOH B1507      36.508  21.883   4.564  1.00  0.00      B    O  
ATOM   4540  H1  HOH B1507      36.176  20.974   4.883  1.00  0.00      B    H  
ATOM   4541  H2  HOH B1507      35.836  22.299   3.997  1.00  0.00      B    H  
ATOM   4542  O   HOH B1508      17.992  10.134  18.378  1.00  0.00      B    O  
ATOM   4543  H1  HOH B1508      18.926  10.590  18.331  1.00  0.00      B    H  
ATOM   4544  H2  HOH B1508      17.705  10.217  19.357  1.00  0.00      B    H  
ATOM   4545  O   HOH B1509       5.586   1.490  31.542  1.00  0.00      B    O  
ATOM   4546  H1  HOH B1509       6.010   0.813  30.923  1.00  0.00      B    H  
ATOM   4547  H2  HOH B1509       6.352   1.946  32.093  1.00  0.00      B    H  
ATOM   4548  O   HOH B1510      38.217  23.911   3.032  1.00  0.00      B    O  
ATOM   4549  H1  HOH B1510      37.800  24.851   2.901  1.00  0.00      B    H  
ATOM   4550  H2  HOH B1510      37.472  23.243   3.192  1.00  0.00      B    H  
ATOM   4551  O   HOH B1511      36.069  12.402  25.177  1.00  0.00      B    O  
ATOM   4552  H1  HOH B1511      36.499  11.520  24.909  1.00  0.00      B    H  
ATOM   4553  H2  HOH B1511      35.982  12.399  26.162  1.00  0.00      B    H  
ATOM   4554  O   HOH B1512      16.663   9.950  33.238  1.00  0.00      B    O  
ATOM   4555  H1  HOH B1512      17.479   9.525  32.916  1.00  0.00      B    H  
ATOM   4556  H2  HOH B1512      15.893   9.500  32.757  1.00  0.00      B    H  
ATOM   4557  O   HOH B1513      24.761  25.206  29.777  1.00  0.00      B    O  
ATOM   4558  H1  HOH B1513      25.260  25.157  28.926  1.00  0.00      B    H  
ATOM   4559  H2  HOH B1513      25.100  25.991  30.268  1.00  0.00      B    H  
ATOM   4560  O   HOH B1514      28.806  23.355  10.907  1.00  0.00      B    O  
ATOM   4561  H1  HOH B1514      28.845  23.060   9.933  1.00  0.00      B    H  
ATOM   4562  H2  HOH B1514      28.126  24.081  11.042  1.00  0.00      B    H  
ATOM   4563  O   HOH B1515      35.496  37.993  24.606  1.00  0.00      B    O  
ATOM   4564  H1  HOH B1515      35.482  38.452  23.743  1.00  0.00      B    H  
ATOM   4565  H2  HOH B1515      34.776  37.264  24.520  1.00  0.00      B    H  
ATOM   4566  O   HOH B1516      28.136  27.036   9.613  1.00  0.00      B    O  
ATOM   4567  H1  HOH B1516      27.181  26.604   9.463  1.00  0.00      B    H  
ATOM   4568  H2  HOH B1516      27.984  27.992   9.991  1.00  0.00      B    H  
ATOM   4569  O   HOH B1517       5.385   2.660  23.114  1.00  0.00      B    O  
ATOM   4570  H1  HOH B1517       5.606   3.224  23.935  1.00  0.00      B    H  
ATOM   4571  H2  HOH B1517       4.477   2.951  22.686  1.00  0.00      B    H  
ATOM   4572  O   HOH B1518      29.843  17.049  22.403  1.00  0.00      B    O  
ATOM   4573  H1  HOH B1518      29.714  17.977  22.875  1.00  0.00      B    H  
ATOM   4574  H2  HOH B1518      29.857  17.142  21.437  1.00  0.00      B    H  
ATOM   4575  O   HOH B1519       3.147  24.666   4.612  1.00  0.00      B    O  
ATOM   4576  H1  HOH B1519       2.145  24.566   4.683  1.00  0.00      B    H  
ATOM   4577  H2  HOH B1519       3.409  24.719   3.670  1.00  0.00      B    H  
ATOM   4578  O   HOH B1520      36.229   6.993  13.989  1.00  0.00      B    O  
ATOM   4579  H1  HOH B1520      37.041   7.638  13.997  1.00  0.00      B    H  
ATOM   4580  H2  HOH B1520      35.386   7.507  13.995  1.00  0.00      B    H  
ATOM   4581  O   HOH B1521       5.793  29.510  23.467  1.00  0.00      B    O  
ATOM   4582  H1  HOH B1521       6.486  29.244  24.136  1.00  0.00      B    H  
ATOM   4583  H2  HOH B1521       5.855  28.783  22.781  1.00  0.00      B    H  
ATOM   4584  O   HOH B1522      15.786  35.205  21.716  1.00  0.00      B    O  
ATOM   4585  H1  HOH B1522      15.458  34.814  22.614  1.00  0.00      B    H  
ATOM   4586  H2  HOH B1522      16.391  36.004  21.929  1.00  0.00      B    H  
ATOM   4587  O   HOH B1523      20.854  25.794  36.174  1.00  0.00      B    O  
ATOM   4588  H1  HOH B1523      20.387  25.019  35.757  1.00  0.00      B    H  
ATOM   4589  H2  HOH B1523      21.666  25.479  36.706  1.00  0.00      B    H  
ATOM   4590  O   HOH B1524      33.719  31.028  10.302  1.00  0.00      B    O  
ATOM   4591  H1  HOH B1524      34.178  31.415  11.125  1.00  0.00      B    H  
ATOM   4592  H2  HOH B1524      34.333  30.404   9.837  1.00  0.00      B    H  
ATOM   4593  O   HOH B1525      32.617  27.345   7.572  1.00  0.00      B    O  
ATOM   4594  H1  HOH B1525      32.513  26.550   6.928  1.00  0.00      B    H  
ATOM   4595  H2  HOH B1525      31.664  27.618   7.758  1.00  0.00      B    H  
ATOM   4596  O   HOH B1526      10.538  36.596  19.794  1.00  0.00      B    O  
ATOM   4597  H1  HOH B1526      11.171  37.218  20.252  1.00  0.00      B    H  
ATOM   4598  H2  HOH B1526      11.031  35.683  19.709  1.00  0.00      B    H  
ATOM   4599  O   HOH B1527      11.817  39.121  21.654  1.00  0.00      B    O  
ATOM   4600  H1  HOH B1527      12.299  38.175  21.666  1.00  0.00      B    H  
ATOM   4601  H2  HOH B1527      10.800  38.939  21.809  1.00  0.00      B    H  
ATOM   4602  O   HOH B1528      20.774  31.991  14.904  1.00  0.00      B    O  
ATOM   4603  H1  HOH B1528      20.353  32.356  15.779  1.00  0.00      B    H  
ATOM   4604  H2  HOH B1528      21.391  31.249  15.190  1.00  0.00      B    H  
ATOM   4605  O   HOH B1529      31.372   6.028   4.921  1.00  0.00      B    O  
ATOM   4606  H1  HOH B1529      32.073   6.526   5.414  1.00  0.00      B    H  
ATOM   4607  H2  HOH B1529      30.694   5.764   5.630  1.00  0.00      B    H  
ATOM   4608  O   HOH B1530      23.804  38.568  37.551  1.00  0.00      B    O  
ATOM   4609  H1  HOH B1530      24.197  38.942  36.722  1.00  0.00      B    H  
ATOM   4610  H2  HOH B1530      22.952  37.974  37.313  1.00  0.00      B    H  
ATOM   4611  O   HOH B1531       5.287   8.043  10.007  1.00  0.00      B    O  
ATOM   4612  H1  HOH B1531       5.650   7.393  10.640  1.00  0.00      B    H  
ATOM   4613  H2  HOH B1531       4.307   7.820   9.857  1.00  0.00      B    H  
ATOM   4614  O   HOH B1532       7.509  15.643  20.326  1.00  0.00      B    O  
ATOM   4615  H1  HOH B1532       6.601  15.271  20.649  1.00  0.00      B    H  
ATOM   4616  H2  HOH B1532       7.704  16.422  20.998  1.00  0.00      B    H  
ATOM   4617  O   HOH B1533      27.525  16.771   8.722  1.00  0.00      B    O  
ATOM   4618  H1  HOH B1533      27.870  15.958   9.250  1.00  0.00      B    H  
ATOM   4619  H2  HOH B1533      26.672  17.036   9.144  1.00  0.00      B    H  
ATOM   4620  O   HOH B1534       1.128  15.334  19.577  1.00  0.00      B    O  
ATOM   4621  H1  HOH B1534       1.541  16.052  20.141  1.00  0.00      B    H  
ATOM   4622  H2  HOH B1534       1.839  14.670  19.296  1.00  0.00      B    H  
ATOM   4623  O   HOH B1535      12.315  31.016  32.681  1.00  0.00      B    O  
ATOM   4624  H1  HOH B1535      12.280  30.065  33.092  1.00  0.00      B    H  
ATOM   4625  H2  HOH B1535      13.038  30.987  31.940  1.00  0.00      B    H  
ATOM   4626  O   HOH B1536      17.135  23.659  29.892  1.00  0.00      B    O  
ATOM   4627  H1  HOH B1536      16.738  23.954  30.746  1.00  0.00      B    H  
ATOM   4628  H2  HOH B1536      16.791  22.706  29.794  1.00  0.00      B    H  
ATOM   4629  O   HOH B1537      15.008  36.190  39.147  1.00  0.00      B    O  
ATOM   4630  H1  HOH B1537      14.078  36.134  38.669  1.00  0.00      B    H  
ATOM   4631  H2  HOH B1537      15.510  35.349  38.962  1.00  0.00      B    H  
ATOM   4632  O   HOH B1538      29.462  37.466  11.699  1.00  0.00      B    O  
ATOM   4633  H1  HOH B1538      29.279  37.312  12.648  1.00  0.00      B    H  
ATOM   4634  H2  HOH B1538      30.158  36.776  11.430  1.00  0.00      B    H  
ATOM   4635  O   HOH B1539       2.486   4.973  26.285  1.00  0.00      B    O  
ATOM   4636  H1  HOH B1539       2.633   4.813  25.263  1.00  0.00      B    H  
ATOM   4637  H2  HOH B1539       2.799   4.125  26.725  1.00  0.00      B    H  
ATOM   4638  O   HOH B1540      23.171  20.473  38.705  1.00  0.00      B    O  
ATOM   4639  H1  HOH B1540      23.677  19.637  38.843  1.00  0.00      B    H  
ATOM   4640  H2  HOH B1540      22.439  20.390  38.046  1.00  0.00      B    H  
ATOM   4641  O   HOH B1541      28.848   2.149   5.997  1.00  0.00      B    O  
ATOM   4642  H1  HOH B1541      28.854   1.904   5.058  1.00  0.00      B    H  
ATOM   4643  H2  HOH B1541      29.109   1.318   6.527  1.00  0.00      B    H  
ATOM   4644  O   HOH B1542      33.563  13.741  24.417  1.00  0.00      B    O  
ATOM   4645  H1  HOH B1542      34.293  13.032  24.361  1.00  0.00      B    H  
ATOM   4646  H2  HOH B1542      33.482  14.222  23.519  1.00  0.00      B    H  
ATOM   4647  O   HOH B1543       0.921  31.196   1.945  1.00  0.00      B    O  
ATOM   4648  H1  HOH B1543       1.251  30.234   1.813  1.00  0.00      B    H  
ATOM   4649  H2  HOH B1543       0.728  31.607   1.006  1.00  0.00      B    H  
ATOM   4650  O   HOH B1544      12.520  18.176  13.399  1.00  0.00      B    O  
ATOM   4651  H1  HOH B1544      11.732  17.808  13.878  1.00  0.00      B    H  
ATOM   4652  H2  HOH B1544      13.130  18.464  14.142  1.00  0.00      B    H  
ATOM   4653  O   HOH B1545      30.827  33.118   7.085  1.00  0.00      B    O  
ATOM   4654  H1  HOH B1545      30.852  33.085   6.047  1.00  0.00      B    H  
ATOM   4655  H2  HOH B1545      30.414  34.025   7.273  1.00  0.00      B    H  
ATOM   4656  O   HOH B1546      26.478   6.805  33.925  1.00  0.00      B    O  
ATOM   4657  H1  HOH B1546      25.762   7.029  33.287  1.00  0.00      B    H  
ATOM   4658  H2  HOH B1546      27.356   6.706  33.378  1.00  0.00      B    H  
ATOM   4659  O   HOH B1547      22.249  22.224  31.967  1.00  0.00      B    O  
ATOM   4660  H1  HOH B1547      22.058  23.188  31.555  1.00  0.00      B    H  
ATOM   4661  H2  HOH B1547      23.119  22.267  32.488  1.00  0.00      B    H  
ATOM   4662  O   HOH B1548      29.923  37.554  20.294  1.00  0.00      B    O  
ATOM   4663  H1  HOH B1548      30.347  37.832  21.172  1.00  0.00      B    H  
ATOM   4664  H2  HOH B1548      29.564  36.663  20.375  1.00  0.00      B    H  
ATOM   4665  O   HOH B1549       9.140   9.353   3.992  1.00  0.00      B    O  
ATOM   4666  H1  HOH B1549       9.126   9.085   4.970  1.00  0.00      B    H  
ATOM   4667  H2  HOH B1549       8.797  10.279   3.952  1.00  0.00      B    H  
ATOM   4668  O   HOH B1550      32.029  24.847  37.881  1.00  0.00      B    O  
ATOM   4669  H1  HOH B1550      31.316  24.253  38.234  1.00  0.00      B    H  
ATOM   4670  H2  HOH B1550      31.739  25.825  37.972  1.00  0.00      B    H  
ATOM   4671  O   HOH B1551      29.355   5.136  13.315  1.00  0.00      B    O  
ATOM   4672  H1  HOH B1551      28.477   5.599  13.356  1.00  0.00      B    H  
ATOM   4673  H2  HOH B1551      29.262   4.261  13.760  1.00  0.00      B    H  
ATOM   4674  O   HOH B1552      18.711  30.689  35.011  1.00  0.00      B    O  
ATOM   4675  H1  HOH B1552      18.356  30.272  34.162  1.00  0.00      B    H  
ATOM   4676  H2  HOH B1552      19.323  29.989  35.414  1.00  0.00      B    H  
ATOM   4677  O   HOH B1553      31.618   0.658  20.012  1.00  0.00      B    O  
ATOM   4678  H1  HOH B1553      31.554   0.824  21.028  1.00  0.00      B    H  
ATOM   4679  H2  HOH B1553      31.456  -0.329  19.803  1.00  0.00      B    H  
ATOM   4680  O   HOH B1554      20.887  29.549  28.264  1.00  0.00      B    O  
ATOM   4681  H1  HOH B1554      21.164  29.791  29.188  1.00  0.00      B    H  
ATOM   4682  H2  HOH B1554      20.124  28.949  28.387  1.00  0.00      B    H  
ATOM   4683  O   HOH B1555      24.808  29.974  14.788  1.00  0.00      B    O  
ATOM   4684  H1  HOH B1555      25.783  30.046  14.972  1.00  0.00      B    H  
ATOM   4685  H2  HOH B1555      24.623  30.764  14.138  1.00  0.00      B    H  
ATOM   4686  O   HOH B1556      18.563  27.981   9.682  1.00  0.00      B    O  
ATOM   4687  H1  HOH B1556      19.230  27.463   9.185  1.00  0.00      B    H  
ATOM   4688  H2  HOH B1556      17.885  28.301   9.001  1.00  0.00      B    H  
ATOM   4689  O   HOH B1557      33.493  21.860  32.267  1.00  0.00      B    O  
ATOM   4690  H1  HOH B1557      32.851  21.299  32.823  1.00  0.00      B    H  
ATOM   4691  H2  HOH B1557      34.136  21.167  31.920  1.00  0.00      B    H  
ATOM   4692  O   HOH B1558      30.815  10.109   2.460  1.00  0.00      B    O  
ATOM   4693  H1  HOH B1558      31.812  10.177   2.710  1.00  0.00      B    H  
ATOM   4694  H2  HOH B1558      30.513   9.156   2.733  1.00  0.00      B    H  
ATOM   4695  O   HOH B1559      35.979  33.643  19.200  1.00  0.00      B    O  
ATOM   4696  H1  HOH B1559      35.114  34.079  19.447  1.00  0.00      B    H  
ATOM   4697  H2  HOH B1559      36.156  33.893  18.263  1.00  0.00      B    H  
ATOM   4698  O   HOH B1560      33.908   5.508  21.675  1.00  0.00      B    O  
ATOM   4699  H1  HOH B1560      33.033   5.732  22.092  1.00  0.00      B    H  
ATOM   4700  H2  HOH B1560      33.697   4.952  20.797  1.00  0.00      B    H  
ATOM   4701  O   HOH B1561      24.742  34.135  22.095  1.00  0.00      B    O  
ATOM   4702  H1  HOH B1561      23.754  34.319  21.940  1.00  0.00      B    H  
ATOM   4703  H2  HOH B1561      25.060  33.760  21.207  1.00  0.00      B    H  
ATOM   4704  O   HOH B1562       4.704  34.123  38.782  1.00  0.00      B    O  
ATOM   4705  H1  HOH B1562       3.801  34.339  39.113  1.00  0.00      B    H  
ATOM   4706  H2  HOH B1562       5.282  34.911  38.872  1.00  0.00      B    H  
ATOM   4707  O   HOH B1563      24.904  35.896  27.488  1.00  0.00      B    O  
ATOM   4708  H1  HOH B1563      25.326  36.524  28.209  1.00  0.00      B    H  
ATOM   4709  H2  HOH B1563      25.484  35.093  27.399  1.00  0.00      B    H  
ATOM   4710  O   HOH B1564      29.589  33.678  22.937  1.00  0.00      B    O  
ATOM   4711  H1  HOH B1564      30.381  33.129  23.181  1.00  0.00      B    H  
ATOM   4712  H2  HOH B1564      29.384  34.334  23.707  1.00  0.00      B    H  
ATOM   4713  O   HOH B1565      35.530   7.955  19.629  1.00  0.00      B    O  
ATOM   4714  H1  HOH B1565      36.443   8.368  19.816  1.00  0.00      B    H  
ATOM   4715  H2  HOH B1565      35.630   7.219  19.010  1.00  0.00      B    H  
ATOM   4716  O   HOH B1566      22.988  21.433  26.951  1.00  0.00      B    O  
ATOM   4717  H1  HOH B1566      22.558  20.515  27.061  1.00  0.00      B    H  
ATOM   4718  H2  HOH B1566      22.290  22.068  27.349  1.00  0.00      B    H  
ATOM   4719  O   HOH B1567      27.448  17.757  31.701  1.00  0.00      B    O  
ATOM   4720  H1  HOH B1567      26.512  17.900  31.340  1.00  0.00      B    H  
ATOM   4721  H2  HOH B1567      27.686  18.501  32.324  1.00  0.00      B    H  
ATOM   4722  O   HOH B1568       7.876   1.464  39.431  1.00  0.00      B    O  
ATOM   4723  H1  HOH B1568       7.268   0.717  39.615  1.00  0.00      B    H  
ATOM   4724  H2  HOH B1568       7.831   1.553  38.400  1.00  0.00      B    H  
ATOM   4725  O   HOH B1569      32.973  21.239  25.803  1.00  0.00      B    O  
ATOM   4726  H1  HOH B1569      33.592  20.623  26.282  1.00  0.00      B    H  
ATOM   4727  H2  HOH B1569      32.076  20.738  25.767  1.00  0.00      B    H  
ATOM   4728  O   HOH B1570      35.921  33.958   5.622  1.00  0.00      B    O  
ATOM   4729  H1  HOH B1570      35.637  32.974   5.817  1.00  0.00      B    H  
ATOM   4730  H2  HOH B1570      36.128  34.092   4.628  1.00  0.00      B    H  
ATOM   4731  O   HOH B1571      26.145  23.173   6.567  1.00  0.00      B    O  
ATOM   4732  H1  HOH B1571      26.224  23.311   5.565  1.00  0.00      B    H  
ATOM   4733  H2  HOH B1571      25.309  23.684   6.954  1.00  0.00      B    H  
ATOM   4734  O   HOH B1572      16.019  35.510   5.442  1.00  0.00      B    O  
ATOM   4735  H1  HOH B1572      16.598  34.666   5.568  1.00  0.00      B    H  
ATOM   4736  H2  HOH B1572      16.262  36.112   6.222  1.00  0.00      B    H  
ATOM   4737  O   HOH B1573      25.926   6.449  15.665  1.00  0.00      B    O  
ATOM   4738  H1  HOH B1573      24.965   6.290  15.903  1.00  0.00      B    H  
ATOM   4739  H2  HOH B1573      26.565   5.716  16.073  1.00  0.00      B    H  
ATOM   4740  O   HOH B1574      23.478  10.966  23.304  1.00  0.00      B    O  
ATOM   4741  H1  HOH B1574      23.802  10.307  22.581  1.00  0.00      B    H  
ATOM   4742  H2  HOH B1574      24.154  10.908  24.059  1.00  0.00      B    H  
ATOM   4743  O   HOH B1575      19.093  29.911  23.684  1.00  0.00      B    O  
ATOM   4744  H1  HOH B1575      18.916  30.617  22.899  1.00  0.00      B    H  
ATOM   4745  H2  HOH B1575      19.101  28.955  23.336  1.00  0.00      B    H  
ATOM   4746  O   HOH B1576      23.270  36.207   7.546  1.00  0.00      B    O  
ATOM   4747  H1  HOH B1576      23.024  36.822   6.822  1.00  0.00      B    H  
ATOM   4748  H2  HOH B1576      23.754  36.771   8.254  1.00  0.00      B    H  
ATOM   4749  O   HOH B1577      32.205  17.744  24.572  1.00  0.00      B    O  
ATOM   4750  H1  HOH B1577      31.641  18.558  24.807  1.00  0.00      B    H  
ATOM   4751  H2  HOH B1577      31.651  16.967  24.152  1.00  0.00      B    H  
ATOM   4752  O   HOH B1578      30.681  18.229   6.391  1.00  0.00      B    O  
ATOM   4753  H1  HOH B1578      30.715  17.244   6.556  1.00  0.00      B    H  
ATOM   4754  H2  HOH B1578      29.689  18.443   6.356  1.00  0.00      B    H  
ATOM   4755  O   HOH B1579      10.621  30.743  18.615  1.00  0.00      B    O  
ATOM   4756  H1  HOH B1579      10.886  31.658  18.227  1.00  0.00      B    H  
ATOM   4757  H2  HOH B1579      10.645  30.798  19.627  1.00  0.00      B    H  
ATOM   4758  O   HOH B1580      39.495  19.847  21.086  1.00  0.00      B    O  
ATOM   4759  H1  HOH B1580      39.042  19.100  21.582  1.00  0.00      B    H  
ATOM   4760  H2  HOH B1580      38.790  20.340  20.581  1.00  0.00      B    H  
ATOM   4761  O   HOH B1581      15.957  22.016  37.365  1.00  0.00      B    O  
ATOM   4762  H1  HOH B1581      16.602  22.704  37.779  1.00  0.00      B    H  
ATOM   4763  H2  HOH B1581      15.365  21.598  38.147  1.00  0.00      B    H  
ATOM   4764  O   HOH B1582      20.555  22.185   5.658  1.00  0.00      B    O  
ATOM   4765  H1  HOH B1582      20.253  21.884   4.776  1.00  0.00      B    H  
ATOM   4766  H2  HOH B1582      21.207  21.434   5.931  1.00  0.00      B    H  
ATOM   4767  O   HOH B1583      33.720   5.925  17.162  1.00  0.00      B    O  
ATOM   4768  H1  HOH B1583      33.371   6.812  17.562  1.00  0.00      B    H  
ATOM   4769  H2  HOH B1583      33.344   5.748  16.241  1.00  0.00      B    H  
ATOM   4770  O   HOH B1584       1.746  23.309  20.676  1.00  0.00      B    O  
ATOM   4771  H1  HOH B1584       1.637  22.729  19.848  1.00  0.00      B    H  
ATOM   4772  H2  HOH B1584       1.950  22.677  21.431  1.00  0.00      B    H  
ATOM   4773  O   HOH B1585      29.514   2.975   2.877  1.00  0.00      B    O  
ATOM   4774  H1  HOH B1585      30.353   2.390   2.983  1.00  0.00      B    H  
ATOM   4775  H2  HOH B1585      29.915   3.928   2.613  1.00  0.00      B    H  
ATOM   4776  O   HOH B1586      27.540  34.255  38.036  1.00  0.00      B    O  
ATOM   4777  H1  HOH B1586      26.843  34.131  38.804  1.00  0.00      B    H  
ATOM   4778  H2  HOH B1586      27.064  34.905  37.462  1.00  0.00      B    H  
ATOM   4779  O   HOH B1587       2.787  26.841  26.671  1.00  0.00      B    O  
ATOM   4780  H1  HOH B1587       2.565  26.224  27.398  1.00  0.00      B    H  
ATOM   4781  H2  HOH B1587       2.362  26.400  25.837  1.00  0.00      B    H  
ATOM   4782  O   HOH B1588      29.046  20.503  17.814  1.00  0.00      B    O  
ATOM   4783  H1  HOH B1588      29.953  20.848  17.445  1.00  0.00      B    H  
ATOM   4784  H2  HOH B1588      28.433  20.457  17.042  1.00  0.00      B    H  
ATOM   4785  O   HOH B1589       9.185  21.660   5.260  1.00  0.00      B    O  
ATOM   4786  H1  HOH B1589       9.324  20.748   5.745  1.00  0.00      B    H  
ATOM   4787  H2  HOH B1589      10.034  21.771   4.719  1.00  0.00      B    H  
ATOM   4788  O   HOH B1590       9.074  23.547  28.055  1.00  0.00      B    O  
ATOM   4789  H1  HOH B1590       9.266  23.493  27.019  1.00  0.00      B    H  
ATOM   4790  H2  HOH B1590       8.631  24.400  28.198  1.00  0.00      B    H  
ATOM   4791  O   HOH B1591      12.002  16.099  11.230  1.00  0.00      B    O  
ATOM   4792  H1  HOH B1591      12.205  15.303  11.783  1.00  0.00      B    H  
ATOM   4793  H2  HOH B1591      11.702  16.918  11.831  1.00  0.00      B    H  
ATOM   4794  O   HOH B1592      23.133  23.889  20.172  1.00  0.00      B    O  
ATOM   4795  H1  HOH B1592      22.972  22.987  19.745  1.00  0.00      B    H  
ATOM   4796  H2  HOH B1592      22.502  23.991  20.980  1.00  0.00      B    H  
ATOM   4797  O   HOH B1593      21.305  30.275  31.128  1.00  0.00      B    O  
ATOM   4798  H1  HOH B1593      20.636  30.919  31.562  1.00  0.00      B    H  
ATOM   4799  H2  HOH B1593      21.657  29.678  31.869  1.00  0.00      B    H  
ATOM   4800  O   HOH B1594       4.021  15.791   5.861  1.00  0.00      B    O  
ATOM   4801  H1  HOH B1594       4.395  15.530   4.996  1.00  0.00      B    H  
ATOM   4802  H2  HOH B1594       4.036  15.011   6.520  1.00  0.00      B    H  
ATOM   4803  O   HOH B1595      19.318  25.392  29.643  1.00  0.00      B    O  
ATOM   4804  H1  HOH B1595      19.816  25.509  30.564  1.00  0.00      B    H  
ATOM   4805  H2  HOH B1595      18.527  24.792  29.903  1.00  0.00      B    H  
ATOM   4806  O   HOH B1596      34.124   9.464  27.132  1.00  0.00      B    O  
ATOM   4807  H1  HOH B1596      34.251   9.019  26.235  1.00  0.00      B    H  
ATOM   4808  H2  HOH B1596      34.040   8.742  27.845  1.00  0.00      B    H  
ATOM   4809  O   HOH B1597      28.896  -0.113  34.586  1.00  0.00      B    O  
ATOM   4810  H1  HOH B1597      28.652   0.709  33.985  1.00  0.00      B    H  
ATOM   4811  H2  HOH B1597      28.520   0.003  35.531  1.00  0.00      B    H  
ATOM   4812  O   HOH B1598      18.991  31.583  21.797  1.00  0.00      B    O  
ATOM   4813  H1  HOH B1598      19.956  31.584  21.775  1.00  0.00      B    H  
ATOM   4814  H2  HOH B1598      18.670  32.349  21.238  1.00  0.00      B    H  
ATOM   4815  O   HOH B1599      15.176  12.136   1.089  1.00  0.00      B    O  
ATOM   4816  H1  HOH B1599      15.102  12.896   1.802  1.00  0.00      B    H  
ATOM   4817  H2  HOH B1599      15.827  12.510   0.405  1.00  0.00      B    H  
ATOM   4818  O   HOH B1600       7.432  33.807  16.731  1.00  0.00      B    O  
ATOM   4819  H1  HOH B1600       6.425  33.865  16.714  1.00  0.00      B    H  
ATOM   4820  H2  HOH B1600       7.665  33.311  17.593  1.00  0.00      B    H  
ATOM   4821  O   HOH B1601      16.150   0.657   1.771  1.00  0.00      B    O  
ATOM   4822  H1  HOH B1601      15.933   1.142   0.937  1.00  0.00      B    H  
ATOM   4823  H2  HOH B1601      16.578   1.326   2.391  1.00  0.00      B    H  
ATOM   4824  O   HOH B1602      37.555  29.930  10.290  1.00  0.00      B    O  
ATOM   4825  H1  HOH B1602      37.602  29.184   9.625  1.00  0.00      B    H  
ATOM   4826  H2  HOH B1602      37.605  29.466  11.219  1.00  0.00      B    H  
ATOM   4827  O   HOH B1603      11.747  18.633   8.623  1.00  0.00      B    O  
ATOM   4828  H1  HOH B1603      11.209  18.754   9.491  1.00  0.00      B    H  
ATOM   4829  H2  HOH B1603      12.179  19.515   8.446  1.00  0.00      B    H  
ATOM   4830  O   HOH B1604      24.200   9.251   7.803  1.00  0.00      B    O  
ATOM   4831  H1  HOH B1604      24.334  10.241   7.861  1.00  0.00      B    H  
ATOM   4832  H2  HOH B1604      23.334   9.006   8.263  1.00  0.00      B    H  
ATOM   4833  O   HOH B1605       2.163  17.047  37.901  1.00  0.00      B    O  
ATOM   4834  H1  HOH B1605       1.944  17.285  38.883  1.00  0.00      B    H  
ATOM   4835  H2  HOH B1605       2.254  17.913  37.368  1.00  0.00      B    H  
ATOM   4836  O   HOH B1606       1.823  23.862  38.358  1.00  0.00      B    O  
ATOM   4837  H1  HOH B1606       1.081  23.876  37.636  1.00  0.00      B    H  
ATOM   4838  H2  HOH B1606       1.466  23.354  39.176  1.00  0.00      B    H  
ATOM   4839  O   HOH B1607      22.035  -0.002   9.855  1.00  0.00      B    O  
ATOM   4840  H1  HOH B1607      22.867  -0.550   9.686  1.00  0.00      B    H  
ATOM   4841  H2  HOH B1607      22.140   0.801   9.254  1.00  0.00      B    H  
ATOM   4842  O   HOH B1608      25.607  11.075  13.769  1.00  0.00      B    O  
ATOM   4843  H1  HOH B1608      25.286  10.708  12.917  1.00  0.00      B    H  
ATOM   4844  H2  HOH B1608      25.066  11.889  14.064  1.00  0.00      B    H  
ATOM   4845  O   HOH B1609      19.867   9.936   7.396  1.00  0.00      B    O  
ATOM   4846  H1  HOH B1609      19.271  10.354   6.696  1.00  0.00      B    H  
ATOM   4847  H2  HOH B1609      20.475  10.714   7.748  1.00  0.00      B    H  
ATOM   4848  O   HOH B1610      30.139  34.253  39.029  1.00  0.00      B    O  
ATOM   4849  H1  HOH B1610      29.217  34.505  38.932  1.00  0.00      B    H  
ATOM   4850  H2  HOH B1610      30.239  33.271  38.878  1.00  0.00      B    H  
ATOM   4851  O   HOH B1611      27.096  36.580  32.841  1.00  0.00      B    O  
ATOM   4852  H1  HOH B1611      27.674  37.027  32.182  1.00  0.00      B    H  
ATOM   4853  H2  HOH B1611      27.620  35.852  33.278  1.00  0.00      B    H  
ATOM   4854  O   HOH B1612      10.781  25.725   6.512  1.00  0.00      B    O  
ATOM   4855  H1  HOH B1612      11.305  26.523   6.894  1.00  0.00      B    H  
ATOM   4856  H2  HOH B1612      11.375  24.909   6.789  1.00  0.00      B    H  
ATOM   4857  O   HOH B1613      39.218  15.960  34.655  1.00  0.00      B    O  
ATOM   4858  H1  HOH B1613      38.906  16.341  35.534  1.00  0.00      B    H  
ATOM   4859  H2  HOH B1613      39.217  16.696  33.972  1.00  0.00      B    H  
ATOM   4860  O   HOH B1614      27.500   6.402  26.925  1.00  0.00      B    O  
ATOM   4861  H1  HOH B1614      26.773   7.026  27.115  1.00  0.00      B    H  
ATOM   4862  H2  HOH B1614      28.289   6.949  26.686  1.00  0.00      B    H  
ATOM   4863  O   HOH B1615      18.492  17.134   9.967  1.00  0.00      B    O  
ATOM   4864  H1  HOH B1615      18.065  16.782   9.074  1.00  0.00      B    H  
ATOM   4865  H2  HOH B1615      18.094  18.017  10.210  1.00  0.00      B    H  
ATOM   4866  O   HOH B1616      18.954  36.230  22.421  1.00  0.00      B    O  
ATOM   4867  H1  HOH B1616      19.873  36.379  22.875  1.00  0.00      B    H  
ATOM   4868  H2  HOH B1616      18.833  37.013  21.781  1.00  0.00      B    H  
ATOM   4869  O   HOH B1617      32.184  21.771  29.331  1.00  0.00      B    O  
ATOM   4870  H1  HOH B1617      31.337  22.011  28.769  1.00  0.00      B    H  
ATOM   4871  H2  HOH B1617      32.074  22.207  30.190  1.00  0.00      B    H  
ATOM   4872  O   HOH B1618       4.197  12.375   4.849  1.00  0.00      B    O  
ATOM   4873  H1  HOH B1618       4.987  12.126   5.481  1.00  0.00      B    H  
ATOM   4874  H2  HOH B1618       3.452  12.697   5.469  1.00  0.00      B    H  
ATOM   4875  O   HOH B1619      10.104  32.947   3.848  1.00  0.00      B    O  
ATOM   4876  H1  HOH B1619      10.767  32.157   3.769  1.00  0.00      B    H  
ATOM   4877  H2  HOH B1619      10.582  33.780   3.510  1.00  0.00      B    H  
ATOM   4878  O   HOH B1620      11.689   2.676   7.003  1.00  0.00      B    O  
ATOM   4879  H1  HOH B1620      11.125   2.086   6.416  1.00  0.00      B    H  
ATOM   4880  H2  HOH B1620      12.672   2.313   6.930  1.00  0.00      B    H  
ATOM   4881  O   HOH B1621      29.213  34.566  20.505  1.00  0.00      B    O  
ATOM   4882  H1  HOH B1621      29.375  34.111  21.371  1.00  0.00      B    H  
ATOM   4883  H2  HOH B1621      28.295  34.920  20.503  1.00  0.00      B    H  
ATOM   4884  O   HOH B1622      16.114  22.067   6.255  1.00  0.00      B    O  
ATOM   4885  H1  HOH B1622      15.705  21.921   7.184  1.00  0.00      B    H  
ATOM   4886  H2  HOH B1622      16.765  21.327   6.080  1.00  0.00      B    H  
ATOM   4887  O   HOH B1623      37.926  34.977   9.907  1.00  0.00      B    O  
ATOM   4888  H1  HOH B1623      38.094  33.950   9.974  1.00  0.00      B    H  
ATOM   4889  H2  HOH B1623      37.976  35.222   8.930  1.00  0.00      B    H  
ATOM   4890  O   HOH B1624       4.369  27.060   8.980  1.00  0.00      B    O  
ATOM   4891  H1  HOH B1624       4.480  26.315   8.229  1.00  0.00      B    H  
ATOM   4892  H2  HOH B1624       3.823  27.844   8.617  1.00  0.00      B    H  
ATOM   4893  O   HOH B1625      37.376  31.278  26.431  1.00  0.00      B    O  
ATOM   4894  H1  HOH B1625      37.755  30.409  26.048  1.00  0.00      B    H  
ATOM   4895  H2  HOH B1625      36.942  31.059  27.341  1.00  0.00      B    H  
ATOM   4896  O   HOH B1626       6.440   3.473  13.724  1.00  0.00      B    O  
ATOM   4897  H1  HOH B1626       7.160   3.445  13.034  1.00  0.00      B    H  
ATOM   4898  H2  HOH B1626       6.154   2.551  13.878  1.00  0.00      B    H  
ATOM   4899  O   HOH B1627      22.608   0.303   2.809  1.00  0.00      B    O  
ATOM   4900  H1  HOH B1627      21.842   0.942   2.742  1.00  0.00      B    H  
ATOM   4901  H2  HOH B1627      22.741  -0.126   1.920  1.00  0.00      B    H  
ATOM   4902  O   HOH B1628      16.743  26.567  37.779  1.00  0.00      B    O  
ATOM   4903  H1  HOH B1628      17.326  27.342  38.084  1.00  0.00      B    H  
ATOM   4904  H2  HOH B1628      16.673  26.589  36.778  1.00  0.00      B    H  
ATOM   4905  O   HOH B1629      24.347   1.920  26.284  1.00  0.00      B    O  
ATOM   4906  H1  HOH B1629      23.473   2.324  26.582  1.00  0.00      B    H  
ATOM   4907  H2  HOH B1629      24.413   1.890  25.256  1.00  0.00      B    H  
ATOM   4908  O   HOH B1630      32.802  14.189  21.506  1.00  0.00      B    O  
ATOM   4909  H1  HOH B1630      33.620  14.833  21.490  1.00  0.00      B    H  
ATOM   4910  H2  HOH B1630      32.596  13.975  20.589  1.00  0.00      B    H  
ATOM   4911  O   HOH B1631      24.380   2.285  38.607  1.00  0.00      B    O  
ATOM   4912  H1  HOH B1631      25.318   2.622  38.518  1.00  0.00      B    H  
ATOM   4913  H2  HOH B1631      24.321   1.299  38.489  1.00  0.00      B    H  
ATOM   4914  O   HOH B1632       2.653  11.098  35.130  1.00  0.00      B    O  
ATOM   4915  H1  HOH B1632       2.501  12.097  35.201  1.00  0.00      B    H  
ATOM   4916  H2  HOH B1632       3.539  10.932  35.535  1.00  0.00      B    H  
ATOM   4917  O   HOH B1633      15.895   1.140  10.163  1.00  0.00      B    O  
ATOM   4918  H1  HOH B1633      16.418   0.295  10.307  1.00  0.00      B    H  
ATOM   4919  H2  HOH B1633      15.963   1.394   9.168  1.00  0.00      B    H  
ATOM   4920  O   HOH B1634      11.310  10.071  36.514  1.00  0.00      B    O  
ATOM   4921  H1  HOH B1634      11.766   9.790  35.669  1.00  0.00      B    H  
ATOM   4922  H2  HOH B1634      11.879  10.737  36.977  1.00  0.00      B    H  
ATOM   4923  O   HOH B1635      10.811  11.831  11.371  1.00  0.00      B    O  
ATOM   4924  H1  HOH B1635      10.844  12.641  12.007  1.00  0.00      B    H  
ATOM   4925  H2  HOH B1635       9.869  11.381  11.491  1.00  0.00      B    H  
ATOM   4926  O   HOH B1636       8.329   6.065  26.083  1.00  0.00      B    O  
ATOM   4927  H1  HOH B1636       9.004   5.297  26.138  1.00  0.00      B    H  
ATOM   4928  H2  HOH B1636       7.419   5.695  26.275  1.00  0.00      B    H  
ATOM   4929  O   HOH B1637      12.653   8.788   4.014  1.00  0.00      B    O  
ATOM   4930  H1  HOH B1637      12.278   7.994   3.535  1.00  0.00      B    H  
ATOM   4931  H2  HOH B1637      12.573   8.640   4.983  1.00  0.00      B    H  
ATOM   4932  O   HOH B1638       3.655  21.481  14.015  1.00  0.00      B    O  
ATOM   4933  H1  HOH B1638       3.456  20.863  13.262  1.00  0.00      B    H  
ATOM   4934  H2  HOH B1638       2.803  21.784  14.410  1.00  0.00      B    H  
ATOM   4935  O   HOH B1639      14.350   3.828   4.921  1.00  0.00      B    O  
ATOM   4936  H1  HOH B1639      14.639   4.231   5.800  1.00  0.00      B    H
[truncated: 87,809 more chars]
