# Supplementary material for: ECE vs DISP Mechanisms in Anodic Electrolysis of Benzyl Alcohols: Computational Prediction of Microscopic Rate Constants
Source: J Phys Chem C Nanomater Interfaces. 2025 Aug 28;129(36):16076–96. doi: 10.1021/acs.jpcc.5c04347 (PMC12434723; doi:10.1021/acs.jpcc.5c04347)
Supplement: Supplementary file 2 [file jp5c04347_si_002.zip › example_simulation_inputs/QMMM_simulation_bulk_H2O_base_H2O/start_32_1.765_coords.pdb]

TITLE     MDANALYSIS FRAME 0: Created by PDBWriter
CRYST1   39.149   39.149   39.149  90.00  90.00  90.00 P 1           1
ATOM      1  C00 2ag A   1      17.621  16.774  21.759  1.00  0.00      A    C  
ATOM      2  O01 2ag A   1      18.240  17.490  20.644  1.00  0.00      A    O  
ATOM      3  C02 2ag A   1      17.404  18.372  19.955  1.00  0.00      A    C  
ATOM      4  C03 2ag A   1      17.967  19.171  18.944  1.00  0.00      A    C  
ATOM      5  C04 2ag A   1      17.238  20.221  18.481  1.00  0.00      A    C  
ATOM      6  C05 2ag A   1      15.856  20.477  18.882  1.00  0.00      A    C  
ATOM      7  C06 2ag A   1      15.062  21.346  18.142  1.00  0.00      A    C  
ATOM      8  O07 2ag A   1      13.746  21.397  18.177  1.00  0.00      A    O  
ATOM      9  C08 2ag A   1      15.337  19.556  19.852  1.00  0.00      A    C  
ATOM     10  C09 2ag A   1      16.087  18.529  20.401  1.00  0.00      A    C  
ATOM     11  H0A 2ag A   1      17.228  17.525  22.474  1.00  0.00      A    H  
ATOM     12  H0B 2ag A   1      16.852  16.028  21.352  1.00  0.00      A    H  
ATOM     13  H0C 2ag A   1      18.520  16.232  22.216  1.00  0.00      A    H  
ATOM     14  H0D 2ag A   1      19.044  19.059  18.745  1.00  0.00      A    H  
ATOM     15  H0E 2ag A   1      17.809  20.770  17.729  1.00  0.00      A    H  
ATOM     16  H0F 2ag A   1      13.359  21.501  15.905  1.00  0.00      A    H  
ATOM     17  H0G 2ag A   1      15.529  22.016  17.413  1.00  0.00      A    H  
ATOM     18  H0H 2ag A   1      12.830  22.352  17.569  1.00  0.00      A    H  
ATOM     19  H0I 2ag A   1      14.292  19.718  20.161  1.00  0.00      A    H  
ATOM     20  H0J 2ag A   1      15.605  17.878  21.085  1.00  0.00      A    H  
ATOM     21  O   HOH B   1      12.080  20.600  15.784  1.00  0.00      B    O  
ATOM     22  H1  HOH B   1      11.901  19.887  16.334  1.00  0.00      B    H  
ATOM     23  H2  HOH B   1      11.298  20.879  15.256  1.00  0.00      B    H  
ATOM     24  O   HOH B   2      13.273  25.569  14.038  1.00  0.00      B    O  
ATOM     25  H1  HOH B   2      13.432  25.760  13.093  1.00  0.00      B    H  
ATOM     26  H2  HOH B   2      12.785  26.386  14.404  1.00  0.00      B    H  
ATOM     27  O   HOH B   3      14.918  24.493  15.634  1.00  0.00      B    O  
ATOM     28  H1  HOH B   3      15.895  24.437  15.355  1.00  0.00      B    H  
ATOM     29  H2  HOH B   3      14.510  25.055  14.945  1.00  0.00      B    H  
ATOM     30  O   HOH B   4       9.987  21.213  14.052  1.00  0.00      B    O  
ATOM     31  H1  HOH B   4       9.733  20.369  13.613  1.00  0.00      B    H  
ATOM     32  H2  HOH B   4      10.379  21.854  13.410  1.00  0.00      B    H  
ATOM     33  O   HOH B   5      13.043  25.594  17.671  1.00  0.00      B    O  
ATOM     34  H1  HOH B   5      13.935  26.073  17.744  1.00  0.00      B    H  
ATOM     35  H2  HOH B   5      12.587  26.060  18.371  1.00  0.00      B    H  
ATOM     36  O   HOH B   6      11.468  23.869  15.170  1.00  0.00      B    O  
ATOM     37  H1  HOH B   6      10.850  24.609  15.387  1.00  0.00      B    H  
ATOM     38  H2  HOH B   6      12.216  24.309  14.713  1.00  0.00      B    H  
ATOM     39  O   HOH B   7      13.996  22.177  15.499  1.00  0.00      B    O  
ATOM     40  H1  HOH B   7      14.298  23.169  15.679  1.00  0.00      B    H  
ATOM     41  H2  HOH B   7      13.772  22.121  14.502  1.00  0.00      B    H  
ATOM     42  O   HOH B   8      12.157  23.161  17.487  1.00  0.00      B    O  
ATOM     43  H1  HOH B   8      11.837  23.288  16.516  1.00  0.00      B    H  
ATOM     44  H2  HOH B   8      12.652  23.970  17.634  1.00  0.00      B    H  
ATOM     45  O   HOH B   9      11.251  22.558  12.099  1.00  0.00      B    O  
ATOM     46  H1  HOH B   9      10.799  22.407  11.223  1.00  0.00      B    H  
ATOM     47  H2  HOH B   9      11.247  23.533  12.046  1.00  0.00      B    H  
ATOM     48  O   HOH B  10      12.079  18.360  17.441  1.00  0.00      B    O  
ATOM     49  H1  HOH B  10      12.951  18.058  17.133  1.00  0.00      B    H  
ATOM     50  H2  HOH B  10      12.274  18.538  18.453  1.00  0.00      B    H  
ATOM     51  O   HOH B  11      12.184  19.960  19.804  1.00  0.00      B    O  
ATOM     52  H1  HOH B  11      12.769  20.464  19.164  1.00  0.00      B    H  
ATOM     53  H2  HOH B  11      11.217  20.031  19.503  1.00  0.00      B    H  
ATOM     54  O   HOH B  12      13.600  21.919  12.993  1.00  0.00      B    O  
ATOM     55  H1  HOH B  12      12.688  22.066  12.640  1.00  0.00      B    H  
ATOM     56  H2  HOH B  12      14.175  22.552  12.457  1.00  0.00      B    H  
ATOM     57  O   HOH B  13       1.534  17.869  31.687  1.00  0.00      B    O  
ATOM     58  H1  HOH B  13       1.484  17.603  30.675  1.00  0.00      B    H  
ATOM     59  H2  HOH B  13       0.575  18.153  32.024  1.00  0.00      B    H  
ATOM     60  O   HOH B  14      23.205   4.258  23.055  1.00  0.00      B    O  
ATOM     61  H1  HOH B  14      23.986   4.972  22.961  1.00  0.00      B    H  
ATOM     62  H2  HOH B  14      23.259   3.942  24.020  1.00  0.00      B    H  
ATOM     63  O   HOH B  15      18.032  18.353  15.912  1.00  0.00      B    O  
ATOM     64  H1  HOH B  15      17.518  17.763  15.190  1.00  0.00      B    H  
ATOM     65  H2  HOH B  15      17.626  18.269  16.804  1.00  0.00      B    H  
ATOM     66  O   HOH B  16       0.356  16.208  15.811  1.00  0.00      B    O  
ATOM     67  H1  HOH B  16       0.901  16.843  16.382  1.00  0.00      B    H  
ATOM     68  H2  HOH B  16      -0.553  16.612  15.716  1.00  0.00      B    H  
ATOM     69  O   HOH B  17       7.335  18.345  20.148  1.00  0.00      B    O  
ATOM     70  H1  HOH B  17       7.564  17.872  20.986  1.00  0.00      B    H  
ATOM     71  H2  HOH B  17       6.819  19.188  20.369  1.00  0.00      B    H  
ATOM     72  O   HOH B  18       8.022   8.196  18.960  1.00  0.00      B    O  
ATOM     73  H1  HOH B  18       8.228   7.196  18.981  1.00  0.00      B    H  
ATOM     74  H2  HOH B  18       7.141   8.432  18.460  1.00  0.00      B    H  
ATOM     75  O   HOH B  19      14.649   0.483  33.653  1.00  0.00      B    O  
ATOM     76  H1  HOH B  19      14.844   0.885  32.719  1.00  0.00      B    H  
ATOM     77  H2  HOH B  19      15.465   0.570  34.140  1.00  0.00      B    H  
ATOM     78  O   HOH B  20       3.071  32.926  20.589  1.00  0.00      B    O  
ATOM     79  H1  HOH B  20       2.509  33.721  20.547  1.00  0.00      B    H  
ATOM     80  H2  HOH B  20       2.976  32.455  19.663  1.00  0.00      B    H  
ATOM     81  O   HOH B  21      12.140  25.766  30.417  1.00  0.00      B    O  
ATOM     82  H1  HOH B  21      11.772  25.804  31.404  1.00  0.00      B    H  
ATOM     83  H2  HOH B  21      11.918  24.842  30.100  1.00  0.00      B    H  
ATOM     84  O   HOH B  22      21.129   6.781   4.702  1.00  0.00      B    O  
ATOM     85  H1  HOH B  22      20.505   7.545   4.859  1.00  0.00      B    H  
ATOM     86  H2  HOH B  22      22.085   7.098   4.368  1.00  0.00      B    H  
ATOM     87  O   HOH B  23      21.493  17.191  32.201  1.00  0.00      B    O  
ATOM     88  H1  HOH B  23      21.263  16.646  33.034  1.00  0.00      B    H  
ATOM     89  H2  HOH B  23      22.411  16.875  31.973  1.00  0.00      B    H  
ATOM     90  O   HOH B  24      34.595  23.405  21.270  1.00  0.00      B    O  
ATOM     91  H1  HOH B  24      34.904  23.739  22.158  1.00  0.00      B    H  
ATOM     92  H2  HOH B  24      35.333  23.504  20.550  1.00  0.00      B    H  
ATOM     93  O   HOH B  25      11.350   8.393  27.836  1.00  0.00      B    O  
ATOM     94  H1  HOH B  25      10.628   7.828  27.400  1.00  0.00      B    H  
ATOM     95  H2  HOH B  25      12.144   7.805  28.050  1.00  0.00      B    H  
ATOM     96  O   HOH B  26      12.361   1.951  15.102  1.00  0.00      B    O  
ATOM     97  H1  HOH B  26      13.061   1.394  15.626  1.00  0.00      B    H  
ATOM     98  H2  HOH B  26      12.071   1.326  14.303  1.00  0.00      B    H  
ATOM     99  O   HOH B  27       6.754  14.025  12.586  1.00  0.00      B    O  
ATOM    100  H1  HOH B  27       7.330  13.206  12.784  1.00  0.00      B    H  
ATOM    101  H2  HOH B  27       6.743  14.577  13.419  1.00  0.00      B    H  
ATOM    102  O   HOH B  28      34.842  23.725  32.223  1.00  0.00      B    O  
ATOM    103  H1  HOH B  28      34.059  23.641  31.602  1.00  0.00      B    H  
ATOM    104  H2  HOH B  28      35.018  22.858  32.753  1.00  0.00      B    H  
ATOM    105  O   HOH B  29      31.457  35.383  32.321  1.00  0.00      B    O  
ATOM    106  H1  HOH B  29      31.120  35.229  33.311  1.00  0.00      B    H  
ATOM    107  H2  HOH B  29      32.363  34.878  32.093  1.00  0.00      B    H  
ATOM    108  O   HOH B  30       0.797  28.270   2.423  1.00  0.00      B    O  
ATOM    109  H1  HOH B  30       0.138  27.922   1.689  1.00  0.00      B    H  
ATOM    110  H2  HOH B  30       1.749  28.070   2.122  1.00  0.00      B    H  
ATOM    111  O   HOH B  31      34.034  19.946  34.513  1.00  0.00      B    O  
ATOM    112  H1  HOH B  31      33.667  19.962  35.441  1.00  0.00      B    H  
ATOM    113  H2  HOH B  31      34.116  18.974  34.310  1.00  0.00      B    H  
ATOM    114  O   HOH B  32       2.693  37.834   7.271  1.00  0.00      B    O  
ATOM    115  H1  HOH B  32       1.977  37.450   6.575  1.00  0.00      B    H  
ATOM    116  H2  HOH B  32       2.780  38.809   7.091  1.00  0.00      B    H  
ATOM    117  O   HOH B  33      14.150  16.523   5.548  1.00  0.00      B    O  
ATOM    118  H1  HOH B  33      13.556  16.032   6.186  1.00  0.00      B    H  
ATOM    119  H2  HOH B  33      15.077  16.603   6.004  1.00  0.00      B    H  
ATOM    120  O   HOH B  34      24.321  36.450   6.180  1.00  0.00      B    O  
ATOM    121  H1  HOH B  34      24.568  37.183   5.573  1.00  0.00      B    H  
ATOM    122  H2  HOH B  34      23.925  36.890   6.941  1.00  0.00      B    H  
ATOM    123  O   HOH B  35      14.471  11.412  34.577  1.00  0.00      B    O  
ATOM    124  H1  HOH B  35      13.768  10.817  35.045  1.00  0.00      B    H  
ATOM    125  H2  HOH B  35      15.196  10.819  34.168  1.00  0.00      B    H  
ATOM    126  O   HOH B  36      19.852  20.334  23.802  1.00  0.00      B    O  
ATOM    127  H1  HOH B  36      20.178  19.790  22.970  1.00  0.00      B    H  
ATOM    128  H2  HOH B  36      18.921  20.111  24.053  1.00  0.00      B    H  
ATOM    129  O   HOH B  37      33.715  24.959  16.807  1.00  0.00      B    O  
ATOM    130  H1  HOH B  37      33.780  25.691  16.104  1.00  0.00      B    H  
ATOM    131  H2  HOH B  37      32.972  24.263  16.532  1.00  0.00      B    H  
ATOM    132  O   HOH B  38       6.642  22.814  37.653  1.00  0.00      B    O  
ATOM    133  H1  HOH B  38       5.734  22.494  37.251  1.00  0.00      B    H  
ATOM    134  H2  HOH B  38       7.297  22.056  37.425  1.00  0.00      B    H  
ATOM    135  O   HOH B  39      17.041  32.600  30.628  1.00  0.00      B    O  
ATOM    136  H1  HOH B  39      17.976  32.616  30.983  1.00  0.00      B    H  
ATOM    137  H2  HOH B  39      16.660  31.680  30.850  1.00  0.00      B    H  
ATOM    138  O   HOH B  40      37.905   1.664  20.504  1.00  0.00      B    O  
ATOM    139  H1  HOH B  40      38.266   1.425  21.401  1.00  0.00      B    H  
ATOM    140  H2  HOH B  40      37.309   0.933  20.139  1.00  0.00      B    H  
ATOM    141  O   HOH B  41      16.919  24.863  20.344  1.00  0.00      B    O  
ATOM    142  H1  HOH B  41      16.890  25.194  21.286  1.00  0.00      B    H  
ATOM    143  H2  HOH B  41      17.217  23.907  20.352  1.00  0.00      B    H  
ATOM    144  O   HOH B  42      32.570  32.201  21.197  1.00  0.00      B    O  
ATOM    145  H1  HOH B  42      31.628  31.895  21.286  1.00  0.00      B    H  
ATOM    146  H2  HOH B  42      32.667  33.126  21.585  1.00  0.00      B    H  
ATOM    147  O   HOH B  43      27.415  34.719  26.797  1.00  0.00      B    O  
ATOM    148  H1  HOH B  43      28.396  34.451  26.938  1.00  0.00      B    H  
ATOM    149  H2  HOH B  43      27.025  34.097  26.134  1.00  0.00      B    H  
ATOM    150  O   HOH B  44      27.779  25.688   9.336  1.00  0.00      B    O  
ATOM    151  H1  HOH B  44      27.224  26.417   9.744  1.00  0.00      B    H  
ATOM    152  H2  HOH B  44      28.681  26.074   9.021  1.00  0.00      B    H  
ATOM    153  O   HOH B  45      37.488  26.547  21.884  1.00  0.00      B    O  
ATOM    154  H1  HOH B  45      36.835  27.301  21.760  1.00  0.00      B    H  
ATOM    155  H2  HOH B  45      38.457  26.901  21.873  1.00  0.00      B    H  
ATOM    156  O   HOH B  46      25.979  27.862  36.115  1.00  0.00      B    O  
ATOM    157  H1  HOH B  46      26.264  27.353  36.992  1.00  0.00      B    H  
ATOM    158  H2  HOH B  46      25.200  28.421  36.378  1.00  0.00      B    H  
ATOM    159  O   HOH B  47       0.138   6.749  38.682  1.00  0.00      B    O  
ATOM    160  H1  HOH B  47       1.103   6.505  38.527  1.00  0.00      B    H  
ATOM    161  H2  HOH B  47      -0.282   5.995  39.164  1.00  0.00      B    H  
ATOM    162  O   HOH B  48      21.033  31.725  16.304  1.00  0.00      B    O  
ATOM    163  H1  HOH B  48      21.254  31.350  17.209  1.00  0.00      B    H  
ATOM    164  H2  HOH B  48      20.182  31.293  15.946  1.00  0.00      B    H  
ATOM    165  O   HOH B  49      31.844  23.916  21.297  1.00  0.00      B    O  
ATOM    166  H1  HOH B  49      32.812  23.876  21.316  1.00  0.00      B    H  
ATOM    167  H2  HOH B  49      31.490  23.251  21.943  1.00  0.00      B    H  
ATOM    168  O   HOH B  50      31.462  36.865  18.519  1.00  0.00      B    O  
ATOM    169  H1  HOH B  50      30.949  36.261  19.146  1.00  0.00      B    H  
ATOM    170  H2  HOH B  50      32.265  36.361  18.122  1.00  0.00      B    H  
ATOM    171  O   HOH B  51      10.664   1.487  30.812  1.00  0.00      B    O  
ATOM    172  H1  HOH B  51      11.044   1.842  29.909  1.00  0.00      B    H  
ATOM    173  H2  HOH B  51      11.198   1.787  31.543  1.00  0.00      B    H  
ATOM    174  O   HOH B  52      15.340  35.392   2.926  1.00  0.00      B    O  
ATOM    175  H1  HOH B  52      15.124  34.480   2.674  1.00  0.00      B    H  
ATOM    176  H2  HOH B  52      14.514  35.897   2.825  1.00  0.00      B    H  
ATOM    177  O   HOH B  53      17.876   3.890   7.847  1.00  0.00      B    O  
ATOM    178  H1  HOH B  53      18.640   3.396   8.212  1.00  0.00      B    H  
ATOM    179  H2  HOH B  53      17.352   3.291   7.260  1.00  0.00      B    H  
ATOM    180  O   HOH B  54      27.980  30.176  25.739  1.00  0.00      B    O  
ATOM    181  H1  HOH B  54      27.487  31.016  25.441  1.00  0.00      B    H  
ATOM    182  H2  HOH B  54      28.994  30.348  25.862  1.00  0.00      B    H  
ATOM    183  O   HOH B  55       6.949  36.967  21.004  1.00  0.00      B    O  
ATOM    184  H1  HOH B  55       6.154  36.403  21.088  1.00  0.00      B    H  
ATOM    185  H2  HOH B  55       6.686  37.836  21.513  1.00  0.00      B    H  
ATOM    186  O   HOH B  56      29.920  34.877  20.006  1.00  0.00      B    O  
ATOM    187  H1  HOH B  56      29.963  34.097  19.301  1.00  0.00      B    H  
ATOM    188  H2  HOH B  56      30.782  34.927  20.572  1.00  0.00      B    H  
ATOM    189  O   HOH B  57      27.484  25.007  34.594  1.00  0.00      B    O  
ATOM    190  H1  HOH B  57      27.470  24.458  35.437  1.00  0.00      B    H  
ATOM    191  H2  HOH B  57      28.128  25.784  34.705  1.00  0.00      B    H  
ATOM    192  O   HOH B  58      26.913  33.312  34.537  1.00  0.00      B    O  
ATOM    193  H1  HOH B  58      26.118  33.171  33.924  1.00  0.00      B    H  
ATOM    194  H2  HOH B  58      27.348  32.460  34.799  1.00  0.00      B    H  
ATOM    195  O   HOH B  59       3.902  36.042  19.233  1.00  0.00      B    O  
ATOM    196  H1  HOH B  59       4.058  35.937  20.236  1.00  0.00      B    H  
ATOM    197  H2  HOH B  59       3.927  37.013  19.008  1.00  0.00      B    H  
ATOM    198  O   HOH B  60      33.263   3.269  32.337  1.00  0.00      B    O  
ATOM    199  H1  HOH B  60      34.192   3.028  32.376  1.00  0.00      B    H  
ATOM    200  H2  HOH B  60      33.081   3.957  33.041  1.00  0.00      B    H  
ATOM    201  O   HOH B  61      30.574   7.792  15.341  1.00  0.00      B    O  
ATOM    202  H1  HOH B  61      30.346   6.876  15.690  1.00  0.00      B    H  
ATOM    203  H2  HOH B  61      30.056   8.474  15.902  1.00  0.00      B    H  
ATOM    204  O   HOH B  62      33.250   1.085  28.359  1.00  0.00      B    O  
ATOM    205  H1  HOH B  62      32.277   1.296  28.188  1.00  0.00      B    H  
ATOM    206  H2  HOH B  62      33.791   1.737  27.796  1.00  0.00      B    H  
ATOM    207  O   HOH B  63      29.602   2.686  24.085  1.00  0.00      B    O  
ATOM    208  H1  HOH B  63      30.233   2.256  24.757  1.00  0.00      B    H  
ATOM    209  H2  HOH B  63      29.258   1.966  23.476  1.00  0.00      B    H  
ATOM    210  O   HOH B  64       5.415  11.701  24.740  1.00  0.00      B    O  
ATOM    211  H1  HOH B  64       5.006  12.235  24.047  1.00  0.00      B    H  
ATOM    212  H2  HOH B  64       5.449  10.685  24.487  1.00  0.00      B    H  
ATOM    213  O   HOH B  65      17.045   7.963  28.913  1.00  0.00      B    O  
ATOM    214  H1  HOH B  65      16.239   8.359  29.239  1.00  0.00      B    H  
ATOM    215  H2  HOH B  65      17.236   8.389  27.946  1.00  0.00      B    H  
ATOM    216  O   HOH B  66       7.926   5.904  11.698  1.00  0.00      B    O  
ATOM    217  H1  HOH B  66       7.647   5.112  11.127  1.00  0.00      B    H  
ATOM    218  H2  HOH B  66       8.914   5.826  11.820  1.00  0.00      B    H  
ATOM    219  O   HOH B  67      28.467  31.109  35.475  1.00  0.00      B    O  
ATOM    220  H1  HOH B  67      28.600  30.770  34.505  1.00  0.00      B    H  
ATOM    221  H2  HOH B  67      29.384  31.159  35.881  1.00  0.00      B    H  
ATOM    222  O   HOH B  68      21.913   5.210  33.040  1.00  0.00      B    O  
ATOM    223  H1  HOH B  68      21.804   6.222  32.750  1.00  0.00      B    H  
ATOM    224  H2  HOH B  68      21.748   4.595  32.173  1.00  0.00      B    H  
ATOM    225  O   HOH B  69      29.487  11.848  14.466  1.00  0.00      B    O  
ATOM    226  H1  HOH B  69      30.052  12.351  13.781  1.00  0.00      B    H  
ATOM    227  H2  HOH B  69      28.733  12.425  14.732  1.00  0.00      B    H  
ATOM    228  O   HOH B  70       3.327  31.764  33.865  1.00  0.00      B    O  
ATOM    229  H1  HOH B  70       3.697  32.506  34.410  1.00  0.00      B    H  
ATOM    230  H2  HOH B  70       4.110  31.301  33.426  1.00  0.00      B    H  
ATOM    231  O   HOH B  71      32.884  18.590  21.224  1.00  0.00      B    O  
ATOM    232  H1  HOH B  71      32.233  18.780  22.018  1.00  0.00      B    H  
ATOM    233  H2  HOH B  71      33.228  19.502  20.854  1.00  0.00      B    H  
ATOM    234  O   HOH B  72      29.353  30.984   4.277  1.00  0.00      B    O  
ATOM    235  H1  HOH B  72      29.580  30.048   3.880  1.00  0.00      B    H  
ATOM    236  H2  HOH B  72      28.341  31.100   4.297  1.00  0.00      B    H  
ATOM    237  O   HOH B  73       9.259  30.185  33.360  1.00  0.00      B    O  
ATOM    238  H1  HOH B  73       8.454  29.616  33.491  1.00  0.00      B    H  
ATOM    239  H2  HOH B  73       9.230  30.958  34.031  1.00  0.00      B    H  
ATOM    240  O   HOH B  74      32.074   9.955  17.246  1.00  0.00      B    O  
ATOM    241  H1  HOH B  74      31.077   9.978  17.016  1.00  0.00      B    H  
ATOM    242  H2  HOH B  74      32.507  10.869  16.946  1.00  0.00      B    H  
ATOM    243  O   HOH B  75      38.665   8.830  11.303  1.00  0.00      B    O  
ATOM    244  H1  HOH B  75      38.682   9.199  10.347  1.00  0.00      B    H  
ATOM    245  H2  HOH B  75      37.693   8.540  11.548  1.00  0.00      B    H  
ATOM    246  O   HOH B  76      30.340  14.884   9.477  1.00  0.00      B    O  
ATOM    247  H1  HOH B  76      31.120  14.364   9.864  1.00  0.00      B    H  
ATOM    248  H2  HOH B  76      29.805  14.186   8.975  1.00  0.00      B    H  
ATOM    249  O   HOH B  77      31.533  34.687  12.199  1.00  0.00      B    O  
ATOM    250  H1  HOH B  77      32.177  34.163  11.626  1.00  0.00      B    H  
ATOM    251  H2  HOH B  77      31.224  35.511  11.690  1.00  0.00      B    H  
ATOM    252  O   HOH B  78       2.598  17.531   3.605  1.00  0.00      B    O  
ATOM    253  H1  HOH B  78       2.725  17.402   2.628  1.00  0.00      B    H  
ATOM    254  H2  HOH B  78       1.633  17.441   3.886  1.00  0.00      B    H  
ATOM    255  O   HOH B  79      21.687  22.438   7.558  1.00  0.00      B    O  
ATOM    256  H1  HOH B  79      21.471  21.486   7.347  1.00  0.00      B    H  
ATOM    257  H2  HOH B  79      22.313  22.396   8.398  1.00  0.00      B    H  
ATOM    258  O   HOH B  80      23.684  16.375  24.469  1.00  0.00      B    O  
ATOM    259  H1  HOH B  80      23.323  15.457  24.648  1.00  0.00      B    H  
ATOM    260  H2  HOH B  80      23.231  17.049  25.135  1.00  0.00      B    H  
ATOM    261  O   HOH B  81      26.777   1.262  11.777  1.00  0.00      B    O  
ATOM    262  H1  HOH B  81      27.123   0.506  12.329  1.00  0.00      B    H  
ATOM    263  H2  HOH B  81      27.189   1.146  10.852  1.00  0.00      B    H  
ATOM    264  O   HOH B  82      19.634  14.492  17.426  1.00  0.00      B    O  
ATOM    265  H1  HOH B  82      19.764  15.259  18.139  1.00  0.00      B    H  
ATOM    266  H2  HOH B  82      20.236  13.715  17.707  1.00  0.00      B    H  
ATOM    267  O   HOH B  83      30.351  30.628  20.978  1.00  0.00      B    O  
ATOM    268  H1  HOH B  83      29.481  30.873  20.477  1.00  0.00      B    H  
ATOM    269  H2  HOH B  83      30.343  29.657  21.241  1.00  0.00      B    H  
ATOM    270  O   HOH B  84       8.209   8.504  10.888  1.00  0.00      B    O  
ATOM    271  H1  HOH B  84       7.848   7.588  11.162  1.00  0.00      B    H  
ATOM    272  H2  HOH B  84       8.709   8.833  11.638  1.00  0.00      B    H  
ATOM    273  O   HOH B  85      30.479   1.099  28.299  1.00  0.00      B    O  
ATOM    274  H1  HOH B  85      30.470   1.075  29.317  1.00  0.00      B    H  
ATOM    275  H2  HOH B  85      30.386   2.034  28.027  1.00  0.00      B    H  
ATOM    276  O   HOH B  86      28.293  17.937  17.966  1.00  0.00      B    O  
ATOM    277  H1  HOH B  86      27.662  17.595  18.706  1.00  0.00      B    H  
ATOM    278  H2  HOH B  86      28.900  17.136  17.758  1.00  0.00      B    H  
ATOM    279  O   HOH B  87      32.227   4.575  29.814  1.00  0.00      B    O  
ATOM    280  H1  HOH B  87      32.659   4.196  30.627  1.00  0.00      B    H  
ATOM    281  H2  HOH B  87      32.780   5.373  29.512  1.00  0.00      B    H  
ATOM    282  O   HOH B  88      30.299  32.669  18.455  1.00  0.00      B    O  
ATOM    283  H1  HOH B  88      29.826  32.994  17.619  1.00  0.00      B    H  
ATOM    284  H2  HOH B  88      29.698  32.004  18.906  1.00  0.00      B    H  
ATOM    285  O   HOH B  89      31.659  30.718   9.839  1.00  0.00      B    O  
ATOM    286  H1  HOH B  89      31.078  31.347  10.421  1.00  0.00      B    H  
ATOM    287  H2  HOH B  89      31.943  31.256   8.981  1.00  0.00      B    H  
ATOM    288  O   HOH B  90      35.429  17.199  38.817  1.00  0.00      B    O  
ATOM    289  H1  HOH B  90      34.735  16.676  38.280  1.00  0.00      B    H  
ATOM    290  H2  HOH B  90      35.270  17.079  39.810  1.00  0.00      B    H  
ATOM    291  O   HOH B  91      24.616   5.511  26.345  1.00  0.00      B    O  
ATOM    292  H1  HOH B  91      24.745   4.826  25.631  1.00  0.00      B    H  
ATOM    293  H2  HOH B  91      25.606   5.638  26.626  1.00  0.00      B    H  
ATOM    294  O   HOH B  92       1.648   3.573   0.623  1.00  0.00      B    O  
ATOM    295  H1  HOH B  92       1.970   3.607   1.579  1.00  0.00      B    H  
ATOM    296  H2  HOH B  92       1.186   2.668   0.450  1.00  0.00      B    H  
ATOM    297  O   HOH B  93      17.472  34.728   4.806  1.00  0.00      B    O  
ATOM    298  H1  HOH B  93      16.624  34.839   4.203  1.00  0.00      B    H  
ATOM    299  H2  HOH B  93      17.897  33.861   4.477  1.00  0.00      B    H  
ATOM    300  O   HOH B  94      38.792  13.258  16.560  1.00  0.00      B    O  
ATOM    301  H1  HOH B  94      39.786  13.213  16.488  1.00  0.00      B    H  
ATOM    302  H2  HOH B  94      38.571  14.225  16.798  1.00  0.00      B    H  
ATOM    303  O   HOH B  95      26.749   0.844  33.455  1.00  0.00      B    O  
ATOM    304  H1  HOH B  95      27.474   0.168  33.672  1.00  0.00      B    H  
ATOM    305  H2  HOH B  95      25.843   0.550  33.689  1.00  0.00      B    H  
ATOM    306  O   HOH B  96      26.350  25.031  19.066  1.00  0.00      B    O  
ATOM    307  H1  HOH B  96      25.956  24.129  19.139  1.00  0.00      B    H  
ATOM    308  H2  HOH B  96      26.231  25.461  19.990  1.00  0.00      B    H  
ATOM    309  O   HOH B  97      21.007  17.873  15.837  1.00  0.00      B    O  
ATOM    310  H1  HOH B  97      21.175  17.700  16.844  1.00  0.00      B    H  
ATOM    311  H2  HOH B  97      19.984  17.906  15.724  1.00  0.00      B    H  
ATOM    312  O   HOH B  98       6.087  37.139  30.220  1.00  0.00      B    O  
ATOM    313  H1  HOH B  98       5.412  37.527  29.515  1.00  0.00      B    H  
ATOM    314  H2  HOH B  98       6.821  37.857  30.344  1.00  0.00      B    H  
ATOM    315  O   HOH B  99       0.947  29.614  20.792  1.00  0.00      B    O  
ATOM    316  H1  HOH B  99       0.231  29.875  20.109  1.00  0.00      B    H  
ATOM    317  H2  HOH B  99       1.069  30.424  21.445  1.00  0.00      B    H  
ATOM    318  O   HOH B 100      11.417   8.139   0.848  1.00  0.00      B    O  
ATOM    319  H1  HOH B 100      10.737   7.347   0.799  1.00  0.00      B    H  
ATOM    320  H2  HOH B 100      10.938   8.904   0.399  1.00  0.00      B    H  
ATOM    321  O   HOH B 101      18.559  25.776  18.524  1.00  0.00      B    O  
ATOM    322  H1  HOH B 101      19.274  25.312  17.984  1.00  0.00      B    H  
ATOM    323  H2  HOH B 101      18.169  25.136  19.123  1.00  0.00      B    H  
ATOM    324  O   HOH B 102      10.821  36.146  37.155  1.00  0.00      B    O  
ATOM    325  H1  HOH B 102      11.116  36.310  36.215  1.00  0.00      B    H  
ATOM    326  H2  HOH B 102      11.545  35.706  37.662  1.00  0.00      B    H  
ATOM    327  O   HOH B 103      21.665  18.050   6.956  1.00  0.00      B    O  
ATOM    328  H1  HOH B 103      21.619  17.863   7.932  1.00  0.00      B    H  
ATOM    329  H2  HOH B 103      21.227  18.966   6.796  1.00  0.00      B    H  
ATOM    330  O   HOH B 104      28.892   3.779  19.700  1.00  0.00      B    O  
ATOM    331  H1  HOH B 104      29.294   2.847  19.526  1.00  0.00      B    H  
ATOM    332  H2  HOH B 104      29.662   4.437  19.767  1.00  0.00      B    H  
ATOM    333  O   HOH B 105      24.126   1.955  31.631  1.00  0.00      B    O  
ATOM    334  H1  HOH B 105      23.803   2.883  32.072  1.00  0.00      B    H  
ATOM    335  H2  HOH B 105      24.033   1.205  32.329  1.00  0.00      B    H  
ATOM    336  O   HOH B 106      26.422  29.088  23.822  1.00  0.00      B    O  
ATOM    337  H1  HOH B 106      26.382  29.802  23.174  1.00  0.00      B    H  
ATOM    338  H2  HOH B 106      26.968  29.341  24.644  1.00  0.00      B    H  
ATOM    339  O   HOH B 107      22.423   2.710  25.726  1.00  0.00      B    O  
ATOM    340  H1  HOH B 107      21.606   2.292  25.261  1.00  0.00      B    H  
ATOM    341  H2  HOH B 107      22.444   2.282  26.634  1.00  0.00      B    H  
ATOM    342  O   HOH B 108       9.220  22.202   1.009  1.00  0.00      B    O  
ATOM    343  H1  HOH B 108       9.084  23.242   1.149  1.00  0.00      B    H  
ATOM    344  H2  HOH B 108       8.649  21.777   1.715  1.00  0.00      B    H  
ATOM    345  O   HOH B 109      17.272  34.048  23.582  1.00  0.00      B    O  
ATOM    346  H1  HOH B 109      17.907  33.225  23.577  1.00  0.00      B    H  
ATOM    347  H2  HOH B 109      17.283  34.484  22.639  1.00  0.00      B    H  
ATOM    348  O   HOH B 110      35.275  27.777   2.891  1.00  0.00      B    O  
ATOM    349  H1  HOH B 110      35.362  28.426   2.119  1.00  0.00      B    H  
ATOM    350  H2  HOH B 110      35.201  26.825   2.570  1.00  0.00      B    H  
ATOM    351  O   HOH B 111      21.665  30.449  23.824  1.00  0.00      B    O  
ATOM    352  H1  HOH B 111      21.300  29.492  23.648  1.00  0.00      B    H  
ATOM    353  H2  HOH B 111      22.262  30.372  24.640  1.00  0.00      B    H  
ATOM    354  O   HOH B 112      18.764  22.265  29.645  1.00  0.00      B    O  
ATOM    355  H1  HOH B 112      19.203  22.448  30.589  1.00  0.00      B    H  
ATOM    356  H2  HOH B 112      19.495  21.928  29.011  1.00  0.00      B    H  
ATOM    357  O   HOH B 113       1.316  23.406   3.158  1.00  0.00      B    O  
ATOM    358  H1  HOH B 113       0.544  23.069   2.692  1.00  0.00      B    H  
ATOM    359  H2  HOH B 113       2.162  22.919   2.861  1.00  0.00      B    H  
ATOM    360  O   HOH B 114       8.654  29.551   5.575  1.00  0.00      B    O  
ATOM    361  H1  HOH B 114       9.564  29.276   5.822  1.00  0.00      B    H  
ATOM    362  H2  HOH B 114       7.979  28.800   5.689  1.00  0.00      B    H  
ATOM    363  O   HOH B 115       8.056  16.746   4.877  1.00  0.00      B    O  
ATOM    364  H1  HOH B 115       8.056  16.322   5.809  1.00  0.00      B    H  
ATOM    365  H2  HOH B 115       7.914  15.958   4.228  1.00  0.00      B    H  
ATOM    366  O   HOH B 116       4.857  33.257   4.269  1.00  0.00      B    O  
ATOM    367  H1  HOH B 116       5.017  32.470   3.637  1.00  0.00      B    H  
ATOM    368  H2  HOH B 116       5.596  33.935   4.018  1.00  0.00      B    H  
ATOM    369  O   HOH B 117      19.681  16.045  25.090  1.00  0.00      B    O  
ATOM    370  H1  HOH B 117      19.134  16.678  25.588  1.00  0.00      B    H  
ATOM    371  H2  HOH B 117      19.434  15.126  25.365  1.00  0.00      B    H  
ATOM    372  O   HOH B 118      22.455  10.483  22.066  1.00  0.00      B    O  
ATOM    373  H1  HOH B 118      23.075   9.825  22.407  1.00  0.00      B    H  
ATOM    374  H2  HOH B 118      21.977  10.898  22.874  1.00  0.00      B    H  
ATOM    375  O   HOH B 119      27.282   5.262  26.928  1.00  0.00      B    O  
ATOM    376  H1  HOH B 119      26.887   4.444  27.335  1.00  0.00      B    H  
ATOM    377  H2  HOH B 119      27.790   5.026  26.119  1.00  0.00      B    H  
ATOM    378  O   HOH B 120      18.681  37.133  37.276  1.00  0.00      B    O  
ATOM    379  H1  HOH B 120      18.017  36.696  36.659  1.00  0.00      B    H  
ATOM    380  H2  HOH B 120      19.443  36.473  37.431  1.00  0.00      B    H  
ATOM    381  O   HOH B 121      24.315  26.606  29.181  1.00  0.00      B    O  
ATOM    382  H1  HOH B 121      24.198  27.603  29.290  1.00  0.00      B    H  
ATOM    383  H2  HOH B 121      23.917  26.144  29.994  1.00  0.00      B    H  
ATOM    384  O   HOH B 122      37.309  17.266  36.631  1.00  0.00      B    O  
ATOM    385  H1  HOH B 122      36.812  17.298  37.495  1.00  0.00      B    H  
ATOM    386  H2  HOH B 122      38.198  17.738  36.835  1.00  0.00      B    H  
ATOM    387  O   HOH B 123       2.215  13.928  19.853  1.00  0.00      B    O  
ATOM    388  H1  HOH B 123       2.338  13.515  18.912  1.00  0.00      B    H  
ATOM    389  H2  HOH B 123       1.463  13.376  20.258  1.00  0.00      B    H  
ATOM    390  O   HOH B 124       4.266   3.226  19.886  1.00  0.00      B    O  
ATOM    391  H1  HOH B 124       4.066   3.159  18.916  1.00  0.00      B    H  
ATOM    392  H2  HOH B 124       3.382   3.102  20.356  1.00  0.00      B    H  
ATOM    393  O   HOH B 125      23.135   5.445  28.658  1.00  0.00      B    O  
ATOM    394  H1  HOH B 125      23.894   5.201  29.342  1.00  0.00      B    H  
ATOM    395  H2  HOH B 125      23.580   5.387  27.746  1.00  0.00      B    H  
ATOM    396  O   HOH B 126      18.818  12.405  30.582  1.00  0.00      B    O  
ATOM    397  H1  HOH B 126      19.524  11.946  30.006  1.00  0.00      B    H  
ATOM    398  H2  HOH B 126      18.974  12.168  31.592  1.00  0.00      B    H  
ATOM    399  O   HOH B 127      14.649   8.113  37.075  1.00  0.00      B    O  
ATOM    400  H1  HOH B 127      15.534   8.656  37.272  1.00  0.00      B    H  
ATOM    401  H2  HOH B 127      14.755   7.136  37.375  1.00  0.00      B    H  
ATOM    402  O   HOH B 128      28.523  14.640  19.386  1.00  0.00      B    O  
ATOM    403  H1  HOH B 128      27.823  15.149  18.824  1.00  0.00      B    H  
ATOM    404  H2  HOH B 128      28.740  15.179  20.208  1.00  0.00      B    H  
ATOM    405  O   HOH B 129      34.314  29.441   8.807  1.00  0.00      B    O  
ATOM    406  H1  HOH B 129      35.063  28.811   8.650  1.00  0.00      B    H  
ATOM    407  H2  HOH B 129      33.506  28.911   8.852  1.00  0.00      B    H  
ATOM    408  O   HOH B 130       2.904  29.355   5.239  1.00  0.00      B    O  
ATOM    409  H1  HOH B 130       3.078  29.876   6.107  1.00  0.00      B    H  
ATOM    410  H2  HOH B 130       2.638  30.001   4.511  1.00  0.00      B    H  
ATOM    411  O   HOH B 131       8.068  39.168  15.414  1.00  0.00      B    O  
ATOM    412  H1  HOH B 131       8.943  38.664  15.246  1.00  0.00      B    H  
ATOM    413  H2  HOH B 131       7.809  38.872  16.330  1.00  0.00      B    H  
ATOM    414  O   HOH B 132      14.523  10.119  26.610  1.00  0.00      B    O  
ATOM    415  H1  HOH B 132      14.199   9.386  25.995  1.00  0.00      B    H  
ATOM    416  H2  HOH B 132      13.939  10.122  27.461  1.00  0.00      B    H  
ATOM    417  O   HOH B 133       9.237  20.557  24.510  1.00  0.00      B    O  
ATOM    418  H1  HOH B 133      10.119  20.826  24.065  1.00  0.00      B    H  
ATOM    419  H2  HOH B 133       9.304  19.575  24.717  1.00  0.00      B    H  
ATOM    420  O   HOH B 134      14.407   6.378   5.777  1.00  0.00      B    O  
ATOM    421  H1  HOH B 134      13.776   7.157   5.953  1.00  0.00      B    H  
ATOM    422  H2  HOH B 134      13.804   5.627   5.420  1.00  0.00      B    H  
ATOM    423  O   HOH B 135      20.325   4.959  22.690  1.00  0.00      B    O  
ATOM    424  H1  HOH B 135      21.319   4.932  22.840  1.00  0.00      B    H  
ATOM    425  H2  HOH B 135      20.115   5.366  21.793  1.00  0.00      B    H  
ATOM    426  O   HOH B 136       0.851  18.865   8.301  1.00  0.00      B    O  
ATOM    427  H1  HOH B 136       1.147  19.808   8.092  1.00  0.00      B    H  
ATOM    428  H2  HOH B 136       1.563  18.417   8.819  1.00  0.00      B    H  
ATOM    429  O   HOH B 137       6.214  16.883  27.311  1.00  0.00      B    O  
ATOM    430  H1  HOH B 137       6.159  17.867  27.647  1.00  0.00      B    H  
ATOM    431  H2  HOH B 137       6.654  16.301  28.043  1.00  0.00      B    H  
ATOM    432  O   HOH B 138      14.641   3.775  14.803  1.00  0.00      B    O  
ATOM    433  H1  HOH B 138      14.678   4.252  13.880  1.00  0.00      B    H  
ATOM    434  H2  HOH B 138      13.735   3.291  14.829  1.00  0.00      B    H  
ATOM    435  O   HOH B 139       0.749   2.462   8.678  1.00  0.00      B    O  
ATOM    436  H1  HOH B 139       1.490   2.055   8.119  1.00  0.00      B    H  
ATOM    437  H2  HOH B 139       1.186   2.894   9.533  1.00  0.00      B    H  
ATOM    438  O   HOH B 140      33.144  15.966  28.924  1.00  0.00      B    O  
ATOM    439  H1  HOH B 140      32.967  15.026  28.488  1.00  0.00      B    H  
ATOM    440  H2  HOH B 140      34.146  16.035  29.176  1.00  0.00      B    H  
ATOM    441  O   HOH B 141       3.210   1.224  30.335  1.00  0.00      B    O  
ATOM    442  H1  HOH B 141       2.557   1.232  31.104  1.00  0.00      B    H  
ATOM    443  H2  HOH B 141       3.216   2.126  29.791  1.00  0.00      B    H  
ATOM    444  O   HOH B 142      29.877  36.098   6.812  1.00  0.00      B    O  
ATOM    445  H1  HOH B 142      29.543  36.642   7.554  1.00  0.00      B    H  
ATOM    446  H2  HOH B 142      30.674  35.519   7.102  1.00  0.00      B    H  
ATOM    447  O   HOH B 143       7.670   7.832  33.564  1.00  0.00      B    O  
ATOM    448  H1  HOH B 143       8.410   8.064  32.886  1.00  0.00      B    H  
ATOM    449  H2  HOH B 143       7.103   8.730  33.688  1.00  0.00      B    H  
ATOM    450  O   HOH B 144      16.147  32.716  20.099  1.00  0.00      B    O  
ATOM    451  H1  HOH B 144      16.743  31.921  20.153  1.00  0.00      B    H  
ATOM    452  H2  HOH B 144      15.357  32.477  20.751  1.00  0.00      B    H  
ATOM    453  O   HOH B 145      33.480  30.443  24.925  1.00  0.00      B    O  
ATOM    454  H1  HOH B 145      33.834  30.477  23.965  1.00  0.00      B    H  
ATOM    455  H2  HOH B 145      32.567  30.088  24.830  1.00  0.00      B    H  
ATOM    456  O   HOH B 146      31.805  16.423  19.778  1.00  0.00      B    O  
ATOM    457  H1  HOH B 146      31.783  16.617  18.769  1.00  0.00      B    H  
ATOM    458  H2  HOH B 146      32.040  17.290  20.309  1.00  0.00      B    H  
ATOM    459  O   HOH B 147       6.831  36.269   9.339  1.00  0.00      B    O  
ATOM    460  H1  HOH B 147       5.963  36.003   9.766  1.00  0.00      B    H  
ATOM    461  H2  HOH B 147       6.647  36.702   8.480  1.00  0.00      B    H  
ATOM    462  O   HOH B 148      23.212  25.237   6.857  1.00  0.00      B    O  
ATOM    463  H1  HOH B 148      22.405  24.654   6.667  1.00  0.00      B    H  
ATOM    464  H2  HOH B 148      23.870  25.127   6.120  1.00  0.00      B    H  
ATOM    465  O   HOH B 149      31.862  21.807  26.032  1.00  0.00      B    O  
ATOM    466  H1  HOH B 149      31.798  22.847  26.031  1.00  0.00      B    H  
ATOM    467  H2  HOH B 149      31.820  21.546  27.023  1.00  0.00      B    H  
ATOM    468  O   HOH B 150      11.541  27.821  12.016  1.00  0.00      B    O  
ATOM    469  H1  HOH B 150      11.259  28.197  12.890  1.00  0.00      B    H  
ATOM    470  H2  HOH B 150      11.986  28.601  11.612  1.00  0.00      B    H  
ATOM    471  O   HOH B 151      22.903  13.889  25.668  1.00  0.00      B    O  
ATOM    472  H1  HOH B 151      23.350  12.980  25.744  1.00  0.00      B    H  
ATOM    473  H2  HOH B 151      22.925  14.280  26.620  1.00  0.00      B    H  
ATOM    474  O   HOH B 152       9.985  12.876  11.324  1.00  0.00      B    O  
ATOM    475  H1  HOH B 152       9.896  13.853  11.408  1.00  0.00      B    H  
ATOM    476  H2  HOH B 152      10.999  12.685  11.343  1.00  0.00      B    H  
ATOM    477  O   HOH B 153      19.600  10.264  17.398  1.00  0.00      B    O  
ATOM    478  H1  HOH B 153      20.105   9.933  16.548  1.00  0.00      B    H  
ATOM    479  H2  HOH B 153      19.481   9.463  18.030  1.00  0.00      B    H  
ATOM    480  O   HOH B 154      36.460  36.673  23.824  1.00  0.00      B    O  
ATOM    481  H1  HOH B 154      36.145  35.716  23.992  1.00  0.00      B    H  
ATOM    482  H2  HOH B 154      37.209  36.889  24.501  1.00  0.00      B    H  
ATOM    483  O   HOH B 155      16.364  17.668  32.525  1.00  0.00      B    O  
ATOM    484  H1  HOH B 155      17.216  17.112  32.437  1.00  0.00      B    H  
ATOM    485  H2  HOH B 155      16.400  18.242  33.380  1.00  0.00      B    H  
ATOM    486  O   HOH B 156      37.733   7.851  36.677  1.00  0.00      B    O  
ATOM    487  H1  HOH B 156      38.391   8.519  36.316  1.00  0.00      B    H  
ATOM    488  H2  HOH B 156      38.136   7.507  37.556  1.00  0.00      B    H  
ATOM    489  O   HOH B 157      32.598  25.919  32.799  1.00  0.00      B    O  
ATOM    490  H1  HOH B 157      32.943  25.863  33.756  1.00  0.00      B    H  
ATOM    491  H2  HOH B 157      33.382  26.064  32.230  1.00  0.00      B    H  
ATOM    492  O   HOH B 158      14.870   1.485  37.138  1.00  0.00      B    O  
ATOM    493  H1  HOH B 158      14.658   0.596  37.563  1.00  0.00      B    H  
ATOM    494  H2  HOH B 158      15.508   1.274  36.358  1.00  0.00      B    H  
ATOM    495  O   HOH B 159       0.492  20.870  28.902  1.00  0.00      B    O  
ATOM    496  H1  HOH B 159       1.281  20.251  28.940  1.00  0.00      B    H  
ATOM    497  H2  HOH B 159       0.041  20.767  28.013  1.00  0.00      B    H  
ATOM    498  O   HOH B 160      17.853   4.221  18.057  1.00  0.00      B    O  
ATOM    499  H1  HOH B 160      17.630   3.611  18.899  1.00  0.00      B    H  
ATOM    500  H2  HOH B 160      16.964   4.625  17.621  1.00  0.00      B    H  
ATOM    501  O   HOH B 161      17.712  17.829  12.034  1.00  0.00      B    O  
ATOM    502  H1  HOH B 161      17.120  17.924  12.836  1.00  0.00      B    H  
ATOM    503  H2  HOH B 161      17.641  16.891  11.735  1.00  0.00      B    H  
ATOM    504  O   HOH B 162      38.014  30.411  19.054  1.00  0.00      B    O  
ATOM    505  H1  HOH B 162      38.411  30.682  18.145  1.00  0.00      B    H  
ATOM    506  H2  HOH B 162      37.943  31.297  19.615  1.00  0.00      B    H  
ATOM    507  O   HOH B 163      19.068  27.271  15.064  1.00  0.00      B    O  
ATOM    508  H1  HOH B 163      18.518  26.588  15.596  1.00  0.00      B    H  
ATOM    509  H2  HOH B 163      19.478  26.901  14.221  1.00  0.00      B    H  
ATOM    510  O   HOH B 164       7.842   0.380  32.177  1.00  0.00      B    O  
ATOM    511  H1  HOH B 164       8.596   0.638  31.592  1.00  0.00      B    H  
ATOM    512  H2  HOH B 164       7.073   0.992  31.944  1.00  0.00      B    H  
ATOM    513  O   HOH B 165      35.683  18.369  27.720  1.00  0.00      B    O  
ATOM    514  H1  HOH B 165      35.309  19.134  28.297  1.00  0.00      B    H  
ATOM    515  H2  HOH B 165      36.600  18.719  27.417  1.00  0.00      B    H  
ATOM    516  O   HOH B 166      29.503  35.895   3.985  1.00  0.00      B    O  
ATOM    517  H1  HOH B 166      28.496  35.835   3.930  1.00  0.00      B    H  
ATOM    518  H2  HOH B 166      29.674  35.944   5.023  1.00  0.00      B    H  
ATOM    519  O   HOH B 167      21.577  28.553   4.454  1.00  0.00      B    O  
ATOM    520  H1  HOH B 167      22.192  28.817   5.261  1.00  0.00      B    H  
ATOM    521  H2  HOH B 167      21.818  27.587   4.268  1.00  0.00      B    H  
ATOM    522  O   HOH B 168      37.204   1.723  35.065  1.00  0.00      B    O  
ATOM    523  H1  HOH B 168      37.742   2.488  35.471  1.00  0.00      B    H  
ATOM    524  H2  HOH B 168      37.749   0.857  35.189  1.00  0.00      B    H  
ATOM    525  O   HOH B 169      38.981  35.190  32.257  1.00  0.00      B    O  
ATOM    526  H1  HOH B 169      39.175  36.090  31.846  1.00  0.00      B    H  
ATOM    527  H2  HOH B 169      38.900  35.294  33.269  1.00  0.00      B    H  
ATOM    528  O   HOH B 170      -0.215  26.281   9.410  1.00  0.00      B    O  
ATOM    529  H1  HOH B 170       0.678  26.754   9.274  1.00  0.00      B    H  
ATOM    530  H2  HOH B 170      -0.458  26.122  10.414  1.00  0.00      B    H  
ATOM    531  O   HOH B 171       2.706  31.636  12.294  1.00  0.00      B    O  
ATOM    532  H1  HOH B 171       3.367  31.498  11.556  1.00  0.00      B    H  
ATOM    533  H2  HOH B 171       3.045  31.265  13.212  1.00  0.00      B    H  
ATOM    534  O   HOH B 172      33.270  12.051   0.138  1.00  0.00      B    O  
ATOM    535  H1  HOH B 172      33.545  11.851   1.123  1.00  0.00      B    H  
ATOM    536  H2  HOH B 172      33.528  11.250  -0.392  1.00  0.00      B    H  
ATOM    537  O   HOH B 173       7.715   4.635   1.778  1.00  0.00      B    O  
ATOM    538  H1  HOH B 173       7.052   4.780   2.539  1.00  0.00      B    H  
ATOM    539  H2  HOH B 173       7.867   3.641   1.581  1.00  0.00      B    H  
ATOM    540  O   HOH B 174       0.550  15.852  -0.188  1.00  0.00      B    O  
ATOM    541  H1  HOH B 174       1.400  16.345   0.182  1.00  0.00      B    H  
ATOM    542  H2  HOH B 174      -0.140  15.957   0.498  1.00  0.00      B    H  
ATOM    543  O   HOH B 175      30.212  23.873   9.432  1.00  0.00      B    O  
ATOM    544  H1  HOH B 175      29.260  24.103   9.223  1.00  0.00      B    H  
ATOM    545  H2  HOH B 175      30.424  23.040   8.899  1.00  0.00      B    H  
ATOM    546  O   HOH B 176       5.926   2.653  15.316  1.00  0.00      B    O  
ATOM    547  H1  HOH B 176       5.034   2.693  14.738  1.00  0.00      B    H  
ATOM    548  H2  HOH B 176       6.699   2.854  14.675  1.00  0.00      B    H  
ATOM    549  O   HOH B 177      25.083  34.497  24.559  1.00  0.00      B    O  
ATOM    550  H1  HOH B 177      25.310  35.486  24.359  1.00  0.00      B    H  
ATOM    551  H2  HOH B 177      24.214  34.404  24.966  1.00  0.00      B    H  
ATOM    552  O   HOH B 178      30.861  19.790  23.213  1.00  0.00      B    O  
ATOM    553  H1  HOH B 178      30.978  20.745  23.506  1.00  0.00      B    H  
ATOM    554  H2  HOH B 178      30.521  19.237  23.976  1.00  0.00      B    H  
ATOM    555  O   HOH B 179      37.139  22.115  16.166  1.00  0.00      B    O  
ATOM    556  H1  HOH B 179      37.391  21.158  15.803  1.00  0.00      B    H  
ATOM    557  H2  HOH B 179      36.254  22.063  16.704  1.00  0.00      B    H  
ATOM    558  O   HOH B 180      28.763  24.871  28.308  1.00  0.00      B    O  
ATOM    559  H1  HOH B 180      28.142  24.699  27.518  1.00  0.00      B    H  
ATOM    560  H2  HOH B 180      28.181  25.436  28.964  1.00  0.00      B    H  
ATOM    561  O   HOH B 181       5.865  14.873  23.112  1.00  0.00      B    O  
ATOM    562  H1  HOH B 181       5.192  14.784  23.890  1.00  0.00      B    H  
ATOM    563  H2  HOH B 181       5.330  14.860  22.202  1.00  0.00      B    H  
ATOM    564  O   HOH B 182      28.114  23.827   2.504  1.00  0.00      B    O  
ATOM    565  H1  HOH B 182      27.879  23.717   3.493  1.00  0.00      B    H  
ATOM    566  H2  HOH B 182      27.479  24.465   2.064  1.00  0.00      B    H  
ATOM    567  O   HOH B 183       2.980   2.928  17.184  1.00  0.00      B    O  
ATOM    568  H1  HOH B 183       2.707   3.931  17.141  1.00  0.00      B    H  
ATOM    569  H2  HOH B 183       2.130   2.408  17.466  1.00  0.00      B    H  
ATOM    570  O   HOH B 184      33.258  12.117  16.220  1.00  0.00      B    O  
ATOM    571  H1  HOH B 184      33.088  13.024  15.828  1.00  0.00      B    H  
ATOM    572  H2  HOH B 184      34.027  11.638  15.705  1.00  0.00      B    H  
ATOM    573  O   HOH B 185       2.882  12.353  33.311  1.00  0.00      B    O  
ATOM    574  H1  HOH B 185       3.627  12.781  32.687  1.00  0.00      B    H  
ATOM    575  H2  HOH B 185       3.249  11.574  33.828  1.00  0.00      B    H  
ATOM    576  O   HOH B 186      30.242   1.377  33.534  1.00  0.00      B    O  
ATOM    577  H1  HOH B 186      30.292   2.339  33.854  1.00  0.00      B    H  
ATOM    578  H2  HOH B 186      30.541   1.450  32.568  1.00  0.00      B    H  
ATOM    579  O   HOH B 187      14.207   9.907  14.477  1.00  0.00      B    O  
ATOM    580  H1  HOH B 187      15.015   9.358  14.451  1.00  0.00      B    H  
ATOM    581  H2  HOH B 187      14.082  10.326  15.415  1.00  0.00      B    H  
ATOM    582  O   HOH B 188      33.587   5.573  18.688  1.00  0.00      B    O  
ATOM    583  H1  HOH B 188      33.293   5.259  17.743  1.00  0.00      B    H  
ATOM    584  H2  HOH B 188      34.268   4.930  19.031  1.00  0.00      B    H  
ATOM    585  O   HOH B 189       5.763   1.327  25.653  1.00  0.00      B    O  
ATOM    586  H1  HOH B 189       5.121   0.620  25.342  1.00  0.00      B    H  
ATOM    587  H2  HOH B 189       6.466   1.416  24.908  1.00  0.00      B    H  
ATOM    588  O   HOH B 190      20.230   2.116  20.855  1.00  0.00      B    O  
ATOM    589  H1  HOH B 190      19.814   1.999  21.771  1.00  0.00      B    H  
ATOM    590  H2  HOH B 190      21.257   1.968  20.955  1.00  0.00      B    H  
ATOM    591  O   HOH B 191      38.471  32.802  20.169  1.00  0.00      B    O  
ATOM    592  H1  HOH B 191      38.901  33.354  20.878  1.00  0.00      B    H  
ATOM    593  H2  HOH B 191      38.864  33.157  19.292  1.00  0.00      B    H  
ATOM    594  O   HOH B 192      23.879  20.661  16.844  1.00  0.00      B    O  
ATOM    595  H1  HOH B 192      24.629  19.969  16.782  1.00  0.00      B    H  
ATOM    596  H2  HOH B 192      23.187  20.327  17.480  1.00  0.00      B    H  
ATOM    597  O   HOH B 193       4.373  27.935  15.080  1.00  0.00      B    O  
ATOM    598  H1  HOH B 193       3.483  27.910  15.590  1.00  0.00      B    H  
ATOM    599  H2  HOH B 193       4.477  27.054  14.589  1.00  0.00      B    H  
ATOM    600  O   HOH B 194      28.373   2.491  30.448  1.00  0.00      B    O  
ATOM    601  H1  HOH B 194      27.763   1.838  30.991  1.00  0.00      B    H  
ATOM    602  H2  HOH B 194      29.301   2.342  30.793  1.00  0.00      B    H  
ATOM    603  O   HOH B 195       7.003  28.245  14.097  1.00  0.00      B    O  
ATOM    604  H1  HOH B 195       6.055  28.389  14.398  1.00  0.00      B    H  
ATOM    605  H2  HOH B 195       7.009  27.746  13.179  1.00  0.00      B    H  
ATOM    606  O   HOH B 196      33.061  31.495   7.504  1.00  0.00      B    O  
ATOM    607  H1  HOH B 196      33.446  31.749   6.647  1.00  0.00      B    H  
ATOM    608  H2  HOH B 196      33.699  30.782   7.938  1.00  0.00      B    H  
ATOM    609  O   HOH B 197      14.131  32.579  33.633  1.00  0.00      B    O  
ATOM    610  H1  HOH B 197      13.121  32.514  33.694  1.00  0.00      B    H  
ATOM    611  H2  HOH B 197      14.360  33.221  32.879  1.00  0.00      B    H  
ATOM    612  O   HOH B 198       6.420  13.480  37.297  1.00  0.00      B    O  
ATOM    613  H1  HOH B 198       5.478  13.494  37.562  1.00  0.00      B    H  
ATOM    614  H2  HOH B 198       6.910  13.078  38.073  1.00  0.00      B    H  
ATOM    615  O   HOH B 199      31.762  20.639  32.902  1.00  0.00      B    O  
ATOM    616  H1  HOH B 199      32.491  20.408  33.488  1.00  0.00      B    H  
ATOM    617  H2  HOH B 199      31.835  21.645  32.889  1.00  0.00      B    H  
ATOM    618  O   HOH B 200      20.677  12.272  23.541  1.00  0.00      B    O  
ATOM    619  H1  HOH B 200      19.826  11.944  24.017  1.00  0.00      B    H  
ATOM    620  H2  HOH B 200      21.322  12.662  24.203  1.00  0.00      B    H  
ATOM    621  O   HOH B 201       5.735  24.403   0.432  1.00  0.00      B    O  
ATOM    622  H1  HOH B 201       6.168  23.594  -0.025  1.00  0.00      B    H  
ATOM    623  H2  HOH B 201       4.703  24.239   0.390  1.00  0.00      B    H  
ATOM    624  O   HOH B 202      34.441  36.089  34.013  1.00  0.00      B    O  
ATOM    625  H1  HOH B 202      34.293  35.178  33.630  1.00  0.00      B    H  
ATOM    626  H2  HOH B 202      33.811  36.142  34.813  1.00  0.00      B    H  
ATOM    627  O   HOH B 203       2.849  35.080  34.445  1.00  0.00      B    O  
ATOM    628  H1  HOH B 203       3.050  35.649  33.625  1.00  0.00      B    H  
ATOM    629  H2  HOH B 203       3.746  34.896  34.943  1.00  0.00      B    H  
ATOM    630  O   HOH B 204       0.855  38.375  13.627  1.00  0.00      B    O  
ATOM    631  H1  HOH B 204       1.332  38.251  14.515  1.00  0.00      B    H  
ATOM    632  H2  HOH B 204       1.486  38.787  12.972  1.00  0.00      B    H  
ATOM    633  O   HOH B 205      23.385  32.579   5.362  1.00  0.00      B    O  
ATOM    634  H1  HOH B 205      23.892  33.212   6.046  1.00  0.00      B    H  
ATOM    635  H2  HOH B 205      23.749  32.641   4.412  1.00  0.00      B    H  
ATOM    636  O   HOH B 206      38.821   3.157  16.112  1.00  0.00      B    O  
ATOM    637  H1  HOH B 206      39.125   3.526  15.184  1.00  0.00      B    H  
ATOM    638  H2  HOH B 206      38.853   2.183  15.986  1.00  0.00      B    H  
ATOM    639  O   HOH B 207      17.009  26.349  30.228  1.00  0.00      B    O  
ATOM    640  H1  HOH B 207      16.821  25.709  29.519  1.00  0.00      B    H  
ATOM    641  H2  HOH B 207      17.367  27.124  29.734  1.00  0.00      B    H  
ATOM    642  O   HOH B 208      17.647  11.950  16.644  1.00  0.00      B    O  
ATOM    643  H1  HOH B 208      18.385  11.304  16.905  1.00  0.00      B    H  
ATOM    644  H2  HOH B 208      17.986  12.876  16.810  1.00  0.00      B    H  
ATOM    645  O   HOH B 209      32.033  32.754  34.590  1.00  0.00      B    O  
ATOM    646  H1  HOH B 209      31.312  33.466  34.886  1.00  0.00      B    H  
ATOM    647  H2  HOH B 209      32.350  33.114  33.680  1.00  0.00      B    H  
ATOM    648  O   HOH B 210       2.306  32.996  29.055  1.00  0.00      B    O  
ATOM    649  H1  HOH B 210       2.156  33.887  28.738  1.00  0.00      B    H  
ATOM    650  H2  HOH B 210       2.398  33.054  30.103  1.00  0.00      B    H  
ATOM    651  O   HOH B 211      24.140   3.162   1.025  1.00  0.00      B    O  
ATOM    652  H1  HOH B 211      23.730   3.469   1.866  1.00  0.00      B    H  
ATOM    653  H2  HOH B 211      24.496   2.246   1.199  1.00  0.00      B    H  
ATOM    654  O   HOH B 212       2.359  22.014  11.050  1.00  0.00      B    O  
ATOM    655  H1  HOH B 212       1.957  22.139  10.131  1.00  0.00      B    H  
ATOM    656  H2  HOH B 212       2.223  21.050  11.351  1.00  0.00      B    H  
ATOM    657  O   HOH B 213      34.994   0.670  30.856  1.00  0.00      B    O  
ATOM    658  H1  HOH B 213      34.548  -0.008  31.470  1.00  0.00      B    H  
ATOM    659  H2  HOH B 213      34.479   0.654  29.972  1.00  0.00      B    H  
ATOM    660  O   HOH B 214       6.473  20.929  11.968  1.00  0.00      B    O  
ATOM    661  H1  HOH B 214       6.805  21.576  12.693  1.00  0.00      B    H  
ATOM    662  H2  HOH B 214       7.247  20.290  11.760  1.00  0.00      B    H  
ATOM    663  O   HOH B 215      33.495  15.422  22.831  1.00  0.00      B    O  
ATOM    664  H1  HOH B 215      33.985  16.344  22.993  1.00  0.00      B    H  
ATOM    665  H2  HOH B 215      32.830  15.268  23.570  1.00  0.00      B    H  
ATOM    666  O   HOH B 216       1.195  30.659  30.584  1.00  0.00      B    O  
ATOM    667  H1  HOH B 216       0.407  30.763  30.008  1.00  0.00      B    H  
ATOM    668  H2  HOH B 216       1.298  31.516  31.107  1.00  0.00      B    H  
ATOM    669  O   HOH B 217      29.975   7.342  25.325  1.00  0.00      B    O  
ATOM    670  H1  HOH B 217      29.622   6.490  24.871  1.00  0.00      B    H  
ATOM    671  H2  HOH B 217      30.890   7.090  25.724  1.00  0.00      B    H  
ATOM    672  O   HOH B 218      21.698  25.761  11.147  1.00  0.00      B    O  
ATOM    673  H1  HOH B 218      22.035  26.002  10.208  1.00  0.00      B    H  
ATOM    674  H2  HOH B 218      21.921  24.779  11.307  1.00  0.00      B    H  
ATOM    675  O   HOH B 219       8.377  20.646  36.751  1.00  0.00      B    O  
ATOM    676  H1  HOH B 219       9.277  20.610  36.431  1.00  0.00      B    H  
ATOM    677  H2  HOH B 219       8.304  20.303  37.742  1.00  0.00      B    H  
ATOM    678  O   HOH B 220      11.811   0.919  33.363  1.00  0.00      B    O  
ATOM    679  H1  HOH B 220      12.814   0.967  33.530  1.00  0.00      B    H  
ATOM    680  H2  HOH B 220      11.405   1.726  33.873  1.00  0.00      B    H  
ATOM    681  O   HOH B 221      10.942  39.083   8.547  1.00  0.00      B    O  
ATOM    682  H1  HOH B 221      11.925  38.870   8.612  1.00  0.00      B    H  
ATOM    683  H2  HOH B 221      10.494  38.907   9.438  1.00  0.00      B    H  
ATOM    684  O   HOH B 222      16.901  13.341   4.625  1.00  0.00      B    O  
ATOM    685  H1  HOH B 222      15.889  13.513   4.581  1.00  0.00      B    H  
ATOM    686  H2  HOH B 222      17.315  14.169   4.225  1.00  0.00      B    H  
ATOM    687  O   HOH B 223      12.755  28.853  33.845  1.00  0.00      B    O  
ATOM    688  H1  HOH B 223      12.320  28.910  34.772  1.00  0.00      B    H  
ATOM    689  H2  HOH B 223      12.077  29.232  33.121  1.00  0.00      B    H  
ATOM    690  O   HOH B 224      27.102  33.625   5.390  1.00  0.00      B    O  
ATOM    691  H1  HOH B 224      26.327  33.827   6.060  1.00  0.00      B    H  
ATOM    692  H2  HOH B 224      27.160  34.358   4.658  1.00  0.00      B    H  
ATOM    693  O   HOH B 225       0.466  31.157  16.824  1.00  0.00      B    O  
ATOM    694  H1  HOH B 225       0.424  30.438  16.087  1.00  0.00      B    H  
ATOM    695  H2  HOH B 225       0.314  32.054  16.289  1.00  0.00      B    H  
ATOM    696  O   HOH B 226      10.711   5.514  12.592  1.00  0.00      B    O  
ATOM    697  H1  HOH B 226      11.637   5.836  12.433  1.00  0.00      B    H  
ATOM    698  H2  HOH B 226      10.554   5.573  13.571  1.00  0.00      B    H  
ATOM    699  O   HOH B 227      10.220  36.825   0.575  1.00  0.00      B    O  
ATOM    700  H1  HOH B 227      10.674  36.066   1.127  1.00  0.00      B    H  
ATOM    701  H2  HOH B 227      10.471  36.733  -0.401  1.00  0.00      B    H  
ATOM    702  O   HOH B 228      22.072  34.168  12.044  1.00  0.00      B    O  
ATOM    703  H1  HOH B 228      22.083  33.611  12.884  1.00  0.00      B    H  
ATOM    704  H2  HOH B 228      22.442  35.062  12.330  1.00  0.00      B    H  
ATOM    705  O   HOH B 229      29.935   1.153  18.692  1.00  0.00      B    O  
ATOM    706  H1  HOH B 229      29.397   1.301  17.824  1.00  0.00      B    H  
ATOM    707  H2  HOH B 229      29.549   0.383  19.179  1.00  0.00      B    H  
ATOM    708  O   HOH B 230      12.452  31.022  15.989  1.00  0.00      B    O  
ATOM    709  H1  HOH B 230      11.974  31.686  15.391  1.00  0.00      B    H  
ATOM    710  H2  HOH B 230      11.873  30.846  16.762  1.00  0.00      B    H  
ATOM    711  O   HOH B 231      21.259  17.165   4.352  1.00  0.00      B    O  
ATOM    712  H1  HOH B 231      21.415  18.087   3.942  1.00  0.00      B    H  
ATOM    713  H2  HOH B 231      21.530  17.205   5.335  1.00  0.00      B    H  
ATOM    714  O   HOH B 232      38.575  24.289  16.720  1.00  0.00      B    O  
ATOM    715  H1  HOH B 232      38.023  23.441  16.623  1.00  0.00      B    H  
ATOM    716  H2  HOH B 232      38.034  24.912  17.242  1.00  0.00      B    H  
ATOM    717  O   HOH B 233      15.890  13.868  34.923  1.00  0.00      B    O  
ATOM    718  H1  HOH B 233      15.553  12.908  34.842  1.00  0.00      B    H  
ATOM    719  H2  HOH B 233      15.808  14.289  34.030  1.00  0.00      B    H  
ATOM    720  O   HOH B 234      28.214  35.242  12.916  1.00  0.00      B    O  
ATOM    721  H1  HOH B 234      28.950  34.898  13.506  1.00  0.00      B    H  
ATOM    722  H2  HOH B 234      28.023  36.231  12.986  1.00  0.00      B    H  
ATOM    723  O   HOH B 235      22.298   0.472   2.996  1.00  0.00      B    O  
ATOM    724  H1  HOH B 235      22.145   0.735   1.978  1.00  0.00      B    H  
ATOM    725  H2  HOH B 235      21.345   0.395   3.349  1.00  0.00      B    H  
ATOM    726  O   HOH B 236      17.007   5.782  21.265  1.00  0.00      B    O  
ATOM    727  H1  HOH B 236      16.412   6.186  20.573  1.00  0.00      B    H  
ATOM    728  H2  HOH B 236      17.861   5.412  20.852  1.00  0.00      B    H  
ATOM    729  O   HOH B 237       7.479  32.262  26.715  1.00  0.00      B    O  
ATOM    730  H1  HOH B 237       8.085  31.860  25.962  1.00  0.00      B    H  
ATOM    731  H2  HOH B 237       6.567  31.737  26.662  1.00  0.00      B    H  
ATOM    732  O   HOH B 238       4.087   6.117  29.316  1.00  0.00      B    O  
ATOM    733  H1  HOH B 238       3.749   6.809  28.674  1.00  0.00      B    H  
ATOM    734  H2  HOH B 238       5.070   6.450  29.514  1.00  0.00      B    H  
ATOM    735  O   HOH B 239       3.402  15.638  27.162  1.00  0.00      B    O  
ATOM    736  H1  HOH B 239       3.139  15.442  26.160  1.00  0.00      B    H  
ATOM    737  H2  HOH B 239       4.357  16.034  27.066  1.00  0.00      B    H  
ATOM    738  O   HOH B 240       7.369   0.128  28.991  1.00  0.00      B    O  
ATOM    739  H1  HOH B 240       7.967  -0.507  28.521  1.00  0.00      B    H  
ATOM    740  H2  HOH B 240       7.524   1.023  28.572  1.00  0.00      B    H  
ATOM    741  O   HOH B 241      11.319  16.675   7.957  1.00  0.00      B    O  
ATOM    742  H1  HOH B 241      11.659  15.789   8.062  1.00  0.00      B    H  
ATOM    743  H2  HOH B 241      11.964  17.375   8.471  1.00  0.00      B    H  
ATOM    744  O   HOH B 242      20.166   1.254   7.495  1.00  0.00      B    O  
ATOM    745  H1  HOH B 242      20.443   0.882   8.424  1.00  0.00      B    H  
ATOM    746  H2  HOH B 242      20.087   0.483   6.852  1.00  0.00      B    H  
ATOM    747  O   HOH B 243       9.118  11.083  28.077  1.00  0.00      B    O  
ATOM    748  H1  HOH B 243       9.861  11.702  27.810  1.00  0.00      B    H  
ATOM    749  H2  HOH B 243       9.134  11.038  29.104  1.00  0.00      B    H  
ATOM    750  O   HOH B 244       1.589   1.099   2.702  1.00  0.00      B    O  
ATOM    751  H1  HOH B 244       2.338   0.827   3.346  1.00  0.00      B    H  
ATOM    752  H2  HOH B 244       0.804   1.414   3.259  1.00  0.00      B    H  
ATOM    753  O   HOH B 245      37.520   4.061  21.903  1.00  0.00      B    O  
ATOM    754  H1  HOH B 245      37.335   3.172  21.375  1.00  0.00      B    H  
ATOM    755  H2  HOH B 245      38.516   4.156  21.964  1.00  0.00      B    H  
ATOM    756  O   HOH B 246       4.542   0.562  16.544  1.00  0.00      B    O  
ATOM    757  H1  HOH B 246       5.310   0.745  15.897  1.00  0.00      B    H  
ATOM    758  H2  HOH B 246       4.101   1.445  16.870  1.00  0.00      B    H  
ATOM    759  O   HOH B 247       4.815  23.226  27.194  1.00  0.00      B    O  
ATOM    760  H1  HOH B 247       5.508  23.958  27.057  1.00  0.00      B    H  
ATOM    761  H2  HOH B 247       5.224  22.360  26.902  1.00  0.00      B    H  
ATOM    762  O   HOH B 248       0.173  13.061  39.131  1.00  0.00      B    O  
ATOM    763  H1  HOH B 248      -0.795  13.153  39.144  1.00  0.00      B    H  
ATOM    764  H2  HOH B 248       0.629  13.965  39.115  1.00  0.00      B    H  
ATOM    765  O   HOH B 249      15.640  36.560  13.509  1.00  0.00      B    O  
ATOM    766  H1  HOH B 249      15.696  35.506  13.708  1.00  0.00      B    H  
ATOM    767  H2  HOH B 249      14.885  36.692  12.790  1.00  0.00      B    H  
ATOM    768  O   HOH B 250       8.507   1.364  18.764  1.00  0.00      B    O  
ATOM    769  H1  HOH B 250       7.704   1.941  18.497  1.00  0.00      B    H  
ATOM    770  H2  HOH B 250       9.328   1.757  18.315  1.00  0.00      B    H  
ATOM    771  O   HOH B 251      21.014  16.943  13.091  1.00  0.00      B    O  
ATOM    772  H1  HOH B 251      20.860  17.896  13.199  1.00  0.00      B    H  
ATOM    773  H2  HOH B 251      22.059  16.831  13.060  1.00  0.00      B    H  
ATOM    774  O   HOH B 252       1.813  29.221  26.103  1.00  0.00      B    O  
ATOM    775  H1  HOH B 252       2.087  28.585  26.787  1.00  0.00      B    H  
ATOM    776  H2  HOH B 252       2.386  29.123  25.292  1.00  0.00      B    H  
ATOM    777  O   HOH B 253      11.874  29.136  36.478  1.00  0.00      B    O  
ATOM    778  H1  HOH B 253      11.866  30.143  36.668  1.00  0.00      B    H  
ATOM    779  H2  HOH B 253      12.206  28.681  37.285  1.00  0.00      B    H  
ATOM    780  O   HOH B 254      15.098  10.101   4.618  1.00  0.00      B    O  
ATOM    781  H1  HOH B 254      15.076  10.420   5.576  1.00  0.00      B    H  
ATOM    782  H2  HOH B 254      14.148  10.245   4.236  1.00  0.00      B    H  
ATOM    783  O   HOH B 255       6.820  25.242  36.804  1.00  0.00      B    O  
ATOM    784  H1  HOH B 255       6.669  24.323  37.182  1.00  0.00      B    H  
ATOM    785  H2  HOH B 255       5.968  25.571  36.295  1.00  0.00      B    H  
ATOM    786  O   HOH B 256      19.939  16.000  19.593  1.00  0.00      B    O  
ATOM    787  H1  HOH B 256      19.282  16.661  19.992  1.00  0.00      B    H  
ATOM    788  H2  HOH B 256      20.162  15.264  20.323  1.00  0.00      B    H  
ATOM    789  O   HOH B 257      30.905  16.921  11.944  1.00  0.00      B    O  
ATOM    790  H1  HOH B 257      30.698  16.701  10.997  1.00  0.00      B    H  
ATOM    791  H2  HOH B 257      31.863  16.563  12.015  1.00  0.00      B    H  
ATOM    792  O   HOH B 258      24.582  11.084   0.629  1.00  0.00      B    O  
ATOM    793  H1  HOH B 258      24.142  10.405   1.153  1.00  0.00      B    H  
ATOM    794  H2  HOH B 258      23.865  11.764   0.291  1.00  0.00      B    H  
ATOM    795  O   HOH B 259      21.370  34.579  23.110  1.00  0.00      B    O  
ATOM    796  H1  HOH B 259      22.046  35.316  22.734  1.00  0.00      B    H  
ATOM    797  H2  HOH B 259      21.754  33.682  22.731  1.00  0.00      B    H  
ATOM    798  O   HOH B 260      38.100   6.844   3.623  1.00  0.00      B    O  
ATOM    799  H1  HOH B 260      38.392   7.408   4.435  1.00  0.00      B    H  
ATOM    800  H2  HOH B 260      38.166   7.413   2.799  1.00  0.00      B    H  
ATOM    801  O   HOH B 261       8.033   1.834  34.591  1.00  0.00      B    O  
ATOM    802  H1  HOH B 261       8.530   1.168  35.206  1.00  0.00      B    H  
ATOM    803  H2  HOH B 261       7.819   1.354  33.728  1.00  0.00      B    H  
ATOM    804  O   HOH B 262       4.226   6.128  25.620  1.00  0.00      B    O  
ATOM    805  H1  HOH B 262       3.946   6.835  26.349  1.00  0.00      B    H  
ATOM    806  H2  HOH B 262       5.218   5.949  25.692  1.00  0.00      B    H  
ATOM    807  O   HOH B 263       8.311  33.220   7.504  1.00  0.00      B    O  
ATOM    808  H1  HOH B 263       7.315  33.284   7.311  1.00  0.00      B    H  
ATOM    809  H2  HOH B 263       8.730  32.894   6.667  1.00  0.00      B    H  
ATOM    810  O   HOH B 264      23.049  28.011  25.713  1.00  0.00      B    O  
ATOM    811  H1  HOH B 264      23.895  27.672  25.358  1.00  0.00      B    H  
ATOM    812  H2  HOH B 264      22.327  27.799  25.024  1.00  0.00      B    H  
ATOM    813  O   HOH B 265      25.379  39.126  25.102  1.00  0.00      B    O  
ATOM    814  H1  HOH B 265      26.063  38.459  25.604  1.00  0.00      B    H  
ATOM    815  H2  HOH B 265      24.508  38.831  25.481  1.00  0.00      B    H  
ATOM    816  O   HOH B 266      22.157  35.126  33.074  1.00  0.00      B    O  
ATOM    817  H1  HOH B 266      21.514  34.665  33.688  1.00  0.00      B    H  
ATOM    818  H2  HOH B 266      22.059  34.825  32.148  1.00  0.00      B    H  
ATOM    819  O   HOH B 267      10.723   2.416  17.565  1.00  0.00      B    O  
ATOM    820  H1  HOH B 267      10.719   3.413  17.587  1.00  0.00      B    H  
ATOM    821  H2  HOH B 267      11.229   2.089  16.727  1.00  0.00      B    H  
ATOM    822  O   HOH B 268      33.928   6.662  10.834  1.00  0.00      B    O  
ATOM    823  H1  HOH B 268      33.551   6.214  11.632  1.00  0.00      B    H  
ATOM    824  H2  HOH B 268      33.939   5.906  10.109  1.00  0.00      B    H  
ATOM    825  O   HOH B 269      26.213  10.543  32.858  1.00  0.00      B    O  
ATOM    826  H1  HOH B 269      26.179  11.329  33.474  1.00  0.00      B    H  
ATOM    827  H2  HOH B 269      26.441   9.769  33.428  1.00  0.00      B    H  
ATOM    828  O   HOH B 270      13.576   3.833  32.193  1.00  0.00      B    O  
ATOM    829  H1  HOH B 270      14.341   4.290  32.730  1.00  0.00      B    H  
ATOM    830  H2  HOH B 270      12.717   4.053  32.610  1.00  0.00      B    H  
ATOM    831  O   HOH B 271      32.981   1.429   4.447  1.00  0.00      B    O  
ATOM    832  H1  HOH B 271      33.885   1.797   4.864  1.00  0.00      B    H  
ATOM    833  H2  HOH B 271      32.450   0.891   5.160  1.00  0.00      B    H  
ATOM    834  O   HOH B 272       4.111  22.239  36.996  1.00  0.00      B    O  
ATOM    835  H1  HOH B 272       3.106  22.458  36.929  1.00  0.00      B    H  
ATOM    836  H2  HOH B 272       4.227  21.264  37.279  1.00  0.00      B    H  
ATOM    837  O   HOH B 273       1.871  37.898  15.901  1.00  0.00      B    O  
ATOM    838  H1  HOH B 273       1.604  37.198  16.591  1.00  0.00      B    H  
ATOM    839  H2  HOH B 273       2.825  38.266  16.022  1.00  0.00      B    H  
ATOM    840  O   HOH B 274      33.489  26.387   9.234  1.00  0.00      B    O  
ATOM    841  H1  HOH B 274      34.264  26.436   9.867  1.00  0.00      B    H  
ATOM    842  H2  HOH B 274      32.693  26.795   9.690  1.00  0.00      B    H  
ATOM    843  O   HOH B 275      24.439  14.027   3.541  1.00  0.00      B    O  
ATOM    844  H1  HOH B 275      23.924  13.541   4.237  1.00  0.00      B    H  
ATOM    845  H2  HOH B 275      23.812  14.670   3.105  1.00  0.00      B    H  
ATOM    846  O   HOH B 276       9.009  32.131   4.951  1.00  0.00      B    O  
ATOM    847  H1  HOH B 276       8.729  31.094   5.082  1.00  0.00      B    H  
ATOM    848  H2  HOH B 276       8.712  32.386   4.003  1.00  0.00      B    H  
ATOM    849  O   HOH B 277      25.183  34.086   7.309  1.00  0.00      B    O  
ATOM    850  H1  HOH B 277      24.533  33.980   8.097  1.00  0.00      B    H  
ATOM    851  H2  HOH B 277      25.012  35.004   6.888  1.00  0.00      B    H  
ATOM    852  O   HOH B 278      33.408  33.223  36.990  1.00  0.00      B    O  
ATOM    853  H1  HOH B 278      34.310  32.652  37.045  1.00  0.00      B    H  
ATOM    854  H2  HOH B 278      32.952  32.998  36.126  1.00  0.00      B    H  
ATOM    855  O   HOH B 279       5.436  25.328  10.763  1.00  0.00      B    O  
ATOM    856  H1  HOH B 279       5.269  24.335  10.569  1.00  0.00      B    H  
ATOM    857  H2  HOH B 279       4.521  25.756  10.967  1.00  0.00      B    H  
ATOM    858  O   HOH B 280      32.182  12.750  36.050  1.00  0.00      B    O  
ATOM    859  H1  HOH B 280      31.870  13.493  35.492  1.00  0.00      B    H  
ATOM    860  H2  HOH B 280      33.111  12.389  35.785  1.00  0.00      B    H  
ATOM    861  O   HOH B 281      27.157  23.382   5.196  1.00  0.00      B    O  
ATOM    862  H1  HOH B 281      26.318  23.007   5.580  1.00  0.00      B    H  
ATOM    863  H2  HOH B 281      27.197  24.430   5.292  1.00  0.00      B    H  
ATOM    864  O   HOH B 282      36.518  32.019  21.800  1.00  0.00      B    O  
ATOM    865  H1  HOH B 282      37.071  31.410  22.478  1.00  0.00      B    H  
ATOM    866  H2  HOH B 282      37.111  32.199  20.954  1.00  0.00      B    H  
ATOM    867  O   HOH B 283      30.812  20.296  11.943  1.00  0.00      B    O  
ATOM    868  H1  HOH B 283      30.092  20.737  12.524  1.00  0.00      B    H  
ATOM    869  H2  HOH B 283      30.877  19.365  12.111  1.00  0.00      B    H  
ATOM    870  O   HOH B 284      13.467  21.231  -0.137  1.00  0.00      B    O  
ATOM    871  H1  HOH B 284      13.623  22.042   0.443  1.00  0.00      B    H  
ATOM    872  H2  HOH B 284      13.415  20.397   0.488  1.00  0.00      B    H  
ATOM    873  O   HOH B 285      33.642   4.887   8.889  1.00  0.00      B    O  
ATOM    874  H1  HOH B 285      34.326   5.393   8.351  1.00  0.00      B    H  
ATOM    875  H2  HOH B 285      34.062   4.002   9.096  1.00  0.00      B    H  
ATOM    876  O   HOH B 286      23.322  22.161  14.241  1.00  0.00      B    O  
ATOM    877  H1  HOH B 286      22.672  21.406  14.467  1.00  0.00      B    H  
ATOM    878  H2  HOH B 286      24.254  21.698  14.324  1.00  0.00      B    H  
ATOM    879  O   HOH B 287      10.145  38.036  32.867  1.00  0.00      B    O  
ATOM    880  H1  HOH B 287       9.221  38.336  32.854  1.00  0.00      B    H  
ATOM    881  H2  HOH B 287      10.682  38.955  32.900  1.00  0.00      B    H  
ATOM    882  O   HOH B 288      36.924  31.882   4.105  1.00  0.00      B    O  
ATOM    883  H1  HOH B 288      37.132  31.064   4.783  1.00  0.00      B    H  
ATOM    884  H2  HOH B 288      37.804  32.413   4.087  1.00  0.00      B    H  
ATOM    885  O   HOH B 289       8.029  28.967  26.265  1.00  0.00      B    O  
ATOM    886  H1  HOH B 289       7.897  28.959  27.249  1.00  0.00      B    H  
ATOM    887  H2  HOH B 289       7.074  29.115  25.890  1.00  0.00      B    H  
ATOM    888  O   HOH B 290      16.685  35.912  35.663  1.00  0.00      B    O  
ATOM    889  H1  HOH B 290      17.227  35.246  35.035  1.00  0.00      B    H  
ATOM    890  H2  HOH B 290      16.498  36.732  35.009  1.00  0.00      B    H  
ATOM    891  O   HOH B 291       0.553   7.769  18.906  1.00  0.00      B    O  
ATOM    892  H1  HOH B 291       0.893   8.089  17.968  1.00  0.00      B    H  
ATOM    893  H2  HOH B 291      -0.348   8.161  19.087  1.00  0.00      B    H  
ATOM    894  O   HOH B 292      28.171  23.243  11.498  1.00  0.00      B    O  
ATOM    895  H1  HOH B 292      29.140  23.429  11.279  1.00  0.00      B    H  
ATOM    896  H2  HOH B 292      27.540  23.825  10.907  1.00  0.00      B    H  
ATOM    897  O   HOH B 293      38.721  32.774  35.446  1.00  0.00      B    O  
ATOM    898  H1  HOH B 293      39.255  31.979  35.054  1.00  0.00      B    H  
ATOM    899  H2  HOH B 293      38.909  33.615  34.992  1.00  0.00      B    H  
ATOM    900  O   HOH B 294       3.445  19.818   0.661  1.00  0.00      B    O  
ATOM    901  H1  HOH B 294       4.358  19.561   1.015  1.00  0.00      B    H  
ATOM    902  H2  HOH B 294       2.942  20.364   1.383  1.00  0.00      B    H  
ATOM    903  O   HOH B 295      17.441  10.564  14.474  1.00  0.00      B    O  
ATOM    904  H1  HOH B 295      17.380  11.024  15.352  1.00  0.00      B    H  
ATOM    905  H2  HOH B 295      17.392   9.605  14.724  1.00  0.00      B    H  
ATOM    906  O   HOH B 296       7.682  14.988  29.055  1.00  0.00      B    O  
ATOM    907  H1  HOH B 296       7.636  14.091  28.589  1.00  0.00      B    H  
ATOM    908  H2  HOH B 296       7.622  14.768  30.027  1.00  0.00      B    H  
ATOM    909  O   HOH B 297      33.877  10.855  23.438  1.00  0.00      B    O  
ATOM    910  H1  HOH B 297      34.147  11.866  23.287  1.00  0.00      B    H  
ATOM    911  H2  HOH B 297      33.549  10.481  22.545  1.00  0.00      B    H  
ATOM    912  O   HOH B 298      14.221  16.336   2.868  1.00  0.00      B    O  
ATOM    913  H1  HOH B 298      14.326  15.428   2.410  1.00  0.00      B    H  
ATOM    914  H2  HOH B 298      14.144  16.175   3.876  1.00  0.00      B    H  
ATOM    915  O   HOH B 299      27.963  26.280  12.370  1.00  0.00      B    O  
ATOM    916  H1  HOH B 299      28.654  25.984  11.734  1.00  0.00      B    H  
ATOM    917  H2  HOH B 299      26.974  26.159  12.027  1.00  0.00      B    H  
ATOM    918  O   HOH B 300       3.239  12.366  22.559  1.00  0.00      B    O  
ATOM    919  H1  HOH B 300       3.761  11.996  21.769  1.00  0.00      B    H  
ATOM    920  H2  HOH B 300       2.469  11.747  22.819  1.00  0.00      B    H  
ATOM    921  O   HOH B 301      34.924  25.356   1.236  1.00  0.00      B    O  
ATOM    922  H1  HOH B 301      34.114  24.779   1.079  1.00  0.00      B    H  
ATOM    923  H2  HOH B 301      35.554  24.913   1.888  1.00  0.00      B    H  
ATOM    924  O   HOH B 302       6.622   5.965  27.693  1.00  0.00      B    O  
ATOM    925  H1  HOH B 302       6.462   5.268  28.432  1.00  0.00      B    H  
ATOM    926  H2  HOH B 302       6.773   5.480  26.844  1.00  0.00      B    H  
ATOM    927  O   HOH B 303      23.837   2.369  35.553  1.00  0.00      B    O  
ATOM    928  H1  HOH B 303      23.442   1.645  34.949  1.00  0.00      B    H  
ATOM    929  H2  HOH B 303      24.019   3.206  34.964  1.00  0.00      B    H  
ATOM    930  O   HOH B 304      10.469  10.387  22.264  1.00  0.00      B    O  
ATOM    931  H1  HOH B 304      10.602   9.413  22.026  1.00  0.00      B    H  
ATOM    932  H2  HOH B 304       9.599  10.478  22.778  1.00  0.00      B    H  
ATOM    933  O   HOH B 305       3.915  25.381  13.937  1.00  0.00      B    O  
ATOM    934  H1  HOH B 305       3.544  24.688  14.564  1.00  0.00      B    H  
ATOM    935  H2  HOH B 305       4.156  24.948  13.039  1.00  0.00      B    H  
ATOM    936  O   HOH B 306      35.122  16.326  17.667  1.00  0.00      B    O  
ATOM    937  H1  HOH B 306      35.842  16.690  18.254  1.00  0.00      B    H  
ATOM    938  H2  HOH B 306      34.870  15.354  17.873  1.00  0.00      B    H  
ATOM    939  O   HOH B 307      36.761  20.698  35.975  1.00  0.00      B    O  
ATOM    940  H1  HOH B 307      36.211  21.220  35.258  1.00  0.00      B    H  
ATOM    941  H2  HOH B 307      37.575  20.277  35.524  1.00  0.00      B    H  
ATOM    942  O   HOH B 308       3.623  11.392  15.067  1.00  0.00      B    O  
ATOM    943  H1  HOH B 308       3.765  12.405  15.168  1.00  0.00      B    H  
ATOM    944  H2  HOH B 308       4.564  11.066  14.826  1.00  0.00      B    H  
ATOM    945  O   HOH B 309      32.810  36.139  36.449  1.00  0.00      B    O  
ATOM    946  H1  HOH B 309      32.455  37.057  36.759  1.00  0.00      B    H  
ATOM    947  H2  HOH B 309      32.970  35.595  37.204  1.00  0.00      B    H  
ATOM    948  O   HOH B 310      27.128  37.326  26.101  1.00  0.00      B    O  
ATOM    949  H1  HOH B 310      28.072  37.643  26.297  1.00  0.00      B    H  
ATOM    950  H2  HOH B 310      27.244  36.341  26.179  1.00  0.00      B    H  
ATOM    951  O   HOH B 311      20.781  39.100  35.929  1.00  0.00      B    O  
ATOM    952  H1  HOH B 311      20.514  39.490  35.054  1.00  0.00      B    H  
ATOM    953  H2  HOH B 311      20.164  38.376  36.195  1.00  0.00      B    H  
ATOM    954  O   HOH B 312       3.024   6.132   4.888  1.00  0.00      B    O  
ATOM    955  H1  HOH B 312       2.843   7.059   5.226  1.00  0.00      B    H  
ATOM    956  H2  HOH B 312       3.933   5.996   4.612  1.00  0.00      B    H  
ATOM    957  O   HOH B 313       8.752  15.933   7.262  1.00  0.00      B    O  
ATOM    958  H1  HOH B 313       9.659  16.284   7.481  1.00  0.00      B    H  
ATOM    959  H2  HOH B 313       8.766  14.962   7.577  1.00  0.00      B    H  
ATOM    960  O   HOH B 314       8.268  11.966  13.732  1.00  0.00      B    O  
ATOM    961  H1  HOH B 314       8.765  11.393  13.060  1.00  0.00      B    H  
ATOM    962  H2  HOH B 314       8.939  12.584  14.195  1.00  0.00      B    H  
ATOM    963  O   HOH B 315      17.141  15.947  14.403  1.00  0.00      B    O  
ATOM    964  H1  HOH B 315      16.909  15.441  15.259  1.00  0.00      B    H  
ATOM    965  H2  HOH B 315      18.094  15.668  14.129  1.00  0.00      B    H  
ATOM    966  O   HOH B 316       5.554   2.044  31.590  1.00  0.00      B    O  
ATOM    967  H1  HOH B 316       5.107   1.254  31.079  1.00  0.00      B    H  
ATOM    968  H2  HOH B 316       4.995   2.094  32.466  1.00  0.00      B    H  
ATOM    969  O   HOH B 317      24.729  36.435  13.642  1.00  0.00      B    O  
ATOM    970  H1  HOH B 317      25.493  36.962  13.232  1.00  0.00      B    H  
ATOM    971  H2  HOH B 317      23.847  36.658  13.226  1.00  0.00      B    H  
ATOM    972  O   HOH B 318      37.312  33.770  23.957  1.00  0.00      B    O  
ATOM    973  H1  HOH B 318      37.096  33.589  22.974  1.00  0.00      B    H  
ATOM    974  H2  HOH B 318      37.227  32.979  24.639  1.00  0.00      B    H  
ATOM    975  O   HOH B 319       2.280  27.574  16.539  1.00  0.00      B    O  
ATOM    976  H1  HOH B 319       1.316  27.300  16.660  1.00  0.00      B    H  
ATOM    977  H2  HOH B 319       2.537  28.312  17.208  1.00  0.00      B    H  
ATOM    978  O   HOH B 320       8.370   8.260  30.915  1.00  0.00      B    O  
ATOM    979  H1  HOH B 320       7.407   8.044  30.738  1.00  0.00      B    H  
ATOM    980  H2  HOH B 320       8.932   7.524  30.563  1.00  0.00      B    H  
ATOM    981  O   HOH B 321       2.483  33.437  25.205  1.00  0.00      B    O  
ATOM    982  H1  HOH B 321       1.863  32.729  25.585  1.00  0.00      B    H  
ATOM    983  H2  HOH B 321       2.178  34.378  25.504  1.00  0.00      B    H  
ATOM    984  O   HOH B 322      10.906  28.281  28.276  1.00  0.00      B    O  
ATOM    985  H1  HOH B 322      11.243  27.378  27.890  1.00  0.00      B    H  
ATOM    986  H2  HOH B 322      11.596  28.973  27.950  1.00  0.00      B    H  
ATOM    987  O   HOH B 323      15.565  12.987  14.981  1.00  0.00      B    O  
ATOM    988  H1  HOH B 323      15.607  12.906  13.967  1.00  0.00      B    H  
ATOM    989  H2  HOH B 323      16.022  12.165  15.425  1.00  0.00      B    H  
ATOM    990  O   HOH B 324      26.211   4.363  10.203  1.00  0.00      B    O  
ATOM    991  H1  HOH B 324      25.566   5.128  10.268  1.00  0.00      B    H  
ATOM    992  H2  HOH B 324      25.595   3.582  10.014  1.00  0.00      B    H  
ATOM    993  O   HOH B 325      22.677  15.677   2.578  1.00  0.00      B    O  
ATOM    994  H1  HOH B 325      21.898  15.187   2.149  1.00  0.00      B    H  
ATOM    995  H2  HOH B 325      22.361  16.267   3.300  1.00  0.00      B    H  
ATOM    996  O   HOH B 326      27.656  10.087  28.256  1.00  0.00      B    O  
ATOM    997  H1  HOH B 326      27.911  10.609  29.062  1.00  0.00      B    H  
ATOM    998  H2  HOH B 326      28.403   9.403  28.062  1.00  0.00      B    H  
ATOM    999  O   HOH B 327      14.196  24.264  23.608  1.00  0.00      B    O  
ATOM   1000  H1  HOH B 327      13.974  23.811  22.680  1.00  0.00      B    H  
ATOM   1001  H2  HOH B 327      13.986  23.496  24.253  1.00  0.00      B    H  
ATOM   1002  O   HOH B 328       7.705  28.725  28.955  1.00  0.00      B    O  
ATOM   1003  H1  HOH B 328       8.472  28.305  29.393  1.00  0.00      B    H  
ATOM   1004  H2  HOH B 328       6.839  28.509  29.469  1.00  0.00      B    H  
ATOM   1005  O   HOH B 329      34.105  11.300   5.767  1.00  0.00      B    O  
ATOM   1006  H1  HOH B 329      34.876  11.861   5.616  1.00  0.00      B    H  
ATOM   1007  H2  HOH B 329      34.236  10.461   5.259  1.00  0.00      B    H  
ATOM   1008  O   HOH B 330      27.972   2.499   2.379  1.00  0.00      B    O  
ATOM   1009  H1  HOH B 330      28.299   1.556   2.298  1.00  0.00      B    H  
ATOM   1010  H2  HOH B 330      26.992   2.470   2.061  1.00  0.00      B    H  
ATOM   1011  O   HOH B 331       5.516  32.098  30.344  1.00  0.00      B    O  
ATOM   1012  H1  HOH B 331       6.440  31.886  30.034  1.00  0.00      B    H  
ATOM   1013  H2  HOH B 331       5.527  33.035  30.758  1.00  0.00      B    H  
ATOM   1014  O   HOH B 332      11.353  32.471   9.916  1.00  0.00      B    O  
ATOM   1015  H1  HOH B 332      10.492  33.160   9.901  1.00  0.00      B    H  
ATOM   1016  H2  HOH B 332      11.053  31.727   9.324  1.00  0.00      B    H  
ATOM   1017  O   HOH B 333       0.392   2.641   4.672  1.00  0.00      B    O  
ATOM   1018  H1  HOH B 333      -0.024   3.511   5.168  1.00  0.00      B    H  
ATOM   1019  H2  HOH B 333      -0.226   1.864   4.810  1.00  0.00      B    H  
ATOM   1020  O   HOH B 334       9.518  28.243  18.695  1.00  0.00      B    O  
ATOM   1021  H1  HOH B 334       9.820  27.438  19.205  1.00  0.00      B    H  
ATOM   1022  H2  HOH B 334       8.725  28.045  18.102  1.00  0.00      B    H  
ATOM   1023  O   HOH B 335      26.859   8.521  15.297  1.00  0.00      B    O  
ATOM   1024  H1  HOH B 335      26.952   9.112  16.163  1.00  0.00      B    H  
ATOM   1025  H2  HOH B 335      26.984   7.510  15.453  1.00  0.00      B    H  
ATOM   1026  O   HOH B 336       3.549  10.643  29.264  1.00  0.00      B    O  
ATOM   1027  H1  HOH B 336       3.933  10.333  30.170  1.00  0.00      B    H  
ATOM   1028  H2  HOH B 336       4.123  11.392  28.874  1.00  0.00      B    H  
ATOM   1029  O   HOH B 337      36.405  27.036   5.611  1.00  0.00      B    O  
ATOM   1030  H1  HOH B 337      35.831  27.342   4.806  1.00  0.00      B    H  
ATOM   1031  H2  HOH B 337      37.403  27.092   5.350  1.00  0.00      B    H  
ATOM   1032  O   HOH B 338      20.668  33.360   4.767  1.00  0.00      B    O  
ATOM   1033  H1  HOH B 338      20.745  34.333   4.529  1.00  0.00      B    H  
ATOM   1034  H2  HOH B 338      21.591  32.956   5.078  1.00  0.00      B    H  
ATOM   1035  O   HOH B 339      22.785  27.044   9.062  1.00  0.00      B    O  
ATOM   1036  H1  HOH B 339      22.952  28.070   9.078  1.00  0.00      B    H  
ATOM   1037  H2  HOH B 339      22.960  26.640   8.184  1.00  0.00      B    H  
ATOM   1038  O   HOH B 340      24.406  16.685  11.282  1.00  0.00      B    O  
ATOM   1039  H1  HOH B 340      24.809  15.982  11.934  1.00  0.00      B    H  
ATOM   1040  H2  HOH B 340      23.827  16.192  10.556  1.00  0.00      B    H  
ATOM   1041  O   HOH B 341       9.636  13.624  24.898  1.00  0.00      B    O  
ATOM   1042  H1  HOH B 341       9.081  14.402  25.229  1.00  0.00      B    H  
ATOM   1043  H2  HOH B 341       9.062  13.251  24.124  1.00  0.00      B    H  
ATOM   1044  O   HOH B 342      10.248   2.787   7.972  1.00  0.00      B    O  
ATOM   1045  H1  HOH B 342      10.504   1.807   8.160  1.00  0.00      B    H  
ATOM   1046  H2  HOH B 342      11.074   3.351   8.269  1.00  0.00      B    H  
ATOM   1047  O   HOH B 343      14.801  17.928  23.985  1.00  0.00      B    O  
ATOM   1048  H1  HOH B 343      14.245  17.748  23.173  1.00  0.00      B    H  
ATOM   1049  H2  HOH B 343      15.326  17.130  24.288  1.00  0.00      B    H  
ATOM   1050  O   HOH B 344      11.084   7.278  33.467  1.00  0.00      B    O  
ATOM   1051  H1  HOH B 344      11.377   8.151  33.864  1.00  0.00      B    H  
ATOM   1052  H2  HOH B 344      11.137   6.550  34.220  1.00  0.00      B    H  
ATOM   1053  O   HOH B 345      33.774  18.477   8.366  1.00  0.00      B    O  
ATOM   1054  H1  HOH B 345      34.352  19.281   8.460  1.00  0.00      B    H  
ATOM   1055  H2  HOH B 345      33.344  18.538   7.498  1.00  0.00      B    H  
ATOM   1056  O   HOH B 346      20.528  25.753   0.528  1.00  0.00      B    O  
ATOM   1057  H1  HOH B 346      20.082  24.857   0.691  1.00  0.00      B    H  
ATOM   1058  H2  HOH B 346      21.454  25.605   0.935  1.00  0.00      B    H  
ATOM   1059  O   HOH B 347       2.905  39.025  37.633  1.00  0.00      B    O  
ATOM   1060  H1  HOH B 347       3.567  38.679  36.908  1.00  0.00      B    H  
ATOM   1061  H2  HOH B 347       3.410  39.519  38.372  1.00  0.00      B    H  
ATOM   1062  O   HOH B 348      23.420  22.920  29.104  1.00  0.00      B    O  
ATOM   1063  H1  HOH B 348      23.499  23.620  28.380  1.00  0.00      B    H  
ATOM   1064  H2  HOH B 348      22.831  22.150  28.787  1.00  0.00      B    H  
ATOM   1065  O   HOH B 349       6.125  20.298  16.910  1.00  0.00      B    O  
ATOM   1066  H1  HOH B 349       5.156  20.178  16.900  1.00  0.00      B    H  
ATOM   1067  H2  HOH B 349       6.567  19.402  16.599  1.00  0.00      B    H  
ATOM   1068  O   HOH B 350       2.276  26.897   5.805  1.00  0.00      B    O  
ATOM   1069  H1  HOH B 350       2.453  27.927   5.552  1.00  0.00      B    H  
ATOM   1070  H2  HOH B 350       3.075  26.541   6.281  1.00  0.00      B    H  
ATOM   1071  O   HOH B 351       6.644  10.103  38.564  1.00  0.00      B    O  
ATOM   1072  H1  HOH B 351       5.620  10.097  38.523  1.00  0.00      B    H  
ATOM   1073  H2  HOH B 351       6.957   9.151  38.467  1.00  0.00      B    H  
ATOM   1074  O   HOH B 352       9.566   6.139   0.655  1.00  0.00      B    O  
ATOM   1075  H1  HOH B 352       8.803   5.633   1.092  1.00  0.00      B    H  
ATOM   1076  H2  HOH B 352      10.275   5.417   0.476  1.00  0.00      B    H  
ATOM   1077  O   HOH B 353      13.947   0.816  12.361  1.00  0.00      B    O  
ATOM   1078  H1  HOH B 353      13.021   1.253  12.539  1.00  0.00      B    H  
ATOM   1079  H2  HOH B 353      14.251   1.004  11.418  1.00  0.00      B    H  
ATOM   1080  O   HOH B 354      19.516   4.945  16.105  1.00  0.00      B    O  
ATOM   1081  H1  HOH B 354      20.093   5.528  16.716  1.00  0.00      B    H  
ATOM   1082  H2  HOH B 354      18.805   4.491  16.644  1.00  0.00      B    H  
ATOM   1083  O   HOH B 355      27.246  18.617  36.405  1.00  0.00      B    O  
ATOM   1084  H1  HOH B 355      27.574  18.233  35.516  1.00  0.00      B    H  
ATOM   1085  H2  HOH B 355      26.603  17.895  36.724  1.00  0.00      B    H  
ATOM   1086  O   HOH B 356      -0.062  32.646   9.631  1.00  0.00      B    O  
ATOM   1087  H1  HOH B 356       0.625  32.253   9.070  1.00  0.00      B    H  
ATOM   1088  H2  HOH B 356      -0.372  31.907  10.224  1.00  0.00      B    H  
ATOM   1089  O   HOH B 357      21.536   6.942  16.975  1.00  0.00      B    O  
ATOM   1090  H1  HOH B 357      21.712   7.814  16.520  1.00  0.00      B    H  
ATOM   1091  H2  HOH B 357      22.379   6.345  16.901  1.00  0.00      B    H  
ATOM   1092  O   HOH B 358      20.703   2.362  34.227  1.00  0.00      B    O  
ATOM   1093  H1  HOH B 358      19.896   2.966  34.522  1.00  0.00      B    H  
ATOM   1094  H2  HOH B 358      21.357   2.961  33.728  1.00  0.00      B    H  
ATOM   1095  O   HOH B 359      35.045  17.705  10.619  1.00  0.00      B    O  
ATOM   1096  H1  HOH B 359      34.404  17.965   9.873  1.00  0.00      B    H  
ATOM   1097  H2  HOH B 359      35.893  18.065  10.263  1.00  0.00      B    H  
ATOM   1098  O   HOH B 360      32.407   7.357  26.598  1.00  0.00      B    O  
ATOM   1099  H1  HOH B 360      32.369   7.476  27.570  1.00  0.00      B    H  
ATOM   1100  H2  HOH B 360      33.178   7.878  26.293  1.00  0.00      B    H  
ATOM   1101  O   HOH B 361      15.821  15.875  25.174  1.00  0.00      B    O  
ATOM   1102  H1  HOH B 361      16.506  15.817  25.984  1.00  0.00      B    H  
ATOM   1103  H2  HOH B 361      15.722  14.976  24.725  1.00  0.00      B    H  
ATOM   1104  O   HOH B 362      13.118  29.520  26.696  1.00  0.00      B    O  
ATOM   1105  H1  HOH B 362      12.630  29.641  25.847  1.00  0.00      B    H  
ATOM   1106  H2  HOH B 362      13.939  28.904  26.421  1.00  0.00      B    H  
ATOM   1107  O   HOH B 363      16.471   7.700   4.206  1.00  0.00      B    O  
ATOM   1108  H1  HOH B 363      15.861   7.123   4.715  1.00  0.00      B    H  
ATOM   1109  H2  HOH B 363      16.075   8.653   4.249  1.00  0.00      B    H  
ATOM   1110  O   HOH B 364      34.700  10.402   9.807  1.00  0.00      B    O  
ATOM   1111  H1  HOH B 364      33.812   9.991  10.183  1.00  0.00      B    H  
ATOM   1112  H2  HOH B 364      34.949  11.200  10.335  1.00  0.00      B    H  
ATOM   1113  O   HOH B 365      19.721  30.215  21.136  1.00  0.00      B    O  
ATOM   1114  H1  HOH B 365      19.729  29.242  21.311  1.00  0.00      B    H  
ATOM   1115  H2  HOH B 365      20.319  30.352  20.262  1.00  0.00      B    H  
ATOM   1116  O   HOH B 366       0.691  20.815  18.584  1.00  0.00      B    O  
ATOM   1117  H1  HOH B 366      -0.118  21.258  18.970  1.00  0.00      B    H  
ATOM   1118  H2  HOH B 366       0.524  20.841  17.562  1.00  0.00      B    H  
ATOM   1119  O   HOH B 367      37.003   1.859   8.204  1.00  0.00      B    O  
ATOM   1120  H1  HOH B 367      36.713   0.864   8.101  1.00  0.00      B    H  
ATOM   1121  H2  HOH B 367      38.026   1.868   8.127  1.00  0.00      B    H  
ATOM   1122  O   HOH B 368      29.080   6.418   9.041  1.00  0.00      B    O  
ATOM   1123  H1  HOH B 368      28.481   7.111   9.461  1.00  0.00      B    H  
ATOM   1124  H2  HOH B 368      29.697   6.915   8.437  1.00  0.00      B    H  
ATOM   1125  O   HOH B 369       4.007   1.207  10.496  1.00  0.00      B    O  
ATOM   1126  H1  HOH B 369       3.659   0.606  11.288  1.00  0.00      B    H  
ATOM   1127  H2  HOH B 369       3.703   2.128  10.666  1.00  0.00      B    H  
ATOM   1128  O   HOH B 370      35.390  18.945  13.282  1.00  0.00      B    O  
ATOM   1129  H1  HOH B 370      34.994  19.838  13.051  1.00  0.00      B    H  
ATOM   1130  H2  HOH B 370      35.441  18.286  12.493  1.00  0.00      B    H  
ATOM   1131  O   HOH B 371      33.012  31.701  13.670  1.00  0.00      B    O  
ATOM   1132  H1  HOH B 371      33.217  31.219  12.790  1.00  0.00      B    H  
ATOM   1133  H2  HOH B 371      33.719  32.413  13.867  1.00  0.00      B    H  
ATOM   1134  O   HOH B 372      27.347  28.612   9.043  1.00  0.00      B    O  
ATOM   1135  H1  HOH B 372      28.295  28.940   8.743  1.00  0.00      B    H  
ATOM   1136  H2  HOH B 372      26.795  28.337   8.239  1.00  0.00      B    H  
ATOM   1137  O   HOH B 373      33.097  13.526  32.977  1.00  0.00      B    O  
ATOM   1138  H1  HOH B 373      32.810  12.964  32.208  1.00  0.00      B    H  
ATOM   1139  H2  HOH B 373      33.758  12.968  33.504  1.00  0.00      B    H  
ATOM   1140  O   HOH B 374      19.990   9.165   5.094  1.00  0.00      B    O  
ATOM   1141  H1  HOH B 374      19.209   9.065   5.763  1.00  0.00      B    H  
ATOM   1142  H2  HOH B 374      20.615   9.688   5.683  1.00  0.00      B    H  
ATOM   1143  O   HOH B 375      30.137  25.516  31.425  1.00  0.00      B    O  
ATOM   1144  H1  HOH B 375      30.147  24.499  31.172  1.00  0.00      B    H  
ATOM   1145  H2  HOH B 375      31.041  25.677  31.887  1.00  0.00      B    H  
ATOM   1146  O   HOH B 376      21.489  25.084  30.587  1.00  0.00      B    O  
ATOM   1147  H1  HOH B 376      21.970  24.172  30.453  1.00  0.00      B    H  
ATOM   1148  H2  HOH B 376      21.306  25.496  29.605  1.00  0.00      B    H  
ATOM   1149  O   HOH B 377      13.680  22.239  31.111  1.00  0.00      B    O  
ATOM   1150  H1  HOH B 377      14.419  22.651  31.631  1.00  0.00      B    H  
ATOM   1151  H2  HOH B 377      12.754  22.313  31.653  1.00  0.00      B    H  
ATOM   1152  O   HOH B 378       1.504   6.411  30.260  1.00  0.00      B    O  
ATOM   1153  H1  HOH B 378       2.480   6.137  29.950  1.00  0.00      B    H  
ATOM   1154  H2  HOH B 378       0.833   5.691  30.076  1.00  0.00      B    H  
ATOM   1155  O   HOH B 379      13.183   3.850  37.492  1.00  0.00      B    O  
ATOM   1156  H1  HOH B 379      13.397   2.850  37.423  1.00  0.00      B    H  
ATOM   1157  H2  HOH B 379      13.877   4.257  38.053  1.00  0.00      B    H  
ATOM   1158  O   HOH B 380      27.706  35.655  35.670  1.00  0.00      B    O  
ATOM   1159  H1  HOH B 380      27.236  34.823  35.414  1.00  0.00      B    H  
ATOM   1160  H2  HOH B 380      27.477  35.889  36.629  1.00  0.00      B    H  
ATOM   1161  O   HOH B 381      28.695  25.902   0.335  1.00  0.00      B    O  
ATOM   1162  H1  HOH B 381      29.409  26.604   0.123  1.00  0.00      B    H  
ATOM   1163  H2  HOH B 381      29.159  25.001   0.244  1.00  0.00      B    H  
ATOM   1164  O   HOH B 382      12.781  34.786  38.676  1.00  0.00      B    O  
ATOM   1165  H1  HOH B 382      12.289  34.582  39.482  1.00  0.00      B    H  
ATOM   1166  H2  HOH B 382      13.595  35.352  38.882  1.00  0.00      B    H  
ATOM   1167  O   HOH B 383      12.535  12.721  10.918  1.00  0.00      B    O  
ATOM   1168  H1  HOH B 383      13.336  12.330  10.478  1.00  0.00      B    H  
ATOM   1169  H2  HOH B 383      12.858  13.597  11.338  1.00  0.00      B    H  
ATOM   1170  O   HOH B 384       7.344  19.261   4.474  1.00  0.00      B    O  
ATOM   1171  H1  HOH B 384       8.255  19.613   4.522  1.00  0.00      B    H  
ATOM   1172  H2  HOH B 384       7.424  18.303   4.787  1.00  0.00      B    H  
ATOM   1173  O   HOH B 385      12.054  33.751  14.819  1.00  0.00      B    O  
ATOM   1174  H1  HOH B 385      12.570  34.517  15.291  1.00  0.00      B    H  
ATOM   1175  H2  HOH B 385      12.401  33.562  13.848  1.00  0.00      B    H  
ATOM   1176  O   HOH B 386       8.279  22.283  34.114  1.00  0.00      B    O  
ATOM   1177  H1  HOH B 386       8.461  23.280  34.352  1.00  0.00      B    H  
ATOM   1178  H2  HOH B 386       7.782  21.819  34.882  1.00  0.00      B    H  
ATOM   1179  O   HOH B 387      31.633  26.386  29.096  1.00  0.00      B    O  
ATOM   1180  H1  HOH B 387      32.597  26.174  29.435  1.00  0.00      B    H  
ATOM   1181  H2  HOH B 387      31.124  26.056  29.870  1.00  0.00      B    H  
ATOM   1182  O   HOH B 388      20.450  29.499   2.023  1.00  0.00      B    O  
ATOM   1183  H1  HOH B 388      19.721  28.951   1.709  1.00  0.00      B    H  
ATOM   1184  H2  HOH B 388      20.775  29.159   2.917  1.00  0.00      B    H  
ATOM   1185  O   HOH B 389      31.112  20.861  36.404  1.00  0.00      B    O  
ATOM   1186  H1  HOH B 389      30.415  21.546  36.151  1.00  0.00      B    H  
ATOM   1187  H2  HOH B 389      30.908  20.078  35.786  1.00  0.00      B    H  
ATOM   1188  O   HOH B 390      32.457  14.645   0.509  1.00  0.00      B    O  
ATOM   1189  H1  HOH B 390      32.508  14.904   1.480  1.00  0.00      B    H  
ATOM   1190  H2  HOH B 390      32.383  13.635   0.396  1.00  0.00      B    H  
ATOM   1191  O   HOH B 391       9.388  18.590  13.209  1.00  0.00      B    O  
ATOM   1192  H1  HOH B 391      10.201  17.998  12.850  1.00  0.00      B    H  
ATOM   1193  H2  HOH B 391       8.650  17.998  13.583  1.00  0.00      B    H  
ATOM   1194  O   HOH B 392      10.294  11.849  19.781  1.00  0.00      B    O  
ATOM   1195  H1  HOH B 392       9.579  12.559  19.593  1.00  0.00      B    H  
ATOM   1196  H2  HOH B 392      10.198  11.550  20.701  1.00  0.00      B    H  
ATOM   1197  O   HOH B 393       4.537   9.863  31.945  1.00  0.00      B    O  
ATOM   1198  H1  HOH B 393       3.793   9.293  32.363  1.00  0.00      B    H  
ATOM   1199  H2  HOH B 393       5.302   9.941  32.654  1.00  0.00      B    H  
ATOM   1200  O   HOH B 394       3.435  26.987  33.646  1.00  0.00      B    O  
ATOM   1201  H1  HOH B 394       4.341  26.592  33.595  1.00  0.00      B    H  
ATOM   1202  H2  HOH B 394       3.395  27.725  32.963  1.00  0.00      B    H  
ATOM   1203  O   HOH B 395       7.493  26.504  11.899  1.00  0.00      B    O  
ATOM   1204  H1  HOH B 395       8.101  25.834  12.322  1.00  0.00      B    H  
ATOM   1205  H2  HOH B 395       6.685  25.987  11.487  1.00  0.00      B    H  
ATOM   1206  O   HOH B 396      27.849  37.827  13.373  1.00  0.00      B    O  
ATOM   1207  H1  HOH B 396      27.442  37.953  14.348  1.00  0.00      B    H  
ATOM   1208  H2  HOH B 396      28.816  38.142  13.397  1.00  0.00      B    H  
ATOM   1209  O   HOH B 397      24.523  29.278  29.413  1.00  0.00      B    O  
ATOM   1210  H1  HOH B 397      25.501  29.433  29.562  1.00  0.00      B    H  
ATOM   1211  H2  HOH B 397      23.990  29.594  30.195  1.00  0.00      B    H  
ATOM   1212  O   HOH B 398       6.662  39.284  13.173  1.00  0.00      B    O  
ATOM   1213  H1  HOH B 398       7.144  39.311  14.086  1.00  0.00      B    H  
ATOM   1214  H2  HOH B 398       6.982  38.444  12.660  1.00  0.00      B    H  
ATOM   1215  O   HOH B 399       8.034  10.184  23.524  1.00  0.00      B    O  
ATOM   1216  H1  HOH B 399       8.142   9.753  24.401  1.00  0.00      B    H  
ATOM   1217  H2  HOH B 399       7.944  11.190  23.681  1.00  0.00      B    H  
ATOM   1218  O   HOH B 400      28.642  33.381  31.931  1.00  0.00      B    O  
ATOM   1219  H1  HOH B 400      28.929  33.510  32.858  1.00  0.00      B    H  
ATOM   1220  H2  HOH B 400      29.284  32.753  31.395  1.00  0.00      B    H  
ATOM   1221  O   HOH B 401      30.275  18.479  25.563  1.00  0.00      B    O  
ATOM   1222  H1  HOH B 401      29.939  17.543  25.322  1.00  0.00      B    H  
ATOM   1223  H2  HOH B 401      31.141  18.395  26.076  1.00  0.00      B    H  
ATOM   1224  O   HOH B 402       9.310  29.283  38.373  1.00  0.00      B    O  
ATOM   1225  H1  HOH B 402       9.804  30.137  38.380  1.00  0.00      B    H  
ATOM   1226  H2  HOH B 402       8.423  29.360  37.882  1.00  0.00      B    H  
ATOM   1227  O   HOH B 403      21.285  11.194  28.309  1.00  0.00      B    O  
ATOM   1228  H1  HOH B 403      21.822  10.441  27.991  1.00  0.00      B    H  
ATOM   1229  H2  HOH B 403      20.496  11.432  27.735  1.00  0.00      B    H  
ATOM   1230  O   HOH B 404       9.181  30.799  24.800  1.00  0.00      B    O  
ATOM   1231  H1  HOH B 404      10.174  30.791  24.871  1.00  0.00      B    H  
ATOM   1232  H2  HOH B 404       8.878  30.032  25.373  1.00  0.00      B    H  
ATOM   1233  O   HOH B 405      30.062  11.325  29.389  1.00  0.00      B    O  
ATOM   1234  H1  HOH B 405      29.471  11.188  30.215  1.00  0.00      B    H  
ATOM   1235  H2  HOH B 405      30.339  10.412  29.019  1.00  0.00      B    H  
ATOM   1236  O   HOH B 406      36.540  32.795   8.076  1.00  0.00      B    O  
ATOM   1237  H1  HOH B 406      35.585  32.564   7.920  1.00  0.00      B    H  
ATOM   1238  H2  HOH B 406      36.967  31.950   8.385  1.00  0.00      B    H  
ATOM   1239  O   HOH B 407      30.709  27.429  18.514  1.00  0.00      B    O  
ATOM   1240  H1  HOH B 407      30.559  28.488  18.554  1.00  0.00      B    H  
ATOM   1241  H2  HOH B 407      31.474  27.152  19.168  1.00  0.00      B    H  
ATOM   1242  O   HOH B 408      14.177   7.727  32.299  1.00  0.00      B    O  
ATOM   1243  H1  HOH B 408      13.237   7.317  32.408  1.00  0.00      B    H  
ATOM   1244  H2  HOH B 408      14.648   7.091  31.679  1.00  0.00      B    H  
ATOM   1245  O   HOH B 409      33.556  21.120  20.326  1.00  0.00      B    O  
ATOM   1246  H1  HOH B 409      32.688  21.410  19.868  1.00  0.00      B    H  
ATOM   1247  H2  HOH B 409      33.924  21.963  20.809  1.00  0.00      B    H  
ATOM   1248  O   HOH B 410       3.944  17.939  21.015  1.00  0.00      B    O  
ATOM   1249  H1  HOH B 410       4.608  18.736  21.119  1.00  0.00      B    H  
ATOM   1250  H2  HOH B 410       3.116  18.217  20.539  1.00  0.00      B    H  
ATOM   1251  O   HOH B 411      30.441  32.956  23.287  1.00  0.00      B    O  
ATOM   1252  H1  HOH B 411      29.637  33.283  22.900  1.00  0.00      B    H  
ATOM   1253  H2  HOH B 411      30.373  31.959  23.246  1.00  0.00      B    H  
ATOM   1254  O   HOH B 412      23.392  10.085  35.797  1.00  0.00      B    O  
ATOM   1255  H1  HOH B 412      23.276   9.064  35.971  1.00  0.00      B    H  
ATOM   1256  H2  HOH B 412      24.368  10.381  35.943  1.00  0.00      B    H  
ATOM   1257  O   HOH B 413      36.147   8.713   6.150  1.00  0.00      B    O  
ATOM   1258  H1  HOH B 413      37.056   8.636   5.633  1.00  0.00      B    H  
ATOM   1259  H2  HOH B 413      35.381   8.795   5.469  1.00  0.00      B    H  
ATOM   1260  O   HOH B 414      15.241  13.810   1.516  1.00  0.00      B    O  
ATOM   1261  H1  HOH B 414      15.718  12.973   1.794  1.00  0.00      B    H  
ATOM   1262  H2  HOH B 414      15.099  13.818   0.509  1.00  0.00      B    H  
ATOM   1263  O   HOH B 415      27.080  32.858   9.255  1.00  0.00      B    O  
ATOM   1264  H1  HOH B 415      27.029  33.156  10.218  1.00  0.00      B    H  
ATOM   1265  H2  HOH B 415      26.292  33.383   8.828  1.00  0.00      B    H  
ATOM   1266  O   HOH B 416      36.156  11.904  15.554  1.00  0.00      B    O  
ATOM   1267  H1  HOH B 416      37.033  12.153  16.008  1.00  0.00      B    H  
ATOM   1268  H2  HOH B 416      36.078  10.869  15.418  1.00  0.00      B    H  
ATOM   1269  O   HOH B 417       6.011  27.929   8.144  1.00  0.00      B    O  
ATOM   1270  H1  HOH B 417       6.139  27.906   9.165  1.00  0.00      B    H  
ATOM   1271  H2  HOH B 417       6.026  28.931   7.953  1.00  0.00      B    H  
ATOM   1272  O   HOH B 418      36.616  24.968  29.030  1.00  0.00      B    O  
ATOM   1273  H1  HOH B 418      37.387  24.343  29.119  1.00  0.00      B    H  
ATOM   1274  H2  HOH B 418      36.982  25.829  29.475  1.00  0.00      B    H  
ATOM   1275  O   HOH B 419      16.764  29.071  36.004  1.00  0.00      B    O  
ATOM   1276  H1  HOH B 419      17.686  29.366  36.100  1.00  0.00      B    H  
ATOM   1277  H2  HOH B 419      16.112  29.859  36.149  1.00  0.00      B    H  
ATOM   1278  O   HOH B 420      29.178   3.949   4.503  1.00  0.00      B    O  
ATOM   1279  H1  HOH B 420      28.581   3.327   3.993  1.00  0.00      B    H  
ATOM   1280  H2  HOH B 420      29.365   3.501   5.385  1.00  0.00      B    H  
ATOM   1281  O   HOH B 421       5.276   7.426  22.200  1.00  0.00      B    O  
ATOM   1282  H1  HOH B 421       4.428   7.727  21.790  1.00  0.00      B    H  
ATOM   1283  H2  HOH B 421       5.430   6.553  21.704  1.00  0.00      B    H  
ATOM   1284  O   HOH B 422      37.439  16.998  19.704  1.00  0.00      B    O  
ATOM   1285  H1  HOH B 422      38.328  16.594  19.706  1.00  0.00      B    H  
ATOM   1286  H2  HOH B 422      37.369  17.714  18.990  1.00  0.00      B    H  
ATOM   1287  O   HOH B 423      35.145  29.488  34.604  1.00  0.00      B    O  
ATOM   1288  H1  HOH B 423      35.669  29.532  35.468  1.00  0.00      B    H  
ATOM   1289  H2  HOH B 423      34.266  29.112  34.831  1.00  0.00      B    H  
ATOM   1290  O   HOH B 424      38.075  31.473  28.919  1.00  0.00      B    O  
ATOM   1291  H1  HOH B 424      37.390  31.939  29.441  1.00  0.00      B    H  
ATOM   1292  H2  HOH B 424      37.802  30.509  28.684  1.00  0.00      B    H  
ATOM   1293  O   HOH B 425       6.925  24.319  17.532  1.00  0.00      B    O  
ATOM   1294  H1  HOH B 425       6.027  24.136  17.009  1.00  0.00      B    H  
ATOM   1295  H2  HOH B 425       7.633  23.900  16.967  1.00  0.00      B    H  
ATOM   1296  O   HOH B 426      16.149   4.666  23.826  1.00  0.00      B    O  
ATOM   1297  H1  HOH B 426      15.191   4.527  23.418  1.00  0.00      B    H  
ATOM   1298  H2  HOH B 426      16.725   5.195  23.118  1.00  0.00      B    H  
ATOM   1299  O   HOH B 427       0.198  14.985  23.541  1.00  0.00      B    O  
ATOM   1300  H1  HOH B 427       0.098  15.914  23.283  1.00  0.00      B    H  
ATOM   1301  H2  HOH B 427       0.996  14.933  24.119  1.00  0.00      B    H  
ATOM   1302  O   HOH B 428      33.431  35.278  17.693  1.00  0.00      B    O  
ATOM   1303  H1  HOH B 428      33.324  34.355  17.968  1.00  0.00      B    H  
ATOM   1304  H2  HOH B 428      34.408  35.392  17.672  1.00  0.00      B    H  
ATOM   1305  O   HOH B 429      30.104   4.132   0.855  1.00  0.00      B    O  
ATOM   1306  H1  HOH B 429      30.607   3.928   1.739  1.00  0.00      B    H  
ATOM   1307  H2  HOH B 429      29.518   3.316   0.679  1.00  0.00      B    H  
ATOM   1308  O   HOH B 430      36.221  35.307  11.162  1.00  0.00      B    O  
ATOM   1309  H1  HOH B 430      36.202  35.513  10.181  1.00  0.00      B    H  
ATOM   1310  H2  HOH B 430      36.657  36.110  11.625  1.00  0.00      B    H  
ATOM   1311  O   HOH B 431       9.518  36.707  20.455  1.00  0.00      B    O  
ATOM   1312  H1  HOH B 431       8.580  37.048  20.652  1.00  0.00      B    H  
ATOM   1313  H2  HOH B 431      10.066  37.502  20.099  1.00  0.00      B    H  
ATOM   1314  O   HOH B 432      36.846  24.035   2.629  1.00  0.00      B    O  
ATOM   1315  H1  HOH B 432      37.544  23.491   2.128  1.00  0.00      B    H  
ATOM   1316  H2  HOH B 432      36.523  23.559   3.379  1.00  0.00      B    H  
ATOM   1317  O   HOH B 433       7.303  21.839   2.669  1.00  0.00      B    O  
ATOM   1318  H1  HOH B 433       7.386  21.965   3.662  1.00  0.00      B    H  
ATOM   1319  H2  HOH B 433       6.432  21.374   2.517  1.00  0.00      B    H  
ATOM   1320  O   HOH B 434       8.755  10.890  30.866  1.00  0.00      B    O  
ATOM   1321  H1  HOH B 434       8.698  11.109  31.805  1.00  0.00      B    H  
ATOM   1322  H2  HOH B 434       8.503   9.889  30.805  1.00  0.00      B    H  
ATOM   1323  O   HOH B 435       7.517  12.628  10.328  1.00  0.00      B    O  
ATOM   1324  H1  HOH B 435       7.068  13.241  11.046  1.00  0.00      B    H  
ATOM   1325  H2  HOH B 435       8.492  12.356  10.555  1.00  0.00      B    H  
ATOM   1326  O   HOH B 436      10.161  24.468  21.378  1.00  0.00      B    O  
ATOM   1327  H1  HOH B 436       9.936  24.663  22.345  1.00  0.00      B    H  
ATOM   1328  H2  HOH B 436      10.594  23.525  21.328  1.00  0.00      B    H  
ATOM   1329  O   HOH B 437      31.468  30.012  34.768  1.00  0.00      B    O  
ATOM   1330  H1  HOH B 437      31.591  29.642  33.816  1.00  0.00      B    H  
ATOM   1331  H2  HOH B 437      31.639  31.027  34.692  1.00  0.00      B    H  
ATOM   1332  O   HOH B 438      38.675  22.330  25.946  1.00  0.00      B    O  
ATOM   1333  H1  HOH B 438      38.827  21.916  25.108  1.00  0.00      B    H  
ATOM   1334  H2  HOH B 438      39.553  22.790  26.335  1.00  0.00      B    H  
ATOM   1335  O   HOH B 439       1.110  26.671  31.479  1.00  0.00      B    O  
ATOM   1336  H1  HOH B 439       1.681  27.484  31.382  1.00  0.00      B    H  
ATOM   1337  H2  HOH B 439       1.694  25.860  31.313  1.00  0.00      B    H  
ATOM   1338  O   HOH B 440      25.032   0.956  29.134  1.00  0.00      B    O  
ATOM   1339  H1  HOH B 440      26.017   0.549  29.125  1.00  0.00      B    H  
ATOM   1340  H2  HOH B 440      24.817   1.266  30.094  1.00  0.00      B    H  
ATOM   1341  O   HOH B 441      28.321  22.388  16.430  1.00  0.00      B    O  
ATOM   1342  H1  HOH B 441      28.768  22.765  15.656  1.00  0.00      B    H  
ATOM   1343  H2  HOH B 441      27.317  22.501  16.225  1.00  0.00      B    H  
ATOM   1344  O   HOH B 442       2.847  14.149   9.465  1.00  0.00      B    O  
ATOM   1345  H1  HOH B 442       3.296  14.417   8.662  1.00  0.00      B    H  
ATOM   1346  H2  HOH B 442       1.823  14.185   9.292  1.00  0.00      B    H  
ATOM   1347  O   HOH B 443      19.382   1.738  37.602  1.00  0.00      B    O  
ATOM   1348  H1  HOH B 443      19.988   1.117  37.028  1.00  0.00      B    H  
ATOM   1349  H2  HOH B 443      19.169   2.524  37.065  1.00  0.00      B    H  
ATOM   1350  O   HOH B 444      24.971  28.994   4.530  1.00  0.00      B    O  
ATOM   1351  H1  HOH B 444      25.502  29.865   4.398  1.00  0.00      B    H  
ATOM   1352  H2  HOH B 444      24.241  29.180   5.237  1.00  0.00      B    H  
ATOM   1353  O   HOH B 445      34.324  15.856  32.990  1.00  0.00      B    O  
ATOM   1354  H1  HOH B 445      33.810  16.225  33.742  1.00  0.00      B    H  
ATOM   1355  H2  HOH B 445      33.889  14.941  32.789  1.00  0.00      B    H  
ATOM   1356  O   HOH B 446      17.131  39.017  20.803  1.00  0.00      B    O  
ATOM   1357  H1  HOH B 446      17.768  38.718  21.552  1.00  0.00      B    H  
ATOM   1358  H2  HOH B 446      17.306  38.455  19.921  1.00  0.00      B    H  
ATOM   1359  O   HOH B 447      24.309  17.202   0.751  1.00  0.00      B    O  
ATOM   1360  H1  HOH B 447      24.059  16.353   1.225  1.00  0.00      B    H  
ATOM   1361  H2  HOH B 447      25.175  17.513   1.219  1.00  0.00      B    H  
ATOM   1362  O   HOH B 448      26.696  12.355   2.097  1.00  0.00      B    O  
ATOM   1363  H1  HOH B 448      25.945  12.894   2.555  1.00  0.00      B    H  
ATOM   1364  H2  HOH B 448      26.246  11.632   1.532  1.00  0.00      B    H  
ATOM   1365  O   HOH B 449       7.115  13.772  16.856  1.00  0.00      B    O  
ATOM   1366  H1  HOH B 449       7.134  12.759  17.111  1.00  0.00      B    H  
ATOM   1367  H2  HOH B 449       8.032  14.089  16.446  1.00  0.00      B    H  
ATOM   1368  O   HOH B 450       9.400  33.780  14.816  1.00  0.00      B    O  
ATOM   1369  H1  HOH B 450      10.409  33.754  15.055  1.00  0.00      B    H  
ATOM   1370  H2  HOH B 450       8.930  34.080  15.687  1.00  0.00      B    H  
ATOM   1371  O   HOH B 451       6.636  36.962   1.931  1.00  0.00      B    O  
ATOM   1372  H1  HOH B 451       5.803  37.462   1.569  1.00  0.00      B    H  
ATOM   1373  H2  HOH B 451       7.402  37.596   2.117  1.00  0.00      B    H  
ATOM   1374  O   HOH B 452      17.878  35.429  27.670  1.00  0.00      B    O  
ATOM   1375  H1  HOH B 452      17.950  34.629  27.051  1.00  0.00      B    H  
ATOM   1376  H2  HOH B 452      16.988  35.342  28.184  1.00  0.00      B    H  
ATOM   1377  O   HOH B 453      23.502  38.484   7.875  1.00  0.00      B    O  
ATOM   1378  H1  HOH B 453      22.942  38.152   8.690  1.00  0.00      B    H  
ATOM   1379  H2  HOH B 453      22.856  38.908   7.221  1.00  0.00      B    H  
ATOM   1380  O   HOH B 454      25.145   2.941  25.368  1.00  0.00      B    O  
ATOM   1381  H1  HOH B 454      24.108   2.793  25.507  1.00  0.00      B    H  
ATOM   1382  H2  HOH B 454      25.604   2.056  25.495  1.00  0.00      B    H  
ATOM   1383  O   HOH B 455       0.626   6.376  11.693  1.00  0.00      B    O  
ATOM   1384  H1  HOH B 455      -0.153   6.887  11.358  1.00  0.00      B    H  
ATOM   1385  H2  HOH B 455       1.389   6.974  11.839  1.00  0.00      B    H  
ATOM   1386  O   HOH B 456      38.900   7.704  23.375  1.00  0.00      B    O  
ATOM   1387  H1  HOH B 456      38.221   8.145  22.761  1.00  0.00      B    H  
ATOM   1388  H2  HOH B 456      38.456   7.241  24.220  1.00  0.00      B    H  
ATOM   1389  O   HOH B 457       5.815  23.154   8.042  1.00  0.00      B    O  
ATOM   1390  H1  HOH B 457       5.602  23.200   9.065  1.00  0.00      B    H  
ATOM   1391  H2  HOH B 457       4.916  22.987   7.526  1.00  0.00      B    H  
ATOM   1392  O   HOH B 458       4.716  23.327  34.338  1.00  0.00      B    O  
ATOM   1393  H1  HOH B 458       4.365  24.213  34.692  1.00  0.00      B    H  
ATOM   1394  H2  HOH B 458       4.887  22.769  35.235  1.00  0.00      B    H  
ATOM   1395  O   HOH B 459       4.556   4.171  10.634  1.00  0.00      B    O  
ATOM   1396  H1  HOH B 459       5.461   3.747  10.502  1.00  0.00      B    H  
ATOM   1397  H2  HOH B 459       4.713   4.701  11.474  1.00  0.00      B    H  
ATOM   1398  O   HOH B 460      25.516  24.732   1.679  1.00  0.00      B    O  
ATOM   1399  H1  HOH B 460      25.256  25.636   2.145  1.00  0.00      B    H  
ATOM   1400  H2  HOH B 460      24.754  24.517   1.016  1.00  0.00      B    H  
ATOM   1401  O   HOH B 461       8.230   9.298  26.046  1.00  0.00      B    O  
ATOM   1402  H1  HOH B 461       8.476  10.138  26.574  1.00  0.00      B    H  
ATOM   1403  H2  HOH B 461       7.430   8.934  26.532  1.00  0.00      B    H  
ATOM   1404  O   HOH B 462      27.181  22.669  30.869  1.00  0.00      B    O  
ATOM   1405  H1  HOH B 462      27.877  22.400  31.535  1.00  0.00      B    H  
ATOM   1406  H2  HOH B 462      27.337  22.079  30.086  1.00  0.00      B    H  
ATOM   1407  O   HOH B 463      -0.051  10.109  33.037  1.00  0.00      B    O  
ATOM   1408  H1  HOH B 463       0.089  11.166  32.853  1.00  0.00      B    H  
ATOM   1409  H2  HOH B 463       0.191   9.952  33.992  1.00  0.00      B    H  
ATOM   1410  O   HOH B 464      21.442  13.824  29.923  1.00  0.00      B    O  
ATOM   1411  H1  HOH B 464      21.588  13.786  30.890  1.00  0.00      B    H  
ATOM   1412  H2  HOH B 464      21.467  12.916  29.508  1.00  0.00      B    H  
ATOM   1413  O   HOH B 465      37.731  14.025  35.818  1.00  0.00      B    O  
ATOM   1414  H1  HOH B 465      38.413  14.199  35.030  1.00  0.00      B    H  
ATOM   1415  H2  HOH B 465      37.409  14.890  36.309  1.00  0.00      B    H  
ATOM   1416  O   HOH B 466      12.741   9.051  12.233  1.00  0.00      B    O  
ATOM   1417  H1  HOH B 466      13.188   9.521  13.023  1.00  0.00      B    H  
ATOM   1418  H2  HOH B 466      12.723   8.073  12.660  1.00  0.00      B    H  
ATOM   1419  O   HOH B 467       6.862  28.306  21.233  1.00  0.00      B    O  
ATOM   1420  H1  HOH B 467       6.872  29.206  20.837  1.00  0.00      B    H  
ATOM   1421  H2  HOH B 467       7.600  27.745  20.745  1.00  0.00      B    H  
ATOM   1422  O   HOH B 468       4.161  27.865  24.241  1.00  0.00      B    O  
ATOM   1423  H1  HOH B 468       4.400  27.825  25.240  1.00  0.00      B    H  
ATOM   1424  H2  HOH B 468       4.812  27.312  23.739  1.00  0.00      B    H  
ATOM   1425  O   HOH B 469      28.191  18.971   3.952  1.00  0.00      B    O  
ATOM   1426  H1  HOH B 469      29.178  19.367   3.839  1.00  0.00      B    H  
ATOM   1427  H2  HOH B 469      28.055  18.677   4.923  1.00  0.00      B    H  
ATOM   1428  O   HOH B 470      24.799  17.280  18.516  1.00  0.00      B    O  
ATOM   1429  H1  HOH B 470      24.843  16.354  18.126  1.00  0.00      B    H  
ATOM   1430  H2  HOH B 470      25.451  17.222  19.292  1.00  0.00      B    H  
ATOM   1431  O   HOH B 471      24.599  34.355  37.061  1.00  0.00      B    O  
ATOM   1432  H1  HOH B 471      24.768  34.849  36.184  1.00  0.00      B    H  
ATOM   1433  H2  HOH B 471      25.211  33.499  37.019  1.00  0.00      B    H  
ATOM   1434  O   HOH B 472       6.035  30.474   7.233  1.00  0.00      B    O  
ATOM   1435  H1  HOH B 472       6.488  30.185   6.376  1.00  0.00      B    H  
ATOM   1436  H2  HOH B 472       5.680  31.399   7.144  1.00  0.00      B    H  
ATOM   1437  O   HOH B 473      16.465   1.333  28.423  1.00  0.00      B    O  
ATOM   1438  H1  HOH B 473      17.448   1.289  28.327  1.00  0.00      B    H  
ATOM   1439  H2  HOH B 473      16.017   1.232  27.547  1.00  0.00      B    H  
ATOM   1440  O   HOH B 474      34.551  30.721  29.562  1.00  0.00      B    O  
ATOM   1441  H1  HOH B 474      34.327  29.880  30.189  1.00  0.00      B    H  
ATOM   1442  H2  HOH B 474      34.666  31.549  30.152  1.00  0.00      B    H  
ATOM   1443  O   HOH B 475      10.430  34.431   2.082  1.00  0.00      B    O  
ATOM   1444  H1  HOH B 475       9.528  34.021   2.033  1.00  0.00      B    H  
ATOM   1445  H2  HOH B 475      10.821  34.285   3.038  1.00  0.00      B    H  
ATOM   1446  O   HOH B 476      10.566  30.632  18.224  1.00  0.00      B    O  
ATOM   1447  H1  HOH B 476      10.965  30.967  19.093  1.00  0.00      B    H  
ATOM   1448  H2  HOH B 476      10.344  29.628  18.439  1.00  0.00      B    H  
ATOM   1449  O   HOH B 477      14.888  25.459   2.810  1.00  0.00      B    O  
ATOM   1450  H1  HOH B 477      14.834  25.953   1.927  1.00  0.00      B    H  
ATOM   1451  H2  HOH B 477      13.949  25.425   3.234  1.00  0.00      B    H  
ATOM   1452  O   HOH B 478      18.488  11.773   0.210  1.00  0.00      B    O  
ATOM   1453  H1  HOH B 478      18.649  11.154   0.959  1.00  0.00      B    H  
ATOM   1454  H2  HOH B 478      17.472  11.646   0.035  1.00  0.00      B    H  
ATOM   1455  O   HOH B 479      25.588  13.374  19.794  1.00  0.00      B    O  
ATOM   1456  H1  HOH B 479      25.977  13.705  20.661  1.00  0.00      B    H  
ATOM   1457  H2  HOH B 479      26.157  13.757  19.058  1.00  0.00      B    H  
ATOM   1458  O   HOH B 480      11.189  37.472  30.391  1.00  0.00      B    O  
ATOM   1459  H1  HOH B 480      10.638  37.512  31.278  1.00  0.00      B    H  
ATOM   1460  H2  HOH B 480      11.642  38.390  30.294  1.00  0.00      B    H  
ATOM   1461  O   HOH B 481      11.584   6.358  16.347  1.00  0.00      B    O  
ATOM   1462  H1  HOH B 481      12.105   5.832  17.063  1.00  0.00      B    H  
ATOM   1463  H2  HOH B 481      11.366   7.245  16.650  1.00  0.00      B    H  
ATOM   1464  O   HOH B 482      36.923  21.678  38.479  1.00  0.00      B    O  
ATOM   1465  H1  HOH B 482      37.050  21.462  37.501  1.00  0.00      B    H  
ATOM   1466  H2  HOH B 482      36.003  21.207  38.790  1.00  0.00      B    H  
ATOM   1467  O   HOH B 483      17.444  25.044   9.780  1.00  0.00      B    O  
ATOM   1468  H1  HOH B 483      17.713  25.955   9.469  1.00  0.00      B    H  
ATOM   1469  H2  HOH B 483      18.328  24.523   9.952  1.00  0.00      B    H  
ATOM   1470  O   HOH B 484      16.650   1.654  15.361  1.00  0.00      B    O  
ATOM   1471  H1  HOH B 484      15.715   2.048  15.433  1.00  0.00      B    H  
ATOM   1472  H2  HOH B 484      16.788   1.116  14.492  1.00  0.00      B    H  
ATOM   1473  O   HOH B 485      15.020  24.271   9.038  1.00  0.00      B    O  
ATOM   1474  H1  HOH B 485      15.970  24.377   9.395  1.00  0.00      B    H  
ATOM   1475  H2  HOH B 485      14.699  23.394   9.480  1.00  0.00      B    H  
ATOM   1476  O   HOH B 486      26.344  15.845   4.232  1.00  0.00      B    O  
ATOM   1477  H1  HOH B 486      26.337  16.505   3.462  1.00  0.00      B    H  
ATOM   1478  H2  HOH B 486      25.620  15.140   4.001  1.00  0.00      B    H  
ATOM   1479  O   HOH B 487      17.014  31.004  33.390  1.00  0.00      B    O  
ATOM   1480  H1  HOH B 487      16.582  30.891  34.358  1.00  0.00      B    H  
ATOM   1481  H2  HOH B 487      16.334  30.568  32.743  1.00  0.00      B    H  
ATOM   1482  O   HOH B 488      25.212   7.299  31.749  1.00  0.00      B    O  
ATOM   1483  H1  HOH B 488      24.812   8.119  31.288  1.00  0.00      B    H  
ATOM   1484  H2  HOH B 488      25.127   6.525  31.112  1.00  0.00      B    H  
ATOM   1485  O   HOH B 489      37.553  10.096   8.888  1.00  0.00      B    O  
ATOM   1486  H1  HOH B 489      37.707   9.345   8.234  1.00  0.00      B    H  
ATOM   1487  H2  HOH B 489      36.618  10.473   8.689  1.00  0.00      B    H  
ATOM   1488  O   HOH B 490      27.021  35.814  10.369  1.00  0.00      B    O  
ATOM   1489  H1  HOH B 490      26.090  35.456  10.299  1.00  0.00      B    H  
ATOM   1490  H2  HOH B 490      27.530  35.426  11.201  1.00  0.00      B    H  
ATOM   1491  O   HOH B 491      36.251  18.379  22.001  1.00  0.00      B    O  
ATOM   1492  H1  HOH B 491      37.129  18.137  22.544  1.00  0.00      B    H  
ATOM   1493  H2  HOH B 491      36.256  17.805  21.121  1.00  0.00      B    H  
ATOM   1494  O   HOH B 492       7.883  22.775  23.949  1.00  0.00      B    O  
ATOM   1495  H1  HOH B 492       8.238  21.815  24.248  1.00  0.00      B    H  
ATOM   1496  H2  HOH B 492       7.009  22.610  23.517  1.00  0.00      B    H  
ATOM   1497  O   HOH B 493      12.033  33.671  23.734  1.00  0.00      B    O  
ATOM   1498  H1  HOH B 493      11.293  34.205  23.289  1.00  0.00      B    H  
ATOM   1499  H2  HOH B 493      11.865  32.703  23.593  1.00  0.00      B    H  
ATOM   1500  O   HOH B 494      23.426  16.556  14.160  1.00  0.00      B    O  
ATOM   1501  H1  HOH B 494      23.096  16.848  15.075  1.00  0.00      B    H  
ATOM   1502  H2  HOH B 494      24.455  16.362  14.167  1.00  0.00      B    H  
ATOM   1503  O   HOH B 495      23.915  35.752  39.247  1.00  0.00      B    O  
ATOM   1504  H1  HOH B 495      24.282  35.327  38.384  1.00  0.00      B    H  
ATOM   1505  H2  HOH B 495      22.969  35.991  39.114  1.00  0.00      B    H  
ATOM   1506  O   HOH B 496       9.907  38.234  10.911  1.00  0.00      B    O  
ATOM   1507  H1  HOH B 496      10.467  37.339  10.934  1.00  0.00      B    H  
ATOM   1508  H2  HOH B 496       9.001  38.010  11.295  1.00  0.00      B    H  
ATOM   1509  O   HOH B 497      35.542  27.906  25.170  1.00  0.00      B    O  
ATOM   1510  H1  HOH B 497      35.212  28.722  25.606  1.00  0.00      B    H  
ATOM   1511  H2  HOH B 497      36.543  27.873  25.052  1.00  0.00      B    H  
ATOM   1512  O   HOH B 498      35.591  39.193  24.230  1.00  0.00      B    O  
ATOM   1513  H1  HOH B 498      34.750  39.389  23.718  1.00  0.00      B    H  
ATOM   1514  H2  HOH B 498      35.758  38.162  24.049  1.00  0.00      B    H  
ATOM   1515  O   HOH B 499       2.458  13.092  17.336  1.00  0.00      B    O  
ATOM   1516  H1  HOH B 499       3.164  13.615  16.834  1.00  0.00      B    H  
ATOM   1517  H2  HOH B 499       2.821  12.194  17.622  1.00  0.00      B    H  
ATOM   1518  O   HOH B 500      23.520  38.750  16.589  1.00  0.00      B    O  
ATOM   1519  H1  HOH B 500      22.623  38.954  17.005  1.00  0.00      B    H  
ATOM   1520  H2  HOH B 500      23.916  39.611  16.199  1.00  0.00      B    H  
ATOM   1521  O   HOH B 501      18.068  21.336  34.496  1.00  0.00      B    O  
ATOM   1522  H1  HOH B 501      17.745  22.278  34.575  1.00  0.00      B    H  
ATOM   1523  H2  HOH B 501      17.940  21.023  33.514  1.00  0.00      B    H  
ATOM   1524  O   HOH B 502      37.510  19.061  10.292  1.00  0.00      B    O  
ATOM   1525  H1  HOH B 502      37.719  19.736  11.023  1.00  0.00      B    H  
ATOM   1526  H2  HOH B 502      38.145  18.251  10.419  1.00  0.00      B    H  
ATOM   1527  O   HOH B 503       5.281   5.786  20.001  1.00  0.00      B    O  
ATOM   1528  H1  HOH B 503       4.626   4.994  19.768  1.00  0.00      B    H  
ATOM   1529  H2  HOH B 503       4.774   6.625  19.783  1.00  0.00      B    H  
ATOM   1530  O   HOH B 504      32.704  20.225   5.944  1.00  0.00      B    O  
ATOM   1531  H1  HOH B 504      31.843  20.287   5.384  1.00  0.00      B    H  
ATOM   1532  H2  HOH B 504      32.664  21.073   6.534  1.00  0.00      B    H  
ATOM   1533  O   HOH B 505      23.004   8.505  27.935  1.00  0.00      B    O  
ATOM   1534  H1  HOH B 505      22.482   7.624  27.925  1.00  0.00      B    H  
ATOM   1535  H2  HOH B 505      24.033   8.408  28.055  1.00  0.00      B    H  
ATOM   1536  O   HOH B 506       0.579  20.967  22.577  1.00  0.00      B    O  
ATOM   1537  H1  HOH B 506       0.621  21.889  22.199  1.00  0.00      B    H  
ATOM   1538  H2  HOH B 506       0.808  20.283  21.841  1.00  0.00      B    H  
ATOM   1539  O   HOH B 507      11.415   2.484  28.393  1.00  0.00      B    O  
ATOM   1540  H1  HOH B 507      11.888   3.288  28.707  1.00  0.00      B    H  
ATOM   1541  H2  HOH B 507      10.589   2.783  27.802  1.00  0.00      B    H  
ATOM   1542  O   HOH B 508      22.326  19.463  37.560  1.00  0.00      B    O  
ATOM   1543  H1  HOH B 508      22.532  18.875  36.755  1.00  0.00      B    H  
ATOM   1544  H2  HOH B 508      21.826  20.307  37.245  1.00  0.00      B    H  
ATOM   1545  O   HOH B 509      21.406  36.478  30.260  1.00  0.00      B    O  
ATOM   1546  H1  HOH B 509      22.114  37.130  30.237  1.00  0.00      B    H  
ATOM   1547  H2  HOH B 509      21.814  35.526  30.002  1.00  0.00      B    H  
ATOM   1548  O   HOH B 510      20.139  28.575  27.846  1.00  0.00      B    O  
ATOM   1549  H1  HOH B 510      21.016  29.071  27.748  1.00  0.00      B    H  
ATOM   1550  H2  HOH B 510      19.903  28.537  28.875  1.00  0.00      B    H  
ATOM   1551  O   HOH B 511      25.212  30.782   0.152  1.00  0.00      B    O  
ATOM   1552  H1  HOH B 511      25.915  30.064   0.314  1.00  0.00      B    H  
ATOM   1553  H2  HOH B 511      24.295  30.384   0.332  1.00  0.00      B    H  
ATOM   1554  O   HOH B 512       0.570  22.151  13.348  1.00  0.00      B    O  
ATOM   1555  H1  HOH B 512      -0.345  22.313  13.045  1.00  0.00      B    H  
ATOM   1556  H2  HOH B 512       1.216  22.369  12.585  1.00  0.00      B    H  
ATOM   1557  O   HOH B 513      17.496  37.671  18.449  1.00  0.00      B    O  
ATOM   1558  H1  HOH B 513      18.239  37.010  18.508  1.00  0.00      B    H  
ATOM   1559  H2  HOH B 513      16.767  37.216  17.932  1.00  0.00      B    H  
ATOM   1560  O   HOH B 514       0.522   9.656  35.834  1.00  0.00      B    O  
ATOM   1561  H1  HOH B 514       1.285   8.999  35.762  1.00  0.00      B    H  
ATOM   1562  H2  HOH B 514       0.832  10.446  36.421  1.00  0.00      B    H  
ATOM   1563  O   HOH B 515      32.043  29.216   5.537  1.00  0.00      B    O  
ATOM   1564  H1  HOH B 515      31.893  30.211   5.553  1.00  0.00      B    H  
ATOM   1565  H2  HOH B 515      33.005  29.062   5.850  1.00  0.00      B    H  
ATOM   1566  O   HOH B 516      11.236   8.009   9.940  1.00  0.00      B    O  
ATOM   1567  H1  HOH B 516      11.652   8.504  10.710  1.00  0.00      B    H  
ATOM   1568  H2  HOH B 516      10.197   8.074  10.121  1.00  0.00      B    H  
ATOM   1569  O   HOH B 517       5.663   8.705   6.539  1.00  0.00      B    O  
ATOM   1570  H1  HOH B 517       6.585   8.719   6.948  1.00  0.00      B    H  
ATOM   1571  H2  HOH B 517       5.650   9.094   5.600  1.00  0.00      B    H  
ATOM   1572  O   HOH B 518       0.017  35.396  34.738  1.00  0.00      B    O  
ATOM   1573  H1  HOH B 518      -0.278  35.551  35.698  1.00  0.00      B    H  
ATOM   1574  H2  HOH B 518       1.041  35.423  34.634  1.00  0.00      B    H  
ATOM   1575  O   HOH B 519       3.857  19.055  15.369  1.00  0.00      B    O  
ATOM   1576  H1  HOH B 519       3.979  18.117  15.795  1.00  0.00      B    H  
ATOM   1577  H2  HOH B 519       3.780  18.972  14.336  1.00  0.00      B    H  
ATOM   1578  O   HOH B 520       5.916  37.550   7.129  1.00  0.00      B    O  
ATOM   1579  H1  HOH B 520       4.869  37.548   7.252  1.00  0.00      B    H  
ATOM   1580  H2  HOH B 520       6.225  38.421   7.578  1.00  0.00      B    H  
ATOM   1581  O   HOH B 521       3.876  39.018  22.929  1.00  0.00      B    O  
ATOM   1582  H1  HOH B 521       3.113  39.670  22.728  1.00  0.00      B    H  
ATOM   1583  H2  HOH B 521       3.658  38.677  23.852  1.00  0.00      B    H  
ATOM   1584  O   HOH B 522       8.775  19.658  10.973  1.00  0.00      B    O  
ATOM   1585  H1  HOH B 522       8.965  19.202  11.855  1.00  0.00      B    H  
ATOM   1586  H2  HOH B 522       8.328  19.057  10.367  1.00  0.00      B    H  
ATOM   1587  O   HOH B 523      13.809  37.083  11.625  1.00  0.00      B    O  
ATOM   1588  H1  HOH B 523      12.929  36.716  11.284  1.00  0.00      B    H  
ATOM   1589  H2  HOH B 523      13.565  38.074  11.746  1.00  0.00      B    H  
ATOM   1590  O   HOH B 524      31.397  37.525  30.404  1.00  0.00      B    O  
ATOM   1591  H1  HOH B 524      31.480  36.709  31.061  1.00  0.00      B    H  
ATOM   1592  H2  HOH B 524      30.382  37.616  30.170  1.00  0.00      B    H  
ATOM   1593  O   HOH B 525       9.376   4.936  16.589  1.00  0.00      B    O  
ATOM   1594  H1  HOH B 525       8.971   5.119  17.434  1.00  0.00      B    H  
ATOM   1595  H2  HOH B 525      10.120   5.598  16.586  1.00  0.00      B    H  
ATOM   1596  O   HOH B 526      28.778  22.982  20.310  1.00  0.00      B    O  
ATOM   1597  H1  HOH B 526      28.686  23.804  19.720  1.00  0.00      B    H  
ATOM   1598  H2  HOH B 526      29.611  23.193  20.840  1.00  0.00      B    H  
ATOM   1599  O   HOH B 527      10.912  19.718  36.023  1.00  0.00      B    O  
ATOM   1600  H1  HOH B 527      11.154  19.937  35.025  1.00  0.00      B    H  
ATOM   1601  H2  HOH B 527      11.574  19.043  36.355  1.00  0.00      B    H  
ATOM   1602  O   HOH B 528      14.278  13.253   4.328  1.00  0.00      B    O  
ATOM   1603  H1  HOH B 528      13.821  12.436   4.647  1.00  0.00      B    H  
ATOM   1604  H2  HOH B 528      13.839  13.588   3.498  1.00  0.00      B    H  
ATOM   1605  O   HOH B 529       4.923  22.654  10.503  1.00  0.00      B    O  
ATOM   1606  H1  HOH B 529       4.118  22.053  10.548  1.00  0.00      B    H  
ATOM   1607  H2  HOH B 529       5.728  22.101  10.882  1.00  0.00      B    H  
ATOM   1608  O   HOH B 530      16.760  26.930   6.519  1.00  0.00      B    O  
ATOM   1609  H1  HOH B 530      15.807  26.983   6.839  1.00  0.00      B    H  
ATOM   1610  H2  HOH B 530      17.362  27.082   7.290  1.00  0.00      B    H  
ATOM   1611  O   HOH B 531       2.245  28.177  28.683  1.00  0.00      B    O  
ATOM   1612  H1  HOH B 531       1.356  28.388  29.061  1.00  0.00      B    H  
ATOM   1613  H2  HOH B 531       2.882  28.966  28.789  1.00  0.00      B    H  
ATOM   1614  O   HOH B 532      20.304   0.729  25.245  1.00  0.00      B    O  
ATOM   1615  H1  HOH B 532      20.408  -0.053  24.592  1.00  0.00      B    H  
ATOM   1616  H2  HOH B 532      19.710   1.383  24.688  1.00  0.00      B    H  
ATOM   1617  O   HOH B 533      28.459  38.956   3.242  1.00  0.00      B    O  
ATOM   1618  H1  HOH B 533      29.229  38.855   2.612  1.00  0.00      B    H  
ATOM   1619  H2  HOH B 533      28.110  38.041   3.434  1.00  0.00      B    H  
ATOM   1620  O   HOH B 534      27.874  36.728  30.931  1.00  0.00      B    O  
ATOM   1621  H1  HOH B 534      28.181  37.129  31.819  1.00  0.00      B    H  
ATOM   1622  H2  HOH B 534      28.071  35.702  31.032  1.00  0.00      B    H  
ATOM   1623  O   HOH B 535      10.356   7.142   7.334  1.00  0.00      B    O  
ATOM   1624  H1  HOH B 535      10.726   7.171   8.274  1.00  0.00      B    H  
ATOM   1625  H2  HOH B 535      11.101   7.481   6.781  1.00  0.00      B    H  
ATOM   1626  O   HOH B 536       9.802  15.730  19.940  1.00  0.00      B    O  
ATOM   1627  H1  HOH B 536      10.292  15.753  20.836  1.00  0.00      B    H  
ATOM   1628  H2  HOH B 536       8.821  16.071  20.067  1.00  0.00      B    H  
ATOM   1629  O   HOH B 537      27.022  28.814   0.320  1.00  0.00      B    O  
ATOM   1630  H1  HOH B 537      27.253  28.437   1.253  1.00  0.00      B    H  
ATOM   1631  H2  HOH B 537      27.683  28.478  -0.354  1.00  0.00      B    H  
ATOM   1632  O   HOH B 538       7.874  13.050  23.025  1.00  0.00      B    O  
ATOM   1633  H1  HOH B 538       7.164  13.686  23.401  1.00  0.00      B    H  
ATOM   1634  H2  HOH B 538       7.805  13.088  22.014  1.00  0.00      B    H  
ATOM   1635  O   HOH B 539      30.010   4.050  34.862  1.00  0.00      B    O  
ATOM   1636  H1  HOH B 539      30.553   4.090  35.736  1.00  0.00      B    H  
ATOM   1637  H2  HOH B 539      29.974   5.011  34.487  1.00  0.00      B    H  
ATOM   1638  O   HOH B 540      38.600  36.739  19.910  1.00  0.00      B    O  
ATOM   1639  H1  HOH B 540      37.933  36.623  20.633  1.00  0.00      B    H  
ATOM   1640  H2  HOH B 540      38.841  35.820  19.516  1.00  0.00      B    H  
ATOM   1641  O   HOH B 541      15.853  33.011  17.226  1.00  0.00      B    O  
ATOM   1642  H1  HOH B 541      16.393  32.163  17.181  1.00  0.00      B    H  
ATOM   1643  H2  HOH B 541      15.665  33.167  18.196  1.00  0.00      B    H  
ATOM   1644  O   HOH B 542      35.563  16.286  25.939  1.00  0.00      B    O  
ATOM   1645  H1  HOH B 542      35.067  16.775  25.214  1.00  0.00      B    H  
ATOM   1646  H2  HOH B 542      35.571  16.865  26.765  1.00  0.00      B    H  
ATOM   1647  O   HOH B 543      26.090  18.952  16.639  1.00  0.00      B    O  
ATOM   1648  H1  HOH B 543      27.021  18.571  16.574  1.00  0.00      B    H  
ATOM   1649  H2  HOH B 543      25.623  18.563  17.479  1.00  0.00      B    H  
ATOM   1650  O   HOH B 544      13.134   3.932   2.060  1.00  0.00      B    O  
ATOM   1651  H1  HOH B 544      13.910   3.359   1.717  1.00  0.00      B    H  
ATOM   1652  H2  HOH B 544      12.487   4.155   1.233  1.00  0.00      B    H  
ATOM   1653  O   HOH B 545      38.515  36.301  37.503  1.00  0.00      B    O  
ATOM   1654  H1  HOH B 545      38.522  36.406  38.525  1.00  0.00      B    H  
ATOM   1655  H2  HOH B 545      37.722  36.798  37.149  1.00  0.00      B    H  
ATOM   1656  O   HOH B 546       2.800  17.135   0.830  1.00  0.00      B    O  
ATOM   1657  H1  HOH B 546       2.839  18.188   0.889  1.00  0.00      B    H  
ATOM   1658  H2  HOH B 546       3.415  16.803   0.092  1.00  0.00      B    H  
ATOM   1659  O   HOH B 547      26.423   3.238  28.293  1.00  0.00      B    O  
ATOM   1660  H1  HOH B 547      25.668   2.705  28.618  1.00  0.00      B    H  
ATOM   1661  H2  HOH B 547      27.290   2.768  28.675  1.00  0.00      B    H  
ATOM   1662  O   HOH B 548      10.924  12.854  27.117  1.00  0.00      B    O  
ATOM   1663  H1  HOH B 548      10.292  12.891  26.292  1.00  0.00      B    H  
ATOM   1664  H2  HOH B 548      11.144  13.861  27.323  1.00  0.00      B    H  
ATOM   1665  O   HOH B 549      18.465  32.440   3.619  1.00  0.00      B    O  
ATOM   1666  H1  HOH B 549      19.290  32.784   4.050  1.00  0.00      B    H  
ATOM   1667  H2  HOH B 549      18.365  31.434   3.740  1.00  0.00      B    H  
ATOM   1668  O   HOH B 550      25.321  13.238  31.793  1.00  0.00      B    O  
ATOM   1669  H1  HOH B 550      24.459  13.579  32.104  1.00  0.00      B    H  
ATOM   1670  H2  HOH B 550      25.782  13.979  31.344  1.00  0.00      B    H  
ATOM   1671  O   HOH B 551       5.074  31.956  22.055  1.00  0.00      B    O  
ATOM   1672  H1  HOH B 551       4.284  32.328  21.503  1.00  0.00      B    H  
ATOM   1673  H2  HOH B 551       5.965  32.167  21.624  1.00  0.00      B    H  
ATOM   1674  O   HOH B 552      34.082   2.765  26.494  1.00  0.00      B    O  
ATOM   1675  H1  HOH B 552      33.843   2.008  25.860  1.00  0.00      B    H  
ATOM   1676  H2  HOH B 552      33.332   3.408  26.345  1.00  0.00      B    H  
ATOM   1677  O   HOH B 553      23.662   9.953  10.013  1.00  0.00      B    O  
ATOM   1678  H1  HOH B 553      23.402   8.995   9.659  1.00  0.00      B    H  
ATOM   1679  H2  HOH B 553      23.282  10.735   9.496  1.00  0.00      B    H  
ATOM   1680  O   HOH B 554      21.808  38.087  32.813  1.00  0.00      B    O  
ATOM   1681  H1  HOH B 554      21.908  37.059  32.726  1.00  0.00      B    H  
ATOM   1682  H2  HOH B 554      20.818  38.288  32.963  1.00  0.00      B    H  
ATOM   1683  O   HOH B 555      10.228  13.802  31.063  1.00  0.00      B    O  
ATOM   1684  H1  HOH B 555       9.302  13.620  31.464  1.00  0.00      B    H  
ATOM   1685  H2  HOH B 555      10.711  12.925  30.835  1.00  0.00      B    H  
ATOM   1686  O   HOH B 556      25.545  37.554  19.553  1.00  0.00      B    O  
ATOM   1687  H1  HOH B 556      26.552  37.536  19.536  1.00  0.00      B    H  
ATOM   1688  H2  HOH B 556      25.321  38.500  19.812  1.00  0.00      B    H  
ATOM   1689  O   HOH B 557      21.660   8.699   0.166  1.00  0.00      B    O  
ATOM   1690  H1  HOH B 557      20.983   8.980  -0.523  1.00  0.00      B    H  
ATOM   1691  H2  HOH B 557      21.314   8.886   1.098  1.00  0.00      B    H  
ATOM   1692  O   HOH B 558      22.748   1.946  21.607  1.00  0.00      B    O  
ATOM   1693  H1  HOH B 558      23.102   2.668  22.232  1.00  0.00      B    H  
ATOM   1694  H2  HOH B 558      22.399   1.220  22.280  1.00  0.00      B    H  
ATOM   1695  O   HOH B 559      19.556   8.648  34.662  1.00  0.00      B    O  
ATOM   1696  H1  HOH B 559      19.833   8.274  35.630  1.00  0.00      B    H  
ATOM   1697  H2  HOH B 559      20.388   9.198  34.410  1.00  0.00      B    H  
ATOM   1698  O   HOH B 560      21.358  21.115  28.459  1.00  0.00      B    O  
ATOM   1699  H1  HOH B 560      21.049  20.571  27.648  1.00  0.00      B    H  
ATOM   1700  H2  HOH B 560      21.599  20.399  29.156  1.00  0.00      B    H  
ATOM   1701  O   HOH B 561      11.871  15.618   1.644  1.00  0.00      B    O  
ATOM   1702  H1  HOH B 561      12.796  16.027   1.946  1.00  0.00      B    H  
ATOM   1703  H2  HOH B 561      11.128  16.032   2.218  1.00  0.00      B    H  
ATOM   1704  O   HOH B 562      33.522   5.385  14.298  1.00  0.00      B    O  
ATOM   1705  H1  HOH B 562      33.273   4.879  15.187  1.00  0.00      B    H  
ATOM   1706  H2  HOH B 562      33.097   4.776  13.588  1.00  0.00      B    H  
ATOM   1707  O   HOH B 563      28.259   1.884  36.911  1.00  0.00      B    O  
ATOM   1708  H1  HOH B 563      28.465   2.870  37.052  1.00  0.00      B    H  
ATOM   1709  H2  HOH B 563      27.285   1.731  37.189  1.00  0.00      B    H  
ATOM   1710  O   HOH B 564       2.143  36.405  38.236  1.00  0.00      B    O  
ATOM   1711  H1  HOH B 564       1.394  36.407  37.578  1.00  0.00      B    H  
ATOM   1712  H2  HOH B 564       2.568  37.333  38.380  1.00  0.00      B    H  
ATOM   1713  O   HOH B 565      14.177  29.062   5.818  1.00  0.00      B    O  
ATOM   1714  H1  HOH B 565      14.342  28.442   6.614  1.00  0.00      B    H  
ATOM   1715  H2  HOH B 565      14.867  29.819   5.878  1.00  0.00      B    H  
ATOM   1716  O   HOH B 566      21.663  36.892  12.893  1.00  0.00      B    O  
ATOM   1717  H1  HOH B 566      21.030  37.017  13.729  1.00  0.00      B    H  
ATOM   1718  H2  HOH B 566      21.090  36.542  12.155  1.00  0.00      B    H  
ATOM   1719  O   HOH B 567      30.383  31.054  25.697  1.00  0.00      B    O  
ATOM   1720  H1  HOH B 567      30.914  30.518  26.401  1.00  0.00      B    H  
ATOM   1721  H2  HOH B 567      30.358  31.989  26.120  1.00  0.00      B    H  
ATOM   1722  O   HOH B 568      13.106  35.444  16.629  1.00  0.00      B    O  
ATOM   1723  H1  HOH B 568      14.011  35.914  16.683  1.00  0.00      B    H  
ATOM   1724  H2  HOH B 568      12.894  35.012  17.543  1.00  0.00      B    H  
ATOM   1725  O   HOH B 569       6.644  27.857  38.089  1.00  0.00      B    O  
ATOM   1726  H1  HOH B 569       6.567  27.829  39.096  1.00  0.00      B    H  
ATOM   1727  H2  HOH B 569       6.862  26.910  37.748  1.00  0.00      B    H  
ATOM   1728  O   HOH B 570       1.670  38.579  19.484  1.00  0.00      B    O  
ATOM   1729  H1  HOH B 570       1.324  39.481  19.084  1.00  0.00      B    H  
ATOM   1730  H2  HOH B 570       0.885  37.940  19.396  1.00  0.00      B    H  
ATOM   1731  O   HOH B 571      37.461  38.933   0.717  1.00  0.00      B    O  
ATOM   1732  H1  HOH B 571      36.988  39.172   1.549  1.00  0.00      B    H  
ATOM   1733  H2  HOH B 571      37.595  37.932   0.731  1.00  0.00      B    H  
ATOM   1734  O   HOH B 572      19.646  15.245  14.835  1.00  0.00      B    O  
ATOM   1735  H1  HOH B 572      20.251  15.925  14.334  1.00  0.00      B    H  
ATOM   1736  H2  HOH B 572      19.823  15.080  15.800  1.00  0.00      B    H  
ATOM   1737  O   HOH B 573      21.342   1.550  12.943  1.00  0.00      B    O  
ATOM   1738  H1  HOH B 573      21.575   2.435  13.429  1.00  0.00      B    H  
ATOM   1739  H2  HOH B 573      22.162   1.329  12.345  1.00  0.00      B    H  
ATOM   1740  O   HOH B 574      21.068  35.941   3.679  1.00  0.00      B    O  
ATOM   1741  H1  HOH B 574      21.702  36.672   3.995  1.00  0.00      B    H  
ATOM   1742  H2  HOH B 574      20.440  36.371   3.045  1.00  0.00      B    H  
ATOM   1743  O   HOH B 575      16.972  16.207   6.501  1.00  0.00      B    O  
ATOM   1744  H1  HOH B 575      17.456  15.637   5.812  1.00  0.00      B    H  
ATOM   1745  H2  HOH B 575      16.961  15.668   7.352  1.00  0.00      B    H  
ATOM   1746  O   HOH B 576       6.389  21.108  26.483  1.00  0.00      B    O  
ATOM   1747  H1  HOH B 576       7.360  21.217  26.622  1.00  0.00      B    H  
ATOM   1748  H2  HOH B 576       6.396  20.293  25.844  1.00  0.00      B    H  
ATOM   1749  O   HOH B 577       9.558  32.251  22.387  1.00  0.00      B    O  
ATOM   1750  H1  HOH B 577       9.329  31.754  23.226  1.00  0.00      B    H  
ATOM   1751  H2  HOH B 577       9.509  33.209  22.488  1.00  0.00      B    H  
ATOM   1752  O   HOH B 578       7.265  38.231  18.009  1.00  0.00      B    O  
ATOM   1753  H1  HOH B 578       7.729  38.986  18.472  1.00  0.00      B    H  
ATOM   1754  H2  HOH B 578       7.116  37.591  18.760  1.00  0.00      B    H  
ATOM   1755  O   HOH B 579       1.643  36.807  22.205  1.00  0.00      B    O  
ATOM   1756  H1  HOH B 579       1.652  37.028  21.219  1.00  0.00      B    H  
ATOM   1757  H2  HOH B 579       0.931  37.316  22.660  1.00  0.00      B    H  
ATOM   1758  O   HOH B 580      11.886   9.941  18.554  1.00  0.00      B    O  
ATOM   1759  H1  HOH B 580      11.237  10.614  18.970  1.00  0.00      B    H  
ATOM   1760  H2  HOH B 580      12.486   9.594  19.353  1.00  0.00      B    H  
ATOM   1761  O   HOH B 581       3.586  21.748  29.257  1.00  0.00      B    O  
ATOM   1762  H1  HOH B 581       3.624  22.507  28.608  1.00  0.00      B    H  
ATOM   1763  H2  HOH B 581       3.230  22.199  30.136  1.00  0.00      B    H  
ATOM   1764  O   HOH B 582      14.999   3.410  19.797  1.00  0.00      B    O  
ATOM   1765  H1  HOH B 582      16.027   3.540  19.955  1.00  0.00      B    H  
ATOM   1766  H2  HOH B 582      14.668   2.652  20.346  1.00  0.00      B    H  
ATOM   1767  O   HOH B 583       3.543   0.546   4.757  1.00  0.00      B    O  
ATOM   1768  H1  HOH B 583       3.685  -0.474   4.657  1.00  0.00      B    H  
ATOM   1769  H2  HOH B 583       3.421   0.795   5.738  1.00  0.00      B    H  
ATOM   1770  O   HOH B 584      10.687  14.308  34.684  1.00  0.00      B    O  
ATOM   1771  H1  HOH B 584      10.588  15.340  34.510  1.00  0.00      B    H  
ATOM   1772  H2  HOH B 584      11.442  14.047  34.108  1.00  0.00      B    H  
ATOM   1773  O   HOH B 585       2.286  35.599  17.201  1.00  0.00      B    O  
ATOM   1774  H1  HOH B 585       3.036  35.700  17.905  1.00  0.00      B    H  
ATOM   1775  H2  HOH B 585       2.760  35.280  16.330  1.00  0.00      B    H  
ATOM   1776  O   HOH B 586      20.638  13.247   5.364  1.00  0.00      B    O  
ATOM   1777  H1  HOH B 586      21.614  12.961   5.228  1.00  0.00      B    H  
ATOM   1778  H2  HOH B 586      20.695  13.804   6.247  1.00  0.00      B    H  
ATOM   1779  O   HOH B 587      19.047  29.880  15.569  1.00  0.00      B    O  
ATOM   1780  H1  HOH B 587      19.392  28.990  15.363  1.00  0.00      B    H  
ATOM   1781  H2  HOH B 587      18.413  29.916  16.411  1.00  0.00      B    H  
ATOM   1782  O   HOH B 588       3.428  37.006  13.208  1.00  0.00      B    O  
ATOM   1783  H1  HOH B 588       2.655  36.920  12.524  1.00  0.00      B    H  
ATOM   1784  H2  HOH B 588       3.524  38.038  13.396  1.00  0.00      B    H  
ATOM   1785  O   HOH B 589       5.047  13.465  31.677  1.00  0.00      B    O  
ATOM   1786  H1  HOH B 589       4.706  14.400  31.613  1.00  0.00      B    H  
ATOM   1787  H2  HOH B 589       5.007  13.019  30.770  1.00  0.00      B    H  
ATOM   1788  O   HOH B 590       9.738  10.059  38.679  1.00  0.00      B    O  
ATOM   1789  H1  HOH B 590       9.396  10.762  39.355  1.00  0.00      B    H  
ATOM   1790  H2  HOH B 590       8.989   9.565  38.150  1.00  0.00      B    H  
ATOM   1791  O   HOH B 591      15.198  23.866  12.276  1.00  0.00      B    O  
ATOM   1792  H1  HOH B 591      15.600  24.834  12.383  1.00  0.00      B    H  
ATOM   1793  H2  HOH B 591      15.855  23.343  11.764  1.00  0.00      B    H  
ATOM   1794  O   HOH B 592      21.885  18.489   0.935  1.00  0.00      B    O  
ATOM   1795  H1  HOH B 592      22.401  17.673   1.139  1.00  0.00      B    H  
ATOM   1796  H2  HOH B 592      22.034  18.805  -0.006  1.00  0.00      B    H  
ATOM   1797  O   HOH B 593      11.688  20.678  23.235  1.00  0.00      B    O  
ATOM   1798  H1  HOH B 593      11.797  19.817  22.643  1.00  0.00      B    H  
ATOM   1799  H2  HOH B 593      11.801  21.472  22.547  1.00  0.00      B    H  
ATOM   1800  O   HOH B 594       3.479  34.460  15.281  1.00  0.00      B    O  
ATOM   1801  H1  HOH B 594       3.837  33.603  15.690  1.00  0.00      B    H  
ATOM   1802  H2  HOH B 594       4.312  34.987  14.943  1.00  0.00      B    H  
ATOM   1803  O   HOH B 595      28.526  13.146   8.043  1.00  0.00      B    O  
ATOM   1804  H1  HOH B 595      28.058  12.980   7.163  1.00  0.00      B    H  
ATOM   1805  H2  HOH B 595      28.878  12.264   8.399  1.00  0.00      B    H  
ATOM   1806  O   HOH B 596      24.473  35.771  34.759  1.00  0.00      B    O  
ATOM   1807  H1  HOH B 596      25.060  36.249  34.172  1.00  0.00      B    H  
ATOM   1808  H2  HOH B 596      23.620  35.720  34.288  1.00  0.00      B    H  
ATOM   1809  O   HOH B 597      38.995  33.157  15.179  1.00  0.00      B    O  
ATOM   1810  H1  HOH B 597      39.137  33.581  14.264  1.00  0.00      B    H  
ATOM   1811  H2  HOH B 597      38.200  33.627  15.625  1.00  0.00      B    H  
ATOM   1812  O   HOH B 598      15.276  32.466   2.611  1.00  0.00      B    O  
ATOM   1813  H1  HOH B 598      14.630  32.561   1.839  1.00  0.00      B    H  
ATOM   1814  H2  HOH B 598      15.703  31.532   2.651  1.00  0.00      B    H  
ATOM   1815  O   HOH B 599       8.895  31.372  16.142  1.00  0.00      B    O  
ATOM   1816  H1  HOH B 599       9.144  32.244  15.768  1.00  0.00      B    H  
ATOM   1817  H2  HOH B 599       9.487  31.213  16.956  1.00  0.00      B    H  
ATOM   1818  O   HOH B 600       4.095  38.062   1.628  1.00  0.00      B    O  
ATOM   1819  H1  HOH B 600       4.077  37.780   2.622  1.00  0.00      B    H  
ATOM   1820  H2  HOH B 600       4.104  39.060   1.555  1.00  0.00      B    H  
ATOM   1821  O   HOH B 601      27.034  12.866  26.942  1.00  0.00      B    O  
ATOM   1822  H1  HOH B 601      26.146  12.519  27.246  1.00  0.00      B    H  
ATOM   1823  H2  HOH B 601      27.368  13.411  27.747  1.00  0.00      B    H  
ATOM   1824  O   HOH B 602       3.173   3.157  14.368  1.00  0.00      B    O  
ATOM   1825  H1  HOH B 602       2.987   3.024  15.364  1.00  0.00      B    H  
ATOM   1826  H2  HOH B 602       2.325   3.418  13.933  1.00  0.00      B    H  
ATOM   1827  O   HOH B 603       8.647   8.025  14.728  1.00  0.00      B    O  
ATOM   1828  H1  HOH B 603       8.967   8.349  15.639  1.00  0.00      B    H  
ATOM   1829  H2  HOH B 603       8.169   7.165  14.860  1.00  0.00      B    H  
ATOM   1830  O   HOH B 604       1.086  21.855   8.365  1.00  0.00      B    O  
ATOM   1831  H1  HOH B 604       0.391  22.360   8.911  1.00  0.00      B    H  
ATOM   1832  H2  HOH B 604       1.046  22.316   7.414  1.00  0.00      B    H  
ATOM   1833  O   HOH B 605      37.166  32.257  26.077  1.00  0.00      B    O  
ATOM   1834  H1  HOH B 605      36.535  31.478  26.404  1.00  0.00      B    H  
ATOM   1835  H2  HOH B 605      38.103  32.071  26.465  1.00  0.00      B    H  
ATOM   1836  O   HOH B 606      13.153  34.672  19.189  1.00  0.00      B    O  
ATOM   1837  H1  HOH B 606      13.354  33.748  19.545  1.00  0.00      B    H  
ATOM   1838  H2  HOH B 606      13.523  35.339  19.893  1.00  0.00      B    H  
ATOM   1839  O   HOH B 607       5.863  11.007   2.146  1.00  0.00      B    O  
ATOM   1840  H1  HOH B 607       6.354  10.767   1.305  1.00  0.00      B    H  
ATOM   1841  H2  HOH B 607       4.958  11.466   1.862  1.00  0.00      B    H  
ATOM   1842  O   HOH B 608       7.351   2.447   4.874  1.00  0.00      B    O  
ATOM   1843  H1  HOH B 608       6.662   2.149   4.171  1.00  0.00      B    H  
ATOM   1844  H2  HOH B 608       7.663   3.387   4.648  1.00  0.00      B    H  
ATOM   1845  O   HOH B 609      22.031  31.865  10.564  1.00  0.00      B    O  
ATOM   1846  H1  HOH B 609      21.023  31.659  10.368  1.00  0.00      B    H  
ATOM   1847  H2  HOH B 609      22.066  32.749  11.042  1.00  0.00      B    H  
ATOM   1848  O   HOH B 610      -0.203  37.877  28.897  1.00  0.00      B    O  
ATOM   1849  H1  HOH B 610       0.118  37.759  29.872  1.00  0.00      B    H  
ATOM   1850  H2  HOH B 610       0.500  38.360  28.391  1.00  0.00      B    H  
ATOM   1851  O   HOH B 611      36.076  38.327   7.001  1.00  0.00      B    O  
ATOM   1852  H1  HOH B 611      35.071  38.004   6.913  1.00  0.00      B    H  
ATOM   1853  H2  HOH B 611      36.446  37.925   7.897  1.00  0.00      B    H  
ATOM   1854  O   HOH B 612      16.053  18.009  27.160  1.00  0.00      B    O  
ATOM   1855  H1  HOH B 612      15.691  17.506  27.955  1.00  0.00      B    H  
ATOM   1856  H2  HOH B 612      15.471  17.839  26.347  1.00  0.00      B    H  
ATOM   1857  O   HOH B 613      30.420  19.649  30.688  1.00  0.00      B    O  
ATOM   1858  H1  HOH B 613      30.524  20.439  31.340  1.00  0.00      B    H  
ATOM   1859  H2  HOH B 613      30.937  18.832  31.013  1.00  0.00      B    H  
ATOM   1860  O   HOH B 614      11.314  10.473  36.082  1.00  0.00      B    O  
ATOM   1861  H1  HOH B 614      10.985  10.159  36.986  1.00  0.00      B    H  
ATOM   1862  H2  HOH B 614      11.905   9.758  35.704  1.00  0.00      B    H  
ATOM   1863  O   HOH B 615      11.055  28.500   6.698  1.00  0.00      B    O  
ATOM   1864  H1  HOH B 615      11.483  28.768   5.788  1.00  0.00      B    H  
ATOM   1865  H2  HOH B 615      11.234  27.534   6.780  1.00  0.00      B    H  
ATOM   1866  O   HOH B 616      38.333  18.857  32.606  1.00  0.00      B    O  
ATOM   1867  H1  HOH B 616      37.846  19.264  31.870  1.00  0.00      B    H  
ATOM   1868  H2  HOH B 616      37.658  18.253  33.113  1.00  0.00      B    H  
ATOM   1869  O   HOH B 617       8.183   6.604   5.455  1.00  0.00      B    O  
ATOM   1870  H1  HOH B 617       8.868   6.771   6.096  1.00  0.00      B    H  
ATOM   1871  H2  HOH B 617       8.429   5.730   5.072  1.00  0.00      B    H  
ATOM   1872  O   HOH B 618      13.245   8.833  20.499  1.00  0.00      B    O  
ATOM   1873  H1  HOH B 618      13.980   9.142  21.120  1.00  0.00      B    H  
ATOM   1874  H2  HOH B 618      12.485   8.378  21.050  1.00  0.00      B    H  
ATOM   1875  O   HOH B 619       7.689   2.603   7.512  1.00  0.00      B    O  
ATOM   1876  H1  HOH B 619       7.580   2.522   6.503  1.00  0.00      B    H  
ATOM   1877  H2  HOH B 619       8.679   2.769   7.620  1.00  0.00      B    H  
ATOM   1878  O   HOH B 620      21.670  21.591  32.746  1.00  0.00      B    O  
ATOM   1879  H1  HOH B 620      22.418  22.304  32.813  1.00  0.00      B    H  
ATOM   1880  H2  HOH B 620      20.749  22.002  32.957  1.00  0.00      B    H  
ATOM   1881  O   HOH B 621      15.968  28.446  22.092  1.00  0.00      B    O  
ATOM   1882  H1  HOH B 621      16.156  27.484  22.392  1.00  0.00      B    H  
ATOM   1883  H2  HOH B 621      16.003  29.047  22.905  1.00  0.00      B    H  
ATOM   1884  O   HOH B 622      11.667  23.560  35.038  1.00  0.00      B    O  
ATOM   1885  H1  HOH B 622      12.159  24.448  35.033  1.00  0.00      B    H  
ATOM   1886  H2  HOH B 622      10.877  23.722  35.631  1.00  0.00      B    H  
ATOM   1887  O   HOH B 623      10.893   4.868  19.216  1.00  0.00      B    O  
ATOM   1888  H1  HOH B 623      10.550   4.639  20.150  1.00  0.00      B    H  
ATOM   1889  H2  HOH B 623      11.867   5.172  19.132  1.00  0.00      B    H  
ATOM   1890  O   HOH B 624      30.452  16.564   1.186  1.00  0.00      B    O  
ATOM   1891  H1  HOH B 624      29.632  16.470   0.615  1.00  0.00      B    H  
ATOM   1892  H2  HOH B 624      31.153  15.914   0.820  1.00  0.00      B    H  
ATOM   1893  O   HOH B 625      13.550   7.064  28.506  1.00  0.00      B    O  
ATOM   1894  H1  HOH B 625      13.726   6.159  28.830  1.00  0.00      B    H  
ATOM   1895  H2  HOH B 625      14.179   7.762  29.034  1.00  0.00      B    H  
ATOM   1896  O   HOH B 626      30.514   9.705   2.524  1.00  0.00      B    O  
ATOM   1897  H1  HOH B 626      30.852   8.972   1.937  1.00  0.00      B    H  
ATOM   1898  H2  HOH B 626      30.357  10.541   1.895  1.00  0.00      B    H  
ATOM   1899  O   HOH B 627      24.552  25.011  13.592  1.00  0.00      B    O  
ATOM   1900  H1  HOH B 627      24.057  25.878  13.561  1.00  0.00      B    H  
ATOM   1901  H2  HOH B 627      24.091  24.479  12.840  1.00  0.00      B    H  
ATOM   1902  O   HOH B 628      21.805  13.464  32.504  1.00  0.00      B    O  
ATOM   1903  H1  HOH B 628      21.804  12.515  32.745  1.00  0.00      B    H  
ATOM   1904  H2  HOH B 628      21.575  14.061  33.362  1.00  0.00      B    H  
ATOM   1905  O   HOH B 629       8.964   2.344  21.429  1.00  0.00      B    O  
ATOM   1906  H1  HOH B 629       8.257   1.970  20.833  1.00  0.00      B    H  
ATOM   1907  H2  HOH B 629       8.973   3.339  21.268  1.00  0.00      B    H  
ATOM   1908  O   HOH B 630      18.367  32.625  37.714  1.00  0.00      B    O  
ATOM   1909  H1  HOH B 630      17.369  32.791  37.649  1.00  0.00      B    H  
ATOM   1910  H2  HOH B 630      18.656  32.703  38.686  1.00  0.00      B    H  
ATOM   1911  O   HOH B 631      26.257  17.607  32.168  1.00  0.00      B    O  
ATOM   1912  H1  HOH B 631      26.644  17.721  31.266  1.00  0.00      B    H  
ATOM   1913  H2  HOH B 631      25.912  18.444  32.521  1.00  0.00      B    H  
ATOM   1914  O   HOH B 632      35.832  14.943   6.560  1.00  0.00      B    O  
ATOM   1915  H1  HOH B 632      34.968  14.594   6.195  1.00  0.00      B    H  
ATOM   1916  H2  HOH B 632      35.825  14.770   7.562  1.00  0.00      B    H  
ATOM   1917  O   HOH B 633      11.361  18.471  29.908  1.00  0.00      B    O  
ATOM   1918  H1  HOH B 633      11.499  17.800  30.632  1.00  0.00      B    H  
ATOM   1919  H2  HOH B 633      10.883  18.021  29.142  1.00  0.00      B    H  
ATOM   1920  O   HOH B 634       8.790  22.548  16.153  1.00  0.00      B    O  
ATOM   1921  H1  HOH B 634       8.769  21.975  16.969  1.00  0.00      B    H  
ATOM   1922  H2  HOH B 634       9.483  22.217  15.537  1.00  0.00      B    H  
ATOM   1923  O   HOH B 635      28.216   9.432  37.126  1.00  0.00      B    O  
ATOM   1924  H1  HOH B 635      28.573   8.629  37.567  1.00  0.00      B    H  
ATOM   1925  H2  HOH B 635      28.622   9.527  36.202  1.00  0.00      B    H  
ATOM   1926  O   HOH B 636      16.314   7.835  11.011  1.00  0.00      B    O  
ATOM   1927  H1  HOH B 636      17.161   7.363  10.665  1.00  0.00      B    H  
ATOM   1928  H2  HOH B 636      15.796   8.165  10.239  1.00  0.00      B    H  
ATOM   1929  O   HOH B 637      13.573   7.927  25.533  1.00  0.00      B    O  
ATOM   1930  H1  HOH B 637      13.760   7.443  26.429  1.00  0.00      B    H  
ATOM   1931  H2  HOH B 637      12.892   7.383  25.026  1.00  0.00      B    H  
ATOM   1932  O   HOH B 638      17.142  10.724   2.791  1.00  0.00      B    O  
ATOM   1933  H1  HOH B 638      16.431  10.939   3.471  1.00  0.00      B    H  
ATOM   1934  H2  HOH B 638      16.849   9.831   2.415  1.00  0.00      B    H  
ATOM   1935  O   HOH B 639       3.459  19.646  32.695  1.00  0.00      B    O  
ATOM   1936  H1  HOH B 639       2.977  18.904  32.188  1.00  0.00      B    H  
ATOM   1937  H2  HOH B 639       3.891  19.183  33.513  1.00  0.00      B    H  
ATOM   1938  O   HOH B 640       1.370   8.707  16.539  1.00  0.00      B    O  
ATOM   1939  H1  HOH B 640       1.958   8.316  15.814  1.00  0.00      B    H  
ATOM   1940  H2  HOH B 640       0.777   9.343  16.014  1.00  0.00      B    H  
ATOM   1941  O   HOH B 641      10.314   1.455   0.400  1.00  0.00      B    O  
ATOM   1942  H1  HOH B 641       9.387   1.249   0.762  1.00  0.00      B    H  
ATOM   1943  H2  HOH B 641      10.908   0.659   0.516  1.00  0.00      B    H  
ATOM   1944  O   HOH B 642       0.407   7.984   7.856  1.00  0.00      B    O  
ATOM   1945  H1  HOH B 642       1.135   8.226   8.539  1.00  0.00      B    H  
ATOM   1946  H2  HOH B 642       0.125   7.000   8.087  1.00  0.00      B    H  
ATOM   1947  O   HOH B 643      25.629  20.344   4.052  1.00  0.00      B    O  
ATOM   1948  H1  HOH B 643      26.404  19.721   4.011  1.00  0.00      B    H  
ATOM   1949  H2  HOH B 643      25.633  20.940   3.200  1.00  0.00      B    H  
ATOM   1950  O   HOH B 644       4.475  16.863  16.722  1.00  0.00      B    O  
ATOM   1951  H1  HOH B 644       5.433  17.069  16.938  1.00  0.00      B    H  
ATOM   1952  H2  HOH B 644       4.451  16.022  16.163  1.00  0.00      B    H  
ATOM   1953  O   HOH B 645      12.451   0.141  27.035  1.00  0.00      B    O  
ATOM   1954  H1  HOH B 645      12.295   1.059  27.466  1.00  0.00      B    H  
ATOM   1955  H2  HOH B 645      11.615  -0.164  26.546  1.00  0.00      B    H  
ATOM   1956  O   HOH B 646      12.246  27.019   9.204  1.00  0.00      B    O  
ATOM   1957  H1  HOH B 646      13.165  26.851   9.508  1.00  0.00      B    H  
ATOM   1958  H2  HOH B 646      11.671  26.955   9.961  1.00  0.00      B    H  
ATOM   1959  O   HOH B 647      36.181  29.008  20.808  1.00  0.00      B    O  
ATOM   1960  H1  HOH B 647      36.839  29.363  20.112  1.00  0.00      B    H  
ATOM   1961  H2  HOH B 647      36.088  29.808  21.384  1.00  0.00      B    H  
ATOM   1962  O   HOH B 648      28.944  20.981  25.883  1.00  0.00      B    O  
ATOM   1963  H1  HOH B 648      29.542  21.762  25.891  1.00  0.00      B    H  
ATOM   1964  H2  HOH B 648      29.584  20.213  26.102  1.00  0.00      B    H  
ATOM   1965  O   HOH B 649       6.145  10.137  34.024  1.00  0.00      B    O  
ATOM   1966  H1  HOH B 649       7.013  10.492  34.421  1.00  0.00      B    H  
ATOM   1967  H2  HOH B 649       5.362  10.374  34.627  1.00  0.00      B    H  
ATOM   1968  O   HOH B 650      34.543  30.649  11.318  1.00  0.00      B    O  
ATOM   1969  H1  HOH B 650      34.617  31.601  11.037  1.00  0.00      B    H  
ATOM   1970  H2  HOH B 650      34.399  30.092  10.509  1.00  0.00      B    H  
ATOM   1971  O   HOH B 651      10.994  16.906  34.133  1.00  0.00      B    O  
ATOM   1972  H1  HOH B 651      11.607  16.963  34.918  1.00  0.00      B    H  
ATOM   1973  H2  HOH B 651      10.372  17.669  34.222  1.00  0.00      B    H  
ATOM   1974  O   HOH B 652      33.598  15.672  37.450  1.00  0.00      B    O  
ATOM   1975  H1  HOH B 652      33.186  15.535  38.399  1.00  0.00      B    H  
ATOM   1976  H2  HOH B 652      33.132  14.949  36.888  1.00  0.00      B    H  
ATOM   1977  O   HOH B 653      32.843  23.243  30.441  1.00  0.00      B    O  
ATOM   1978  H1  HOH B 653      33.302  23.129  29.557  1.00  0.00      B    H  
ATOM   1979  H2  HOH B 653      31.892  22.866  30.306  1.00  0.00      B    H  
ATOM   1980  O   HOH B 654       4.036  38.515  28.694  1.00  0.00      B    O  
ATOM   1981  H1  HOH B 654       3.610  39.267  29.249  1.00  0.00      B    H  
ATOM   1982  H2  HOH B 654       4.532  38.935  27.914  1.00  0.00      B    H  
ATOM   1983  O   HOH B 655       1.679  35.320   1.521  1.00  0.00      B    O  
ATOM   1984  H1  HOH B 655       0.813  35.852   1.397  1.00  0.00      B    H  
ATOM   1985  H2  HOH B 655       2.221  35.532   0.628  1.00  0.00      B    H  
ATOM   1986  O   HOH B 656      29.864   9.684  33.723  1.00  0.00      B    O  
ATOM   1987  H1  HOH B 656      29.606  10.502  33.203  1.00  0.00      B    H  
ATOM   1988  H2  HOH B 656      29.196   8.924  33.600  1.00  0.00      B    H  
ATOM   1989  O   HOH B 657      16.792  31.638  27.803  1.00  0.00      B    O  
ATOM   1990  H1  HOH B 657      17.584  31.970  27.275  1.00  0.00      B    H  
ATOM   1991  H2  HOH B 657      16.745  32.230  28.665  1.00  0.00      B    H  
ATOM   1992  O   HOH B 658      30.602  14.182   6.068  1.00  0.00      B    O  
ATOM   1993  H1  HOH B 658      30.010  13.812   6.794  1.00  0.00      B    H  
ATOM   1994  H2  HOH B 658      30.034  14.769   5.454  1.00  0.00      B    H  
ATOM   1995  O   HOH B 659      16.639  21.643  22.053  1.00  0.00      B    O  
ATOM   1996  H1  HOH B 659      16.316  21.319  22.988  1.00  0.00      B    H  
ATOM   1997  H2  HOH B 659      16.783  20.807  21.487  1.00  0.00      B    H  
ATOM   1998  O   HOH B 660       9.156  33.978  29.873  1.00  0.00      B    O  
ATOM   1999  H1  HOH B 660       9.092  33.002  29.730  1.00  0.00      B    H  
ATOM   2000  H2  HOH B 660      10.044  34.302  29.493  1.00  0.00      B    H  
ATOM   2001  O   HOH B 661      21.067  32.146  28.128  1.00  0.00      B    O  
ATOM   2002  H1  HOH B 661      21.055  32.682  27.285  1.00  0.00      B    H  
ATOM   2003  H2  HOH B 661      21.635  31.339  27.848  1.00  0.00      B    H  
ATOM   2004  O   HOH B 662       1.802  30.718   3.202  1.00  0.00      B    O  
ATOM   2005  H1  HOH B 662       1.358  29.821   3.077  1.00  0.00      B    H  
ATOM   2006  H2  HOH B 662       1.731  31.299   2.361  1.00  0.00      B    H  
ATOM   2007  O   HOH B 663       3.700  37.058  32.308  1.00  0.00      B    O  
ATOM   2008  H1  HOH B 663       3.852  37.863  33.005  1.00  0.00      B    H  
ATOM   2009  H2  HOH B 663       4.389  37.139  31.591  1.00  0.00      B    H  
ATOM   2010  O   HOH B 664       1.870  31.450  22.842  1.00  0.00      B    O  
ATOM   2011  H1  HOH B 664       2.630  31.177  23.471  1.00  0.00      B    H  
ATOM   2012  H2  HOH B 664       2.245  32.119  22.187  1.00  0.00      B    H  
ATOM   2013  O   HOH B 665       9.352   3.490  26.697  1.00  0.00      B    O  
ATOM   2014  H1  HOH B 665       9.473   2.738  26.006  1.00  0.00      B    H  
ATOM   2015  H2  HOH B 665       9.624   4.390  26.265  1.00  0.00      B    H  
ATOM   2016  O   HOH B 666      13.256  27.730  22.128  1.00  0.00      B    O  
ATOM   2017  H1  HOH B 666      14.096  28.232  21.863  1.00  0.00      B    H  
ATOM   2018  H2  HOH B 666      13.281  27.628  23.127  1.00  0.00      B    H  
ATOM   2019  O   HOH B 667      17.424  14.839  30.783  1.00  0.00      B    O  
ATOM   2020  H1  HOH B 667      16.773  14.398  31.441  1.00  0.00      B    H  
ATOM   2021  H2  HOH B 667      18.104  14.153  30.473  1.00  0.00      B    H  
ATOM   2022  O   HOH B 668      37.267  22.526  12.270  1.00  0.00      B    O  
ATOM   2023  H1  HOH B 668      36.409  21.979  12.281  1.00  0.00      B    H  
ATOM   2024  H2  HOH B 668      37.093  23.359  12.893  1.00  0.00      B    H  
ATOM   2025  O   HOH B 669      -0.001  37.762  24.347  1.00  0.00      B    O  
ATOM   2026  H1  HOH B 669      -0.042  36.823  24.822  1.00  0.00      B    H  
ATOM   2027  H2  HOH B 669       0.463  38.479  24.974  1.00  0.00      B    H  
ATOM   2028  O   HOH B 670      27.557   1.236  17.096  1.00  0.00      B    O  
ATOM   2029  H1  HOH B 670      28.034   1.881  16.528  1.00  0.00      B    H  
ATOM   2030  H2  HOH B 670      26.735   1.741  17.621  1.00  0.00      B    H  
ATOM   2031  O   HOH B 671       1.600  23.884  26.755  1.00  0.00      B    O  
ATOM   2032  H1  HOH B 671       2.343  24.496  27.084  1.00  0.00      B    H  
ATOM   2033  H2  HOH B 671       1.852  23.656  25.792  1.00  0.00      B    H  
ATOM   2034  O   HOH B 672      26.663  14.932  29.362  1.00  0.00      B    O  
ATOM   2035  H1  HOH B 672      25.914  15.618  29.410  1.00  0.00      B    H  
ATOM   2036  H2  HOH B 672      27.355  15.372  28.740  1.00  0.00      B    H  
ATOM   2037  O   HOH B 673       0.588  20.361  15.582  1.00  0.00      B    O  
ATOM   2038  H1  HOH B 673       0.605  21.072  14.801  1.00  0.00      B    H  
ATOM   2039  H2  HOH B 673       0.050  19.550  15.290  1.00  0.00      B    H  
ATOM   2040  O   HOH B 674      33.740  36.765   6.729  1.00  0.00      B    O  
ATOM   2041  H1  HOH B 674      33.860  36.345   7.639  1.00  0.00      B    H  
ATOM   2042  H2  HOH B 674      33.566  35.937   6.142  1.00  0.00      B    H  
ATOM   2043  O   HOH B 675      19.595   5.267  19.926  1.00  0.00      B    O  
ATOM   2044  H1  HOH B 675      20.482   4.756  19.862  1.00  0.00      B    H  
ATOM   2045  H2  HOH B 675      19.119   4.969  19.046  1.00  0.00      B    H  
ATOM   2046  O   HOH B 676      33.184  25.647  35.411  1.00  0.00      B    O  
ATOM   2047  H1  HOH B 676      33.879  25.141  35.867  1.00  0.00      B    H  
ATOM   2048  H2  HOH B 676      33.009  26.601  35.874  1.00  0.00      B    H  
ATOM   2049  O   HOH B 677      24.141  27.283  20.962  1.00  0.00      B    O  
ATOM   2050  H1  HOH B 677      24.307  26.323  21.312  1.00  0.00      B    H  
ATOM   2051  H2  HOH B 677      23.135  27.324  20.610  1.00  0.00      B    H  
ATOM   2052  O   HOH B 678      24.766  22.299  31.364  1.00  0.00      B    O  
ATOM   2053  H1  HOH B 678      24.247  22.518  30.500  1.00  0.00      B    H  
ATOM   2054  H2  HOH B 678      25.752  22.414  31.163  1.00  0.00      B    H  
ATOM   2055  O   HOH B 679      31.508  26.962   3.802  1.00  0.00      B    O  
ATOM   2056  H1  HOH B 679      31.883  27.665   4.398  1.00  0.00      B    H  
ATOM   2057  H2  HOH B 679      31.891  26.085   4.165  1.00  0.00      B    H  
ATOM   2058  O   HOH B 680       8.318  19.627   0.131  1.00  0.00      B    O  
ATOM   2059  H1  HOH B 680       9.141  19.085  -0.132  1.00  0.00      B    H  
ATOM   2060  H2  HOH B 680       8.619  20.411   0.615  1.00  0.00      B    H  
ATOM   2061  O   HOH B 681      36.838   7.356  28.284  1.00  0.00      B    O  
ATOM   2062  H1  HOH B 681      37.248   6.471  28.577  1.00  0.00      B    H  
ATOM   2063  H2  HOH B 681      37.075   8.017  29.055  1.00  0.00      B    H  
ATOM   2064  O   HOH B 682      32.256  39.011   6.665  1.00  0.00      B    O  
ATOM   2065  H1  HOH B 682      32.701  38.088   6.622  1.00  0.00      B    H  
ATOM   2066  H2  HOH B 682      32.494  39.575   7.500  1.00  0.00      B    H  
ATOM   2067  O   HOH B 683      14.492   8.714  22.696  1.00  0.00      B    O  
ATOM   2068  H1  HOH B 683      14.039   8.535  23.590  1.00  0.00      B    H  
ATOM   2069  H2  HOH B 683      15.490   8.722  22.829  1.00  0.00      B    H  
ATOM   2070  O   HOH B 684      36.744  24.523  19.908  1.00  0.00      B    O  
ATOM   2071  H1  HOH B 684      36.604  25.071  19.056  1.00  0.00      B    H  
ATOM   2072  H2  HOH B 684      37.124  25.227  20.583  1.00  0.00      B    H  
ATOM   2073  O   HOH B 685      20.297  10.663  10.713  1.00  0.00      B    O  
ATOM   2074  H1  HOH B 685      19.802  10.834  11.601  1.00  0.00      B    H  
ATOM   2075  H2  HOH B 685      21.200  10.386  10.962  1.00  0.00      B    H  
ATOM   2076  O   HOH B 686      11.822  23.323  29.338  1.00  0.00      B    O  
ATOM   2077  H1  HOH B 686      12.484  22.599  29.459  1.00  0.00      B    H  
ATOM   2078  H2  HOH B 686      11.587  23.300  28.340  1.00  0.00      B    H  
ATOM   2079  O   HOH B 687       3.354  12.259   1.923  1.00  0.00      B    O  
ATOM   2080  H1  HOH B 687       3.150  13.117   2.406  1.00  0.00      B    H  
ATOM   2081  H2  HOH B 687       2.571  11.675   2.106  1.00  0.00      B    H  
ATOM   2082  O   HOH B 688      13.303  19.217   1.985  1.00  0.00      B    O  
ATOM   2083  H1  HOH B 688      12.386  19.341   2.377  1.00  0.00      B    H  
ATOM   2084  H2  HOH B 688      13.680  18.358   2.319  1.00  0.00      B    H  
ATOM   2085  O   HOH B 689      22.530  23.298  12.020  1.00  0.00      B    O  
ATOM   2086  H1  HOH B 689      22.763  22.798  12.844  1.00  0.00      B    H  
ATOM   2087  H2  HOH B 689      22.547  22.780  11.184  1.00  0.00      B    H  
ATOM   2088  O   HOH B 690       5.732  31.399   2.542  1.00  0.00      B    O  
ATOM   2089  H1  HOH B 690       6.125  30.448   2.664  1.00  0.00      B    H  
ATOM   2090  H2  HOH B 690       5.560  31.545   1.524  1.00  0.00      B    H  
ATOM   2091  O   HOH B 691      29.548  28.666   2.849  1.00  0.00      B    O  
ATOM   2092  H1  HOH B 691      28.816  27.990   2.681  1.00  0.00      B    H  
ATOM   2093  H2  HOH B 691      30.251  28.140   3.348  1.00  0.00      B    H  
ATOM   2094  O   HOH B 692      18.403  27.511   8.683  1.00  0.00      B    O  
ATOM   2095  H1  HOH B 692      19.201  27.787   8.155  1.00  0.00      B    H  
ATOM   2096  H2  HOH B 692      17.901  28.407   9.012  1.00  0.00      B    H  
ATOM   2097  O   HOH B 693      35.278   7.043  21.419  1.00  0.00      B    O  
ATOM   2098  H1  HOH B 693      34.593   7.410  20.882  1.00  0.00      B    H  
ATOM   2099  H2  HOH B 693      35.975   7.785  21.495  1.00  0.00      B    H  
ATOM   2100  O   HOH B 694      31.588  23.462  33.532  1.00  0.00      B    O  
ATOM   2101  H1  HOH B 694      31.919  24.288  32.987  1.00  0.00      B    H  
ATOM   2102  H2  HOH B 694      31.554  23.713  34.526  1.00  0.00      B    H  
ATOM   2103  O   HOH B 695      19.898   9.599  37.376  1.00  0.00      B    O  
ATOM   2104  H1  HOH B 695      19.965  10.580  37.370  1.00  0.00      B    H  
ATOM   2105  H2  HOH B 695      18.892   9.369  37.464  1.00  0.00      B    H  
ATOM   2106  O   HOH B 696      14.925  12.352   8.210  1.00  0.00      B    O  
ATOM   2107  H1  HOH B 696      14.897  11.856   9.099  1.00  0.00      B    H  
ATOM   2108  H2  HOH B 696      15.867  12.396   7.853  1.00  0.00      B    H  
ATOM   2109  O   HOH B 697      30.754  37.592   2.284  1.00  0.00      B    O  
ATOM   2110  H1  HOH B 697      31.676  37.318   1.977  1.00  0.00      B    H  
ATOM   2111  H2  HOH B 697      30.389  36.862   2.949  1.00  0.00      B    H  
ATOM   2112  O   HOH B 698      37.117   5.154  38.688  1.00  0.00      B    O  
ATOM   2113  H1  HOH B 698      36.196   4.958  38.291  1.00  0.00      B    H  
ATOM   2114  H2  HOH B 698      37.411   4.337  39.182  1.00  0.00      B    H  
ATOM   2115  O   HOH B 699      32.558  16.933  35.111  1.00  0.00      B    O  
ATOM   2116  H1  HOH B 699      31.780  17.617  35.105  1.00  0.00      B    H  
ATOM   2117  H2  HOH B 699      32.859  16.847  36.058  1.00  0.00      B    H  
ATOM   2118  O   HOH B 700      35.380  19.884  15.798  1.00  0.00      B    O  
ATOM   2119  H1  HOH B 700      35.111  19.587  14.846  1.00  0.00      B    H  
ATOM   2120  H2  HOH B 700      34.686  20.557  16.150  1.00  0.00      B    H  
ATOM   2121  O   HOH B 701      38.340  28.096  25.664  1.00  0.00      B    O  
ATOM   2122  H1  HOH B 701      39.090  28.699  25.988  1.00  0.00      B    H  
ATOM   2123  H2  HOH B 701      38.644  27.164  25.741  1.00  0.00      B    H  
ATOM   2124  O   HOH B 702      36.858  29.441  36.953  1.00  0.00      B    O  
ATOM   2125  H1  HOH B 702      36.554  29.445  37.913  1.00  0.00      B    H  
ATOM   2126  H2  HOH B 702      36.754  28.411  36.575  1.00  0.00      B    H  
ATOM   2127  O   HOH B 703      20.883   3.606   1.975  1.00  0.00      B    O  
ATOM   2128  H1  HOH B 703      21.004   2.668   1.487  1.00  0.00      B    H  
ATOM   2129  H2  HOH B 703      21.284   4.291   1.384  1.00  0.00      B    H  
ATOM   2130  O   HOH B 704      33.432  27.651  23.036  1.00  0.00      B    O  
ATOM   2131  H1  HOH B 704      33.834  28.504  22.644  1.00  0.00      B    H  
ATOM   2132  H2  HOH B 704      34.030  27.440  23.859  1.00  0.00      B    H  
ATOM   2133  O   HOH B 705      30.921   5.867  19.869  1.00  0.00      B    O  
ATOM   2134  H1  HOH B 705      30.940   6.687  20.528  1.00  0.00      B    H  
ATOM   2135  H2  HOH B 705      31.888   5.755  19.566  1.00  0.00      B    H  
ATOM   2136  O   HOH B 706      26.932  24.427  37.558  1.00  0.00      B    O  
ATOM   2137  H1  HOH B 706      25.953  24.615  37.543  1.00  0.00      B    H  
ATOM   2138  H2  HOH B 706      27.312  24.920  38.395  1.00  0.00      B    H  
ATOM   2139  O   HOH B 707       3.489  21.840   2.678  1.00  0.00      B    O  
ATOM   2140  H1  HOH B 707       4.153  22.434   3.182  1.00  0.00      B    H  
ATOM   2141  H2  HOH B 707       3.130  21.220   3.422  1.00  0.00      B    H  
ATOM   2142  O   HOH B 708      26.757  33.284  11.792  1.00  0.00      B    O  
ATOM   2143  H1  HOH B 708      26.866  32.411  12.306  1.00  0.00      B    H  
ATOM   2144  H2  HOH B 708      27.138  34.004  12.449  1.00  0.00      B    H  
ATOM   2145  O   HOH B 709      12.895  16.095  19.257  1.00  0.00      B    O  
ATOM   2146  H1  HOH B 709      12.056  16.704  19.275  1.00  0.00      B    H  
ATOM   2147  H2  HOH B 709      12.768  15.284  19.846  1.00  0.00      B    H  
ATOM   2148  O   HOH B 710      20.358  13.182  13.239  1.00  0.00      B    O  
ATOM   2149  H1  HOH B 710      20.075  13.920  13.890  1.00  0.00      B    H  
ATOM   2150  H2  HOH B 710      21.336  13.319  13.119  1.00  0.00      B    H  
ATOM   2151  O   HOH B 711      20.173  19.935  26.530  1.00  0.00      B    O  
ATOM   2152  H1  HOH B 711      19.660  19.105  26.646  1.00  0.00      B    H  
ATOM   2153  H2  HOH B 711      20.045  20.187  25.539  1.00  0.00      B    H  
ATOM   2154  O   HOH B 712      30.344  32.552   0.772  1.00  0.00      B    O  
ATOM   2155  H1  HOH B 712      29.437  32.972   0.796  1.00  0.00      B    H  
ATOM   2156  H2  HOH B 712      30.536  32.192   1.694  1.00  0.00      B    H  
ATOM   2157  O   HOH B 713      33.024  23.091   0.883  1.00  0.00      B    O  
ATOM   2158  H1  HOH B 713      33.482  22.964  -0.040  1.00  0.00      B    H  
ATOM   2159  H2  HOH B 713      32.035  23.439   0.729  1.00  0.00      B    H  
ATOM   2160  O   HOH B 714       5.674  36.063  34.525  1.00  0.00      B    O  
ATOM   2161  H1  HOH B 714       6.732  36.175  34.649  1.00  0.00      B    H  
ATOM   2162  H2  HOH B 714       5.480  36.198  33.521  1.00  0.00      B    H  
ATOM   2163  O   HOH B 715      10.961   1.460  24.577  1.00  0.00      B    O  
ATOM   2164  H1  HOH B 715      10.649   0.913  25.398  1.00  0.00      B    H  
ATOM   2165  H2  HOH B 715      11.086   0.803  23.746  1.00  0.00      B    H  
ATOM   2166  O   HOH B 716      19.439  18.275  37.335  1.00  0.00      B    O  
ATOM   2167  H1  HOH B 716      20.324  18.779  37.250  1.00  0.00      B    H  
ATOM   2168  H2  HOH B 716      18.869  18.748  38.044  1.00  0.00      B    H  
ATOM   2169  O   HOH B 717      11.402   1.427   3.661  1.00  0.00      B    O  
ATOM   2170  H1  HOH B 717      11.462   2.190   3.008  1.00  0.00      B    H  
ATOM   2171  H2  HOH B 717      12.347   1.029   3.875  1.00  0.00      B    H  
ATOM   2172  O   HOH B 718      24.383   8.588  22.314  1.00  0.00      B    O  
ATOM   2173  H1  HOH B 718      24.954   7.727  22.491  1.00  0.00      B    H  
ATOM   2174  H2  HOH B 718      25.077   9.328  22.332  1.00  0.00      B    H  
ATOM   2175  O   HOH B 719      36.221  36.377  21.074  1.00  0.00      B    O  
ATOM   2176  H1  HOH B 719      35.760  37.245  20.851  1.00  0.00      B    H  
ATOM   2177  H2  HOH B 719      36.231  36.404  22.101  1.00  0.00      B    H  
ATOM   2178  O   HOH B 720      19.551  11.647  33.079  1.00  0.00      B    O  
ATOM   2179  H1  HOH B 720      19.453  12.275  33.870  1.00  0.00      B    H  
ATOM   2180  H2  HOH B 720      20.252  11.018  33.411  1.00  0.00      B    H  
ATOM   2181  O   HOH B 721      22.363  12.525  39.078  1.00  0.00      B    O  
ATOM   2182  H1  HOH B 721      21.891  12.644  38.175  1.00  0.00      B    H  
ATOM   2183  H2  HOH B 721      21.783  12.950  39.762  1.00  0.00      B    H  
ATOM   2184  O   HOH B 722       5.403  28.088  30.058  1.00  0.00      B    O  
ATOM   2185  H1  HOH B 722       5.745  27.282  29.644  1.00  0.00      B    H  
ATOM   2186  H2  HOH B 722       4.522  27.931  30.575  1.00  0.00      B    H  
ATOM   2187  O   HOH B 723       5.125   1.896   3.190  1.00  0.00      B    O  
ATOM   2188  H1  HOH B 723       4.597   1.320   3.876  1.00  0.00      B    H  
ATOM   2189  H2  HOH B 723       4.483   2.327   2.503  1.00  0.00      B    H  
ATOM   2190  O   HOH B 724      30.658  19.970  38.998  1.00  0.00      B    O  
ATOM   2191  H1  HOH B 724      30.031  20.704  39.222  1.00  0.00      B    H  
ATOM   2192  H2  HOH B 724      30.796  20.089  37.983  1.00  0.00      B    H  
ATOM   2193  O   HOH B 725      34.565  23.011  28.341  1.00  0.00      B    O  
ATOM   2194  H1  HOH B 725      35.189  23.643  28.894  1.00  0.00      B    H  
ATOM   2195  H2  HOH B 725      35.020  22.756  27.470  1.00  0.00      B    H  
ATOM   2196  O   HOH B 726      11.892   5.412  35.592  1.00  0.00      B    O  
ATOM   2197  H1  HOH B 726      12.111   4.642  36.218  1.00  0.00      B    H  
ATOM   2198  H2  HOH B 726      12.832   5.740  35.302  1.00  0.00      B    H  
ATOM   2199  O   HOH B 727      36.885  26.961  36.150  1.00  0.00      B    O  
ATOM   2200  H1  HOH B 727      36.260  26.199  36.129  1.00  0.00      B    H  
ATOM   2201  H2  HOH B 727      37.514  26.888  35.330  1.00  0.00      B    H  
ATOM   2202  O   HOH B 728       9.770  32.294  35.188  1.00  0.00      B    O  
ATOM   2203  H1  HOH B 728       8.839  32.265  35.605  1.00  0.00      B    H  
ATOM   2204  H2  HOH B 728      10.433  32.169  35.957  1.00  0.00      B    H  
ATOM   2205  O   HOH B 729      13.405  15.759  29.602  1.00  0.00      B    O  
ATOM   2206  H1  HOH B 729      14.105  16.440  29.866  1.00  0.00      B    H  
ATOM   2207  H2  HOH B 729      12.691  15.923  30.279  1.00  0.00      B    H  
ATOM   2208  O   HOH B 730      34.205   4.576  37.683  1.00  0.00      B    O  
ATOM   2209  H1  HOH B 730      34.479   4.141  36.818  1.00  0.00      B    H  
ATOM   2210  H2  HOH B 730      34.075   3.811  38.315  1.00  0.00      B    H  
ATOM   2211  O   HOH B 731      31.618  24.720  26.349  1.00  0.00      B    O  
ATOM   2212  H1  HOH B 731      30.856  25.109  26.886  1.00  0.00      B    H  
ATOM   2213  H2  HOH B 731      32.446  25.118  26.694  1.00  0.00      B    H  
ATOM   2214  O   HOH B 732      10.380  18.123  38.522  1.00  0.00      B    O  
ATOM   2215  H1  HOH B 732      10.795  17.854  39.382  1.00  0.00      B    H  
ATOM   2216  H2  HOH B 732      10.937  17.827  37.808  1.00  0.00      B    H  
ATOM   2217  O   HOH B 733      16.554  28.924  28.485  1.00  0.00      B    O  
ATOM   2218  H1  HOH B 733      16.539  29.917  28.339  1.00  0.00      B    H  
ATOM   2219  H2  HOH B 733      15.758  28.825  29.097  1.00  0.00      B    H  
ATOM   2220  O   HOH B 734       5.121  27.655  17.842  1.00  0.00      B    O  
ATOM   2221  H1  HOH B 734       4.800  26.737  17.943  1.00  0.00      B    H  
ATOM   2222  H2  HOH B 734       4.460  28.166  18.403  1.00  0.00      B    H  
ATOM   2223  O   HOH B 735      25.727   2.528  18.107  1.00  0.00      B    O  
ATOM   2224  H1  HOH B 735      24.958   2.893  17.689  1.00  0.00      B    H  
ATOM   2225  H2  HOH B 735      25.383   2.008  18.941  1.00  0.00      B    H  
ATOM   2226  O   HOH B 736      19.091  23.416   2.281  1.00  0.00      B    O  
ATOM   2227  H1  HOH B 736      18.073  23.462   2.350  1.00  0.00      B    H  
ATOM   2228  H2  HOH B 736      19.445  23.160   3.222  1.00  0.00      B    H  
ATOM   2229  O   HOH B 737       6.335  10.345  11.164  1.00  0.00      B    O  
ATOM   2230  H1  HOH B 737       6.650  11.210  10.830  1.00  0.00      B    H  
ATOM   2231  H2  HOH B 737       7.047   9.657  10.897  1.00  0.00      B    H  
ATOM   2232  O   HOH B 738       1.915  17.693  17.507  1.00  0.00      B    O  
ATOM   2233  H1  HOH B 738       1.923  18.676  17.856  1.00  0.00      B    H  
ATOM   2234  H2  HOH B 738       2.899  17.516  17.218  1.00  0.00      B    H  
ATOM   2235  O   HOH B 739       1.873  28.702  11.673  1.00  0.00      B    O  
ATOM   2236  H1  HOH B 739       2.473  29.475  12.080  1.00  0.00      B    H  
ATOM   2237  H2  HOH B 739       2.237  28.487  10.788  1.00  0.00      B    H  
ATOM   2238  O   HOH B 740       6.404  18.851  24.775  1.00  0.00      B    O  
ATOM   2239  H1  HOH B 740       6.532  18.139  25.480  1.00  0.00      B    H  
ATOM   2240  H2  HOH B 740       6.736  18.478  23.905  1.00  0.00      B    H  
ATOM   2241  O   HOH B 741      30.674  25.040  36.202  1.00  0.00      B    O  
ATOM   2242  H1  HOH B 741      31.631  25.276  36.037  1.00  0.00      B    H  
ATOM   2243  H2  HOH B 741      30.125  25.780  35.628  1.00  0.00      B    H  
ATOM   2244  O   HOH B 742      19.486  15.210  11.452  1.00  0.00      B    O  
ATOM   2245  H1  HOH B 742      19.853  16.057  11.880  1.00  0.00      B    H  
ATOM   2246  H2  HOH B 742      19.930  14.418  11.925  1.00  0.00      B    H  
ATOM   2247  O   HOH B 743       7.195  22.197   5.332  1.00  0.00      B    O  
ATOM   2248  H1  HOH B 743       7.280  21.479   6.047  1.00  0.00      B    H  
ATOM   2249  H2  HOH B 743       7.742  23.019   5.677  1.00  0.00      B    H  
ATOM   2250  O   HOH B 744      16.096  29.993   2.621  1.00  0.00      B    O  
ATOM   2251  H1  HOH B 744      16.629  30.151   1.788  1.00  0.00      B    H  
ATOM   2252  H2  HOH B 744      16.705  29.548   3.254  1.00  0.00      B    H  
ATOM   2253  O   HOH B 745       4.115   2.441  34.035  1.00  0.00      B    O  
ATOM   2254  H1  HOH B 745       4.763   3.112  34.522  1.00  0.00      B    H  
ATOM   2255  H2  HOH B 745       3.218   2.877  33.971  1.00  0.00      B    H  
ATOM   2256  O   HOH B 746      29.631  34.260  15.547  1.00  0.00      B    O  
ATOM   2257  H1  HOH B 746      29.788  33.236  15.437  1.00  0.00      B    H  
ATOM   2258  H2  HOH B 746      30.558  34.722  15.505  1.00  0.00      B    H  
ATOM   2259  O   HOH B 747      29.708  31.954  29.814  1.00  0.00      B    O  
ATOM   2260  H1  HOH B 747      29.384  32.759  29.222  1.00  0.00      B    H  
ATOM   2261  H2  HOH B 747      30.635  31.711  29.488  1.00  0.00      B    H  
ATOM   2262  O   HOH B 748       7.008   2.793  27.681  1.00  0.00      B    O  
ATOM   2263  H1  HOH B 748       6.595   2.320  26.860  1.00  0.00      B    H  
ATOM   2264  H2  HOH B 748       7.952   3.112  27.431  1.00  0.00      B    H  
ATOM   2265  O   HOH B 749      36.689  13.691  28.666  1.00  0.00      B    O  
ATOM   2266  H1  HOH B 749      36.457  13.193  29.531  1.00  0.00      B    H  
ATOM   2267  H2  HOH B 749      36.643  13.024  27.876  1.00  0.00      B    H  
ATOM   2268  O   HOH B 750      25.665   8.164  28.477  1.00  0.00      B    O  
ATOM   2269  H1  HOH B 750      26.140   9.009  28.347  1.00  0.00      B    H  
ATOM   2270  H2  HOH B 750      26.357   7.518  28.754  1.00  0.00      B    H  
ATOM   2271  O   HOH B 751      30.863   8.220   7.726  1.00  0.00      B    O  
ATOM   2272  H1  HOH B 751      30.833   8.078   6.738  1.00  0.00      B    H  
ATOM   2273  H2  HOH B 751      31.545   8.975   7.981  1.00  0.00      B    H  
ATOM   2274  O   HOH B 752       6.830  28.715  10.701  1.00  0.00      B    O  
ATOM   2275  H1  HOH B 752       7.711  29.297  10.521  1.00  0.00      B    H  
ATOM   2276  H2  HOH B 752       7.183  27.817  11.046  1.00  0.00      B    H  
ATOM   2277  O   HOH B 753       0.310  15.077  13.342  1.00  0.00      B    O  
ATOM   2278  H1  HOH B 753       0.532  15.253  14.320  1.00  0.00      B    H  
ATOM   2279  H2  HOH B 753       0.117  14.082  13.252  1.00  0.00      B    H  
ATOM   2280  O   HOH B 754       1.176   1.944  36.267  1.00  0.00      B    O  
ATOM   2281  H1  HOH B 754       1.507   2.445  35.493  1.00  0.00      B    H  
ATOM   2282  H2  HOH B 754       1.925   1.521  36.776  1.00  0.00      B    H  
ATOM   2283  O   HOH B 755      33.383   0.790  22.766  1.00  0.00      B    O  
ATOM   2284  H1  HOH B 755      33.571   1.729  22.358  1.00  0.00      B    H  
ATOM   2285  H2  HOH B 755      33.109   0.178  22.043  1.00  0.00      B    H  
ATOM   2286  O   HOH B 756      34.310   0.164  35.782  1.00  0.00      B    O  
ATOM   2287  H1  HOH B 756      34.343   1.166  35.636  1.00  0.00      B    H  
ATOM   2288  H2  HOH B 756      33.494  -0.029  36.399  1.00  0.00      B    H  
ATOM   2289  O   HOH B 757      37.019  12.309  26.527  1.00  0.00      B    O  
ATOM   2290  H1  HOH B 757      36.770  11.418  26.033  1.00  0.00      B    H  
ATOM   2291  H2  HOH B 757      37.190  12.972  25.739  1.00  0.00      B    H  
ATOM   2292  O   HOH B 758       0.422  26.872  13.207  1.00  0.00      B    O  
ATOM   2293  H1  HOH B 758       1.194  26.359  13.653  1.00  0.00      B    H  
ATOM   2294  H2  HOH B 758       0.830  27.525  12.641  1.00  0.00      B    H  
ATOM   2295  O   HOH B 759       0.882  14.170   4.532  1.00  0.00      B    O  
ATOM   2296  H1  HOH B 759       0.115  14.372   3.880  1.00  0.00      B    H  
ATOM   2297  H2  HOH B 759       0.650  14.690   5.380  1.00  0.00      B    H  
ATOM   2298  O   HOH B 760      23.099  24.984  27.109  1.00  0.00      B    O  
ATOM   2299  H1  HOH B 760      22.199  25.242  27.550  1.00  0.00      B    H  
ATOM   2300  H2  HOH B 760      23.848  25.488  27.600  1.00  0.00      B    H  
ATOM   2301  O   HOH B 761      18.274   3.840  35.268  1.00  0.00      B    O  
ATOM   2302  H1  HOH B 761      17.643   4.398  34.643  1.00  0.00      B    H  
ATOM   2303  H2  HOH B 761      18.715   4.502  35.966  1.00  0.00      B    H  
ATOM   2304  O   HOH B 762      29.487   6.592  33.138  1.00  0.00      B    O  
ATOM   2305  H1  HOH B 762      28.528   6.912  33.320  1.00  0.00      B    H  
ATOM   2306  H2  HOH B 762      29.455   6.312  32.199  1.00  0.00      B    H  
ATOM   2307  O   HOH B 763       7.732  37.237  11.783  1.00  0.00      B    O  
ATOM   2308  H1  HOH B 763       7.433  36.984  10.844  1.00  0.00      B    H  
ATOM   2309  H2  HOH B 763       7.657  36.403  12.377  1.00  0.00      B    H  
ATOM   2310  O   HOH B 764      11.738  22.320  21.273  1.00  0.00      B    O  
ATOM   2311  H1  HOH B 764      12.700  22.692  21.147  1.00  0.00      B    H  
ATOM   2312  H2  HOH B 764      11.682  21.486  20.762  1.00  0.00      B    H  
ATOM   2313  O   HOH B 765      32.315   8.863  29.689  1.00  0.00      B    O  
ATOM   2314  H1  HOH B 765      33.088   8.516  29.136  1.00  0.00      B    H  
ATOM   2315  H2  HOH B 765      32.603   9.069  30.625  1.00  0.00      B    H  
ATOM   2316  O   HOH B 766      35.795   8.655  11.730  1.00  0.00      B    O  
ATOM   2317  H1  HOH B 766      35.454   7.776  11.331  1.00  0.00      B    H  
ATOM   2318  H2  HOH B 766      35.670   9.319  11.031  1.00  0.00      B    H  
ATOM   2319  O   HOH B 767      23.516  36.208  16.047  1.00  0.00      B    O  
ATOM   2320  H1  HOH B 767      23.955  36.305  15.125  1.00  0.00      B    H  
ATOM   2321  H2  HOH B 767      23.521  37.133  16.509  1.00  0.00      B    H  
ATOM   2322  O   HOH B 768       3.483   8.284  27.845  1.00  0.00      B    O  
ATOM   2323  H1  HOH B 768       2.881   8.179  27.039  1.00  0.00      B    H  
ATOM   2324  H2  HOH B 768       3.334   9.156  28.345  1.00  0.00      B    H  
ATOM   2325  O   HOH B 769      22.742  19.790  34.603  1.00  0.00      B    O  
ATOM   2326  H1  HOH B 769      23.298  20.343  35.272  1.00  0.00      B    H  
ATOM   2327  H2  HOH B 769      22.127  20.428  34.085  1.00  0.00      B    H  
ATOM   2328  O   HOH B 770      22.725  36.514   9.913  1.00  0.00      B    O  
ATOM   2329  H1  HOH B 770      21.779  36.328   9.718  1.00  0.00      B    H  
ATOM   2330  H2  HOH B 770      23.238  35.624  10.133  1.00  0.00      B    H  
ATOM   2331  O   HOH B 771       4.864   5.238  12.974  1.00  0.00      B    O  
ATOM   2332  H1  HOH B 771       5.696   5.669  13.487  1.00  0.00      B    H  
ATOM   2333  H2  HOH B 771       4.217   4.750  13.590  1.00  0.00      B    H  
ATOM   2334  O   HOH B 772      13.897   7.458   1.441  1.00  0.00      B    O  
ATOM   2335  H1  HOH B 772      12.951   7.613   1.123  1.00  0.00      B    H  
ATOM   2336  H2  HOH B 772      13.810   6.991   2.284  1.00  0.00      B    H  
ATOM   2337  O   HOH B 773      26.744  17.610   2.036  1.00  0.00      B    O  
ATOM   2338  H1  HOH B 773      27.247  18.198   2.684  1.00  0.00      B    H  
ATOM   2339  H2  HOH B 773      27.168  17.612   1.083  1.00  0.00      B    H  
ATOM   2340  O   HOH B 774      30.922  33.099   3.845  1.00  0.00      B    O  
ATOM   2341  H1  HOH B 774      30.529  32.307   4.283  1.00  0.00      B    H  
ATOM   2342  H2  HOH B 774      30.354  33.957   3.933  1.00  0.00      B    H  
ATOM   2343  O   HOH B 775      22.983  36.728  19.214  1.00  0.00      B    O  
ATOM   2344  H1  HOH B 775      23.968  36.983  19.313  1.00  0.00      B    H  
ATOM   2345  H2  HOH B 775      22.870  36.173  18.357  1.00  0.00      B    H  
ATOM   2346  O   HOH B 776      27.086   7.195   6.831  1.00  0.00      B    O  
ATOM   2347  H1  HOH B 776      27.069   6.247   7.177  1.00  0.00      B    H  
ATOM   2348  H2  HOH B 776      27.534   7.148   5.906  1.00  0.00      B    H  
ATOM   2349  O   HOH B 777      18.911   2.973   3.870  1.00  0.00      B    O  
ATOM   2350  H1  HOH B 777      18.190   3.587   4.176  1.00  0.00      B    H  
ATOM   2351  H2  HOH B 777      19.569   3.537   3.320  1.00  0.00      B    H  
ATOM   2352  O   HOH B 778      36.574  14.069  38.968  1.00  0.00      B    O  
ATOM   2353  H1  HOH B 778      35.890  14.540  38.437  1.00  0.00      B    H  
ATOM   2354  H2  HOH B 778      36.167  13.521  39.614  1.00  0.00      B    H  
ATOM   2355  O   HOH B 779      21.283   1.638  39.447  1.00  0.00      B    O  
ATOM   2356  H1  HOH B 779      20.550   1.388  38.711  1.00  0.00      B    H  
ATOM   2357  H2  HOH B 779      21.967   2.249  39.071  1.00  0.00      B    H  
ATOM   2358  O   HOH B 780      15.831  24.771  27.209  1.00  0.00      B    O  
ATOM   2359  H1  HOH B 780      16.071  24.221  28.042  1.00  0.00      B    H  
ATOM   2360  H2  HOH B 780      16.622  25.351  26.999  1.00  0.00      B    H  
ATOM   2361  O   HOH B 781      17.173  28.969  39.181  1.00  0.00      B    O  
ATOM   2362  H1  HOH B 781      17.672  29.168  38.334  1.00  0.00      B    H  
ATOM   2363  H2  HOH B 781      17.829  28.578  39.807  1.00  0.00      B    H  
ATOM   2364  O   HOH B 782      36.599  36.074   3.342  1.00  0.00      B    O  
ATOM   2365  H1  HOH B 782      35.799  35.503   2.936  1.00  0.00      B    H  
ATOM   2366  H2  HOH B 782      36.908  35.527   4.146  1.00  0.00      B    H  
ATOM   2367  O   HOH B 783      32.489   9.435  32.506  1.00  0.00      B    O  
ATOM   2368  H1  HOH B 783      31.544   9.341  32.869  1.00  0.00      B    H  
ATOM   2369  H2  HOH B 783      32.704  10.376  32.285  1.00  0.00      B    H  
ATOM   2370  O   HOH B 784      17.165  11.295  23.260  1.00  0.00      B    O  
ATOM   2371  H1  HOH B 784      17.642  11.469  22.402  1.00  0.00      B    H  
ATOM   2372  H2  HOH B 784      17.257  10.310  23.508  1.00  0.00      B    H  
ATOM   2373  O   HOH B 785      18.763   5.344  27.175  1.00  0.00      B    O  
ATOM   2374  H1  HOH B 785      18.813   4.450  27.584  1.00  0.00      B    H  
ATOM   2375  H2  HOH B 785      17.854   5.639  27.307  1.00  0.00      B    H  
ATOM   2376  O   HOH B 786      11.490  26.408  20.005  1.00  0.00      B    O  
ATOM   2377  H1  HOH B 786      12.374  26.690  20.487  1.00  0.00      B    H  
ATOM   2378  H2  HOH B 786      10.998  25.761  20.582  1.00  0.00      B    H  
ATOM   2379  O   HOH B 787       6.487   2.853  17.960  1.00  0.00      B    O  
ATOM   2380  H1  HOH B 787       5.720   2.400  18.473  1.00  0.00      B    H  
ATOM   2381  H2  HOH B 787       6.357   2.757  16.979  1.00  0.00      B    H  
ATOM   2382  O   HOH B 788       4.364  20.331   8.590  1.00  0.00      B    O  
ATOM   2383  H1  HOH B 788       3.713  21.072   8.473  1.00  0.00      B    H  
ATOM   2384  H2  HOH B 788       4.867  20.133   7.699  1.00  0.00      B    H  
ATOM   2385  O   HOH B 789      21.621  25.354  24.521  1.00  0.00      B    O  
ATOM   2386  H1  HOH B 789      22.194  25.132  25.331  1.00  0.00      B    H  
ATOM   2387  H2  HOH B 789      21.745  24.513  23.985  1.00  0.00      B    H  
ATOM   2388  O   HOH B 790      24.524  19.292  23.338  1.00  0.00      B    O  
ATOM   2389  H1  HOH B 790      24.477  18.305  23.560  1.00  0.00      B    H  
ATOM   2390  H2  HOH B 790      25.456  19.674  23.568  1.00  0.00      B    H  
ATOM   2391  O   HOH B 791       6.725  35.161   3.783  1.00  0.00      B    O  
ATOM   2392  H1  HOH B 791       6.512  35.762   2.994  1.00  0.00      B    H  
ATOM   2393  H2  HOH B 791       7.358  35.675   4.418  1.00  0.00      B    H  
ATOM   2394  O   HOH B 792      26.744  35.962   3.854  1.00  0.00      B    O  
ATOM   2395  H1  HOH B 792      26.262  36.899   4.053  1.00  0.00      B    H  
ATOM   2396  H2  HOH B 792      26.126  35.505   3.142  1.00  0.00      B    H  
ATOM   2397  O   HOH B 793      13.893  15.955  21.925  1.00  0.00      B    O  
ATOM   2398  H1  HOH B 793      14.424  15.404  21.299  1.00  0.00      B    H  
ATOM   2399  H2  HOH B 793      13.225  15.405  22.419  1.00  0.00      B    H  
ATOM   2400  O   HOH B 794       1.888  19.479  11.887  1.00  0.00      B    O  
ATOM   2401  H1  HOH B 794       1.047  19.217  12.360  1.00  0.00      B    H  
ATOM   2402  H2  HOH B 794       1.961  18.879  11.092  1.00  0.00      B    H  
ATOM   2403  O   HOH B 795      28.422  18.522   6.564  1.00  0.00      B    O  
ATOM   2404  H1  HOH B 795      29.103  17.768   6.730  1.00  0.00      B    H  
ATOM   2405  H2  HOH B 795      28.570  19.151   7.355  1.00  0.00      B    H  
ATOM   2406  O   HOH B 796      38.781  26.060  33.750  1.00  0.00      B    O  
ATOM   2407  H1  HOH B 796      37.950  25.451  33.751  1.00  0.00      B    H  
ATOM   2408  H2  HOH B 796      39.146  26.186  32.864  1.00  0.00      B    H  
ATOM   2409  O   HOH B 797      20.031  35.828   9.323  1.00  0.00      B    O  
ATOM   2410  H1  HOH B 797      19.416  35.324   8.637  1.00  0.00      B    H  
ATOM   2411  H2  HOH B 797      19.459  36.372  10.006  1.00  0.00      B    H  
ATOM   2412  O   HOH B 798      29.741  28.004   5.901  1.00  0.00      B    O  
ATOM   2413  H1  HOH B 798      29.538  28.669   6.677  1.00  0.00      B    H  
ATOM   2414  H2  HOH B 798      30.585  28.330   5.485  1.00  0.00      B    H  
ATOM   2415  O   HOH B 799       4.327  22.920  31.719  1.00  0.00      B    O  
ATOM   2416  H1  HOH B 799       5.114  22.438  31.298  1.00  0.00      B    H  
ATOM   2417  H2  HOH B 799       4.424  22.893  32.778  1.00  0.00      B    H  
ATOM   2418  O   HOH B 800      22.644  32.868  38.202  1.00  0.00      B    O  
ATOM   2419  H1  HOH B 800      22.798  32.706  39.200  1.00  0.00      B    H  
ATOM   2420  H2  HOH B 800      23.408  33.413  37.774  1.00  0.00      B    H  
ATOM   2421  O   HOH B 801      26.279  16.930   6.712  1.00  0.00      B    O  
ATOM   2422  H1  HOH B 801      27.116  17.575   6.735  1.00  0.00      B    H  
ATOM   2423  H2  HOH B 801      26.263  16.500   5.822  1.00  0.00      B    H  
ATOM   2424  O   HOH B 802      23.226  29.715   9.264  1.00  0.00      B    O  
ATOM   2425  H1  HOH B 802      24.075  30.182   9.544  1.00  0.00      B    H  
ATOM   2426  H2  HOH B 802      22.478  30.173   9.821  1.00  0.00      B    H  
ATOM   2427  O   HOH B 803      27.680  17.765  29.947  1.00  0.00      B    O  
ATOM   2428  H1  HOH B 803      28.043  17.408  29.058  1.00  0.00      B    H  
ATOM   2429  H2  HOH B 803      28.239  18.533  30.178  1.00  0.00      B    H  
ATOM   2430  O   HOH B 804      11.929  27.768  14.893  1.00  0.00      B    O  
ATOM   2431  H1  HOH B 804      11.040  28.255  14.692  1.00  0.00      B    H  
ATOM   2432  H2  HOH B 804      12.547  28.501  15.275  1.00  0.00      B    H  
ATOM   2433  O   HOH B 805      11.273   4.035  39.379  1.00  0.00      B    O  
ATOM   2434  H1  HOH B 805      10.904   3.083  39.318  1.00  0.00      B    H  
ATOM   2435  H2  HOH B 805      11.813   4.172  38.527  1.00  0.00      B    H  
ATOM   2436  O   HOH B 806      22.142  19.985  18.835  1.00  0.00      B    O  
ATOM   2437  H1  HOH B 806      21.885  19.021  18.770  1.00  0.00      B    H  
ATOM   2438  H2  HOH B 806      22.655  20.020  19.736  1.00  0.00      B    H  
ATOM   2439  O   HOH B 807      27.014  12.395  15.787  1.00  0.00      B    O  
ATOM   2440  H1  HOH B 807      26.994  13.333  16.082  1.00  0.00      B    H  
ATOM   2441  H2  HOH B 807      26.234  11.948  16.271  1.00  0.00      B    H  
ATOM   2442  O   HOH B 808      34.661  22.135  17.415  1.00  0.00      B    O  
ATOM   2443  H1  HOH B 808      34.420  23.010  17.002  1.00  0.00      B    H  
ATOM   2444  H2  HOH B 808      34.137  22.024  18.221  1.00  0.00      B    H  
ATOM   2445  O   HOH B 809      28.597  17.815  38.686  1.00  0.00      B    O  
ATOM   2446  H1  HOH B 809      28.242  18.035  37.788  1.00  0.00      B    H  
ATOM   2447  H2  HOH B 809      29.077  18.671  39.062  1.00  0.00      B    H  
ATOM   2448  O   HOH B 810      31.898   4.936  25.423  1.00  0.00      B    O  
ATOM   2449  H1  HOH B 810      32.152   4.898  24.408  1.00  0.00      B    H  
ATOM   2450  H2  HOH B 810      32.401   5.757  25.806  1.00  0.00      B    H  
ATOM   2451  O   HOH B 811      27.625  20.554  18.527  1.00  0.00      B    O  
ATOM   2452  H1  HOH B 811      27.738  19.606  18.239  1.00  0.00      B    H  
ATOM   2453  H2  HOH B 811      28.054  21.227  17.859  1.00  0.00      B    H  
ATOM   2454  O   HOH B 812      31.417  28.052  24.791  1.00  0.00      B    O  
ATOM   2455  H1  HOH B 812      30.508  28.117  24.389  1.00  0.00      B    H  
ATOM   2456  H2  HOH B 812      32.043  27.951  23.956  1.00  0.00      B    H  
ATOM   2457  O   HOH B 813      18.602  27.630   1.715  1.00  0.00      B    O  
ATOM   2458  H1  HOH B 813      19.299  27.104   1.197  1.00  0.00      B    H  
ATOM   2459  H2  HOH B 813      18.285  27.057   2.497  1.00  0.00      B    H  
ATOM   2460  O   HOH B 814      35.728   2.407  15.312  1.00  0.00      B    O  
ATOM   2461  H1  HOH B 814      36.363   3.172  15.017  1.00  0.00      B    H  
ATOM   2462  H2  HOH B 814      35.579   1.770  14.437  1.00  0.00      B    H  
ATOM   2463  O   HOH B 815      22.187  10.202   6.091  1.00  0.00      B    O  
ATOM   2464  H1  HOH B 815      22.418  10.915   5.367  1.00  0.00      B    H  
ATOM   2465  H2  HOH B 815      22.928   9.554   6.154  1.00  0.00      B    H  
ATOM   2466  O   HOH B 816      18.175   6.431   2.575  1.00  0.00      B    O  
ATOM   2467  H1  HOH B 816      17.619   6.609   3.398  1.00  0.00      B    H  
ATOM   2468  H2  HOH B 816      17.671   5.671   2.109  1.00  0.00      B    H  
ATOM   2469  O   HOH B 817      28.020  28.816  11.577  1.00  0.00      B    O  
ATOM   2470  H1  HOH B 817      27.779  28.825  10.609  1.00  0.00      B    H  
ATOM   2471  H2  HOH B 817      27.761  27.835  11.866  1.00  0.00      B    H  
ATOM   2472  O   HOH B 818      13.325  14.591  15.278  1.00  0.00      B    O  
ATOM   2473  H1  HOH B 818      13.378  15.226  16.048  1.00  0.00      B    H  
ATOM   2474  H2  HOH B 818      14.118  13.955  15.351  1.00  0.00      B    H  
ATOM   2475  O   HOH B 819       3.516  23.223   6.554  1.00  0.00      B    O  
ATOM   2476  H1  HOH B 819       2.490  23.132   6.414  1.00  0.00      B    H  
ATOM   2477  H2  HOH B 819       3.930  23.230   5.634  1.00  0.00      B    H  
ATOM   2478  O   HOH B 820      34.891  34.232   2.240  1.00  0.00      B    O  
ATOM   2479  H1  HOH B 820      35.727  33.997   1.690  1.00  0.00      B    H  
ATOM   2480  H2  HOH B 820      34.378  33.394   2.432  1.00  0.00      B    H  
ATOM   2481  O   HOH B 821      29.071   4.281  11.162  1.00  0.00      B    O  
ATOM   2482  H1  HOH B 821      28.058   4.376  11.136  1.00  0.00      B    H  
ATOM   2483  H2  HOH B 821      29.371   4.756  10.311  1.00  0.00      B    H  
ATOM   2484  O   HOH B 822       4.969   3.427   6.835  1.00  0.00      B    O  
ATOM   2485  H1  HOH B 822       5.003   4.417   7.125  1.00  0.00      B    H  
ATOM   2486  H2  HOH B 822       5.839   2.990   6.965  1.00  0.00      B    H  
ATOM   2487  O   HOH B 823      23.593   5.371  16.197  1.00  0.00      B    O  
ATOM   2488  H1  HOH B 823      24.578   5.608  16.327  1.00  0.00      B    H  
ATOM   2489  H2  HOH B 823      23.584   5.116  15.241  1.00  0.00      B    H  
ATOM   2490  O   HOH B 824      16.947  16.753   2.695  1.00  0.00      B    O  
ATOM   2491  H1  HOH B 824      17.323  16.018   3.337  1.00  0.00      B    H  
ATOM   2492  H2  HOH B 824      15.921  16.619   2.627  1.00  0.00      B    H  
ATOM   2493  O   HOH B 825      23.950   2.075  15.538  1.00  0.00      B    O  
ATOM   2494  H1  HOH B 825      24.770   2.094  14.959  1.00  0.00      B    H  
ATOM   2495  H2  HOH B 825      23.165   2.524  15.109  1.00  0.00      B    H  
ATOM   2496  O   HOH B 826      24.545  27.058   2.913  1.00  0.00      B    O  
ATOM   2497  H1  HOH B 826      23.663  26.710   3.172  1.00  0.00      B    H  
ATOM   2498  H2  HOH B 826      24.786  27.781   3.626  1.00  0.00      B    H  
ATOM   2499  O   HOH B 827       5.951  25.874  28.391  1.00  0.00      B    O  
ATOM   2500  H1  HOH B 827       6.359  25.201  29.053  1.00  0.00      B    H  
ATOM   2501  H2  HOH B 827       6.688  26.207  27.797  1.00  0.00      B    H  
ATOM   2502  O   HOH B 828       7.249  32.204  11.453  1.00  0.00      B    O  
ATOM   2503  H1  HOH B 828       7.807  31.358  11.312  1.00  0.00      B    H  
ATOM   2504  H2  HOH B 828       7.766  32.700  12.162  1.00  0.00      B    H  
ATOM   2505  O   HOH B 829      25.313  29.590  17.170  1.00  0.00      B    O  
ATOM   2506  H1  HOH B 829      24.825  29.940  18.002  1.00  0.00      B    H  
ATOM   2507  H2  HOH B 829      24.766  28.871  16.705  1.00  0.00      B    H  
ATOM   2508  O   HOH B 830       3.017  25.843  38.462  1.00  0.00      B    O  
ATOM   2509  H1  HOH B 830       2.101  25.777  37.994  1.00  0.00      B    H  
ATOM   2510  H2  HOH B 830       2.977  25.130  39.244  1.00  0.00      B    H  
ATOM   2511  O   HOH B 831       4.767  13.280  28.857  1.00  0.00      B    O  
ATOM   2512  H1  HOH B 831       5.553  13.192  28.189  1.00  0.00      B    H  
ATOM   2513  H2  HOH B 831       4.215  14.059  28.563  1.00  0.00      B    H  
ATOM   2514  O   HOH B 832       3.235  19.337  25.537  1.00  0.00      B    O  
ATOM   2515  H1  HOH B 832       3.051  18.389  25.177  1.00  0.00      B    H  
ATOM   2516  H2  HOH B 832       3.911  19.762  24.912  1.00  0.00      B    H  
ATOM   2517  O   HOH B 833      10.175  31.672   0.137  1.00  0.00      B    O  
ATOM   2518  H1  HOH B 833       9.149  31.707  -0.080  1.00  0.00      B    H  
ATOM   2519  H2  HOH B 833      10.178  31.478   1.133  1.00  0.00      B    H  
ATOM   2520  O   HOH B 834      32.872  10.009  21.119  1.00  0.00      B    O  
ATOM   2521  H1  HOH B 834      32.267  10.709  20.725  1.00  0.00      B    H  
ATOM   2522  H2  HOH B 834      33.369   9.569  20.322  1.00  0.00      B    H  
ATOM   2523  O   HOH B 835      38.429   3.998  36.420  1.00  0.00      B    O  
ATOM   2524  H1  HOH B 835      39.127   3.352  36.680  1.00  0.00      B    H  
ATOM   2525  H2  HOH B 835      38.161   4.533  37.172  1.00  0.00      B    H  
ATOM   2526  O   HOH B 836      29.501  10.143  16.494  1.00  0.00      B    O  
ATOM   2527  H1  HOH B 836      28.670  10.034  17.118  1.00  0.00      B    H  
ATOM   2528  H2  HOH B 836      29.288  10.923  15.883  1.00  0.00      B    H  
ATOM   2529  O   HOH B 837      38.480   4.279  26.669  1.00  0.00      B    O  
ATOM   2530  H1  HOH B 837      37.860   3.446  26.635  1.00  0.00      B    H  
ATOM   2531  H2  HOH B 837      39.187   4.096  26.030  1.00  0.00      B    H  
ATOM   2532  O   HOH B 838      19.912  25.551   4.656  1.00  0.00      B    O  
ATOM   2533  H1  HOH B 838      18.951  25.790   4.495  1.00  0.00      B    H  
ATOM   2534  H2  HOH B 838      19.890  24.795   5.320  1.00  0.00      B    H  
ATOM   2535  O   HOH B 839       5.930  25.913  32.972  1.00  0.00      B    O  
ATOM   2536  H1  HOH B 839       5.603  24.951  33.218  1.00  0.00      B    H  
ATOM   2537  H2  HOH B 839       6.635  25.897  32.233  1.00  0.00      B    H  
ATOM   2538  O   HOH B 840      15.080  28.606   8.810  1.00  0.00      B    O  
ATOM   2539  H1  HOH B 840      14.929  27.897   9.513  1.00  0.00      B    H  
ATOM   2540  H2  HOH B 840      15.712  29.282   9.212  1.00  0.00      B    H  
ATOM   2541  O   HOH B 841      30.077   5.635  17.132  1.00  0.00      B    O  
ATOM   2542  H1  HOH B 841      30.227   6.077  18.033  1.00  0.00      B    H  
ATOM   2543  H2  HOH B 841      29.111   5.304  17.173  1.00  0.00      B    H  
ATOM   2544  O   HOH B 842       6.385   9.022  27.938  1.00  0.00      B    O  
ATOM   2545  H1  HOH B 842       5.358   9.206  27.984  1.00  0.00      B    H  
ATOM   2546  H2  HOH B 842       6.626   8.330  28.621  1.00  0.00      B    H  
ATOM   2547  O   HOH B 843      31.534  36.355  27.873  1.00  0.00      B    O  
ATOM   2548  H1  HOH B 843      32.417  36.684  27.455  1.00  0.00      B    H  
ATOM   2549  H2  HOH B 843      31.599  36.613  28.827  1.00  0.00      B    H  
ATOM   2550  O   HOH B 844      21.310   0.462  30.489  1.00  0.00      B    O  
ATOM   2551  H1  HOH B 844      21.781  -0.044  31.281  1.00  0.00      B    H  
ATOM   2552  H2  HOH B 844      20.302   0.350  30.623  1.00  0.00      B    H  
ATOM   2553  O   HOH B 845      37.657   2.014  12.042  1.00  0.00      B    O  
ATOM   2554  H1  HOH B 845      38.331   1.485  11.456  1.00  0.00      B    H  
ATOM   2555  H2  HOH B 845      37.447   2.894  11.668  1.00  0.00      B    H  
ATOM   2556  O   HOH B 846      20.202  21.089  37.136  1.00  0.00      B    O  
ATOM   2557  H1  HOH B 846      19.730  21.805  36.548  1.00  0.00      B    H  
ATOM   2558  H2  HOH B 846      19.484  20.709  37.780  1.00  0.00      B    H  
ATOM   2559  O   HOH B 847      38.792   5.346   8.049  1.00  0.00      B    O  
ATOM   2560  H1  HOH B 847      38.868   5.167   7.061  1.00  0.00      B    H  
ATOM   2561  H2  HOH B 847      38.943   4.422   8.468  1.00  0.00      B    H  
ATOM   2562  O   HOH B 848      23.244  16.615  35.100  1.00  0.00      B    O  
ATOM   2563  H1  HOH B 848      23.415  15.588  35.082  1.00  0.00      B    H  
ATOM   2564  H2  HOH B 848      23.251  16.971  34.099  1.00  0.00      B    H  
ATOM   2565  O   HOH B 849      14.922   8.824   8.904  1.00  0.00      B    O  
ATOM   2566  H1  HOH B 849      14.285   9.165   8.194  1.00  0.00      B    H  
ATOM   2567  H2  HOH B 849      14.747   7.850   9.009  1.00  0.00      B    H  
ATOM   2568  O   HOH B 850      12.467   8.507   5.879  1.00  0.00      B    O  
ATOM   2569  H1  HOH B 850      12.948   9.424   6.084  1.00  0.00      B    H  
ATOM   2570  H2  HOH B 850      11.958   8.659   5.045  1.00  0.00      B    H  
ATOM   2571  O   HOH B 851      16.956   1.556   1.875  1.00  0.00      B    O  
ATOM   2572  H1  HOH B 851      17.674   1.944   2.463  1.00  0.00      B    H  
ATOM   2573  H2  HOH B 851      17.406   0.934   1.160  1.00  0.00      B    H  
ATOM   2574  O   HOH B 852      37.292  12.354  18.548  1.00  0.00      B    O  
ATOM   2575  H1  HOH B 852      36.467  12.741  18.120  1.00  0.00      B    H  
ATOM   2576  H2  HOH B 852      38.041  12.433  17.817  1.00  0.00      B    H  
ATOM   2577  O   HOH B 853       8.680   2.954  14.865  1.00  0.00      B    O  
ATOM   2578  H1  HOH B 853       8.980   3.644  15.539  1.00  0.00      B    H  
ATOM   2579  H2  HOH B 853       8.633   2.076  15.314  1.00  0.00      B    H  
ATOM   2580  O   HOH B 854      38.898   8.781   5.483  1.00  0.00      B    O  
ATOM   2581  H1  HOH B 854      39.370   9.685   5.322  1.00  0.00      B    H  
ATOM   2582  H2  HOH B 854      39.141   8.511   6.466  1.00  0.00      B    H  
ATOM   2583  O   HOH B 855       2.786  15.379  11.947  1.00  0.00      B    O  
ATOM   2584  H1  HOH B 855       1.902  15.200  12.422  1.00  0.00      B    H  
ATOM   2585  H2  HOH B 855       2.764  15.081  10.990  1.00  0.00      B    H  
ATOM   2586  O   HOH B 856      33.506   6.768   0.205  1.00  0.00      B    O  
ATOM   2587  H1  HOH B 856      33.606   6.159  -0.583  1.00  0.00      B    H  
ATOM   2588  H2  HOH B 856      34.009   6.399   0.949  1.00  0.00      B    H  
ATOM   2589  O   HOH B 857      34.628  12.172  35.001  1.00  0.00      B    O  
ATOM   2590  H1  HOH B 857      34.743  11.188  35.189  1.00  0.00      B    H  
ATOM   2591  H2  HOH B 857      35.366  12.652  35.436  1.00  0.00      B    H  
ATOM   2592  O   HOH B 858      17.960  14.861   9.091  1.00  0.00      B    O  
ATOM   2593  H1  HOH B 858      18.612  15.120   9.838  1.00  0.00      B    H  
ATOM   2594  H2  HOH B 858      17.858  13.819   9.211  1.00  0.00      B    H  
ATOM   2595  O   HOH B 859       1.167  25.123  18.780  1.00  0.00      B    O  
ATOM   2596  H1  HOH B 859       2.059  24.570  18.976  1.00  0.00      B    H  
ATOM   2597  H2  HOH B 859       0.724  24.694  17.971  1.00  0.00      B    H  
ATOM   2598  O   HOH B 860      26.507  32.256  37.523  1.00  0.00      B    O  
ATOM   2599  H1  HOH B 860      26.005  31.514  37.962  1.00  0.00      B    H  
ATOM   2600  H2  HOH B 860      27.152  31.879  36.830  1.00  0.00      B    H  
ATOM   2601  O   HOH B 861      19.242  35.114  30.955  1.00  0.00      B    O  
ATOM   2602  H1  HOH B 861      19.506  34.117  31.032  1.00  0.00      B    H  
ATOM   2603  H2  HOH B 861      19.963  35.559  30.414  1.00  0.00      B    H  
ATOM   2604  O   HOH B 862      30.620  33.952  27.003  1.00  0.00      B    O  
ATOM   2605  H1  HOH B 862      31.519  33.761  26.622  1.00  0.00      B    H  
ATOM   2606  H2  HOH B 862      30.693  34.836  27.463  1.00  0.00      B    H  
ATOM   2607  O   HOH B 863      30.147  36.570  38.610  1.00  0.00      B    O  
ATOM   2608  H1  HOH B 863      30.441  37.207  39.381  1.00  0.00      B    H  
ATOM   2609  H2  HOH B 863      30.531  35.665  38.759  1.00  0.00      B    H  
ATOM   2610  O   HOH B 864      16.050   1.042  10.754  1.00  0.00      B    O  
ATOM   2611  H1  HOH B 864      16.223   0.457  11.608  1.00  0.00      B    H  
ATOM   2612  H2  HOH B 864      16.750   0.942  10.160  1.00  0.00      B    H  
ATOM   2613  O   HOH B 865      37.317  26.721  11.701  1.00  0.00      B    O  
ATOM   2614  H1  HOH B 865      38.238  26.585  12.245  1.00  0.00      B    H  
ATOM   2615  H2  HOH B 865      37.041  27.726  11.630  1.00  0.00      B    H  
ATOM   2616  O   HOH B 866       0.725  10.840   1.853  1.00  0.00      B    O  
ATOM   2617  H1  HOH B 866       0.264   9.971   1.698  1.00  0.00      B    H  
ATOM   2618  H2  HOH B 866       0.366  11.554   1.195  1.00  0.00      B    H  
ATOM   2619  O   HOH B 867      16.730  35.478  20.787  1.00  0.00      B    O  
ATOM   2620  H1  HOH B 867      17.673  35.726  21.141  1.00  0.00      B    H  
ATOM   2621  H2  HOH B 867      16.874  34.624  20.295  1.00  0.00      B    H  
ATOM   2622  O   HOH B 868      32.523   9.045  10.525  1.00  0.00      B    O  
ATOM   2623  H1  HOH B 868      33.009   8.137  10.561  1.00  0.00      B    H  
ATOM   2624  H2  HOH B 868      32.107   9.205  11.451  1.00  0.00      B    H  
ATOM   2625  O   HOH B 869      35.114  19.985   0.074  1.00  0.00      B    O  
ATOM   2626  H1  HOH B 869      35.288  19.060  -0.273  1.00  0.00      B    H  
ATOM   2627  H2  HOH B 869      34.865  19.899   1.065  1.00  0.00      B    H  
ATOM   2628  O   HOH B 870      24.197  26.379  34.221  1.00  0.00      B    O  
ATOM   2629  H1  HOH B 870      24.890  26.704  34.864  1.00  0.00      B    H  
ATOM   2630  H2  HOH B 870      24.317  25.371  33.999  1.00  0.00      B    H  
ATOM   2631  O   HOH B 871      34.837  13.335  23.253  1.00  0.00      B    O  
ATOM   2632  H1  HOH B 871      35.589  13.719  23.865  1.00  0.00      B    H  
ATOM   2633  H2  HOH B 871      34.354  14.183  22.809  1.00  0.00      B    H  
ATOM   2634  O   HOH B 872       4.917  30.605  10.898  1.00  0.00      B    O  
ATOM   2635  H1  HOH B 872       5.421  29.716  10.953  1.00  0.00      B    H  
ATOM   2636  H2  HOH B 872       5.606  31.310  11.223  1.00  0.00      B    H  
ATOM   2637  O   HOH B 873      26.428   1.102  22.671  1.00  0.00      B    O  
ATOM   2638  H1  HOH B 873      25.999   0.732  23.529  1.00  0.00      B    H  
ATOM   2639  H2  HOH B 873      27.423   0.715  22.584  1.00  0.00      B    H  
ATOM   2640  O   HOH B 874       4.607  13.877  15.852  1.00  0.00      B    O  
ATOM   2641  H1  HOH B 874       5.447  13.757  16.399  1.00  0.00      B    H  
ATOM   2642  H2  HOH B 874       4.811  14.411  14.981  1.00  0.00      B    H  
ATOM   2643  O   HOH B 875      22.659   3.268  18.116  1.00  0.00      B    O  
ATOM   2644  H1  HOH B 875      22.371   2.351  17.776  1.00  0.00      B    H  
ATOM   2645  H2  HOH B 875      23.039   3.846  17.403  1.00  0.00      B    H  
ATOM   2646  O   HOH B 876      13.958   6.108   8.564  1.00  0.00      B    O  
ATOM   2647  H1  HOH B 876      13.596   5.227   8.874  1.00  0.00      B    H  
ATOM   2648  H2  HOH B 876      14.128   6.123   7.572  1.00  0.00      B    H  
ATOM   2649  O   HOH B 877      12.990   3.546   9.014  1.00  0.00      B    O  
ATOM   2650  H1  HOH B 877      12.492   3.284   9.856  1.00  0.00      B    H  
ATOM   2651  H2  HOH B 877      13.995   3.495   9.194  1.00  0.00      B    H  
ATOM   2652  O   HOH B 878      36.919  18.883  17.758  1.00  0.00      B    O  
ATOM   2653  H1  HOH B 878      36.670  19.460  18.562  1.00  0.00      B    H  
ATOM   2654  H2  HOH B 878      36.394  19.153  16.973  1.00  0.00      B    H  
ATOM   2655  O   HOH B 879       0.457  28.900  37.304  1.00  0.00      B    O  
ATOM   2656  H1  HOH B 879      -0.329  29.395  36.981  1.00  0.00      B    H  
ATOM   2657  H2  HOH B 879       0.988  28.571  36.511  1.00  0.00      B    H  
ATOM   2658  O   HOH B 880      35.847  16.233  29.292  1.00  0.00      B    O  
ATOM   2659  H1  HOH B 880      36.200  15.507  28.659  1.00  0.00      B    H  
ATOM   2660  H2  HOH B 880      35.955  17.100  28.815  1.00  0.00      B    H  
ATOM   2661  O   HOH B 881      32.215  35.205  14.857  1.00  0.00      B    O  
ATOM   2662  H1  HOH B 881      32.199  34.935  13.871  1.00  0.00      B    H  
ATOM   2663  H2  HOH B 881      33.056  34.728  15.259  1.00  0.00      B    H  
ATOM   2664  O   HOH B 882      20.789  25.941  28.277  1.00  0.00      B    O  
ATOM   2665  H1  HOH B 882      19.903  25.515  28.444  1.00  0.00      B    H  
ATOM   2666  H2  HOH B 882      20.612  26.627  27.553  1.00  0.00      B    H  
ATOM   2667  O   HOH B 883      36.636  24.355  34.153  1.00  0.00      B    O  
ATOM   2668  H1  HOH B 883      36.228  23.962  33.301  1.00  0.00      B    H  
ATOM   2669  H2  HOH B 883      36.002  24.061  34.882  1.00  0.00      B    H  
ATOM   2670  O   HOH B 884       6.082   0.637   8.465  1.00  0.00      B    O  
ATOM   2671  H1  HOH B 884       6.643   1.397   8.225  1.00  0.00      B    H  
ATOM   2672  H2  HOH B 884       5.528   0.946   9.228  1.00  0.00      B    H  
ATOM   2673  O   HOH B 885      19.974  20.965   3.642  1.00  0.00      B    O  
ATOM   2674  H1  HOH B 885      20.941  20.815   3.447  1.00  0.00      B    H  
ATOM   2675  H2  HOH B 885      19.491  20.111   3.176  1.00  0.00      B    H  
ATOM   2676  O   HOH B 886      35.595  24.745  10.809  1.00  0.00      B    O  
ATOM   2677  H1  HOH B 886      36.455  25.282  11.013  1.00  0.00      B    H  
ATOM   2678  H2  HOH B 886      34.991  24.951  11.578  1.00  0.00      B    H  
ATOM   2679  O   HOH B 887      22.379  32.784  14.314  1.00  0.00      B    O  
ATOM   2680  H1  HOH B 887      21.909  32.305  15.052  1.00  0.00      B    H  
ATOM   2681  H2  HOH B 887      23.299  32.897  14.585  1.00  0.00      B    H  
ATOM   2682  O   HOH B 888      31.409   9.444  12.926  1.00  0.00      B    O  
ATOM   2683  H1  HOH B 888      32.307   9.807  13.389  1.00  0.00      B    H  
ATOM   2684  H2  HOH B 888      31.003   8.730  13.589  1.00  0.00      B    H  
ATOM   2685  O   HOH B 889      12.361  30.319   7.935  1.00  0.00      B    O  
ATOM   2686  H1  HOH B 889      13.226  29.863   8.349  1.00  0.00      B    H  
ATOM   2687  H2  HOH B 889      11.727  29.638   7.582  1.00  0.00      B    H  
ATOM   2688  O   HOH B 890       8.092   7.458  22.772  1.00  0.00      B    O  
ATOM   2689  H1  HOH B 890       8.240   8.483  22.950  1.00  0.00      B    H  
ATOM   2690  H2  HOH B 890       7.079   7.257  22.776  1.00  0.00      B    H  
ATOM   2691  O   HOH B 891       4.440  16.219  37.847  1.00  0.00      B    O  
ATOM   2692  H1  HOH B 891       4.058  16.095  36.932  1.00  0.00      B    H  
ATOM   2693  H2  HOH B 891       5.439  16.211  37.725  1.00  0.00      B    H  
ATOM   2694  O   HOH B 892       8.085  19.026  29.883  1.00  0.00      B    O  
ATOM   2695  H1  HOH B 892       7.372  18.355  30.218  1.00  0.00      B    H  
ATOM   2696  H2  HOH B 892       8.319  19.670  30.660  1.00  0.00      B    H  
ATOM   2697  O   HOH B 893      32.808  12.248  25.687  1.00  0.00      B    O  
ATOM   2698  H1  HOH B 893      31.993  11.807  26.184  1.00  0.00      B    H  
ATOM   2699  H2  HOH B 893      33.169  11.621  24.907  1.00  0.00      B    H  
ATOM   2700  O   HOH B 894      24.218   4.317  34.044  1.00  0.00      B    O  
ATOM   2701  H1  HOH B 894      23.456   4.789  33.590  1.00  0.00      B    H  
ATOM   2702  H2  HOH B 894      25.058   4.780  33.874  1.00  0.00      B    H  
ATOM   2703  O   HOH B 895      34.279  33.484  11.473  1.00  0.00      B    O  
ATOM   2704  H1  HOH B 895      34.423  33.346  12.487  1.00  0.00      B    H  
ATOM   2705  H2  HOH B 895      34.963  34.180  11.171  1.00  0.00      B    H  
ATOM   2706  O   HOH B 896      36.340  23.985  14.262  1.00  0.00      B    O  
ATOM   2707  H1  HOH B 896      36.379  23.011  14.748  1.00  0.00      B    H  
ATOM   2708  H2  HOH B 896      35.601  24.539  14.700  1.00  0.00      B    H  
ATOM   2709  O   HOH B 897       2.198  26.071  23.859  1.00  0.00      B    O  
ATOM   2710  H1  HOH B 897       1.959  26.483  22.916  1.00  0.00      B    H  
ATOM   2711  H2  HOH B 897       2.955  26.655  24.193  1.00  0.00      B    H  
ATOM   2712  O   HOH B 898       3.110  16.958  35.674  1.00  0.00      B    O  
ATOM   2713  H1  HOH B 898       3.520  17.787  35.252  1.00  0.00      B    H  
ATOM   2714  H2  HOH B 898       3.071  16.261  34.950  1.00  0.00      B    H  
ATOM   2715  O   HOH B 899       6.874  30.061  18.722  1.00  0.00      B    O  
ATOM   2716  H1  HOH B 899       6.255  29.293  18.567  1.00  0.00      B    H  
ATOM   2717  H2  HOH B 899       7.789  29.754  18.422  1.00  0.00      B    H  
ATOM   2718  O   HOH B 900       5.928  10.255  14.126  1.00  0.00      B    O  
ATOM   2719  H1  HOH B 900       6.773  10.891  14.235  1.00  0.00      B    H  
ATOM   2720  H2  HOH B 900       5.793  10.149  13.180  1.00  0.00      B    H  
ATOM   2721  O   HOH B 901      32.207  28.046  10.810  1.00  0.00      B    O  
ATOM   2722  H1  HOH B 901      32.091  29.033  10.545  1.00  0.00      B    H  
ATOM   2723  H2  HOH B 901      32.088  28.066  11.857  1.00  0.00      B    H  
ATOM   2724  O   HOH B 902      32.024  28.958  13.566  1.00  0.00      B    O  
ATOM   2725  H1  HOH B 902      32.466  29.869  13.689  1.00  0.00      B    H  
ATOM   2726  H2  HOH B 902      31.103  28.825  13.903  1.00  0.00      B    H  
ATOM   2727  O   HOH B 903      35.475   9.333  35.945  1.00  0.00      B    O  
ATOM   2728  H1  HOH B 903      35.098   9.473  36.889  1.00  0.00      B    H  
ATOM   2729  H2  HOH B 903      36.252   8.633  35.967  1.00  0.00      B    H  
ATOM   2730  O   HOH B 904      16.909   5.048  33.345  1.00  0.00      B    O  
ATOM   2731  H1  HOH B 904      17.142   4.710  32.416  1.00  0.00      B    H  
ATOM   2732  H2  HOH B 904      17.304   5.993  33.355  1.00  0.00      B    H  
ATOM   2733  O   HOH B 905      16.796  10.627  33.108  1.00  0.00      B    O  
ATOM   2734  H1  HOH B 905      16.798  10.971  32.156  1.00  0.00      B    H  
ATOM   2735  H2  HOH B 905      17.806  10.706  33.380  1.00  0.00      B    H  
ATOM   2736  O   HOH B 906      15.124   1.647  31.178  1.00  0.00      B    O  
ATOM   2737  H1  HOH B 906      15.254   1.533  30.180  1.00  0.00      B    H  
ATOM   2738  H2  HOH B 906      14.593   2.508  31.351  1.00  0.00      B    H  
ATOM   2739  O   HOH B 907      11.749  14.939  23.654  1.00  0.00      B    O  
ATOM   2740  H1  HOH B 907      11.313  14.672  24.507  1.00  0.00      B    H  
ATOM   2741  H2  HOH B 907      12.090  14.080  23.251  1.00  0.00      B    H  
ATOM   2742  O   HOH B 908      33.594   0.652   1.846  1.00  0.00      B    O  
ATOM   2743  H1  HOH B 908      33.089   0.921   2.652  1.00  0.00      B    H  
ATOM   2744  H2  HOH B 908      33.068   0.060   1.208  1.00  0.00      B    H  
ATOM   2745  O   HOH B 909      30.763  27.005  15.674  1.00  0.00      B    O  
ATOM   2746  H1  HOH B 909      29.805  26.811  15.483  1.00  0.00      B    H  
ATOM   2747  H2  HOH B 909      30.826  27.136  16.658  1.00  0.00      B    H  
ATOM   2748  O   HOH B 910      38.082   8.468  30.601  1.00  0.00      B    O  
ATOM   2749  H1  HOH B 910      38.516   9.104  31.276  1.00  0.00      B    H  
ATOM   2750  H2  HOH B 910      38.841   7.808  30.382  1.00  0.00      B    H  
ATOM   2751  O   HOH B 911       5.560  28.864   4.234  1.00  0.00      B    O  
ATOM   2752  H1  HOH B 911       4.597  28.781   4.568  1.00  0.00      B    H  
ATOM   2753  H2  HOH B 911       6.135  28.166   4.603  1.00  0.00      B    H  
ATOM   2754  O   HOH B 912      30.397  10.714  26.275  1.00  0.00      B    O  
ATOM   2755  H1  HOH B 912      30.322  10.413  25.313  1.00  0.00      B    H  
ATOM   2756  H2  HOH B 912      30.514   9.979  26.905  1.00  0.00      B    H  
ATOM   2757  O   HOH B 913      27.193  22.520  22.623  1.00  0.00      B    O  
ATOM   2758  H1  HOH B 913      27.399  21.609  23.034  1.00  0.00      B    H  
ATOM   2759  H2  HOH B 913      27.636  22.574  21.698  1.00  0.00      B    H  
ATOM   2760  O   HOH B 914       3.865  25.048  17.251  1.00  0.00      B    O  
ATOM   2761  H1  HOH B 914       3.661  24.636  18.175  1.00  0.00      B    H  
ATOM   2762  H2  HOH B 914       3.069  25.548  16.942  1.00  0.00      B    H  
ATOM   2763  O   HOH B 915      33.329   7.806  15.320  1.00  0.00      B    O  
ATOM   2764  H1  HOH B 915      33.399   6.825  15.024  1.00  0.00      B    H  
ATOM   2765  H2  HOH B 915      32.381   7.999  15.542  1.00  0.00      B    H  
ATOM   2766  O   HOH B 916      17.818   4.275  13.810  1.00  0.00      B    O  
ATOM   2767  H1  HOH B 916      17.501   3.381  14.158  1.00  0.00      B    H  
ATOM   2768  H2  HOH B 916      18.455   4.650  14.476  1.00  0.00      B    H  
ATOM   2769  O   HOH B 917      22.119  19.596  12.092  1.00  0.00      B    O  
ATOM   2770  H1  HOH B 917      21.721  19.724  13.048  1.00  0.00      B    H  
ATOM   2771  H2  HOH B 917      23.117  19.563  12.143  1.00  0.00      B    H  
ATOM   2772  O   HOH B 918      13.097  21.904  25.178  1.00  0.00      B    O  
ATOM   2773  H1  HOH B 918      12.663  21.391  24.403  1.00  0.00      B    H  
ATOM   2774  H2  HOH B 918      13.277  21.175  25.926  1.00  0.00      B    H  
ATOM   2775  O   HOH B 919       5.397  35.923  25.918  1.00  0.00      B    O  
ATOM   2776  H1  HOH B 919       5.376  35.605  26.870  1.00  0.00      B    H  
ATOM   2777  H2  HOH B 919       5.283  35.138  25.283  1.00  0.00      B    H  
ATOM   2778  O   HOH B 920      33.601   5.679  23.305  1.00  0.00      B    O  
ATOM   2779  H1  HOH B 920      33.983   6.199  22.512  1.00  0.00      B    H  
ATOM   2780  H2  HOH B 920      34.382   5.069  23.635  1.00  0.00      B    H  
ATOM   2781  O   HOH B 921      18.440  36.425  15.201  1.00  0.00      B    O  
ATOM   2782  H1  HOH B 921      19.141  37.189  15.187  1.00  0.00      B    H  
ATOM   2783  H2  HOH B 921      18.448  35.910  14.307  1.00  0.00      B    H  
ATOM   2784  O   HOH B 922      11.804  31.849  36.840  1.00  0.00      B    O  
ATOM   2785  H1  HOH B 922      11.480  31.995  37.762  1.00  0.00      B    H  
ATOM   2786  H2  HOH B 922      12.645  32.365  36.762  1.00  0.00      B    H  
ATOM   2787  O   HOH B 923      19.167   1.057  11.090  1.00  0.00      B    O  
ATOM   2788  H1  HOH B 923      19.737   1.295  11.936  1.00  0.00      B    H  
ATOM   2789  H2  HOH B 923      19.288   1.896  10.448  1.00  0.00      B    H  
ATOM   2790  O   HOH B 924       8.289  34.954  27.363  1.00  0.00      B    O  
ATOM   2791  H1  HOH B 924       8.640  34.615  28.208  1.00  0.00      B    H  
ATOM   2792  H2  HOH B 924       8.028  34.120  26.892  1.00  0.00      B    H  
ATOM   2793  O   HOH B 925      17.689   7.276  13.236  1.00  0.00      B    O  
ATOM   2794  H1  HOH B 925      17.609   6.248  13.317  1.00  0.00      B    H  
ATOM   2795  H2  HOH B 925      17.095   7.667  12.512  1.00  0.00      B    H  
ATOM   2796  O   HOH B 926       9.206  25.381   6.429  1.00  0.00      B    O  
ATOM   2797  H1  HOH B 926      10.211  25.237   6.322  1.00  0.00      B    H  
ATOM   2798  H2  HOH B 926       8.908  24.626   7.057  1.00  0.00      B    H  
ATOM   2799  O   HOH B 927      25.879  10.756  37.277  1.00  0.00      B    O  
ATOM   2800  H1  HOH B 927      26.524  10.029  37.577  1.00  0.00      B    H  
ATOM   2801  H2  HOH B 927      25.375  10.988  38.106  1.00  0.00      B    H  
ATOM   2802  O   HOH B 928      32.965  32.510  18.636  1.00  0.00      B    O  
ATOM   2803  H1  HOH B 928      33.197  32.108  19.586  1.00  0.00      B    H  
ATOM   2804  H2  HOH B 928      31.914  32.518  18.554  1.00  0.00      B    H  
ATOM   2805  O   HOH B 929      14.074  13.379  28.760  1.00  0.00      B    O  
ATOM   2806  H1  HOH B 929      13.767  14.331  28.942  1.00  0.00      B    H  
ATOM   2807  H2  HOH B 929      13.340  12.770  29.027  1.00  0.00      B    H  
ATOM   2808  O   HOH B 930      24.434  21.030  38.494  1.00  0.00      B    O  
ATOM   2809  H1  HOH B 930      24.102  20.132  38.715  1.00  0.00      B    H  
ATOM   2810  H2  HOH B 930      24.124  21.328  37.603  1.00  0.00      B    H  
ATOM   2811  O   HOH B 931      17.173  36.845  30.826  1.00  0.00      B    O  
ATOM   2812  H1  HOH B 931      16.416  36.579  30.197  1.00  0.00      B    H  
ATOM   2813  H2  HOH B 931      17.986  36.234  30.700  1.00  0.00      B    H  
ATOM   2814  O   HOH B 932      18.136  35.738  12.611  1.00  0.00      B    O  
ATOM   2815  H1  HOH B 932      18.318  36.368  11.851  1.00  0.00      B    H  
ATOM   2816  H2  HOH B 932      17.295  36.001  13.140  1.00  0.00      B    H  
ATOM   2817  O   HOH B 933      20.774   6.930  28.154  1.00  0.00      B    O  
ATOM   2818  H1  HOH B 933      19.987   6.552  27.697  1.00  0.00      B    H  
ATOM   2819  H2  HOH B 933      21.447   6.199  28.233  1.00  0.00      B    H  
ATOM   2820  O   HOH B 934       2.643   8.520   8.994  1.00  0.00      B    O  
ATOM   2821  H1  HOH B 934       3.453   7.924   9.267  1.00  0.00      B    H  
ATOM   2822  H2  HOH B 934       2.616   9.339   9.578  1.00  0.00      B    H  
ATOM   2823  O   HOH B 935       7.408  11.562   6.722  1.00  0.00      B    O  
ATOM   2824  H1  HOH B 935       7.865  10.674   6.800  1.00  0.00      B    H  
ATOM   2825  H2  HOH B 935       6.575  11.490   7.309  1.00  0.00      B    H  
ATOM   2826  O   HOH B 936      25.832  15.415  13.468  1.00  0.00      B    O  
ATOM   2827  H1  HOH B 936      26.206  15.019  12.632  1.00  0.00      B    H  
ATOM   2828  H2  HOH B 936      26.588  15.460  14.163  1.00  0.00      B    H  
ATOM   2829  O   HOH B 937      25.710  20.487  14.181  1.00  0.00      B    O  
ATOM   2830  H1  HOH B 937      25.719  19.721  14.856  1.00  0.00      B    H  
ATOM   2831  H2  HOH B 937      25.209  20.133  13.378  1.00  0.00      B    H  
ATOM   2832  O   HOH B 938      36.357  10.425  39.441  1.00  0.00      B    O  
ATOM   2833  H1  HOH B 938      35.381  10.239  39.432  1.00  0.00      B    H  
ATOM   2834  H2  HOH B 938      36.636  10.779  38.565  1.00  0.00      B    H  
ATOM   2835  O   HOH B 939      -0.103  15.096   9.240  1.00  0.00      B    O  
ATOM   2836  H1  HOH B 939      -0.185  14.104   9.093  1.00  0.00      B    H  
ATOM   2837  H2  HOH B 939       0.300  15.545   8.421  1.00  0.00      B    H  
ATOM   2838  O   HOH B 940      23.097  29.802   6.395  1.00  0.00      B    O  
ATOM   2839  H1  HOH B 940      23.339  29.782   7.370  1.00  0.00      B    H  
ATOM   2840  H2  HOH B 940      23.093  30.762   6.128  1.00  0.00      B    H  
ATOM   2841  O   HOH B 941      34.617  32.315   5.305  1.00  0.00      B    O  
ATOM   2842  H1  HOH B 941      35.481  32.474   4.772  1.00  0.00      B    H  
ATOM   2843  H2  HOH B 941      34.326  31.479   4.968  1.00  0.00      B    H  
ATOM   2844  O   HOH B 942       5.803   5.073   4.376  1.00  0.00      B    O  
ATOM   2845  H1  HOH B 942       5.344   4.437   4.947  1.00  0.00      B    H  
ATOM   2846  H2  HOH B 942       6.501   5.654   4.885  1.00  0.00      B    H  
ATOM   2847  O   HOH B 943      26.954  17.330  20.468  1.00  0.00      B    O  
ATOM   2848  H1  HOH B 943      27.615  17.843  21.092  1.00  0.00      B    H  
ATOM   2849  H2  HOH B 943      26.369  16.786  21.083  1.00  0.00      B    H  
ATOM   2850  O   HOH B 944      26.274  23.084  27.165  1.00  0.00      B    O  
ATOM   2851  H1  HOH B 944      26.430  22.523  26.349  1.00  0.00      B    H  
ATOM   2852  H2  HOH B 944      26.349  22.507  27.957  1.00  0.00      B    H  
ATOM   2853  O   HOH B 945      38.198   6.842  25.890  1.00  0.00      B    O  
ATOM   2854  H1  HOH B 945      37.494   7.280  26.462  1.00  0.00      B    H  
ATOM   2855  H2  HOH B 945      38.027   5.846  26.082  1.00  0.00      B    H  
ATOM   2856  O   HOH B 946       1.005  11.411  28.773  1.00  0.00      B    O  
ATOM   2857  H1  HOH B 946       0.834  12.384  29.085  1.00  0.00      B    H  
ATOM   2858  H2  HOH B 946       1.922  11.092  29.070  1.00  0.00      B    H  
ATOM   2859  O   HOH B 947       2.516  10.804  12.633  1.00  0.00      B    O  
ATOM   2860  H1  HOH B 947       3.153  11.183  13.389  1.00  0.00      B    H  
ATOM   2861  H2  HOH B 947       2.861  11.050  11.783  1.00  0.00      B    H  
ATOM   2862  O   HOH B 948      14.246  36.700  20.931  1.00  0.00      B    O  
ATOM   2863  H1  HOH B 948      15.190  36.176  20.896  1.00  0.00      B    H  
ATOM   2864  H2  HOH B 948      14.148  36.995  21.880  1.00  0.00      B    H  
ATOM   2865  O   HOH B 949      11.457  37.338   4.616  1.00  0.00      B    O  
ATOM   2866  H1  HOH B 949      10.909  38.211   4.664  1.00  0.00      B    H  
ATOM   2867  H2  HOH B 949      10.895  36.553   4.934  1.00  0.00      B    H  
ATOM   2868  O   HOH B 950      10.018  38.489  25.998  1.00  0.00      B    O  
ATOM   2869  H1  HOH B 950       9.563  38.097  25.103  1.00  0.00      B    H  
ATOM   2870  H2  HOH B 950       9.682  37.967  26.883  1.00  0.00      B    H  
ATOM   2871  O   HOH B 951      13.022  14.321   7.615  1.00  0.00      B    O  
ATOM   2872  H1  HOH B 951      13.887  13.878   7.844  1.00  0.00      B    H  
ATOM   2873  H2  HOH B 951      12.374  13.628   7.536  1.00  0.00      B    H  
ATOM   2874  O   HOH B 952      21.562  24.705  34.969  1.00  0.00      B    O  
ATOM   2875  H1  HOH B 952      21.044  25.010  35.760  1.00  0.00      B    H  
ATOM   2876  H2  HOH B 952      22.147  25.454  34.681  1.00  0.00      B    H  
ATOM   2877  O   HOH B 953      11.072  12.976  14.570  1.00  0.00      B    O  
ATOM   2878  H1  HOH B 953      11.990  13.315  14.870  1.00  0.00      B    H  
ATOM   2879  H2  HOH B 953      11.118  12.101  14.082  1.00  0.00      B    H  
ATOM   2880  O   HOH B 954      18.932  25.309  12.481  1.00  0.00      B    O  
ATOM   2881  H1  HOH B 954      19.550  25.331  11.621  1.00  0.00      B    H  
ATOM   2882  H2  HOH B 954      18.490  24.427  12.506  1.00  0.00      B    H  
ATOM   2883  O   HOH B 955      19.127   0.823  27.580  1.00  0.00      B    O  
ATOM   2884  H1  HOH B 955      19.223  -0.159  27.880  1.00  0.00      B    H  
ATOM   2885  H2  HOH B 955      19.800   0.969  26.829  1.00  0.00      B    H  
ATOM   2886  O   HOH B 956      17.508  34.520  33.361  1.00  0.00      B    O  
ATOM   2887  H1  HOH B 956      17.876  34.962  32.478  1.00  0.00      B    H  
ATOM   2888  H2  HOH B 956      16.683  34.032  33.104  1.00  0.00      B    H  
ATOM   2889  O   HOH B 957      18.532  17.600  26.959  1.00  0.00      B    O  
ATOM   2890  H1  HOH B 957      17.503  17.736  26.908  1.00  0.00      B    H  
ATOM   2891  H2  HOH B 957      18.763  16.933  27.677  1.00  0.00      B    H  
ATOM   2892  O   HOH B 958      35.916  38.088  16.535  1.00  0.00      B    O  
ATOM   2893  H1  HOH B 958      36.288  38.236  17.470  1.00  0.00      B    H  
ATOM   2894  H2  HOH B 958      35.457  38.928  16.329  1.00  0.00      B    H  
ATOM   2895  O   HOH B 959       9.594  24.060  36.899  1.00  0.00      B    O  
ATOM   2896  H1  HOH B 959       8.616  24.046  37.221  1.00  0.00      B    H  
ATOM   2897  H2  HOH B 959      10.163  23.545  37.590  1.00  0.00      B    H  
ATOM   2898  O   HOH B 960      34.143  22.479   3.169  1.00  0.00      B    O  
ATOM   2899  H1  HOH B 960      33.607  22.646   2.359  1.00  0.00      B    H  
ATOM   2900  H2  HOH B 960      34.167  21.507   3.275  1.00  0.00      B    H  
ATOM   2901  O   HOH B 961      14.645  13.337  18.402  1.00  0.00      B    O  
ATOM   2902  H1  HOH B 961      13.738  13.588  18.888  1.00  0.00      B    H  
ATOM   2903  H2  HOH B 961      15.427  13.320  19.106  1.00  0.00      B    H  
ATOM   2904  O   HOH B 962      18.796  20.968  15.229  1.00  0.00      B    O  
ATOM   2905  H1  HOH B 962      18.482  20.027  15.313  1.00  0.00      B    H  
ATOM   2906  H2  HOH B 962      18.829  21.354  16.171  1.00  0.00      B    H  
ATOM   2907  O   HOH B 963      12.592  20.651   7.268  1.00  0.00      B    O  
ATOM   2908  H1  HOH B 963      13.617  20.718   7.323  1.00  0.00      B    H  
ATOM   2909  H2  HOH B 963      12.265  21.514   6.931  1.00  0.00      B    H  
ATOM   2910  O   HOH B 964       1.754  32.379  37.545  1.00  0.00      B    O  
ATOM   2911  H1  HOH B 964       2.212  31.497  37.320  1.00  0.00      B    H  
ATOM   2912  H2  HOH B 964       1.044  32.537  36.844  1.00  0.00      B    H  
ATOM   2913  O   HOH B 965      36.686  29.279  12.545  1.00  0.00      B    O  
ATOM   2914  H1  HOH B 965      36.063  29.889  12.017  1.00  0.00      B    H  
ATOM   2915  H2  HOH B 965      36.568  29.500  13.575  1.00  0.00      B    H  
ATOM   2916  O   HOH B 966      25.764  30.573  10.011  1.00  0.00      B    O  
ATOM   2917  H1  HOH B 966      26.477  29.822  10.035  1.00  0.00      B    H  
ATOM   2918  H2  HOH B 966      26.193  31.400   9.570  1.00  0.00      B    H  
ATOM   2919  O   HOH B 967      17.212  37.498  33.582  1.00  0.00      B    O  
ATOM   2920  H1  HOH B 967      16.898  36.932  32.759  1.00  0.00      B    H  
ATOM   2921  H2  HOH B 967      18.004  38.059  33.334  1.00  0.00      B    H  
ATOM   2922  O   HOH B 968      16.214  10.502  18.949  1.00  0.00      B    O  
ATOM   2923  H1  HOH B 968      16.925  11.196  18.808  1.00  0.00      B    H  
ATOM   2924  H2  HOH B 968      15.748  10.465  18.052  1.00  0.00      B    H  
ATOM   2925  O   HOH B 969       5.721  19.183  28.228  1.00  0.00      B    O  
ATOM   2926  H1  HOH B 969       5.828  20.073  27.722  1.00  0.00      B    H  
ATOM   2927  H2  HOH B 969       6.160  19.353  29.141  1.00  0.00      B    H  
ATOM   2928  O   HOH B 970      21.797   3.725   5.840  1.00  0.00      B    O  
ATOM   2929  H1  HOH B 970      20.952   3.253   5.861  1.00  0.00      B    H  
ATOM   2930  H2  HOH B 970      21.515   4.678   5.694  1.00  0.00      B    H  
ATOM   2931  O   HOH B 971      19.731  20.267   6.508  1.00  0.00      B    O  
ATOM   2932  H1  HOH B 971      19.779  20.576   5.538  1.00  0.00      B    H  
ATOM   2933  H2  HOH B 971      18.883  19.777   6.607  1.00  0.00      B    H  
ATOM   2934  O   HOH B 972       7.871  11.928   3.694  1.00  0.00      B    O  
ATOM   2935  H1  HOH B 972       7.790  11.781   4.678  1.00  0.00      B    H  
ATOM   2936  H2  HOH B 972       7.002  11.581   3.235  1.00  0.00      B    H  
ATOM   2937  O   HOH B 973      14.307  17.286  13.934  1.00  0.00      B    O  
ATOM   2938  H1  HOH B 973      14.530  16.972  14.886  1.00  0.00      B    H  
ATOM   2939  H2  HOH B 973      14.675  16.576  13.374  1.00  0.00      B    H  
ATOM   2940  O   HOH B 974      18.069  15.180   0.727  1.00  0.00      B    O  
ATOM   2941  H1  HOH B 974      17.565  15.859   1.342  1.00  0.00      B    H  
ATOM   2942  H2  HOH B 974      17.406  14.486   0.425  1.00  0.00      B    H  
ATOM   2943  O   HOH B 975       0.958  30.450  34.546  1.00  0.00      B    O  
ATOM   2944  H1  HOH B 975       1.284  29.480  34.587  1.00  0.00      B    H  
ATOM   2945  H2  HOH B 975       1.782  30.980  34.289  1.00  0.00      B    H  
ATOM   2946  O   HOH B 976      16.970  30.321  24.148  1.00  0.00      B    O  
ATOM   2947  H1  HOH B 976      17.510  31.165  23.808  1.00  0.00      B    H  
ATOM   2948  H2  HOH B 976      17.727  29.733  24.443  1.00  0.00      B    H  
ATOM   2949  O   HOH B 977      15.486   3.688   9.991  1.00  0.00      B    O  
ATOM   2950  H1  HOH B 977      16.261   4.198   9.582  1.00  0.00      B    H  
ATOM   2951  H2  HOH B 977      15.779   2.820  10.412  1.00  0.00      B    H  
ATOM   2952  O   HOH B 978      12.743  17.805  26.088  1.00  0.00      B    O  
ATOM   2953  H1  HOH B 978      12.610  16.916  26.478  1.00  0.00      B    H  
ATOM   2954  H2  HOH B 978      13.341  17.680  25.368  1.00  0.00      B    H  
ATOM   2955  O   HOH B 979      29.917   9.799  23.836  1.00  0.00      B    O  
ATOM   2956  H1  HOH B 979      29.346   9.607  23.036  1.00  0.00      B    H  
ATOM   2957  H2  HOH B 979      30.104   8.893  24.235  1.00  0.00      B    H  
ATOM   2958  O   HOH B 980      13.021  25.410  27.583  1.00  0.00      B    O  
ATOM   2959  H1  HOH B 980      12.702  25.546  28.535  1.00  0.00      B    H  
ATOM   2960  H2  HOH B 980      14.015  25.224  27.554  1.00  0.00      B    H  
ATOM   2961  O   HOH B 981      13.008  26.594  24.666  1.00  0.00      B    O  
ATOM   2962  H1  HOH B 981      13.422  25.893  24.063  1.00  0.00      B    H  
ATOM   2963  H2  HOH B 981      13.074  26.163  25.578  1.00  0.00      B    H  
ATOM   2964  O   HOH B 982      37.121  24.009   6.000  1.00  0.00      B    O  
ATOM   2965  H1  HOH B 982      37.036  24.954   5.678  1.00  0.00      B    H  
ATOM   2966  H2  HOH B 982      36.591  23.915   6.862  1.00  0.00      B    H  
ATOM   2967  O   HOH B 983       7.665  13.659  31.946  1.00  0.00      B    O  
ATOM   2968  H1  HOH B 983       7.678  14.225  32.812  1.00  0.00      B    H  
ATOM   2969  H2  HOH B 983       6.703  13.467  31.809  1.00  0.00      B    H  
ATOM   2970  O   HOH B 984       5.490  35.678  14.186  1.00  0.00      B    O  
ATOM   2971  H1  HOH B 984       5.922  36.150  15.022  1.00  0.00      B    H  
ATOM   2972  H2  HOH B 984       4.742  36.357  13.875  1.00  0.00      B    H  
ATOM   2973  O   HOH B 985       7.969  33.009   2.602  1.00  0.00      B    O  
ATOM   2974  H1  HOH B 985       7.533  33.772   3.055  1.00  0.00      B    H  
ATOM   2975  H2  HOH B 985       7.259  32.318   2.454  1.00  0.00      B    H  
ATOM   2976  O   HOH B 986      15.603   0.122  24.197  1.00  0.00      B    O  
ATOM   2977  H1  HOH B 986      16.375  -0.385  23.806  1.00  0.00      B    H  
ATOM   2978  H2  HOH B 986      15.890   0.928  24.707  1.00  0.00      B    H  
ATOM   2979  O   HOH B 987       1.212  27.670  35.007  1.00  0.00      B    O  
ATOM   2980  H1  HOH B 987       0.448  27.227  34.491  1.00  0.00      B    H  
ATOM   2981  H2  HOH B 987       2.088  27.321  34.604  1.00  0.00      B    H  
ATOM   2982  O   HOH B 988      36.154  14.974   9.118  1.00  0.00      B    O  
ATOM   2983  H1  HOH B 988      35.676  15.788   9.432  1.00  0.00      B    H  
ATOM   2984  H2  HOH B 988      37.141  15.113   9.209  1.00  0.00      B    H  
ATOM   2985  O   HOH B 989       2.992  17.011  23.709  1.00  0.00      B    O  
ATOM   2986  H1  HOH B 989       3.454  16.095  23.842  1.00  0.00      B    H  
ATOM   2987  H2  HOH B 989       3.256  17.253  22.772  1.00  0.00      B    H  
ATOM   2988  O   HOH B 990      11.285  38.818  22.833  1.00  0.00      B    O  
ATOM   2989  H1  HOH B 990      12.179  38.325  22.956  1.00  0.00      B    H  
ATOM   2990  H2  HOH B 990      11.288  39.156  21.840  1.00  0.00      B    H  
ATOM   2991  O   HOH B 991      16.222  26.365  12.802  1.00  0.00      B    O  
ATOM   2992  H1  HOH B 991      17.123  26.563  12.433  1.00  0.00      B    H  
ATOM   2993  H2  HOH B 991      16.057  26.919  13.620  1.00  0.00      B    H  
ATOM   2994  O   HOH B 992      24.484   7.923  13.978  1.00  0.00      B    O  
ATOM   2995  H1  HOH B 992      25.380   8.016  14.473  1.00  0.00      B    H  
ATOM   2996  H2  HOH B 992      24.446   8.716  13.358  1.00  0.00      B    H  
ATOM   2997  O   HOH B 993      24.952  34.303  18.259  1.00  0.00      B    O  
ATOM   2998  H1  HOH B 993      25.212  35.134  18.713  1.00  0.00      B    H  
ATOM   2999  H2  HOH B 993      25.235  34.344  17.238  1.00  0.00      B    H  
ATOM   3000  O   HOH B 994      36.353  11.825  12.767  1.00  0.00      B    O  
ATOM   3001  H1  HOH B 994      36.234  11.858  13.800  1.00  0.00      B    H  
ATOM   3002  H2  HOH B 994      37.287  12.224  12.645  1.00  0.00      B    H  
ATOM   3003  O   HOH B 995      27.495   5.013  37.130  1.00  0.00      B    O  
ATOM   3004  H1  HOH B 995      26.885   4.735  37.980  1.00  0.00      B    H  
ATOM   3005  H2  HOH B 995      26.967   4.730  36.283  1.00  0.00      B    H  
ATOM   3006  O   HOH B 996      37.467  38.756  18.623  1.00  0.00      B    O  
ATOM   3007  H1  HOH B 996      37.940  39.018  17.749  1.00  0.00      B    H  
ATOM   3008  H2  HOH B 996      37.875  37.947  19.068  1.00  0.00      B    H  
ATOM   3009  O   HOH B 997      20.763  14.349  21.533  1.00  0.00      B    O  
ATOM   3010  H1  HOH B 997      20.782  13.557  22.166  1.00  0.00      B    H  
ATOM   3011  H2  HOH B 997      20.973  15.197  22.039  1.00  0.00      B    H  
ATOM   3012  O   HOH B 998       1.449  32.447   1.130  1.00  0.00      B    O  
ATOM   3013  H1  HOH B 998       1.354  33.383   1.346  1.00  0.00      B    H  
ATOM   3014  H2  HOH B 998       1.468  32.339   0.148  1.00  0.00      B    H  
ATOM   3015  O   HOH B 999      31.623  23.199  16.789  1.00  0.00      B    O  
ATOM   3016  H1  HOH B 999      30.981  22.439  17.011  1.00  0.00      B    H  
ATOM   3017  H2  HOH B 999      31.184  23.991  17.189  1.00  0.00      B    H  
ATOM   3018  O   HOH B1000      18.402  38.418   5.711  1.00  0.00      B    O  
ATOM   3019  H1  HOH B1000      19.167  37.830   6.098  1.00  0.00      B    H  
ATOM   3020  H2  HOH B1000      17.503  37.881   5.689  1.00  0.00      B    H  
ATOM   3021  O   HOH B1001      23.806  23.562   4.506  1.00  0.00      B    O  
ATOM   3022  H1  HOH B1001      24.129  23.064   3.695  1.00  0.00      B    H  
ATOM   3023  H2  HOH B1001      23.996  22.962   5.313  1.00  0.00      B    H  
ATOM   3024  O   HOH B1002      35.741  24.590  23.480  1.00  0.00      B    O  
ATOM   3025  H1  HOH B1002      36.695  24.287  23.425  1.00  0.00      B    H  
ATOM   3026  H2  HOH B1002      35.711  25.433  24.043  1.00  0.00      B    H  
ATOM   3027  O   HOH B1003       5.177  30.351  32.263  1.00  0.00      B    O  
ATOM   3028  H1  HOH B1003       5.224  31.015  31.475  1.00  0.00      B    H  
ATOM   3029  H2  HOH B1003       6.104  30.087  32.450  1.00  0.00      B    H  
ATOM   3030  O   HOH B1004      28.173   9.311   8.101  1.00  0.00      B    O  
ATOM   3031  H1  HOH B1004      27.545   8.528   7.967  1.00  0.00      B    H  
ATOM   3032  H2  HOH B1004      29.144   8.983   8.044  1.00  0.00      B    H  
ATOM   3033  O   HOH B1005      37.694  36.895  12.959  1.00  0.00      B    O  
ATOM   3034  H1  HOH B1005      38.443  37.499  13.370  1.00  0.00      B    H  
ATOM   3035  H2  HOH B1005      38.217  36.204  12.387  1.00  0.00      B    H  
ATOM   3036  O   HOH B1006      12.871   4.542  29.673  1.00  0.00      B    O  
ATOM   3037  H1  HOH B1006      12.226   5.360  29.808  1.00  0.00      B    H  
ATOM   3038  H2  HOH B1006      13.201   4.225  30.590  1.00  0.00      B    H  
ATOM   3039  O   HOH B1007      21.287  34.193  25.828  1.00  0.00      B    O  
ATOM   3040  H1  HOH B1007      21.367  34.094  24.828  1.00  0.00      B    H  
ATOM   3041  H2  HOH B1007      21.971  34.853  26.179  1.00  0.00      B    H  
ATOM   3042  O   HOH B1008      20.134  37.073  25.160  1.00  0.00      B    O  
ATOM   3043  H1  HOH B1008      20.034  36.086  25.286  1.00  0.00      B    H  
ATOM   3044  H2  HOH B1008      20.116  37.516  26.059  1.00  0.00      B    H  
ATOM   3045  O   HOH B1009      10.927   7.874  21.835  1.00  0.00      B    O  
ATOM   3046  H1  HOH B1009       9.971   7.521  21.857  1.00  0.00      B    H  
ATOM   3047  H2  HOH B1009      11.442   7.447  22.625  1.00  0.00      B    H  
ATOM   3048  O   HOH B1010       2.816  31.896  18.180  1.00  0.00      B    O  
ATOM   3049  H1  HOH B1010       1.860  31.714  17.860  1.00  0.00      B    H  
ATOM   3050  H2  HOH B1010       3.456  32.032  17.404  1.00  0.00      B    H  
ATOM   3051  O   HOH B1011      25.642  22.419  19.419  1.00  0.00      B    O  
ATOM   3052  H1  HOH B1011      25.026  22.077  18.787  1.00  0.00      B    H  
ATOM   3053  H2  HOH B1011      26.378  21.740  19.514  1.00  0.00      B    H  
ATOM   3054  O   HOH B1012      29.425  23.494  14.431  1.00  0.00      B    O  
ATOM   3055  H1  HOH B1012      30.270  24.006  14.233  1.00  0.00      B    H  
ATOM   3056  H2  HOH B1012      28.648  23.768  13.778  1.00  0.00      B    H  
ATOM   3057  O   HOH B1013       9.011  15.883  11.658  1.00  0.00      B    O  
ATOM   3058  H1  HOH B1013       9.929  16.290  11.533  1.00  0.00      B    H  
ATOM   3059  H2  HOH B1013       8.692  16.208  12.543  1.00  0.00      B    H  
ATOM   3060  O   HOH B1014       1.125  10.248  23.580  1.00  0.00      B    O  
ATOM   3061  H1  HOH B1014       0.803  10.541  24.558  1.00  0.00      B    H  
ATOM   3062  H2  HOH B1014       1.076   9.256  23.552  1.00  0.00      B    H  
ATOM   3063  O   HOH B1015      17.150  19.103  35.700  1.00  0.00      B    O  
ATOM   3064  H1  HOH B1015      17.899  18.742  36.179  1.00  0.00      B    H  
ATOM   3065  H2  HOH B1015      17.402  20.001  35.374  1.00  0.00      B    H  
ATOM   3066  O   HOH B1016       8.317  36.326  35.001  1.00  0.00      B    O  
ATOM   3067  H1  HOH B1016       8.205  35.676  35.739  1.00  0.00      B    H  
ATOM   3068  H2  HOH B1016       9.182  36.784  35.057  1.00  0.00      B    H  
ATOM   3069  O   HOH B1017       0.878  23.755  21.124  1.00  0.00      B    O  
ATOM   3070  H1  HOH B1017       0.233  23.142  20.667  1.00  0.00      B    H  
ATOM   3071  H2  HOH B1017       1.162  24.480  20.520  1.00  0.00      B    H  
ATOM   3072  O   HOH B1018      39.397  10.561  26.105  1.00  0.00      B    O  
ATOM   3073  H1  HOH B1018      39.609  10.895  27.057  1.00  0.00      B    H  
ATOM   3074  H2  HOH B1018      38.390  10.650  26.036  1.00  0.00      B    H  
ATOM   3075  O   HOH B1019      35.731  20.617   8.541  1.00  0.00      B    O  
ATOM   3076  H1  HOH B1019      35.615  21.659   8.491  1.00  0.00      B    H  
ATOM   3077  H2  HOH B1019      36.302  20.349   9.300  1.00  0.00      B    H  
ATOM   3078  O   HOH B1020      36.296  11.464  21.388  1.00  0.00      B    O  
ATOM   3079  H1  HOH B1020      36.515  11.880  20.472  1.00  0.00      B    H  
ATOM   3080  H2  HOH B1020      35.767  12.133  21.924  1.00  0.00      B    H  
ATOM   3081  O   HOH B1021      11.087   8.722   3.635  1.00  0.00      B    O  
ATOM   3082  H1  HOH B1021      11.273   8.631   2.659  1.00  0.00      B    H  
ATOM   3083  H2  HOH B1021      10.114   8.505   3.836  1.00  0.00      B    H  
ATOM   3084  O   HOH B1022      30.543  18.654  34.417  1.00  0.00      B    O  
ATOM   3085  H1  HOH B1022      30.809  19.209  33.587  1.00  0.00      B    H  
ATOM   3086  H2  HOH B1022      29.741  18.034  34.236  1.00  0.00      B    H  
ATOM   3087  O   HOH B1023      34.268  21.534  12.395  1.00  0.00      B    O  
ATOM   3088  H1  HOH B1023      34.061  22.193  13.127  1.00  0.00      B    H  
ATOM   3089  H2  HOH B1023      33.504  21.451  11.707  1.00  0.00      B    H  
ATOM   3090  O   HOH B1024      20.404  18.666  21.617  1.00  0.00      B    O  
ATOM   3091  H1  HOH B1024      20.900  17.821  21.834  1.00  0.00      B    H  
ATOM   3092  H2  HOH B1024      19.484  18.380  21.278  1.00  0.00      B    H  
ATOM   3093  O   HOH B1025      34.705  11.245  29.676  1.00  0.00      B    O  
ATOM   3094  H1  HOH B1025      34.768  10.554  28.882  1.00  0.00      B    H  
ATOM   3095  H2  HOH B1025      35.577  11.257  30.151  1.00  0.00      B    H  
ATOM   3096  O   HOH B1026      15.441  13.212  24.201  1.00  0.00      B    O  
ATOM   3097  H1  HOH B1026      14.734  12.669  24.733  1.00  0.00      B    H  
ATOM   3098  H2  HOH B1026      16.167  12.593  23.934  1.00  0.00      B    H  
ATOM   3099  O   HOH B1027      35.196  23.887  36.462  1.00  0.00      B    O  
ATOM   3100  H1  HOH B1027      34.823  23.019  36.735  1.00  0.00      B    H  
ATOM   3101  H2  HOH B1027      35.902  24.144  37.167  1.00  0.00      B    H  
ATOM   3102  O   HOH B1028      15.504  32.297  10.508  1.00  0.00      B    O  
ATOM   3103  H1  HOH B1028      15.028  31.477  10.938  1.00  0.00      B    H  
ATOM   3104  H2  HOH B1028      16.362  32.529  11.092  1.00  0.00      B    H  
ATOM   3105  O   HOH B1029       8.664  10.755  34.693  1.00  0.00      B    O  
ATOM   3106  H1  HOH B1029       8.163  11.240  35.422  1.00  0.00      B    H  
ATOM   3107  H2  HOH B1029       9.610  10.693  34.982  1.00  0.00      B    H  
ATOM   3108  O   HOH B1030      18.202  11.861  12.306  1.00  0.00      B    O  
ATOM   3109  H1  HOH B1030      17.898  11.169  12.990  1.00  0.00      B    H  
ATOM   3110  H2  HOH B1030      19.005  12.392  12.689  1.00  0.00      B    H  
ATOM   3111  O   HOH B1031      30.395  11.204  39.440  1.00  0.00      B    O  
ATOM   3112  H1  HOH B1031      29.660  11.258  38.784  1.00  0.00      B    H  
ATOM   3113  H2  HOH B1031      31.228  11.616  39.007  1.00  0.00      B    H  
ATOM   3114  O   HOH B1032      17.523  24.177  15.309  1.00  0.00      B    O  
ATOM   3115  H1  HOH B1032      17.516  23.432  14.645  1.00  0.00      B    H  
ATOM   3116  H2  HOH B1032      18.350  24.098  15.890  1.00  0.00      B    H  
ATOM   3117  O   HOH B1033      19.179  11.238  26.442  1.00  0.00      B    O  
ATOM   3118  H1  HOH B1033      19.706  10.509  25.982  1.00  0.00      B    H  
ATOM   3119  H2  HOH B1033      18.415  10.770  26.868  1.00  0.00      B    H  
ATOM   3120  O   HOH B1034       0.236  12.313   9.090  1.00  0.00      B    O  
ATOM   3121  H1  HOH B1034      -0.339  11.555   8.678  1.00  0.00      B    H  
ATOM   3122  H2  HOH B1034       1.181  11.943   9.191  1.00  0.00      B    H  
ATOM   3123  O   HOH B1035      36.311   5.027  14.874  1.00  0.00      B    O  
ATOM   3124  H1  HOH B1035      35.431   4.879  14.404  1.00  0.00      B    H  
ATOM   3125  H2  HOH B1035      36.755   5.872  14.574  1.00  0.00      B    H  
ATOM   3126  O   HOH B1036       7.886  18.238   8.464  1.00  0.00      B    O  
ATOM   3127  H1  HOH B1036       7.937  17.423   7.908  1.00  0.00      B    H  
ATOM   3128  H2  HOH B1036       7.240  18.069   9.230  1.00  0.00      B    H  
ATOM   3129  O   HOH B1037      14.208  16.817  16.987  1.00  0.00      B    O  
ATOM   3130  H1  HOH B1037      13.672  16.411  17.752  1.00  0.00      B    H  
ATOM   3131  H2  HOH B1037      15.141  16.591  17.179  1.00  0.00      B    H  
ATOM   3132  O   HOH B1038      35.841   2.253  32.920  1.00  0.00      B    O  
ATOM   3133  H1  HOH B1038      36.034   1.720  33.792  1.00  0.00      B    H  
ATOM   3134  H2  HOH B1038      35.742   1.575  32.175  1.00  0.00      B    H  
ATOM   3135  O   HOH B1039      25.079   0.879  20.451  1.00  0.00      B    O  
ATOM   3136  H1  HOH B1039      24.026   0.833  20.542  1.00  0.00      B    H  
ATOM   3137  H2  HOH B1039      25.551   0.981  21.360  1.00  0.00      B    H  
ATOM   3138  O   HOH B1040      34.909  38.286  20.254  1.00  0.00      B    O  
ATOM   3139  H1  HOH B1040      33.900  38.435  20.445  1.00  0.00      B    H  
ATOM   3140  H2  HOH B1040      35.105  38.922  19.509  1.00  0.00      B    H  
ATOM   3141  O   HOH B1041      38.103  36.091   1.103  1.00  0.00      B    O  
ATOM   3142  H1  HOH B1041      37.545  36.264   1.951  1.00  0.00      B    H  
ATOM   3143  H2  HOH B1041      37.971  35.093   0.924  1.00  0.00      B    H  
ATOM   3144  O   HOH B1042      11.696  34.436  28.834  1.00  0.00      B    O  
ATOM   3145  H1  HOH B1042      12.120  33.892  28.075  1.00  0.00      B    H  
ATOM   3146  H2  HOH B1042      12.015  35.421  28.802  1.00  0.00      B    H  
ATOM   3147  O   HOH B1043       8.313  34.450  36.978  1.00  0.00      B    O  
ATOM   3148  H1  HOH B1043       9.158  34.902  37.142  1.00  0.00      B    H  
ATOM   3149  H2  HOH B1043       8.437  33.581  37.459  1.00  0.00      B    H  
ATOM   3150  O   HOH B1044      28.264  17.105  34.196  1.00  0.00      B    O  
ATOM   3151  H1  HOH B1044      27.621  16.963  33.400  1.00  0.00      B    H  
ATOM   3152  H2  HOH B1044      28.531  16.222  34.599  1.00  0.00      B    H  
ATOM   3153  O   HOH B1045      37.254  37.717   9.475  1.00  0.00      B    O  
ATOM   3154  H1  HOH B1045      37.727  38.456  10.006  1.00  0.00      B    H  
ATOM   3155  H2  HOH B1045      37.846  36.929   9.411  1.00  0.00      B    H  
ATOM   3156  O   HOH B1046      24.345  30.084  31.888  1.00  0.00      B    O  
ATOM   3157  H1  HOH B1046      23.461  29.903  32.381  1.00  0.00      B    H  
ATOM   3158  H2  HOH B1046      24.900  29.239  31.915  1.00  0.00      B    H  
ATOM   3159  O   HOH B1047       7.546  31.983  38.256  1.00  0.00      B    O  
ATOM   3160  H1  HOH B1047       6.560  31.870  38.529  1.00  0.00      B    H  
ATOM   3161  H2  HOH B1047       7.598  31.679  37.267  1.00  0.00      B    H  
ATOM   3162  O   HOH B1048       9.277   6.999  35.767  1.00  0.00      B    O  
ATOM   3163  H1  HOH B1048       9.010   7.078  34.760  1.00  0.00      B    H  
ATOM   3164  H2  HOH B1048      10.076   6.345  35.854  1.00  0.00      B    H  
ATOM   3165  O   HOH B1049      31.980  27.100   0.747  1.00  0.00      B    O  
ATOM   3166  H1  HOH B1049      32.121  26.678   1.664  1.00  0.00      B    H  
ATOM   3167  H2  HOH B1049      32.465  26.572   0.138  1.00  0.00      B    H  
ATOM   3168  O   HOH B1050       1.414  13.100  26.181  1.00  0.00      B    O  
ATOM   3169  H1  HOH B1050       1.248  12.108  26.167  1.00  0.00      B    H  
ATOM   3170  H2  HOH B1050       1.011  13.558  27.031  1.00  0.00      B    H  
ATOM   3171  O   HOH B1051       6.906  28.429  33.671  1.00  0.00      B    O  
ATOM   3172  H1  HOH B1051       6.275  28.730  34.442  1.00  0.00      B    H  
ATOM   3173  H2  HOH B1051       6.598  27.503  33.373  1.00  0.00      B    H  
ATOM   3174  O   HOH B1052       7.545  10.447  20.556  1.00  0.00      B    O  
ATOM   3175  H1  HOH B1052       7.767   9.530  20.154  1.00  0.00      B    H  
ATOM   3176  H2  HOH B1052       7.493  10.302  21.585  1.00  0.00      B    H  
ATOM   3177  O   HOH B1053      12.335  17.087  36.573  1.00  0.00      B    O  
ATOM   3178  H1  HOH B1053      13.257  17.416  36.398  1.00  0.00      B    H  
ATOM   3179  H2  HOH B1053      12.364  16.264  37.163  1.00  0.00      B    H  
ATOM   3180  O   HOH B1054      35.961  10.102  25.134  1.00  0.00      B    O  
ATOM   3181  H1  HOH B1054      35.282  10.549  24.595  1.00  0.00      B    H  
ATOM   3182  H2  HOH B1054      35.816   9.106  24.966  1.00  0.00      B    H  
ATOM   3183  O   HOH B1055       8.818  13.564   8.035  1.00  0.00      B    O  
ATOM   3184  H1  HOH B1055       8.397  12.834   7.449  1.00  0.00      B    H  
ATOM   3185  H2  HOH B1055       8.329  13.556   8.949  1.00  0.00      B    H  
ATOM   3186  O   HOH B1056      36.906   7.744  14.082  1.00  0.00      B    O  
ATOM   3187  H1  HOH B1056      36.366   7.999  13.213  1.00  0.00      B    H  
ATOM   3188  H2  HOH B1056      37.603   8.481  14.273  1.00  0.00      B    H  
ATOM   3189  O   HOH B1057      17.709  18.633   7.428  1.00  0.00      B    O  
ATOM   3190  H1  HOH B1057      17.497  17.690   7.102  1.00  0.00      B    H  
ATOM   3191  H2  HOH B1057      18.014  18.609   8.419  1.00  0.00      B    H  
ATOM   3192  O   HOH B1058      12.707  37.991  14.787  1.00  0.00      B    O  
ATOM   3193  H1  HOH B1058      13.299  38.531  15.368  1.00  0.00      B    H  
ATOM   3194  H2  HOH B1058      13.010  37.027  14.902  1.00  0.00      B    H  
ATOM   3195  O   HOH B1059      17.150   9.240  26.593  1.00  0.00      B    O  
ATOM   3196  H1  HOH B1059      17.591   9.072  25.681  1.00  0.00      B    H  
ATOM   3197  H2  HOH B1059      16.163   9.530  26.515  1.00  0.00      B    H  
ATOM   3198  O   HOH B1060      16.783   8.261   1.172  1.00  0.00      B    O  
ATOM   3199  H1  HOH B1060      17.331   7.784   1.846  1.00  0.00      B    H  
ATOM   3200  H2  HOH B1060      15.874   7.777   1.153  1.00  0.00      B    H  
ATOM   3201  O   HOH B1061      38.109   4.176   2.310  1.00  0.00      B    O  
ATOM   3202  H1  HOH B1061      37.941   5.170   2.542  1.00  0.00      B    H  
ATOM   3203  H2  HOH B1061      39.100   4.083   2.286  1.00  0.00      B    H  
ATOM   3204  O   HOH B1062      37.438   9.353  18.746  1.00  0.00      B    O  
ATOM   3205  H1  HOH B1062      36.860   9.253  17.929  1.00  0.00      B    H  
ATOM   3206  H2  HOH B1062      37.587  10.362  18.896  1.00  0.00      B    H  
ATOM   3207  O   HOH B1063       7.720   5.213  18.809  1.00  0.00      B    O  
ATOM   3208  H1  HOH B1063       7.569   4.240  18.493  1.00  0.00      B    H  
ATOM   3209  H2  HOH B1063       6.839   5.517  19.195  1.00  0.00      B    H  
ATOM   3210  O   HOH B1064       9.881  27.688  35.168  1.00  0.00      B    O  
ATOM   3211  H1  HOH B1064      10.554  28.059  35.772  1.00  0.00      B    H  
ATOM   3212  H2  HOH B1064       9.461  28.445  34.667  1.00  0.00      B    H  
ATOM   3213  O   HOH B1065      29.324  24.954  18.400  1.00  0.00      B    O  
ATOM   3214  H1  HOH B1065      28.731  25.064  17.592  1.00  0.00      B    H  
ATOM   3215  H2  HOH B1065      29.714  25.882  18.637  1.00  0.00      B    H  
ATOM   3216  O   HOH B1066      28.703  13.041  34.088  1.00  0.00      B    O  
ATOM   3217  H1  HOH B1066      29.460  13.650  34.344  1.00  0.00      B    H  
ATOM   3218  H2  HOH B1066      28.208  13.510  33.369  1.00  0.00      B    H  
ATOM   3219  O   HOH B1067      -0.151   9.767  13.803  1.00  0.00      B    O  
ATOM   3220  H1  HOH B1067      -0.428   9.431  12.839  1.00  0.00      B    H  
ATOM   3221  H2  HOH B1067       0.605  10.391  13.624  1.00  0.00      B    H  
ATOM   3222  O   HOH B1068      20.995   6.308  35.507  1.00  0.00      B    O  
ATOM   3223  H1  HOH B1068      20.677   5.616  36.220  1.00  0.00      B    H  
ATOM   3224  H2  HOH B1068      21.333   5.819  34.679  1.00  0.00      B    H  
ATOM   3225  O   HOH B1069       8.017   7.715  38.069  1.00  0.00      B    O  
ATOM   3226  H1  HOH B1069       8.451   7.003  38.615  1.00  0.00      B    H  
ATOM   3227  H2  HOH B1069       8.480   7.584  37.133  1.00  0.00      B    H  
ATOM   3228  O   HOH B1070      15.451  34.405   8.658  1.00  0.00      B    O  
ATOM   3229  H1  HOH B1070      15.526  33.584   9.264  1.00  0.00      B    H  
ATOM   3230  H2  HOH B1070      14.539  34.521   8.335  1.00  0.00      B    H  
ATOM   3231  O   HOH B1071      24.476  33.694  10.237  1.00  0.00      B    O  
ATOM   3232  H1  HOH B1071      25.220  33.358  10.829  1.00  0.00      B    H  
ATOM   3233  H2  HOH B1071      23.716  32.988  10.280  1.00  0.00      B    H  
ATOM   3234  O   HOH B1072       7.889  16.620  14.088  1.00  0.00      B    O  
ATOM   3235  H1  HOH B1072       8.447  15.794  14.492  1.00  0.00      B    H  
ATOM   3236  H2  HOH B1072       7.171  16.931  14.727  1.00  0.00      B    H  
ATOM   3237  O   HOH B1073       9.655  25.589  15.835  1.00  0.00      B    O  
ATOM   3238  H1  HOH B1073       8.770  25.670  16.345  1.00  0.00      B    H  
ATOM   3239  H2  HOH B1073      10.180  26.449  15.959  1.00  0.00      B    H  
ATOM   3240  O   HOH B1074      15.369  34.042  13.127  1.00  0.00      B    O  
ATOM   3241  H1  HOH B1074      16.168  33.776  12.584  1.00  0.00      B    H  
ATOM   3242  H2  HOH B1074      15.294  33.264  13.764  1.00  0.00      B    H  
ATOM   3243  O   HOH B1075      38.941  23.046   0.930  1.00  0.00      B    O  
ATOM   3244  H1  HOH B1075      38.552  22.207   0.523  1.00  0.00      B    H  
ATOM   3245  H2  HOH B1075      39.818  23.246   0.507  1.00  0.00      B    H  
ATOM   3246  O   HOH B1076      12.616  38.966   0.917  1.00  0.00      B    O  
ATOM   3247  H1  HOH B1076      12.947  39.275   1.808  1.00  0.00      B    H  
ATOM   3248  H2  HOH B1076      13.344  38.881   0.196  1.00  0.00      B    H  
ATOM   3249  O   HOH B1077      24.393  16.394  29.619  1.00  0.00      B    O  
ATOM   3250  H1  HOH B1077      23.502  16.839  29.348  1.00  0.00      B    H  
ATOM   3251  H2  HOH B1077      24.381  16.260  30.628  1.00  0.00      B    H  
ATOM   3252  O   HOH B1078      27.198   9.967  17.845  1.00  0.00      B    O  
ATOM   3253  H1  HOH B1078      26.416  10.473  17.481  1.00  0.00      B    H  
ATOM   3254  H2  HOH B1078      26.940   9.529  18.725  1.00  0.00      B    H  
ATOM   3255  O   HOH B1079      33.696  11.268   2.678  1.00  0.00      B    O  
ATOM   3256  H1  HOH B1079      33.881  10.505   3.371  1.00  0.00      B    H  
ATOM   3257  H2  HOH B1079      32.971  11.872   3.070  1.00  0.00      B    H  
ATOM   3258  O   HOH B1080       8.248  24.940   1.163  1.00  0.00      B    O  
ATOM   3259  H1  HOH B1080       7.208  24.971   0.966  1.00  0.00      B    H  
ATOM   3260  H2  HOH B1080       8.649  25.738   0.642  1.00  0.00      B    H  
ATOM   3261  O   HOH B1081      10.420  26.567  32.833  1.00  0.00      B    O  
ATOM   3262  H1  HOH B1081      10.540  27.259  33.582  1.00  0.00      B    H  
ATOM   3263  H2  HOH B1081       9.853  25.859  33.183  1.00  0.00      B    H  
ATOM   3264  O   HOH B1082      26.603  37.478  15.746  1.00  0.00      B    O  
ATOM   3265  H1  HOH B1082      27.055  38.176  16.345  1.00  0.00      B    H  
ATOM   3266  H2  HOH B1082      25.652  37.514  16.071  1.00  0.00      B    H  
ATOM   3267  O   HOH B1083      -0.212  27.696   4.869  1.00  0.00      B    O  
ATOM   3268  H1  HOH B1083       0.642  27.292   5.297  1.00  0.00      B    H  
ATOM   3269  H2  HOH B1083       0.012  27.923   3.910  1.00  0.00      B    H  
ATOM   3270  O   HOH B1084      27.488  30.371  33.044  1.00  0.00      B    O  
ATOM   3271  H1  HOH B1084      27.192  30.348  32.075  1.00  0.00      B    H  
ATOM   3272  H2  HOH B1084      26.865  29.730  33.538  1.00  0.00      B    H  
ATOM   3273  O   HOH B1085      19.150  29.069  25.216  1.00  0.00      B    O  
ATOM   3274  H1  HOH B1085      19.943  28.586  24.779  1.00  0.00      B    H  
ATOM   3275  H2  HOH B1085      19.462  29.310  26.216  1.00  0.00      B    H  
ATOM   3276  O   HOH B1086      11.695  25.326   0.208  1.00  0.00      B    O  
ATOM   3277  H1  HOH B1086      11.374  24.407  -0.076  1.00  0.00      B    H  
ATOM   3278  H2  HOH B1086      10.806  25.890   0.191  1.00  0.00      B    H  
ATOM   3279  O   HOH B1087       4.000  14.371   6.875  1.00  0.00      B    O  
ATOM   3280  H1  HOH B1087       4.093  15.364   7.071  1.00  0.00      B    H  
ATOM   3281  H2  HOH B1087       4.271  14.221   5.919  1.00  0.00      B    H  
ATOM   3282  O   HOH B1088      19.122  30.005  37.305  1.00  0.00      B    O  
ATOM   3283  H1  HOH B1088      20.074  30.012  37.148  1.00  0.00      B    H  
ATOM   3284  H2  HOH B1088      18.845  30.976  37.285  1.00  0.00      B    H  
ATOM   3285  O   HOH B1089      32.902  36.451   1.357  1.00  0.00      B    O  
ATOM   3286  H1  HOH B1089      32.470  35.854   0.617  1.00  0.00      B    H  
ATOM   3287  H2  HOH B1089      33.684  35.956   1.703  1.00  0.00      B    H  
ATOM   3288  O   HOH B1090      38.873  30.656  11.299  1.00  0.00      B    O  
ATOM   3289  H1  HOH B1090      39.629  30.013  11.432  1.00  0.00      B    H  
ATOM   3290  H2  HOH B1090      38.347  30.646  12.180  1.00  0.00      B    H  
ATOM   3291  O   HOH B1091       3.644  10.728  18.226  1.00  0.00      B    O  
ATOM   3292  H1  HOH B1091       2.878  10.320  18.851  1.00  0.00      B    H  
ATOM   3293  H2  HOH B1091       3.585  10.200  17.369  1.00  0.00      B    H  
ATOM   3294  O   HOH B1092      23.588  23.431  16.717  1.00  0.00      B    O  
ATOM   3295  H1  HOH B1092      23.904  23.775  15.876  1.00  0.00      B    H  
ATOM   3296  H2  HOH B1092      23.433  22.450  16.551  1.00  0.00      B    H  
ATOM   3297  O   HOH B1093      21.776   3.710  30.632  1.00  0.00      B    O  
ATOM   3298  H1  HOH B1093      22.314   2.861  30.576  1.00  0.00      B    H  
ATOM   3299  H2  HOH B1093      22.047   4.356  29.876  1.00  0.00      B    H  
ATOM   3300  O   HOH B1094      17.130  30.151  20.098  1.00  0.00      B    O  
ATOM   3301  H1  HOH B1094      18.130  30.186  20.362  1.00  0.00      B    H  
ATOM   3302  H2  HOH B1094      16.579  29.544  20.731  1.00  0.00      B    H  
ATOM   3303  O   HOH B1095      30.573  29.926  17.379  1.00  0.00      B    O  
ATOM   3304  H1  HOH B1095      30.699  30.928  17.326  1.00  0.00      B    H  
ATOM   3305  H2  HOH B1095      29.759  29.743  16.795  1.00  0.00      B    H  
ATOM   3306  O   HOH B1096      17.907  26.679  32.736  1.00  0.00      B    O  
ATOM   3307  H1  HOH B1096      17.082  27.004  33.227  1.00  0.00      B    H  
ATOM   3308  H2  HOH B1096      17.678  26.614  31.743  1.00  0.00      B    H  
ATOM   3309  O   HOH B1097      13.246  26.697  37.674  1.00  0.00      B    O  
ATOM   3310  H1  HOH B1097      12.682  26.209  38.399  1.00  0.00      B    H  
ATOM   3311  H2  HOH B1097      14.117  27.074  38.096  1.00  0.00      B    H  
ATOM   3312  O   HOH B1098      18.330  22.622  24.956  1.00  0.00      B    O  
ATOM   3313  H1  HOH B1098      18.970  21.909  24.765  1.00  0.00      B    H  
ATOM   3314  H2  HOH B1098      17.504  22.249  25.384  1.00  0.00      B    H  
ATOM   3315  O   HOH B1099      12.443  12.217  22.915  1.00  0.00      B    O  
ATOM   3316  H1  HOH B1099      12.804  12.150  23.854  1.00  0.00      B    H  
ATOM   3317  H2  HOH B1099      11.983  11.364  22.630  1.00  0.00      B    H  
ATOM   3318  O   HOH B1100      21.064  12.508  18.197  1.00  0.00      B    O  
ATOM   3319  H1  HOH B1100      20.471  11.721  17.970  1.00  0.00      B    H  
ATOM   3320  H2  HOH B1100      21.841  12.107  18.752  1.00  0.00      B    H  
ATOM   3321  O   HOH B1101      15.035  15.001  32.597  1.00  0.00      B    O  
ATOM   3322  H1  HOH B1101      14.081  14.804  32.873  1.00  0.00      B    H  
ATOM   3323  H2  HOH B1101      15.115  16.002  32.481  1.00  0.00      B    H  
ATOM   3324  O   HOH B1102      33.271  29.988  38.460  1.00  0.00      B    O  
ATOM   3325  H1  HOH B1102      32.553  30.048  39.126  1.00  0.00      B    H  
ATOM   3326  H2  HOH B1102      34.200  30.114  38.899  1.00  0.00      B    H  
ATOM   3327  O   HOH B1103      15.243  31.378  35.794  1.00  0.00      B    O  
ATOM   3328  H1  HOH B1103      15.304  31.995  36.582  1.00  0.00      B    H  
ATOM   3329  H2  HOH B1103      14.789  31.921  35.061  1.00  0.00      B    H  
ATOM   3330  O   HOH B1104      19.432  31.592  13.445  1.00  0.00      B    O  
ATOM   3331  H1  HOH B1104      20.430  31.606  13.498  1.00  0.00      B    H  
ATOM   3332  H2  HOH B1104      19.105  30.866  14.139  1.00  0.00      B    H  
ATOM   3333  O   HOH B1105      24.791  10.092  12.424  1.00  0.00      B    O  
ATOM   3334  H1  HOH B1105      25.769  10.413  12.222  1.00  0.00      B    H  
ATOM   3335  H2  HOH B1105      24.332   9.993  11.529  1.00  0.00      B    H  
ATOM   3336  O   HOH B1106      24.079  14.031  34.599  1.00  0.00      B    O  
ATOM   3337  H1  HOH B1106      24.878  13.483  34.802  1.00  0.00      B    H  
ATOM   3338  H2  HOH B1106      23.322  13.551  35.058  1.00  0.00      B    H  
ATOM   3339  O   HOH B1107      23.953  11.981  14.574  1.00  0.00      B    O  
ATOM   3340  H1  HOH B1107      23.814  12.875  14.181  1.00  0.00      B    H  
ATOM   3341  H2  HOH B1107      24.372  11.405  13.902  1.00  0.00      B    H  
ATOM   3342  O   HOH B1108      19.552  30.018  32.999  1.00  0.00      B    O  
ATOM   3343  H1  HOH B1108      18.648  30.487  32.950  1.00  0.00      B    H  
ATOM   3344  H2  HOH B1108      19.364  29.105  33.312  1.00  0.00      B    H  
ATOM   3345  O   HOH B1109      10.197   6.348  29.860  1.00  0.00      B    O  
ATOM   3346  H1  HOH B1109       9.607   5.584  30.210  1.00  0.00      B    H  
ATOM   3347  H2  HOH B1109       9.897   6.660  28.949  1.00  0.00      B    H  
ATOM   3348  O   HOH B1110       1.792  16.907  29.070  1.00  0.00      B    O  
ATOM   3349  H1  HOH B1110       2.282  16.309  28.410  1.00  0.00      B    H  
ATOM   3350  H2  HOH B1110       2.100  17.823  28.911  1.00  0.00      B    H  
ATOM   3351  O   HOH B1111      35.312  30.246   1.568  1.00  0.00      B    O  
ATOM   3352  H1  HOH B1111      34.592  30.891   1.852  1.00  0.00      B    H  
ATOM   3353  H2  HOH B1111      36.032  30.435   2.259  1.00  0.00      B    H  
ATOM   3354  O   HOH B1112      27.622   4.523  17.643  1.00  0.00      B    O  
ATOM   3355  H1  HOH B1112      26.904   3.856  17.580  1.00  0.00      B    H  
ATOM   3356  H2  HOH B1112      28.200   4.377  18.514  1.00  0.00      B    H  
ATOM   3357  O   HOH B1113       1.229  15.831   7.159  1.00  0.00      B    O  
ATOM   3358  H1  HOH B1113       1.097  16.820   7.061  1.00  0.00      B    H  
ATOM   3359  H2  HOH B1113       2.212  15.715   7.001  1.00  0.00      B    H  
ATOM   3360  O   HOH B1114       0.314   5.442   5.546  1.00  0.00      B    O  
ATOM   3361  H1  HOH B1114       1.289   5.777   5.551  1.00  0.00      B    H  
ATOM   3362  H2  HOH B1114      -0.185   5.911   4.784  1.00  0.00      B    H  
ATOM   3363  O   HOH B1115      19.292   0.293  33.375  1.00  0.00      B    O  
ATOM   3364  H1  HOH B1115      19.937   1.033  33.666  1.00  0.00      B    H  
ATOM   3365  H2  HOH B1115      18.826   0.491  32.500  1.00  0.00      B    H  
ATOM   3366  O   HOH B1116       6.979  22.484  13.859  1.00  0.00      B    O  
ATOM   3367  H1  HOH B1116       7.713  22.220  14.490  1.00  0.00      B    H  
ATOM   3368  H2  HOH B1116       6.166  22.825  14.471  1.00  0.00      B    H  
ATOM   3369  O   HOH B1117      36.600   1.968  37.897  1.00  0.00      B    O  
ATOM   3370  H1  HOH B1117      37.229   1.338  38.272  1.00  0.00      B    H  
ATOM   3371  H2  HOH B1117      36.462   1.743  36.946  1.00  0.00      B    H  
ATOM   3372  O   HOH B1118      30.095  26.502   8.365  1.00  0.00      B    O  
ATOM   3373  H1  HOH B1118      30.884  25.855   8.402  1.00  0.00      B    H  
ATOM   3374  H2  HOH B1118      30.037  26.835   7.390  1.00  0.00      B    H  
ATOM   3375  O   HOH B1119      24.112  31.928   2.499  1.00  0.00      B    O  
ATOM   3376  H1  HOH B1119      24.614  31.275   1.869  1.00  0.00      B    H  
ATOM   3377  H2  HOH B1119      23.125  32.061   2.274  1.00  0.00      B    H  
ATOM   3378  O   HOH B1120       0.884  16.323  19.540  1.00  0.00      B    O  
ATOM   3379  H1  HOH B1120       1.148  16.611  18.600  1.00  0.00      B    H  
ATOM   3380  H2  HOH B1120       1.362  15.484  19.836  1.00  0.00      B    H  
ATOM   3381  O   HOH B1121      37.963  22.222  19.893  1.00  0.00      B    O  
ATOM   3382  H1  HOH B1121      37.269  21.515  19.788  1.00  0.00      B    H  
ATOM   3383  H2  HOH B1121      37.556  23.153  19.971  1.00  0.00      B    H  
ATOM   3384  O   HOH B1122       3.156   3.610  28.720  1.00  0.00      B    O  
ATOM   3385  H1  HOH B1122       3.301   3.390  27.743  1.00  0.00      B    H  
ATOM   3386  H2  HOH B1122       3.576   4.541  28.923  1.00  0.00      B    H  
ATOM   3387  O   HOH B1123      28.214  37.551  33.612  1.00  0.00      B    O  
ATOM   3388  H1  HOH B1123      27.825  36.767  34.124  1.00  0.00      B    H  
ATOM   3389  H2  HOH B1123      28.970  37.974  34.171  1.00  0.00      B    H  
ATOM   3390  O   HOH B1124      39.000  17.036  11.411  1.00  0.00      B    O  
ATOM   3391  H1  HOH B1124      38.904  16.451  12.235  1.00  0.00      B    H  
ATOM   3392  H2  HOH B1124      39.068  16.417  10.643  1.00  0.00      B    H  
ATOM   3393  O   HOH B1125      33.815  27.350  15.368  1.00  0.00      B    O  
ATOM   3394  H1  HOH B1125      33.139  27.718  14.772  1.00  0.00      B    H  
ATOM   3395  H2  HOH B1125      33.732  27.780  16.274  1.00  0.00      B    H  
ATOM   3396  O   HOH B1126      14.210   0.490  16.638  1.00  0.00      B    O  
ATOM   3397  H1  HOH B1126      13.900   0.262  17.605  1.00  0.00      B    H  
ATOM   3398  H2  HOH B1126      15.124   0.093  16.659  1.00  0.00      B    H  
ATOM   3399  O   HOH B1127       2.245  21.949  33.578  1.00  0.00      B    O  
ATOM   3400  H1  HOH B1127       2.622  21.135  33.064  1.00  0.00      B    H  
ATOM   3401  H2  HOH B1127       3.054  22.523  33.871  1.00  0.00      B    H  
ATOM   3402  O   HOH B1128      29.965  27.476  22.343  1.00  0.00      B    O  
ATOM   3403  H1  HOH B1128      29.041  27.727  21.945  1.00  0.00      B    H  
ATOM   3404  H2  HOH B1128      30.492  26.929  21.658  1.00  0.00      B    H  
ATOM   3405  O   HOH B1129       2.592  19.342  28.343  1.00  0.00      B    O  
ATOM   3406  H1  HOH B1129       2.994  19.009  27.485  1.00  0.00      B    H  
ATOM   3407  H2  HOH B1129       3.116  20.186  28.683  1.00  0.00      B    H  
ATOM   3408  O   HOH B1130      11.239  22.642  32.651  1.00  0.00      B    O  
ATOM   3409  H1  HOH B1130      10.276  22.882  32.462  1.00  0.00      B    H  
ATOM   3410  H2  HOH B1130      11.308  22.833  33.696  1.00  0.00      B    H  
ATOM   3411  O   HOH B1131      27.971  20.628  12.433  1.00  0.00      B    O  
ATOM   3412  H1  HOH B1131      27.994  21.611  12.222  1.00  0.00      B    H  
ATOM   3413  H2  HOH B1131      27.084  20.401  12.836  1.00  0.00      B    H  
ATOM   3414  O   HOH B1132       4.987  31.205  26.494  1.00  0.00      B    O  
ATOM   3415  H1  HOH B1132       4.338  31.209  27.312  1.00  0.00      B    H  
ATOM   3416  H2  HOH B1132       4.496  31.126  25.633  1.00  0.00      B    H  
ATOM   3417  O   HOH B1133      20.184  12.860  37.489  1.00  0.00      B    O  
ATOM   3418  H1  HOH B1133      19.531  12.546  38.139  1.00  0.00      B    H  
ATOM   3419  H2  HOH B1133      20.256  13.884  37.597  1.00  0.00      B    H  
ATOM   3420  O   HOH B1134       7.660  21.856  18.926  1.00  0.00      B    O  
ATOM   3421  H1  HOH B1134       7.204  21.424  18.161  1.00  0.00      B    H  
ATOM   3422  H2  HOH B1134       7.189  22.686  19.169  1.00  0.00      B    H  
ATOM   3423  O   HOH B1135       8.028  25.630  19.982  1.00  0.00      B    O  
ATOM   3424  H1  HOH B1135       8.790  25.082  20.334  1.00  0.00      B    H  
ATOM   3425  H2  HOH B1135       7.667  25.151  19.161  1.00  0.00      B    H  
ATOM   3426  O   HOH B1136      27.093  11.117   6.162  1.00  0.00      B    O  
ATOM   3427  H1  HOH B1136      27.570  10.416   6.720  1.00  0.00      B    H  
ATOM   3428  H2  HOH B1136      27.570  11.194   5.261  1.00  0.00      B    H  
ATOM   3429  O   HOH B1137      11.448  15.293  27.972  1.00  0.00      B    O  
ATOM   3430  H1  HOH B1137      11.978  15.286  28.830  1.00  0.00      B    H  
ATOM   3431  H2  HOH B1137      10.681  15.933  28.136  1.00  0.00      B    H  
ATOM   3432  O   HOH B1138      25.388  24.873  22.283  1.00  0.00      B    O  
ATOM   3433  H1  HOH B1138      25.419  25.570  23.060  1.00  0.00      B    H  
ATOM   3434  H2  HOH B1138      26.032  24.099  22.447  1.00  0.00      B    H  
ATOM   3435  O   HOH B1139       6.672  16.680  10.726  1.00  0.00      B    O  
ATOM   3436  H1  HOH B1139       7.630  16.459  11.098  1.00  0.00      B    H  
ATOM   3437  H2  HOH B1139       6.139  15.950  11.118  1.00  0.00      B    H  
ATOM   3438  O   HOH B1140      28.376  11.230  31.391  1.00  0.00      B    O  
ATOM   3439  H1  HOH B1140      27.424  10.985  31.628  1.00  0.00      B    H  
ATOM   3440  H2  HOH B1140      28.664  12.026  31.952  1.00  0.00      B    H  
ATOM   3441  O   HOH B1141      15.513  27.863  33.841  1.00  0.00      B    O  
ATOM   3442  H1  HOH B1141      16.066  28.104  34.670  1.00  0.00      B    H  
ATOM   3443  H2  HOH B1141      14.550  28.301  33.993  1.00  0.00      B    H  
ATOM   3444  O   HOH B1142      25.400  11.027  30.201  1.00  0.00      B    O  
ATOM   3445  H1  HOH B1142      25.483  11.783  30.838  1.00  0.00      B    H  
ATOM   3446  H2  HOH B1142      26.133  10.367  30.377  1.00  0.00      B    H  
ATOM   3447  O   HOH B1143      18.617   0.478  16.838  1.00  0.00      B    O  
ATOM   3448  H1  HOH B1143      17.890   0.984  16.394  1.00  0.00      B    H  
ATOM   3449  H2  HOH B1143      18.205  -0.190  17.496  1.00  0.00      B    H  
ATOM   3450  O   HOH B1144      27.674  16.160  15.570  1.00  0.00      B    O  
ATOM   3451  H1  HOH B1144      28.519  16.255  16.021  1.00  0.00      B    H  
ATOM   3452  H2  HOH B1144      27.714  16.820  14.799  1.00  0.00      B    H  
ATOM   3453  O   HOH B1145      15.184  30.359  31.488  1.00  0.00      B    O  
ATOM   3454  H1  HOH B1145      15.002  29.421  31.313  1.00  0.00      B    H  
ATOM   3455  H2  HOH B1145      14.347  30.897  31.415  1.00  0.00      B    H  
ATOM   3456  O   HOH B1146      10.943  35.817  11.337  1.00  0.00      B    O  
ATOM   3457  H1  HOH B1146      11.246  35.120  12.029  1.00  0.00      B    H  
ATOM   3458  H2  HOH B1146      10.059  35.453  10.935  1.00  0.00      B    H  
ATOM   3459  O   HOH B1147      34.913  33.514  14.161  1.00  0.00      B    O  
ATOM   3460  H1  HOH B1147      35.210  34.475  14.274  1.00  0.00      B    H  
ATOM   3461  H2  HOH B1147      35.791  32.954  14.093  1.00  0.00      B    H  
ATOM   3462  O   HOH B1148      29.770  15.874  25.566  1.00  0.00      B    O  
ATOM   3463  H1  HOH B1148      29.179  15.077  25.388  1.00  0.00      B    H  
ATOM   3464  H2  HOH B1148      30.759  15.569  25.672  1.00  0.00      B    H  
ATOM   3465  O   HOH B1149      26.262  31.280   4.264  1.00  0.00      B    O  
ATOM   3466  H1  HOH B1149      25.413  31.318   3.687  1.00  0.00      B    H  
ATOM   3467  H2  HOH B1149      26.479  32.239   4.592  1.00  0.00      B    H  
ATOM   3468  O   HOH B1150      24.684   2.409   8.984  1.00  0.00      B    O  
ATOM   3469  H1  HOH B1150      25.245   1.913   8.297  1.00  0.00      B    H  
ATOM   3470  H2  HOH B1150      24.305   1.711   9.687  1.00  0.00      B    H  
ATOM   3471  O   HOH B1151      37.885  19.942   7.115  1.00  0.00      B    O  
ATOM   3472  H1  HOH B1151      38.626  19.481   7.651  1.00  0.00      B    H  
ATOM   3473  H2  HOH B1151      37.130  20.015   7.676  1.00  0.00      B    H  
ATOM   3474  O   HOH B1152      34.376   2.550   0.293  1.00  0.00      B    O  
ATOM   3475  H1  HOH B1152      35.286   2.332  -0.126  1.00  0.00      B    H  
ATOM   3476  H2  HOH B1152      34.218   1.905   1.092  1.00  0.00      B    H  
ATOM   3477  O   HOH B1153      20.080  15.531  37.912  1.00  0.00      B    O  
ATOM   3478  H1  HOH B1153      20.147  16.530  37.868  1.00  0.00      B    H  
ATOM   3479  H2  HOH B1153      19.314  15.308  38.497  1.00  0.00      B    H  
ATOM   3480  O   HOH B1154      24.916  19.170  11.902  1.00  0.00      B    O  
ATOM   3481  H1  HOH B1154      25.010  19.757  11.060  1.00  0.00      B    H  
ATOM   3482  H2  HOH B1154      24.883  18.154  11.555  1.00  0.00      B    H  
ATOM   3483  O   HOH B1155      33.497  16.150  12.654  1.00  0.00      B    O  
ATOM   3484  H1  HOH B1155      34.229  16.627  12.074  1.00  0.00      B    H  
ATOM   3485  H2  HOH B1155      33.179  15.370  12.065  1.00  0.00      B    H  
ATOM   3486  O   HOH B1156      14.700  28.905  17.419  1.00  0.00      B    O  
ATOM   3487  H1  HOH B1156      13.715  28.903  17.229  1.00  0.00      B    H  
ATOM   3488  H2  HOH B1156      14.857  28.307  18.247  1.00  0.00      B    H  
ATOM   3489  O   HOH B1157      13.611  37.734  23.468  1.00  0.00      B    O  
ATOM   3490  H1  HOH B1157      13.463  36.907  24.124  1.00  0.00      B    H  
ATOM   3491  H2  HOH B1157      14.410  38.304  23.798  1.00  0.00      B    H  
ATOM   3492  O   HOH B1158      34.720  20.390  28.995  1.00  0.00      B    O  
ATOM   3493  H1  HOH B1158      34.707  21.355  28.623  1.00  0.00      B    H  
ATOM   3494  H2  HOH B1158      33.838  20.142  29.313  1.00  0.00      B    H  
ATOM   3495  O   HOH B1159      29.738  38.312  26.787  1.00  0.00      B    O  
ATOM   3496  H1  HOH B1159      30.393  37.675  27.235  1.00  0.00      B    H  
ATOM   3497  H2  HOH B1159      29.854  39.248  27.152  1.00  0.00      B    H  
ATOM   3498  O   HOH B1160      19.088   2.527  23.332  1.00  0.00      B    O  
ATOM   3499  H1  HOH B1160      19.687   3.359  23.059  1.00  0.00      B    H  
ATOM   3500  H2  HOH B1160      18.232   2.841  23.680  1.00  0.00      B    H  
ATOM   3501  O   HOH B1161       6.467  30.968  14.858  1.00  0.00      B    O  
ATOM   3502  H1  HOH B1161       7.387  31.183  15.299  1.00  0.00      B    H  
ATOM   3503  H2  HOH B1161       6.461  30.009  14.623  1.00  0.00      B    H  
ATOM   3504  O   HOH B1162      22.572   4.056   8.425  1.00  0.00      B    O  
ATOM   3505  H1  HOH B1162      23.504   3.635   8.424  1.00  0.00      B    H  
ATOM   3506  H2  HOH B1162      22.263   4.202   7.433  1.00  0.00      B    H  
ATOM   3507  O   HOH B1163       5.508  14.926   1.585  1.00  0.00      B    O  
ATOM   3508  H1  HOH B1163       5.215  15.285   0.705  1.00  0.00      B    H  
ATOM   3509  H2  HOH B1163       4.698  14.558   2.097  1.00  0.00      B    H  
ATOM   3510  O   HOH B1164      18.403  20.423  31.816  1.00  0.00      B    O  
ATOM   3511  H1  HOH B1164      18.271  20.759  30.888  1.00  0.00      B    H  
ATOM   3512  H2  HOH B1164      18.715  19.458  31.807  1.00  0.00      B    H  
ATOM   3513  O   HOH B1165       5.598   8.559  17.843  1.00  0.00      B    O  
ATOM   3514  H1  HOH B1165       4.787   8.526  18.454  1.00  0.00      B    H  
ATOM   3515  H2  HOH B1165       5.311   8.361  16.889  1.00  0.00      B    H  
ATOM   3516  O   HOH B1166      17.231  19.732  24.334  1.00  0.00      B    O  
ATOM   3517  H1  HOH B1166      16.492  19.027  24.116  1.00  0.00      B    H  
ATOM   3518  H2  HOH B1166      17.073  19.923  25.326  1.00  0.00      B    H  
ATOM   3519  O   HOH B1167      25.036  16.015  21.706  1.00  0.00      B    O  
ATOM   3520  H1  HOH B1167      24.841  15.700  22.644  1.00  0.00      B    H  
ATOM   3521  H2  HOH B1167      24.223  15.880  21.146  1.00  0.00      B    H  
ATOM   3522  O   HOH B1168      14.626  26.557  10.724  1.00  0.00      B    O  
ATOM   3523  H1  HOH B1168      14.852  25.686  10.286  1.00  0.00      B    H  
ATOM   3524  H2  HOH B1168      15.274  26.661  11.502  1.00  0.00      B    H  
ATOM   3525  O   HOH B1169       0.706  23.032   6.179  1.00  0.00      B    O  
ATOM   3526  H1  HOH B1169       0.804  22.910   5.194  1.00  0.00      B    H  
ATOM   3527  H2  HOH B1169      -0.164  23.614   6.363  1.00  0.00      B    H  
ATOM   3528  O   HOH B1170      34.548  33.819  29.764  1.00  0.00      B    O  
ATOM   3529  H1  HOH B1170      35.428  33.830  30.199  1.00  0.00      B    H  
ATOM   3530  H2  HOH B1170      34.742  33.686  28.748  1.00  0.00      B    H  
ATOM   3531  O   HOH B1171      12.999   6.620  13.485  1.00  0.00      B    O  
ATOM   3532  H1  HOH B1171      12.695   6.614  14.474  1.00  0.00      B    H  
ATOM   3533  H2  HOH B1171      13.804   6.005  13.336  1.00  0.00      B    H  
ATOM   3534  O   HOH B1172      15.516  26.281  18.386  1.00  0.00      B    O  
ATOM   3535  H1  HOH B1172      16.183  26.140  17.640  1.00  0.00      B    H  
ATOM   3536  H2  HOH B1172      15.857  26.051  19.326  1.00  0.00      B    H  
ATOM   3537  O   HOH B1173      30.627  35.307  34.808  1.00  0.00      B    O  
ATOM   3538  H1  HOH B1173      31.320  35.748  35.459  1.00  0.00      B    H  
ATOM   3539  H2  HOH B1173      29.740  35.724  35.059  1.00  0.00      B    H  
ATOM   3540  O   HOH B1174       8.811  38.546   2.169  1.00  0.00      B    O  
ATOM   3541  H1  HOH B1174       9.414  37.992   1.524  1.00  0.00      B    H  
ATOM   3542  H2  HOH B1174       9.347  38.691   3.029  1.00  0.00      B    H  
ATOM   3543  O   HOH B1175      28.334  17.839  13.498  1.00  0.00      B    O  
ATOM   3544  H1  HOH B1175      28.778  17.465  12.618  1.00  0.00      B    H  
ATOM   3545  H2  HOH B1175      28.294  18.877  13.455  1.00  0.00      B    H  
ATOM   3546  O   HOH B1176      35.821  36.006  14.543  1.00  0.00      B    O  
ATOM   3547  H1  HOH B1176      36.507  36.429  13.856  1.00  0.00      B    H  
ATOM   3548  H2  HOH B1176      35.908  36.579  15.374  1.00  0.00      B    H  
ATOM   3549  O   HOH B1177      25.693  27.556  32.178  1.00  0.00      B    O  
ATOM   3550  H1  HOH B1177      25.096  27.093  32.928  1.00  0.00      B    H  
ATOM   3551  H2  HOH B1177      26.284  26.787  31.806  1.00  0.00      B    H  
ATOM   3552  O   HOH B1178      31.934  30.647  29.267  1.00  0.00      B    O  
ATOM   3553  H1  HOH B1178      31.661  29.920  28.654  1.00  0.00      B    H  
ATOM   3554  H2  HOH B1178      32.959  30.581  29.368  1.00  0.00      B    H  
ATOM   3555  O   HOH B1179      11.381  32.470  33.033  1.00  0.00      B    O  
ATOM   3556  H1  HOH B1179      11.543  33.371  32.528  1.00  0.00      B    H  
ATOM   3557  H2  HOH B1179      10.798  32.696  33.877  1.00  0.00      B    H  
ATOM   3558  O   HOH B1180      18.887  15.361   4.182  1.00  0.00      B    O  
ATOM   3559  H1  HOH B1180      19.426  14.577   4.496  1.00  0.00      B    H  
ATOM   3560  H2  HOH B1180      19.537  16.136   4.086  1.00  0.00      B    H  
ATOM   3561  O   HOH B1181      18.250  37.964  23.143  1.00  0.00      B    O  
ATOM   3562  H1  HOH B1181      18.880  37.760  23.916  1.00  0.00      B    H  
ATOM   3563  H2  HOH B1181      18.515  37.348  22.371  1.00  0.00      B    H  
ATOM   3564  O   HOH B1182       2.896  29.001  31.843  1.00  0.00      B    O  
ATOM   3565  H1  HOH B1182       3.692  29.625  32.003  1.00  0.00      B    H  
ATOM   3566  H2  HOH B1182       2.158  29.570  31.293  1.00  0.00      B    H  
ATOM   3567  O   HOH B1183       6.303  17.266  31.403  1.00  0.00      B    O  
ATOM   3568  H1  HOH B1183       5.300  17.059  31.458  1.00  0.00      B    H  
ATOM   3569  H2  HOH B1183       6.724  17.070  32.285  1.00  0.00      B    H  
ATOM   3570  O   HOH B1184      29.643  29.789   8.135  1.00  0.00      B    O  
ATOM   3571  H1  HOH B1184      29.447  30.791   7.865  1.00  0.00      B    H  
ATOM   3572  H2  HOH B1184      30.476  29.726   8.742  1.00  0.00      B    H  
ATOM   3573  O   HOH B1185      37.111   8.865  21.307  1.00  0.00      B    O  
ATOM   3574  H1  HOH B1185      36.902   9.889  21.463  1.00  0.00      B    H  
ATOM   3575  H2  HOH B1185      37.176   8.745  20.293  1.00  0.00      B    H  
ATOM   3576  O   HOH B1186       1.710   8.150  25.862  1.00  0.00      B    O  
ATOM   3577  H1  HOH B1186       0.937   7.440  25.606  1.00  0.00      B    H  
ATOM   3578  H2  HOH B1186       1.261   9.027  26.040  1.00  0.00      B    H  
ATOM   3579  O   HOH B1187      29.731  28.173  38.410  1.00  0.00      B    O  
ATOM   3580  H1  HOH B1187      29.777  29.148  38.094  1.00  0.00      B    H  
ATOM   3581  H2  HOH B1187      30.539  27.996  39.037  1.00  0.00      B    H  
ATOM   3582  O   HOH B1188      15.363   7.236  18.885  1.00  0.00      B    O  
ATOM   3583  H1  HOH B1188      14.787   8.011  19.124  1.00  0.00      B    H  
ATOM   3584  H2  HOH B1188      15.847   7.372  18.035  1.00  0.00      B    H  
ATOM   3585  O   HOH B1189      34.697  31.586  16.817  1.00  0.00      B    O  
ATOM   3586  H1  HOH B1189      33.985  32.086  17.316  1.00  0.00      B    H  
ATOM   3587  H2  HOH B1189      34.442  30.580  16.832  1.00  0.00      B    H  
ATOM   3588  O   HOH B1190      16.170   2.473  25.498  1.00  0.00      B    O  
ATOM   3589  H1  HOH B1190      16.394   3.348  25.054  1.00  0.00      B    H  
ATOM   3590  H2  HOH B1190      15.156   2.475  25.551  1.00  0.00      B    H  
ATOM   3591  O   HOH B1191      35.324   1.762   6.089  1.00  0.00      B    O  
ATOM   3592  H1  HOH B1191      35.774   2.460   6.693  1.00  0.00      B    H  
ATOM   3593  H2  HOH B1191      35.654   0.879   6.432  1.00  0.00      B    H  
ATOM   3594  O   HOH B1192       5.475  20.441  30.943  1.00  0.00      B    O  
ATOM   3595  H1  HOH B1192       4.734  20.713  30.298  1.00  0.00      B    H  
ATOM   3596  H2  HOH B1192       4.940  19.943  31.705  1.00  0.00      B    H  
ATOM   3597  O   HOH B1193      33.556  38.538  32.857  1.00  0.00      B    O  
ATOM   3598  H1  HOH B1193      33.330  37.565  33.043  1.00  0.00      B    H  
ATOM   3599  H2  HOH B1193      33.572  39.012  33.722  1.00  0.00      B    H  
ATOM   3600  O   HOH B1194      38.408   5.099  29.176  1.00  0.00      B    O  
ATOM   3601  H1  HOH B1194      38.394   4.168  29.586  1.00  0.00      B    H  
ATOM   3602  H2  HOH B1194      38.522   4.940  28.109  1.00  0.00      B    H  
ATOM   3603  O   HOH B1195      20.194  38.566  14.958  1.00  0.00      B    O  
ATOM   3604  H1  HOH B1195      20.654  39.270  14.475  1.00  0.00      B    H  
ATOM   3605  H2  HOH B1195      19.516  39.001  15.641  1.00  0.00      B    H  
ATOM   3606  O   HOH B1196       8.167   8.882   7.901  1.00  0.00      B    O  
ATOM   3607  H1  HOH B1196       8.946   8.458   7.564  1.00  0.00      B    H  
ATOM   3608  H2  HOH B1196       8.008   8.625   8.877  1.00  0.00      B    H  
ATOM   3609  O   HOH B1197      23.299  14.367  28.156  1.00  0.00      B    O  
ATOM   3610  H1  HOH B1197      23.944  15.142  28.388  1.00  0.00      B    H  
ATOM   3611  H2  HOH B1197      22.618  14.291  28.890  1.00  0.00      B    H  
ATOM   3612  O   HOH B1198      20.653  37.845  20.355  1.00  0.00      B    O  
ATOM   3613  H1  HOH B1198      21.534  37.466  19.988  1.00  0.00      B    H  
ATOM   3614  H2  HOH B1198      20.370  38.626  19.745  1.00  0.00      B    H  
ATOM   3615  O   HOH B1199      35.810  34.209  27.529  1.00  0.00      B    O  
ATOM   3616  H1  HOH B1199      36.186  33.581  26.814  1.00  0.00      B    H  
ATOM   3617  H2  HOH B1199      36.591  34.687  28.030  1.00  0.00      B    H  
ATOM   3618  O   HOH B1200      10.136  16.818  22.744  1.00  0.00      B    O  
ATOM   3619  H1  HOH B1200      10.767  17.559  22.687  1.00  0.00      B    H  
ATOM   3620  H2  HOH B1200      10.696  16.030  23.048  1.00  0.00      B    H  
ATOM   3621  O   HOH B1201      38.600  18.687  13.634  1.00  0.00      B    O  
ATOM   3622  H1  HOH B1201      37.947  18.221  14.279  1.00  0.00      B    H  
ATOM   3623  H2  HOH B1201      38.371  18.322  12.739  1.00  0.00      B    H  
ATOM   3624  O   HOH B1202      29.529  22.782   6.553  1.00  0.00      B    O  
ATOM   3625  H1  HOH B1202      30.038  22.680   5.749  1.00  0.00      B    H  
ATOM   3626  H2  HOH B1202      28.562  22.870   6.327  1.00  0.00      B    H  
ATOM   3627  O   HOH B1203      24.646   6.735  10.582  1.00  0.00      B    O  
ATOM   3628  H1  HOH B1203      25.375   7.363  10.292  1.00  0.00      B    H  
ATOM   3629  H2  HOH B1203      24.712   6.696  11.558  1.00  0.00      B    H  
ATOM   3630  O   HOH B1204      17.578   6.854  36.596  1.00  0.00      B    O  
ATOM   3631  H1  HOH B1204      17.360   6.887  35.652  1.00  0.00      B    H  
ATOM   3632  H2  HOH B1204      17.527   7.816  36.933  1.00  0.00      B    H  
ATOM   3633  O   HOH B1205      18.610  22.922  20.736  1.00  0.00      B    O  
ATOM   3634  H1  HOH B1205      17.987  22.565  21.427  1.00  0.00      B    H  
ATOM   3635  H2  HOH B1205      19.451  22.278  20.850  1.00  0.00      B    H  
ATOM   3636  O   HOH B1206       7.431  39.001  37.065  1.00  0.00      B    O  
ATOM   3637  H1  HOH B1206       8.281  39.062  36.506  1.00  0.00      B    H  
ATOM   3638  H2  HOH B1206       7.492  38.121  37.678  1.00  0.00      B    H  
ATOM   3639  O   HOH B1207      28.898  22.232  32.887  1.00  0.00      B    O  
ATOM   3640  H1  HOH B1207      28.593  21.842  33.697  1.00  0.00      B    H  
ATOM   3641  H2  HOH B1207      29.730  22.750  33.172  1.00  0.00      B    H  
ATOM   3642  O   HOH B1208      26.362   2.629  14.057  1.00  0.00      B    O  
ATOM   3643  H1  HOH B1208      26.430   2.193  13.142  1.00  0.00      B    H  
ATOM   3644  H2  HOH B1208      27.110   3.302  14.110  1.00  0.00      B    H  
ATOM   3645  O   HOH B1209      18.687  13.472  35.138  1.00  0.00      B    O  
ATOM   3646  H1  HOH B1209      19.079  13.160  36.046  1.00  0.00      B    H  
ATOM   3647  H2  HOH B1209      17.686  13.633  35.233  1.00  0.00      B    H  
ATOM   3648  O   HOH B1210      11.033  12.117   8.270  1.00  0.00      B    O  
ATOM   3649  H1  HOH B1210      11.427  12.287   9.207  1.00  0.00      B    H  
ATOM   3650  H2  HOH B1210      10.178  12.657   8.223  1.00  0.00      B    H  
ATOM   3651  O   HOH B1211      15.516  12.741  12.311  1.00  0.00      B    O  
ATOM   3652  H1  HOH B1211      15.196  11.863  11.867  1.00  0.00      B    H  
ATOM   3653  H2  HOH B1211      16.595  12.849  12.207  1.00  0.00      B    H  
ATOM   3654  O   HOH B1212       6.950  36.245  16.282  1.00  0.00      B    O  
ATOM   3655  H1  HOH B1212       6.890  37.030  16.969  1.00  0.00      B    H  
ATOM   3656  H2  HOH B1212       7.541  35.546  16.714  1.00  0.00      B    H  
ATOM   3657  O   HOH B1213      11.832  16.888  12.385  1.00  0.00      B    O  
ATOM   3658  H1  HOH B1213      12.493  17.299  13.073  1.00  0.00      B    H  
ATOM   3659  H2  HOH B1213      12.283  16.165  11.927  1.00  0.00      B    H  
ATOM   3660  O   HOH B1214       5.004  23.398   4.243  1.00  0.00      B    O  
ATOM   3661  H1  HOH B1214       5.211  24.370   4.038  1.00  0.00      B    H  
ATOM   3662  H2  HOH B1214       5.775  22.924   4.725  1.00  0.00      B    H  
ATOM   3663  O   HOH B1215       4.557  15.389  20.705  1.00  0.00      B    O  
ATOM   3664  H1  HOH B1215       4.548  16.362  20.867  1.00  0.00      B    H  
ATOM   3665  H2  HOH B1215       3.544  15.223  20.642  1.00  0.00      B    H  
ATOM   3666  O   HOH B1216      13.216  31.560  30.171  1.00  0.00      B    O  
ATOM   3667  H1  HOH B1216      12.565  30.836  30.499  1.00  0.00      B    H  
ATOM   3668  H2  HOH B1216      13.271  31.469  29.130  1.00  0.00      B    H  
ATOM   3669  O   HOH B1217      15.616   5.584  38.171  1.00  0.00      B    O  
ATOM   3670  H1  HOH B1217      15.834   5.578  39.199  1.00  0.00      B    H  
ATOM   3671  H2  HOH B1217      16.405   6.009  37.726  1.00  0.00      B    H  
ATOM   3672  O   HOH B1218      20.175  34.540  37.232  1.00  0.00      B    O  
ATOM   3673  H1  HOH B1218      19.597  33.772  37.434  1.00  0.00      B    H  
ATOM   3674  H2  HOH B1218      21.011  34.315  37.714  1.00  0.00      B    H  
ATOM   3675  O   HOH B1219      30.242  30.969  37.686  1.00  0.00      B    O  
ATOM   3676  H1  HOH B1219      31.200  31.020  37.423  1.00  0.00      B    H  
ATOM   3677  H2  HOH B1219      30.044  31.742  38.360  1.00  0.00      B    H  
ATOM   3678  O   HOH B1220       1.467  22.287  37.949  1.00  0.00      B    O  
ATOM   3679  H1  HOH B1220       0.867  22.596  37.193  1.00  0.00      B    H  
ATOM   3680  H2  HOH B1220       1.088  21.370  38.133  1.00  0.00      B    H  
ATOM   3681  O   HOH B1221       3.321  23.412   0.446  1.00  0.00      B    O  
ATOM   3682  H1  HOH B1221       3.431  22.683   1.189  1.00  0.00      B    H  
ATOM   3683  H2  HOH B1221       2.952  22.987  -0.417  1.00  0.00      B    H  
ATOM   3684  O   HOH B1222      12.540  10.940   3.304  1.00  0.00      B    O  
ATOM   3685  H1  HOH B1222      11.802  10.200   3.268  1.00  0.00      B    H  
ATOM   3686  H2  HOH B1222      12.128  11.784   2.933  1.00  0.00      B    H  
ATOM   3687  O   HOH B1223      29.132  11.805  20.215  1.00  0.00      B    O  
ATOM   3688  H1  HOH B1223      28.668  12.591  19.816  1.00  0.00      B    H  
ATOM   3689  H2  HOH B1223      29.339  11.174  19.529  1.00  0.00      B    H  
ATOM   3690  O   HOH B1224      29.914  25.425  23.949  1.00  0.00      B    O  
ATOM   3691  H1  HOH B1224      30.716  25.567  24.554  1.00  0.00      B    H  
ATOM   3692  H2  HOH B1224      29.766  26.313  23.500  1.00  0.00      B    H  
ATOM   3693  O   HOH B1225       7.269  24.680  26.217  1.00  0.00      B    O  
ATOM   3694  H1  HOH B1225       7.344  24.337  25.279  1.00  0.00      B    H  
ATOM   3695  H2  HOH B1225       7.743  24.112  26.839  1.00  0.00      B    H  
ATOM   3696  O   HOH B1226       5.251   7.962  15.360  1.00  0.00      B    O  
ATOM   3697  H1  HOH B1226       5.420   8.771  14.749  1.00  0.00      B    H  
ATOM   3698  H2  HOH B1226       5.992   7.295  15.268  1.00  0.00      B    H  
ATOM   3699  O   HOH B1227      24.067   8.178   1.214  1.00  0.00      B    O  
ATOM   3700  H1  HOH B1227      24.939   8.028   0.730  1.00  0.00      B    H  
ATOM   3701  H2  HOH B1227      23.289   8.268   0.511  1.00  0.00      B    H  
ATOM   3702  O   HOH B1228      14.501  10.840  10.661  1.00  0.00      B    O  
ATOM   3703  H1  HOH B1228      13.980  10.296  11.364  1.00  0.00      B    H  
ATOM   3704  H2  HOH B1228      14.759  10.306   9.794  1.00  0.00      B    H  
ATOM   3705  O   HOH B1229      12.518  13.395  20.216  1.00  0.00      B    O  
ATOM   3706  H1  HOH B1229      12.828  12.972  21.123  1.00  0.00      B    H  
ATOM   3707  H2  HOH B1229      11.724  12.837  19.874  1.00  0.00      B    H  
ATOM   3708  O   HOH B1230       5.854   3.659  22.526  1.00  0.00      B    O  
ATOM   3709  H1  HOH B1230       5.687   2.693  22.623  1.00  0.00      B    H  
ATOM   3710  H2  HOH B1230       5.417   3.921  21.663  1.00  0.00      B    H  
ATOM   3711  O   HOH B1231      22.847  27.315  14.423  1.00  0.00      B    O  
ATOM   3712  H1  HOH B1231      23.257  27.408  15.385  1.00  0.00      B    H  
ATOM   3713  H2  HOH B1231      22.155  26.544  14.435  1.00  0.00      B    H  
ATOM   3714  O   HOH B1232       0.140  25.607  25.452  1.00  0.00      B    O  
ATOM   3715  H1  HOH B1232       0.983  25.822  24.887  1.00  0.00      B    H  
ATOM   3716  H2  HOH B1232       0.446  25.125  26.277  1.00  0.00      B    H  
ATOM   3717  O   HOH B1233      11.223  22.766  38.598  1.00  0.00      B    O  
ATOM   3718  H1  HOH B1233      12.061  22.150  38.617  1.00  0.00      B    H  
ATOM   3719  H2  HOH B1233      10.568  22.288  39.218  1.00  0.00      B    H  
ATOM   3720  O   HOH B1234       5.200  34.708  28.303  1.00  0.00      B    O  
ATOM   3721  H1  HOH B1234       5.349  33.804  27.899  1.00  0.00      B    H  
ATOM   3722  H2  HOH B1234       5.488  34.732  29.272  1.00  0.00      B    H  
ATOM   3723  O   HOH B1235      26.203  31.796  28.892  1.00  0.00      B    O  
ATOM   3724  H1  HOH B1235      26.904  31.203  29.075  1.00  0.00      B    H  
ATOM   3725  H2  HOH B1235      26.266  32.585  29.519  1.00  0.00      B    H  
ATOM   3726  O   HOH B1236      19.506  27.377  21.084  1.00  0.00      B    O  
ATOM   3727  H1  HOH B1236      20.322  27.096  20.487  1.00  0.00      B    H  
ATOM   3728  H2  HOH B1236      18.679  27.129  20.578  1.00  0.00      B    H  
ATOM   3729  O   HOH B1237      25.119  16.629  37.310  1.00  0.00      B    O  
ATOM   3730  H1  HOH B1237      24.391  16.501  36.638  1.00  0.00      B    H  
ATOM   3731  H2  HOH B1237      24.781  17.074  38.195  1.00  0.00      B    H  
ATOM   3732  O   HOH B1238      22.791   3.442  37.861  1.00  0.00      B    O  
ATOM   3733  H1  HOH B1238      23.274   2.956  37.050  1.00  0.00      B    H  
ATOM   3734  H2  HOH B1238      23.373   3.448  38.725  1.00  0.00      B    H  
ATOM   3735  O   HOH B1239       0.139  12.577  12.124  1.00  0.00      B    O  
ATOM   3736  H1  HOH B1239       0.067  12.879  11.173  1.00  0.00      B    H  
ATOM   3737  H2  HOH B1239       0.921  11.930  12.133  1.00  0.00      B    H  
ATOM   3738  O   HOH B1240      27.271   8.049  10.559  1.00  0.00      B    O  
ATOM   3739  H1  HOH B1240      27.502   8.258  11.473  1.00  0.00      B    H  
ATOM   3740  H2  HOH B1240      27.317   8.887  10.049  1.00  0.00      B    H  
ATOM   3741  O   HOH B1241       3.240  21.056  17.046  1.00  0.00      B    O  
ATOM   3742  H1  HOH B1241       3.345  20.361  16.257  1.00  0.00      B    H  
ATOM   3743  H2  HOH B1241       2.318  21.319  16.916  1.00  0.00      B    H  
ATOM   3744  O   HOH B1242       2.310  14.967  33.938  1.00  0.00      B    O  
ATOM   3745  H1  HOH B1242       2.340  13.951  33.945  1.00  0.00      B    H  
ATOM   3746  H2  HOH B1242       1.421  15.226  33.574  1.00  0.00      B    H  
ATOM   3747  O   HOH B1243      21.884  17.468  18.766  1.00  0.00      B    O  
ATOM   3748  H1  HOH B1243      21.170  16.833  19.204  1.00  0.00      B    H  
ATOM   3749  H2  HOH B1243      22.840  17.139  18.985  1.00  0.00      B    H  
ATOM   3750  O   HOH B1244      21.440  19.467  30.820  1.00  0.00      B    O  
ATOM   3751  H1  HOH B1244      21.437  18.681  31.401  1.00  0.00      B    H  
ATOM   3752  H2  HOH B1244      21.489  20.301  31.423  1.00  0.00      B    H  
ATOM   3753  O   HOH B1245      36.737  17.261  33.994  1.00  0.00      B    O  
ATOM   3754  H1  HOH B1245      35.866  16.875  33.802  1.00  0.00      B    H  
ATOM   3755  H2  HOH B1245      36.886  17.201  35.000  1.00  0.00      B    H  
ATOM   3756  O   HOH B1246      10.494   2.918  34.633  1.00  0.00      B    O  
ATOM   3757  H1  HOH B1246      10.881   3.821  34.792  1.00  0.00      B    H  
ATOM   3758  H2  HOH B1246       9.481   2.958  34.494  1.00  0.00      B    H  
ATOM   3759  O   HOH B1247      20.429  14.970   7.683  1.00  0.00      B    O  
ATOM   3760  H1  HOH B1247      21.094  15.741   7.634  1.00  0.00      B    H  
ATOM   3761  H2  HOH B1247      19.740  15.291   8.339  1.00  0.00      B    H  
ATOM   3762  O   HOH B1248      16.916  30.396  17.369  1.00  0.00      B    O  
ATOM   3763  H1  HOH B1248      17.138  30.265  18.311  1.00  0.00      B    H  
ATOM   3764  H2  HOH B1248      15.930  30.124  17.172  1.00  0.00      B    H  
ATOM   3765  O   HOH B1249      38.582  35.282  28.246  1.00  0.00      B    O  
ATOM   3766  H1  HOH B1249      38.726  36.189  28.676  1.00  0.00      B    H  
ATOM   3767  H2  HOH B1249      39.177  34.575  28.679  1.00  0.00      B    H  
ATOM   3768  O   HOH B1250      23.612  20.716  21.116  1.00  0.00      B    O  
ATOM   3769  H1  HOH B1250      24.087  21.577  20.929  1.00  0.00      B    H  
ATOM   3770  H2  HOH B1250      24.084  20.249  21.928  1.00  0.00      B    H  
ATOM   3771  O   HOH B1251       3.167  29.877  37.722  1.00  0.00      B    O  
ATOM   3772  H1  HOH B1251       3.660  29.456  38.506  1.00  0.00      B    H  
ATOM   3773  H2  HOH B1251       2.258  29.348  37.663  1.00  0.00      B    H  
ATOM   3774  O   HOH B1252      21.394  20.344  14.642  1.00  0.00      B    O  
ATOM   3775  H1  HOH B1252      20.510  20.721  14.956  1.00  0.00      B    H  
ATOM   3776  H2  HOH B1252      21.466  19.417  15.026  1.00  0.00      B    H  
ATOM   3777  O   HOH B1253      18.219   6.399   9.611  1.00  0.00      B    O  
ATOM   3778  H1  HOH B1253      19.189   6.280   9.635  1.00  0.00      B    H  
ATOM   3779  H2  HOH B1253      17.911   6.261   8.627  1.00  0.00      B    H  
ATOM   3780  O   HOH B1254      30.422  15.032  31.808  1.00  0.00      B    O  
ATOM   3781  H1  HOH B1254      30.617  16.041  31.775  1.00  0.00      B    H  
ATOM   3782  H2  HOH B1254      30.860  14.604  30.944  1.00  0.00      B    H  
ATOM   3783  O   HOH B1255      14.449   4.933  34.428  1.00  0.00      B    O  
ATOM   3784  H1  HOH B1255      15.161   5.501  33.907  1.00  0.00      B    H  
ATOM   3785  H2  HOH B1255      14.999   4.284  35.026  1.00  0.00      B    H  
ATOM   3786  O   HOH B1256      14.407  23.245  21.246  1.00  0.00      B    O  
ATOM   3787  H1  HOH B1256      14.701  23.848  20.522  1.00  0.00      B    H  
ATOM   3788  H2  HOH B1256      15.203  22.599  21.411  1.00  0.00      B    H  
ATOM   3789  O   HOH B1257      39.160  12.500  20.554  1.00  0.00      B    O  
ATOM   3790  H1  HOH B1257      38.805  12.432  21.492  1.00  0.00      B    H  
ATOM   3791  H2  HOH B1257      38.380  12.603  19.942  1.00  0.00      B    H  
ATOM   3792  O   HOH B1258      21.796  27.364  19.651  1.00  0.00      B    O  
ATOM   3793  H1  HOH B1258      22.232  26.573  19.179  1.00  0.00      B    H  
ATOM   3794  H2  HOH B1258      21.987  28.118  19.035  1.00  0.00      B    H  
ATOM   3795  O   HOH B1259      21.405  37.026  38.602  1.00  0.00      B    O  
ATOM   3796  H1  HOH B1259      20.807  37.292  39.411  1.00  0.00      B    H  
ATOM   3797  H2  HOH B1259      21.750  37.819  38.101  1.00  0.00      B    H  
ATOM   3798  O   HOH B1260      17.518  26.341  36.248  1.00  0.00      B    O  
ATOM   3799  H1  HOH B1260      17.153  27.289  36.267  1.00  0.00      B    H  
ATOM   3800  H2  HOH B1260      18.565  26.330  36.379  1.00  0.00      B    H  
ATOM   3801  O   HOH B1261      38.655   0.338  16.056  1.00  0.00      B    O  
ATOM   3802  H1  HOH B1261      38.040   0.283  15.272  1.00  0.00      B    H  
ATOM   3803  H2  HOH B1261      39.529  -0.143  15.820  1.00  0.00      B    H  
ATOM   3804  O   HOH B1262       0.091  38.638  35.912  1.00  0.00      B    O  
ATOM   3805  H1  HOH B1262       0.521  39.427  36.345  1.00  0.00      B    H  
ATOM   3806  H2  HOH B1262      -0.341  37.956  36.550  1.00  0.00      B    H  
ATOM   3807  O   HOH B1263      23.924  14.577  16.975  1.00  0.00      B    O  
ATOM   3808  H1  HOH B1263      23.828  13.622  16.750  1.00  0.00      B    H  
ATOM   3809  H2  HOH B1263      23.297  14.761  17.771  1.00  0.00      B    H  
ATOM   3810  O   HOH B1264      23.190  13.069   6.539  1.00  0.00      B    O  
ATOM   3811  H1  HOH B1264      24.051  12.538   6.706  1.00  0.00      B    H  
ATOM   3812  H2  HOH B1264      22.581  12.799   7.282  1.00  0.00      B    H  
ATOM   3813  O   HOH B1265      12.643  18.550  22.008  1.00  0.00      B    O  
ATOM   3814  H1  HOH B1265      13.180  17.695  21.740  1.00  0.00      B    H  
ATOM   3815  H2  HOH B1265      12.452  19.018  21.145  1.00  0.00      B    H  
ATOM   3816  O   HOH B1266      27.187  19.896  23.547  1.00  0.00      B    O  
ATOM   3817  H1  HOH B1266      27.528  20.256  24.406  1.00  0.00      B    H  
ATOM   3818  H2  HOH B1266      27.900  19.343  23.074  1.00  0.00      B    H  
ATOM   3819  O   HOH B1267      19.726  23.648  33.052  1.00  0.00      B    O  
ATOM   3820  H1  HOH B1267      20.427  24.181  33.617  1.00  0.00      B    H  
ATOM   3821  H2  HOH B1267      18.757  23.956  33.353  1.00  0.00      B    H  
ATOM   3822  O   HOH B1268      23.142  14.538   9.748  1.00  0.00      B    O  
ATOM   3823  H1  HOH B1268      24.022  14.594   9.193  1.00  0.00      B    H  
ATOM   3824  H2  HOH B1268      22.854  13.582   9.683  1.00  0.00      B    H  
ATOM   3825  O   HOH B1269       1.729  11.664  37.232  1.00  0.00      B    O  
ATOM   3826  H1  HOH B1269       1.104  12.374  37.585  1.00  0.00      B    H  
ATOM   3827  H2  HOH B1269       2.649  11.850  37.570  1.00  0.00      B    H  
ATOM   3828  O   HOH B1270      25.332  19.827  27.240  1.00  0.00      B    O  
ATOM   3829  H1  HOH B1270      25.657  18.981  26.833  1.00  0.00      B    H  
ATOM   3830  H2  HOH B1270      24.286  19.781  27.301  1.00  0.00      B    H  
ATOM   3831  O   HOH B1271      29.832   0.066  35.699  1.00  0.00      B    O  
ATOM   3832  H1  HOH B1271      30.112   0.728  34.948  1.00  0.00      B    H  
ATOM   3833  H2  HOH B1271      29.241   0.678  36.311  1.00  0.00      B    H  
ATOM   3834  O   HOH B1272      25.495  14.668   8.509  1.00  0.00      B    O  
ATOM   3835  H1  HOH B1272      25.575  15.227   7.661  1.00  0.00      B    H  
ATOM   3836  H2  HOH B1272      25.761  13.717   8.249  1.00  0.00      B    H  
ATOM   3837  O   HOH B1273      19.822  23.269  10.310  1.00  0.00      B    O  
ATOM   3838  H1  HOH B1273      20.783  23.020  10.069  1.00  0.00      B    H  
ATOM   3839  H2  HOH B1273      19.170  22.590   9.908  1.00  0.00      B    H  
ATOM   3840  O   HOH B1274       3.852  16.164  31.892  1.00  0.00      B    O  
ATOM   3841  H1  HOH B1274       3.568  15.584  32.704  1.00  0.00      B    H  
ATOM   3842  H2  HOH B1274       3.050  16.606  31.520  1.00  0.00      B    H  
ATOM   3843  O   HOH B1275      31.387  12.605  12.729  1.00  0.00      B    O  
ATOM   3844  H1  HOH B1275      31.842  12.765  13.619  1.00  0.00      B    H  
ATOM   3845  H2  HOH B1275      31.283  11.610  12.577  1.00  0.00      B    H  
ATOM   3846  O   HOH B1276      15.624   5.725  16.481  1.00  0.00      B    O  
ATOM   3847  H1  HOH B1276      14.880   5.546  17.152  1.00  0.00      B    H  
ATOM   3848  H2  HOH B1276      15.673   4.898  15.811  1.00  0.00      B    H  
ATOM   3849  O   HOH B1277       4.346   8.938  24.446  1.00  0.00      B    O  
ATOM   3850  H1  HOH B1277       4.625   8.501  23.582  1.00  0.00      B    H  
ATOM   3851  H2  HOH B1277       3.441   8.637  24.712  1.00  0.00      B    H  
ATOM   3852  O   HOH B1278      29.965  15.603  21.914  1.00  0.00      B    O  
ATOM   3853  H1  HOH B1278      29.981  14.772  22.437  1.00  0.00      B    H  
ATOM   3854  H2  HOH B1278      30.839  15.715  21.488  1.00  0.00      B    H  
ATOM   3855  O   HOH B1279      39.436  17.876   4.760  1.00  0.00      B    O  
ATOM   3856  H1  HOH B1279      38.675  17.297   4.534  1.00  0.00      B    H  
ATOM   3857  H2  HOH B1279      39.070  18.799   5.074  1.00  0.00      B    H  
ATOM   3858  O   HOH B1280      27.445  15.179  36.384  1.00  0.00      B    O  
ATOM   3859  H1  HOH B1280      26.679  15.709  36.668  1.00  0.00      B    H  
ATOM   3860  H2  HOH B1280      27.141  14.229  36.270  1.00  0.00      B    H  
ATOM   3861  O   HOH B1281      20.403  36.954   6.879  1.00  0.00      B    O  
ATOM   3862  H1  HOH B1281      20.770  36.068   6.524  1.00  0.00      B    H  
ATOM   3863  H2  HOH B1281      20.155  36.907   7.853  1.00  0.00      B    H  
ATOM   3864  O   HOH B1282      26.255  25.353  16.506  1.00  0.00      B    O  
ATOM   3865  H1  HOH B1282      26.224  25.111  17.542  1.00  0.00      B    H  
ATOM   3866  H2  HOH B1282      26.095  24.506  15.959  1.00  0.00      B    H  
ATOM   3867  O   HOH B1283      32.123   1.891   9.335  1.00  0.00      B    O  
ATOM   3868  H1  HOH B1283      31.290   1.471   9.755  1.00  0.00      B    H  
ATOM   3869  H2  HOH B1283      31.979   2.850   9.345  1.00  0.00      B    H  
ATOM   3870  O   HOH B1284      32.018  26.603  20.960  1.00  0.00      B    O  
ATOM   3871  H1  HOH B1284      31.987  25.604  20.992  1.00  0.00      B    H  
ATOM   3872  H2  HOH B1284      32.562  26.947  21.777  1.00  0.00      B    H  
ATOM   3873  O   HOH B1285      30.679  22.685  23.530  1.00  0.00      B    O  
ATOM   3874  H1  HOH B1285      30.006  23.440  23.683  1.00  0.00      B    H  
ATOM   3875  H2  HOH B1285      31.293  22.632  24.299  1.00  0.00      B    H  
ATOM   3876  O   HOH B1286      34.869  34.224  20.414  1.00  0.00      B    O  
ATOM   3877  H1  HOH B1286      35.454  33.399  20.637  1.00  0.00      B    H  
ATOM   3878  H2  HOH B1286      35.427  35.051  20.583  1.00  0.00      B    H  
ATOM   3879  O   HOH B1287      36.474  12.707   5.025  1.00  0.00      B    O  
ATOM   3880  H1  HOH B1287      37.361  12.222   4.820  1.00  0.00      B    H  
ATOM   3881  H2  HOH B1287      36.592  13.622   5.408  1.00  0.00      B    H  
ATOM   3882  O   HOH B1288      26.297  27.709   6.737  1.00  0.00      B    O  
ATOM   3883  H1  HOH B1288      26.972  27.237   6.076  1.00  0.00      B    H  
ATOM   3884  H2  HOH B1288      25.527  28.155   6.271  1.00  0.00      B    H  
ATOM   3885  O   HOH B1289      12.063   6.470  23.820  1.00  0.00      B    O  
ATOM   3886  H1  HOH B1289      11.429   5.681  24.044  1.00  0.00      B    H  
ATOM   3887  H2  HOH B1289      12.814   6.068  23.211  1.00  0.00      B    H  
ATOM   3888  O   HOH B1290      32.148  35.390  23.600  1.00  0.00      B    O  
ATOM   3889  H1  HOH B1290      31.699  34.567  24.062  1.00  0.00      B    H  
ATOM   3890  H2  HOH B1290      33.009  35.594  24.078  1.00  0.00      B    H  
ATOM   3891  O   HOH B1291      32.027  38.737  37.169  1.00  0.00      B    O  
ATOM   3892  H1  HOH B1291      31.103  38.736  36.641  1.00  0.00      B    H  
ATOM   3893  H2  HOH B1291      31.854  39.547  37.798  1.00  0.00      B    H  
ATOM   3894  O   HOH B1292      37.245   4.436  11.187  1.00  0.00      B    O  
ATOM   3895  H1  HOH B1292      36.261   4.166  11.016  1.00  0.00      B    H  
ATOM   3896  H2  HOH B1292      37.320   5.400  11.115  1.00  0.00      B    H  
ATOM   3897  O   HOH B1293       5.387  29.026  35.995  1.00  0.00      B    O  
ATOM   3898  H1  HOH B1293       5.864  28.461  36.708  1.00  0.00      B    H  
ATOM   3899  H2  HOH B1293       4.483  29.238  36.408  1.00  0.00      B    H  
ATOM   3900  O   HOH B1294      38.493  30.544  23.387  1.00  0.00      B    O  
ATOM   3901  H1  HOH B1294      38.531  29.717  23.938  1.00  0.00      B    H  
ATOM   3902  H2  HOH B1294      39.355  31.044  23.523  1.00  0.00      B    H  
ATOM   3903  O   HOH B1295      13.614  20.221  27.031  1.00  0.00      B    O  
ATOM   3904  H1  HOH B1295      13.257  19.350  26.638  1.00  0.00      B    H  
ATOM   3905  H2  HOH B1295      13.926  20.002  27.995  1.00  0.00      B    H  
ATOM   3906  O   HOH B1296      30.071   1.635  11.079  1.00  0.00      B    O  
ATOM   3907  H1  HOH B1296      29.624   2.553  11.031  1.00  0.00      B    H  
ATOM   3908  H2  HOH B1296      30.004   1.362  12.003  1.00  0.00      B    H  
ATOM   3909  O   HOH B1297      22.276  25.899   3.738  1.00  0.00      B    O  
ATOM   3910  H1  HOH B1297      22.803  25.052   3.932  1.00  0.00      B    H  
ATOM   3911  H2  HOH B1297      21.248  25.775   4.058  1.00  0.00      B    H  
ATOM   3912  O   HOH B1298       2.620   7.816  36.242  1.00  0.00      B    O  
ATOM   3913  H1  HOH B1298       2.442   7.087  36.869  1.00  0.00      B    H  
ATOM   3914  H2  HOH B1298       2.596   7.348  35.324  1.00  0.00      B    H  
ATOM   3915  O   HOH B1299       3.977   1.623   0.348  1.00  0.00      B    O  
ATOM   3916  H1  HOH B1299       3.421   2.461   0.353  1.00  0.00      B    H  
ATOM   3917  H2  HOH B1299       4.594   1.767  -0.431  1.00  0.00      B    H  
ATOM   3918  O   HOH B1300      24.089  28.864  12.238  1.00  0.00      B    O  
ATOM   3919  H1  HOH B1300      23.605  28.456  13.055  1.00  0.00      B    H  
ATOM   3920  H2  HOH B1300      23.672  29.764  12.110  1.00  0.00      B    H  
ATOM   3921  O   HOH B1301       1.350  18.722  20.552  1.00  0.00      B    O  
ATOM   3922  H1  HOH B1301       1.068  17.821  20.134  1.00  0.00      B    H  
ATOM   3923  H2  HOH B1301       1.047  19.405  19.910  1.00  0.00      B    H  
ATOM   3924  O   HOH B1302       9.661  19.956  19.384  1.00  0.00      B    O  
ATOM   3925  H1  HOH B1302       9.035  20.761  19.442  1.00  0.00      B    H  
ATOM   3926  H2  HOH B1302       9.195  19.140  19.751  1.00  0.00      B    H  
ATOM   3927  O   HOH B1303      30.550  38.052  23.996  1.00  0.00      B    O  
ATOM   3928  H1  HOH B1303      31.066  37.190  23.723  1.00  0.00      B    H  
ATOM   3929  H2  HOH B1303      30.329  38.000  25.028  1.00  0.00      B    H  
ATOM   3930  O   HOH B1304      14.853   9.145  29.948  1.00  0.00      B    O  
ATOM   3931  H1  HOH B1304      14.511   8.830  30.826  1.00  0.00      B    H  
ATOM   3932  H2  HOH B1304      15.176  10.101  30.061  1.00  0.00      B    H  
ATOM   3933  O   HOH B1305      17.130   9.320  37.831  1.00  0.00      B    O  
ATOM   3934  H1  HOH B1305      17.102   8.953  38.788  1.00  0.00      B    H  
ATOM   3935  H2  HOH B1305      16.583  10.178  37.771  1.00  0.00      B    H  
ATOM   3936  O   HOH B1306      30.504  38.722  13.514  1.00  0.00      B    O  
ATOM   3937  H1  HOH B1306      31.306  39.400  13.335  1.00  0.00      B    H  
ATOM   3938  H2  HOH B1306      30.546  38.366  14.437  1.00  0.00      B    H  
ATOM   3939  O   HOH B1307      37.983  14.597   2.979  1.00  0.00      B    O  
ATOM   3940  H1  HOH B1307      37.423  15.388   2.759  1.00  0.00      B    H  
ATOM   3941  H2  HOH B1307      37.536  13.811   2.515  1.00  0.00      B    H  
ATOM   3942  O   HOH B1308      34.093   6.431  29.123  1.00  0.00      B    O  
ATOM   3943  H1  HOH B1308      34.946   6.408  28.610  1.00  0.00      B    H  
ATOM   3944  H2  HOH B1308      34.351   6.380  30.142  1.00  0.00      B    H  
ATOM   3945  O   HOH B1309      35.920   9.031  16.267  1.00  0.00      B    O  
ATOM   3946  H1  HOH B1309      36.369   8.265  15.720  1.00  0.00      B    H  
ATOM   3947  H2  HOH B1309      34.993   8.734  16.492  1.00  0.00      B    H  
ATOM   3948  O   HOH B1310      18.625  37.460  10.700  1.00  0.00      B    O  
ATOM   3949  H1  HOH B1310      18.904  38.446  10.820  1.00  0.00      B    H  
ATOM   3950  H2  HOH B1310      17.699  37.381  10.207  1.00  0.00      B    H  
ATOM   3951  O   HOH B1311      17.595  12.385   9.489  1.00  0.00      B    O  
ATOM   3952  H1  HOH B1311      18.033  12.060  10.391  1.00  0.00      B    H  
ATOM   3953  H2  HOH B1311      17.741  11.591   8.812  1.00  0.00      B    H  
ATOM   3954  O   HOH B1312      39.092  20.201  38.854  1.00  0.00      B    O  
ATOM   3955  H1  HOH B1312      38.250  20.625  38.496  1.00  0.00      B    H  
ATOM   3956  H2  HOH B1312      39.385  19.451  38.196  1.00  0.00      B    H  
ATOM   3957  O   HOH B1313      23.518  22.493   9.527  1.00  0.00      B    O  
ATOM   3958  H1  HOH B1313      24.026  21.632   9.599  1.00  0.00      B    H  
ATOM   3959  H2  HOH B1313      24.153  23.267   9.452  1.00  0.00      B    H  
ATOM   3960  O   HOH B1314       6.394   4.068  29.927  1.00  0.00      B    O  
ATOM   3961  H1  HOH B1314       6.444   3.428  29.119  1.00  0.00      B    H  
ATOM   3962  H2  HOH B1314       5.835   3.643  30.642  1.00  0.00      B    H  
ATOM   3963  O   HOH B1315       0.490  19.490  25.255  1.00  0.00      B    O  
ATOM   3964  H1  HOH B1315       0.187  19.651  24.305  1.00  0.00      B    H  
ATOM   3965  H2  HOH B1315       1.445  19.734  25.300  1.00  0.00      B    H  
ATOM   3966  O   HOH B1316      37.281  11.532  37.035  1.00  0.00      B    O  
ATOM   3967  H1  HOH B1316      37.104  10.917  36.244  1.00  0.00      B    H  
ATOM   3968  H2  HOH B1316      37.785  12.375  36.858  1.00  0.00      B    H  
ATOM   3969  O   HOH B1317      23.625   0.408  11.632  1.00  0.00      B    O  
ATOM   3970  H1  HOH B1317      23.758  -0.572  11.419  1.00  0.00      B    H  
ATOM   3971  H2  HOH B1317      24.454   0.872  12.036  1.00  0.00      B    H  
ATOM   3972  O   HOH B1318       0.354  32.664   4.582  1.00  0.00      B    O  
ATOM   3973  H1  HOH B1318       1.121  33.357   4.508  1.00  0.00      B    H  
ATOM   3974  H2  HOH B1318       0.777  31.893   4.147  1.00  0.00      B    H  
ATOM   3975  O   HOH B1319      26.538  14.911  17.501  1.00  0.00      B    O  
ATOM   3976  H1  HOH B1319      25.623  14.575  17.228  1.00  0.00      B    H  
ATOM   3977  H2  HOH B1319      26.963  15.393  16.726  1.00  0.00      B    H  
ATOM   3978  O   HOH B1320       3.781   3.403  26.047  1.00  0.00      B    O  
ATOM   3979  H1  HOH B1320       3.995   4.347  25.801  1.00  0.00      B    H  
ATOM   3980  H2  HOH B1320       4.623   2.849  25.978  1.00  0.00      B    H  
ATOM   3981  O   HOH B1321      34.796  29.549   4.779  1.00  0.00      B    O  
ATOM   3982  H1  HOH B1321      34.978  28.938   3.938  1.00  0.00      B    H  
ATOM   3983  H2  HOH B1321      35.674  29.779   5.238  1.00  0.00      B    H  
ATOM   3984  O   HOH B1322       7.504  27.582  16.722  1.00  0.00      B    O  
ATOM   3985  H1  HOH B1322       7.484  28.116  15.808  1.00  0.00      B    H  
ATOM   3986  H2  HOH B1322       6.525  27.558  17.022  1.00  0.00      B    H  
ATOM   3987  O   HOH B1323      10.782  19.784   3.713  1.00  0.00      B    O  
ATOM   3988  H1  HOH B1323      10.817  20.777   4.002  1.00  0.00      B    H  
ATOM   3989  H2  HOH B1323      10.752  19.300   4.586  1.00  0.00      B    H  
ATOM   3990  O   HOH B1324      29.541  39.394   6.504  1.00  0.00      B    O  
ATOM   3991  H1  HOH B1324      30.543  39.086   6.663  1.00  0.00      B    H  
ATOM   3992  H2  HOH B1324      29.184  38.677   5.884  1.00  0.00      B    H  
ATOM   3993  O   HOH B1325      13.458  35.704  25.118  1.00  0.00      B    O  
ATOM   3994  H1  HOH B1325      12.916  35.203  24.398  1.00  0.00      B    H  
ATOM   3995  H2  HOH B1325      14.054  35.007  25.487  1.00  0.00      B    H  
ATOM   3996  O   HOH B1326      16.624  15.376  17.443  1.00  0.00      B    O  
ATOM   3997  H1  HOH B1326      17.559  15.165  17.417  1.00  0.00      B    H  
ATOM   3998  H2  HOH B1326      16.121  14.506  17.636  1.00  0.00      B    H  
ATOM   3999  O   HOH B1327      13.873  18.672  32.714  1.00  0.00      B    O  
ATOM   4000  H1  HOH B1327      13.813  18.733  33.709  1.00  0.00      B    H  
ATOM   4001  H2  HOH B1327      14.889  18.627  32.524  1.00  0.00      B    H  
ATOM   4002  O   HOH B1328      36.852  27.183  15.353  1.00  0.00      B    O  
ATOM   4003  H1  HOH B1328      35.874  27.471  15.221  1.00  0.00      B    H  
ATOM   4004  H2  HOH B1328      37.183  26.826  14.450  1.00  0.00      B    H  
ATOM   4005  O   HOH B1329       2.795   8.011  12.109  1.00  0.00      B    O  
ATOM   4006  H1  HOH B1329       3.499   7.826  11.339  1.00  0.00      B    H  
ATOM   4007  H2  HOH B1329       2.730   9.041  12.150  1.00  0.00      B    H  
ATOM   4008  O   HOH B1330      32.097  39.039  20.211  1.00  0.00      B    O  
ATOM   4009  H1  HOH B1330      31.956  38.194  19.669  1.00  0.00      B    H  
ATOM   4010  H2  HOH B1330      31.621  39.827  19.778  1.00  0.00      B    H  
ATOM   4011  O   HOH B1331      28.737  37.365   9.011  1.00  0.00      B    O  
ATOM   4012  H1  HOH B1331      27.926  36.808   9.362  1.00  0.00      B    H  
ATOM   4013  H2  HOH B1331      28.445  38.407   8.897  1.00  0.00      B    H  
ATOM   4014  O   HOH B1332      11.660  20.103  33.356  1.00  0.00      B    O  
ATOM   4015  H1  HOH B1332      12.466  19.552  32.977  1.00  0.00      B    H  
ATOM   4016  H2  HOH B1332      11.681  21.034  32.927  1.00  0.00      B    H  
ATOM   4017  O   HOH B1333      30.305   6.479  30.402  1.00  0.00      B    O  
ATOM   4018  H1  HOH B1333      31.092   5.809  30.231  1.00  0.00      B    H  
ATOM   4019  H2  HOH B1333      30.726   7.387  30.481  1.00  0.00      B    H  
ATOM   4020  O   HOH B1334      11.200  23.413  26.652  1.00  0.00      B    O  
ATOM   4021  H1  HOH B1334      11.882  22.800  26.230  1.00  0.00      B    H  
ATOM   4022  H2  HOH B1334      11.658  24.167  27.156  1.00  0.00      B    H  
ATOM   4023  O   HOH B1335       2.874  11.563   9.770  1.00  0.00      B    O  
ATOM   4024  H1  HOH B1335       3.501  11.284   9.056  1.00  0.00      B    H  
ATOM   4025  H2  HOH B1335       3.009  12.592   9.821  1.00  0.00      B    H  
ATOM   4026  O   HOH B1336       4.843  32.392  16.439  1.00  0.00      B    O  
ATOM   4027  H1  HOH B1336       5.030  32.987  17.237  1.00  0.00      B    H  
ATOM   4028  H2  HOH B1336       5.696  31.844  16.102  1.00  0.00      B    H  
ATOM   4029  O   HOH B1337      32.571  14.278  10.800  1.00  0.00      B    O  
ATOM   4030  H1  HOH B1337      33.451  13.682  10.564  1.00  0.00      B    H  
ATOM   4031  H2  HOH B1337      32.113  13.857  11.598  1.00  0.00      B    H  
ATOM   4032  O   HOH B1338      30.220  22.958  30.129  1.00  0.00      B    O  
ATOM   4033  H1  HOH B1338      30.091  23.828  29.550  1.00  0.00      B    H  
ATOM   4034  H2  HOH B1338      29.791  22.153  29.656  1.00  0.00      B    H  
ATOM   4035  O   HOH B1339       8.139  21.085  31.627  1.00  0.00      B    O  
ATOM   4036  H1  HOH B1339       7.189  21.054  31.341  1.00  0.00      B    H  
ATOM   4037  H2  HOH B1339       8.183  21.516  32.542  1.00  0.00      B    H  
ATOM   4038  O   HOH B1340      12.547  24.934   3.716  1.00  0.00      B    O  
ATOM   4039  H1  HOH B1340      11.548  24.819   3.503  1.00  0.00      B    H  
ATOM   4040  H2  HOH B1340      12.665  25.242   4.693  1.00  0.00      B    H  
ATOM   4041  O   HOH B1341      20.284   4.674  37.400  1.00  0.00      B    O  
ATOM   4042  H1  HOH B1341      20.194   4.977  38.408  1.00  0.00      B    H  
ATOM   4043  H2  HOH B1341      21.075   4.054  37.292  1.00  0.00      B    H  
ATOM   4044  O   HOH B1342      25.420  26.546  24.377  1.00  0.00      B    O  
ATOM   4045  H1  HOH B1342      25.985  27.310  24.092  1.00  0.00      B    H  
ATOM   4046  H2  HOH B1342      25.675  26.382  25.339  1.00  0.00      B    H  
ATOM   4047  O   HOH B1343       3.428  18.132   9.871  1.00  0.00      B    O  
ATOM   4048  H1  HOH B1343       3.996  18.898   9.489  1.00  0.00      B    H  
ATOM   4049  H2  HOH B1343       3.835  17.943  10.778  1.00  0.00      B    H  
ATOM   4050  O   HOH B1344      35.870   4.246  19.691  1.00  0.00      B    O  
ATOM   4051  H1  HOH B1344      36.442   4.663  18.936  1.00  0.00      B    H  
ATOM   4052  H2  HOH B1344      36.332   4.480  20.526  1.00  0.00      B    H  
ATOM   4053  O   HOH B1345      20.407   6.066   0.744  1.00  0.00      B    O  
ATOM   4054  H1  HOH B1345      19.519   6.130   1.114  1.00  0.00      B    H  
ATOM   4055  H2  HOH B1345      20.879   6.980   0.841  1.00  0.00      B    H  
ATOM   4056  O   HOH B1346      17.563   8.638  24.016  1.00  0.00      B    O  
ATOM   4057  H1  HOH B1346      18.044   7.731  24.296  1.00  0.00      B    H  
ATOM   4058  H2  HOH B1346      17.484   8.535  23.020  1.00  0.00      B    H  
ATOM   4059  O   HOH B1347      37.319  24.948  38.677  1.00  0.00      B    O  
ATOM   4060  H1  HOH B1347      37.936  24.210  39.045  1.00  0.00      B    H  
ATOM   4061  H2  HOH B1347      36.550  25.020  39.297  1.00  0.00      B    H  
ATOM   4062  O   HOH B1348      34.532  18.082  24.154  1.00  0.00      B    O  
ATOM   4063  H1  HOH B1348      35.220  18.289  23.370  1.00  0.00      B    H  
ATOM   4064  H2  HOH B1348      34.124  18.920  24.543  1.00  0.00      B    H  
ATOM   4065  O   HOH B1349      19.385   8.512  30.169  1.00  0.00      B    O  
ATOM   4066  H1  HOH B1349      20.015   8.243  29.395  1.00  0.00      B    H  
ATOM   4067  H2  HOH B1349      18.451   8.261  29.870  1.00  0.00      B    H  
ATOM   4068  O   HOH B1350      23.123   7.465  19.921  1.00  0.00      B    O  
ATOM   4069  H1  HOH B1350      22.900   6.502  19.642  1.00  0.00      B    H  
ATOM   4070  H2  HOH B1350      23.257   7.509  20.884  1.00  0.00      B    H  
ATOM   4071  O   HOH B1351       5.305  20.495  20.908  1.00  0.00      B    O  
ATOM   4072  H1  HOH B1351       4.924  20.815  21.811  1.00  0.00      B    H  
ATOM   4073  H2  HOH B1351       5.648  21.380  20.459  1.00  0.00      B    H  
ATOM   4074  O   HOH B1352      16.502  14.994  27.929  1.00  0.00      B    O  
ATOM   4075  H1  HOH B1352      16.827  14.997  28.909  1.00  0.00      B    H  
ATOM   4076  H2  HOH B1352      15.685  14.415  27.928  1.00  0.00      B    H  
ATOM   4077  O   HOH B1353      15.299  31.881   5.670  1.00  0.00      B    O  
ATOM   4078  H1  HOH B1353      15.455  31.845   4.725  1.00  0.00      B    H  
ATOM   4079  H2  HOH B1353      15.979  32.458   6.158  1.00  0.00      B    H  
ATOM   4080  O   HOH B1354      35.157  31.848  33.203  1.00  0.00      B    O  
ATOM   4081  H1  HOH B1354      35.117  30.965  33.682  1.00  0.00      B    H  
ATOM   4082  H2  HOH B1354      36.036  32.233  33.484  1.00  0.00      B    H  
ATOM   4083  O   HOH B1355      32.438   4.441  16.549  1.00  0.00      B    O  
ATOM   4084  H1  HOH B1355      32.417   3.453  16.798  1.00  0.00      B    H  
ATOM   4085  H2  HOH B1355      31.549   4.865  16.762  1.00  0.00      B    H  
ATOM   4086  O   HOH B1356      23.073   7.731  36.914  1.00  0.00      B    O  
ATOM   4087  H1  HOH B1356      22.552   8.130  37.644  1.00  0.00      B    H  
ATOM   4088  H2  HOH B1356      22.408   7.159  36.386  1.00  0.00      B    H  
ATOM   4089  O   HOH B1357      21.178   5.782  10.085  1.00  0.00      B    O  
ATOM   4090  H1  HOH B1357      21.720   5.054   9.666  1.00  0.00      B    H  
ATOM   4091  H2  HOH B1357      21.608   6.570   9.583  1.00  0.00      B    H  
ATOM   4092  O   HOH B1358      17.426   9.337  21.308  1.00  0.00      B    O  
ATOM   4093  H1  HOH B1358      16.966   9.659  20.463  1.00  0.00      B    H  
ATOM   4094  H2  HOH B1358      18.394   9.585  21.242  1.00  0.00      B    H  
ATOM   4095  O   HOH B1359      22.827   7.537   8.844  1.00  0.00      B    O  
ATOM   4096  H1  HOH B1359      23.443   6.975   9.426  1.00  0.00      B    H  
ATOM   4097  H2  HOH B1359      23.254   7.707   7.899  1.00  0.00      B    H  
ATOM   4098  O   HOH B1360      25.537  35.311  28.782  1.00  0.00      B    O  
ATOM   4099  H1  HOH B1360      25.793  34.635  29.556  1.00  0.00      B    H  
ATOM   4100  H2  HOH B1360      25.972  34.952  28.001  1.00  0.00      B    H  
ATOM   4101  O   HOH B1361      29.293  15.602   3.927  1.00  0.00      B    O  
ATOM   4102  H1  HOH B1361      28.233  15.679   3.967  1.00  0.00      B    H  
ATOM   4103  H2  HOH B1361      29.566  15.377   3.011  1.00  0.00      B    H  
ATOM   4104  O   HOH B1362      18.353  22.590  13.120  1.00  0.00      B    O  
ATOM   4105  H1  HOH B1362      18.615  21.989  13.969  1.00  0.00      B    H  
ATOM   4106  H2  HOH B1362      18.756  22.188  12.298  1.00  0.00      B    H  
ATOM   4107  O   HOH B1363      27.785  28.188  27.665  1.00  0.00      B    O  
ATOM   4108  H1  HOH B1363      27.868  28.868  26.928  1.00  0.00      B    H  
ATOM   4109  H2  HOH B1363      27.283  27.313  27.436  1.00  0.00      B    H  
ATOM   4110  O   HOH B1364       7.562  25.603  30.684  1.00  0.00      B    O  
ATOM   4111  H1  HOH B1364       8.160  26.413  30.455  1.00  0.00      B    H  
ATOM   4112  H2  HOH B1364       8.191  24.812  30.855  1.00  0.00      B    H  
ATOM   4113  O   HOH B1365      17.007   1.243  34.959  1.00  0.00      B    O  
ATOM   4114  H1  HOH B1365      17.787   0.739  34.553  1.00  0.00      B    H  
ATOM   4115  H2  HOH B1365      17.393   2.256  35.071  1.00  0.00      B    H  
ATOM   4116  O   HOH B1366      12.856  32.795   6.662  1.00  0.00      B    O  
ATOM   4117  H1  HOH B1366      12.559  32.107   7.371  1.00  0.00      B    H  
ATOM   4118  H2  HOH B1366      13.787  32.468   6.351  1.00  0.00      B    H  
ATOM   4119  O   HOH B1367      36.351  37.892  36.869  1.00  0.00      B    O  
ATOM   4120  H1  HOH B1367      35.884  38.197  36.028  1.00  0.00      B    H  
ATOM   4121  H2  HOH B1367      35.701  38.017  37.638  1.00  0.00      B    H  
ATOM   4122  O   HOH B1368      21.263  16.301  23.071  1.00  0.00      B    O  
ATOM   4123  H1  HOH B1368      22.147  16.336  23.546  1.00  0.00      B    H  
ATOM   4124  H2  HOH B1368      20.505  16.222  23.835  1.00  0.00      B    H  
ATOM   4125  O   HOH B1369       9.543  27.227   0.691  1.00  0.00      B    O  
ATOM   4126  H1  HOH B1369       9.171  27.481   1.569  1.00  0.00      B    H  
ATOM   4127  H2  HOH B1369       9.233  27.959   0.049  1.00  0.00      B    H  
ATOM   4128  O   HOH B1370      11.424  16.281  31.524  1.00  0.00      B    O  
ATOM   4129  H1  HOH B1370      11.009  15.347  31.528  1.00  0.00      B    H  
ATOM   4130  H2  HOH B1370      11.426  16.616  32.482  1.00  0.00      B    H  
ATOM   4131  O   HOH B1371      26.225  14.224  11.153  1.00  0.00      B    O  
ATOM   4132  H1  HOH B1371      26.366  13.211  11.039  1.00  0.00      B    H  
ATOM   4133  H2  HOH B1371      26.161  14.618  10.227  1.00  0.00      B    H  
ATOM   4134  O   HOH B1372       7.520  36.693  38.453  1.00  0.00      B    O  
ATOM   4135  H1  HOH B1372       7.884  35.804  38.091  1.00  0.00      B    H  
ATOM   4136  H2  HOH B1372       7.301  36.538  39.407  1.00  0.00      B    H  
ATOM   4137  O   HOH B1373      24.408  11.934  27.864  1.00  0.00      B    O  
ATOM   4138  H1  HOH B1373      23.896  12.732  28.095  1.00  0.00      B    H  
ATOM   4139  H2  HOH B1373      24.904  11.453  28.685  1.00  0.00      B    H  
ATOM   4140  O   HOH B1374      28.386   5.017  24.216  1.00  0.00      B    O  
ATOM   4141  H1  HOH B1374      27.682   4.792  23.545  1.00  0.00      B    H  
ATOM   4142  H2  HOH B1374      29.027   4.255  24.263  1.00  0.00      B    H  
ATOM   4143  O   HOH B1375      16.062  11.472  30.279  1.00  0.00      B    O  
ATOM   4144  H1  HOH B1375      16.846  12.128  30.205  1.00  0.00      B    H  
ATOM   4145  H2  HOH B1375      15.173  11.952  29.982  1.00  0.00      B    H  
ATOM   4146  O   HOH B1376       0.198  34.448  18.223  1.00  0.00      B    O  
ATOM   4147  H1  HOH B1376       0.884  34.947  17.727  1.00  0.00      B    H  
ATOM   4148  H2  HOH B1376      -0.640  34.325  17.693  1.00  0.00      B    H  
ATOM   4149  O   HOH B1377      38.657  23.540  29.679  1.00  0.00      B    O  
ATOM   4150  H1  HOH B1377      39.411  23.284  30.309  1.00  0.00      B    H  
ATOM   4151  H2  HOH B1377      38.773  22.972  28.874  1.00  0.00      B    H  
ATOM   4152  O   HOH B1378       2.791   6.413  33.986  1.00  0.00      B    O  
ATOM   4153  H1  HOH B1378       2.357   6.996  33.271  1.00  0.00      B    H  
ATOM   4154  H2  HOH B1378       3.767   6.305  33.693  1.00  0.00      B    H  
ATOM   4155  O   HOH B1379      27.970  14.201  31.771  1.00  0.00      B    O  
ATOM   4156  H1  HOH B1379      29.001  14.400  31.664  1.00  0.00      B    H  
ATOM   4157  H2  HOH B1379      27.512  14.373  30.860  1.00  0.00      B    H  
ATOM   4158  O   HOH B1380      27.422  36.534  38.361  1.00  0.00      B    O  
ATOM   4159  H1  HOH B1380      28.338  36.927  38.324  1.00  0.00      B    H  
ATOM   4160  H2  HOH B1380      27.450  35.567  38.605  1.00  0.00      B    H  
ATOM   4161  O   HOH B1381      24.547  32.551  33.082  1.00  0.00      B    O  
ATOM   4162  H1  HOH B1381      24.588  31.552  32.942  1.00  0.00      B    H  
ATOM   4163  H2  HOH B1381      23.652  32.778  33.441  1.00  0.00      B    H  
ATOM   4164  O   HOH B1382      36.149   5.002   5.398  1.00  0.00      B    O  
ATOM   4165  H1  HOH B1382      36.765   5.444   4.792  1.00  0.00      B    H  
ATOM   4166  H2  HOH B1382      35.684   4.237   4.891  1.00  0.00      B    H  
ATOM   4167  O   HOH B1383       7.220  14.754  19.629  1.00  0.00      B    O  
ATOM   4168  H1  HOH B1383       6.240  14.804  19.931  1.00  0.00      B    H  
ATOM   4169  H2  HOH B1383       7.223  14.460  18.681  1.00  0.00      B    H  
ATOM   4170  O   HOH B1384      10.005  18.273  25.881  1.00  0.00      B    O  
ATOM   4171  H1  HOH B1384       9.735  18.073  26.863  1.00  0.00      B    H  
ATOM   4172  H2  HOH B1384      10.963  18.113  25.716  1.00  0.00      B    H  
ATOM   4173  O   HOH B1385      26.947   3.812  21.866  1.00  0.00      B    O  
ATOM   4174  H1  HOH B1385      27.347   3.591  20.995  1.00  0.00      B    H  
ATOM   4175  H2  HOH B1385      26.782   2.924  22.331  1.00  0.00      B    H  
ATOM   4176  O   HOH B1386       4.707  19.354   6.083  1.00  0.00      B    O  
ATOM   4177  H1  HOH B1386       5.443  19.273   5.423  1.00  0.00      B    H  
ATOM   4178  H2  HOH B1386       3.867  19.554   5.668  1.00  0.00      B    H  
ATOM   4179  O   HOH B1387       5.808   5.755  33.291  1.00  0.00      B    O  
ATOM   4180  H1  HOH B1387       6.115   4.909  33.694  1.00  0.00      B    H  
ATOM   4181  H2  HOH B1387       6.494   6.458  33.334  1.00  0.00      B    H  
ATOM   4182  O   HOH B1388       6.103   0.229  21.397  1.00  0.00      B    O  
ATOM   4183  H1  HOH B1388       5.296   0.182  22.020  1.00  0.00      B    H  
ATOM   4184  H2  HOH B1388       5.824  -0.076  20.431  1.00  0.00      B    H  
ATOM   4185  O   HOH B1389      15.051   4.786  12.510  1.00  0.00      B    O  
ATOM   4186  H1  HOH B1389      16.025   4.897  12.749  1.00  0.00      B    H  
ATOM   4187  H2  HOH B1389      14.944   4.635  11.485  1.00  0.00      B    H  
ATOM   4188  O   HOH B1390      22.591  19.971   3.304  1.00  0.00      B    O  
ATOM   4189  H1  HOH B1390      22.550  19.730   2.300  1.00  0.00      B    H  
ATOM   4190  H2  HOH B1390      23.546  20.131   3.560  1.00  0.00      B    H  
ATOM   4191  O   HOH B1391      33.447  28.793  19.929  1.00  0.00      B    O  
ATOM   4192  H1  HOH B1391      34.418  28.569  20.195  1.00  0.00      B    H  
ATOM   4193  H2  HOH B1391      32.857  27.996  20.237  1.00  0.00      B    H  
ATOM   4194  O   HOH B1392       2.574   5.483  17.033  1.00  0.00      B    O  
ATOM   4195  H1  HOH B1392       2.474   6.155  16.196  1.00  0.00      B    H  
ATOM   4196  H2  HOH B1392       1.813   5.642  17.678  1.00  0.00      B    H  
ATOM   4197  O   HOH B1393      27.499  21.092  28.700  1.00  0.00      B    O  
ATOM   4198  H1  HOH B1393      26.766  20.608  28.258  1.00  0.00      B    H  
ATOM   4199  H2  HOH B1393      28.284  21.036  28.089  1.00  0.00      B    H  
ATOM   4200  O   HOH B1394      17.346  29.816   9.791  1.00  0.00      B    O  
ATOM   4201  H1  HOH B1394      17.716  30.717   9.473  1.00  0.00      B    H  
ATOM   4202  H2  HOH B1394      17.690  29.631  10.783  1.00  0.00      B    H  
ATOM   4203  O   HOH B1395      13.221  10.957   6.622  1.00  0.00      B    O  
ATOM   4204  H1  HOH B1395      12.282  11.374   6.715  1.00  0.00      B    H  
ATOM   4205  H2  HOH B1395      13.876  11.449   7.263  1.00  0.00      B    H  
ATOM   4206  O   HOH B1396      14.124  11.293  16.844  1.00  0.00      B    O  
ATOM   4207  H1  HOH B1396      13.418  10.840  17.346  1.00  0.00      B    H  
ATOM   4208  H2  HOH B1396      14.307  12.198  17.306  1.00  0.00      B    H  
ATOM   4209  O   HOH B1397      22.926   5.804  13.223  1.00  0.00      B    O  
ATOM   4210  H1  HOH B1397      22.097   6.270  12.732  1.00  0.00      B    H  
ATOM   4211  H2  HOH B1397      23.498   6.600  13.599  1.00  0.00      B    H  
ATOM   4212  O   HOH B1398      16.752  20.917  26.754  1.00  0.00      B    O  
ATOM   4213  H1  HOH B1398      16.173  21.555  27.256  1.00  0.00      B    H  
ATOM   4214  H2  HOH B1398      16.761  20.081  27.281  1.00  0.00      B    H  
ATOM   4215  O   HOH B1399      25.814  32.179  19.748  1.00  0.00      B    O  
ATOM   4216  H1  HOH B1399      25.424  32.592  20.544  1.00  0.00      B    H  
ATOM   4217  H2  HOH B1399      25.615  32.698  18.907  1.00  0.00      B    H  
ATOM   4218  O   HOH B1400       7.905   1.242  23.991  1.00  0.00      B    O  
ATOM   4219  H1  HOH B1400       7.947   0.376  23.500  1.00  0.00      B    H  
ATOM   4220  H2  HOH B1400       8.201   2.071  23.446  1.00  0.00      B    H  
ATOM   4221  O   HOH B1401      25.713  11.842   8.248  1.00  0.00      B    O  
ATOM   4222  H1  HOH B1401      25.999  11.278   9.068  1.00  0.00      B    H  
ATOM   4223  H2  HOH B1401      26.033  11.378   7.345  1.00  0.00      B    H  
ATOM   4224  O   HOH B1402      16.505  21.979  38.418  1.00  0.00      B    O  
ATOM   4225  H1  HOH B1402      15.593  21.849  38.046  1.00  0.00      B    H  
ATOM   4226  H2  HOH B1402      16.382  21.889  39.475  1.00  0.00      B    H  
ATOM   4227  O   HOH B1403      13.387  32.320  27.447  1.00  0.00      B    O  
ATOM   4228  H1  HOH B1403      13.186  31.410  27.042  1.00  0.00      B    H  
ATOM   4229  H2  HOH B1403      14.041  32.739  26.793  1.00  0.00      B    H  
ATOM   4230  O   HOH B1404      34.842   2.949  35.467  1.00  0.00      B    O  
ATOM   4231  H1  HOH B1404      34.563   3.636  34.754  1.00  0.00      B    H  
ATOM   4232  H2  HOH B1404      35.848   2.809  35.377  1.00  0.00      B    H  
ATOM   4233  O   HOH B1405      38.036  28.890  28.441  1.00  0.00      B    O  
ATOM   4234  H1  HOH B1405      37.804  28.758  27.494  1.00  0.00      B    H  
ATOM   4235  H2  HOH B1405      37.625  28.087  28.971  1.00  0.00      B    H  
ATOM   4236  O   HOH B1406      14.674  21.615   9.786  1.00  0.00      B    O  
ATOM   4237  H1  HOH B1406      15.100  21.232   8.954  1.00  0.00      B    H  
ATOM   4238  H2  HOH B1406      14.443  20.820  10.424  1.00  0.00      B    H  
ATOM   4239  O   HOH B1407      30.989   7.180   1.100  1.00  0.00      B    O  
ATOM   4240  H1  HOH B1407      30.404   7.170   0.235  1.00  0.00      B    H  
ATOM   4241  H2  HOH B1407      31.899   6.838   0.856  1.00  0.00      B    H  
ATOM   4242  O   HOH B1408      36.564  25.713  17.656  1.00  0.00      B    O  
ATOM   4243  H1  HOH B1408      35.555  25.448  17.655  1.00  0.00      B    H  
ATOM   4244  H2  HOH B1408      36.776  26.247  16.845  1.00  0.00      B    H  
ATOM   4245  O   HOH B1409      19.419   3.098  29.447  1.00  0.00      B    O  
ATOM   4246  H1  HOH B1409      19.689   2.452  28.777  1.00  0.00      B    H  
ATOM   4247  H2  HOH B1409      20.290   3.484  29.840  1.00  0.00      B    H  
ATOM   4248  O   HOH B1410       9.775  16.743  17.329  1.00  0.00      B    O  
ATOM   4249  H1  HOH B1410      10.572  17.363  17.425  1.00  0.00      B    H  
ATOM   4250  H2  HOH B1410       9.836  16.162  18.156  1.00  0.00      B    H  
ATOM   4251  O   HOH B1411      11.663  36.403  34.324  1.00  0.00      B    O  
ATOM   4252  H1  HOH B1411      12.142  35.783  33.603  1.00  0.00      B    H  
ATOM   4253  H2  HOH B1411      11.119  37.065  33.845  1.00  0.00      B    H  
ATOM   4254  O   HOH B1412      29.511  29.180  13.780  1.00  0.00      B    O  
ATOM   4255  H1  HOH B1412      28.711  28.902  14.363  1.00  0.00      B    H  
ATOM   4256  H2  HOH B1412      29.307  29.027  12.803  1.00  0.00      B    H  
ATOM   4257  O   HOH B1413      34.464  25.800  27.113  1.00  0.00      B    O  
ATOM   4258  H1  HOH B1413      35.374  25.417  27.478  1.00  0.00      B    H  
ATOM   4259  H2  HOH B1413      34.831  26.613  26.594  1.00  0.00      B    H  
ATOM   4260  O   HOH B1414      19.739  15.706  28.690  1.00  0.00      B    O  
ATOM   4261  H1  HOH B1414      19.406  15.019  27.984  1.00  0.00      B    H  
ATOM   4262  H2  HOH B1414      20.101  15.193  29.486  1.00  0.00      B    H  
ATOM   4263  O   HOH B1415       3.185   1.445   7.564  1.00  0.00      B    O  
ATOM   4264  H1  HOH B1415       3.651   2.283   7.331  1.00  0.00      B    H  
ATOM   4265  H2  HOH B1415       3.484   1.184   8.475  1.00  0.00      B    H  
ATOM   4266  O   HOH B1416      28.268  31.064  19.368  1.00  0.00      B    O  
ATOM   4267  H1  HOH B1416      27.440  31.600  19.208  1.00  0.00      B    H  
ATOM   4268  H2  HOH B1416      28.330  30.438  18.550  1.00  0.00      B    H  
ATOM   4269  O   HOH B1417      26.044  10.630  22.435  1.00  0.00      B    O  
ATOM   4270  H1  HOH B1417      26.009  10.419  23.422  1.00  0.00      B    H  
ATOM   4271  H2  HOH B1417      26.318  11.571  22.431  1.00  0.00      B    H  
ATOM   4272  O   HOH B1418      19.678  11.948   3.052  1.00  0.00      B    O  
ATOM   4273  H1  HOH B1418      19.762  12.260   4.057  1.00  0.00      B    H  
ATOM   4274  H2  HOH B1418      18.906  11.349   2.928  1.00  0.00      B    H  
ATOM   4275  O   HOH B1419      37.942   8.320   1.235  1.00  0.00      B    O  
ATOM   4276  H1  HOH B1419      37.459   9.097   0.737  1.00  0.00      B    H  
ATOM   4277  H2  HOH B1419      38.280   7.667   0.490  1.00  0.00      B    H  
ATOM   4278  O   HOH B1420      15.906   4.057   4.368  1.00  0.00      B    O  
ATOM   4279  H1  HOH B1420      15.168   4.636   4.753  1.00  0.00      B    H  
ATOM   4280  H2  HOH B1420      16.084   3.317   5.012  1.00  0.00      B    H  
ATOM   4281  O   HOH B1421      26.248  23.084  14.742  1.00  0.00      B    O  
ATOM   4282  H1  HOH B1421      26.284  22.163  14.298  1.00  0.00      B    H  
ATOM   4283  H2  HOH B1421      25.733  23.725  14.133  1.00  0.00      B    H  
ATOM   4284  O   HOH B1422      13.106   2.369   6.589  1.00  0.00      B    O  
ATOM   4285  H1  HOH B1422      13.441   1.387   6.614  1.00  0.00      B    H  
ATOM   4286  H2  HOH B1422      13.006   2.738   7.525  1.00  0.00      B    H  
ATOM   4287  O   HOH B1423       7.479   1.757   1.519  1.00  0.00      B    O  
ATOM   4288  H1  HOH B1423       6.560   1.698   1.978  1.00  0.00      B    H  
ATOM   4289  H2  HOH B1423       8.038   0.912   1.796  1.00  0.00      B    H  
ATOM   4290  O   HOH B1424      39.047  27.330  17.938  1.00  0.00      B    O  
ATOM   4291  H1  HOH B1424      38.097  27.352  17.948  1.00  0.00      B    H  
ATOM   4292  H2  HOH B1424      39.387  26.559  18.529  1.00  0.00      B    H  
ATOM   4293  O   HOH B1425      30.301  16.672   7.311  1.00  0.00      B    O  
ATOM   4294  H1  HOH B1425      31.277  16.612   7.050  1.00  0.00      B    H  
ATOM   4295  H2  HOH B1425      30.376  16.304   8.233  1.00  0.00      B    H  
ATOM   4296  O   HOH B1426      13.554  28.886   1.671  1.00  0.00      B    O  
ATOM   4297  H1  HOH B1426      14.517  29.002   1.971  1.00  0.00      B    H  
ATOM   4298  H2  HOH B1426      13.633  28.048   1.074  1.00  0.00      B    H  
ATOM   4299  O   HOH B1427       8.553   8.029   3.124  1.00  0.00      B    O  
ATOM   4300  H1  HOH B1427       8.805   7.611   2.231  1.00  0.00      B    H  
ATOM   4301  H2  HOH B1427       8.436   7.333   3.896  1.00  0.00      B    H  
ATOM   4302  O   HOH B1428      20.915  25.215  14.174  1.00  0.00      B    O  
ATOM   4303  H1  HOH B1428      19.977  25.334  13.734  1.00  0.00      B    H  
ATOM   4304  H2  HOH B1428      21.288  24.380  13.777  1.00  0.00      B    H  
ATOM   4305  O   HOH B1429      37.007  33.722  30.808  1.00  0.00      B    O  
ATOM   4306  H1  HOH B1429      37.166  32.998  31.512  1.00  0.00      B    H  
ATOM   4307  H2  HOH B1429      37.770  34.440  30.916  1.00  0.00      B    H  
ATOM   4308  O   HOH B1430      14.302  30.996  23.356  1.00  0.00      B    O  
ATOM   4309  H1  HOH B1430      15.202  30.743  23.817  1.00  0.00      B    H  
ATOM   4310  H2  HOH B1430      14.467  31.795  22.732  1.00  0.00      B    H  
ATOM   4311  O   HOH B1431       9.023   5.158  21.428  1.00  0.00      B    O  
ATOM   4312  H1  HOH B1431       8.880   5.389  20.444  1.00  0.00      B    H  
ATOM   4313  H2  HOH B1431       8.601   5.842  22.018  1.00  0.00      B    H  
ATOM   4314  O   HOH B1432      28.086  29.369  30.024  1.00  0.00      B    O  
ATOM   4315  H1  HOH B1432      29.001  29.798  29.940  1.00  0.00      B    H  
ATOM   4316  H2  HOH B1432      28.016  28.747  29.206  1.00  0.00      B    H  
ATOM   4317  O   HOH B1433      23.449   9.143  30.506  1.00  0.00      B    O  
ATOM   4318  H1  HOH B1433      23.097   9.038  29.592  1.00  0.00      B    H  
ATOM   4319  H2  HOH B1433      24.193   9.869  30.494  1.00  0.00      B    H  
ATOM   4320  O   HOH B1434      29.830  15.835  17.279  1.00  0.00      B    O  
ATOM   4321  H1  HOH B1434      29.987  15.310  18.146  1.00  0.00      B    H  
ATOM   4322  H2  HOH B1434      30.755  15.994  16.940  1.00  0.00      B    H  
ATOM   4323  O   HOH B1435      38.272   2.619  30.069  1.00  0.00      B    O  
ATOM   4324  H1  HOH B1435      38.685   2.064  30.759  1.00  0.00      B    H  
ATOM   4325  H2  HOH B1435      37.306   2.323  29.945  1.00  0.00      B    H  
ATOM   4326  O   HOH B1436       1.868  33.005   7.366  1.00  0.00      B    O  
ATOM   4327  H1  HOH B1436       1.728  33.373   6.461  1.00  0.00      B    H  
ATOM   4328  H2  HOH B1436       2.236  33.779   7.957  1.00  0.00      B    H  
ATOM   4329  O   HOH B1437      15.967  11.870  38.909  1.00  0.00      B    O  
ATOM   4330  H1  HOH B1437      15.239  11.300  39.313  1.00  0.00      B    H  
ATOM   4331  H2  HOH B1437      15.469  12.538  38.322  1.00  0.00      B    H  
ATOM   4332  O   HOH B1438       5.534  33.113   6.985  1.00  0.00      B    O  
ATOM   4333  H1  HOH B1438       4.834  33.467   7.581  1.00  0.00      B    H  
ATOM   4334  H2  HOH B1438       5.166  33.218   6.065  1.00  0.00      B    H  
ATOM   4335  O   HOH B1439      26.734  34.276  15.582  1.00  0.00      B    O  
ATOM   4336  H1  HOH B1439      26.457  35.166  15.180  1.00  0.00      B    H  
ATOM   4337  H2  HOH B1439      27.717  34.297  15.574  1.00  0.00      B    H  
ATOM   4338  O   HOH B1440      36.572  17.114   4.948  1.00  0.00      B    O  
ATOM   4339  H1  HOH B1440      36.550  16.486   5.758  1.00  0.00      B    H  
ATOM   4340  H2  HOH B1440      35.903  17.948   5.084  1.00  0.00      B    H  
ATOM   4341  O   HOH B1441      37.754  34.658   5.631  1.00  0.00      B    O  
ATOM   4342  H1  HOH B1441      38.283  33.910   5.293  1.00  0.00      B    H  
ATOM   4343  H2  HOH B1441      37.369  34.399   6.496  1.00  0.00      B    H  
ATOM   4344  O   HOH B1442      34.231  26.024  30.151  1.00  0.00      B    O  
ATOM   4345  H1  HOH B1442      34.450  25.380  30.899  1.00  0.00      B    H  
ATOM   4346  H2  HOH B1442      34.994  26.095  29.485  1.00  0.00      B    H  
ATOM   4347  O   HOH B1443       8.886   3.853  30.911  1.00  0.00      B    O  
ATOM   4348  H1  HOH B1443       9.311   2.979  30.770  1.00  0.00      B    H  
ATOM   4349  H2  HOH B1443       7.998   3.843  30.423  1.00  0.00      B    H  
ATOM   4350  O   HOH B1444       2.581   5.812  38.186  1.00  0.00      B    O  
ATOM   4351  H1  HOH B1444       2.111   4.969  38.622  1.00  0.00      B    H  
ATOM   4352  H2  HOH B1444       3.521   5.887  38.472  1.00  0.00      B    H  
ATOM   4353  O   HOH B1445       9.031  23.480  30.992  1.00  0.00      B    O  
ATOM   4354  H1  HOH B1445       8.770  22.487  31.111  1.00  0.00      B    H  
ATOM   4355  H2  HOH B1445       9.885  23.485  30.419  1.00  0.00      B    H  
ATOM   4356  O   HOH B1446      35.578   6.274   7.667  1.00  0.00      B    O  
ATOM   4357  H1  HOH B1446      35.763   5.686   6.804  1.00  0.00      B    H  
ATOM   4358  H2  HOH B1446      35.663   7.215   7.342  1.00  0.00      B    H  
ATOM   4359  O   HOH B1447      11.863  30.410  24.574  1.00  0.00      B    O  
ATOM   4360  H1  HOH B1447      12.739  30.683  24.171  1.00  0.00      B    H  
ATOM   4361  H2  HOH B1447      11.412  29.748  24.036  1.00  0.00      B    H  
ATOM   4362  O   HOH B1448       0.410  11.373   4.630  1.00  0.00      B    O  
ATOM   4363  H1  HOH B1448       0.800  12.326   4.765  1.00  0.00      B    H  
ATOM   4364  H2  HOH B1448       0.552  11.138   3.695  1.00  0.00      B    H  
ATOM   4365  O   HOH B1449       5.582  33.742  18.812  1.00  0.00      B    O  
ATOM   4366  H1  HOH B1449       4.914  34.495  18.876  1.00  0.00      B    H  
ATOM   4367  H2  HOH B1449       6.018  33.485  19.718  1.00  0.00      B    H  
ATOM   4368  O   HOH B1450       4.863  31.880  38.785  1.00  0.00      B    O  
ATOM   4369  H1  HOH B1450       4.131  31.398  38.285  1.00  0.00      B    H  
ATOM   4370  H2  HOH B1450       4.580  32.882  38.763  1.00  0.00      B    H  
ATOM   4371  O   HOH B1451       7.607  14.495  35.145  1.00  0.00      B    O  
ATOM   4372  H1  HOH B1451       8.604  14.318  35.121  1.00  0.00      B    H  
ATOM   4373  H2  HOH B1451       7.268  14.109  36.038  1.00  0.00      B    H  
ATOM   4374  O   HOH B1452      14.421  27.669  30.490  1.00  0.00      B    O  
ATOM   4375  H1  HOH B1452      13.604  27.061  30.630  1.00  0.00      B    H  
ATOM   4376  H2  HOH B1452      15.096  27.122  30.000  1.00  0.00      B    H  
ATOM   4377  O   HOH B1453      14.052   0.514   3.983  1.00  0.00      B    O  
ATOM   4378  H1  HOH B1453      14.568  -0.297   4.306  1.00  0.00      B    H  
ATOM   4379  H2  HOH B1453      14.710   1.159   3.637  1.00  0.00      B    H  
ATOM   4380  O   HOH B1454       9.960   8.772  17.086  1.00  0.00      B    O  
ATOM   4381  H1  HOH B1454       9.275   8.592  17.815  1.00  0.00      B    H  
ATOM   4382  H2  HOH B1454      10.741   9.268  17.483  1.00  0.00      B    H  
ATOM   4383  O   HOH B1455       8.668  24.924  34.386  1.00  0.00      B    O  
ATOM   4384  H1  HOH B1455       7.749  25.290  34.280  1.00  0.00      B    H  
ATOM   4385  H2  HOH B1455       8.969  25.195  35.308  1.00  0.00      B    H  
ATOM   4386  O   HOH B1456       1.889   1.548  22.809  1.00  0.00      B    O  
ATOM   4387  H1  HOH B1456       1.885   2.502  22.418  1.00  0.00      B    H  
ATOM   4388  H2  HOH B1456       0.935   1.241  22.867  1.00  0.00      B    H  
ATOM   4389  O   HOH B1457      36.544  34.038  16.415  1.00  0.00      B    O  
ATOM   4390  H1  HOH B1457      35.842  33.278  16.460  1.00  0.00      B    H  
ATOM   4391  H2  HOH B1457      36.293  34.745  15.731  1.00  0.00      B    H  
ATOM   4392  O   HOH B1458       3.837  34.180  37.758  1.00  0.00      B    O  
ATOM   4393  H1  HOH B1458       3.605  35.184  37.814  1.00  0.00      B    H  
ATOM   4394  H2  HOH B1458       3.005  33.601  37.632  1.00  0.00      B    H  
ATOM   4395  O   HOH B1459      27.032  38.682  29.076  1.00  0.00      B    O  
ATOM   4396  H1  HOH B1459      27.293  37.817  29.584  1.00  0.00      B    H  
ATOM   4397  H2  HOH B1459      26.703  38.406  28.177  1.00  0.00      B    H  
ATOM   4398  O   HOH B1460      25.949  25.797  27.219  1.00  0.00      B    O  
ATOM   4399  H1  HOH B1460      25.839  24.782  27.049  1.00  0.00      B    H  
ATOM   4400  H2  HOH B1460      25.355  25.997  28.020  1.00  0.00      B    H  
ATOM   4401  O   HOH B1461      19.736  32.631   7.178  1.00  0.00      B    O  
ATOM   4402  H1  HOH B1461      19.099  33.352   7.430  1.00  0.00      B    H  
ATOM   4403  H2  HOH B1461      20.181  32.818   6.279  1.00  0.00      B    H  
ATOM   4404  O   HOH B1462      28.575   4.229  13.934  1.00  0.00      B    O  
ATOM   4405  H1  HOH B1462      28.894   4.700  13.167  1.00  0.00      B    H  
ATOM   4406  H2  HOH B1462      29.253   3.542  14.182  1.00  0.00      B    H  
ATOM   4407  O   HOH B1463      31.179   4.183  37.423  1.00  0.00      B    O  
ATOM   4408  H1  HOH B1463      30.828   4.525  38.307  1.00  0.00      B    H  
ATOM   4409  H2  HOH B1463      31.921   4.820  37.188  1.00  0.00      B    H  
ATOM   4410  O   HOH B1464       0.697  34.306  22.211  1.00  0.00      B    O  
ATOM   4411  H1  HOH B1464       0.789  33.755  23.066  1.00  0.00      B    H  
ATOM   4412  H2  HOH B1464       0.980  35.269  22.422  1.00  0.00      B    H  
ATOM   4413  O   HOH B1465      20.088  24.591  16.650  1.00  0.00      B    O  
ATOM   4414  H1  HOH B1465      20.434  23.636  16.946  1.00  0.00      B    H  
ATOM   4415  H2  HOH B1465      20.777  25.051  15.988  1.00  0.00      B    H  
ATOM   4416  O   HOH B1466       9.494  17.340  28.314  1.00  0.00      B    O  
ATOM   4417  H1  HOH B1466       9.015  18.102  28.805  1.00  0.00      B    H  
ATOM   4418  H2  HOH B1466       8.941  16.563  28.517  1.00  0.00      B    H  
ATOM   4419  O   HOH B1467      18.126   9.604   9.612  1.00  0.00      B    O  
ATOM   4420  H1  HOH B1467      18.816   9.879  10.355  1.00  0.00      B    H  
ATOM   4421  H2  HOH B1467      17.511   8.976  10.057  1.00  0.00      B    H  
ATOM   4422  O   HOH B1468      17.509  35.591   1.191  1.00  0.00      B    O  
ATOM   4423  H1  HOH B1468      16.792  35.594   1.901  1.00  0.00      B    H  
ATOM   4424  H2  HOH B1468      18.146  36.396   1.376  1.00  0.00      B    H  
ATOM   4425  O   HOH B1469      31.799  21.096   9.658  1.00  0.00      B    O  
ATOM   4426  H1  HOH B1469      32.312  20.225   9.436  1.00  0.00      B    H  
ATOM   4427  H2  HOH B1469      31.288  20.962  10.489  1.00  0.00      B    H  
ATOM   4428  O   HOH B1470      33.848  28.579  30.873  1.00  0.00      B    O  
ATOM   4429  H1  HOH B1470      32.936  28.704  31.395  1.00  0.00      B    H  
ATOM   4430  H2  HOH B1470      33.791  27.676  30.365  1.00  0.00      B    H  
ATOM   4431  O   HOH B1471      16.497  23.380   3.191  1.00  0.00      B    O  
ATOM   4432  H1  HOH B1471      16.010  22.528   2.897  1.00  0.00      B    H  
ATOM   4433  H2  HOH B1471      15.873  24.215   3.010  1.00  0.00      B    H  
ATOM   4434  O   HOH B1472       9.126  18.750  33.439  1.00  0.00      B    O  
ATOM   4435  H1  HOH B1472       9.925  19.217  33.364  1.00  0.00      B    H  
ATOM   4436  H2  HOH B1472       8.396  19.270  32.949  1.00  0.00      B    H  
ATOM   4437  O   HOH B1473      26.778   4.502   7.280  1.00  0.00      B    O  
ATOM   4438  H1  HOH B1473      26.466   4.470   8.219  1.00  0.00      B    H  
ATOM   4439  H2  HOH B1473      27.635   4.058   7.227  1.00  0.00      B    H  
ATOM   4440  O   HOH B1474      23.017  38.305  26.021  1.00  0.00      B    O  
ATOM   4441  H1  HOH B1474      22.486  38.001  25.215  1.00  0.00      B    H  
ATOM   4442  H2  HOH B1474      22.450  38.904  26.538  1.00  0.00      B    H  
ATOM   4443  O   HOH B1475       0.823   1.573  28.092  1.00  0.00      B    O  
ATOM   4444  H1  HOH B1475       0.141   1.902  28.782  1.00  0.00      B    H  
ATOM   4445  H2  HOH B1475       1.746   1.937  28.283  1.00  0.00      B    H  
ATOM   4446  O   HOH B1476       0.621   1.835  18.647  1.00  0.00      B    O  
ATOM   4447  H1  HOH B1476      -0.023   1.780  19.456  1.00  0.00      B    H  
ATOM   4448  H2  HOH B1476       0.239   2.528  18.053  1.00  0.00      B    H  
ATOM   4449  O   HOH B1477      11.461   3.019  11.771  1.00  0.00      B    O  
ATOM   4450  H1  HOH B1477      11.423   4.010  11.983  1.00  0.00      B    H  
ATOM   4451  H2  HOH B1477      10.458   2.799  11.753  1.00  0.00      B    H  
ATOM   4452  O   HOH B1478      31.667  12.943   3.568  1.00  0.00      B    O  
ATOM   4453  H1  HOH B1478      30.925  13.038   2.933  1.00  0.00      B    H  
ATOM   4454  H2  HOH B1478      31.297  12.852   4.518  1.00  0.00      B    H  
ATOM   4455  O   HOH B1479       3.917  12.008  38.514  1.00  0.00      B    O  
ATOM   4456  H1  HOH B1479       3.680  12.314  39.443  1.00  0.00      B    H  
ATOM   4457  H2  HOH B1479       4.124  10.993  38.509  1.00  0.00      B    H  
ATOM   4458  O   HOH B1480      10.446   4.219  23.966  1.00  0.00      B    O  
ATOM   4459  H1  HOH B1480      10.745   3.251  24.142  1.00  0.00      B    H  
ATOM   4460  H2  HOH B1480       9.828   4.219  23.163  1.00  0.00      B    H  
ATOM   4461  O   HOH B1481       2.805  35.909  28.395  1.00  0.00      B    O  
ATOM   4462  H1  HOH B1481       3.081  36.879  28.588  1.00  0.00      B    H  
ATOM   4463  H2  HOH B1481       3.678  35.397  28.272  1.00  0.00      B    H  
ATOM   4464  O   HOH B1482       3.846  16.953   7.486  1.00  0.00      B    O  
ATOM   4465  H1  HOH B1482       4.385  17.704   7.022  1.00  0.00      B    H  
ATOM   4466  H2  HOH B1482       3.686  17.227   8.440  1.00  0.00      B    H  
ATOM   4467  O   HOH B1483      31.527  17.370  14.695  1.00  0.00      B    O  
ATOM   4468  H1  HOH B1483      30.516  17.384  14.579  1.00  0.00      B    H  
ATOM   4469  H2  HOH B1483      31.839  17.237  13.719  1.00  0.00      B    H  
ATOM   4470  O   HOH B1484      32.452  16.402  17.117  1.00  0.00      B    O  
ATOM   4471  H1  HOH B1484      32.368  17.060  16.338  1.00  0.00      B    H  
ATOM   4472  H2  HOH B1484      33.454  16.226  17.221  1.00  0.00      B    H  
ATOM   4473  O   HOH B1485      23.501   7.006   3.577  1.00  0.00      B    O  
ATOM   4474  H1  HOH B1485      23.367   6.004   3.336  1.00  0.00      B    H  
ATOM   4475  H2  HOH B1485      23.737   7.418   2.639  1.00  0.00      B    H  
ATOM   4476  O   HOH B1486       3.828  30.585  28.929  1.00  0.00      B    O  
ATOM   4477  H1  HOH B1486       3.135  31.321  28.913  1.00  0.00      B    H  
ATOM   4478  H2  HOH B1486       4.568  30.874  29.585  1.00  0.00      B    H  
ATOM   4479  O   HOH B1487       1.959  10.136  20.437  1.00  0.00      B    O  
ATOM   4480  H1  HOH B1487       1.303  10.837  20.285  1.00  0.00      B    H  
ATOM   4481  H2  HOH B1487       1.960   9.921  21.411  1.00  0.00      B    H  
ATOM   4482  O   HOH B1488       9.107  14.767  15.585  1.00  0.00      B    O  
ATOM   4483  H1  HOH B1488       9.897  14.223  15.221  1.00  0.00      B    H  
ATOM   4484  H2  HOH B1488       9.562  15.461  16.236  1.00  0.00      B    H  
ATOM   4485  O   HOH B1489      21.958  38.529  22.949  1.00  0.00      B    O  
ATOM   4486  H1  HOH B1489      21.051  38.380  22.458  1.00  0.00      B    H  
ATOM   4487  H2  HOH B1489      22.689  38.045  22.468  1.00  0.00      B    H  
ATOM   4488  O   HOH B1490      15.308  35.618  29.168  1.00  0.00      B    O  
ATOM   4489  H1  HOH B1490      14.652  36.140  28.600  1.00  0.00      B    H  
ATOM   4490  H2  HOH B1490      14.827  34.814  29.515  1.00  0.00      B    H  
ATOM   4491  O   HOH B1491      25.532   1.345  37.547  1.00  0.00      B    O  
ATOM   4492  H1  HOH B1491      24.932   1.845  36.855  1.00  0.00      B    H  
ATOM   4493  H2  HOH B1491      25.511   0.389  37.254  1.00  0.00      B    H  
ATOM   4494  O   HOH B1492      13.015  33.508  12.141  1.00  0.00      B    O  
ATOM   4495  H1  HOH B1492      13.999  33.638  12.369  1.00  0.00      B    H  
ATOM   4496  H2  HOH B1492      12.967  33.358  11.143  1.00  0.00      B    H  
ATOM   4497  O   HOH B1493      22.379   1.234  28.027  1.00  0.00      B    O  
ATOM   4498  H1  HOH B1493      21.964   1.079  28.961  1.00  0.00      B    H  
ATOM   4499  H2  HOH B1493      23.364   1.044  28.153  1.00  0.00      B    H  
ATOM   4500  O   HOH B1494      26.943  30.887  13.200  1.00  0.00      B    O  
ATOM   4501  H1  HOH B1494      27.484  30.239  12.682  1.00  0.00      B    H  
ATOM   4502  H2  HOH B1494      25.935  30.744  12.922  1.00  0.00      B    H  
ATOM   4503  O   HOH B1495       4.339   7.618   1.647  1.00  0.00      B    O  
ATOM   4504  H1  HOH B1495       4.836   6.854   2.082  1.00  0.00      B    H  
ATOM   4505  H2  HOH B1495       3.640   7.956   2.309  1.00  0.00      B    H  
ATOM   4506  O   HOH B1496       4.071  30.404  24.027  1.00  0.00      B    O  
ATOM   4507  H1  HOH B1496       4.624  30.883  23.253  1.00  0.00      B    H  
ATOM   4508  H2  HOH B1496       4.103  29.387  23.803  1.00  0.00      B    H  
ATOM   4509  O   HOH B1497      23.971  37.480  30.125  1.00  0.00      B    O  
ATOM   4510  H1  HOH B1497      24.538  36.717  29.704  1.00  0.00      B    H  
ATOM   4511  H2  HOH B1497      24.036  38.350  29.625  1.00  0.00      B    H  
ATOM   4512  O   HOH B1498      37.119  32.096  37.638  1.00  0.00      B    O  
ATOM   4513  H1  HOH B1498      36.815  31.167  37.237  1.00  0.00      B    H  
ATOM   4514  H2  HOH B1498      37.505  32.593  36.819  1.00  0.00      B    H  
ATOM   4515  O   HOH B1499      24.319  31.941  26.859  1.00  0.00      B    O  
ATOM   4516  H1  HOH B1499      24.824  31.807  27.760  1.00  0.00      B    H  
ATOM   4517  H2  HOH B1499      23.739  31.102  26.659  1.00  0.00      B    H  
ATOM   4518  O   HOH B1500      36.781  15.232  31.610  1.00  0.00      B    O  
ATOM   4519  H1  HOH B1500      36.110  15.497  32.319  1.00  0.00      B    H  
ATOM   4520  H2  HOH B1500      36.422  15.593  30.680  1.00  0.00      B    H  
ATOM   4521  O   HOH B1501      16.564  25.003  38.364  1.00  0.00      B    O  
ATOM   4522  H1  HOH B1501      16.541  23.985  38.282  1.00  0.00      B    H  
ATOM   4523  H2  HOH B1501      16.950  25.361  37.446  1.00  0.00      B    H  
ATOM   4524  O   HOH B1502      28.124   6.646   1.436  1.00  0.00      B    O  
ATOM   4525  H1  HOH B1502      28.788   7.321   1.130  1.00  0.00      B    H  
ATOM   4526  H2  HOH B1502      28.511   5.712   1.424  1.00  0.00      B    H  
ATOM   4527  O   HOH B1503       8.834  12.149   0.992  1.00  0.00      B    O  
ATOM   4528  H1  HOH B1503       8.349  12.247   1.869  1.00  0.00      B    H  
ATOM   4529  H2  HOH B1503       8.946  13.037   0.599  1.00  0.00      B    H  
ATOM   4530  O   HOH B1504       1.853  37.731  10.790  1.00  0.00      B    O  
ATOM   4531  H1  HOH B1504       2.126  37.783   9.804  1.00  0.00      B    H  
ATOM   4532  H2  HOH B1504       1.426  36.863  11.005  1.00  0.00      B    H  
ATOM   4533  O   HOH B1505       2.287   8.101  32.183  1.00  0.00      B    O  
ATOM   4534  H1  HOH B1505       1.682   8.867  32.189  1.00  0.00      B    H  
ATOM   4535  H2  HOH B1505       1.972   7.429  31.450  1.00  0.00      B    H  
ATOM   4536  O   HOH B1506       3.250  29.171  18.990  1.00  0.00      B    O  
ATOM   4537  H1  HOH B1506       2.567  29.200  19.705  1.00  0.00      B    H  
ATOM   4538  H2  HOH B1506       3.528  30.129  18.673  1.00  0.00      B    H  
ATOM   4539  O   HOH B1507      36.685  21.256   5.177  1.00  0.00      B    O  
ATOM   4540  H1  HOH B1507      36.757  22.143   5.615  1.00  0.00      B    H  
ATOM   4541  H2  HOH B1507      37.080  20.566   5.827  1.00  0.00      B    H  
ATOM   4542  O   HOH B1508      16.193  13.562  20.680  1.00  0.00      B    O  
ATOM   4543  H1  HOH B1508      15.936  13.299  21.595  1.00  0.00      B    H  
ATOM   4544  H2  HOH B1508      17.213  13.428  20.568  1.00  0.00      B    H  
ATOM   4545  O   HOH B1509       6.689  34.646  30.693  1.00  0.00      B    O  
ATOM   4546  H1  HOH B1509       6.486  35.651  30.621  1.00  0.00      B    H  
ATOM   4547  H2  HOH B1509       7.679  34.576  30.435  1.00  0.00      B    H  
ATOM   4548  O   HOH B1510       0.669  25.153  37.297  1.00  0.00      B    O  
ATOM   4549  H1  HOH B1510       0.607  25.437  36.332  1.00  0.00      B    H  
ATOM   4550  H2  HOH B1510      -0.242  24.850  37.618  1.00  0.00      B    H  
ATOM   4551  O   HOH B1511       0.340  14.360  28.426  1.00  0.00      B    O  
ATOM   4552  H1  HOH B1511      -0.660  14.173  28.438  1.00  0.00      B    H  
ATOM   4553  H2  HOH B1511       0.450  15.399  28.635  1.00  0.00      B    H  
ATOM   4554  O   HOH B1512      17.305   7.776  33.527  1.00  0.00      B    O  
ATOM   4555  H1  HOH B1512      16.706   8.550  33.246  1.00  0.00      B    H  
ATOM   4556  H2  HOH B1512      18.217   8.162  33.870  1.00  0.00      B    H  
ATOM   4557  O   HOH B1513      20.077  28.509  30.634  1.00  0.00      B    O  
ATOM   4558  H1  HOH B1513      20.204  27.582  31.021  1.00  0.00      B    H  
ATOM   4559  H2  HOH B1513      19.826  29.104  31.433  1.00  0.00      B    H  
ATOM   4560  O   HOH B1514      32.560  22.542   7.491  1.00  0.00      B    O  
ATOM   4561  H1  HOH B1514      31.756  22.704   6.931  1.00  0.00      B    H  
ATOM   4562  H2  HOH B1514      32.205  22.218   8.453  1.00  0.00      B    H  
ATOM   4563  O   HOH B1515      36.817  38.006  27.354  1.00  0.00      B    O  
ATOM   4564  H1  HOH B1515      37.553  37.768  28.080  1.00  0.00      B    H  
ATOM   4565  H2  HOH B1515      37.098  38.814  26.869  1.00  0.00      B    H  
ATOM   4566  O   HOH B1516      31.437  25.097  13.863  1.00  0.00      B    O  
ATOM   4567  H1  HOH B1516      31.161  25.774  14.647  1.00  0.00      B    H  
ATOM   4568  H2  HOH B1516      31.080  25.504  13.023  1.00  0.00      B    H  
ATOM   4569  O   HOH B1517       4.328  38.743  19.222  1.00  0.00      B    O  
ATOM   4570  H1  HOH B1517       4.222  39.219  18.305  1.00  0.00      B    H  
ATOM   4571  H2  HOH B1517       3.406  38.789  19.692  1.00  0.00      B    H  
ATOM   4572  O   HOH B1518      33.530  14.182  20.308  1.00  0.00      B    O  
ATOM   4573  H1  HOH B1518      33.753  14.601  21.177  1.00  0.00      B    H  
ATOM   4574  H2  HOH B1518      32.851  14.803  19.918  1.00  0.00      B    H  
ATOM   4575  O   HOH B1519       3.585  28.135   0.697  1.00  0.00      B    O  
ATOM   4576  H1  HOH B1519       4.442  27.639   0.989  1.00  0.00      B    H  
ATOM   4577  H2  HOH B1519       3.094  27.531   0.050  1.00  0.00      B    H  
ATOM   4578  O   HOH B1520       0.421   3.855  13.556  1.00  0.00      B    O  
ATOM   4579  H1  HOH B1520       0.606   4.774  13.082  1.00  0.00      B    H  
ATOM   4580  H2  HOH B1520      -0.056   3.245  12.859  1.00  0.00      B    H  
ATOM   4581  O   HOH B1521       4.150  24.513  22.882  1.00  0.00      B    O  
ATOM   4582  H1  HOH B1521       3.279  24.938  22.970  1.00  0.00      B    H  
ATOM   4583  H2  HOH B1521       4.884  25.198  22.974  1.00  0.00      B    H  
ATOM   4584  O   HOH B1522      19.270  35.895  21.646  1.00  0.00      B    O  
ATOM   4585  H1  HOH B1522      19.786  36.496  21.021  1.00  0.00      B    H  
ATOM   4586  H2  HOH B1522      19.942  35.330  22.139  1.00  0.00      B    H  
ATOM   4587  O   HOH B1523      25.139  23.756  33.909  1.00  0.00      B    O  
ATOM   4588  H1  HOH B1523      26.115  24.179  33.880  1.00  0.00      B    H  
ATOM   4589  H2  HOH B1523      25.066  23.038  33.193  1.00  0.00      B    H  
ATOM   4590  O   HOH B1524      33.384  23.056  14.339  1.00  0.00      B    O  
ATOM   4591  H1  HOH B1524      32.815  23.848  14.038  1.00  0.00      B    H  
ATOM   4592  H2  HOH B1524      33.031  22.832  15.296  1.00  0.00      B    H  
ATOM   4593  O   HOH B1525      33.914  26.316   6.576  1.00  0.00      B    O  
ATOM   4594  H1  HOH B1525      33.858  26.275   7.618  1.00  0.00      B    H  
ATOM   4595  H2  HOH B1525      34.877  26.389   6.285  1.00  0.00      B    H  
ATOM   4596  O   HOH B1526       8.083  34.111  17.356  1.00  0.00      B    O  
ATOM   4597  H1  HOH B1526       8.791  33.818  17.974  1.00  0.00      B    H  
ATOM   4598  H2  HOH B1526       7.152  33.882  17.747  1.00  0.00      B    H  
ATOM   4599  O   HOH B1527      11.501   2.683  21.449  1.00  0.00      B    O  
ATOM   4600  H1  HOH B1527      10.553   2.357  21.580  1.00  0.00      B    H  
ATOM   4601  H2  HOH B1527      11.771   2.727  20.492  1.00  0.00      B    H  
ATOM   4602  O   HOH B1528      21.492  30.951  18.940  1.00  0.00      B    O  
ATOM   4603  H1  HOH B1528      21.441  31.953  19.078  1.00  0.00      B    H  
ATOM   4604  H2  HOH B1528      22.471  30.670  18.923  1.00  0.00      B    H  
ATOM   4605  O   HOH B1529      33.427   4.458   2.568  1.00  0.00      B    O  
ATOM   4606  H1  HOH B1529      34.252   3.894   2.363  1.00  0.00      B    H  
ATOM   4607  H2  HOH B1529      32.618   3.875   2.512  1.00  0.00      B    H  
ATOM   4608  O   HOH B1530      26.153   1.362   0.886  1.00  0.00      B    O  
ATOM   4609  H1  HOH B1530      26.226   0.403   1.172  1.00  0.00      B    H  
ATOM   4610  H2  HOH B1530      25.938   1.391  -0.120  1.00  0.00      B    H  
ATOM   4611  O   HOH B1531       4.989   6.131   7.222  1.00  0.00      B    O  
ATOM   4612  H1  HOH B1531       5.288   6.943   6.730  1.00  0.00      B    H  
ATOM   4613  H2  HOH B1531       3.959   6.000   7.087  1.00  0.00      B    H  
ATOM   4614  O   HOH B1532       2.847  14.356  24.395  1.00  0.00      B    O  
ATOM   4615  H1  HOH B1532       2.519  13.843  25.240  1.00  0.00      B    H  
ATOM   4616  H2  HOH B1532       2.838  13.694  23.617  1.00  0.00      B    H  
ATOM   4617  O   HOH B1533      27.674  19.619   9.519  1.00  0.00      B    O  
ATOM   4618  H1  HOH B1533      27.758  18.580   9.490  1.00  0.00      B    H  
ATOM   4619  H2  HOH B1533      28.344  19.934  10.254  1.00  0.00      B    H  
ATOM   4620  O   HOH B1534       5.116  11.665  20.611  1.00  0.00      B    O  
ATOM   4621  H1  HOH B1534       5.935  11.056  20.472  1.00  0.00      B    H  
ATOM   4622  H2  HOH B1534       4.727  11.945  19.746  1.00  0.00      B    H  
ATOM   4623  O   HOH B1535      13.088  25.829  35.044  1.00  0.00      B    O  
ATOM   4624  H1  HOH B1535      12.759  26.679  34.619  1.00  0.00      B    H  
ATOM   4625  H2  HOH B1535      12.985  26.038  36.054  1.00  0.00      B    H  
ATOM   4626  O   HOH B1536      18.027  26.352  26.469  1.00  0.00      B    O  
ATOM   4627  H1  HOH B1536      18.138  27.354  26.356  1.00  0.00      B    H  
ATOM   4628  H2  HOH B1536      17.978  25.932  25.553  1.00  0.00      B    H  
ATOM   4629  O   HOH B1537      15.875  37.502   4.965  1.00  0.00      B    O  
ATOM   4630  H1  HOH B1537      15.280  36.982   5.558  1.00  0.00      B    H  
ATOM   4631  H2  HOH B1537      15.837  37.061   4.048  1.00  0.00      B    H  
ATOM   4632  O   HOH B1538      30.486  36.951  11.173  1.00  0.00      B    O  
ATOM   4633  H1  HOH B1538      29.829  37.006  10.408  1.00  0.00      B    H  
ATOM   4634  H2  HOH B1538      30.347  37.684  11.820  1.00  0.00      B    H  
ATOM   4635  O   HOH B1539       2.805   5.839  23.136  1.00  0.00      B    O  
ATOM   4636  H1  HOH B1539       1.926   6.282  23.190  1.00  0.00      B    H  
ATOM   4637  H2  HOH B1539       3.299   5.944  24.008  1.00  0.00      B    H  
ATOM   4638  O   HOH B1540      21.418  23.024   0.950  1.00  0.00      B    O  
ATOM   4639  H1  HOH B1540      21.423  22.141   0.561  1.00  0.00      B    H  
ATOM   4640  H2  HOH B1540      20.567  23.332   1.390  1.00  0.00      B    H  
ATOM   4641  O   HOH B1541      26.135   1.429   4.477  1.00  0.00      B    O  
ATOM   4642  H1  HOH B1541      27.005   1.029   4.261  1.00  0.00      B    H  
ATOM   4643  H2  HOH B1541      26.162   2.447   4.310  1.00  0.00      B    H  
ATOM   4644  O   HOH B1542      37.000  14.257  24.552  1.00  0.00      B    O  
ATOM   4645  H1  HOH B1542      36.630  14.943  25.229  1.00  0.00      B    H  
ATOM   4646  H2  HOH B1542      37.901  14.588  24.150  1.00  0.00      B    H  
ATOM   4647  O   HOH B1543      38.440  27.637  39.460  1.00  0.00      B    O  
ATOM   4648  H1  HOH B1543      38.809  28.057  38.603  1.00  0.00      B    H  
ATOM   4649  H2  HOH B1543      38.223  26.682  39.272  1.00  0.00      B    H  
ATOM   4650  O   HOH B1544      13.872  19.560  11.686  1.00  0.00      B    O  
ATOM   4651  H1  HOH B1544      14.573  19.076  12.204  1.00  0.00      B    H  
ATOM   4652  H2  HOH B1544      13.576  20.330  12.280  1.00  0.00      B    H  
ATOM   4653  O   HOH B1545      31.465  33.761   8.343  1.00  0.00      B    O  
ATOM   4654  H1  HOH B1545      32.172  33.095   7.999  1.00  0.00      B    H  
ATOM   4655  H2  HOH B1545      30.557  33.387   8.032  1.00  0.00      B    H  
ATOM   4656  O   HOH B1546      27.743   6.796  29.638  1.00  0.00      B    O  
ATOM   4657  H1  HOH B1546      27.124   6.818  30.395  1.00  0.00      B    H  
ATOM   4658  H2  HOH B1546      28.599   6.318  29.971  1.00  0.00      B    H  
ATOM   4659  O   HOH B1547      21.796  17.259  28.872  1.00  0.00      B    O  
ATOM   4660  H1  HOH B1547      21.554  17.964  29.535  1.00  0.00      B    H  
ATOM   4661  H2  HOH B1547      20.990  16.676  28.823  1.00  0.00      B    H  
ATOM   4662  O   HOH B1548      28.272  37.439  19.960  1.00  0.00      B    O  
ATOM   4663  H1  HOH B1548      29.177  37.044  19.683  1.00  0.00      B    H  
ATOM   4664  H2  HOH B1548      27.929  37.024  20.810  1.00  0.00      B    H  
ATOM   4665  O   HOH B1549       6.112   8.745   3.747  1.00  0.00      B    O  
ATOM   4666  H1  HOH B1549       5.736   9.367   3.045  1.00  0.00      B    H  
ATOM   4667  H2  HOH B1549       7.065   8.508   3.456  1.00  0.00      B    H  
ATOM   4668  O   HOH B1550      28.700  22.227  36.166  1.00  0.00      B    O  
ATOM   4669  H1  HOH B1550      28.123  22.816  36.785  1.00  0.00      B    H  
ATOM   4670  H2  HOH B1550      28.028  21.777  35.520  1.00  0.00      B    H  
ATOM   4671  O   HOH B1551      29.948   2.087  15.590  1.00  0.00      B    O  
ATOM   4672  H1  HOH B1551      30.942   2.092  15.782  1.00  0.00      B    H  
ATOM   4673  H2  HOH B1551      29.765   1.364  14.899  1.00  0.00      B    H  
ATOM   4674  O   HOH B1552      20.372  26.319  36.916  1.00  0.00      B    O  
ATOM   4675  H1  HOH B1552      20.225  26.195  37.910  1.00  0.00      B    H  
ATOM   4676  H2  HOH B1552      20.957  27.172  36.826  1.00  0.00      B    H  
ATOM   4677  O   HOH B1553      36.053   4.716  24.070  1.00  0.00      B    O  
ATOM   4678  H1  HOH B1553      36.624   4.422  23.203  1.00  0.00      B    H  
ATOM   4679  H2  HOH B1553      36.353   4.072  24.665  1.00  0.00      B    H  
ATOM   4680  O   HOH B1554      20.929  27.747  23.634  1.00  0.00      B    O  
ATOM   4681  H1  HOH B1554      21.299  26.883  24.047  1.00  0.00      B    H  
ATOM   4682  H2  HOH B1554      20.384  27.514  22.829  1.00  0.00      B    H  
ATOM   4683  O   HOH B1555      30.527  31.803  14.961  1.00  0.00      B    O  
ATOM   4684  H1  HOH B1555      30.211  31.006  14.530  1.00  0.00      B    H  
ATOM   4685  H2  HOH B1555      31.375  32.020  14.504  1.00  0.00      B    H  
ATOM   4686  O   HOH B1556      25.417  26.728  10.827  1.00  0.00      B    O  
ATOM   4687  H1  HOH B1556      24.899  25.941  10.438  1.00  0.00      B    H  
ATOM   4688  H2  HOH B1556      24.857  27.465  11.146  1.00  0.00      B    H  
ATOM   4689  O   HOH B1557      36.921  20.600  30.823  1.00  0.00      B    O  
ATOM   4690  H1  HOH B1557      36.237  21.113  30.322  1.00  0.00      B    H  
ATOM   4691  H2  HOH B1557      37.784  20.858  30.470  1.00  0.00      B    H  
ATOM   4692  O   HOH B1558      29.073  13.793   1.417  1.00  0.00      B    O  
ATOM   4693  H1  HOH B1558      28.133  13.394   1.552  1.00  0.00      B    H  
ATOM   4694  H2  HOH B1558      29.307  13.534   0.461  1.00  0.00      B    H  
ATOM   4695  O   HOH B1559      36.464  31.062  14.975  1.00  0.00      B    O  
ATOM   4696  H1  HOH B1559      35.875  31.198  15.764  1.00  0.00      B    H  
ATOM   4697  H2  HOH B1559      37.446  31.127  15.245  1.00  0.00      B    H  
ATOM   4698  O   HOH B1560      33.842   3.180  21.434  1.00  0.00      B    O  
ATOM   4699  H1  HOH B1560      34.565   3.392  20.744  1.00  0.00      B    H  
ATOM   4700  H2  HOH B1560      33.844   3.991  22.023  1.00  0.00      B    H  
ATOM   4701  O   HOH B1561      24.901  33.196  22.036  1.00  0.00      B    O  
ATOM   4702  H1  HOH B1561      23.953  32.954  22.145  1.00  0.00      B    H  
ATOM   4703  H2  HOH B1561      25.259  33.340  22.952  1.00  0.00      B    H  
ATOM   4704  O   HOH B1562       4.995  33.463  35.279  1.00  0.00      B    O  
ATOM   4705  H1  HOH B1562       5.704  34.081  34.847  1.00  0.00      B    H  
ATOM   4706  H2  HOH B1562       4.801  33.844  36.245  1.00  0.00      B    H  
ATOM   4707  O   HOH B1563      26.519  32.448  25.212  1.00  0.00      B    O  
ATOM   4708  H1  HOH B1563      25.851  31.980  25.864  1.00  0.00      B    H  
ATOM   4709  H2  HOH B1563      26.139  33.358  24.868  1.00  0.00      B    H  
ATOM   4710  O   HOH B1564      27.346  35.302  21.432  1.00  0.00      B    O  
ATOM   4711  H1  HOH B1564      26.464  34.796  21.261  1.00  0.00      B    H  
ATOM   4712  H2  HOH B1564      28.199  34.744  21.179  1.00  0.00      B    H  
ATOM   4713  O   HOH B1565       1.435   3.929  21.649  1.00  0.00      B    O  
ATOM   4714  H1  HOH B1565       1.110   4.299  20.771  1.00  0.00      B    H  
ATOM   4715  H2  HOH B1565       1.738   4.674  22.249  1.00  0.00      B    H  
ATOM   4716  O   HOH B1566      22.236  18.292  26.212  1.00  0.00      B    O  
ATOM   4717  H1  HOH B1566      21.603  19.058  26.256  1.00  0.00      B    H  
ATOM   4718  H2  HOH B1566      22.288  17.870  27.169  1.00  0.00      B    H  
ATOM   4719  O   HOH B1567      26.281  12.529  35.244  1.00  0.00      B    O  
ATOM   4720  H1  HOH B1567      27.302  12.638  35.053  1.00  0.00      B    H  
ATOM   4721  H2  HOH B1567      26.246  12.086  36.136  1.00  0.00      B    H  
ATOM   4722  O   HOH B1568       5.775   6.054  38.534  1.00  0.00      B    O  
ATOM   4723  H1  HOH B1568       6.616   6.085  37.973  1.00  0.00      B    H  
ATOM   4724  H2  HOH B1568       5.770   6.980  38.882  1.00  0.00      B    H  
ATOM   4725  O   HOH B1569      32.523  17.962  26.871  1.00  0.00      B    O  
ATOM   4726  H1  HOH B1569      32.935  17.250  27.444  1.00  0.00      B    H  
ATOM   4727  H2  HOH B1569      33.270  18.568  26.490  1.00  0.00      B    H  
ATOM   4728  O   HOH B1570      33.005  31.907   2.614  1.00  0.00      B    O  
ATOM   4729  H1  HOH B1570      32.437  31.038   2.506  1.00  0.00      B    H  
ATOM   4730  H2  HOH B1570      32.371  32.623   2.905  1.00  0.00      B    H  
ATOM   4731  O   HOH B1571      25.297  24.703   8.944  1.00  0.00      B    O  
ATOM   4732  H1  HOH B1571      26.273  24.833   9.042  1.00  0.00      B    H  
ATOM   4733  H2  HOH B1571      24.981  25.316   8.210  1.00  0.00      B    H  
ATOM   4734  O   HOH B1572      16.002  36.994   9.855  1.00  0.00      B    O  
ATOM   4735  H1  HOH B1572      16.055  36.105   9.377  1.00  0.00      B    H  
ATOM   4736  H2  HOH B1572      15.137  37.054  10.465  1.00  0.00      B    H  
ATOM   4737  O   HOH B1573      26.040   9.017  19.961  1.00  0.00      B    O  
ATOM   4738  H1  HOH B1573      25.678   8.180  20.336  1.00  0.00      B    H  
ATOM   4739  H2  HOH B1573      26.244   9.540  20.765  1.00  0.00      B    H  
ATOM   4740  O   HOH B1574      26.182   9.981  25.092  1.00  0.00      B    O  
ATOM   4741  H1  HOH B1574      25.196   9.918  25.412  1.00  0.00      B    H  
ATOM   4742  H2  HOH B1574      26.831  10.333  25.815  1.00  0.00      B    H  
ATOM   4743  O   HOH B1575      18.915  31.774  23.161  1.00  0.00      B    O  
ATOM   4744  H1  HOH B1575      18.951  31.003  22.431  1.00  0.00      B    H  
ATOM   4745  H2  HOH B1575      19.828  31.892  23.555  1.00  0.00      B    H  
ATOM   4746  O   HOH B1576      25.697   0.928   7.134  1.00  0.00      B    O  
ATOM   4747  H1  HOH B1576      25.921   1.180   6.153  1.00  0.00      B    H  
ATOM   4748  H2  HOH B1576      24.795   0.461   7.084  1.00  0.00      B    H  
ATOM   4749  O   HOH B1577      32.209  17.320  31.195  1.00  0.00      B    O  
ATOM   4750  H1  HOH B1577      32.992  16.879  31.672  1.00  0.00      B    H  
ATOM   4751  H2  HOH B1577      32.364  16.989  30.304  1.00  0.00      B    H  
ATOM   4752  O   HOH B1578      35.036  19.195   5.150  1.00  0.00      B    O  
ATOM   4753  H1  HOH B1578      34.148  19.594   5.415  1.00  0.00      B    H  
ATOM   4754  H2  HOH B1578      35.774  19.934   5.074  1.00  0.00      B    H  
ATOM   4755  O   HOH B1579      10.317  33.875  19.050  1.00  0.00      B    O  
ATOM   4756  H1  HOH B1579      11.310  33.778  18.951  1.00  0.00      B    H  
ATOM   4757  H2  HOH B1579      10.091  34.834  19.429  1.00  0.00      B    H  
ATOM   4758  O   HOH B1580       0.385  17.648  22.711  1.00  0.00      B    O  
ATOM   4759  H1  HOH B1580       0.792  18.197  21.961  1.00  0.00      B    H  
ATOM   4760  H2  HOH B1580       1.182  17.303  23.164  1.00  0.00      B    H  
ATOM   4761  O   HOH B1581      18.357  20.358  -0.196  1.00  0.00      B    O  
ATOM   4762  H1  HOH B1581      17.647  21.025  -0.500  1.00  0.00      B    H  
ATOM   4763  H2  HOH B1581      18.218  20.075   0.728  1.00  0.00      B    H  
ATOM   4764  O   HOH B1582      18.595  23.785   6.781  1.00  0.00      B    O  
ATOM   4765  H1  HOH B1582      19.547  23.428   6.959  1.00  0.00      B    H  
ATOM   4766  H2  HOH B1582      18.316  24.213   7.621  1.00  0.00      B    H  
ATOM   4767  O   HOH B1583      32.838   1.678  16.549  1.00  0.00      B    O  
ATOM   4768  H1  HOH B1583      32.659   0.807  16.972  1.00  0.00      B    H  
ATOM   4769  H2  HOH B1583      33.811   1.946  16.702  1.00  0.00      B    H  
ATOM   4770  O   HOH B1584       3.101  23.226  19.122  1.00  0.00      B    O  
ATOM   4771  H1  HOH B1584       3.995  23.100  19.549  1.00  0.00      B    H  
ATOM   4772  H2  HOH B1584       2.653  22.378  19.332  1.00  0.00      B    H  
ATOM   4773  O   HOH B1585      25.725  37.752   1.067  1.00  0.00      B    O  
ATOM   4774  H1  HOH B1585      26.354  37.628   0.283  1.00  0.00      B    H  
ATOM   4775  H2  HOH B1585      24.882  37.260   0.808  1.00  0.00      B    H  
ATOM   4776  O   HOH B1586      25.518  34.310   1.938  1.00  0.00      B    O  
ATOM   4777  H1  HOH B1586      25.033  33.514   2.219  1.00  0.00      B    H  
ATOM   4778  H2  HOH B1586      25.068  34.759   1.155  1.00  0.00      B    H  
ATOM   4779  O   HOH B1587       3.299  25.595  28.335  1.00  0.00      B    O  
ATOM   4780  H1  HOH B1587       3.107  26.603  28.364  1.00  0.00      B    H  
ATOM   4781  H2  HOH B1587       4.320  25.471  28.287  1.00  0.00      B    H  
ATOM   4782  O   HOH B1588      30.909  21.058  19.596  1.00  0.00      B    O  
ATOM   4783  H1  HOH B1588      30.898  20.132  19.762  1.00  0.00      B    H  
ATOM   4784  H2  HOH B1588      29.920  21.371  19.774  1.00  0.00      B    H  
ATOM   4785  O   HOH B1589      10.841  22.462   4.358  1.00  0.00      B    O  
ATOM   4786  H1  HOH B1589      10.419  23.222   3.881  1.00  0.00      B    H  
ATOM   4787  H2  HOH B1589      11.070  22.823   5.255  1.00  0.00      B    H  
ATOM   4788  O   HOH B1590       8.948  21.792  26.788  1.00  0.00      B    O  
ATOM   4789  H1  HOH B1590       9.703  22.343  27.148  1.00  0.00      B    H  
ATOM   4790  H2  HOH B1590       9.228  21.249  25.891  1.00  0.00      B    H  
ATOM   4791  O   HOH B1591      10.816  18.777   6.180  1.00  0.00      B    O  
ATOM   4792  H1  HOH B1591      10.925  17.898   6.734  1.00  0.00      B    H  
ATOM   4793  H2  HOH B1591      11.596  19.404   6.408  1.00  0.00      B    H  
ATOM   4794  O   HOH B1592      21.260  24.241  20.682  1.00  0.00      B    O  
ATOM   4795  H1  HOH B1592      21.775  24.070  21.590  1.00  0.00      B    H  
ATOM   4796  H2  HOH B1592      20.243  24.114  20.842  1.00  0.00      B    H  
ATOM   4797  O   HOH B1593      22.510  29.876  27.644  1.00  0.00      B    O  
ATOM   4798  H1  HOH B1593      23.141  29.831  28.425  1.00  0.00      B    H  
ATOM   4799  H2  HOH B1593      22.774  29.076  27.057  1.00  0.00      B    H  
ATOM   4800  O   HOH B1594       2.697  20.020   4.441  1.00  0.00      B    O  
ATOM   4801  H1  HOH B1594       1.762  20.253   4.452  1.00  0.00      B    H  
ATOM   4802  H2  HOH B1594       2.795  19.018   4.225  1.00  0.00      B    H  
ATOM   4803  O   HOH B1595      17.357  24.049  34.549  1.00  0.00      B    O  
ATOM   4804  H1  HOH B1595      16.388  23.780  34.286  1.00  0.00      B    H  
ATOM   4805  H2  HOH B1595      17.328  25.050  34.814  1.00  0.00      B    H  
ATOM   4806  O   HOH B1596      32.371  12.066  30.900  1.00  0.00      B    O  
ATOM   4807  H1  HOH B1596      31.574  11.767  30.386  1.00  0.00      B    H  
ATOM   4808  H2  HOH B1596      33.225  11.897  30.344  1.00  0.00      B    H  
ATOM   4809  O   HOH B1597      27.265   3.461  34.165  1.00  0.00      B    O  
ATOM   4810  H1  HOH B1597      28.172   3.390  34.523  1.00  0.00      B    H  
ATOM   4811  H2  HOH B1597      26.954   2.511  33.893  1.00  0.00      B    H  
ATOM   4812  O   HOH B1598      18.718  33.294  26.101  1.00  0.00      B    O  
ATOM   4813  H1  HOH B1598      18.429  33.798  25.277  1.00  0.00      B    H  
ATOM   4814  H2  HOH B1598      19.605  33.642  26.361  1.00  0.00      B    H  
ATOM   4815  O   HOH B1599      14.414  18.934  35.646  1.00  0.00      B    O  
ATOM   4816  H1  HOH B1599      15.418  18.953  35.790  1.00  0.00      B    H  
ATOM   4817  H2  HOH B1599      14.065  19.909  35.861  1.00  0.00      B    H  
ATOM   4818  O   HOH B1600      38.846  29.450  14.740  1.00  0.00      B    O  
ATOM   4819  H1  HOH B1600      39.575  28.920  14.272  1.00  0.00      B    H  
ATOM   4820  H2  HOH B1600      38.196  28.730  15.015  1.00  0.00      B    H  
ATOM   4821  O   HOH B1601      19.704  28.848   6.595  1.00  0.00      B    O  
ATOM   4822  H1  HOH B1601      19.966  29.726   6.967  1.00  0.00      B    H  
ATOM   4823  H2  HOH B1601      20.217  28.763   5.753  1.00  0.00      B    H  
ATOM   4824  O   HOH B1602       2.969  30.086   8.498  1.00  0.00      B    O  
ATOM   4825  H1  HOH B1602       2.516  30.864   8.035  1.00  0.00      B    H  
ATOM   4826  H2  HOH B1602       3.826  30.405   8.947  1.00  0.00      B    H  
ATOM   4827  O   HOH B1603      12.757  18.453   9.180  1.00  0.00      B    O  
ATOM   4828  H1  HOH B1603      12.782  18.734  10.168  1.00  0.00      B    H  
ATOM   4829  H2  HOH B1603      12.704  19.273   8.608  1.00  0.00      B    H  
ATOM   4830  O   HOH B1604      18.049   8.790   6.858  1.00  0.00      B    O  
ATOM   4831  H1  HOH B1604      18.086   9.115   7.818  1.00  0.00      B    H  
ATOM   4832  H2  HOH B1604      17.337   8.107   6.844  1.00  0.00      B    H  
ATOM   4833  O   HOH B1605      37.868  19.382   1.961  1.00  0.00      B    O  
ATOM   4834  H1  HOH B1605      36.946  19.361   1.594  1.00  0.00      B    H  
ATOM   4835  H2  HOH B1605      38.480  19.552   1.162  1.00  0.00      B    H  
ATOM   4836  O   HOH B1606       0.402  22.757  35.183  1.00  0.00      B    O  
ATOM   4837  H1  HOH B1606      -0.524  22.882  34.784  1.00  0.00      B    H  
ATOM   4838  H2  HOH B1606       1.086  22.529  34.393  1.00  0.00      B    H  
ATOM   4839  O   HOH B1607      27.712   0.802   9.059  1.00  0.00      B    O  
ATOM   4840  H1  HOH B1607      27.013   0.867   8.289  1.00  0.00      B    H  
ATOM   4841  H2  HOH B1607      28.089   1.764   9.177  1.00  0.00      B    H  
ATOM   4842  O   HOH B1608      21.248   9.680  15.349  1.00  0.00      B    O  
ATOM   4843  H1  HOH B1608      21.987  10.050  15.953  1.00  0.00      B    H  
ATOM   4844  H2  HOH B1608      21.635   9.066  14.658  1.00  0.00      B    H  
ATOM   4845  O   HOH B1609      21.717  11.932   8.328  1.00  0.00      B    O  
ATOM   4846  H1  HOH B1609      21.106  11.563   9.092  1.00  0.00      B    H  
ATOM   4847  H2  HOH B1609      21.546  11.375   7.521  1.00  0.00      B    H  
ATOM   4848  O   HOH B1610      28.914  32.441   7.297  1.00  0.00      B    O  
ATOM   4849  H1  HOH B1610      28.607  32.622   6.378  1.00  0.00      B    H  
ATOM   4850  H2  HOH B1610      28.201  32.758   7.892  1.00  0.00      B    H  
ATOM   4851  O   HOH B1611      25.026  37.820  36.803  1.00  0.00      B    O  
ATOM   4852  H1  HOH B1611      25.499  37.142  37.397  1.00  0.00      B    H  
ATOM   4853  H2  HOH B1611      24.827  37.416  35.894  1.00  0.00      B    H  
ATOM   4854  O   HOH B1612       8.389  29.395   2.900  1.00  0.00      B    O  
ATOM   4855  H1  HOH B1612       9.144  30.001   2.559  1.00  0.00      B    H  
ATOM   4856  H2  HOH B1612       8.448  29.438   3.920  1.00  0.00      B    H  
ATOM   4857  O   HOH B1613       4.868  18.643  34.696  1.00  0.00      B    O  
ATOM   4858  H1  HOH B1613       5.570  17.965  34.401  1.00  0.00      B    H  
ATOM   4859  H2  HOH B1613       5.142  19.237  35.528  1.00  0.00      B    H  
ATOM   4860  O   HOH B1614      26.662   7.260  24.436  1.00  0.00      B    O  
ATOM   4861  H1  HOH B1614      26.504   8.248  24.622  1.00  0.00      B    H  
ATOM   4862  H2  HOH B1614      27.551   7.054  24.820  1.00  0.00      B    H  
ATOM   4863  O   HOH B1615      13.747  14.780  12.481  1.00  0.00      B    O  
ATOM   4864  H1  HOH B1615      14.481  14.063  12.471  1.00  0.00      B    H  
ATOM   4865  H2  HOH B1615      13.310  14.699  13.354  1.00  0.00      B    H  
ATOM   4866  O   HOH B1616      22.445  34.040  29.790  1.00  0.00      B    O  
ATOM   4867  H1  HOH B1616      22.235  34.012  28.818  1.00  0.00      B    H  
ATOM   4868  H2  HOH B1616      23.084  33.287  30.055  1.00  0.00      B    H  
ATOM   4869  O   HOH B1617      33.789  20.185  25.730  1.00  0.00      B    O  
ATOM   4870  H1  HOH B1617      34.663  20.658  25.797  1.00  0.00      B    H  
ATOM   4871  H2  HOH B1617      33.052  20.874  25.647  1.00  0.00      B    H  
ATOM   4872  O   HOH B1618       3.190  14.532   3.236  1.00  0.00      B    O  
ATOM   4873  H1  HOH B1618       2.352  14.188   3.667  1.00  0.00      B    H  
ATOM   4874  H2  HOH B1618       3.349  15.582   3.361  1.00  0.00      B    H  
ATOM   4875  O   HOH B1619      11.107  33.838   4.857  1.00  0.00      B    O  
ATOM   4876  H1  HOH B1619      10.331  33.189   4.851  1.00  0.00      B    H  
ATOM   4877  H2  HOH B1619      11.753  33.462   5.541  1.00  0.00      B    H  
ATOM   4878  O   HOH B1620      13.061   4.396   4.793  1.00  0.00      B    O  
ATOM   4879  H1  HOH B1620      13.340   4.170   3.837  1.00  0.00      B    H  
ATOM   4880  H2  HOH B1620      12.851   3.512   5.290  1.00  0.00      B    H  
ATOM   4881  O   HOH B1621      23.227  36.035  21.929  1.00  0.00      B    O  
ATOM   4882  H1  HOH B1621      23.053  36.268  20.939  1.00  0.00      B    H  
ATOM   4883  H2  HOH B1621      24.126  36.372  22.235  1.00  0.00      B    H  
ATOM   4884  O   HOH B1622      15.260  20.979   7.350  1.00  0.00      B    O  
ATOM   4885  H1  HOH B1622      15.524  21.834   6.797  1.00  0.00      B    H  
ATOM   4886  H2  HOH B1622      15.723  20.209   6.924  1.00  0.00      B    H  
ATOM   4887  O   HOH B1623      38.248  34.904   8.429  1.00  0.00      B    O  
ATOM   4888  H1  HOH B1623      37.262  34.733   8.629  1.00  0.00      B    H  
ATOM   4889  H2  HOH B1623      38.776  34.062   8.633  1.00  0.00      B    H  
ATOM   4890  O   HOH B1624       4.285  26.147   7.304  1.00  0.00      B    O  
ATOM   4891  H1  HOH B1624       5.046  26.721   7.733  1.00  0.00      B    H  
ATOM   4892  H2  HOH B1624       4.395  25.120   7.422  1.00  0.00      B    H  
ATOM   4893  O   HOH B1625       0.985  31.572  26.735  1.00  0.00      B    O  
ATOM   4894  H1  HOH B1625       1.389  30.643  26.588  1.00  0.00      B    H  
ATOM   4895  H2  HOH B1625       0.891  31.701  27.696  1.00  0.00      B    H  
ATOM   4896  O   HOH B1626       8.678   2.105  12.093  1.00  0.00      B    O  
ATOM   4897  H1  HOH B1626       9.031   2.376  13.054  1.00  0.00      B    H  
ATOM   4898  H2  HOH B1626       8.164   1.247  12.182  1.00  0.00      B    H  
ATOM   4899  O   HOH B1627      22.602   0.635   5.713  1.00  0.00      B    O  
ATOM   4900  H1  HOH B1627      22.624   1.600   6.074  1.00  0.00      B    H  
ATOM   4901  H2  HOH B1627      22.506   0.633   4.709  1.00  0.00      B    H  
ATOM   4902  O   HOH B1628      13.587  21.700  36.349  1.00  0.00      B    O  
ATOM   4903  H1  HOH B1628      13.591  21.417  37.300  1.00  0.00      B    H  
ATOM   4904  H2  HOH B1628      12.805  22.308  36.198  1.00  0.00      B    H  
ATOM   4905  O   HOH B1629      26.180  33.714  30.968  1.00  0.00      B    O  
ATOM   4906  H1  HOH B1629      27.086  33.508  31.329  1.00  0.00      B    H  
ATOM   4907  H2  HOH B1629      25.533  33.394  31.647  1.00  0.00      B    H  
ATOM   4908  O   HOH B1630      33.844  10.181  13.922  1.00  0.00      B    O  
ATOM   4909  H1  HOH B1630      34.617  10.217  13.311  1.00  0.00      B    H  
ATOM   4910  H2  HOH B1630      33.797   9.312  14.494  1.00  0.00      B    H  
ATOM   4911  O   HOH B1631      23.568   4.006   3.755  1.00  0.00      B    O  
ATOM   4912  H1  HOH B1631      22.789   3.836   4.383  1.00  0.00      B    H  
ATOM   4913  H2  HOH B1631      24.435   4.168   4.314  1.00  0.00      B    H  
ATOM   4914  O   HOH B1632       0.496  12.602  32.407  1.00  0.00      B    O  
ATOM   4915  H1  HOH B1632       0.319  13.570  32.225  1.00  0.00      B    H  
ATOM   4916  H2  HOH B1632       1.521  12.448  32.525  1.00  0.00      B    H  
ATOM   4917  O   HOH B1633      17.805  33.198  11.925  1.00  0.00      B    O  
ATOM   4918  H1  HOH B1633      18.091  34.144  12.170  1.00  0.00      B    H  
ATOM   4919  H2  HOH B1633      18.254  32.498  12.480  1.00  0.00      B    H  
ATOM   4920  O   HOH B1634      10.897  13.179  36.891  1.00  0.00      B    O  
ATOM   4921  H1  HOH B1634      11.187  12.238  36.905  1.00  0.00      B    H  
ATOM   4922  H2  HOH B1634      10.845  13.546  35.914  1.00  0.00      B    H  
ATOM   4923  O   HOH B1635       9.915   9.539  12.896  1.00  0.00      B    O  
ATOM   4924  H1  HOH B1635      10.878   9.490  12.729  1.00  0.00      B    H  
ATOM   4925  H2  HOH B1635       9.632   8.942  13.728  1.00  0.00      B    H  
ATOM   4926  O   HOH B1636       5.894   7.396  30.651  1.00  0.00      B    O  
ATOM   4927  H1  HOH B1636       5.404   8.247  30.964  1.00  0.00      B    H  
ATOM   4928  H2  HOH B1636       5.780   6.696  31.363  1.00  0.00      B    H  
ATOM   4929  O   HOH B1637      13.816  10.554   0.689  1.00  0.00      B    O  
ATOM   4930  H1  HOH B1637      13.229  11.046   1.412  1.00  0.00      B    H  
ATOM   4931  H2  HOH B1637      13.709   9.543   0.769  1.00  0.00      B    H  
ATOM   4932  O   HOH B1638       4.549  18.960  12.476  1.00  0.00      B    O  
ATOM   4933  H1  HOH B1638       5.063  19.828  12.489  1.00  0.00      B    H  
ATOM   4934  H2  HOH B1638       3.571  19.300  12.446  1.00  0.00      B    H  
ATOM   4935  O   HOH B1639      16.346   4.539   1.723  1.00  0.00      B    O  
ATOM   4936  H1  HOH B1639      15.930   3.812   1.166  1.00  0.00      B    H
[truncated: 87,809 more chars]
